# Supplementary material for: A Cross-Lingual Similarity Measure for Detecting Biomedical Term Translations
Source: PLoS One. 2015 Jun 1;10(6):e0126196. doi: 10.1371/journal.pone.0126196 (PMC4452086; doi:10.1371/journal.pone.0126196)
Supplement: S1 dataset — (TGZ) [file pone.0126196.s001.tgz]

Archive with 91 entries (86 files):
- dataset
- dataset/en-el
- dataset/en-el/context_300.shuffled
- dataset/en-el/el_300_context_test.dat
- dataset/en-el/el_300_context_train.dat
- dataset/en-el/el_300_ngram_test.dat
- dataset/en-el/el_300_ngram_train.dat
- dataset/en-el/en_300_context_test.dat
- dataset/en-el/en_300_context_train.dat
- dataset/en-el/en_300_ngram_test.dat
- dataset/en-el/en_300_ngram_train.dat
- dataset/en-el/context_1000.shuffled
- dataset/en-el/el_1000_context_test.dat
- dataset/en-el/el_1000_context_train.dat
- dataset/en-el/el_1000_ngram_test.dat
- dataset/en-el/el_1000_ngram_train.dat
- dataset/en-el/en_1000_context_test.dat
- dataset/en-el/en_1000_context_train.dat
- dataset/en-el/en_1000_ngram_test.dat
- dataset/en-el/en_1000_ngram_train.dat
- dataset/en-el/context_2000.shuffled
- dataset/en-el/el_2000_context_test.dat
- dataset/en-el/el_2000_context_train.dat
- dataset/en-el/el_2000_ngram_test.dat
- dataset/en-el/el_2000_ngram_train.dat
- dataset/en-el/en_2000_context_test.dat
- dataset/en-el/en_2000_context_train.dat
- dataset/en-el/en_2000_ngram_test.dat
- dataset/en-el/en_2000_ngram_train.dat
- dataset/en-el/ngram_2000.shuffled
- dataset/en-es
- dataset/en-es/context_2000.shuffled
- dataset/en-es/en_2000_context_test.dat
- dataset/en-es/en_2000_context_train.dat
- dataset/en-es/en_2000_ngram_test.dat
- dataset/en-es/en_2000_ngram_train.dat
- dataset/en-es/es_2000_context_test.dat
- dataset/en-es/es_2000_context_train.dat
- dataset/en-es/es_2000_ngram_test.dat
- dataset/en-es/es_2000_ngram_train.dat
- dataset/en-es/ngram_2000.shuffled
- dataset/en-es/context_1000.shuffled
- dataset/en-es/en_1000_context_test.dat
- dataset/en-es/en_1000_context_train.dat
- dataset/en-es/en_1000_ngram_test.dat
- dataset/en-es/en_1000_ngram_train.dat
- dataset/en-es/es_1000_context_test.dat
- dataset/en-es/es_1000_context_train.dat
- dataset/en-es/es_1000_ngram_test.dat
- dataset/en-es/es_1000_ngram_train.dat
- dataset/en-es/context_300.shuffled
- dataset/en-es/en_300_context_test.dat
- dataset/en-es/en_300_context_train.dat
- dataset/en-es/en_300_ngram_test.dat
- dataset/en-es/en_300_ngram_train.dat
- dataset/en-es/es_300_context_test.dat
- dataset/en-es/es_300_context_train.dat
- dataset/en-es/es_300_ngram_test.dat
- dataset/en-es/es_300_ngram_train.dat
- dataset/en-fr
- dataset/en-fr/context_300.shuffled
- dataset/en-fr/en_300_context_test.dat
- dataset/en-fr/en_300_context_train.dat
- dataset/en-fr/en_300_ngram_test.dat
- dataset/en-fr/en_300_ngram_train.dat
- dataset/en-fr/fr_300_context_test.dat
- dataset/en-fr/fr_300_context_train.dat
- dataset/en-fr/fr_300_ngram_test.dat
- dataset/en-fr/fr_300_ngram_train.dat
- dataset/en-fr/ngram_300.shuffled
- dataset/en-fr/context_1000.shuffled
- dataset/en-fr/en_1000_context_test.dat
- dataset/en-fr/en_1000_context_train.dat
- dataset/en-fr/en_1000_ngram_test.dat
- dataset/en-fr/en_1000_ngram_train.dat
- dataset/en-fr/fr_1000_context_test.dat
- dataset/en-fr/fr_1000_context_train.dat
- dataset/en-fr/fr_1000_ngram_test.dat
- dataset/en-fr/fr_1000_ngram_train.dat
- dataset/en-fr/ngram_1000.shuffled
- dataset/en-fr/context_2000.shuffled
- dataset/en-fr/en_2000_context_test.dat
- dataset/en-fr/en_2000_context_train.dat
- dataset/en-fr/en_2000_ngram_test.dat
- dataset/en-fr/en_2000_ngram_train.dat
- dataset/en-fr/fr_2000_context_test.dat
- dataset/en-fr/fr_2000_context_train.dat
- dataset/en-fr/fr_2000_ngram_test.dat
- dataset/en-fr/fr_2000_ngram_train.dat
- dataset/en-fr/ngram_2000.shuffled
- dataset/en-jpn
