# Supplementary material for: A Cross-Lingual Similarity Measure for Detecting Biomedical Term Translations
Source: PLoS One. 2015 Jun 1;10(6):e0126196. doi: 10.1371/journal.pone.0126196 (PMC4452086; doi:10.1371/journal.pone.0126196)
Supplement: S1 dataset — (TGZ) [file pone.0126196.s001.tgz › dataset/en-el/context_300.shuffled]

100ml	100ml	YES
100ml	νοραδρεναλίνη	NO
abacavir	αβακαβίρης	YES
abacavir	εναιώρημα	NO
abbreviation	συντομογραφία	YES
abbreviation	αναισθησία	NO
abundance	ισοτοπικός	YES
abundance	ισότοπο	NO
acanthosis	μελανίζουσα	YES
acanthosis	εκατοστιαίος	NO
acceptability	ανοχή	YES
acceptability	αστέρας	NO
acetate	acetate	YES
acetate	αμυλάση	NO
acetylcholine	ακετυλοχολίνη	YES
acetylcholine	επαρκώ	NO
activation	ενεργοποίηση	YES
activation	κνησμώδες	NO
activities	δράση	YES
activities	μώλωπας	NO
address	εξετάζω	YES
address	paclitaxel	NO
adenocarcinoma	αδενοκαρκίνωμα	YES
adenocarcinoma	εγκατάλειψη	NO
admixture	μείγμα	YES
admixture	εξάλειψη	NO
adrenaline	αδρεναλίνη	YES
adrenaline	υποβάλλω	NO
adrenoceptor	αδρενεργικούς	YES
adrenoceptor	λυσίνης	NO
advocate	συνιστώ	YES
advocate	bacillus	NO
agoraphobia	αγοραφοβία	YES
agoraphobia	alexander	NO
airway	εξασφαλίζω	YES
airway	οφθαλμικός	NO
alanine	αλανίνη	YES
alanine	εισπνοή	NO
alder	alder	YES
alder	διεγείρω	NO
alertness	εγρήγορση	YES
alertness	ανοσοποίηση	NO
alexander	alexander	YES
alexander	μπανάνα	NO
alkaloid	αλκαλοειδές	YES
alkaloid	τρυγικός	NO
alkylation	αλκυλίωση	YES
alkylation	προλίνης	NO
allergy	αλλεργία	YES
allergy	διακοπή	NO
allowance	επίδομα	YES
allowance	στένωση	NO
alopecia	αλωπεκία	YES
alopecia	αλοπεριδόλη	NO
alprazolam	επίδραση	YES
alprazolam	προσχέδιο	NO
alternating	διαφορετικά	YES
alternating	αξονικός	NO
aluminium	θειϊκός	YES
aluminium	υποφυσιακός	NO
alveolus	κυψελίδα	YES
alveolus	φλεγμονή	NO
amantadine	αμανταδίνη	YES
amantadine	κυκλικός	NO
amendments	τροποποίηση	YES
amendments	επίφυση	NO
amine	αμίνα	YES
amine	ιντεγκρίνης	NO
amiodarone	αμιωδαρόνη	YES
amiodarone	θεράποντας	NO
amitriptyline	αμιτριπτυλίνη	YES
amitriptyline	γυαλί	NO
ammonia	αμμωνία	YES
ammonia	έκδοση	NO
amphetamine	αμφεταμίνη	YES
amphetamine	στρατός	NO
amphotericin	αμφοτερικίνη	YES
amphotericin	σφραγίδα	NO
amplitude	διαμόρφωση	YES
amplitude	πυριδοξίνη	NO
amylase	αμυλάση	YES
amylase	μεταμόσχευση	NO
anaerobe	αναερόβιος	YES
anaerobe	προετοιμασία	NO
anaesthesia	αναισθησία	YES
anaesthesia	καταστροφή	NO
anaesthetics	αναισθητικός	YES
anaesthetics	ριβόσωμα	NO
anaesthetist	αναισθησιολόγος	YES
anaesthetist	γάζα	NO
analgesia	αναλγησία	YES
analgesia	νυσταγμός	NO
anaphylaxis	αναφυλαξία	YES
anaphylaxis	φυσιολογικός	NO
anemia	αναιμία	YES
anemia	άνυδρος	NO
angiography	αγγειογραφία	YES
angiography	γαλακτώδης	NO
angiostrongylus	angiostrongylus	YES
angiostrongylus	θέμα	NO
angle	κλειστός	YES
angle	δόντι	NO
anomaly	ανωμαλία	YES
anomaly	φόρτος	NO
answer	απαντώ	YES
answer	πολυβινυλοχλωρίδιο	NO
antacid	αντιόξινος	YES
antacid	φυτό	NO
antagonism	νιτροφουραντοΐνη	YES
antagonism	έκκριση	NO
antagonist	ανταγωνιστής	YES
antagonist	βιολογικός	NO
anthracyclines	ανθρακυκλίνες	YES
anthracyclines	αποσυμφορητικός	NO
anthrax	άνθρακας	YES
anthrax	cherry	NO
anti-androgen	ανδρογόνο	YES
anti-androgen	αδεξιότητα	NO
anti-arrhythmic	αντιαρρυθμικά	YES
anti-arrhythmic	εξάλειψη	NO
antibacterial	αντιμικροβιακός	YES
antibacterial	έτος	NO
antibacterials	αντιβιοτικός	YES
antibacterials	ομαδοποίηση	NO
antibody	αντιγόνο	YES
antibody	μιρταζαπίνη	NO
antidiabetics	αντιδιαβητικός	YES
antidiabetics	αμφεταμίνη	NO
antidote	αντίδοτο	YES
antidote	προγραμματισμένος	NO
antiepileptics	αντιεπιληπτικός	YES
antiepileptics	στόμα	NO
antihypertensives	αντιυπερτασικός	YES
antihypertensives	master	NO
antioxidant	αντιοξειδωτικός	YES
antioxidant	αντιμικροβιακός	NO
antipsychotic	αντιψυχωσικός	YES
antipsychotic	πιθανότητα	NO
antipyretics	αντιπυρετικός	YES
antipyretics	βαρεία	NO
antithrombin	αντιθρομβίνη	YES
antithrombin	κομπόστα	NO
anxiety	αγχώδης	YES
anxiety	φαρμακείο	NO
anxiolytics	αγχολυτικός	YES
anxiolytics	φαρμακείο	NO
aortic	αορτή	YES
aortic	αναισθησιολόγος	NO
apache	apache	YES
apache	υποφυσιακός	NO
apathy	απάθεια	YES
apathy	αναλυτής	NO
aphasia	αφασία	YES
aphasia	ανιχνεύσιμος	NO
apnoea	άπνοια	YES
apnoea	αρσενικός	NO
apolipoprotein	απολιποπρωτεΐνη	YES
apolipoprotein	αντικατάσταση	NO
appearance	εκδήλωση	YES
appearance	μπισκότο	NO
applesauce	κομπόστα	YES
applesauce	roberts	NO
applicant	γερμανία	YES
applicant	λωρίδα	NO
applicator	εφαρμογή	YES
applicator	cherry	NO
appropriateness	καταλληλότητα	YES
appropriateness	πενικιλλαμίνη	NO
areas	επιφάνεια	YES
areas	κουτάβι	NO
arsenic	αρσενικός	YES
arsenic	δοχείο	NO
artery	συμβάλλω	YES
artery	κλειστός	NO
arthritis	αρθρίτις	YES
arthritis	τερατογόνος	NO
arthropathies	αρθροπάθειες	YES
arthropathies	απασχόληση	NO
arthropathy	αρθροπάθεια	YES
arthropathy	δεξτρόζη	NO
asepsis	επαρκώ	YES
asepsis	αντιβιοτικός	NO
aspartate	ασπαρτικός	YES
aspartate	κνήμη	NO
aspergillus	aspergillus	YES
aspergillus	institute	NO
assessor	δίκαιο	YES
assessor	διαμεμβρανικός	NO
aster	αστέρας	YES
aster	κόπωση	NO
asthenia	αδιαθεσία	YES
asthenia	ενεργοποίηση	NO
asthma	άσθμα	YES
asthma	επαφή	NO
atelectasis	ατελεκτασία	YES
atelectasis	συχνός	NO
atropine	ατροπίνη	YES
atropine	εξίσωση	NO
attention	αντιμετώπιση	YES
attention	συζητώ	NO
attenuation	περιορισμός	YES
attenuation	λίμπιντο	NO
augmentation	επιδείνωση	YES
augmentation	alder	NO
australia	αυστραλία	YES
australia	παρασκευή	NO
authorities	χορήγηση	YES
authorities	κρίση	NO
authorization	κυκλοφορία	YES
authorization	ομαλός	NO
autism	αυτιστικός	YES
autism	ιστοπαθολογικός	NO
autoantibody	αυτοαντίσωμα	YES
autoantibody	berkshire	NO
axial	αξονικός	YES
axial	πρόσληψη	NO
azole	αζόλες	YES
azole	siadh	NO
bacillus	bacillus	YES
bacillus	αμυλάση	NO
bacteria	βακτήριο	YES
bacteria	τηλεπικοινωνιακός	NO
bacteroides	bacteroides	YES
bacteroides	βιοδείκτης	NO
banana	μπανάνα	YES
banana	καταλληλότητα	NO
barbiturate	βαρβιτουρικό	YES
barbiturate	αποκαρβοξυλίωση	NO
barrel	κύλινδρος	YES
barrel	αιμοσφαιρίνη	NO
basal	ανάλογα	YES
basal	αυτοαντίσωμα	NO
batch	αποδέσμευση	YES
batch	εύθραυστος	NO
bayer	bayer	YES
bayer	σουλφίδιο	NO
bedtime	βράδυ	YES
bedtime	100ml	NO
benzoate	βενζοϊκό	YES
benzoate	αλκυλίωση	NO
berkshire	berkshire	YES
berkshire	παλμός	NO
berlin	βερολίνο	YES
berlin	θυμιδίνη	NO
beta-blocker	βήτα	YES
beta-blocker	υπερδιέγερση	NO
betaine	άνυδρος	YES
betaine	παιδικός	NO
bioavailability	βιοδιαθεσιμότητα	YES
bioavailability	διδασκαλία	NO
biologic	βιολογικός	YES
biologic	κομπόστα	NO
biomarkers	βιοδείκτης	YES
biomarkers	οδοντικός	NO
biotransformation	πρωτεάση	YES
biotransformation	ανδρογόνο	NO
bipolar	επανεμφάνιση	YES
bipolar	φωτοθεραπεία	NO
birds	ωοτόκος	YES
birds	κονδύλι	NO
biscuit	μπισκότο	YES
biscuit	ελεγκτής	NO
bisphosphonates	ενδοφλεβίως	YES
bisphosphonates	ανθρακικός	NO
bladder	ουροδόχος	YES
bladder	αντίδοτο	NO
blast	βλαστός	YES
blast	ανορεξία	NO
blind	αναλυτής	YES
blind	χαλκός	NO
blockade	αποκλεισμός	YES
blockade	θεραπευτικός	NO
bolus	έφοδος	YES
bolus	hudson	NO
booster	επαναληπτικός	YES
booster	κλοζαπίνη	NO
borate	βορικό	YES
borate	νικοτίνη	NO
bradycardia	βραδυκαρδία	YES
bradycardia	υπερτονία	NO
bradykinesia	βραδυκινησία	YES
bradykinesia	τρυγικός	NO
braille	βοήθεια	YES
braille	πιστοποιώ	NO
breakthrough	αιφνίδιος	YES
breakthrough	φαρμακείο	NO
breastfeeding	θηλάζω	YES
breastfeeding	cryptococcus	NO
breath	δοκιμασία	YES
breath	καθιστώ	NO
breathing	δυσκολία	YES
breathing	παραμόρφωση	NO
breathlessness	λαχάνιασμα	YES
breathlessness	αντιμετώπιση	NO
breeding	όρνιθα	YES
breeding	ιντερφερόνη	NO
brittle	εύθραυστος	YES
brittle	νευρικότητα	NO
brochure	κάρτα	YES
brochure	νευρικός	NO
broiler	αναπαραγωγή	YES
broiler	νόσος	NO
bronchoconstriction	άσκηση	YES
bronchoconstriction	αναπηρία	NO
bronchospasm	βρογχόσπασμο	YES
bronchospasm	σιελόρροια	NO
bupropion	λαμβάνω	YES
bupropion	δημοσιευμένος	NO
business	επιχειρησιακός	YES
business	θεραπευτικός	NO
butanol	βουτανόλη	YES
butanol	solomon	NO
byetta	πένα	YES
byetta	μυελικός	NO
caffeine	καφεΐνη	YES
caffeine	αντισυλληπτικός	NO
calcitonin	καλσιτονίνη	YES
calcitonin	απασχόληση	NO
calcium	ασβεστούχος	YES
calcium	ερυγή	NO
calendar	κυκλικός	YES
calendar	πρόθεση	NO
calories	θερμίδα	YES
calories	στένωση	NO
canis	canis	YES
canis	μεθοδολογία	NO
capecitabine	καπεσιταμπίνη	YES
capecitabine	σκοπός	NO
capsules	δισκίο	YES
capsules	ξανθίνης	NO
carbonate	ανθρακικός	YES
carbonate	αρχείο	NO
carboplatin	carboplatin	YES
carboplatin	τερματικός	NO
carcinogenesis	καρκινογένεση	YES
carcinogenesis	πυλαίος	NO
cardiomyopathy	µυοκαρδιοπάθεια	YES
cardiomyopathy	solomon	NO
career	andreas	YES
career	ειλεός	NO
carrying	εκτέλεση	YES
carrying	σημασία	NO
catabolism	καταβολισμός	YES
catabolism	βραδυκινησία	NO
catecholamine	κατεχολαμίνες	YES
catecholamine	υπνηλία	NO
category	κατηγορία	YES
category	παιδικός	NO
cattle	αγελάδα	YES
cattle	υπερχρωμάτωση	NO
cells	ερυθροκυττάρων	YES
cells	αναλυτής	NO
cellulose	κυτταρίνη	YES
cellulose	παράγοντας	NO
centre	βρεφονηπιακός	YES
centre	ανακούφιση	NO
ceplene	ceplene	YES
ceplene	οισοφάγος	NO
certainty	βεβαιότητα	YES
certainty	δυστοκία	NO
cervarix	cervarix	YES
cervarix	pascal	NO
cetirizine	σετιριζίνη	YES
cetirizine	νευροτοξίνη	NO
chains	chain	YES
chains	διαύγεια	NO
chairman	πρόεδρος	YES
chairman	γαλακτώδης	NO
channel	δίαυλος	YES
channel	herpes	NO
checking	έλεγχος	YES
checking	κρούστα	NO
chelation	φορτίο	YES
chelation	100ml	NO
chemotherapeutics	χημειοθεραπευτικός	YES
chemotherapeutics	διαπερατότητα	NO
cherokee	cherokee	YES
cherokee	αβακαβίρης	NO
cherry	cherry	YES
cherry	κάρτα	NO
chest	θώρακας	YES
chest	στένωση	NO
childhood	παιδικός	YES
childhood	κομπόστα	NO
children	έκβαση	YES
children	παροδικός	NO
cholestasis	χολόσταση	YES
cholestasis	προετοιμασία	NO
cholesterol	χοληστερόλη	YES
cholesterol	αιμοσφαιρίνη	NO
choosing	καθορίζω	YES
choosing	τυποποιημένος	NO
ciclosporin	κυκλοσπορίνη	YES
ciclosporin	ιρινοτεκάνη	NO
ciprofloxacin	σιπροφλοξασίνη	YES
ciprofloxacin	ανθρακικός	NO
cirrhosis	κίρρωση	YES
cirrhosis	διδασκαλία	NO
citrate	κιτρικός	YES
citrate	κολλοειδής	NO
cladribine	cladribine	YES
cladribine	γραμμάριο	NO
clarification	διευκρίνηση	YES
clarification	τριφωσφορικός	NO
clarity	διαύγεια	YES
clarity	φαρμακεία	NO
classics	κλασσικός	YES
classics	ασβεστούχος	NO
clearing	εξάλειψη	YES
clearing	σαμαρίου	NO
clinicians	γιατρός	YES
clinicians	ντοσεταξέλη	NO
clitoris	κλειτορίδα	YES
clitoris	σαλικυλικός	NO
clozapine	κλοζαπίνη	YES
clozapine	συµπτώµατα	NO
clumsiness	αδεξιότητα	YES
clumsiness	αρχείο	NO
co-infection	λοίμωξη	YES
co-infection	ενόχλημα	NO
coating	επικάλυψη	YES
coating	φαιοχρωμοκύττωμα	NO
coefficient	συντελεστής	YES
coefficient	περιοδικότητα	NO
cofactor	συμπαράγοντας	YES
cofactor	στοιχειό	NO
colchicine	κολχικίνη	YES
colchicine	εξάπλωση	NO
colloid	κολλοειδής	YES
colloid	γλυκόζη	NO
colorado	colorado	YES
colorado	σημασία	NO
colostomy	κολοστομία	YES
colostomy	οστέωση	NO
colostrum	πρόσληψη	YES
colostrum	τρέμουλο	NO
combinations	συνδυασμός	YES
combinations	πιθανότητα	NO
commitment	ενασχόληση	YES
commitment	τάση	NO
comparator	συγκρινόμενος	YES
comparator	αναισθησιολόγος	NO
competition	ανταγωνίζομαι	YES
competition	καθορίζω	NO
complaints	ενόχλημα	YES
complaints	νικοτίνη	NO
completion	ολοκλήρωση	YES
completion	αγωγή	NO
complication	οικογενή	YES
complication	νόσος	NO
compression	συμπίεση	YES
compression	σχήμα	NO
compton	compton	YES
compton	αγοραφοβία	NO
congestion	συμφόρηση	YES
congestion	νοσηλευτικός	NO
conjunctivitis	οφθαλμικός	YES
conjunctivitis	ιδιοκτήτης	NO
consequence	υποβάλλω	YES
consequence	stroke	NO
conservation	διατήρηση	YES
conservation	υδροχλωρικός	NO
constant	συνεχής	YES
constant	απολυμαντικός	NO
construct	κλωβός	YES
construct	χορήγηση	NO
consultation	εξέταση	YES
consultation	αναλγησία	NO
consumer	καταναλωτής	YES
consumer	λεμφοίδημα	NO
consumption	κατανάλωση	YES
consumption	κυτταροτοξικότητα	NO
container	δοχείο	YES
container	δισκίο	NO
contraception	αντισυλληπτικός	YES
contraception	αφαλός	NO
controller	ελεγκτής	YES
controller	θηλάζω	NO
contusion	μώλωπας	YES
contusion	ζευγάρωμα	NO
convulsion	συχνός	YES
convulsion	υπομανία	NO
copolymer	συμπολυμερής	YES
copolymer	θέρμανση	NO
copper	χαλκός	YES
copper	οπτικός	NO
corporation	corporation	YES
corporation	αποπροσωποποίηση	NO
cortisone	κορτιζόνη	YES
cortisone	κατάχρηση	NO
cosmetic	καλλυντικός	YES
cosmetic	καταλληλότητα	NO
cotton	βαμβάκι	YES
cotton	ακολουθώ	NO
counterbalance	αντισταθμίζω	YES
counterbalance	κυτταροτοξικότητα	NO
county	county	YES
county	prozac	NO
courses	σχήμα	YES
courses	αστάθεια	NO
creatine	κινάση	YES
creatine	δοχείο	NO
crest	ακρολοφία	YES
crest	bacillus	NO
crush	σπάω	YES
crush	διαχωρίζω	NO
crust	κρούστα	YES
crust	ισλανδία	NO
cryptococcus	cryptococcus	YES
cryptococcus	index	NO
crystals	κρύσταλλος	YES
crystals	τροπικός	NO
cushingoid	ανορεξία	YES
cushingoid	υβριδισμός	NO
cutting	κόψιμο	YES
cutting	διευρυμένος	NO
cyp1a2	υπόστρωμα	YES
cyp1a2	νικοτίνη	NO
cyp2d6	μεταβολικός	YES
cyp2d6	κυτταρολογικός	NO
cyprus	κύπρος	YES
cyprus	πέμπτος	NO
cyst	κύστη	YES
cyst	χειρουργός	NO
cystine	κυστίνη	YES
cystine	διπλωπία	NO
cytarabine	κυταραβίνη	YES
cytarabine	έκκριση	NO
cytochrome	κυτοχρώματα	YES
cytochrome	ασπαρτικός	NO
cytology	κυτταρολογικός	YES
cytology	chain	NO
cytotoxicity	κυτταροτοξικότητα	YES
cytotoxicity	κυκλοσπορίνη	NO
deaminase	αδενοσίνη	YES
deaminase	φωσφατάση	NO
decarboxylase	αποκαρβοξυλάση	YES
decarboxylase	γλαργίνη	NO
decarboxylation	αποκαρβοξυλίωση	YES
decarboxylation	χαμηλός	NO
declining	έκπτωση	YES
declining	ατελεκτασία	NO
decongestants	αποσυμφορητικός	YES
decongestants	συνιστώ	NO
deferiprone	deferiprone	YES
deferiprone	τροποποίηση	NO
deformability	παραμόρφωση	YES
deformability	felis	NO
degeneration	εκφύλιση	YES
degeneration	περιορισμός	NO
degrees	ετερόπλευρο	YES
degrees	σύνδεση	NO
deleted	διαγράφω	YES
deleted	εγκατάλειψη	NO
demand	ζήτηση	YES
demand	πολλαπλασιασμός	NO
demographic	δημογραφικός	YES
demographic	αντίστοιχος	NO
denaturation	αλλοίωση	YES
denaturation	σιελόρροια	NO
denmark	ισπανία	YES
denmark	εύρημα	NO
depersonalisation	αποπροσωποποίηση	YES
depersonalisation	εξάλειψη	NO
depression	κατάθληψης	YES
depression	άσκηση	NO
description	κατάλογος	YES
description	απάθεια	NO
desire	επιθυμία	YES
desire	αναισθησία	NO
desquamation	απολέπιση	YES
desquamation	ακολουθώ	NO
destruction	καταστροφή	YES
destruction	υπερθερμία	NO
detachment	ξεφλούδισμα	YES
detachment	ανάλογα	NO
detoxification	αδρανοποίηση	YES
detoxification	παρόν	NO
dextrose	δεξτρόζη	YES
dextrose	ριβόσωμα	NO
diabetes	diabetes	YES
diabetes	λοίμωξη	NO
diabetic	γλυκαιμικό	YES
diabetic	αγγειοσύσπασης	NO
diagram	εικόνα	YES
diagram	θεράποντας	NO
diary	ημερολόγιο	YES
diary	τυπογραφικός	NO
diathesis	διάθεση	YES
diathesis	υπογλυκαιμία	NO
diazepam	διαζεπάμη	YES
diazepam	δόντι	NO
diffusion	διάχυση	YES
diffusion	λήψη	NO
digital	δακτυλικός	YES
digital	χωλότητα	NO
dihydroergotamine	διυδροεργοταμίνη	YES
dihydroergotamine	παραμόρφωση	NO
dilation	διαστολή	YES
dilation	μικροβιολογία	NO
diluent	διαλύτης	YES
diluent	σύνδεση	NO
diploma	σπουδή	YES
diploma	ανταγωνίζομαι	NO
diplopia	διπλωπία	YES
diplopia	κατάθληψης	NO
directions	οδηγία	YES
directions	μαρμαρυγή	NO
disability	αναπηρία	YES
disability	ψυχοδιεγερτικός	NO
discharge	έκκριση	YES
discharge	αδεξιότητα	NO
discoloration	υπερχρωμάτωση	YES
discoloration	άπνοια	NO
discontinuation	διακοπή	YES
discontinuation	φαρμακείο	NO
discrepancy	απόκλιση	YES
discrepancy	γάτα	NO
disinfectant	απολυμαντικός	YES
disinfectant	περιφερικός	NO
disposition	κατανομή	YES
disposition	ακετυλοχολίνη	NO
dissemination	εξάπλωση	YES
dissemination	επιφάνεια	NO
dissociation	απόσπαση	YES
dissociation	θεραπευτικός	NO
distension	διάταση	YES
distension	υπόθετο	NO
disturbance	κεφαλαλγία	YES
disturbance	αποφεύγω	NO
diuresis	διούρηση	YES
diuresis	δυστοκία	NO
diverticulitis	εκκολπωματίτιδα	YES
diverticulitis	περπάτημα	NO
docetaxel	ντοσεταξέλη	YES
docetaxel	τραυματισμός	NO
doctor	ιατρός	YES
doctor	επηρεασμένος	NO
documented	πιστοποιώ	YES
documented	μελέτη	NO
dopamine	αγωνιστής	YES
dopamine	μώλωπας	NO
doppler	doppler	YES
doppler	επικεφαλής	NO
doubling	διπλασιασμός	YES
doubling	καταναλωτής	NO
draft	προσχέδιο	YES
draft	μελέτη	NO
drainage	παροχέτευση	YES
drainage	κατάταξη	NO
dropout	εγκατάλειψη	YES
dropout	πρωτεάση	NO
drops	σταγόνα	YES
drops	μυελοπάθεια	NO
drosophila	drosophila	YES
drosophila	γλυκονεογένεση	NO
drowsiness	υπνηλία	YES
drowsiness	κύμα	NO
duck	πάπια	YES
duck	δικαιολόγηση	NO
dysfunction	λειτουργία	YES
dysfunction	συζητώ	NO
dysmenorrhea	δυσμηνόρροια	YES
dysmenorrhea	ανορεξία	NO
dyspepsia	δυσπεψία	YES
dyspepsia	βιωσιμότητα	NO
dysphagia	δυσφαγία	YES
dysphagia	αναγνώριση	NO
dystocia	δυστοκία	YES
dystocia	οίστρος	NO
dystonia	δυστονία	YES
dystonia	συνθετικός	NO
earache	αυτί	YES
edema	οίδημα	YES
edema	σκελετός	NO
effectiveness	μεταλλαγμένος	YES
effectiveness	κατανάλωση	NO
effort	µπορεί	YES
effort	δυσμηνόρροια	NO
electrophysiology	ηλεκτροφυσιολογία	YES
electrophysiology	σαλικυλικός	NO
elevation	αφορώ	YES
elevation	φαινυλκετονουρία	NO
emulsion	λίπος	YES
emulsion	τοποθέτηση	NO
enabling	καθιστώ	YES
enabling	διαμεμβρανικός	NO
endocrinologist	ενδοκρινολόγος	YES
endocrinologist	άνθρακας	NO
endoscope	ενδοσκόπιο	YES
endoscope	περιφερικός	NO
endpoint	σκοπός	YES
endpoint	ανταγωνιστής	NO
engineering	επεξεργασμένος	YES
engineering	αμφοτερικίνη	NO
enhancer	ενισχυτής	YES
enhancer	τυπογραφικός	NO
enrollment	ένταξη	YES
enrollment	υπομανία	NO
enteral	εντερικός	YES
enteral	κυτταρίνη	NO
enteritis	εντερίτιδα	YES
enteritis	λαμβάνω	NO
enterobacteriaceae	enterobacteriaceae	YES
enterobacteriaceae	λέιζερ	NO
enterocolitis	εντεροκολίτιδα	YES
enterocolitis	herpes	NO
entertainment	υποδοχή	YES
entertainment	pennsylvania	NO
enuresis	νυκτερινός	YES
enuresis	φαινόλη	NO
ephedrine	εφεδρίνη	YES
ephedrine	παρόν	NO
epilepsy	επιληψία	YES
epilepsy	βοήθεια	NO
epiphysis	επίφυση	YES
epiphysis	αναισθητικός	NO
epistaxis	αιμάτωμα	YES
epistaxis	γυρίζω	NO
epitope	επιτόπου	YES
epitope	ίλιγγος	NO
equation	εξίσωση	YES
equation	εμβάπτιση	NO
eructation	ερυγή	YES
eructation	ανάλογα	NO
erysipelas	ερυσίπελας	YES
erysipelas	καταβολισμός	NO
ester	εστέρας	YES
ester	εξάλειψη	NO
estonia	εσθονία	YES
estonia	sertraline	NO
estriol	οιστριόλη	YES
estriol	φαινόλη	NO
ether	ether	YES
ether	στένωση	NO
etoposide	ετοποσίδη	YES
etoposide	διασωλήνωση	NO
euphoria	ευφορία	YES
euphoria	μετάσταση	NO
evening	απογευματινός	YES
evening	νεφροπαθής	NO
executive	executive	YES
executive	ποικίλλες	NO
experiments	πείραμα	YES
experiments	δίαυλος	NO
expertise	ειδίκευση	YES
expertise	μήνυμα	NO
failing	αποτυχημένος	YES
failing	θεραπευτικός	NO
failure	κίνδυνος	YES
failure	μεθανόλη	NO
fainting	λιποθυμία	YES
fainting	νυσταγμός	NO
falling	μείωση	YES
falling	cherokee	NO
fatigue	κόπωση	YES
fatigue	αντίστοιχος	NO
felis	felis	YES
felis	νικοτίνη	NO
fentanyl	φαιντανύλης	YES
fentanyl	ανθρακυκλίνες	NO
ferric	οξείδιο	YES
ferric	βοήθεια	NO
fertilisation	γονιμοποίηση	YES
fertilisation	υπογλυκαιμία	NO
fiber	λωρίδα	YES
fiber	ψύλλος	NO
fibrillation	μαρμαρυγή	YES
fibrillation	αναφυλαξία	NO
fibrin	ινώδης	YES
fibrin	εκπαιδευτής	NO
fibrinogen	ινωδογόνο	YES
fibrinogen	επηρεασμένος	NO
fibrinolysis	ινωδόλυσης	YES
fibrinolysis	μέθη	NO
finding	εύρημα	YES
finding	αποκλεισμός	NO
fisher	fisher	YES
fisher	κυταραβίνη	NO
flatulence	τυμπανισμός	YES
flatulence	τηλεπικοινωνιακός	NO
flea	ψύλλος	YES
flea	ανοσία	NO
floor	floor	YES
floor	ρισπεριδόνη	NO
fludarabine	αγωγή	YES
fludarabine	αναγνώριση	NO
folliculitis	θυλακίτιδα	YES
folliculitis	λαχάνιασμα	NO
forceps	λαβίδα	YES
forceps	ψευδοεφεδρίνη	NO
forms	περίοδος	YES
forms	μεταμόσχευση	NO
foxes	αλεπού	YES
foxes	χειρισμός	NO
fracture	βαθμός	YES
fracture	αναερόβιος	NO
fragility	ευθραυστότητα	YES
fragility	κυκλικός	NO
fragment	τμήμα	YES
fragment	αναφερόμενος	NO
franklin	franklin	YES
franklin	έφοδος	NO
freezer	καταψύκτης	YES
freezer	υποκατηγορία	NO
freezing	θερμοκρασία	YES
freezing	ποικιλία	NO
friday	παρασκευή	YES
friday	αναγωγάση	NO
furosemide	φουροσεμίδη	YES
furosemide	κατάληψη	NO
gallbladder	χοληδόχος	YES
gallbladder	ασφαλής	NO
gambling	τζόγος	YES
gambling	επιλογή	NO
ganglion	γάγγλιο	YES
ganglion	diabetes	NO
gasterophilus	gasterophilus	YES
gasterophilus	άπνοια	NO
gauze	γάζα	YES
gauze	fisher	NO
gelatin	ζελατίνη	YES
gelatin	βαμβάκι	NO
generalization	γενίκευση	YES
generalization	λέιζερ	NO
giddiness	ίλιγγος	YES
giddiness	παλάμη	NO
gingival	ούλος	YES
gingival	άτοµα	NO
girl	κορίτσι	YES
glargine	γλαργίνη	YES
glargine	ξεφλούδισμα	NO
glass	ποτήρι	YES
glass	κεταμίνης	NO
glaucoma	γλαύκωμα	YES
glaucoma	στατίνη	NO
glial	νευρογλοιακός	YES
glial	χιλιοστόλιτρο	NO
glioblastoma	γλοιοβλάστωμα	YES
glioblastoma	corporation	NO
glucagon	γλυκαγόνης	YES
glucagon	φώσφορος	NO
gluconeogenesis	γλυκονεογένεση	YES
gluconeogenesis	χωλότητα	NO
glucose	γλυκόζη	YES
glucose	γλαργίνη	NO
glycerin	γλυκερίνη	YES
glycerin	βαθμός	NO
goggle	γυαλί	YES
goggle	μπανάνα	NO
gonadotropin	γοναδοτροπίνη	YES
gonadotropin	ένταξη	NO
graduate	βαθμολογημένος	YES
graduate	αποκλεισμός	NO
gram	γραμμάριο	YES
gram	κατάλογος	NO
granulation	κοκκιώδης	YES
granulation	νευρικός	NO
granulocyte	κοκκιοκύτταρο	YES
granulocyte	υπενθύμιση	NO
grape	ζελές	YES
grape	ρινίτιδα	NO
grass	αγρωστώδες	YES
grass	οισοφάγος	NO
gravis	μυασθένεια	YES
gravis	διούρηση	NO
grouping	κατάταξη	YES
grouping	απόφραξη	NO
guanine	γουανίνης	YES
guanine	κορίτσι	NO
gullet	οισοφάγος	YES
gullet	θερμίδα	NO
haematology	αιματολογικός	YES
haematology	γλυκαιμικό	NO
haemoglobin	επιθυμητός	YES
haemoglobin	θερμίδα	NO
haloperidol	αλοπεριδόλη	YES
haloperidol	angiostrongylus	NO
handling	χειρισμός	YES
handling	διαφορετικά	NO
hardening	σκλήρυνση	YES
hardening	εστέρας	NO
hardness	σκληρότητα	YES
hardness	καλοήθης	NO
hbeag	ορομετατροπή	YES
hbeag	αδεξιότητα	NO
hbsag	μητέρα	YES
hbsag	προλίνης	NO
headache	παλμός	YES
headache	προστάτης	NO
heater	block	YES
heater	έφοδος	NO
heating	θέρμανση	YES
heating	μνήμη	NO
helix	έλικας	YES
helix	θηλάζω	NO
hemoglobin	αιμοσφαιρίνη	YES
hemoglobin	διεγείρω	NO
hepatitis	ηπατίτιδα	YES
hepatitis	ψωρίαση	NO
herceptin	herceptin	YES
herceptin	εκπρόσωπος	NO
herpes	herpes	YES
herpes	άλας	NO
herpesvirus	γάτα	YES
herpesvirus	μπισκότο	NO
hiccup	λήθαργος	YES
hiccup	hudson	NO
hiring	απασχόληση	YES
hiring	τοποθέτηση	NO
hirsutism	υπερτρίχωση	YES
hirsutism	λήψη	NO
histidine	ιστιδίνης	YES
histidine	ουρεάση	NO
histopathology	ιστοπαθολογικός	YES
histopathology	αναλυτής	NO
hive	κνίδωση	YES
hive	επιθυμητός	NO
hoarseness	βραχνάδα	YES
hoarseness	ηπατίτιδα	NO
holder	κάτοχος	YES
holder	χιλιοστόλιτρο	NO
hominis	hominis	YES
hominis	θεραπευτικός	NO
hospital	φαρμακεία	YES
hospital	ανωριμότητα	NO
hospitalisation	νοσηλεύω	YES
hospitalisation	πιθανότητα	NO
hostility	εχθρότητα	YES
hostility	αφασία	NO
hudson	hudson	YES
hudson	επιθυμητός	NO
humira	αποφεύγω	YES
humira	συνθετικός	NO
hybridisation	υβριδισμός	YES
hybridisation	χαλκός	NO
hydrochloride	υδροχλωρικός	YES
hydrochloride	ενδοσκόπιο	NO
hydroxyl	ρίζα	YES
hydroxyl	επιπλοκή	NO
hygiene	υγιεινός	YES
hygiene	χολόσταση	NO
hymenoptera	υμενόπτερο	YES
hymenoptera	επανεμφάνιση	NO
hyperbilirubinaemia	υπερχολερυθριναιμία	YES
hyperbilirubinaemia	πρόβλημα	NO
hypercalcemia	υπερασβεστιαιμία	YES
hypercalcemia	νευρικότητα	NO
hypericum	ταυτόχρονος	YES
hypericum	τυποποιημένος	NO
hyperlipidaemia	υπερλιπιδαιμία	YES
hyperlipidaemia	melanogaster	NO
hyperplasia	προστάτης	YES
hyperplasia	ηλεκτρονικός	NO
hyperprolactinemia	υπερπρολακτιναιμία	YES
hyperprolactinemia	άσθμα	NO
hyperthermia	υπερθερμία	YES
hyperthermia	αμμωνία	NO
hypertonia	υπερτονία	YES
hypertonia	γλαύκωμα	NO
hyperuricemia	υπερουριχαιμία	YES
hyperuricemia	αιμοσφαιρίνη	NO
hypocalcaemia	ενέργεια	YES
hypocalcaemia	γυρίζω	NO
hypoglycaemia	υπογλυκαιμία	YES
hypoglycaemia	κύλινδρος	NO
hypokalemia	υποκαλιαιμία	YES
hypokalemia	ίλιγγος	NO
hypomania	υπομανία	YES
hypomania	θερμοκρασία	NO
hypospadias	υποσπαδίας	YES
hypospadias	μεταλλαγμένος	NO
hypotonia	υποτονία	YES
hypotonia	εγκυρότητα	NO
iceland	ισλανδία	YES
iceland	πολλαπλασιασμός	NO
ideation	αυτοκτονία	YES
ideation	αυτοτραυματισμός	NO
identification	αναγνώριση	YES
identification	υποκινώ	NO
idiopathic	έτος	YES
idiopathic	αβακαβίρης	NO
ileus	ειλεός	YES
ileus	απογευματινός	NO
imaging	απεικονιστικός	YES
imaging	ανθρακικός	NO
imatinib	imatinib	YES
imatinib	υποφέρω	NO
imiquimod	κρέμα	YES
imiquimod	καρκινογένεση	NO
immaturity	ανωριμότητα	YES
immaturity	πάπια	NO
immersion	εμβάπτιση	YES
immersion	αμανταδίνη	NO
immunisation	ανοσοποίηση	YES
immunisation	ταυτόχρονος	NO
immunity	ανοσία	YES
immunity	τραχεία	NO
immunoassay	based	YES
immunoassay	διάχυση	NO
immunosuppressant	λήψη	YES
immunosuppressant	τοποθέτηση	NO
impairment	μνήμη	YES
impairment	αγχολυτικός	NO
impetigo	κηρίο	YES
impetigo	ζευγάρωμα	NO
implementation	προτεραιότητα	YES
implementation	δόση	NO
impression	εντύπωση	YES
impression	τυπογραφικός	NO
incident	παροδικός	YES
incident	τετρακέφαλος	NO
incineration	αποτέφρωση	YES
incineration	ινωδογόνο	NO
incorporation	θυμιδίνη	YES
incorporation	λαμβάνω	NO
increment	προσαύξηση	YES
increment	φυτό	NO
incretin	ινκρετινών	YES
incretin	απαντώ	NO
index	index	YES
index	μαρμαρυγή	NO
indication	ενδεικτικά	YES
indication	μυελοπάθεια	NO
indomethacin	ινδομεθακίνη	YES
indomethacin	κενό	NO
infarction	μυοκάρδιο	YES
infarction	μυελοκαταστολής	NO
inferiority	πολυκεντρικός	YES
inferiority	εντύπωση	NO
influenza	γρίππη	YES
influenza	αποδέσμευση	NO
inhaler	εισπνοή	YES
inhaler	δεξτρόζη	NO
injection	εναιώρημα	YES
injection	χωλότητα	NO
instance	παράδειγμα	YES
instance	μυωπία	NO
institute	institute	YES
institute	κλάσμα	NO
institutions	όργανο	YES
institutions	ιντεγκρίνης	NO
insulation	μόνωση	YES
insulation	αγχολυτικός	NO
integrase	ιντεγκράσης	YES
integrase	αυτοκόλλητος	NO
integrin	ιντεγκρίνης	YES
integrin	ανοσία	NO
intention	πρόθεση	YES
intention	αγγειοδιασταλτικός	NO
interest	συμφέρον	YES
interest	προτεραιότητα	NO
interface	interface	YES
interface	ατροπίνη	NO
internet	διαδίκτυο	YES
internet	πουρινών	NO
intervention	επέμβαση	YES
intervention	ριζικός	NO
intoxication	μέθη	YES
intoxication	απόξεση	NO
intubation	διασωλήνωση	YES
intubation	θηλάζω	NO
irinotecan	ιρινοτεκάνη	YES
irinotecan	διακοπή	NO
irradiation	ακτινοβολία	YES
irradiation	κάρτα	NO
isoforms	ισόμορφος	YES
isoforms	περιοδικός	NO
isomer	ισομερής	YES
isomer	μυωπία	NO
isotope	ισότοπο	YES
isotope	πλατίνα	NO
isotretinoin	συµπτώµατα	YES
isotretinoin	κινάση	NO
isozyme	συγκέντρωση	YES
isozyme	acetate	NO
israel	ισραήλ	YES
israel	οφθαλμικός	NO
janssen	janssen	YES
janssen	σετιριζίνη	NO
joints	άρθρωση	YES
joints	υγιεινός	NO
jonas	jonas	YES
jonas	ανάλογα	NO
jones	jones	YES
jones	αδενοκαρκίνωμα	NO
judgement	κρίση	YES
judgement	θέρμανση	NO
justification	δικαιολόγηση	YES
justification	θερμίδα	NO
kawasaki	νόσος	YES
kawasaki	επιθυμία	NO
ketamine	κεταμίνης	YES
ketamine	πρωτόκολλο	NO
ketoconazole	κετοκοναζόλη	YES
ketoconazole	λήθαργος	NO
ketone	κετονών	YES
ketone	μήνυμα	NO
kilogram	χιλιόγραμμο	YES
kilogram	περιβάλλον	NO
laboratory	άδεια	YES
laboratory	μελανίζουσα	NO
labour	τοκετός	YES
labour	κόπρανα	NO
lameness	χωλότητα	YES
lameness	παθογόνος	NO
laryngitis	λαρυγγίτιδα	YES
laryngitis	καταναλωτής	NO
laser	λέιζερ	YES
laser	γλυκερίνη	NO
latvia	λιθουανία	YES
latvia	μεταλλαγμένος	NO
lavage	πλύση	YES
lavage	οίδημα	NO
legal	δικαστικός	YES
legal	ερυθροκυττάρων	NO
legislation	νομοθεσία	YES
legislation	έλεγχος	NO
letters	γράμμα	YES
letters	επικεφαλής	NO
leucine	λευκίνη	YES
leucine	ξανθίνης	NO
leucocyte	λευκοκύτταρο	YES
leucocyte	θειϊκός	NO
leukaemia	λευχαιμικός	YES
leukaemia	παχύσαρκος	NO
leukoencephalopathy	λευκοεγκεφαλοπάθεια	YES
leukoencephalopathy	λιποθυμία	NO
leukotriene	τροποποιητής	YES
leukotriene	rotarix	NO
levonorgestrel	λεβονοργεστρέλη	YES
levonorgestrel	καταστροφή	NO
libido	λίμπιντο	YES
libido	ετερόπλευρο	NO
library	κονδύλι	YES
library	νιασίνη	NO
lichen	ομαλός	YES
lichen	μεθοδολογία	NO
lidocaine	φαρμακευτικός	YES
lidocaine	έτος	NO
liechtenstein	λιχτενστάιν	YES
liechtenstein	κηρίο	NO
light-headedness	τάση	YES
light-headedness	ομαδοποίηση	NO
likelihood	πιθανότητα	YES
likelihood	άσθμα	NO
limits	ανιχνεύσιμος	YES
limits	εκπαιδευτής	NO
liner	ταινία	YES
liner	απόξεση	NO
linezolid	λινεζολίδη	YES
linezolid	κολχικίνη	NO
lipase	λιπάση	YES
lipase	προστάτης	NO
listeria	listeria	YES
listeria	τηλεπικοινωνιακός	NO
litre	λίτρο	YES
litre	καλσιτονίνη	NO
localisation	εντόπιση	YES
localisation	αδρανοποίηση	NO
loosening	χαλάρωση	YES
loosening	βρογχόσπασμο	NO
loratadine	λοραταδίνη	YES
loratadine	ομιλία	NO
lovastatin	λοβαστατίνη	YES
lovastatin	τοξοπλάσμωση	NO
low-dose	χαμηλός	YES
low-dose	ιδιοκτήτης	NO
lump	εξόγκωμα	YES
lump	αναθεωρώ	NO
lutropin	κλάσμα	YES
lutropin	λαχάνιασμα	NO
lymph	φλεγμονή	YES
lymph	φιάλη	NO
lymphedema	λεμφοίδημα	YES
lymphedema	σχήμα	NO
lymphocyte	λεμφοκύτταρο	YES
lymphocyte	κλάσμα	NO
lysine	λυσίνης	YES
lysine	ιστοπαθολογικός	NO
macrolides	μακρολίδες	YES
macrolides	διαμεμβρανικός	NO
macrophage	μακροφάγα	YES
macrophage	floor	NO
malnutrition	υποσιτισμός	YES
malnutrition	θυλακίτιδα	NO
mania	μανία	YES
mania	εφαρμογή	NO
manic	μανιακός	YES
manic	αφασία	NO
manufacturer	κατασκευάστρια	YES
manufacturer	βλέπω	NO
manure	κοπριά	YES
manure	ινκρετινών	NO
marking	αρχίζω	YES
marking	αγγειοδιασταλτικός	NO
marks	σημειώνω	YES
marks	απόξεση	NO
marrow	μυελικός	YES
marrow	carboplatin	NO
master	master	YES
master	τυμπανισμός	NO
matching	αντίστοιχος	YES
matching	χωλότητα	NO
mating	ζευγάρωμα	YES
mating	master	NO
mcneil	mcneil	YES
mcneil	εντερίτιδα	NO
mealtime	δόση	YES
mealtime	μεθαδόνη	NO
measles	measles	YES
measles	ξεφλούδισμα	NO
measurement	προσδιορισμός	YES
measurement	ceplene	NO
measures	μετρώ	YES
measures	απόκλιση	NO
mechanisms	μηχανισμός	YES
mechanisms	εκκολπωματίτιδα	NO
medicines	φάρμακο	YES
medicines	λευκοκύτταρο	NO
meeting	συζητώ	YES
meeting	συμβάλλω	NO
melanocyte	μελανοκύτταρα	YES
melanocyte	διευρυμένος	NO
melanogaster	melanogaster	YES
melanogaster	όχημα	NO
melanoma	μελάνωμα	YES
melanoma	chain	NO
melena	μελαίνω	YES
melena	σκελετός	NO
members	κράτος	YES
members	λαβίδα	NO
memory	επηρεασμένος	YES
memory	αναιμία	NO
meninx	μήνιγγα	YES
meninx	εγρήγορση	NO
message	μήνυμα	YES
message	χορήγηση	NO
messenger	νευροδιαβιβαστής	YES
messenger	φαινόλη	NO
metastasis	μετάσταση	YES
metastasis	άνθρακας	NO
metformin	μετφορμίνη	YES
metformin	επέμβαση	NO
methadone	μεθαδόνη	YES
methadone	siadh	NO
methanol	μεθανόλη	YES
methanol	λεμφοκύτταρο	NO
methionine	μεθειονίνης	YES
methionine	σοβαρά	NO
methodology	μεθοδολογία	YES
methodology	ανταγωνίζομαι	NO
metoclopramide	μετοκλοπραμίδη	YES
metoclopramide	ομιλία	NO
microbiology	μικροβιολογία	YES
microbiology	εγκυρότητα	NO
microgram	σοβαρά	YES
microgram	αναγνώριση	NO
microsome	μιτοχόνδριο	YES
microsome	σάρκωμα	NO
microtubules	μικροσωληνίσκος	YES
microtubules	εξάλειψη	NO
micturition	ούρηση	YES
micturition	άτοµα	NO
midazolam	ριτοναβίρη	YES
midazolam	διαμεμβρανικός	NO
midwife	μαία	YES
midwife	υπερπρολακτιναιμία	NO
military	στρατός	YES
military	στερόλη	NO
milky	γαλακτώδης	YES
milky	αναισθησία	NO
millilitre	χιλιοστόλιτρο	YES
millilitre	ατροπίνη	NO
minute	λεπτά	YES
minute	επιλογή	NO
mirtazapine	μιρταζαπίνη	YES
mirtazapine	cherokee	NO
misuse	κατάχρηση	YES
misuse	περιοδικός	NO
mitoxantrone	docetaxel	YES
mitoxantrone	γλαργίνη	NO
mobilisation	κινητοποίηση	YES
mobilisation	αποκαρβοξυλάση	NO
modulator	ρυθμιστής	YES
modulator	ισραήλ	NO
monitor	παρακολουθώ	YES
monitor	απόσπαση	NO
monohydrate	λακτόζη	YES
monohydrate	υποσπαδίας	NO
mortality	mortality	YES
mortality	κυτταρίνη	NO
mouth	στόμα	YES
mouth	ομαλός	NO
multiplication	πολλαπλασιασμός	YES
multiplication	όργανο	NO
myasthenia	βαρεία	YES
myasthenia	αιμοσφαιρίνη	NO
mycobacterium	σύμπλεγμα	YES
mycobacterium	απολυμαντικός	NO
myelopathy	μυελοπάθεια	YES
myelopathy	θεράποντας	NO
myelosuppression	μυελοκαταστολής	YES
myelosuppression	απάθεια	NO
myopia	μυωπία	YES
myopia	σημειώνω	NO
nail	νύχι	YES
nail	συνδυασμός	NO
narrows	στενός	YES
narrows	βακτήριο	NO
nasopharyngitis	ρινοφαρυγγίτιδα	YES
nasopharyngitis	άδεια	NO
navel	αφαλός	YES
navel	διαδοχικός	NO
necrosis	νέκρωση	YES
necrosis	διευρυμένος	NO
neoplasm	καλοήθης	YES
neoplasm	καθιστώ	NO
nervousness	νευρικότητα	YES
nervousness	protection	NO
nettle	κνησμώδες	YES
nettle	πρόγνωση	NO
neurosis	νεύρωση	YES
neurosis	άπνοια	NO
neurotoxicity	νευρικός	YES
neurotoxicity	παιδικός	NO
neurotoxin	νευροτοξίνη	YES
neurotoxin	master	NO
neutropenia	υπερευαισθησία	YES
neutropenia	σαμαρίου	NO
niacin	νιασίνη	YES
niacin	φορτίο	NO
nicotine	νικοτίνη	YES
nicotine	αντιυπερτασικός	NO
nodule	όζος	YES
nodule	αμφιβληστροειδής	NO
noise	θόρυβος	YES
noise	αποκλεισμός	NO
noradrenaline	νοραδρεναλίνη	YES
noradrenaline	sertraline	NO
novartis	novartis	YES
novartis	protection	NO
nozzle	ακροφυσίου	YES
nozzle	επιτόπου	NO
nsclc	nsclc	YES
nsclc	δισκίο	NO
nursing	νοσηλευτικός	YES
nursing	ενδοφλεβίως	NO
nystagmus	νυσταγμός	YES
nystagmus	βράδυ	NO
obesity	παχύσαρκος	YES
obesity	κουτάβι	NO
obstruction	απόφραξη	YES
obstruction	πολιομυελίτιδα	NO
occupancy	κατάληψη	YES
occupancy	περίοδος	NO
occurrence	ύπαρξη	YES
occurrence	roberts	NO
oedema	περιφερικός	YES
oedema	λευχαιμικός	NO
oestrus	οίστρος	YES
oestrus	bacillus	NO
olanzapine	ολανζαπίνη	YES
olanzapine	διευρυμένος	NO
omega	ιντερφερόνη	YES
omega	πολλαπλασιασμός	NO
omeprazole	αυξάνω	YES
omeprazole	αποσυμφορητικός	NO
oncologist	ογκολόγος	YES
oncologist	παραφίνη	NO
ondansetron	ονδανσετρόνη	YES
ondansetron	υποφέρω	NO
onset	έναρξη	YES
onset	γλαργίνη	NO
opacity	θολερότητα	YES
opacity	ψευδοεφεδρίνη	NO
openness	δημοσιότητα	YES
openness	κύπρος	NO
operations	επιχείρηση	YES
operations	ζελατίνη	NO
option	επιλογή	YES
option	αιμοσφαιρίνη	NO
organisms	μικροοργανισμός	YES
organisms	αγχώδης	NO
orthopaedic	ορθοπαιδικός	YES
orthopaedic	θεραπευτικός	NO
oseltamivir	oseltamivir	YES
oseltamivir	στειρότητα	NO
osmolality	ωσμωτικότητα	YES
osmolality	πολυκεντρικός	NO
ossification	οστέωση	YES
ossification	περίοδος	NO
osteopenia	οστεοπενία	YES
osteopenia	λήθαργος	NO
outlet	σύνδεση	YES
outlet	συζητώ	NO
output	παροχή	YES
output	πολυποδίαση	NO
overstimulation	υπερδιέγερση	YES
overstimulation	διασωλήνωση	NO
overview	σύνοψη	YES
overview	σορβιτόλη	NO
ovulation	ωοθυλακιορρηξίας	YES
ovulation	ιντεγκρίνης	NO
owner	ιδιοκτήτης	YES
owner	δυσπεψία	NO
oxaliplatin	oxaliplatin	YES
oxaliplatin	κυψελίδα	NO
oxytocin	ωκυτοκίνης	YES
oxytocin	συντελεστής	NO
packaging	οδός	YES
packaging	στρατηγική	NO
paclitaxel	paclitaxel	YES
paclitaxel	κυταραβίνη	NO
paediatrician	παιδίατρος	YES
paediatrician	ίριδα	NO
paediatrics	τροπικός	YES
paediatrics	μεθοδολογία	NO
paleness	ωχρότητα	YES
paleness	κοκκιώδης	NO
palm	παλάμη	YES
palm	εργασία	NO
palmitate	παλμιτικός	YES
palmitate	μελάνωμα	NO
pandemrix	εταιρεία	YES
pandemrix	σαλικυλικός	NO
paraffin	παραφίνη	YES
paraffin	block	NO
parent	διαδοχικός	YES
parent	πρωτόκολλο	NO
paroxetine	στέρηση	YES
paroxetine	θερμίδα	NO
participant	άτοµα	YES
participant	ζωστήρας	NO
partner	σύντροφος	YES
partner	αδρεναλίνη	NO
pascal	pascal	YES
pascal	μακρολίδες	NO
pathogen	παθογόνος	YES
pathogen	απάθεια	NO
pathways	μονοπάτι	YES
pathways	διάλυμα	NO
patterns	μοτίβο	YES
patterns	πρόθεση	NO
payment	καταβολή	YES
payment	εκδήλωση	NO
penetration	διαπερατότητα	YES
penetration	ανιχνεύσιμος	NO
penicillamine	πενικιλλαμίνη	YES
penicillamine	μεθαδόνη	NO
penicillin	πενικιλλίνη	YES
penicillin	αγρωστώδες	NO
pennsylvania	pennsylvania	YES
pennsylvania	φαινυλκετονουρία	NO
peppermint	άρωμα	YES
peppermint	βραδυκαρδία	NO
percentile	εκατοστιαίος	YES
percentile	κλίση	NO
periodicity	περιοδικότητα	YES
periodicity	στενός	NO
persistence	συνέχιση	YES
persistence	υπνηλία	NO
personnel	ηλεκτρονικός	YES
personnel	υποδοχή	NO
petechiae	πετέχεια	YES
petechiae	παροχέτευση	NO
pfizer	εργασία	YES
pfizer	δίκαιο	NO
pharmacist	φαρμακοποιός	YES
pharmacist	οισοφάγος	NO
pharmacology	φαρμακολογία	YES
pharmacology	ούλος	NO
pharmacy	φαρμακείο	YES
pharmacy	δημογραφικός	NO
phenol	φαινόλη	YES
phenol	αντισταθμίζω	NO
phenylketonuria	φαινυλκετονουρία	YES
phenylketonuria	δοκιμή	NO
pheochromocytoma	φαιοχρωμοκύττωμα	YES
pheochromocytoma	εγκατάλειψη	NO
phlebitis	φλεβίτιδα	YES
phlebitis	διάχυση	NO
phosphatase	φωσφατάση	YES
phosphatase	ψωρίαση	NO
phosphorus	φώσφορος	YES
phosphorus	υποσιτισμός	NO
phototherapy	φωτοθεραπεία	YES
phototherapy	εταιρεία	NO
physician	θεράποντας	YES
physician	περίοδος	NO
physiologic	φυσιολογικός	YES
physiologic	σιρόπι	NO
pigmentation	ίριδα	YES
pigmentation	ένεση	NO
pill	χάπι	YES
pill	οιστριόλη	NO
piroxicam	αποστέλλω	YES
piroxicam	οπτικός	NO
pituitary	υποφυσιακός	YES
pituitary	μυελοκαταστολής	NO
placement	τοποθέτηση	YES
placement	επιχείρηση	NO
planned	προγραμματισμένος	YES
planned	νευρογλοιακός	NO
planning	σχεδιάζω	YES
planning	διάχυση	NO
plants	φυτό	YES
plants	ανωμαλία	NO
plasma	παράσταση	YES
plasma	θώρακας	NO
plaster	επίδεσμος	YES
plaster	φώσφορος	NO
platinum	πλατίνα	YES
platinum	υποβάλλω	NO
plunger	ραβδοειδής	YES
plunger	ανθρώπινος	NO
polio	πολιομυελίτιδα	YES
polio	αποτέφρωση	NO
pollen	γύρη	YES
pollen	ζελές	NO
polyester	πολυεστέρας	YES
polyester	μανία	NO
polymer	φιάλη	YES
polymer	αντιμετώπιση	NO
polyposis	πολυποδίαση	YES
polyposis	σημειώνω	NO
polypropylene	ασφαλής	YES
polypropylene	αναιμία	NO
polyurethane	πολυουρεθάνη	YES
polyurethane	μικροοργανισμός	NO
polyvinylchloride	πολυβινυλοχλωρίδιο	YES
polyvinylchloride	σύνδρομο	NO
pool	ομαδοποίηση	YES
pool	μυελοκαταστολής	NO
porphyrin	πορφυρίνη	YES
porphyrin	κατασκευάστρια	NO
portal	πυλαίος	YES
portal	επιπλοκή	NO
portion	υπόλοιπο	YES
portion	αναερόβιος	NO
posterior	πρόσθιος	YES
posterior	μήλος	NO
potentiation	επιδεινώνω	YES
potentiation	βορικό	NO
powder	τυποποιημένος	YES
powder	αποσυμφορητικός	NO
predictability	πρόβλεψη	YES
predictability	μόνωση	NO
prescription	συνταγογραφούμενος	YES
prescription	διαμεμβρανικός	NO
prevention	πρόληψη	YES
prevention	εμβάπτιση	NO
priapism	αϋπνία	YES
priapism	βαθμός	NO
prime	προετοιμασία	YES
prime	σταγόνα	NO
printing	τυπογραφικός	YES
printing	συνθετικός	NO
problems	πρόβλημα	YES
problems	δυστοκία	NO
procurement	προμήθεια	YES
procurement	διευρυμένος	NO
professionals	προσωπικό	YES
professionals	άρθρωση	NO
progestogen	προγεσταγόνα	YES
progestogen	μυωπία	NO
prognosis	πρόγνωση	YES
prognosis	όρχις	NO
programs	πρόγραμμα	YES
programs	νύχι	NO
progress	εξελίσσω	YES
progress	novartis	NO
proline	προλίνης	YES
proline	κεφαλαλγία	NO
prophylactic	προφυλακτικά	YES
prophylactic	όρνιθα	NO
propylene	προπυλένιο	YES
propylene	δυσμηνόρροια	NO
prostatectomy	προστατεκτομή	YES
prostatectomy	άρθρωση	NO
protection	protection	YES
protection	αλανίνη	NO
protocols	πρωτόκολλο	YES
protocols	prozac	NO
prowess	μελέτη	YES
prowess	γονιμοποίηση	NO
prozac	prozac	YES
prozac	αγωγή	NO
pseudoephedrine	ψευδοεφεδρίνη	YES
pseudoephedrine	κυκλοφορία	NO
psoriasis	ψωρίαση	YES
psoriasis	κνησμώδες	NO
psychostimulants	ψυχοδιεγερτικός	YES
psychostimulants	διαμεμβρανικός	NO
publications	έκδοση	YES
publications	κυψελίδα	NO
publishing	δημοσιευμένος	YES
publishing	alexander	NO
puppy	κουτάβι	YES
puppy	ενδοσκόπιο	NO
purine	πουρινών	YES
purine	χωλότητα	NO
pyrexia	πυρετός	YES
pyrexia	απολυμαντικός	NO
pyridoxine	πυριδοξίνη	YES
pyridoxine	λωρίδα	NO
pyrimidine	πυριμιδίνης	YES
pyrimidine	ουρεάση	NO
quadriceps	τετρακέφαλος	YES
quadriceps	ιντερφερόνη	NO
quadruple	τετραπλός	YES
quadruple	μήνυμα	NO
race	ταχυκαρδία	YES
race	protection	NO
radical	ριζικός	YES
radical	αυτοκτονία	NO
radioactivity	ραδιενέργεια	YES
radioactivity	βεβαιότητα	NO
reaching	προσεγγίζω	YES
reaching	συντελεστής	NO
recommendation	εισηγούμαι	YES
recommendation	μήνιγγα	NO
rectum	ορθός	YES
reductase	αναγωγάση	YES
reductase	δεξτρόζη	NO
referrals	παραπομπή	YES
referrals	φορτίο	NO
refrigerator	φυλάω	YES
refrigerator	χαρακτηριστικός	NO
registry	αρχείο	YES
registry	εντόπιση	NO
relevance	σημασία	YES
relevance	περπάτημα	NO
reliability	αξιοπιστία	YES
reliability	παράδειγμα	NO
relief	ανακούφιση	YES
relief	ισότοπο	NO
remicade	υπόλοιπος	YES
remicade	όρχις	NO
reminder	υπενθύμιση	YES
reminder	τυπογραφικός	NO
removal	βγαίνω	YES
removal	νευροτοξίνη	NO
renal	νεφροπαθής	YES
renal	εξελίσσω	NO
reporting	αναφερόμενος	YES
reporting	αντικατάσταση	NO
representative	εκπρόσωπος	YES
representative	επίφυση	NO
restlessness	παρόν	YES
restlessness	ολανζαπίνη	NO
retina	αμφιβληστροειδής	YES
retina	τρυγικός	NO
revenue	πρόσοδος	YES
revenue	αρθροπάθειες	NO
revision	αναθεωρώ	YES
revision	γλυκαιμικό	NO
rhinitis	ρινίτιδα	YES
rhinitis	berkshire	NO
rhythm	ρυθμός	YES
rhythm	ενδεικτικά	NO
ribosome	ριβόσωμα	YES
ribosome	ρισπεριδόνη	NO
rickettsia	rickettsia	YES
rickettsia	αποκλεισμός	NO
risperidone	ρισπεριδόνη	YES
risperidone	επιθυμητός	NO
ritonavir	ritonavir	YES
ritonavir	επιφάνεια	NO
roberts	roberts	YES
roberts	γλυκερίνη	NO
rotarix	rotarix	YES
rotarix	έκκριση	NO
roundworm	ασκαρίδες	YES
roundworm	απόσπαση	NO
routine	τυπικός	YES
routine	κολχικίνη	NO
rubber	καουτσούκ	YES
rubber	μείωση	NO
rubella	ερυθρός	YES
rubella	μεθειονίνης	NO
salicylate	σαλικυλικός	YES
salicylate	παθογόνος	NO
salivation	σιελόρροια	YES
salivation	ανάστημα	NO
salpingitis	σαλπιγγίτιδα	YES
salpingitis	οιστριόλη	NO
salts	άλας	YES
salts	συνέχιση	NO
samarium	σαμαρίου	YES
samarium	διευκρίνηση	NO
sarcoidosis	σαρκοείδωση	YES
sarcoidosis	εχθρότητα	NO
sarcoma	σάρκωμα	YES
sarcoma	αυξάνω	NO
saturday	σάββατο	YES
saturday	block	NO
sauce	μήλος	YES
sauce	τυμπανισμός	NO
scales	scale	YES
scales	γονιμοποίηση	NO
scaling	λέπι	YES
scaling	επεξεργασμένος	NO
scrapings	απόξεση	YES
scrapings	υπενθύμιση	NO
screw	αφαιρώ	YES
screw	hominis	NO
seal	σφραγίδα	YES
seal	νιασίνη	NO
security	εισφορά	YES
security	bacteroides	NO
self-harm	αυτοτραυματισμός	YES
self-harm	κατάταξη	NO
separates	διαχωρίζω	YES
separates	σλοβακία	NO
sepsis	σήψη	YES
sepsis	felis	NO
sertraline	sertraline	YES
sertraline	κυτταροτοξικότητα	NO
serum	οστεοκαλσίνη	YES
serum	τυμπανισμός	NO
setting	περιβάλλον	YES
setting	χολόσταση	NO
shakiness	αστάθεια	YES
shakiness	κιρσός	NO
shaking	τρέμουλο	YES
shaking	επίδομα	NO
shell	κέλυφος	YES
shell	σουλφίδιο	NO
siadh	siadh	YES
siadh	φυλάω	NO
signature	χαρακτηριστικός	YES
signature	αναερόβιος	NO
silicate	πυριτικός	YES
silicate	δοκιμασία	NO
silicone	σωληνώνω	YES
silicone	οπτικός	NO
skeleton	σκελετός	YES
skeleton	διάχυση	NO
slide	ολισθαίνω	YES
slide	janssen	NO
slope	κλίση	YES
slope	δίαυλος	NO
slovakia	σλοβακία	YES
slovakia	σιπροφλοξασίνη	NO
slur	κακός	YES
slur	πένα	NO
software	λογισμικό	YES
software	πενικιλλίνη	NO
solomon	solomon	YES
solomon	αυξάνω	NO
solutions	διάλυμα	YES
solutions	τζόγος	NO
sorbitol	σορβιτόλη	YES
sorbitol	αντιδιαβητικός	NO
speaking	ενημερώνω	YES
speaking	διαπερατότητα	NO
specimen	δείγμα	YES
specimen	κνήμη	NO
speech	ομιλία	YES
speech	εύθραυστος	NO
spinach	σπανάκι	YES
spinach	άλας	NO
spironolactone	σπειρονολακτόνη	YES
spironolactone	περιορισμός	NO
spleen	σπλήνα	YES
spleen	τοποθέτηση	NO
stalevo	θεραπευτικός	YES
stalevo	αμμωνία	NO
statin	στατίνη	YES
statin	όρχις	NO
stature	ανάστημα	YES
stature	λακτόζη	NO
sterility	στειρότητα	YES
sterility	ισοτοπικός	NO
sterol	στερόλη	YES
sterol	εναιώρημα	NO
stevens	σύνδρομο	YES
stevens	αμιωδαρόνη	NO
sticker	αυτοκόλλητος	YES
sticker	δικαστικός	NO
stimulated	υποκινώ	YES
stimulated	ριβόσωμα	NO
stimulation	διεγείρω	YES
stimulation	cervarix	NO
stool	κόπρανα	YES
stool	σύνδεση	NO
strategy	στρατηγική	YES
strategy	λείος	NO
strawberry	φράουλα	YES
strawberry	υποφέρω	NO
stricture	στένωση	YES
stricture	επιθυμία	NO
stroke	stroke	YES
stroke	ούρηση	NO
strontium	στρόντιο	YES
strontium	άδεια	NO
submission	περιοδικός	YES
submission	κολοστομία	NO
substitution	αντικατάσταση	YES
substitution	πορφυρίνη	NO
subtype	υποκατηγορία	YES
subtype	αλωπεκία	NO
succinate	ηλεκτρικός	YES
succinate	πιστοποιώ	NO
suffering	υποφέρω	YES
suffering	ομαδοποίηση	NO
sulfadiazine	σουλφαδιαζίνη	YES
sulfadiazine	περπάτημα	NO
sulfonylurea	παράγοντας	YES
sulfonylurea	καθορίζω	NO
sulphide	σουλφίδιο	YES
sulphide	υπόθετο	NO
sunday	κυριακή	YES
sunday	κλίση	NO
suppository	υπόθετο	YES
suppository	εξέταση	NO
surgeons	χειρουργός	YES
surgeons	έκπτωση	NO
survey	επικεφαλής	YES
survey	φαρμακοποιός	NO
survival	επιβίωση	YES
survival	εκτέλεση	NO
swimming	κολύμπι	YES
swimming	νικοτίνη	NO
sympathomimetic	συμπαθητικομιμητικός	YES
sympathomimetic	ημερολόγιο	NO
symptoms	καταθλιπτικός	YES
symptoms	κιτρικός	NO
synthase	συνθετάση	YES
synthase	άνθρακας	NO
synthetic	συνθετικός	YES
synthetic	υπερτρίχωση	NO
syrup	σιρόπι	YES
syrup	κνήμη	NO
systems	θέμα	YES
systems	κατανομή	NO
tamiflu	tamiflu	YES
tamiflu	ιατρός	NO
tartrate	τρυγικός	YES
tartrate	φουροσεμίδη	NO
teaching	διδασκαλία	YES
teaching	ολισθαίνω	NO
teeth	δόντι	YES
teeth	παροδικός	NO
telecommunication	τηλεπικοινωνιακός	YES
telecommunication	συζητώ	NO
teratogen	τερατογόνος	YES
teratogen	προσεγγίζω	NO
terminal	τερματικός	YES
terminal	αδενοκαρκίνωμα	NO
testis	όρχις	YES
testis	εξίσωση	NO
thrombin	ανθρώπινος	YES
thrombin	αλανίνη	NO
thrombocytosis	θρομβοκυττάρωση	YES
thrombocytosis	μείωση	NO
thumb	αντίχειρας	YES
thumb	αγοραφοβία	NO
thursday	πέμπτος	YES
thursday	πρόληψη	NO
thymus	θύμος	YES
thymus	πρόθεση	NO
thyroid	θυρεοειδής	YES
thyroid	υπομανία	NO
thyrotropin	θυρεοτροπίνη	YES
thyrotropin	σύνδρομο	NO
tibia	κνήμη	YES
tibia	γουανίνης	NO
titration	τιτλοδότηση	YES
titration	υπερπρολακτιναιμία	NO
tooth	οδοντικός	YES
tooth	γλυκαγόνης	NO
topiramate	τοπιραμάτης	YES
topiramate	περιφερικός	NO
torsion	συστροφή	YES
torsion	ακετυλοχολίνη	NO
touch	επαφή	YES
touch	ετερόπλευρο	NO
toxoplasmosis	τοξοπλάσμωση	YES
toxoplasmosis	λίτρο	NO
tract	σωλήνος	YES
tract	βιοδιαθεσιμότητα	NO
trainer	εκπαιδευτής	YES
trainer	επιτόπου	NO
transaminases	βλέπω	YES
transaminases	αρχίζω	NO
transmembrane	διαμεμβρανικός	YES
transmembrane	εισηγούμαι	NO
transmission	μεταφορά	YES
transmission	acetate	NO
transparency	διαφάνεια	YES
transparency	κλασσικός	NO
transplantation	μεταμόσχευση	YES
transplantation	ινωδογόνο	NO
trauma	τραυματισμός	YES
trauma	θειϊκός	NO
trees	δέντρο	YES
trees	περιφερικός	NO
trial	δοκιμή	YES
trial	oxaliplatin	NO
triangle	ward	YES
triangle	επίφυση	NO
trimethoprim	τριμεθοπρίμης	YES
trimethoprim	ουρεάση	NO
triphosphate	τριφωσφορικός	YES
triphosphate	ονδανσετρόνη	NO
tryptophan	τρυπτοφάνη	YES
tryptophan	αυτοαντίσωμα	NO
tuberculosis	φυματίωση	YES
tuberculosis	δίαυλος	NO
tuesday	στοιχειό	YES
tuesday	μελάνωμα	NO
turning	γυρίζω	YES
turning	επιχειρησιακός	NO
urease	ουρεάση	YES
urease	γαλακτώδης	NO
urine	ούρο	YES
urine	ογκολόγος	NO
vacuum	κενό	YES
vacuum	βλέπω	NO
validation	εγκυρότητα	YES
validation	παραπομπή	NO
vancomycin	βανκομυκίνη	YES
vancomycin	επιδείνωση	NO
variable	ποικίλλες	YES
variable	επιχειρησιακός	NO
variant	ποικιλία	YES
variant	υπνηλία	NO
varix	κιρσός	YES
varix	roberts	NO
vascular	λείος	YES
vascular	σουλφίδιο	NO
vasoconstriction	αγγειοσύσπασης	YES
vasoconstriction	προμήθεια	NO
vasodilatation	αγγειοδιαστολή	YES
vasodilatation	λοραταδίνη	NO
vasodilator	αγγειοδιασταλτικός	YES
vasodilator	κοπριά	NO
vehicles	όχημα	YES
vehicles	δέντρο	NO
velocity	ταχύτητα	YES
velocity	cervarix	NO
venlafaxine	βενλαφαξίνη	YES
venlafaxine	επιφάνεια	NO
viability	βιωσιμότητα	YES
viability	νοσηλευτικός	NO
vision	οπτικός	YES
vision	γουανίνης	NO
visualization	οπτικοποίηση	YES
visualization	υπόθετο	NO
volunteers	εθελοντής	YES
volunteers	καταθλιπτικός	NO
waist	ένεση	YES
waist	σκοπός	NO
walking	περπάτημα	YES
walking	ουρεάση	NO
walls	τοίχωμα	YES
walls	αναθεωρώ	NO
washout	ακολουθώ	YES
washout	συντομογραφία	NO
wave	κύμα	YES
wave	επιχειρησιακός	NO
weariness	αδυναμία	YES
weariness	αορτή	NO
wednesday	τετάρτη	YES
wednesday	ζελές	NO
widening	διευρυμένος	YES
widening	δισκίο	NO
windpipe	τραχεία	YES
windpipe	δισκίο	NO
workload	φόρτος	YES
workload	ether	NO
wound	επιπλοκή	YES
wound	άνθρακας	NO
xanthine	ξανθίνης	YES
xanthine	ταχύτητα	NO
zoster	ζωστήρας	YES
zoster	βαθμολογημένος	NO
