# Supplementary material for: A Cross-Lingual Similarity Measure for Detecting Biomedical Term Translations
Source: PLoS One. 2015 Jun 1;10(6):e0126196. doi: 10.1371/journal.pone.0126196 (PMC4452086; doi:10.1371/journal.pone.0126196)
Supplement: S1 dataset — (TGZ) [file pone.0126196.s001.tgz › dataset/en-el/el_300_context_test.dat]

2:569.9376112025216 3:1.0802387263867967 4:108.95350043250724 5:2.1060556052453077 6:753.7593761428403 7:748.5398488009456 8:616.1982102254182 9:372.0659193250814 10:72.39384443662432 11:47.685364728087094 12:1000.7798501194798 13:462.4490221246125 14:1323.2002070447577 15:170.30692742012897 16:198.65313353269045 17:374.6725818500036 18:295.1620536759328 19:702.7204244094852 20:321.39807420943447 21:114.04064860944806 22:1.8833619222210722 23:232.98817284551873 24:26.794451699563297 25:70.63834105339893 26:133.00736586927394 27:194.95230430443482 28:408.9454631883977 29:0.41903843400406476 30:48.55897560818792 31:27.58298119246994 32:274.18129862392914 33:96.36924115476774 34:435.61650304612215 35:54.49477343368243 36:33.66457972853032 37:7.040678733598425 38:395.6554324411267 39:88.42233362920655 40:7.453106634254445 41:112.76065874805823 42:36.783448223573046 43:12.72501420174516 44:50.65206481569636 45:6.22489012275433 46:0.2364830233100509 47:95.69774739154491 48:85.01656374457936 49:10.07993355507654 50:92.85123307563995 51:122.04301831860843 52:200.16845223750548 53:332.31017788161205 54:43.44322580081767 56:37.72667394446543 57:46.72994353646082 58:24.712441145908798 59:198.3201246709613 60:50.53990840894548 61:811.1987978125192 62:372.6792766019448 63:395.4906370856165 64:78.3800022484969 65:7.1054705705525745 66:102.45777073599345 67:264.07167447189875 68:19.27022519990097 69:66.27124285494536 70:24.370527951224187 71:29.583624796740608 72:133.5784539450457 73:241.77341982733756 74:32.453705896908964 75:300.48370332405 76:4.810873063301708 77:4.823655360191567 78:950.1795289002023 79:62.87608188726862 80:26.11844937906397 81:266.1331179533853 82:82.25966837865867 83:225.84759339553273 84:110.3983309113194 85:64.71994537647527 86:59.24212029746501 87:42.807346972569405 88:217.16592506123874 89:37.04689556520302 90:71.16068232497511 91:102.7470966888504 93:3.6745763999843764 94:116.77909500381676 95:76.39950909982078 96:17.041888366181468 98:33.403058450718426 99:56.09444948831089 100:365.57010366676263 101:9.198092240209645 102:417.0719232477265 103:158.09626558184644 104:1.1084468222326815 105:78.14096643385743 106:1.214524787979298 107:139.72359101997515 108:0.5763382949238538 109:43.082406802417175 110:0.13545795512462921 111:10.54945563828821 112:47.22713644534257 113:7.399533180568197E-4 114:1121.2072008469645 115:2.3508230585204664 116:0.7316150901665575 117:23.293116537797445 118:174.1097384015122 119:4.088602399197475 120:42.85689111432529 121:33.23185496133908 122:7.763043444730225 123:43.429454891789995 124:0.33750555742666705 125:47.48173456048847 126:332.8893557516621 127:66.28810626192868 128:6.430722282323632 129:17.34119176745179 131:31.525837467996162 132:45.0871808149436 133:138.2674263805616 134:71.67431334494573 135:0.44636170203526826 136:380.9140013946348 137:129.43599715711298 139:97.38008775069275 140:35.60664056788016 141:18.019370400352596 142:76.84388563979046 143:246.2582600506312 144:191.85097599447477 145:141.28607004982504 146:315.7868203303656 147:2.750895444616791 148:125.89737512092505 149:254.22361472701192 150:35.06945894047261 151:81.03870225260277 152:2.873829851440789 153:94.33333045388935 154:35.289974785746686 155:142.23721296313064 156:12.468623717973175 157:0.20412230621084335 158:82.09552961206313 159:1.7814600072345677 160:185.58218702317313 161:12.795112922028368 162:3.1962434203140915 163:26.79814354128255 164:125.73487904983057 165:0.9685068542429198 166:97.92968671807104 167:0.20440519487672093 168:60.112652811620094 169:309.0425402523329 170:7.0388640375171665 171:1.1022316447898806 172:7.082587355006585 173:19.180179555742836 174:1.1335354745528596 175:104.90215174823253 176:22.18152534951092 177:78.05917491174354 178:129.98236247502223 179:0.027575154252804945 180:88.05774543485491 181:11.938556280364848 182:2.698876958664344 183:137.52272482451727 184:47.52950956866101 185:72.55186006119948 186:81.44209061660119 187:37.17443623467807 190:131.03357970167562 191:21.38633511453036 192:13.120616485725595 194:0.10510948570345001 195:1.6899891176223811 196:84.39504230932224 197:0.7251109777236797 198:369.11480903564046 199:4.7347479168752855 200:171.59575264156575 201:4.848154619677526 202:6.792410549959076 204:14.206566296351594 205:147.65651634822086 206:36.83185151106828 207:37.442121989156234 208:33.8119478582241 209:128.4036867300177 210:857.1426591836606 211:79.41525687755473 212:79.52926323526661 213:12.322305150568196 214:24.057714543430375 215:15.075814565114051 216:62.43010396612399 217:42.298714056908025 218:15.352062796404464 219:147.1550480083146 220:1.3451146686566018E-5 221:5.733352195170831 222:54.783816082312875 223:46.69765607631719 224:39.1408519348866 225:5.913245515255926 226:10.486240640901553 229:25.521470000649142 230:2.633442366569121 231:65.47983371623373 232:6.264696829463765 233:25.91957531785726 234:79.3390576812414 235:93.92124296124345 236:1.5775057469711051 237:0.01195340233842179 238:37.09970891603763 239:53.15491926600449 240:0.25319755312271763 241:14.063631041236908 242:90.4909980609349 243:6.610346258521913 244:62.82119177849566 245:2.907236237161807 246:9.039796242663913 247:14.468627065503846 248:30.987567979460906 249:1.3921103639680128 250:241.97042843141145 251:1.6278526026344071 252:27.534086924990227 253:34.985976276959406 254:230.0943170198554 255:268.7846154888344 256:14.802275672539478 257:0.17577642288019804 258:24.31521419005976 259:31.39310760220977 260:27.974545244374 261:1.7227706431641383 262:31.736747647045014 263:104.21892069650588 265:15.188356597410175 266:104.53128582132156 267:195.8979229175459 268:61.017110659199176 269:208.7524738022453 270:80.22413660750085 271:1.21260057300013 272:0.736262246870396 274:32.65544279340066 275:0.08726090325310033 276:7.6441691173437984 277:5.429239965644127 278:29.15229816848655 279:86.0937335276199 281:7.732311100908155 282:244.00251253665687 283:5.549759664459603 284:81.8295760633498 285:5.623277844318357 286:113.27567351311309 288:3.7156807378672547 289:0.1238360437651506 290:73.14639630988167 291:8.064434333861135 292:0.8765019392248357 293:42.075317520477036 295:8.28338129613953 296:23.426445458300744 297:55.59356813508002 298:115.74413257351188 300:38.59343218772895 301:94.5789191646682# προκαλώ
1:569.9376112025176 3:328.6220331731599 4:352.5629525891823 5:77.40819488478392 6:769.5819448414686 7:564.7639938800024 8:303.1032226744463 9:256.5244670799432 10:229.47905594276483 11:364.50086340783366 12:992.1280160527689 13:195.54959038749993 14:239.92016418595867 15:197.17777723996412 16:12.599749225209525 17:121.41055781196195 18:521.1883057895398 19:142.1748027976693 20:66.74695310165984 21:76.51306726105264 22:201.599244445784 23:375.2380614869318 24:285.1430827985374 25:111.88437147273432 26:213.36248845662726 27:460.5603169039237 28:907.8396299965483 29:40.70613439700114 30:43.63110913177967 31:36.94173837296839 32:321.814322243714 33:431.07933514529384 34:216.0439401068069 35:6.11921977691252 36:746.9269218603965 37:64.52319260951553 38:109.29144280282341 39:53.84995992913937 40:133.08431397544376 41:114.78504905599407 42:127.30968735241088 43:21.656510765374147 44:206.9308353661792 45:159.10652347261185 46:74.83984646277321 47:9.389968726101849 48:566.0829180640173 49:75.02566211240062 50:13.04520953084349 51:22.458044653453694 52:73.80138698343069 53:85.87919705046333 54:147.20210818018842 55:192.0382434080158 56:9.875263410793398 57:15.963270939175406 58:83.69089830042526 59:288.21377001814125 60:12.129081583812308 61:129.98256408315635 62:280.7022945918929 63:213.86902529251515 64:21.29350802079639 65:34.98093568002232 66:24.35168087762101 67:86.96234572035088 68:0.11651642977307469 69:259.5225499670283 70:15.41490483277403 71:30.51057118045824 72:13.336945551416681 73:6.035606068372383 74:130.11571789422766 75:117.7685048082033 76:157.94711073090497 77:77.6329210422464 78:16.04200645189339 79:5.139131205273394 80:100.10255587797958 81:275.728705013407 82:55.47872256901571 83:140.70927191338328 84:66.40689573287646 85:66.89814558037615 86:15.742828789880114 87:113.16821483513428 88:28.980837147189963 89:23.49672106689481 90:713.0675654125779 91:123.73423629672214 92:1.2026928234896441 93:14.241115932008116 94:74.67148352741424 95:99.24783421117985 96:60.54516318126301 97:1.3647250485098903 99:6.861911199376604 100:47.33761077399837 101:34.70603924874611 102:214.36519740060632 103:125.23725076197967 104:56.03306707940991 105:105.78300803764112 106:53.36533346300187 107:194.32610061251742 108:22.059933352799526 109:12.223112431425326 110:43.991040926965134 111:25.256257608956496 112:186.8841872412532 113:48.18952431956547 114:66.91274821021605 115:0.4389062433491268 116:254.325839273233 117:210.66605165329207 118:0.05072279681467814 119:72.49837557351447 120:177.22265344486908 121:24.308190169516354 122:13.731650862890666 123:30.680539859923602 124:79.23594040115533 125:97.00352695567587 126:561.9270553366212 127:19.483179986075097 128:155.33090142926918 129:176.31294610905718 130:52.54047843627006 131:192.4419401907071 132:4.373358362526129 133:20.072332467029348 134:132.14747307044632 135:8.046832254214303 136:25.94071362814387 137:32.388225738793004 138:99.64168614546695 139:228.2852973661733 140:20.356481075658095 141:15.06786927735891 142:17.826691745094056 143:82.84539313977824 144:129.42726765231407 145:43.55824036931421 146:4.994729305990638 147:28.022269013912986 148:99.97820174689568 149:60.953506831440635 150:119.57795621282582 151:1.1699706476187635 152:57.326614829387694 153:28.574435865260433 154:155.5647905703871 155:105.96210548209568 156:3.806792143087742 157:17.011123043763153 158:42.804609170219294 159:42.86556195700591 160:2.4717254701237885 161:284.496459171853 162:191.3814637959933 163:7.769249009225832 165:1.4282803257608736 166:129.07280333881255 167:0.07375323043488313 168:21.116282707241236 169:41.471705703622256 170:73.9267759103323 171:27.6608128731361 172:267.4342450826126 173:24.555136142684187 174:6.367615225985769 175:83.30831315625984 176:57.51789461520518 177:57.67369104482956 178:16.032970113289807 179:28.493424869511475 180:16.312393070613393 181:277.8572359896302 182:8.923535690701764 183:85.65555298372577 185:227.20105863003766 186:116.22328908819179 187:137.1744966937194 188:82.70967633007419 189:37.26763575613234 190:45.03356167739122 191:20.623446541235452 192:74.90077056369215 193:12.285378871048806 194:49.6485887341917 195:31.027163792808427 196:24.367953784100568 197:233.79617788793234 198:105.04213292935435 199:115.14941591439094 200:12.696222938417552 201:2.38621389949226 202:1.1575766229430295 203:13.155429678760497 204:8.226279500793021 205:25.504162717249002 206:64.9619549410714 207:8.587670919424287 208:0.4335854845744158 209:61.48818157028554 210:1.3761588434956367 211:11.135101341468626 212:13.84358703239013 213:23.08543639450272 214:49.3043146246237 215:14.02186630932155 216:0.49061086488159283 217:6.699687934315611 218:111.36921371533383 219:50.034935545693514 220:38.051810874072345 221:9.075979502551068 222:91.59221185545154 223:54.60804200466301 224:123.12409407305039 225:63.86594257756217 226:11.938809813692771 227:3.184504359145159 228:93.37007577994983 229:93.49951067951218 230:28.28275640012148 231:56.40655235485388 232:0.14365670528800584 233:56.49899842418127 234:1.2672199758230067 235:159.93773949865496 236:100.05697897853855 237:25.154207846598148 238:25.20899346353757 239:18.5727712185943 240:0.1201722394952825 241:3.5228095867028006 242:40.64421199822417 243:18.892402544702463 244:0.7884571931233619 245:53.590502458364924 246:175.180205215477 247:37.392926230702706 248:10.55754058029952 249:3.765077050611853 250:16.33936223054169 251:10.623274222434704 252:114.01076431363884 253:30.175881610465414 254:3.818841893696633 255:247.08136466277833 256:109.10134411553585 257:5.851907650276395 258:54.994463960206694 259:8.187470413964874 260:13.669222324750374 261:13.70821331426182 262:3.946935491265497 263:13.786586430315259 264:0.16610161889148692 267:116.26702057857283 268:8.47599799520602 269:51.69928237699347 270:133.72716860566348 271:6.2836133092818045 272:90.85024730733231 273:47.87638648829839 274:11.376998388470195 275:112.26910780253328 276:0.03439740645503678 277:4.234420373132228 278:48.14700336853246 279:27.915034302100686 280:0.8950779211455128 281:20.911232317775646 282:6.459802887002562 283:44.19470924293702 284:165.53219868292 285:1.1511885713733851 286:11.776250491874624 287:0.8355013585056893 289:1.190040754763202 290:173.44301768041075 291:14.941634456523332 292:0.8093999120975044 293:25.22775017663402 294:29.151709606002996 295:12.230233212268846 296:0.008885422853802295 297:25.59605870708559 298:6.963374014242169 301:12.34688093805097# άλλος
1:1.0802387263916142 2:328.6220331731546 4:157.47912252432042 5:707.6745219766406 6:219.2849271243423 7:488.13299133560554 8:590.5914272218466 9:176.01964937076272 10:780.7786131702491 11:34.926224979504106 12:215.60556394098666 13:338.5312252640581 14:2.6193073761736425 15:72.43812592027945 16:166.52726497360712 17:5.40343103764565 18:309.31572586561975 19:132.54005081380683 20:403.3082052955431 21:68.32708989290653 22:266.42542657761805 23:88.26473408195773 24:59.81674414715 25:756.4299334154246 26:539.4668152878661 27:34.459703537240095 28:38.86742070805568 29:206.45806730706556 30:29.007055445048003 31:53.701448351501945 32:62.68823813757136 33:202.52579817367723 34:43.38478956700127 35:94.34236727166608 36:604.0448464467777 37:257.2100322133002 38:27.070740544102772 39:37.315125274647954 40:5.268164719852213 41:104.162403433411 42:214.2813547599065 43:191.86384877657775 44:21.394212505034883 45:214.14333731424503 46:145.03821429334621 47:93.53546309385878 48:42.75065925779416 49:43.02370554697583 50:58.712273122794755 51:60.31201534546434 52:1.9218166529119518 53:12.40369074226168 54:193.57933261778268 55:108.96531818157372 56:216.1542452687012 57:10.097250203790722 58:2.296369195050025 59:2.710221131455036 60:14.35036892936599 61:14.571077527221481 62:40.72655743229018 63:16.78005959409281 64:47.08159729810678 65:0.00794815602109453 66:5.780481067871588 67:15.183285177666695 68:116.57807789750606 69:25.03850014235761 70:3.314047587171701 71:30.796640562528367 72:3.3436174123324003 73:289.501218345036 74:85.21472877671185 75:25.706599959116414 76:269.27027934897467 77:53.04755900325853 78:1.4368169079984212 79:10.422348845120373 80:41.80286249137521 81:379.6386819562092 82:1.4919651303060792 83:70.38157992713805 84:27.725952205084116 85:0.3476873049085404 86:126.8700750455013 87:11.577612065379695 88:160.31700248349475 89:58.51814157680563 90:156.5445732262543 91:38.79650500184977 93:36.104733963744216 94:1.3049912871710934 95:49.586907392811014 96:221.34166454928524 97:8.604816736878796 98:2.5312863917472646 99:47.424160829851026 100:89.6098753042326 101:0.20729796972142925 102:45.00758097181819 103:9.175914146497387 104:175.92283201264416 105:977.1069098733203 106:50.15124510709554 108:0.09755243894802797 109:155.34247314182159 110:180.85852896403384 111:0.03579397287683816 112:3.411099935566059 113:410.0896624574335 114:3.4345199135119335 115:943.3376407784432 116:2.2694180191416717 117:72.4095628159283 118:1.2749141134341806 119:0.07697740746673012 120:123.11646881718393 121:70.40229032900328 123:211.71653620320672 124:11.855858643219973 125:4.197775517469066 126:22.469446965887748 127:93.45485132347483 128:0.7429380799337904 129:31.841798536099887 130:25.67058519895877 131:126.614243011989 132:6.1614989952012875 133:90.61444404724865 134:49.84889396827183 135:1.2875952529427939 136:10.291887315030397 137:61.70888720320298 138:10.386432891534279 139:53.93186868164178 140:36.058993784206024 141:54.13070533635579 142:91.93017345382358 143:1.1982782853054765 144:83.57644257668846 145:3.1267799898038318 146:13.568942957552846 147:186.48702388347093 148:42.07715680160105 149:61.32409189882607 150:145.2823781334546 151:9.455201627517567 152:227.7002720294603 154:96.79720511685862 155:0.4369913386171733 156:5.579942391170603 157:655.6873996284427 158:12.048952439419656 159:582.1852145987797 160:102.96945889169476 161:225.5269412259048 162:250.1472567835096 163:154.1983208500446 164:0.08338025400463808 165:222.40656124911135 166:33.78710492191461 167:266.15786959294246 168:15.608524136512628 169:13.144273287382996 170:92.44489555908255 171:38.214846475327995 172:0.10214489214447352 173:1025.2869827495354 174:42.12757822207223 175:24.84533163547379 176:93.08548119611444 177:1.6904846658007664 178:198.7819146775731 179:42.95899151558884 180:217.77106814254807 181:50.84575933112263 182:81.197054730339 184:29.47427834957062 185:20.169514305723926 186:2.0209711080507198 187:259.34751584840666 188:193.4421779362495 189:53.09698637622669 190:17.720587619341057 191:5.475537645777585 193:12.411462199282893 194:71.28141656574701 195:296.97245847252634 196:0.38456882210553256 197:24.654984525070887 198:54.764974086868264 199:24.703359105593563 200:222.8815312915751 202:165.36703940694886 205:29.129307553197368 206:1.3193497615019156 207:1.4015912724167747 208:158.32673316199893 209:0.014160145151167905 210:0.25521242989776693 211:8.765753391712407 214:26.6896366319586 218:208.6897817129835 219:14.44429724492109 220:374.74513022910276 221:1.5771458604235906 222:333.5733954639784 223:34.675492228654754 225:1.6601537399980817 226:118.9092640275597 227:60.39596929104738 229:9.66501605857798 230:9.813998565055567 231:21.630514588918405 232:154.40256688182612 233:70.44719586939888 234:12.53470816492764 235:65.91353801547706 236:1.8820410822651468 237:7.5704343883351894 239:0.1167995135099863 240:315.7592341300116 241:249.75702024012557 242:33.045920872940535 243:53.61148225035501 244:58.32372264009043 245:29.560427274714222 246:58.517853152075034 248:19.608897574630205 249:8.13585903840347 250:19.65695442758734 253:16.605720754462084 254:0.06628264214008883 255:0.9136291279237568 256:215.79510512573017 257:98.97792369109017 260:121.10618443041618 263:0.051705858926802566 265:8.507494349076085 268:4.0991765366704795 269:11.272016051523083 271:14.349898319966558 272:17.504073364112873 273:107.14199463603988 274:4.254206601170562 277:86.38775646546586 278:39.90932300366272 279:6.459062310824136 280:24.509455848825965 282:2.55328160294015 283:119.27788060750323 284:0.022627361847459504 285:17.976023101323243 286:6.664767996803327 288:103.77921992282772 289:0.2746205582812068 290:2.7052055458148696 291:6.796666859916679 292:15.1094030180066 293:12.185376682393384 295:33.31934737058013 296:25.768985541741344 297:2.848361554262333 298:4.774033407230501 299:25.831194443490148 300:189.0115027445286 301:79.40875056551118# θεραπεία
1:108.9535004325105 2:352.56295258918135 3:157.47912252432283 5:16.612740193898734 6:330.0661776332645 7:306.9977077582501 8:773.6446360760823 9:64.63320293373549 10:294.15947299410396 11:523.2865115046282 12:164.94067549811186 13:440.1866397868004 14:239.98506195809193 15:26.928516196506298 16:183.74962043594792 17:0.9046865889577362 18:668.5814555431241 19:322.7305466839473 20:275.09319026332014 21:204.62852523811762 22:30.88735903497054 23:175.60855681566966 24:440.10771903997085 25:83.81471473708767 26:0.08989629597054256 27:188.18352944567698 28:0.5297391975167564 29:14.768515892510903 30:196.32147380914267 31:19.4613062651859 32:2.6985354385414375 33:496.91289714281083 34:101.4688931060817 35:442.2340807097108 36:6.5625553403466 37:25.04356762913837 38:547.3322046278666 39:201.292702234439 40:295.177615799593 41:17.73549147838061 42:372.1111015450864 43:22.407705251936484 44:88.46452220489336 45:19.947182601963462 46:129.84105449908807 47:452.6285841578552 48:22.036185846298753 49:281.6292022252414 50:152.5632020663395 51:329.22417583200854 52:5.596381508619843 53:176.00891893873833 54:172.0112359680611 55:166.62224596110025 56:16.43450792687817 57:307.4307220963227 58:1.815774516932097 59:7.002162970596162 60:298.873807885381 61:94.52524132183078 62:373.4702095030064 63:86.76844404517303 64:9.028894600081118 65:24.787160774541274 66:92.12041457647902 67:58.97067865254211 68:162.5218983315751 69:186.4308927382759 70:20.66465560898518 71:118.72612933998144 72:4.828051563798415 73:163.9924977224491 74:86.20435902251232 75:9.974590521334905 76:657.0192699562003 77:18.621526334361974 78:1.6487049565231664 79:422.0066381371165 80:294.00963540296124 81:63.4182937109382 82:9.10354498056687 83:46.454920101852956 84:46.5994370263322 85:134.7463390231485 86:263.959287002297 87:170.67063144748928 88:619.3445498445072 89:66.62296442643527 90:19.18524049796906 91:301.0775958944038 92:219.21194470549165 93:22.1578119457695 94:12.607445982679474 96:31.35309174934447 97:446.5639038949971 98:2.315510349507937 99:70.06292842418515 100:38.298914546655965 101:121.99681156039814 102:21.12972781908904 103:42.24190176858668 104:76.3936365731079 105:37.14517739908772 106:85.81741377531691 107:445.78636342255135 108:48.08433624013414 109:235.71691004934584 110:10.492149541590807 111:119.03933254121266 112:173.66084998255224 113:5.071844882921902 114:1.7353286866120625 115:206.70872037233445 116:18.28341383034294 117:181.17212629750344 118:11.214957003384189 119:5.414991912481084 120:66.99277088776194 121:310.4214240543997 122:101.35544708755394 123:106.58938841727824 124:31.614293826178088 125:35.10522941029139 126:1.3357336846899888 127:1.7037734547006111 128:979.1754720741653 129:77.53865272903005 130:216.82455656692687 131:23.104939569933432 132:2063.3338481232963 133:70.07224812208032 134:100.62774470865281 135:74.30911063065251 136:218.8675561362588 137:39.892636957412854 138:8.46304497510594 139:4.727709981729522 140:15.48688017254732 141:3.224241578701828 142:30.228769142151606 143:55.23887081597602 144:13.298525256816294 145:0.3061202538171453 146:41.67512616284442 147:0.9532062508652223 148:42.60735606638008 149:1.2359953353484883 150:11.963854708395234 151:42.96439473455182 152:54.35877927785277 153:0.8891363277298249 154:259.5173187084629 155:117.13788084311987 156:4.002058607486682 157:9.907649624713997 158:122.67016804060816 159:51.279356405585006 160:2.6245126886312113 161:2.5646081605160167 163:33.70611928276846 164:27.279705361896035 165:60.82111071510613 166:45.13334985866149 167:87.83145730232643 168:49.57614609202918 169:122.43239267715322 170:49.99236090521768 171:117.66253907672349 172:435.06432440344645 173:1.7202943172029654 174:11.065717418098288 175:0.1272718202078806 176:11.092956789130923 177:188.24750715238832 178:22.337659835753 179:130.06285025421954 180:0.16277244259513354 181:25.900338995870495 182:86.59098607292118 184:362.53018717193993 185:41.10159652534993 186:45.00632529124416 187:37.55169902613507 188:103.09033143517203 189:15.04238551389181 190:0.41498298580988846 191:12.517375087980286 192:454.23488716748153 193:50.27396931759753 194:152.6740782632392 195:187.3846665189367 197:148.47052101675732 198:43.168914531778086 199:0.34473407219185054 200:31.994251326093522 201:10.61953187628813 202:0.3187719120604678 203:25.794851345490727 204:16.41906328686285 205:6.352043467689223 206:48.783634975727615 207:37.52828335902233 208:14.07072984675246 209:2.865093778177955 210:85.62966931480825 212:0.22308342429959485 213:0.02717567291420809 215:54.437662915689906 216:34.451359630102345 217:0.18929908213980656 218:6.960441495556409 219:4.892921710466931 220:11.937794024831604 221:0.1804806627477458 222:64.23942462649666 223:47.00061829504927 224:12.135453867284228 225:170.12336147294795 226:24.652679959435982 227:0.13904155314851302 228:1079.290141250142 229:1.827400153606886 230:436.163933411436 231:1.8955984458659352 232:197.2637421671753 233:15.64566867740764 234:10.061250980629577 235:95.78166328472712 236:36.76669155016223 238:316.9595255503727 240:440.3475009956813 242:26.058019674691128 243:7.941191301375312 244:0.08046741364021631 245:113.67247336820651 246:0.8730500315266988 248:0.06284482468702195 249:30.55062761710355 250:0.936297027136744 251:104.62710218714813 252:0.9444208806670454 253:0.1656610733926423 254:3.9811833659040334 255:13.817984339766657 256:0.9690888718507911 257:46.96438470818443 258:0.1722180561990443 259:2.2935215062380716 260:34.936685443730084 261:95.2559217091314 262:23.859893287702917 264:106.27549332055644 265:134.1522767404629 266:14.209914260895786 267:1.06343937730832 268:39.47353809409911 269:0.21477029311287169 270:8.850636303779298 271:57.50217955794811 272:2.5450851853379954 273:0.025703699374351567 274:8.971809865206549 275:4.382570892195319 276:102.88341189960623 277:2.57438041356244 278:36.238339713167974 280:48.99034345200043 281:4.4630823511062365 282:0.8269091308936456 284:9.219541894915716 285:1.2318022557772048 286:0.013841672980363718 287:15.162967964507502 288:18.376192667348036 289:15.206137513316376 290:15.292930319566057 291:15.292930319566057 293:9.572390300499602 294:64.67070553276136 295:64.78493734796113 296:4.886724698826213 298:0.0038575181370691567 299:112.2242527400842 301:65.12981066796121# άτομο
1:2.1060556052421346 2:77.40819488478327 3:707.6745219766394 4:16.61274019389745 6:379.5967074961197 7:545.0460822575398 8:1023.767975786685 9:308.39451056504356 10:175.06658858713195 11:589.0574685961358 12:169.14473870873923 13:399.9538068886326 14:58.19162465695394 15:0.18182520295459348 16:129.031588383491 17:16.35371248306946 18:10.854704636619683 19:148.72694545820264 20:289.6645785595112 21:172.79740371714732 22:217.96817846647892 23:229.4040808633772 24:93.85928998439138 25:4.136505035864167 26:279.8383584155758 27:183.89426960460668 28:24.296466128103823 29:76.36039083751902 30:134.2419889985635 31:5.802298834696212 32:156.8343882469362 33:384.3787521907301 34:9.742234660080575 35:181.3466884107959 36:19.410274893841702 37:64.84309717127093 38:218.84838245378802 39:429.2703298534578 40:665.6964424304948 41:0.1079724726639014 42:124.41418931053119 43:50.2515979840181 44:1.375466727312068 45:139.1064703401049 46:158.3348140612399 47:51.74667610323125 48:146.02430191873566 49:312.7774383344265 50:42.21823667832649 51:46.56368652778551 52:92.17933902400404 53:60.69122268164609 54:198.95494679818975 55:59.473192351247995 56:32.57278358544463 57:164.1203046930175 58:12.993173886255361 59:27.321189737244396 60:42.21521822902191 61:33.602503189231065 62:113.13941982075202 63:2.2024079233294147 64:66.35287873909971 65:20.602841362974893 66:50.04669775669537 67:31.693856569652056 68:68.16771886545722 69:26.437344270529277 70:47.82160181028405 71:121.1869591546422 72:8.474977144110884 73:130.2334544067254 74:26.887652740838437 75:48.38169852711085 76:372.1636409356107 77:12.573608107271529 78:19.71442069800309 79:53.6373598125655 80:212.3004529987333 81:18.23327438707547 82:18.393452355745982 83:13.762862771377666 84:54.78592462343679 85:4.656092743482566 86:19.414137936717697 87:16.998941675385137 88:113.47336182427122 89:109.17636167162144 90:19.93210017949643 91:72.79952507086541 92:2.527886725787601 94:1.5583462927418859 95:11.08344584445348 96:18.335978504239105 97:150.073858847365 98:104.93358306808426 99:56.51743206726055 100:11.70433762510812 101:7.829041285185192 102:1.8997829272130564 103:1.8997829272130564 104:94.88179799183001 105:28.736610153744007 106:34.96010666835273 107:6.801166894101635 108:3.5924478244959666 109:8.845550199470818 110:139.84900861499975 111:0.07992059942061938 112:24.08149562760036 113:680.0356696538097 114:5.411090374573651 115:100.04257179945058 116:16.352542602045915 117:21.834345544800083 118:59.07074956821545 119:0.13669194730019876 120:14.657131439864408 121:449.2014649000159 122:243.71482056604756 123:0.8109187169607561 124:257.4706590964523 125:3.2514712436219457 126:26.60212306262471 127:3.151717734690528 128:36.48451727022195 129:3.1663406506258234 130:18.17747273856645 131:170.86951531774864 132:366.90808587374465 133:238.99552301000446 134:156.66667694744052 135:18.535654543548144 136:71.7459045852642 137:40.944897148776775 138:76.29317027262356 139:44.540313583084234 140:13.52653993508038 141:152.55430143958563 142:2.157843231317591 143:5.178115100592582 144:52.83503600877609 145:114.29625233325199 146:74.65616011714572 147:1.335339091599536 148:23.35192922798666 149:148.35089474038105 150:2.5826386614250727 151:17.741525484526605 152:72.19307665189892 154:23.71456258921344 155:23.836953431528077 157:56.312200400979734 158:0.07133024396990842 159:100.48433416564971 160:0.6142888863579313 161:135.99966293037085 162:41.760501799531454 163:45.57668681317255 164:28.068607759858743 165:148.3910781588913 166:35.14416671833432 167:98.94063793245326 168:32.124472104057894 169:4.899963185309933 170:32.435254570741556 171:119.68480111929247 172:19.607484614284864 173:114.90004503325066 174:196.24503800321185 175:51.49007209866414 176:157.16945261030781 178:68.71512906161439 179:148.1463938906086 180:29.96090692641592 181:44.63829409815748 182:0.22779188974989822 183:14.819213002747961 184:61.92978249473974 185:89.80314611284953 186:71.39510616092458 187:151.96834089177295 188:469.0615074214178 189:344.81695142407244 190:39.09739974445008 191:2.4341623806995965 194:51.608130946282444 195:107.61254108175581 196:78.58642786365539 197:19.265426300342835 198:10.86029219834274 199:1.6290781126497664 200:74.35282449137735 201:1.5848002709999824 202:222.5977618329927 203:13.994270817483434 204:33.74803446775146 205:30.277890689928665 206:41.724788787194626 207:14.551200692695462 208:50.54877910225313 209:3.0554279467880994 210:38.48222587578124 211:46.623186628304296 212:3.0981651574165774 213:14.802825907615173 214:51.189205247096154 216:55.73313334996771 217:1.2973614348029778 218:297.14558728228593 219:51.92520276170468 220:31.95554730427034 221:47.7760335476184 222:0.13927515462487616 223:183.4659282200123 224:89.88403496188234 225:32.441250776233154 226:18.66372001643266 227:96.07174231909434 229:0.7799188088105106 231:33.38077886184095 232:77.10501888562214 233:10.439484927340004 234:2.0531055545402737 235:13.222524423650647 236:68.09879389262764 237:37.6813722912326 238:742.2695254795517 239:16.3836341979 240:22.99591681509917 241:68.94016947396395 242:13.620703777276983 243:2.2126627482388423 244:16.799479683876978 246:2.2765919843159557 247:0.9995452117886431 248:23.883566769289384 249:70.45747475294058 250:100.82003255543886 251:39.26753764993353 252:1.0413435471819943 253:0.03721409293996001 255:8.712846613125038 256:43.65460107547861 257:0.20882899651029993 259:8.770512213244237 260:24.372226873419013 261:39.869705080757335 262:17.671011448270864 263:6.49994479887503 264:17.76124490097433 267:4.423930593662004 268:67.30423635451993 269:2.6191317622017682 271:1.2307110596619604 272:244.84000070772504 273:58.69604652691364 274:54.09711883497046 277:272.63071781265876 278:25.39144069653127 279:93.93185056819378 282:54.677718209137204 283:15.362085485677401 284:2.828906133110168 285:15.490367370870823 286:18.79367722478101 287:95.37027013416265 288:42.01219022306519 289:42.09502013248043 290:9.816521606102915 291:117.8517511874012 293:70.3933401505776 294:80.87579914836527 295:113.40106593720064 296:61.330454645382474 297:38.741925483239456 299:66.28971984082963 300:23.075963756485255 301:71.23674680674183# ασθενής
1:753.7593761428388 2:769.5819448414684 3:219.28492712434382 4:330.0661776332671 5:379.59670749611854 7:655.7737996360067 8:619.1851555635201 9:253.71442792681248 10:265.8234758105378 11:1623.2063904398124 12:296.77102393070356 13:650.7078127445175 14:16.331466429045832 15:256.656225570327 16:125.91335930596081 17:5.992062282376946 18:159.70539613289478 19:187.73030842209053 20:264.30168905371505 21:13.654578964430842 22:74.56042898935014 23:17.822218428050377 24:38.1062681647934 25:41.399752549099915 26:124.64958373513277 27:306.6451333235098 28:62.969027629751665 29:22.75437076069057 30:250.6521267396503 31:217.14503075517473 32:64.68128789399788 33:8.661720836119065 34:141.88881121199435 35:9.146597388800997 36:1391.693636543043 37:7.753515070991708 38:405.4425897227958 39:111.7520800507913 40:1663.845862257357 41:164.57857894677983 42:3.0032009778975457 43:320.69050821291995 44:6.212402283462933 45:326.9178535566518 46:3.063431905315495 47:41.25147412217988 48:31.836782073567218 49:21.7612805310484 50:11.08357531688191 51:51.36250779995027 52:840.8908467454547 53:861.1021397032915 54:408.2432488967721 55:102.94030967027182 56:167.214152928743 57:77.80310679291244 58:15.894018358293648 59:40.09202728523511 60:11.874848693921383 61:87.0851868508834 62:23.726205183439575 63:189.59201252944237 64:261.67556574994495 65:290.2568919835394 66:80.69736875140451 67:45.243010261330426 68:140.94386731822428 69:10.73309024096203 70:98.26385133140522 71:33.578837690729685 72:30.72904901742203 73:156.1982101327469 74:52.986159551885265 75:28.19186235744793 76:181.21828096503899 77:1.3849230626820876 78:25.873307841035803 79:35.43460097533257 80:102.18308064980428 81:111.57988998522063 82:0.009415990837723922 83:78.83020739892869 84:245.60253312481308 85:36.63198895673139 86:37.66800553676133 87:6.884279089818794E-6 88:70.0179662454696 89:4.742354109020966 90:35.255923436954525 91:70.78255974044163 92:0.23865955918039536 94:18.709420052470588 95:7.655608142868691 96:11.938849225319517 97:27.458745090764538 98:534.3867827541375 101:12.515571418304333 102:28.561028774191705 103:20.049497190872554 104:0.05724726163762466 105:5.27306560433777 106:102.89004099907564 107:30.234721564947073 108:1.5634968965939902 109:43.802524409945725 110:178.23509427430065 111:5.650449508672006 112:144.02855112451735 113:4.128271338672098 114:97.05155025224265 115:52.36241028595686 116:181.60333742982576 117:14.628692828386502 118:42.041599205372265 119:2.947469287576986 120:39.66965842797948 121:50.624883714224204 123:333.71089523609425 124:33.591480753556205 125:47.94831107632756 126:55.80465631463721 127:189.17627973568986 128:18.809356505520835 129:117.77309935093419 130:0.008659586071176818 131:48.593178248227225 132:19.13638232673048 133:175.39929725415348 134:5.286901056981387 135:28.274146533047407 136:260.99971854383443 137:91.37942004834939 138:53.392272641577215 139:7.254084546675475 140:5.396020884727575 141:110.29081352801694 142:32.109826814916424 143:0.02813448660242757 144:9.632578392424344 145:29.223299759540513 146:36.7115587260328 147:60.37986620862619 148:12.871514991745805 149:73.45203082285161 150:34.28796876163627 152:10.589244281472185 153:4.469013024978338 155:74.3754308419352 157:70.35325657032101 158:13.345288812562902 159:57.87253626704718 160:88.90689406572908 162:8.851993264802212 163:67.2626353794922 164:19.491735906725083 165:195.5867348975654 166:0.16597322422951344 167:125.97059722793469 169:52.36638066889923 170:82.8448436131036 171:92.31267781957325 172:2.0509887708412724 173:30.070698368782857 174:33.6693858813466 175:0.005711504638004618 177:41.191120153702904 178:379.06481077572425 179:9.89913732079991 180:119.11540388438809 181:84.80343307787302 182:1.086448180443969 183:54.4692785217891 185:1.198697842514869 186:21.88200807116989 187:68.64563001799368 188:1.2299476214454692 189:13.355367999610296 190:2.6126114794033626 191:88.43239198419538 192:6.282708856574654 194:6.383796756046167 196:23.054747540342273 197:99.98774077475078 198:80.54807752174288 199:136.8662000125195 200:23.235199964374022 201:100.83192791703733 203:86.96643704968847 205:31.14987506924526 206:59.69589924239479 207:3.26112317710526 208:114.42342899384157 213:21.61736501573069 217:3.48445731593321 218:32.71756477947377 219:203.87140925292763 220:36.6810773586767 221:62.11194149793051 222:122.6697142601646 223:22.26607551809589 224:49.397420340993065 225:7.875001393120489 226:67.68213907363118 227:3.769680571924349 228:98.0116038239361 229:5.80716423440849 230:3.8859844378548063 231:0.9260853304630475 232:166.23864465096864 233:88.76158038444636 234:0.06150481044609842 235:64.50024344778079 236:60.16956733990149 238:99.8681598223697 239:0.17335698643725123 240:198.67733745202264 241:278.23202927693586 242:106.00639565055711 243:2.387045072583264 244:31.48796153527623 245:123.01915738340202 248:8.974076994949183 249:113.50245198178362 250:6.547239640961522 251:159.73889636337768 252:147.85410508462704 253:9.089665615159475 254:21.282343069423373 255:17.933286088575013 256:6.643050587091964 258:2.6307572762508955 259:1.1911204335911691 260:109.23331232800057 261:0.015124198943570834 262:231.23433716399575 263:0.013367848439463571 264:132.36680434222723 265:15.17088421822578 266:45.42343985000691 267:63.85168675237635 268:49.99325005062264 269:0.008721040003315373 271:2.87964619693064 272:0.7214104940230734 273:4.836016926966693 274:74.51952617618417 277:33.79033517112961 278:355.55772541132137 279:7.196015116593985 280:9.818147474492227 281:117.96535061942792 282:147.260514070822 283:135.60055945252793 285:42.743820845706956 286:7.408664788560841 288:1.4969985962162817 289:97.2206674832687 290:71.4129393611147 291:61.60236388850452 292:0.4273850740743863 293:27.067069804175084 294:3.2483565861761665 295:3.0354537564216213E-4 296:6.391444478326719E-4 297:13.478356560133406 298:364.28106422031397 299:5.400389628362875 300:7.825402686248239 301:10.543395379629127# σύμπτωμα
1:748.5398488009442 2:564.7639938800048 3:488.1329913356057 4:306.99770775824936 5:545.0460822575398 6:655.7737996360057 8:283.0947819562806 9:299.3866857553113 10:221.6372306953578 11:488.4494603671712 12:119.53693257547619 13:249.90200724875154 14:82.29923914039449 15:304.9431029879639 16:272.2182875402757 17:13.465679168658106 18:417.51148791343047 19:48.49844590828497 20:690.9255420430329 21:12.615679159124683 22:156.92119561807118 23:151.4497829419158 24:232.49087326123615 25:59.263890550008355 26:112.20104294617491 27:50.117552936944215 28:188.06603166128085 29:239.14035196088204 30:128.26344316188778 31:34.201806799667956 32:599.6714223305653 33:104.3686119739718 34:16.472810146593574 35:166.6495720632339 36:74.80733299501384 37:35.83500005587555 38:119.30012324125774 39:76.80730014636018 40:67.99860899585362 41:86.34017988271343 42:59.43715860254199 43:233.2133618635552 44:139.25180309458537 45:369.0947700689521 46:85.87720766618307 47:164.5624355455235 48:232.11105884943515 49:9.618550401578068 50:51.03605173752606 51:4.187095108566009 52:2.2521029994501753 53:32.04694520988582 54:162.716241505088 55:130.0626966496588 56:2.4127922595047515 57:184.3039422580257 58:120.17120198444833 59:0.6495936655978994 60:0.774454467733234 61:69.34168759637123 62:167.6429556364824 63:16.936515971045782 64:172.73773512858932 65:282.4836831469382 66:5.546392091273687 68:2.9352501318293744 69:206.10995141416453 70:53.78190081163171 71:1.0309293742612722 72:40.62343844524573 73:28.628232198008497 74:108.64323856180889 75:40.99481616272176 76:267.1543341479598 77:100.85168149959264 78:55.074794406532604 79:10.209667153834731 80:87.04791416032404 81:68.02187907829085 82:2.4277303620663666 83:338.8832709473215 84:310.2188205278701 85:123.72111804543182 86:45.096568792411176 87:90.99382874361855 89:35.69826612349618 90:39.24913292589292 91:0.8891537938881092 92:0.28803035417598327 93:33.402912383925894 94:0.9654825065817656 95:81.23675856009848 96:73.95268865792539 97:6.346711474686487 98:10.389118736710692 99:10.409084603465349 100:48.440513437994056 101:48.90784854198991 102:76.07862223410156 103:119.83509806959063 104:1.6464657581154751 105:0.44655024356110035 106:16.228163698210736 107:422.49280153763834 109:25.061579308883097 110:398.74388576355256 111:2.7931878871604314 112:17.145518054082046 113:68.39096627055255 114:10.001791633990447 115:17.43440856310718 116:42.486311993691274 117:8.201237213932675 118:32.6199914310601 119:123.90614880015725 120:30.32280323684444 121:156.25292671037565 122:10.934668994596613 123:1.0866471232360448 124:76.67061429915101 125:123.1117093348512 126:25.013068801625266 127:159.0783394867523 128:45.53669105384137 129:119.31449067290924 130:14.032258103454382 131:144.41585948388442 132:140.1603614637265 133:42.58925948835694 134:35.554361796034 135:50.111644334476566 136:50.1722567486217 137:66.43135545045297 138:79.24250189439711 139:0.12480632224228973 140:50.538174888616844 141:116.59750596766928 142:0.10980767296522437 143:132.28736711870016 144:9.945325989065745 145:23.485662187959818 146:2.766357152093492 147:38.0413146230101 148:2.945966102035078 149:147.54432322867487 150:49.850547859705685 151:0.11470580842224638 153:0.038485544415977783 154:1.7129616152666398 156:39.014548544078046 157:0.13623598844059062 158:13.712403801983683 159:16.44112838221822 161:0.802585926824179 162:9.137243063075626 163:0.17252947444893063 164:19.94811137802788 165:106.19111870298431 167:48.699713955594575 168:3.567960497117931 169:83.89067484904153 170:9.747750278875673 171:49.29943387790573 172:150.11821575284694 173:49.43421447649955 174:0.4262637185253152 175:49.569552461196935 176:1.035636892680745 177:5.575854328197477 178:5.62887218411455 180:158.15335687834317 181:28.040941330851997 182:0.33123038736528404 183:101.35045189844124 184:1.232244054019883 185:22.310177454805114 186:113.0049264592202 187:258.1618027214267 188:60.84524908250072 189:16.54555386611551 190:8.65974337898998 191:79.997184847573 192:141.81204094470667 195:121.47897736883391 196:4.686995937804792 197:76.7741123119572 198:17.308705369582327 199:149.52408364646305 200:72.29913266324178 201:112.40556895891935 202:9.27994236872138 203:39.03222790099983 204:5.037840732670353 205:351.06010493303523 206:56.14480055130543 207:0.12744576890096496 208:148.8923792356716 209:52.61543107819593 210:1.8651101493605242 211:0.1205749794532248 212:12.712962740935687 213:12.810095838283413 214:12.842660390187138 215:5.470949109529786 216:0.7807892118753543 218:37.16695040324123 219:16.0859530282176 220:13.173550053453479 221:62.98311694900654 222:13.2408941451516 223:102.7178431674645 224:26.351707887306908 225:8.11080768014118 226:50.46457407970537 227:0.9349473312008058 229:64.59416959631818 230:4.04025431137121 231:79.65823273693175 233:1.0036915171066632 234:4.07452005779396 235:133.23677337034343 236:2.385587580489931 237:4.161330611278036 238:47.75018546983973 240:321.1745629394763 241:66.48124298452733 242:6.42246716535775 243:0.22677143665473665 244:14.600131237965753 245:28.22149763553182 246:17.824599788010165 247:2.623886031098186 248:67.82926307766836 249:0.27649537274399977 250:230.70326682408506 251:4.563670565791677 252:88.08330413311289 253:49.66135873236906 255:49.66135873236906 256:29.045967113601733 257:18.351288446515326 258:88.59498647345589 259:63.659743580493135 260:0.009222375847262557 262:139.23989942004607 263:12.384033212762409 264:4.778084328523672 265:9.63417978983623 266:0.00604436778742264 267:41.93364661077619 268:134.29207474153588 269:22.408976713978145 270:0.3604316780462253 271:1.4334161374783128 272:12.81656814603687 273:0.0016564879231400894 274:30.22169121700646 275:26.450886996632445 277:51.61097125216267 278:102.16628723534721 279:61.044228482779396 280:166.66624092881872 281:211.5689736592541 282:86.49880611628971 283:2.0685492126156212E-4 284:10.198285789909356 285:34.90197885889076 286:0.43692744430950026 288:10.36151564081541 289:1.5922562768064106 290:43.878616646647856 291:27.34929089873223 292:104.28194119526457 294:3.3770326264871797 296:27.909719046421177 297:17.01783336461982 298:3.428740591581953 299:0.0034508461284244608 300:58.640294308137186 301:5.572341385167107# νόσος
1:616.198210225418 2:303.1032226744425 3:590.5914272218475 4:773.6446360760831 5:1023.7679757866852 6:619.1851555635199 7:283.0947819562799 9:1614.5042424502012 10:726.5011017787426 11:177.05830254182973 12:122.15190624715906 13:122.56479878119877 14:103.24390182137304 15:1112.2926112914977 16:55.09714903442658 17:1.1805732288763682 18:193.3731273412239 19:455.4699654216742 20:800.4283544553542 21:195.81388200287634 22:81.25165938558695 23:73.27634980525644 24:16.140920074641773 25:237.38228794810013 26:193.97485070717264 27:28.050033068747776 28:288.0007181830847 29:34.0021712545306 30:215.78080899210653 31:187.4710680576538 32:52.0733981536423 33:102.69656608166066 34:146.71675113214002 35:53.688305462222544 36:2.793391763536466 37:124.68328229668911 38:184.3377641651572 39:19.912653136292477 40:66.11256360044555 41:73.7649459056232 42:42.183168177475665 43:12.819651445425 44:219.5501565547846 45:51.51676661161078 46:43.17998020509839 47:37.38766355706389 48:250.5454040704272 49:10.051742731021648 50:2.6787134860573016 51:26.652425258076082 52:118.51448599545213 53:296.3981817037749 54:95.66520642012267 55:28.689829960382387 56:21.658894931986566 57:51.60519534258002 58:202.10685018356588 59:65.84650851769007 60:10.73140910803666 61:323.26750407472315 62:137.30898920167238 63:74.51917891174855 64:39.76068161108884 65:22.797656551743923 66:1.0279554700377158 67:25.88042099576152 68:11.549996074769128 69:72.75745021812679 70:225.53943483229963 71:93.2367834721957 72:9.774721582032381 73:29.388581319927862 74:160.69285914385395 75:3.344882417002992 76:211.52518962154224 77:880.6264291495511 78:2.269337227566713 79:28.04076278638905 80:34.06006885041063 81:17.67032587008902 82:44.36387265510989 83:5.416955498585495 84:111.41712404651396 85:26.167713333394165 86:39.35301809558964 87:0.28390187405804196 88:6.016179627941989 89:33.37029179727378 90:1.9143776993068338 91:27.712766214281633 92:73.46959675421316 93:47.55748768702967 94:47.80425129067658 95:51.52016010191052 96:105.09581260336498 97:52.203506127831716 98:56.43677159625639 99:6.808323888751364 100:42.39550126693501 101:26.7176108773047 102:13.469457221746222 103:103.25418969714089 104:172.6646713133257 105:28.026870866157754 106:5.774784004764517 107:31.624849598130762 108:0.7461293565879449 109:25.69485177726849 110:4.390832645683619 111:99.16928441782122 112:39.20018414261782 113:57.60811297138118 114:4.5709561083716626 115:46.81517272815876 116:191.43939927783512 117:83.43276707725876 118:3.255800690700359 119:71.1983230909522 120:48.58004767324102 121:85.6173796634228 122:0.3461981725910035 123:73.25055540892163 124:25.27683179527111 125:105.51202565945064 126:245.11377862613844 127:14.268616183411941 128:319.05037015909795 129:0.9069371910091504 130:126.03051082650197 131:97.20801592294322 132:58.685371834916815 133:84.44087353400094 134:190.77360773226212 135:12.237225162691965 136:163.6381423562435 137:67.54866928172044 138:59.28765972331422 139:180.45973056885614 140:128.0563807931843 141:10.061314198623988 142:2.546331644296963 143:76.9142874076292 144:204.84325279019328 145:86.43476229268853 146:31.173993632029916 147:3.065659792523866 148:2.248017607335043 149:46.59046761666036 150:80.53647233328059 151:11.262131040045752 152:0.7742637805471769 153:35.82007685556754 154:11.337169808011378 156:55.37262615919636 158:19.75446425056181 159:115.27424903241346 160:17.048520387049365 161:26.326810928390067 162:44.48580806923853 163:234.10496251127 164:2.0858629279631393 165:45.035072657821416 166:7.441777531211562 167:41.723510020618036 168:94.14400321175096 169:12.555973909607165 170:71.44675910886654 171:38.46213719608056 172:141.0857591278848 173:50.30181403501578 175:34.98605342223905 176:10.212941052929555 177:18.449243651719815 178:72.39759515163911 179:15.86991266176377 180:10.5416136299552 181:171.49949278001856 182:82.93468220290242 183:10.775623188801863 184:56.61701569958814 185:61.488840399832526 186:16.649181841422838 187:70.68788463222043 188:89.65986606925826 189:1.4693940030267296 190:62.558013252009 191:100.80208836925026 192:26.95132825998065 193:54.331214700508916 194:38.23613052393437 195:0.18953275226613675 196:0.1842187321744945 197:185.97436227349573 198:27.6365135136474 199:0.17636444224094025 200:0.04543216977367481 201:27.937361671194623 202:78.68792558616124 203:0.06753202996921967 204:154.03432116416164 205:18.505643131800053 206:12.641157415891033 207:32.961271893063916 208:15.843479125185016 210:76.43281855944397 211:0.10546066011914626 213:45.3791885336795 214:16.138153501593568 215:58.55574384550573 216:37.50959746597717 217:37.768058899130885 218:77.99922557405574 219:54.771811597401836 220:3.8432104981398028 221:68.59998079820328 222:98.6542541735815 223:120.1820217555592 224:13.724390324906585 225:30.687067301367694 226:6.06627732044231 227:51.679954050453674 228:75.03275230372337 229:0.9450903101942663 230:0.03596867930317688 231:6.346828727817484 232:43.67754342087324 233:35.541715736995755 234:117.76540981606978 235:31.688842883768263 236:44.051996535342454 238:171.11541804033124 239:11.650651730161046 241:242.6121006741012 242:0.01998243953940017 243:14.842116969444138 244:6.733186206280509 245:0.27376720768557095 246:2.6971423155565337 248:6.947235098733161 249:37.29312624960389 250:18.577557449768978 252:2.8234895920254166 253:7.04458532072295 254:4.778147273081189 255:50.432506722887986 256:55.06377481816091 257:59.714741749596804 258:122.55935914975097 259:29.648699949088208 260:4.876430951919488 261:276.2200198313811 262:9.812837216773413 264:4.956439825323712 265:22.655620253895172 266:55.89825644260299 267:0.6713897479646129 268:5.017269154389551 269:34.380105074380914 270:5.0994926795348965 271:81.46548453615787 272:102.95948463234525 273:10.215536048174831 274:26.893611242023688 275:5.204106188758448 276:7.605883958020412 277:57.045471927473194 278:57.142926954538225 279:7.632487061648957 280:233.411866321676 281:220.27051900170906 282:23.500515764168803 283:43.818431428106 284:67.33168639966304 286:31.4841777991979 287:58.13382463349929 288:48.80578238311687 289:73.03086624795426 292:53.79595682405962 293:3.4659758331814094 294:45.077562241348915 295:14.02090811080267 296:17.387733864012418 297:1.8129204265656271 298:95.6354310178186 299:112.62142017944373 300:84.95535047878649 301:95.78195455637628# πολύς
1:372.06591932508513 2:256.52446707994045 3:176.01964937075923 4:64.63320293373886 5:308.39451056504214 6:253.7144279268102 7:299.3866857553123 8:1614.5042424501987 10:310.99163046826686 11:352.00264928565633 12:100.24453442281222 13:189.39079350829218 14:258.17657433393623 15:32.889841893248025 16:187.7038595569354 17:58.0979136150288 18:180.63763751932603 19:325.6638312972369 20:214.71575494610232 21:80.32914795587718 22:145.83800659701097 23:308.7184064664272 24:30.886775726368416 25:78.14720010138863 26:62.220635375124935 27:178.8881188088673 28:51.30801141120586 29:221.6579396036504 30:364.4917125586407 31:206.71083475053777 32:22.30917557369698 33:221.5935670586354 34:3.2256094434888785 35:33.34962320314083 36:10.779368521447525 37:119.3156659387312 38:81.75958856627564 39:138.68975122844026 40:264.6033836996937 41:120.73417799378804 42:30.003066609950146 43:143.0971184862184 44:4.138770484373661 45:106.3535233662034 46:61.93376377038514 47:198.93268984543752 48:34.97706531361893 49:230.6573670548474 50:80.02328918639085 51:22.295173373611966 52:15.151052062869155 53:31.20726861603881 54:489.9262897328879 55:73.94194382791787 56:12.533803147284434 57:53.53339761123259 58:499.16697339871416 59:0.2588219285145743 60:15.153135654800241 61:115.2856790358656 62:0.18772754097941172 63:47.698150907524344 64:81.50579242617579 65:116.267125780301 66:32.25828275249768 67:4.149593270505586 68:100.28087027891286 69:32.72742365192152 70:5.914633306600161 71:101.05343786720091 72:0.7679831843584384 73:171.79487577234872 74:9.701094039983738 75:19.124767685068434 76:0.31537935762088476 77:53.80197375836186 78:22.148810533946115 79:309.5834420309061 80:15.04495386254555 81:5.008200910982221 82:92.77538650907329 83:463.1962964361138 84:585.57487607508 85:6.968142361556494 86:132.32988699127665 87:16.29587146292324 88:128.34557988280625 89:70.7036824028504 90:96.7515135248957 91:593.2109140210312 92:7.69144392038105 93:9.857541901581195 94:2.8591527892068287 95:0.7590738005664804 96:81.67013708846322 97:108.50865046296875 98:39.42168063325524 99:69.87164744129765 100:294.0894921038792 101:66.64542291730734 102:13.161136463725613 103:6.642642101244118 104:44.552493389659695 105:123.47197898641198 106:38.1516712091643 107:9.404208289797376 108:11.753380602611339 109:14.31254058419993 110:7.44991185094241 111:25.91931426383527 112:71.07131400657288 113:43.30340848004947 114:20.19522912622204 115:67.51129080062692 116:33.213188918578936 117:4.171695143662303 118:5.986146985947725 119:1.4758114906283366 120:0.6447278359424591 121:78.54974031853543 122:4.518277081004592 123:61.87678471843433 124:10.973158710946626 125:176.07782909163754 126:0.7554368765535502 127:19.236125628267843 128:39.313869390812 129:134.31682791726442 131:80.77899150140665 133:86.16589711425293 134:7.000987069724401 135:1.922235872189393 136:81.73276985749807 137:86.66675769506001 138:0.8725357339996856 140:0.011287834458368746 141:14.360229453599915 142:96.81858645635953 143:126.96053407255381 144:2.073572672411821 146:5.586907994394199 147:85.74836633118746 148:2.792675861245734E-4 149:1.161475127746139 150:35.47308687145235 152:25.02758394303332 154:21.90117151838748 155:1.6972467781451825 156:10.629651116487162 157:206.982772740705 158:22.19180451406666 159:107.4139584301677 160:19.269399192776486 161:56.517266328281224 162:1.3605515397514267 163:40.596912758731676 164:13.82578042166827 165:13.90956182196663 166:75.55376464318654 167:26.741484606231555 168:4.660126199575787 170:50.14420154871925 171:81.66481784681426 172:9.16011909907702 173:58.901470896994596 174:122.64135850554976 175:208.6949867409837 176:167.27373206572994 177:0.1855281312785288 178:14.719994810926906 179:0.6251820449916737 180:24.452439242792355 181:0.6351591708100726 182:21.354533326362084 183:3.321948886031045 184:52.358797923245454 185:7.588187164733405 186:48.642859134560865 187:320.9030084236918 188:348.9521751201874 189:57.97302954857929 190:49.45475133250592 191:41.24842256027766 192:77.1858993036764 194:26.32664149769918 195:189.0541995572567 196:13.548401786396102 198:214.88969719871943 199:83.45227736047876 200:59.68688478420281 201:2.2748074905825515 202:302.486602805023 203:14.107568411603452 204:257.53602585270295 205:27.702579254173486 206:80.68524105545994 207:8.986343019297419 208:118.69457026468534 210:28.301407365139323 212:2.6032705921087453 213:0.2653960119191055 214:1.2050124242995972 216:77.71796402541248 217:0.7815424001844807 218:58.862700577978984 219:285.67839096504736 220:2.775331581658802 221:168.17875318101 222:50.06950522253441 223:37.27845677766145 224:4.776876244791129 225:33.5320031437437 226:7.130140477316043 227:22.538284746759878 228:55.73298433241081 229:1.4300843834627934 230:19.35388355202666 231:51.71088322521467 232:16.070818956258478 233:10.088178282612015 234:130.43552566577353 235:3.606338695836439E-4 236:26.85266940029996 237:1.539704910206354 238:5.212858251473688 240:161.71712421111923 241:43.75875614011288 242:16.565177940647963 243:52.85654272964837 244:9.693774343247368E-4 245:0.4808242148393178 246:13.588777394129638 248:0.527684703152794 249:44.803812721989786 250:0.5330714403635647 251:8.104887732914927 252:17.160071861802773 254:95.05496163455514 255:79.05132558663333 256:17.282360187556428 258:3.5496921995107913 259:32.322393630651284 262:28.603996394743067 265:130.79839481191163 266:5.87645223385208 267:28.89280750139883 268:70.07890415902258 269:46.129862813925556 271:14.67546784799927 272:46.613790911544044 273:37.70927488583663 275:25.480443123017672 276:3.8760453066973426 277:46.777026916121194 278:71.26804273531991 279:8.769254356486544 282:2.0696067231072988 283:38.207883062401024 284:29.847138987859783 285:18.526086017206048 286:2.129848699541966 288:0.3740693565858288 290:6.459240820894944 291:12.110953417998346 293:6.530267578107419 294:4.230353562162637 295:19.12285981438461 296:48.72750140453257 297:35.153153059648126 298:0.8384115459383563 299:90.1363084229123 300:6.6992434653213335 301:22.985970300710925# περίπτωση
1:72.39384443662485 2:229.4790559427664 3:780.7786131702537 4:294.1594729941022 5:175.06658858713502 6:265.8234758105343 7:221.6372306953627 8:726.5011017787431 9:310.99163046827005 11:41.26077592925023 12:143.56399531609583 13:60.502731456447826 14:69.75484476595499 15:67.55470651490594 16:219.01213623571766 17:2.638624053619665 18:17.41573128461033 19:78.25535795662701 20:216.28668844431746 21:64.15447157001795 22:146.4793170421447 23:203.4210808541351 24:473.47257967251267 25:16.805903341229225 26:170.97171016458944 27:464.6004733007655 28:90.6019675972236 29:0.6996688975667584 30:66.11197316263025 31:45.17054289413765 32:127.90129389928896 33:19.15281262798546 34:86.23024561872002 35:29.634852914293248 37:114.8795265916295 38:56.84759096800834 39:134.00478269442235 40:0.37976686231286266 41:0.3428731008716861 42:289.94288422085486 43:0.9822040123651733 44:9.475764146764204 45:226.2479521289989 46:31.776272920466923 47:18.682152838080725 48:240.43441130043334 49:49.59070475713148 50:120.04360431009476 51:122.35660884214445 52:18.465728513829003 53:16.47439362350331 54:70.48928733203954 55:50.370021499963435 56:44.80939547904212 57:41.62318902573424 58:23.50730014989119 59:48.553114800966256 60:305.4615473578168 61:29.870749506397956 62:146.44874207810307 63:39.299627019190666 64:49.558083092596235 65:7.811263703398446 66:115.56270123749348 67:36.991348580585225 68:14.574434222427792 69:4.661120298265744 70:14.778770715356622 71:70.3346099395517 72:19.89225027533286 73:74.49033115069255 74:62.765560535258714 75:44.83888828734705 76:0.4243340537003231 77:87.47150304886827 78:119.34735798734017 79:191.16803479904075 80:160.3880302912211 81:270.30023446970046 82:137.1304214515796 83:66.15494119270181 84:2.5855606890215586 85:7.502352629271975 86:56.38500201377038 87:25.58124704656543 88:131.5535990755424 89:10.115394388675698 90:65.18548929896141 91:42.64115135379385 92:8.243688614881735 93:275.5639905918098 94:36.337693253042865 95:0.2537868286886595 96:171.37575180878437 97:97.435340429566 98:30.69332369385129 99:13.47623606631507 100:13.585182587392751 101:2.919754817276853 102:5.266617800282085 103:73.17263901245572 104:65.74503498936983 105:79.55853623278232 106:116.63128321297903 107:23.403300053931854 108:20.515390250317655 109:51.67318838429115 110:15.113917387756405 111:1.4707389102454784 112:15.411264711608608 113:30.562483994054766 114:37.51025123907158 115:41.496794414811944 116:78.40786852904093 117:248.83473101309866 118:6.430340546639276 119:3.0064098159890618 120:35.70066000954761 121:80.69165535683486 122:6.818782563264905 123:39.79096200774909 124:59.804322024395944 125:29.573761973878227 126:29.732811238028393 127:197.4220840208041 128:11.882164151105464 129:11.927591912871684 130:97.06586055493067 131:37.098371815884335 132:14.754698714802043 133:14.833183138887735 134:344.0367555823756 135:7.468743082665116 136:34.02445532785724 137:160.99822324192243 138:45.466428110171805 139:27.25849897855085 140:61.98805457755829 141:20.92886380271075 142:5.6200791158715315 143:250.6154811192297 144:173.90836202328705 145:1.1219902014362946 146:47.23383012583818 147:25.60773959458445 148:8.448297112782559 149:167.5276891241418 150:44.42278162519191 151:13.668077923638972 152:88.80672093965728 153:16.566256714948164 154:52.82813951302889 155:1.4057454046651285 156:8.727650688768133 157:26.396823683525632 158:16.83684041567462 159:8.809168868583642 160:0.4992116364403702 162:41.84317242835862 163:17.268224725611702 164:42.175633959854174 165:34.599741959510865 166:0.5770062761617536 167:97.71263892630395 168:83.06942512448488 169:18.0390163355407 170:21.25161325861832 171:18.10511502033142 172:21.324971020994266 173:51.811935757146834 174:9.736646920165411 175:84.06516224077647 176:39.65215331088154 177:21.546990960555803 178:7.444111875556275 179:32.56480414930882 180:44.437420132815724 181:116.34626694216814 182:40.72054133694655 183:117.29098537982892 185:8.030688750402836 186:26.312143730346712 187:68.22440506303369 188:63.651991361926115 189:26.712035860668855 190:98.95339142483081 191:38.41744268002878 192:79.08103549758569 193:16.930855162342723 195:35.052418881028125 196:0.19805039100052974 197:162.84418580240146 198:4.196612540409228 199:11.368521531380267 200:111.78782474209983 201:0.8873924922479882 203:2.5921461844863547 204:21.299702271729533 205:14.889247712554733 206:44.93118816219325 207:41.262426796862314 208:121.1711825696591 209:1.2967116873850473 210:12.267963714289264 211:2.8175748053751 212:105.08646152796605 213:0.7302055660413393 214:46.0922096906442 215:29.6606680682046 216:84.67428074551395 217:26.171360231699786 218:80.06602572105676 220:0.001821251502490807 221:38.205404647349454 222:363.2434612716301 223:0.0011049130386583759 224:30.457238126906205 225:96.92791957361345 226:56.674075206903225 228:57.174097971951916 229:0.4516780632538233 231:10.540701689180448 232:181.8822409667922 233:53.15494223040138 234:0.4850389508695279 235:13.578159706279367 237:27.78852500098936 238:5.535715006737768 239:35.906184602717836 240:3.4489642113742307 242:20.67839126193778 243:36.348857515413435 244:20.85549985915008 246:5.7723525868069805 247:1.8747094405319993 248:0.013686486833872332 249:8.489777861853945 250:96.68613158439813 251:11.366991300832833 253:46.24670032911302 254:5.998244436761809 255:17.89322517182792 256:1.960653077653822 257:740.6679373540155 258:14.619273136190245 259:29.212568751670226 260:14.728808572484237 261:182.7222727140983 262:0.6828609609402388 263:29.556720142796415 265:8.831647464753514 266:71.48608033193996 267:22.011452943078986 268:11.808758511639533 269:0.3894962230480477 270:38.4878610855952 271:4.083671325437781 272:67.40431248329264 273:12.070505167351012 274:0.039978100604606076 275:52.64413382523712 276:2.2018227342624517 277:43.38954446282256 278:18.87542834417001 280:4.170300279037523 281:0.7999872830991429 282:9.273943163186368 283:34.904969024337184 284:9.330992728881691 286:39.56196096499032 287:6.732513288319095 288:58.62491592657243 289:0.06248585074124465 290:0.30676136825506994 291:0.8782355716323728 292:15.965695616527569 293:9.652137875228897 294:23.522124104970747 296:0.08421023686296386 297:40.61026075683611 298:7.022725617904538 299:31.888946626303213 300:4.573078072566788 301:70.20848074326024# υπάρχω
1:47.68536472808428 2:364.50086340783616 3:34.92622497950025 4:523.2865115046278 5:589.0574685961376 6:1623.2063904398115 7:488.44946036716885 8:177.05830254182672 9:352.00264928565593 10:41.260775929246584 12:173.44182169586668 13:963.3263865185194 14:43.98871748008011 15:289.53970732651175 16:331.5292719885288 17:2.64946445807668 18:626.1907890095946 19:105.7768639861561 20:325.53881006263543 21:57.10983525950004 22:0.011068968037307232 23:153.77200072691798 24:31.10424463722211 25:1.86398956827899 26:39.30852647697491 27:185.23808974698434 28:0.8260920525758311 29:2.9580461145291346 30:104.90544749067604 31:299.7936977409075 32:348.7378825111046 33:127.7040639020999 34:100.06529795300676 35:97.2292695845485 37:208.41923905025052 38:239.21346590944069 39:137.39043026578437 40:2.237646013530992 41:0.6607258942393452 42:3.5811947003146902 43:383.0979662652201 44:204.68790454374357 45:46.65783026106233 46:34.77728376644666 47:72.74548730731907 48:53.184732968589756 49:179.08176626491016 50:14.876533493484581 51:1.242060411421905E-4 52:58.73418041028722 53:149.94354372671373 54:259.9497339573738 55:0.020384324830258493 57:518.605937977596 58:3.450376034130114 59:137.4874667087997 60:67.86144704459535 61:184.4428298510398 62:97.62454175371101 63:179.34928008260204 64:53.21731749826041 65:13.416148484657313 66:65.52708032576717 67:141.43308517537386 68:50.921579915291254 69:109.00979946436443 70:506.50312203942735 71:109.72325643011406 72:0.6545128060297248 73:363.84464437585643 75:34.402783786311275 76:25.094542832113483 77:22.226543920011856 78:84.71721816952659 79:0.29566364329300143 80:42.676505675453306 81:50.36749933526754 82:26.676244011346274 83:50.68064027018743 84:12.997486066909664 85:83.7531925809457 86:162.95673559296293 87:18.960673228303275 88:52.76196624760443 89:13.853993568504722 90:109.53018077663543 91:16.687347631149095 92:9.40593207649869 94:0.030565960293663604 95:58.174891510784015 96:4.00843102629317 97:168.42070134559833 98:158.81772886972894 99:40.24362407428474 100:33.410381451758894 101:1.4910177938368947 102:1.5213463267993521 103:1.5213463267993521 104:45.43454748786206 105:0.036254111214548336 107:75.89325164587645 108:16.529503892195216 109:6.8466417011622145 110:11.405777489298767 111:90.57430346889458 112:130.6815614708094 113:3.3839683158395424 114:256.06262325578894 115:5.215221062820572 116:69.29929633199833 117:2.0772931349313644 118:44.86768000228491 119:0.0035346168747824114 120:294.3656294249088 121:140.48532273423288 122:2.3006911026466175 123:215.31219962367643 124:1.1608843414839431 126:91.57328339357016 127:106.33659915773646 128:106.70093920706937 129:10.629124868741851 131:160.2418158443266 132:2.605564909835533 133:13.487524968491835 134:6.247800550128019 135:349.10669153929763 136:36.47590734490929 137:343.4265854488976 138:36.6564840697567 139:8.541086686628555 140:11.02728186322454 141:16.54771076936656 142:13.827950985526565 143:19.775185450015073 144:45.06286677537837 145:2.852097729579178 146:20.4681988131852 147:27.602703015724735 148:1.3356825628220015 149:83.00566328815702 150:31.572234214306654 151:18.019040258509403 152:0.6409060183725055 153:9.63116895246812 154:47.46839348307517 155:79.09021984810849 156:18.263929173295065 157:3.3460875369931897 158:0.07106068991274475 159:7.416535241513083 160:1.869285823703327 161:25.236860364160435 163:57.40448567686631 164:5.515851065180602 165:242.09552943543682 166:67.18175165930984 168:67.85866369067578 169:41.796004068591344 170:37.813487177217816 171:26.504296119872052 172:0.14363686973761783 173:3.859702462687932 174:3.88517759022653 175:19.789205892572742 177:64.2529276011492 178:3.9624995920456323 180:13.980756800330767 181:198.01999118292167 182:65.53826355129614 183:52.06275592194148 184:43.73433448553344 185:0.23833009713086908 186:4.370229301487193 187:129.92205893662322 188:0.2499898686476909 189:1.2029606938906918 190:49.29452804560703 191:103.70515423190048 192:15.089888519900574 194:4.678110310541795 195:18.601487516158034 196:12.394293358989815 197:15.493657815078286 198:1.3547614104927888 199:4.816168479109595 200:84.3989012294888 201:0.0031151313083179256 202:331.73601147898063 203:47.05504110858566 204:19.3986675145629 205:38.72561162786277 206:47.52438678154537 207:0.5918847114765079 208:109.16361634218757 209:3.2724278219493166 210:27.289233081552915 211:0.5795360340822614 212:8.565510120628292E-4 213:1.6657582423643218 214:7.897894782596025 215:182.4318168172132 216:1.7014589004489649 218:0.00429036308462368 219:32.03951494951394 220:10.893315729545904 222:0.0060404396583756 223:20.763062311972256 224:17.396582769283327 225:54.668641764836515 226:54.82567545757463 227:0.013909886767300915 228:17.76762725408915 229:28.9729058277526 230:0.43425407229723983 231:25.35779238649659 232:46.49114080070701 233:55.94767798450467 234:55.94767798450467 235:97.68111325977056 236:2.040745385995104 237:11.712038471674065 238:51.66120081304436 240:29.765406339777734 241:2.1255761626568144 242:4.024796639714314 243:0.7432598927028748 244:47.738926506186395 245:22.35267605022602 248:30.704312168365828 249:34.98176844549438 250:30.76096336659321 251:89.71521074084832 252:53.346252959172084 253:26.85563006000432 254:26.85563006000432 255:15.727052911086115 256:0.32028673005547054 258:48.88894928761504 259:12.509830880627874 260:31.220108290441495 261:0.06776583776361518 263:64.17142963883701 265:9.693052426009054 266:23.429123443897673 267:0.07870839148375208 268:59.48485269386923 269:54.69759004322783 271:115.51241461345477 272:9.973645017321628 274:133.89653848525143 275:2.5705925611185494 276:7.184800036601915 278:36.651476150218286 280:7.231752377056926 281:81.88273721755675 282:24.223185069977617 283:7.30281857417847 284:1.0438620896447794 285:302.0343118886805 286:2.7003922783727305 287:0.21905096744387634 290:106.13577918508882 291:0.21029071331066004 293:4.997181569335487 296:0.15664351772414228 297:33.68836923315195 298:21.260336504435184 299:0.18206944652302395 300:62.74874194783309 301:0.15950869176102123# εμφανίζω
1:1000.7798501194812 2:992.128016052766 3:215.60556394098626 4:164.94067549811226 5:169.14473870874215 6:296.7710239307047 7:119.53693257547296 8:122.15190624716085 9:100.24453442281335 10:143.56399531609455 11:173.4418216958651 13:167.95327277027764 14:103.63349955906 15:410.67197726369784 16:190.15112878661864 17:0.36588475529932724 18:369.60161367372746 19:33.72492250712147 20:194.4403811534671 21:0.21900575785807455 22:116.72756682184722 23:99.38899632718365 24:104.65711635497226 25:98.54644958804006 26:14.413812814950917 27:65.38136875706789 28:244.6687992282183 29:129.1225969347358 30:67.3269538389919 31:72.23686431006577 32:162.8056752219648 33:72.58900559521554 34:88.1570144257724 35:6.992417691872593 36:97.21978798804528 37:37.84559240442211 38:114.43338441687601 39:75.39408690040192 40:157.7930081180823 41:85.26933373287272 42:123.48042959362236 43:155.4733250639299 44:128.1560581455531 45:38.98427019921974 46:2.363883594103215 47:2.3818212222874915 48:188.69773468167975 49:7.399158032407109 50:23.692037224668855 52:0.9607138137857797 53:205.5101218368449 54:130.8502060132721 55:32.27521785576411 56:99.03415034993037 57:18.680717584592404 58:241.76439016505185 59:0.10525542367599502 60:62.496179251742866 61:16.601682021449005 62:51.54573106887808 63:96.48942308775082 64:48.01338014414915 65:84.15272292024218 66:5.962388096725821 67:56.466576874050084 68:1.7158516024191866 69:220.50781673867124 70:1.2830832968311043 71:238.57748739215282 72:250.28189489974162 73:49.88850569287405 74:410.61012319420166 75:153.23372906111393 76:100.18494737299586 77:6.393941506189609 78:43.488451480019364 79:3.4235945013652596 80:37.43314446984815 81:178.99380921454372 83:270.80645894508297 84:370.8105294380072 85:1.1687906750711043 86:1.2943780265540097 87:26.057968904801033 88:88.77847288508218 89:17.42764686103934 90:10.014888259739543 91:7.875919498969988 92:44.00554597503272 93:26.93518863638547 94:119.1951663992308 95:2.473481458327775 96:45.16189318648666 97:1.5850655578383224 98:0.10522818165713697 99:6.4264612025089445 100:107.1048318396819 101:0.12812153589375178 102:25.313828981836018 103:108.2199116563325 104:16.70669750848979 105:29.6263200568019 106:9.32862545003757 107:204.13860630648279 109:1.9579435429414553 110:83.58334030627795 111:138.84122223249068 112:150.30394048312277 113:30.84473420551676 114:38.088036780377834 115:5.6875918544451025 116:42.35535223374957 117:38.7287087180873 118:10.283075327685728 119:222.2052023170835 120:0.38431666464357545 121:133.37330847730723 122:19.159490460161006 124:22.66697413497834 125:65.83361756082193 126:1.419030375992227 127:279.00571454472515 128:94.62130286347289 129:260.81484494907403 130:30.034622211196687 131:109.98801567228736 132:80.89030176824178 133:188.7330836965121 134:26.935564584496802 135:0.21155584605349562 136:90.93629196529561 137:63.10896385294267 138:6.827167686834542 139:0.20110124204126484 140:46.152253734861965 141:11.745637836805134 142:54.85472513312902 143:144.80581996993678 144:17.718180745109798 145:9.46404432866634 147:132.05660047701306 148:1.922519155632725 149:80.56926842802464 151:0.10270012625619733 152:0.7804842948267238 153:10.252518830027078 154:44.954304163849265 156:91.56034056168512 157:10.422792586301686 160:41.585368918579874 162:16.507146213053137 163:1.0386452016015733 164:59.624482351143875 166:160.40711883368468 167:8.513578313344018 168:79.6623229393825 169:100.54345614853021 170:39.22511118186383 172:730.4476415942248 173:2.436929144287581 174:4.238516190830833 175:14.335112296810104 176:6.3768630737884076 177:90.99161121271324 178:61.77363719862464 179:97.15747553695022 180:24.718843957309947 181:48.8158092715067 182:1.207786496181476 183:12.003374163140283 184:4.622213934442711 185:59.19546951509778 186:29.353035814426267 187:29.44337930544414 188:33.39679617117467 190:90.09284815554005 191:2.9786382723386287 192:112.14255003487754 194:107.17748159377483 196:19.531478259948265 197:30.703945455997317 198:5.1952807382533575 199:7.565570602739768 200:5.211246603641861 201:52.548111657186055 203:20.190702142987348 206:3.4371914753555695 207:28.307300112309857 208:14.048717099552324 210:17.35742587949012 211:1.8307555142483438 212:40.979303787588236 216:11.293846303969046 218:41.72598476169197 220:168.69679753500685 221:37.488094944738506 222:25.35771402584076 223:228.55256948894498 224:46.75877626527857 225:0.026205096743303288 226:25.72647725962141 227:11.904546229643378 228:18.55714230605104 229:4.04720975873302 230:6.45983166655528 232:12.136466926088763 233:0.04459291055481879 234:22.53408216516091 235:62.654074015366646 236:39.19923427583998 240:100.97481070944741 241:6.74461006139216 242:0.8611985937077392 243:19.379552908901747 244:23.247912782660528 245:9.59204298101886 246:4.437919882586 247:49.669663570096525 248:158.09997045824778 249:0.271223364427394 250:2.5066429789798352 252:80.8961572745243 253:32.025020218541094 255:9.936838213707224 257:32.08271870337486 258:20.125283509072133 260:32.31518363510361 261:55.592406651373466 262:4.741855301587777 264:66.03977821829321 265:0.23286137142006577 266:24.333343864936236 267:20.557207667492168 268:99.41438101989779 269:37.25406305631999 270:4.901554819705398 272:20.91238170953161 275:0.20210821715165614 277:1.13754253888417 278:89.3439778151239 280:2.8449766578522 281:83.95191981341476 282:25.13365520568875 283:0.18602804864875272 284:13.998714762814835 285:10.79082722628785 286:1.2098722915777345 287:21.508824910573797 288:84.90375830864002 289:43.26538788144558 291:21.65000494923059 292:108.74191819950819 294:25.974818168794904 295:34.66746335576009 296:5.454787781624963 297:103.90379647060254 298:14.613832796972277 300:5.4749928018322365 301:49.05636018393295# ασθένεια
1:462.4490221246142 2:195.54959038749885 3:338.531225264061 4:440.1866397867974 5:399.9538068886338 6:650.7078127445199 7:249.90200724875322 8:122.5647987811957 9:189.39079350829394 10:60.50273145644882 11:963.3263865185194 12:167.9532727702744 14:100.43796166762027 15:55.61051872567507 16:136.87189508467833 17:90.08097285973399 18:396.8215114817126 19:183.4151093692576 20:213.03309720815193 21:132.5731374978482 22:380.8521872493406 23:236.5728237986101 24:1.7790052015245739 25:224.35717670766167 26:38.87483195506405 27:224.86360839174057 28:0.15446944290050452 29:50.48426925344304 30:64.07019097276117 31:163.05981246098452 32:107.06389562528582 33:91.54894265405287 34:62.79538259848749 35:34.78556552465169 36:70.89105095470575 37:35.06219591650878 38:35.366896759644064 39:174.89703432484106 40:347.54515003397955 41:45.67614386555092 42:27.82980538240721 43:98.36997471407707 44:170.75424851782827 45:191.75705520318385 46:39.891312972781144 47:5.102808554049786 48:26.36145821534539 49:5.715547564846955 50:18.491215698673823 51:0.11843557363692042 52:510.05052733074837 53:271.95234088828295 54:58.705377827776246 55:336.5804676882086 56:18.678163338845692 57:270.3805039704773 58:172.01407536877187 59:78.25321688314332 60:137.91610491655362 61:79.39567029527484 62:148.59654428701958 63:1.5500896405660165 64:119.73495574758425 65:16.947048678272452 66:9.958715496058897 67:219.89628002459983 68:232.02044882700767 69:243.49618250123729 70:32.45111795778037 72:8.241407812127191 73:239.37792779768634 74:6.329370744104393 75:118.99089071578537 76:50.41839750135034 77:8.394761100631245 78:129.74184435994505 79:30.78963625119786 80:55.96391152963403 81:60.387601906150586 82:7.118026096688043 83:28.170085884327182 84:2.252205565783822 85:0.14976702358043167 86:1.3113716227047676 87:1.321858061700346 88:43.51343810191962 89:67.2359927975698 90:67.6776745780506 91:2.6482545386676177 92:159.4407067140138 93:8.069141277758472 94:30.461704306186565 95:0.07869394932391205 96:49.12360893773218 97:45.33901033160436 98:528.2386419125763 99:13.33000506246268 100:88.41551827468447 101:11.10679832594936 102:94.06376392931041 103:8.860164145041448 105:152.5090713098659 106:101.18763930978393 107:309.09943680010974 108:26.876098603061735 109:2.1407744719173505 110:304.250557488934 111:0.25773918300364723 112:12.463058193382965 113:30.944871430271156 114:108.98240116805835 115:50.24266144695718 117:120.48290114043601 118:1.1637025582599592 119:4.0301571402540555 120:82.98438306853504 121:1.6369118284767663 122:29.075119493245143 123:103.25869865491697 124:8.606419104836604 125:163.18803512274624 126:49.06438241536606 128:152.88242937931471 130:11.391124211423936 131:115.38717211316546 132:6.7249279655201875 133:20.345553165511387 134:54.2396837920506 135:81.37316242440312 136:63.00716563540741 137:86.57015424998612 138:11.732762464852778 139:20.528567551753653 140:0.03609465362474006 141:67.9632888440006 142:1.6416103811134812 143:0.595269065223564 144:0.6074815840178903 145:24.375558793011727 146:28.415056055389236 147:10.049116401277114 149:40.5752657586225 150:32.964309985187356 151:57.80279799198878 152:29.289143098009465 153:3.615188686419318 154:7.822425457486717 155:49.449913307293734 156:7.912528449862534 157:0.12102341745695469 158:5.697650036405897 159:134.81582212877154 160:22.861860119672922 161:130.05103528246661 162:0.9147216282575878 163:38.063175170548455 164:10.909672868651745 165:274.04704126730996 166:42.65102711574113 167:17.100182142281906 168:4.1223503409944 169:31.37670084705296 170:24.064672928912987 171:90.52898352117293 172:52.22147337763319 173:24.178202667011877 174:43.75133083427587 175:35.5546553625089 176:66.24775641001654 178:0.026119507202474905 179:14.75213058316559 180:0.01979509365351625 181:1.1879104070960531 183:18.228128570174697 184:88.35106674187534 185:22.047221418817568 186:45.849153459474856 187:15.47904555418949 188:50.452671022895245 189:29.84821190958834 190:29.986738670566822 191:106.59806356520559 193:46.959976539587956 194:107.37860536040561 195:76.01245180118555 196:5.17619547559621 197:0.619486758709815 198:34.86062235584394 199:81.5781763336635 200:19.739957047444076 201:126.14168259091197 202:48.18165449806764 203:10.637663097839399 204:13.681888489513057 205:8.012433048545049 206:5.5871107232103245 207:100.84613846343126 208:1.8188031932863997 209:3.590233373651948 210:20.906540196774742 211:24.671790296145666 212:32.60105021845548 213:0.6050734428477333 214:8.425320078186521 215:74.99626019437638 217:17.9119832225655 218:65.46144358667148 219:143.89902084020662 220:55.82346796487118 221:228.24021417145266 222:0.022074887398742585 223:33.51366607863601 225:0.4030243807263144 226:29.770744802143998 227:47.49685218820198 228:18.616277005866714 229:15.216539606082902 230:47.99616877223036 231:30.44830501694657 232:100.05667522028563 233:57.73285609419614 234:12.21086005548634 235:30.554653333589016 236:15.590832849898792 239:0.8329417462201288 240:142.870519904019 241:472.9917885366351 242:2.362300726830888 243:23.178506884039148 244:12.693510783477606 247:0.9364978371911413 249:335.409062840785 250:9.894573392162805 252:16.41347332827669 253:7.140198546007442 254:55.20533337129804 255:0.2579023720826432 256:27.979468974707867 258:13.167890398322909 259:7.184479023628178 260:20.313817083127745 262:220.96649200330157 263:41.48489048327503 264:32.632341934691624 266:2.6822376363359903 267:13.496733181782382 268:7.410488404266161 269:0.21760798407716758 272:0.14055440136774072 274:17.255891358064005 275:37.80572517000179 277:57.09957993043879 278:10.623148989610797 280:7.692261011133898 281:0.18775999104335198 282:225.5205774992154 283:113.4903788161143 284:33.78884266952051 285:101.9853727576189 286:2.957226383663868 289:96.66185564562048 290:127.15972772426667 291:11.011938845785735 292:0.15713790488868784 293:1.2882625731575783 295:11.228625709096933 296:0.13791162887497693 297:5.480405148499766 298:1.3407882318934934 299:5.500638523127634 300:39.53936406397874 # συνήθως
1:1323.2002070447566 2:239.92016418596043 3:2.619307376170877 4:239.9850619580875 5:58.191624656950516 6:16.331466429043523 7:82.29923914039065 8:103.24390182136979 9:258.17657433393515 10:69.75484476595226 11:43.98871748007923 12:103.63349955905807 13:100.4379616676168 15:586.4879790945595 16:89.32430085994417 17:420.1278423514718 18:205.51512339313777 19:707.495464838748 20:69.573626510586 21:175.23550889858146 22:34.63282920789317 23:887.3855751962478 24:180.0070421040556 25:84.50464677651557 26:33.630171861885366 27:240.44768833998168 28:202.1075633030842 29:41.49366882850716 30:82.43942801557732 31:18.425670721923673 32:20.808029536910635 33:7.1127054383992965 34:104.68708564518776 35:14.728339299047862 36:32.30602798513237 37:0.4784170395325984 38:4.362295582600866 39:2.5452739823770396 40:105.400145088614 41:30.58219143382245 42:25.294477953197354 43:20.15679802608183 44:59.333302830025225 45:49.29935081156986 46:33.86358125441744 47:2757.1178672117526 48:0.0037397153600757698 49:23.905386373234492 50:21.25436902417751 53:337.34577918932104 54:14.912472681682674 55:93.37284453835912 56:9.309244358480422 58:198.97316574634254 59:127.94398410385782 60:2.6829750291583023 61:557.374563081434 62:28.148560992344894 64:19.53303478860015 65:19.759323899273085 66:0.1856700057925972 67:20.081072212504758 69:23.136935097661635 70:0.8614947096146727 71:2265.35634981258 72:23.44458668388785 73:39.51589702977345 74:0.23789277617402857 75:119.46796276484287 76:119.54317668237961 77:23.73082565238515 78:1.9905690748245293 79:21.73101621444663 80:0.18492315703183967 81:1.127881465240309 82:19.31756002005384 83:16.599611245880983 84:28.444034131700512 85:25.53842674482731 87:4.030827386021337 89:51.37335837848683 90:12.551411954051563 91:108.94205063128365 93:410.9732331813898 94:100.52605156413867 95:48.82663562016362 96:8.455272334312388 97:6.393480063572555 98:42.24506354303207 100:8.721102179464303 101:0.764852946482536 102:76.11037482958427 103:1.8264359631614444 104:2.1044874590667364 105:7.239509117064456 106:44.46596359990638 107:369.3787998408648 108:17.670285583121025 110:5.501206658038224 111:49.63166718800125 112:89.69310663477185 113:2.2928248790954604 114:18.187614007993822 116:2.3879847909050267 117:42.87927648419534 118:2.4448952236252164 119:1.2120622465771638 121:527.2276891378204 122:289.40689946858424 124:13.822859380251295 125:23.050393749452223 126:1.5014234978698835 127:1.5014234978698835 128:1096.3671557680461 129:0.5084265263687691 132:171.6779685437638 133:42.066808538930566 134:27.181253377250904 136:1222.2078906252298 137:167.04651520163344 140:24.006580388802025 141:0.584388361710733 142:3.145338707085382 143:129.04949751015644 144:42.99965726130658 145:31.612374070901755 146:5.280428017717786 147:3.5253536809113286 149:40.774133582613594 153:281.9662901478886 154:29.571927935195685 156:3.729651464047354 160:245.31400857577137 162:10.860383874987328 163:2.2330581508371257 164:23.462275488510247 165:23.571285644711445 166:8.490391850929507 167:11.269098768947538 168:270.29042914230035 169:101.09909717490594 170:134.13320682400933 171:1.0910077835995793 172:544.4108563969972 173:17.54716365498782 175:0.2298782894533665 176:8.907750548777921 177:17.70244564547443 179:2.6396750240831524 180:21.40672581356515 181:36.47678284382002 182:2.711306339700735 183:6.852677194223336 185:74.05641518516411 186:1.3545948568122532 188:0.0042044950751132446 189:0.6868172863844071 190:140.90376898811448 191:1.4571660800092057 192:340.80086244919903 194:118.93632100537859 195:13.144900758298663 197:19.782995190771388 198:23.37596951187416 199:52.47295146050954 200:120.15615447007181 201:43.87058745847493 204:5.554532607206197 207:11.12475695093417 208:54.68388123748284 210:0.5903225432333105 211:45.648516561713116 212:776.556861972226 213:0.01405656826310679 214:80.38885297746415 216:60.34147282599088 217:114.31371109571177 218:3.8360361911268845 219:8.695499070053318 220:29.40854485529597 221:2.0151609427379467 222:33.615268098649246 223:8.787995268127174 224:139.278110111541 230:141.713619763539 232:6.565273120862912 234:12.291397031857601 235:15.580974768504747 237:26.84057473502953 241:12.651798833125518 243:2.4035193971576843 244:64.35323801914346 245:4.4722704616349604 246:4.504986000314533 247:19.914740370200104 248:13.057288451983203 252:133.89324746663436 253:20.208263466093513 255:10.044699021789121 256:0.10244772125537877 257:0.24744468810162892 258:70.98183975844542 260:36.921889855265185 261:50.99384700876259 262:1.0530023111132922 264:4.845524770659737 265:2.7135403380073053 267:99.90410523596115 269:42.07798701081891 270:136.78524860029756 271:0.19724654465365266 272:62.25344938974859 273:21.081770103017316 274:2.8419544442680036 275:25.068800630203583 278:13.953983024500031 280:2.8948470897690193 281:29.424161549101395 283:7.822333503389629 284:29.594854889646648 285:17.754835750855676 288:43.460960490716175 289:34.31592163557469 290:1.2824455166671986 291:3.0590061549504703 295:75.31861181395507 296:0.22039389958084876 297:39.628624815656615 298:75.54394665812559 299:54.373348731015085 300:129.1780605237683 301:92.71198292341188# ιός
1:170.30692742013142 2:197.1777772399672 3:72.43812592028401 4:26.928516196505374 5:0.18182520295374355 6:256.6562255703253 7:304.94310298796285 8:1112.292611291497 9:32.889841893247784 10:67.55470651490505 11:289.53970732651345 12:410.6719772637 13:55.610518725674524 14:586.4879790945616 16:108.13834059652294 17:3.947295288843427 18:635.701019242635 19:410.86292464321133 20:221.18241072814004 21:70.51179078393537 22:36.89091337776994 23:144.8494283008406 24:204.77543525782178 25:60.09064101851331 26:3.408456190989201E-4 27:232.90652410339692 28:22.61081555885885 29:101.3052627441378 30:281.94626829585997 31:188.2988316269052 32:0.8335616970397345 33:62.014560951846654 34:84.73803576660697 35:216.5505584653363 36:8.006428630544612 37:1.4125156275204118 38:16.302027614833186 39:191.08883411920755 40:224.18336949913214 41:6.228399346631068 42:38.83156966627005 43:196.165559270003 44:97.89492574163556 45:1.602837215003644 46:49.017553714817815 47:766.0201657861726 48:1.9043704707025808 49:0.39195792350003217 50:1.8619919551119302 51:0.05026215166568704 52:38.93501515038238 53:116.63740690880242 54:371.1840327908785 56:10.106887802679651 57:22.954876905811282 58:73.1194251337595 59:38.93074226714464 60:86.5047948715934 61:32.895905796202904 62:10.538170485787056 63:26.588549951883117 64:1.2008134693005565 65:6.587507545539743 66:0.002707329410146157 67:4.94551160267863 68:131.41805520942276 69:59.69386203829488 70:13.642867717326459 72:13.697482077941919 73:85.52568841193485 74:31.14470656620485 75:81.6037786250151 76:169.28022901042922 77:185.49271061512596 78:25.396665218386833 79:217.24817068591594 80:228.97791142757504 81:1.3653736402722538 82:7.84648237385821 83:2.615499614701596 84:71.99108722055254 85:175.8468808981422 86:78.22138074705134 87:120.79689569600724 88:10.782447439978657 89:126.46646355222899 90:1.7006583248680682 91:62.17261376697984 92:13.543182025234422 93:0.13810470175625214 94:11.249984568722404 95:2.1840452838543327 96:0.5444371074929947 97:29.265333869804248 98:17.07383056980589 99:64.39830268318403 100:9.410579825128021 101:1.9882091534932156 102:78.75567426605514 103:37.369795304870856 104:9.894372515446943 105:2.3373281321212347 106:0.30463020306602817 107:526.8816726893293 108:0.3437072402634951 109:2.4838262771088346 111:182.74508754848713 112:13.387268156725277 113:78.38824173909632 115:93.32314017231576 116:16.504507915381957 117:16.602891630900526 118:0.25517348945750945 119:23.008287983009197 120:30.48400682172957 121:38.00452691890668 123:144.1666824801389 124:20.755131890116186 125:9.415829005880807 126:9.488650661408306 127:9.488650661408306 128:1158.8998912971506 129:12.210993328650662 130:12.23242541657844 131:24.564971302933387 132:363.9882443215981 133:212.6192216992381 134:12.470969255853767 135:35.87426647394461 136:310.01904404746244 137:79.8213651283317 138:44.03469914684663 139:7.483467597924405 140:70.47662865640615 142:0.7495403946514537 143:1.9336776871995758 144:57.52638353680233 146:19.42720968449798 148:10.886239297531603 149:26.85267527853158 150:0.16923252165021505 151:2.2859583915220574 152:69.36799572033965 153:4.028340627775499 154:104.831579543527 155:11.143899932805974 156:8.558179131314885 158:4.1361003590291965 159:17.218409869278922 161:6.3541040156976205 163:0.02836794916505003 164:28.206801468719853 165:24.666881553702755 166:17.893789862364308 167:6.72577684247707 168:49.30537898658714 169:25.266180290546533 170:98.69182789583155 171:63.48652683888223 172:993.0390833008121 173:45.456899981214214 175:1.300044464617031 176:4.715433448818239 177:88.91845140102899 178:41.61467561481177 179:287.94148985303144 180:0.7007647197405728 181:0.36019420204640423 182:34.05355401993796 185:16.301381731706293 186:7.593266424904201 187:5.247998464720404 188:30.948223096309146 190:16.699722975765052 191:35.53226855898395 192:377.1801855684055 194:0.5394064955697238 195:10.844364386774837 196:0.005228031946365056 197:36.309327785299644 198:0.5569547512751081 199:1.7918426871239392 200:5.705956766574147 201:0.009432669916721157 203:0.014942999137822783 204:14.499864974086215 205:0.018586240397609706 206:3.8197398771436557 207:51.66440027801231 210:14.95475179330072 211:2.0969678601302935 212:76.97229722123289 214:0.7484440922527088 215:34.26923723867116 216:875.4260655642338 217:0.3538474267181128 219:34.70273010701511 220:30.55765491471183 221:52.95093225267914 222:22.731725041616297 223:0.33522975278070194 224:30.862105151445125 225:4.313766677672509 226:0.8626377932835654 227:2.4009833581150746 228:19.570468636350782 229:9.662858091799025 230:274.2317074783567 232:372.5216359006736 233:7.028226106668602 235:16.330691065598188 236:7.1106643287109 237:0.25873712930924514 238:86.79120552119868 239:0.25593783018013644 240:185.622625754464 242:60.73328379090418 244:20.52571643740708 245:16.862762062102778 246:0.22322213171535957 247:0.21268612079310606 248:24.81505908914805 251:2.8156995536211373 253:33.42267350007248 256:62.30259738850968 258:1530.4207593567023 259:25.10136140065771 260:0.18223722557135522 261:57.60547955040436 262:7.810216068246824 265:21.50516052590773 266:38.51898576232033 267:5.255650629514957 268:48.1225536269169 269:14.31041101630962 271:127.75285264855381 273:39.179071344632376 274:5.4037662571774705 275:14.551545046545165 276:48.894342369084036 278:160.65185096444915 280:3.154376083166012 281:30.501391237279346 283:0.13122887325732024 284:0.12906747040390315 285:75.88869250834865 286:1.4006390885537385 287:3.280222826919147 288:8.436743796613174 289:35.49902112924224 290:65.59028466302368 291:3.3232235714220706 292:0.25553323057474137 294:100.45405037591293 296:5.896014788996373 297:8.74574243534099 298:36.21784826265043 299:36.28443575857296 301:8.772098744893535# άνθρωπος
1:198.65313353268832 2:12.599749225208349 3:166.52726497360882 4:183.74962043594772 5:129.0315883834902 6:125.9133593059639 7:272.2182875402757 8:55.09714903442741 9:187.703859556934 10:219.01213623571834 11:331.52927198853104 12:190.15112878662015 13:136.87189508467887 14:89.32430085994292 15:108.1383405965257 17:41.30969498853856 18:2.317823085254068 19:0.0715337481358502 20:110.7201603912063 21:161.35066182777183 22:108.19806774897236 23:0.3418880123562295 24:437.77476846431915 25:14.193174517319978 26:8.681957357489496 27:17.272590363291062 28:8.269506020199412 29:94.50014603481483 30:12.976021591568806 31:180.46478730844134 32:69.79895378640877 33:62.87652070052139 34:9.785629270545387 35:26.26009492180263 36:60.84274347433161 37:37.98105465832769 38:8.444161286883027 39:316.21874051036707 40:180.24423360718126 41:35.969971560866625 42:16.88186775135642 43:10.293152709639722 44:59.07980152574379 45:71.00995279515217 46:16.397148644471137 47:88.47738427403095 48:22.807014023932165 49:786.3250843292941 50:38.326668972963994 51:39.348517147862985 52:36.18647557555609 53:3.9129865523912715 54:36.975999792183345 55:5.9542067409062085 56:4.566439754095639 57:366.1688401982211 58:20.55719275449568 59:206.29983554400675 60:74.55965372662543 61:21.054191365932134 62:83.62833013989402 63:88.05915616318197 64:1.1415140871068 65:130.9335547428588 66:13.511720245265503 67:44.73798013629701 68:117.94757399847722 69:41.46001521869525 70:143.48724414554013 71:49.18385746003868 72:0.3839377325788386 73:169.86434987998732 74:31.612593243557686 75:42.22235122043031 76:11.709201122714573 77:96.05996620204573 78:32.25979951223004 79:480.696250462361 80:93.89143415549938 81:2.6704479282715274 82:51.994784786256545 83:30.265381934900482 84:64.29875083321703 85:21.12481518699632 86:31.4027009360278 87:34.92514873359583 88:46.21912957320411 89:6.602184903454613 90:1.7825100141334598 91:1.8007204270219244 92:11.27556019684394 93:29.018245837901517 94:55.336981249356754 95:22.78589475142359 96:23.114794848914865 97:146.96754691576766 98:9.522999867892628 99:20.351089469028192 100:20.480386227340432 101:74.706208848358 102:1.0281843878459729 103:0.2605162450778834 104:5.696948987366023 105:67.92721628182807 107:10.60225626497041 108:32.29539210575007 109:2.578601101428944 111:213.69893303537782 112:8.546181808650019 113:0.4326335340599363 114:56.84045638365486 115:48.88297555004552 117:37.34103178454568 118:0.23135216695083813 119:2.8976206417537007 120:27.333298134942854 121:23.97465690494043 122:24.006305153032876 123:7.071573196667371 124:78.27755367300561 125:7.2237934358617055 126:56.04089706589842 127:12.30977806475922 128:60.67778832694632 129:47.83399173204472 130:7.394977751604442 131:43.76241351434336 132:15.481952707122426 133:25.25073898203073 134:44.29511367017983 135:90.03069332561721 137:44.54056203341094 138:44.54056203341094 139:18.790021401109918 140:57.47561173453601 141:40.61860772784113 142:3.601854337879864 143:5.574181986572415 144:5.615206700560215 145:112.58144157366478 146:3.863189242077066 147:42.59654640905193 148:16.97715976197796 149:47.062972372831936 150:11.197221338827038 151:116.19899277972029 152:34.9911635877085 153:0.04056736382434595 154:8.640091570821546 155:52.0212609897099 156:11.392959884950368 157:1.080733937605643 158:4.249924032350894 159:101.25127718544137 160:0.23221996614237275 161:2.5371828145173936 162:4.411651982719062 163:14.716835561061309 164:67.3846694289188 165:1.216456999690629 166:0.8004153254929239 168:115.24959797664623 169:9.536199818204388 170:73.74296457644847 171:15.417091417293332 172:9.59805372968721 173:12.43216020595411 174:0.7217501567832955 175:7.094924786897561 176:64.45174806162633 177:4.862005408471413 178:15.697300813876057 179:42.45075176763918 180:70.27380258039076 181:3.0422612079042177 182:10.087344274162403 183:7.504429539589365 184:5.220608322186564 185:23.496155938396505 186:1021.1406232093738 188:20.065119976341396 190:0.5433200881106893 191:88.75206239461077 192:110.91394080009376 194:63.7293865408393 195:5.733787490089313 196:0.008735598748461249 197:24.673281117985532 198:14.223496417613507 199:11.153393070844476 200:0.010899810274930633 201:113.19656841888605 202:96.45624808512527 203:298.2209550620875 204:55.944968466697915 206:61.18600466314204 207:0.7438929730922818 208:2.137002135643385 209:93.56031861214065 210:52.232955050981566 211:4.0822533896921795 212:93.87850954179731 213:88.68118303307682 214:18.85760444305208 215:0.3506117118294553 217:63.092102051979175 221:124.41761093405972 222:58.49526551513648 223:2.346111090027342 224:4.385866114019353 225:58.9674907079755 226:102.20514106317557 229:4.553564427802149 230:0.09369496235234186 231:4.6476926286841715 232:0.2571960499876334 233:36.49605825452952 234:140.06490508174008 236:20.297733629594966 237:87.37163338750413 238:87.48008701063316 239:166.586308181778 240:7.329651961461883 241:82.5690804372283 242:13.500871846345403 243:51.34149885878121 244:17.091131263260145 245:1.101614860682723 246:28.8747515948243 247:0.144647212531809 248:0.18929259440957516 249:2.879644084644198 250:29.29100139634586 251:89.82452714094666 252:33.659266717980515 253:2.917129190696092 254:73.37209108595609 255:52.57533364347797 256:25.34463627276744 258:5.183912669033684 259:5.183912669033684 260:38.580019399656734 261:53.0522113442211 262:3.0063471392951073 263:108.60666860201218 265:48.41689705293521 266:53.37462200717205 268:3.0716149296880007 269:1.3064722797913957 270:14.579745690989128 271:64.49139184359517 272:64.58563662682361 273:92.4282111286121 274:5.51327146041885 276:39.69932594922238 277:18.432899214606042 281:59.78024513927959 282:65.15688088557799 283:49.73676417969078 284:49.8164713472585 285:26.801654909397257 286:15.108282685809924 288:1.467880438393369 289:0.10509528877160945 290:0.10121690209354872 291:40.66436448715007 292:60.88210179549169 293:5.885274559137573 295:207.24893906001887 296:12.11050627268988 297:503.45705905840276 298:0.08451019268297266 299:6.029144047528749 300:3.5523484687714175 # μεγάλος
1:374.672581850003 2:121.41055781196275 3:5.4034310376493 4:0.9046865889570229 5:16.353712483070005 6:5.99206228237155 7:13.465679168659925 8:1.1805732288754165 9:58.09791361502866 10:2.638624053619833 11:2.6494644580780418 12:0.3658847552988952 13:90.08097285973444 14:420.12784235147194 15:3.947295288843436 16:41.309694988539334 19:18.411131593273026 20:0.6465399380794992 21:113.22159663596818 22:0.7192223552622962 23:230.34339497343888 24:0.06601104766159051 25:110.10890082650587 26:8.966120258705223 27:0.276279833511305 28:80.9783516454582 29:103.72250189291967 30:55.31803923874119 31:13.797638515022053 32:0.6603814319198266 33:18.433103446353087 34:407.0663583589398 35:1.614245693735508 36:16.776800671229402 37:21.72728297707993 38:1.5348557661730897 39:2.10941578838684 40:6.474406794909842 41:163.61383457660844 42:3.6753942674490534 43:10.56930313687516 44:18.55744462332438 45:21.43678316947094 46:163.02467990106672 47:14.384541424905695 48:1.7468297403313986 49:49.18285708252975 51:13.641145773610912 53:0.6514490717599914 54:14.1564738298346 55:10.136383892972365 56:15.395788552800514 58:1.941253725106542 59:70.67725008705288 60:75.40629513496093 61:3.4063026708471438 62:8.83326780258536 63:93.4698312659247 64:27.514000334635774 65:37.7041368976125 66:16.371070171001097 67:143.30269116424722 68:0.3909841390243343 69:28.4206988857253 70:0.4161801047671721 71:57.5881540613266 72:9.504761068996142 73:42.500465960089535 75:66.21535377159566 76:66.26446297347762 77:0.8934768893521229 78:157.40788176921996 79:118.60180404743144 80:0.066343783012581 81:40.99455744228664 82:12.925318789565907 85:0.09834011234689097 87:25.296278862559635 89:71.59386779744433 90:0.16149917038957665 91:81.13785241346596 92:43.58830796700594 94:60.13355871593256 95:163.23172020999363 96:14.629632023028504 98:1.9331286389905364 99:1.9282136756837989 100:66.08999763631795 101:84.68128077086541 102:135.01317333834862 103:7.756512559279938 104:46.693295840238164 106:4.14481206562549 107:83.18215606507245 108:29.178903958521914 110:52.513993112968905 111:0.4447416416225336 112:0.24819752235591508 113:61.75616526852515 114:66.2409980129872 115:1.4840755285979965 116:8.953091304761475 117:1.5269368145958173 118:132.2085984673495 121:1.6977063900872116 122:204.11419929699508 124:21.39655905242939 125:114.76819183653531 126:0.07595076659829401 127:43.940857528679665 128:65.84931397785908 132:1.1692607334232805 133:10.204585171070029 134:71.3985915457116 139:91.25654248775051 140:106.85179395742078 142:49.679549988519135 143:13.269974760356012 144:118.53938663892599 145:50.16174680712263 146:55.387463376049546 147:1.023956088236844 148:11.298261791537907 149:11.319705418401215 150:0.21186331544460385 152:1.0784956605947875 153:376.2853309742338 154:11.492917472213927 155:14.47005896691957 158:96.74636945141083 159:4.37895537535638 160:771.0104796190984 161:501.35967060752677 162:58.19905917041764 163:11.985017456721874 164:12.100209479686905 165:9.395033773297689 166:192.2842848802305 167:94.28112540855416 168:99.78554874151207 169:495.1638331413559 170:50.705209580593014 171:12.598319550401948 172:89.92463332819872 173:0.69553524653323 175:33.91655305227378 177:12.769689403788718 179:96.7072412102883 180:30.571446719500667 183:61.82795479080572 185:0.0016190252363820067 186:20.243745237988055 188:0.546255738699057 189:17.104615473882216 190:24.310308075656316 191:8.175666509346085 194:0.009727604289754839 195:59.72996731011725 196:74.90211479828459 197:5.928354296948602 199:0.6272581801369024 200:46.041917646280574 201:21.53124349415882 204:0.7098094258936091 205:25.86648451155895 207:122.98117067987145 208:0.355907897177787 209:4.156084213008518 210:26.388227867324236 211:268.4799520343573 212:166.7952759611434 213:509.71313270896627 214:0.053887594585394 215:161.2112110052317 217:95.82400585052383 221:27.154700657743 223:0.07283900193976867 224:203.28393155046214 225:2.471806361677894 226:0.2743446114900232 227:7.116491174745356 229:23.94724813685548 230:122.26075743697686 231:2.63648807085396 232:10.145669282132918 234:46.065927983877735 235:104.79510126564942 237:61.22129934073926 239:316.887438966767 241:2.787028250500163 243:0.20317108016068394 245:42.44128355654485 246:57.20793729420254 247:33.73001334465504 252:1.2290103501698766 253:38.65117565609745 254:7.929401990638876 256:14.27885955231882 258:0.160283190724023 259:1.2597167325665082 260:74.48332206849018 262:1.2989467952939007 263:5.401855439915062 264:30.262180612528958 265:5.438406446001513 266:91.92904281124382 268:5.47521973218257 269:14.715736672303308 270:148.290340085088 272:26.583520034598667 273:59.84987348730823 275:93.25579998520656 277:5.663316639838506 283:26.944451020211915 285:112.45364984663361 286:36.025748003646534 287:27.260061534456383 288:23.08831676525719 289:40.91791459209084 290:8.79951274831149 291:19.249887647934123 293:3.530745250312092 296:1.6304809168424896 299:6.1439727905192605 300:1.6400668805598912 301:37.006391018531495# κύτταρο
1:295.16205367592937 2:521.1883057895388 3:309.31572586561987 4:668.5814555431277 5:10.854704636618196 6:159.70539613289728 7:417.51148791342916 8:193.3731273412247 9:180.63763751932555 10:17.415731284610448 11:626.1907890095978 12:369.60161367372615 13:396.82151148171107 14:205.51512339313956 15:635.7010192426337 16:2.3178230852540356 19:141.23858791988343 20:134.3397847740753 21:3.4513639167970935 22:67.39436793587589 24:355.89096692384186 25:73.69243623700703 26:362.97480417874374 28:50.63698833927239 29:36.93354136289019 30:81.93870863278593 31:50.80931856825005 32:338.60601726038954 34:84.43611106434918 35:260.11322473546556 36:105.95918241068675 37:7.165059388569378 38:1.4197740978575448 39:90.70880499779928 41:43.88860373231668 42:93.57587213486202 43:44.338291252684826 44:110.4456107150164 45:98.04715420621679 46:10.298272307753496 47:871.1724284071643 48:338.7202773681263 49:473.14354200232526 50:50.24435067441781 51:7.526805546748315 53:0.7310037694436796 55:54.07980140208863 56:176.92121067431626 57:13.387065258204979 58:21.466125531660122 59:177.64650229673396 61:72.87156896919352 62:13.816446341825765 64:13.868933003705182 65:114.30380308017602 68:14.442099065305934 69:58.1327356040721 72:423.97164744203866 74:1.340246867049072 75:185.0431863918882 76:425.7850991675434 77:185.24105715250715 79:120.17665776517883 80:15.626420520611369 81:27.824510443136102 82:2.326251923226417 83:121.61687852245998 84:16.03087720210332 85:390.8698072473164 87:124.59609294738627 89:195.83832332753877 90:0.010515990667668512 93:82.93884480824605 94:17.51961355605908 97:128.73334330302768 99:66.8296833986301 100:367.47258517379146 101:203.61047096375665 102:131.34539351506282 104:132.69074694715238 105:376.0996055654887 106:208.07252160334227 107:470.84094596665574 108:19.76311415962158 111:71.22762964790034 113:20.26887607708715 115:72.27862743856409 116:38.326836874409 117:0.5797404909467646 118:20.79082621273942 119:20.902850854253984 120:15.201384613360128 121:74.46294570742502 125:75.66668583623837 126:144.0059912860891 127:172.86709494589013 128:806.698672980617 129:0.1059120061235266 130:222.6008456517565 133:224.09450956779878 136:3.7419680829085373 137:33.727970309806274 141:22.93120314568871 142:78.10918966184238 143:23.154328421434855 145:23.38034751358085 147:24.28040463654237 150:81.46775332192553 152:152.78428651105406 154:24.73058190693393 155:24.83609321344267 156:323.408257869087 157:24.977743076521907 159:25.048987006775477 163:25.5190254456369 164:83.94183516108471 165:84.18882789197512 167:84.93821529744389 169:26.419873928039298 172:460.7475358245011 173:159.54280355993285 174:26.652129309545895 176:86.12977439183756 177:86.30264229012967 178:26.88732214019929 179:87.17721456381918 180:27.205591953365108 187:28.194010444653006 194:29.01461481464953 195:91.63117229361103 197:29.37088353255184 200:29.460984618955536 201:29.688083253559693 207:53.388821437994324 212:31.059904347887546 220:177.24377651587966 221:31.75786014396678 223:177.7607410198817 227:32.533717638919676 229:271.13490831681105 230:99.72296192775322 231:32.960049664154454 235:33.06804901950581 236:33.23113207283838 240:2399.526731524129 241:33.67251228577875 247:34.237973097770904 248:34.410690655239556 251:34.526644991401746 253:34.643254367962086 257:34.701806763059174 258:34.76052541155726 259:34.76052541155726 264:492.80811437506395 265:35.23636238671819 267:35.35704478743124 269:11.585655419970257 273:35.84688505418218 276:106.34526969334607 278:286.77193837389075 280:390.0291967673775 281:287.3480224957988 282:36.221944766683215 285:36.47576040729969 289:36.73267405718752 290:290.57788807176024 294:37.25607281028631 295:37.322416868602616 297:37.45573053640827 298:37.45573053640827 300:37.522702522124646 301:37.522702522124646# φυματίωση
1:702.7204244094836 2:142.17480279767116 3:132.540050813806 4:322.73054668395076 5:148.72694545820062 6:187.73030842209315 7:48.498445908285014 8:455.4699654216754 9:325.66383129723545 10:78.25535795662341 11:105.7768639861526 12:33.724922507122564 13:183.41510936925897 14:707.495464838748 15:410.86292464320996 16:0.07153374813636698 17:18.411131593272277 18:141.23858791988212 20:205.80151311395326 21:23.64155889349589 22:57.823054207850426 23:37.50164731030888 24:482.7829676647237 25:32.42757360360548 26:19.800582848377584 27:168.371158838669 28:216.23062419406554 29:56.491476659319204 30:37.38494361811088 31:38.270400848733125 32:19.054267380074705 33:21.64504022930617 34:330.6840591178912 35:70.38489728228707 36:128.04336972252136 37:98.36214675482505 38:20.19734229853886 39:1.0893715269335285 40:131.95721402987658 41:147.10819160544517 42:65.97289993636498 43:152.89293179407625 44:12.024333986880588 45:94.1433521940529 46:55.289875395030634 47:1235.0384427859822 48:21.17333741867038 49:36.51357042508443 50:2.503963489275532 51:0.3893766056363479 53:160.56235515434636 54:0.18469112885977554 55:1.8948892987798032 56:63.539074779 57:5.0434934075437825 58:473.05229541243466 59:18.801142456501143 60:3.560183301927334 61:13.923781550589224 62:9.233820211718449 63:2.867243191143991 64:568.6731993824437 65:78.12360275063942 66:61.79580701968954 67:39.13573390071339 68:12.053420071791356 69:0.4669901846790381 70:58.792532812731615 71:514.0922457784362 72:47.21707111383995 73:88.98553013672665 74:39.9241637122628 75:278.6312323008581 76:76.17762040112254 77:36.6803605765095 78:6.032288050890185 79:96.42491164288116 80:57.09389399590779 81:136.7412386648695 82:6.516370102287177 83:92.96494758094843 84:93.15599877731076 85:93.66882808245626 87:39.944635439244635 89:86.56879841360173 90:5.211246029399645 91:126.5568203639618 93:65.3770545035417 94:49.00657768746613 95:23.81487221589086 96:7.080171151415309E-4 97:12.460863276515116 98:21.274411651841778 99:2.324446213646569 100:58.729729239153855 101:5.888135219764815 102:126.5008288041053 104:4.2099422740328984 105:356.4191732412916 106:13.653433245098821 107:57.384367406794766 108:2.8210663543050063 110:115.2905840050103 111:0.512855288190984 112:49.98495511325148 113:67.4246834892244 114:106.13896163323187 115:4.845853524444444 116:107.03591653339673 118:9.422455184771163 119:168.38132161650614 120:1.8180355325599404 121:99.31707986753091 122:56.56735728918444 125:48.84735501304479 127:85.95002995059734 128:144.86239886582217 130:3.6586830600548033 131:3.6586830600548033 132:5.712518762283606 133:13.33068233728404 135:2.1184728237457615 136:41.64527716763768 137:54.598583176335225 140:33.967282265904835 141:73.19961808851491 142:5.943969956879533 144:23.37446585593038 145:8.419921076089233 146:1.0546440771326193 147:96.39842907415633 148:2.552335619656616 150:6.601622468134379 152:67.10834564520437 153:4.466314263273582 156:4.540421255481041 157:87.71223270925846 158:0.28539032871576575 159:21.625990686707368 160:0.010487938375986381 162:6.997872624290111 163:132.8438492751355 164:4.822090303915315 165:37.70816894542179 166:0.35522130563665644 167:12.766462538811336 168:9.945948894416283 169:65.68865457835092 170:42.784419184850776 172:75.80739035048403 173:1.5119267415888253 174:5.162294831689433 175:0.42097682980867723 176:10.196825339754518 177:16.302561127450907 178:56.95738125434232 179:27.293605642861145 180:3.290916193184889 181:109.37489551425152 183:31.638601152952674 185:196.9420199847944 186:1.7943125077729245 187:49.694836647790964 188:3.5755694485098792 189:3.6471258702873826 191:21.240044251911137 192:206.37544982997798 194:0.6508818141074219 195:29.321989320883784 197:61.036618593267875 198:66.08860374310972 199:103.52712991503643 200:42.36069783816598 201:56.65763474237786 203:15.287941062975722 204:159.63281289930342 205:0.04649176010783415 206:34.763456724158495 207:35.234362060149664 208:2.3355157386979717 210:53.64909693075205 212:23.17153571834306 213:2.4055712020292996 214:59.076977061127465 216:59.30635831909317 217:2.4878573466777576 218:16.28910581348619 219:120.80554307350543 220:151.82501200154752 222:27.82465380078992 223:50.221748933346994 224:92.49706656249677 226:241.26027699098356 227:1.056885531025548 230:33.03943895584036 234:13.693078480505388 235:94.58338141528922 236:13.815043668298108 237:0.19414543874400275 239:1.1592105345142887 240:217.79528109458585 242:0.16389938594518294 243:1.2094941516826456 244:63.13243639245454 246:14.253316719897752 247:0.15532648945164848 248:48.63946730999115 250:25.980766976057158 252:8.137077960968607 253:11.250428839454019 254:34.77769865553872 255:1.3308544735876116 256:22.116376534939423 258:1.3466791725647171 260:14.777133182063524 262:3.229194667476132 264:14.91212898105751 265:18.614376795876765 267:512.23927441274 269:93.66852118240848 270:118.09105377120972 272:5.826878340507302 273:15.292152500434952 274:19.013093609658174 276:31.577739790466673 277:19.094323958138627 280:220.69708279670755 281:61.22602558940954 284:95.38661904160261 285:51.2495791522439 288:46.45318617521678 289:15.795426156093392 290:90.45807260865064 291:27.959159992570942 292:15.906273357347535 293:32.57109158760073 297:20.066406202908702 298:9.296864496288046 300:189.96747273899365 301:52.5711200044382# λοίμωξη
1:321.3980742094318 2:66.74695310165778 3:403.3082052955405 4:275.09319026331804 5:289.6645785595127 6:264.30168905371755 7:690.9255420430305 8:800.428354455354 9:214.71575494610096 10:216.28668844431988 11:325.53881006263384 12:194.4403811534668 13:213.03309720815147 14:69.57362651058428 15:221.18241072813979 16:110.72016039120741 17:0.6465399380790426 18:134.3397847740747 19:205.80151311395298 21:1.0428153538731827E-5 22:89.38226926973431 23:55.36612504716978 24:80.7899374361127 25:56.385390157796316 26:1.0248247923140923 27:42.077974535868485 28:1.7150504741880577 29:45.72551005028322 30:45.96812824144739 31:43.676653363171845 32:125.56159166869178 33:61.0780502301184 34:96.62914870197834 35:35.403842815007444 36:26.731589319476843 37:0.09607113382634681 38:12.158099050210776 39:11.24768374788592 40:63.931385512713774 41:72.3564634623931 42:68.9131453906132 43:438.17746237825804 44:101.44531063496783 45:68.49932743761717 46:1.3873881012725515 47:176.40951890057616 48:25.468401593645048 49:0.18041202140983448 50:4.379058635907288 51:0.8791770411630189 52:10.551743095294295 53:1.1416731736569632 54:116.00122401016041 55:7.130952956381704 56:14.42206296931243 57:222.25199683325008 58:146.20342344390966 59:32.50354594162704 60:36.24860941392165 61:93.91925710146506 62:163.72636824306926 63:80.45375204612253 64:631.9595631543807 65:33.49555190808175 66:10.339261797493545 68:530.0049808763939 69:24.31040976810919 70:57.1343056639816 71:24.558441331009668 72:101.51356648363192 73:18.625135639907096 74:24.658526887615583 75:31.388473467828373 76:70.28185414609969 77:131.924046291947 78:11.075648630986784 79:19.623753215309403 80:241.85858724452066 81:7.059938478976226 82:0.5080993698275662 83:11.766248763989223 84:11.816081230744537 85:0.9360647163911388 86:70.64061324835066 87:279.8972530359349 88:12.53779885020028 89:7.734533381029451 90:226.4151314930183 91:62.971291804867526 93:31.724971770359442 94:126.43796344024192 95:2.48136184170982 96:36.028124700460005 97:8.313084517381133 98:6.254629901119465 99:16.356563588040263 100:83.75509816079253 101:29.659464955799116 102:0.016405127229244396 103:0.24611480653720058 104:26.792704524917735 105:0.03680246054522841 106:20.59669307410668 107:123.34319763433442 109:17.936476540704668 110:73.71388764829597 111:12.273705971901936 112:1.8049631145810927 113:60.746407396675295 114:119.99191791907876 115:1.8693208185793064 116:5.354147124140757 117:12.745463020497263 119:190.7892127662039 120:123.56398547776266 121:146.07327159007002 123:50.24044816620005 124:68.56937972191527 125:5.968674566974697 126:6.021716037896677 127:0.05518351208873592 128:23.51225648063439 130:13.928968061648824 131:6.115642997319301 132:47.33055960898015 133:11.28390255701197 134:2.403155500757655 135:2.403155500757655 138:17.382091669971068 139:0.9072585115077176 140:0.03280246674440971 141:6.377881441210276 142:0.22950914496272548 143:24.43033094700449 144:8.96566295724799 145:0.021964427750879312 146:480.2476995540467 147:25.570333312751355 148:45.87104467993779 149:64.20104810773732 150:25.884471942680687 152:15.5963536386733 155:2.9686497290181406 156:90.23573183731658 157:75.00750205531139 159:38.22524287480543 160:6.482093590556702E-4 161:47.17810645126659 163:166.44618652702243 164:16.385734073411165 165:373.27569751478416 166:27.197387817910105 168:10.59158597956469 169:3.4024214700528743 170:127.5343506217249 171:7.993847129639005 172:27.850963667598766 173:58.38676775504875 174:8.065386715051783 175:13.840445766301398 176:13.865550035448495 177:17.168930468609837 178:0.5078343632083497 180:20.987609670913777 181:1.8582574944118164 182:101.6577515612828 183:32.94408268087738 184:80.70241743217905 185:33.491795645674856 187:29.52613171822251 188:66.11515569642332 189:56.66236455440272 190:110.18217190739875 191:38.496211160570105 192:52.319611083764414 194:6.483818948629762 195:48.16579659321127 196:0.338889929713387 197:15.598794135742574 198:6.636762805408849 199:30.759474048502753 200:0.05563453733551234 201:26.952999047581173 202:414.5543226592576 203:19.629116243342835 204:44.840749194008986 205:516.5232896576524 206:19.87299386824838 207:0.10063449640490832 208:10.03984962431281 210:7.212802462811942 212:110.27385403232977 213:0.11337701506140081 216:135.41647816495862 218:0.21136115905268726 219:776.0956226709759 221:28.855315476400186 222:42.24200968867058 223:13.768304391915628 224:5.049893125037311 226:21.236487332591082 227:0.1688291495616332 229:14.181350246967238 230:0.15833711107653772 231:14.363382746782822 232:79.80472979565022 233:43.61058286403754 234:48.43566398542615 235:8.054743700953214 236:53.68748376442861 238:8.162258239926542 239:0.20707306801531794 240:160.53715883653393 241:399.61198568363034 243:39.70749884831415 245:39.89204749837295 246:30.925599489909633 247:35.62048867785838 248:55.29313556185826 249:8.609493249043112 250:5.790105854177534 251:0.26906864235012923 253:11.854357125211553 255:77.18831605520882 257:0.09730387279617171 258:19.12415972123865 259:5.881296099214266 260:5.936763322078021 261:19.27987733537468 262:51.034123142566216 263:36.505038243691025 265:95.63551074676049 267:95.87482578597043 269:12.259981430551798 271:90.76908780777646 274:16.011167514367386 276:19.921837205045282 277:3.7228829637195537 278:37.4283843399979 279:62.84549915108886 280:52.35413145402925 281:103.54113111604646 283:63.20902164879226 285:28.685535178133886 288:9.491197231043682 289:20.42450565177281 290:12.935259994080013 292:20.553172421584645 293:0.4224004752820716 295:4.038200772895651 296:981.0824120027527 297:43.78591647003681 298:38.85955396466507 300:20.946695355364195 301:20.946695355364195# χρόνος
1:114.04064860944726 2:76.51306726105078 3:68.32708989290735 4:204.62852523812168 5:172.79740371714365 6:13.654578964429758 7:12.615679159121989 8:195.8138820028753 9:80.32914795587409 10:64.15447157001923 11:57.10983525950158 12:0.2190057578576486 13:132.57313749784623 14:175.2355088985777 15:70.51179078393452 16:161.3506618277728 17:113.22159663596679 18:3.4513639167953194 19:23.641558893494462 20:1.0428154955284617E-5 22:271.74908106493956 23:4.5506682486308145 24:0.44918155866166 25:24.127173869153044 26:127.00252364233128 27:88.63058764801369 28:26.579725982447926 29:20.064278214734877 30:17.762917518168223 31:0.030700807079283274 32:54.402466760857074 33:9.647669604016684 34:48.21972690087399 35:478.6758016598612 36:39.11929643727439 37:120.66345078192877 38:75.20466309539813 39:122.04879454602921 40:16.49753986486829 41:230.82161095326452 42:98.53270240594111 43:34.08635142370525 44:39.21578615713396 45:26.890328642949036 46:47.32428450911087 47:66.32082449178478 48:35.30560892703921 49:4.476575810397919 50:1493.2726931285163 51:134.29635822318818 52:1.9597346589875377 53:67.52441654883866 54:40.920137167017195 55:1047.6660323327874 56:173.079157320082 58:36.28714281793326 59:201.31556655224168 60:180.19339725399922 61:15.164970985368601 63:108.8905860862986 64:26.95758238936798 66:282.72488847011664 67:6.28256882022189 68:0.04911668023760494 69:13.194444283622717 70:8.571701913352573 71:24.870945667834786 72:0.7022603256056946 75:70.84458008510454 77:0.7385490477522543 78:16.50077597110659 79:115.24143957069202 80:0.5184808979194929 81:2.022666975050983 82:301.35255940269985 83:26.649482576640647 84:3.553298833642303 85:12.144957935763529 86:34.65448208158311 87:66.91982403762829 89:10.216267853462966 90:1.1676239965417758 91:0.3368212972623309 92:4.047826564397574 94:0.37329605143530264 95:160.12187451228354 96:36.40303587420361 98:22.74389943061109 99:343.38591693397757 100:1.5412972077681204 101:0.4851689687174832 102:120.55483478039898 103:0.02215653471298008 104:11.674184114276668 105:3.131200905554671 106:107.40536457125229 107:3.233423679133928 108:31.67880696581568 109:56.05165908165254 110:5.172868046320072 111:1.2469082945002026 113:25.146581172275372 114:0.08183690567680496 115:149.188134408453 116:10.153135069981541 117:18.94114637665545 118:254.14161000316787 119:13.072977616627925 120:3.8179516511388862 122:271.1876760504387 124:26.9164090446021 126:166.91031779204158 127:8.500749009966029 128:20.359286706164912 131:27.453369570207673 134:0.8945968837053007 136:101.21415784077523 138:14.4817755491461 139:106.87732190523438 140:0.8688476350689285 141:0.8651864560308634 142:246.55801042605614 143:9.056227850945476 145:14.879476024494817 147:25.839726321827428 148:46.26496059397242 150:0.0024499636106179276 151:0.6845499990291155 153:12.756813686925014 154:26.296293605159033 155:65.40957585625804 157:0.4012557934200764 158:80.70135785801088 159:38.57091990682084 161:76.21331917802905 162:52.37572793920458 163:16.448613991975876 164:280.35990294775667 165:138.1442607874851 166:0.4850569808089707 167:48.83394955135073 168:35.86058098482146 170:36.135863204780904 171:1.7673445949321351 172:8.137496565071924 173:0.5520234746765429 174:49.57125727622515 175:111.5697234709085 176:3.5548298494943693 177:49.74410931639411 178:8.300569713371122 180:0.01363821859269943 181:0.620727922327451 182:46.144038091317874 183:11.486548884486304 184:0.420118607982325 185:0.028692450010187966 186:42.518248361957475 187:29.80396428406873 188:25.872100826519514 190:0.3629068593221645 191:0.7803387443649418 192:123.01820720093569 194:9.296223078053842 195:15.663161568224568 197:0.31657020845736156 198:6.743513323739444 199:0.06232643006784452 200:79.25301658514908 201:0.2981385949401609 204:7.044438517280359 205:20.010273314694913 206:7.135706328845987 207:7.303287780023758 208:0.23560737514915495 209:330.0984014897224 211:24.374602650484675 212:16.882353879111147 213:32.849821229048935 214:0.1264035326260572 216:4.936094491604971 217:124.3293371522622 218:24.91173748255136 220:0.1471870040610432 224:176.99428105696924 225:7.812643002697602 229:114.66910551239751 230:109.24200181417996 232:14.525510981269107 233:21.999668635959797 234:0.1434314123942339 235:1.3262366711035696 236:11.30985849313638 237:5.511868726054214 239:194.9229702819968 240:0.22711628951726368 242:18.59686102535317 243:0.1185784001526988 244:0.1131126426835802 245:0.1131126426835802 246:3.3408682264842544 247:5.808076058525608 248:45.60202791842567 249:36.14098144389002 250:31.61073242819329 251:19.159453523459334 253:145.0056195534764 254:303.1227373920496 257:0.0890081217830919 258:0.29852939557867714 261:6.046260371923677 262:6.065023070139128 265:108.32351330208833 267:6.159811804589975 268:6.159811804589975 270:0.06588431008734638 271:32.82292267360001 274:0.06021697197089818 276:37.65584872195517 278:12.672138105680721 282:12.764286228984993 283:9.454120355607223 284:58.315408267713416 286:1.8223713390254614 288:1.8416106920006874 289:206.65965363806637 290:214.38884617413257 291:99.42027384012715 293:53.94068146652154 294:0.03308166170503388 295:0.03201852343815351 296:44.1029065819751 298:0.029938727698676466 299:44.176184269123354 300:34.422969837372946 # αίμα
1:1.8833619222224216 2:201.59924444578195 3:266.4254265776161 4:30.887359034968394 5:217.9681784664829 6:74.56042898934756 7:156.9211956180712 8:81.25165938558875 9:145.8380065970071 10:146.47931704214142 11:0.011068968040026992 12:116.72756682184689 13:380.8521872493393 14:34.63282920789267 15:36.89091337776907 16:108.19806774897181 17:0.7192223552609206 18:67.39436793587713 19:57.823054207850106 20:89.38226926973554 21:271.7490810649419 23:29.3138112338776 24:0.7683190968883559 25:47.33117275788332 26:29.641005709755934 27:9.566496246833733 28:10.272593030181062 29:0.03857388772887787 30:210.9170429430301 31:23.485415162576025 32:1.2607877885496288 33:23.647880985739263 34:21.304539254824743 35:0.010446031259898942 36:1.1178560664768062 37:39.385016099203135 38:46.25480667591466 39:42.27068946125189 40:4.3831705902891525 41:139.07507393795325 42:85.95979793840631 43:103.25127620239529 44:106.98431192125929 45:2055.108304430054 46:47.44394043833271 47:30.689461378083163 48:0.1977246206777618 49:4.505011833685725 50:0.8310715157536462 51:92.18346267618988 52:1.9774344582240377 53:76.02289029759919 54:8.939998716406505 55:840.3002249350529 56:0.48778708924683994 57:17.455667510833663 58:0.04841228789461626 59:39.95357810003967 60:0.08658051970930873 61:159.7542036747384 62:6.028441404021314 63:0.7659642603451957 64:6.059655592917265 65:12.861999304404193 66:2.860171194633469 67:2.8947101448750594 68:15.863104388366933 69:4.558443106223001 70:10.910800204519726 71:53.79924799946774 72:3.0433797019887083 73:10.97134257211155 74:16.148079579818926 75:42.60157401991323 76:4.760552258976889 77:13.638097175373206 78:32.25195744004096 79:3.3982706755656458 80:125.70857353073801 81:44.43184128642217 82:11.988830698159541 83:73.91855097598523 84:0.22873141417834295 85:33.9257253277943 86:34.74082418571539 88:50.46952700843093 89:0.31735339027443976 90:72.34464898874663 91:5.927943015394533 92:13.052218663581582 93:82.27871768641874 94:0.37962691839399354 95:0.30490176837863364 96:13.555423117031234 97:0.42141506138609985 98:65.75659554283881 99:4.443131037331975 100:0.24847713530059629 101:11.362027251075574 102:131.38988163005018 104:58.75724517375902 105:24.212960390846856 106:533.9050755453131 107:28.03775437467327 110:12.40374137484823 111:79.50095618720094 112:1.879519043703511 114:3.457162126815472 115:29.046010233854 117:161.63353388108357 118:2.0119972770986037 119:2.039341733979112 120:3.8386498923459373 121:8.182702530919373 122:23.08083016253759 123:3.93959129506163 124:59.94062689105006 125:0.9692234935158418 126:4.084877483520824 127:6.163879509003343 128:2.3754762239359364 129:14.141049566522046 130:11.292547872019428 131:11.292547872019428 132:2.454128997483068 133:1.0951074944752426 134:31.66785835731949 135:0.22348613352481533 136:43.81352163378622 137:17.648655333241926 138:0.8690548782958705 139:11.608390524048117 140:1.136454752964607 141:61.963544833824336 142:0.021241443740744406 143:32.24060682351193 144:17.991066052154935 145:125.10833320058421 146:0.3133325400457798 147:15.584288488729532 148:0.6989315238797245 149:12.64064804979717 150:15.812236478098521 151:12.751896705138735 152:90.34192364825383 153:1.4462540241159785 154:117.81706313796278 156:19.36100047492937 157:19.419762254962244 158:16.122701759093214 159:10.125390964180045 160:3.165404408472579 162:92.34243851314282 163:16.494715991128565 164:0.5788274393356717 165:150.29457974433748 166:0.0014734557394595609 168:13.783333396337541 169:0.005168506826249304 171:1.7794224616933603 173:17.272394105215234 174:216.96407927449556 175:95.06063013810065 176:14.082136365751369 177:0.008783712114017891 178:8.330082146227205 179:130.52715687181023 180:11.31897278152317 181:1.9238358926155381 182:6.019807895807802 183:8.648338836660198 184:21.739912917519828 186:2.094427711025193 188:127.61451458546134 189:191.22302913736226 190:38.79769354414131 192:105.68908985264848 193:22.659187564901135 194:9.326699935159056 195:0.32336150772991135 196:30.968599555989893 197:31.059304871590655 198:6.768409134483815 200:68.83627671602432 201:0.0725596747311867 202:216.14859724579887 203:0.08612452648770033 204:50.01327933331469 205:2.552557003694577 206:7.161018194652466 207:0.11361664227686606 208:50.928487439697854 209:0.11548364790902425 210:0.23000420810850916 211:7.3856524633936305 212:4.851360777464578 214:46.63592032539174 215:0.21136735837988793 218:1.1476627565837612 219:10.608147291288118 220:7.677590575686336 221:13.87942318086882 222:7.717491081487716 223:84.06911948135308 225:29.552765246877613 226:79.18363721791306 228:5.3166286920761365 231:3.1206942594744422 232:48.81137589750329 233:109.63393946229134 234:0.14099285308708923 235:14.624844178751548 239:8.301872853251249 240:44.54250517922727 248:1.5219207423186984 249:88.93797491558946 250:8.751125306984628 252:72.00901082746437 253:56.08745052804004 254:0.08876119324696952 255:3.4998954917085165 256:0.29902649101588524 257:46.02552427473512 258:36.50255857600706 259:41.22426382948085 260:0.31272962458093906 261:6.067450278926836 262:61.941817672372444 263:3.608316055111236 264:36.92189037337184 265:36.98248062522495 266:41.74590832307809 267:12.374564263483792 268:0.0701026195583251 270:0.06429687966284724 271:9.279596201469115 272:63.08633191556209 273:9.304534726057952 274:42.414945046006025 275:28.51013605187309 277:20.157486689243292 278:1.7571660834415106 279:169.3013087524728 281:1.7757551775668783 283:53.044035637403546 284:28.87684882000545 285:33.52089672335013 286:0.04446912167519426 288:53.53056027995474 289:58.9279052107971 290:38.62170912464118 291:144.47586627658004 292:214.84997633894483 293:245.08758196389616 295:25.267330624801943 296:94.59098690945923 298:0.47354808161677253 299:29.856839825980455 300:9.983452583190529 301:17.181644193605834# γίνομαι
1:232.9881728455221 2:375.2380614869288 3:88.26473408195841 4:175.60855681567276 5:229.40408086337388 6:17.82221842805013 7:151.44978294191958 8:73.27634980525555 9:308.718406466428 10:203.4210808541383 11:153.77200072691988 12:99.3889963271849 13:236.57282379860706 14:887.3855751962482 15:144.84942830084123 16:0.34188801235795163 17:230.34339497344058 19:37.501647310309366 20:55.36612504716991 21:4.550668248627937 22:29.313811233877175 24:323.614142811582 25:99.28257807908729 26:7.528368497612719 27:98.10434826582674 28:51.896922587041566 29:83.81930398530075 30:255.22675123543678 31:45.11730232213176 32:21.40602382699715 33:11369.386505401164 34:0.5582247450850544 35:5.023490033486837 36:188.92628549754897 37:22.375071540288424 38:0.16387088702887337 39:21.652799060206497 40:4.635229035269984 41:51.39225773416452 42:12.639986665697649 43:6.57298306297483 44:1.5665796901234583 45:86.90988065179538 46:0.37986282449987674 47:0.15019287191432093 48:148.0014878115168 49:158.6932535035489 50:0.24873180929971567 51:0.30804424194228597 52:1.0346466000890393 53:28.003261140740925 54:90.45652183836215 56:2.6487470663022634 57:12.558896498805572 58:113.66490933214094 59:6.009496841755149 60:44.637710656490896 61:2.421648115472611 62:8.272850518854417 63:4.414226467447118 64:0.6293764178950801 65:583.0564665459107 66:53.56759598289728 67:0.11706390830704999 68:31.72273185088865 69:42.49898977702202 70:1.7886674188904923 71:170.74680377165893 72:1.8046886885450109 74:19.35417201504712 75:32.364457357988016 76:139.5719765989188 77:90.06595083935319 79:82.86892306979475 80:204.01121778542836 81:132.96906705880957 82:1.9142441201362532 83:17.785738939945187 84:166.19868856370135 85:94.05441242654724 87:105.62610053537294 88:101.14204077926198 89:148.0855662215868 90:18.96666700454549 91:154.57200619787713 92:2.580814472320122 93:262.6881266644305 94:4.330599275412181 95:4.359220770501073 96:70.47465790268322 97:8.721686114892709 98:0.23176733407294753 99:6.611400019029435 101:148.68295622005968 103:9.167602427447347 104:318.32282688153623 106:1.7609354784366769 107:99.2939462517029 110:9.997488340107326 112:90.70281474779382 113:3.573131338848448 114:40.74220771116754 115:0.113525929960985 116:41.19721674059475 117:2.0827940491780823 118:2.1034636421183768 119:13.387557545313125 122:99.14858097981532 123:172.9291380540264 125:168.10861833891133 126:8.737743941719565 127:95.58519754916406 128:70.82607885032121 129:52.43146470352162 130:14.440289425075068 131:2.4964982755773466 132:71.46517683683783 133:36.027404745374334 134:44.33275172466771 136:102.37422362934888 137:40.35945152973299 138:32.3155895824937 140:4.4919447113720485 142:0.28180736307874815 143:72.70858646661186 144:0.7798584269779231 145:45.38134831584042 146:18.825307142603066 147:30.103749944737267 148:22.76966550277257 150:16.09719466289364 153:51.842481122822974 154:23.058903983240768 155:3.1647355199591773 157:1.5682102003420904 159:7.660873750570816 160:0.5860876991443698 161:636.6114523834614 162:0.0014072480467232661 163:57.83057557368639 164:133.2691890356852 165:0.535688984930068 167:32.18295330194006 168:49.616740192137996 170:0.009805977557567345 171:129.71984179624633 173:8.368444989652971 175:3.673960132498605 176:17.65012235034741 177:41.38178039752943 178:14.465309665828883 180:3.832571518254966 181:137.87935269390525 182:76.2546384317958 183:6.216610073126167 186:52.39343837688708 187:22.41893022492446 188:2.200755906738274 190:226.9154793893173 191:136.08333233399134 192:0.3229067091735912 194:0.3098790131121782 195:31.284679266702806 197:27.34706808137526 198:0.9181536212852667 199:85.49868940752741 200:114.08527723322571 201:69.92686132102347 203:16.564960032312804 206:110.54493676078535 207:17.064464108121282 208:117.56019854715771 210:33.02943539110321 211:37.55372830604812 212:2.7941637537149866 213:62.03733213165753 214:1.1490948777921044 218:7.799141310782297 219:10.80531751212276 221:191.02673954375567 224:53.12739032925601 225:0.15722049733407187 230:5.543325691067152 232:49.33465481149297 233:22.35666563558388 234:92.71948976514575 235:30.76158288194744 236:8.423182728251517 238:8.466822537854163 242:26.990374997693127 243:5.799902757452301 244:0.09817146829629268 245:241.54479469296126 246:0.09485651592499629 247:19.28753905116588 248:3.542432525278246 249:3.5557275034523124 250:0.3098320578447716 251:23.488087610193023 252:19.47846257582732 255:0.3201239443249912 256:3.609399920283617 257:19.594358964013335 260:62.36881629807153 261:153.90582400317888 262:52.00985376368976 264:12.490908639712854 268:12.579432629892828 269:16.245331756474222 270:116.40806263168835 271:42.80419260743727 272:6.470538044842902 273:20.35284311656737 274:136.29690524855016 278:24.616857278183854 280:20.51815704947541 283:0.4231918694427654 286:16.857714250879827 288:16.931945179184094 289:13.255124253111628 293:1.975498986394319 295:10.074631524810663 296:0.02285997090884914 297:21.420813902307746 300:0.021979052003208453 # τύπος
1:26.79445169955998 2:285.1430827985379 3:59.81674414714845 4:440.1077190399678 5:93.85928998438732 6:38.1062681647932 7:232.490873261239 8:16.140920074640846 9:30.88677572636807 10:473.4725796725152 11:31.104244637221505 12:104.65711635497418 13:1.7790052015267195 14:180.00704210405416 15:204.77543525782468 16:437.77476846431654 17:0.06601104766140511 18:355.8909669238417 19:482.78296766472397 20:80.7899374361138 21:0.4491815586596036 22:0.7683190968887443 23:323.6141428115808 25:45.81525970094332 26:70.01453375480125 27:124.8002121314995 28:2119.4414248294393 29:184.2602248604655 30:179.90574618558028 31:129.84324495923244 32:2.578990079607242 33:647.2530988115202 34:1.3911532544357286 35:1423.8991577104784 36:43.94876451819172 37:5.352144158524464 38:0.20658577263245756 39:322.469123545097 40:62.76803717428751 41:91.93272008318561 42:554.0787604651192 45:5.790962650485444 46:191.9254237809551 47:355.3271278972289 48:58.614098917338545 49:92.5394689635991 50:55.10101655230647 51:18.990018051673854 52:0.3597947651835685 53:0.4024216467031757 55:32.949539939477624 56:876.0010759348369 57:95.6021478687703 58:48.68435130828286 59:12.92432583058197 60:4.481907969265721 61:504.9083502295596 62:2.9655453192548857 63:4.577102491199072 64:87.92753067300112 65:994.8456425700386 66:1350.7284264655816 67:32.0154742648156 68:19.417890482270437 69:8.968681851964313 70:104.56898544929253 71:25.851432328500845 73:11.52182324098545 74:129.9323452139362 75:1.951602760453293 76:77.26029324587 77:5.108391740543307 78:26.49361080782538 79:9.780131057089903 80:65.9683635786985 81:1.0574052373620624 83:150.92756108738445 84:21.235572955070452 86:235.80702460129763 87:1928.521965173594 89:2.593686102923032 90:6.257419566399679 91:16.40047843414225 93:61.33179675984568 96:53.68142111917982 97:110.32252076503988 98:0.5373274521245488 99:41.906343481791694 100:544.855699004589 101:393.0860152908182 102:34.88099898812414 103:304.8160813006447 105:43.913075970137825 106:0.12804749420259867 108:15.718150671965926 109:132.87366248364438 111:19.071421117938357 112:13.172104271260096 113:41.25375825715324 115:16.34262286500935 116:33.8191998168582 117:8.169449122414482 118:0.14968156770352717 119:2.223842231755508 120:31.043601756384724 121:31.114379950522505 122:14.09978835814537 123:4.2018286848824395 124:6.378983139721428 125:140.13981602810392 126:1.1337447977172357 127:0.2379274926963322 128:24.60446214680374 130:91.87167864989587 131:135.51949046376623 132:2.651510856945695 133:255.0132838928206 134:44.89470302287074 135:103.28266918510185 137:18.276408956985843 138:12.093237334176113 139:0.7836692888453201 140:311.1152067220988 141:6.865436334045213 142:192.29645753351465 143:68.59827027462426 144:2.8371632159724496 146:55.71158285217017 148:750.2159339918404 149:19.623724618102706 150:39.055734267612834 152:61.71859300143824 153:0.5991508999752541 154:225.16270793690072 155:5.336448952121159 157:5.389030247659074 158:20.091938563831267 159:23.709389204321358 160:0.5026731836368344 161:0.002565951723770453 162:1.735335087805748 164:216.17305057793814 168:141.99035992323695 169:3.71948498837077 170:0.4537431918318289 171:0.4508539826492659 172:3.7527389254550414 173:96.6811022833192 174:3.7862683375215394 175:29.103243871869296 176:0.6524525307026029 177:55.721864962637994 178:37.665345669120995 179:6.212493083388224 180:6.227766715741108 181:2.080553933920266 182:25.93366932438957 183:6.367005596165941 185:22.64301371377652 186:22.678156675999798 187:4.236112245878251 191:19.442512766745388 192:657.8096470035446 195:64.58308670219343 196:19.87007478398191 197:4.586540763169746 198:0.9670482601000006 199:164.56111397286273 200:2.5379403817166524 204:99.23409894216239 205:24.541995915966954 206:0.21404204949709832 207:230.83604414654206 208:2.839861091160503 209:0.1488807676321435 210:17.361806778273515 211:0.15312891241887597 212:89.60813942556382 213:7.782018870654872 215:17.620885925288956 216:5.205415015799035 218:1.2557037316820578 220:34.29414848245964 222:114.87847814533978 224:18.12145542642368 225:53.82196990015006 226:26.160042563221072 227:18.431508138567132 228:5.5713003724779036 229:0.231386329675103 230:5.671180424061352 232:18.713526070918288 233:5.704900748448835 234:40.20740273520583 235:0.11093886540501256 238:130.96274847371458 239:8.631062774354904 240:36.010620235873205 242:199.07454101757162 243:8.786725793380054 244:15.572232833816528 246:36.57731467294128 247:0.3207008654899116 248:19.67469474127517 250:12.346956546308535 251:9.108362905420156 252:57.04927905670554 257:19.867860808708976 260:0.3633861410421364 261:103.55501559086309 264:6.389246972491414 265:47.63857658879822 268:104.30346579207507 269:327.12691467033966 270:0.04632748204495279 271:12.993776786939405 272:20.628501436507044 274:24.78813952213039 279:13.116256915646323 286:49.18547963180081 287:6.869011132353067 288:9.978538629991133 291:60.23322909776675 293:2.040395731244477 296:50.27145130966739 297:4.357449054974422 298:2.1023198288431684 299:17.669411474221107 301:21.743934342092622# κίνδυνος
1:70.63834105339612 2:111.88437147273814 3:756.4299334154242 4:83.81471473708513 5:4.13650503586466 6:41.39975254909895 7:59.26389055000679 8:237.38228794810263 9:78.1472001013882 10:16.805903341229794 11:1.8639895682787473 12:98.54644958803921 13:224.35717670765928 14:84.5046467765184 15:60.090641018510816 16:14.193174517318337 17:110.1089008265085 18:73.69243623700858 19:32.42757360360537 20:56.38539015779838 21:24.127173869154145 22:47.3311727578828 23:99.28257807908827 24:45.81525970094393 26:997.9706053968519 27:87.66362354641372 28:98.57219744841194 29:4.8328937307013 30:305.95012856574004 31:112.45743133219713 32:108.13701752853547 33:45.43713322633993 34:60.15428987433329 35:128.42002794386042 36:39.831248303698004 37:46.74544801010615 38:10.008266870598947 39:72.83699021571752 40:1.4302178263127248 41:4.039931436181585 42:27.947367711778078 43:279.2909372137881 44:12.789795744378356 45:312.1754418956781 46:1.0027148831098833 47:18.569729470233984 48:0.02447152375247861 50:42.62911677481536 51:12.343663792081285 52:23.47266240815536 53:52.07693987211839 54:56.25500720871074 55:97.40131084863837 56:3.223081602437958 57:11.386932626092085 58:0.16381338431750056 59:25.79791372255264 60:16.92480978135217 61:33.08602723359298 62:11.75048478713411 63:23.12054302530425 64:0.9003424072756081 65:2.0005338580891494 66:0.45936159921315867 67:88.13367517485425 68:3.6870062732689903 70:0.41106187943383005 71:93.94410624709303 72:79.96950843752214 73:98.95066913744886 74:53.88923672998885 75:3.6272531658477626E-5 76:27.760858768392872 77:38.48552109982401 79:35.911509459716946 80:6.107779376262165 81:183.68413147126458 82:0.00850667767868872 83:44.219767831039405 84:10.980198389559309 85:0.259528445421884 86:37.704187641099196 87:2.9338585809368873 88:165.6339842014117 89:58.572140529214266 90:50.389301271656635 91:72.58917681132694 92:1.369760497337557 93:311.61981144668835 94:0.05122518367248811 95:1.3139891760594349 96:3.3048879912123987 97:5.173753656995573 98:7.452266026140697 99:3.4015112630596267 101:32.68042891767374 102:71.22116198446813 103:1.157425890411434 104:16.11243041957888 105:468.93236141776504 106:77.77428826721638 107:0.9456655101454149 108:0.9582283312025849 110:8.439342225117873 111:1.0052977938244438 112:23.86682012784854 113:31.212038827716082 114:23.923139397984997 115:47.83210827636139 116:0.8907656593542265 117:24.351331190568875 118:0.8674921199100882 119:1512.7194682289446 120:103.36474309492316 121:0.28755873646795604 122:166.4962343037782 123:104.15369144809415 124:41.34802980613106 125:4.781186807705052 126:37.55319527122824 127:0.004910170207943738 129:55.28487343826724 130:111.33531545319393 131:2.948504396208061 132:9.905121929453362 133:123.42749690131939 134:19.249256523351857 135:0.3894084756239844 136:22.767997842592344 137:30.394467022245216 138:91.01554409905954 139:165.3881583861465 141:13.012078836220125 142:66.16132788132357 143:91.77214591826562 144:39.039834619165255 145:10.36863957919172 146:10.647260626771793 147:68.41018647163061 148:13.989408321065357 149:14.012131350062 150:243.99508850105192 151:20.894461845404237 152:84.52051027481721 153:28.48316580607987 154:11.131125440820904 156:0.6074005713122822 157:69.72164402933889 158:45.81208105130185 159:3.7160752178708725 160:25.132691010755515 161:137.21677845203766 162:143.81985572722323 165:0.028225778640439167 166:56.471476050024954 167:77.12903116906716 168:0.03740387415463763 171:47.89254285053257 173:117.06888226559438 174:15.465102832379714 175:15.465102832379714 177:34.82097174658836 178:173.53784699381598 179:0.06247926048076755 180:68.6734326675389 181:4.365425068994946 183:0.07508229389917678 185:9.919490448351361 186:27.832121526341822 187:9.980628344372079 188:13.130575420796246 189:36.748539850046946 190:16.771459136622877 191:41.51597382011925 192:4.835795936316232 194:37.33174068513291 195:17.150699735499167 197:7.61233167371196 198:29.053760751230058 200:1.1517513222198739 203:5.2400344777513945 205:102.59800110816458 207:14.645198035146292 208:3.15439921667129 209:8.229063439906687 210:0.2159612297063923 211:39.55601437676325 213:54.438219402631816 214:70.29751902862299 215:0.12175581259850826 217:54.98886632212242 218:5.727400841672484 219:11.694793412389256 220:22.787898980369715 221:0.10700321125818789 222:1.4812512376962699 224:0.09759965559928788 225:83.03109839965893 226:3.4759967459267513 227:6.005979992815295 233:0.3339689975914397 234:15.891523967414562 235:0.3372731120800957 236:57.22757915041414 237:0.3507068232085756 238:9.21200584462671 239:0.35412007449662575 242:3.80307200345982 243:12.692475444317614 244:0.38948757620918895 247:43.137669183191626 248:3.977989895205356 249:0.4271773636810514 252:9.697317755325274 253:16.84050661983318 254:43.586430783290204 256:105.90039776206945 258:4.061469840542464 261:94.2048708402937 263:9.93972885990855 264:21.148650705939417 266:17.186755734275714 267:4.204650345406438 268:21.269869309184788 269:21.351283201526893 270:6.996824926785421 272:50.08039350016721 273:89.72939087955417 274:2.080200394291563 276:55.541953759014504 277:4.353118566731181 278:35.226191812395705 284:21.935109569925316 285:73.02252564275163 286:30.957929118296597 288:214.30808584770395 289:45.896686565276944 290:18.137934460484644 291:0.5986669242850148 292:2.25191206639133 293:26.80016587487378 295:0.633994403121487 296:63.016488125746996 297:98.87924195016684 298:18.48575263904633 299:36.61187422846446 300:41.60993134761234 301:41.60993134761234# χρησιμοποιώ
1:133.0073658692726 2:213.36248845662624 3:539.46681528787 4:0.0898962959708358 5:279.83835841557675 6:124.64958373513379 7:112.20104294617745 8:193.97485070717556 9:62.22063537512667 10:170.9717101645904 11:39.30852647697539 12:14.413812814949603 13:38.8748319550642 14:33.63017186188852 15:3.408456208113529E-4 16:8.681957357491354 17:8.96612025870536 18:362.9748041787421 19:19.800582848376376 20:1.0248247923144986 21:127.00252364233361 22:29.641005709756445 23:7.528368497613131 24:70.0145337548026 25:997.9706053968521 27:144.2497360046548 28:66.97801160676427 29:89.33880525926476 30:47.8284043731387 31:2.8153600071739966 32:15.977023298878002 33:4.218729231354486 34:0.2819105591158728 35:152.51607647251942 36:274.57616338185125 37:30.602614506635028 38:30.853517127248903 39:5.324952781553902 40:7.366892480262305 41:70.82174580084639 42:48.169944530804564 43:262.35685417601456 45:0.9380058662196133 46:107.04607340099435 47:6.834530989821285 48:49.895872235138654 50:0.03218541198132593 51:254.1799742917147 52:85.10371477302499 53:1.5048212172965583 54:269.5338001186047 55:1.703833720188747 56:139.53508002296246 57:2.1401687766589403 58:32.585113519348376 59:3.306228319577708 60:0.5208564556458546 61:2.0376144318145575 62:163.19666235823178 63:20.131804224735053 64:56.28580183800548 65:0.22318742276913928 66:0.0034940370218310168 67:2.1586472818969527 68:0.26147555441051246 69:0.0012585096803445044 73:49.9243373731737 74:42.0968989796975 75:1.4658285585428372E-7 76:34.884347238349 78:4.001403138716998 79:0.3066008717475903 80:25.494248328165074 81:256.5454542324927 83:19.46583296211376 84:16.52313256114187 85:52.931396166395366 86:115.9082272137729 87:14.309572573655876 89:111.42703516621464 90:14.605540549470705 91:251.96437035899172 93:20.97953324257435 94:7.165100005521548 96:43.600200465351456 98:7.492744296640813 99:21.754656832719995 100:7.570451959560365 101:7.688536263927668 102:36.78373650076265 104:72.2221277833059 105:353.10279046670104 106:23.04149357310917 108:0.1701079668545509 109:166.43693746037832 110:0.18034235941048088 112:2.4046045351467096 113:373.67881226965744 114:14.21687434958144 115:95.88416027214355 116:39.658243310421376 117:112.3803300274456 119:9.025808922924977 120:28.873435223564414 121:2.7334333512476308 123:88.50446431543159 124:7.011143547552023 125:4.810035789649147 127:0.3478635099683426 128:26.03268094374715 129:19.00216334900916 130:29.920906360410527 131:19.02803899779428 133:262.0519498083663 134:51.46582818713035 136:5.071484011448819 137:3.1081873117971086 138:19.4484163016783 139:178.02507725389353 140:23.01951380882253 141:0.41943411409608944 142:237.26900162088847 143:5.237269637689817 144:34.97923528725549 145:13.359068790668806 146:1.7007430589646322 147:116.91719532040938 150:258.1133402041278 152:153.5342967144562 153:5.820468677192212 155:0.4674526212481427 156:14.364851319708613 158:14.435197342390547 159:136.6966803976072 160:33.18178805907671 161:17.976658955572162 164:29.605464693248084 165:127.01213910787384 167:38.51965083542984 168:0.03935788790193552 169:6.484598179363995 170:0.7888379570844627 171:2.2247082257969506 173:88.89500792017994 174:57.810503270623514 175:0.05021165851869701 176:319.2482877990277 177:4.2472697985489285 178:53.309612154182496 179:68.74652595738974 180:68.81735351365755 182:27.289627591060224 185:2.5560256505384187 186:2.5650566443843883 188:50.43388888531654 189:116.26992450572376 190:7.348146163727767 191:2.694495481545594 194:167.95212176182875 195:435.7263192344769 198:7.663532234640031 199:72.7072271960135 200:47.265161837483134 202:107.34136144774936 203:7.938097088306498 206:43.695886044526596 208:0.13419262766855902 210:18.353731182471556 211:11.394428410382826 213:26.52711102306777 214:161.80338291002812 216:1.4289573788628578 218:22.77543403587991 220:50.236199880075 222:0.1012051480123382 223:55.52519551624394 225:19.19172395917877 227:101.53751951507125 229:15.723476594826828 232:37.04892315332812 233:187.81669682327964 234:1.661245695145142 235:3.6812344054803168 240:12.597460612858951 242:1.7592840044207827 243:0.38419000076274307 244:20.348878600870606 248:53.65095255176327 249:1.879918281452684 252:33.90294069679181 255:20.849176613215874 256:151.6112671000945 257:38.82615489555913 261:4.138980509481865 267:10.074680629936351 268:21.327973125354184 269:39.617655927193084 272:336.2655806211454 273:13.789163466120671 274:10.276968261472899 276:0.5387367373379801 277:13.851210231173567 278:17.703691581924037 281:115.51531404441849 282:4.435346293967904 283:50.706190424017855 285:7.312703407289888 286:2.2038746529171496 288:185.27882269362897 289:35.957763732786425 290:4.59191843148858 291:46.13570263453085 293:771.6118787434435 294:4.6887234403413425 295:98.78961126483016 297:0.6512626258151533 298:22.737646866456714 300:7.6587052365803 301:2.3623552974436706# φάρμακο
1:194.95230430443698 2:460.56031690392587 3:34.459703537240074 4:188.18352944567656 5:183.89426960460796 6:306.64513332351015 7:50.11755293694499 8:28.050033068748874 9:178.88811880886544 10:464.60047330076634 11:185.23808974698227 12:65.38136875706947 13:224.86360839174236 14:240.4476883399834 15:232.90652410339837 16:17.272590363292746 17:0.27627983351065144 19:168.37115883866932 20:42.07797453586766 21:88.63058764801166 22:9.566496246833388 23:98.10434826582743 24:124.80021213149772 25:87.66362354641258 26:144.24973600465606 28:264.86796175523585 29:63.646688285415266 30:4.28788163833407 31:9.90660268322304 32:241.4535404190626 33:85.38523352755432 34:112.04482726476277 35:1.8450875464072505 36:28.55129709980487 37:95.87286629040128 38:63.528820360948565 39:1.5234879728435617 40:263.7602692709603 41:38.60679965757485 42:7.88763343833521E-4 43:38.990362951205256 44:40.876620717600154 45:142.2022556686329 46:53.159284762631486 47:5.369942029705631 48:218.91647828729512 49:67.71419190783944 50:4.17446736813294 51:24.31276881093051 52:34.32127445562355 53:57.666501621505816 54:28.208259139274993 55:29.126317009801056 56:3.509291849916732 57:14.599820268421912 58:12.020095324599842 59:204.07281318121758 60:70.0542983485437 61:12.345500359822012 62:98.3547588986284 63:79.5573238326002 64:12.390599743579875 65:0.2858745243636175 66:27.822125313317628 67:18.37220683102415 68:21.593406925847777 69:18.54820759788814 70:121.21612987635083 71:5.966315034892005 72:0.33100350002515516 73:77.36212811322085 74:111.30413017009072 75:101.71587295623642 76:116.93560597275538 77:19.007221243418822 78:123.0130467574873 79:8.720348014459756 80:371.71017808549476 81:33.697618308994166 82:53.7504460665556 83:58.069294594590616 84:9.008483327441976 85:54.246039451616056 87:17.85856769431613 88:235.2495559579312 89:43.179446132432865 90:124.79229342972226 91:39.5863558576805 92:282.18234076225264 93:18.471366541841764 94:25.195170351723995 96:66.60329214504179 97:7.737441727500581 98:22.445436394743144 99:10.386799864679352 100:26.057632625488033 101:54.333025249481885 102:2.1583952873055345 103:22.951855363111807 104:10.927870675250185 105:43.00782711612797 106:6.189990264854164 107:47.739923990471695 108:4.246792365008594 109:8.840525559502858 110:14.461281460090804 111:71.32940290137479 112:24.678575419028604 113:6.603215855753874 114:17.894176551545314 115:2.6651606198973252 116:25.05075827320539 117:178.58453668457463 118:63.27314178500202 119:1.2835991437788628 120:46.15244302862668 121:25.970359559172294 122:2.937127568764164 123:201.5400306795277 124:19.22646247592658 125:10.044952189170678 126:26.652115189278515 127:38.6069963438068 128:216.82569792848943 129:107.89011836462412 130:102.48195158376184 131:0.4316910138138801 132:292.9983228386525 133:57.22617211774137 134:13.374644846343477 135:5.331430559575212 136:259.1661242420066 138:9.379941635462634E-4 139:27.392634361539553 140:39.63523079199865 142:1.6901622578775206 143:53.392229812568004 144:44.463984699250574 145:8.066357435421072 146:8.301990155676803 147:1.9244650694779406 148:65.16996551544942 149:14.551597845226025 150:17.997907268116744 151:21.586318887210595 152:75.72643917182212 153:8.694927617472871 154:70.78485547281775 155:0.4121154670309013 157:0.7048191351693447 158:56.37922508559195 159:0.39699038193590325 160:76.91909962820694 162:26.143894167194244 163:72.26902921873747 165:18.926181054679112 167:124.03953757357529 168:12.456921027471678 169:44.281969110116584 170:35.402503295625046 171:0.06759022028897377 172:2.390309724392742 173:63.89190353706869 174:49.26837804226331 175:19.562018876450658 176:0.07375906516504997 177:90.90793092799703 178:2.4652960747810115 179:91.75872025255028 180:27.768659095040544 181:158.18176239330586 183:7.232567804273164 185:32.81712272907061 186:180.61965855619155 187:0.21318861853982424 188:105.62025175636784 189:24.876080185174867 190:42.428974754208475 191:47.274676765182875 192:13.94022891718275 193:25.207931791743725 194:144.3926702327778 195:7.88077279009468 196:29.72146147208883 197:14.27434773943131 198:7.970874618694823 199:21.661269225392726 200:68.72445088595477 201:8.080570156177078 202:18.08014157734676 203:3.17657774020109 204:59.34741046570885 205:14.836999006683355 206:1.4014107555437372 207:1.4627255798285075 208:8.557036441546552 209:76.66537235337124 210:65.71701091201922 211:50.26822179725902 214:219.67976533833198 217:61.428773674771335 218:89.45117163984521 219:78.05207126864816 220:1.591970271990512 221:51.23571460578564 222:19.507439487874993 223:3.594011309827156 224:12.298958482873756 225:120.95164907133471 226:28.08628796246376 228:6.302359624894418 230:52.72035187676701 232:0.38563052752755295 233:24.39692544415756 235:37.958572486998214 236:0.04699118367356052 237:6.529042900857275 241:0.4328818434916546 242:13.09971986633191 243:0.03764520237725725 244:25.068508376187637 245:0.03473333058246047 246:87.96585158340254 247:1.9669412556179278 249:2.002914931578792 250:0.025788144647303647 251:0.024959502076728177 252:49.54751892975673 253:95.18240132380626 254:0.023338920692462697 256:0.022547103514378917 257:89.22706328024418 258:39.691339426403204 261:0.5260704084016176 262:10.279851333300424 265:40.177920869444556 266:35.302901708448296 267:35.415730050403454 269:10.455152925381652 270:4.479203353836711 271:0.5846157457334654 273:2.221520088773973 275:0.5940239832372415 276:7.4107365450663485 277:0.008881892736345126 278:2.2515875337476077 280:10.71246654415461 281:10.738657422555386 282:10.764933630744844 284:92.22060301608595 285:14.505012924295606 287:92.80053899450472 289:31.869382686409722 290:0.0031163639819663056 293:2.4184626617860605 294:47.452170743141814 295:14.931484201839577 296:9.369164190654232E-4 297:64.222343390092 298:69.9982163565828 # κάποιος
1:408.94546318839565 2:907.8396299965453 3:38.867420708057175 4:0.5297391975203802 5:24.296466128101937 6:62.96902762975421 7:188.06603166128502 8:288.00071818308504 9:51.30801141120572 10:90.60196759722398 11:0.8260920525757497 12:244.66879922822054 13:0.1544694429006104 14:202.10756330308357 15:22.610815558858494 16:8.269506020199652 17:80.97835164545872 18:50.63698833927113 19:216.23062419406583 20:1.7150504741894192 21:26.579725982448426 22:10.272593030180348 23:51.89692258704456 24:2119.441424829441 25:98.57219744841049 26:66.97801160676191 27:264.8679617552335 29:531.4683307322292 30:51.07301569622668 31:3.4410650146425708 33:0.05279585112720923 34:124.21702665588916 35:15.727682948281787 36:159.64702200315244 37:33.005404091646675 38:5.421642286731977 39:4.457237779908079 40:3.138361056440465 41:83.28488800997097 42:971.622915514307 45:0.03071067286905641 46:17.422503491768158 47:39.84280798584077 48:125.31616237914969 49:0.6540950251376705 50:45.4614261631677 51:28.542621846563737 53:1.8886112635402048 54:29.27095289220947 56:24.274101144287012 57:140.1683249301868 58:287.6721956711996 59:0.29902730253220244 60:7.928266944278591 61:100.68906396819311 62:21.704168671088333 63:10.4144490163588 64:50.993945761707025 65:426.88536510273036 66:43.644050890104474 67:13.382068518714606 69:262.8239457292008 71:6.362298822705753 72:1.3818660085694292 73:103.57648642045872 74:264.46953849930446 75:124.70011486795057 76:0.015863543061782014 77:1.4299017773689229 79:106.43137656250775 80:27.27351456994578 81:435.97124686799503 83:17.813156241163863 84:82.87396747173166 85:24.531654775140513 86:142.5612047522569 87:219.68605652443605 88:15.659575867101452 89:25.40818819652362 90:0.7838914482590069 91:49.04875898058156 93:22.501737265763687 94:67.52214112551104 95:0.07972410528506575 96:77.82031703541108 97:0.1448206449422365 99:30.49166045669917 100:38.41663097624377 101:280.9434102691513 102:69.8839835699927 103:138.13404778224526 104:20.71613115787625 105:32.04537741900579 106:71.5597254207681 109:72.62298078428056 110:0.01261143365475892 111:2.7577737235650037 112:161.6198650012791 113:29.283574283499824 115:12.472998779086566 116:169.0223228656099 117:79.43744147891266 118:0.364243381151683 120:19.542546717223534 121:3.1569966010518637 122:0.4296844248948482 124:87.20986627540063 125:174.40553405097725 127:62.51003049488775 130:0.5115300124720902 131:13.693044534870356 133:36.13700847368312 134:0.005497151496372126 137:3.5504748366573176 139:5.705930183041724 140:95.01083371923467 142:8.322556203370961 143:1022.7734629035222 144:5.866490218255345 146:81.11458525070482 147:0.3919938668970243 148:352.254128370887 149:15.109368654069392 150:258.5993072849033 153:134.2691875021602 154:12.078879027472611 155:22.48060958936857 157:43.489366165142265 158:18.95706011907773 159:15.510247228941532 160:2.292928181259304 161:35.046459776237555 162:0.06252961499555304 164:39.90717351870841 167:0.9454159357140945 169:121.0174453072632 173:50.35043943486081 174:28.05047792616398 176:36.623477642000374 177:45.85485594344516 178:7.302024626352175 179:41.69896752349956 180:71.64557368785911 181:41.79706839999643 183:7.576304482527439 184:17.345721408901465 186:7.793889116592662 187:78.85504682676188 188:0.16950895728145338 189:0.16186348194442 190:0.18795258089718547 191:8.036235726840067 192:3.077506269170935 195:5.4965156389493215 196:14.729383941336845 197:44.38735973061857 198:1.3815908499972873 199:49.324703554762785 200:54.40067402601796 202:59.94649146432723 204:31.40329544832318 207:41.3257690371894 208:3.556337396682625 210:19.463920499676888 211:27.7634815009399 212:8.997026487920326 213:46.61509951139052 214:15.888554562806174 215:0.3372702247652168 218:32.77920262653155 219:12.562394893884731 220:20.0349042882893 221:57.598996788253466 222:20.103720407138372 224:42.66997725068923 225:47.77664136804416 227:24.708203010953316 228:24.748580198249606 232:20.8484328295037 233:4.068838137531288 234:1.9163522916458704 235:4.081915488103631 238:9.940374589652436 240:6.87610637070393 242:71.40661321224306 243:10.101776639120974 244:71.75657890581624 245:39.72211165787747 246:154.22738114769766 248:61.270566362219654 249:4.423525110648795 250:21.870146730606145 251:26.23206714807038 252:72.73818985362658 257:0.5713725440405895 258:4.495406885555509 259:14.096889088462332 260:56.490004750901505 262:10.656662360306827 263:0.6029691478420415 264:0.6075849505684263 267:4.642971083452876 268:41.221343585259845 269:57.18728183781181 270:62.91056419415579 272:31.88533174534607 273:0.6600971394639495 274:0.6600971394639495 276:4.795823067080711 277:0.6699955741673322 281:0.0021863568152225583 284:4.89018912855481 286:47.66050540312203 288:32.58421124874586 289:7.96911987854411 293:32.91609466906137 296:23.895709065475746 298:0.7920966279508889 299:1.1671325638720413E-4 301:28.522505652971805# παράγοντας
1:0.4190384340025013 2:40.706134396997165 3:206.4580673070632 4:14.768515892513287 5:76.36039083751999 6:22.754370760690446 7:239.14035196088065 8:34.00217125453151 9:221.65793960364897 10:0.6996688975683882 11:2.9580461145277095 12:129.122596934734 13:50.48426925343968 14:41.493668828507246 15:101.30526274413825 16:94.50014603481387 17:103.72250189292139 18:36.93354136289204 19:56.491476659320185 20:45.72551005028569 21:20.064278214732823 22:0.038573887727816135 23:83.8193039853024 24:184.26022486046685 25:4.832893730702428 26:89.33880525926574 27:63.64668828541622 28:531.4683307322272 30:93.13168622694992 31:11.296487813613702 32:316.15971231326233 33:46.98153387433086 34:70.27702485004983 35:16.65310627545548 37:79.66908464273789 38:48.581215872434655 39:30.278041265502445 40:3.4922637726829815 42:477.0761171943235 43:164.51653702546807 44:63.48581207878019 45:8.028546469002842 46:30.741903184161767 47:21.29025583574705 48:672.7338848137376 49:0.021945797177679662 50:2.157357207839219 51:2.0112374676559783 52:17.26538764927615 53:48.92110421364945 54:41.34365518752712 55:2.3604231365765913 56:0.0033698402135559132 57:8.283156197324919 58:0.00476633677261598 59:28.89909314186594 60:123.19086554048238 61:22.665399263697637 62:238.778042616762 63:29.442093819489305 64:11.056442309967467 65:11.193454200192782 66:4.559681978616497 67:23.245855937997007 68:1.457824424019377 69:1.5215877095948318 70:17.302628785809997 71:62.954966470730746 72:58.64387264159881 73:106.20694627493118 74:14.462996656104504 75:96.57692206192908 76:3.0726300395301904 77:14.61221674572071 78:24.233401222178724 79:5.191383589925124 80:1.8102622464097273 81:1.2204411709780736 82:15.5460788143243 83:238.6974748338384 84:32.549734993578085 85:265.7345212820294 86:10.518198864688202 88:175.64358602759813 89:82.52996936864879 90:119.3398498538718 91:3.905285302415091 92:125.2471872905164 93:114.85501418097944 94:8.445713636399653 95:51.29868644999175 96:51.7931143383733 97:0.20179934665329877 98:0.21873162081594288 100:106.6965327416184 101:57.40084156594451 102:28.364418912192377 103:17.86996293515857 104:58.32222196814853 105:149.7374464130756 106:12.30316425302906 107:15.561872570407376 108:1.3839489392145132 109:79.5404385726171 110:15.744684658925793 111:164.21624393942503 112:0.39564784598999386 114:30.34557952206241 116:119.02324119908323 117:3.1952509818504162 118:47.805825773101795 119:3.2518944646587324 120:1.7012688234326656 121:16.945202253894905 122:31.74795562922198 123:78.4654506034179 124:0.0064189643639699255 125:11.033831720152673 126:89.9244341649986 127:358.4267849018553 129:17.589745324501482 130:14.307145865906204 131:124.11702532661992 135:3.7757016203618816 136:6.01501633031665 137:70.49895437660999 138:17.996888408846296 139:125.55617445514021 140:33.36018439643315 141:29.31423248309858 142:0.025492422026371576 143:3.9182293493631852 144:8.8478712917925 145:8.91127336326446 147:0.8307722778243006 148:26.817010336063696 149:53.43274740760104 150:95.58961160760559 152:48.91729982555929 153:12.603012133686432 154:0.3018635229310017 155:0.8989884683211121 156:85.20345032196155 157:0.916661617795607 158:108.00533294725814 159:0.28316331192967586 160:9.820312871920798 161:4.574831515270994 162:13.064167417497364 163:0.0955593856655568 164:4.700020047991383 165:1.0233180594090654 167:0.12018573335353036 168:1.077491397870629 169:1.1028227069843564 170:24.686291212132776 171:24.719574361257155 173:105.92566945508753 174:1.1338185510370553 175:28.953510589426926 176:2.8193981588445802 177:143.0780885037215 178:7.687382475574892 180:17.60793214595953 183:17.85573334096206 184:17.99552303369639 185:58.89498335832464 186:14.609382066919496 187:75.0927930310868 189:39.74497098316723 190:5.624533925948833 191:35.37100710978085 192:81.75810052308033 194:0.10756763987004046 196:22.96541087889408 198:1.5220942904960904 200:15.407099347903134 201:1.5621328424986354 202:125.79770872920223 203:0.07573682289298958 204:0.07329478504592776 205:15.925977468103504 207:52.48655861267654 209:3.801962680629477 210:6.3687243326074165 211:3.825374771378256 212:57.9897334162365 213:1.7909466095587785 214:80.50119208367421 216:1.8214654069450495 217:9.632126221208182 218:38.43247519422564 219:43.37287341276052 220:58.962825533288196 221:1.8759623837081445 224:9.823500611295826 225:6.78183026942802 226:17.071627194866 227:29.909399338955907 228:6.920512793236601 229:13.530681125185344 230:39.725151393960324 231:0.020362104338983666 235:4.325924863648386 237:84.05399732094101 239:2.126211081387009 240:0.014578451641565182 241:22.00936872463642 242:7.28212533570259 243:10.521208123415601 244:73.30368404102728 248:2.2999585466336683 249:26.95598995577219 250:0.6312916433696122 251:4.687880443277434 252:151.37917631423136 253:10.906810953149513 254:14.547274681143083 255:68.65999026438178 256:0.6497306295850128 257:18.515509153999307 258:7.646899829301801 259:0.6544022364401102 260:86.93169009814407 261:14.72724201231246 263:0.6829611312359315 266:14.849022534069054 267:42.25307582201384 268:23.157574113174693 269:0.0010432776061291948 270:11.31162809303763 273:28.015130187054513 274:176.28420981256008 275:1.9551217238099254E-4 279:37.84052654271433 280:28.206645998882824 281:43.078321862420786 282:43.14309371073248 285:9.801603063006385E-5 287:96.24450156269768 288:19.686541381140177 289:4.259523457174478E-4 290:0.8289811275846333 291:6.779244986952784E-4 292:8.261921182774976E-4 295:29.148462504194494 296:15.981172024117704 297:2.8121933427684502 298:12.099775869661128 299:0.0028439437821091034 300:0.8866291581238479 301:0.0028439437821091034# αποτελώ
1:48.558975608184234 2:43.63110913178276 3:29.007055445048177 4:196.321473809144 5:134.2419889985678 6:250.65212673964854 7:128.26344316188596 8:215.78080899210667 9:364.4917125586411 10:66.11197316262984 11:104.90544749067315 12:67.32695383899161 13:64.0701909727611 14:82.43942801557539 15:281.94626829586156 16:12.976021591566164 17:55.31803923874268 18:81.93870863278288 19:37.384943618109546 20:45.96812824144726 21:17.762917518168155 22:210.91704294302914 23:255.22675123543723 24:179.9057461855804 25:305.9501285657387 26:47.828404373139236 27:4.287881638334438 28:51.07301569622523 29:93.13168622694884 31:46.975313458959995 32:151.2622534585116 33:230.81354478584964 34:188.5674625555405 35:48.194316405587415 36:28.169914324616986 37:25.26528647405057 38:4.304791963463897 39:120.92213836939737 40:228.58794437339006 41:28.227039367060456 42:114.37690469964313 43:69.50300474068389 44:108.5504205718854 45:6.079250810696359 46:13.056050813951133 47:167.33162159644866 48:54.896088158348824 49:25.768022660307746 50:3.28926553910289 51:29.883388916823804 52:40.77246281290093 53:14.88404046678628 54:112.9957786682603 55:31.556081020611018 56:68.9041289154796 57:224.5775044965204 58:16.221107051946383 59:307.0312755013279 60:1.350682616196862 61:8.63634973916299 62:0.44794072261598344 63:1.5539240992749346 64:0.45470416230518185 65:75.33035650648748 66:1.484566516061137 67:75.98936945746199 68:1.5416242150901245 69:188.47251979497702 70:76.85152955052683 71:30.740164898187214 72:0.19136178324436337 74:46.269396666787884 75:3.1018406474611804 76:196.43974460260128 77:54.97245671792222 80:194.16267658782266 81:9.985547818150724 82:95.10189208910406 83:1.9243176914394022 84:121.47682372172049 85:32.92647655919272 86:41.56948716996681 87:29.956724707251105 89:26.531803960644663 90:5.952897875641209 91:1.0042106182600705 92:125.60119686017032 93:109.81262462326401 94:74.42401865527738 95:94.58701884364699 96:0.9140089410578878 97:4.205519561967636 98:8.852018327859215 99:8.865591444610281 100:48.304487849572766 101:14.713630100380554 102:14.80762136231242 103:6.655270764990827 104:4.612677474973096 105:25.650821694242474 106:41.48617568625232 107:122.26117510413417 108:15.707731049623781 109:4.95446159459342 110:90.22908857205654 111:55.86952496295819 112:165.3357342753811 113:65.7442950578118 114:5.1186250376311415 115:119.10513364750341 116:5.234526372402831 117:92.15599348057115 118:3.2518534417780174 119:103.46269639566665 120:16.98726800499207 121:53.642790455297835 122:27.92183310614049 123:17.213367712562206 124:0.4980307046222098 125:20.933016730841555 126:185.07452582034418 127:24.724966004550694 128:112.65074818130522 129:17.67751523624805 130:1.9093390786822124 131:0.014146534658050236 133:1.9726002978184891 134:8.624545574061981 135:37.454497593224275 136:25.287879171770772 137:0.6751886022818651 138:18.08514073683747 139:33.41893205293321 140:65.78324978940398 141:3.8855792322163962 142:0.027872988061113754 143:25.714661244638286 144:47.11363606332487 145:4.021331130193515 146:0.795925202480475 147:0.8449143283841682 148:6.738390827498991 150:0.06770191586695555 151:23.204257873245673 152:74.13519134533811 153:12.671290347704394 154:2.4126340918504576 155:6.906110959272644 156:6.9345008155335135 157:23.50885035754657 158:4.522108647593843 159:6.9916619943920795 160:4.588836464644505 162:55.174583159153016 163:23.976869066543813 164:20.299136361044628 165:60.69527350954847 166:87.49043017657303 168:4.901509164614901 170:37.56963213308504 171:20.91173981314629 172:77.7478461349606 173:0.1980682294407681 174:0.14654813168796013 175:10.584780496182107 178:29.290968072237618 179:10.840498968851534 180:157.5741342290564 181:1.2306645887520853 183:0.15521357650123124 184:25.924738652982278 185:26.17613722101446 186:3.1699412918302925 187:59.26351471224073 188:0.2238803973758547 189:22.450484701135125 190:49.704873493047515 191:31.026028263834615 192:11.655355349623886 193:149.55612459787528 194:0.2666677246738944 195:8.680946499034098 197:1.533336318283578 198:45.76795430762418 199:8.773445042388387 200:0.09016526083982492 201:3.5390777985383437 202:61.56739279094545 203:6.143922588876405 204:15.91457715586075 206:9.194910201771817 208:12.696250033134664 209:3.8314774513911285 212:28.750215001713904 213:3.9023216464484562 214:129.90097146180972 215:12.919066621431666 216:20.548907356196025 217:0.03950309033791218 218:58.99205094676529 219:13.121589662363705 220:24.966160951113977 221:9.746898254013066 224:4.110396485833517 225:44.02879686929579 227:17.300553595274582 228:6.961717047526904 229:89.09905158829677 230:25.850093001009064 232:30.380841295705736 233:30.427079056192 235:0.017488230586805164 236:10.364502952469474 237:26.142128660676956 238:35.417926657401374 239:7.212930327597937 240:17.845543078153447 242:10.550243056378868 243:136.03048646664539 244:0.009107392508080606 245:7.399019097637535 246:2.2549205592633186 248:68.50006616949118 249:0.004956327431886813 251:14.551714613204553 252:31.72317160452589 253:14.611054016353515 254:4.748551944748103 255:0.003945354461908285 256:22.796251293101687 257:7.669435834581668 258:118.5312983681744 259:0.003332955835008287 260:0.0025079691770565336 261:225.88269554302607 262:47.267218539983915 263:37.094356646069635 264:14.882475006225684 269:0.722860734547774 271:8.035293749651911 272:59.11750959457598 273:59.11750959457598 274:59.11750959457598 275:8.077281596368866 276:5.083629587715014 277:15.287751603062281 278:33.01275829177271 279:15.319600208398658 280:28.30344207383323 281:28.351705024766655 283:5.163435080948598 284:54.167714621670086 286:2.6771400819076003 287:33.555359407741996 288:96.47147865552421 289:49.13886540581717 290:5.310714227221942 291:66.20308550538793 293:15.842978447116757 294:34.057839582567006 295:0.880247946987271 298:8.603677179253642 301:24.721002934327085# όλος
1:27.582981192467035 2:36.941738372969674 3:53.70144835150054 4:19.461306265186153 5:5.802298834698039 6:217.1450307551768 7:34.20180679966779 8:187.47106805765108 9:206.71083475053982 10:45.170542894135195 11:299.79369774090986 12:72.23686431006483 13:163.0598124609842 14:18.42567072192215 15:188.2988316269039 16:180.46478730844203 17:13.797638515024241 18:50.80931856825081 19:38.27040084873502 20:43.67665336317128 21:0.030700807080966307 22:23.48541516257575 23:45.11730232213275 24:129.84324495923195 25:112.4574313321982 26:2.8153600071752756 27:9.906602683223674 28:3.4410650146423154 29:11.296487813615611 30:46.975313458961026 32:16.635876796132752 33:114.8975459503726 34:3.4804835573325708 35:121.3837022696491 37:3.351418948244709 38:261.1077131697595 39:981.3402791642036 40:57.23562161315052 41:0.9160596228994136 42:87.92884877537308 43:35.857350559116966 44:56.569213128845156 45:37.92738580063868 46:88.29601624586017 47:6.563158583575238 48:140.95544496131086 49:293.109997177771 50:20.106535251613423 51:41.368954031100635 52:14.96934884022955 53:58.19438829354143 54:196.29902244389507 55:47.37245052178603 56:44.41046708073927 57:1078.7532784868126 58:16.621348439468512 59:0.013617275482226307 60:4.532799804208391 61:66.65738443571506 62:181.43978283513093 63:71.22788699555021 64:0.2221401681792249 65:81.10333663380243 66:14.4599925181686 68:112.19013683033174 69:20.773748268029376 70:102.50382544516026 72:3.1882763943170764 74:5.029428935677843 75:0.05829794712673213 76:9.620412825588103 77:135.16238856374613 79:90.2386291754689 80:61.79987157899125 81:1.996715978007651 82:7.850921372989 83:22.433680841646733 84:13.142607543459803 85:102.17929511964144 86:98.53638857890762 87:78.51312783159476 89:27.040342647331503 90:42.88190400418938 91:4.104199296718324 92:17.159445903989585 93:80.06646171395239 96:107.10545279930975 97:857.8628257820786 98:0.8281566122207317 99:1.1889723452431484 100:136.12470418015218 101:125.48927573914402 102:1.2715875954560236 103:72.96167132285592 104:9.596453470734478 105:1.4154441356938126 106:7.238626559350565 107:268.6556325135074 108:420.6933336868304 109:75.7194254873563 111:16.280922993675482 112:52.350965163062874 113:0.451892789843724 115:92.78092755712255 116:31.3501212771524 117:31.479374289538406 118:0.00222936311042456 119:1.7120262442679977 120:3.5698910073097396 121:14.107981603729694 122:74.08619347451969 124:173.04804303412243 125:14.470301482485587 127:75.35388396348377 128:21.54356038044364 129:65.54452504962173 130:2.004422123940166 131:2.004422123940166 132:364.7957532658975 133:0.40065451715197264 134:81.73849557316223 135:11.763084216414587 136:81.80470677873122 137:0.38720700925594315 138:3.997553617251028 139:6.293728527956428 140:71.72427429422997 141:8.975694678143084 142:52.23800507668368 143:12.04187394207055 144:4.124068070056336 146:15.744210578980427 147:49.26012977820726 148:0.9204929175564082 152:19.832404706622274 153:16.30425908951746 154:91.60658099705645 156:65.08011687629808 157:23.918759202874135 159:0.10020341718318955 162:41.52343220614378 163:166.68295241595925 164:20.667558442649668 165:2.756956580369047 167:33.32686588663536 168:17.35071913688611 170:13.990130277643917 171:47.5351358118134 172:101.34191555005467 173:10.786020371698028 175:0.16870390257676385 176:2.95554651217236 177:5.2252710089443895 178:0.17999665862508882 179:17.990631820372826 180:91.20382552534089 181:58.56227096158272 183:0.21448243618167204 184:75.41804703011503 186:26.63146676673617 187:26.704378421606194 188:76.23795198088621 189:65.74752545482569 190:1.4955107096052018 191:653.9849772791218 192:45.60556394128881 194:125.50675863495884 195:3.5382984639030886 197:83.95843685701938 198:56.5445706000594 199:6.080533378649488 201:12.35193236265432 203:85.32162447441148 204:37.557358803726274 208:58.57645144292694 210:0.41638067901930187 216:165.05519344380784 217:0.03085640215584298 218:4.133199737287243 220:6.853051834156155 221:6.853051834156155 222:0.482432360594954 223:0.48609860152049134 225:17.38108687835255 226:10.172588517386618 228:327.6694269332265 229:4.375380277620941 230:10.440049465393662 233:45.5412824021273 234:183.98873358233763 235:4.4818017487207475 236:26.487574241407263 237:4.53604920617445 238:103.72510213498711 239:0.00951710341203624 241:91.9122619981479 243:57.02557260619473 244:27.00109458102041 246:2.33844891463196 248:0.0025760293924866097 249:81.13626842545887 251:11.125893835039642 257:69.67008887005771 260:7.883597511802215E-4 261:82.00948211188712 262:11.351042518954612 264:8.002390247949418 266:8.022791987122172 267:1.0409781551518545E-4 268:32.8694494319778 271:38.20472727151299 273:77.32762031082133 274:89.60163296722408 275:1.7150173592893241E-4 276:5.2144775785069495 277:8.272825862478012 278:8.294107112917185 280:24.096870918877404 285:66.37098613400664 286:15.84073392782901 287:60.834991417422984 289:12.065473126900992 292:20.223814869717838 293:24.755090835450137 294:16.208104586928524 295:2.9008966554460094 300:5.613647781823213 301:16.34493847527566# παιδί
1:274.1812986239328 2:321.8143222437151 3:62.6882381375732 4:2.6985354385392437 5:156.83438824693368 6:64.68128789399651 7:599.6714223305644 8:52.07339815364243 9:22.309175573700248 10:127.90129389928818 11:348.73788251110165 12:162.80567522196523 13:107.0638956252837 14:20.808029536910283 15:0.8335616970417847 16:69.79895378640605 17:0.6603814319195604 18:338.60601726039204 19:19.054267380075053 20:125.56159166869273 21:54.40246676085747 22:1.260787788549799 23:21.406023826996986 24:2.5789900796063265 25:108.13701752853633 26:15.977023298878308 27:241.45354041906157 29:316.1597123132633 30:151.2622534585122 31:16.635876796130972 33:41.09436804740905 34:0.7240777909493887 35:0.3261226385823996 36:32.02195822174119 37:6.163758478976307 38:49.77583222485111 39:127.5380257361884 40:272.3673866213648 41:9.575724886563288 42:7.562055453842321 43:92.65379848307869 44:34.10553131961126 45:0.09746197346218743 47:0.7214368158586493 48:11.69781336310213 49:0.20019718447717172 50:11.82543194764184 51:0.002097544987921476 52:5.5093195014480285 53:114.18273072184593 54:58.46447683373515 55:18.94343825669259 57:22.77907384707923 58:0.25622820019691706 59:0.01410411963083038 60:0.23872753159553733 61:0.22452374830754263 63:8.934968083811789 64:235.99564643316688 65:0.20658686231490186 66:0.5579527712380775 67:6.919142836870142 68:17.64975939302989 69:252.0812484835689 70:1.3297017051230295 71:145.34861110660148 72:118.33614882534236 73:402.0813706222988 74:83.00740877368209 75:118.92291764527276 78:84.08638919053257 80:48.74501380620154 81:411.590161946375 82:10.367807813054755 83:665.651625978901 84:45.275183624466145 85:421.9452603307503 86:19.915081238926604 87:0.16363625561222297 88:743.049767341933 89:0.05030299256591655 90:6.167525021062388 91:20.367613332196015 92:149.83797350355994 94:1.082642778725624 95:61.358597293952215 96:1.1431989716248017 99:0.8224026881530067 100:87.27131473905996 101:0.29154113895676864 102:0.010492967402910686 103:58.7025218859988 105:4.945960593083544 106:1.4201700093991012 107:46.99036005820622 108:22.896618543069874 109:5.136640508328873 113:125.48832376780986 114:10.382743513305954 115:0.4787688406648557 116:450.3423164281587 118:31.606473347565423 119:0.538382490866893 120:68.9077919910992 121:1.8321073071787415 123:50.14621091358621 124:0.014211249299393451 125:8.533400662541283 126:113.62804211667246 127:131.1243267503705 128:1.9908045402012668 129:0.4237498796624768 131:29.324765656884956 132:71.11115544183602 133:0.7097295966528139 134:0.3965245596180889 135:0.7133361791227728 136:189.21994469773514 137:139.2893344758877 139:0.7315623740454215 140:87.63475784504477 141:2.13374930807914 142:2.1674020065837327 143:22.356101787412612 145:18.88659668706074 148:80.02332442529537 149:102.3551395575217 150:2.49115736442469 151:138.5801096527044 152:16.274686639228147 153:2.51415237081473 155:27.808086375075405 158:1.0000200131663541 159:7.194090081700165 160:28.185139822307615 162:60.96656999915613 165:17.086287439521936 166:77.47484997850579 167:1.1509791409341228 168:42.47980518468705 169:29.328539039510595 170:25.22607080852603 171:78.6231896193573 172:10.780150195305517 173:57.58892613365557 174:1.219240691890626 176:5.208950715721235 177:5.233922823797525 178:0.18132122120592462 180:0.14933588267130993 181:8.091328201339849 184:30.626323862937966 185:39.98066175186062 186:5.664707380316586 187:238.76107565218095 188:18.74088413283533 190:60.67282304103433 191:11.871394497732219 192:0.0944613173277997 193:27.322969651677454 194:23.25209868530909 196:36.63131724978326 197:1.6105617207254872 198:61.86325928178021 199:61.86325928178021 200:46.454595795416964 201:41.819888864508684 202:1352.853114329958 203:9.275468721950565 205:0.3798662288241374 206:6.423597863967571 208:0.4149870479500152 209:0.04258888882402704 212:16.737737810159945 213:4.030242189665151 214:0.4418821808934427 215:33.99023772197901 217:0.46638494386371504 218:0.46996092422808383 219:13.388938421105584 220:1.978431771257517 221:94.46096298524299 222:21.21817607384876 223:34.56406627741857 224:0.49926510472480506 225:0.022131796933198607 228:7.1389225104306195 229:55.64490837578926 231:4.461992820798263 233:2.179920563856738 234:149.0738617415469 235:84.80700416653244 236:7.355034029033728 237:0.009745414296491341 239:0.009272794763372526 240:116.80993186581881 241:22.458292678091162 242:73.97300320414617 243:0.006276480964900668 244:144.54411361229194 245:74.32449560204952 246:0.004477537416396595 247:7.694263415693103 248:32.08191727261255 249:2.419339733980709 250:0.6844411028038182 252:87.35390291763473 253:11.18754190455785 254:7.83136370129623 255:69.62544330152983 256:32.33178896447842 259:14.944805700872312 260:94.28344245454637 261:0.7278236670487723 262:147.5119883873305 263:7.9917969351118945 264:28.00962418275096 265:1.9895229755894698E-4 266:0.747762340757187 268:11.491046567243036 269:23.693851730207538 270:23.777392803258845 272:8.240291287184599 274:19.594655283220106 275:38.34872979822578 277:24.030989822020775 278:2.6835941876125253 279:2.6835941876125253 280:11.806034606927804 281:6.140201820732138E-4 283:8.389800605815658 284:2.737543641732876 286:38.944046132354494 287:8.520742349880933 288:44.286298202390896 290:0.8879129758293681 291:0.0029112469870087596 292:20.241100731756376 296:0.00612575952899346 298:0.9409915255448101 300:0.9470437278980538 # μορφή
1:96.36924115476847 2:431.07933514529253 3:202.52579817367942 4:496.9128971428129 5:384.3787521907309 6:8.661720836117993 7:104.36861197397225 8:102.69656608166093 9:221.59356705863414 10:19.152812627988133 11:127.70406390209915 12:72.58900559521572 13:91.5489426540512 14:7.112705438400369 15:62.01456095184492 16:62.87652070052114 17:18.433103446351282 19:21.645040229306623 20:61.07805023011803 21:9.647669604014135 22:23.64788098573796 23:11369.386505401164 24:647.2530988115193 25:45.43713322633866 26:4.218729231354493 27:85.38523352755622 28:0.05279585112825081 29:46.98153387433 30:230.81354478585106 31:114.89754595037104 32:41.0943680474097 34:9.910138215707017 35:0.7921472169241254 36:151.50402661927455 37:42.42047655835669 38:12.64955539575168 39:0.3633890617940448 41:39.18488750711351 42:35.96880542589948 43:36.03913915834694 45:184.317860191941 46:6.599472193161089 48:243.62892151392722 49:60.43504383955928 50:77.99513658458577 51:1.0271837843984675 52:1.8810961689401646 54:34.964357997965834 55:4.1907379521029435 56:56.982722108757564 57:61.45271916882361 58:65.98344623557743 62:49.621834013213814 63:30.30952519808734 64:1.5261524840874316 65:836.6442814723343 66:11.794893498120638 67:1.3732851660482397 69:42.68864617784572 70:118.42272211263865 72:24.45433829975305 74:43.14213241960065 75:175.137742394918 76:300.75739945391786 79:105.84357989256235 80:178.66194259676564 81:0.11144896968097265 83:19.251086716636216 85:386.4932814765309 86:16.79082737398668 87:165.81906745791844 89:110.02609044417905 90:0.1932198280888447 91:17.196788365317246 93:11.415096113917018 94:2.4815116847072183 96:28.267300426623876 99:4.508526064077523 100:11.998491917741713 101:125.8440934234213 103:15.23602336559158 104:972.7357401918669 106:38.08783723885005 107:3.094601627365923 108:47.25126513372761 109:3.147890831394209 111:34.86542000297856 113:81.95600654413929 114:0.4658657631013984 115:31.387090641018954 117:16.878469786015565 119:3.4515898893261667 121:8.316816200323705 125:136.99294564667088 126:14.631887361457462 127:80.81098467084144 130:18.148992267062347 131:175.26375327145777 132:373.0961336788289 133:33.87096298488933 134:51.78614366512324 135:0.7239592533350895 137:18.53525006822059 138:38.37498712805271 140:4.052703563075718 141:52.17359819516565 142:67.1872216741671 143:4.1306945856779285 146:6.757121425391774 147:64.20978258229705 148:54.45299593607805 149:0.9400151978944017 150:19.898123360299135 153:16.3859878474902 155:60.07242579402733 156:86.67496989301605 157:0.24757692853464636 158:4.707702388784482 159:1.0168323522300642 160:4.775281661071971 161:128.47779358334412 163:56.13110320163887 164:71.9226160031676 167:37.904295414812054 168:17.433639989815877 171:57.6143362892007 173:5.2020142768935935 175:7.886597979447423 176:21.527245190016096 178:38.744134164678755 181:74.68924717091105 182:115.7198835923695 185:1.4328908656316415 187:70.87141745919162 191:396.23065832211967 194:19.338883486934645 195:23.463985218825034 197:6.106636952056913 199:102.00052339091916 200:67.48426015164655 201:260.2322438871045 203:20.083941460440215 205:0.38631560768413736 206:6.455874087322739 210:20.638072922751157 211:29.24280622140279 214:64.75515317381357 216:93.96663110768505 218:21.146649625035515 221:44.269160847932405 224:2.0429750452086646 232:22.03873445599494 235:67.44387924907203 236:26.585950539444703 242:68.33826214400614 243:18.388286703810046 244:22.679960477692262 245:46.67619382931794 246:27.187086492710225 250:37.081950477494054 251:47.38303692039733 260:70.2058917477331 261:82.21995310539377 270:48.586414853001486 271:48.79293253867945 272:8.27477567609663 273:24.014891963341405 278:71.81916840737824 280:24.185554678991704 286:29.138152834445563 289:8.577616346985227 292:0.902766078986598 294:8.75715117846099 297:73.90710119214441 301:74.00527801655993# διαβήτης
1:435.6165030461192 2:216.04394010680556 3:43.384789566997725 4:101.46889310608401 5:9.742234660082238 6:141.8888112119941 7:16.472810146595656 8:146.71675113213848 9:3.2256094434874636 10:86.23024561871945 11:100.06529795301 12:88.15701442577074 13:62.79538259848811 14:104.68708564518636 15:84.73803576660897 16:9.785629270545124 17:407.06635835894144 18:84.4361110643493 19:330.6840591178923 20:96.62914870197693 21:48.21972690087457 22:21.304539254822686 23:0.5582247450850334 24:1.3911532544369776 25:60.15428987433237 26:0.28191055911710783 27:112.04482726476246 28:124.21702665588734 29:70.27702485004919 30:188.56746255554063 31:3.480483557334045 32:0.724077790949534 33:9.910138215706427 35:1.7856332266944261 36:69.38381677204282 37:69.58290080465696 39:56.99971733236224 40:61.947857263503614 41:29.297036345176004 42:1.3586829238787694 44:10.724515996062271 45:0.04047581410745586 46:8.844559318641519 47:39.161896664875925 48:20.264723655194643 49:0.22431508979835718 50:1.9712701752055808 51:53.79535148051673 52:1.8407958399523285 54:31.66455477010911 56:48.99347363904024 58:33.61742197269672 59:53.4276342486146 60:176.1684155209481 61:182.82285173066168 62:41.87852919930432 63:71.95022125838537 64:3.0009682729523606 65:1.3851000601045877 66:0.044234074674217166 68:1.715222288320237 69:145.6755155862807 70:18.100728308077144 71:7.270963172989698 72:7.292341121183263 73:108.81489983245983 74:3.3064965808256717 75:21.526756616133273 76:69.88747242836465 77:24.931222498115748 78:75.17819432554722 79:25.775620412849417 80:22.382901995995695 81:72.16448221003309 82:19.420570289969458 83:77.29020685766211 84:22.82762158675589 85:0.14473202598389842 86:4.045965445055369 87:27.19386788784259 89:0.19459006592677877 90:150.38645094211392 91:1.072970038276684 93:4.303129981430072 94:472.9986110746763 95:17.7281916989741 96:0.26449535104715605 99:6.79545172199412 100:12.13390475705866 102:121.23177659747228 104:2.9467747766871435 106:12.892838016787122 107:184.71313962143535 108:0.43352230251800183 109:47.73407323507361 110:5.2706667323267755 112:39.55519182514697 113:16.6961458183003 114:10.55418395285316 115:1.698414564520073 116:3.421795180580036 117:1.737089136259575 118:40.305624497427075 120:3.6665895507877226 121:64.60317259898697 122:0.013378361816649793 124:37.40648360350357 125:6.093214388618496 126:241.52632756667995 127:51.25446828803888 128:42.28663175847028 129:0.705345510465625 131:98.006099340623 133:11.937359995325444 134:38.44138664153112 136:82.49450790864906 137:18.69894498956211 138:4.097957184145394 139:4.097957184145394 140:6.450314211611034 141:6.463012362870315 142:18.896658543215338 143:0.8054065423378423 144:0.8171142183036092 146:131.15039734539664 147:16.248430617314956 148:9.877029819330216 149:16.366051554702487 150:7.133319340628915 152:7.147472348388308 153:13.146568528945105 154:0.24926270469443537 155:36.641043759067685 156:4.741932954726901 158:254.9878517223458 160:2486.2338811443065 164:7.586898783677785 165:5.02925101620279 166:21.073559485412183 167:47.52624595773966 168:0.164794063485958 169:6063.634692572135 171:14.21428780947306 172:5.25952476211719 174:29.85069875580851 175:34.20806694718861 177:34.331335396599066 178:18.033664843569824 179:22.064730131623072 180:8.204607013166228 181:11.29429342576175 183:26.4613731604262 184:0.11688222541844724 185:22.764604624474206 188:0.10181788724969784 189:1.5274856117463165 190:0.2925871840584451 191:0.08760942092851831 192:1.5724422138017535 194:0.07902994103859363 195:19.61259672185471 196:3.64262962657848 197:0.3384225107136651 198:108.57736258088795 199:23.809800031397682 201:6.284291253031309 202:19.983929514834934 205:129.68868325247175 206:53.18159088231297 208:6.673578321766737 209:9.74989821745657 210:131.12650262408857 211:6.722125228244479 212:229.41866743904427 213:65.01534748246141 214:6.803950431311134 216:6.853602465742206 217:0.4897403478435356 218:4.220261626644703 221:10.105382418303773 223:7.022205626173344 224:30.345542994898192 229:40.461323942738034 230:22.15817185196683 232:7.374421961833762 235:14.248542521510641 236:36.12624631907358 237:157.57285608461152 239:68.18312215504179 242:22.68336920213867 243:41.59052068657422 244:14.672182607985313 245:18.626251589887502 246:132.0506455249579 247:18.830411694369133 250:23.229014545033287 252:23.268809095443242 253:7.943916122500681 254:11.328507359004478 256:4.983180990370648 257:23.388868356168604 258:37.57566241944991 260:64.73877042285851 262:5.073520217056135 264:6.111256906504875E-6 266:23.755261315719565 267:1003.9840465738325 268:0.7861764665677169 269:43.40103701883786 270:8.270098374667135 271:8.33314306987461 272:0.828319331933277 274:15.671415011511096 280:2.7518198166936423 282:2.773501948745864 283:0.0019370672801579851 285:44.43060624090286 286:12.138588880822134 287:12.193617094974558 288:104.53936576659919 289:111.25738167109617 290:39.56279045291182 291:24.869678731603322 293:16.293701241473613 298:68.21985708994436 # σύστημα
1:54.49477343368055 2:6.1192197769083245 3:94.34236727166402 4:442.2340807097105 5:181.34668841079616 6:9.146597388802844 7:166.649572063237 8:53.6883054622245 9:33.349623203141306 10:29.634852914292516 11:97.22926958454629 12:6.992417691871629 13:34.78556552464978 14:14.728339299049512 15:216.5505584653374 16:26.26009492180374 17:1.6142456937371292 18:260.1132247354652 19:70.38489728228672 20:35.403842815005575 21:478.67580165985936 22:0.010446031260842682 23:5.023490033484003 24:1423.8991577104791 25:128.42002794386153 26:152.51607647251953 27:1.8450875464085605 28:15.72768294828391 29:16.653106275454576 30:48.19431640558726 31:121.38370226965087 32:0.32612263858265894 33:0.7921472169240533 34:1.7856332266934567 36:26.585581809268415 37:15.41666000689454 38:3.2580347835229824 39:0.13687426424156893 40:58.54827131179214 41:20.407671950090247 42:2.6497320213576208 43:10.14829976048936 44:18.896021316009843 45:66.66288765082533 46:85.36491902902016 47:72.03191675941957 49:978.2874251134145 50:1434.1159318805703 51:1464.9532902007675 53:252.97981735255252 54:18.834598491652574 55:108.36284039166014 56:2.89579512040326 57:8.981543055555955 58:14.255178494753018 59:9.027913549099807 60:195.017951293903 61:81.9602576663947 62:4.862977844426669 63:96.68098978231575 64:3.0923797238353075 65:102.38706449050332 66:51.26714504866864 68:56.033597248762376 69:9.71634449035422 70:39.750321164108904 71:32.10872604833088 72:9.868174890826387 73:15.392609520041637 74:0.7108645603436424 77:372.6047197809041 79:13.235363419872762 80:3.7358477507597194 81:2.1462708874100476 82:5.87140962349513 83:3.8637693007072564 84:3.886740145609946 85:16.73117218974104 86:282.09208495521636 87:20.49991195391734 88:17.375798274281944 89:65.82318169908417 90:2.4996559639186455 91:0.8718830133033069 93:86.51014351386638 94:0.8304160774738244 95:14.813072581242269 97:15.048546715925378 99:204.5014262311458 100:25.563604049580956 101:37.51259551924812 102:0.35094301231418323 103:25.930023397248036 105:5.167426346614144 106:26.76830315715052 108:0.5896129944221303 109:1021.0842134338387 110:67.11200083193464 111:82.56683931346335 112:0.0026033330625901976 113:62.89477546571108 114:0.5406746321671143 115:24.19240379244023 116:5.647932257239256 117:10.963566953200987 118:5.724847703220578 120:0.016598073310167688 122:167.67114449769846 124:6.149436269764869 125:61.14253549116965 128:51.89087012685644 129:4.025873132844046 130:38.3798369565438 131:236.98312310047538 132:6.429636053039266 133:252.29618560847166 134:12.12847634932776 135:9.158645577357188 137:6.542901888371704 138:6.542901888371704 139:48.077635514802616 140:26.516948973409168 141:6.581125557956357 142:0.05543791694598795 144:0.06023789858853367 146:2.466659364606404 147:65.08358278086182 149:20.188377740490775 150:32.34898615302296 152:4.747631838647289 153:1.038039225047968 154:32.49704559121502 155:41.50717767127571 156:2.6963643632278367 159:111.09035557493392 161:17.152677517053945 162:13.791070185834476 164:1.1735035467741746 165:0.15960224366160242 167:0.17566208321432839 168:211.9629937187685 169:11.031623304594055 170:198.98560883260524 171:126.92794138243983 173:11.109515199339961 175:0.1466966478970455 177:0.2065845594734651 178:18.242334586636215 179:0.12748071123379986 180:8.331046143709695 182:1.419680505161077 185:0.09746396942593509 186:8.706764424934196 188:8.759551762711899 189:0.08491865972252882 190:6.03572332530451 191:32.1145657156176 192:67.26579129999762 194:0.3355904209970176 195:114.95597294803811 197:6.28236553533841 198:12.54803655948634 199:57.464772151691186 200:1.7199991325817434 201:33.05185232656005 202:20.197248553932937 203:190.9019470048145 204:33.538165494193585 206:0.03958731722302728 207:0.45931375325711193 211:21.074367539585285 213:29.8771563208243 216:10.089992368078407 220:2.0811830289146696 224:55.728282420639275 225:96.48387286548575 226:21.94020728509657 227:26.46807231398115 228:26.508973115670287 229:10.612404628327702 230:0.6117333325894395 234:18.288442156539464 237:10.887009648908931 238:68.6507340164752 239:0.6461238523717718 241:41.862012677515516 242:0.0028281417675243333 244:23.056130514388723 245:0.0018876990662645072 248:7.974203667387728 249:11.391045048130252 250:70.31990628408609 251:5.020573186379104 257:0.7580206715377266 258:5.080272162261923 260:33.09339512561334 261:8.174275623156706 265:65.59478013992818 266:11.719195615470152 267:2.680531094150765 268:38.44386383675014 269:38.55882253689416 270:15.710816563778222 272:84.52622890183761 276:97.35426105090055 278:12.060686378026123 280:78.7728176131694 283:5.47227607840281 284:2.851793757401558 286:5.538195474117781 289:61.79989002386275 291:0.00659284683185602 293:0.007953349304786562 294:0.009450012426545562 295:20.873767815498876 296:30.274646124173692 299:30.32636143604475 # ψηλός
1:33.6645797285281 2:746.9269218603957 3:604.0448464467801 4:6.562555340348091 5:19.410274893844125 6:1391.6936365430463 7:74.80733299501556 8:2.793391763534582 9:10.779368521450316 12:97.21978798804867 13:70.89105095470678 14:32.30602798513474 15:8.006428630545077 16:60.842743474330355 17:16.77680067123058 18:105.95918241068641 19:128.0433697225185 20:26.73158931947757 21:39.11929643727629 22:1.11785606647666 23:188.92628549754954 24:43.948764518191894 25:39.831248303699134 26:274.5761633818528 27:28.551297099804188 28:159.64702200315216 30:28.169914324617707 32:32.021958221741066 33:151.50402661927603 34:69.3838167720424 35:26.585581809270337 37:1.1781428287997233 38:181.08526932713573 39:19.719749084147626 40:36.15679862866484 41:0.053932810983535154 42:89.84879383906875 43:0.06380023981977351 45:31.927309932351264 46:2.139774519033117 47:9.104159383311313 48:41.26084119470919 49:0.2547076522985239 50:0.42631259494275525 51:99.8761203388324 52:110.06258064660567 53:158.98348827650335 54:4.137419594160238 55:134.70025547025682 56:0.5146891757123139 57:14.261595281716378 58:37.873435295762874 59:6.767504749539796 60:1.4011124371362924 61:0.584882540061242 62:6.975997625029027 63:77.41845962522004 64:27.50648477910155 65:9.472414441697616 66:98.01065681843609 67:0.06063632561044434 68:43.539428410267305 69:35.69109196622208 70:0.0756589235590307 71:65.5137464558647 72:1.221812429603105 73:15.446073828165545 74:1.868559010780096 75:80.09654209271618 76:3.4781991315178855 77:0.7464164330355884 78:25.598597588848023 79:29.784697061071945 80:29.837089746528914 81:135.4060091862239 82:30.260959092664233 83:3.8866125156578692 85:38.34824720777356 86:4.170980816522403 87:17.29568124185744 88:61.24551865204719 89:0.8946728778452945 90:14.491047493115692 91:35.791587495640215 92:17.725459376897383 93:86.66763218519613 94:2.630205738602556 95:48.98502508259905 96:28.90241211125829 97:0.0118341570146186 99:0.7501123503593375 100:18.62645877050728 101:50.49897116644683 102:1.3933462377609538 104:5.0347988509467685 105:34.6984289724966 106:47.5005694954089 107:0.4600124885075384 109:77.1511361469581 110:27.42827997081416 111:10.617054179299382 112:20.37596635693622 113:27.803313240954648 114:53.54819031911097 116:158.4289275693924 117:152.6942052917672 118:54.37198063672222 119:0.5872776799846333 120:85.78469384933649 121:17.91423949611326 122:21.487106741357763 123:102.90103095314304 125:0.7117698571171417 127:11.840877385234476 130:52.135652843499756 131:170.9322842733137 132:22.410522670288508 133:4.150974762719413 135:4.160608408196946 138:39.08903471328607 139:0.8106979209967256 140:0.05187290238348857 141:6.608288178696231 142:48.541958180876115 143:9.428474674464667 144:12.50662057651776 145:19.404720481596375 146:80.27060340715377 147:145.76559030014494 148:10.060036279080787 149:55.388551327986825 150:283.63574876586466 151:24.222493753239625 152:134.3443756623174 153:41.41701543724813 154:2.6721949995637972 155:16.880769254868966 156:16.9293380323756 157:249.32261760240868 158:37.26725298116437 159:1.094184297578227 160:20.846931456402114 162:17.32488100972889 163:5.053299219287617 164:38.06109721487721 165:1.1983330762834037 166:1.2086380321414443 167:1.2452521074457317 168:38.66458207620143 171:5.3672192931764116 173:11.144638894994628 174:186.24635756041138 175:0.14398505786112908 176:69.3266614231445 177:26.091024019676258 178:75.1024683903677 179:30.702287315194134 180:22.38705439639429 181:18.536539707437882 183:0.11108696017559858 184:11.752010901503736 185:15.372678057004721 187:66.41787138975427 188:0.2922955840486565 189:15.62620874967747 190:19.48190494336676 191:15.755162129607498 192:6.116107895424138 193:27.926602147537196 196:37.36145729447189 198:32.859523711051196 199:42.30468582519087 200:24.140478864636375 201:16.34073773469575 204:20.564614870670905 205:69.83233703093975 206:258.3796317965799 207:70.6667565568385 208:0.030837783392768926 209:34.28995156033008 210:1.9577241524066331 211:39.16892618706448 212:29.811748885259583 214:65.66039564627174 215:2.0203255504700075 218:2.076565718800689 219:44.90231172069199 221:0.5294555411482789 222:26.00175254877213 224:115.30980593483645 225:10.443219092339506 227:129.4450357480859 228:7.380371249125363 229:7.3982451474254365 230:0.6174836810384543 232:10.779549581829228 233:41.253825391946464 234:57.0628385530108 235:18.3645330795806 236:18.462316053477537 237:0.6476093994450278 238:10.941440983011942 240:18.59394135162258 241:2.4076721405190376 244:58.21375355174885 247:11.323999622031964 249:37.671293677087895 250:8.019050234695614 251:11.44728591662945 252:147.97295134202236 254:15.256781069946607 255:11.497117641324381 256:3.2856434348143774E-5 257:107.9624973594435 260:59.567621162725366 261:8.199537048732228 263:48.74287458356338 266:11.750837254531756 267:77.73254668385307 268:0.820425077225326 269:5.283333257327345 270:43.934878736832296 272:33.938761759963256 273:0.863249400649317 274:49.56250507321287 275:0.0020262672125990733 278:0.0025186061269963987 279:2.810041780533039 281:0.8909007102275386 282:16.068685862920066 283:2.8537472288060597 284:0.003993633207333844 286:0.005049079793316188 287:61.81177760975166 288:56.07707417725978 290:29.87368514476813 291:29.87368514476813 293:25.277678997796535 297:25.55058568949754 299:5.8134696079335475 300:3.0709541674603904 # περιλαμβάνω
1:7.040678733600893 2:64.52319260951577 3:257.2100322132971 4:25.043567629140384 5:64.84309717126723 6:7.753515070990325 7:35.835000055879625 8:124.6832822966873 9:119.31566593873112 10:114.87952659162961 11:208.4192390502492 12:37.84559240442348 13:35.06219591650785 14:0.47841703953002757 15:1.4125156275194304 16:37.981054658329676 17:21.72728297708151 18:7.165059388571575 19:98.3621467548243 20:0.09607113382860519 21:120.66345078192919 22:39.38501609920137 23:22.375071540285756 24:5.352144158522745 25:46.74544801010387 26:30.60261450663548 27:95.87286629039897 28:33.00540409164642 29:79.66908464273828 30:25.265286474050942 31:3.3514189482459433 32:6.163758478975769 33:42.42047655835575 34:69.58290080465757 35:15.416660006894334 36:1.178142828799676 38:30.255571044994106 39:19.806168374101286 40:20.27804433702586 41:43.91167032741167 42:113.63682575181711 43:0.5665683172787996 44:4.720956887565654 45:4.82011568659229 46:0.01693554324932857 47:25.948318894263085 48:27.113825381242577 49:23.98360987516641 50:88.88543869768252 51:10.27104526571925 52:110.30835668143561 53:2.512030178608424 54:1.2572673642672125 55:13.785684950626983 56:2.941250303959742 57:14.324643685453243 58:0.030912372133395125 59:54.23043982098897 60:54.6281637320338 61:31.10200697595719 63:27.55376155025412 64:55.10427158676517 65:7.1490768178025395 66:73.86808443915092 67:3.2943664052394444 68:7.378839599722147 69:21.52663244925559 70:5.305450821041136 71:32.29650872996865 72:21.77374141073932 74:52.539432440869156 75:0.7517890422564796 76:40.36722183806933 77:80.38264449573694 78:36.81325130450645 79:54.24009391389068 80:26.304224631115122 81:26.547252807358948 82:38.08464550068741 83:68.69480928374276 84:19.90119404365268 85:46.72454282971265 86:20.59248240553323 87:35.31233354539227 89:17.51698210824532 90:24.46224045176123 91:35.89657135390472 92:1.1574671424215917 94:28.581615518739778 95:142.0218642835188 96:12.1440506757957 97:4.64439125926181 98:9.52601647007478 99:41.39528280202964 100:15.454481928432433 101:29.725628108158514 103:128.20420836221464 104:215.37537569358483 105:13.182470879899823 106:38.946090721496404 107:5.265947541369722E-4 108:20.02221888068505 109:23.699902926065665 112:13.778550760000373 113:17.030905589523957 114:127.75820130380127 115:3.5253481463982035 117:28.360041252200922 118:11.098091644338469 119:11.16427664999494 120:6.031734025740778 121:17.97656059206313 122:3.824459302821515 123:56.02415999681984 124:29.594397645528915 125:3.9780953414110454 126:22.104920314332617 127:0.03387769190400198 130:22.29190777236133 131:72.11542646902608 132:43.29527265893765 133:0.047128205604955294 134:117.11446262051653 136:6.551976013231072 138:22.727872403223973 139:26.599213446603812 140:19.09223243431666 141:19.116983872753934 142:161.1126067544079 143:15.781018175016788 144:0.8718078033898993 145:2.390941791821304 146:16.276368051467024 147:1.0033561231337114 148:55.46099051432256 149:55.513836564634225 150:41.388781507528115 151:7.330808834687221 152:1.0487800173441824 153:82.08245511474009 154:20.52300332563674 155:166.99072799148723 156:32.843339323759146 157:41.87139880616492 158:41.9157540056898 159:4.929860221551976 160:142.57481514269372 161:106.16166962992908 162:106.59365662926201 163:0.15301213695844124 164:38.15641301432786 165:17.6101952378216 166:5.198485526514944 167:7.958808796736884 168:3.032619810124013 169:85.52098964649039 170:5.381833124826982 171:21.90058705578068 172:3.1038161252509244 174:34.68825334804284 175:30.2892170751712 176:30.326744437307497 178:1.3611268572548412 179:3.2509470840090353 180:5.623941815929452 181:8.411815590900831 183:40.29722028814515 184:0.10169394539902242 186:19.18845398636638 187:15.49884043503842 188:0.08777456779560794 189:12.158337344081689 191:12.268005390664506 192:23.689472373012187 193:56.932231324553555 194:153.63818827101613 195:6.275119947029211 196:3.7553045039822432 197:6.334289827679344 198:1.7372328038888993 200:3.7988364505912466 201:9.432782386094306 204:13.025832103299862 205:0.43356504631043435 206:16.837968695379214 207:268.2021803319925 208:1.9638099380281986 209:59.79009296548775 210:70.87960072310052 211:414.3103990306562 212:29.886526718433583 213:21.318304669806555 214:54.87763474810183 215:60.34091252971871 216:7.012420375447173 217:0.01897186496055604 218:0.018348134000301195 219:60.90217866335417 220:0.5359920340980225 221:0.5359920340980225 222:0.015949106113739703 223:10.371177624330695 224:21.907573975796495 225:0.012642946377053684 226:22.049962861538035 227:4.5572496384989485 228:7.410002608774756 229:10.680577914031735 230:26.880746254871184 231:57.10616351466521 232:92.12037639973097 233:26.96422698360456 236:0.004273321077741248 237:0.0039663752282179 239:36.683690698884085 242:125.67022984128361 244:0.704439006099462 246:23.24464688088339 249:15.212563322666734 250:15.212563322666734 251:8.82919429473993E-5 253:2.5864539775168884 254:23.67989540819486 255:15.302331566973095 256:5.10689061189686 257:2.596425644762697 259:28.31697798204381 260:8.20965660893403 261:11.686477166228807 262:11.711982251466194 263:33.386580742551935 264:3.2852987489810436E-4 266:8.311931130865933 267:2.708624293637833 268:0.8281919422275045 269:11.892715681967395 270:2.750596195992953 272:24.506960044797186 273:144.5174306222573 275:0.0023757707344089643 276:0.002633966925997947 277:12.104109612885535 278:8.585625028863968 279:2.8256094070326707 280:0.8933087928641366 283:12.23894624151685 284:12.266170482333877 285:5.564253135238223 286:118.541469172576 287:34.72132477641162 288:29.792682262722273 289:0.0068304786127927125 290:0.9624578110548946 291:12.487125896218593 292:0.008205561913082278 293:25.339205864675073 294:35.22647400947301 295:3.051510485417316 297:1.017126470504305 298:45.943161734979036 299:682.2991927317976 300:5.837069975098908 301:5.837069975098908# αποτέλεσμα
1:395.65543244112763 2:109.29144280282092 3:27.070740544103973 4:547.3322046278647 5:218.84838245379032 6:405.44258972279744 7:119.3001232412564 8:184.33776416515482 9:81.75958856627746 10:56.847590968007275 11:239.21346590944003 12:114.43338441687744 13:35.36689675964738 14:4.362295582603945 15:16.302027614836295 16:8.444161286884347 17:1.5348557661733502 18:1.419774097858359 19:20.197342298541813 20:12.158099050210337 21:75.20466309539876 22:46.254806675914544 23:0.1638708870284268 24:0.2065857726330551 25:10.008266870598002 26:30.85351712724677 27:63.52882036095099 28:5.4216422867321965 29:48.58121587243462 30:4.304791963464633 31:261.1077131697586 32:49.77583222485157 33:12.649555395749921 35:3.2580347835238723 36:181.08526932713443 37:30.255571044993605 39:9.712513124291965 40:67.43836119210543 41:17.879500507523932 42:23.95664151327493 43:24.010304180546914 44:6.696893325466127 45:193.67156693078346 46:0.013600250575827994 47:14.238920852039332 48:206.13317119587288 49:38.07971387115509 50:38.15831800668595 51:5.892485457459642 52:0.34014341897435835 53:2.559409058563049 54:22.254628797786577 55:8.756167150105162 57:30.682546305734977 58:76.92395610558697 60:24.055515441126303 62:112.8277695272163 63:234.13092980320414 64:38.946024843310795 65:129.61414052356224 66:12.359915295242516 68:7.462144814876788 69:18.470048986772795 70:75.28893417045866 71:7.580180303186403 72:15.623565036222907 74:95.15241231610187 75:233.62027576891415 76:22.14338830721259 77:3.5652629033995757 78:22.41910711209338 79:0.14089554564058496 80:2.1679867952417973 81:68.70569833442457 84:154.11675145477327 85:20.214085080112778 86:31.56673990855981 87:0.8881005497078416 89:14.530141815867282 90:81.45487898624557 91:4.431868526357407 96:0.755971790150453 97:0.00851341443420922 98:9.616017169133219 99:41.623650470085266 101:55.43641091239648 102:3.0060213984593123 103:0.0017151882391475835 104:47.22834387994783 107:52.918178617168515 108:0.5616378932710205 109:13.62971492775221 111:0.003443347185892416 112:24.221013663921067 113:3.4992580743482766 114:20.63209146614278 115:8.236422583884819 116:237.03404537204153 117:0.010465489124515013 118:21.06926409107177 119:36.94825753262928 120:65.58902905325972 121:3.864507984448072 122:0.4167490462361158 123:46.885539273222406 124:18.402132804100493 125:4.027687148973264 126:6.381587994413599 127:30.05574994138084 129:34.41674269898337 130:47.804621262128045 131:0.043206045266904365 132:99.97044104062633 133:22.70530687072681 134:22.73270952939486 135:48.29858763014995 136:154.07727865229572 137:173.5825213704691 138:9.391592587319447 140:12.44300669099128 141:130.1594026165328 142:12.556373068901726 143:53.76964892547569 144:4.414186873923897 146:238.3846722895406 147:7.2571927869076065 148:7.313457915750054 150:1.0662152198845345 152:99.15210332627217 153:1.0802072837156234 154:4.8814274768293835 155:0.13014617158551897 156:1.1086106185143791 157:0.13627240901833693 158:0.13783030264643248 160:1.152284232105933 162:0.1590605237321002 164:7.842451406141409 165:0.1748492758347622 170:8.15512457634537 171:53.787789094597954 172:14.609594796226634 173:0.2132854887315654 175:1.3516816662546614 176:34.90682587500317 177:0.13007771848930103 178:30.677798694302595 179:5.666144307999361 180:22.584427337138173 181:129.74579578056884 182:8.56665713577025 183:315.0881627342982 185:19.276872187733 186:3.5149662742561145 187:107.2489707588428 188:0.30776320094779286 189:36.80284956744335 190:0.0724688361355023 191:27.99765639494013 194:6.27346750780545 195:9.296799791182226 196:1.743109669557626 197:68.70272368016948 198:1.7638964510182407 199:28.61209960153049 200:12.73869405225679 201:28.84826016904119 203:13.066556364033914 204:29.28972636519125 205:25.023190792008613 206:6.745151700078576 210:4.197231973548047 212:6.955049486408463 214:10.168311171707835 216:4.319387038279909 218:0.016256505243746215 221:66.79426862188528 222:4.432540526012277 223:7.241269994850784 224:10.51109506581887 226:2.219499082164733 227:22.350953529181407 228:178.5570961864794 231:14.528898086429727 232:4.709126390133824 233:2.3421761982419644 235:10.938223490249042 236:86.79526655273163 238:36.851232780017014 240:0.002307177877303799 242:2.4523639822022485 243:0.0012955370364034565 244:23.288797146631985 245:7.915027560388547 246:2.5092902782094724 247:15.185525871032509 248:11.511862394492276 250:37.92321822166804 251:2.597071376918065 252:95.3246359896474 255:71.07593220791051 256:5.15273527775462 257:11.636540947902597 259:48.641457790585726 260:2.4478382469453786E-4 261:3.294046676443345E-4 262:115.79802467573913 265:11.865743497612163 267:0.001106393706675044 268:0.001106393706675044 270:0.0018856703654422816 271:0.8816735579560683 273:0.8871778190641947 274:8.583296904367327 275:97.85798894430125 277:73.03579400079602 278:91.68835476374326 279:50.07123825823052 280:12.23509746735321 281:8.690809233792022 283:0.9264831066146413 284:2.9120273214543593 285:8.800094649826178 286:25.1064874890963 287:8.866536947184727 288:16.437630461945126 289:25.239176409297958 291:0.9790737016394058 293:99.95779635897307 300:9.162297388400342 # σύνδρομο
1:88.42233362920388 2:53.849959929136524 3:37.31512527464774 4:201.29270223444274 5:429.27032985345596 6:111.75208005079435 7:76.80730014635874 8:19.91265313629019 9:138.68975122843946 10:134.0047826944206 11:137.39043026578562 12:75.39408690039967 13:174.89703432483955 14:2.545273982376052 15:191.08883411920456 16:316.21874051036826 17:2.109415788386715 18:90.70880499780122 19:1.0893715269344415 20:11.247683747886333 21:122.04879454602856 22:42.270689461251344 23:21.652799060203968 24:322.46912354509845 25:72.83699021571616 26:5.324952781551109 27:1.523487972845162 28:4.457237779907158 29:30.2780412655038 30:120.9221383693961 31:981.3402791642036 32:127.53802573618822 33:0.3633890617950695 34:56.99971733236033 35:0.1368742642409856 36:19.719749084146045 37:19.80616837410299 38:9.712513124292107 40:88.46165855157636 41:13.703133632902336 42:16.558957109637216 43:4.90720672930204 44:9.698963154132393 45:70.43468002346506 46:58.34150489114465 47:10.144854737629569 48:1.2988764573467713 49:715.7441423291235 50:29.20253976562427 51:23.09833946223376 52:45.21472922716533 53:17.24940700051611 54:177.23473564345258 55:7.185917030538847 57:277.03999493218 58:1.901574403516188 59:61.469888679288154 60:36.60587821181735 61:5.560231745122072 62:0.10720030885982183 63:5.568784630574909 64:22.366639529905434 65:53.866035648649834 66:92.09210989474214 67:72.69091987550905 68:5.867142586271207 69:26.54210246298856 70:68.74283684907515 72:8.315068210221527 73:16.73947127810339 74:6.003592963242407 75:4.010617539065315 76:20.11348671237303 77:20.132832284125886 78:4.1139593958169 79:212.2567159850944 80:0.23070602139623222 81:2.5690829661474877 82:44.39505456420018 83:11.805816108417464 84:1.191173628831313 85:24.993818668982378 87:18.626419179130835 88:18.7642721226157 89:64.2974324125958 90:29.80155727443616 91:0.002626976839322837 92:139.99233895825765 93:30.153204413960914 94:0.6545212012080647 95:3.0855986132352 96:38.851663750491554 97:10.238475751601747 98:10.37939506367212 99:76.71469130257896 100:3.288565177843376 101:16.77068449010296 102:44.23273282224482 103:31.59394940584462 104:24.258062921136485 105:69.20536032407131 106:3.627168616493168 107:41.40139533870454 108:3.746905450699004 109:6.007230090522709 110:0.01903840170201702 111:18.029671326060207 112:2.0379916361141253 113:3.903837202263581 115:14.995125523458348 116:38.25243175766602 117:6.349914441790135 118:9.040302242699536 119:0.04085037686057179 120:22.80864417885244 122:0.8433956334541884 124:31.216021046554786 126:6.934231348012718 128:23.549390474627295 130:2.4990511928924777 132:64.99535996347603 133:0.09729714368570647 134:27.933527093505624 135:32.10521579542683 136:27.96425508211838 137:24.072298295230617 139:24.072298295230617 141:4.746745072749641 142:10.208923111709494 143:7.360432695590006 144:0.12155757309636114 145:10.356880259692968 149:57.88547276347968 150:1.2578204333890153 151:7.974967384714343 152:17.86793920763411 153:34.27127492034427 154:34.30877033354801 157:48.64728986085927 158:34.61121517164879 159:43.90408404846158 160:109.67511478611016 161:22.1933715503857 162:1.3864147587675086 163:59.52583888262137 164:65.07685444684094 165:31.000565599748683 166:0.2531747470786672 167:0.2683961382370624 168:5.823496865636309 169:8.730344303160054 170:1.5312019125943241 171:31.664432930080537 173:0.293485320799812 174:83.32963593946954 175:45.91055845982941 176:27.47808452095895 177:36.48296364290784 178:36.60831807417865 180:36.94628649909091 181:23.726931727763713 183:23.982281327177514 184:24.144071354104135 186:122.83075456284983 188:0.04778393750255822 189:1.845231410625789 190:0.04012497743383903 191:20.711283820736412 192:6.681709631521285 193:87.5409831184539 194:6.755756103405189 195:29.671599984560302 196:21.109742084614645 197:25.397253627657246 198:10.0041937228616 199:0.483803475517493 200:0.48710154629794267 201:101.2447604497085 203:196.75160032645812 204:21.746416860831406 205:0.5528411187611304 206:17.818544082929794 207:14.206473013662198 208:2.230068060808411 209:251.9494084110254 211:46.060950444046085 213:22.44814843955324 215:22.51686420388463 216:4.689186111269309 217:0.004083368850232008 218:4.753195187247597 221:22.83033007882723 222:0.6735684091424191 224:11.141149940697215 226:100.15093831898989 228:7.974634416248273 229:0.7385601393851601 232:32.95747799819643 233:2.5934505586063823 234:11.550734884502736 236:2.6308729868383662 237:59.68388520201954 238:71.32926520209037 239:11.691873067979646 240:11.739452281951845 241:19.782103909503682 242:2.707310889579599 243:33.624991190312684 244:49.3384207469262 245:19.9181112535245 246:29.027740760411124 247:5.419957208875875 249:55.53855918327213 251:44.64166037063581 252:0.90378102328879 254:29.521913653359277 257:2.887444360667452 258:2.897797344120023 259:16.22771837513002 262:25.11822832625269 263:45.256021243376495 264:12.487159897678731 265:34.932972686332825 267:20.803545361897108 268:62.39172088864961 276:5.875042816693651 277:21.175960313638733 278:5.891531832887475 280:9.192769972960003 282:63.518465439263295 283:0.017789307138909853 284:9.280992496649908 286:0.020619406334345988 287:9.392895133610297 289:13.16388566186781 291:41.618649266473646 292:1.1286110512787753 295:53.20156035339107 296:65.12207539112012 297:110.15546117359767 298:36.853104609058335 299:0.03333843186442509 300:42.24644026407108 # μικρός
1:7.453106634252 2:133.08431397544211 3:5.2681647198491754 4:295.1776157995925 5:665.6964424304938 6:1663.8458622573607 7:67.99860899585381 8:66.11256360044474 9:264.6033836996918 10:0.3797668623137174 11:2.2376460135308296 12:157.79300811808145 13:347.5451500339823 14:105.40014508861307 15:224.1833694991305 16:180.24423360717918 17:6.4744067949085515 19:131.95721402987695 20:63.93138551271259 21:16.497539864866617 22:4.383170590288668 23:4.6352290352694805 24:62.76803717428497 25:1.430217826313375 26:7.366892480261327 27:263.7602692709592 28:3.138361056441023 29:3.4922637726845296 30:228.5879443733898 31:57.235621613151785 32:272.3673866213651 34:61.94785726350345 35:58.5482713117919 36:36.156798628665356 37:20.278044337026152 38:67.43836119210764 39:88.46165855157643 42:95.60157268251393 43:32.92437641850022 44:75.4008399841433 45:58.40541367338056 46:67.89762849686015 47:50.968973121894855 48:1.3881251127003729 49:98.9079787597083 50:33.346460853748894 51:1.5468602921295413 52:81.32864426193713 53:449.6352075788678 54:63.888663705064076 55:9.829978628937596 57:44.83654111954665 58:7.798639346932488 59:5.569836099947609 60:37.20882791523659 61:63.13496027091566 62:107.55579484051775 63:97.21722396166707 64:102.49010828337208 65:10.722160899163528 66:182.75969429689752 67:78.47133020038656 68:2.2857852245755286 69:6.067917798829585 70:234.79313085438199 72:1.0171265014773239 73:132.3427251836569 74:17.115573359570167 75:47.462848596414624 77:47.52994501556889 78:39.52610900997184 79:9.095759990056946 80:62.415441808362715 81:40.62766141205794 82:2.7205108885281697 83:6.820681561374719 84:12.131339095210345 85:68.37662226722001 86:111.20707757983608 87:15.721826324638357 88:65.08066585837275 89:3.01439368458635 90:90.7460175805296 91:90.91605841935119 92:0.41072545778970015 93:16.23910440697921 94:66.30572002068745 95:0.44453435916854006 96:1.6283073542676965 97:62.18910286559266 98:31.515910756489923 99:5.47760211193568 100:3.4147911223117666 102:53.98931861828211 103:5.662768758959665 104:1.8577687593343175 105:107.59123941877114 106:3.7576517220585304 107:29.315109994896165 108:0.6836349777187674 109:33.61577650785335 110:61.095645444273586 111:38.10211144193129 112:82.24793692937669 114:42.8403039307197 115:4.114855704691336 116:18.80439691924522 117:30.434861197832113 118:15.489981079283949 119:12.314836125478319 120:35.45827637067361 121:15.970600920718349 123:156.6259147817051 126:54.95638769302512 127:0.9800366510621797 128:23.938246292996688 129:20.172358691704808 131:16.57813443649504 132:7.294177027884818 133:0.11482724617879216 134:1.054096488709346 135:28.36524590762358 136:122.48001373277572 137:32.74806373840456 138:56.06509932090453 140:10.336675671013545 141:13.545521052538176 142:24.689047560228275 143:10.467314705858543 144:4.9929188961355875 145:0.14677992296009426 146:125.6355943205014 147:11.0456386019983 148:0.14895725995631037 149:0.14757607280033508 150:1.3222146426622572 151:5.443205286749028 153:11.259196241630375 155:26.239540371194575 156:30.553753695333175 157:0.12747023128032933 158:11.42278952668413 160:18.60257225066961 162:1.4531748333363073 163:0.10855096233030329 164:31.332294452800557 165:8.666381662983989 166:50.48188984986221 169:72.46144716135753 170:36.63589347400353 171:6.064468951939072 172:0.3192731407600781 174:3.6181171883932697 177:73.06056637002975 178:19.76265300583384 179:28.297260351517952 180:32.79616239319605 181:52.30390804020481 184:38.03776777945809 185:1.8513811420565929 186:0.4237314334001554 187:0.03942727128221137 188:0.43261231451946247 189:59.29858500302778 190:34.170082358565494 191:43.95799628801091 195:25.622020006688647 196:71.58630639443668 197:17.457681696868782 198:2.068771496566061 199:25.79827460950469 200:13.721933531057129 201:30.51328228001734 202:45.13520532814289 203:22.00704913656256 204:56.234394235587985 206:18.103399405003866 207:68.33104753722115 208:2.308942827118046 209:36.38374075206339 210:92.20874007985677 212:51.94418807551175 215:0.6671574340499757 216:11.061467335585524 217:4.861921215889673 218:63.77925972755873 219:14.888592231908275 222:42.349076162716834 223:8.771683573367128E-4 224:5.248290277261764E-4 225:0.7390770685060674 229:0.77946687173309 230:1.7901204472986606E-4 231:2.4576996678309137E-4 232:11.734211523337226 233:19.672529652275074 234:15.568668667074473 235:38.454450391557145 239:5.311304188104045 242:2.791297275531306 243:12.06768573523397 245:0.0030570059240189614 246:2.850627855900537 247:5.546199737300553 248:45.02037770689808 249:5.606809191390453 250:2.931716262059174 251:0.006642946590786703 252:29.80612375321387 253:20.66313507393915 256:2.9731347167477384 257:12.490990360177824 258:45.38555808460289 260:35.09147898831914 261:56.765891192615506 262:0.9970510900638906 263:30.26698207274062 264:0.011707601301286405 265:9.06191652533878 266:12.72379946401163 267:12.776392444775178 268:63.01770741434564 269:35.56087245270765 270:5.905687887646121 274:41.112404140947724 276:1.0836217634527925 277:9.319409325780525 278:13.071443135907298 280:21.546475778503257 281:6.053950008806033 282:17.241552207323323 284:0.02418799950447401 286:3.3037230331870426 287:36.59234042436767 288:0.02830702823943212 289:6.206796512477258 290:3.3624831856824 291:47.574307976547665 292:13.461824163611366 293:26.84204516309593 295:1.215412251119683 296:48.19074441241166 297:0.039705622884153025 298:13.692829055891428 299:1.2353207781622817 300:3.4834032023732986 # παρουσιάζω
1:112.76065874805468 2:114.78504905599603 3:104.16240343341188 4:17.735491478380844 5:0.10797247266370663 6:164.57857894677983 7:86.34017988271307 8:73.764945905623 9:120.73417799378659 10:0.34287310087347744 11:0.6607258942398446 12:85.26933373287495 13:45.67614386555137 14:30.582191433825635 15:6.228399346629761 16:35.96997156086724 17:163.6138345766072 18:43.888603732316184 19:147.1081916054438 20:72.35646346239449 21:230.82161095326646 22:139.07507393795302 23:51.392257734164346 24:91.93272008318561 25:4.039931436183329 26:70.82174580084393 27:38.606799657576786 28:83.28488800997295 30:28.227039367061447 31:0.9160596228992521 32:9.575724886561707 33:39.18488750711449 34:29.297036345173453 35:20.407671950091125 36:0.05393281098482419 37:43.9116703274123 38:17.87950050752283 39:13.703133632900368 42:152.37866854442433 44:0.30456817756464366 45:54.739060450038984 46:13.169546449245667 47:55.606101891463354 48:2.816705273181348 49:26.529527753621466 50:30.084112936505164 51:172.03465583253282 52:91.67856927066379 54:31.52109652727771 55:15.5389725241554 56:29.47702764817797 57:5.650900203259744 58:0.8409088760650698 59:2.074024709914114 60:87.21863347694469 61:164.20545093136377 62:37.85311542268599 63:30.18231309194396 64:50.38897347330673 65:68.83765241690067 66:376.61285951786545 67:69.4253471312698 68:23.729004718792645 69:0.04325296340225211 70:14.174849847734556 71:70.23727599293801 72:1.0600692112162977 73:17.318244745135498 74:0.9107683676928838 75:17.457179980143497 76:0.03097797245365468 77:24.238155980986303 78:129.05715627011057 79:0.014685160310179407 80:62.91783553290531 81:21.744985961861566 82:2.792361504749988 83:250.04357382349272 85:15.45748580403333 86:5.0044026610811425 87:1.4577483406276153 88:19.359692629896937 89:26.554270726883022 90:13.075645193703371 91:16.259848965092353 93:23.354648168194004 95:43.70580859730867 97:16.83045841796512 98:1.733262427819605 99:31.849776227527574 100:377.6503118219883 101:111.46329696905573 102:28.402557131436378 103:3.5968744515682562 104:50.368519199187396 105:1.9985434816138679 106:0.021613699282954483 107:29.598547736180734 108:11.780788128681277 109:61.46297863459942 110:2.116999214593089 111:0.03679084422416457 113:15.306167422003464 114:152.75108503713454 117:6.634934335073623 118:22.869199664227114 119:9.449773174103493 120:16.115480531388837 121:16.156390528782 124:31.974617984293758 126:0.24416188217722928 127:0.10450451171509621 128:24.176145514566024 130:2.659388653721536 131:46.02515164060224 132:0.12217342808734798 133:82.46755610677653 135:20.680991720709205 137:24.70192996422937 138:88.41698223956094 139:2.7740889664769646 141:10.490849385886882 142:295.04309693750946 145:176.22446093674384 146:126.36099288016294 147:21.95656147428096 148:22.065774489382132 149:294.54124963706363 153:30.614404709388957 154:44.41003473135111 155:244.5589137920026 157:39.96015733171786 158:110.87675325378902 160:81.99571200847201 161:117.69890826792195 163:3.410156738374454 164:124.94789699230974 167:0.31271573065479086 170:6.144764049027505 174:121.04503459084954 175:6.20985874551233 177:1.6913808406638537 178:0.35985417502163897 180:103.70239108017418 181:20.208456300967768 182:9.48125807728044 183:16.533785993122468 184:64.08820997694117 186:0.035785901797614456 187:25.057921863786966 188:16.93952741833564 190:25.395406567259204 191:25.463788874362084 192:6.935405480127125 193:30.055271715363993 196:39.93204009312537 197:7.131890205409181 199:7.147276189161683 200:0.543535869015426 205:110.47170656380302 206:68.10975900339352 207:179.9609685147599 209:22.77136268254993 210:63.13440016716237 211:80.73806685382709 212:14.701789612255746 214:14.804371650713469 215:27.509753767533212 216:2.449398777139489 218:23.289688056834496 219:258.0963979480182 223:42.70526738432674 224:2.562401567887561 225:19.334355539751677 226:28.268010157920465 227:5.177101431238054 229:11.721451171677987 230:24.16055702906348 231:28.80802990195142 232:24.1980211872183 233:71.97911522561976 234:90.32114248349701 238:38.994480893789195 239:0.001959055683332998 240:55.23289405405021 241:0.003389156423919741 242:0.003389156423919741 244:12.268402167836799 245:2.8825740300507983 248:0.007906531204223152 249:0.008337068078522912 250:16.48001031729407 251:0.975209441459617 252:74.23260366271288 253:12.593763008615175 254:56.690732913587674 255:12.593763008615175 256:0.010181381099669784 259:30.218427976953798 262:1.0248654450016415 267:94.43581766568052 268:30.685035555398937 269:94.64822688757195 270:30.87539948888358 271:3.220781857759316 273:21.574838309443784 274:9.379970184235287 277:6.083082593275049 281:58.53750934137943 286:109.87981145292821 287:1.180333036254463 289:6.286530058004265 290:97.06503933521402 291:26.912230538851887 293:3.453092242915715 296:42.92808014112862 298:48.49871432871414 # οδηγώ
1:36.78344822357463 2:127.30968735240855 3:214.28135475990572 4:372.11110154508617 5:124.41418931053298 6:3.0032009778937114 7:59.43715860254287 8:42.18316817747111 9:30.003066609951176 10:289.94288422085157 11:3.5811947003134725 12:123.48042959362135 13:27.829805382408367 14:25.294477953196026 15:38.83156966626811 16:16.881867751357344 17:3.675394267450787 18:93.5758721348598 19:65.97289993636758 20:68.91314539061358 21:98.53270240594156 22:85.95979793840436 23:12.639986665695524 24:554.0787604651213 25:27.94736771177807 26:48.16994453080443 27:7.887633430943979E-4 28:971.622915514307 29:477.07611719432106 30:114.37690469964366 31:87.92884877537293 32:7.562055453840273 33:35.96880542590007 34:1.3586829238781597 35:2.649732021358291 36:89.84879383907 37:113.63682575181578 38:23.956641513276562 39:16.55895710963744 40:95.60157268251501 41:152.37866854442288 43:1.9840973008920857 44:67.49771746613611 45:126.16548219273635 46:10.702431520601753 47:92.2819244854439 48:235.30146176473804 49:380.8399530006017 50:8.990559094748587 51:96.88247322765362 52:24.13970954460079 53:39.20711444956567 54:39.3669322466626 55:3.5138325534678034 56:204.69823820589747 57:45.53821329145262 58:19.437441366086492 59:26.253195652037725 60:1.0415551272486516 61:0.06082599115610151 62:125.0223968418589 64:26.776159930534032 65:30.686706603119532 66:51.33436971222962 68:51.78307392440598 69:110.8916055673442 70:27.72662436958141 71:70.6086697502166 72:2.4684814847740446 73:17.466813059414754 74:162.82952302371964 75:0.8719548180098041 76:6.471419615802114 77:6.480924269884442 78:102.2245112227581 79:114.4696747361866 80:82.84393745339936 81:2.804881445440472 82:0.32647211694418765 83:104.72818287611516 85:7.1404168616604 86:46.99965710205502 87:129.53732467188243 88:19.512422900938017 90:7.606936333264449 91:3.2131152102490566 92:19.815162386512178 93:62.06902660558884 95:13.529654045323356 96:62.95281205116277 97:5.544462823928737 99:1.7737581114729168 100:122.75690647863486 101:45.3160276851273 102:0.5989520448429307 103:14.248896752581885 104:46.05677580115296 105:8.757514350074059 106:81.29229285678811 107:2.103467024904529 109:151.8888046975644 110:0.03785442181021061 111:26.194369726909375 112:26.382367340863198 113:62.49152766231872 114:22.581786603456138 115:22.778493923933485 117:26.847417087620286 118:2.3482690716903374 119:0.3054762704032437 120:4.543391518324165 121:4.562124070769774 122:0.9564300037432157 123:86.37814393014797 124:2.589820203378383 126:60.66532597376832 127:0.11177913007385498 130:128.76456185886076 131:82.20184214492964 133:13.646538801274863 134:2.779678740444868 135:0.13547869793682385 136:7.547444551609383 138:142.6450360073814 139:0.14254701663670283 140:215.84641640750192 141:89.0039147716627 142:156.1970917620378 143:2.8904954208825973 144:38.15049543512428 146:8.038779872916026 147:39.359450322265985 148:44.24644577760381 149:18.37938248326667 150:1.3892125862406277 152:3.239534315055989 153:39.84534082602468 155:26.645479919369567 156:22.60106587563632 157:1.4466489028299292 158:3.3327998190426813 160:0.10291884898206322 161:0.10059063906802262 162:23.058732949888874 165:5.991425242613691 167:46.431943936874845 170:1.6722472221800948 171:3.6943795310830407 173:9.18793643132966 175:19.924123779373893 176:28.28981968111615 177:37.46305136560163 179:3.8595576701525616 180:9.458293726123506 181:52.92830199115477 182:1.8277803730288782 186:81.93840922968405 187:29.616383590953216 188:76.36179991839532 189:6.897163265923383 191:34.711735586385096 192:21.425478383534802 194:21.578980607072033 195:0.016846590395930512 196:0.5444886678537031 197:2.139868516985569 198:2.1473162927054887 199:55.82717163543252 201:26.38742649820447 203:18.194294222866127 204:10.746973210747695 206:62.72645023476913 207:31.963002478377593 208:18.658605985458603 210:2.398676675173104 211:47.14347604624359 212:47.19943323868268 213:0.0015336924898683203 215:0.001212041534191387 216:4.935112802587743 217:7.9680307808775686 218:3.8015429610017764E-4 219:15.140581917203328 220:0.7455700856864346 222:141.03165830981362 223:0.7586589533384963 224:0.7719239704749465 225:28.3395023095572 227:83.61970999693459 228:83.70818436810299 229:15.627366022592431 234:2.7617560324954975 235:5.368007467697768 238:12.111959788476117 239:0.8846793888120763 240:124.26916668238178 242:0.004422734160617298 243:16.19639958983741 244:56.018485070893554 246:1086.1151208907472 248:16.553202901395952 249:25.385727315857174 251:35.160712844796954 253:1.0047019910264643 254:12.680336472372872 255:68.6485018524764 256:3.061429814985723 257:5.798678690128529 258:35.36428127811845 261:9.15137306035404 264:9.214336897231039 265:16.985183316542503 266:0.017118659278260177 267:30.84019724329644 268:0.01842018011411377 269:46.64682912587689 270:108.44947284777089 272:17.304744329206116 274:26.345090274295302 276:47.16077772547733 277:58.550007904835994 278:36.471044980365996 279:52.85098171872163 283:0.029891169607462405 284:31.615606950842228 285:1.1812002571957643 286:47.75318439994516 287:0.035358986252430516 288:37.02194450435196 291:22.315044912469723 292:1.2259806164589322 296:72.56654262383134 297:3.5635626629956003 299:37.76302283359339 300:6.552855365276988 # σημαντικός
1:12.725014201741411 2:21.65651076537666 3:191.86384877657994 4:22.407705251937404 5:50.251597984020115 6:320.69050821292245 7:233.21336186355853 8:12.819651445426778 9:143.09711848622024 10:0.982204012367261 11:383.097966265221 12:155.47332506393127 13:98.36997471407669 14:20.156798026083052 15:196.16555927000383 16:10.293152709640081 17:10.569303136874797 18:44.33829125268193 19:152.89293179407352 20:438.17746237825696 21:34.0863514237031 22:103.25127620239549 23:6.5729830629759425 25:279.2909372137883 26:262.35685417601377 27:38.990362951203586 29:164.51653702546918 30:69.50300474068344 31:35.85735055911679 32:92.65379848308024 33:36.039139158347645 35:10.148299760488955 36:0.06380023981915596 37:0.5665683172796591 38:24.010304180545205 39:4.907206729304248 40:32.92437641849786 42:1.9840973008933362 44:38.883312501837075 45:35.496183340543276 46:132.97013372469166 47:1.2935048832954612 48:0.5028446956176235 49:6.699573392593084 50:2.9386947899414446 51:17.67286751606267 52:1.343244782451908 53:73.86614580416533 54:28.182761362996704 55:32.7078069142683 56:26.131521391479748 57:217.68049228169085 58:5.773421315950799 59:26.302809807505017 61:13.671628189444412 62:0.05926508182248261 63:88.30190705128061 65:42.60741916223033 66:4.081356499783452 68:70.22944124666165 70:0.03214942443970575 71:35.45164085975245 72:35.506120435366086 73:61.40185095584951 74:20.812761361351196 75:52.63351457451779 76:134.53871967438172 77:57.20177862371779 78:0.8324411762009499 80:360.2124082774258 81:29.26975805191651 83:4.78395774576288 84:244.8460319196351 85:50.62225185528875 86:5.088528640321618 87:3.558890967422649E-4 88:66.01362620090674 89:34.63813300173334 90:23.27324921908 91:0.4502261326147655 92:19.85373627320795 93:279.66023007358945 94:72.20808085966706 96:3.4349301839118014 97:169.6753730389718 98:164.36583891178867 99:0.5527498924960683 100:63.80417202342034 101:69.18838475554325 102:0.6038500399210579 103:0.47044920313781097 104:21.422069707118727 105:138.1764497532886 106:42.21890134802991 107:29.83794776301469 108:2.130217571731832 109:82.47190693023794 110:453.16388586499914 111:22.40305233815315 112:43.43064503906479 113:12.22214168559511 114:22.621533663141218 115:26.69856313445219 117:19.279667395288186 118:4.356501316738052 119:149.26262351384267 120:2.499567536637584 121:287.7379464448295 123:55.06571062600298 124:1.009497499680861 125:16.688801529580967 126:20.418754311983307 127:16.773802146145734 128:16.859392966995237 129:82.23125357696033 130:20.58921965132264 131:37.128935652014654 133:1.1175784453864015 135:13.69322677632534 136:123.81364413273545 137:0.1446283192121724 139:17.274222359038152 140:0.14753507838370603 141:13.846729703925806 143:5.123823135093221 144:57.48015568012289 145:0.17148135141138618 146:1.291307545140709 147:115.72428099307949 148:14.753931632633078 149:18.411842036127364 150:11.465158089514206 152:44.567613680046534 153:1.411565957462666 154:26.592812540724065 155:8.466312303274005 156:26.74944604355699 157:54.984391587914935 159:8.556897228832659 160:0.10141071732780499 163:521.46291568094 165:171.75332674496264 168:51.62373099890431 169:9.141977309375497 170:28.125505324171122 171:153.68671643542697 173:23.962727104176476 174:68.17705306445615 175:0.061394062506472745 176:6.302141576758789 178:57.73909432016554 179:74.61360625573462 180:3.8812796993438967 181:58.253472810733 182:6.5581819966914034 183:64.13313623403783 184:4.023409731923071 185:48.885276820332344 186:54.14862509180942 187:21.037999905033622 190:0.49828360372162306 192:39.66955163486893 194:77.76628319038767 195:72.27638767882264 196:0.5481978552277053 197:0.5551130894225286 198:2.1553182640009982 199:2.1553182640009982 200:26.24624094023198 201:7.322960893073041 204:7.498080551769234 206:46.53729795671162 209:47.087365605819585 210:2.4069815592084383 211:23.008434871239558 213:0.0013696291023630259 214:27.661444847438066 218:3.012884774635838E-4 220:8.037597308385966 221:107.51113835461447 222:15.245704922027878 224:11.578026795618424 225:71.0769952684965 226:115.11825278980345 227:15.597828679399791 229:0.8264704829641525 233:33.88513379832925 234:0.8597775686435108 236:225.82153791589496 237:29.25590235784905 238:39.229723045255504 241:5.539853392298204 243:79.49823686145125 244:0.006072796634142222 245:12.376139204608679 246:2.94665033500598 247:34.95247520195203 248:319.37730405788136 249:40.31180564058704 252:9.003759564990814 253:0.011821005341736893 254:0.011821005341736893 255:68.71749128740221 256:87.32239741570937 257:0.012347865784899312 258:0.012887126160891743 259:0.012887126160891743 260:0.014579928607198355 261:25.788377069218985 262:3.1342851833341516 264:69.46223011275933 269:0.02034849171121774 271:9.446193880012085 272:0.024787232606844876 273:41.6308701947971 274:6.116729074808723 275:1.1306012114200596 277:47.2127649842229 278:47.27784223490696 279:17.428758658582453 280:31.457500744958484 281:77.01996076862756 283:6.233939922819418 284:17.59369025213988 285:47.738659668084786 287:42.415304666078406 288:103.82999902429043 292:168.57352522358352 295:60.253442692246914 297:13.934126189871817 299:6.5665258588677595 300:10.060120151735726 # πρώτος
1:50.65206481569247 2:206.93083536618295 3:21.394212505036073 4:88.46452220489508 5:1.3754667273105101 6:6.212402283464597 7:139.25180309458386 8:219.55015655478402 9:4.1387704843726825 10:9.475764146765902 11:204.6879045437439 12:128.15605814555167 13:170.75424851782697 14:59.333302830023065 15:97.89492574163616 16:59.07980152574375 17:18.557444623323367 18:110.44561071501732 19:12.02433398687814 20:101.44531063496875 21:39.21578615713374 22:106.98431192125788 23:1.5665796901233722 25:12.789795744380516 27:40.876620717601654 29:63.485812078781855 30:108.55042057188717 31:56.56921312884414 32:34.10553131961096 34:10.724515996063314 35:18.896021316008234 37:4.720956887566921 38:6.696893325466646 39:9.698963154132128 40:75.40083998414485 41:0.30456817756661564 42:67.49771746613646 43:38.88331250183734 45:11.20320636869985 46:20.16170005985312 47:8.999705090273986 48:47.167301272951 49:223.02660204674825 50:3.285888800489829 51:1.9052102953913832 52:201.7983164526262 53:96.08304103462575 54:45.140001984372105 55:34.12103306782006 56:4.110676188223792 58:27.494015466912284 59:344.1911713408067 60:8.77160175906771 61:11.562543393302267 62:48.12915364826407 63:0.027336808756993 65:0.24956398172591576 66:17.95331754823787 67:253.91389415929828 68:4.566042087298199 69:154.06667135146276 70:72.93593860893156 71:72.97936330924614 72:149.04458676214395 73:18.41949261209884 74:9.44085431571793 75:2.821824937612935 77:15.368080878566488 78:79.0779426533416 81:124.15885027926637 82:61.2809154198439 84:3.1838663095299458 85:198.4135552917032 87:1.7094092530023985 88:68.10572439341898 89:8.062553130134656 90:24.319537429207852 91:105.69805518179953 92:20.797009489620514 94:8.362518432239002 95:59.61041052030877 96:0.01698790805346776 98:2.001195578624726 99:37.5985438707946 100:175.14862858738593 101:0.029598919274349548 102:29.80497681112699 103:6.2902307834165665 106:34.869768130054055 107:73.72415804412782 108:48.90556563219122 111:31.422320092718824 112:31.630372697158524 113:54.49119538539962 114:182.95180904890674 116:109.1356453746386 117:45.57500729142239 118:289.7625054356221 119:1.0276653659922506 120:1.0987159887780766 121:4.932482868327487 122:7.519510296693168 123:7.607030314909807 124:29.12415151418334 125:0.15738725036879683 126:119.09398101404264 127:1.1992263057716017 128:0.17260134966919075 134:8.022161710239844 135:0.19112721117549036 136:165.19866664435398 139:79.95823277347397 140:80.08153632344799 141:18.123712701643413 142:26.12302857099874 144:49.09844547711581 145:0.22900412155848868 148:94.6280405097894 153:19.37754848111619 154:0.08207659108832784 157:1.6263423847971523 158:0.32740084262642805 160:0.06845121829395236 161:0.06658993624751826 163:16.121664708440818 166:28.63168788330787 167:9.519032218520646 168:9.551965887041439 170:6.612926621245205 171:48.35458867530721 172:9.685142143220464 174:0.4390263644753631 175:9.735686931386965 176:16.84393304486925 177:1.9116331270691622 179:0.47641035103416207 182:2.0226496426174747 183:6.995232808853103 184:44.814402030291234 185:21.763746497935315 188:0.557818871991996 189:17.952956291737177 190:116.19084145480706 192:0.008484337779313924 193:91.55824759376809 196:62.81629382840805 197:105.00246670943946 198:36.57852089401304 199:4.738399330658803 200:52.06471460482054 201:2.399514162420895 203:23.198937972610857 204:4.941652178802837 208:82.87518537349032 209:0.7797630086858784 210:5.129102434748125 211:108.38267693286572 212:8.208846029705187 213:2.66325868094541 215:3.669777039338908E-4 216:96.29664029132493 217:15.736778122410822 221:194.42035536948447 223:44.21078505462543 224:15.978157153797994 225:0.8918495076094105 226:2.851531091439219 229:16.280925423363136 231:20.69959538998069 232:2.9747155336527444 233:0.9700685275178175 234:119.21199161778976 235:25.282010869187253 236:3.023526564140415 237:30.19882278856602 239:9.011462323949802 240:40.48762631459635 247:0.02009842478975117 248:64.05810766797556 249:31.131043392600663 251:3.258988607337711 252:115.55742592488639 253:9.472711365833456 255:1.1261940748652572 256:13.259864062006201 259:21.804791790896584 260:3.334422262663837 261:244.15084307938557 262:13.41634368054249 263:17.586228977349077 264:3.3783625651921296 265:13.495627103099723 266:71.22823390796857 267:3.4117259922160286 270:0.03855141807979255 271:0.04146299084931005 274:42.792290428906576 275:125.34855378406488 276:18.036911652080136 277:0.04449689639111133 280:48.60985784136073 282:3.572218814340255 284:13.986635087847713 285:43.39530221263378 288:3.655555158830806 289:1.3360448158858218 290:18.506863227394238 291:10.262520732030255 292:14.242513865626918 296:33.478290444659 297:6.882764433650089 298:14.476144626768905 299:1.4179603789406658 # περιοχή
1:6.224890122755885 2:159.10652347261083 3:214.14333731424924 4:19.94718260196433 5:139.10647034010802 6:326.9178535566533 7:369.09477006895213 8:51.5167666116096 9:106.3535233662037 10:226.24795212899792 11:46.65783026106048 12:38.98427019921871 13:191.7570552031849 14:49.2993508115713 15:1.6028372150022936 16:71.0099527951512 17:21.436783169472267 18:98.04715420621655 19:94.14335219405379 20:68.49932743761751 21:26.89032864294725 22:2055.1083044300526 23:86.90988065179774 24:5.790962650485857 25:312.1754418956783 26:0.9380058662188112 27:142.20225566863402 28:0.030710672869691386 29:8.028546469002427 30:6.079250810696839 31:37.92738580064029 32:0.09746197346281127 33:184.31786019194166 34:0.04047581410553469 35:66.66288765082352 36:31.92730993235149 37:4.8201156865926365 38:193.67156693078408 39:70.43468002346626 40:58.405413673381794 41:54.73906045003836 42:126.16548219273663 43:35.496183340543396 44:11.203206368701121 46:0.2035566507733967 47:38.05654064621771 48:43.43955106429594 49:1.810754918345397 50:28.400281737109072 51:10.166994744919904 53:26.015648779909537 54:10.512495136027184 55:524.5361844869288 56:4.188949820266117 57:31.42379021907982 59:75.46944332581208 61:6.551214322366968 62:140.6671550131312 63:86.4190273387764 64:102.10986982809204 65:0.017773244830422613 69:2.763749296136389 70:2.8142292609665254 72:0.7406898830071913 74:78.59449348231732 76:22.19920930965492 77:0.716514810470995 78:22.45865328172083 79:56.266468229829734 80:1.5141468830895097 81:124.82003052502444 82:130.9835105888678 83:0.599327343580858 84:13.321215934579305 85:1.632519344754717 86:116.22373301563793 87:3.4784661493336864 88:196.11331063624812 89:0.5064180767509721 90:68.93985789460925 93:28.69940076987146 95:21.30340041513415 96:1.9910460679170239 97:37.53618178318132 98:60.976653086648994 99:2.0530733464688553 100:0.3967029032748597 101:6.32884024310671 102:9.034907788117874 104:26.431990833643766 105:4.314892722381654 106:78.81536487810715 108:2.417972573246467 109:0.9176463226525293 110:9.724042253411156 112:9.891674652102536 113:54.838797070580206 115:16.555524475661855 116:28.07927181818474 117:36.740621835892846 119:0.11733864828281525 120:111.80972397037692 121:67.02966478439255 122:142.70376424749136 123:72.76385076660829 124:33.65342913139927 126:10.87823415192682 127:5.223224350558561 130:7.972448030599819 131:29.82980001613268 132:0.19638292504979674 133:5.397874653262989 134:58.66135753184126 135:1.3121505090757164 136:30.20073602422578 137:30.326039049513923 138:39.28578564344154 141:317.4057434976119 142:1.3730517932169013 143:39.663187517963756 144:54.42165849994736 146:8.633253304375408 147:50.820271990529186 148:0.30415118938276026 149:61.43302207792723 150:51.244606564263925 151:27.707025409727017 152:12.189229125290831 153:1.618169689259245 154:3.607601305750693 155:19.63997862124098 157:1.6623493339318407 159:194.4302253551569 160:1.70183953298039 162:52.45944589241482 163:68.55396189247595 165:0.3963817261073028 167:295.3087707039863 169:1.892797396997727 170:0.03621482183355062 171:9.76955849921863 174:0.4559286657711486 175:20.928488464611092 176:0.45877347190881773 177:6.7999790526180846 179:44.376531167752496 180:30.012205672385296 181:77.1109623596021 184:0.5403984023716373 185:10.453995349057832 187:30.89078576972554 188:4.49496144058837 189:184.7810162589338 190:0.6072091235915927 191:0.6142057915606149 193:31.501570974708677 194:22.599172368231493 195:46.728128735011545 198:125.10523707136971 199:18.667871815895776 200:18.69566115608261 201:0.0016940042362293566 202:23.10664359888886 203:7.958212627532955 205:5.041419608544828 206:42.900337173390525 207:8.225055345027657 208:33.25378812890519 210:11.700177915108705 215:0.8359359653290859 217:33.90702561138126 218:5.388764632583121 219:15.917497989766517 220:2.803357588064866 221:2.803357588064866 222:0.0028322294312152314 228:153.61732599610244 230:8.944392477437075 231:0.9880215758802298 232:5.735351790983826 233:12.624135297394979 236:35.33526178654387 240:51.619198916099954 243:12.939062819052564 244:108.02756686705705 249:9.498272942522402 250:1.1333187226661856 252:31.370181748129287 254:13.34284006693765 257:6.202926889618201 259:1.1621088523858407 260:22.064828307035267 263:9.728695532933733 264:59.41453855824542 267:6.380029660452693 268:6.380029660452693 271:13.847411676022924 273:104.98156658766707 274:43.02914170631771 275:0.04764785009029477 276:18.167829872510364 277:43.148451982341456 278:72.68634953947249 280:32.60574806184769 281:1.30284444805935 283:10.14546508025214 285:3.6663219076125966 286:67.17097257350859 288:6.7362213550446475 289:6.753810042538415 291:18.63840008906356 293:14.410878164680456 296:14.586922994140561 297:3.8509070340139147 299:74.76356787995171 300:33.72635075481056 # διάγνωση
1:0.2364830233071126 2:74.83984646276943 3:145.03821429334678 4:129.84105449908995 5:158.33481406124224 6:3.063431905314086 7:85.87720766618443 8:43.17998020509686 9:61.9337637703886 10:31.776272920466322 11:34.77728376644585 12:2.3638835941013046 13:39.891312972783 14:33.86358125441775 15:49.01755371481923 16:16.3971486444698 17:163.0246799010674 18:10.298272307754129 19:55.289875395032794 20:1.3873881012732652 21:47.32428450910952 22:47.44394043833381 23:0.3798628244995291 24:191.9254237809548 25:1.0027148831114396 26:107.04607340099429 27:53.15928476263204 28:17.422503491767788 29:30.74190318416215 30:13.05605081395124 31:88.29601624585987 33:6.599472193163154 34:8.844559318640902 35:85.36491902902002 36:2.139774519031562 37:0.016935543248933278 38:0.013600250575813879 39:58.34150489114549 40:67.89762849685964 41:13.16954644924751 42:10.702431520601198 43:132.97013372469038 44:20.161700059853363 45:0.2035566507728662 48:9.954744221317362 49:18.650710063879774 50:105.2668717653164 51:0.1179684346204245 52:1.0929953072014977 54:1.0306976035748974 55:23.78701420104073 57:28.128199126222263 58:4.380663130679504 59:101.92243029608807 60:152.9964016146234 62:62.763900665161096 63:2.6818185323373642 64:6.7623252588481515 65:1.2677367770308037 66:98.85686530473428 67:0.7437655499991436 68:0.005632126816089906 69:7.070541731422004 70:127.72702898511847 72:0.3578349983318216 74:0.002913888958695714 75:42.23102750061198 76:33.96660701128481 77:26.2433642276345 78:10.04084145020218 79:19.784992867345064 81:1.632898991611263 82:23.71067650028128 84:0.49730976441966507 85:44.348063736987775 86:5.749218610091227 87:20.891598435151927 88:69.30776904883173 89:32.61524541805516 90:0.014276896639556873 91:28.87449044283459 92:130.61789990747562 93:295.96352629439025 94:97.07923124638461 95:55.854721780083814 96:0.02914532209428026 98:2.1333907411843267 99:87.68238444545973 100:47.54323222454273 101:116.71108085304381 102:57.612721977451095 103:153.34674390239186 104:89.61035981333883 105:85.0489820330279 106:58.94383433854742 107:0.27385181731041197 108:126.34219801542176 109:7.084410974248399 110:417.90358934160844 111:0.995750420264019 112:28.120419407565155 114:10.127218913405175 116:7.396490915317424 117:28.591528584683807 118:77.1515432199405 119:0.13491784159927744 120:2.8988918917211284 122:17.551731549969134 124:25.576032630393314 125:11.027122496497983 126:58.42653572043001 127:21.8076357431421 129:5.420313050251934 130:1.321987725055814 132:22.15547685660373 133:22.231092708808124 135:86.52662412234692 137:26.464611218931182 138:44.51438162607711 139:22.383492148473 141:64.95464574234067 143:35.51943095953464 144:0.2581902769236807 145:8.597184406843818 146:27.402759796852337 147:15.754698160226825 148:0.33064279976467675 150:9.122678539946868 151:153.36269093417786 152:28.079093553841894 153:114.88376513762886 154:9.183451040698085 155:9.229357792612625 156:3.755461463104497 158:20.061947873282403 159:1.7396908735356924 160:0.3848737829935019 161:0.05109085730366177 162:9.51085363822875 163:28.88135594429019 164:3.9562080995838875 166:38.4917481753069 167:1.9180147202182198 168:64.82805288356721 170:39.10622458649105 172:4.167933197388873 173:82.49869240473012 175:4.197701760705603 176:4.207673906664655 177:113.46788770069327 179:0.5262158489305732 180:2.092078060031307 182:17.717290861826275 183:30.714809820144588 184:109.36779125091327 186:2.24433177892888 187:97.67075237496091 189:41.29051877422104 190:68.49834619932304 191:0.6494536239190106 193:165.92373218601878 196:4.878141364414474 199:4.913412257947166 200:47.53633653583889 202:70.19101420854422 203:0.7682054922800019 204:2.415488025803882E-7 205:114.92027667430627 208:38.64235489180135 210:2.731345317521923 212:38.83197322572476 214:33.98397071785721 216:0.8846791804261583 217:12.197771553850288 218:0.9077015760116023 219:50.12539635252084 220:24.840788662107396 222:67.43575890200205 225:39.90761575154223 226:20.697033998708665 228:8.987786357411888 230:12.771877235851118 231:0.013876207613669471 232:46.03809893593737 235:21.18794977224968 237:178.6437664557968 238:41.04279816145085 239:5.956318050802484 240:1.0775176796764872 243:17.218594210080276 245:0.024359323202202833 246:9.493845056630533 247:1.1547317989555252 248:22.015112676381328 250:3.376194362395754 251:0.03290953118396686 254:1.195076616535728 257:90.4609299168784 258:22.230518339972647 259:1.2068245963688553 260:13.67092584319562 261:13.69724352818189 263:13.75011119136766 265:9.931538766437386 267:1.2670845183782709 268:3.5414055253435732 269:6.5350537221161185 270:60.478736793371716 273:119.61748121911896 274:6.635450013566175 275:178.45111506060073 276:14.129114533801086 277:0.05681274156358 281:1.3493750796078332 282:18.538288850310447 285:0.06650089155138396 286:14.381379629008872 288:28.291815543324873 289:0.0716883243853314 290:6.9130486512893174 294:81.46538963865221 296:62.74494982727049 297:39.42118991022442 300:3.949995937848836 301:3.949995937848836# βρίσκω
1:95.69774739154296 2:9.389968726102811 3:93.53546309386118 4:452.628584157856 5:51.746676103232176 6:41.25147412218077 7:164.5624355455249 8:37.38766355706316 9:198.93268984543622 10:18.682152838081826 11:72.74548730732049 12:2.381821222288562 13:5.1028085540486465 14:2757.117867211752 15:766.0201657861721 16:88.4773842740316 17:14.384541424906738 18:871.1724284071639 19:1235.0384427859815 20:176.40951890057718 21:66.32082449178681 22:30.68946137808586 23:0.15019287191282873 24:355.32712789722956 25:18.56972947023277 26:6.834530989821839 27:5.369942029704966 28:39.842807985841304 29:21.290255835746226 30:167.33162159644996 31:6.563158583575757 32:0.7214368158586826 34:39.161896664876174 35:72.03191675941993 36:9.104159383312437 37:25.948318894261558 38:14.238920852040035 39:10.144854737630078 40:50.968973121894905 41:55.60610189146262 42:92.2819244854457 43:1.2935048832953273 44:8.999705090273881 45:38.056540646217954 48:28.733292895707482 49:165.88513140213806 50:48.57595742735927 53:2.1763378575643357 54:2.203341959112363 55:110.61505652592021 56:14.55001457065632 57:2.5592141866627234 58:2.574576868226496 59:1.160345018277203 61:477.2407266314295 62:25.044279074222935 64:160.01807130983002 65:68.11825372016935 66:33.11249780003554 67:1.326476518037981 68:37.480049385595784 70:2.9384225702882896 72:55.32316772685041 73:259.6947205443654 74:69.63262304254363 75:34.00098269567415 76:170.23119485679635 77:46.700119960428474 78:3.0909911118809044 79:13.298855424639504 80:3.250434103005296 81:16.662117749258126 82:1.668207743604287 84:35.61104432012244 89:59.58175666624121 93:3.817231828666067 97:18.373956124425188 99:77.12025272265474 100:140.0451269930472 101:18.863152182882214 103:18.963118912616586 104:19.267429924465677 106:16.052963863105607 107:36.03873740074902 108:2.519811347237613 110:36.32564594927245 111:127.3254447874342 112:92.6573681025603 113:41.24829777747382 115:66.10851060136282 116:66.25678711911057 117:4.899678856936337 119:4.9648876974764695 121:2010.5152604509879 122:5.1659139019824005 124:5.284557930067478 125:5.334831490418871 126:5.375412560245043 127:68.98805022822809 128:887.3433730658734 132:103.821737292083 133:3.2085813324561037 134:22.296354970144915 135:104.11402198416435 140:5.636581240885306 141:5.6473062420160725 142:49.81620175214846 143:70.80483164702169 144:15.146425405820356 146:3.5104320963852174 152:73.38480543829475 154:19.89629730092138 156:24.096918115287124 162:24.560440974835945 163:24.589880279276663 168:6.776806050812512 169:65.20151361966849 170:25.344668139103327 172:323.1114264521618 173:21.209131108048112 176:17.28059851622646 177:25.59414230216534 179:25.911677869055524 181:40.00896397771327 182:21.82955821485614 185:40.891160775246995 186:26.667234393679404 191:52.020390653641165 192:247.06120928932796 194:4.822111560100592 199:27.709921210690545 201:58.76799513546093 204:53.87822105380201 210:28.901848112578808 211:28.979322133475677 212:312.5788757167146 216:104.11812438707713 217:8.659414151877009 221:24.878265416704046 222:8.749091977404488 223:34.60752293765757 224:61.932150312192036 226:112.45304656131144 229:9.025594877572027 230:247.16678530593927 232:30.525169891881692 240:225.34413478562948 246:31.355634341620455 247:58.87357182221243 248:77.31167626115273 252:31.763844360113552 261:32.13518636047844 264:78.45420632603135 265:54.22024077429105 269:10.037595681333359 270:3.5971709610195886 271:27.710769896086212 272:54.91435571246355 276:60.99850335286379 278:61.07485132928751 280:10.25881983775737 281:33.051167411029496 283:28.061556790664547 284:10.349264215594335 288:6.874902613580589 292:33.65611443921515 295:10.698909097038417 297:7.091020131817128 298:10.746827261236211 299:306.9581636602782 300:28.92882740972666 # hiv
1:85.01656374457912 2:566.0829180640178 3:42.7506592577907 4:22.036185846298373 5:146.02430191873367 6:31.836782073566834 7:232.11105884943598 8:250.54540407042532 9:34.97706531361631 10:240.43441130043448 11:53.18473296858928 12:188.69773468167844 13:26.36145821534514 14:0.0037397153580940984 15:1.9043704707021825 16:22.807014023929913 17:1.746829740330239 18:338.72027736812635 19:21.1733374186684 20:25.468401593645236 21:35.30560892703756 22:0.1977246206788851 23:148.0014878115162 24:58.614098917339156 25:0.024471523753882347 26:49.895872235138874 27:218.91647828729506 28:125.31616237914884 29:672.7338848137398 30:54.89608815834917 31:140.95544496131095 32:11.69781336310296 33:243.62892151392694 34:20.26472365519591 36:41.26084119470852 37:27.113825381241682 38:206.13317119587208 39:1.2988764573464788 40:1.3881251127012184 41:2.816705273181938 42:235.3014617647376 43:0.5028446956177723 44:47.167301272950745 45:43.43955106429577 46:9.954744221318872 47:28.7332928957079 49:16.397983239198865 50:10.68274680855316 51:4.026397838559664 52:23.615277235505605 53:4.1830796628410525 54:122.23553587906784 55:0.018398512512447732 57:33.13531855172662 58:59.14078225287312 59:7.005550770944849 60:15.534852460269354 61:4.90420159579586 62:22.405135979298358 63:116.76689497113533 64:7.225654479881286 65:95.6111914407955 66:34.28334216050289 70:30.85175825125338 72:7.658008628700216 73:191.92407618627027 74:81.67530909814771 75:286.1851609244345 78:39.75124097179703 79:8.139101853963034 80:100.00891453154355 81:89.693280534305 83:8.342806313147044 84:59.5247975910847 85:397.5195122605039 86:81.21477399108304 87:21.764447098698778 88:71.23688262213182 90:18.47818625909046 91:6.342686099538023 93:0.7720165257737842 94:0.7865637081529709 95:6.5172356934872875 96:0.0549806158083328 97:2.296696277276597 100:687.0454531197387 101:0.913401208661997 102:9.743639432019503 103:0.08013168325342279 104:16.426794084850894 105:1.0366120375650227 106:1.0366120375650227 107:10.320772757401146 108:56.22442780528842 109:200.82327871568413 110:56.47969461729208 112:21.075824719426567 113:47.19889339355431 114:25.05265329002912 115:29.39358122634008 116:597.3840237361402 117:43.04394715064326 120:166.2652916431469 121:34.77382106356912 123:30.606831383830205 127:878.2260430070585 128:8.544321668636202 129:71.00085964985419 130:3.3688097020016596 131:50.102466935407286 132:3.422541673390356 133:31.555561063625873 134:0.2850212461356155 135:19.120181264254875 138:8.802174927071501 139:1.5517499579152882 140:0.2987978639438141 141:27.467901064134406 143:3.5726208310314735 146:160.86107708314807 147:24.38111063254539 149:293.9701398186903 153:0.4201470456101195 154:1.8553614704438892 155:9.681196852483856 156:24.889554714037683 157:0.4405610670130492 158:75.76486000713611 159:20.825986322243352 161:0.4643363683097923 164:2.0162710452836627 167:0.01818507634302054 169:2.1368591615969788 170:84.1828545330742 171:4.428359118724568 175:122.0465236810017 177:4.4993177987769455 181:339.8509811953141 182:26.94251833069958 183:4.708904386118632 184:0.6605107536812971 185:63.545547395435825 186:23.015834978519543 187:166.97576543503664 188:0.6995070015813613 189:2.4941721566538817 190:37.495569211757456 191:58.81111488043706 192:5.032098432598537 195:33.105836937982424 197:19.57016630670041 198:2.657211515492933 199:8.247673929984014 200:33.34559420874366 201:6.440367769768658E-4 203:2.780010393785822 205:137.65179228649612 206:72.87572253870205 207:16.278344410165992 208:24.9760453449306 215:20.773069891239732 216:5.730235720165207 218:3.0613552236078836 219:51.37136154206667 221:16.754065027330274 222:21.1164617140472 223:9.136673699287666 224:12.884107018883745 225:3.1551373485451637 228:9.378641413630573 229:3.242110710409112 231:0.02653931876524032 232:0.02653931876524032 233:3.3115067168761247 235:89.5509851178603 236:36.68761509521693 238:6.2548324208557915 244:53.886132239132984 245:13.700461498367174 248:48.7267302958653 250:1.2901833068742088 251:1.2961603800779853 252:13.981384733617654 253:0.05296524228618928 255:6.611043957790967 257:14.059539253771359 259:0.05510447009126838 260:99.36513402980982 261:38.2429407001614 263:33.06206303112231 264:18.574629924185338 266:10.331294923321186 267:44.0548799573641 268:0.06655853072059675 269:0.069004548701933 270:14.460697687327688 271:10.529262925523907 272:10.551598178309911 274:128.98229712671173 275:0.0779864605412536 276:0.07932396441134457 277:50.37035745680555 278:1.4538810302227527 279:19.03101714953207 283:1.4806743522167152 285:45.133718884542276 286:10.801926048271119 287:34.28933099419487 288:1.5217206087128634 290:34.442668296034 297:11.133419473833738 298:24.580275402395692 300:64.18723019610015 # αιτία
1:10.07993355507872 2:75.02566211239845 3:43.02370554697453 4:281.62920222524104 5:312.7774383344253 6:21.76128053104682 7:9.618550401576396 8:10.051742731022223 9:230.65736705484903 10:49.59070475713265 11:179.08176626490697 12:7.399158032407378 13:5.71554756484812 14:23.905386373234602 15:0.3919579235015928 16:786.3250843292935 17:49.18285708252769 18:473.1435420023262 19:36.51357042508318 20:0.18041202141045518 21:4.476575810397532 22:4.505011833684963 23:158.69325350354995 24:92.53946896359811 27:67.71419190784087 28:0.6540950251375888 29:0.02194579717868115 30:25.768022660308397 31:293.10999717777077 32:0.20019718447602505 33:60.435043839560294 34:0.22431508979855477 35:978.2874251134132 36:0.25470765229885317 37:23.983609875164987 38:38.07971387115365 39:715.7441423291243 40:98.90797875970847 41:26.529527753621295 42:380.8399530006021 43:6.699573392594406 44:223.02660204674922 45:1.8107549183438287 46:18.650710063878392 47:165.88513140213846 48:16.397983239198297 50:16.53836565931488 51:4.068210310977644 52:17.085449066509444 53:8.747077671278204 54:0.8906367224086598 55:0.8094150108285113 56:481.3516260471699 57:50.14279177451588 58:22.11036292582909 59:1.3471181393203222 60:18.885517864625882 61:246.63307906606255 62:0.3705635284833377 63:12.711450232015983 64:51.031734690538954 65:95.9091443249656 66:153.22314642841658 68:66.24110765769176 69:7.596991538767057 70:76.59715159603293 71:39.207805723552 73:0.4631805351499468 75:5.389393561280551 76:7.815113164699461 77:132.06607576750105 78:0.5092349901365162 79:28.22958163345244 80:24.447035946419827 81:3.6280033005485075 82:8.390523596018143 83:0.6078804102139247 84:5.894923598815518 85:32.98150358213036 86:66.00054083424986 87:505.093087865979 88:22.012731701641325 89:0.3878415278047427 90:22.19873892652185 91:0.36956122534262276 92:72.15402568273936 96:43.93114025558182 97:254.6347729716877 99:389.3893716595298 100:307.0598137691428 101:4.503658784803342 104:55.12651057977584 105:1.0529539548650548 107:0.12954410760180798 109:28.853842498423372 111:355.5277739545111 112:47.32636734321528 114:7.742818968969948 115:0.17242121289617393 118:1.2579387601862064 119:25.720446757072843 120:11.306914955234149 121:34.90601007676746 122:1.3648508455227653 123:30.72774044764467 124:87.138802898153 125:70.67492109516591 127:3.3457925078724102 128:11.750635948516255 129:27.01030999259817 130:50.26972271482955 131:82.41887335069312 132:124.84190262088656 133:1.541288585786842 134:100.62068043069439 135:131.49966460461278 136:8.800216434191311 137:12.064549230550263 138:36.41272623234295 139:0.08526625311244611 140:101.11669863880252 141:6.018371813586116 142:6.073337395528249 143:8.995053706061084 145:6.173686298453604 147:9.490697864894438 149:20.48577242332451 151:29.11773774971447 152:0.04092173203606608 153:9.673712668207965 155:1.8930242420603847 156:24.989765259794417 157:0.4496473032828391 158:29.468482909394634 159:1.9281839696817824 160:34.26206383678742 162:29.892260227762797 163:6.91832696656748 164:21.384465883734748 165:60.46054680127507 167:4.371406169472887 168:17.68992991523126 170:50.60588484678296 171:2.1712812095688347 172:4.471172839536907 173:61.56661856471942 174:14.100436077405156 175:0.01113524783582168 179:36.184682682136 181:18.32525075878825 182:7.5962960539983175 183:4.742229285810441 184:2.3913338131208333 185:75.31010848941514 186:52.69215944582332 191:101.04271845770478 192:19.291483108549752 193:32.943927990772686 194:0.7783937778837753 195:83.19727947589804 198:38.40128381545968 199:15.574718588050258 200:2.688152963320561 201:8.39011929440761 204:5.440181093146653 206:20.310962988497625 207:0.00663630108572749 208:50.54868746488914 210:0.9521299485383427 211:0.00768064490437952 216:3.039381635290278 218:5.833234534964058 219:16.79658029735843 221:75.07729357950285 224:9.23862763096486 225:9.275642290494066 226:5.999909911523604 228:122.32456665546067 230:41.80894267175316 234:116.3390382257689 235:1.1615541673406442 238:117.00655079522193 240:47.85113642931394 242:3.4589710402856864 243:0.03967224891283615 244:13.759476299827147 247:3.5651859810316933 248:1.2979342209012537 249:48.927060387185755 256:6.663658058182228 260:18.518410127571244 261:49.484537282042 262:67.43369212014466 264:14.330796938732307 265:149.77894565299977 267:18.741834965661333 269:3.800161220845621 271:10.577593428268667 273:6.979078553478013 276:122.35657995034803 277:14.685998897961488 280:3.918136251185389 281:33.99249167732878 285:51.040510131534944 291:1.5572256227053969 295:7.38774848218745 296:11.182324516348102 297:11.182324516348102 298:77.03333185168609 299:104.13532960326057 300:40.57512002977013 # ποσοστό
1:92.85123307563906 2:13.045209530842605 3:58.71227312279691 4:152.56320206634345 5:42.21823667832696 6:11.083575316881372 7:51.0360517375276 8:2.6787134860560142 9:80.02328918638865 10:120.04360431009454 11:14.876533493485844 12:23.69203722466848 13:18.491215698674303 14:21.254369024179052 15:1.8619919551118247 16:38.326668972964136 18:50.24435067441681 19:2.503963489277103 20:4.379058635907194 21:1493.2726931285167 22:0.8310715157524259 23:0.24873180929845526 24:55.10101655230613 25:42.629116774815614 26:0.032185411981079826 27:4.17446736813337 28:45.461426163167786 29:2.157357207841225 30:3.289265539103985 31:20.106535251612236 32:11.82543194764327 33:77.99513658458761 34:1.9712701752061186 35:1434.11593188057 36:0.4263125949447634 37:88.88543869768424 38:38.15831800668643 39:29.202539765622934 40:33.34646085374884 41:30.084112936506273 42:8.990559094746924 43:2.9386947899398126 44:3.2858888004878666 45:28.400281737107434 46:105.26687176531662 47:48.5759574273603 48:10.68274680855484 49:16.538365659313737 51:160.87014766750684 52:0.9410587033113622 53:4.24371898091492 54:56.846796884415845 55:14.9302096060637 56:63.90748778697976 57:0.7291236841301837 58:78.86395777596049 59:0.33921263014527636 60:321.4929117338684 62:0.6786506254820139 63:122.88448803453392 64:26.269645101565068 66:865.9253476671303 68:1.5636657180700126 69:30.835170437319192 70:23.434835838858916 71:10.408957148329218 72:0.46618366567274927 74:19.966890901069576 75:20.092839187798305 76:0.0012807052748795393 78:23.957465598997526 79:14.053397066488785 80:0.5729635179725332 81:17.526248995995385 82:0.46505472066541 83:0.4632809834430359 84:37.01384558506631 86:33.70490735819423 87:81.67770957541651 89:8.945057515691547 90:15.185543685587644 91:0.3659776760232948 92:0.36107269618288834 93:30.381676507021215 94:0.3416807616495285 95:0.3368905544516882 97:0.31640580838072885 99:1083.1568232056184 100:16.02943820642179 103:2.5018388329652415 105:1.060016982004425 106:199.49607179573994 108:105.62355334816263 109:229.15884962685857 111:0.14915439981226938 113:17.495406838010883 114:5.132940778544854 115:29.565222681996786 117:0.181913401757283 118:0.18629003590144055 119:8.030215197291346 120:0.22038376041967908 121:5.535110047998584 122:8.293297334316762 124:0.11577890369728085 125:87.5555155663503 126:3.358686504963466 127:5.7590200243392635 128:35.820406797673094 130:22.939901075593504 131:0.09921488918469572 132:11.9422465819464 133:5.938765647400579 134:23.218184440367267 135:15.499248504486772 136:8.823090184161558 137:19.358431047884412 138:51.032678738046386 139:36.47006411600047 140:61.50519301731178 141:8.919928000380363 142:350.40808998749867 143:1.6293076860310547 145:6.191856880724713 146:16.249569396546047 147:53.029108210699896 148:48.07265419520613 150:1.8614366656362582 153:64.32576515967098 154:6.661427240702618 155:6.69825636981876 156:236.0998724719532 157:0.0333193767510352 158:20.927493138608575 161:179.72391725318883 163:17.279786933518746 164:209.73957549002662 165:0.5168284950866812 166:13.721964480521251 167:72.26889873234259 168:2.1348551902867916 169:7.253254490500707 170:78.58686750968903 171:0.570514790491176 174:0.010608910150727244 175:17.988352856325548 176:7.348694871028653 178:10.666254287957447 179:0.006281217460044498 181:0.6314560849668838 184:7.7314200904814046 185:11.189526847351129 186:0.7042804940092607 190:11.43540918322808 191:5.0575705812930645 192:5.080699908501399 194:1.5635696513594263E-5 195:33.26896231558329 196:15.532330973948955 199:2.689988006509832 200:0.8232408716563197 201:11.909342036011635 204:24.633006390407292 206:2.8727025011192713 207:79.91953746262762 208:0.9528315794050133 211:20.70494990622004 212:0.008476717946770577 214:0.9900256792264988 215:25.421091130438523 216:9.022886725905806 217:0.013215285914536452 218:9.112660107708834 220:1.0381877922426168 223:1.0530092808738423 224:17.017136590601947 225:3.1897129215496984 226:3.208889317534926 227:13.176620441150892 228:9.446016431317359 229:1.1245441248119095 231:21.915507739841495 233:0.029843979329610786 234:3.346587324444608 235:13.414973706350992 236:3.3870773220263737 237:0.033754357319100946 239:1.194623673986467 240:0.036232043876020026 241:0.03969190938565937 242:22.35742840640522 243:0.04058513803472272 244:27.256114147372525 248:0.0522100668841319 249:14.040223828047473 250:6.6153191896747705 251:1.31583963661359 252:3.6304523010610095 253:0.05646720464462204 254:0.05646720464462204 257:3.6635883691532634 260:1.3585930386141283 264:38.567234916543256 265:10.40015353968249 267:0.07043929316145817 268:38.726149073507976 269:23.47625494183266 270:0.07551057805729405 273:14.65617608999253 277:39.26560612090173 278:62.59772949657445 279:19.132886129068755 283:1.5012690540988465 284:0.09202736880177068 287:15.023453519839759 288:4.039060827119519 289:63.45442016887658 291:0.10417121750155604 296:19.890479135980595 297:7.440947681094943 300:0.12069583764772397 # επίπεδο
1:122.04301831860562 2:22.458044653451413 3:60.31201534546481 4:329.22417583200746 5:46.563686527783986 6:51.36250779995285 7:4.187095108569184 8:26.65242525807873 9:22.295173373609458 10:122.35660884214448 11:1.242060410578092E-4 13:0.11843557363580184 15:0.050262151665665236 16:39.34851714786411 17:13.641145773612644 18:7.526805546746403 19:0.38937660563867177 20:0.8791770411622575 21:134.29635822318667 22:92.18346267619157 23:0.3080442419445446 24:18.990018051672376 25:12.343663792081136 26:254.17997429171461 27:24.31276881092931 28:28.542621846564636 29:2.0112374676551585 30:29.883388916824806 31:41.3689540311031 32:0.0020975449871169084 33:1.0271837843996832 34:53.79535148051804 35:1464.953290200767 36:99.87612033883319 37:10.271045265719172 38:5.892485457460855 39:23.098339462235135 40:1.546860292129982 41:172.03465583253424 42:96.88247322765275 43:17.672867516063498 44:1.905210295393162 45:10.16699474491977 46:0.11796843462054823 48:4.026397838560005 49:4.068210310978059 50:160.87014766750607 52:11.579410272709646 54:44.59695120473512 55:21.99922400117594 56:655.2389232556576 57:22.647544355239646 58:38.22155856647527 59:55.85210378813862 60:317.8492125925652 62:5.184929536210765 63:3.164400413422859 64:30.72982346158318 65:47.84655382592862 66:716.5596402988128 67:35.33526301572111 68:23.78782473865425 69:5.4629668292044045 70:13.724316912980363 72:5.558877633873794 74:5.575025014465459 75:13.893019601967755 76:5.640084851798434 78:24.51096676959891 79:0.015756781139352173 80:5.968388438327725 81:0.6604601502943512 82:37.625187372448046 83:37.65319491733455 84:6.144253441452078 85:37.963517755273934 86:542.5810967948368 87:190.9949974094234 90:6.617587381512148 91:6.646604502689815 95:74.07061968955504 96:16.137922097936 97:6.954582386480934 99:632.3763381752651 103:7.267463918119606 106:111.96017643452636 108:57.399743509596625 109:6691.239862560721 110:1.2203727522968975 112:25.679638374190272 113:29.891993748123216 115:8.108830301491555 117:53.82829968550191 118:8.230881355467586 124:3.435643212372927 125:27.308912220824535 126:0.2975856756597849 127:19.263871793389928 131:32.00243361148151 132:12.2529394873853 133:84.26709068655641 137:67.74141320172303 138:9.135124125949408 139:51.83934130364491 140:9.163078627906522 142:783.9827551628771 143:12.574747182217823 144:12.626582488159116 145:0.381284833246307 146:20.532538909543664 147:1.9080132562282501 148:1.9308596853454385 150:158.58506895422153 152:29.70253996920255 153:25.34343404616407 155:4.198611750568787 157:30.022242995305483 158:10.101055336547251 159:34.72940987583186 164:219.26649631172347 166:17.886996398287526 167:10.607819127374368 168:10.641648987613335 170:62.348868681677914 171:0.006745048086079085 173:10.795669431711696 175:0.6325294212458109 176:36.36627202591357 178:2.3520231183230362 179:11.059065915882194 180:52.38449617058396 181:41.93389479121307 184:11.331230039893425 187:11.5177860034876 188:11.536673911057562 196:66.4320492410425 197:12.043301769795896 198:12.06340726615666 199:39.059762975651644 200:2.8091678206227777 205:0.9620658924106651 206:16.4790343020369 207:40.48210810461381 209:93.659370115533 210:51.386948320228996 224:13.24826847008726 225:9.52213579039782 233:27.078699769507725 235:0.04019645895514875 236:3.506124564649415 239:1.259285361238908 241:0.05042984392491836 242:22.75095796785918 244:6.633446396370851 246:32.83869659896426 247:14.222198256838652 248:28.069009718836906 250:61.45426025586507 251:3.751895471375004 254:49.841439013668364 255:33.34245159280155 256:44.21980717526119 257:14.43021599515974 260:14.536022034620744 265:39.18113744714654 269:3.9342441258539522 270:14.833410558157139 272:14.943964296065378 274:14.943964296065378 276:14.999738046298589 278:15.02775067552315 283:1.5711393992989362 289:19.84936111224186 290:24.731422212327477 293:269.2491984830313 296:1.699929364991712 301:91.50126787603669# πίεση
1:200.16845223750232 2:73.80138698342967 3:1.9218166529119496 4:5.596381508622115 5:92.17933902400098 6:840.8908467454543 7:2.252102999449841 8:118.51448599545503 9:15.151052062868207 10:18.46572851383076 11:58.73418041028757 12:0.9607138137872151 13:510.05052733074797 15:38.93501515038126 16:36.1864755755556 20:10.551743095293569 21:1.9597346589858116 22:1.9774344582237493 23:1.0346466000876124 24:0.3597947651828487 25:23.472662408155973 26:85.10371477302365 27:34.32127445562421 29:17.265387649275628 30:40.77246281290164 31:14.969348840230007 32:5.509319501448091 33:1.8810961689391312 34:1.8407958399535038 36:110.06258064660494 37:110.30835668143496 38:0.34014341897468064 39:45.214729227164725 40:81.32864426193592 41:91.67856927066431 42:24.139709544599857 43:1.343244782450501 44:201.7983164526276 46:1.092995307202407 48:23.61527723550557 49:17.085449066509675 50:0.9410587033098169 51:11.579410272709795 53:407.96635366365103 54:6.715119541300121 55:50.18889241705066 56:195.2633725998839 58:0.6555393618293534 59:60.686765063774786 60:5.143660828031903 61:0.6138156907752635 62:19.66414670003046 63:3.189626252559815 64:3.2009727287586474 65:5.317531434790775 66:5.387123565636696 67:10.565981978359313 68:98.80929985259843 69:1.6960459316908052 70:3.447688185672508 72:0.5257880482783351 74:3.478166637559511 75:1.7824373777656977 77:24.351753197046108 78:40.87446428540266 79:46.03658725331953 80:3.7769187638938666 81:0.6705296064353528 82:0.0246119661244675 83:8.753939576689591 84:14.837218427912434 85:33.813840225199925 87:12.157908949786593 90:58.051609651775465 94:0.06980977745850724 95:0.29470718023157666 96:35.907417639895854 97:12.875266290226483 98:31.916008053955874 99:132.84004505168994 100:2.5727532265853155 106:7.645046005283722 107:25.242143555005566 108:95.56529193582665 110:38.44784183371174 112:3.054444805375761 114:58.4018497499391 115:8.147291088130693 116:18.21125682105597 117:5.497703899932305 119:14.796152577153842 120:142.73697589465468 123:284.570773423659 124:5.895833867077403 125:100.71643264082817 126:12.070510569757754 127:27.501196391435755 132:9.050180899865932 133:19.708144881446113 134:6.182336849261746 135:6.182336849261746 136:32.46855709300636 137:79.0707023326454 138:0.35007815235784656 141:12.503082798208787 142:12.588613069781532 143:0.05708871546930528 144:16.282624408931216 145:300.5674697334309 146:0.04122274592263892 147:64.74040073087289 149:21.016093849780685 150:0.47594991334889775 152:59.80021387680108 155:173.41756292220404 157:6.988811487071397 158:77.26658868680369 159:25.705951989866534 160:0.018871369024872492 163:10.366862643473475 164:4.44908196318575 165:7.284462587756419 166:72.96885017314543 167:0.008800300921807256 171:51.602936659526655 173:36.342363735626954 174:41.39086623493377 175:2.3272987649238326 178:31.832695379935664 180:27.457133150197663 181:2.431062279256325 183:37.33066228115229 184:100.68626816850923 186:23.649193499642646 187:82.78482295748833 188:5.120512262557878 190:8.283118148933928 191:2.69068439385148 195:38.93243134519914 196:130.35947281183283 199:24.584256357309993 201:73.10164421191062 203:45.11367088341607 204:8.847643738636965 206:8.932366639925274 207:35.395890091230946 212:25.75762250533959 215:107.69491595532733 218:1.0992863079314434 219:17.213021674356487 221:165.0390397152155 222:1.1194119036514096 225:3.324792438801871 229:53.49119066840307 231:78.06235879535421 232:78.06235879535421 233:37.30439871024569 235:27.186033019597932 236:176.54516692966956 239:3.545238018058184 241:98.74308940045645 242:72.82666807744863 243:3.6186826099215175 244:32.82632530607819 246:14.163844408785014 247:33.097901878773975 248:18.66051855329415 249:44.088413259501124 251:49.82138019542479 252:23.342836094188677 254:14.448032306395431 255:1.4054106826563697 256:18.816287757871088 257:10.473963149492333 259:80.76746983022903 262:253.89082147966488 263:87.85474483297789 266:3.9067137805340777 268:1.4815095648296053 269:0.08916292004765188 274:19.428801388381892 278:1.554588664819329 279:19.528635199445336 282:474.15128788267185 283:19.66313219063651 284:1.5889086854191956 285:11.118528114766063 288:15.357195366372943 289:15.38617785517879 291:118.52912737805921 293:11.330602207095737 296:0.13890732591140842 298:20.28886742437137 299:4.350105260784698 300:0.14074911410205798 301:41.27752268132962# πόνος
1:332.3101778816132 2:85.87919705046177 3:12.403690742259274 4:176.00891893873668 5:60.691222681644355 6:861.1021397032899 7:32.046945209883226 8:296.39818170377464 9:31.20726861603693 10:16.474393623504017 11:149.94354372671518 12:205.51012183684608 13:271.95234088828425 14:337.3457791893234 15:116.63740690879989 16:3.912986552391053 17:0.6514490717588881 18:0.7310037694437598 19:160.5623551543442 20:1.1416731736556525 21:67.52441654883769 22:76.02289029760075 23:28.00326114074168 24:0.4024216467035383 25:52.076939872118615 26:1.5048212172976887 27:57.66650162150421 28:1.8886112635429098 29:48.92110421364999 30:14.884040466787061 31:58.19438829353949 32:114.18273072184577 35:252.97981735255422 36:158.98348827650355 37:2.5120301786077355 38:2.559409058562306 39:17.249407000516044 40:449.6352075788688 42:39.20711444956476 43:73.86614580416607 44:96.08304103462626 45:26.015648779909313 47:2.176337857565201 48:4.183079662840936 49:8.747077671276903 50:4.243718980913979 52:407.9663536636503 54:21.75993105311443 55:4.910325635948252 56:16.156869456301347 57:1.5306080131863418 58:16.2599919912218 61:10.459856332109482 62:48.132591967725666 63:10.471250395423532 64:27.340065941300544 65:31.471283460497865 66:5.52519590908492 68:17.131854579137425 70:1.8040899831592 71:10.999137075187083 72:32.29589127336854 74:8.253216961326416 75:49.919708930400276 76:3.63372544186376 77:0.5953874626026405 78:0.623173595786338 80:6.146355933210066 81:0.7118772215972419 82:6.28788694338262 83:343.4093773311134 84:98.50532239716178 85:30.083040141275482 87:0.8347846480064305 93:19.665837854877672 96:2.5585593906518582 98:127.69744935906726 99:7.254670454351607 100:0.233547775296393 102:10.358045893268185 104:7.61951045235847 105:1.203836281570843 107:7.93557807741288 108:10.986822893142635 109:8.016926652638132 110:114.53030009577931 112:115.36912621916751 113:8.194521262897387 114:0.21423238633633068 115:0.2266679013233109 116:0.2314454927110693 117:92.71139222260013 119:195.70674705375248 120:23.02100859106001 121:19.11350825672908 125:32.11855756326777 128:9.07387631502381 130:32.45750882591494 131:37.0590394994799 132:174.06551854514922 133:9.252095276523653 134:9.265982379275838 135:9.265982379275838 136:6794.528920887693 137:6.363991428792669 139:9.33580632823846 140:3.815806186782035 141:0.38162153959105344 142:1.7867500307221893 144:3.9064044089129806 145:20.504072678998735 146:9.79860397909609 147:49.24080462969221 151:4.26397788817418 153:10.164940922288585 155:120.64052318137163 156:66.29729141041442 157:0.017322505698186177 159:17.649824397717392 160:21.84466031281596 163:7.311868734722929 164:0.009472312343973244 165:31.200791826660776 166:4.596417626238385 167:10.816075192721794 168:36.370340791507516 171:10.970153619633141 172:4.76788373817207 174:0.0028488360087502718 177:69.19681088872025 178:52.574788714675734 179:58.427202152156326 180:4.946417732498106 185:48.62729569815498 186:11.692260507210182 187:43.469484880015315 191:11.960534047124717 192:5.37336362227017 195:20.25623194443444 197:67.24503628278572 198:67.30975689354038 199:0.9203848981188295 201:0.9461108513324711 202:25.086281770670205 203:12.586485346084848 206:87.2701142901994 208:12.92821703039838 214:3.22773299633589 218:9.513621882493288 219:1.1432824295245665 220:13.329274295228059 222:13.37497895264036 226:6.321265077675972 229:42.690955453232576 230:66.14490270507017 232:6.510939387455122 233:22.646571574925776 235:32.47898520249574 236:13.991409832037377 241:18.476924400006478 243:6.7233592090337195 245:6.770030685879133 248:80.83227107331821 249:33.596177290709456 251:14.574035483547863 253:3.869357287331572 254:14.626492948612917 255:6.977207705115984 256:14.652833992294417 258:94.5838601395455 261:44.98457819138595 262:108.7887185304357 267:24.10622083362005 268:4.00705499063107 269:7.209744483898707 274:51.63426141199027 278:124.87402651897068 282:64.22031049960015 283:0.11851381654153166 284:7.4527567112163915 285:155.54655096897534 286:1.6542028922594338 296:47.36243840983303 297:7.763088172542755 298:4.416227038192957 299:1.7638294028583192 300:25.451877636576903 301:47.42702651209957# πυρετός
1:43.443225800815995 2:147.20210818018978 3:193.57933261778498 4:172.01123596806315 5:198.95494679818898 6:408.24324889677075 7:162.71624150508993 8:95.66520642012412 9:489.9262897328881 10:70.48928733204026 11:259.94973395737475 12:130.85020601326983 13:58.70537782777665 14:14.91247268168379 15:371.1840327908811 16:36.975999792182435 17:14.156473829835779 19:0.18469112886115027 20:116.0012240101625 21:40.920137167016605 22:8.939998716407672 23:90.45652183836103 25:56.2550072087118 26:269.53380011860565 27:28.20825913927317 28:29.270952892208793 29:41.3436551875259 30:112.99577866826166 31:196.29902244389535 32:58.46447683373613 33:34.96435799796662 34:31.664554770108285 35:18.834598491651686 36:4.137419594159709 37:1.2572673642671282 38:22.254628797788033 39:177.23473564345204 40:63.8886637050637 41:31.521096527277304 42:39.36693224666117 43:28.18276136299686 44:45.140001984371814 45:10.512495136026578 46:1.0306976035759572 47:2.2033419591125316 48:122.23553587906804 49:0.8906367224098494 50:56.84679688441614 51:44.59695120473575 52:6.715119541300507 53:21.759931053116095 55:22.523098140570593 56:19.577505324661665 57:5.209578412757692 58:1.562234679772352 59:0.4413989382619196 60:57.17683504152918 61:23.643075226575032 62:39.5404188307652 63:52.88607146681913 64:13.524279447723911 65:0.002450176494792705 66:1.7317521513000464 67:3.4761434387171097 68:58.73842470535194 69:1.7886288247807667 70:17.3749548311168 71:40.79525340131314 72:24.579956204349994 73:69.06592189500233 74:32.46961207396176 75:59.529796308032196 76:79.67037078744337 77:59.6026903215673 78:0.4477844386669182 80:37.880441890843926 81:33.890039222713035 82:11.908810851925711 83:93.07065942600333 84:66.79456461456599 85:4.110251202605051 86:6.672962407327708 87:12.437637586049764 89:112.66111177599124 90:2.404134770876724 91:19.562869399166384 92:23.37245521343182 93:27.47639484862301 94:4.558866742239769 95:2.516900126380715 96:158.38258136186298 98:32.42355581151524 99:16.73726969932064 102:1.1055112465136532 103:32.97172323646751 104:17.349313333931107 105:21.409593132240158 107:21.668905839887906 108:38.81182278934445 109:58.44710623631397 110:3.088269245481589 112:5.495565295165576 113:22.156555961059336 114:44.185660203370745 115:39.73253496687997 116:5.6188341307390655 118:59.9393758461599 119:3.3344528229874895 120:0.28777083156323213 123:8.882263839933263 124:8.948211922449744 126:23.69840743859994 127:19.669990339643004 128:9.122490705963019 129:28.09978644788376 130:12.438071991080262 131:23.874261423722317 132:1.7171795129040826 133:0.36956523681049885 134:79.65693459457907 135:1.7374847224815295 136:261.4282147311846 139:24.283988350315802 140:42.62593516412576 143:12.87824064031653 144:3.934970619150231 145:53.37710199758242 147:2.0036670601077415 148:21.33842725176793 149:21.363459055953566 150:0.5129174541137572 151:7.03470530525098 152:30.222225296827627 153:13.710324576963687 155:0.5321600448810236 156:21.69309956645016 157:50.28068072487575 159:30.607745114904848 160:2.1653033933438914 161:35.55554349508866 163:4.528509141676336 165:91.54874197388575 166:14.35408460796957 167:41.3773577257882 169:7.673024742969351 170:31.886700712153672 171:27.279518478112248 172:4.79821094100749 174:11.09061899231506 175:0.0023182593823240323 176:7.769879009187352 177:0.6919399497517609 178:11.195991935304152 179:2.5038838840802025 180:7.953816363793638 181:23.382850152058232 182:32.78062979291912 183:11.50207501176993 185:28.55363057025607 186:5.219741322582966 187:11.781823850703574 188:65.7749879173281 189:24.279339320135826 190:15.826186817094733 191:8.49270468429267 194:2.836280607343261 198:24.94196106930203 199:8.74731116805815 200:2.917736324252006 201:61.99678308682702 202:73.93196922719152 204:16.673979767616967 206:25.6702010622642 207:9.270075610627945 208:5.967756219415517 209:3.1857904027225614 211:0.020010393660910026 212:63.838448043777355 215:0.023612813285298736 216:0.02488730886483129 217:95.96666401333913 221:17.512925159201632 222:0.031089814734242455 223:31.647882695794408 225:1.2018434010429444 226:31.93711787963787 228:91.12328572131572 230:3.560377678880168 232:10.029011325206245 233:22.72093185401412 234:66.44559265862779 238:43.49049649079372 240:73.23451698876539 241:186.86298520077727 242:61.223600892587655 243:79.98566701355469 244:28.139125578694497 245:14.34472464271961 247:14.498272183738239 249:158.5013482516071 252:28.586400884712482 255:14.68071285167305 257:23.773365268033185 258:3.9152158935881607 260:0.08872395156964233 263:34.20761893745909 264:14.920698452240485 266:19.38019330762783 267:0.09851078693192535 269:7.243575505131396 275:7.363856750080662 277:19.774172779398242 278:4.161961583127689 281:1.6256343688254105 283:7.469111987721744 285:7.522507607334184 286:1.6677373519028322 287:111.99137955482468 288:1.6820024760815726 290:7.630876650661472 292:25.15792881699787 294:47.28702409451919 296:41.67766914970912 298:11.667395052643863 # μερικοί
2:192.03824340801216 3:108.96531818157712 4:166.62224596110153 5:59.47319235124753 6:102.94030967027231 7:130.06269664965822 8:28.689829960383 9:73.94194382791977 10:50.370021499960814 11:0.020384324830827794 12:32.275217855764495 13:336.58046768820725 14:93.37284453836146 16:5.954206740905593 17:10.136383892972619 18:54.079801402089174 19:1.8948892987794856 20:7.130952956381577 21:1047.6660323327874 22:840.3002249350541 24:32.949539939476324 25:97.4013108486401 26:1.7038337201869818 27:29.126317009800857 29:2.3604231365758763 30:31.556081020609714 31:47.372450521785055 32:18.943438256692442 33:4.190737952103845 35:108.36284039166041 36:134.70025547025722 37:13.785684950626425 38:8.756167150106787 39:7.185917030538071 40:9.829978628936153 41:15.538972524155241 42:3.5138325534683776 43:32.70780691426901 44:34.12103306781977 45:524.5361844869304 46:23.787014201039227 47:110.61505652591941 48:0.018398512511664373 49:0.8094150108288068 50:14.930209606064329 51:21.999224001176323 52:50.1888924170514 53:4.91032563594819 54:22.523098140571918 57:20.246793269916648 58:3.3960938969788446 59:0.00264463660417607 60:20.49989185985603 61:3.522842122588313 62:0.006181282069539738 63:28.15278393325876 64:17.25770338602066 65:1.8357625560674344 66:59.49385400799789 68:5.946266907733727 70:0.652678989622784 72:0.6597140453846821 74:11.52203231984895 75:0.41674405310251156 77:0.6859591968330608 78:0.3949635714908728 79:18.751919131829823 81:30.522218191865644 82:73.08645044235811 83:2.2858223999586937 84:6.653317442422337 86:6.962536574621394 89:2.5197733900702435 90:36.3495499875635 91:7.167421974430001 95:20.46746657854744 96:105.25616073066293 97:0.21203168615380844 98:7.586944599975294 99:13.75558562859458 101:2.898305786515174 102:10.780628824094926 104:21.639469740297265 106:121.26622877683086 107:14.749915293863783 109:8.369349825843466 110:59.64356478716731 112:0.25782888951430283 113:11.69191519841931 114:15.143310083717047 115:225.48628891051078 117:137.59786160646118 118:0.29225305105980265 121:6.170641861863407 122:587.9786492205878 124:9.26212421777041 126:3.8272023037995666 127:24.280793851998247 130:47.787898008908094 132:48.06958612401846 134:43.21395649589409 136:33.66402842450126 137:93.08177133479349 138:130.59649467493023 139:1.8809743797309657 140:9.730919994427715 141:757.6516503913642 143:112.22032474943346 144:6.801192947913275 146:10.169771013933952 148:7.217798664736415 149:0.01363555259018126 150:4.474946926814643 152:26.34473174458747 153:10.539440616991117 157:4.577874967837395 158:40.92589623434188 159:91.4670605960913 162:80.19561722007762 163:7.612528881811606 166:2.408075290800473 167:58.19926375030118 170:5.476880590722365E-4 175:23.48624340483173 177:19.270849366938403 178:8.104829178674223 179:101.91803357384168 180:0.7958984023250116 181:23.91592894146457 183:28.75177527262009 184:2.7469193634264517 186:24.54003384144 187:12.1172033278773 188:61.04220694763157 189:219.01738298115205 190:234.97033496822561 194:16.442178824177702 196:0.010132355435290964 197:3.0399455378778923 198:25.481157123620456 199:3.0482927631202066 200:51.26614628429533 201:3.0988763393304835 205:13.085647935087575 208:1.1473171918029246 210:3.328436277543654 212:1.1670566894631613 214:22.099875899425733 215:6.298863603394205 218:22.350903308694864 221:32.13743955950378 222:32.219216455217776 223:1.2542563798697417 224:22.60689959147823 225:10.02055059204051 227:10.154021123045899 228:10.173294478660129 233:3.7283961472182887 234:0.06420081330451623 235:0.06528320834804854 238:14.442619731228424 241:28.529098874785653 242:14.592705796337995 244:151.4828089068136 248:57.00104509096159 249:39.730441963975366 257:45.56703612331571 260:0.10737155736152151 261:83.04726836645168 263:11.098595685705087 265:15.29992439215681 266:46.08680367307888 268:7.428762396322606 269:0.12115136401630032 271:1.6713403429589022 273:71.21936251467282 274:64.86352246377314 277:35.508325434020286 278:228.3709352144827 281:11.480892256456855 283:15.774264622254975 286:11.620622060018844 288:4.440834134364261 289:78.95334093644624 290:20.67382359442979 291:182.1051494328728 294:1.8372234647351688 295:0.17311871622179936 296:60.48610700099087 298:8.020533649737732 299:54.35153623383124 300:100.69486179776695 301:4.610069281099516# εξέταση
1:37.726673944464856 2:9.875263410792563 3:216.15424526870362 4:16.434507926878698 5:32.57278358544199 6:167.2141529287403 7:2.412792259502037 8:21.658894931985348 9:12.533803147283757 10:44.80939547903987 12:99.03415034992874 13:18.67816333884773 14:9.309244358478566 15:10.106887802679864 16:4.566439754096481 17:15.39578855279809 18:176.92121067431688 19:63.539074778997794 20:14.422062969310916 21:173.0791573200831 22:0.48778708924567954 23:2.648747066303165 24:876.0010759348378 25:3.223081602439015 26:139.53508002296212 27:3.5092918499154586 28:24.274101144288675 29:0.0033698402147909214 30:68.90412891548192 31:44.41046708073979 33:56.982722108757955 34:48.99347363904054 35:2.8957951204023784 36:0.5146891757122461 37:2.941250303959483 41:29.477027648179018 42:204.69823820589696 43:26.13152139148011 44:4.110676188223345 45:4.188949820264762 47:14.550014570655362 49:481.3516260471699 50:63.90748778697982 51:655.2389232556573 52:195.26337259988418 53:16.15686945630161 54:19.577505324662823 58:3.5752552776389765 59:14.089424081381098 60:21.028746008740573 61:130.11169241530658 62:0.618869238355024 63:11.294427022823621 65:239.62273654858606 67:33.44051648385249 68:71.03694801603812 69:8.808825857169357 70:25.790972790805537 71:81.92299596508933 73:22.073403712623396 74:22.091732287324703 76:38.48031116217955 77:22.257665865366494 78:0.045058972245632684 79:450.2999698475957 80:100.87416538898495 81:6.812681408271489 82:35.5823054113916 83:19.56524530996713 85:6.978844065572386 86:28.05184195609661 87:109.71395979699648 89:240.38927406376314 90:13.46062706964652 92:82.46269990079794 93:17.113259782117247 94:1.1298856056673492 95:46.95526327204949 96:5.107009853885791 97:62.3699522425019 98:14.117069973482474 99:14.132472228268078 100:447.0616352281212 101:34.27000941903362 102:126.91035198069842 103:0.19650538516457194 104:18.289399869784855 105:49.551159795292776 106:26.569642992931428 108:1.476586268610416 109:299.18648712508974 110:1.5018627027288172 111:19.098466666426035 113:1.5578545824975223 114:61.221573392426 115:3.565888096773381 117:56.61343431686113 118:0.3320038076049242 119:0.33963064898018724 120:63.035154738301046 121:6.3863480784336595 122:0.38159658273128844 123:9.470039367754797 124:47.954466494999224 125:6.576442410517546 126:20.63547798841337 127:9.659295885883003 130:38.6483728246289 131:150.7232489336279 133:29.63167746986216 134:172.26091253829532 135:0.46863870253750717 137:4.174641756021505 138:9.98072927452165 139:13.427222722946565 140:159.17882149256505 141:4.199751773813725 142:25.590465119075123 144:17.43098819039862 145:0.5233842899808653 150:41.1514840271404 152:14.405265581023034 154:18.377661643628425 155:10.88701704193577 156:18.490149181852086 158:98.83445156770371 161:22.96502154852588 162:0.0015140470541205105 163:0.0013858109153629416 169:23.78070468215857 173:23.89308804808505 174:43.41725699514257 175:2.659547297209179 176:33.34242126609441 178:89.949083368195 181:19.979045340273363 182:8.540346731659952 183:12.127186495010992 188:34.744290984081154 189:34.97571316989225 191:8.999131253088837 192:206.89187337348898 195:3.128471983529034 197:272.2683210472222 199:21.353867450034357 200:3.1789503369662784 203:195.7800412590205 204:6.174583828039672 206:96.38781324596448 207:37.111647466798516 211:65.66770775908269 212:9.858259072204469 216:18.092404729511962 217:1.2918961881130504 220:10.11390761441429 222:0.054825719109959016 223:49.10675010209412 226:14.261234417516096 227:73.96076225656935 228:61.65248628412122 229:1.4013603245549169 231:6.945269630653055 232:14.573714609317108 233:14.598197566037433 235:39.081073762955555 237:3.9107660904418267 241:0.09315389802760446 244:19.440599369736827 246:29.248813122701225 248:24.497900789643037 249:15.25857161690672 250:4.141848722878098 251:11.13061700038532 253:103.90385741622873 254:4.176142813965965 256:11.195059903332245 257:11.195059903332245 261:7.518599566021962 265:0.13286652816686842 267:4.316719868673603 269:1.7133628644642094 270:15.77242471271764 276:15.940665464563638 279:20.59462917982363 280:92.51404533374931 281:85.79572882981202 283:1.804736493478771 284:11.80149232241224 285:0.16832123058135331 286:11.871984646069555 287:1.8485105094157217 288:20.936940754207864 289:42.33163978715971 290:115.0244646766146 293:21.147295773500232 295:48.767955172988586 296:1.9392663684066038 297:21.36152960801169 298:4.733810413924598 301:61.33876099962262# μειώνω
1:46.72994353646109 2:15.963270939178823 3:10.097250203791253 4:307.430722096326 5:164.12030469301527 6:77.80310679291138 7:184.3039422580278 8:51.60519534257797 9:53.53339761123206 10:41.62318902573611 11:518.6059379775959 12:18.68071758459391 13:270.38050397047925 15:22.954876905810384 16:366.168840198219 18:13.387065258205435 19:5.04349340754151 20:222.251996833251 22:17.455667510833873 23:12.558896498803822 24:95.60214786877071 25:11.386932626093374 26:2.140168776657382 27:14.599820268421785 28:140.16832493018612 29:8.283156197324276 30:224.57750449652175 31:1078.7532784868115 32:22.779073847080326 33:61.452719168822334 35:8.981543055555848 36:14.26159528171799 37:14.32464368545264 38:30.682546305734544 39:277.0399949321808 40:44.836541119546936 41:5.650900203258543 42:45.538213291454404 43:217.6804922816903 45:31.42379021907838 46:28.128199126224207 47:2.559214186662702 48:33.13531855172738 49:50.14279177451472 50:0.7291236841318276 51:22.647544355239873 53:1.5306080131853286 54:5.20957841275669 55:20.24679326991632 58:24.56141469567244 59:0.582365214268728 60:8.391253198061348 62:0.015249131766002507 63:24.998428733032892 64:0.016220579233858237 65:233.1829298594112 66:18.087247413587523 67:3.8919867979954255 68:342.2141669742495 69:25.68538159123258 70:614.2466129281285 71:82.08791362595368 72:4.024609205148327 73:15.10551885274719 74:4.037460511973587 75:2.167691776531231 76:72.11216102464958 77:6.421371093201165 80:23.047058568580788 81:2.403460754275283 83:4.470175804158822 84:2.4531685828962666 85:209.61057448533418 86:55.43323041450347 87:319.8549589559618 89:65.94818652455687 90:56.09373388057919 91:0.21503955658130722 93:20.865405874882434 96:17.513517092940965 97:2288.163876174489 98:0.1678670802169695 99:29.635688884682224 100:10.95618035803477 101:29.98799187231105 103:0.20065078945394893 104:1.3631278953705295 106:1.4267938889000946 107:156.02927688975078 108:111.79430867347679 110:0.27980606763012816 111:45.66780089327344 112:0.30051331344882587 113:23.296680100579987 115:3.5856598651447853 116:15.772396963261926 117:0.07239817488967316 120:3.8210288194780464 123:9.50506069542938 124:28.968607904057002 126:0.0385568247851877 127:0.0385568247851877 128:0.03620583956993191 132:13.316041469650015 133:0.02902144910163043 134:0.028498215935469407 135:290.70911912867405 137:65.43447378951214 140:0.024955654578618185 141:17.2762894856677 142:4.262823551583604 143:13.64414487315272 144:4.305533876368231 148:26.754742648541402 155:0.6502598286906776 158:2.37932508691791 160:0.0022021947065785754 163:280.3353294215749 164:4.964327784737403 165:82.0206545447013 167:2.583686162741231 168:0.7728286473698555 170:8.210481866923265 171:43.336036036392144 177:11.800731238189284 178:5.286377602991044 179:2.768125909751531 180:2.775473656428424 182:24.58671841671326 184:67.23177364260077 186:34.703892011862216 190:3.0373433290794805 191:119.87908228242186 194:21.152427390063814 197:0.018405274041786834 198:3.1861073558850506 199:13.002495478362183 201:0.022186617300356527 203:267.3733846774359 204:76.90881146809707 208:346.6109813347171 214:1.264199318681153 215:37.582414244136274 221:37.986616483569776 222:18.38394255282459 223:10.200901127275696 225:55.279113060343114 226:6.776199763979114 230:44.55051018272357 234:28.597446878207776 235:151.27791088905485 237:3.927380009102775 238:14.785170802305856 243:7.185113061915691 247:4.113464370232921 248:15.271223875063031 250:4.158727853699337 251:70.47439092354392 252:58.00387110967796 253:4.1930598328545425 255:0.11935885624512567 257:35.10316582094019 258:29.845731417142268 260:1.6623907424585687 262:4.2744791274774006 263:1.6823987327262042 265:11.423555663179396 268:1.7094373456999818 271:41.569968541467745 273:41.62472910165112 274:135.23880367583652 276:15.979929316993879 278:30.752955702819673 279:20.641275538985642 280:16.03670202442052 281:25.64662471723278 285:183.0773708986643 291:0.18274733608014632 292:26.127094414575136 293:8.127208474386082 294:8.183449596321054 295:8.202320317768232 297:16.654035203194983 299:1.9571844125077973 300:4.764705082358086 # ηλικία
1:24.712441145910788 2:83.6908983004276 3:2.2963691950481007 4:1.815774516934568 5:12.993173886252713 6:15.894018358291513 7:120.17120198444672 8:202.10685018356767 9:499.16697339871365 10:23.507300149888426 11:3.4503760341294143 12:241.76439016505344 13:172.01407536877187 14:198.9731657463437 15:73.11942513375861 16:20.557192754494128 17:1.941253725107091 18:21.46612553166037 19:473.0522954124346 20:146.20342344391167 21:36.287142817930864 22:0.048412287894791906 23:113.66490933214031 24:48.68435130828357 25:0.16381338431568143 26:32.5851135193494 27:12.020095324597786 28:287.67219567120134 29:0.004766336772144583 30:16.221107051946486 31:16.621348439468356 32:0.2562282001987548 33:65.9834462355766 34:33.61742197269742 35:14.255178494753189 36:37.87343529576463 37:0.03091237213235277 38:76.92395610558633 39:1.9015744035156472 40:7.79863934693254 41:0.8409088760641454 42:19.43744136608629 43:5.773421315950179 44:27.494015466911954 46:4.38066313067939 47:2.5745768682267 48:59.14078225287214 49:22.110362925828415 50:78.86395777596032 51:38.22155856647526 52:0.6555393618289204 53:16.259991991221096 54:1.5622346797733968 55:3.3960938969781944 56:3.575255277638949 57:24.56141469567162 59:20.959553862450885 60:106.91209743911409 61:142.4585540137464 62:0.016197901596774814 63:154.71012342578334 64:179.92094824434557 65:21.54628877271354 66:91.89030714557424 67:2.0481036803927823 68:0.7145839405531316 70:15.08839786249895 71:11.913666649550128 74:34.15126718572242 75:0.36317691139246344 76:0.7713543847333494 77:0.36028761702500955 78:67.61176624785394 79:31.041520159480086 80:79.14487492987398 81:131.16302066764393 82:0.9201128812923486 83:44.748204517832406 84:31.56657586163456 85:59.57881676120909 86:28.186532726465558 87:13.314666466674678 88:24.350901640334392 89:0.22537032873716437 90:37.23240112942005 91:13.587432514108896 92:0.20851621961639633 94:94.58961300882898 95:83.48130695083232 96:38.17709092577066 97:33.734990185736386 98:2.9868533509372677 100:298.7995400105535 101:43.628857704809754 102:185.83598378164922 103:85.68073848417185 105:3.306188758660673 107:40.45167322959381 108:22.918068153103412 111:5.927667255493731 112:72.17723140881102 114:56.18913249392777 116:0.32792171354369476 117:32.36994977756488 118:78.80425722289544 119:19.82911944045096 120:20.210274482947856 121:1.7782274849023405 122:33.1919841148365 123:9.531433227381058 124:9.598596234933218 125:0.4281036325486829 126:0.03741211928767791 127:1.8879723595379228 133:13.399328031056962 134:17.152530889354654 135:4.169445173725686 136:34.430415439640505 137:44.31299095359168 139:0.025019300475947248 140:76.97367556962868 141:13.554271360002376 142:13.641426863003907 143:77.4281764338568 144:7.072351543168096 145:0.5344293054871573 146:67.17744219819741 148:26.804131909613222 149:26.832622162056 150:62.64635193437486 153:0.6433910494656764 155:7.644528340044179 156:7.670102032901341 157:0.6676174171291354 159:2.3964122978654503 161:14.850312192485399 164:53.131914236811745 166:58.901042799812316 168:15.356774021885194 169:1.0344229856308665E-4 170:11.687266135548112 171:2.6572339990561535 172:5.207145797768151 175:28.64175659971665 178:8.388543254665302 179:8.48973015835879 180:2.786756011502647 181:0.872193259748512 182:5.456485959212941 183:5.4900191949347255 184:0.004916706475493333 185:86.04644122932582 186:45.16231844102047 187:8.864363536120974 190:62.636445492651895 191:25.54457079438267 192:0.01298934826971141 193:35.45885767177603 195:12.929115775350116 198:135.46031053431398 200:46.627563507928826 201:1.109908724800172 202:76.29466873712171 204:13.38590833244024 205:22.028932366573223 206:59.14056677929096 207:48.141724740128225 210:124.8074184164396 211:111.16669002697039 213:13.844960251958636 218:3.6244283339980257 219:18.335732539955217 223:10.224233426859707 224:106.36337073706474 225:1.3669091762697045 230:6.972038757539517 234:28.643169494858544 237:3.9398935658262033 238:14.814298998873204 243:29.154400253441263 244:34.50964954039728 248:7.395607797248384 250:0.11650853842676272 254:125.51254447086289 255:311.5117131593927 256:0.12259522205759305 257:4.217328366304846 258:24.811388945197493 260:15.539971145894018 262:15.594016025925562 265:25.109630567031427 267:41.248137894310915 268:15.730494886941528 269:4.370661067110253 271:7.784337024724244 274:15.953028048891237 275:15.981214133509926 277:30.754731389597364 280:47.72530738919009 286:31.1593410048413 291:12.047166549968455 293:21.22940497698898 296:4.7644629197375625 298:4.7644629197375625 300:4.777881698156558 # οφείλω
1:198.32012467096058 2:288.213770018143 3:2.710221131456267 4:7.002162970597936 5:27.321189737241976 6:40.09202728523639 7:0.6495936655965484 8:65.84650851768963 9:0.2588219285150664 10:48.553114800964735 11:137.4874667087999 12:0.10525542367722593 13:78.25321688314344 14:127.94398410385482 15:38.9307422671466 16:206.2998355440053 17:70.67725008705305 18:177.64650229673276 19:18.801142456502294 20:32.50354594162673 21:201.31556655224168 22:39.95357810003732 23:6.009496841757186 24:12.924325830581855 25:25.7979137225504 26:3.306228319579468 27:204.07281318121682 28:0.29902730253262505 29:28.89909314186662 30:307.0312755013274 31:0.01361727548164672 32:0.014104119629689691 34:53.42763424861337 35:9.027913549100138 36:6.767504749539814 37:54.230439820990945 39:61.46988867928648 40:5.569836099948539 41:2.0740247099134046 42:26.253195652037604 43:26.302809807505827 44:344.19117134080744 45:75.4694433258127 46:101.92243029608845 47:1.1603450182775217 48:7.005550770945562 49:1.347118139319535 50:0.33921263014496605 51:55.85210378813776 52:60.686765063774345 54:0.44139893826339094 55:0.0026446366040922737 56:14.089424081381923 57:0.5823652142689241 58:20.95955386245144 60:69.58998519999247 61:8.526305476331967 62:5.969283241965932 63:28.964435031306035 64:5.992944710039358 66:25.482889957401888 67:214.5951335505544 69:426.5478625522726 70:29.918544184842037 71:42.77985455132963 72:6.35973280511583 73:22.210033485506454 74:9.030367211742353 75:30.187086305300287 77:4.119922401195857 78:94.30215836483393 79:35.29849107939668 80:0.8773399429471986 81:58.944761051603614 82:188.77161328848246 83:0.0789779566947685 84:0.08134284412281687 85:0.2684399439276797 87:55.6278376206477 89:24.389408516219483 90:1.0916763879385067 91:7.489750381481983 94:13.819914724801459 95:100.56217290922348 96:0.16483370006286271 99:14.228817036770385 102:1.317103512340196 103:0.20485009403946247 104:0.22618002829175549 106:0.25041826595237393 107:149.7124948445963 108:15.281868340203115 109:8.70568700575544 112:36.456562572617734 113:0.08300084516906123 114:46.091610818862385 115:0.07572314551744001 117:3.655850566132178 118:37.07905064068211 122:74.50251076336804 123:0.40759818182988755 124:24.69333658928499 125:1.870888111097245 126:319.67310702943723 127:29.29209765385396 128:81.61407189194907 129:20.88508388532788 132:17.085164336835874 133:21.135570149133972 135:4.174658838140107 136:34.45046772142389 137:71.17254980998432 139:159.46115792709148 142:7.021659355448479 144:0.01875290409538552 145:44.99485772817448 148:10.76969067270221 150:18.39044910788543 153:51.85938458581296 154:36.50394742059855 155:22.74268769734269 158:124.97812444762049 159:27.34145458326542 160:4.857669128881409 161:47.301316191122616 163:7.899138591168124 164:4.570620363725749E-4 165:0.7429122464354537 166:19.21930243287512 167:8.128971495980117 169:5.18115403413137 170:5.191648320837461 172:48.772142303504886 175:4.6174073782525915E-4 176:0.8225067936709043 177:5.276483727915562 179:5.384780617659041 180:2.790526962574791 181:8.52639983930582 183:34.28940580453319 184:34.475962351331496 186:5.643842074549086 188:8.887342294099785 189:5.749200070785224 190:12.679369621618466 196:21.373742647030532 199:9.31807802397024 200:3.210314421549049 204:6.221078228887399 205:6.260320032429947 206:1.1877397364719053 208:32.08555996429676 209:131.90241914626816 210:3.4860015515296934 212:464.66324774353296 213:154.28455363258476 215:6.530009334367597 218:27.68488966080763 221:10.175950014342293 224:38.336551409477835 225:49.56293661152373 226:18.65324276604351 227:0.07159949089438548 228:10.480233385556406 229:0.07383746371121241 231:158.69998436001063 232:28.61981513681986 233:39.18425837278867 234:23.728260902893226 235:439.4523064505158 237:101.79404868859427 239:130.0754333161772 242:24.142100344387444 243:15.0002528349778 244:19.53317248062676 245:1.5564857104016165 246:4.08563521383907 247:4.130373975771045 251:4.187107690782729 253:0.1216238980222019 254:1.6391780323518237 256:97.38557769296546 258:0.12472285363854485 259:20.00028541519757 260:0.1294649203128329 263:11.411217590146691 266:0.13762227550517211 267:7.669253331575047 270:41.4830099876969 274:25.505555573677523 281:0.16407508698194323 282:42.03309509911246 283:4.535092100045372 284:240.4680199917462 286:36.640575658892175 287:26.019406589599196 288:26.019406589599196 289:12.007376065606207 290:184.33337685819413 298:4.768862135421546 300:26.55345758230208 # σώμα
1:50.539908408945124 2:12.129081583815532 3:14.350368929368964 4:298.87380788537797 5:42.215218229019115 6:11.874848693924239 7:0.774454467734696 8:10.731409108037033 9:15.153135654798591 10:305.4615473578165 11:67.86144704459677 12:62.49617925174202 13:137.91610491655445 14:2.6829750291587233 15:86.50479487159073 16:74.55965372662574 17:75.40629513496256 19:3.560183301929071 20:36.24860941391964 21:180.1933972539984 22:0.08658051970865847 23:44.63771065649298 24:4.4819079692666595 25:16.92480978135185 26:0.5208564556453567 27:70.05429834854259 28:7.9282669442785565 29:123.19086554048079 30:1.3506826161990928 31:4.532799804208269 32:0.23872753159727692 34:176.16841552094894 35:195.01795129390248 36:1.4011124371360537 37:54.628163732033016 38:24.055515441126968 39:36.605878211817654 40:37.20882791523734 41:87.21863347694517 42:1.0415551272485903 44:8.771601759065945 46:152.9964016146222 48:15.534852460267883 49:18.88551786462588 50:321.4929117338672 51:317.8492125925654 52:5.143660828032969 54:57.17683504152899 55:20.49989185985525 56:21.0287460087402 57:8.391253198060769 58:106.91209743911512 59:69.589985199992 61:11.500275771820432 62:0.6602584132188475 63:50.917262735189496 64:6.078574292325888 65:33.54186363704563 66:56.32885080249153 67:0.7229241391585552 69:4.038477064552565 70:2.1768844138241157 72:140.20923984458392 73:22.399871870834286 74:4.12828822874624 75:0.047096202158131845 76:0.3457954972433439 79:49.16619843277152 80:107.51432359583883 81:16.17393480618876 82:7.021307115286726 85:0.0959617711357344 86:66.05427059992536 87:0.22283950288993526 88:24.56204848359811 89:1.0954850537715446 90:2.7895766540842213 91:7.581209593842457 92:425.89089499827384 94:196.03495694047837 95:89.57889054695569 96:7.890372516506206 97:1.2385205881878665 98:0.1895582592138486 99:53.21756097487563 100:11.110695095256277 101:58.82916020558736 102:0.13478145732345048 103:86.16533104840455 104:5.623363509145779 106:31.222129254739464 108:23.111301057533478 109:170.93355816891915 110:8.825017459959883 111:119.44783127035225 112:61.723497225045854 114:6.096012067206898 115:1.6573567804774432 116:1.670980685042121 117:96.59475052007136 118:9.220384652601163 119:9.271320087983783 120:20.383380777345305 122:9.544540590262867 123:0.4234539490659825 124:9.705199639324906 126:64.77003999048785 127:9.827943260687977 129:0.029768380946708577 132:6.907333446047839 133:29.97792872434214 134:0.02377980609961926 135:0.4976862746009625 137:0.0214645373549365 138:17.405780721319935 139:0.0214645373549365 140:44.67662533469261 142:4.3420551413703485 143:10.2953748598026 144:35.22414102613694 145:21.83563862294873 148:10.870244416145269 150:14.594705453155624 151:131.21621500274466 153:57.58658543086157 154:4.783234829510901 155:4.811788074000502 157:0.6887193069551016 158:112.39206507051176 159:32.193767814063456 160:0.001081824125201714 161:75.67189767522818 162:23.378301244489617 164:70.43517860158076 166:169.32585073146873 167:11.659808075834517 168:2.653124144900758 169:170.9070378545076 170:54.414091210776235 171:5.2637881963947075 172:5.274365841780443 175:54.662144723138034 177:8.435395705447688 179:34.127601519155576 180:8.594472775838987 181:2.839760557197565 183:44.84473322320966 184:2.937950897344467 186:25.291614506485736 187:0.009797445712203399 188:35.099777875959575 190:74.9685287257703 197:1.103385172112938 198:13.14531934747405 200:52.491123151316394 201:6.144031505668814 203:26.734342632281976 204:1.187423447971266 206:3.438781616896083 207:176.36709620840844 210:97.96650236895957 211:85.0254033275175 212:13.893696591798118 213:66.46836209917859 215:22.800415687766236 217:1.3344979569534838 218:0.058662933573036216 222:1.3614220792096405 223:3.722864693911924 224:10.374957358411955 225:86.89020855049091 226:0.07105996695262047 227:38.96550448504621 228:10.566988939147976 229:1.4451618128839832 232:108.52016545306006 233:1.485826562947891 237:51.00950333361234 239:57.00668021104857 240:0.09761465276088763 243:0.10438281722474657 244:57.64913516619808 246:0.11143635040893775 249:1.646388147616003 250:46.393178214105454 251:11.281918675391802 256:0.12957124437634515 257:15.551147384812918 260:41.106646768893555 262:20.28958139019143 263:59.05382135999901 264:41.318426917389125 270:41.69468448219506 272:47.73641989749969 274:16.072094115426374 275:136.05342497996824 279:20.81790065850821 281:7.96502448901494 283:1.8523173451921648 284:4.595842533343037 286:1.8816241840006271 287:394.46494376822255 288:16.44565122291624 289:160.85129778459003 290:8.165190835998768 291:1.9189127164473938 294:43.15935276071359 296:8.334349701056018 297:4.8175921719996575 301:0.21444196908353202# φυσιολογικός
1:811.1987978125178 2:129.98256408315564 3:14.571077527219586 4:94.52524132183325 5:33.60250318922878 6:87.08518685088191 7:69.34168759637254 8:323.2675040747241 9:115.28567903586408 10:29.870749506395363 11:184.44282985103945 12:16.60168202145114 13:79.39567029527697 14:557.3745630814341 15:32.89590579620215 16:21.05419136593363 17:3.406302670845169 18:72.87156896919254 19:13.923781550588778 20:93.91925710146516 21:15.164970985369335 22:159.7542036747367 23:2.421648115473339 24:504.90835022955844 25:33.08602723359495 26:2.03761443181314 27:12.345500359822607 28:100.68906396819419 29:22.665399263698582 30:8.63634973916202 31:66.6573844357144 32:0.22452374830917335 34:182.82285173066285 35:81.96025766639544 36:0.5848825400605632 37:31.102006975956286 39:5.560231745120055 40:63.13496027091489 41:164.2054509313643 42:0.06082599115457939 43:13.67162818944541 44:11.562543393300734 45:6.55121432236694 47:477.2407266314288 48:4.904201595794925 49:246.63307906606184 52:0.613815690774426 53:10.45985633211008 54:23.6430752265767 55:3.5228421225870368 56:130.11169241530808 58:142.45855401374737 59:8.52630547633142 60:11.500275771820952 63:0.68507460084351 64:81.2712086122011 65:2.079578702449883 66:0.38346064581586325 67:87.67346403026073 68:57.0915808169796 69:43.060492399267424 70:38.85577227135638 71:407.58697636693825 72:15.430314748161708 73:134.8093373730228 75:12.308626564467199 76:78.32108773044533 77:53.06365674397199 79:54.26659212315854 80:31.556304609708036 81:80.47824093918017 82:16.406076381687477 83:197.10229562666817 85:98.02688717125191 87:123.13887580302094 89:208.0417549244315 90:2.8361632007677877 91:24.99490654254301 93:38.114658289309304 94:156.8998181582858 95:25.38464931593555 96:0.18572630623908978 97:85.02451365884059 98:11.13617011151917 99:34.50899102111502 100:21.997526647556587 102:187.40259276987715 105:163.19582193355416 106:1.5028988702982946 107:36.280587987254115 108:27.45810649933721 110:51.13100373821087 112:15.854843320520242 113:6.155762858859602 114:102.10715063584463 116:6.273401515428161 117:68.24209613964565 118:42.34113222157628 119:24.23708053898004 120:12.96004525185218 121:20.572530379182915 122:38.34659042756452 123:13.121261519837235 126:158.55281511422407 127:34.276962948117145 128:59.80150900815814 131:21.21446655451704 133:188.11485546727067 135:25.726420343485156 136:140.03401041920023 137:39.84403035744862 140:39.91462796145665 141:4.353082293500078 142:61.06691093683153 144:2.1569758180879 145:0.5702332066050175 150:2.3943300408873935 152:7.729888042850259 154:81.00431431155613 156:23.106382460948815 157:2.4637763320233774 159:4.924979042150253 160:58.6066488870782 162:37.69435390210909 165:28.324279145125494 166:23.825692485158726 167:33.392430239307934 169:66.00156126583323 171:0.0011497405288820135 172:90.39080815153436 178:0.881365110169613 179:2.8634827667526697 180:117.71212058515866 181:44.717499243375784 182:0.005743409239148499 183:45.071907162122145 185:5.7532327183401195 186:3.039341802127714 187:3.0551473834291833 188:0.012059604630284802 189:0.014576382925507309 191:75.42495976369428 192:25.941069375048258 195:6.065061847996212 196:13.180430768434075 197:52.632889458212155 198:3.285646952773832 200:3.2942104067389515 201:21.91165835632396 203:6.3190910305157555 204:213.49677666304427 206:6.411120962626497 208:43.066437684601944 210:0.04885471369470295 213:0.05422305130968035 214:14.081085459806838 219:18.591169338877027 222:44.047393668729924 223:33.29203413477356 224:10.45442240825658 225:0.07344622366343713 226:74.46704846791829 229:19.09761163574229 230:122.91807341567153 232:0.09115450992552362 234:24.01319855378299 236:0.09758360848052341 240:138.59267021505167 241:0.10844169388282637 242:45.827346243591634 244:7.385663461136084 245:11.13019775855055 246:4.1754982244304335 247:11.256172312336087 248:46.549358620503874 251:52.56373451562051 252:24.9649508072586 256:30.19149771847799 258:58.8952282919202 261:53.06412505197587 265:165.51403293165575 267:53.44655757725723 269:4.466483067176731 271:0.16672982911171413 280:199.62540568136743 283:31.321675501154118 284:0.18393447342538483 285:1.8998913661565258 286:8.136488312664527 287:42.834844035643414 291:48.936943858934015 294:4.822255828499838 297:2.014037841097292 298:43.53098264100544 299:4.875926636342969 300:163.25631513970114 # μόλυνση
1:372.67927660194414 2:280.7022945918937 3:40.72655743228752 4:373.47020950300674 5:113.13941982075251 6:23.72620518344126 7:167.64295563648125 8:137.30898920167428 9:0.18772754097674674 10:146.44874207810065 11:97.62454175371215 12:51.54573106888013 13:148.5965442870195 14:28.14856099234487 15:10.538170485786841 16:83.62833013989146 17:8.833267802584096 18:13.816446341825388 19:9.233820211715324 20:163.72636824306863 22:6.028441404021854 23:8.272850518853042 24:2.965545319254629 25:11.750484787133715 26:163.19666235823348 27:98.35475889862681 28:21.704168671089842 29:238.77804261676255 30:0.44794072261706697 31:181.4397828351296 33:49.62183401321291 34:41.87852919930518 35:4.862977844427593 36:6.975997625029042 38:112.82776952721588 39:0.10720030886073412 40:107.55579484051712 41:37.85311542268636 42:125.0223968418593 43:0.05926508182273987 44:48.12915364826321 45:140.66715501313166 46:62.7639006651614 47:25.044279074222633 48:22.405135979297075 49:0.3705635284840605 50:0.6786506254817152 51:5.184929536209649 52:19.66414670003017 53:48.132591967725816 54:39.54041883076365 55:0.006181282070956403 56:0.6188692383539195 57:0.015249131766258304 58:0.016197901596008705 59:5.969283241964412 60:0.6602584132193617 63:120.10417290151959 64:6.157514621307196 65:0.02956415986050568 66:0.7342464490664623 67:22.17460439720147 68:6.41812432237579 69:99.11442265801003 70:47.90033336309538 72:0.34655575705267216 74:38.98747838863255 76:19.056075938333574 78:0.061620252148799674 79:64.22768257307898 80:113.84894642018763 81:27.651763703148294 82:0.2601581287027303 83:355.4887822122715 84:36.35763186816234 85:45.67985251214081 86:7.456522908015941 87:28.66259711448529 88:148.4513178379103 89:17.1638142095454 90:67.1458523416117 91:124.35821025784323 92:143.207695910305 93:7.767261931565546 94:14.075225106093402 97:0.1870008877649709 99:3.0975254333033457 101:5.516189424665025 104:18.700113337645043 105:94.0542671983076 106:31.42237392229262 107:27.383904466589986 108:8.84081390977939 109:8.8887412582056 110:31.993419873755684 111:6.078706775220273 112:46.55849710986063 114:3.6545223374532787 115:6.24375726140889 117:0.36506231003878237 118:103.25401781712081 121:6.589242195768832 124:0.4494433158837288 125:76.14969057796165 126:13.351601574538227 127:21.056715596359194 128:39.1845998237465 129:25.416919727618875 130:533.670036041615 131:13.468860548390678 132:126.45096455183095 133:239.27896713496582 134:0.020849651953497143 135:7.024235138942412 136:10.184512286620139 137:4.327697699795624 138:325.56668987749157 140:13.77702245601375 141:0.5336208819484897 142:10.357483340292614 145:45.50122078087536 146:31.299271290582578 147:208.37386017768378 148:2.363380748617345 150:2.3943300408873935 152:31.991781582091985 155:81.19047750898537 156:69.50502564307115 157:18.910482694574164 158:4.9152822038357025 159:47.51015229076872 160:87.9774087803449 161:70.12425507211239 165:0.7817645593046788 166:199.15960885969204 167:54.2859329282161 168:2.6908983940398574 170:71.93643637929351 171:0.8447110711812312 174:0.8592246602218382 177:44.196172740183556 178:20.13109258585599 179:39.38699891185061 180:117.71212058515866 181:124.55033604390255 183:16.33712859130121 184:5.672598556583792 185:0.9949371792483064 186:86.90753157068879 187:20.96315530943981 189:25.7213709670107 195:26.228447981378345 197:41.58668542501677 198:13.241836269244768 199:26.390555516515203 200:3.2942104067389515 201:6.2031789239457185 203:3.4166371706588614 204:1.2094296166174354 205:1.2240512016237113 206:9.853961106617783 208:3.5626060172819254 209:6.545543751081577 210:3.57195274960127 211:43.21069186612064 214:14.081085459806838 215:38.05878628663274 221:3.7350717856459315 222:3.7548022291696723 223:100.13767542157032 225:10.492485143592708 227:0.0814211599239903 228:33.83725366650672 229:7.030527379445317 230:14.832835704442397 231:7.1209366966819445 232:81.91895030872955 233:19.300915595404646 234:0.09241875667468466 235:3.9903966468596623 238:15.030746922595775 239:24.21889867269461 240:1.5576212007789847 243:15.207435095329481 248:1.6644843920812529 250:219.22269363542972 251:1.6775064924375518 252:35.39717171482296 254:1.6906266029926325 257:11.427522131653875 259:25.11189620336204 260:4.359011685466676 261:11.536642127339167 262:1.7373330712722856 263:11.580737637295266 264:25.372979402006475 266:53.31838606795805 267:41.673113481722865 268:25.486439595122654 277:60.28673967741761 278:0.17423726707135073 281:1.8633143831905907 282:48.31476425473035 284:87.02027320490768 286:16.48794299218889 287:153.43611315136764 288:26.308455266569812 291:12.226609184750027 294:43.3546233278203 295:1.9984229224389483 296:21.706085112106177 298:16.904979065095734 # πρόβλημα
1:395.49063708561494 2:213.86902529251654 3:16.780059594090318 4:86.76844404517604 5:2.2024079233289586 6:189.59201252944104 7:16.936515971045413 8:74.51917891175052 9:47.698150907525886 10:39.299627019191085 11:179.34928008260079 12:96.48942308775285 13:1.5500896405660436 15:26.58854995188302 16:88.05915616317942 17:93.46983126592627 19:2.8672431911427263 20:80.4537520461224 21:108.89058608629934 22:0.7659642603444028 23:4.414226467446568 24:4.57710249119913 25:23.120543025303867 26:20.131804224735077 27:79.5573238326019 28:10.414449016360026 29:29.442093819489266 30:1.553924099274526 31:71.22788699555123 32:8.934968083811471 33:30.309525198086977 34:71.95022125838577 35:96.68098978231616 36:77.41845962522042 37:27.553761550255768 38:234.13092980320351 39:5.568784630574159 40:97.21722396166724 41:30.182313091945982 43:88.30190705128138 44:0.02733680875774826 45:86.41902733877582 46:2.681818532337908 48:116.76689497113509 49:12.71145023201462 50:122.88448803453204 51:3.164400413422411 52:3.1896262525588717 53:10.471250395425258 54:52.886071466818315 55:28.15278393325846 56:11.294427022823537 57:24.998428733033716 58:154.71012342578277 59:28.964435031307094 60:50.91726273518968 61:0.685074600842996 62:120.10417290151918 65:0.3950863158506503 66:18.486741263366362 68:0.04072474315280203 69:93.60497568378469 72:2.2374330670331175 73:22.592037096462807 74:67.62985184694466 75:129.34067956884456 76:9.33162517745845 78:2.3435378845275703 79:74.64421088022127 81:40.56838116835266 83:2.5535995460120953 84:0.09743836893571528 85:81.34170134050444 86:7.464938827329283 87:0.21171201745996338 88:77.46829940690606 89:0.20244597906953804 90:5.038848818871357 91:7.673931848664628 92:25.07718802978372 94:67.94058533786047 95:0.17184167391931354 96:43.3766507756819 97:3.036459221176146 99:8.112240498994636 101:86.35233874849338 103:26.37268210546338 104:44.87821860968146 106:1.5060109615997352 108:12.057181791890034 110:15.658793295958212 112:67.47260235086569 116:28.2626973106033 117:12.57936773443886 118:147.8376945840246 119:1.757673627487837 120:0.41785645713393404 123:33.86716824638281 124:6.734249528850283 125:38.935206360857244 127:29.69582799784985 129:65.41148652387858 132:6.986494614671182 133:89.14273402567231 135:0.020566270825740588 137:83.5451532446024 138:0.018424585537921388 140:44.94296330553182 142:10.366666060579531 143:226.46219870572867 144:61.33738270572147 145:0.5719007248474933 146:2.2704470262613947 147:62.87279151758577 148:18.564472791060755 150:0.002705568437081105 152:7.737327380704819 155:23.069549308731037 158:211.0800868126837 159:7.891331481749961 160:53.12290235129584 161:113.53262379838102 164:8.129606583131814 166:28.402705341988714 167:5.2318248138079975 168:43.62567369647037 169:171.57651424806772 170:60.3313522583994 171:2.743965914258589 175:0.8611825689811959 177:0.8722062974351784 178:8.561865323446224 179:0.004142956965089262 181:8.692906083135982 183:39.81308069840788 184:2.980885780520594 185:3.0354222952933365 186:12.655871615621097 187:25.52021384361468 189:5.876686095619768 190:114.07399465269621 191:12.928829580361251 194:3.2136506268666953 196:31.17836698543229 197:13.231027118428376 198:3.28969644805518 199:108.95692421033672 200:17.380337925475917 201:166.26158498396376 202:1.1639649556114895 203:13.565153902461791 205:17.858289543420668 206:1.2361198720842226 207:3.5667533814457824 208:37.68159341059065 211:1.2966217155452413 212:1.3017794003953755 213:1.3173618459231995 215:14.113502694860793 217:1.3597311710009 221:1.3759319674117565 222:6.817109125220107 224:1.4088574227686237 228:166.49789746189893 229:10.674317568906 233:82.03334699104268 235:24.060987137902433 236:14.99082595779208 237:0.09943309185163555 239:0.1007656706399786 242:24.441594381605533 243:0.11040582320853283 244:51.91599115184562 245:11.13830004786685 247:4.224851638039253 248:1.6669600580654194 250:46.6273141204508 251:11.370941554603398 252:1.6799884733227344 257:15.660951315933128 260:59.12438869547936 262:7.720754988937661 263:41.47898891339237 266:92.17774743738121 267:7.806116139635078 268:0.15475721593494268 270:135.90502875301198 272:20.848137749930245 274:20.848137749930245 275:31.069239879804748 278:11.928134050874018 282:11.997835270839673 285:1.9024743888642752 286:21.222956078859518 287:37.12852996164728 288:1.9247756314172393 291:1.947341229822998 292:37.33548132629088 293:0.2072665559974067 298:37.756807453986035 # διαταραχή
1:78.38000224849934 2:21.293508020794345 3:47.08159729810416 4:9.028894600082658 5:66.35287873909735 6:261.6755657499426 7:172.7377351285917 8:39.760681611087975 9:81.50579242617866 10:49.558083092595936 11:53.2173174982599 12:48.013380144150105 13:119.73495574758512 14:19.533034788599707 15:1.2008134693022448 16:1.1415140871060099 17:27.51400033463527 18:13.868933003706008 19:568.673199382442 20:631.9595631543791 21:26.957582389368923 22:6.059655592917611 23:0.6293764178961365 24:87.92753067300143 25:0.9003424072776324 26:56.28580183800529 27:12.390599743580529 28:50.99394576170644 29:11.056442309967116 30:0.45470416230718763 31:0.22214016817760818 32:235.9956464331673 33:1.5261524840875063 34:3.000968272952151 35:3.0923797238363027 36:27.506484779101047 37:55.10427158676562 38:38.946024843309914 39:22.366639529904194 40:102.49010828337111 41:50.38897347330893 42:26.776159930533748 45:102.10986982809175 46:6.762325258848578 47:160.01807130982996 48:7.225654479880882 49:51.03173469053955 50:26.26964510156363 51:30.729823461584722 52:3.2009727287591354 53:27.340065941301315 54:13.524279447724586 55:17.257703386020385 57:0.016220579234698735 58:179.92094824434537 59:5.992944710038832 60:6.0785742923268185 61:81.27120861220013 62:6.157514621308026 65:6.261730010234594 66:6.334955537206385 68:4.111815487366935 70:22.553726911486716 71:128.78762929934948 72:30.492854573226328 74:52.863200336064715 75:30.695287582365424 76:0.0550612218161509 78:84.3840560097385 79:9.753585954977163 80:9.775880401539663 81:0.26433260599424974 82:2.5576024786099096 83:13.088436857227919 84:0.9966662658321482 85:16.637238518991307 87:4.928408231431613 89:24.81500916252572 90:1.157979257087972 93:0.17705530306157605 94:2.952447305211199 95:14.157094839802252 98:3.106012166686979 99:0.20460288214412167 100:1.3350240805460047 102:30.669885722603993 104:0.253666324437065 106:11.863453458521057 107:19.279910107137418 109:1.5926532180688426 110:66.9844067789241 112:3.655686779943573 113:1.6586244562736614 114:133.45945618204723 115:0.35560133821035395 116:12.539845621010638 118:0.05592171200163793 119:3.8295123621085025 120:191.07189081642764 121:1.860796598045395 122:3.988439243571207 124:0.4539925445284905 125:13.31815283819909 131:94.63043791648832 132:30.132110394158644 133:4.293507693203398 134:2.0678612054545713 135:2.0678612054545713 136:34.93798362399382 139:55.35661075704399 141:72.13816442057887 143:0.01400052861899873 144:7.252915227041389 145:2.1903593661397505 146:79.59712472433354 147:62.93326150678598 149:0.6660764185425869 150:47.03409407128167 153:2.424120685341197 157:2.4748895805440037 158:18.97276192101624 159:4.94177160180285 163:0.7605888218809257 164:28.283626881292786 165:71.02685106807768 168:5.264044935819954 171:2.7516388979042974 173:29.00036996150275 174:5.380320068210998 175:44.136101763890736 176:29.09622078600465 178:2.823630795338687 179:0.004383218085174276 183:5.63324222856325 184:80.2043627380795 186:20.94974223221251 187:176.94883097812277 188:1.017750390394184 190:75.38878973882234 191:9.24403720516237 194:6.033515595983723 195:36.212242932126586 197:1.1313230056878554 198:13.270997869452014 199:1.135896127783037 201:26.633723018036676 202:352.58047564203724 204:22.274896821460494 205:97.42742941338778 206:1.2406019173756446 208:37.720207232965315 210:13.954036487183645 211:133.26285180797817 213:49.081732258032254 214:32.815932654472576 216:38.20602105270585 218:1.3697521641236536 219:716.0304603702822 220:23.261983391833343 222:1.3914940998222454 225:3.8274052100029103 226:3.8476296868992694 227:23.751643723416503 233:82.09893091913509 234:315.5697285823765 235:19.365800131731977 239:29.26393598030411 241:63.858287684680505 242:117.4533197034815 243:70.21540712896352 245:319.3611630455666 246:11.196304741031556 247:4.233566448659415 250:7.566381122257949 251:0.13258975695318406 253:0.13579090927965984 255:0.13579090927965984 260:20.37977007473852 261:11.561155607492234 262:4.395818919493905 263:1.751658214698436 264:11.627424488837647 267:30.706920127512312 274:86.36742849350946 279:20.973192166227197 280:31.234393269771562 281:26.0311310393756 283:48.44070451044427 285:0.19002258697670205 288:12.179506729210882 289:1.9374698394323813 297:26.843382749665253 300:16.96602804944095 301:4.889492935164716# οξύς
1:7.105470570554341 2:34.98093568002499 3:0.007948156019275952 4:24.78716077453922 5:20.60284136297732 6:290.2568919835427 7:282.4836831469374 8:22.797656551741643 9:116.26712578029877 10:7.811263703401149 11:13.416148484656565 12:84.1527229202446 13:16.947048678274104 14:19.75932389927282 15:6.587507545538323 16:130.93355474285786 17:37.704136897611384 18:114.3038030801772 19:78.12360275063723 20:33.49555190807973 22:12.861999304404051 23:583.0564665459088 24:994.8456425700396 25:2.000533858088628 26:0.22318742277060524 27:0.28587452436361294 28:426.8853651027304 29:11.193454200191688 30:75.33035650648797 31:81.1033366338013 32:0.20658686231419202 33:836.6442814723343 34:1.3851000601055778 35:102.38706449050382 36:9.472414441696579 37:7.149076817801856 38:129.614140523563 39:53.86603564865041 40:10.722160899165832 41:68.83765241690041 42:30.686706603119177 43:42.60741916222918 44:0.2495639817253903 45:0.0177732448323932 46:1.2677367770313022 47:68.11825372016891 48:95.61119144079498 49:95.90914432496584 51:47.84655382592867 52:5.317531434791731 53:31.47128346049811 54:0.002450176495355596 55:1.835762556068478 56:239.62273654858475 57:233.1829298594098 58:21.54628877271441 60:33.54186363704429 61:2.079578702449322 62:0.029564159860828595 63:0.3950863158520757 64:6.261730010235785 66:158.48927326403611 67:47.73948560264404 68:26.39824863831169 69:43.41427542637298 70:62.81894988571332 71:129.3703046396744 72:15.610591272777647 73:0.8331601793668262 74:68.0725654299478 75:6.710436969032953 77:4.3307684628258265 78:74.10386012809515 79:16.310060092329838 80:36.14245077888852 81:23.912179857444503 82:50.41980603684394 83:13.210360656458382 84:1.0235818153125387 85:146.82346216165118 86:56.61175635107207 87:236.18936412853563 88:24.97454096781386 90:62.38494866609633 91:5.142184154535474 92:14.058324241028622 93:14.161840376348485 95:1.259122180385563 96:11.13009516219776 97:5.393120674488938 98:179.7493160370562 99:22.107757314611057 100:49.092338902018916 101:8.369473285376028 103:87.11061952859768 104:1.4781886990939768 105:5.92573572280511 106:11.971021697090693 107:23.42213028244748 109:36.77954276483612 110:19.60351698869221 111:0.3372792999953527 112:3.7072346854136438 114:23.94046265393465 115:1.7321830061060788 117:1.764627805283973 118:0.05120141265987993 119:12.818478933550558 120:117.8018652995179 121:70.00010138634417 122:4.0414072687306675 123:34.11376882077839 124:17.070052423217597 125:100.45234149641084 126:17.24484184542808 127:49.398581103388246 130:4.264792337237268 131:30.11867258917761 132:10.23306304430924 133:0.017707620500286063 134:2.1030756347368054 135:21.65999685607998 136:35.144741899324764 137:30.58128946006637 139:17.703741131486787 140:17.744502960970262 141:189.98669432053563 142:128.49186451910347 143:7.291608737919595 146:10.836347531299756 148:11.084606034948333 150:23.07079176747512 151:14.872099896237913 152:0.6992848987982085 153:0.7054587621335293 156:2.4994322184218043 160:19.243246419395984 161:8.073624392646375 162:2.6040319101316767 164:23.887256898171973 165:5.20774996586032 167:5.300603159285396 168:8.412899189828618 170:38.95021102486584 171:8.511164057849118 177:20.229785378639228 178:24.75322878637364 179:50.35536864151925 180:85.81244601957104 181:56.03370959455945 182:20.6629779433474 183:16.487144357400375 185:9.087080586229725 186:12.772090617387668 187:63.05164731052229 188:1.0388278179416446 189:40.987492711399504 190:94.703648592738 192:21.521143774100082 194:17.276828809771466 196:3.3130357572528166 197:259.4432618239234 198:3.338707642073096 199:76.93940240401109 200:1.1624463649414243 201:26.788986692870658 202:77.42787464238091 203:805.4578848406325 204:6.423618495973565 205:13.790298977755318 206:72.23209236591084 207:18.286211763064202 208:72.85332944674381 209:10.13431116362259 212:49.15561838394336 213:38.22239997991389 220:3.7901435691944814 221:0.07078220431842448 223:50.07071384110309 224:33.64464724469501 225:6.977773282288597 226:3.8903886713848874 228:34.065988609873656 231:24.158697589813144 232:45.40767898534989 233:39.84127142763372 235:29.225851894999053 236:24.32965656676544 241:7.403395376117144 242:90.10166413110086 243:4.176625759504269 244:4.209922073879216 246:58.35912693303668 248:11.426364690921886 249:4.323205511293578 250:7.6293875335447305 251:30.27163553115333 252:91.46661366257571 255:4.3578974397407375 256:0.1436432680010983 259:7.712393499619598 260:4.416464148839633 262:11.66550521058717 265:11.732063548730611 266:41.821468303307824 269:72.83323002301289 273:8.021850819268826 274:16.304535811549922 275:1.8680479612062895 276:66.98112979861743 278:31.348768127273097 280:21.127991790547267 281:42.64019323111833 282:12.097237386005508 283:26.250285188734047 284:0.1931113531084086 285:1.9337485510323822 291:0.20970062842927836 293:2.00179072909796 295:2.0328137582506693 296:0.22950459820862543 297:103.24403924477545 298:26.98402340418944 300:21.900123957308985 301:32.41009892546655# εμφάνιση
1:102.45777073599409 2:24.351680877620506 3:5.7804810678699186 4:92.12041457648158 5:50.04669775669784 6:80.69736875140555 7:5.546392091270885 8:1.0279554700400377 9:32.25828275249715 10:115.56270123749547 11:65.52708032576503 12:5.962388096724719 13:9.958715496057449 14:0.1856700057903265 15:0.002707329410936498 16:13.51172024526447 17:16.37107017099961 19:61.795807019688844 20:10.33926179749441 21:282.7248884701179 22:2.8601711946314055 23:53.567595982898034 24:1350.7284264655818 25:0.4593615992134254 26:0.0034940370213569446 27:27.822125313316988 28:43.64405089010371 29:4.5596819786160765 30:1.4845665160616817 31:14.459992518167267 32:0.5579527712398691 33:11.794893498120635 34:0.04423407467314332 35:51.26714504866829 36:98.01065681843531 37:73.86808443915054 38:12.359915295243578 39:92.09210989474344 40:182.75969429689647 41:376.6128595178669 42:51.334369712228515 43:4.08135649978365 44:17.9533175482367 46:98.85686530473407 47:33.11249780003698 48:34.28334216050305 49:153.22314642841582 50:865.9253476671314 51:716.5596402988143 52:5.3871235656363945 53:5.525195909086357 54:1.7317521513015424 55:59.49385400799864 57:18.087247413588067 58:91.8903071455752 59:25.482889957400758 60:56.32885080249155 61:0.3834606458170867 62:0.7342464490654451 63:18.486741263364788 64:6.334955537206162 65:158.48927326403617 67:99.73795235658321 68:9.303353746768254 69:26.596535784813994 70:0.8454787661014375 74:22.984025965783115 75:19.388942385867725 76:12.586518794204014 78:40.11046597844193 79:7.122592795816189 80:9.971396498224069 81:4.7203862720631955 82:13.307743119559571 83:7.298150634619646 84:10.198891422968202 85:147.3906947152881 86:124.21913722143803 87:21.066232542061567 88:25.138817945519932 90:14.08289885225727 92:0.16741844978873613 94:0.1550300068053446 95:3.061945242829674 96:14.576680330165852 99:18.395604841721568 100:98.33436294085114 101:26.642243072717797 103:0.11108424778165567 105:12.06892095783612 106:12.06892095783612 108:6.129058611875702 109:466.2274320272073 110:15.927169651015516 111:51.94102129376794 112:3.754247514869652 113:1.721019253652458 114:52.28860154191479 115:0.3823443748891116 116:6.430115968837848 118:20.388746402592282 119:24.604790993273838 120:16.901787130589437 121:48.776409132529324 122:34.08871254378907 124:1.9917316657635755 125:173.35040508943126 126:34.73196452999535 127:10.120570799941486 128:7.028949988736512 129:7.051117296362827 131:34.95115994816873 132:0.016553201862870733 133:7.174532489952063 135:7.18587921804801 137:7.242936073147048 138:10.445706232412872 140:4.464807216664968 141:21.982360028864406 143:0.009923383449963387 145:2.2590503694340747 146:41.50313457455259 147:2.4201272546313564 148:23.080765446796505 149:32.24982641086983 150:18.95414988043468 153:75.75917550024955 155:289.50136459079596 158:0.750675713578358 159:5.049627102645748 161:107.97766147399082 163:2.6452519741789695 164:11.758670659063451 169:12.08684631077608 171:0.8883347504538771 175:0.00375981955737795 176:55.56750003553677 177:0.004419028780175748 179:29.81462157287162 180:20.630536615362367 181:2.96514517495209 183:140.24736343843307 185:21.1807773289664 186:3.1275899020313984 189:1.0837892324117762 191:3.241007768500465 192:13.174000604497328 197:103.03899282411453 198:26.732805213939002 199:137.6502150048171 200:1.1825208166489602 203:153.79612740540503 204:54.15554416619755 205:48.58833448742757 206:10.029633340176357 207:73.13437777103744 209:3.664507051010629 211:14.187486816364824 213:1.3662002097112715 215:55.45178979770367 217:0.07177028819184803 219:18.85261997602527 224:14.669199237289138 225:10.670588452487912 227:14.883616243347209 228:34.226145128276215 229:19.360312578693286 232:7.258155719299664 233:29.330062860132173 235:76.28842826287725 237:0.11099836671948607 238:83.22312321217552 239:11.104521094981449 240:19.801588545628487 242:4.205282365616796 243:0.12250154707085445 244:1.6617394438234099 250:91.69190949642169 251:71.83540722294346 252:65.4404849717007 254:47.252354636089706 257:15.874181100885394 260:36.11853893250471 263:11.762522544861675 267:25.794521281378508 268:25.794521281378508 269:232.24488296645396 270:16.284574252686806 274:4.638725650179183 278:16.482273770013137 281:4.701401855888098 286:109.2182139174441 287:21.547891514797747 289:4.816904835201114 291:109.78686670775608 293:4.882616970969719 295:12.58118007321952 296:4.962981115340796 297:12.630689465676609 299:2.080658006226301 300:2.080658006226301 301:4.976538833281139# αυξημένος
1:264.07167447190074 2:86.96234572035193 3:15.183285177669914 4:58.9706786525409 5:31.693856569651196 6:45.24301026133392 8:25.880420995762332 9:4.149593270505369 10:36.99134858058589 11:141.43308517537312 12:56.46657687404938 13:219.8962800246008 14:20.08107221250748 15:4.945511602679524 16:44.73798013629667 17:143.30269116424785 19:39.135733900714136 21:6.282568820222354 22:2.89471014487436 23:0.11706390830844046 24:32.015474264816575 25:88.13367517485362 26:2.1586472818954126 27:18.372206831023433 28:13.382068518716608 29:23.24585593799791 30:75.98936945746253 32:6.919142836871501 33:1.373285166048658 36:0.06063632561075596 37:3.294366405239426 39:72.69091987550881 40:78.47133020038659 41:69.425347131269 44:253.91389415929777 46:0.7437655499990266 47:1.3264765180386267 51:35.335263015721075 52:10.565981978360353 54:3.4761434387170698 56:33.44051648385167 57:3.8919867979955276 58:2.0481036803911628 59:214.59513355055384 60:0.7229241391583308 61:87.67346403026121 62:22.174604397202415 65:47.73948560264418 66:99.73795235658272 68:22.79894912178367 69:53.16464892339564 70:22.981973790158477 72:148.70348202809032 73:187.16778124501866 74:23.074284934543996 75:23.20442825214906 76:58.7794015737224 78:222.62325376915652 81:16.695174329484477 82:4.7967605945486556 83:10.21686350124009 84:32.626588948210006 85:10.344295436155097 90:14.145921235337868 91:2.9825470976566413 92:63.09719784811188 94:74.26068802486033 95:25.877884397738384 96:80.47128534231426 100:0.12008693604969592 101:76.15744861877204 102:3.3492856699645883 104:27.204720188740563 107:36.88505179499524 108:319.8241572987159 114:154.5408516526809 115:28.66983689419207 117:28.852225788527605 119:29.03654907661424 123:0.027368401246007073 125:0.5033871945190329 126:44.64234100352701 127:4.28407013182705 128:60.622132169877915 132:4.399556310089633 135:30.70143801592823 137:30.847529396502363 139:78.6183564783614 140:4.492619034182686 145:0.0070284355934691085 148:0.0012239650977819132 150:2.4951625570858837 151:139.92374582513918 152:6.424783550772189E-4 153:2.514171379321259 154:75.9922297328803 157:2.5655463188981162 158:94.84426840570215 159:11.507284128976135 160:2.6113324752991116 162:2.6579150621092937 163:11.722730378153623 165:11.858115870876741 166:102.95745125929142 171:61.134922965448034 172:20.270213518885384 175:104.50769959980174 176:2.8815444841158704 177:0.9246195085987069 181:34.9102111750539 186:0.01665905581058896 187:0.01759750150917392 190:9.401733924901702 192:21.713377379299864 195:3.3539873798400155 196:26.713970043129464 198:3.3968777791681912 200:53.41948010791556 201:13.632416603433297 202:59.576828533154504 204:60.162020260011275 207:27.86096768586037 208:6.697344548409052 209:49.327437588398155 211:186.68110820322036 212:0.06280066723831575 213:38.49805342671108 217:55.92949555566429 221:23.594547912471945 222:0.07966700374434177 229:4.023446468919617 230:15.104855227850486 231:4.086621193375089 233:4.097262221965131 237:0.11387027739169028 239:0.11528494911129122 243:15.480733387182214 244:97.79207432369881 245:58.58777229355382 252:25.342847079694558 253:99.0514437174513 256:7.785300505477271 258:1.7724618523326443 259:4.443978386305842 262:92.80785531515738 264:20.800243381604233 265:1.8270302425358254 269:152.06648766604042 282:322.47919921191476 283:0.2012830108523242 284:16.677921047755056 285:16.736051708755397 290:95.67723439364039 296:44.06836492990416 298:0.2404807096294397 300:0.24280243193594786 # δέρμα
1:66.2712428549421 2:259.5225499670303 3:25.03850014235896 4:186.4308927382735 5:26.43734427053101 6:10.733090240963396 7:206.10995141416095 8:72.75745021812841 9:32.72742365192039 10:4.661120298268551 11:109.00979946436365 12:220.5078167386727 13:243.49618250123783 14:23.136935097663567 15:59.693862038295634 16:41.46001521869343 17:28.42069888572275 18:58.13273560407246 19:0.4669901846799506 20:24.31040976810964 21:13.194444283622666 22:4.5584431062216115 23:42.49898977702347 24:8.968681851966632 26:0.0012585096792477263 27:18.548207597887437 28:262.82394572920026 29:1.5215877095945016 30:188.47251979497582 31:20.77374826802853 32:252.08124848356834 33:42.688646177844795 34:145.67551558628048 35:9.71634449035395 36:35.69109196622085 37:21.5266324492556 38:18.470048986773218 39:26.542102462990062 40:6.067917798827842 41:0.04325296340217702 42:110.89160556734198 44:154.06667135146262 45:2.7637492961366843 46:7.070541731420502 49:7.596991538766129 50:30.835170437318745 51:5.4629668292030935 52:1.6960459316902137 54:1.7886288247822293 56:8.808825857168149 57:25.685381591232026 59:426.5478625522726 60:4.038477064551481 61:43.060492399266884 62:99.11442265801062 63:93.60497568378597 65:43.41427542637279 66:26.59653578481263 67:53.164648923394985 68:95.20462893292253 70:161.6848436817981 71:44.33491463531235 72:0.2997776843272925 73:23.21952069392994 74:31.257786870408736 75:19.615975775516553 76:0.07653512050440361 77:6.920684857069074 78:49.764100760996605 79:86.9231216672512 80:205.23861433315454 81:41.473218440869786 82:7.409348061564734 83:0.12369717154085032 84:1.0875665325090296 85:1.1125024298901227 86:7.766356001795072 87:25.250048980369986 88:217.81710333069557 89:2.964635384829176 90:14.260306515726798 91:1.2645755910287115 92:25.718474217153382 94:11.18467424082401 95:179.4056959259003 98:0.24076636075444666 99:3.276305254850035 100:0.24953755511997475 101:82.11163514226624 102:0.27079040537978283 103:55.305786426149645 104:19.2287773645394 106:15.751254356204095 107:37.09045290277622 108:46.86776414646751 109:9.213568672231768 111:134.61656160714233 112:0.3829721080427768 113:0.38493383846340756 114:28.63452713483988 116:86.43994108702445 117:6.572385363629299 118:177.1871857739649 119:0.03875184921202086 120:158.58864997185515 122:21.133509996473574 123:65.58241395708511 124:10.128076535048248 125:30.24507281202234 126:71.91054091612703 127:7.089246522842899 131:66.59816859756845 132:2.1641388681968556 134:30.874579101481633 135:197.95227406050415 136:10.520587490299569 137:61.78776731615372 138:10.578278492990897 139:0.5863767872795057 140:149.36041877331948 141:10.62182134118415 143:0.6132203057591669 144:26.817644618039576 145:164.61196826019275 146:18.68130911621153 148:64.15349964726126 150:23.424881835285387 153:23.5020877394895 156:11.529335594461266 158:206.1670080558579 159:0.7808607482516904 160:83.20099278714179 161:23.947683485421944 162:43.613201954222404 163:0.8243412100274913 166:8.467358233918992 169:12.223970277737008 175:16.2534107876619 182:51.27325292462719 184:223.49234801575128 186:12.999263463013248 189:46.916179057658454 190:76.48057014322626 191:9.506158477398573 193:36.5768229351094 194:3.357808531037187 196:110.18778228302303 197:65.3276991445766 198:3.4348488225154608 199:1.2096493601411462 200:3.4435259309594737 203:60.29319456148753 204:37.76665111750157 205:10.108705929922536 206:32.732725398105345 207:23.155165244144285 208:73.57669584345904 209:14.284625438556706 210:43.89069317121085 211:1.37847509356814 212:28.14594008366599 216:10.503857361046181 220:33.80784568727058 221:1.4594429138346463 223:50.61617303883678 225:144.8402234819736 226:3.9908142376050812 227:1.5447592642202665 229:51.398993415997275 231:40.250528016238896 233:34.82351859914483 234:70.23533438411405 235:110.6044966005156 237:1.628576975745624 239:0.12060003200798984 246:35.62640419357187 248:41.5464900628848 250:30.600207842368135 253:20.621631840248266 254:15.99225401946438 261:1.8231231854442673 263:11.880519474095802 266:11.925101971632458 267:31.236820606143628 271:12.129008720430832 274:48.736401834195206 275:42.879654018036895 276:123.36802828878635 281:1.958012553059754 282:185.9521299744882 283:12.314924199910237 285:1.9951579235072778 286:43.43940631219346 287:43.553294562833194 288:4.868734426296505 290:381.4452127262822 291:2.0406878897606906 292:37.9671941928993 296:27.313071577482084 298:44.25079734282723 299:56.59860654079838 301:12.775239494426485# επηρεάζω
1:24.370527951221447 2:15.414904832771859 3:3.3140475871684973 4:20.664655608983 5:47.82160181028666 6:98.26385133140795 7:53.78190081163137 8:225.53943483230012 9:5.914633306598444 10:14.778770715354339 11:506.50312203942633 12:1.2830832968325971 13:32.451117957779125 14:0.8614947096141571 15:13.642867717326087 16:143.48724414554206 17:0.4161801047694999 19:58.792532812733086 20:57.13430566398165 21:8.571701913350957 22:10.910800204519312 23:1.7886674188882492 24:104.56898544929044 25:0.4110618794342869 27:121.21612987634892 29:17.302628785810654 30:76.85152955052763 31:102.50382544516157 32:1.3297017051214515 33:118.4227221126385 34:18.100728308076192 35:39.75032116410734 36:0.07565892355906711 37:5.305450821039892 38:75.28893417045767 39:68.74283684907599 40:234.79313085438196 41:14.174849847733995 42:27.726624369581764 43:0.032149424440347935 44:72.9359386089315 45:2.8142292609662536 46:127.72702898511864 47:2.9384225702883784 48:30.851758251253408 49:76.59715159603124 50:23.434835838860838 51:13.72431691297994 52:3.4476881856718062 53:1.8040899831596149 54:17.374954831117762 55:0.6526789896222461 56:25.790972790805395 57:614.2466129281285 58:15.088397862498532 59:29.918544184840755 60:2.1768844138233825 61:38.85577227135642 62:47.90033336309604 64:22.55372691148677 65:62.81894988571197 66:0.8454787661010051 67:22.981973790158527 68:44.278419789735096 69:161.68484368179787 74:31.45881277042692 75:19.763893159423667 76:69.59083443072741 79:24.26182556423342 80:28.339214790556923 81:37.17617092687268 82:28.690214479354648 83:17.067079892166632 84:56.459444754157744 85:168.22167497024577 86:7.846082398766592 87:25.41841540038504 88:144.9022546511079 89:52.968614962887685 90:21.752110288494073 93:0.1405686195952902 94:0.21520767507121674 97:357.85838651223736 99:15.058277038754921 100:87.73114639647655 101:8.65656354078737 103:36.04720937761231 104:6.0077434353806165 105:9.069446484260517 106:9.069446484260517 107:84.95501782852418 108:32.758820624981475 109:9.297043782332468 111:28.57754154031315 112:24.437787595086178 113:58.165984520438236 116:3.9720060440694365 119:0.03515682571987533 120:6.8977793775291385 121:6.9189792487935895 123:101.22751288200378 124:2.0740043162012847 125:0.01750744174937662 126:83.89792345441082 127:35.219206252044884 128:96.22358226640475 129:26.185484619010904 130:17.80845219462614 131:2.1591143555585948 132:96.86542997523202 133:35.757069549655995 134:18.02939122183336 135:3662.3215375462237 137:45.962398020111564 140:7.44019296039921 141:2.264330287754604 143:36.27698657774636 144:0.637662339518433 148:53.26278552523054 150:2.56463233933189 151:32.85765399130629 154:148.10619883116456 155:0.7789552244659801 157:5.16410658617556 160:5.233279205316607 161:8.321933534195264 162:2.7288053202533735 164:29.01549986075708 173:5.60638737061019 176:0.007187680765585247 177:0.00777853582057447 178:2.99114391145843 179:1.0013201291622424 181:20.97398032802222 182:57.16963754946119 183:12.841969101565477 184:232.0217766120449 186:21.526890016543994 188:9.404930372871828 190:6.178367546880419 191:31.488056331408618 192:130.2960294424585 193:36.756437962050455 194:53.35840382266845 195:1.2070955153371048 197:59.61757094368075 199:3.4732800141158098 200:27.13203329925954 201:0.04468058092252449 202:27.330226598744634 203:248.52870817272114 204:1.3129260211142775 205:1.327973825204579 207:38.549781621388924 212:14.444080323769342 216:107.85463785902924 220:10.709374125502878 221:10.709374125502878 222:39.445167092673614 223:23.94648846668619 224:34.219975311909785 225:14.952238157296547 226:1.5383144215981668 231:7.405434520935862 235:70.57873268935214 237:0.12459658772710565 238:15.48976039583393 242:1.6953223829939659 243:71.46109160226699 245:11.503829767631107 247:4.4216328459568155 250:0.157888569828316 251:16.033120570835905 252:11.737999540363012 256:0.16482147148820997 257:11.803143416253189 259:7.919464017297654 260:0.1719528104719132 261:20.92610716621152 262:25.934998691348707 263:20.990999754299526 265:293.3773961587195 268:8.09028731604125 269:36.97212597675634 270:1.9170832532978694 271:31.690971559834704 273:12.229178980030271 274:209.98980605402787 275:81.05550284794225 276:87.96859291480429 277:31.82416540975245 278:21.48960603868786 280:21.523617576179745 282:32.00353837254169 283:37.619069247370575 286:0.2234328842743212 293:4.990158103853874 297:5.070958033264468 301:17.40428262153835# γυναίκα
1:29.58362479673856 2:30.510571180461397 3:30.796640562529667 4:118.72612933998339 5:121.18695915464572 6:33.578837690728356 7:1.0309293742631642 8:93.23678347219548 9:101.05343786720223 10:70.33460993955224 11:109.72325643011197 12:238.5774873921516 14:2265.3563498125814 16:49.18385746003898 17:57.58815406132782 19:514.0922457784344 20:24.558441331009668 21:24.870945667834775 22:53.799247999468406 23:170.74680377165868 24:25.851432328500184 25:93.94410624709138 27:5.966315034891278 28:6.362298822704067 29:62.95496647073121 30:30.740164898185814 32:145.34861110660216 34:7.270963172989073 35:32.1087260483311 36:65.51374645586353 37:32.296508729968394 38:7.580180303185674 41:70.23727599293788 42:70.60866975021708 43:35.45164085975338 44:72.97936330924593 49:39.20780572355214 50:10.408957148328447 53:10.99913707518746 54:40.79525340131329 56:81.92299596509014 57:82.08791362595392 58:11.913666649550066 59:42.77985455132985 61:407.5869763669382 64:128.7876292993506 65:129.37030463967486 69:44.3349146353124 72:12.757579559995365 74:12.782765860572114 75:85.6218228355985 76:182.77242575055618 77:12.896882435380661 78:0.25898716549326306 79:13.3664920010612 80:87.46071309798627 81:13.527886026805456 84:13.664311771317951 85:13.774742991178138 87:47.82106790218341 91:48.4389230542853 93:578.0035813444817 97:14.900526730989048 98:49.823199504391944 99:15.071342610226093 100:50.03192724814809 101:50.348094779820286 107:16.08660515146655 108:16.138136115659986 110:52.441420112293386 111:16.329105990139794 114:16.487765883692074 116:98.81371160070964 119:16.885081028249225 122:100.8211345089381 125:101.92649824281683 128:55.766089072193296 131:17.82201008501171 137:213.9212450028344 140:18.185768481098734 141:18.206306326751445 142:18.309527493872924 143:0.005724401136377745 145:57.36243419268709 150:59.055599213257835 153:19.34812597079659 156:59.49533450469804 158:19.553116506854735 160:24.05185819361014 163:19.878929439874952 164:19.997402448382058 167:20.286431493048692 168:61.32610186334212 170:61.64306229868641 172:61.74950569470682 177:0.007947331354623291 182:230.91084214097523 186:63.90869779453745 189:21.785495195664137 191:21.9233950675099 196:175.28535872373462 197:22.346192307268705 201:22.548336076267557 203:119.19699586690946 212:67.91211784537501 222:23.92843749329943 224:24.05841905828221 226:24.18968767256139 231:125.10984684367415 233:24.65960712055152 234:622.6324906046729 235:24.69381494527386 236:24.79696661062591 250:25.578649468902565 256:25.72577483584035 260:73.10228846859158 261:328.0817122672491 264:26.024907413882314 267:130.0207508511865 270:73.98253308173203 271:193.48027051453823 277:26.52548660383619 281:194.51370034708043 285:132.29919759834982 292:196.6340158331894 300:27.500670826428447 # πολιομυελίτιδα
1:133.578453945044 2:13.33694555141522 3:3.3436174123322604 4:4.828051563801151 5:8.474977144108697 6:30.729049017420706 7:40.623438445247935 8:9.774721582034434 9:0.7679831843582559 10:19.892250275334543 11:0.6545128060308614 12:250.28189489974332 13:8.241407812128257 14:23.44458668388787 15:13.697482077940835 16:0.38393773257910874 17:9.504761068995428 18:423.97164744203855 19:47.217071113841676 20:101.51356648363145 21:0.7022603256062976 22:3.0433797019888975 23:1.8046886885446236 25:79.96950843752126 27:0.3310035000234416 28:1.381866008569428 29:58.643872641598186 30:0.1913617832434549 31:3.188276394317227 32:118.33614882534354 33:24.454338299751626 34:7.292341121185096 35:9.86817489082549 36:1.2218124296033464 37:21.773741410740012 38:15.623565036221246 39:8.315068210223487 40:1.0171265014761315 41:1.0600692112162424 42:2.468481484774002 43:35.506120435365425 44:149.0445867621445 45:0.7406898830065867 46:0.3578349983313485 47:55.323167726850116 48:7.658008628699244 50:0.4661836656720233 51:5.558877633873902 52:0.5257880482787423 53:32.29589127336797 54:24.579956204349248 55:0.6597140453833776 57:4.024609205147366 59:6.359732805115557 60:140.2092398445847 61:15.430314748162758 62:0.3465557570520186 63:2.237433067033131 64:30.492854573225856 65:15.610591272777425 67:148.7034820280894 69:0.29977768432835045 71:12.757579559996765 73:208.86859860131312 75:0.08458765040823904 76:19.830286277824815 77:0.27116087503806857 78:13.07633103522517 79:10.223979078541953 82:0.2081648746044666 83:24.694494164940142 84:0.20374556052487858 85:0.1458954876932795 86:90.11767964822288 88:79.34301625979082 89:5.295262041521592 90:34.38274303827166 91:38.995385955102186 92:0.1447858223602454 93:43.985390273441624 94:147.0392286690012 95:5.528734270143266 96:1.4099887849688642 97:0.11875767277796329 98:3.3318542085810123 99:35.58647243696595 102:15.399066905582126 103:88.59258000940248 105:27.988721200067577 106:1.6584489364919586 107:37.36746039266634 108:28.35881088213084 109:0.056492343700757 110:269.0403680571033 112:47.83553656565595 113:9.509913268564006 114:33.380849872611776 116:0.039993423800454425 118:4.040586613983489 119:34.014246033529986 120:44.299761844329545 122:10.079417901114915 123:34.85133263699432 125:4.368608368394428 126:102.28169921128995 127:21.783884406793245 129:26.238082498779278 132:10.564123402190718 136:10.635844998069032 138:4.594275326788934 139:31.25450781081426 140:4.611483903991344 141:7.474899408499881 142:7.533241750994457 143:85.96111881019706 144:186.32374046614862 145:0.6543825428660812 148:5.027486830167354 151:2.5827781357049533 153:169.35604017396685 155:43.180883127775495 157:48.631452032458334 163:2.747587742275245 166:34.08176479226569 167:0.004092895604536579 168:24.819274033471263 171:45.017028547986065 172:5.613783536862453 173:45.102236262280776 174:16.396559305429648 175:0.9573132585245789 177:0.008290701694996613 183:57.409861924454944 184:5.959933808437063 185:63.91123112773874 190:1.1549525977716768 197:117.76003913739562 199:1.2374764843239878 201:9.96687597385604 205:10.207914423698558 206:10.243024544334052 208:1.391780463698325 209:10.421202990492695 210:33.34090757176786 212:23.449524219753197 213:3.834909696075292 217:3.913211857789607 219:19.169713411308173 221:7.082943228292209 225:0.0978057644781896 226:34.44265307614459 229:19.6788837041405 231:11.181148671516894 233:1.628753593489959 234:70.59729707680094 235:40.590324018395755 236:0.12497427502298784 237:58.42857062858518 238:15.521174246126831 239:29.986122718086794 241:58.8767166761909 242:30.224918093138463 245:0.14335105838070333 246:1.7415460143633192 248:41.790527810285404 249:16.03813311436814 251:53.708942512118234 253:0.1651448252373462 254:47.82867236946079 258:31.00640529445704 259:11.85071061013086 260:4.5757750345369494 263:66.90243958868143 264:16.362319808333883 266:0.18332192606432188 267:54.593887536014556 268:0.18711099741459428 270:4.709230482632923 272:12.255077177091051 278:43.23539657114777 281:55.44646004057572 284:12.441858724757303 285:0.22363937046491944 286:43.684770337540776 287:43.79873437758748 288:26.99309023662846 289:2.0583737301897873 291:8.542514484638545 296:0.2576302295095115 299:2.152412648614151 300:12.87929808817482 # ονομάζω
1:241.7734198273404 2:6.035606068373595 3:289.50121834503346 4:163.99249772244815 5:130.23345440672605 6:156.1982101327455 7:28.628232198006035 8:29.388581319927543 9:171.79487577234826 10:74.4903311506924 11:363.84464437585615 12:49.888505692873295 13:239.37792779768492 14:39.51589702977284 15:85.52568841193406 16:169.86434987998794 17:42.50046596009098 19:88.98553013672596 20:18.625135639907608 22:10.971342572109947 24:11.521823240986814 25:98.95066913744921 26:49.924337373171916 27:77.36212811322049 28:103.57648642045861 29:106.20694627493165 32:402.0813706222996 34:108.8148998324601 35:15.392609520041173 36:15.446073828164996 39:16.73947127810358 40:132.34272518365557 41:17.318244745133505 42:17.46681305941513 43:61.401850955848246 44:18.41949261209818 47:259.694720544364 48:191.92407618627087 49:0.4631805351499618 54:69.06592189500151 56:22.07340371262407 57:15.105518852747288 59:22.210033485506884 60:22.399871870833124 61:134.80933737302195 63:22.59203709646231 65:0.8331601793662559 67:187.16778124501968 68:207.76781480934065 69:23.219520693929688 72:208.86859860131435 74:137.87410135755437 75:209.63946025008184 76:23.62699828981666 78:59.987939533173666 80:24.37574092655806 81:24.573430221317746 83:235.6240871893014 84:142.24383519878887 89:25.662934006312398 91:79.93938076438718 101:40.666687546188534 103:1.5333295381643455 105:28.007949510230034 107:1.7139465611243319 111:28.65465416264114 113:28.85860331341422 114:155.92466177526225 116:156.86403470118316 117:29.2738182021774 120:421.74615974536516 124:89.51199055349295 125:240.7343628326363 126:102.32726631814148 127:30.610243320683875 132:45.72150204206027 133:163.20382986522262 143:104.5704757603786 144:245.90274461541716 146:0.699761611180556 147:2.523493276954129 151:32.93666037949512 154:95.20102743298118 158:95.75436768101055 167:2.869634282389814 169:34.589173168969914 178:175.9754082543143 179:35.27204930823623 180:35.30869562224147 181:100.08822254196954 182:100.47776013604098 185:1.1005753356537027 187:36.21053133219239 189:52.84617548819305 192:103.06328586334409 200:37.36147683254729 201:104.76667159249195 204:38.02783923137439 207:38.6307074832653 212:38.80651409164973 213:38.93943827280051 221:39.43487518032152 224:39.71060281059054 226:39.89664188839642 235:40.6107234661961 236:194.51027085222108 243:41.20159395527973 245:4.371840973690091 246:221.16645190648427 252:79.22714756480167 255:42.01845069808648 262:60.50254780300638 263:114.98065633560043 268:115.42867703166183 292:44.049261966743 299:119.44499721713878 # ψωρίαση
1:32.453705896904474 2:130.11571789422823 3:85.2147287767121 4:86.20435902251272 5:26.887652740836174 6:52.98615955188502 7:108.64323856180573 8:160.69285914385176 9:9.701094039985398 10:62.765560535257016 12:410.61012319420325 13:6.329370744105332 14:0.23789277617405336 15:31.14470656620725 16:31.612593243558482 18:1.3402468670501733 19:39.92416371226575 20:24.658526887614386 22:16.148079579819527 23:19.35417201504578 24:129.93234521393586 25:53.88923672998833 26:42.09689897969658 27:111.30413017008989 28:264.4695384993022 29:14.462996656104176 30:46.26939666678939 31:5.029428935677153 32:83.00740877368298 33:43.142132419601666 34:3.3064965808247955 35:0.7108645603424223 36:1.868559010780181 37:52.53943244087005 38:95.15241231610167 39:6.003592963241557 40:17.1155733595719 41:0.910768367693578 42:162.8295230237196 43:20.81276136135281 44:9.44085431571781 45:78.59449348231732 46:0.002913888958739835 47:69.63262304254361 48:81.67530909814666 50:19.96689090106808 51:5.575025014465051 52:3.47816663756012 53:8.253216961325528 54:32.469612073961244 55:11.52203231984852 56:22.091732287324152 57:4.037460511975033 58:34.15126718572105 59:9.030367211743002 60:4.128288228747697 62:38.98747838863114 63:67.62985184694466 64:52.863200336065574 65:68.07256542994746 66:22.984025965783726 67:23.074284934544746 68:31.23557563361074 69:31.257786870409873 70:31.458812770426096 71:12.782765860572809 73:137.8741013575531 75:2.5004187118926686 79:13.417420595334304 80:0.12004585390422279 81:32.901399080807266 82:7.532137439766251 83:94.0973583108439 84:1.1279761440802845 85:1.1532654022857356 87:7.91071428839397 88:25.660619256750188 90:3.0799856884582084 91:178.9056417960194 92:80.12049930116106 94:18.334292058260075 95:8.290232303698282 96:0.11813447087147322 97:11.545197996564942 98:40.23896871121891 99:0.2593998051947886 100:3.3796180525341537 101:31.510316800336234 102:0.09188820622179784 103:1.5366163658816363 106:84.52693342509522 109:0.055486208652290675 110:20.159572053249832 111:91.80427217658254 114:42.96498360722482 115:0.42419142980620034 116:13.063504429090777 117:33.85323860260314 118:9.769647419596044 119:105.82894317254788 123:101.45489031317105 124:4.3394152398185835 125:35.20222506581231 126:55.71223225648776 127:17.73780224487435 129:288.32838592354796 130:61.478013789886326 131:10.48407803573176 132:61.80354401072586 133:26.558455247981403 134:51.12740964462935 135:7.398098189468246 136:10.655216864922256 137:0.6111615841240963 138:150.0124090088936 141:7.490357033018303 142:22.532777062892844 144:0.004494060845042652 147:0.7380657269921631 150:19.33580817372733 152:23.670563561341037 156:11.666881557271182 159:48.76875856468332 160:6.051173058186621E-4 162:11.931905927238601 163:2.7556200333783853 164:103.57776520167617 165:84.75922359627224 168:8.70380433202025 169:8.774426581030346 170:79.68469343637206 172:5.625936908792778 173:132.31378378309887 174:0.961588243662849 176:0.9654051375746143 177:34.92949613590202 178:237.0137436074332 181:30.378241370559753 182:40.743521465276814 185:63.97133866516738 187:0.023715473194557853 189:9.540510195823027 191:26.665006984828516 192:0.03210266366534147 193:36.85697022159063 194:1.200233962145139 197:3.4861348580687865 199:17.939889150657418 200:6.445763465264087 203:6.62714157266843 204:10.172221841833231 205:0.05870439417674315 206:27.918714294348366 209:44.2004948117016 210:0.07037643908532866 211:1.412496795914388 213:1.433855753205218 216:10.620708177909904 218:28.804457246420682 219:56.64563292696316 222:108.92217087688857 224:34.31163479153403 225:75.8963788462044 226:34.47940067000606 227:1.5801070883887558 228:11.059303900007857 229:1.5919154233530763 232:15.367668397906407 233:29.783837157145335 235:19.93767738376116 237:4.2545749877505505 241:119.49658360056574 243:35.656432305831544 246:41.473673791718475 247:1.7729117174883562 248:30.788354667970463 251:1.8060746992291212 252:0.16303987214231785 254:16.139303097345405 255:66.37197840070134 256:66.44472920011415 257:25.783874638589566 258:1.8330454298141623 259:0.17008516775805246 260:0.17549979626561665 261:54.259548881540994 264:8.07166421513133 268:4.66950872466108 269:0.1924339430140295 270:48.809691651777264 271:16.662349655379245 272:1.9594825445953874 274:4.768365401453705 275:4.780905745559169 276:0.2083859121154546 277:37.46017863437942 278:1.9813968981186587 280:12.36524283729651 284:0.22092793697400234 286:12.530463953038014 287:43.839940066689074 288:103.33049165519873 291:8.55597502055418 292:50.103134098709475 295:8.688436384812402 297:2.150026676878404 299:2.1580390106208194 # θεωρώ
1:300.4837033240532 2:117.76850480820194 3:25.70659995911852 4:9.97459052133585 5:48.38169852711291 6:28.19186235745083 7:40.9948161627232 8:3.344882417001608 9:19.124767685066026 10:44.838888287345725 11:34.402783786310465 12:153.23372906111518 13:118.99089071578481 14:119.46796276484483 15:81.60377862501323 16:42.22235122043081 17:66.21535377159381 18:185.04318639188938 19:278.6312323008593 20:31.38847346783066 21:70.8445800851068 22:42.60157401991198 23:32.36445735798759 24:1.9516027604541557 25:3.6272530564286544E-5 26:1.4658202391999185E-7 27:101.7158729562368 28:124.70011486795151 29:96.57692206192932 30:3.1018406474602944 31:0.058297947127321385 32:118.92291764527366 33:175.13774239491818 34:21.526756616132335 36:80.096542092717 37:0.751789042257448 38:233.62027576891523 39:4.010617539063952 40:47.462848596413494 41:17.457179980144435 42:0.8719548180106262 43:52.633514574517996 44:2.821824937614244 46:42.23102750061142 47:34.000982695673436 48:286.1851609244348 49:5.389393561280897 50:20.092839187798393 51:13.893019601967048 52:1.782437377765842 53:49.91970893040144 54:59.52979630803268 55:0.4167440531011318 57:2.167691776532241 58:0.36317691139388664 59:30.18708630530151 60:0.047096202158723136 61:12.308626564465673 63:129.3406795688451 64:30.69528758236396 65:6.710436969032578 66:19.38894238586729 67:23.204428252149505 68:0.9110682206439594 69:19.615975775517946 70:19.763893159423926 71:85.62182283559872 72:0.08458765040810318 73:209.6394602500807 74:2.500418711891515 77:19.997122161236476 78:28.030964053414845 79:28.544780295262903 80:4.884400522148507 81:0.13611380053512231 82:7.5943890845146695 83:17.245018766201405 84:0.14630302510692414 85:33.50060613113017 86:7.953848531163222 88:25.793677757390697 90:91.43272173143117 91:0.20927336940171826 94:11.416055533774792 95:22.365628030003197 96:1.438848101663172 99:1.484713239675757 100:0.27593133812417525 101:5.9167633895120435 102:41.02147586787251 103:50.846515085297035 104:27.775932014397615 107:42.38155835585154 109:20.227498164841265 111:28.809916174189993 112:0.04356118900599095 113:12.96072525823433 114:183.91694457207606 116:64.47751296695405 117:6.729217059319536 118:25.11337738448736 119:38.97228335232016 120:482.7651309377426 121:95.1228317714591 123:101.77522551569682 124:21.722829278792865 125:4.419766424937084 126:2.1659666258841046 127:40.360982885407026 133:0.007879420156705197 135:22.337244584421793 136:10.723388605744839 137:14.392603126525772 139:18.29552224274301 141:51.65232707420061 143:98.63807218465519 144:0.003596665021696403 146:126.12471698316438 149:70.672378648155 150:38.00726037942573 152:0.7833639912291602 153:5.1575380960664745 154:19.52343745766871 155:1.8715241631667176E-4 158:0.8193617684826148 159:2.696598521004665 160:5.305061695425561 161:0.001204604037944736 162:49.471207104494965 165:8.607303652801317 168:0.005777240999043493 169:20.61247719501037 172:0.008005888235763982 173:25.217518725041266 174:16.50520596071624 175:0.9766735514754671 177:0.9882276217711715 179:30.43895024017319 183:35.80281884021842 185:26.311072904405343 186:13.21194190882843 187:13.250770332468857 188:1.1359633520502788 191:0.03314592839464239 192:13.527427231225657 194:27.00194240360134 195:0.040831086358701384 196:1.2445282354189005 197:3.5165317975465333 198:72.15871340249706 199:27.294085892821144 200:9.957524062724785 201:3.5780702659547337 204:106.0740156306108 205:23.11981135922095 209:3.8173160764540857 211:50.155367181428275 212:6.9428561501774215 214:1.4566471642109826 219:39.552620835369524 221:1.5117545219735633 222:57.00840500714065 224:24.217130077765013 226:45.700508646207474 228:11.118951214197777 229:201.28487016902315 230:4.211111339087746 232:40.67789794528075 233:24.818943340797944 234:24.818943340797944 236:20.114408367358774 237:11.379191059964025 243:1.7331596012505275 244:0.14931152069180967 247:4.47720389274433 250:16.133575677322778 252:47.917583256846676 255:93.23535398583748 259:7.999126974354971 261:1.8793470564952155 262:12.03875826419872 263:115.32233868096097 266:37.00071996435445 267:8.170329207042581 269:0.1976803053815683 270:81.01052264271563 272:37.4911157201043 281:8.40083960806767 282:16.937379073102306 283:32.24842277369668 284:43.70101643355764 285:4.928996798341991 286:4.941983679906763 288:62.569768652873385 290:56.414841031013125 292:8.622095574979921 293:5.047472267969991 296:2.1698197322067383 298:33.085101507824625 # γνωστός
1:4.810873063304076 2:157.94711073090602 3:269.2702793489767 4:657.0192699562031 5:372.1636409356073 6:181.21828096503947 7:267.15433414795683 8:211.52518962154153 9:0.31537935762115626 10:0.42433405370011035 11:25.09454283211141 12:100.184947372998 13:50.418397501351045 14:119.5431766823812 15:169.28022901043033 16:11.709201122715166 17:66.26446297347738 18:425.78509916754393 19:76.17762040112359 20:70.28185414610091 22:4.760552258978308 23:139.57197659891943 24:77.26029324586968 25:27.760858768392584 26:34.88434723835111 27:116.93560597275379 28:0.015863543060892386 29:3.07263003952931 30:196.4397446026016 31:9.620412825589586 33:300.7573994539169 34:69.88747242836344 36:3.4781991315175973 37:40.36722183806804 38:22.143388307210756 39:20.113486712373334 41:0.030977972452090618 42:6.471419615802105 43:134.53871967438064 45:22.199209309656517 46:33.9666070112856 47:170.23119485679604 49:7.815113164699567 50:0.0012807052750453077 51:5.640084851799187 53:3.633725441863891 54:79.67037078744345 56:38.48031116217897 57:72.11216102464991 58:0.7713543847333247 60:0.3457954972434626 61:78.32108773044632 62:19.056075938332885 63:9.331625177458879 64:0.05506122181593071 66:12.586518794203648 67:58.77940157372338 68:23.368798583687482 69:0.07653512050488397 70:69.59083443072728 71:182.7724257505554 72:19.830286277825948 73:23.626998289816008 78:0.10381705268894399 79:82.3664012865525 80:147.7695476603108 81:24.743029340651074 83:0.14417137683711612 84:149.15143478063905 86:29.800724032972116 87:34.20086798351093 89:85.39014746608629 93:272.53615070842096 94:35.08670398368212 95:35.16671774043833 96:44.88502778724842 97:8.502040378489138 98:5.793829315764513 99:0.1019703647517583 100:40.620745319892904 101:1.5430519173496304 102:191.70235016680158 103:36.3486741189947 104:1.624644204550018 105:114.9314876514783 106:0.06398588584796727 108:28.552541894522093 109:9.419281965926547 110:37.872867561788034 111:9.505197214929225 112:33.538569986474506 113:53.295338147467874 114:24.710096854294065 115:0.03750855261980866 116:6.696288003455777 118:1.9349460331509065 119:6.808362596798465 120:13.613541972612804 121:239.28875369234953 122:89.17884961106292 124:7.158022203807821 125:0.5555740575246235 126:40.38473714756889 128:109.30761504031834 131:73.05397757565908 133:2.262828416258484 134:0.6122228757799049 135:56.7321904300473 139:0.6256650480427921 143:18.515965622774296 144:4.765537807473117 145:18.66275806697411 146:23.2416460520158 147:0.7536802723680605 149:5.096263011266485 152:11.616864472686071 155:8.25418192580438 156:83.46380407620371 157:2.687426306705713 159:2.7006235730442922 160:43.85531554269401 161:2.7473204085987137 162:44.136900553004104 165:44.50422990074716 166:12.199356226297663 168:12.355817962139257 169:0.007288891510400795 170:16.410445331438726 173:8.896317498339817 175:5.7073872990355845 177:0.010124133974231944 178:30.227827265615073 179:16.800425153291588 180:51.55623875508147 181:57.2758642780317 183:12.973850243300124 186:64.27052246756082 189:1.1646216742670519 190:3.3761401000029037 191:9.686607367555636 194:59.53227849043682 195:32.12045800117776 197:42.845820864611326 198:97.92903341033922 200:1.2658537006102084 210:14.511866850205722 211:28.46857766419198 212:6.949327852069299 213:6.991229027653338 218:10.78159676169648 221:0.09344672896250823 222:10.85707247242518 223:39.75618900902053 224:34.459311418507674 225:10.971762034735747 226:51.53881843469262 229:51.93401368401107 230:0.12244642025137345 231:58.31558447155777 234:29.915992374112655 237:1.6854369134624143 238:126.4516471965015 240:141.46413215084482 242:7.694118652824327 248:59.99630608438363 250:25.753550597989275 251:16.170871306015634 253:1.8410100822969373 256:11.915223319439443 258:1.8545954660530095 259:60.40043703844327 261:16.386630531945983 263:31.42778370044617 264:1.9029383160371502 265:8.142389216012456 266:12.114442276673069 268:145.71303952926257 269:94.60448626607706 270:0.20239528311551913 273:55.36138218005877 277:0.21459169877923412 281:26.81962248965397 282:12.481889704050433 285:4.933782765223175 290:56.4396561009328 291:32.67799906433129 292:17.271369499037842 296:12.942093986030883 300:12.967080833701123 301:0.26851390914261736# αναπτύσσω
1:4.823655360188801 2:77.63292104224864 3:53.0475590032602 4:18.62152633436254 5:12.57360810727315 6:1.3849230626828188 7:100.85168149959398 8:880.6264291495501 9:53.801973758358926 10:87.47150304886908 11:22.226543920012624 12:6.393941506188757 13:8.394761100632424 14:23.730825652383427 15:185.49271061512547 16:96.05996620204597 17:0.893476889353737 18:185.2410571525076 19:36.68036057650963 20:131.92404629194695 21:0.7385490477540745 22:13.638097175370975 23:90.06595083935319 24:5.108391740544683 25:38.485521099823664 27:19.00722124341996 28:1.42990177736786 29:14.61221674572107 30:54.972456717922206 31:135.16238856374727 34:24.931222498115172 35:372.6047197809033 36:0.7464164330344935 37:80.38264449573698 38:3.565262903399485 39:20.132832284127794 40:47.52994501556945 41:24.23815598098583 42:6.480924269885683 43:57.20177862371761 44:15.36808087856491 45:0.7165148104722214 46:26.24336422763491 47:46.70011996042761 49:132.06607576750147 52:24.3517531970449 53:0.5953874626021496 54:59.602690321567536 55:0.6859591968334761 56:22.257665865366516 57:6.4213710932009445 58:0.36028761702366396 59:4.119922401195309 61:53.06365674397252 65:4.330768462826964 68:4.472747434245394 69:6.920684857069003 71:12.896882435380888 72:0.2711608750377402 75:19.997122161237083 79:76.9595299691704 80:17.00849444498149 81:17.164526222399985 82:51.81441545763481 84:17.322537495997793 85:216.57107774681415 86:29.82182316756079 89:219.88132190061563 90:8.154004794864278 91:133.92228183863585 93:59.25762111191994 94:11.438406910245982 96:117.20340324229844 97:35.54032331685391 98:22.862178849589363 99:183.17582710885992 100:156.70595913177243 101:27.343254895060284 102:0.30080347130770707 104:19.578075245110742 105:1.6959383648777884 106:1.6959383648777884 108:12.700458829620889 111:456.04623786213523 112:6.574110349006081 113:474.6455532765364 114:1.8529757461458085 117:13.229051109128102 121:25.728111243760917 123:10.27998799403788 124:35.242474989186924 126:61.441426192454195 127:40.408517381362905 128:45.602822029821084 130:162.898944937262 132:22.276043549001052 133:0.0075207227389801085 134:4.614934314251853 135:10.728542313112877 136:36.124751234434065 137:0.006036229190533774 140:41.27949770297365 144:0.003357911133850784 145:18.676624392261314 147:19.260172098669933 153:2.639267942463941 154:1.1769918631256116E-4 156:77.4254912146408 159:8.340756526218655 162:8.500808645038388 168:2.9249052944085916 169:2.960917011079481 170:20.665506552133817 172:0.9695567464389548 176:3.012095885403653 177:20.86543867351545 182:94.37952062783738 183:21.379558779720234 184:57.982454890159204 186:58.408616554995035 188:9.519954083834007 189:9.614844500691621 190:0.03251606286683578 191:252.59192512339072 192:145.2696232740351 198:27.32680622734759 200:6.502830155783424 201:10.058558936623324 204:6.711102868340788 205:1.361864191321411 206:6.777939947714973 207:50.04650993950974 210:0.07475226640681325 216:144.25921739658347 219:3.9825403628337988 225:34.56159615009227 226:0.10660138952125214 227:15.26678082788176 230:46.371173396671324 232:7.497069909848076 233:24.848118661128844 234:24.848118661128844 237:0.1333687503201463 239:7.605814063465147 241:59.168751387573636 252:16.18155017753391 253:1.8437152162387065 257:4.579783599262352 258:31.189098751616008 261:137.384932654127 262:0.18573674590232991 265:12.123161041477504 268:67.51601776072178 269:0.19919692320429816 271:109.37373425400281 274:8.32458596499223 276:1.9988943582589476 277:8.360332985171336 280:95.62454301032318 281:55.71790937633016 284:0.22808880692317995 288:0.23907396238185863 289:27.195524106655807 291:0.24584015874601176 292:17.282171527852704 297:0.2669514821036932 298:33.11875019579612 299:150.55930417553256 # χώρα
1:950.1795289001992 2:16.042006451893606 3:1.4368169080009852 4:1.6487049565253062 5:19.71442069800511 6:25.87330784103578 7:55.074794406532824 8:2.269337227568306 9:22.148810533949003 10:119.34735798733958 11:84.71721816952788 12:43.48845148001781 13:129.7418443599438 14:1.9905690748239955 15:25.396665218388687 16:32.25979951223203 17:157.40788176922044 19:6.032288050891029 20:11.075648630986178 21:16.500775971105792 22:32.25195744004286 24:26.49361080782643 26:4.001403138717392 27:123.01304675748779 29:24.233401222177473 32:84.08638919053206 34:75.17819432554904 36:25.598597588847685 37:36.81325130450425 38:22.41910711209459 39:4.113959395817104 40:39.52610900997199 41:129.0571562701106 42:102.22451122275801 43:0.8324411762007511 44:79.07794265334267 45:22.458653281720785 46:10.040841450203615 47:3.0909911118822175 48:39.751240971796 49:0.5092349901362986 50:23.957465598998386 51:24.510966769598532 52:40.8744642854016 53:0.6231735957857297 54:0.44778443866692763 55:0.39496357149160755 56:0.04505897224475602 58:67.61176624785271 59:94.30215836483424 62:0.061620252149979786 63:2.3435378845274815 64:84.3840560097376 65:74.1038601280962 66:40.110465978441525 67:222.623253769155 69:49.76410076099577 71:0.25898716549247397 72:13.0763310352251 73:59.987939533173 75:28.030964053415182 76:0.10381705268980691 82:13.933406386779383 83:149.80207895057652 84:0.18067430150013725 85:7.835688948626983 86:74.38392090503687 88:80.29490121651347 89:3.1420143430846723 90:30.500421082671064 91:44.303664563228665 92:26.385497402366646 94:0.11531791030050696 95:87.3845104921193 96:22.84782912911674 99:8.742956743983122 100:77.45316612460795 101:0.30901686553156826 103:6.064257967155506 104:0.3429718737793938 105:1.7376565701690332 107:3.87080866224241 109:9.543531549378717 110:69.35478267306513 111:1.8541444657223927 112:16.79063233426703 114:43.503623777128 117:25.290329052539015 118:471.6763234642944 119:4.1999460337143955 124:10.465882202844721 125:10.535109485614148 126:213.22631965990496 127:4.5335820377042815 133:68.27475581119388 134:14.471638688004981 135:14.471638688004981 137:4.728249102016273 141:18.551880334427633 142:0.0028447713787938538 143:22.913959889208403 145:14.861961988286529 146:82.13094994782418 147:4.867548644731445E-6 148:206.6949681350481 149:71.1525649576706 150:23.98126227556032 151:8.281132980907895 152:11.747556108459554 154:60.00226030956344 155:28.764779598735448 157:15.749445168137509 158:84.15189627896068 159:0.0013830632301675965 160:187.0949095664949 162:0.0032065327912465347 164:0.004414564428367534 166:159.9216615671858 167:118.74403423553998 168:12.488315300221272 169:50.96241452037205 170:0.9881941230616136 171:5.744619934994235 172:20.88621201555088 175:25.50222929035811 180:3.1605707373999654 183:0.021747902044654252 184:0.024393444201010656 186:26.57102081617464 187:64.78311438508 189:6.305884346740615 191:3.4495179030542626 192:22.337015916587813 196:132.7223334441586 199:6.56714117205348 200:48.8196229743165 201:3.6400479377710298 202:27.75619159611972 204:14.318953485612404 205:276.44479800063846 207:18.996063960125333 208:1.4489372143472334 209:114.99523545304662 210:1.4542618331573398 212:0.0841520370307511 213:0.08754952278681405 215:7.104411570602545 217:7.189915099485167 218:0.09824231420622713 220:4.047373006269065 221:10.930775285491706 222:15.084348796283434 223:89.36496185524727 224:19.653683942104074 226:1.6050719998817216 229:1.6465054809516801 231:4.286710069118863 232:30.09428100440768 233:15.615377267352422 234:1.6889605180870635 235:46.803871919587365 236:11.480132441797004 237:1.7199294594034533 239:30.368780567126507 240:1.738774449756749 242:36.0037552337543 243:36.04886718917238 247:0.16914494634402077 250:86.61183614221531 251:11.963587743863982 253:1.8764878444339668 255:12.007118960687494 256:16.39109938330569 257:0.1834730227153422 259:4.648513250181883 260:54.716974697463584 263:8.19587457673497 264:1.9387855440875155 266:218.2398129332941 269:0.2084637468629048 270:0.21250350651358982 274:49.5295569533801 275:2.025129610237007 277:16.97394887403888 278:17.002596154481736 279:344.0903784955589 280:26.97325051114222 282:49.89577587576968 283:12.620267504808105 284:2.077313756228029 285:50.14339778265452 286:32.66698857161963 287:44.277879452414076 290:38.570097038280174 291:38.570097038280174 294:44.799676637143165 296:2.2099881635647516 # βλάβη
1:62.876081887269216 2:5.139131205275145 3:10.4223488451173 4:422.006638137115 5:53.63735981256247 6:35.43460097533052 7:10.209667153832703 8:28.04076278638896 9:309.5834420309061 10:191.16803479904183 11:0.2956636432928095 12:3.423594501363645 13:30.789636251197773 14:21.731016214446537 15:217.24817068591497 16:480.6962504623608 17:118.60180404743106 18:120.17665776518105 19:96.424911642883 20:19.62375321531018 21:115.24143957069015 22:3.398270675565166 23:82.86892306979473 24:9.7801310570903 25:35.91150945971652 26:0.3066008717452723 27:8.720348014459304 28:106.43137656250651 29:5.191383589926359 31:90.23862917546958 33:105.84357989256198 34:25.775620412850802 35:13.23536341987181 36:29.78469706107338 37:54.24009391389018 38:0.1408955456406985 39:212.25671598509248 40:9.095759990055498 41:0.01468516030876763 42:114.46967473618557 45:56.266468229828966 46:19.7849928673456 47:13.298855424639957 48:8.13910185396196 49:28.229581633454103 50:14.053397066488312 51:0.015756781139451743 52:46.03658725331945 55:18.751919131830125 56:450.29996984759504 58:31.04152015947984 59:35.29849107939662 60:49.16619843277168 61:54.26659212315867 62:64.22768257307803 63:74.64421088022038 64:9.753585954976261 65:16.31006009233039 66:7.122592795817166 69:86.92312166725095 70:24.261825564233696 71:13.366492001059646 72:10.223979078541786 74:13.417420595335518 75:28.54478029526258 76:82.36640128655237 77:76.95952996917032 80:2.922795901070919 82:5.271604639407824 83:17.825771783780812 84:29.842981442646234 86:30.597756916870594 87:258.3178821514756 88:26.535105978942262 89:174.62217889063564 90:5.699844289984549 91:1.452838118481701 94:35.963768529335596 95:36.044132552785946 96:45.915734420877385 97:3.52172706213338 99:213.98545266854222 100:12.27374729803513 101:28.054194921177487 102:160.24537224988435 103:23.913835128459922 105:20.452571099674905 108:43.468710343186274 109:0.4467509319498966 111:59.436631821300224 115:34.63864533768904 120:7.286870474718555 121:96.82436735010187 122:30.944864253707713 123:10.637099760541386 125:22.444584185768708 127:0.6333229693715741 128:0.004706957432852633 129:27.085747718486125 130:41.523540384335135 131:7.629190824291832 132:18.647216508312027 133:2.407618315407876 134:22.949896716891317 135:41.90798414382784 136:11.10383436563182 139:32.20033874697812 140:18.872532535443337 141:18.893225049430065 142:378.97188128126567 144:4.424872368119471E-4 148:0.001074048743088651 152:60.597061108197394 156:12.12487424307374 157:49.874294780528494 158:29.357058508714204 159:0.9028720186643178 164:342.3593451869739 165:8.921380760035717 168:1.019261049596495 171:46.170018086209275 174:16.976570091616885 175:25.90091402663441 176:1.0659656891048965 177:17.041581807298364 182:9.530489071793786 183:1.1562665590075043 184:6.258620550293953 185:9.761799638271919 187:0.03869974840346104 188:0.03939421534367557 190:37.548526685220594 191:72.38654511062103 199:141.50559448124596 200:33.03402848790524 201:10.3671552165605 203:10.522502487464317 207:10.807174233759087 208:81.98507570760714 209:29.019566840022723 212:1.5325774121787554 213:34.46149575443614 214:39.94124782474702 216:40.07585013447866 217:51.74835032724665 220:1.6108851475092207 221:29.63277106452875 230:4.389931254891748 232:25.35015172844717 235:1.7603001340088236 236:20.602929838934525 237:4.466377862100116 238:85.76072574054155 239:53.61616761070386 240:16.078188769997954 241:4.54444833072113 242:11.858002889285737 243:11.878918502969277 246:8.042389122898589 254:16.627842932585352 255:21.376087444811496 260:1.978534638094676 262:1.9926055546965356 264:43.461178312121426 265:132.10815193889317 267:32.23160529924817 269:12.534506858850781 270:82.28195972140576 271:4.973779566191823 273:82.63098338889029 274:0.24061433236814564 275:38.26751821152755 276:17.23925658169043 278:22.135740196015693 280:292.2210266349991 281:157.2643462231904 286:2.169765147137487 290:77.18624856808368 291:8.867320809244113 292:13.077530484876176 295:13.225577857354068 296:22.911255215831922 297:2.2807101596913055 298:33.73698632118868 299:33.784914799062115 300:5.330227757524849 301:64.59043641836233# αριθμός
1:26.11844937906499 2:100.10255587797649 3:41.80286249137946 4:294.00963540295976 5:212.30045299873154 6:102.18308064980613 7:87.0479141603268 8:34.060068850411014 9:15.044953862546919 10:160.38803029121982 11:42.67650567545489 12:37.43314446984819 13:55.963911529634174 14:0.18492315703351916 15:228.97791142757234 16:93.89143415549815 17:0.06634378301239294 18:15.626420520610484 19:57.09389399590968 20:241.8585872445192 21:0.518480897919132 22:125.70857353073778 23:204.01121778542884 24:65.96836357869921 25:6.107779376261092 26:25.49424832816378 27:371.71017808549504 28:27.273514569944254 29:1.8102622464101326 30:194.16267658782277 31:61.79987157898996 32:48.74501380620077 33:178.66194259676493 34:22.382901995994217 35:3.7358477507596946 36:29.837089746528637 37:26.304224631114028 38:2.1679867952410254 39:0.2307060213969278 40:62.41544180836258 41:62.917835532905215 42:82.84393745339798 43:360.212408277425 45:1.5141468830906641 47:3.2504341030066293 48:100.00891453154235 49:24.44703594641988 50:0.5729635179735488 51:5.968388438326498 52:3.776918763894034 53:6.146355933211051 54:37.88044189084346 56:100.87416538898543 57:23.04705856858115 58:79.14487492987352 59:0.8773399429464205 60:107.5143235958398 61:31.5563046097081 62:113.84894642018767 64:9.775880401540395 65:36.142450778889035 66:9.971396498223346 68:86.9728219659364 69:205.2386143331555 70:28.339214790556724 71:87.46071309798643 73:24.37574092655824 74:0.12004585390387067 75:4.884400522147789 76:147.76954766031002 77:17.008494444981235 79:2.922795901070699 81:132.0760126194499 83:7.9711237221961095 85:14.448216786042494 86:54.26789388539837 88:81.4000198432153 90:5.714872563430278 91:40.24955747167927 93:22.91053110268772 94:0.09618877222873391 95:0.09385942619822088 96:23.309715432662713 97:286.5837944353446 98:19.52495022032302 99:32.17307815112749 100:1.6405067472006785 101:23.844942958072334 102:0.3550236772455257 104:16.309762750747325 105:3.9341977873676357 106:28.957056381704177 107:1.8850186894143806 108:4.039761666763018 109:131.11820626452655 110:20.900964132891996 111:193.09779792989542 112:29.787084229100884 113:4.177682932505088 115:65.7180248175761 116:65.8531476991223 117:1188.2450665379158 118:49.94658744373946 119:83.65892989486346 120:0.5760662676034968 121:26.415139255896285 123:67.6643546807517 124:46.12340562304224 125:56.96601887010693 126:10.852239658952378 127:14.4778576003037 128:10.908776862006903 130:10.951439579698288 131:98.73608477185861 132:18.676025217556486 133:7.760155562800849 134:0.0021050563531794988 135:14.787792706534681 136:36.97245410968133 137:2.450165957915616 138:7.82997952539701 140:23.147609219693845 142:11.301003713245194 143:7.948102335301008 144:11.375737342063271 145:1.6666087142751053E-4 146:9.982515922959225E-5 147:8.161577330639047E-4 150:11.99900051396515 152:8.495456464535641 153:0.873113595035092 155:72.67255355389729 157:12.17878703144046 158:0.003800929862013869 159:5.502375522853564 163:227.96540627442485 164:0.9714232275681969 165:30.062042025196458 167:51.342147558735434 168:9.092726820359504 169:16.87307187437351 170:134.54482654187754 173:21.289932002352856 174:12.956091444487948 175:0.017826105573332533 176:0.018276443844870614 178:1.0906419039560433 179:0.024167411255680765 181:82.72311495613644 186:37.12325559804084 190:0.046792171231625566 195:6.674305557699214 197:127.13837643144966 198:49.42281875608932 199:67.26286116957476 200:27.99540867025846 201:3.758341734174702 203:10.540100174857077 206:681.734818987339 207:24.045546253026984 208:7.152210670727937 213:1.5543643862105632 216:40.11859238067556 218:4.14897010025007 219:57.91478116855015 220:46.113108946051796 222:1.6277719647840303 224:40.713046636630786 225:1.6627520691437594 226:52.517664342130104 227:270.2459591036079 228:11.469298379548103 230:15.849238503139558 232:15.874054409537836 233:41.56746018826789 235:0.15273000118390703 236:0.15753872774881042 238:16.049600026427917 240:66.25736993330982 241:60.20420426819363 243:7.975111804139503 244:20.993986828136958 245:16.3061081685183 246:4.62248730491958 247:1.901879753910162 248:54.81457228289328 250:16.569653538010346 251:12.196053392445439 256:4.762911978552901 260:1.984284559789223 261:4.822993853357271 265:49.54037946244016 267:0.2254005535261321 268:4.89636004199975 269:4.92112965970982 271:17.176008176137472 273:44.10264402905429 278:0.24889470481153206 280:5.047408679285216 281:32.84256675608829 288:0.27170864574955733 289:44.89128118855269 290:0.27883485849355494 291:105.51706258096777 294:45.356432632996736 299:5.340375285104805 300:9.073192325382715 # ζωή
1:266.13311795338376 2:275.72870501340924 3:379.6386819562122 4:63.41829371093615 5:18.233274387077063 6:111.5798899852189 7:68.02187907828834 8:17.670325870088448 9:5.008200910984114 10:270.30023446970176 11:50.367499335268754 12:178.9938092145451 13:60.3876019061508 14:1.1278814652403064 15:1.3653736402719945 16:2.670447928273584 17:40.994557442286904 18:27.824510443139115 19:136.74123866486917 20:7.059938478975731 21:2.02266697505091 22:44.431841286421644 23:132.9690670588105 24:1.0574052373605802 25:183.684131471263 26:256.5454542324942 27:33.69761830899568 28:435.97124686799583 29:1.2204411709785972 30:9.985547818149843 31:1.9967159780068235 32:411.59016194637417 33:0.11144896967973418 34:72.16448221003331 35:2.1462708874099303 36:135.40600918622536 37:26.547252807358532 38:68.70569833442494 39:2.5690829661475436 40:40.62766141205781 41:21.74498596186201 42:2.8048814454401163 43:29.269758051916234 44:124.15885027926657 45:124.82003052502417 46:1.632898991612006 47:16.66211774925841 48:89.69328053430625 49:3.628003300548101 50:17.526248995996312 51:0.6604601502936913 52:0.6705296064346307 53:0.7118772215972956 54:33.89003922271357 55:30.52221819186635 56:6.8126814082713265 57:2.4034607542757542 58:131.16302066764405 59:58.94476105160451 60:16.173934806187763 61:80.47824093918098 62:27.651763703147466 63:40.56838116835245 64:0.2643326059957936 65:23.9121798574439 66:4.720386272063321 67:16.695174329485415 68:104.51215428968518 69:41.47321844086967 70:37.17617092687318 71:13.527886026805808 73:24.573430221317384 74:32.90139908080778 75:0.13611380053633207 76:24.743029340651486 77:17.16452622239981 80:132.07601261944967 82:1.2914584944306255 83:30.04045642935202 84:0.14672951135589918 85:48.77764134233087 86:8.421766167853702 87:1.4248575214867851 88:81.83361948904229 90:55.2227015124514 92:0.09838101615234617 93:23.091387881613176 94:31.724649596899884 95:15.524983509192175 97:3.588817858338223 100:12.41656225840591 101:24.027251381384442 102:24.132534390044743 103:1.7339856206223418 105:16.719992180670637 106:75.36471751270975 107:16.926113288141938 111:29.812962367744078 112:10.073532879540737 113:17.313771558268066 114:77.06683599479588 115:10.200963590298144 116:30.331052995058524 117:140.6487808355963 118:17.659218490933128 119:0.5511919246425009 120:10.623132217268848 121:26.601014122915792 122:2.2472491080370123 124:57.06581688747381 125:4.715961940272664 126:301.2369563566473 128:2.3828838737970526 131:27.335494770652158 133:23.125651379611938 134:0.0012501919142344834 135:0.0012501919142344834 138:0.7201694510422157 139:32.450003628456244 141:2.5086014580252454 142:8.007189954513896 143:107.30411496621049 144:190.58294606684527 145:19.361553335837428 146:77.4697348628212 147:2.7602123800723395 148:24.448191432141492 150:103.87692947874592 151:34.122429535904686 152:34.122429535904686 154:8.618950141568888 157:12.284332300069583 158:24.891123908476203 160:0.006619838038995137 161:25.104345904470065 162:45.34935384127644 164:30.159380354469736 167:93.9821622261746 168:21.214818900365948 171:52.029559971633304 173:57.83356386799943 174:30.94816955987422 175:17.129839333775983 177:41.35418193531174 178:58.23680755435303 179:6.164443826783608 180:64.55489037942613 183:3.3896763757538584 185:3.4865680625851527 186:117.91897185399618 187:37.41332954348642 189:60.2945681194356 190:6.578646479718937 191:3.61195192753591 192:22.870662981182967 193:38.04254896169238 194:3.672158864733257 195:14.241747692937906 196:1.3680089898998282 197:28.101409257756387 198:80.18967160176936 199:23.269264409909344 200:0.06761859320087983 202:142.9218630604985 203:3.887274337033891 205:23.860554965457304 206:75.29836759629642 208:57.20633848866152 209:1.5481836630187678 210:1.5481836630187678 211:0.10329453639223665 212:24.322063071221326 213:1.5811930497323754 214:11.060923598653236 215:40.243821324552016 217:40.5148315230792 219:7.462474196220064 221:19.95210797918893 222:40.74361126796282 224:4.278766665595819 225:84.41241100759464 227:1.7321239774237644 228:11.559512752858309 233:16.01029011389039 236:16.110594723903663 237:0.1664542183227939 239:0.1681215056464366 242:31.227339669771148 244:36.87919237899042 245:0.1854104049939617 247:12.179051421066553 250:16.681829499347753 252:1.9645713410175398 254:21.53572239310924 255:154.4237636953086 258:0.21353355492028778 261:88.70449405425776 262:81.9224338225035 263:16.98062776140432 265:125.17575106395307 269:56.2147694860109 270:4.996236715515565 272:32.79418428816843 273:44.32031433858338 278:50.55951372997456 282:38.75520662278711 284:0.2690563967929448 286:2.2055079641326856 288:5.215368569921339 289:64.02031427784979 290:13.164017499525269 292:0.2904570879204523 293:17.87539347457123 294:9.067635583017587 295:9.086923148372671 296:2.3169835502225804 301:0.3130704251980357# διάφορος
[truncated: 3,524,050 more chars]
