# Supplementary material for: A Cross-Lingual Similarity Measure for Detecting Biomedical Term Translations
Source: PLoS One. 2015 Jun 1;10(6):e0126196. doi: 10.1371/journal.pone.0126196 (PMC4452086; doi:10.1371/journal.pone.0126196)
Supplement: S1 dataset — (TGZ) [file pone.0126196.s001.tgz › dataset/en-el/el_300_context_train.dat]

75:7.202367859636601 # 100ml
5:62.48029315741656 26:68.18422250663667 # αβακαβίρης
2:2.0590052638624514 4:8.122043935658182 18:78.90126261052879 23:1.6468970661622835 25:42.97338450877219 26:28.295767314950506 27:14.47882209390945 29:0.7853752657635198 43:8.34057652222108 52:3.6542121999239043 64:1.6976653480210129 75:37.20178972254906 84:2.264307816988871 92:80.77348798759748 96:7.15914698763551 97:8.423350406971315 99:2.8136159560928617 112:5.969220030004995 116:68.5105455033967 119:6.0910791006376765 134:87.39677541036413 168:1.9686500416652075 177:7.642767303040579 188:10.417774953860041 201:8.696508308878903 222:3.723733548429176 236:17.766907900725382 244:6.826442083762663 247:2.8402249321330144 294:4.086292993351092 # συντομογραφία
4:19.872919581682858 25:1.6778794747573145 29:6.823115901074374 30:7.115405903141471 46:35.64866995350106 59:16.415778902825945 79:9.429028956481417 84:3.884352198364058 112:16.445004945419008 117:3.9402406711224107 119:24.539530782655156 164:5.171656694806013 168:9.802949682868013 171:12.253255395321137 177:11.094671889814624 190:20.07135502648166 204:23.6964774592984 244:95.90151342476581 247:20.088632890056928 249:5.850598083854425 251:22.348729952827995 257:26.309759084789142 268:20.895307547718406 # ισοτοπικός
2:61.96587798456817 131:98.80972019233936 # μελανίζουσα
1:24.385520857223405 2:3.0473387541170367 4:45.79551185187499 5:29.749626875451582 6:34.529222880639495 8:0.4536920812945878 9:10.011201927058922 10:8.160233392895766 11:21.020243643751137 13:9.994130765226618 15:0.04172084486931598 16:5.31130661070579 20:72.24500928833963 22:4.121461362253311 24:7.026027985639347 25:0.08317709280321894 26:27.28260939499082 27:0.010649864484706485 28:2.9396875098076167 30:0.5461993097969076 31:14.966813061717646 32:0.06973612725208905 33:53.23200229023043 34:56.50573110311791 35:44.40189317969018 36:12.15820614536908 37:48.98720824740695 39:37.22566595564849 40:2.8458760361901216 42:0.06945058917615589 43:0.003584386530970514 44:0.005379847747756547 45:4.6573439964422745 46:0.0010125391720533544 50:49.245797581165846 52:81.25978752092506 56:1.1987879737797513 59:0.1819362423784565 61:2.2508551235751315 66:16.703847730631022 72:4.455368704893022 74:60.53825692215412 75:78.54873826867264 76:163.6003735466642 78:17.08479974146134 94:5.265956262078514 101:11.230639881547429 104:18.17245569856347 111:6.78841211538439 112:1.8905268429694735 117:6.2360768377582385 124:56.54567323356174 125:4.1126232528944096 127:0.4428300647345691 133:1.8413114741527288 134:31.798674959231086 139:18.716301332872764 144:2.479521810718627 146:2.9689118759209663 155:1.8925254936310716 167:1.7207700380653241 168:0.28262558246587477 169:86.61658860085575 178:55.445789997812795 180:57.23042857446691 182:6.036012714065426 186:1180.5620306375733 190:0.83864467877582 194:0.4607325724362863 198:30.976088134803504 200:4.4520989096278365 201:43.843043696729474 206:1251.8821089886178 207:31.99704122326734 210:14.594334907325486 215:103.6913777433578 218:5.311906433063546 220:31.678174176577766 225:0.7717413424098795 241:62.61585713804656 244:41.249613636426204 248:1.2284817531866974 249:54.085470898187424 250:22.57122001844048 251:1.3894091848115262 256:62.37226705299525 270:6.451272252428066 271:16.30805440258925 283:4.85965404266642 284:0.7249617989221082 286:2.230562869934385 290:12.094098967054096 295:78.0828859231833 296:1.0331838179954507 297:6.123733173231866 299:40.108142309356545 # ανοχή
13:26.071786374590136 23:27.039271719831522 25:21.848008827170272 # acetate
1:64.62632184190932 2:23.575508890376668 4:23.72868647001662 5:28.273017742982162 60:36.41919345081712 63:3.3726595925461504 72:2.6509876246342894 122:42.98967183320755 125:120.95708061800593 133:52.56494653188234 145:13.216514918570288 146:60.31521420323492 207:128.79917874971144 208:4.2321974413296966 245:4.735910717123461 # ακετυλοχολίνη
1:298.2044791123739 2:46.569353999311765 4:6.141543374121973 6:17.388128334443792 8:2.415026003800845 10:0.04238624236050839 13:1.6459984226975262 14:4.772019304055169 15:19.426486554821693 16:0.18543899894426097 17:802.8738932378924 20:1.0568496369432028 21:69.68258126422889 22:0.0034937491896412185 23:22.175012919241762 25:0.16073361962631075 27:14.24855913061912 28:238.51329998716466 29:19.869095745931833 30:0.6319152573008581 32:16.533451662560367 34:183.27903843736823 35:8.712085258512394 36:182.79737058908333 37:228.25077181288688 38:11.33722474481071 39:9.427040130645203 41:313.8463190676084 42:0.40807931518570717 43:0.3528075790310372 44:5.054466402272881 46:15.764747412567925 47:11.879303789815662 48:7.393073711440009 50:1.4649815636697796 58:19.53491207402056 59:23.316431081246606 60:29.77004268190984 62:0.24795477112435357 63:1.5550333289088698 64:14.5643188228336 65:26.209340229616593 66:24.198010766988908 67:12.562511914142975 69:34.50688210078678 72:74.41644257557668 74:4.808050233437263E-4 75:4.715417441276447 79:8.165539452496933 80:23.52525739254885 81:68.27851041788692 87:17.61475013581352 89:24.80316250201853 91:24.529958481418888 94:9.025349971789542 96:23.7276513101571 102:1.7795655859599895 103:115.11799638834661 106:33.377175587768086 114:24.332046762516033 117:1.4694666741288989 122:77.28499475000646 123:50.11675587348205 134:10.377188448155396 139:26.83212679435405 140:38.490731755944495 144:2.342444774412468 150:58.413697714343975 153:253.19047035111552 155:8.926536058744135 158:28.911888089159653 159:60.44432310890726 160:4.334116613850078 164:16.37375857047617 167:0.9903319375877517 169:370.7157094601246 170:6.631117716999995 173:5.880512048313821 177:0.16389244716219928 178:5.275246541664083 180:3.6483251475741674 186:2.9306989141527793 187:36.40033242541478 188:8.17660120227992 190:39.28780500727013 194:0.07342695652301899 196:102.78966375093448 198:33.64568124501743 199:19.148395488283892 207:7.369623944693498 210:14.305932883059592 211:23.67318414676758 213:41.414090851798605 215:24.931824909310556 217:1.3882556722168116 218:99.08001039311341 224:82.66021846626268 226:0.27070180267560556 235:18.75232143704798 236:42.377367235117475 244:42.669386125280326 245:35.006322145838396 246:46.09168366502022 251:22.093260234321395 257:22.796273126089964 260:43.40443611635779 267:56.260033125154315 269:18.634847138034253 270:84.82607027703368 272:11.656319083797978 283:94.81377671761562 284:12.431577035114959 285:18.814933299437165 289:5.855000227005796 290:26.640031130368783 299:40.38439891575002 # ενεργοποίηση
1:406.72072672061626 2:111.54181959990339 3:17.88289129988818 4:0.4687025808766215 5:279.50131394606245 6:0.36336173129259247 7:0.35480325906614474 8:221.9197101932374 9:10.264772044733641 10:72.92755776205048 11:258.65679391395236 12:0.0014848146816457877 13:2.5395561887048768 14:49.25266437999444 15:172.39839047104851 16:54.2290525768956 17:310.41544980581426 19:7.757239723108979 20:81.55645045482599 21:37.455094972015644 22:1.975180263997019 23:13.365570657161982 24:0.010074106803578993 25:234.1325965683172 26:531.5811186131416 27:82.46503260638595 28:76.84682726372955 29:13.881754734456736 30:51.46612806073816 32:543.2947773095624 33:19.628826989488463 34:104.83386489686312 35:83.67319000447175 36:71.05410647687408 37:162.08933001170195 38:8.82715027746602 39:129.43346125166335 40:367.3783176062894 41:59.33383530696605 42:169.80051475323052 43:61.36045301181352 44:21.751439612754176 46:87.27329501605774 47:10.821167432364021 48:9.68789359571472 49:0.06845436781546163 50:66.38361264355777 51:56.9821909265403 52:4.703199534586819 54:3.0446821168533265 56:93.50873882164205 58:295.20949744888577 59:28.296643195641785 60:123.47476807866151 61:11.610755751768501 62:7.201959017505107 63:0.5124842403679637 64:87.80832335707157 65:49.037248762680896 66:44.25268379363777 67:24.991068694174185 68:0.024624719051095353 69:44.948280798346545 70:5.99312203551382 72:14.099620719920624 74:22.578217425828957 75:145.44150941655258 76:50.325232463182644 77:0.12227610339148791 78:3.4965494377002475 79:1.2457238857424981 80:24.88191213661265 81:79.29505279339023 82:7.832390167679481 83:1.5011283096912234 84:10.680222375815967 85:6.388887691254265 87:79.6874155038724 89:19.451185528205567 91:7.327623002194082 92:1.4599606079357228 93:1.6222373693230523 94:151.54834267943025 95:84.42242272536566 96:54.12859925382252 97:2.2331435216920443 99:25.422915904214776 101:68.10074978202167 102:892.0289975620663 103:114.87448607526235 104:16.925065191049693 105:107.2158418862735 106:38.41366867395364 108:1.3794588775805812 109:2.3297712196875735 110:14.892095085351265 111:0.3282615389528518 112:299.26818441102023 113:2.3953481655356037 114:0.07465886363318393 115:28.191846694883758 116:7.892720601648636 117:174.2886468423192 118:113.2278665455682 119:0.5033786832068129 122:39.85496094838345 124:68.65701469829024 125:75.76156276160148 126:80.15026383869974 127:149.6351646355854 130:42.21625027475287 133:0.36459284443643786 134:75.17230944685896 135:1.2206897753211634 138:38.551056471341184 139:114.1835125755889 140:11.205433080474274 142:16.5741362667628 143:12.784584128835006 144:16.469220813798557 145:24.83547766957896 146:11.570849441462867 147:60.40608119327446 150:1.5630338100528745 151:0.012958661282226551 152:51.49852238640722 153:224.28105099201443 154:5.5459597611976585 155:174.96811470212063 156:13.688560182899064 158:11.060677125103576 159:280.55124616608657 160:125.87889919534277 161:299.94543468045896 162:21.827512827466673 163:16.118329076967086 164:29.902092580711976 167:49.7916911808996 168:12.512001246621008 169:32.40369128955197 170:8.153671555270474 171:67.48231164470167 173:26.602692634322025 176:10.26202946407314 177:91.20570589415904 178:137.5655694057099 179:0.9982533872063489 180:16.525625634156526 181:6.4640015675240985 183:4.488787503613423 186:16.437951810483543 189:26.793481140330044 190:80.68128400991722 194:1.6686439482657227 195:81.42950657547757 197:0.4774827692738201 198:0.20012743491277507 199:23.595499381282476 200:90.62734519285698 201:14.746294648943495 202:63.871466273285066 204:1.5253176927272691 206:5.290262111475999 207:5.232691463262933 208:111.9407305477896 209:95.00936509684765 210:64.74772316960218 211:97.58567376426824 212:75.6011254291969 213:317.00364242577893 214:273.1515709938269 215:41.177215280640354 216:5.654638448082549 217:15.689040327850101 218:176.51391914816344 220:69.33585569636638 221:18.625777647133127 222:10.44882469968706 224:0.285372686059338 225:12.236660117826256 226:0.08193184921619132 227:63.623622430295285 229:0.1251243489451186 232:2.886881408413323 233:0.23530083930440365 235:18.94230573665157 236:7.822955092894109 237:9.355379148818441 239:0.7145347516266926 240:4.440824550050252 241:23.254042275481154 243:118.40649377147581 244:70.5115228231398 245:4.803451215519811 246:56.88055493506347 247:1.1124665206431292 248:28.30817816774759 249:3.9150181614240114 253:26.052588194203672 255:2.5754804025441573 256:10.269206696316365 257:0.06405207806902229 258:9.881290388954923 260:58.44703774242173 262:4.944872969024876 263:0.5072797995040158 264:2.1286849423979906 266:3.32745703418768 268:45.10531438346165 269:0.9203347123272458 270:677.2325674345448 271:7.855169321982595 272:12.279868025914567 274:0.018404257119550217 275:28.904551803670422 281:0.9256251662369678 283:0.6770374315841591 284:6.850182979814831 285:1.1055681792391105 286:5.079133904052357 287:14.104172898273848 288:49.35798142951541 289:17.43918493004391 290:0.01451596122244592 291:3.8394776928639414 292:32.35819053780394 293:1.602711327452347 295:81.41292112210772 296:18.40249203273408 297:19.96988591211391 299:4.550516648112968 300:0.5446595299206326 301:44.79034997723736# δράση
1:5.736800589805911 2:56.66892027195224 3:104.32477222342301 4:108.92370989652089 5:195.21949556193206 6:88.92028412070007 7:47.295431100195614 8:25.270931133161103 9:129.69210917850705 10:12.224114737677848 11:91.4535774112546 12:0.004459155345854325 13:30.526174000081163 14:2.789863446188732 15:95.59864748471324 16:20.376659758276354 17:97.34345876700745 19:4.254387034839268 20:26.130253960994025 21:40.562955152909424 22:21.37060266352593 23:15.37143095146847 25:17.349028650882268 26:33.15782946239353 27:39.28137047667861 28:21.97471364946217 29:2.1754783628484176 30:60.56854261551516 31:126.35654546191984 32:24.033352330468624 34:39.003032195994955 36:0.11169417234934209 37:37.00209661087748 39:0.05628522051924331 40:49.74804814639907 42:27.80115980073974 43:11.799034808547662 44:6.05024769195431 45:59.05729289234512 46:27.960279227048165 47:26.639023152939835 48:83.13223969655574 49:52.90445133140723 50:7.012931108413811 51:16.98888422857926 52:0.2973341045945129 53:78.9984992766601 54:65.60148736454532 57:3.377482640979224 58:33.82547201172965 59:45.278314610800905 62:20.739345627983855 63:2.188163460885971 64:12.547749978624552 65:15.854372084416314 68:0.002275612246314741 69:2.2193395477794606 70:17.73468923997564 72:23.14034816932359 74:27.79676998206537 75:0.06388976406168939 77:0.6590915116372833 79:20.47905234624205 80:21.220756290556984 81:83.95881157302583 82:21.55926520768421 84:1.9540158018078413 87:1.0605371294852137 89:10.964872113263644 90:6.259697977017888 92:8.507043273499423 93:4.940152765545676 94:26.34856644441226 95:72.11306528593884 96:25.686692485332234 97:3.4193342250493304 99:3.1885406072510727 101:47.81497581284022 103:22.848824965820643 104:110.33373194746545 107:13.353713603459603 108:16.16329841510203 110:4.748892916554233 111:69.38456535349475 112:27.894969140570712 113:32.294663918905904 115:41.41814746665396 116:1.7023355655618906 117:34.76739289065635 118:38.786515411606494 119:41.72753490254249 124:53.44933629945527 125:1.3446651780896717 126:45.64158515628725 128:45.30351041828744 130:52.460255494141585 131:103.37735783630409 132:26.69122328379617 133:0.5223950764500249 135:18.601002044468753 136:32.193097681091835 137:5.726999539648801 138:34.71476489277681 139:19.720741841894544 140:1.8330708756458065 141:34.34668931840174 143:33.03568756536372 144:0.649966370760858 147:3.2669257991363265 150:10.235694032934381 152:30.53119641575989 154:2.6267224305225936 157:93.6878474203152 158:53.70034635071127 162:82.37260764873041 163:20.299707090290823 165:23.408011577791953 166:6.528504238767958 167:36.065509148706234 168:14.678004186036452 171:14.474236914755105 174:191.75172408702298 175:7.969090464281139 176:25.884369998034746 177:27.98936038153885 178:17.13398677093698 179:9.740839126077104 180:5.287092775473019 181:63.73566959709921 183:0.6757085803387523 184:0.3183661134863501 186:4.220630793061267 188:47.60361241029908 190:26.13824438451926 191:16.281208273634707 193:0.7619086081143139 194:1.984204647950967 197:32.475265210549345 198:21.95207886017449 199:6.298203123470706 200:4.12867574184771 204:14.70130369725959 206:9.585950485827073 208:34.6123258554083 210:4.085168594219139 211:4.270390038894366 212:1.3360738437808344 213:3.7956513702686864E-4 214:33.85572901059452 215:49.17736231395237 217:0.030960542377316023 218:13.216297121057048 222:2.3798205676815716 224:63.108081368948085 225:5.733599366104042 226:5.874493046833114 228:40.742922160517594 229:35.61307381720244 230:34.06447582404359 232:5.576492433359238 234:51.60210272177555 235:2.7439119502970435 237:16.282515713237174 240:27.744479277963034 243:13.824715436968061 244:24.11270175070739 245:17.996033594531177 246:8.391645022606575 248:7.858691556228895 249:0.5556203154901536 252:22.592745452852046 253:34.20853828471664 255:6.152754702876748 256:25.894098210428776 257:33.37968407097405 258:45.853014215064334 260:0.004462224397093123 263:2.0366445491463923 264:6.9951712116160625 265:5.90427223212204 266:81.27666070676025 268:28.421608551751603 269:13.86336872514381 270:11.220459456904468 273:10.575068412424846 274:18.67661849332178 276:13.69458007259664 277:13.794331824134991 281:27.57033515601351 282:2.0341748727365503 284:8.653380478747415 285:132.57260894719525 287:19.73895333586069 288:4.75907673933447 291:31.35280835982653 292:8.123034015672662 293:14.901698117729028 294:2.9629140193038035 296:6.966769713406992 298:7.034563220828917 299:7.139230910025873 301:6.965100872289565# εξετάζω
2:3.1718613933968403 3:13.589699398585632 4:19.65436685617923 8:33.100532281550905 9:23.32469938961893 10:4.822488351884619 11:68.47997388835032 13:23.301710012958086 17:90.97478295238032 23:115.34380864364867 24:17.833838882973463 29:9.41275707040844 32:42.976826541842094 40:10.870432294853378 41:17.612928106151724 42:8.04074691058841 43:25.51027911957009 44:73.83298468345895 45:44.42514494962925 46:10.604870474788292 66:23.344713999563268 68:18.090800326992415 80:29.588304031598565 84:10.682347243058105 85:50.23682009647796 87:82.71723773029309 110:21.488989829155198 113:12.92147477466383 116:35.99807674353587 118:46.636534862976035 119:4.701122742374218 127:29.304565586992418 183:25.134867241968692 186:13.772130612694538 199:40.78552880491339 203:167.67145256451423 208:13.640418030591697 212:104.22667452017357 229:48.676028708617025 236:15.478179158310091 239:16.561541169563355 245:47.193787808865395 247:65.64755796971755 269:423.7317344550941 278:31.818211769171178 281:38.037667748554234 285:34.220865534707 290:471.54456688187423 298:42.47827621035002 # αδενοκαρκίνωμα
2:8.142193553026877 3:8.02122160329271 8:19.077692479149793 9:7.022028357389997 10:5.990660023947962 13:28.655692483449574 15:1.4254226694063794 16:11.339341773105884 17:13.830877939496682 21:8.538798057528675 22:0.009353874106504217 25:67.62080742387225 27:3.3579533937250723 28:0.6083985540810529 29:50.36100763876944 30:11.11319386251421 32:57.698554420649046 34:41.81609626550376 35:2.360971189478078 36:0.2560970216520275 37:5.134446358944668 39:24.40474307463057 41:3.4685524720573495 42:1.5889924873025258 43:2.6186822690862146E-4 46:0.0018951783657490137 58:1.1592389875219706 59:12.66865467758754 60:13.849322654890619 64:0.20863854506097496 68:0.7978567029147785 70:50.95587436367617 72:26.631976296307972 74:4.987983419852722 75:8.273254830384001 77:0.14655568365813995 81:74.32093777683804 82:30.204911767681 84:6.472010739432963 91:6.910237583782543 92:3.6742871279305853 99:3.9886535527075018 106:42.02927915199176 117:10.864591084164566 125:4.3703970874084215 138:20.247928234993985 139:55.034812006776285 144:8.501774940292409 151:101.26756249593755 158:4.224374326967134 162:0.554029037049082 170:14.980287757255061 177:11.795279846839295 178:4.017853602656649 180:1.60122092894376 186:14.632785759218457 190:8.169940970110677 193:103.40977785867263 194:0.5440631906146202 200:4.714099868758583 201:4.413926913170074 208:9.239649688566779 213:18.95322533144987 215:115.14364872957955 217:25.854347460026126 226:3.9320068998620683 232:1.6954590156832465 235:1.8612010311893055 237:3.7849631334594784 239:57.27182592789023 240:8.858285193924992 249:12.032342203037166 253:19.989942789571717 257:0.49625045091496456 260:7.703960584827241 261:0.998202698212662 265:11.30407063854645 268:19.64655276176645 272:10.224851521472678 274:20.913206791749854 276:5.775705040166382 285:1.0651826107033946 288:0.664467644546415 289:21.210694617203423 295:2.6184905472175624 297:6.400904875431424 298:25.8793007750119 # μείγμα
1:33.534353811982456 2:2.352801036714082 3:30.81110284882192 8:10.047506015889685 21:1.9230283469797562 23:38.251155826668594 35:18.67903944393544 37:39.649804572884385 42:36.72682651886561 50:13.64803809301897 69:3.811274551112204 75:38.632826283103306 81:6.155154489767036 87:8.577142503581433 94:41.05724458395457 112:39.300822869097956 117:13.658273827242779 127:78.19731622551117 139:42.21233342143959 140:9.7665245870273 158:3.1247569403256 160:56.76522603033715 164:52.60359934616228 167:56.01068940033523 179:39.57384797300232 217:78.32188803888305 237:14.934787570518084 246:34.20862009278354 250:5.543423177577064 272:25.71179113482807 289:5.057129363128311 # αδρεναλίνη
1:27.00877107260832 16:21.318773025710886 23:29.75515374650389 28:67.11228734235829 50:104.2673985145941 113:71.73748125755095 164:102.88922201946369 # αδρενεργικούς
1:2.904984473682282 2:9.054115156975842 3:1318.5736811335903 4:318.196839440461 5:249.70479440993216 6:117.18633653331128 7:97.83309818453742 8:125.84550750590348 9:182.7197483196608 10:68.81117555382662 11:11.602617566867572 12:112.76972609946927 13:110.14373704823595 14:2.487489333244075 15:149.21385379306045 16:65.13835230286608 17:114.15915096830747 18:85.80026464027972 19:6.963095255427472 20:4.358067239665651 21:216.54681558565565 22:15.033811261025352 23:8.215513048403377 24:94.61228885721982 25:20.902754131500803 26:218.03107526812818 27:21.430156619731868 28:68.31421326592253 29:1.1178349477968477 30:126.36981243449321 31:120.1364490750504 32:22.55938194504292 33:61.22995435922401 34:43.89083851032215 35:29.33453295557324 36:0.0440971963542322 37:1.7104556390066015 38:11.106574885937063 39:6.929074402838405 40:0.49786077555804387 42:50.912520174723255 43:38.0526338382521 44:10.558117945132352 45:72.11938398615995 46:1.6578963739198713 47:57.17387161774055 48:142.31195349900585 49:22.03850708135616 50:66.86717884733564 51:25.250156256939537 52:144.17127866194897 53:84.8509186615176 54:51.572656578134186 55:470.35652763063314 56:7.195198073127689 57:1.3608495360979387 58:0.3876765287645641 59:11.633787032297377 60:3.621479709427447 61:4.983076950005118 62:4.891530652258831 63:0.0072220322022634445 64:0.26038431403580364 65:4.442205511847917 66:9.718744013708566 67:16.811746620891864 68:2.489761053537052 70:22.346184879647517 72:36.79936996497686 74:6.80779711291029 75:0.011278333354006352 76:10.09689923127867 77:0.0012056818867127882 79:9.453196278520407 80:113.43086072873642 81:8.530435716754406 82:34.06760323710956 83:18.088124048201006 84:0.42883327367197577 86:42.622300695620325 87:5.1375640647844785 89:36.805390299484394 90:6.752598635843707 91:21.07169584282847 92:0.948119676495467 93:15.865623149265021 94:97.82951719152054 96:114.24263006787231 97:64.37235494382175 98:0.0642860073403531 99:118.62112162810833 101:72.06853266137568 102:0.7663235587970214 103:0.9311938034186812 105:2.487028870075455 106:202.38516865171485 107:9.541157444254846 108:0.10469772951736776 109:42.263950602535644 111:0.37976496046008984 112:1.5905916561425941 113:35.690432751499046 117:185.52707187507406 119:1.748554487337179 120:1.3764118357265862 123:255.5241407196353 124:0.2413612968295626 127:22.86701716244843 130:197.86890530128338 131:21.156745964830847 132:3.0553382075386946 133:38.8215261191892 134:13.195008441944744 135:21.32649621482827 137:26.189686920301853 138:48.68160522343996 139:67.24751579014493 141:31.652226070584923 142:166.2460035681309 143:8.446337250795473 144:8.906620711527585 147:233.65431593591072 149:29.725643480456096 150:176.36158497920798 152:65.59968821924093 153:18.467445883700368 154:22.043085075283447 155:7.1430329300734785 156:30.369245175096214 157:107.07514366694095 158:44.700124861900946 160:1.3908070202395875 161:38.91671564747545 162:10.387206076863567 163:38.8533960116005 165:56.870521977021106 168:30.071041103818263 171:28.075128859364423 173:24.241051423722787 174:68.52298111722257 175:17.73962285271014 176:731.0106741340625 177:0.7926742159695142 178:38.419925397250246 180:20.31046951693952 182:106.03945145239113 184:39.8631826185254 185:74.51151398021996 186:0.024781379338010945 190:17.793178916925037 191:4.381562072392898 192:22.783907241903602 194:1.5721462805622217 195:3.024042346151109 196:35.52994447612106 197:15.308744930306627 198:129.76146771533237 199:10.357964125525418 200:53.772795521658196 202:195.36964839102703 203:4.319773957571289 204:1.2994548643217831 206:121.08873532160409 207:12.681259478365487 210:1.6586526798944442E-4 211:0.5683872530482147 212:5.982570708793626 213:1.5656177326033651 214:60.153731179415054 218:2.8882300985796245 220:141.11136288792684 222:99.07016814824934 223:65.56201629535143 225:98.96010037406066 226:2.8714056971147395 227:94.01564233444371 229:6.296436181243076 230:9.995443881928223 231:13.855907066697274 232:0.01588982574516012 233:3.69223251937827 235:0.0490635739039644 237:1.0425710600249334 238:127.15811308967473 240:39.52467252101742 241:20.069295717451592 243:1.072003152926358 244:82.89284076430289 245:5.625633771716934 246:0.7395960959384902 247:0.15569885635520542 248:10.57507848200668 249:1.5135056496471806 250:3.3624472274329458 251:19.46878152247611 252:41.749277910709274 254:2.588238309802027 255:44.40903719733518 256:83.2256041658971 257:12.600526070991172 258:1.1631075091843932 259:11.861804211824612 260:169.8560723819427 261:3.2329967414461254 264:0.14529153437822215 268:57.1369220783103 269:35.71703095414799 270:11.333656509222205 271:87.72943487851558 272:3.750774891507039E-6 273:28.929381335428577 274:23.651957821722906 275:44.56187611569722 276:35.384592449940975 277:268.34424697011735 278:45.06726890213747 281:0.8553551756365767 283:36.52977923884251 285:0.08870509464543276 287:30.72747944775544 288:25.272552572262526 289:9.729525310588745 290:65.09764995769366 292:4.22373793230343 293:3.139780616632991 295:59.34306716582512 296:0.05762931099372784 297:1.4470578164629881 298:1.7537154817071667 299:7.874434907214673 300:46.85174948165934 # συνιστώ
4:91.5112975720531 8:5.802352173280633 11:72.57537469300144 25:1.882854014752833 27:22.481607189283793 43:2.613620323398097 46:14.305412572196342 49:20.99660043928625 63:347.16101682467894 80:19.015269006416347 85:24.87446814867426 97:21.079576957151318 119:3.632277591162356 178:20.813699464150186 194:4.137308069695615 233:7.542384945125242 236:5.739015083147434 260:49.38951658600569 261:12.399759637616803 # αγοραφοβία
2:18.536363535815966 4:0.9725782764429194 5:0.7665127282971869 8:17.69847202657394 9:0.021870552051560566 10:0.37171935542628487 13:2.0362839653025815 14:2.2753390547757886 15:13.417536952082678 16:172.77247299103934 17:6.364687825259949 20:5.588154321156416 21:29.714155493495394 22:12.120657886781363 23:0.8061119150566952 25:0.9621186030400394 26:17.49340772817284 27:6.0681619625305245 28:0.17432329564257032 29:0.028428983608088588 30:35.66461339335258 32:0.009428900957982529 34:138.25977246920255 35:36.6426281011934 37:16.746601559157817 39:0.15063802112715657 42:2.224420590345416 43:1.0889800136131054 44:1.5062670487357954 46:1.1710480953752818 48:17.988887156561734 49:9.955876174983807 54:3.672858904729666 58:3.0701332033513804 59:8.834601165250808 61:1.6305804396940617 67:24.65221271167389 70:30.382427835666583 72:2.8091207501014672 75:0.0018667868730277242 76:9.217426451530713 77:7.8213446170130645 79:1.0167756756012716 80:35.58743278569529 81:0.8588298752045841 82:14.216643931002778 85:1.2734992466144832 89:6.21990072285778 91:1.9049061490773784 93:2.2244626589892125 94:183.1245221703067 96:41.420816401619696 97:2.718975931037159 98:10.68131819322961 99:2.5568989633243904 100:17.413239420894893 101:27.20879926298502 106:76.70086939664156 108:2.3470164288489554 116:3.3440763785883 117:119.68355145221166 118:0.9020666174861818 122:48.891068723153715 126:11.154969835522534 127:1.6536583875323052 128:2.7548500815357584 130:24.597532986528797 133:20.391276417286726 135:1.033995510915715 138:0.625337114534987 139:68.43041833668245 140:0.7318572621325943 143:0.896094836392818 144:1.1726212629818575 154:1.1052492134912402 156:3.3691958900112695 158:159.5930539601052 159:3.8448809868034464 163:14.63099312354745 170:0.7029370781822498 173:11.694680812248796 174:83.31911388044996 176:2.046485310828389 179:0.44618236370568826 180:188.41612370333903 182:14.462432785122296 183:56.81612979383796 186:3.277549753496362 188:1.097229968380792 189:159.16314647818194 190:5.834953132093861 191:5.1888350867402435 194:11.413643110387733 200:0.6222432814804444 207:2.6132216199812155 208:11.161929260288538 209:15.404735816521512 210:1.658661965047037 213:13.486440569962054 217:0.12907149736380727 218:119.12072213602232 222:8.351794289172874 224:63.420299793578195 225:2.438992485711509 227:11.524025946122105 241:2.0710278599343024 244:19.323487725383757 245:13.077385214257456 246:0.8179142646191082 248:0.7168259824284455 249:4.883297927374342 257:1.5860623420492437 260:18.083325032019726 261:19.503827242322163 268:6.541510847239117 270:15.314469042359676 271:18.9782795955654 276:1.0111214087083356 281:3.912462099276909 284:13.406035770641568 285:43.08898926851656 288:0.2094107358829605 291:3.586413776024161 295:17.47607094514162 296:10.770228959789167 297:1.2594774517093241 299:1.4704363752964131 300:15.461194773367259 # εξασφαλίζω
5:10.529849300383098 11:5.839096215351532 21:5.829333119854526 22:41.65520322946286 25:2.6632107645545253 28:13.098202454691949 29:22.62387779518246 30:3.816630278828827 35:11.578266710360912 37:5.957506545843166 43:8.185284868968886 50:34.00553691561079 54:6.452995666340576 55:17.129594166137785 60:15.261847665843137 64:188.81497626806052 65:9.15562781915263 72:10.841722993417443 78:18.21823974699477 87:14.476750735332345 105:12.210585092203871 108:14.115597874611312 113:8.42931340929122 145:10.91645250264285 153:29.829792727283525 173:20.971873045238162 175:29.328002722557265 189:9.648786856712121 201:22.615617928443697 203:11.125139243179564 210:19.172419983454912 213:9.69389319222611 218:9.863363582069665 239:26.398325794676285 248:23.901299800880523 253:15.613368186232416 293:13.044496678928379 296:15.421513569841098 297:18.515870041503963 # αλανίνη
25:13.261250970348058 29:14.37886782464391 210:92.82586556623015 # alder
1:12.208007991242653 4:17.469948319280892 5:53.62723443455455 12:42.41066998771923 25:1.2093910672341537 27:6.824283363205824 35:56.57373476796831 50:32.716250066112764 68:63.222020217192174 69:39.86691990986419 75:2.69761851682955 87:64.59711276131792 142:5.271640107948563 145:22.489650790232066 170:4.429654694431179 176:47.182251010031166 199:5.1615465666427935 217:89.74147728655352 226:3.868870480127548 234:29.958849668044685 244:3.209345432000264 257:16.149950779423158 260:3.7587116938723666 261:4.002451130329348 286:14.069494166684438 295:81.56967431599895 297:22.215513116634032 # εγρήγορση
43:9.647827168782058 77:4.205310011575161 89:4.623369133968643 # alexander
1:3.9177764587268387 2:15.44973687129488 4:0.7097393489540144 6:1.8163518575273818 8:12.221858737494557 10:9.942467078082535 16:15.810883156767174 21:1.4985775493705848 25:13.303455018859175 26:13.011612462162963 29:0.5877778724685186 30:7.14536867488701 32:4.7245679646203875 35:5.711165034857908 40:2.0474085847558308 42:14.539663084335134 46:23.011946528935646 49:13.984363444941694 54:11.228287426736825 58:2.8246757769673274 60:8.089560352138966 64:65.08674595912026 72:10.098998999862314 74:22.072286210073543 81:10.041327651672404 91:6.764292089948677 99:13.756272726113247 113:36.73895593191344 127:1.9764445119822585 138:2.9110505766265757 139:31.161986579338866 144:0.7973599226701945 162:2.01951604579072 168:5.816818794159926 208:8.40149090302843 209:3.9663239979905587 213:25.849301023286348 214:36.253477512145516 217:146.87738917946965 223:5.534342100560606 224:32.10764482631266 225:2.4579529710439503 239:39.839730229253895 244:88.556318899011 246:3.1913619804977573 247:28.10968933767359 260:2.395172664734961 # αλκαλοειδές
23:8.305377187901177 40:3.5864030986672204 51:4.103633868893372 64:38.566498297090824 162:9.789098089514544 168:3.2022780300620095 213:601.5922413979345 # αλκυλίωση
1:152.29458758123397 2:19.724559942766717 4:26.905514982347228 5:0.13433513297933372 6:29.2424147954315 8:56.23369317133418 9:92.49707956941788 10:49.52949341656661 11:67.48191127269513 12:44.77650289588299 13:14.116488659051242 15:154.87606922257592 19:68.4863054288778 21:1.9258817916280495 23:25.313370373929672 25:159.64521118274925 26:27.584664178170872 27:57.424681956528985 28:31.785405619742185 29:4.080292271084418 30:10.587764847139244 31:114.4227889241845 33:30.94656360732839 34:1.0257258770497293 35:8.858191943686903 36:26.636694783085666 37:81.74605503743427 39:11.453738642344527 40:0.5129851326479242 42:6.9899320725890615 45:14.529997847789057 46:5.06287001079604 48:1.4684209390913538 49:71.19361535898219 54:13.671641379000738 57:36.23183679300719 58:185.4319936676853 61:41.81242480765413 62:192.31133260893228 65:14.548025029433013 67:22.576380424255053 68:22.27471562901447 72:54.01521222878495 75:99.76047734348101 76:47.52776078480781 77:1.6014693519437253 78:6.0222670979210635 81:99.67078197997319 83:1.77337711065622 84:2.8123094179751207 85:6.2408935932303 90:23.90928177551399 91:32.10485424737687 93:30.033025232309043 94:51.86212550121849 95:4.105134643121144 96:43.391167311104354 101:103.46386377698222 102:16.219537848636648 103:22.094405882366782 112:8.244331216606142 114:355.85642499666756 116:26.227596657931368 119:26.940316548382086 122:127.43852700022794 124:12.96212587454308 127:25.07999833795037 133:17.62116905868583 137:22.89203934692957 139:87.90340547389836 143:5.2852768231865515 147:325.5490974405849 153:12.933498293548247 154:1.7114749488856313 167:5.926821356648619 168:13.298088009338974 169:9.078474176872579 174:2.276382929326045 176:21.44879923837532 177:11.410715988090528 178:12.58358111290262 179:12.9273795049409 183:2.097949410019377 184:5.475159358378531 185:57.02003229399653 191:64.3570555367322 195:82.48084477891705 197:32.011390298876066 199:151.36375925016935 200:38.82150293474921 203:6.572615242763812 209:39.91648575947267 210:152.342542394589 211:10.460340867614466 213:1.3094222166393044 217:0.47307356204208895 219:66.44464490908511 225:3.6804565421390127 227:27.963998931865753 230:10.746075314295464 232:5.597252750371776 234:4.228625655191117 243:22.70730331085909 246:15.258283653099708 248:4.799176198440905 255:60.921378922739365 258:12.373775647373591 267:38.65501300992143 269:24.311724640844595 270:47.55112711370877 289:52.576197847640735 290:6.621542477770321 293:2.909116607054978 298:2.082039360894179 # αλλεργία
2:10.327144676598763 9:5.557890020833401 12:27.56026247992648 35:15.333744996743894 77:24.422739033124632 113:17.709527273687517 130:8.21657504406931 176:9.543923475189116 180:19.18985935482918 # επίδομα
23:26.679202241591756 26:21.463287912164887 66:36.69957075449511 78:37.097698715144126 87:5.165518827387064 104:5.318248128368564 115:6.978784249892145 134:5.588606729465699 155:143.46195882761648 205:42.49492138649473 207:44.03492328070608 211:29.80867065557186 252:70.93362958057347 # αλωπεκία
1:36.60192039632269 2:175.09644764483144 3:77.69200101540723 4:3.9381092312697303 5:16.522127304423496 6:21.48422634335597 7:2.2595862199146035 8:106.814142658394 9:13.087848207027438 10:36.13410902636261 11:1.632677530530717 12:0.004228177973673666 13:31.44894504510858 14:15.40830518052921 15:25.837013526996632 16:75.91695949160956 17:50.28923694056396 19:18.899075454017495 20:7.441970198638801 21:1.5135247256519926 22:51.901378550105576 23:184.65233495651816 24:7.756563294116978 25:1.1030634651957372 26:62.61565547922211 27:66.64145310942786 28:136.2313325369455 29:2.646814933827447 30:75.91251332286888 31:14.431247696372257 32:25.614370128687323 33:9.717802638933707 34:31.33871008868856 35:45.150579576725164 36:58.41541130178131 37:81.2182551217738 38:8.919292837478608 39:206.92874100013023 40:12.045394173145944 41:0.42906079702606353 42:185.370682116646 43:8.413656130757 44:6.641069599028889 45:3.8144339325138152 46:93.19986578450228 47:2.977618525592366 49:2.282482028888261 50:19.44225434184869 51:23.185373143894594 52:16.312485618938435 56:22.786777586134182 57:10.074274751393643 58:76.82416910731267 59:35.00427830849534 60:22.99793438386006 62:4.833216764999496 63:6.26922171727774 64:793.3368380823855 66:0.3877565281585258 67:49.19381173626163 68:0.6081818226280185 69:0.4074697422069751 70:3.678565234382038E-4 71:21.26261818584954 72:6.397174410329101 74:23.90104211292607 75:36.22554960089031 76:4.621794821634912 77:44.68184231454831 78:19.16991991376786 79:0.8950924546166802 80:1.529318218855421 81:141.61766501878827 82:30.186387100295235 83:9.23588900686423 84:9.307176417833553 85:4.711432245483855 87:0.9009713329313307 89:0.013324751335451458 90:0.2922274383902611 91:26.681102180179064 92:44.577580604126894 94:76.00334033730624 95:0.0050246765204372355 96:4.219319756883488 97:1.5601455680873999E-4 98:6.690939778924643 99:1.9968384530514014 100:2.646728053903486 101:22.557907982711825 102:0.9375904718147684 103:71.04477266632603 104:13.00670186763602 105:73.09178730702655 107:0.007067042143722666 108:38.1050297891227 110:0.854769271388061 111:2.2638930227270766 112:0.25766946817936476 113:59.65470984242477 114:5.423474435165338 115:19.988152105085945 116:7.891158652378014 117:75.25566322659952 118:5.028517548437559 119:5.689005850254824 120:14.071579517089852 122:8.091049048007383 124:18.461434339527838 125:11.047632827702753 126:74.14096048885301 127:65.19700174259123 129:1.9408707107833016 130:53.621255712409955 133:0.2563695031641504 134:3.3748701696886942 135:14.166390051662521 137:3.7389108096033623 138:18.430292677514448 139:157.5676080158727 140:103.77099564753459 141:1.5874001720811037 142:16.90809527544445 143:42.1636996566555 144:0.018944393565815797 145:0.13903722973642696 149:0.5970658785499924 150:2.335489612367301 153:2.981391517854656E-4 154:6.223140826673517 155:13.425279632355245 156:1.077067279731408 158:95.34877389592553 159:0.004509822646824608 160:49.24504029941523 161:1.1037837498407215 162:187.49617303964556 163:4.636745800464811 164:21.246355812313286 166:4.787325534956684 167:2.205175903201871 168:0.15098091751519965 169:1.4537452566979578 170:8.17777332587415 171:89.87074381020798 173:0.002440208877314925 175:0.030327701844774395 177:16.94855750412486 178:7.348243023947424 179:2.50681888390901E-4 180:7.588641304807172 181:50.54106038655906 182:0.2819931659509324 183:44.11646725728517 184:10.54292722319191 186:0.7702899782331695 187:12.1955024766309 190:174.2319339103633 193:0.31623916816740405 194:47.29637921756342 195:39.72221769478731 197:10.712609998429505 198:14.097951834813045 199:27.26796688753821 200:51.972864418759485 201:0.01813042506607398 204:15.547266731990037 205:13.172253673903045 206:17.676027655338498 207:29.422119634228505 208:18.326042608239746 209:5.354755994971829 210:513.2265894873398 211:209.69897785211967 212:69.50269635126205 213:5413.174317018796 214:87.38437761734093 215:95.21223128441835 217:18.718833300992987 218:3.1985289846693576 221:0.2957190101028025 222:313.51672891697916 224:218.2077146230983 225:8.927341786367545 226:0.18783341049753938 227:4.631473649098226 229:6.238974756514475 231:0.22292469447832117 232:0.007493546307989465 233:0.07889437951800927 234:2.974267516188945 235:34.567082555994745 236:0.47749761402755925 237:0.12315976041996796 239:661.7738198562761 240:249.70218715662884 241:11.952621171123303 243:17.41342883230054 244:51.506308679230834 245:5.351200474822593 246:14.90058442900505 247:3.6220334239517027 248:5.980257424499462 249:24.30277200316988 250:6.30090516698074 252:14.79998518609893 253:226.2241081780134 258:14.13692250289437 259:0.05407733162346477 260:2.338140533788395 265:0.03113220748811198 267:31.22894939370721 268:1.4181483370808063 269:28.677141935776742 270:107.23734141970344 271:0.5998553646861261 272:0.31201406214991106 276:0.5569875946350534 280:26.332220401439955 281:0.6696954225425444 283:0.8922016378869283 284:10.703060747789754 285:132.81431927069698 286:12.49905604050977 287:0.8106479165648662 288:1.038489749045574 289:4.766979993059759 290:21.939128261849998 291:184.71485520492232 292:7.580561121113498 293:12.790925602819696 294:2.5858358046063334 295:7.395731065579333 296:20.38075211759789 298:48.675745596828875 299:270.8280822449464 300:0.14250180563801323 301:3.0879287653602354# επίδραση
1:35.55886006871458 2:5.290051973143685 3:7.1852766553361995 4:66.9219681641582 5:24.168745784652838 6:190.39729200522189 7:20.3759010766325 8:683.9437734545506 9:21.027959697247717 10:456.0401683770312 11:174.02963172458192 12:9.812152100273433 13:41.74129250205784 14:14.371548414421557 15:49.00828335076327 16:14.274248780339827 17:137.8028498093976 19:0.7151195032975263 20:25.726090194670302 21:8.024538185114748 22:12.82373913351978 23:39.28489297870766 24:29.19908661154095 25:131.8819004782487 26:21.143104177094575 27:73.33891045008274 28:0.31842418369418674 29:85.54134044676914 30:126.65869830449775 31:30.089066964099178 32:16.054174074909003 33:24.94307189068115 34:123.9644975600903 35:0.8085092956164437 36:77.98543323311242 37:147.61665062675078 38:0.9276314908432151 39:3.1373170280601763 40:77.00678938614243 41:13.56491943924827 42:8.275933710906735 43:6.258326292956187 44:7.924036810704393 46:274.9342863903522 48:13.105810191346277 50:82.0140999379691 54:90.22494915324383 55:0.029721965390969537 56:1.0910814057185498E-7 57:12.635207482550136 58:61.33846823309676 59:67.68731358060248 60:0.5109171772664245 62:0.10840532301913339 63:19.145130926011614 64:0.0935966996834343 65:48.20119651532246 68:14.377803235300934 69:9.502074578823718 70:20.28096066568746 72:1.9568385895443043 74:8.081778146192761 75:84.6522563976154 76:146.4738732795772 77:14.212661020366259 79:0.051545806041667926 80:8.89435831104947 81:15.549419164757374 82:9.04902385112234 84:0.6870669162948462 86:17.764305746197824 87:0.08429770871419638 89:14.804067880821583 90:40.6276269747158 91:9.62638156496935 92:349.27853952731886 94:12.415281593507142 95:149.59187146912254 96:0.7610631337447769 98:4.35492567764291 100:5.670787384961159 101:13.596844215343271 102:4.873467421432583 103:1035.344103202937 106:5.687095880601286 107:19.974046821836172 108:3.1914297598296075 110:39.435772885684315 111:10.191808101076608 112:376.3722345813148 113:1.892305225975777 114:33.02741343839632 115:85.7400780489026 116:0.7412839344311499 117:71.67139106065049 118:41.377289888222215 119:0.1873075255485368 122:467.8101164149609 124:6.488504507654869 125:21.139887698488064 126:110.64036102488099 127:8.638843846024772 128:45.81054460473432 130:3.6001991320051734 133:35.682066400353555 134:0.6575963416334072 135:18.443334433948195 137:28.103824310629022 138:0.0030048406895324775 139:0.0022332460189335417 140:307.03438360077564 143:1.1137292061547084 144:811.7990025949899 147:74.64131071298924 149:31.082902158419376 150:24.554832235105035 153:37.783752044401226 155:0.1686397109031592 156:5.048865119982126 158:9.57795849847346 159:16.936887878045614 162:11.821275516374499 164:0.008096729376196618 165:14.001962430900258 166:1.8044242277730942 167:0.10140989362362891 168:54.25676982760593 169:43.46288313167443 171:77.45573567678052 175:19.017538113175362 177:87.88534011533669 178:6.103551339869714 179:1.7913442723642572 181:16.02074338136851 182:1.6855466797996856 186:74.90432945207161 188:44.521225959974 189:5.914069627795397 190:664.4871108493678 192:50.048743809439024 194:60.84185767151995 199:4.284292583362474 200:31.72423822287433 201:0.5078990485080463 202:1.0539452039560033 204:4.121401421801247 208:164.03295157824675 211:34.0222329007182 212:13.388237242837988 213:41.46694519555634 215:4.2307050679758476 217:2.0178126624753876 221:8.96109962597417 222:1.2716050885328658 224:3.2319042332607015 225:31.080476313965583 226:1.5429355327786383 229:14.717542488225202 231:4.831863259124947 233:13.10270100167805 235:7.288097969257476 236:38.07636535807113 237:702.8740105361704 239:2.1030047531494795 243:0.060362408205272514 244:5.640356711552606 245:13.59716752134066 246:0.00953482200566738 247:56.528949254333384 248:11.732745518983345 249:0.16750393062216304 251:3.1193433906125976 253:0.6173565698923161 255:26.235235178987402 257:36.68610302574247 258:31.498044505531674 259:3.9040130192491027 260:8.217306817762795 261:16.36078120376303 262:4.0815706432590835 264:32.245041555219636 265:3.927331418562591 268:10.363227417057482 269:16.783599027151023 271:3.7017493710230087 272:1.024006916363749 275:421.089546895259 279:0.9891262714789986 280:4.732351292624606 283:44.29942187822871 284:114.81812225834118 285:6.800942373063971 286:2.3904469437037164 288:54.62468482582771 289:2.938387119708764 291:0.003316096344573216 292:0.14612115492278535 294:98.29537736737494 296:7.208822756039962 297:25.266533023724193 298:2.0743742238680474 299:0.2547156330668901 300:0.23040959766898358 301:26.813361895268656# διαφορετικά
25:12.375283975562475 54:10.90265154763574 64:95.86852191028379 107:7.018022290102777 125:42.25663953800525 153:41.69860997175942 171:13.203136028337406 # θειϊκός
2:9.021843283867485 4:0.41328400832397616 8:6.478714810023933 12:1.7303089889405752 16:64.30352981025916 17:16.6220151481161 21:67.63125513443917 22:59.59708409374918 29:58.84641307396218 30:60.80987907840182 32:3.835528076831336 34:45.72658412907901 39:180.5634237608905 41:1.815147034156141 43:6.121859958727217 46:0.48554384438258574 58:2.3642801308491923 72:66.90490841614786 78:3.198246270301254 79:25.904244244280914 83:3.167755476635214 89:20.440024351651807 90:9.091698260509506 91:5.80927326334844 95:19.24441923738578 114:4.263644749471226 160:16.067600240869826 168:4.887391184118275 170:13.851786872047345 209:166.50740327213902 213:3.6404255098504175 215:3.224695128632656 239:5.561947005277276 267:148.96105389249743 284:6.356172427372468 290:42.026941984312295 # κυψελίδα
3:45.06593279728164 104:9.038077728505781 134:9.314237786704432 157:54.80240187932552 # αμανταδίνη
2:15.419554837646833 3:15.070728397889482 7:68.3185543231663 8:29.53849558021311 10:0.9151040227399619 13:0.34131549249239873 14:1.2843592088674525 15:0.3281039042629942 16:1.631094497402218 17:0.2679837031503717 20:16.412773714696034 22:10.234083960642947 23:0.5086530949178061 24:14.54294558739957 25:47.03230667748073 27:2.0665700792298427 28:4.326414842029536 30:0.08134193116738174 34:2.0400057374954117 36:26.815526491262414 37:11.232542965248765 39:7.58737460472543 40:1.0191675888938236 41:20.03097289235808 42:24.173464828127727 43:1.6198490406897628 48:32.89302485913763 49:1.4913569503173858 59:0.590512356593672 67:7.054138990342579 72:0.5491548300398865 75:0.5399802654427224 77:0.450076437883098 80:80.74895406857229 81:37.747221940667885 85:2.5867050905480213 89:16.665481855293493 91:8.760880581812813 96:18.858447537553634 103:101.6461185555271 112:0.596368867006618 113:1.5610943837507925 116:17.42743235639326 117:156.70010384248607 119:0.6361257597726163 134:17.094707961936997 137:26.782487804923377 143:12.409180252191057 150:60.3362255336398 153:82.01097006766159 155:169.86356395798936 159:6.659089320223486 164:12.028993535496737 168:7.376491375315029 182:27.891316635820235 186:11.301616694515616 190:1.4482045072133873 200:23.559302249033447 204:2.4646172293889292 205:92.97249633239781 206:50.279789545221185 208:11.172793583463585 211:96.93953653545584 218:2.178032770482393 222:2.241749977086883 226:9.910736394256134 239:4.164500589151228 240:34.55451054197675 246:32.237250324159504 247:21.667587362882387 251:2.0734514113461233 253:1.7270547598452577 268:1.668351614008096 270:36.976366565758575 271:34.12937375438096 273:10.651337900621739 276:2.270133575180808 283:1.961260675378732 288:32.01942371225517 292:20.174157553609678 293:61.8361439414947 296:1.6737597609270831 298:2.780686186102411 300:21.58942723819856 # τροποποίηση
2:5.286835007941321 8:46.65275680628411 16:30.662381152505834 22:41.88523345555384 25:13.681782260671442 28:18.40228343267363 34:7.908248920117762 36:31.442951706567396 39:95.0146221816867 41:13.713464236658144 43:6.884732812506121 64:36.42343258288073 69:2.008297071413843 72:62.085937612466104 75:10.11453522059969 79:56.86885708122356 84:12.576744370117211 87:9.503731304187786 91:13.201150248403053 94:11.379031359356935 116:1.7000426014604548 133:2.420446957277054 140:17.17004858821045 145:13.665307484530299 162:35.96935798042028 166:2.461668323366253 168:16.19506864349621 177:13.74845883375149 194:3.86151234393521 208:75.38738389544984 211:0.8961023280480499 213:276.2535046942236 217:0.857395760379741 224:18.096857228718463 239:224.51083226331076 245:18.47771880467616 267:3.5757660065518646 272:46.5545956886261 284:9.130425697332223 291:221.07627107897258 # αμίνα
28:48.60250084614696 37:45.957731613390735 66:10.056891052367444 # αμιωδαρόνη
173:112.6413017126903 301:108.29049554475004# αμιτριπτυλίνη
2:45.78701483436664 4:75.04246802304364 5:7.068652998644023 8:18.157224508741045 9:0.3077765523301312 10:13.750035131221718 13:15.570564078684873 15:0.09309181691038411 16:0.7937992978631301 17:5.408147432084808 20:0.25100376624259646 21:7.745859482177827 22:0.47864517162611103 23:13.947874866034482 25:46.35804533662444 26:0.1656032611196183 27:21.22800098610186 28:14.829791665130593 29:10.142677915865182 32:9.343441714174558 35:2.8107169900699707 37:1.4898615888412608E-4 39:0.7970822220171757 40:6.915645938157436 41:1.7394059463404592 42:16.245895936203905 43:71.58899107588215 44:0.21189185668527125 46:9.240786942059996 49:0.3025445610366349 59:0.001846172510016262 64:103.71490707639137 66:0.9293698835627946 72:31.37399781376425 74:4.85423587495638 75:0.007702898402844666 76:31.891638151157125 79:19.146002420077075 80:1.3837192723582248 81:4.581595795867611 82:173.6403575555815 84:0.05982340275621584 87:0.2603598295695104 89:2.8010978044953476 94:20.637981230233883 102:0.14281345059686065 108:1.9750523977576033 110:45.23363957819777 112:4.882129089479555 113:0.3437933710149619 117:0.07380453174537475 127:6.64293339785118 139:102.20617673185326 140:0.5742936120457026 144:0.8065411696267177 150:1.0010268833869052 151:4.753147187088547 155:1.1093472968982445 156:10.595753652052212 162:38.455674374491984 164:0.644140805074428 168:20.50943176695617 170:6.525200933677998 171:0.40246860845404286 177:4.40463504914802 178:8.833295617136606 186:2.8668128261556087 194:105.97715657894808 201:5.749468222641947 204:0.9853107592488888 208:10.231247947332085 210:263.79400046775254 211:44.12710184930359 213:976.2662538927746 217:18.397194988939894 222:0.8126298558562911 224:112.87796375677073 225:0.2342774274749706 236:3.813905065869482 239:186.17637402623532 240:32.68160809255396 244:6.316785954356193 247:8.875215662330739 248:0.5604945918209906 253:48.47490274159329 258:12.747343416273496 260:8.259411667898908 270:60.93240756325453 283:3.172649146793664 284:0.20496857117028408 285:9.475021331573531 288:7.419846474372582 291:174.4398891537295 296:9.845853374648776 298:1.2415099438990902 301:9.234639105114013# αμμωνία
1:60.46377305797443 5:22.6178954822383 6:24.84775591486795 11:31.447333946465147 16:9.24040001428716 23:15.332207411511696 25:28.987434776116263 29:18.206124540435805 31:34.743601923200934 43:26.392206037673798 48:31.49200822732315 56:30.26161132512935 94:24.378918519892355 99:37.483351433526586 139:25.040223456852413 156:40.06557221795962 168:32.690563500984034 186:29.96552037061534 211:3.7238580610119616 214:45.85243584471665 272:21.6217856591421 276:5.247663820584777 284:36.72688373875531 # αμφεταμίνη
3:125.17317493284315 26:54.332225609275 64:6.129185619726611 66:61.43486231135091 96:6.853828950608901 223:54.90558831174743 288:40.53089178809017 # αμφοτερικίνη
1:8.00499624758888 2:9.319046577909123 4:17.23050627397619 5:14.768059554019732 8:35.73730493274243 10:137.0926044377367 11:30.276524416932897 15:1.1071436094501717 16:25.965264191068655 17:5.649642349632055 20:11.392853570423723 22:0.05604972176135206 23:24.13565643536088 24:3.134319942527087 25:15.412645618744657 27:0.002260642701041576 28:24.974953944795562 29:6.144984663323869 30:0.4503215355234705 32:9.93883068461734 34:19.947424615424897 35:0.21064205977817824 36:0.15410053217157105 37:16.064369255870577 39:2.2433675685554437 40:24.580437318878516 41:44.22414799819468 42:65.96208746658895 43:2.150593139701983 44:8.276299654794547 46:26.68342612079121 50:19.27603971778959 54:5.146262370190557 56:8.84184417440429 58:64.88866708655388 62:0.6946141344656949 64:0.11642670159122198 69:5.04511761569363 72:24.66146969048321 74:11.503818088100386 75:7.3816025676803205 77:10.421784351053946 79:1.7955504268630893 80:5.877094567569047 81:1.6009267866278583 87:22.345148625449845 89:8.295163926218503 92:3.242524760828538 94:0.24149752751018466 96:5.947168442541697 99:0.7492802045046766 101:15.557212132821952 110:46.661273657778054 112:4.378266547469261 113:23.386850552797707 117:61.04549194132286 118:15.131858913392982 124:0.8270586473802555 125:7.995972173855617 127:14.058754742997003 134:13.469786889587544 135:5.356914206194951 139:13.414251602928529 140:4.563017893781824 144:0.6066691900018918 150:1.6740122600794924 153:55.227607747257906 155:11.288110006242226 158:3.7775919273617906 159:33.66914743889211 162:19.15700024674286 167:1.6286703779018619 177:3.058058507301069 178:0.7603402789599177 179:69.54333434434395 180:9.865244600393 186:1.0620170824496207 188:5.515939605144538 189:1.3112862233314269 190:114.45387871705111 192:15.42659541998202 194:24.25110769294507 199:5.82647806822043 203:62.50680590351291 206:107.53586263178238 208:51.29244912793162 211:0.41939971651670177 218:1.3959372267907437 225:11.648409601584472 226:3.4928412579489287 235:16.52506438594223 237:0.6731780952318397 239:19.148397139211546 244:107.55280537494986 245:15.435703718490316 246:145.54629777116523 253:4.172386966431226 257:9.470164102073163 258:3.4827908692316756 260:11.389226710465772 270:17.716278585957863 272:4.862747989409188 277:35.430275185371094 283:26.186742254819354 285:3.883049641430986 288:15.13680578446258 292:0.5763728630530173 300:17.865401104476994 301:11.72309310533119# διαμόρφωση
1:16.20853062760488 7:24.286995047499946 9:17.945205725419715 10:12.636590923131097 20:16.19905739867813 21:61.35998369614265 22:14.282340161202173 25:72.33204268730232 26:63.34371483746157 27:16.805482208778606 34:16.718123749186162 35:21.02962086376816 37:20.41701558124803 43:2.9417811704353256 45:28.624631959116062 46:20.713637503088425 48:30.123997994060772 55:2.9675690673154995 57:26.4067518918807 60:27.214935918986313 64:92.17424944251613 66:87.32247539256173 69:30.270478853209635 72:4.536122293812723 75:19.71236101179501 80:23.12420005893767 82:26.11578196472483 87:25.898874195446 94:21.394791590029904 110:29.339636089537212 119:20.49258604003623 126:28.006498465353406 127:22.889148734866186 144:44.45758668523897 153:41.8409114566437 167:31.90535010509434 190:26.095153302015753 194:23.051380592654393 212:27.03972422634805 217:59.71580589855282 218:30.44762175079741 224:30.104373071988604 236:31.12502891470062 247:26.123529344196708 270:81.19245834281058 285:26.966015495364278 # αμυλάση
1:15.485646742232008 2:45.612784893615085 3:0.9729492261384006 8:3.4353288362545413 9:7.5102742578180495 10:73.77326394280927 16:9.143427640689925 17:33.520841754588965 19:51.601129366629316 22:2.3674523992334273 25:63.51528431756851 28:59.45234389879927 32:48.83716535196387 35:1.22561954765435 36:1.1130527215366819 37:4.495692958630286 38:2.6419035335284082 42:3.7705820359270406 43:2.7011668310427575 50:10.549908475437258 54:9.662652565553294 56:13.690623950581973 57:32.93813490601526 58:94.89728211174202 64:31.16849779668187 74:4.3917186018607985 76:6.324250295907455 82:12.22842666574312 85:40.57200709817474 91:10.869294473174786 94:156.85654370711762 102:329.0742389142909 106:7.933081243703191 108:6.30720560543579 110:21.08688224253902 116:2.4815606874187273 117:1.5833493156431055 118:54.63838384898566 119:38.9418754685278 144:49.29423977555153 150:57.83960029844426 159:8.084734157119255 162:5.496778911360547 167:15.640289724265616 173:10.749491061950756 178:40.10042153823907 201:26.430566084454696 206:15.266854883927726 211:5.529117130071087 212:12.77034396406735 213:99.41926021374444 224:82.0835071975706 229:56.97212004911 258:39.708109173570975 268:34.193218379195585 270:3.4216438476162927 284:6.28668746298928 285:2.2186085179257873 286:52.543324475730195 296:26.71489441044185 299:24.812451983112602 # αναερόβιος
1:56.770430955088415 2:11.170516041722186 4:22.14706483832694 5:15.169053306557991 6:17.327056175341266 7:6.925400717167686 8:31.74513207389165 13:4.519654363763946 16:7.624834072853872 22:59.144196820407494 25:0.2864551558834365 26:26.621160364940568 30:0.6719671423096291 31:25.190147045837165 39:17.321466923554393 40:25.18245415165412 43:3.560214559612281 44:8.144113930503961 46:35.05915299625513 48:40.66387341791877 52:153.1564237796432 58:54.832200380499465 74:35.445857494197284 84:6.4206864709331795 85:43.837143058789266 100:57.93319738235176 105:4.475296326748095 106:57.97500419919781 127:6.389090433268939 138:2.896209529781885 139:11.471676891881014 157:60.563400365546045 159:49.37163604792012 162:12.024392814148884 167:17.23320795176361 173:58.99417480465487 174:121.54280336499687 176:60.06272898979041 179:28.42589861118685 188:9.761239487368751 195:30.243022567909062 208:8.370129300206633 218:50.092037837886416 220:64.17298900748753 222:9.463354107744733 225:20.22811902021878 231:5.638111785275167 233:22.176103763006996 259:5.111062452440079 266:4.5326091979258125 286:36.84356484519155 288:2.1641996559794734 291:239.85069564178875 # αναισθησία
2:108.64779916410306 4:22.925704143252347 8:17.3108194395619 16:21.213489388340705 24:7.351862588621059 25:192.68062225145925 26:68.6588091888034 27:4.338657329719335 29:3.3210383871025426 35:17.10155082676206 36:5.6486757955618945 39:17.962195939756757 40:25.84921716052178 46:0.8749389131243929 56:8.859182598645733 75:5.4267483096614475 81:10.374515218532805 99:44.72979232961549 127:6.639205904376315 138:8.64995589015906 139:18.03875756851745 157:25.202916920717826 166:10.532831538828841 179:29.098410651276094 195:12.61355544121542 207:43.399091406532115 211:33.1156661396093 217:32.7771799133965 225:28.169041252670787 267:5.100869293389769 276:33.57546489374358 291:87.66325624878453 293:12.757775183221467 # αναισθητικός
1:29.794815241576295 5:81.27413953613905 138:42.08009504543151 155:47.0138971285556 174:73.78413671533097 179:40.499939144156 224:66.91543273678424 # αναισθησιολόγος
1:55.921420367207126 3:14.635976648437227 5:5.832280838052306 34:33.42363251917254 69:44.680252831573426 157:19.48001755305344 174:21.01700803330572 210:38.63896705014209 260:7.062780560489831 287:50.47941664907659 # αναλγησία
1:814.610828006761 2:39.71377370781583 3:13.073372311579584 4:289.20956100709554 6:172.8401401637243 8:20.45812668195054 9:114.2413577474083 10:51.258643241792754 11:42.99671666571294 13:107.64088081654603 15:197.0548904862648 16:3.5662971010112496 17:10.723943433472469 22:29.296664886862253 24:189.82869983661504 25:5.0750198898831735 26:140.92795595265653 27:182.26398575063874 28:51.249284021149506 29:7.469745388744204 31:90.15651832440086 32:12.03509141686582 34:10.242245867826735 35:45.18089677440046 37:14.232130922911512 39:32.18548841755383 40:507.07796540561975 43:31.6610217240162 45:159.89405778255468 46:9.023554687174226 48:167.17220726931913 49:20.9411471390688 51:56.878548043856355 52:1.138590096938672 55:25.548423746265378 58:105.74237954588372 59:43.04457140958609 60:21.920209560817515 64:17.64285842419218 65:23.577733293431077 68:19.44731560294987 70:21.140922876355194 72:9.724484910026051 74:6.545068939510463 75:42.06195143782383 79:14.198400044486641 80:17.25186259373525 81:13.43428409393071 83:27.48642828474886 84:17.080094941876435 85:65.138485725068 87:20.407183570943484 89:45.12794050669682 91:144.10948088809607 93:35.22769087351719 95:3.2735649233097592 99:20.50011941231973 100:173.1609325685116 104:21.284653140442007 106:24.618941995279716 107:32.703046337317176 111:18.57505598948689 112:78.80126477148421 115:30.982884795375274 117:50.466933946273464 119:43.90852869480844 125:21.757674699362898 126:17.309890444966722 127:178.5173273656922 132:34.82511438369897 133:28.22607282693852 135:26.47225996746636 138:61.937657482456025 139:20.876475555626147 142:73.67975167420127 147:75.28933852633716 152:32.47434421387049 153:21.12851769807001 158:21.27836266490666 169:37.203397302165854 181:124.75220526998476 190:20.632240615416606 194:17.16979171471145 195:34.708095011205636 203:29.41660601016685 210:703.6472368152531 213:0.7517677491135483 214:30.11583521958262 220:152.29417944858133 222:26.096289976820536 225:62.74454862221872 235:27.492019889072967 242:89.1663258287286 243:171.98690922625258 246:51.0111971689103 250:88.56126434683289 257:16.707340175750627 265:27.08029397936565 272:65.98055996589936 274:81.69035222565272 278:96.06504845608633 280:158.1735220844718 281:25.307359009744747 286:30.90677039318561 293:86.90083917427476 # αναφυλαξία
1:346.26322494323546 2:54.4703736571807 3:16.654325123200042 4:20.008371829649768 5:142.14303046032907 6:257.05173327622134 7:269.647258643573 8:39.68196688734875 9:159.43038465159165 10:25.201893810083533 11:66.59862729408309 12:93.39930432954779 16:8.023348478870124 17:61.19602881867582 18:4.612137288562212 20:9.228306535445673 21:465.87298080914854 23:212.42317861719098 24:34.907134279850816 25:6.171928473176535 26:0.11818423248650059 28:37.929365148146516 29:12.040181501531999 31:27.18989173603323 32:22.928409102631814 33:4.021648686586754 34:4.562176605591725 35:15.06946714761874 36:14.15455391644902 38:56.83869602087285 39:50.28576777424273 40:27.176871192220347 41:102.18916438338093 42:50.255774362043596 45:244.45549303098736 48:6.908262966423582 49:12.635829320086863 50:3.484608319623167 51:1.9629955607252365 52:11.491716787224858 53:34.77163652865119 55:7.024234631627664 56:36.34823693318124 58:23.597188066879003 60:33.92774689777847 61:27.02984920130939 63:18.319912909034233 64:251.86327910954725 65:42.49503348416224 66:41.72962952622465 67:121.52782183619502 70:50.25845011021988 73:42.3545839139759 74:2.1547477935683754 75:6.880223102610436 78:151.6829718480648 79:45.92361730909016 81:1.982491778307714 83:42.30830742608507 84:76.83134242116857 85:72.43210541959408 86:20.212722680103617 90:8.101601769844104 91:28.020108040800938 94:23.960058554275324 95:13.060927683162404 99:4.785179871935928 103:119.548012849795 110:20.47685342999757 111:1.5075492353567501 113:17.60799351077372 119:0.6279361667666817 120:8.307931202119 124:38.442821087570266 125:13.282404553447815 126:0.39507939107271034 127:1.1524579193821582 132:45.554426515374786 134:9.72357359266971 139:56.475220814701615 141:46.82665578992891 142:50.98932721652069 143:52.017030690297865 144:21.26334232782249 146:234.7662250130536 147:38.357924916694216 152:21.940010809270664 155:209.42087316245295 158:2.1682397915935083 159:45.01481439236274 160:24.029393725767047 164:37.90835877453906 167:12.571157710687832 168:0.7935149604728368 171:28.6243437694848 175:15.338133730113528 176:23.189442420785845 177:24.251688345976138 178:1.9958775362945156 183:4.531774046847046 185:237.26960273381582 186:35.71091215760931 187:27.625477393796515 198:18.541972109723726 199:4.013128440790923 200:240.21615843803914 201:18.05817176883719 204:42.43496316772213 205:115.29004227985234 207:33.77519434980549 208:18.978174559671437 214:53.47535211865821 218:3.3520862496573516 223:27.304061391314082 229:84.52203491788495 232:22.382221537632713 244:0.014663666830494287 245:74.04307821605322 247:37.58731659821612 250:11.926104144674868 251:26.59598450588747 252:6.886534807857425 255:27.482715781571734 257:1.0929148062406893 260:1.7657453393920215 262:33.07928415829458 264:195.49157422085662 272:57.86249239336534 284:11.62076740607489 286:102.64324878995784 288:14.561172468032131 290:4.481372656747426 293:24.12423373097678 297:0.9685476771275399 # αναιμία
8:2.024094779542979 22:46.985437638030234 25:34.540827660262174 32:3.6047317462955353 55:35.34244735001323 89:10.988503416470616 113:5.2797592503719155 118:35.22277068464455 147:38.018762953059415 174:90.4102125348139 254:40.495228328001495 # αγγειογραφία
116:72.00170183125688 # angiostrongylus
1:2.600003535060675 2:21.98693449051958 4:49.857977625204896 8:5.614531062063671 9:22.054108990583092 10:10.76204310109301 11:41.518309585906195 13:83.48672321626458 15:3.312620662216928 16:15.870830946288445 20:2.998501700296124E-6 22:24.507534818077566 23:4.096922140344729 24:0.6112125376094085 25:9.366170158459237 27:2.8628045665926347 29:6.26460574638545 30:0.028191549769556543 31:14.591569500466877 32:6.579409396049103 34:78.77257298373368 35:2.025680194242918 36:4.514205972037713 37:4.573364514148204 39:7.536928378175906 40:48.48809043718875 42:0.050947776418226356 43:0.010421523032912374 44:66.1157668210003 46:26.972257107562232 50:0.4378708678023871 56:4.507608310203973 57:3.7451931111889785 59:15.91019986099735 61:48.90014007299501 62:0.7145183345000297 68:0.6513397302522248 70:7.787931263189747 72:35.30043790260267 74:7.781713545407683 75:1.6487868573885935 77:0.0776826935653539 79:79.50276464662088 81:1.6427180619160744 83:10.844002657394004 87:11.991420531431732 91:6.307453925363239 96:19.475584640978067 97:0.8393533491829503 99:0.7696977316704344 108:21.82380481108487 111:15.527380911645173 112:0.15618199922826073 114:71.09352131007356 117:0.4397349291499879 125:3.9737769422393425 133:1.7737487575120061 137:1.5570865419545155 140:1.1854194548496817 144:4.686736346446767 145:6.141758939384027 154:1.6088657325491549 159:1.3408813495359608 162:142.26717725788737 163:1.7762844748666748 168:2.1081045082146153 170:75.61652407260361 171:13.103499907824615 177:38.322515388040145 178:12.115436189157649 181:6.0441345491929805 189:1.335518156860986 193:2.1064853869376114 194:2.642454874762675 197:1.8928405897258018 200:1.0564034622405152 201:8.149799906905539 204:29.759772701018214 206:5.465258414556057 208:8.601995123393033 210:14.220683681628763 218:105.38877515421417 224:34.11749907086057 226:0.7481505622733305 235:22.959352566593108 237:11.609530230528858 239:35.884234975793134 245:1.443168159489805 247:7.561666795536537 248:4.577024737563353 253:8.484510426043585 256:14.036555630875737 258:0.7442344010718718 260:3.3550244572717838 267:22.05556910668869 284:16.4252127863798 291:4.708189214117452 292:3.1415682991928398 297:60.8637029093056 300:31.724954895983636 # κλειστός
1:717.6120838401938 2:91.77005888151218 3:11.199041398273161 4:60.64027653810891 5:85.11194807769205 7:63.97554829587359 8:152.72526693960288 9:35.34319334302231 10:59.04442333773089 11:19.343016466701254 12:30.49945113376002 13:6.783277573142554 14:6.609375891780012 16:7.950390090610966 17:65.4122744711311 18:8.237670131123007 19:2.202740609227281 21:31.814111695104014 22:15.968971569628149 23:18.27754867217068 24:90.3776613535357 25:4.62374974718229 26:3.4687449116947455 27:17.380964619882196 28:145.56600039219373 29:9.932631811147663 30:23.38597086304876 31:24.61780875547885 32:2.6152682255767647 33:0.7313045984357737 34:53.97266110026812 35:6.7357781905834 36:72.79178361261536 37:96.3025061335733 38:220.9499069553006 39:18.33827751075731 40:20.1837046351625 41:179.9468607981913 42:2.6123932907947913 43:6.629755683633088 44:0.5432213521763493 45:64.30083767219017 46:1.2856487978983997 48:55.053287411406444 49:1.6529768182348408 51:4.0340624275789265 52:42.98178326238562 54:17.87405669151427 55:10.287156877982929 57:29.878699547102137 58:311.19934747850624 59:0.3112066137004015 60:16.367492785322206 63:61.75509398567593 69:0.4721332630118582 72:40.24977818382087 73:3.274036936388645 74:0.08080635508323425 75:26.69739804361254 76:14.318386954754299 78:96.49371977056813 79:90.26295015093692 80:11.959663592161066 81:5.68579503876973 82:24.375694346657713 83:16.41487891221576 85:61.26206454605468 87:56.81209914598544 90:104.86700102901438 91:68.2875819692625 95:15.945545420098268 96:24.544344942267685 97:0.1343614426962736 98:26.254125756684385 99:19.448147049183692 100:9.695436835040114 101:158.02080324153465 103:98.20537165005136 104:0.14534652565729328 106:5.802240441341961 110:5.697738734940805 111:1.125515366139465 114:21.923684767502884 115:1.076500700668492 116:70.36929685271006 117:15.968190991574287 118:209.6176520700854 119:0.3660673556571745 123:38.56017240882198 124:35.47387801861112 125:4.571052075803126 126:103.3987520315708 134:22.105750719260723 135:0.5703116764747628 138:0.25490459351610373 139:27.197013714530975 140:52.21870808170023 141:65.53355174099163 142:28.725443437177994 143:470.16455780849634 144:18.40303093821763 145:28.911999151539238 146:67.9562871700693 148:1.201418331861818 150:3.4137110964251076 153:4.307977848395276 154:0.6291604768693624 160:7.315965172378815 165:19.613224947684444 166:182.09453115009137 167:21.633826171816192 168:25.53772833791343 169:70.54987830307351 170:2.3157073903379466 171:42.72646276959557 174:19.203564374532952 175:38.92975626934033 179:15.603225064184242 181:41.069383492383515 183:23.94209125705672 186:50.626894582746345 188:0.6224945098316085 190:4.102702539471282 194:5.310879606496007 196:20.998160983925995 197:17.67988039041892 199:346.4936371715 200:140.51756897657154 201:21.03252631343235 204:7.120338859448633 205:16.653090891427393 209:23.645046648181253 210:23.95752400807481 211:2.8085317103336416 212:7.953404538969579 213:26.82294069847219 215:22.090720019452046 218:10.363028780093604 220:24.510947480549607 221:190.7343435275497 224:0.45401965705709346 225:23.596303828247247 226:44.97070416281861 231:7.028843992151893 232:10.769197295766308 235:3.3551968432465364 236:44.30200893222605 237:10.399006222016041 243:31.99803935786291 244:0.7080373322979419 246:14.16165701911005 250:102.39006428988051 251:5.956203987719993 253:0.23229103038368176 256:34.92419250053714 258:0.0906351599877183 259:1.805155576408075 262:46.17661275003182 263:67.70119080143967 264:42.65149743174385 270:3.8674266441171854 274:40.09459575022043 275:312.09522163038974 277:15.249873642483871 283:9.462606240823932 284:10.268487397407945 286:31.341659661089654 288:0.017758972196752924 289:1.3330404737448323 297:0.75925455723279 299:49.98011156632794 300:3.932467498185696 # ανωμαλία
1:0.43489432096910496 2:52.79237476175516 3:0.2848533698362425 4:34.615826319916216 5:1.9300258501156158 6:27.967138604199445 7:0.17592914224855463 8:228.08808372872082 9:51.72231864052027 10:18.294744145958248 11:1.3270083010547913 12:37.35709064078397 13:82.5691635850012 14:714.8911428828471 15:31.08751142024887 16:174.76533507539037 17:41.32457786356206 20:0.04189115184420254 22:0.08639224221618515 23:83.80760849275494 25:4.104320630748944 26:1.1388619340833657 27:19.57861646914029 29:2.0071378634206534 30:500.7963980233884 31:0.14247173961109444 32:455.6038627730613 34:52.67118215706864 35:3.200136156331473 36:206.2996862914065 37:2.483219920569996 38:22.308174373209344 39:85.68992524837971 40:5.134002000573678 41:0.925260314443527 42:5.443681929442559 43:22.559613917494822 44:428.17848745735245 45:1.1736211700522547 46:1.435055657282806 47:32.97100460224864 48:0.06721822208250303 49:32.059171571877414 50:3.246389670008241 53:1.5390041467681237 54:102.73886328070992 55:52.1890463817779 57:32.16526793680674 58:0.30517002640169694 59:26.112118592407622 60:30.060955941184492 62:33.99084789274339 63:0.0906923074138262 64:56.56122604722238 67:6.84614835836092 68:49.26445178474979 69:0.059089018002134064 70:0.46937631205451696 72:1.169744861817546 74:17.31803109275863 75:98.8599892634472 76:0.34767188276747935 77:160.08974572533452 78:7.781503383037194 79:17.883050010410944 80:9.432666048999874 81:103.29375627443977 82:35.490878953602866 83:18.511779464791342 84:1.3800896291587677 88:0.21088720555258036 89:22.257651635881288 90:0.7282950854259792 91:22.326571763098574 92:2.7409094275432024 93:0.3020358662537075 94:17.224529627994826 95:21.54649634059771 96:5.100786369727283 97:0.5937746137567236 98:2.2507325411590338 99:13.407262477071495 100:1.4607707091842692 101:4.163266765157951 102:6.182088192138098 103:0.04803839061730935 104:0.6325356414496349 108:18.675806362143053 111:8.420298690472292 112:2.556344508832399 113:0.4257920796757766 116:10.43280446175779 117:0.1480625329395659 118:23.841730834403304 119:133.5336258381556 122:25.48170166258615 124:1.8864324382472923 125:4.005515179691643 126:2.56232797655994 127:34.1524922645784 130:0.02915511367221691 132:5.1530089834153205 133:3.7038198962871576E-5 134:0.9919315267036887 135:0.02234243422112065 137:146.0680998975292 138:16.51472299833341 139:21.99880023367525 140:0.15675875192314084 143:0.06564627929727167 144:818.3107120543976 145:2.8200000527364577 151:40.60869850305828 152:7.448389567405181 153:24.639667182221665 154:0.009489101006072106 156:1.1408590527164588 159:15.645278032419244 160:5.019513712424136 162:7.092099072130549 163:0.7889451904756226 167:0.00466043582419251 168:19.9518744202153 177:0.036014322286165586 178:23.676158823279813 179:0.011428027345180168 180:6.420789200117264 182:0.7441051978351522 183:16.938734685723247 186:0.11768202844992075 189:8.891692797710032 190:20.16197702017461 191:0.014284578126029533 193:1.223890629093756 194:3.114432595295812 196:11.71394212922677 198:14.326643956234633 200:4.668895269438173 201:4.0882590883072885 204:0.0026019013274875217 208:13.06952417781215 209:45.50549034751066 211:0.057706087197925034 212:6.268762497652295 213:12.499629712444726 217:0.18940588127313965 218:1.7824815725445387 224:9.085193470527988 225:6.799690756738367E-4 226:96.51682245335014 227:0.1366793472704047 229:26.445834398340175 232:0.026542648191852338 235:796.4220361974155 236:0.5025424022533493 237:2.9338557554467437 239:3.1679818327490263 243:2.027564039774703 244:87.70505427820964 246:1.4793459718835693 247:16.814556937251716 248:7.8539972409180345 251:0.0842810414298751 253:0.2787212189794772 257:340.7921611016117 258:51.80578939281021 259:2.613247251864542 260:15.373743147309616 261:228.23251138143578 262:24.981865462681714 264:9.082792385713411 265:4.549299957786861 266:1.7562640232907896 267:13.59487075981324 268:6.628921849144676 270:0.009385549886351648 271:0.5085384334535689 272:0.2921167537217296 273:10.25612770675019 274:90.06503498363345 276:1.9743843393109288 277:0.1748747423662734 281:0.06654260720915997 283:0.13271642192527489 284:2.844383209221054 286:0.05182757804971899 287:0.20629585470057665 288:37.60043983473246 289:4.417843369566208 290:9.101869917000897 291:3.157639657570596 294:0.8004749961972409 296:4.2809621368176485 297:8.425185969424501E-5 298:16.823810566841324 299:3.205660547095253 300:20.98825595100272 # απαντώ
6:12.598197143867791 13:4.0826456331207295 25:2.7685156803040107 26:23.141171737955553 48:130.38004342196646 49:24.147604736275742 66:27.38239249057948 106:15.686644209261075 127:5.087278314678189 138:36.07172713177524 175:18.11933073362942 195:31.28567650752699 225:5.632802695429885 # αντιόξινος
13:75.55143395045518 135:97.43186698914819 150:99.13791944445511 195:261.98114219934104 296:91.47252243096166 # νιτροφουραντοΐνη
1:52.84634937903771 2:18.083714888782723 5:35.75608144051164 6:3.526793014774118 8:1.6597436298572164 10:23.760196859820876 13:22.60466385428454 16:26.616550668729843 22:3.364141835450731 25:61.17747009804834 26:25.652977816335966 27:1.8716690748634115 29:52.545171275514434 30:1.2852213661988432 34:1.845916273107827 37:0.5449032689488215 39:1.502176498612451 40:136.2458219108003 42:2.3559158827699234 44:4.472792485224634 52:39.997885733084615 54:0.7064636342303793 56:23.431244607930047 57:1.3895204264506966 58:1.5813274372765485 64:6.161337780404548 74:0.5109465130874326 75:30.690785738970295 76:1.223450393068304 79:26.004853310037433 83:13.082660318600846 85:2.4631179361545423 89:21.267998571380456 91:30.724115202782993 101:1.094202030395822 104:1.4301344707642993 107:3.1310998153689074 113:151.26607675284998 123:53.604208164768465 125:35.294774327144125 127:3.8448731770986986 133:2.4412344615003505 140:37.86465462062324 145:27.887587847421127 150:114.02088374770896 152:23.016154022736686 168:3.3040613903741423 180:12.170962749917635 181:13.579728549101846 190:1.3405438385839723 194:29.70017046835004 195:41.6185633742933 214:110.24090995895841 220:26.35410548973063 222:2.121732167986872 226:1.2970427017663262 241:3.3613501252245817 256:197.00462362645536 268:5.477287908234068 276:65.33213402580513 288:18.952952270144795 296:58.320460496228755 298:2.6554126638641926 # ανταγωνιστής
3:14.635976648437227 28:110.19219629818313 125:116.66609157820038 142:20.221422843311423 # ανθρακυκλίνες
1:51.54047802112106 2:122.29904651601198 3:10.005005432310112 4:9818.90533076235 5:1.133242514660553 6:11.205528117913266 7:1.0881332203168197 8:64.8324838764309 9:0.03280830214607669 10:67.0408819824141 11:42.75422468682412 12:1.2203655519814738 13:5.788364962641108 14:222.0133987030296 15:3.6559094297544306 16:86.17073765347189 17:32.119827631842405 18:0.13293667796341355 20:9.867880236908153 21:96.23915504563001 22:78.9862600893011 23:42.71354802642976 24:0.13512907930431348 25:479.8263111496459 26:2.7668484486144487 27:30.468001768283717 28:14.41091003052452 29:280.70151561930953 30:161.91516017086812 32:86.84403284637109 34:6.485667984329245 35:112.16223294124032 36:28.840974868810818 37:21.34536658262866 38:2.371926065109539 39:41.84513641893584 40:50.673686092619775 41:37.6504241549945 42:76.01602992559617 43:43.17277357229232 44:0.007731857103230651 45:3.597228328218299 46:61.790589643761805 48:12.294953559878994 49:12.029530180779023 50:233.52993455553536 51:80.26810624023028 54:34.052711243767554 56:57.31733689617894 58:23.207584458864428 59:81.03595888490084 60:1.3187433315594574 61:9.043895057110559 62:2.3314330693181495 64:532.005606903522 65:0.8049504707185259 66:21.36652871017617 67:3.3441529831629366 68:1.3861379370238618 69:29.543821816110995 70:2.208054967918492 72:122.46179570057136 74:15.822564653321322 75:26.737800495498437 76:0.7286429346438016 77:1.314215197285573 78:0.773571963576907 79:414.52221076159026 80:18.444642083411114 81:70.69888284921872 82:139.6549719131425 83:18.389097512226122 84:6.9218941302365575 85:0.9325192676091492 87:107.92655039656435 89:20.565578334106995 91:2.979302674181745 94:32.8794689567192 95:54.36256626576803 96:1.438638349417003 99:75.98901130860567 100:47.685507850315815 101:5.188974185301052 102:2.949685936303021 106:1.1061678694737895 107:17.748976544524936 108:0.0685197233963783 110:0.19656398062510205 112:46.23239773165445 113:18.324997523852343 116:40.008566758337444 117:1.5307044333106994 118:0.3362186411598175 119:2.611873127979933 124:7.597882796068819 125:498.33918516335467 126:1.3294696694541352 127:56.09319395086503 130:0.48274490463695935 131:3.0441649363994028 132:12.208544553904856 134:20.882460660525307 135:0.5258663031393553 138:0.05432991120135487 139:29.786019556504222 140:10.633451673380765 142:0.9959769834756783 144:11.46751973303312 145:0.11114070382515862 147:1.1955480805696537 148:9.814650372098436 150:18.696798089533786 151:1.2539892457939315 152:2.082723803698427 153:12.295136016932414 155:0.9839349100424241 156:21.95595633379858 158:0.28808229693178344 159:6.79250516753804 160:0.8463270068356714 162:64.94711314698432 164:95.00797775182032 166:4.579214077443546 168:159.92151730650582 170:13.04509252236898 171:1.3903469791642347 173:22.354731993326524 176:2.5848274974527943 177:41.31250590407236 178:19.71701576370286 179:0.2608458728032609 180:9.880976022873053 182:19.104025887055624 184:16.193918421330867 186:1.2532246590624299 188:3.7171696172950335 189:1.237012516160056 190:22.819513527066864 191:7.87178448154617 193:3.407100090341785 194:32.70748502277307 199:0.8409733817361246 200:1.7038311574953338 204:29.870214904775256 208:12.011861849008692 209:10.731946866476838 210:262.41136503848116 211:324.9193354446562 213:595.0173967928065 215:43.32140311961998 216:0.6752042032679144 217:669.714292658765 218:3.0171458105258315 221:11.624760867489906 224:825.4300600133153 225:0.11151713534288948 226:2.2066515062192344 228:1.090081756030648 232:0.5534803188255932 236:27.71399783730364 237:2.8285036710394458 239:371.60636170448873 240:94.75390340648224 244:24.63927144837036 245:3.103644620642243 246:8.857223361391386 247:51.45472832968217 248:22.567486529477826 250:6.108362427241453 251:0.8038553289856218 253:71.73888344329455 255:0.167341004803091 256:4.039425025206415E-6 257:77.97017864770552 258:1.771331361622676 260:10.257033445554763 261:1.8983941972069656 265:629.2726912430634 266:0.007973110750525562 267:0.018385851319580034 268:16.672549366728088 271:13.770777633188821 274:4.367901796086364 280:4.591481406357899 281:4.742478530120345 283:0.9710875422553737 284:4.249285425031245 285:18.67778713912984 288:0.2536633457438332 289:2.2577623830813165 290:149.72400026159556 291:13.790186692623609 292:0.9710027372026229 293:2.9810576629604277 294:4.469182260616978 296:4.510307412450769 297:6.866215784121102 298:25.473081025855596 300:2.953349596395665 301:5.1634629298555454# άνθρακας
1:23.246787898711695 5:0.6747260949723886 11:0.787315346663659 16:0.01056553272756172 17:24.604161909016014 21:115.81225406296532 22:1.7537184688433307 28:33.60097338898815 32:0.5657828053567895 39:27.471535154242446 49:1.7499247017161934 50:39.95246815654732 60:1.8936611238387424 70:37.74135683224928 87:10.864523442609999 94:43.69267958603162 95:142.15422813987894 99:16.743001500313294 101:398.8776623033506 102:21.53050436186869 104:11.306727646391169 116:25.53042810179546 124:5.988236837619966 125:31.160528818227135 135:2.5818144519838024 140:6.874554905957169 144:97.76934722075275 150:8.12331984100928 164:41.888739099402336 168:200.60592284127836 175:3.399074675297661 178:139.18045050257825 209:8.69412875813429 211:1.2424112994223948 213:146.76727720189294 239:332.7769599554165 253:55.33682647426922 262:193.5894555671239 269:11.38979218685906 295:24.940699484156884 # ανδρογόνο
8:52.76035346462403 20:59.199894316334266 81:62.93279006280189 170:72.25767465339453 # αντιαρρυθμικά
2:2.6339120055564655 3:63.49974940749853 5:3.817015882510726 9:59.988385726958 10:24.846636453484358 13:33.53748680271689 19:7.1651298619637105 20:6.128521055023547 22:38.753010528286225 24:44.58145407790511 25:106.82591787748316 26:260.17046019168055 28:192.26832663896894 29:17.113722816472034 30:78.43953734341784 35:45.51258614030085 40:49.654552382641015 54:20.206656580495356 57:6.441273219004324 75:8.093662793171855 81:43.05554190935601 87:6.249491325528907 89:38.54823688382827 94:46.181485751372826 95:6.602086074644931 101:29.69902577655464 105:83.7344858806232 119:51.578170073685385 131:4.243306653121431 137:2.8630147938395143 139:55.06207272352813 141:9.580123323424273 144:2.5499567763953026 152:232.12237311207042 153:55.544348106693285 159:7.788941252706286 162:5.217853511799576 163:8.836539177425674 168:1.1540117865709434 176:213.32048084221222 181:76.62056388213193 185:112.48326202326615 198:38.17810166356909 213:0.6616092586367023 214:99.80000798236851 217:1.4104095973258028 226:6.218250510732861 241:4.05811078052072 244:9.62911241997328 245:2.7323643122091017 264:3.316539586333829 274:3.80047853710234 281:7.865380411181463 293:11.121262486735521 296:6.849372648717001 # αντιμικροβιακός
1:93.41976672632119 2:167.15057565232476 3:1563.1658114673846 4:35.119554110233416 5:119.01025236010204 6:27.557200343331836 7:17.13527059497044 8:131.50870080824055 9:162.67222914559036 10:89.50448000340725 11:0.9632447618349527 12:36.550284951214586 13:196.41606948908785 14:22.17600260082671 15:27.730905980028226 16:34.052053456632784 17:3.3604388179760334 18:391.48354246642 19:838.1812632470741 20:0.05237035733262446 21:19.897146344622126 22:18.27127662602505 24:73.5803733955862 25:423.05141135086853 26:523.6563727757087 27:83.56929184739926 28:63.83761487982253 29:122.52305954577245 30:16.77111269603542 31:9.365927549805196 32:11.052047131261014 34:2.3092499823251305 35:2.802656038338838 36:27.30257734925661 37:60.815892553371334 39:80.13993194513415 40:178.31222281756908 41:7.710241016755164 42:19.52303207685852 43:298.54240414679555 44:0.7110949639444745 45:8.340450126757581 46:656.6888595181259 48:6.220191426341797 49:0.4114564013323293 50:12.285115758549233 51:0.06562255797798647 53:2.7580922707323037 54:91.54134616880158 56:83.23094488049468 58:14.373710909860426 60:0.5559157166131312 61:401.1304282331768 62:82.51929271393522 63:0.2851451290926421 65:11.838230340063234 66:24.177526853500076 68:14.721899442203334 69:13.529536124035651 70:9.71047213362993 72:7.970506854974343 73:19.245201045674392 74:0.052162452746137476 75:0.8292316419332447 76:148.1429323439169 77:1.6460564560422066 78:11.357721762441296 79:60.68845954327139 80:2.219583686982911 81:121.9627438025903 82:6.337484523592633 83:15.376519907323932 84:6.357921984999403 85:113.58822766395951 87:1.6601615102350618 89:45.25981074648256 91:0.9779172885632198 93:28.507121919669718 94:42.23756534558022 95:25.3683006889759 96:62.589102206921126 97:24.768346653798854 98:240.31641465043967 99:3.70727243794229 100:5.832665872658848 101:848.9045447172115 102:493.58035741872084 103:13.759838697965813 104:0.4601974537750522 110:5.719181612425584 111:4.976435137743909 113:137.7624671404855 115:2.487028870077466 116:53.729160863166996 117:22.693300358030502 119:35.41083873543697 123:37.1366253847118 127:3.994407252452633 130:23.088682033238097 131:106.79299226485543 133:105.99209940263731 134:4.8985385856902655 137:0.08238470897126404 138:37.147312215279484 139:133.44895741136145 140:20.14694325316039 141:34.061383891530575 142:60.55838987952826 144:2.127889364794569 147:186.7183865873738 150:352.2018510148205 152:309.9091716113601 154:10.887320480456602 157:3.812593834211469 159:75.93214484809451 162:9.182033241811265 163:85.47068600049506 164:1.02192477442008 166:4.617622218596415 167:34.79421318667499 168:50.677905911424354 172:7.671261914534791 173:286.6736244139956 176:856.1511527276004 177:10.714889924999103 178:3.754698417615942 179:38.38117279372575 180:53.663984798149144 181:11.965167872435567 184:48.60764525972003 187:154.4904198102834 188:81.67547038374957 191:5.06072624498428 194:6.428670436988879 195:623.8119146405063 198:380.8994186805231 199:112.13212846396459 200:7.865645998536234 201:26.034377668262568 203:2.095863273554807 204:19.968317184363293 208:57.95376547373088 211:15.500381999708251 212:13.693565650707718 213:7.885054794890968 214:84.14211373137289 217:25.880388722980847 218:84.02833970974463 219:324.23093235460635 220:18.962510466410528 222:60.57249443928992 223:575.3096877440838 224:31.40506673276192 225:15.456951202670203 226:1.6309790823788106 227:20.30642330077184 229:24.136567351221704 232:28.035788531850834 235:1.6421347062027047 239:0.3481195128007349 240:41.99402753201759 244:1.884183000498993 248:2.7841354509049783 251:1.101983167531011 255:20.363635465338838 256:58.982156444118154 257:0.021552611462362425 258:8.975279273725713 260:3.303601107869004 262:43.840068500427954 268:4.557999905021874 269:34.319661725882426 272:25.954789492693298 274:25.51467681952017 276:14.27537006586296 277:44.60296141593785 283:16.327439549240427 285:0.5118429100615727 288:86.89271057938727 289:10.739354989116187 290:12.787755005297186 291:16.300882228147806 292:1.2253566455573006 293:138.6914627021738 295:106.15506376982938 296:0.604879498651187 297:30.827213309162314 298:12.834102378362129 300:2.1219628887000708 301:12.71620003568396# αντιβιοτικός
1:93.17376385009732 2:181.4513995180713 4:7.817923729509276 5:60.90139803324302 7:16.395067217563497 8:89.88064523854544 9:2.0544764765594703 10:9.351108936367499 11:0.2170611321285702 14:64.19663598084044 15:14.604832586476277 16:18.222022464034424 17:1246.8913348504627 19:16.80407386941555 21:399.75640336302314 22:27.575351884771283 23:33.121491137702954 25:20.11370392993387 27:10.188049849796386 28:134.66185594111164 32:15.54596691001076 33:39.11498635134867 34:208.38959285725198 35:0.34409886317483845 37:98.8468103803665 40:32.65986056816523 42:105.48308620513667 43:38.08536049212281 44:422.3688041549054 45:8.567930418166917 46:31.06789905971326 47:10.072289253839678 50:69.8732062726828 54:4.071907992778994 55:197.54397906627102 58:7.86003544635823 59:80.33511625064664 64:0.1742168483505091 66:10.739766508927772 70:7.136085807490246 72:52.7156048749246 75:101.10398513598226 80:23.168985649220314 81:95.2231874816685 84:22.916324334186218 91:0.0015217201204449234 94:28.73957309361795 95:7.334153860058305 96:195.98157688802902 98:7.694546418186865 99:1.369977917680313 102:12.57703145823406 106:18.174209958985603 111:39.8399265376551 114:9.850980336513446 115:36.88392674909798 116:12.491594474281747 117:53.081256206549575 119:1.4804760941675839 120:13.483329512125284 122:1262.9943353244582 125:216.5211310231618 127:22.779572850102493 133:39.44131914602497 137:10.474276269886287 139:30.39310437275416 143:9.645706552089894 150:157.7251701317397 153:302.9181813909801 158:34.31243136815202 167:10.909349670483248 168:202.2456739217004 169:168.70053821562553 170:2.1098036777453935 171:7.704620883289396 177:62.46463057373337 179:1.509044833561256 180:9.845612747363178 181:33.58920559228379 184:36.028349462352345 190:113.25336983177392 199:6.930846618736298 200:520.9149097966139 201:15.58138267138762 208:16.47915299591127 210:52.06646799866574 212:52.02476049164215 213:29.254701043226813 217:68.83015184639865 221:86.11963104427052 222:10.118584797200851 224:29.36092479604657 225:32.29118238532606 232:6.193167227082092 237:6.371066560381552 239:4.928501274743627 245:9.959866068590605 247:6.858108960212076 253:20.91044789907601 258:1.3210544419775507 264:303.2758253106003 268:7.755268435239254 269:19.61467962102552 270:68.61963512949875 273:17.210419930487134 282:6.98958032760416 283:33.462330560788416 284:26.70816992998663 286:13.125212405277324 288:2.861201545665244 289:4.711606801997857 296:0.15384680040343965 297:0.6698475061346439 298:12.320093022317124 299:12.466624885593912 300:3.6944459732297874 # αντιγόνο
3:45.29074036037598 9:43.79125292373531 25:57.682351085764516 26:122.34120554264163 161:65.16087899144763 176:63.898285590259704 218:56.73408197074857 251:56.12117205073106 256:63.90676082014285 # αντιδιαβητικός
10:32.457916904432885 11:42.03466286537006 15:2.9619407845379078 24:4.323143639416497 25:30.956427887577625 28:27.48056704658757 37:3.4737472024906535 46:2.5261999680148 72:16.495616316272322 74:3.417612613372888 78:56.851636879053245 87:20.244434063373266 91:4.13641460753451 96:4.031926875976092 115:25.743907297096218 133:57.41892544018593 156:5.071315580505681 173:6.710060784385762 179:4.6756473457665475 201:21.03513951726279 212:4.778626249526656 222:13.82802437935561 # αντίδοτο
2:9.420747019067807 3:77.63379955968402 5:31.240344862561038 8:35.35444845163376 10:17.540988526927016 25:154.3367456127928 26:446.167087102739 57:4.472383014368707 89:3.4139601517142597 91:86.854608928268 106:41.78619064319003 124:29.140547618391476 133:56.21955942987546 138:30.36322278608213 144:20.03654170970406 147:5.905249393848119 233:52.51618856627653 272:31.734740296886798 285:93.38394451857698 295:37.05614622237218 # αντιεπιληπτικός
3:329.8112493781744 25:6.870949015877296 26:630.4530589797237 28:80.78220581592765 37:73.57829391885728 51:86.11376551685848 84:79.39284351124806 86:105.09320397729235 91:81.24167180191063 106:94.17198960084711 109:104.71456697733238 113:49.39768391032791 115:60.971911377136465 148:62.173103440067905 158:87.7052159643901 159:95.04926203018844 177:14.660317963048623 182:100.59695155556065 190:206.3476185735122 205:114.89175405302703 272:94.65687022488464 # αντιυπερτασικός
1:7.747563765145788 2:0.08836619289788764 3:4.911470670858978 8:25.797389262370377 13:13.800591871499936 17:8.306647196513039 21:1.4234853234483187 22:3.072428588401317 25:50.95997580693971 27:0.9141975736551053 28:32.27153862723234 35:29.166123303362 40:31.918561011718868 41:33.32760660114406 42:4.554395117569757 46:0.7349251057220132 50:6.375193196193731 56:38.34573366372802 58:2.7380425953779213 59:10.027796085550051 64:123.24494874179612 66:9.645595230302714 68:2.277477123554581 74:34.88951896730369 75:1.3634750756234557 81:5.034634798222663 87:20.1558783310383 95:2.597071411030554 105:4.398624792258349 139:69.57019892297053 140:47.36541927862146 144:7.368758943009483 150:33.70924749273252 164:15.563123707838695 167:42.32889646633023 186:2.8552329324417616 193:27.1048478761888 199:3.6386719643997085 210:1.8990888071272982 214:3.9855928769741333 217:38.90212998498894 218:23.787911701628147 228:7.094473092194032 243:16.526664213560196 244:142.77581518360455 246:15.609264062916147 260:13.043175329712637 268:14.34746171248268 284:7.1421405322637685 288:12.326338915243163 300:10.456379453021558 301:3.881695726845881# αντιοξειδωτικός
2:2.2774782204546598 3:11.348753604199027 5:28.434247913733607 12:13.238436736596489 22:9.218270048827753 26:172.85185003524313 68:13.689118697783643 70:57.10459455165747 115:7.428998101390688 163:16.7627772457883 179:34.43439514360448 241:18.784383095834926 272:48.81014750551656 # αντιψυχωσικός
3:56.41990899662942 5:245.73220738586633 9:45.83156516244692 25:247.25838219016683 26:277.6496408430519 54:52.082644467843636 81:2.1056749640681196 94:126.84084579838087 99:141.9942712831245 105:87.68194448001327 116:17.653074953626408 138:3.67071584476856 176:5.511094235145669 214:12.464265590484215 217:2.7014307990266317 290:4.775821414759906 295:175.78116103533986 # αντιπυρετικός
11:35.44960089582018 23:14.294442716845749 28:38.34742669088617 49:17.152738897622957 142:19.839961112146963 146:50.91821871549832 153:67.42606545037677 236:19.089907234987585 260:16.695824627602025 283:18.30552623007066 286:146.36764921092976 291:18.296838373853188 # αντιθρομβίνη
2:2.4495445629503068 4:1.1072141602814909 5:115.61992149873684 11:90.4189607011452 15:110.66950282206513 22:4.204447287635595 27:9.98251064910802 32:1.6840770615870837 35:2.146456698474355 36:25.13764699701042 40:36.03753237124068 41:2.772510159621211 57:15.737113853074106 62:30.481556092634573 63:1023.6637272002303 74:1.9861777747151432 76:2.9368093944945595 81:11.711159640178218 85:19.542594997765192 94:12.732609726637717 96:70.52575717419148 104:15.890797669511315 119:6.586553271610769 125:3.2632218859884263 132:5.419417443128956 141:20.62284752851799 144:9.231369899934185 147:20.079773243837113 168:19.160159986752078 181:11.451400390566485 197:4.46654008777014 210:7.528404351580106 236:4.03722238313942 260:15.042598240443386 277:5.183411403533047 285:3.242820995609358 291:17.394359028242505 # αγχώδης
2:90.24131794081123 3:10.061681138798557 8:65.27389614385567 16:6.044231304055992 25:116.63691225222684 26:20.8688518758616 28:11.787866007218096 39:8.473081975762547 63:93.58178038008653 147:114.16121826033023 189:14.344894916070741 217:4.389165062127292 225:21.402492297452365 233:18.474920102794325 243:24.762187306424714 # αγχολυτικός
2:2.4755523447847856 7:66.48475504927289 8:0.9398411482226494 9:0.6260503770922363 13:11.228268222057228 15:3.178307259645125 16:43.49007325160556 21:119.74107389427162 23:35.39716312209133 30:5.127133658789583 36:36.775556439046724 39:2.4208961471543655 43:2.348755779437293 46:13.755710603206373 51:6.123411993000801 58:6.747792364231846 59:154.38676444106616 76:17.00830980082798 81:78.29476998259385 83:8.434478616718897 86:89.07565985746479 90:8.56795790624335 94:13.918163849694718 108:23.38340637314067 109:152.45532193171337 116:49.92342931874131 127:4.986887022819048 146:11.183588426228855 184:21.222615049473657 205:66.65889280917163 236:8.096351807410354 237:37.514157516982706 239:41.35579627180923 248:7.204161355832168 254:812.0621414630151 284:1.724326421753847 300:9.107541723994753 # αορτή
10:4.83721988074215 25:4.589381519527949 34:5.7135651097338975 46:5.464981960107962 81:6.336653710562046 101:7.324542037156979 119:6.503270316619879 # apache
15:15.258115577026794 36:16.81040060969806 40:4.039058183825891 65:41.8603530226762 116:52.31894866662564 133:24.32885266165709 170:52.62484708732591 171:51.01603418869644 207:54.0964573924258 233:28.881693242252453 244:10.434672064239633 286:111.64959814989092 # απάθεια
1:2.5683790875957953 4:13.17101506372765 5:40.366279355351985 6:34.51903120635883 9:15.063715224375983 15:8.374883020817775 16:1.3618882515567405 23:89.11684395237873 29:2.14840607994454 32:39.28297979325538 40:18.36175818261951 41:4.17620393598803 43:13.404560550364847 54:17.388585713486425 63:27.080234013095705 72:3.261670264989276 75:9.155263007425624 78:23.751948831980933 83:56.03826250949875 96:18.339594981310047 119:41.90633022652028 127:18.11355099380313 133:24.034312623930333 137:13.833362779537495 148:25.962762840821508 200:4.884245718456051 209:24.656640729898594 234:31.80673751779739 280:29.71998602170245 291:21.940057288730312 # αφασία
1:11.634563586373826 3:2.4556061992385825 5:7.431713553201646 6:2.945025887114015 37:2.653106639493951 38:37.89487969933945 41:60.557065095639224 62:17.32815694792063 63:32.05214621045109 65:4.231332196233343 66:30.371284552283136 83:4.886731154359056 100:68.81950474159417 110:11.4500137355836 134:27.42027725749271 144:23.743054854677325 148:103.5987177697883 160:30.989618191695964 203:31.959598057113137 234:94.68382954646869 242:36.60863848369061 246:4.41189375898872 267:15.280400201074297 284:3.570828954138206 286:5.458875512624781 # άπνοια
29:12.767109146117432 103:75.45393402026136 127:16.52530109460213 143:129.8285980220855 153:42.58225318390039 237:17.554523932481597 # απολιποπρωτεΐνη
1:73.09555345165457 2:211.0760930512929 3:4.223487889031727 4:14.196208976585455 5:0.7917987401751151 6:436.3378659899197 7:203.3909095671968 8:8.525769394700461 9:52.43589829857929 10:0.5501602773350952 11:197.5381964619949 12:186.38788543192177 13:66.54485564091887 14:84.86512864772081 15:7.563819073627186 16:23.572013007520223 17:1.289998349035358 19:11.467562797114015 20:0.9216204887388493 21:4.738176456413367 22:105.71170293534175 23:30.740365360514957 24:177.51499872308355 25:12.719830272146016 26:89.72002424251139 27:96.24278194484114 28:197.99653991509788 29:212.67131803562353 30:48.72710018070532 31:21.812255259775224 32:145.9476006839695 34:14.429756457853376 36:268.75488542010004 37:2.8026805875610776 38:87.87818920177259 39:0.13254235795675043 40:30.58909364317338 41:82.50564080960332 42:36.32261377035515 43:5.013453431999298 44:38.94046164028315 45:113.01670220370075 46:0.7029080453692885 47:26.858638099810076 48:39.01116030943728 49:17.74991247365223 50:4.389659920915247 51:1.1156824103851175 52:58.08434451716928 54:88.58710026632103 56:11.728511418858742 57:59.323277671508706 58:10.843213559778087 59:28.190491729556353 60:3.8287897075387347 61:29.149654963753683 62:80.61742190634426 63:343.55100795885284 65:113.11984616915078 66:67.93467639531515 67:13.873598883175383 68:5.510088132689297 69:9.008675783150723 70:22.456756069987936 72:0.9405529987280737 73:74.24858564983668 74:86.9075555365915 75:35.630150274718964 76:2.989742165723954 77:18.241535176276933 79:0.1376801280669779 80:21.52106091974407 81:39.968743552225135 83:19.783340978223375 84:13.524093291873358 85:85.25497071310646 86:68.29698330930628 87:1.1037621875756412 89:11.177522655739267 90:83.9592437374 91:14.523573495857521 94:0.2557526450787181 96:21.740434450295158 98:100.68451071091275 99:36.15875337976898 101:11.60822139852926 103:45.69164669687006 104:13.90891610209269 106:2.0628025198024647 107:8.536555141949714 109:3.533287246616709 110:2.0041351337609976 111:1.4476261768986678E-4 112:4.805760718554324 113:27.629801413093244 114:9.279470038823149 115:41.749277910711406 116:84.72174305214016 117:40.02636735493771 118:33.43340920771432 119:0.191860925061648 120:49.721802913459456 121:12.096598487808697 122:11.481666816184115 124:48.27077863288342 125:119.99758266705877 126:24.643252114490828 127:87.99378396552376 130:13.830548758991522 133:2.9998588154293464 134:70.30135806350278 137:0.3991358374033191 139:20.016608418861658 140:21.03878408852375 141:164.4618273971123 142:44.540737758905436 143:39.06423270248757 145:58.02338824866756 147:59.280681866802006 148:79.42526216999471 149:28.316387676386583 150:30.980372435519467 151:0.6890619413141856 155:10.9156051372237 156:7.79251993536868 158:13.903063470399676 159:38.65143036390679 160:2.939079480551678 163:3.0047219649219614 164:49.539253972764925 170:53.631602274025056 171:3.903213432722958 176:32.53808737072357 178:41.59012440772994 179:1.2529348572353252 180:2.3221486173394963 181:15.597127618558108 185:15.800275244105686 189:2.166451172071587 190:6.174707926357029 191:52.74217262058166 194:25.644583051395976 196:13.78794861990607 197:32.76563118024917 199:15.195656282091575 200:15.399656900714426 201:61.63635605159227 202:93.36779813602311 203:11.431873318656795 204:75.99786101184799 205:34.35090751921038 207:23.131053137883853 208:0.12190649455093838 210:13.445949943624921 212:1.3829432964760666 213:1.571445405296458 218:0.3147021681509751 221:12.024149227356382 222:9.39089366976196 225:9.110845071159018 226:13.007402892231156 233:43.42915774211521 236:9.613133080112716 237:0.009867817947675954 240:1.440358711154129 242:49.61330521222055 243:13.996172242340064 244:3.896551451101452 246:37.95308864283187 248:4.578285519754354 250:41.85200820535306 253:0.10879452989840048 257:0.4424488569220354 260:55.94533150917743 261:1.2489701591004956 262:43.42915774211521 264:3.3615603006655475 266:4.3481645656193715 269:14.062427855722023 271:0.3842823576974821 274:121.22032557403244 280:6.275932610215218 282:6.6051859022752595 283:0.20591069582497584 285:0.06356868841153325 286:3.7446855598357804 288:14.828155973773276 291:0.20422249025860154 292:3.9495499808774373E-4 293:70.74432979645209 296:19.180392153329716 297:10.716460109559081 300:33.36944284486662 301:16.382572060316818# εκδήλωση
22:29.692847396732887 25:10.52906491549874 99:16.64852883798119 211:15.516268755480475 264:32.40130886807622 # κομπόστα
1:0.36404924352848994 2:60.78123242963154 3:0.0030621207993747224 4:0.6394756754773336 8:20.03389598166695 10:30.164779141041578 11:7.9701356528371985 12:0.3389404838815417 13:1.076376137987955 15:0.11296074776031363 16:180.598875659039 17:0.05143936480456963 18:36.77009401557417 20:10.530344594466937 22:17.356214531898516 23:0.6756191616860338 25:44.89735569242412 27:2.9179517526884577 29:38.56392754565695 30:4.439996746495976 32:0.041501257697303826 34:1.472276339694696 35:0.7443115944001347 36:0.5614856252605578 37:17.43263235177219 39:11.922598672782932 40:1.4287238170372218 41:20.465756093999367 42:47.0847549706777 43:43.539407949705655 44:88.34034553688211 46:101.42657157875607 49:5.081136272693576 50:0.24011783890320404 51:0.002145466444863455 54:6.94825246937149 56:6.506631484101798 58:0.014678535378602088 61:3.118197036474001 64:0.6108526588036786 65:3.568841660539329 68:2.06530469085706 69:0.13797588205994538 70:2.0998474521664084E-4 72:0.44690291919424724 74:13.725383698190333 75:16.23120872395289 76:78.12419372903668 77:383.93490179174347 78:2.238346419993104 79:11.063713431669342 80:0.22560649825154802 81:0.4260688469941229 82:4.928608495851643 84:1.3213705117544419 89:38.17227833575786 91:3.564726509285989 92:13.657421581794845 93:24.949572164920024 96:1.4165304175565085 97:1.1309208334139198E-4 98:0.009470375430715229 99:0.0018607936689422038 100:0.09196006339120237 101:12.954936036780826 104:0.8292792859589491 105:3.560750671197613 106:10.78615831793502 108:83.8075567228712 111:74.05201679818263 112:53.47084579198434 113:2.761945053729283 115:6.671737706618472 116:6.400149009028996 117:0.2423074987136208 119:69.18140639644794 125:0.917607930239406 126:0.02578499026193371 127:1.2943794249443605 133:2.3765003302598675 134:21.682973223738042 135:54.701850168186816 137:0.21397450712239013 138:1.1447317122007195 140:1.3516549987990574 142:0.36423729967333757 144:14.599905674823253 150:2.2440449705151724 156:182.02681055200173 158:7.116351485222034E-4 163:0.3319459486028378 168:0.33418901497862047 170:13.935851135518142 171:0.009756694999505456 172:1.0916399105578436 174:0.5780219635525197 177:43.05034699487559 178:0.001180011198865366 179:8.214489733728978 180:1.747864425282153 182:191.415414927709 184:1.8142540769468114 186:26.68622580373243 193:6.476613845771712 194:1.3475794539233397 200:0.026976114905467564 201:0.9448202474370988 203:48.10908663724903 208:1.1320214826767943 211:35.098892997065434 212:0.00426089685801739 213:3.6868867109146604 216:38.30020580287355 224:0.1271138798891769 225:0.006969412007580553 226:0.6579398001199379 232:8.12054705830322 233:9.481149688963045 234:48.668766893059335 235:0.2729492402397376 236:0.19973395809496364 237:26.289205180451805 239:0.12792164338534248 243:31.551961016545025 244:5.000273342331419 246:0.09507619558381798 247:63.73657558410446 248:0.05592010009537845 253:1.0823708864819328 257:0.1723077333172377 261:15.417277685490985 264:0.4438840461966091 268:12.623772764751664 271:1.9497110658253896 272:0.10593232813122748 276:387.52221840341923 277:62.436506890334776 279:33.638949917761146 281:200.61494989144322 283:10.479622444583931 284:26.015295810839177 285:60.75384994626987 286:6.6380543046958955 288:12.424906095722775 289:0.7954616107103958 291:49.765617644663635 292:53.47089189616709 294:2.3978609245304248 295:11.932877249993162 296:9.017397489273312 297:0.33340955977921816 298:2.740233852981926 301:0.43782149677955584# γερμανία
1:2.733312689551812 2:515.2114245355488 3:192.54664227864816 4:13.149204419363803 5:1.6143850415330352 7:15.844280573589563 8:689.8896644430152 9:51.61873921791135 10:125.74465760105227 11:0.059313154596918105 12:1.0890443796848985 13:27.078332378003612 15:8.423809874388258 16:239.6431155053817 17:0.8650451407029874 20:42.651895856708784 22:137.54853265539322 23:9.434053696940033 24:2.7918723382375723 25:642.9743291473702 26:11.164445818833158 27:36.710784520127994 28:77.71714062240838 29:111.33487260988795 30:387.36939058964884 31:11.467062789755511 32:2.0036183081278764 34:166.2129797591518 35:56.37980235402903 36:142.89263704438432 37:215.65028463222438 38:0.3707291629287325 39:33.72218963366554 40:71.76783531555616 41:0.40139972715774597 42:201.01133849936892 43:120.65521727538209 44:4.835193959221451 45:28.279785454623724 46:2840.06476073661 48:0.9686915077514097 49:0.16370781453016278 50:28.878789042110427 51:36.834190159432026 53:16.60787594631822 54:71.81727272771938 55:13.248821428501396 59:0.5663145063405676 60:32.612635962531094 61:24.01937765163176 62:47.58930921332598 63:14.526164687829317 64:0.02123834330922011 65:11.072137710520897 66:39.96810730371908 68:0.034214055086751044 69:0.2445942306570424 70:2.3431161122799953 72:1.9720545088803987 74:4.997205116723581 75:27.462780080101812 76:50.94269036969091 77:0.1510663144116668 79:32.77322652505415 80:19.211891097194393 81:181.1394004993627 82:106.81096357327296 84:49.66378663387721 87:10.250338079740219 89:139.5954413128275 91:65.56918277420631 92:4.781195837016319 94:0.9326438660072686 95:0.23114371250551777 96:108.44392899481657 97:0.04653338442818425 98:0.7428971075117891 99:10.359646282308315 100:0.802429434167349 101:101.7620093445993 102:16.06204513849953 104:425.0111012229878 105:1.123478015116851 106:52.55662722050236 110:0.36909677940379465 111:8.154988576205062 112:48.70262686186461 113:2.486841352463676 115:5.219198887629829 116:35.87873817329567 117:50.832974308663644 119:73.11869391268147 124:30.90560676387717 125:9.14253268454865 126:0.6032578731506778 127:161.59697249048625 130:7.799681656279008 132:19.568416538935683 133:3.8452804429580563 134:26.898384286653005 137:0.20920812418104887 138:501.4554982514118 139:0.03872785453045678 140:0.018879996198160543 141:194.9222614027573 142:4.041105420494242 143:4.611631156299943 144:6.153732705607109 147:21.79974549337964 150:0.07542878946850544 151:0.009314459756720106 152:35.836264792310985 153:1.008260662642353 154:14.95602806068266 156:13.926587379263825 157:17.868833110896468 158:2.409523357305185 159:31.300788175452297 161:4.354434831674486 162:697.5778065760138 164:2.2270522772907424 166:20.547744715561446 167:40.56941004795562 168:10.512498488369246 170:1.8622430433707675 173:42.23694054671985 174:2.9464596593752594E-4 177:132.56309350140705 178:5.698040753227453 179:11.094581420712098 180:92.47695813898652 181:24.658807309995982 186:3.3477383583088116 188:3.2664117984382997 189:31.220421166433013 190:26.084841271329722 194:35.14496824255634 199:1.701869852466234 200:34.81524542778537 201:4.58839369406104 203:2.150487333453944 204:1.58139545616092 206:0.14225961745051283 208:47.4942246918133 210:4.605786069173716 211:292.5445520349285 212:28.358878093760836 213:265.55012914225745 214:137.03913296784216 215:9.088113307200505 216:0.10264993081980411 217:41.97950868676534 218:10.226285392144934 220:44.61184868697768 222:5.076457640683226 225:28.39280614988416 226:0.09833387611682017 227:0.02752729639154447 230:7.229581116771923 231:24.915677126912218 232:5.216990429830787 235:19.199372609637127 236:3.031959336289133 237:0.6458229623928107 239:2.196178958990593 240:1.8186478467729983 243:119.33373801921084 244:33.02748290512777 245:0.20849090452481053 246:18.942963508883757 247:26.152599117193436 248:28.682479517725323 251:12.600181567968965 253:1.4879449292220668 256:6.841877185962288 257:10.411208730852007 258:5.437839698183789 259:21.404525692946923 260:14.725220975434757 261:330.9544787459934 264:0.5772019162177474 266:129.80395039235228 268:0.33601953270131474 269:27.793685639133145 270:13.794510350370176 271:0.15235531372918945 272:19.261409105441295 273:96.65006236430501 274:26.13608450040029 276:33.722793079630854 277:84.47123929075865 280:5.962853489357383 281:69.61308949940607 283:8.85669629039996 284:7.029148170628692 285:9.013942339113626 286:5.179807235769838 288:893.7917839443397 289:3.406844576167074 291:155.59996617729988 292:25.861837214896507 293:0.1239941712682615 294:448.7055136389854 296:18.700604243389634 297:0.04930822750717336 298:0.009548234774376272 299:46.08587530980676 300:0.5741156736437518 301:4.45441987234336# εφαρμογή
2:64.53359435302404 3:86.26812216557184 4:76.76624782293482 63:95.07635202714204 81:86.96455079886132 91:12.123893250341535 94:4.201737218969203 96:49.60265570311146 106:107.31667030068456 158:101.41544847010138 162:39.21450406392231 174:6.907710789353247 184:6.05419650324326 208:5.523488884914761 291:5.75411442601545 301:49.9755755869529# καταλληλότητα
1:2.5248568798842945 2:215.2163637989705 4:4.858382562061464 5:4.154621630751382 7:18.94319845049326 8:58.910355836085195 9:45.021614843869706 10:214.27315269060907 11:140.2517700534839 13:63.72940181572527 14:20.749917603504027 15:23.031785328038364 16:793.8364230287674 17:757.5794213829352 20:5.860986669925793 21:3.570716190412335 22:53.893216042664434 23:18.99979798741624 25:30.80214413612492 27:69.10076491987887 28:0.19814573349549872 29:107.33113931913722 30:673.9137280862207 32:63.491713721095834 34:8.278706131812521 35:0.018797510225516855 36:0.796542252841833 37:19.393179484082044 39:227.16657555401648 40:172.4418542069407 41:22.20452508623632 42:20.41348439455087 43:18.431199306221306 44:25.20726329625163 46:1290.9065488520805 47:2.9282011786966526 49:2.21217883553111 50:16.548249992498608 51:76.78827854103798 54:11.054009451054224 56:37.137582722870675 57:0.4078560051380693 58:11.662357709062134 59:559.0066888651428 60:0.4533890152941688 61:19.885903741702705 63:3.342056181873256 64:13.16986154740813 65:37.268133370477635 66:0.026532583262100173 67:120.96179906422866 68:26.87000372088582 69:0.0012637949594965412 72:61.80458413312299 74:3.623418072418336 75:1.2025888083471785 76:4.512002549640096 77:9.510683844427641 78:18.97239250924233 79:0.8392733599604867 80:3.642041443434043 81:17.378384407942146 82:86.77046931492852 84:3.7468425722886343 85:0.09584530565660808 87:39.7990380119805 89:2.1028834481965255 91:6.387166298632567 92:270.9813114267718 94:1.3921634652796453 95:2.5018948319810903 96:142.1115408780721 97:2.295217990385458 98:13.983056704739697 99:17.027962479420193 100:0.8391108304269536 101:11.6263422927786 102:11.493036741927536 104:1.7571996111570327 105:0.010192972880263737 106:1.1719792220583711 107:10.58885091627577 108:2310.5929818474124 110:2.4791481202454033 111:0.012245580537083073 112:18.71538115177469 113:0.001956423552476412 114:49.171128685510986 115:0.06345769425257394 116:7.75953516258276 117:9.582337161912486 118:186.5140390746006 119:5.462888501233988 120:0.37566477645264684 122:169.90216553778055 124:1.2196351637420562E-5 125:43.91128643869439 126:1.7743257930544252 127:0.5411658822546067 134:1.266723291519886 137:32.53304135244701 139:33.44810826862347 140:16.679866323759377 142:7.312796502240034 143:0.6915365811221019 144:15.47290866838591 145:76.53899971062505 148:17.16479711617284 150:4.241033592171622 151:25.85084305837972 153:75.35066389784568 154:487.68430137148675 155:20.287118981058565 156:1.1111539605731806 158:0.35607073789295063 159:12.288470508415687 160:6.8314932341502175 161:21.338638974508527 162:13.858486035636597 164:31.88177067491603 166:60.00080990813344 167:15.12695652025368 168:6.597827471284544 170:26.18651464897545 171:61.681721177057554 172:0.021012517351686237 175:270.3588923519865 177:45.62178777934986 178:26.383623136160992 179:2.306800040583638 180:75.24151365276795 181:0.10411617883300676 182:0.07048652296998956 183:39.11857319348075 184:1091.7474349455038 186:1.8909978848184903 188:0.022177676056740134 189:2.801915267116459 190:1.996853016065719 191:21.73559625507552 192:1.385595619441505 193:23.177339419625426 194:36.56277587221586 196:51.908590224912274 199:6.81385369659922 201:29.422852785483315 204:9.187527314679095 206:54.400219602633086 207:29.22522782847465 208:9.672593426648705 209:156.57225222751725 210:11.132718077629757 211:0.012414550795088682 212:4.285409169806255 213:53.617137772894836 215:83.72931379949975 216:2.091119155193498 217:13.472155182711994 221:161.9977537709594 222:5.437469579414209 224:22.236578067500542 225:19.078986150546328 226:0.8275372607974382 229:167.2647524555583 230:35.58180475613394 232:17.041514129304954 233:0.07295093787723286 235:47.52384506547448 236:0.4981058575253368 237:100.9530422397494 239:1003.5055120438883 240:0.0295514378009783 243:0.007291431694148444 244:12.390460563033697 245:75.95933976209326 246:2.6119363696970486 247:26.54067663039715 248:19.63324123738706 249:10.112004927337644 251:4.656858128569817 253:38.56442743641629 254:46.37656299401121 256:5.200298457104658 257:48.52923508224528 258:3.2646751295409633 259:6.532870693810447 260:10.537493563302252 261:0.2933714780129043 263:408.5418430571789 264:5.335946043835617 265:80.7633388251879 266:4.688197646179117 268:8.935886716339859 269:1.700022711650614 270:5.185673216266123 271:0.49187830206982314 272:0.7803414662259096 274:4.474795655980375 276:0.004257358854786292 277:0.0012709762884984812 279:39.01921322776197 281:0.6949929352961837 282:281.31879521271725 283:4.152158739398768 284:144.27231095931535 285:1.2889352663717373 286:0.06707814307380214 288:3.060338618993297 290:203.826432925056 291:0.9280763915980988 293:1.011096567209951 294:19.887511956847398 296:2.927212858958689 297:12.91459996464067 298:1.3082066048025505 299:0.2257223442870434 301:1.2666200731043926# επιφάνεια
1:2.8787822569284227 2:469.8383456408428 4:301.8591274542483 8:234.66948683020738 9:14.332067162844654 10:80.53729857474949 11:41.24557443987009 12:0.017048782072852584 13:246.38934361500492 15:26.514870590678992 16:395.4640328116816 17:32.75795171348303 20:77.32571587247953 22:106.36569226321286 23:0.06498380701184243 24:1.2469811576198664 25:32.62476957930916 27:113.72329053090935 29:75.15935646481077 30:155.80805089220948 31:2.2222335837710606E-4 32:7.10869124469071 34:1.3449869778537258 35:13.777360960914798 36:3.338795473920207 37:0.848175989695322 39:615.1970026956313 40:54.260517165642675 41:0.04726901872794688 42:0.1973989730753573 43:36.130122416639225 44:201.53800311167663 46:91.00973492847376 47:4.453559288196785 49:11.986531419500288 50:31.15749929626533 54:84.93067920124263 56:0.7727393427918745 57:53.582407855857426 58:10.763950728679195 59:7.791596040401063 60:1.5734138755742622 64:1.408300955407667 65:18.731562836286205 68:126.32626769029982 69:38.434288812486685 70:82.7595764142835 72:9.282875788560023 74:0.004999326794824045 75:9.158612970136149 76:10.566622895594431 79:20.248073701498107 80:15.14406253730556 81:7.166549647578097 82:0.851115642805607 84:17.67402200115375 85:0.5431216401300032 87:2.4302043501846384 88:57.47323096144153 89:16.29176922136678 91:4.355698134290424 92:308.86270875902454 94:14.490835091355192 96:18.268665209065695 97:103.2899947059634 98:197.4017258679988 99:11.44928216414004 101:4.96796006370343 103:58.428241535960495 104:7.058207376430467 106:2.6370597223619683 107:18.32681320728757 108:76.65764147889139 110:4.6050093346784395 111:11.707346311447823 112:134.30023261841183 113:1.4037452569621096 116:6.284328104103894 117:3.9031752600113685 119:42.78560872755032 124:21.872267444032687 125:0.4173438353548407 126:256.26902568410827 127:126.40021250345207 133:0.5216191269234618 134:90.0679829446826 135:36.00343407388663 137:50.89670528383003 139:21.854905684637725 140:34.99477466021454 142:0.010407560847678323 143:10.793836305020983 144:384.4906620250576 150:24.90338568594823 151:166.9606434299133 154:19.86730100892952 155:7.28399753091467 156:4.045354258365247 158:9.600728662090356 159:0.14748506005019058 162:0.28490609904912106 163:145.73777021381707 165:17.010250713757227 166:2.160284016360587 167:12.81198225453276 168:159.5362688467022 170:57.17631763477813 171:76.63345710619156 172:0.20670402060120385 173:1.4118419880200004 177:12.02461295240363 178:106.05055644354543 179:58.54646598211642 180:43.49937087123861 181:21.81459963088654 184:8.304028100751687 186:0.6798657989688276 188:32.46057009924879 189:1.1398138426487319 190:90.62682102603549 191:358.0709539552302 193:66.64371189859555 194:27.21947606361534 195:0.1535375955168647 197:31.589600083491124 199:4.182613675992303 200:3.7336207182648553 201:4.097865870286816E-5 203:2.465173802801816 204:74.89345578095542 206:1.5839414328417614 208:21.171396789568504 210:1.938125700477641 211:1.1120299524829798 213:89.19427132203752 217:26.930499463951264 218:3.097953700241796 221:20.00683346519788 222:8.43393466271493 224:29.28284686409061 225:16.731292922910878 226:233.18502058806237 227:3.665075726362902 228:67.24537608045593 232:50.006868028098786 235:0.04235064793018789 236:1.5330331094550471 237:5.8100767534988265 239:108.00360730835494 241:89.8841299351408 243:8.721696191669258 244:0.15384175978734485 245:14.6455728491025 246:16.692375803475162 247:6.521136597025341 248:2.2767502453224213 249:2.1822765700679536 251:240.2895522368708 253:40.56352191758305 256:1.6092582442271575 257:22.936501112982665 258:60.200734970820164 260:16.113099726342785 261:0.3090542043428636 262:9.184753270208315 264:0.7301438770140387 268:67.01785395699532 269:1.4081385040679322 272:71.31716457153665 273:34.18313140605282 274:1.300648426513104 275:199.26674296572605 282:3.204082302829356 283:27.335326059619337 284:22.49784970445166 285:74.7777817338803 286:8.881105319646972 288:1.487291405603901 291:23.364267727934983 292:7.202742350842913 294:0.017173244990205717 296:16.777841841545023 297:54.98014008891334 300:5.656259097157241E-4 301:23.171209938546227# αρσενικός
1:2.57327259909727 2:177.64163124395046 3:75.51449491112554 4:3.3778014760881567 5:4.6106267113921815 6:13.094438037637552 7:78.34477080514911 8:189.28540354128504 9:50.122395489115334 10:35.51443496425731 11:7.887401975093336 12:19.63291599287621 14:35.60737794940569 15:11.04539126920396 16:10.400955862386187 17:86.17084074361068 19:21.114564689561533 20:0.24690269780324003 21:89.77178321595659 22:23.323592959036972 24:62.10485257023802 25:1.1556146099035833 26:3.0087282273032923 27:29.73630693203325 28:217.9264197393632 29:1.573789476087705 30:5.058101301629635 31:46.91471264469226 32:25.813126524456816 34:59.38865659447762 35:5.93128448538296 36:8.070393800729436 37:1.339230658574184 38:44.643980478777685 41:0.9245962250081899 42:348.5855191494675 43:0.8239714156129047 44:4.653979461249645 45:21.524835899001243 46:0.9115752188368462 48:9.376302076090958 50:4.785143704658247 51:59.927951882602315 54:24.375251146389495 55:23.785159153310378 57:0.0684727815367849 58:0.13815412056432086 59:1.2439131004687587 60:0.11325538115934883 61:0.9339917364818727 62:26.65777011934539 63:4.994616985485972 65:276.11253800637337 66:49.66104941067308 67:2.6920413320036363 70:14.48618930901074 74:17.737914526891934 75:0.2067544706580313 76:0.025383504111118033 77:2.3755201447718703 79:14.550746047185486 80:31.59057189043548 81:10.39607384265344 82:32.615966829009494 84:0.618208199669421 86:62.747681916081476 89:27.24967877814854 91:1.258829336657218E-5 92:5.9339679125333875 94:84.35278407774456 95:14.803319237058727 96:27.241952802567123 100:5.257616147389885 101:404.39898806632056 102:44.511448606841 103:116.55155904326398 104:10.600776941248386 106:84.06863871881143 108:26.213481089847946 109:140.80380378286776 110:2.196498811999194 111:39.0431966004322 112:17.809048117335877 113:0.08876195548618603 114:95.006143488254 117:52.07425824627835 118:5.597479167547786 120:50.79370193279854 122:0.7582763875053402 124:67.83752012361538 126:1.8161125500437396 127:0.008312954947871808 129:4.445740719708886 130:30.093441601492877 134:7.903957098381645 137:0.47003083485419916 139:137.89531071272862 140:55.896920726011906 142:303.52363905322215 143:86.11154956758078 144:30.16764472810846 145:11.536342572458333 147:40.60626178967143 148:37.65960677206729 150:50.76057353784363 151:0.774615299712871 153:38.7007975980788 156:12.245155048191998 158:62.00395369543386 159:0.3294775749887029 160:11.041553086215282 162:0.0042125660609268435 164:119.78049999722727 166:45.62447745813589 167:0.5373268543631704 168:32.265254604337485 169:60.11809058422671 177:5.573637450875586 178:10.079095521672532 180:59.74817506947603 181:52.201683258240166 182:3.1479933332350267 183:17.222346087828992 186:73.10406500279281 187:2.029912681137308 188:2.8759979343256914 189:23.203855922713043 190:1.31147414825301 192:10.938535404002788 197:16.68163156367352 199:6.745188931010071 200:0.16909177946871382 203:0.7495000640529759 206:48.80724741358064 208:41.85044616992795 209:53.9467191607803 210:18.116223589667875 211:74.36205746538502 212:39.78261679742279 213:0.01044743673528747 214:55.193860850335724 215:0.583991053737566 216:0.5223121645619248 217:31.218550465871974 220:60.56125160353099 225:0.03399655655174886 226:13.71022204771395 229:2.8991173218936352 232:0.43790818714842755 233:23.214168535502253 237:3.3002182251592727 238:25.495848792381146 239:10.8902625192366 244:0.5130424236458292 246:45.16776319635173 247:0.05519093876158654 251:0.3207158097997203 253:4.418065430367902 256:20.66082533312169 257:89.77707368822321 258:17.85583981239516 260:17.171906675745337 261:6.879090448815386 262:5.832773055890464 263:6.862060756886489 264:3.5824796951142144 265:2.9020228827943337 267:1.515557167463949 268:4.249070138182406 269:114.90391139293888 270:97.56007146718906 271:10.115809495791773 272:0.3128372648885929 276:9.982133394408374 277:4.70014806598878 281:5.567550555600885 284:26.122249261224937 285:1.5349192541206351 286:0.9179503294469128 287:20.564513496124405 288:5.278891037172473 289:1.1730475017954691 290:12.020769312608202 291:2.1472121452934605 292:8.827414826877362 298:40.91627875389194 300:0.7612229855367503 # συμβάλλω
11:13.086212960834658 39:11.154940603100963 41:6.010232545280125 78:68.8900612271942 185:109.62061036056717 263:81.97938683806882 # αρθρίτις
36:63.57335462316856 247:69.62598321074425 # αρθροπάθειες
3:73.2132048705476 20:13.296743379204917 85:20.130723983451595 107:21.614628933064065 111:16.68387796821591 119:15.109913980306128 191:20.543465194570473 # αρθροπάθεια
2:6.547420363601263 9:39.097435550658034 13:17.826750073181003 17:5.961561275939615 19:63.95215069098705 20:1.5947714034893443 21:7.103080709861835 22:20.696755992123737 25:7.777267369042405 37:13.195902773284441 39:5.314632435066628 43:1.439579103245353 44:23.040627435649387 50:8.349305121676986 74:7.12216515558243 82:3.416560175078558 85:4.700086092809875 91:22.604946984869173 94:13.786954801641203 96:2.8754126461581127 97:16.86666146139335 101:3.1056962040623963 102:3.0909889678895306 104:3.521170362478182 112:2.3037682780641355 113:25.037798549788864 138:3.791203676248494 139:2.6774151133173247 141:74.06740374432741 143:11.091711456629481 161:68.79956052553122 162:8.308249475860661 176:14.028434671916179 178:24.447120073637283 188:11.656361184726522 189:27.544012161875315 204:29.290252540360864 211:29.93433066584839 217:37.8129257922449 236:4.382602555728473 248:3.9321989653028693 254:33.024757098311746 257:21.67327998677232 258:3.3536678655845527 271:11.492812565896351 288:3.021676751408038 295:13.561838553710906 301:40.53027589044015# επαρκώ
21:26.662234761017594 29:7.962938362963986 32:9.79042457906989 39:22.816015557617565 50:49.15900108838968 64:196.22154492377962 87:12.85194803704155 134:13.708848657469611 150:15.389667893637208 153:13.106566693634006 183:16.08811310819967 186:13.799108799430392 194:4.470418832330711 217:11.65133846422579 227:17.11210197568676 239:29.183382873581095 244:11.429443449136768 247:12.942996061990693 274:17.052000181136567 # ασπαρτικός
2:4.379423466125963 36:6.710074887020498 144:5.710883880108208 # aspergillus
2:7.788114004195375 4:0.9299891449973544 8:11.72215646717586 9:25.365946959122184 10:12.503429037554755 11:16.161159164733235 13:9.960757803978309 15:29.472166905143187 16:0.3242304257445567 20:0.13623680486954654 21:5.516927151289348 22:0.37802160047912486 25:0.06609064871389175 27:5.954752059273536 29:125.67237824339213 30:23.06293045681861 32:2.168580649079013 34:27.211534276897666 37:3.020551410384049 40:4.357100293358137 42:10.448873071326666 43:4.783296591869438 46:0.20261803594339517 54:0.05236039756914165 58:10.748365167261197 65:3.3627524668745963 68:2.232334168209638 72:43.85709368998378 74:67.17944061746489 75:2.7135713952545015 77:11.017227755103773 80:4.274776583109873 81:15.628077884757495 83:4.505095166985215 84:19.87976682199888 89:6.122835727753755 91:8.016953599746714 92:0.2853849815789967 94:6.380517170370331 96:11.466724737173951 100:0.7906063180666224 104:6.051649872801779 108:2.302226573936816 111:0.21837576831032576 112:29.612039842138053 113:6.120378547106135 115:1.597713955082644 116:11.364895817041857 117:25.10891232985262 119:93.13469826218342 124:2.6924993449342445 125:36.879246702009 126:26.592000294608717 127:40.30838998542273 133:1.232027713696861 140:0.7126231413769151 144:0.20207540841206698 156:0.6621282619318645 158:6.0488100589570575 159:12.4749945418771 162:1.680750775747526 170:0.6839687388820141 177:4.9508329462788465 178:2.5369433745435397 179:2.678143197570081 180:18.137987415328986 181:1.2655043199340317 186:11.21583887468795 189:12.44915260054247 190:14.059008108291488 194:0.12643933926522222 200:15.878095455588719 201:15.08455136517632 208:6.761574472354093 212:19.943860104167232 217:0.11950740484738737 218:0.9161591153529117 222:4.092458247149679 225:23.355916084188447 233:13.57350907970902 237:18.072903335501934 243:80.66484987922567 244:196.68035939191012 245:79.19760386646622 247:0.3885582833722674 248:3.4132612596462297 257:4.0428647226753 260:64.31185285686196 261:9.948192977828977 264:48.69134762100539 266:11.559134487269887 268:37.539284488303096 270:1.37144711155238 272:7.697106850595682 276:4.148149469031027 280:8.217503047748865 283:0.7478974240579762 284:13.268939902444304 285:30.81276511781461 287:18.193272675107423 288:8.189638385156375 291:82.66101873665399 292:27.1676670711134 296:2.983281485336222 298:34.52210244278589 299:28.022099926011123 300:1.4012939853906916 # δίκαιο
1:2.839235911680211 2:19.96141391916644 8:9.336947810483576 10:0.1349946659026428 11:1.0069645458735148 16:2.8676871245456055 17:0.6025583514639736 20:0.48292367377059126 22:5.199186140648227 23:0.9109957009919395 25:1.368919723217173 27:10.819015798061175 30:23.28579603058918 32:0.7643746720065686 34:15.485210882102256 35:1.1454369820763148 36:1.0351831883783706 37:1.0529237494275414 39:14.300042025967612 40:5.360022411751902 42:0.7636165923867042 43:0.3801482566902134 44:15.29036158808167 46:19.222058882852814 58:2.23696762809448 59:8.456042590154315 65:13.400176231831164 69:2.7157587854243332 72:13.13566995586577 74:4.2046217920743665 75:8.219661948477224 80:1.4756849764986006 84:5.240530225593954 89:1.1420276901505875 97:2.0439896538837456 98:19.09154222125493 110:2.547030938189753 111:1.668078675981571 112:4.220648240016032 115:9.833979651320384 116:7.302786251799317 119:1.0642255321339493 127:28.061118833254042 140:27.608320609244927 162:1.4775116343110313 168:1.1881711546454392 171:12.653347761573558 180:2.7450891525618744 189:2.6488802450025153 194:1.4638780383066707 200:7.150833551434222 201:2.1656993194959977 210:1.4406037405892718 212:2.1380330743468092 213:16.605649311828383 215:23.012908503924795 216:2.991549415420986 217:10.072894469985942 218:2.7480518842380754 225:1.888123082263183 226:1.9258143023874685 239:10.179146263921416 245:2.7742111561831297 247:6.42024121885627 248:2.450183966768821 257:21.357714186107003 268:2.2100333551328224 279:4.621972622761298 281:7.95392279174776 284:23.942787290924542 287:4.057290051287611 292:5.8475422493983045 294:8.948087518658385 296:2.2158014066645566 # αστέρας
2:68.21261498873051 5:29.741254838021575 6:9.318488558843287 8:62.83361824378235 9:7.699236688363241 21:15.241396140877727 22:6.217751063368248 27:7.239013995176588 40:104.02730857488203 48:62.18059456216433 52:41.18374306426607 53:46.647686005317325 63:9.967536294415035 83:13.345007037403379 90:22.692428333931513 123:76.39904751625266 146:293.60469604756025 178:18.89162348606893 193:80.61625125054695 199:13.512909436828691 205:128.0485041417056 255:52.74083437038024 260:55.22478228964614 291:381.19904173212666 # αδιαθεσία
1:18.626265868281084 2:4.484460419867058 3:13.282957740527348 4:35.63573105107567 5:8.974638754275688 6:10.976475860680253 7:70.98577220163467 9:31.208862677210256 11:117.05129648082844 12:125.27316869025668 13:16.277311429093494 15:92.98285306944236 17:7.465687057949094 20:33.174654022831 23:2.3111933440208667 24:36.72768693710764 25:37.06350746285921 26:87.54306460096942 27:14.993578306209786 30:35.183387422894484 31:34.45057020358848 32:74.82193121403893 33:92.35659222216454 36:2.577191310258059 37:29.875656312615888 38:22.91359875194612 40:22.513109679850814 41:18.16247117845085 45:22.22338364074757 48:11.27206497949313 49:1.1920823243816654 53:14.603692811716952 54:10.783788767922085 56:42.88708801547426 57:68.73295062289945 62:19.230030014386095 63:61.89701833327533 65:58.13247111746565 67:62.80896267362116 68:37.24330079450091 74:9.612122982742257 76:58.73062420763522 77:0.26093771764654994 81:28.725946565357983 83:12.354383945040574 86:126.90285588433194 90:139.49497616251952 91:268.3127488103641 96:7.4072477385465225 109:20.474078028584522 111:3.9070309859242336 114:57.54222707610828 120:207.20351924405736 123:9.842599895600463 125:103.08480865801516 127:33.794929500580245 132:149.91659202824903 133:57.59605481041016 134:5.230680384742786 138:15.63237754944028 146:431.97588958036874 147:124.33791575605532 166:19.366214405195702 168:2.9020774159663087 176:48.113061309317025 183:68.69462981531086 185:60.261417535843954 187:44.81789091407614 188:18.355185706469342 199:48.97260669973537 201:40.64572371012369 203:7.326571963785104 204:48.418019357782406 205:68.81054784237553 210:82.01417738434449 219:69.69998784603052 223:74.01271631113435 225:19.26793310961387 233:123.38674570448552 235:18.694540559314554 250:24.34259327273293 267:119.86471719978861 269:85.65572124228933 270:50.76685737793606 272:44.73168589337928 274:29.808826756875163 286:36.26512335843934 289:55.80746229588669 290:20.081832731372586 291:43.78996125900658 298:2.431217059503165 299:13.530437326139424 # άσθμα
72:150.5044643039989 101:41.70757304824169 204:114.94219852621428 290:193.70163276578862 # ατελεκτασία
1:38.419726406592375 9:15.97441887953648 10:6.823137478339231 16:23.02439483241234 25:92.59877274148104 34:22.628368793240533 54:3.9229080437117636 56:5.2906283652850465 139:4.020151321546997 140:32.68828849008588 160:35.54000692766959 166:35.88210983632613 195:28.2815587674374 213:23.582385099028855 214:25.937505444395896 217:4.167534927872977 287:16.90460760594854 295:38.69907481839512 # ατροπίνη
1:36.76280087320044 2:78.73118218015341 3:520.7620427533956 4:34.67537511967545 5:120.40575629565264 6:169.18179887502092 7:158.78842236214544 8:10.178946453082043 9:164.63190309066502 10:124.52367349327102 11:56.858653170522885 12:595.2661936521351 13:21.09073458126557 14:24.684668703139323 15:6.496956145621765 16:8.489333138696466 17:0.13502094136153298 18:28.72823657428882 19:124.41470099735149 20:53.774952289613346 21:26.832958619116464 22:90.92621051363649 23:22.014735816900696 24:0.004238687970010544 25:1020.3007428428267 26:446.23248063504076 27:64.47609561790183 28:53.750952341410716 29:30.969884642847447 30:0.4618427616419463 31:151.22188313437826 32:2.79453063284272 33:106.96890149032825 34:10.87382994915791 35:60.95365086906128 36:216.85387789914907 37:80.19318988145079 38:130.21378516891346 40:8.995891616243913 41:27.15102724624509 42:163.85482391991948 43:157.13983330330026 45:126.20162917208435 46:31.126007105388425 48:40.5564553338655 49:40.248600021247576 50:28.014329921389553 51:30.600228776551702 52:213.77762793532483 53:100.98501762553977 54:1.7169994619960038 56:9.091181753838296 58:18.105144907742872 60:1.2018641201767661 61:46.77510118537557 62:876.742677595902 63:510.03470601324597 64:25.919905862582308 66:16.032208948305676 68:79.19839937869831 70:54.848792403527 72:0.5193996599897841 73:11.195889763517583 74:0.4370215143537351 75:0.17392899459608072 76:29.179713116330973 77:17.90161117591072 78:45.549290202093985 79:1.8092523033152168 80:8.791726776753386 81:71.8229468123904 82:0.06689925282936618 83:124.87726219373246 84:38.880649150629935 85:0.02797555075884161 86:123.07924676366642 87:0.33400602528380874 89:4.4014451013295455 90:284.2428407099318 91:25.63222362372369 94:2.9869001461596225 96:451.7113269806517 98:17.73050866767822 100:6.8813637424060445 101:3.2912255128419967 105:186.7183865873758 106:76.34140898384459 107:56.183881453969036 110:13.208813038040242 111:1.0509523222864477E-6 112:3.689707640071828 113:7.388911324634645 114:527.9693000089534 115:233.6543159359107 116:51.00361479021988 117:192.5892745970605 118:67.35713607378759 119:50.31923718318096 120:19.879064500931285 123:11.274434352254934 124:2.5906638734404024 125:37.654062982685694 127:0.18760040112757262 129:3.041025943612243 130:106.50503409614166 131:75.45914245328781 132:117.86683589999072 133:6.08236287187066 134:15.078166534719886 136:24.527049465361447 137:11.77844490836493 138:65.31146198523109 139:1.9691336030736863 140:3.841544661351422 141:183.06219330828452 144:113.84270841127648 146:129.0932113207881 148:67.21540899492857 150:20.935493210228163 152:146.70132320361796 155:1.1890011997813563 156:0.07316170300541594 157:1097.7737259273636 158:16.648355057664944 159:284.36933636276206 161:14.841030959810166 162:228.86606044902268 163:6.092129098903323 164:25.292948421347745 165:11.781416217795366 167:79.33534670735298 168:4.668840812294012 169:0.64386694327977 173:222.02759188421533 174:70.963213097001 175:11.955761296052737 176:261.9124685470871 177:0.5708814718487504 178:12.476013783773821 179:16.437075063544672 180:7.604062220244804 181:9.600188428775228 182:21.28449066740832 186:71.32513796416335 187:17.894118903763534 188:192.9393374993963 189:55.425631307091216 190:153.83873721774196 191:18.660655693511895 194:11.351160341740957 195:102.50281971643557 197:1.287358359415509 198:116.34772807225687 199:12.928530958747276 200:70.57890634274018 201:13.973996912699619 202:316.5928510637783 205:120.50870993469273 206:15.54352274772017 207:53.25966767117173 208:26.74493537885155 209:1.3657651406552362 210:6.169466417800947 212:1.1476858686886195 214:1284.3647401673122 219:40.943135889207774 220:248.0501733655881 222:6.323640983867215E-4 225:29.77750851573579 226:0.3459696440205303 227:0.25175146847610097 232:37.64770352962196 233:80.01911994795834 235:12.498181334647189 236:11.594333567434361 242:26.003824068705967 243:42.97655054276379 244:45.184812041484676 245:92.45015493884434 246:59.76200257919456 249:58.784235155490435 250:10.550679013579186 252:59.280681866803214 253:0.23288016620078972 254:17.54025414392552 255:7.84583416101488 258:4.144912445664214 260:28.97177588679416 262:16.133705106678036 263:50.858868690860014 269:184.77107684261122 270:37.96815987865278 271:19.46564614926443 272:17.48822487099431 273:0.6519559194226111 274:12.615753686038705 276:11.440309710887941 277:112.85496802377631 280:56.04845021214655 281:14.160374578485024 284:55.1509083492185 285:0.20145434853209418 286:15.569210823076569 287:65.24672151220149 288:12.74958443519401 289:33.041518358540486 290:1.3942737153164995 291:58.45701112041653 292:0.5512143418475244 293:10.057308390646572 294:9.473635101769569 295:38.05643553059504 296:3.0596625370779096 297:0.025090351356555754 298:1.4072772338417292 299:18.97674104158121 300:140.94350826990356 301:85.9573013904253# αντιμετώπιση
1:4.654207302803033 2:34.688265539350226 3:83.53114664714887 4:14.42330961442428 5:25.742579814984698 6:1.0886182159599818 7:7.570012584551121 8:18.088910415984756 9:137.9589637522915 10:103.84018408023073 11:18.6884005648924 12:7.342491070338491 13:8.831873710080316 14:31.34407265229226 15:35.98798894588534 16:6.7891631701252875 17:5.383900187140021 19:2.8789192168983044 20:20.057549167771207 21:46.88393148699798 22:6.554366012422423E-4 23:10.38198387467268 24:78.89670068641948 27:29.225633061183014 28:108.19344809657625 29:0.4110365282479985 30:24.52352479738719 31:100.15332369110142 32:0.3726791872986051 34:47.01958824736983 36:11.266637218320843 37:7.999443413254922 40:14.476085431716545 41:35.65597091629599 42:0.05696743884845218 43:3.9898061248289856 44:1.0886937626776283 46:0.7964111126819087 48:22.142837154397778 49:2.279027060085807 50:10.43286221755497 51:5.100746806851522 52:0.7603585956865663 54:3.09253506524769 55:40.580792903491414 56:2.972529538539696 57:9.05268020646944 58:67.62465503394428 59:11.08831316161104 60:18.831698055768197 61:1.4204451300146275 62:12.509103290659477 65:2.986509083551424 68:26.107773321922675 69:3.5160968074044177 70:28.368636376464824 74:0.0021260996289719568 76:12.31061242068044 77:105.77920734719532 78:0.9935594801662964 79:37.44783932885638 80:0.06555286724677527 81:14.210029837875402 82:13.018044823774172 83:119.97135371985652 84:22.94715988970162 85:1.0780072051405432 89:44.07438178851277 91:24.178814000172068 93:55.171089107917666 96:1.4099032439366683 98:5.816382073010795 99:22.33347760851218 101:52.910088483720166 103:0.7656598039568383 104:34.13559168645833 105:5.65484474390084 106:45.57021155445451 108:1.9656444472871815 111:11.369689307420423 112:0.69395233783391 113:13.640801663484 115:105.0362494549205 116:49.78061591009039 117:38.64342331053992 119:2.5686205615584052 125:5.669290929866633 126:2.782860478945426 127:85.31338373784433 130:62.25227311878895 132:54.564837014791784 133:25.03483637420737 134:0.46746852907108366 140:6.626630733860231 142:38.36934325376921 144:30.406147591106325 147:1.2099358917867318 149:40.892905049600074 152:10.640417715202814 155:59.536464904564376 156:6.416371676013196 157:92.79355062321311 158:5.457343356622667 162:1.3782399082051304 164:58.83787989662797 167:8.230343800554557 168:0.005932020677188174 169:7.075010717711841 170:15.39902592475579 173:67.9011884694788 174:104.95339846499866 177:11.556548598006007 178:44.65514730300395 180:22.495718701987986 186:62.54692591586259 187:2.6073351366492554 188:12.826046995759452 189:21.88900508986544 192:66.40638326134084 195:1.9234611070669316 199:30.996299198176185 200:25.083499621393702 201:9.617268259000294 206:7.8869246610448265 210:0.05537049125236829 211:1.4005803166687016 212:9.50413662184766 213:3.469196178346713 215:96.49689196381621 218:7.440536140871844 220:50.16304022018849 222:17.393300463674713 223:7.645542646938337 225:32.28131306065331 227:22.822835552533437 232:3.7631368866948316 234:9.097097149243242 235:0.9711853558913881 237:1.9929329679525172 243:41.944524130370766 244:102.94784940575201 245:7.517588329278585 247:0.2774394219888717 248:3.035522872049485 251:7.118014799318288 257:0.04390737029935398 258:0.24767406440995046 260:0.20310551088280665 261:0.31248865963685574 262:49.738233075086406 263:21.593722849714197 264:4.710963720912888 268:2.6091258553410634 270:1.1939813393666878 271:0.8547813145852495 274:43.623735234241096 276:3.751539352422716 277:60.33228825281982 281:0.7201609520053662 284:31.66249910366273 285:2.4605647314959165 286:27.686804665372218 287:86.31914158287394 288:1.6154859028437247 291:51.35855072614571 292:1.7708002617549636 293:1.984749769046378 295:36.385183591624234 300:20.182889307318277 301:4.690881638840826# περιορισμός
1:26.733934294940155 5:81.6755411399573 6:57.04602849884134 7:152.37210888502008 9:48.78160126157654 10:55.67311768989651 11:100.56998776432508 15:0.8088165901547043 17:11.827658749491402 19:20.61969345100743 20:6.760363655663307 21:25.836054227602315 22:0.36804338322484526 25:0.11652933435663018 27:16.495034005571508 28:11.003136952156112 34:52.95435251423015 36:92.86828194116453 39:15.21141890115038 40:22.971524906274585 41:17.56237022050182 45:36.14024984720469 46:2.9243187331400193 47:28.47840513903553 50:44.11548338922472 57:2.196592544825423 60:7.205178651280427 63:5.824242594004364 64:67.42453927348839 65:28.319870566136334 69:29.941047578858786 73:36.31729454550961 74:25.894664787257636 78:31.83337961937026 80:1.6326503107515367 82:25.78963279954545 83:87.30354929293912 84:16.387840477052745 86:92.73034341130516 96:1.6550143210305401 118:46.544434246759124 119:14.431711798117645 126:27.67867817679453 130:75.25237034319014 133:40.96120284819824 141:10.055476732622516 142:9.438113227276103 146:162.286252937702 147:24.86825933022005 150:3.249234192200882 155:9.421657809085323 157:22.875042237375894 158:162.0922850449786 159:21.912724099113554 160:3.2971657885650507 171:19.87723735120537 174:25.902836804319506 177:1.865386110227417 180:38.314886394540466 197:33.0128725574908 205:161.68956605868436 215:3.272109780700418 218:2.926864709645815 220:20.986352059338106 225:2.0544118391396644 229:15.747499472151 230:90.38208578330843 231:13.128533204459435 235:3.2159342181002284 241:11.279664161298525 249:59.748957795459454 250:103.22513355617241 252:30.25539147756905 259:12.063309347098517 260:18.189696642752544 266:97.69136069656838 273:12.314369543227912 283:151.15369863967084 288:5.995846605608097 292:6.209919621318151 294:68.98993523525378 299:25.166727477308267 301:9.71846709508527# επιδείνωση
1:0.005262751876967899 2:14.977984961039265 3:18.87521368790625 4:0.27304278408139254 8:92.9341861827971 9:0.10549538923112399 10:118.70527094988874 11:62.886138461649104 12:0.02931869318103464 13:2.6034789289346874 15:2.536034081140166 16:51.19199103236649 18:44.19444818697266 20:20.546439559661867 22:20.013504157631196 23:60.55491813587695 24:0.060698797928889714 25:14.214529847925396 27:2.043366251431528 29:19.434344358003706 30:140.02722416844176 32:0.18993589179787201 33:106.94807727583839 35:0.017259860974124786 36:9.528960130982211 39:9.954361484322721 40:3.0406689909921454 42:37.754669617083714 43:22.197390520465984 44:141.69849247729454 46:80.15498799874196 48:0.5086556772000372 49:1.7815439808208764 51:0.1290196411888006 54:31.763651763769015 56:2.4314627893977674 57:11.716518193711249 58:27.339452027385526 59:0.05384868206002558 62:0.10449770854119746 65:18.487542856326414 68:3.8373763666399 72:0.07337896741408349 74:9.360571646192302 75:8.943279920469049 76:3.9674951086484906 77:178.8743729097375 79:0.4226206016358527 80:0.9623480690155695 81:1.5983160497839846 84:50.103253627880356 85:41.73672356631616 89:630.6573746137298 91:26.224122835501067 94:0.00840302713586006 96:0.010449062214760246 97:78.9788453738523 99:0.13101751313768698 100:54.750353538730806 101:0.04930144674079679 104:36.57087441881271 108:1.492930343511286 111:204.88565402379194 112:3.8440917548299725 119:24.882630255202162 127:16.093112658956564 134:27.969636591219896 135:0.6271203059263074 137:16.210251355448744 138:45.22259907679601 140:0.37930899838966436 143:0.511769590520399 144:164.3616615688461 156:13.627402812781765 159:6.248715609698635 167:0.7232469857700938 168:72.83370579472461 177:66.13368570095203 178:64.74456897628289 179:0.16849924162898441 182:227.15309854853237 186:0.31294123873423396 190:1.7075603858347965 194:0.006623188660967516 195:1.6331524262974861 199:0.7897888558953906 200:5.282509253894256 211:0.009721919292906396 213:0.254270537673981 216:53.19632925179247 218:6.514650499555169 221:13.67014306844929 222:6.705764795618279 225:7.287700965552668 226:0.12042856790915167 236:6.87077579125116 237:3.990978782716821 239:0.9631951201425539 245:3.0509289508269175 247:4.339889615234752 248:0.3675123516423434 249:0.8564028831979141 257:0.0015592716876037963 258:19.807431699098085 260:28.704388745732775 261:47.67384763697845 265:59.78999853245043 268:8.566282104476945 271:245.89970496897752 276:182.95957649252233 281:0.5099882859914492 283:14.246869117615772 284:14.71991438653432 285:0.20250718925657138 288:21.969060776278397 291:2.6043881771268733 292:3.626391984850791 296:17.18647936057166 298:18.591061401256017 # αυστραλία
1:130.43025038807707 2:136.227820947847 3:301.3281337181716 4:9.631130647994844 5:419.4048957846449 6:0.042968287527692384 7:40.31489226118403 8:33.415093393883865 9:390.55181867259205 10:76.69152647644852 11:0.004046931181688472 12:34.88791461642375 13:68.24346247207731 14:6.381543917453244 15:27.241440220728876 16:57.894589569181946 18:94.83926243337345 19:30.164723084666466 20:59.996846268391856 21:83.68026597840118 22:114.9828777929277 23:14.448239832409723 24:41.4920009655232 25:11.718696388661183 26:665.2146750982031 27:3.9518043772158196 28:33.999196530243026 29:17.58083675271141 30:2.8333416737073036 31:17.333524336827715 32:120.62908277974705 33:37.98162736975777 34:1.1113537266647238 35:10.851025501648124 36:100.50193613004535 37:112.075805281451 38:90.49857420043017 39:64.97030358131784 41:19.15095540144072 42:32.50657862721753 43:12.627903847811439 44:1.0273478615662663 45:1.0804264580463405 46:0.05083415423256322 47:17.895718454097636 49:0.6054714098524057 50:20.933004369070833 51:101.13793571414396 54:42.22790503970824 56:141.13347993892188 57:0.007204440519905757 58:2.7535609866169826 59:0.7034804616003898 60:19.316301412777335 61:2.85259924640264 62:4.104119930780503 64:77.01083806844505 66:60.09543578796664 67:24.837253003283113 70:73.73050433508843 72:0.012585590116360307 74:0.7028614241763578 76:9.631021543039228 77:2.2208656506668607 78:4.828196563230275 79:22.796880122942962 80:0.20672592559389608 81:0.01620028859941972 82:656.8490334713385 83:21.340287204872524 84:7.362850074303404 86:24.542629617796557 87:2.071512560272525 89:20.491708365726975 90:8.466364739512303 91:25.921387780666585 93:152.64986104138902 94:36.992656716217034 95:7.793142289978625 96:2.8380451363688453 98:11.672016082417796 99:83.22691860340264 100:18.155154766864893 101:0.0876705197681693 104:10.958603637388793 105:856.1511527276001 106:60.18187071327407 107:27.181500677335126 108:92.0761397877623 109:132.9290276074913 110:59.586541691467204 112:7.190705916304828 113:31.992363155243297 115:731.0106741340614 116:25.637673863369827 117:24.866691768572284 119:0.6229030696770089 120:37.67694174848687 124:18.386331651903564 126:50.185951733477225 127:0.23334840867835538 130:29.82328813880511 131:8.173504869182999 133:332.7488469428265 134:0.9427262635370574 137:20.440958828047936 138:16.333544989977707 139:245.1205405724439 144:0.05040938739357751 146:43.842137239851 147:261.9124685470878 149:6.6928692534587135 150:87.85664435518413 152:329.38680787007087 157:41.034574591938444 158:4.756109483363006 159:178.27790793677747 160:12.608763751518632 161:718.0966407591727 162:71.62298517289754 163:0.25599499963404976 164:18.127128033932518 165:137.9890561510209 168:59.38344420774744 169:1.1698702901823201 170:6.025021163661669 171:0.8053950642566707 173:53.00213918136602 174:97.68763767491372 175:3.0256222499401786 177:40.87877520277353 178:10.354044863730065 179:4.672686066986471 180:7.164740629134974 182:55.84752088462734 188:229.03262990977106 189:10.374019180484694 194:110.33322584230493 195:125.37155447838526 196:3.427686955912536 198:19.375402077611493 203:13.695618261090605 206:1.7503850085595491 208:2.927866039181753 210:36.71776480886227 211:0.19617480306009966 212:47.59946674703879 213:1.3620908298642247 214:197.47293921739902 218:158.84206067071293 220:14.352216016799806 222:4.181896458160695 223:96.21668769100359 226:4.2551183375840775 227:11.400268526519433 230:30.893436724590725 233:38.91624646372261 235:54.789125774487815 239:1.1119242225841253 240:8.44029520535594 241:0.8128234125476278 243:0.1388113411788047 247:0.013215563891409725 249:33.207201866587766 250:30.876350370666323 251:10.324396361311814 252:32.538087370723375 256:182.35940781591094 260:1.8280682881874903 270:18.310535218923242 271:52.66166087374478 272:10.252231509936744 273:46.04623616258321 274:16.154786037948195 276:11.307791214528379 277:60.45284011232492 278:5.311164482501565 286:19.835668076433883 288:26.412965432072966 289:16.50748164849495 290:2.4685412463281566 291:17.71508927335737 293:63.918596016014725 295:369.0835922502735 297:12.808055893551048 299:23.988274280476265 300:46.514282465922456 # χορήγηση
1:7.717115433507232 2:29.569068109444547 3:2.0611448618178008 4:0.2886601095681401 6:15.239413731012437 8:6.06188617651673 9:55.41595047577799 10:9.488062685202225 11:19.53979741646942 12:2.2361381744907862 13:0.0020644800619027733 14:134.72655701852477 15:7.112973595069394 16:122.14148906600205 17:151.02043710004864 20:0.7790113285909666 21:3667.5437448229595 22:74.70908738112462 23:11.818720838555565 24:2.5504185383980107 25:0.37728042446618537 26:113.0898057352884 27:0.1777067234181165 28:0.5302640626291272 29:5.208752506343304 30:5.989033192982539 32:31.112645144378067 33:14.805399710980234 34:46.43872994741244 35:0.1808397368596415 37:75.40261631889165 38:42.275815682354036 39:27.22726110766092 41:47.06391477818091 42:35.12672531239528 44:29.950852253673936 46:9.26307774130197 48:17.191932088707592 50:105.71499417619292 51:20.939052052962953 52:5.1666115833665724 54:18.527043381867436 55:17.433563992722856 56:4.271730521784366 59:63.85061277083936 60:32.60214826175723 62:0.005214021690913191 63:77.32331558101636 64:0.04945366459666752 65:4.292465831536945 66:24.068093201386645 69:44.27533727959981 72:30.523198745147862 74:9.668598607898048 75:18.8440583306893 77:1.8656716115395222 78:2.712799053093459 79:0.9899354585167458 80:75.5386991949252 82:237.16336374508455 83:9.918721649490934 84:9.628518229438184 87:3.041719763685253 89:25.065357682626782 90:0.46185449873840584 91:17.811804037260412 92:4.932044558294331E-4 94:18.029486563148442 95:446.55735031361843 96:76.06397269656594 98:14.182278566305811 99:20.983695343013558 102:74.65706403698292 106:31.55007449421576 109:0.6875847355404353 110:16.328750907278522 112:0.9279124148632396 113:1.2125279028523515 117:131.10934089118496 118:32.66541169322941 119:10.080902784661074 122:38.7564081868627 125:9.9976890710833 126:3.9905430870204714 127:16.534541263934 128:17.0463501894044 137:5.595974893030406 139:41.04049900965976 142:2.9680938742617666 144:1.6236669532355223 151:3.2437920354150593 153:9.528101251725007 157:9.312074065742651 158:47.39057264330038 160:0.47213974177229284 164:36.94816848891385 167:19.17429664080589 170:97.48392235095083 173:8.474766371046861 175:193.81028904984976 176:25.582500993185924 180:141.54290498513296 181:0.5181073324891294 183:32.961396933936335 185:41.61971971378624 188:18.800085495243543 189:49.44493281477739 190:0.015817159669680315 194:24.840529690577085 198:21.700195140130432 199:0.46995917552489325 200:1.5278999145669483 204:54.51515169090738 207:22.694545543794586 208:10.81690536823258 209:133.1490306983661 211:0.46697980065332173 212:27.294503968822216 213:18.88327483702454 218:50.71535450639767 225:2.911417298426279 226:0.9831733474605419 229:66.62484088106956 236:65.19749481891641 237:0.8884394750765503 243:2.3935206832967673 244:0.33601093923426895 247:0.016527964055018992 248:25.167619333691114 249:43.55617072454679 250:5.0661667587587615 253:195.4691887170055 254:112.71556546002391 257:0.37248144000058275 258:34.83140646646109 260:0.0016808998385733813 265:0.3890997514071603 267:15.041220862223932 269:0.038008807840466306 270:11.031276355912006 272:4.8288598504232745 276:5.429035314090753 277:19.094367338510892 279:43.01688368545096 283:16.167342208364865 284:43.84965405349043 285:13.759745173577045 288:7.4499399103283785 290:11.200187752454141 291:16.143947722432316 292:7.912912270175869 296:0.06713987148627744 297:6.2892952122480805 298:6.8974972974840965 300:51.68933729428072 # κυκλοφορία
1:22.101526225870394 2:90.08265199745763 3:82.22627611328632 4:1450.325563165664 5:7.972104557869241 6:49.414571058473804 9:25.365946959122184 10:9.680933702621877 11:144.85617022910017 12:4.679900683674524 13:1.9799612365755122 15:25.083281722523395 16:43.450358851046175 22:18.537390577063974 23:8.129253203832567 25:0.14720866446640749 27:71.91579506391767 29:0.6696275502180332 30:39.66311446323772 31:1952.6489704741862 32:50.54587026831555 34:5.885437994501111 35:115.3611908980442 36:29.84763206722717 38:17.09018968252919 39:20.816357504954876 40:35.62954220121686 42:50.52939918585118 43:20.401179406543747 44:22.68561591654317 45:143.9103992615397 50:11.449627038624266 51:13.924163059952484 54:32.558573346976225 56:33.358167420753524 57:41.69817253191038 58:15.463421003375156 59:29.521322476788068 61:22.561150291056805 62:13.561766579115927 63:1168.7271105362938 68:13.104215087407304 72:8.418862955493243 74:2.894583122965035 76:71.19839812151014 79:8.931987611130966 80:35.299204921523966 83:19.638968092821553 84:11.209314597875972 85:54.204464159137025 87:5.657337151933089 89:9.470731844138426 91:36.58921512364979 96:11.466724737173951 99:29.287840236813295 101:12.574155511703468 106:47.86332325810475 117:11.465013212184406 118:85.72818838780145 124:42.00836227796328 125:6.265707003770614 127:4.161734396644287 132:12.442333290871446 133:53.96095911212872 141:22.104967242319457 147:21.228209702539612 152:45.35213814724731 154:19.27983130868142 158:14.581146021741818 162:11.356281297990606 166:20.468684318095118 168:9.733882809170193 169:27.64412221317888 171:114.49029314470587 176:24.99750737890962 177:55.92182918137859 178:14.030432264820153 181:9.396810272800591 188:19.22718832958962 194:24.796675588119726 195:25.58199752796784 206:24.81569048014696 216:19.421754439494265 225:13.597729144749188 228:111.21931641802287 236:80.68918607022263 245:18.29007560540313 257:10.912712061803754 258:40.48365238427449 264:63.87940136139808 272:7.697106850595682 278:73.19906344339306 283:16.96094727056582 284:39.41470268934929 286:22.44808615487731 287:11.989795041660221 288:54.72347166400852 294:20.31426252546676 299:80.52534478955081 # αυτιστικός
1:42.20643405993252 4:33.74747482888222 5:41.76507735540466 6:46.71616573575368 7:50.95328828447788 8:51.1983061602727 10:29.469549835699876 11:18.350619622072553 12:22.163180134691153 14:30.05408210646238 17:100.89605591646112 20:36.114961694650745 23:196.38679789754684 24:51.769735230246155 28:49.67444475552397 30:33.36972937025957 33:319.3869038920462 35:45.005249384262214 38:35.18337595249475 65:448.8707155844347 66:29.841123123159278 72:78.89551581097777 76:86.0770561522984 79:43.82704359616297 122:378.0806969849489 127:48.404227241266184 134:57.734176555038566 140:59.37145296304355 141:69.58477292455702 144:13.861536080721079 153:55.03002762862749 161:415.3183227475104 199:157.24543079097197 211:88.78029616808075 213:59.07177761787995 222:62.80540115337382 238:37.71228319746845 244:47.510766870251324 264:16.109185804127243 273:79.96209080901501 297:66.15598506731094 301:68.02739134171658# αυτοαντίσωμα
1:8.780642672918814 2:1.350556743716547 5:8.46127109664057 6:24.035200587187063 8:1.8733625556381455 9:56.24540730620746 10:10.411297651306343 11:0.016336720423126082 13:45.63896759940553 15:17.778421527492615 16:137.3355930707929 17:0.03507592052242233 21:16.87293733448585 22:208.48204168949195 23:0.0036420421346720134 25:81.05653298600748 29:0.33387787403327734 32:0.0025613378776866646 35:9.999794410863135 36:13.085259330779389 37:13.214422333766962 39:8.085127209526412 40:8.081646189729618 43:0.17219877286639365 45:349.2014142905072 46:0.1449893063054687 49:49.09097735383151 50:1.8731627108779152 55:103.96667081438083 56:22.419252746872875 57:2.828961406777985 59:46.20803176311586 62:9.692009705405832 72:12.534873820412532 74:46.214945061487846 75:2.963906632194369 76:29.212492847012808 78:14.605164943007312 84:0.1612762597789429 85:40.80356867798502 89:60.03176797248559 91:55.61129252412895 96:16.344839604043 99:19.41317203032206 100:35.720147952241135 106:23.504951416862994 110:29.208078671903383 113:106.89631200335366 115:51.944410449368235 116:0.7277054865256198 117:0.18252193393095945 118:198.71796173310307 124:20.079890577250755 126:66.49758899038454 127:0.15531687036023162 129:100.59979893339965 137:25.54890136483929 138:73.83793433885974 140:0.7898605865538564 157:25.36433899325811 159:30.021886503478314 160:1.2937837473399525 162:166.31986851292467 164:48.95169461927161 165:5.934101417998593 167:9.20313357678334 171:21.006932170895862 175:77.57293685014474 181:9.732044403364217 188:75.72842279344978 189:78.95763312787437 197:27.92967865575913 201:15.641162914933084 208:3.350217348081778 219:60.85139173526217 223:37.84691144393022 225:29.611309041066782 237:2.510449366607438 253:6.964728560896125 255:29.9110968062635 258:2.633706072885759 259:51.73815829442301 263:22.994554427915514 269:15.274106830976747 278:38.508598101528484 279:44.400647606672635 281:13.071265162075672 284:9.462760708079877 288:2.1032777872395076 289:6.4213480222498545 290:21.931494335118295 291:0.8234889895195844 295:31.46993143663333 296:65.14271007448862 299:90.49054142950783 # αξονικός
1:165.80023066312143 81:176.22892646569875 250:232.19687895538183 # αζόλες
36:12.28577298941517 84:13.387707740289962 144:10.298773186213662 # bacillus
1:391.8391848717253 2:1241.0487187159797 3:9.363625928128563 4:0.666671984076919 5:1.1313630580505427 6:15.667667252226297 7:94.97703457989519 8:2152.3099253696246 9:2.1783025186978584 10:0.24428274707219855 11:7.780293906302969 12:320.1874766262574 13:48.35548705344911 14:610.6409849412947 15:0.734218045669227 16:15.61667279935215 17:769.4147454736535 18:94.19663658447523 19:139.90326537130088 20:9.797269341042064 21:65.39060566905512 22:29.080294364368868 23:6.555608551358467 24:20.68303899339212 25:0.1355546314448508 26:31.926104356150102 27:15.731585896019185 28:66.94633588357836 29:1209.1434694704528 30:326.3628427321102 31:0.2811176855961235 32:1040.8769294449507 34:36.1266831345926 35:6.415593530094459 36:487.2776891780536 37:13.664194022582736 38:5.497596191136668 39:373.88365255833173 40:61.65745405963928 41:12.804136651101475 42:4.7658750561458145 43:28.458929196077833 44:0.6551496072899223 45:4.802969858968936 46:53.454179851075374 48:10.959676738385344 49:0.005447164915672756 53:7.186940718396623 54:29.2688966446447 55:4.549664640369844 56:75.04517676082762 58:87.00050398379025 59:2.722169941734849 60:526.9439781201642 61:133.29626258548294 64:24.28241098622625 66:1.067472441079795 67:21.19972242006272 68:7.780985298951678 69:8.712448291764177 72:1134.4132092842465 74:421.60961486510234 75:483.3615838627664 76:252.04038445789132 77:11.611036651080646 79:95.50991912581202 80:535.3242853393217 81:499.67822832678524 82:5.61180386075939 83:4.0029757051066905 84:0.1419727131935338 87:60.99849799682319 89:499.7498939060322 91:43.82259357105086 92:0.12325672202810575 93:0.43844401345175305 94:811.0199406204176 95:1.1847009626846756 96:3.23838665544689 98:2.8548870365119945 100:18.148858952653935 101:53.853789725876815 103:4.6762023497667915 104:12.578265379006297 105:493.5803574187187 107:123.8334164611147 108:0.090743613980397 110:0.0012148323357510117 111:17.031436417252007 112:7.910029089977713 113:511.01984567952104 114:23.45294184044168 115:0.7663235587944186 116:15.982701359359762 117:16.78275906111391 118:13.712287320262948 119:3.6676710220443356 122:81.55447166376105 124:4.449753784343001 125:1.089766682955191 127:36.81726582073327 128:133.01300518334665 133:40.20749358234184 134:1.4664580677808183 135:1.8371827850545988 137:742.682212218644 139:33.95596697560996 140:14.19371626524381 141:0.020758210906969107 142:0.006395258450177278 143:855.1783794057535 144:113.14417711071165 153:0.315893004741033 154:45.254943256145665 157:9.844619186101482 158:10.294354624728493 159:0.30190142273319553 160:2.5305495875700443 162:1.5237990466667273 164:15.246704387886895 165:15.798541233172237 167:23.180515075724905 168:38.59623962114632 169:119.328063363319 170:1524.2340515719798 171:41.61585371047618 172:125.00010570043634 173:25.667642198690384 177:3.8217135007162404 178:548.254930383871 179:19.93654238349238 180:30.07179007078243 181:15.145369090126765 182:4.323206678004618 183:20.280688384527668 185:141.71690438840963 188:0.08451968015334504 190:2.5998200265565083 192:69.27748418403927 193:0.022525857853385563 194:1.4680508303234767 195:16.160687550081516 198:192.03353283410704 201:602.7060974125895 204:4.0566138070096605 206:616.5037055450465 209:10.367633939917853 210:18.18325693279047 211:41.295260789364235 212:18.438795344767616 213:56.28156568806566 215:2.4557433375188076 217:568.3302988465848 219:74.3386406892825 220:5.125432467019075 221:135.50255439256614 222:1.679436792091066 224:8.502540777607623 225:0.055932109633135205 229:7.986076799487355 230:25.284157857083112 232:15.090265831334841 235:23.396908734652843 236:0.12945362965882887 237:0.6276794441241081 239:479.9248859011021 240:21.581217366661843 241:15.54517579871478 243:0.1304347419350639 244:0.08673861323108717 245:593.8209799802618 246:7.843160070765846 247:50.88052565400017 249:36.964001570857235 250:0.016018232842753315 253:0.04749523522931691 255:9.354714207534466 256:8.724878366079965 257:0.822980399632254 258:20.812093898703726 260:496.7635902815703 262:7.931370523186276 264:13.426937478522037 266:0.18274771616678323 268:0.403311133952377 269:0.25723516385007256 270:61.0886071437431 272:788.4547958347741 274:2.8214714633491282 275:699.3612610606933 276:1.2807317175783177 281:0.2674522317806757 283:1.9493270183695988 284:1.9379538897429802 285:1.9925655646705267 288:1232.5397491366773 289:5.2772112797949005 290:27.308569343724272 298:773.5955922752979 299:266.17603967984513 301:27.12940881189797# βακτήριο
2:5.369300085254346 54:8.017609748311209 58:51.91105816363302 94:46.77808623464123 261:51.00946759409413 301:10.46610020716802# bacteroides
1:13.235867306039971 2:48.174231694910276 8:22.221162975228115 16:16.460902945857402 20:4.115055325124294 25:0.3489460124530647 27:4.338657329719335 29:11.472221434838243 39:7.9248974144076145 43:3.7840202082434304 46:17.991435590531122 68:7.477541222138243 74:5.585082807722358 75:16.0458156136314 76:7.585651589592257 77:34.675611850402525 82:21.175579653504176 96:12.485268229446637 116:8.79540782674678 127:12.266397021367958 144:3.8778334922865305 164:9.208755815073674 170:31.283609897860348 193:11.218324773447952 194:12.362583218272155 211:2.1354991429549437 213:39.97110504416657 217:18.635470049027923 224:3.400701915941499 236:3.594062344240682 239:6.731101904769108 261:2.728757993629688 268:8.407715903620117 299:27.50579582223391 # μπανάνα
1:15.050668622668766 15:49.95197747682771 16:1.6442099654317899 18:169.830984200755 24:11.90300097714122 25:48.484485978210735 26:360.1766697316171 27:119.60495404999587 35:3.8413129154503958 79:17.660318066346605 83:6.020654879472656 105:176.17890021241755 113:4.9849691092501285 115:74.65831716680127 139:10.873412304462304 160:6.108124985269358 217:11.176276010031101 288:4.4368941983540005 295:27.386437226060806 # βαρβιτουρικό
2:14.375633766432443 8:19.868502987966636 9:10.852536235993696 10:23.45704477519671 11:3.8022860426923413 16:4.811172835632522 20:0.36227710295620663 21:17.71017235452288 22:21.13573041698517 23:7.444721530318473 29:7.876788130385196 30:4.865063855716764 32:6.862350411269671 34:35.93934831160229 35:0.9793543078047106 37:0.8913298675404208 39:0.2928416546267577 42:3.2105807188713884 50:9.59240364183209 51:1.755676981605283 59:0.8505840616926398 72:22.98674033493779 74:0.8509616315567473 75:3.664108813254929 77:0.6893068994610353 79:12.73236911875451 84:9.439241572125368 91:15.380011260430297 92:1.6083940564538652 96:4.9316016259713695 112:7.852161026028488 119:0.9020613365107562 125:11.807912220123992 138:2.118698444418024 153:17.528139174918373 171:6.462171938566121 184:13.913298898297116 190:5.980918724038183 204:2.8347736103983987 208:2.109333281655742 212:6.3355027358751155 217:9.423441650410261 225:1.6965455326558825 236:14.178537718613827 237:44.14535314759719 239:33.59259483505198 247:1.784953967155192 248:2.2468416487639935 253:25.34998423921449 258:5.865387015449589 275:3.4452149446708904 279:4.397766959349418 281:7.511825004619702 284:1.6372434496781993 291:2.3121700648761365 297:46.97267807043981 # κύλινδρος
1:28.802161457683884 2:70.02145537912939 3:185.05897469836555 4:155.30545227053247 5:112.34196457618529 6:185.53358704909863 7:136.55432433476832 8:218.04143358273183 9:233.55265080903956 10:233.58055293633953 11:179.49883368279222 12:28.702409826747598 13:18.596531068198853 14:58.43904805864781 15:16.0441909212483 16:24.03210306546977 17:53.24149161538172 19:8.34386284412294 20:65.87152859359733 21:46.4000772173539 22:166.55857815536146 23:538.8428452529865 24:31.044144538330723 25:111.10786171211637 26:18.559024963432247 27:91.16102194091616 28:27.606558455697833 29:0.017055765494604056 30:24.766272833978096 31:50.64549006673325 32:334.26101437490274 34:120.60495503627294 35:0.19822131118167405 36:28.899782148022343 37:76.9101567027411 39:43.58467072273456 40:23.749795279112437 41:12.689229378782743 42:35.638463565831024 43:14.684715563061742 44:687.7108646836097 45:31.28144610158494 46:184.5595949611811 48:13.468734571507936 49:87.13322170613182 50:109.11698838801037 51:3.9058769178892763 52:24.25420765669633 53:10.667896429013036 54:111.09671324043386 55:17.006187323790755 56:4.193344877000578 57:725.4030455262074 58:1.1946348208768385 59:124.2849027077512 60:0.622509146452443 61:105.33027656020444 62:40.825766839884054 63:11.169331081767442 64:54.737870822158015 65:138.0187726603491 67:14.717047914532438 68:214.1294033116732 69:82.54101430952757 72:108.49651912820468 74:22.903222764990463 75:1.609066055637638 76:19.92005430298004 77:121.97503321365038 78:13.107429297915917 79:383.73034466818325 80:32.516060640182225 81:399.17268531532585 82:28.2248186989791 83:0.08717546562196918 84:3.327125472180562 85:1.1753689328219976 87:0.38056707352567626 89:2.6081380890532633 90:24.213984326278684 91:22.11760063858364 92:481.92862779703677 94:164.40630935105182 95:49.37147712617117 96:23.65132161442033 97:40.25698616970874 98:5.13047454939154 99:2.3677580166013663 100:0.689224820301259 101:15.300677001560612 103:63.415978590611665 104:2.8069802482012944 105:57.95376547373108 106:18.96127134761551 107:47.317354826737905 108:11.618999335373069 109:9.120138524722334 110:83.17350048540402 111:59.00096910512539 112:57.049054687047736 113:49.23557559724153 114:0.011039715563237433 116:8.495942812343516 117:420.27449206728284 118:0.0021312053548406488 119:16.450821971701096 120:0.4426141038306877 121:5.345246839915202 122:3.3771380805893307 123:19.58539295595237 124:1.5480661950778756 125:1.631641005665674 126:221.47868439456224 127:6.055272627185521 130:37.410920475577846 131:9.694854988990857 133:4.99674615190385 134:5.734893839773604 135:0.3892368738839984 137:0.7657613961470692 138:2.13591216948074 139:60.43800195480228 140:17.825615060521528 141:97.04630259581806 142:7.9023431559931945 143:23.64470978226157 144:1482.8512358966766 145:0.15024761459212824 147:26.74493537884933 148:0.6014829668940491 150:102.91134569480421 151:149.15904454272277 152:80.36514470900885 153:4.393590622985413 154:4.300562523487135 155:1.2315746076777498 156:0.9310551489577159 157:108.69919494524225 158:156.14003550674434 159:7.622467739257923 160:4.861612686687192 161:26.991735141137493 162:156.716507756391 163:2.821583578831457 164:0.6940769218911644 165:10.189609349642076 166:2.93178466925919 168:121.26442602030565 170:39.32815107853193 171:60.04597659470046 172:27.10266777846302 173:2.191956840539785E-5 175:7.199608024522844 176:2.9278660391798823 177:55.960016537599614 178:109.60625291481954 179:19.454534356867907 180:10.896642327292493 181:7.786600200249188 183:0.08810904216130848 184:69.0832712660826 185:0.07055929129322623 186:294.8531683636418 187:12.668391807857985 188:2.296097010278914 189:1.8583000106529285E-5 190:331.6110861110708 191:0.2762383003378949 192:34.34483898511723 193:57.76832927026747 194:29.10418341276109 195:69.18951704206115 196:28.325460032448692 198:10.633865590063763 199:50.84264759435179 200:221.86635703809307 201:46.62203087313912 202:0.14961858667384992 203:167.46405007502435 204:9.889413570310863 206:56.663345599237495 209:1.4648703809033508 210:41.80050006939231 211:4.713907164705055 212:6.9114232226855865 213:10.313191217091383 214:6.171939766627444 215:92.21869107372297 217:49.07820328391341 218:358.5578474777751 221:3.7802581456915196 222:1.9485548946143796 223:2.0012709170620973 224:35.18438394619724 225:1.9367003325434082 226:98.2176121951978 227:87.28814882009239 229:22.875072235191293 231:32.99012742783379 232:0.02569571353304414 233:4.1000356340142 234:235.34328861543057 235:0.08755260639671629 237:29.597433557902228 239:65.2510480133625 241:16.443476944942713 243:2.085450932219353 244:89.92194153174519 245:1602.1034935875366 246:9.84264884689802 247:0.0014660369678531555 248:6.486604807699115 249:78.4168658516228 250:0.05649572645765758 251:106.88593646396656 252:0.12190649455311277 253:3.598499673833091 254:0.7736784310597703 255:4.923312077270198 257:1.548199250677277 258:34.25803726820345 259:28.449802990178732 260:63.47968270063259 261:25.850452489849765 262:4.1000356340142 263:0.323761953609433 264:8.624106831525063 265:22.892555658710716 266:15.235580983670287 267:32.21620357436947 268:21.427705750917777 270:35.225858982950164 272:429.35040941689607 274:98.97155727505536 279:4.187471470793551 281:1.6567564299043052 283:53.83757262837123 284:5.032373293325925 285:4.77664169674469 287:8.694047633820604 288:5.593044745674792 290:0.2762383003378949 291:53.759405525572845 294:0.18964636562535356 295:456.90601642957375 296:1.232441903446165 297:1.1472501752056112 298:3.4386826213049244 299:12.088897380807012 300:8.60796101991461 301:0.10361813068709191# ανάλογα
41:17.642761329978036 104:18.548260390071537 124:18.508177187080314 138:8.056451709960712 218:32.976118262998305 276:8.645068155158038 287:9.947264686371016 # αποδέσμευση
8:2.806068685262716 11:4.800674592953745 26:5.736912829302915 29:9.840223740237638 40:13.722909431342922 42:4.451660556509088 43:10.388889217383797 58:15.481486801618887 64:4.727039540064433 89:4.983718352543475 133:7.329053692888994 156:6.502112965952269 162:105.38809244641696 213:19.754254384724923 253:6.358350980708071 257:5.315170412136464 # bayer
2:0.8983035420401626 8:21.997635560755693 9:11.920692396171395 11:19.127513622787834 13:34.36777135711611 15:0.720208826505979 16:8.938538366700318 20:15.248500476470147 22:13.351898328193224 27:3.1358121763934337 30:53.1699976435857 43:5.900864783510804 67:14.950078281893052 68:31.024768841042764 69:14.529742556701162 74:4.307082678750264 82:25.109515104617344 84:1.4977517950796038 87:1.9902406779110946 91:16.501333936227528 98:122.10592906064305 112:31.4399876049921 115:9.95025956080244 137:15.141062517066075 144:14.607222912980168 168:9.29617331513857 171:12.825755090359594 177:94.78989292358727 178:2.0188838230069983 179:73.54324065263765 188:30.55178970874831 189:36.848821118295376 191:16.603513901792198 193:288.48827392513874 201:2.217096542432655 215:3.1447864037422675 218:2.8018453693967507 226:11.912057909680325 237:6.25259568402589 239:15.980738069358887 241:4.159363756113129 242:11.70141573857529 249:9.14821493597783 253:2.32447277151707 258:6.403004708389248 261:2.0952271371486075 268:19.395197660563856 284:6.196219857581623 294:15.967829548182964 298:3.429241619862973 # βράδυ
2:4.629606280303996 5:8.623984911878802 25:36.37488491529939 28:44.609679549166465 39:13.016442572614745 42:8.27284431321933 50:17.785843554471498 64:532.2560721635252 72:8.836988158574345 94:24.551768712460678 175:15.185267902664632 194:10.15508527338779 199:13.920718780694532 213:179.9573436717017 # βενζοϊκό
111:8.55208293586783 224:9.739043418882495 # berkshire
5:11.518336451999524 8:10.36216841391717 10:0.7739763937587337 16:19.21565031669887 20:4.970866490534039 23:1.8843935231242313 25:0.6148016363988175 29:0.9803067805737739 30:1.0910858367363385 42:1.7010960881074764 43:39.63953146886466 44:1.3831275455071301 46:1.2232483072884197 49:3.149688858052267 74:6.487014006802076 75:24.649192244225052 76:2.956977148072567 77:1.7952691315002158 80:2.546219308264866 84:2.5182257042222296 96:2.5708696012268106 97:3.1753548630521773 111:2.7622018530037233 112:2.0127960008402455 124:9.00773500112288 162:2.548287472332997 179:15.870148429849591 180:3.9247007102394322 194:2.532842588174433 206:4.087118015444635 221:12.129658523782254 224:3.8618383434754677 232:4.035753000297248 237:8.544249995026142 244:7.371829223041781 248:3.6121545204305257 255:15.101474056855919 281:44.49674592096198 283:17.473211054805077 294:4.363394723004701 296:3.3611396465573455 # βερολίνο
2:2.5507355267496745 3:1.9064081944664104 16:2.653012934601701 22:1.0541997635077378 25:0.6418560544908092 27:5.283853344218932 29:8.493270756382381 39:20.550761654501883 51:3.1129655026706056 54:2.3269403795382684 58:3.425859603192803 63:28.815173507639827 64:18.157974192804623 94:50.19483686240378 102:55.133500679038754 103:45.200594375284524 112:91.53345391933 117:28.486925608289706 127:35.949967064367925 131:43.9915215273272 142:38.30689753628197 153:98.1574747494886 201:3.3489364399442114 204:4.284409936072331 210:2.5463435835734543 213:85.19247297366908 247:39.89998782749221 260:2.9812114308105695 268:16.562038388995298 284:65.77184217160281 # βήτα
2:48.80887637257267 10:0.27271477489881363 11:1.2688822237192763 13:8.175743803563321 16:0.05430645117520509 22:6.103784614385002 23:46.25619065663759 25:16.29857740229872 27:0.7763488927809614 29:14.453353898268329 30:6.3504235419186195 32:194.8704469726695 39:0.6037075087418676 43:6.673991430750187 44:91.23727938078966 46:3.181740504580239 64:85.42251531168935 72:9.250885960828558 75:20.17616559214521 81:9.193978961900358 82:7.0887636738209405 92:25.5389896984731 96:17.24171357928955 112:9.474951528320119 113:13.354300334717747 137:16.025043977475175 144:3.1834040112950235 154:3.29507843866094 159:2.9803404025145817 170:21.563303512275 186:14.207630584580258 194:17.07748945279845 201:13.591824193534599 208:7.820824203702146 211:30.592517450341752 213:8.132389804349604 217:5.881173879223639 224:15.31236503139949 239:23.59952880099919 258:2.2268357908310934 273:21.379031108138847 274:19.008001842859773 # άνυδρος
16:28.582234106084034 35:12.396188836747994 99:45.92881083177816 159:49.96741121095758 176:132.16673047879024 256:57.65311932582549 # βιοδιαθεσιμότητα
1:0.5830433850713115 2:74.44487809345817 3:3.9876348795213072 4:98.88401895163335 5:0.15704195598844503 6:18.137985178243408 7:14.738411918131 8:313.328417567385 9:1.4432919297825115 10:48.68520862257984 11:1.2463682921210273 12:43.2170265915968 13:37.61101785540864 14:3.6293372752682074 15:197.11963342320288 16:37.48866710608643 17:38.85757631768992 19:2.9112212352789757 20:13.738885394990008 21:4.560004021390278 22:10.225064863633017 23:8.478578429667614 24:8.719062510920432 25:189.51770509381672 27:107.32810994218146 28:493.29541587265044 29:55.639573019296556 30:130.44191360402758 31:36.88625277564487 32:27.99728871849997 33:31.816998123433706 34:147.7217683445798 35:5.345541710806777 36:125.90002657733973 37:94.04590292355597 39:0.5382299112713572 40:2.6876525060650955 41:1.4333946113358176 42:330.88510977539346 43:0.46851694205503963 44:0.20041976385221263 45:3.0453884701224547 46:51.502912618280995 47:3.7643702760052293 48:66.93101680316441 50:45.82940383079648 53:10.714915956975434 54:90.25111095822707 55:44.121330659746086 57:45.02843366625402 58:53.59800264283674 59:6.807643376182491 60:0.0012313168138836602 62:80.13192957968937 63:17.252194288769225 64:27.84266649049877 65:1.009365508155086 66:4.429631114571868 67:15.138321959096405 68:12.273139261409302 69:10.40214967614094 70:55.85018969128207 72:48.02685622169365 73:19.871624431125724 74:177.2292034546485 75:1.0968207049557217 76:24.092335211031404 77:5.623921828188855 78:4.66529682117874 79:12.433746518543675 80:157.51362433666898 81:70.3631384822503 82:145.04481494863032 83:7.997983642300117 84:12.962753895877373 87:48.72101276922161 89:3.2675462200547276 91:7.817769709859379 93:17.93868865762989 94:359.4001167626569 95:79.41357646375835 97:0.01213810536112144 99:13.368112246689643 100:17.73126384986733 101:81.28731198783944 102:5.63243701259743 103:18.961600625968853 104:78.75802024857116 106:90.0262227984553 107:26.72997355714654 108:0.367052437798713 110:13.38596998974195 111:3.211243039651032 113:22.379609849153034 116:5.6527689261511975 117:76.06454804518795 118:10.3369240300235 119:12.588436374129063 122:33.98744259854887 124:115.04085713220618 125:2.4011276258105485 126:83.99962794623839 127:19.73972761206498 129:3.7027240861027866 130:15.08754059377834 133:4.891815377997123 134:33.813123979095785 135:34.8437649854198 138:33.92385202479143 139:92.74611457458157 140:51.73420336320549 141:0.40492685350382374 143:49.2925031091674 144:142.7295230711158 150:12.079796249657972 153:121.24629021309627 154:20.42065293126272 156:12.52401926201022 158:182.9321856878161 159:1.3150367036368655 160:4.798616164787112 162:23.980196129247304 163:16.948590966037905 164:0.036843508223584814 165:42.976268666185874 168:77.84589438597119 170:40.35001851912297 171:3.4104631369966874E-4 172:3.9892866052082754 177:22.59002604133067 178:4.206238959148582 179:21.9309238792869 180:0.07828554551377463 181:2.097876279060368 186:8.677486971769685 188:11.537780122028359 190:6.936050446131698 193:9.811089585574843 194:16.43379451337341 196:0.6616144401853589 199:21.447482021620406 200:29.047797275377068 201:47.1300423300692 206:19.9680523632081 208:28.99509439990226 209:23.06748819357303 210:342.7678000478324 211:32.34268500913491 212:137.2207723534447 213:26.542433820263685 214:5.68965099172963 215:1.942555200923178 217:0.088623415281114 218:28.432683773404406 221:9.705716533821233 222:45.19997837279666 224:23.037701769585144 225:12.909076586100875 226:6.716337952801046 227:65.25907028483732 230:5.991046899530946 235:20.910332044831662 236:4.171253587920173 237:20.10833519193709 239:0.24395486229647953 240:111.434509933016 241:28.388220895884533 243:4.167169388447952 244:99.30516178723639 245:50.390887705461516 246:267.0252045889992 247:65.39279139095447 252:4.523832350731752 253:19.683512725674483 255:15.207446879602463 257:100.57788466782179 258:4.044757568362351 260:152.74768429383522 262:31.775806316863758 264:5.445503908841887 265:7.7617480641077155 266:3.2720803709681534 268:0.7521546033301553 269:2.294851983565876 270:84.49521035122902 272:48.319465554458375 273:25.58227400942612 274:3.155060108841783 276:0.10855976238539233 277:3.3816335741574384 279:32.03186244303824 280:1.3963838816971332 281:0.06366626979699602 283:31.186442844723892 284:1.7048669623650452 285:14.561132116288857 287:0.7383748289272096 288:8.050536116612351 289:16.192311898234113 291:1.1299228980861213 292:0.26825475706237 294:12.542862786060988 296:5.605976654412465E-5 297:4.906739928720812 298:28.60762346305351 299:2.4421604585445005 300:13.472207793843246 301:18.105271114743616# βιολογικός
25:40.4687541669941 29:53.715174100738 130:6.988394215068932 149:83.37402940467763 175:70.67521454147102 189:6.78080593606502 224:6.821382358630207 301:41.871300951778196# βιοδείκτης
2:22.5001820070096 6:12.467943848148282 10:66.83832002631438 17:4.931796961969593 23:5.797912803586885 25:6.2677598332785465 27:4.7922662637413564 28:13.43476922878995 29:42.180574804872904 32:42.98366396682174 33:18.73138589585755 36:70.64852831690627 44:14.472109088994568 46:4.319371570873226 47:22.164302641684184 72:1.7528238052740401 76:14.481469894777163 96:50.98869901423819 112:11.401151004173741 116:16.336436477334654 144:19.244732503237376 150:18.575072036961423 153:202.55143496587826 168:18.339388849513863 183:47.65412515307044 213:15.548518144659633 217:19.65688401429098 218:72.71741803328402 239:13.16175224058846 246:33.480594803939404 272:17.12598026069728 295:21.073129062085886 300:19.504001157642104 # πρωτεάση
3:72.03280608699899 7:246.62221273259448 8:45.40981870379249 18:90.04645209848742 20:56.76377817027184 24:62.68999864357486 32:20.37090283609154 37:64.76789554528473 39:24.700269275660972 41:72.28914750707435 43:1.8774284360166935 46:6.3196729638195785 56:38.18003807546476 73:44.28697400853557 125:56.21181447107786 133:136.6660142560207 137:96.59180328160949 142:64.59837873180548 174:5.660378605092545 179:4.005594093187662 180:83.26759849439426 187:39.53640489058157 203:101.33246042930493 218:12.285363680521192 242:37.42026361702165 297:13.170752161393986 # επανεμφάνιση
2:3.95740040598951 4:6.134537204486135 8:13.784935830286928 10:15.66654156991529 17:12.906708227525039 27:2.1843341692739155 29:16.83737811078026 30:31.065535485359923 36:2.84008017923172 39:1.9474621262075316 54:23.23281375032572 59:37.89344331770361 65:28.879909033327618 72:21.656288985721602 74:2.808255320347042 75:21.59337979161134 79:14.878855152450782 144:81.98639128739023 213:2.378791622380687 232:51.24207755696696 243:4.939076662886173 257:3.2878599653396745 258:142.25537665839428 # ωοτόκος
2:7.216769808505372 11:52.60042715696392 13:2.111618434504689 16:0.7326620151579137 22:15.796003178990121 25:8.468224184992817 30:5.458974086672884 32:19.21638023151138 36:7.6682891090981125 37:7.715581541714978 43:94.64202371052356 72:2.4541781129410225 74:7.6017269303242605 77:7.128858612749795 84:8.731256986051083 96:15.66182663649704 177:16.414746667753764 211:23.160291644844783 226:42.89140094104108 227:23.626918360413057 258:3.5898725454133538 284:9.633742028662418 285:17.90406476020628 # μπισκότο
1:22.84679476397671 3:2.178253222252033 4:27.982433573707986 5:6.830553937295379 8:7.202492449674712 9:31.787388290293862 13:31.763693166493198 16:21.32127731358117 21:145.61845543426202 25:29.66227636900369 26:15.875163418016918 35:2.4841206098291484 36:2.3494512161853844 37:2.371300640703254 81:2.2383813345666015 82:330.2223010614388 85:39.71860273450753 98:43.376792910212764 105:22.891075132545673 113:42.68750213095834 147:4.901015763147468 159:46.50889333458886 162:8.35936399287003 165:5.239692102241079 170:3.9363843364151525 173:23.12007311193453 176:402.55150782514556 188:48.490246106004506 194:8.326093461429162 195:143.68923049162828 198:46.74252071472392 249:4.758310365509151 256:91.23654324603814 293:24.153372048615495 295:65.57777376787163 # ενδοφλεβίως
1:15.496787754396285 9:2.1703761657512937 10:5.012500183610819 11:6.2749366565000315 19:5.737442779139018 25:2.0389710537453505 27:48.01567931376102 29:128.79107667906285 30:22.508180894829675 34:0.162048023605007 36:20.25764530071609 39:23.774450668814303 40:23.781702980515377 41:31.437688241447347 46:264.1626452771493 52:47.58906115400995 59:20.058137846255065 62:54.13691195102632 64:30.503007392966563 65:16.92944874762655 70:149.48254536672198 87:4.856639592448995 89:3.1526031949300095 90:7.25007954570187 106:31.19007009142192 108:238.06466925522005 114:24.113971588315472 117:36.101252881470145 120:11.835201447168629 125:28.25438970733527 126:83.64681813880041 135:65.33671965098375 137:6.856451265510047 158:9.912938263121731 162:12.672702047962906 170:16.9636664381981 183:61.91859118330725 196:23.353936094086663 205:133.7257452687807 209:52.728963058514154 213:8.708115406364383 225:39.83637480485592 229:93.18384295779742 236:6.788405131421856 240:3.605251655404083 251:31.547745338089577 253:43.363384586105184 258:4.815967455914097 283:11.364982617955318 # ουροδόχος
1:0.01254297117024962 2:5.91802631101633 6:1.9935708176633242 8:41.47614397704911 9:8.758323004638495 10:9.56384464692608 11:23.78000565989608 12:2.5952303026003696 13:98.29949378452147 15:0.9011473330807854 16:14.137399724165993 17:8.090349376454174 20:4.459007496215268 22:15.007597870797307 23:0.051998305685245556 25:63.97768632472202 27:36.94741457322881 29:11.252556362724418 30:3.556560860257448 32:9.158457467935824 35:4.361342323605618 36:0.09602701260331661 37:1.5575779791942468 39:33.90069405202865 40:2.3909266118096153 43:6.502315693133716 44:4.66179868978651 46:48.6686904668582 49:39.728274065985076 57:3.386811362385169 58:0.8443221173392028 62:0.5824128729186211 65:0.98955496857132 68:15.24739524105297 74:1.4804052649327046 75:6.7692760783237675 76:44.162193359594916 77:3.366417310614464 80:0.31800506356321934 81:1.3643511112367361 82:0.650763408366807 84:2.2927223520318276 87:0.6239269480991059 89:46.930522131304414 91:2.543311228634413 92:10.581471225561971 95:40.556869095465466 96:5.480422829401267 97:3.4179713347133074 99:6.909094618126461 101:24.958165819194683 104:0.7201218251299224 108:6.543136001468346 110:4.389316690722712 115:6.42988868080529 116:0.9603101081367632 117:2.3792742549837573 126:36.07121133327634 127:5.2915364190327 139:12.582098085429703 144:20.838340803921085 151:11.276171260751576 155:5.678216517742202 159:46.080348723500556 163:16.30804487033347 164:25.46685891539767 167:21.809111568597757 168:16.061836932265162 170:4.16363097448945 177:14.723240236819906 178:6.954263545506085 179:0.7016674099816131 189:1.1723974022160748 193:46.4919284303582 194:2.3168538014461766 200:3.940203803707126 201:3.6518695918629396 204:1.5075265022485362 209:1.7657228881930649 211:2.368840537399579 213:0.004392226405279132 214:6.15705459084554 217:5.319592412814439 222:1.3101759053367907 223:8.997452295137913 226:11.136131068426167 227:49.46135336580887 232:1.340412511872755 239:34.008568567584405 243:5.019162322768149 245:20.534714643788163 253:3.85787341881859 256:2.4295644044994096 258:6.805429790216486 261:3.4188670781282866 274:19.155484281645766 279:15.056987452061126 284:10.710056497283299 295:2.22305101524364 296:17.545919549392487 298:6.0051267954222824 # βλαστός
1:3.8359299390235173 2:15.185325241588167 8:16.386852766707158 10:5.825216019041321 16:0.12174331859220613 21:116.37936012814437 24:7.037389809551543 25:39.313757003011645 27:8.221623726212627 30:0.6522218395005879 34:0.9337847695195552 37:10.33100841353999 39:3.587229211110751 43:16.9409843807109 50:11.992873507808294 62:7.354361073011641 75:5.127341869826327 81:15.38686346612035 91:6.673560921545931 96:63.944013845839294 110:3.1027573846305856 111:12.615798733388873 112:1.4757657300524578 113:21.05890582286673 126:2.855249086504574 127:6.329342264355426 133:3.7235497347661117 144:3.5992095216135556 166:93.97443849695864 167:3.5856449491942692 168:29.787425479538296 194:1.9638227016427148 197:3.859499953226122 199:10.031672919189491 200:2.8622446766725576 206:3.466182934890722 213:1.104767521498193 215:43.10003418690477 217:1.9451603825327937 221:4.071495315616207 225:13.386948428787935 226:2.454879854115618 236:3.4379719131533584 237:2.3777583180053763 243:90.08867847665132 253:2.817870416198484 260:2.3526115853799086 264:10.556130505509014 272:8.98942164904095 289:4.5045019142104605 292:6.986268483117869 294:17.612561875519976 # αναλυτής
1:47.085430453298265 2:26.894115774594447 5:0.732190337071456 7:89.96644144789211 10:10.450753440013838 11:48.93289595310701 12:80.6911725748238 15:0.5444633549014987 16:0.0030695419774134204 21:77.8969294888134 22:146.08191698480476 23:0.757153096957219 26:16.1123842271671 27:42.166926855191406 28:34.23524956973056 29:20.753050401315353 32:0.6199077240762151 34:2.649472919276548 36:17.922866371475187 37:36.12338142700782 41:5.371608427862253 42:16.053877334848433 43:0.2712116728408715 44:0.3969212601919106 45:150.91948757521115 48:2.481939524546003 54:1.0793679980056052 55:157.5535768741354 62:10.927465462086479 64:3.6758114901424648 65:33.59253019624779 70:1.8550839523458111 74:0.8509616315567473 76:1.6536866877043368 78:21.9794689648071 80:9.526500236866783 82:170.2824668613519 84:1.2725176935020968 89:8.321490054090528 90:22.123068527891515 91:15.380011260430297 105:42.87069817059315 124:1.8596758261621686 127:1.2596532889876717 144:0.2961203839534847 148:60.9209125500058 156:2.1970334156850915 162:9.532944601965678 163:144.9442146576475 166:84.35857041793594 171:72.17410706522496 179:1.851878792915609 181:8.557923820187067 187:104.74476928258633 191:3.148649158939278 198:88.57588661848 199:14.940657473344084 218:60.96229498257149 220:90.00118891326495 225:16.79632309208903 234:53.86235132094878 249:2.9905484100531674 250:27.55259379891412 251:13.427020776433476 253:2.072467730198735 257:9.249793026370966 268:6.490103674130531 278:4.769381663923394 283:2.3159543774173867 288:1.4409677744734841 300:3.1412252601059785 # αποκλεισμός
5:58.72351967029598 13:417.1634263620298 15:1.989141627252999 19:75.48213770931746 22:1.3734450184162559 24:68.91033580695178 36:35.38550354827687 64:146.59963582123584 75:59.56867111564672 76:3.395191674430983 150:192.69554322372053 285:10.093386419487032 291:4.133768878854614 # έφοδος
2:0.4056804524876788 6:43.14923892404023 9:1.6971132220426026 10:17.756760511602415 13:5.799951635272336 15:1.6712567212736733 16:10.134633789474774 22:1.0871730446567767 25:27.757273091156467 30:1.157242611424034 31:120.74089849057124 32:5.984370838334056 37:2.1335805147396525 40:2.658823901887932 43:1.2501730517898957 57:31.91356523703837 62:23.04279284800904 63:8.00786489033695 72:2.0211533869459286 79:6.756736138914077 101:74.22182783970575 106:3.840529505581763 110:34.87651371881392 115:30.616120261004593 117:28.718594998169735 127:7.7366526371609625 142:91.50991634240307 144:1.2923814867004975 147:39.217402228400694 150:4.3501535708181915 157:4.149422425564489 162:14.108043371169686 163:11.593406326625415 167:4.296254964542033 173:5.244515936551166 174:4.888522696859749 177:8.370785508367192 188:4.231489804734857 213:5.770737140001527 222:27.27377843366259 225:3.0887160988576037 226:3.130169918267232 244:7.5446335696986875 251:3.898337908298546 285:3.347797470617839 297:28.759852677811978 299:12.140920354997002 301:12.010082206261243# επαναληπτικός
16:2.7593539365188176 20:10.984000830700344 32:4.553862926885327 41:5.785850668217253 43:3.9141507585951847 64:154.51066449658944 194:13.837011400788759 213:4.440875738086034 217:5.479411385768449 239:5.516697449416683 244:33.10346847202017 276:17.06327993664836 # βορικό
5:49.2571913921166 15:19.111247235357776 39:17.659620909108373 40:54.30506089773049 41:33.503607445331234 49:24.43201188105482 51:69.73676457336718 99:136.47285786696946 109:110.5414095685759 110:61.744487391563446 150:65.2113434449662 158:24.61168139888033 250:73.69083895807374 283:26.159608951998816 # βραδυκαρδία
12:44.35692180985737 286:37.582579206901535 # βραδυκινησία
1:2.8906524646981704 2:55.12073238965331 3:101.30530012164492 4:13.045169563088018 5:44.82296805290341 6:49.792935575646446 8:0.8573309276270195 9:4.346730284212104 10:3.7523514620041234 12:0.19431941005253386 13:19.334449082812768 14:45.21888706651012 15:55.723842899455796 16:22.7610355767751 17:30.447346280463346 20:13.04142701160744 21:31.471557151603594 22:385.90765578054055 23:5.750482223387644 25:41.32676357942073 26:8.335762069422287 27:81.30482105398436 28:13.26532192982907 29:24.026533996723394 30:6.307517501028799 31:59.246349015146045 32:1.5701584688154278 34:47.173422162843174 35:0.3909087680927983 36:24.62457430568127 37:0.8026248401298843 39:1.230007973379727 41:0.2011571341519962 42:37.91420676254211 43:48.7260780865231 44:2.218192290577393 45:103.83509896128541 46:49.849491716693805 48:0.04587630872183398 50:0.9329769980870692 51:0.40862791388450914 55:14.031024968103976 56:8.654665599350079 57:1.9903144520299552 58:4.889753346944285 59:75.43377316153533 60:7.517428051650644 62:12.400496078979227 64:50.79710639615933 66:4.242699848700962 69:3.5970332375253347 72:34.49825810677565 74:14.411507729299975 75:0.9905458793681706 76:3.5703788854315754 77:21.564755010914983 79:0.016499314687928923 80:0.07260233808924746 81:19.88973286752052 82:0.43543684352933226 83:15.812007298774187 87:1.8024166203027872 88:74.04343666643304 89:19.145823059259005 91:13.537406699920815 92:8.661268332159965 94:5.330429748794172 95:26.093883872267167 96:227.83416019643244 97:4.2329267385332905 100:0.024424709853625246 102:8.03065232892139 103:72.99803020717475 106:26.260805125886154 108:0.3098402865213063 110:25.9199243396982 111:3.004585853082768 112:48.041806440569296 113:26.02795863807726 116:15.892595960526952 117:2.4745960149590087 118:13.87428157702255 119:0.012587521726110747 124:0.5112921419517221 125:0.00823931210660895 126:5.136829771892611 127:2.2952042458745425 132:3.6467556562634234 133:21.20856199278536 137:0.10483557792497936 138:507.6607726307581 139:37.24498069586868 140:8.916243221558947 141:123.21599219654739 143:0.04699942261722516 144:11.846303847064705 145:75.04215669016403 147:17.617072191195142 148:31.046229378855266 151:0.2967077985419091 152:3.002469423799377 153:251.32851051122051 154:19.91212763479825 156:2.8329304118667737 157:56.681668886845614 158:0.5275093180079065 159:65.12368437617464 162:27.136484475889898 167:4.352875308005969 168:71.0766010128319 170:0.9317224486248852 171:10.946607169874834 173:15.887819921578483 174:19.05710581090556 175:61.970344025033626 176:53.05236332925849 177:3.1150795992625637 178:43.08851022134832 179:4.243931010279381 180:14.1255243774124 181:1.985178966379386 182:1.865435971290285 183:0.30413262175003186 186:8.836512744687054E-4 187:86.72956704034551 188:184.04032689031717 189:3.4324099194745155 190:6.629568999209219 191:13.150385684902936 194:35.239333938662 195:12.073153571148437 200:15.402261857422728 204:15.88996404399685 206:4.056696493555977 208:2.6243345075526263 210:0.8399122869108827 211:0.08004535681354755 212:115.45839156579703 213:55.96200237162534 214:9.275616094351806 215:66.09633415819133 217:2.321776560970523 218:18.408023654522864 220:38.18372674010207 222:23.499853245248747 223:69.87898681481457 225:19.81737738769849 226:0.051474125380435234 232:3.9333299863993867 235:0.1495021306902849 236:10.801207887819551 237:0.07544802233104078 239:39.817203101895025 241:3.4645682807317106 243:56.59902421224659 244:6.19921451827428 245:3.742129499164246 246:0.026129032574994188 247:0.4367026192088797 248:12.409946083005103 249:21.583924510610245 251:3.4069071228415377 253:42.49607778358642 256:16.60218762764584 257:0.04087670476333625 258:0.05299260404117424 260:0.08438388873690862 261:4.234496942925352 262:1.0564630884564312 264:0.2889005251398242 267:109.30461697696116 268:0.6744379183605578 269:2.142471511684456 270:8.789249270368392 271:39.526201532612 272:3.3698718781645263 274:3.0282664219520194 275:14.594263595100331 276:56.213026499598556 277:3.252549038557512 278:9.776276948853384 281:6.487999003140964 283:3.1207849038388025 284:3.515331280875704 285:2.204259096518153 286:0.40052280979860333 288:0.1859788377269706 291:16.79998068977977 293:123.88331011776678 294:821.7757144176536 295:26.101126007185933 296:2.4080043745170694 298:2.2658699894175576 300:2.2390021475653046 # βοήθεια
1:252.2054164484333 2:26.477530543469452 4:171.55901032036172 5:4.321443867605126 6:42.4663289731976 7:31.226970906940952 8:68.36888586761899 9:102.25532263197776 11:39.43814744518167 13:23.530778664177575 21:101.36074371248993 24:1.9494662994019591 27:34.02186452710651 29:13.950367940040344 32:0.9306003283462597 35:158.51003667746446 37:1.2354608550019803 38:37.30465127050026 41:6.251654619930888 46:10.748096713283642 48:8.428009775576337 52:38.65176478433069 53:367.61227610537287 57:6.994478408130168 59:4.636770584817528 64:19.68156620467066 65:2.644661726003849 76:6.586560512148784 78:40.71737973345546 84:1.6496056351820854 90:3.3282847729718257 96:1.6976307202910064 98:7.360492583030071 100:449.69017594950316 117:5.798740316819246 119:1.2473057982038516 127:1.6358129737188907 137:57.576762752222336 138:7.633283355306467 155:16.669392829839886 158:2.286556228495021 164:54.660947473659924 166:41.558476225291514 178:33.37104069787033 187:5.194313016963108 190:6.875305330960373 191:3.597719217616288 201:34.737183132588 210:29.561186195603362 224:22.25397029783692 225:2.099216209883933 226:6.768689527975586 233:20.98433785307412 234:80.46868897726667 236:3.100419626767778 242:20.53581116440517 249:60.17773032503127 250:163.62102959086138 252:12.462773550412656 254:66.2909971479659 262:4.827477122917285 283:21.528241726163827 284:2.036839649392021 285:143.98774361185772 293:11.705679691731932 298:3.6074984481884753 # αιφνίδιος
2:16.31897711486903 3:8.247324599982376 9:12.01055100963606 10:16.16842548681097 19:7.411251146744982 20:10.654101765826962 22:2.3310335024546815 27:11.124250261805235 30:18.69593110052774 31:184.42966338179656 34:3.144817606014235 39:137.08976383664043 40:29.04463796568818 46:2.7476534210744563 49:48.260831613762086 57:40.41012784411865 58:34.22931468294026 62:80.32155020040412 70:298.6016337603177 76:17.819212715486444 92:17.602571920873118 94:26.756030947703113 97:6.7194233012627365 98:19.42035049446196 101:69.25787670241428 108:1.906366968098916 110:2.621834574670416 112:45.11473772768465 119:14.002111124369922 133:58.35944516349774 137:8.56729471306735 139:27.725454586257637 150:57.63906549009996 156:51.73553314569004 162:5.452249657981944 163:242.1044271484567 165:3.744992037107696 166:23.789642109295432 168:1.2506635383554021 175:10.233238128446555 179:129.41271268851293 194:42.90145783384005 197:59.50611721617161 198:48.81931287972917 204:39.60337131191945 212:12.699024907616066 232:8.451977507446031 235:3.111339373139362 253:26.91346636656414 258:18.173383547046047 261:32.90674558571502 265:3.046126818065873 268:58.41102833269049 277:55.33075906322231 285:49.23241734816836 288:1.6930952378914557 # θηλάζω
1:0.01638863002436601 2:43.83456706336205 3:28.227996804502563 4:171.17213637389747 5:231.1241977143611 7:202.1413268464011 8:0.006777962967871759 9:75.08007993904833 10:171.7878193886187 11:0.1522378491077753 12:2.740512829672822 13:90.7828407191119 15:14.300239047906736 16:35.17056453873001 20:28.525777126792082 21:190.5688648750154 22:206.26999964384487 23:16.876395806040552 24:16.70241619174651 25:243.60557006717067 27:1.4533186702254337 29:1.5209950365237594 30:31.877036126101274 31:2.469230019222631 33:51.63451253667286 35:12.137062781016914 36:39.25083735028269 37:49.13795517721081 38:83.8285016085521 39:5.982855460639445 40:0.0011059065746243132 41:29.74928794762266 43:45.57713555004495 45:95.19044087273292 46:10.932557346175233 50:2.4435764576210066 51:18.246841257906517 54:9.59272078193939 55:155.38050149429938 59:1.2893608157195033 60:103.46174655383797 62:53.40763824155608 66:6.429737370502713 70:1.4604404581100665 72:57.02243525707009 74:138.7061501518014 75:17.294587005526072 76:17.466814916644893 79:5.545826537692143 80:2.3968228553256665 81:42.20373720214749 84:0.004535414605528563 85:3.301553016165113 86:29.468136357674013 87:18.182099162090427 89:19.368788192103672 90:26.64339127915456 91:71.08994910712265 93:49.52874444782694 96:172.93297503936265 97:18.953953313386627 100:28.150532213727278 102:0.0064981008528216 106:224.50919826714707 108:52.68995211669742 109:3.8054264483297207 110:22.651538582762722 112:0.14600641398246145 115:43.18648617079759 118:9.528883641653755 122:114.43920973272667 124:7.016022976510793 127:14.396809750434713 130:24.76220248348027 131:151.43909707532538 133:0.6404608912220294 134:86.09840248351998 135:6.150802416402203 137:0.48588510425401304 139:13.55039857787014 140:22.097518032263455 143:2.481483055680878 144:8.3515214154367 146:28.818294724560054 148:4.334936773544871 152:31.89802298839795 153:87.29027949123632 157:19.738324320139522 158:107.96115287335269 159:0.3433323451435815 162:46.84762757480105 165:24.56509071631699 167:107.59004420121956 171:83.81823596448454 173:26.172040350830574 174:24.07081637871508 175:73.30824431492357 180:18.934029960337195 181:119.07618893039805 183:7.618620761042498 184:54.196794384850676 188:49.75489566245325 190:3.6835195795637334 195:9.925040431944545 196:20.11627026650307 197:27.983913024748002 200:11.949609825002224 202:95.66432238371037 203:190.10226305180035 205:35.47282984906709 206:0.48245109677852227 207:6.101468246985877 210:22.473200063217778 214:29.189425605001 218:2.5716998793807386 221:29.476427035495462 222:41.91424658041408 224:59.282620236052395 225:6.372850213770379 234:7.882432747750149 237:17.53049133339371 238:25.61126002743948 240:5.50364362518209 241:103.51586202856917 244:44.86770047038638 247:6.721268895913717 248:2.0815228124106637 250:91.0469562857176 253:0.16203540795704874 254:32.555601948580254 256:9.596669185131617 258:18.037805802975807 260:21.738327515653577 266:4.632780782706762 268:20.180881310034483 269:29.015992996417882 273:1.7581785646715988 276:10.08549600312196 277:32.96242862171947 281:0.3628526111465788 283:8.820423825421928 285:0.10680441012370682 288:115.88515185355477 292:0.010132700706538048 293:10.128528240036463 299:538.0141695808537 300:54.41950938940701 # δοκιμασία
1:131.4244275964555 2:112.06339848433483 3:13.589550239700928 4:287.67868589563636 5:71.78968550356655 6:222.96239299307464 7:0.022338722458012696 8:33.34634669598835 9:61.26174646851654 10:61.29493296394868 11:167.56238131558038 12:33.85187459805148 13:0.22381176994549318 15:184.79519870124253 16:141.4020003067313 19:0.06565822215114102 20:2.9580311647162163 22:53.69733620284072 23:44.28409724015321 25:58.889681398605624 27:169.87712272823947 29:0.0836514701478922 30:0.8775931923715533 31:264.4292123225212 32:25.29037953571568 34:7.355437985910051 35:16.13640725836936 36:56.39890202878327 37:34.15784751468961 38:34.97716748043113 39:120.93859420017675 40:395.86899013976273 41:113.78208782999452 42:82.68410053656245 43:0.30539516074803985 44:0.052273538998249616 45:55.99924393765367 46:1.6931969690622872 48:25.85668187186268 49:39.298100766630036 50:9.055637919478512 52:175.6411227682412 53:22.667196538186143 54:61.54905537605119 56:3.868910979931013 57:20.35558484144678 58:22.105539933189768 59:37.6282085809169 60:0.022985652064966562 62:225.33849574134862 63:223.23050566223836 64:24.59904855061744 65:14.640568170175664 66:13.30677798455463 67:2.0998632492057157 68:7.589844200050631 70:39.694377615481656 72:8.360640736056009 75:17.39236848378015 76:41.97252097533257 77:2.839317546201452E-4 78:13.753584307213597 79:2.1528911606831818 80:61.412879975944186 81:45.05966938094827 82:0.8611439057562749 83:65.21577779164268 84:8.794464911798132 85:19.153085428646712 86:51.34319409403383 87:101.7406158757654 88:199.6987146229493 89:63.99436375104087 90:0.3715120950117536 91:12.956943822422932 92:51.65058055555752 96:19.65400708300361 97:12.36228491204144 100:7.584535434298829 101:10.288667967538947 104:3.002245413814962 105:17.669283498538658 106:1.6980592030329713 107:3.8122872408491117 108:0.6916485039879107 110:7.463282478109339 111:0.5054024728938058 112:0.6990818934372319 115:21.656820233424156 117:23.667275017614685 119:30.203574004268944 124:34.66734019462321 125:87.6783821411715 127:0.28518070924388417 129:36.11916720947333 130:0.2414416763160449 131:67.95185464550747 132:19.40948390299506 133:404.51282479262153 134:10.069086371924422 140:62.84080401389409 142:6.005841876814226 143:11.941288558990438 145:36.20906285937365 147:153.28136985415694 148:54.316194632283334 150:2.453974733021385 151:303.225895169251 155:250.80916431260647 158:56.257238181091196 159:78.73137767798295 166:0.4245801412021818 170:14.687810543094114 171:82.53359332815752 173:36.019219342068965 174:33.20567521532652 175:60.705606117068044 177:55.3025019440326 178:15.73878451562954 179:39.651330894618205 181:9.90794590257577 182:5.723843192042872 184:0.21983363352632196 186:140.48384061444975 187:1.6973211553155385 188:5.295038431243747 190:5.3470517062085685 191:20.300101814062312 192:1.381231655144987 193:309.70769466739404 199:29.329845860272012 200:32.54246661130988 201:52.13441552537913 203:6.348646785392929 204:46.26497503052214 206:38.69760395635305 207:10.206133689619048 208:0.05221286190402862 211:9.038924325831797 212:40.83998492781304 215:9.51904777541799 221:3.1610176456743795 222:49.544830372347974 223:1.644341818678644 225:132.93465418631033 226:19.4990133417581 228:15.5840308618553 232:0.24761668844563867 233:21.283605996063677 234:49.79815970858379 236:17.341905532558037 237:0.0010449898872934146 241:8.491857004417978 243:12.804951986425293 244:8.242052687770887 245:12.333340532454306 248:0.09107454851298942 250:1.2452639417891513 251:20.543087686796827 256:1.0060330669881201 257:22.554800982979078 258:0.7915389002059281 260:92.59754763202407 262:41.347801287358045 263:1.8459129324279075 264:25.675670821093497 265:0.3049619987074266 267:179.80892337704773 268:157.6223104944838 269:12.682643736415388 271:2.1512592048513337 272:59.09270470745034 277:64.11690464271473 278:30.115841514459007 284:14.71858082434928 285:1.0502633428860633 286:87.90040182310192 287:24.470124439994763 288:0.031301057250541636 290:25.706107816217536 291:15.204722716625392 292:10.411943504535738 293:1.1429376571007288 294:0.40786481913783773 296:9.611097709917875 297:0.40363617709769556 298:6.443246566378307 300:10.541188915403687 # δυσκολία
87:69.39495008229896 91:67.21665926259008 267:82.63499636495872 # λαχάνιασμα
37:4.203462215856562 62:5.233600700157049 74:27.835222262883153 84:20.817969571733098 100:6.026648396885105 144:3.2263804647203655 163:16.12495903695597 183:6.906821273440164 288:21.47290705491789 # όρνιθα
1:9.09831836432958 2:5.147070616848683 9:10.13049044793127 15:10.041552864812006 16:9.056507859819636 20:4.59870453209998 22:201.70779686866152 25:2.8729866000460422 29:7.795789594127838 32:1.5326600451121508 37:71.14879954490522 38:123.3124494913893 39:4.343081913827489 40:7.321488482921718 42:50.69161475274333 43:1.02999773157089 48:34.134644295896486 54:25.63309270662251 74:1.8283664731176703 83:45.45824143285082 91:13.614248950928134 92:21.44124806627478 98:3.1429567942042222 110:9.691070463312661 112:1.8361300697333518 114:5.148529187334552 143:25.527002870757943 155:110.52390946753799 163:4.150394329912345 170:9.435954982008598 178:8.403509692325255 179:2.9852671359834195 181:110.32056651107351 209:4.346492651160434 229:107.38369926943744 236:26.30789808674366 240:13.568778470571843 261:15.23631274565004 266:4.933608542120056 275:140.44884137192116 284:8.080306752748886 286:81.0187194161414 301:4.353077167818313# εύθραυστος
2:4.552368568089119 5:5.319940868993981 8:22.454143307370206 10:0.5000428306816754 13:9.433404817461485 16:26.540241530881715 22:3.475653562421593 23:1.5143146453303191 25:18.84394556207029 27:1.0889689834132557 29:3.378161873150742 30:17.313827991581498 32:9.713590378345799 34:13.777438214032184 36:1.657076215803009 37:1.677282083861031 40:33.41481972720247 41:7.310192803784447 42:15.12519515502187 44:1.0451656671716105 50:2.1686624257563274 66:3.731204182183866 68:2.4960829024432614 72:10.531802420058922 75:58.71524952574128 79:16.722073991951184 81:16.16375367569608 87:7.8703746958988 96:6.846990333121169 112:5.665787387710721 127:40.58207801263573 130:9.842159105587488 151:46.18012718195267 158:37.50007854838778 177:7.3278390863014895 190:2.685307390787174 200:15.434363015577407 213:1.2534517247968082 217:6.7258927995498405 248:9.004050522282595 253:8.613661924968723 257:2.062574561262312 259:53.19167430292077 260:13.7694114954455 288:7.147244498977767 289:4.699440929981048 293:12.827494351016494 # κάρτα
1:19.653597516019694 2:21.609948007126366 3:5.005692575125334 4:24.767373674333513 8:92.57696703257676 9:74.81001735348897 10:57.178145904388096 11:3.736069227011101 12:2.469597028918788 13:133.0492470393716 14:119.46391468471376 15:65.26884193637494 16:141.46299330964717 17:38.797251522755666 19:18.8162106846708 20:42.33218490573907 22:196.20966933247405 23:0.059257127566742 25:82.46674523718636 27:86.21643828244261 29:4.580473373223308 30:57.73151569186541 32:63.87251869267533 34:219.8899996012077 35:21.201118468601937 36:16.53469374468822 37:0.9630209863290791 39:128.26421826941765 40:42.71365680339587 41:37.02640588467663 42:81.83879430096324 43:56.87305419804688 44:934.4306355824752 46:228.15817601998782 49:37.2336577485648 50:4.018459381017875 51:0.3017812782431981 54:30.031426687256744 56:23.51861453659316 57:200.65312385824285 58:2.1729839772411044 59:37.32468150596464 61:28.721998976619975 62:14.967789258484975 63:15.564164272356619 64:18.589450177251887 65:8.097185484530089 66:3.9059135950155386 67:37.6437968151415 68:47.990459629416826 69:58.0726884215636 71:34.199932601208396 74:0.07693732667788865 75:21.736435715038223 76:1.3606439206220269 77:26.591041368824 78:4.133883681552171 79:16.6958382741073 80:143.5430021635046 81:0.12108746280451911 84:2.001345895945253 87:11.962588034002943 89:28.28637532494386 91:9.555568520225275 92:0.18912396279991875 94:109.38133859470874 95:48.21913526467395 96:25.87809856601028 97:57.541838200082125 98:13.696292898349128 99:15.547956145462452 101:134.28041734593472 102:0.2230430447223887 103:9.631873555692653 104:0.04505574042990584 106:34.666390595804664 108:22.035507733105494 110:8.66694521222324 111:203.64049927711645 112:58.51560924221912 113:53.24442959327294 116:2.5048004355931113 117:98.02160719071958 118:3.243180838513897 119:2.307795935372819 124:20.221411788639255 126:56.94261719637524 127:45.957546175238626 133:0.14281391618281875 134:7.5841781580846215 135:105.1462177153254 137:1.3778166376124479 140:48.747997014660115 141:33.50716195995078 142:4.518499554197215 143:41.13085162494308 144:371.52543553240275 145:25.8483017758611 150:76.2160684769617 153:47.35703249369558 154:10.60781730223157 155:20.66533382778835 156:2.3001148060207492E-4 157:6.67661038783133 158:109.81694290342149 159:16.855921918738474 160:24.838829435909513 162:18.27106160317622 163:111.7140404354506 164:5.616122925416803 165:9.565837331075214 166:4.463479514753224 167:14.927709125284004 168:36.87283716370979 170:42.9084470949482 171:39.68760393921203 173:0.5222772622565256 177:10.355219416067264 178:8.93701953516206 179:12.692220779826947 181:0.15804127083122332 182:1.6681312401225492 186:2.4234461119229853 188:6.956047208797268 189:21.108007235204685 190:23.46528421678243 191:61.84852193817373 192:8.155860690790005 194:8.745911198779167 197:12.11498959193966 199:11.299387402117473 200:2.345858500650785 201:17.241274563623207 203:12.382247550749453 204:0.10738496933643477 206:3.724206930171055 207:1.0362866353724558 208:110.3683066089814 210:0.4325601284678308 211:15.023322592678978 212:1.9591730937863812 213:27.031943447546364 216:1.4971558614069036 217:0.02113174601288217 218:47.245479569531994 224:6.001486161856435 225:22.5736952538887 226:1687.7408785141831 227:25.28413821640056 232:37.69749009829121 235:7.244650026601806 236:0.05780818537579302 237:0.12676461718602747 239:18.25820256781779 240:3.7053175694313722 241:16.04979388554646 243:22.881988041411386 244:3.4634057274420176 246:50.500459924213196 247:6.099779882195433 248:1.8968005688294108E-4 249:1.80235542600535 251:16.741042782445252 253:0.007995285453045443 257:1.8513930644920464 258:105.37146691223352 260:14.5471107127202 264:0.22647299220414185 265:14.657828429312517 266:0.5126916538814993 268:2.1142253230689327 269:20.607146639842345 272:0.012037420007667951 279:8.317246052958426 280:4.709362563150296 281:9.33341524601247 283:15.930131283967597 284:5.4357107784360545 285:75.61783849974789 287:6.753545255142594 288:0.9580775119930309 289:25.58740648937307 292:10.469130748385345 294:0.14766138038113147 296:10.331546844980014 297:0.1448785302999768 298:4.928071798411461 299:0.249155663745919 300:16.912477792431748 301:4.864028497636344# αναπαραγωγή
1:21.612016990952736 2:0.05873033646650715 3:217.87262896918503 4:180.6895030894755 5:59.59563535629036 6:14.912214735885087 7:0.6157179244379885 8:0.15980455982680092 9:50.03996479717567 10:3.5814533197236087 11:6.662637059593751 12:2.143203574692551 13:29.302905882982234 15:21.717984632202615 16:4.815452369378659 19:0.0983968864017728 20:47.86146102578253 21:26.630125466525126 22:121.10375050416914 23:70.2298071824888 24:23.05427314806834 25:33.5642042109622 26:36.972961691930706 27:33.87545867158322 28:13.450139577022014 29:22.621697567547777 30:21.311045197509642 31:9.721790655620193 32:152.90561330928617 33:19.507189592455205 34:0.13471556939038906 35:7.517183046990524 36:19.463260480321146 37:69.17625552147119 38:1.8088134805029945 39:0.2236136692303389 40:0.03658433044640423 41:46.42352044765013 42:0.4214254198795358 43:2.7298322289326 46:4.646001311573366 48:2.0322422304261183 49:0.016575452616949378 50:80.7636881020839 51:67.522994644472 52:44.13735380997427 54:18.15215395840376 55:0.24397450746964067 56:29.535096251204493 57:3.158731579655165 58:18.45781739350065 59:22.854448715176684 60:53.861116478338566 62:2.793512347685871 64:0.035840572583939044 65:7.415720611167397 66:5.65898073482939 67:17.874614630572413 68:0.7684254774244235 69:17.086990986237133 70:3.216321313794198 72:6.373437920549041 74:30.781105527218806 76:6.702200192329759E-4 77:0.005204970193072008 78:35.64343952507224 80:135.39153931200374 81:2.1076834784984184 82:5.749709155246312 83:5.825600858794064 84:6.413626798514519 85:30.7967768386034 86:52.69301259079082 87:152.0530356906381 89:24.59651156456115 90:0.43586500181833715 91:17.473024091795605 94:10.850137038697147 96:117.02556774807898 97:246.19199728334587 98:22.663730399268125 99:16.403951976162777 103:0.2564479997852802 104:63.920252459165546 106:66.50456503271029 108:54.09595710052449 109:27.209279201316583 110:4.507717517024754 111:26.687679131150006 112:12.475401426954052 115:137.85226234201664 117:64.01409863189477 119:0.08667145664076446 124:46.558328189828835 125:47.83105002884808 126:6.984741617485908 127:3.791654477172471 130:5.288928907053361 133:253.24233290721892 134:28.537036810862762 137:0.330864682922498 138:68.31553934475814 139:8.635788142064992 140:35.38069972270955 141:3.398402987012948 142:105.93369935704013 143:74.85073544584068 144:1.5103852753687403 145:161.95592001889443 147:50.98342119731328 150:81.2581992602308 152:49.5537133580992 154:29.073438732734775 155:169.25577992324287 156:45.66925142440057 157:121.03911730155568 158:58.059304231017684 159:12.305786496609251 160:24.763516001312382 162:28.882374618404892 163:36.479533367786814 164:92.81346192333122 165:28.689806043687618 166:14.967694858253026 167:109.27548523912593 168:5.1481213136006225 170:1.6357592224233843 173:208.33749381883533 175:3.7358284247745233 176:4.4005761827425784 177:0.003710330073473213 178:45.308387891664964 179:3.2080270746879873 180:22.11745766706873 182:0.4443287911440206 184:157.00799548275162 185:1.387195425803624 188:9.441040157162577 189:37.263084486284335 194:9.472423313712829 196:0.9940572546220398 199:6.039803714154201 201:6.449625049126382 203:50.971277081990365 204:0.4072418255226396 206:85.30831860757263 207:126.42917970748644 210:12.633796342696725 212:13.58274252928257 213:0.31315268650807115 214:11.360986523173551 215:67.7760928864818 217:0.38302980947593496 218:12.764225058706659 220:5.4334993829071045 221:3.3640925204224916 222:2.2315898163571135 225:24.478049620142208 227:371.2224472765383 229:0.36387604450184435 231:23.98831792117213 232:0.30291829774579015 233:10.228993486391968 235:24.18819118837795 240:4.961958057442876 241:13.90454810626265 243:45.56068528811019 244:156.8483633792394 245:2.16694390458931 246:4.62072778057804 248:7.519161280457433 249:62.62388744587327 250:47.93637341418659 251:408.3500456678339 257:12.314918183962217 259:21.384540850848385 260:43.27839649637297 261:1.0860217118805835 262:65.12787205655835 263:1.9511921940515806 264:38.40230060022006 267:47.50230982951553 268:27.580569860785218 270:10.85504564423727 272:0.19682390591055668 273:28.511144338943797 274:23.909768064908633 276:5.308148107649866 277:1.0219199268120287 282:24.57875327461631 283:30.53567449713127 286:145.87228625383491 287:8.706482357300965 288:0.5688453055162487 290:0.5970818624601532 291:41.43036706601797 293:32.90156355523429 294:0.47443383463671285 295:18.234101266224666 299:11.20500140729605 300:6.721885142749381 301:71.60659501990848# άσκηση
58:113.83680658501076 145:122.82599213848509 # βρογχόσπασμο
1:1.221784162050266 2:200.4970114078104 3:743.6772946517864 4:195.5952966272815 5:799.4286524028458 6:33.54550665578114 7:46.03274706013893 8:213.9453191045618 9:263.5058498328452 10:61.11468509230675 11:3.0053949349736024 12:34.47854744714397 13:73.23443258320108 14:3.721218139775477 15:200.00177331726925 16:89.86767606618791 17:152.90978515407915 18:17.617521154007743 19:42.2279990841017 20:63.796812444049266 21:268.4403304063593 22:24.198472785357453 23:40.86262245382734 24:115.90993473734368 25:42.274702162027346 26:538.4645926384638 27:136.43876626362726 28:149.6209576879162 29:3.0780561451624416E-5 30:119.68565670928183 31:10.813492083497584 32:408.22038890338825 33:114.78015441200323 34:77.34349996009574 35:65.81637404917076 36:7.518781757672998 37:95.80999502947827 38:5.818095251960576 39:37.17361044561199 40:1.7063477603089385 41:32.93048132955964 42:98.46117990835154 43:78.38102498146492 44:45.46896986088737 45:47.3547713110999 46:1.3328666056699319 47:23.97518973811739 48:71.24898501587293 49:22.505249764175712 50:79.22816474343452 51:65.20789865234393 52:0.009049102420813231 53:9.456301367611335 54:35.59716461355631 55:82.08163511195256 56:5.14958523223949 57:35.93847473724354 58:0.28794837072899127 59:17.032354230118546 60:42.36546622445443 61:22.893833955158254 62:7.929412071184804 63:0.45458488631599897 64:25.485074698407672 65:12.363025091866804 66:115.93632396402064 67:5.097952150830662 68:3.7253082003035947 69:9.205015118728248 70:95.15948720622887 72:16.122102242753083 73:11.899103662126556 74:0.10018633078713633 75:27.959487434015582 76:46.66080597793592 77:3409.5812387016895 78:0.6718630544721372 79:45.36517804459047 80:34.72828585230167 81:715.4964302405988 82:16.137796986425595 83:5.942328870588592 84:19.69552289250214 85:9.290207702664576 86:297.27779892035784 87:8.390392891770867 89:104.55708456346892 91:9.514787405970504 92:86.14695148290028 93:78.46857259402763 94:256.9615677427446 95:23.643465530053163 96:132.26905205815774 97:32.716028097685964 98:21.736717099748255 99:49.248637675688926 100:68.5565747894105 101:26.685878880814386 102:511.01984567952246 103:6.939927173773686 104:14.468992793798883 105:137.76246714048077 106:6.022241358537108 108:5.645000798836222 109:216.82506752233166 110:2.1601112523264705 111:17.63268932886924 112:171.19875885816288 114:11.349279246727281 115:35.69043275150143 116:68.2996028594084 117:132.25255938051197 118:112.54653463391293 119:42.73349707590391 120:9.166835498072809 121:175.86446713302757 122:32.72876096399733 123:6.489961751040703 124:43.849016843625854 125:7.732372226517748 126:94.35161456467395 127:19.482370158226942 128:15.277067456711286 130:10.003813245677012 131:49.87599779927408 132:83.26239602552182 133:0.7900513073633871 134:1.4999998070113143 135:3.189006345541296 136:49.04880124193993 137:13.400247920408356 138:33.833050054363305 139:72.86533673993983 140:18.721858966310204 142:9.532874477250735 144:15.5563880779571 145:53.93659361028836 146:16.603433825341686 147:7.388911324634327 148:0.04984472384905645 149:20.23046919804677 150:2.0111367971261607 152:364.4420522533605 153:19.86029238207417 154:0.005571330002602819 155:15.78666997826071 156:9.56708406790483 157:147.13286076389502 158:11.858665670316862 159:27.766850736748626 160:11.875259009741475 161:39.607071921262396 162:82.68024097390386 163:9.17429354274986 164:54.840231063486726 165:46.20619927649889 166:34.95555997025347 167:21.04949170832149 168:124.16335190789061 169:9.987989890457518 170:9.796320717995634 171:0.3293459742466236 172:8.83487027898235 174:45.01483423479155 175:28.10019101430549 176:31.99236315524529 177:1.947863051487901 178:18.83633007343585 179:0.5151094981242803 180:36.77842476021034 181:39.26699735400149 182:0.3802380631307888 183:72.08766580179467 184:18.78183055810729 185:41.18538262963487 186:3.0457025980683112 187:0.14905824212173954 188:120.98870345184716 189:17.392627144332693 190:61.748234366597046 191:4.9331367940729125 192:37.18308783267634 193:0.22406270023214586 194:40.964881442118276 195:134.35645245425533 197:4.632222628077437 198:58.550740272113224 199:15.020626991491142 200:80.1975040268538 201:66.94165777361846 203:0.22070107603442696 204:6.003376712206639 205:0.007863561582181646 206:39.178449158010785 207:1.4122426506144585 208:49.23557559724578 209:28.40755552691337 210:106.658710005547 211:6.725712325109762 212:61.90564329440572 213:1.092952205191539 214:113.12297707742938 215:6.203102426477787 216:40.61319023772981 217:12.336076484919511 218:119.57726449944802 219:14.5212097171705 220:125.84364474696535 221:0.14162481633446647 222:100.03271908669595 223:40.63975070151818 224:85.91885996637876 225:89.38489712224093 226:15.54303742832141 227:131.72086483819876 229:13.888391194445173 230:0.3519561709263149 232:111.98942944978928 233:37.40863478008095 234:0.4559793575394102 235:28.795980038572722 236:0.6097112551652648 237:12.198543635191335 238:14.314035855308386 239:126.4859519897648 240:35.246089224851595 242:1.0903859298326908 243:13.129800918470455 244:44.9087441458676 245:7.041988042439261 246:8.388626716802843 247:45.98584829294244 248:5.328371973985803 249:100.35597180881524 251:65.3061803428647 252:27.629801413093304 253:11.096861584504877 254:0.016308105309474182 255:11.445637908278718 256:339.5822035515087 257:60.22094766300808 258:44.688614176550274 259:13.268697906460531 260:42.636489329217866 261:22.84209747062594 263:1.997692428845592 264:37.19829691571658 265:20.58123848597504 266:0.5329964021170432 267:0.9787761052508431 268:115.75539896430993 269:17.52973979694547 270:7.292556142293014 271:3.205058618875864 272:4.141265073743502 273:10.044379875607333 274:20.994861338662634 275:191.3205764621483 276:34.230750558529124 277:2.22533944937459 280:0.14905824212173954 281:48.42433904159294 283:2.0821875679657547 284:0.03424191930654482 285:9.87919596625717 286:49.800316967917354 287:4.784712833529459 288:14.522827444102617 289:4.352155027060808 290:7.5022597746485395 291:22.49987092632891 292:3.3281152629066284 293:12.06436287803943 294:0.050048132127974675 295:124.64878504916231 296:18.92010843024564 297:62.11558604607896 298:41.923827910178154 299:62.04688344852586 300:37.15489182094493 301:0.21510743592022954# λαμβάνω
2:7.463701663161596 13:2.190547237067217 15:26.092919264904005 20:11.62873984748894 23:7.505629032714885 25:8.722358508091078 29:1.488916145145285 34:39.770581476302176 36:7.84396757516702 43:5.853632851682731 44:11.826553643372415 50:40.30113381072613 79:2.6473655200625332 84:8.909476756312655 85:5.034709243932 94:8.280932894448481 101:9.5109838111894 104:117.98722107602991 117:3.1906641673149507 119:2.6672871964155775 124:17.937890412893882 125:18.24542253914445 135:4.7168553358109895 158:3.844784657222074 167:12.474259213279032 168:8.246454284457668 173:5.82533787489617 189:19.952994542919807 206:12.222351232244657 240:6.29234138564246 244:15.414533403460565 253:18.686406997412938 257:8.777359666308936 268:10.695719310536836 285:3.904516068963699 293:6.165486224421809 # επιχειρησιακός
8:18.38069598496304 10:59.00164652768219 16:0.02683712950662468 22:0.11187354053443477 24:9.867898364775002 25:49.802078459556455 27:34.285152285985426 34:5.413725024478713 37:22.53911534915302 39:4.780566596391148 40:9.046753835493474 42:6.317866805120936 64:88.86887959000299 67:13.488238914789969 82:10.660477706678456 91:9.3276010078042 99:10.582270776319506 112:3.4805298549300843 125:17.15144648893814 134:11.759076371661475 162:83.70012949784865 194:52.83857898839475 210:67.44214202645084 211:134.58220392812675 213:752.4390591779238 217:25.545490228996783 224:67.07028393910107 239:108.35673066497817 244:44.484401235495305 247:10.664939745377234 253:62.43643519324634 285:121.67433056513742 295:16.651345866441915 296:38.25514080356427 # βουτανόλη
22:9.956533722275772 42:4.451660556509088 43:3.8147755015295406 177:5.691997398492148 182:17.434146794609724 217:5.376732226118984 261:6.0961149496767115 # πένα
1:2.246125295795104 2:0.0303970418794526 4:0.17447105228537163 6:1.00337528796616 8:0.6667190282987359 10:22.270951063533797 13:0.4705915397115193 15:48.94570438118263 16:0.01923087770892054 22:126.8120606533875 25:5.531948101636634 26:49.13156550923787 28:61.938723981046515 36:47.72635317703567 37:7.556849455307003 42:50.301817804713956 46:148.7748800431072 54:0.9659870861205098 57:5.803680535037896 58:1.902328590459307 64:0.695271652993373 75:0.6908785982478701 77:0.5921474771061067 82:16.58482246105296 87:1.616924099989349 89:49.16826000835145 91:120.17283282967384 94:57.04037878247775 98:1.8612854222109103 104:1.7437289018927238 108:10.321483847683506 118:2.3533666293903774 134:1.9730142222002465 139:58.841356009640116 144:0.2271680508755108 146:96.22928031891344 150:2.710167593179315 164:19.240350262053077 167:2.6598027270562006 171:1.8637837579073664 178:67.46343980640549 179:5.845535141274259 184:2.4385078100432582 191:84.57381477747259 193:15.754252691140115 195:26.072122907682854 199:8.083040824083401 211:1.191341739481479 212:1.8069698979282034 217:208.04288487759177 225:1.5672650563118637 232:2.49826690371476 247:22.897797297528893 259:18.749331810701154 260:1.510687564733038 276:78.366317686637 293:84.41394603469007 # καφεΐνη
21:20.26589794606349 26:5.457224575986907 30:42.80872826382401 50:89.21835561198802 56:85.77922369892664 87:45.3448933469761 95:58.052926411868185 103:75.48270243450723 161:8.27682040225323 # καλσιτονίνη
1:5.60566859517698 2:4.140242223808473 42:6.066574673083688 76:42.69811960097741 195:10.085786479428199 # ασβεστούχος
2:9.185979305155008 5:21.43474521375588 6:14.118438562927782 8:51.5841504528865 9:9.336655169161267 10:54.02625662694547 11:31.441328580123393 13:19.033400937332704 15:0.7889535672842065 16:9.711934591281507 17:24.91921549303458 20:12.896640639640305 22:18.693945246853076 23:0.1961595054167131 24:9.662847655000125 25:0.7053817248118696 27:0.5349333294601355 29:35.47956427432084 30:10.697563203683774 31:38.710481049101155 32:36.05249181068534 34:5.518216030137132 35:0.42148119284527535 36:0.08227210434745603 37:12.233087755399392 38:23.579053085086947 39:873.2892286019254 40:0.854648653436166 41:0.024236442669242693 42:23.65169775752601 43:2.5050636012284873 44:61.93211801657912 46:92.15073395354744 48:0.4350280078207694 49:0.11318666383887774 50:38.566187119419375 52:0.4700038962429488 54:4.3645990842010916 56:0.28495489768535615 59:156.23332350448604 62:1.3896568801074922 63:85.01428010224318 64:1.3919073895474623 65:5.249950649058547 66:3.1825527542217618 68:18.011976334164547 69:14.621839010926085 72:49.34038448866071 73:23.609744669077344 74:3.447401535832533 75:1.3805158362672438 77:0.20127202964460666 79:0.07652012580100644 80:0.8181865828953876 81:3.202807157857555 84:3.5282320868845707E-5 87:50.413993270652874 91:5.6568279888194 92:1.2656817400767002 94:1.9893568334170466 95:46.87832206307222 96:11.897800403770956 99:1.4990144154747085 105:4.781607872538096 106:2.513586267999089 108:10.146282386142815 112:8.758980383936697 116:5.14687841255153 117:38.60543842180876 125:11.716832114732242 134:0.23367492208576648 142:22.634005505370514 143:36.00286525866202 144:9.188613516571204 145:28.644800096076704 150:7.074603286507122 153:15.398535908430366 158:1.6796364125195198 159:0.4153014993935062 162:11.769360030257461 164:34.86548811614877 165:4.428582947418472 166:7.43671936606688 168:4.126850807019039 170:0.2929313323135592 171:0.18268561755128065 177:6.1178338261296625 178:0.09537430572054018 179:1.642227989433942 182:3.428155392080589 187:2.178235975757788 188:3.149941977374683 194:23.875185291014198 200:0.23605680610179947 201:16.132987148327494 203:17.77685372958873 210:8.112667984203528 213:2.2420863415661385 215:3.3890733486851934 217:11.569767589309283 218:14.785491775495027 222:0.5105507490041278 225:1.3996298228023358 226:10.603245164913128 235:11.352803353094306 236:0.546341634561732 237:14.1623377626982 239:24.002962944470355 241:1.4530944514102204 242:1.735138588532269 244:4.785060874575173 245:25.25628203817587 247:14.958529019186228 249:75.63322637066463 253:4.831724554583936 257:2.4843157429628087 258:18.945587331036407 263:42.138779568962654 265:15.905850714536033 266:1.3003983846489993 268:0.1883127221475848 270:0.8494650855607704 272:14.153106321503433 274:26.487663722396494 275:115.00552930125865 279:70.43046586004193 283:0.3401160607195743 284:37.77949236049572 285:7.768353910974124 289:102.71441770830408 291:2.400419920376506 294:0.7390947939873727 296:0.1908252345586777 # κυκλικός
2:42.53843175198685 4:13.096221907200256 5:7.598101485831725 8:29.817957420912528 9:16.060611854128272 10:1.5195732467034477 13:6.85118295068476 15:3.1606747154831965 16:23.807581394954628 20:0.41066224794212225 22:4.866036453160059 25:17.81989049258703 28:10.060675978910899 29:12.205566146249978 30:8.740654630367052 32:7.116106823548449 33:2.9908420221590255 35:4.293219525845588 36:0.9400422793650545 37:18.49850736973672 39:139.62766958164391 41:5.545462752662876 46:18.458566300133597 49:1.9057598096501591 54:1.1492085525845364 56:12.979353501853613 59:0.9155630106208423 64:3.8367991881343038 72:0.8673825094419266 75:7.8512017423223925 79:8.23209961681173 84:71.29907822242976 87:53.58632158298653 91:10.177798977613913 94:52.520902103719195 99:1.8402787402123328 106:2.463259617124069 112:12.927517052816953 113:1.97973874688274 116:12.883908666944436 119:8.292256859507132 135:2.750480339871734 140:2.3514670078327984 142:3.0895296953318514 153:31.623766527079674 155:39.313213065583696 159:60.91674369575431 164:13.502596779475324 167:14.920212145083452 170:13.030681419805466 173:3.800730593422508 185:19.411041475365987 186:6.969281761260144 188:21.890390659920143 190:11.514119080815838 207:4.567796678924676 208:19.076688601110064 210:1.335509211962731 212:12.06443301448504 216:2.8675201441748133 217:15.087046591779838 220:4.505730003417446 225:11.223991669647466 227:104.08432690259136 232:29.01437498326746 239:1.3704805663813553 244:54.5676479513795 246:2.468570024093891 247:1.86468927602121 251:7.583067606824697 265:55.00057775783225 285:12.021432864637863 286:32.90365153859524 298:40.382111307081566 # θερμίδα
16:3.4771783099124143 27:4.980228959366725 39:4.710107564152902 74:14.23436658225697 116:17.65270256687804 258:16.569185543762174 # canis
150:37.169313718887196 # καπεσιταμπίνη
2:7.73046381714008 3:7.56538805971073 5:0.7729558775671282 9:6.776184997572598 10:39.54448090160507 11:18.03755991109002 13:21.123895556444857 16:5.00272265851176 19:6.935213459601381 26:22.605485706577614 28:5.16481546696977 29:36.99996609498974 32:0.6584470459645322 34:19.677907784426402 37:8.16081737223685 39:5.447807567333437 40:1.371858864245562 42:7.026842824456993 68:237.29860725667257 87:78.05025743006996 92:10.822813541827141 98:127.83797373329709 105:10.056655721580189 125:2.000218876934913 150:83.56920820849162 164:13.407717587238325 195:4.02814080908487 214:32.07098521359971 217:746.6011159196923 226:1.7855643356266344 247:30.945623785681526 249:8.706890411142618 256:54.25915007579465 265:8.216784727335574 277:3.8177060998516454 289:10.178564747345243 291:42.52322290189118 295:136.2137142935851 # δισκίο
1:0.9444608859988834 2:4.395340200784497 3:10.127374654275366 4:84.55776352912022 5:4.205394017218653 8:7.510637174058982 9:15.327398335047803 10:0.13930994038807357 13:5.845686974366109 16:38.80655198119919 20:0.94161593929593 21:2.3328995136664314 22:0.6126268456132017 23:17.492774190781045 25:58.225927788534634 28:0.08089879157046621 29:122.94295377794323 30:13.863276825666425 32:51.81377573718751 34:0.1313267589447741 35:5.300375708221691 37:0.0010544670853757253 39:66.65886977832203 40:0.06599824075762684 41:1.6858710739027232 42:28.06785133702137 46:18.589769513314575 51:8.613930849427177 54:0.9909986742133031 56:10.515296245255037 57:5.248254044392169 58:2.60579035350214 64:749.4965533807637 68:0.17599657668715973 72:7.344094189659314 74:0.6532777273201971 75:30.81175972604122 79:7.840212796701229 81:7.263234214127077 82:22.296907628737483 84:13.949191998145439 87:0.24339684651344637 89:2.7188539940658982 91:0.09209782535982766 92:20.90975489363288 98:5.73248440564654 99:5.0346353376190365 104:2.3196384517322506 107:29.272271680783383 112:2.3709427311157363 113:0.3247831169259738 116:0.49657917691622794 117:3.7218521031631524 119:0.7262611199592395 125:13.746575691650605 127:214.0044348885894 134:6.069747759358558 138:2.7512843992584086 139:3.2399218517516783 144:0.037940967114451656 147:4.616711219896862 151:4.682971988286133 162:1.337041103972522 164:32.680539959006076 168:0.003680353832324682 171:2.5359158402639945 176:30.55864458522195 177:30.107670430702097 178:96.75212711530487 180:7.343423252999215 193:4.952346622318145 194:6.621704496550361 200:10.109171571984863 201:5.64892528868078 208:6.069747759358558 210:60.0494967614718 211:14.221154216684475 213:162.33183670410784 216:0.91607347505413 217:72.28700831553792 222:3.641845936245171 223:13.69777189692174 224:16.569272240682967 225:8.365784465996331 229:18.026249025768212 236:0.8279671310179525 237:12.208477889200113 239:43.45027334059182 240:6.603041437701525 243:12.363851540072195 244:9.55677646113036 245:3.5679685340707374 247:12.876142185265298 257:0.03760157047545508 260:66.99123868197685 268:0.38980972009556975 270:32.30247915696555 285:9.334528141710539 296:66.8343345796243 298:1.2116504665503478 300:1.1979524590486734 # ανθρακικός
25:19.569282182594186 75:24.911311257102987 116:18.38104679002912 # carboplatin
1:9.710618999604888 2:34.10474049017785 10:66.06976105991296 14:89.84890931444907 15:3.8193366297475486 32:3.941644029058809 35:4.470931539481869 36:19.62639285731962 62:13.562103571762968 74:4.289926123696217 84:30.82749440295666 125:93.58122126981863 139:4.7061900575790805 205:30.943845620581378 217:12.496361361425533 267:18.958695417236342 270:27.734736989606517 280:46.31029111891039 301:16.853573860279194# καρκινογένεση
29:79.5241389397431 90:106.37316071563545 # µυοκαρδιοπάθεια
38:17.69393840385058 40:73.99845557914468 268:16.929529662295106 269:79.06650932634842 # andreas
1:2.7666988863303676 2:26.494410026214464 4:0.010321106851296828 8:33.055394667902284 9:27.429922433001614 10:11.222588924764535 12:0.5649572624856222 13:0.04720440768342015 15:78.14870604246104 16:16.536821584210266 20:72.24500928833963 22:39.035512496138125 23:15.585683481465535 25:31.75646245950894 27:20.89683943671174 28:2.9396875098076167 29:1.842149250689925 30:50.40118816545329 32:6.845920447722848 34:12.53981686985816 37:37.320857271312065 39:47.483119655880316 40:0.4880282705453745 41:11.212901649589263 42:23.348302000905612 43:46.847192468293755 50:6.2270365524488795 54:2.3474288148316793 55:35.007864877766636 58:4.2969113732043 60:80.50351008748606 62:12.035632102476358 64:25.440166535148798 65:9.178847603846021 68:0.701823124507932 72:4.455368704893022 75:0.15088737519839976 77:0.0997598456807128 81:1.7518250138691835 84:6.085889456211923 89:2.1354055079180188 91:15.427185276717687 94:2.2520988566931996 96:6.237082485002385 101:16.084004068073025 110:20.759259241537734 112:1.8905268429694735 113:18.299612728427114 117:19.93180794300123 118:1.444439991012061 125:8.303291129964842 126:13.88832267313926 127:24.7816105263932 130:5.489205324618364 138:4.461026614701735 141:2.1691541234292515 142:6.241135146079214 155:1.8925254936310716 158:56.74880848546233 159:105.06890650456464 162:30.733323846674953 167:5.84457021648786 171:1.0177964392913923 172:2.933473345233095 173:7.6658362276913286 176:2.694244766549921 177:3.2396534528313574 179:0.8968168638956072 180:15.746119203353347 182:6.036012714065426 184:1.520610490486122 188:16.62576135121789 189:34.40011835312461 190:17.627027737842752 194:2.7680389671408983 200:31.83780340477235 201:8.37162730086643 203:12.018751025067449 208:4.442087279489628 217:6.071349823122065 218:5.311906433063546 219:66.0810668118357 222:16.039470121216688 225:0.7717413424098795 231:9.814127917197949 235:5.8812767943141 236:5.558503558385676 237:0.744411117962283 239:2.792501952451834 243:5.555321102694899 244:35.30068200815535 246:1.3471573269695096 248:4.720046425499244 249:11.602618033502658 252:3.2197287804588455 253:1.0799160239924708 256:14.274922018807192 257:0.4158759986470852 260:3.4885485699041103 261:0.8945798772737154 268:1.0284567061133125 270:1.9952819162103483 271:22.53139171677075 276:22.34962596645791 281:21.533213987084945 283:33.41974728823469 284:3.485385742600895 287:80.4602656414527 288:26.34245659128997 289:13.786672161121244 291:20.59550149665848 292:0.6439811795603484 293:2.8681766653484235 296:31.064645005320894 297:1.8464330353636422 298:6.557142921481769 301:2.0212194527344485# εκτέλεση
9:27.791702820229816 17:68.57378273302334 29:30.591046044216924 30:24.39209295794761 36:30.23699428335742 37:47.416129845523116 43:32.2418211203187 50:24.77694174605884 64:14.699734212535473 65:59.24442467116886 94:97.78003635237401 110:39.47685750047672 114:36.535491597928115 153:27.45423352720347 162:9.568179150690707 193:23.70799383494179 213:20.34141028010935 239:9.565169111775951 247:18.586927675291225 248:38.93099113640917 # καταβολισμός
6:19.17276177148674 25:26.162354706517 35:77.22557414173848 75:26.095297327238747 127:38.285738133485616 201:64.96245091920514 213:33.032310611125666 272:34.33943681472237 277:28.330756649551756 # κατεχολαμίνες
1:30.651112034759308 2:817.3450927391589 3:34.624339147485706 4:16.59743348263764 5:199.51983828562086 6:34.381384008059484 7:24.63565596953214 8:356.8475815704129 9:556.5254941552695 10:756.3762848903842 11:40.798824644828954 12:69.87675983710277 13:16.521452218547747 14:209.06613219263505 15:1.4448761948458038 16:660.331570539925 17:31.88665397682901 19:61.73352657802177 20:2.013966127999419E-4 21:1.080878354484888 22:29.954442103920073 23:58.65817849727033 24:25.75944236717987 25:90.56702454241308 26:516.855229574613 27:22.66409203700818 28:55.494083776580034 29:277.3152788335437 30:161.51405549761773 31:2.1952790199733565 32:11.159187828519805 33:9.052157169299832 34:125.12030585415224 35:75.2613059747759 36:427.9582004250111 37:35.4562817928976 38:3.9357566314512935 39:0.7581615033198146 40:35.375696454836394 41:0.36161665346102456 42:11.147910507294117 43:115.05043465297831 44:7.652780234387787 45:17.055509735038505 46:10.641585576587744 47:56.66114390324289 48:35.57110117679028 50:1.7665448649329638 51:15.64263907043467 54:21.184244827900002 55:0.09490756616508825 56:0.5359639735968103 57:0.14662322651571136 59:1.8470361762335061 60:62.06307533125128 62:5.068122253493483 63:438.68656130295756 64:2.984236921095742 65:0.005583016434255989 68:0.02401804435283915 69:0.26582803514110986 70:0.0559864358769662 72:53.1844591586674 74:22.547008898409672 75:263.92344308637115 76:23.882982902546903 77:14.463847139184166 79:32.17680227949916 80:18.828317201500898 81:343.49357219559437 82:0.8136823233549632 83:1.4973009183911603 84:166.09897458831037 86:164.5070142142431 87:12.68465296803326 89:79.26595170350635 90:61.4023706795139 91:86.99101481582184 94:192.8620961081691 95:14.1444154405301 96:501.2709872248938 97:2.2270272795042496 98:1.246845734171149 99:66.0011073438065 100:9.018630430550969 101:43.11934331991668 102:788.4547958347741 103:75.5779106759446 104:0.9949490282538166 105:25.954789492690704 106:6.394495718551785 107:13.041098534442993 108:3.051745774073387 111:21.463539691246233 112:47.92918913721162 113:4.141265073746955 115:3.7507757387504848E-6 116:48.31844653492251 117:54.07223403961327 119:0.5191985298929062 120:27.08197243277258 121:19.91509404876284 124:8.337308070263735 125:4.355366255428553 126:16.037721769672164 127:500.59033822576873 128:0.35856945104453486 130:1.1560215013355462 133:1.714195540244466 135:2.9454735383102317 137:1.2709272451085418 138:85.50813076804509 139:31.829391342013214 140:3.6678346440159775 141:14.796708235496984 142:0.04277823456445722 143:0.28077862663639247 144:63.00816970573933 146:15.803891446679259 147:17.488224870992926 148:79.42139087695553 150:31.656366389631195 151:4.434722880078397 152:3.130261334421179 153:0.9486033293710228 154:0.12753473580731867 155:0.04468922276209378 156:0.5166728586267679 157:5.190205133944729 158:103.80662948902174 159:15.764537002178493 160:51.35448876056044 162:57.55937648345227 163:12.53001947431166 164:6.352721994899274 166:0.0481205021484635 167:8.53996706192126 168:165.82192286261827 170:0.5053317686505451 171:9.29466079744616 176:10.252231509939898 177:32.03134313766914 178:70.99285015874979 179:0.9458718186779967 180:32.04148963399262 181:1.792777099282555 182:27.79070736334161 183:0.011349667653487864 184:10.282106824899584 185:25.909305602565148 186:0.5916282624690423 188:0.132048522867779 189:0.8582324136748166 190:316.3121447896374 191:2.133027753185468 192:4.886310415281973 194:10.788856693079364 195:3.967825206415499 197:21.030363120067868 199:0.07183448021020078 200:10.105408314629452 201:32.10646272218007 203:0.018359798166778615 204:19.02899562834832 206:0.15796144077666202 208:429.3504094168952 210:220.84060658223387 211:0.7434488632415204 212:0.8628597800678607 213:1.4821692239609352 214:14.414498901939162 215:0.07876338387809792 216:0.24483215132339642 217:56.69663487904506 218:32.07934024332199 221:11.019358828220282 222:13.635108426228092 224:0.2868403004200231 225:43.04641604979564 226:9.9062231631566 227:0.022186031344607844 232:10.655523165111184 235:40.372200944595654 236:7.812462368527277 237:4.9157844228264755 239:2.279121574172672 240:59.225967010645974 242:85.98045045575343 243:78.20595800986057 244:46.629404224866015 245:3578.4062635820533 246:12.024583541427374 247:5.590218047376661 248:122.25675551932859 249:0.407110508980135 251:34.86789643863988 255:47.3520542740139 257:26.689313555107628 258:114.0668673004147 260:1354.3611982455386 261:5.948897957515162 263:2.8947539925718613 264:39.923666080970115 265:1.3826270491359167 266:6.175677537585972 268:25.23511331805789 269:17.161185781073023 270:0.5092843385279429 271:0.17290311724839566 274:51.68467461059856 276:0.15329155731214753 278:9.974547874875654 279:2.1158146214410727 280:2.6160247804711054 283:0.02285742453024307 284:80.98104331380124 285:0.02940786535948538 286:5.072193381317917 288:132.9353000980745 289:21.820228410745774 291:60.21115986140087 292:0.005630694749130298 294:0.373623174612719 296:72.71710413412063 297:0.058250858576642986 298:17.734704938672532 299:807.4700908761574 301:7.107388521327093# κατηγορία
1:3.5069767109156555 2:18.419312123340678 7:47.583134197176314 8:40.63328081344725 9:13.249215419921683 10:28.367661762640243 12:1.9545047288163908 13:0.9758218955498458 15:4.07550348350142 16:44.60228430644847 20:47.342380219614135 22:10.36004488610116 25:0.1915197692656082 27:12.348402332765312 29:0.4497702291125812 30:2.986425063428442 32:1.0470128090421613 39:0.63788850891757 40:1.8406038669606917 42:4.2936835008531675 46:11.35530517539904 49:42.69119313781064 63:1.8895796973242913 67:9.083601573189721 70:2.4108774553947176 74:1.3157213008888422 75:9.365182555291534 77:4.492052837966173 80:1.8114642926073505 81:9.352475274459941 83:3.4185485809917933 92:2.1484230312695836 100:2.954972251791492 119:21.235787248263634 125:13.685240229901568 140:8.279600456360582 144:3.2754353960714466 153:20.064643328144633 172:4.729805741299431 178:2.325971433994834 179:27.279827629073772 183:10.234297466069599 201:27.959504853901453 211:1.8282240606422722 212:2.501285427410669 213:96.68018791285199 217:17.213753512141476 227:4.2701903384645625 237:2.2056972998392794 239:6.055359899266487 243:16.081532901718866 244:1.688530364813146 247:42.35081630133648 249:25.161792273628745 256:90.81856564121568 258:227.05285845515422 261:7.345346287721488 265:24.15092773424495 274:4.241379700624535 283:2.894638629962566 288:1.9684348176420254 292:6.616283561718916 # αγελάδα
1:35.96924822618717 2:37.073977191336844 4:19.472179725837407 9:39.79561367646449 10:19.786419322064482 12:11.585562887350909 16:71.37217950258909 17:119.75771075152765 19:27.005011433652953 21:490.69251288384254 22:2.338030920371513 28:80.42713873161873 29:51.14342595264579 30:23.44813202956537 38:5.273459279166287 41:155.78021647082008 42:155.62197422758763 45:5.01873994153345 48:22.51411887063401 49:1.0167719498489616 54:9.91484190357963 56:21.031312300263934 58:162.01514515380364 59:17.475688763865943 60:187.68121534787562 63:73.12231280616075 68:41.83270999663948 72:8.516248394930226 78:24.51301677878225 79:208.26834660572408 81:32.25174700576458 87:43.334741366786254 89:93.6465625116931 92:41.840967565896385 94:41.23732946263816 95:74.49404528606159 98:116.88561014914933 110:49.50051892892983 111:40.46254261767035 117:101.89680970441243 119:33.67950822534009 122:83.41462251810049 127:37.95352507396811 139:10.277688183919365 142:40.078955159029256 146:39.74107315912067 153:105.55181137620546 155:18.478912112795534 159:126.26379766914782 164:152.06690225488222 168:9.62152080977642 175:87.90047163445128 177:11.996334975825912 178:43.63086626263399 204:54.40517219601062 205:8.858628788839717 211:369.24764993992005 216:53.86965865506481 241:64.47213014214131 247:13.223217214177815 253:46.746941729450775 260:3.8286995443311747 284:17.7711535094264 # ερυθροκυττάρων
2:9.458278887495872 8:38.84797266182755 11:20.042958672170645 16:48.23445791168826 17:91.62996965866913 21:20.01742244657029 23:1.0861505989398772 25:35.75391124400761 26:1.947542236784073 27:16.74248523318301 29:110.31754877750633 32:4.010773701582259 34:0.6949219251224682 35:20.964801930046377 36:9.241818396945906 39:26.09834242429059 42:4.008779814338632 43:15.232007070389745 46:6.530954773135612 49:12.782472795362631 54:15.590778634804074 56:2.6367148209875277 60:2.3859729169147 67:3.0738877284438955 81:1.1230218776585317 91:5.999180822099896 92:6.4823009280070325 94:64.18179932133329 101:1.9054982968889747 112:4.654117510011932 116:2.607114848674209 125:2.360755065232932 127:10.746300086389649 139:1.521599047635514 144:6.533640055823687 153:26.461095748734362 167:3.2459275599417876 171:2.414784582942683 177:6.268909896797464 178:2.181508968382046 179:2.261978210835499 186:28.172776741157385 188:23.421646293033305 204:9.186302075182336 210:29.561186195603362 211:68.29978420621292 213:0.8513298144289843 215:3.3208830081589333 217:110.82911945728686 224:30.03760062582109 239:52.037482355421275 246:21.832097995238748 247:12.640884236366146 284:25.17292601451644 288:6.092411445230057 # κυτταρίνη
31:75.47030316151162 38:55.59524517625612 80:6.284808065711721 135:86.71193286831132 163:8.214986342607176 191:8.442282206718842 # βρεφονηπιακός
150:136.47871283134467 # ceplene
1:18.827484836306887 2:4.018008462853859 8:8.80254161859868 10:10.183568759553774 16:51.91161028753793 20:12.407685686877178 22:45.750740762156084 27:12.782914673795654 43:6.349399494596975 45:58.94271533830889 50:3.4362960395552076 52:4.842129863161683 55:40.30462780223853 68:26.113626113577673 74:46.73250540175429 75:54.97695890344451 84:3.3847012953737283 102:25.57864050544711 110:11.982361781141085 112:2.848931284428494 141:44.5578313587767 168:15.54815964046584 171:4.239950187331061 178:3.984105728730899 180:4.838937544009445 181:13.388038157325333 186:69.02005126256604 197:5.412705827553117 200:4.370705006124644 204:5.161881069112206 225:18.15772717486705 235:63.742472332884006 257:3.320858999810723 281:4.780844628899944 288:3.5901715844823854 297:13.311693489907146 301:23.052983193468663# βεβαιότητα
16:5.435344481626273 20:6.857097151590764 23:7.546001256924601 35:7.876616768351326 36:7.723956557904673 61:10.73466575074192 93:26.170299664856127 124:9.018047998600096 141:10.639810123744509 176:11.238320937103554 297:10.257185255675548 # cervarix
11:177.461473288142 89:180.1117461788084 139:183.6043140113543 144:163.79907757854545 # σετιριζίνη
46:23.66744518517991 97:13.497479956130576 105:17.48421681025329 127:12.028278048912105 134:14.11145263918606 162:72.35946243765966 201:23.18899158919257 210:39.703515660934166 267:30.2981094153778 # chain
1:0.20918542107531016 2:3.720734976005793 3:0.5550975670903732 4:1.9772055806738353 7:0.02296402337134508 8:0.006254345131756126 9:0.029889656913603763 10:0.2167374413920262 15:0.925362756710793 16:1.462994023670245 20:37.723798931827126 22:121.42635869266574 23:0.5376672608550479 29:27.266163652183927 30:5.096216867930415 34:12.364423870314525 36:0.3871849039470971 37:11.970698110630769 39:2.473086306246587 40:0.06842081655874675 41:4.336730831248284 42:2.7531571929859755 43:267.48516427785 44:1.3251247330261486 46:0.35894876757681776 49:49.83601322026785 50:0.07172883079717714 51:5.546899476645089E-4 55:0.19217412767671258 59:0.02413277535492727 66:5.3356407555491865 68:2.329068808815369 70:39.650295199405015 74:3.8711525793129766 77:546.9763018527511 81:1.8213870458598223 84:0.294010021124542 87:3.3798514467774516E-4 89:269.350947040776 91:0.0425422302643665 94:0.23513866760676214 96:6.147299605138344 97:131.01843835470368 98:0.026871583083283503 99:7.108095241439276E-4 100:70.84082655444007 101:4.3508438496560835 106:1.6928168492993627 108:4.83966193177632 111:6.958541620186339 112:46.55475751748713 113:20.89371628505066 116:3.7850263652859586 127:0.28256191277773235 133:2.583866994773202 135:12.80311056460722 139:0.15068826816414427 142:0.4346969016274227 156:1.422897203797403 159:1.7998644216749624 167:0.32674871369154324 168:1.0094579860689838 170:14.666937752365646 174:0.6609038348075589 177:0.538916943300853 179:0.9449219928008573 180:0.19903572036729808 182:23.890495555662298 184:55.275280725409075 188:0.2955868918569887 193:0.6184385872233278 194:8.853446126484487 195:4.382961090370148 206:5.138119980931802 208:0.05137991190195155 216:2.3257586687254315 220:1.4366279306256076 222:0.22955166010920391 224:0.1742753850228734 225:15.134768953945445 226:15.406783095689544 233:9.865986720905635 235:0.3362793761611297 237:7.842115626386628 239:1.6025656275031157 241:1.0223983685442306 244:1.3534866275905726 246:0.13713025528080658 248:62.441652693243654 249:0.4285803175841332 253:0.042648559663142446 261:0.00631575918349837 264:0.5195255905071893 265:0.3031626289190638 268:13.34045749686927 271:44.28232117263439 272:1.7517252942858272 276:252.91848197606387 281:1.854763174888608 283:4.133501810623841 284:2.4008785279530325 285:5.886307134994397 288:29.427386256430907 291:34.64002453433133 296:36.53581929049477 297:2.5932162748013985 300:2.926760359711363 # πρόεδρος
1:25.961058121504998 2:112.95056205725106 3:49.4423470008057 5:49.22463914066966 8:43.541894646016466 10:0.0028699776982239575 11:6.651294340763329 16:6.037655523976005 17:97.5505239449318 22:0.05251880685110808 23:10.409445821614556 25:0.005693200961904512 29:13.736013446986503 32:2.5278053549661132 34:68.47187774754224 37:79.92184456529489 41:1.1737111112935215 43:0.10918428200419797 44:8.233585748554631 46:7.523153418921132 54:0.7790886289109925 66:7.268410277921513 72:2.978778006815442 74:3.0922704325815173 75:15.293915088490966 82:15.517018376175447 87:41.47097925451664 90:2.4909615055873737 91:8.691517640989098 92:85.91207266886583 95:16.073485739230435 103:12.532059892915294 106:32.051722383774276 112:3.107168389781229 125:16.26232513206361 127:0.9430594414189403 145:7.819654419443262 153:190.7837224616181 154:13.19463848099751 158:28.613926615804804 164:6.446351625299793 176:89.7482674095855 177:4.609562020641583 182:78.46391671849166 188:2.3533818020138653 190:5.186108150688983 200:5.904023495186679 203:14.375382343402025 211:0.9908908683006159 215:87.43459236000176 217:0.9509098965371583 218:18.901282848212606 224:6.67493700000741 236:7.0607508105367565 237:1.317037528389783 239:18.610660209050852 243:12.897532975016551 260:1.2952460521219253 272:99.22826785814642 284:78.28520058475883 289:58.762012649567666 292:1.1958946159734192 293:3.621256687685357 296:1.6532816896452278 298:8.092078372928773 # δίαυλος
1:17.794612497872997 2:99.61698794341754 3:158.7502000509115 4:144.8511874660431 5:129.89717402720518 6:196.77658864553885 7:83.99249702366265 8:108.49106542900402 9:43.25297349695818 10:225.40735557230687 11:4.296615249848061 12:130.67260758133293 13:209.9297235109939 14:133.79779069104057 15:42.54511099005296 16:9.637356462574976 17:91.19150155825405 18:181.97603388987991 19:117.88824422951048 20:9.88159032190517 21:438.0385859018677 22:962.8402996292344 23:8.786050841173129 24:28.5907708778885 25:454.3448069113869 26:191.90017252983228 27:56.48065140186945 28:138.05121150029063 29:76.32939891924522 30:82.20625359596379 31:78.49945542467195 32:52.03977728008287 33:124.61062199842213 34:436.1759158963098 35:95.10094080987987 36:303.46448260467304 37:51.6232134937504 38:17.867709664211425 39:27.000078312577976 40:13.305076164732819 41:3.9233292384561436 42:289.68926737412374 43:50.64569969026923 44:78.73624207942522 45:297.92797579559976 46:160.8092371273943 47:39.02579042403122 48:12.452641537519316 49:5.614087049071173 50:233.75322053380904 51:168.64635081514137 52:16.204889896377992 54:1.8917482608583227 55:311.2748183376765 56:92.33524859611612 57:33.19547162926621 58:0.7777619573661364 59:30.54819526335076 60:47.84400741359583 61:7.991704579481349 62:58.79405032628183 63:25.49176467372091 64:15.856074635315078 65:23.70062846147327 66:21.877791303089744 67:0.13256752649363635 68:13.737877826649045 69:6.842228330098481 70:62.939201725872174 72:11.423196624930782 74:36.784133498889304 75:9.236124880883079 76:0.5247395849887677 77:48.01348868555883 79:1.1292102555695196 80:24.29249665933182 81:147.81980181001148 82:1.9106447772544648 83:1.4248614759237177 84:6.092581351262044 85:6.214732081509362 86:31.38518794686067 87:0.6814117248438266 88:54.2361243720095 89:21.61834807587034 91:29.34625478784969 93:19.49555350315691 94:76.16119351428995 96:57.15095639707651 97:33.45726703196561 98:9.019421349535603 99:7.422076677356088 100:14.819485016772566 101:38.58049338174278 103:7.036496581678988 104:58.946839662431685 107:3.1192556574380768 108:114.57990086103374 109:271.29507154806186 110:0.6572209533972586 111:128.0916008311809 112:61.41890937444934 113:6.0222413585370855 114:0.06348452516916984 115:202.38516865171496 116:0.45388150478203043 117:31.13555543744634 118:9.515711416425043 119:6.674703040373544 121:30.548157048297853 122:25.491428018540297 124:81.91435038421527 125:6.290733092701068 126:59.70518101474703 127:15.134087693297888 128:13.604551419751619 130:87.4309864713105 131:15.135981866908027 132:56.193531627111064 133:0.3309816324141268 134:18.96127134761461 135:28.92376490991613 137:0.1756147721410406 138:110.90451917376944 139:13.785528644679673 140:0.006770163723368164 141:116.93201998231292 142:9.355475395742003 143:204.9645514073396 144:0.05491663553956104 145:12.824394836570997 147:76.34140898384733 148:72.61359059783405 150:15.176398231303667 152:12.614099000611168 153:81.72247568076088 154:5.378925661182073 155:62.673586055749695 156:7.735966450814736 158:362.0850062864311 159:216.33904691762797 160:15.523420076003648 161:63.80272031154849 162:393.5393051385707 163:51.321372036966764 164:42.01632329930491 166:42.025798144412754 167:172.61504943819975 168:97.02509255215415 170:27.54234493606798 171:0.8327234062133845 172:7.4460644635545306 173:69.79866690821866 174:2.5051280440591004 175:28.86975828964576 176:60.18187071327518 177:21.450836777890814 178:104.11823478617606 179:19.402856829404417 180:69.22690502652767 181:32.63904279462021 182:60.93164843858319 183:30.33012646717369 184:2.6040416245058395 185:172.6153130063082 186:2.252417673146977E-4 187:5.761897878481963 188:14.353926386882655 189:196.25771769728095 190:3.463890854764983 192:21.42811912846582 194:56.21995347101286 197:6.664783819927006 198:36.637133000000645 199:19.230943069367328 200:42.00571435789847 201:0.8776012732885575 202:63.244196212688664 203:2.0018767019345405 204:1.4485904199048025 205:24.65757798709117 206:7.749643522346096 208:18.96127134761461 209:2.0081808129818355 210:0.06850584350949936 211:41.58397538002665 212:2.405118154632834 213:36.72158025727741 214:22.109219632328855 216:3.1653054872688586 217:8.071665571688147 218:101.86573609916388 220:587.028409354596 221:79.41916348272869 222:16.755714219836964 224:6.695141553723332 225:38.41317718078725 226:5.108165625920997 227:161.79636125261652 229:18.0285263517915 230:88.05374808023761 231:9.857497077038184 232:0.1350523768063287 233:2.0000201673177402 235:0.2465011900541908 236:1.1476044602211901 237:71.37869405781734 238:109.6334886162927 239:0.054022287113528245 240:1.7112338388002895 242:41.63646159021598 243:77.29485970578571 244:0.025505221876364056 245:0.25325700316758915 246:18.27971161403944 247:1.1814618394027183 248:0.5250860416176115 249:1.7393271971344175 251:66.90873923653163 252:2.0628025198027187 253:12.341219881336626 257:0.4875892275617613 258:7.205184490233467 259:7.991164632623597 260:53.267893061360375 261:5.744563332316934 262:43.21306406008934 264:6.981216584755101 265:11.137971497764793 266:94.4454018596944 269:26.854164492220157 270:105.60083064938377 271:24.891903801831308 272:6.394495718548541 273:116.55987062885792 274:68.3305092840957 275:3.657157836801075E-4 276:37.1740850163711 277:9.635888499480798 278:41.51176162782324 280:9.657418491623064 281:2.343333616223891 283:89.98616039717527 284:16.914730139929457 285:0.04168162058998415 286:7.897895867142039 287:13.861244513079301 288:0.004186402777728888 289:69.5701132580825 290:10.131511877273843 291:95.25379674064378 292:4.045539721021057 293:62.95832071073544 294:1.6628650529736029 296:2.656419447431646 297:12.294271512291983 298:4.301088804961467 300:44.294448896406486 301:21.24200998473041# έλεγχος
1:3.4402167073231897 2:42.20178791778418 3:31.041438951721428 4:62.2397889996357 8:19.886830561032074 9:9.981810254660154 10:56.47001326603845 11:3.758390457960568 13:91.71119415438535 16:149.4750125428655 20:67.80831374163459 21:0.36106566422043035 22:114.10331549169688 23:22.80862491079773 24:3.649746981955947 25:0.8328521041011868 27:8.679372722459423 29:5.677782116801013 30:14.40114170469568 32:24.801657830087724 34:0.018770000306035865 35:77.20573485890269 36:0.04920449458768509 37:20.468122596865875 39:15.775567256321096 40:0.009543456588740888 41:13.784981684870214 42:17.194709009600658 44:21.02882946411248 46:30.011700355081057 47:29.34954970690836 48:31.074302374189326 54:7.595463861631567 55:6.416379982497393 58:96.26425226237878 59:19.994441719912246 62:0.09966096378551434 63:12.847057378662365 66:3.3747521328991756 69:0.5158466300617305 72:113.17716816962675 74:16.160143531995544 75:3.5320695519776546 76:19.120131788764354 78:3.5371180506317255 79:47.85800742751787 80:0.944045398114726 81:0.08497901522165788 84:0.004233838367152694 87:110.34913228607915 91:9.347097081473823 92:6.873594894174229 94:0.010077046481311544 95:4.642145842065777 96:8.893834382848269 99:29.814544910359963 106:2.6943562698117534 108:0.08478775855988381 110:5.897566491051802 112:37.518438927582096 115:1.1338507665511577 117:20.694426151194754 118:6.3395077557307955 119:16.676923997468563 121:13.327238653873481 127:5.451335511790118 134:22.62056361141869 139:15.12394013926868 142:0.8529723189857796 143:6.31691308948574 144:3.0082551065925336 145:7.891279094046011 153:25.58261026323715 154:0.6775017855892334 155:3.79539706181222 158:0.17262844178033612 160:17.197805664603358 162:2.936166170824018 164:41.895840148996704 177:13.833983509731864 179:1.8016936964262378 180:0.5342221640612068 188:45.94287477026493 190:35.31978361838345 194:12.28759002443724 199:0.7788818763923638 200:2.239206925856408 201:0.21443219547540682 204:16.851776130299953 206:0.6341219194575478 208:17.68808154722313 212:1.9478808549338091 213:16.325958224226028 215:3.584218911717283 217:12.174499631456863 218:6.471218856334955 224:31.044080416610065 225:10.922563148916417 229:3.3656836254332947 235:16.788698861879865 236:3.1963299419419626 239:0.9448864124785392 241:10.408186721390686 244:2.6230796830117256 245:0.5526631025409784 247:1.6928840310860207 248:18.565923557905315 251:42.57417676577265 257:83.59854487756931 258:7.360944230152568 259:24.125594421359136 260:3.887105802969211 263:27.36594486330734 265:16.458479939192255 268:2.0653653042867792 270:4.00109203582943 272:0.45927284401151924 282:27.351641662628197 284:50.22416035687418 286:13.952279795780495 288:0.02927675562384596 289:1.3939535478794778 291:14.15082215600178 294:12.302426415883785 295:9.671808940788477 296:4.961606978766644 297:0.8107203009393912 299:874.2073845229286 # φορτίο
2:41.60071218631034 3:35.498585120286776 8:292.4958587131724 16:42.187958292187346 17:83.0978092906775 23:88.86303834677184 25:68.25844724848292 26:551.7206054091396 28:68.77346240453396 29:10.279291595333442 105:14.263190673123837 127:15.711583535158033 141:13.532524318307937 150:51.21162755014982 178:105.30762368935889 190:329.37191898448106 213:6.869837524145277 272:48.27217451450522 300:53.091501411634496 # χημειοθεραπευτικός
43:25.39131126861119 182:9.473608772336773 # cherokee
2:29.002298220112728 10:31.88481774496732 81:37.99889087339641 232:8.652023388415278 # cherry
1:2.9197348182830187 2:62.35778417084813 3:35.93095549928798 6:18.857489557245238 7:21.54037340603932 8:0.7187975867162565 10:26.797896254104973 11:0.20840170101890682 12:51.612241201690196 13:33.092253815542854 16:5.614822927662591 18:139.1501662338659 19:14.398030955102703 22:39.92919164911845 25:13.388092520852116 27:17.07776155381738 29:59.88599696654413 30:14.33441274812638 31:2.9637353029620463 32:0.08864402402284165 39:38.05360100361353 42:14.796245028357065 43:7.964744751461892 44:35.29791435495008 45:4.7866509893737605 46:101.95019063658715 52:16.040395423408516 54:5.610749302680784 55:65.65791284988468 59:67.96692832460516 65:26.637116842630093 69:125.06462429220127 74:1.9800580783660036 76:22.762813670371607 77:4.209141803907193 78:6.074871415637956 81:4.581478070807302 82:29.686198273761555 95:18.684001973012027 96:15.264803696183263 99:3.8595647685150514 106:27.69175129242433 108:34.69686240732922 110:21.114073184738363 113:24.464074560016766 115:7.125761098921503 117:2.9488876246130156 118:10.255870931993273 119:2.0871633634819293 124:0.9537219161383869 125:81.14124148897515 126:25.88344122144662 144:2.627378924072652 145:31.911535784862632 154:23.344922439953628 157:5.700099898687627 158:36.85212020738275 162:15.14840852781562 165:59.15968811010382 168:0.3161171538443824 170:1.2671429853683571 173:28.400491040806155 177:52.81362043536557 180:28.736951843442935 183:12.388957325745832 184:35.973203376649444 191:48.1489543935759 204:30.67517988062449 208:19.829068758735303 209:25.340889739979524 213:0.059560397306838306 217:19.985634158362622 218:5.444446405340581 221:19.150550280269858 229:11.081335917390014 231:9.957737666241648 234:66.94660353335622 237:47.90914596829849 239:31.286637375044105 247:3.9089293553769577 248:40.24552902198327 250:85.1258114048291 251:1.446653503836974 258:12.479742230356049 259:57.53132996903594 263:53.09459181551913 267:30.54246472389625 269:24.477062967475618 282:17.67760459360527 283:20.970787908459425 284:0.7720573567312876 290:167.4102726134505 295:35.757240919240324 # θώρακας
1:124.29871873023109 2:18.98990816690738 3:18.053502554525522 4:14.043068231102545 5:5.321451831429893 6:62.02595761486175 7:88.38827250794589 8:2.135177706941652 9:23.023775930960344 10:42.59806349271456 11:137.5774315131724 12:206.09784536532698 13:129.8346407641286 14:10.062705456057635 15:9.322600603142032 16:7.875746838181541 18:87.17723515964907 20:70.86144692258733 21:66.30304262321823 22:0.0975785901327573 23:0.13716004166481266 25:0.6788325065757344 27:0.007691003544515271 28:44.94341209795713 29:1.8432072421572407 30:38.196173418210535 31:393.7987349234763 32:36.41897526587747 33:40.26002874870754 34:3.501262632967784 35:9.750278037240466 36:56.48634114887144 37:0.3466127544209659 38:93.86126957401187 39:25.153384134306584 40:12.083918969443948 41:0.028738829026402755 42:20.12109099804418 43:11.739929658314283 46:6.844583946975472 48:158.7621871402799 49:19.878388670699586 50:2.7937407427804852 51:151.6255147060262 53:9.14832970610612 54:10.438624804248239 56:57.650455233184466 57:5604.193525106065 58:1.9824016912047573 59:0.30383890768143124 60:54.113602216319116 61:4.3569745958983495 62:3.826378420221913 63:388.7163183400689 64:15.009009015111607 65:91.4259839338276 66:0.6283202522116212 67:15.414860229686193 69:10.197054302074886 70:15.566465938854673 71:263.74903728063487 72:59.94652346683069 74:1.5737248423760302 76:86.03387560567148 77:13.884906106776121 80:28.833775972475387 81:8.419783769284956 83:3.336289565260397 84:23.978234987802715 85:34.44993158674504 86:57.829271445149196 87:196.996778320801 90:53.282471002784355 93:145.44534435236898 95:11.627964478169277 96:24.457302546742213 97:90.41670553710478 98:1.9138757484243374 99:189.76184865292367 100:53.50492843423361 101:52.792031113860546 103:19.96493748321945 104:15.703320457796734 107:47.28693791022004 109:57.45989769044047 110:53.084126383881674 111:13.140936572569315 116:33.28795465763718 119:9.211799925111077 124:0.13518717870519387 125:1.8333555812395423 126:12.683545266281277 127:5.176244105291905 133:0.7484543713067168 134:17.195164911734203 135:3.055669971447588 137:6.687330178974167 140:0.3275090655656861 142:7.576037712393083 144:1.2676069977445408 147:23.570864055946856 152:4.780410019916915 156:0.2900813625190604 157:6.604158299395617 158:11.473125164473752 169:6.220019384345902 170:22.927280030721068 171:26.196731550066115 173:47.88273954180392 177:102.26223140539558 179:35.28497198333523 180:10.31310805082702 190:10.974459272632696 191:78.40954726616397 192:24.09191876006249 194:8.243124398257345E-4 200:2.109590268573437 201:36.58772314264006 203:109.3434145813241 204:96.0025320923653 208:62.479061515054525 212:11.813992130955988 215:74.33044703997842 220:24.458849973487894 222:15.256626669620587 226:23.847249749830425 227:14.791286804159377 229:6.865754661244222 232:0.5494660257414705 234:141.91414792816138 235:3.3378509689111993 236:10.815752851693896 239:0.84912799368709 243:26.150993636040745 244:0.6976742627262567 245:49.499858532978244 246:9.69737451563774 248:23.071156032088055 252:11.702339986744436 255:40.886939076311 257:15.131013921958578 258:0.08773765246149834 260:1.347296741270094 261:0.13108488807446694 262:31.172502943251395 264:3.920259001812129 269:0.1516468967748371 272:0.4119511613900672 274:20.463675664583292 276:0.5454832579089467 278:66.24638828860654 280:33.39248848920769 281:2.740147752844813 285:127.50121942280126 286:19.115910848845694 292:76.99245368016926 294:61.01431475172549 296:0.2019479657136713 298:0.9075511296436126 # παιδικός
1:49.51267785637619 2:1.578637051425513 3:63.83866355569954 6:1.7895285248311872 7:49.31722430347152 8:4.6396472730780784 9:4.498466810666328 10:19.21040283036408 12:57.035442176582094 13:19.68593492667157 16:11.391743869140639 17:13.44144483448123 19:8.453839874662952 20:29.67209941707915 22:0.6038857077732029 24:7.0675925982728804 27:24.37446733094499 29:15.711938124386188 30:0.6620289248297322 31:12.076229464363836 36:1.5086926180000053 37:5.420801171153382 38:31.165978151440413 40:18.32582253810639 42:39.66604611056383 43:0.7403017010058293 46:12.14360086191515 68:2.33276869876601 69:32.11079970804018 70:7.76460385188643 80:18.189841098502328 85:3.762133177360492 110:23.15563463495842 124:7.77508774399204 125:36.87959494257616 133:3.73870283604858 134:93.11334324339467 138:8.359978260140748 140:8.690863444009343 141:131.74094128640394 142:17.82479909779724 150:9.970201489526517 155:17.799678088299814 157:32.98981062212854 159:9.089230241655194 180:3.3221813826272784 181:43.857220919400966 189:49.207349496310805 191:10.596663540872605 194:6.421106070184875 197:95.22771593596225 201:2.720838461011483 206:41.95388492053243 218:16.316636784187708 220:5.250022360325886 222:41.39594132733403 227:4.475683711830769 242:145.53348592986148 252:42.26588456377792 253:29.635345395834893 268:2.7671638054429466 299:45.270072528999556 301:3.9419408789584747# έκβαση
12:28.989224046897725 17:60.86154212413089 171:31.097589381774856 # χολόσταση
1:26.93896963049212 2:2.5565826664778015 3:38.59248038523723 4:65.83375449172712 5:8.299391324671578 7:22.140061842832857 8:5.1495219858703685 9:0.014724572610657157 10:43.013248112120586 11:12.673413043216481 12:4.874821261223866 13:10.357812359001015 15:39.76894663208849 16:26.274703026669513 17:3.941683163186298 20:15.17424541592289 21:359.38347911992327 22:2.3223245814271642 24:45.13897292940962 25:8.661022678635558 26:51.23066738414959 27:3.7223200810297636 28:4.691567800777346 29:52.38827136469321 30:2.551811632211275 31:7.952035248738951 32:10.856361921587885 34:0.06851951842194316 35:159.99450225503642 36:5.910819273449258 37:5.989330178002781 39:10.903251500363504 40:4.548491973693623 42:14.473681525503611 43:0.15155435143178952 44:19.405475300967336 46:43.21446282038413 49:30.49837285077763 50:769.8815145175214 51:47.766496907111495 52:18.536503992806118 54:1.403331490975458 56:289.22883604811307 59:5.798914155228481 60:85.25586799385702 62:9.551772038903474 64:29.534796531992573 65:7.312014843829311 66:283.4636362813587 68:9.194700827180187 72:5.577549323269755 74:3.0650716447694357 75:16.15161943583359 76:5.572990583531809 77:219.3783700123257 86:22.38890885632715 87:88.14896079175303 94:3.6404812379726734 95:37.1550598256006 96:11.821841239966137 99:103.02699034912457 101:27.58869224574756 106:35.452045693422306 108:23.48179932738773 109:107.87690272247737 113:283.98804136509824 115:43.9949089320103 117:7.920110358318908 118:12.967932892876458 119:21.516175396744128 125:2.979751528690247 127:11.488293636877325 130:37.63113234563153 131:7.071683419660712 138:27.21791195200185 139:4.0191522683334835 140:12.013819171566094 141:10.579989329442721 142:213.35373719893923 147:28.056156112325436 153:10.254126932662302 155:15.042978085062382 158:0.4887503718802809 159:3.929867838469495 164:84.84611480653119 167:1.1834252603406796 168:6.583796946726814 173:24.650794826777002 175:68.75724306034033 177:0.2701632618592593 179:6.183509577841916 182:69.5580126747095 183:15.794704347205844 188:1.133885884000077 189:29.70615805893648 191:89.23379481810014 199:118.93615599519724 200:59.113355213759306 206:38.16377304853987 207:2.658420242649429 210:219.15833741406087 211:72.4865571410012 212:0.5322887483027798 213:21.63503567079721 217:59.014036765015575 218:72.30298850405514 220:20.85783359507705 221:5.523642401461038 224:23.92498586376728 225:5.70521582895431 227:24.35908566921548 239:220.78489507443626 244:7.326803677454948 247:5.977608978595358 250:2.3759740488987227 251:42.47247654447332 253:38.86685548500928 254:11.812325522628994 271:37.98409819581048 272:12.643094663140076 276:13.553945410735334 281:12.923512771623097 283:41.31757173277644 # χοληστερόλη
1:7.148907166302741 2:120.5953152659203 3:131.75206445614543 4:237.07236330429288 5:7.27779065625085 6:87.75472829256908 7:0.47449963568735964 8:21.97778097367775 9:135.4991734359538 10:98.74129836829283 12:109.44813110033091 13:46.634807020480956 14:26.23284846732128 15:16.935608427225937 16:94.4769973654358 17:1.968914516881773 18:29.983329697516453 20:61.14471697415579 21:91.7793038387075 22:26.199766612314516 23:221.32916694718608 24:2.064884045271772 25:115.7320609722866 26:21.775544203989206 27:76.59601354821368 28:153.0551428627124 29:36.7513191258272 30:91.49706439382251 31:15.81751593407001 32:2.8454796049069966 33:0.04351583855524792 34:97.54344639085562 35:3.236656647731941 36:8.599080954359822 37:0.2408228390840198 38:26.330268041230383 39:4.551002764251717 40:29.948221406217073 41:0.01678699673092857 42:104.77759880748008 43:11.62231602949867 44:152.54329397599363 45:70.02047642617347 46:14.41395334129644 48:15.044549289327579 49:37.72323085328629 50:105.27392724073889 51:13.29117457219675 54:2.0922221339573346 55:94.57149437980284 57:67.14238242349501 58:66.29764112122828 59:101.79788945383241 60:39.922307161615535 62:2.4554802330683367 63:118.32393492467709 65:13.26626491095117 67:20.275543901163097 68:6.486443252512667 69:8.073292251377191 70:14.076844104789894 72:18.4318972013648 74:4.262289857379903 75:7.843967921588871 76:0.30994794637705575 77:39.44872217970675 78:122.63125581507079 79:213.80825334695035 80:9.673457695412178 81:123.9726174675857 84:0.7438982620516486 86:41.40706128881537 87:10.088463401469568 89:12.133364416678052 90:37.02833908174534 91:71.72025886963144 92:9.1654172357491 93:43.7310583146702 94:120.4295584670807 95:1.3137402292684393 96:89.50299788776857 98:35.67733771038253 99:1.049639806499083 100:4.618363653783636 101:25.015748213189823 103:289.4769635778473 104:10.95183892953981 105:0.3108778133311742 106:46.02347904178974 108:0.060693750567282045 110:0.5847058015804463 111:1.8648249608998375 112:8.438954753410197 113:34.32765433586703 115:0.19157370299585902 116:9.651336379588177 117:332.9086087842545 118:1.5359502532642558E-4 119:45.047208541194436 121:4.376413411691815 122:123.14317272717349 124:25.340332093477112 125:11.422706631766694 126:1.712549165693795 127:28.94370038933098 130:0.003876169160942959 132:55.92263747497396 135:2.935184951709001 138:28.318957370382 139:99.23090930872809 140:0.02130627368551951 141:30.671364547106585 143:106.31505902273908 144:133.66989750379355 145:14.44726440014251 146:6.71943684807593 147:34.34170837486989 149:29.04636272648297 150:172.67751291139516 152:0.2972504500351405 153:112.50885922085136 154:12.876649324747817 156:0.035783758619368146 158:137.6432453059415 159:22.99820343371454 160:3.502364567943819 161:15.529810488807867 162:54.79160577156714 165:26.740988078316825 166:14.177739096429711 167:6.094056434284453 168:125.17460712615842 170:25.17691154935719 171:8.620386263753915 173:40.2725653777618 174:0.1896113954734408 175:17.10379064355855 177:101.4644122921996 178:109.97728226623057 179:17.56740853739986 180:11.643959599180231 181:27.805928297908736 185:65.81331543163954 186:320.4664645043681 187:50.5528417693127 188:62.80931868817166 189:32.01338237193495 190:20.566243129938417 192:0.717725749368103 194:0.33397584994630647 195:19.92771984338809 196:9.408356206672249 197:7.030676463893497 198:21.74799312487347 199:9.864454947909872 200:108.47541904040135 201:3.299925030482542 203:19.441570681439163 204:3.3398871387880624 205:20.74920566679086 208:90.41808913438102 210:2.7738920038348938 211:33.68098208649797 212:53.97414472082833 213:0.03393686882962297 214:11.43665550001524 215:17.746876648092663 217:18.430231063582355 218:11.660546712324507 220:3.588330279288673 221:7.771655203663124 222:8.51698221656331 224:106.09324433852872 225:6.966328045788404 226:20.080768520317747 229:1.0611202580975057 233:16.831244480052106 235:13.272911998666885 236:0.9447279785773781 237:31.004832235796123 239:4.843090192253254 240:38.51653052357886 243:2.927813156281052 244:65.67055661412027 245:7.719402724101343E-4 246:14.376949419907067 247:4.8901954905347775 249:0.0641098531791093 250:0.6081725089433876 251:41.68401573280634 252:47.306202920443916 253:51.310061490174405 256:2.659825428900207 257:199.82738969265827 258:23.820106404356018 259:3.3291489847622753 260:43.666814034017555 261:0.17367293049718496 263:25.440179786038804 264:19.57929147552223 265:0.01765481340116887 266:18.322302298535117 268:65.74292707621241 269:58.26248048761361 270:28.963412286820493 271:20.53152767447241 272:7.661462975894006 273:75.15050871880793 275:4.8658369120583576 276:12.200466365812686 277:46.84305196705086 279:28.25565616910048 281:7.96379866728572 283:26.082369915396136 284:2.3015160925460636 285:0.13167676620613689 286:54.2376322776146 287:5.89391310836921 288:24.081072594695332 291:40.04188227957915 292:0.02256522105936691 294:0.054232241962735704 295:45.43629007505394 296:8.722364803077037 297:10.071007479644878 298:1.5993839136281054 299:7.484365200609754 300:0.10751432447030915 # καθορίζω
5:53.46920137371149 7:20.600949603589463 9:16.674345826102403 17:69.90251831065163 26:159.15197975851268 28:82.004576300066 64:3.7530933025025677 89:77.18356957546533 90:6.2629091886117365 132:7.435509472556453 149:76.51868788147571 152:27.8590713779985 159:56.97720721795857 199:6.277758142243959 285:88.26323194855107 293:109.30883408117306 # κυκλοσπορίνη
296:113.64004200801207 # σιπροφλοξασίνη
1:330.3806986294374 2:88.17350269728934 3:116.18920707027564 4:41.64063087616235 5:185.51947967119574 6:101.46884492400467 7:264.2887983425339 8:39.81064786271318 9:50.61624001800706 10:108.29222587008131 11:126.82906715822844 12:124.55271549330293 13:35.46261744518757 14:52.24501400661445 15:66.43160234928385 16:26.521696382173815 17:9.674276648678315 20:88.27042591556624 22:6.78170736701102 24:33.650228795354295 25:4.241176269604387 27:28.388490846006633 28:16.601686177333928 29:26.404290797378874 32:68.62605185413146 33:4.8381333501661095 34:9.205033969372288 35:27.21685601736975 36:41.01499405041713 37:41.29468773768994 39:29.871153004626834 40:4.595562342038457 41:265.6766567200242 42:46.67534954548053 43:10.742690855987021 45:60.72822377577772 48:351.91495944136824 49:48.87708689640125 52:24.43659469232909 54:14.519327787862986 55:8.285165191981024 58:65.19687110381408 64:2.9367602445032666 66:45.886315310025495 75:39.6405587180692 76:52.91676966394327 78:127.0213860505968 83:26.242976795020375 86:74.62640194092869 91:4.839767062969469 95:70.10632138351464 96:86.18728607446185 101:50.883094842918844 107:11.702981706569243 108:52.809918304950635 110:92.37412551469795 112:12.848579723223697 113:20.2304691980445 114:6.788221422271783 115:29.725643480456462 116:22.11789713718886 124:19.967853964596255 125:15.43283987323344 127:4.397358027778731 131:404.7576341980047 132:26.172617756442715 134:21.62850466541386 135:8.720511004645367 146:215.8381633313778 150:26.456489456674753 155:21.023117882490194 159:23.84492398452978 171:32.2205297751856 175:1639.1395174006536 176:6.692869253458367 178:54.63981488904421 181:47.98524664521381 184:65.61314966579745 186:39.807291879943854 187:92.9228857538558 191:28.31833809788493 194:16.006038157610377 197:71.99233593703188 199:26.732250910649228 205:122.91478783499856 212:20.50971459656436 218:24.43659469232909 219:9.682841775172955 223:14.772923319825125 224:64.25486775475797 227:31.484820860702275 236:25.223543864212107 240:13.255784183711537 243:8.710884048513977 246:23.424813653993212 247:19.464934945088576 250:76.88589989650622 251:18.05489529140582 252:28.316387676386764 255:37.94413820644122 260:5.576429083092155 262:28.097334750563565 269:137.80982725518015 270:28.04647728395661 273:36.00896050268397 299:1.5258441857632026 # κίρρωση
1:16.33525693581878 8:14.622558603678204 9:12.776659008819125 17:62.144278747750306 25:20.558386858227372 29:24.196955948312592 35:1.3631459461227284 42:30.496020389427436 46:32.25727926829932 64:630.083150398887 81:1.152458206569109 87:41.14356005159637 94:1.422007202046349 110:29.474381250962743 117:16.972197564522407 159:15.009855452378758 162:11.004713765776671 194:23.183646561527482 210:52.000538224999374 211:94.46625279480212 213:119.14329316366823 217:148.81907679613946 298:33.96268520628657 # κιτρικός
3:48.177679308873955 5:116.73902286016725 8:36.50517987732307 26:54.86976777354471 32:46.964417138521306 49:56.890882049200535 81:48.59471265080914 89:50.24917756650662 99:56.41812223183413 113:57.42059868985334 165:67.88102395996397 195:71.20668189278152 # cladribine
13:15.452186944398427 25:12.648735948939876 62:18.63042370880125 119:16.533411119406903 194:7.279504155476075 235:9.103159698037384 # διευκρίνηση
1:12.580213807647725 30:4.541816664271598 40:6.319608084314008 46:4.71613524547366 50:15.5233041820955 66:18.963595770463474 81:14.050625486052171 99:16.64852883798119 110:7.5476924894305535 145:8.309678488596179 158:16.925512891938244 194:6.269920399821444 208:28.908290789920013 267:21.891425395961885 268:17.248733694613772 # διαύγεια
1:65.83074574288757 2:15.725694377130761 3:70.35152819836323 4:10.419259282692849 5:70.03546173278711 6:100.07602515532962 8:0.590557518105949 9:3.488975813845805 10:29.951107387439386 11:4.535152584973352 13:3.480084431994247 15:0.03560214095634906 16:19.617297296919407 20:15.619427335098834 22:6.676256332229534 23:11.232106935720486 25:0.8964269358813202 26:3.259798771569053 27:0.007582679198198191 29:47.75790299836372 30:0.02021145664686057 32:14.234309881296893 34:67.60558054394276 35:2.094710248970756 36:1.880345409429385 37:48.60209820548577 39:0.00269019984533084 41:32.55256218151522 42:0.06164296303085856 43:0.6292765918201071 44:0.0032563048285165277 45:4.599477088760179 46:0.6810714327312353 55:21.574520748592647 56:1.1743196765981323 59:11.85489482784037 62:3.5380003370484503 64:41.241221218123506 69:1.4305419942139321 74:20.837281824697428 75:0.13975851490075236 76:22.153032264983253 78:30.15434889438562 81:11.4536063338814 84:89.23768907004794 90:1.7663373321164932 96:2.7828694031616457 97:12.623112545844366 98:8.371965576852887 99:0.8013023666834795 100:62.67251815122966 101:11.110400666323 108:22.100732910778426 110:33.3962083726346 111:0.5862572053612011 112:0.17344300662556417 117:30.669342739166826 119:0.19827896744442433 121:17.25890818489874 124:35.87272813453648 125:8.213463713824554 127:19.323632579626903 133:6.051593146709734 134:4.384785163093943 138:25.338312917710198 139:2.4497595815735522 140:1.2215224107604146 141:32.984876236150896 145:24.283543038473976 153:23.53636572703073 157:5.506612955118264 158:56.38822658002793 159:21.180346651894414 162:272.21982843348366 168:2.177967465977567 174:6.91562343080579 177:51.65807702429066 178:0.8126115606615613 179:0.8744475148382926 181:17.4911041464273 189:5.055826358628382 194:19.510130790003274 198:39.150076916967826 199:1.7786862698780153 202:276.93954489724047 203:1.9845181951231479 204:11.022789385972668 208:1.0871436471179048 213:9.785894727898055 214:6.649423833523441 215:17.067025488416295 217:0.4313759978037484 218:1.458537545839845 222:291.31955813182464 223:9.51268305281302 225:3.551145634534639 226:28.55359708945405 236:16.15419095703877 244:59.84172924602425 247:12.33928712602973 253:4.310423777620707 257:0.39888975494663 259:15.419269441258821 260:0.7053381989361064 261:17.86221227168396 265:1.6525555610598752 268:4.1867517181808545 277:147.60365103494092 284:7.2107223175700845 285:0.9365027515236882 287:21.069382674821714 288:37.918113458829076 294:17.374791962164323 296:13.365906737914193 300:1.9999711066584693 # κλασσικός
1:147.9243267043477 2:62.83586356036547 3:100.67796637215964 4:4.192659148112569 5:15.377764200357152 6:49.45735543228214 7:363.7533929132044 8:61.027593944997875 10:35.4365674656758 12:257.8230529605804 14:1.350361648752139 15:9.568615280296488 17:45.745683817362305 18:154.9618106036531 19:124.23351892163006 22:39.19604379375437 24:20.722130063426757 25:2.537069689801102 28:38.650474786613714 29:10.351976351005058 30:7.2987239462105595 34:17.497070293754472 36:0.664099543105493 37:7.114767208733651 40:1.0809432352905664 41:47.15309972296109 44:27.30822107325982 47:17.37774162378365 49:5.486075847300751 50:44.94829952889261 61:8.769428417145056 71:148.2385855346048 72:0.5996784741719996 76:48.74961684495424 77:37.142656091896164 79:33.51761775077529 81:15.792538232039792 87:21.866994070419512 100:2.0909682675966748 102:20.39514261677821 106:100.21939393124961 119:33.68805368481887 125:5.74834661866416 133:28.525972396415188 134:6.0988317597712545 140:11.942284855443075 142:7.980172511377495 144:1.8108779118953706 152:32.109773575889655 156:235.09727668471965 168:0.7978622483191384 171:1.7266354202924428 173:3.4031265174818355 180:66.52599744014402 191:14.780044390668746 200:45.79986925065502 204:7.632960481031084 206:7.328488589916395 211:1.0702268103410109 212:1.6708725572329977 218:66.55865694183791 222:13.044288558008441 225:5.204045995130957 226:21.78537100259173 258:64.99658132629116 261:1.5826666209875881 268:1.7389693252139027 276:7.214036829594356 281:92.6426463629402 285:44.071241414477036 286:3.057988428362117 296:1.7444328425732738 297:14.126332888499268 299:29.909824694047206 # εξάλειψη
1:24.981219159860714 2:46.99301541972825 3:308.35106513018866 4:0.006724332851996307 5:880.928427084305 6:124.30143205552682 7:58.47235313184978 8:116.40470139090193 9:89.20324805359424 10:85.63891116137735 12:83.8329506641644 13:93.93886270543173 15:0.012232623633030572 16:65.04976783274151 17:1.1034141096171737 19:34.07604353540446 20:6.550866201889119 21:0.2565981477122499 22:88.85863057277122 23:1.0037649481655722 25:52.17023892286197 26:54.834880202409195 27:26.634718751583645 28:4.911028143061988 30:96.33072298729591 31:16.5670776101965 32:24.141506176162654 34:33.17293797398618 37:68.12124911988398 38:26.278589334669284 39:5.728763362105489 40:4.702737809769301 41:34.90013020938005 42:172.2465331045815 43:65.45180893055814 44:5.004369087605517 45:138.44009915373567 46:29.44110125778584 48:91.64264025651916 49:34.724543995833066 50:20.06453122159219 51:0.44493643278302136 52:38.51129393769862 54:24.554952964394186 55:49.350618991728005 56:2.9653166335000174 58:37.50404024807547 59:0.018110980486610726 62:57.538200386791374 63:1.0992464960336876 67:7.196568735244404 69:1.3563597395914302 70:30.449169400777773 71:35.6810864161117 74:28.39670448797182 75:8.602389381043066 76:46.65543296535611 77:0.7739860529364221 78:60.059499343640496 80:7.049561398296816 81:11.200980444591467 83:0.16511393590749887 84:0.9199782601945108 85:21.663527119973356 86:46.94725658077685 88:74.67497404041775 89:107.17656888535069 90:0.19060346062643208 91:46.985980265772206 92:3.5424531088834805 94:0.5158306661260105 96:70.11333867189093 97:55.2244807532835 98:27.477389972252276 100:1.1727013273501363 104:7.255372720178129 105:44.60296141593707 106:9.635888499482336 107:6.729256422587043 108:46.527723178211836 112:2.6550291007516256 113:2.2253394493750767 114:40.74744738143233 115:268.3442469701199 117:75.36218585245096 119:4.762480510148307 124:0.5510297961981461 129:17.388380348611925 130:28.971484802725897 131:3.8616448374041297 132:99.667299684437 133:0.21289276552781686 134:8.963771037696638E-4 138:199.24757076799057 139:33.62440525971815 141:124.21561891738573 144:0.8367131675637852 147:112.85496802377598 151:9.154760031920619 153:0.01562558740216825 154:125.67153484047687 156:16.267423899692318 157:1.5814657384701496 158:0.5677431196462297 159:352.24492130916246 160:1.9329814611425795 162:45.02331015485671 163:0.2141129510868146 164:17.492507360870277 165:0.47417699000278574 167:141.70726384729664 168:20.13240302686553 171:32.15665738457079 174:35.82547340045246 176:60.452840112326776 177:35.00959987966182 178:0.4640281295163132 179:283.75407119708495 180:10.396448996781649 182:67.11053842522908 183:0.3254005999873396 185:4.147557650229401 186:0.8823822507368563 188:90.56556076476241 189:27.236646639554294 190:25.1628476338271 194:162.1041244455104 195:28.770175665648384 197:0.2727846537020006 199:0.1963068470853118 204:7.9323640199883965 205:3.9353200297356365 206:0.11664840774423443 209:0.3013494974086479 213:0.014543490045264736 214:211.00412979052464 216:20.394950793043108 217:19.549174527721952 218:49.613045161130884 221:46.96032035816748 222:180.64012911207726 223:20.797485664044377 225:6.415880266626445 226:0.0408656517793594 232:151.71911698133118 235:0.16545615005194525 236:7.292075291183945 237:12.465893394317506 238:22.28588260721704 242:95.71429437379864 243:10.991529085808219 244:9.049031753936625 246:17.59025898638749 247:13.341352471237002 250:8.191388215033584 253:19.44371671479064 254:26.891146755417587 256:7.310606493166566 260:15.83427106383614 261:77.48687556080309 264:28.23966673413819 265:0.14106072467534597 266:26.839633907958397 271:63.4163510862308 273:4.42630587203679 278:34.42099307505925 280:21.11123451583975 281:6.636188202570645 283:1.09586245267884 284:9.046712789720731 285:7.498227899221292 289:26.860213459433016 290:5.372917739311126 291:1.0908955563671558 292:59.557702007104595 293:108.52820530112476 294:43.25104504439275 295:181.67656244448938 296:6.055462727698508E-4 298:5.398675893649654 299:5.497489426273133 # γιατρός
1:1.437966123230751 2:0.4300731288095771 8:0.5531680926356104 21:33.063331012894295 22:1.1212410116453042 29:108.98153917766177 34:1.5242307258740935 39:123.56672318709687 46:71.90084608524909 54:2.408546462849997 59:33.11987407537167 70:16.291839605384496 72:65.02710229246516 76:3.083433124451089 95:3.3660680062700354 97:3.3031999630320272 108:106.58917589498486 116:3.6733730484587936 126:3.5901049881592946 135:11.086043149978796 154:4.28730354295164 159:3.960826067111371 160:4.445215211461568 196:99.77358864408912 199:4.441338890174001 204:4.373863268010161 209:49.61467290195503 229:4.29086657194369 232:4.167633510440858 239:28.82537675131166 # κλειτορίδα
3:38.99110354638494 15:37.66249233720038 24:43.47404993104779 26:43.46486089817591 99:44.498968348508505 100:47.39452568291998 125:45.396758337692866 173:53.269245756198266 268:45.704566814946304 # κλοζαπίνη
2:2.604822954327835 8:39.02168368947959 31:23.16091089876783 45:62.21455262384245 60:6.239660872381175 159:63.81914720788465 206:28.04105534205039 240:32.793646144356984 244:90.90483980618674 # αδεξιότητα
1:1691.0581286963518 2:292.89463485373926 3:433.69299094037945 4:440.32433435520534 5:650.3052198545761 6:426.45571709720184 7:154.44840230175586 8:517.2058581626484 9:477.88859551726785 10:136.16213840452133 11:168.2863240902442 12:151.51244482043077 13:314.58884381814005 14:1733.6001482995512 15:468.3491954552297 16:5.479240982998637 17:54.91753027155206 18:310.8112875949523 20:225.32937205740518 21:135.4154458039263 22:102.21978597102377 23:103.89755223026974 24:952.0574741153349 25:89.14312102951794 26:117.24136515101621 27:206.64633303360236 28:342.3651432920834 29:73.22575006937483 30:28.22625614363365 31:88.94429058870568 32:5.3022134168901385 33:88.67217276095607 34:447.61922597174066 35:116.86588574841797 36:102.33122900542287 37:253.6654769735984 38:64.77680896885741 39:1.8612558164029844 40:248.31155135344872 41:239.5412620172741 42:83.89907273411849 43:220.09584433235005 44:87.51918914883169 45:157.26766584060184 46:60.10160315253543 47:1384.054995278844 48:132.98655184225504 49:113.54677442279385 50:3.444400383478369 51:1.25192305876418 52:0.6262505363223669 53:321.7942109566173 54:0.05427813101191641 55:24.64881840415898 56:81.0210778466828 57:33.396787777313314 58:708.1450889835606 59:9.80726137203374 60:28.399049825513437 61:82.65070852586337 62:45.702012100299925 63:19.44986156661883 64:466.44917584816363 65:157.4508777479859 66:276.3949338549524 67:87.31788015208443 68:26.18350368417146 69:8.273736820933632 70:53.52391364991954 71:819.4162061637822 72:15.424995489807019 73:64.48788384163011 74:35.216720421671 75:187.94398453459215 76:44.890118305818774 77:62.139228039185504 78:28.476131334981975 79:147.54829458347595 80:47.433453282386814 81:131.71561297969095 82:36.19295382063903 83:422.49742135404483 84:100.15192526119603 85:409.87458651096404 87:110.45358754419631 89:78.62301705460212 90:82.68906390843628 91:203.41859048421435 93:97.05421247717386 94:138.38691844734126 95:116.66109657983024 96:16.02396463746563 97:30.063723363586 98:65.7234203287876 99:25.27503529946591 100:112.18536823887023 101:10.7874402697325 102:139.9032653713031 104:23.613099414551417 105:838.1812632470718 106:117.88824422951153 107:147.04656672102985 108:0.23895918178746323 110:156.8663530991155 111:8.253464452936091 112:62.19954932035201 113:42.227999084098094 114:526.6356394326017 115:6.9630952554261425 116:90.23897856992382 117:2.9752778755420106 118:17.251519004678006 119:172.51018623108018 120:2.806630724411511 121:168.8115355680549 122:131.04046522052062 124:0.027724142523463738 125:64.4557077522034 126:0.05429370965687979 127:104.10482625151926 128:226.43960680840243 130:6.338880097720008 131:18.014550991124107 132:17.497112485123797 133:67.73596613192267 134:13.732254025332098 135:0.7983061000021539 136:93.18058444544268 137:94.33663794134934 139:18.86724595857196 140:32.82380412864537 141:196.86654330415618 142:14.575704631009586 143:0.006718558822300018 144:22.607344328158185 145:14.760720075189136 146:27.920312096962128 147:124.41470099734823 148:14.562564696828339 150:46.25840718143684 152:81.51184776353668 153:0.5154517828893959 154:2.4638318680366993 156:4.352914586437646 157:229.50369651188234 158:26.979759742235842 159:77.24610727896419 160:10.625596402877148 162:110.485838991808 163:182.13906310686008 164:10.107915673982271 165:30.75781998597738 166:5.375631778405454 167:91.72151932743054 168:1.9305813743549456 169:110.86768846936042 170:44.399596578601965 171:1.9272864675064152 172:246.2166478349802 173:19.814604211018246 174:39.28282010638507 175:22.255710628998084 176:30.16472308466848 177:18.712079758422618 178:55.792753045760435 179:62.016369006283135 180:0.6223869229297547 181:126.01246277508488 183:61.792628069868705 184:3.8641968969307254 185:552.9565942016777 186:8.603813107846568 187:172.7099516614989 188:0.9165812410042405 189:1.683043755406623 191:66.63489900107048 192:350.3236412726278 194:23.878379151140166 195:36.33717833817936 197:81.43869074631755 198:519.1677510582841 199:141.9109290840326 200:170.1712173389656 201:78.89978155029742 203:31.658573253859693 204:133.53967979469022 205:1.3199761356230346 206:9.343056205566917 207:59.70206481766515 208:8.343862844126757 210:20.624014360871097 211:2.9954108844790053 212:9.617170324609036 213:12.838670077360108 214:37.582824238558146 216:49.74523144483764 217:12.897000980985675 218:59.55501758553398 219:281.9704012836347 220:218.3693832005921 221:0.417728268203739 222:33.64515615945912 223:178.73963650123994 224:150.58445350391597 225:1.8130021115997303 226:219.71722408346514 227:0.783094026690505 228:4.788073963189653 229:4.515334784977941 230:170.21051463545032 231:2.26171285645988 234:32.842538691593326 235:223.91371202568791 236:12.147675535647998 237:2.1842587598349996 239:1.1103041606241795 240:224.54653655687605 241:1.0407886121945065 242:1.4632758842739286 243:0.7937261989266979 244:40.942407355569706 246:135.11245997779795 247:0.008070098858408054 248:21.498969928416678 249:14.49836796967211 250:33.23016696679687 252:11.467562797113867 253:5.812446280121869 254:24.10436816954694 255:32.76892601387232 256:68.23674391768645 258:9.234428317115464E-4 260:5.333669550707762 262:11.273753824130964 264:27.529166156184917 265:64.056230792119 267:846.7049368914938 268:7.6952921312701426 269:137.73809621767288 270:209.72053366491534 272:61.733526578020914 273:83.86267021952376 274:19.178508917004397 276:25.963030850536295 277:34.076043535401496 280:172.7099516614989 281:78.14404297033491 282:34.53729114127352 284:33.473389322414334 285:55.22796175042839 288:33.141839984076874 289:54.238845847536474 290:83.25456851755862 291:78.75263157885954 292:4.695617759098278 293:77.54140792044767 297:29.539557323009127 298:27.675955330485376 299:0.3527256962865445 300:232.56175610109347 301:137.27877318183835# λοίμωξη
1:4.118537846388888 2:36.531937049651 4:3.6495777558384095 9:1.2422330867171796 10:31.19820418069512 11:16.362497271972547 16:8.083378395670781 22:0.6954954470083481 23:42.6145119054493 25:23.801315570059728 29:0.6585891805704354 36:5.6486757955618945 37:29.693565515311132 40:6.795234929933982 42:40.87570830830215 49:21.37453042582188 54:1.8699237999253562 56:15.664535966498475 58:55.93311456466246 59:16.378703107216523 67:3.5669489033187687 72:1.5432800522425552 77:1.4028097398050199 81:16.028281452568415 96:6.781286295514289 119:10.848016673476515 124:2.740176148133761 127:12.266397021367958 139:11.85760854850514 140:23.419080553214663 143:24.40633584937976 155:44.87732150220757 159:9.381631900739785 162:2.1201303106220526 167:17.633493712553488 171:8.37882777082833 178:7.867782802193229 186:8.71627242777319 189:3.3626126609946234 194:2.105251457931959 199:3.84079196997651 209:97.66427928669725 210:2.079818746881297 213:1.2272119708084546 217:12.298996070417127 236:9.848359232427834 237:2.5247776781147118 253:2.9693794903696316 266:39.301217058968945 279:13.504805237564653 281:9.459585990000727 284:2.4976240077077123 287:20.93767462512586 289:12.048237378461234 296:2.9096815725314005 # επικάλυψη
2:55.54065538250315 3:0.3264234721752792 4:0.022374012559449236 8:1.3337811323248108 9:26.393705482569725 10:14.165114842036498 11:9.795467258706745 13:1.9317927695645323 15:0.18609040036284694 16:10.406453957357204 22:2.944153260322714 23:2.3946978485230614 25:37.74611203490272 27:4.156346938780707 28:23.178582119624934 29:12.12322231200551 30:9.220523450578122 32:12.633530763353715 34:11.058081731437818 35:43.41691084896868 36:0.4242250658223201 37:30.308721614808494 39:0.04445687713400568 40:0.7915880284091457 41:64.69628348668975 42:8.538603936607778 43:9.743913275641958 44:10.875062921744693 51:39.10401880098249 54:0.5875695007101281 55:1.875939537731642 56:10.561551843512465 58:5.181507003143383 59:54.19834506103479 62:8.835289176532529 64:0.3655245125589106 69:24.114523036078282 72:59.86821761078749 74:14.270272129650431 75:9.503375933436454 79:68.22999137561835 81:5.635327720640901 84:3.5475369105377403 87:14.17360337073373 89:10.46447881704995 91:3.8275647572294744 96:3.645292605905902 99:9.072848861283967 101:4.067746741574691 106:1.742342047659507 108:4.35335067639685 112:19.190367801325824 113:1.3004289519301147 119:82.58528609002632 127:60.90054944039892 139:11.358014127431813 144:1.2672745063913435 158:9.454943947320334 159:1.8078121483977594 162:12.064931264155765 164:85.38763199151158 167:2.1433531836643414 177:50.38439302837042 178:1.1885400321115809 179:4.790169410663314 182:6.971153127865249 186:15.979946265085854 188:2.0855485815943307 190:9.137680842022103 194:7.444336486324849 199:6.969271377804104 200:5.342453019389227 203:2.4486788826259596 208:10.225735959712207 210:11.892366480790004 211:68.92252187220517 212:1.3384161711020606 213:4.682520801372101 225:8.857168183224921 235:2.160654748286667 236:2.0089303554217204 244:7.087924307312097 245:1.917942722033899 246:5.904920415185 248:16.41573831299385 252:10.039529002533168 253:1.4589221482257975 257:11.690537640506394 260:1.0668975036035044 265:6.680681138817994 267:59.840603753634404 268:1.4027514232442664 269:26.975238188959604 272:1.7784587516618786 283:1.684058356104548 284:4.334186796087505 285:1.3269314475418814 286:21.19580804954068 288:12.748357303643044 290:35.25059872580722 294:12.924888459689466 296:1.4079214826546826 297:2.2752194201626055 298:2.481141035209533 299:43.621080821121076 301:2.457740084119894# συντελεστής
2:40.49170663337789 17:16.98659825290811 28:12.312338701990395 29:2.851923970568482 75:3.9943470942484183 81:18.564648173646393 91:12.395150908664512 119:19.063969626957675 158:22.859289663314513 159:46.89643411095277 194:4.662793984840328 200:56.38316929375117 210:50.0553570248888 246:24.636611629685916 # συμπαράγοντας
6:6.390575723679303 26:40.14118478366802 39:5.047451325305093 43:4.999962067322415 64:14.797774496336805 68:7.024276078003361 85:8.58368007292758 177:27.898443155536953 195:22.296336989960373 220:10.130356199571855 233:37.44174657820183 275:34.530551229819885 295:21.584472703596845 # κολχικίνη
2:0.14260807474702436 3:15.630638071875524 8:4.920941498125292 9:9.250905628145704 10:30.9283171569425 11:22.45890474533823 16:26.00771815444786 17:52.71759891733738 20:0.9477767967629257 25:0.3324584996513036 28:25.971387278498923 32:1.289346449631612 34:4.246965324994925 35:5.8638948624324865 36:22.65166436527333 37:1.6211210493248631 40:12.407007958258873 46:0.8518551217232505 59:16.245404215612552 68:35.14073297784876 72:15.973962577203688 74:5.5225820578616815 81:1.4996707742520137 82:2.626806826988952 87:36.158920630109336 90:63.3190727076767 115:19.363345853276126 118:59.846722509883456 122:18.609622148481062 127:12.166880227699766 133:105.80485903159808 168:11.23163002033983 170:3.1033827061548713 176:117.67486533882033 177:67.84872982052475 201:29.608051671137257 211:6.702940567886343 215:83.69284928485551 217:2.056929376469309 239:25.510116689344873 268:2.872284397999431 284:13.560629273212127 297:17.98220995868186 # κολλοειδής
72:6.88710649875639 89:7.140803883354747 # colorado
8:118.67278741076466 9:4.68020984051613 22:18.509760834220607 30:131.20679523687147 119:5.2030479144743484 157:7.361732430980774 183:7.919243871943635 225:6.241247440770499 # κολοστομία
2:78.78199723253684 4:19.11927756557448 5:31.856601704064197 6:13.8957457553981 7:26.156527049733327 8:1.4208602666815326 9:9.637613755827152 10:4.560031511353277 13:9.618180044965442 15:9.484575123938184 16:46.11491414012412 17:255.98723852599142 21:8.38151082400826 22:46.248084552083085 23:81.21088546814967 24:0.22655825473177318 28:0.13929239037643518 29:11.111150023125356 31:1.6329468123276607 33:14.097192238547029 34:64.85692040354796 35:100.43736169110515 36:39.08285732921665 37:49.98112879320453 39:24.03440296175682 41:12.239332913536455 42:39.465090360117 46:1.0217964079966209 49:5.718866745184455 50:19.78082800610623 51:46.152094883390255 54:0.03835268760921165 56:26.928786165779595 58:76.92013238317188 59:0.0013233363765420834 63:52.667321531954194 64:70.50306688024432 66:229.68553267485558 68:5.057557287724998 69:29.184611166227462 72:0.7762167163970379 74:60.280483760000436 80:34.633236756286585 82:65.75538143218802 84:4.038142842545466 86:15.619267614705779 87:58.62028375580622 89:0.01597418541820253 94:21.774911220974666 95:54.45297547579771 96:0.11778651139599176 98:6.2346943270691435 99:58.828752564902636 100:16.939844200169546 102:1.9400390711415538 104:35.549562344409225 108:0.27496043562494 111:1.9089128888587419 115:1.5414422265210939 116:6.803057838013609 117:4.17395373370582 118:48.45448950824414 120:3.1365814739602498 124:87.86097320531903 125:36.268967288621056 126:15.516342142045403 127:10.829724204986897 130:4.014948992427327 134:50.62206367097885 139:79.33662147837974 142:199.5371324186342 145:39.8728776014439 153:29.5972089873612 155:92.88745117762055 158:67.2612368823975 159:17.33615653730275 161:101.12698627155764 162:40.09898313147612 164:105.63923178055771 165:29.194938809627054 166:1.2142967029847545 167:131.28096388732766 168:0.02448409507653253 171:36.79798797508885 175:10.729591122797839 177:0.20744872768305603 178:18.44525447110184 181:46.4664810252422 189:12.189208583916075 190:28.93085540369459 194:4.076032460142391 198:34.33794443018688 199:1.1483239643216665 200:0.562741743706632 201:42.56529185214687 204:1.097364453789065 206:4.131451356911914 207:286.93287774276655 211:29.565254179238533 212:10.085996423206296 214:27.860828663824773 215:1.1315429134236226 217:7.197162766698952 222:0.9183400174743097 227:198.4468418372252 233:2.4191780363760986 236:8.249302013102923 237:5.222572328456911 243:18.457678854354228 244:23.28855449600855 246:0.7523375078628219 247:5.595614033556343 248:6.994064303869035 251:83.62722470329962 253:6.466562641266741 256:31.732473708640462 257:44.565763688040256 258:13.454526951463926 265:18.970901158791467 268:14.995943103452483 269:5.94661886485601 270:14.931243604529156 284:5.147460815444296 286:10.35357317955768 292:26.638821561039855 295:52.70208207022461 301:27.226071251719986# πρόσληψη
1:95.26907582888936 2:360.11379025060313 3:385.5435456688168 4:109.0293538281734 5:0.0015464486054667151 6:90.21272598716311 7:38.50936536450581 8:220.15305630367584 9:63.089456004047555 10:64.77010496077064 11:97.26241986003605 12:26.265489410036412 13:185.6389699896376 14:0.00981198938203504 15:6.448692921044236 16:63.84964811571854 17:129.39073197143625 18:75.99761318537112 19:46.25840718143852 20:67.93326671335811 21:17.314274713595083 22:49.72865934367889 23:155.2485529481266 24:24.525429387804735 25:488.7490666023852 26:557.7114081371742 27:56.8993418586089 28:665.0323518533374 29:129.01623796053485 30:39.73662771380029 32:54.1556763169954 33:32.69579092421127 34:67.39008010105752 35:32.20949939549612 36:223.79896361520943 37:59.9620642589105 38:11.494078850184552 39:13.994724766370435 40:5.1776119409618016 41:23.90450361413366 42:3.908952282106619 43:45.62915967266363 44:32.58844396731458 45:62.060021507896266 46:4.9772859244163214 48:51.67673658135962 49:0.5731788280103896 50:24.553141358698895 51:353.929798481997 52:12.79367850368937 54:61.85245166533895 55:9.36172439976734 56:17.40594407605576 57:0.00955452362363314 58:106.42168174802875 59:20.226295082703366 60:61.911371610385594 61:0.05907787171848666 62:19.250555441688636 63:15.67101872971097 64:163.23294980577188 65:25.129893223014875 66:84.81104019752038 67:4.186116392610009 68:6.878551487982424 69:28.32394663348216 70:3.684237511897157 71:77.80330738296865 72:0.14573974554873687 74:14.753272041315844 75:60.56837335811384 76:2.932477324604045 77:8.081747119531126 78:52.418038748066024 79:8.085418292033692 80:31.295401146169382 81:391.4733182727273 82:5.519054765809192 83:0.670472974402978 84:1.6370497501135135 85:15.561705425459044 86:0.03552160786850126 87:0.5796336495258474 89:42.92335907213199 90:7.966741611971778 91:13.114456598370225 92:25.261709273353574 93:28.1896203180801 94:17.321901155167904 95:21.637388413452186 96:55.71174492172002 97:0.6050843663343899 98:9.291311920187717 99:114.08324876265849 101:65.29541889993835 103:174.7130859896973 104:5.9842324185556235 105:352.20185101482014 106:15.176398231302445 108:7.114163036057468 109:70.32084317263353 111:6.122413073348339 112:7.79644191370207 113:2.0111367971233793 114:12.606630873993977 115:176.3615849792089 116:116.89344993850992 117:209.1119332827762 118:0.3610293481845784 119:2.4196420217164474 120:24.24903606671253 121:3.6227311535117033 122:45.750683202213764 124:50.07257718666494 126:0.10136603450280507 127:38.06553938553433 130:25.25299145828915 131:45.564885837173925 133:120.6054796685124 134:80.68283222349142 135:0.020825757562430686 137:2.1171607478317536 138:10.071401265324996 139:43.45936020561744 140:3.050117335415601 141:37.02375106672715 142:0.8681550391531658 143:199.74926312221223 144:0.004292314202526627 145:20.168487081548975 146:46.41878057810111 147:20.93549321022637 149:26.45648945667633 151:30.555922698448892 152:52.01045216090345 153:5.867798974480153 155:24.28869368948353 156:1.155569973483978 157:44.44152237325392 158:8.533350105890264 159:1.6196092581696848 160:15.177889262040932 161:58.39280305465352 162:24.306781520470228 163:23.815999426534873 164:49.7935750882531 165:73.95287322197247 166:15.695003700642832 167:7.6130557762329385 168:64.22072207657618 170:7.79775921898107 171:12.29706088620529 173:164.50708884508705 174:54.52850126670355 175:14.7061178842348 176:87.85664435518314 177:0.03330912907530754 178:109.02769721421411 179:14.26559334357614 180:201.9749788700825 181:24.152039985567992 184:0.43548992545520426 186:20.489963678887396 187:39.75583984685691 189:31.964196061446078 190:186.24750563978742 191:21.116150050279195 193:17.848206029777135 194:91.6863922141766 195:83.06635602224526 196:25.58416091792508 198:14.371130042280141 199:19.174064600120754 200:80.80788819758848 201:30.132035065642114 202:114.83016736368558 203:25.449699091740776 204:4.827206505466385 205:46.027961319366476 206:113.69438450089972 207:0.5341922668833091 208:102.91134569480576 209:5.805176098230023 210:11.750742321968714 211:15.04271617875302 212:22.032745210034545 213:62.573478768587485 214:108.44370926013544 215:23.262301492302257 216:0.6275629958637626 217:126.77775020056166 218:74.19543098837185 219:99.20940410646105 220:10.403127511654679 222:4.0883592390814405 223:80.27120743234731 224:0.06558088210662229 225:51.30723226102246 226:7.649528417894129 228:31.187796264479655 229:35.80176345136154 232:2.0051929163660738 233:42.56596694730771 234:38.89944806162866 235:104.65398298857265 236:0.021094850541065822 239:7.136751006386767 240:59.27605025136429 242:2.559305332147896 243:17.33961769718143 244:92.77275330134925 246:5.809710611174579 247:0.5185304287052512 248:0.16315881199730378 250:52.971593712597524 251:36.36578697440627 252:30.98037243551971 254:4.451885922243259 255:88.24002122715514 257:57.44941667191063 258:0.44582265850145536 259:24.355334062311258 260:0.718036095650607 261:0.46713233601045906 265:0.6051878547758989 266:1.7694695024662743 268:2.315590112698289 269:50.87672213636108 270:5.730862232757856 272:31.656366389632552 273:6.215849701366603 274:77.06580808694792 275:33.3985387818755 278:33.876252081012076 279:0.48946473673253943 281:0.0638131094902697 282:7.608906700842945 284:29.389619103976838 285:0.39073446275244145 286:14.00038219224884 287:4.793230538657375 288:54.439218892868595 290:40.57571594126285 291:1.3619917068725198 292:2.501146228095415 293:28.077600851774907 294:3.314503648093961E-4 295:58.3181976570598 296:0.8556367355564466 298:0.01670530864018128 299:0.022003792831503447 300:12.771184271916823 301:40.39545123508427# συνδυασμός
1:19.730584443835117 2:44.67071596236094 4:0.9323766033352523 8:0.33793046886565187 10:21.330875300188104 16:27.969738804352616 20:1.1285324885569459 22:3.783408718367187 29:0.797954694008295 31:2.340662449318787 34:1.2108067605799904 35:31.764116045781204 38:16.7503957497721 46:1.0270684671653776 50:7.188245772859007 59:23.734283150553075 60:30.906210529276972 63:27.235334437909994 65:3.330749806934911 70:2.934831177791 74:1.7795576764194945 77:1.5761312585375045 84:2.2811005511709723 89:1.9320954243390602 91:43.181195032915866 96:26.91027181024246 99:2.83111017831476 104:22.490526986234997 111:7.59828819609648 112:1.7872714863850907 116:32.14201730034396 127:2.2662437805257407 139:6.7850431875669495 147:19.335354936700746 150:4.004821586644413 155:36.66191707363284 164:9.637565300416648 165:11.961921031578653 168:11.963234064465682 170:3.3390443383708734 199:10.790989005756153 215:36.02845999544983 237:29.06341823031282 240:5.354446224493141 243:63.43674610119945 244:2.1785450729252447 247:29.80556569938129 249:18.89876160333716 268:8.83277998977532 276:10.219889653896706 281:33.84716724739615 292:2.577225387611179 296:3.111322412189056 # ενασχόληση
2:6.828470317344404 8:2.3309661637036783 9:3.849506015918828 10:2.774601762507505 13:10.428085483444084 26:77.0431113392487 31:4.927839458002252 39:16.611693137440827 47:70.17423713413191 75:4.205743483954218 77:10.848530083713204 79:19.68149636320036 99:23.133067099313994 119:4.362849968320562 130:6.458731711111199 134:5.873818057437095 143:6.301781807386212 147:91.61092019103437 154:6.597066348689055 162:12.574607017035571 166:16.518280098310978 189:6.251913777239956 191:91.81375121450571 222:6.434067851176491 232:26.19786595934789 268:34.49990212140426 298:7.037620254183135 # συγκρινόμενος
1:21.266792434717996 2:90.01128918051492 4:9.041519960281677 10:0.8032200138333105 13:5.715851349823139 16:24.79754920790244 20:1.3643013196419183 23:6.305608311527164 27:21.884249757660196 30:1.123641625123011 37:2.0941929697910275 39:1.2522276962262389 43:4.704934655289963 44:5.174535257065036 51:23.17493485123541 54:7.186246756427724 58:3.425859603192803 75:1.9686996936769712 80:7.741093908989187 94:67.38566064960541 96:28.488858006334674 111:2.802824126101444 112:18.50631671154764 119:2.1077217215506128 134:24.839375084744816 144:4.803196482981779 168:12.875963862371142 182:4.352708851808102 183:92.92632882145064 189:35.21008718365066 212:78.96952714939209 222:4.040818355046568 233:14.498741741236241 244:7.45717403537245 258:48.28514852863055 268:90.00712605654037 271:4.107979081511097 281:10.506829608970289 285:16.2717806024824 # ανταγωνίζομαι
1:55.38672348676097 2:0.32860994035705177 4:4.371228851246867 5:70.1749830095311 6:94.83399598055784 8:10.12469993760494 9:29.18863408944368 10:7.369447135581428 22:37.38757542401417 25:3.102812496168103 27:41.657661768868145 30:4.294741505839785 37:18.26762535531475 52:26.348958586967512 54:41.65916274367144 64:62.81071413637387 90:27.872192724448063 97:8.855070565732056 98:141.65427100023382 110:52.535525539922816 120:73.43617032639246 127:13.501025164400849 133:57.19042747155255 163:28.113925726589002 168:6.8223051154008525 174:29.960316424318016 179:48.53293020430508 189:25.91121922778719 195:76.43859595941811 196:146.76799595987893 200:9.463471042853415 232:96.67444985198141 252:14.366042372408973 274:62.3917937782028 279:14.352631217065488 282:164.13755529898538 284:113.80034139165888 297:11.289734841456982 # ενόχλημα
1:10.869479831949096 2:0.1270295197281184 3:40.700013349621045 4:1.1824715573787756 8:40.33280765604685 10:10.91377660031599 13:2.0237262472221897 15:0.21127583542630382 16:10.773371526093387 19:43.38785885813647 20:51.17120845841205 22:12.76768790105869 23:2.492639963036492 24:4.2694218422292485 29:0.9549252770725664 30:3.2897620613986525 31:48.625261720958704 32:50.76769567524797 34:0.1288912977870332 35:3.002956635479201 36:0.4589172587714008 37:19.840453105042823 39:14.174594997786583 41:0.9981127198108882 42:2.1659743453335745 43:10.02263093850291 44:4.167125462050318 46:10.255830765068199 50:29.078006845569423 56:59.26818090277115 59:30.352461520543237 63:12.644700522308618 68:4.384018142605461 69:6.284308665790301 74:42.25004666805761 75:19.018663537699318 76:13.990142723154033 77:23.144778122241767 79:2.7928100154017095 80:0.8114749415546773 82:39.88628004522869 84:17.30292275008719 87:14.421369580064592 89:31.75061141749178 91:12.80403096940606 96:3.7544836826286256 97:4.899119400719528 98:1.4396812213886947 104:55.37291787456508 106:6.014053644973593 110:5.938021248964588 111:4.114130796308345 112:2.724493810449489 113:5.0056498965836935 118:17.754373727461907 124:1.3145555802070548 125:15.328262767637728 127:0.779767747672012 133:13.073078373931137 138:1.5533978024977055 152:56.05530755273153 159:11.512672136897907 160:7.099970392846342 168:3.095005721190519 170:1.6549081272893191 177:4.187293017678662 179:9.558942054815745 183:69.92831704281268 186:10.537860847673405 188:12.45725115860964 190:1.2420420233347143 199:2.2898090426670765 204:26.21226896054624 206:2.0903816688177086 210:17.240725015315615 212:5.094206862104996 213:8.367314177313894 218:46.800022333943744 222:24.969028149593367 225:4.574722061968128 226:1.1994820322673465 232:6.560383670506785 233:17.50730786080337 235:2.2172347255343348 236:25.277667155263803 242:3.569097566289655 244:3.4610439969621383 248:5.738818648955952 261:33.604357166272976 283:5.883444251670997 284:4.447625789172499 285:15.244803219579627 286:29.018923647837145 288:0.937927427171025 296:1.4590236211583747 297:7.184132080750491 298:2.539298069489152 301:78.5483732533592# ολοκλήρωση
2:14.278832520733955 5:117.1436980280519 8:15.122954161438571 10:17.025028933769526 15:92.3937037220146 32:114.59530510927216 35:24.078211191779303 42:64.6508877615825 53:110.00695764094748 56:12.30514409868901 63:17.865666118401045 64:8.737314566412264 115:82.61468725052366 137:5.313254095530632 201:4.502877597483962 202:409.02787185883443 224:31.476132253725215 232:151.07485101641677 286:14.833453504098271 # οικογενή
1:41.455002774458556 2:0.6572825561902936 8:0.0024927602621943584 9:3.1420626835019894 10:3.9033508356657376 13:3.135622877863559 16:70.7147052656226 17:20.163405494704246 22:68.16519153664557 24:100.70834110013723 25:65.20457031970695 29:1.869894435609171 34:0.4464552611590073 35:1.0164737414615672 36:0.9103319919956925 37:111.65301462088755 39:5.420990717531082 40:1.363586454625993 42:0.6511627048083619 43:9.022835146052284 51:23.768790243198595 54:1.117588999901138 56:2.258116672239749 58:25.410682611424765 62:11.077860883541 69:2.5552012925579555 81:12.390474001380806 82:11.40219235136069 83:2.86963095133604 89:8.465817815130512 91:1.442557141958501 95:46.893651032227794 96:9.750990543633687 108:139.06125838937447 112:3.915093322943429 119:0.938247800688621 127:1.2996098860726322 133:8.574055460188564 137:81.50025924520472 139:20.052479247992473 148:61.35107800065057 155:3.0419142113349213 162:48.16368163749812 173:3.7597029160850814 174:89.57706896938413 176:128.27042596342045 177:1.5583588248265001 178:1.8186397623421116 179:6.237403794114842 180:7.725664587697788 181:3.02645005610554 184:53.074609536344084 189:2.489079960665486 190:6.078088374457249 192:11.482490122214537 196:25.8884556586484 209:86.72512877414802 211:9.730279007553085 213:3.1100275322934334 218:7.7319015666645505 225:5.891173470119426 229:72.8262821344341 231:71.82744855764203 239:1.3372129241871866 255:29.950568020994538 259:57.159807051667066 260:44.34328824520702 263:30.788679699176154 265:2.806161828245416 272:2.463806457706352 275:33.13934916734967 283:19.83620710879873 284:10.893499265482069 296:2.061776272858885 297:15.238976139728377 # συμπίεση
9:6.218191434708973 11:6.670450226049224 46:5.709862286502961 56:8.414236081490545 82:7.907498204869024 99:7.879764943478555 190:7.903286947715369 213:6.198329606555095 300:9.452467469733532 # compton
1:3.6791539262631123 6:76.89814836465658 10:0.3468086526789209 16:0.09415579296190132 21:72.2319386834386 22:44.342334266395405 25:27.25197446003612 30:11.083540241350969 37:42.109821063708075 39:3.4329701433201425 41:33.049706907380454 42:1.1209474915160296 43:11.537485730931987 44:7.80305090060996 52:184.49320102817742 56:93.17486100555521 58:21.33246405453922 62:26.831957906031622 87:51.04345028897965 105:37.685110972920945 106:115.90189930287299 108:7.075842712647987 111:2.101772976610018 117:6.295974781620174 123:74.07797875602256 133:17.291113220257728 134:8.12855942240961 143:3.1681034629178892 144:0.7063859401747041 150:61.20281203233468 155:43.2897507040227 159:31.22524262639517 226:7.2771775033411155 236:9.341199102673508 237:34.17795628985503 247:51.40780142020657 248:8.433829313406052 249:3.6902350849463454 257:6.061679424890059 268:7.908828266218598 270:10.290088480345828 285:7.7214330649800536 293:12.241067212324218 298:63.851573136222655 300:10.365606735646592 301:63.63969168347149# συμφόρηση
1:6.163248368473363 2:15.582256958499393 5:56.188725810730816 6:1.2640633539888055 7:75.75644586179432 9:21.911695462629847 10:7.515790250489626 11:4.1366438909813175 12:36.12516737521692 15:3.3239314472517574 16:20.186808178090665 17:3.110977006964594 25:18.462633675595416 27:20.54058180990526 29:12.658456209545378 30:2.297630470101265 32:0.7420191520431872 33:8.78035168102325 36:18.864061304984975 39:14.139887633139276 40:10.177194300426228 41:44.22314895447938 44:43.523629809085165 46:41.50208478563587 52:81.2253750663249 59:0.9854656785708755 61:112.4939638535282 62:17.530237583737566 63:42.805688418997335 64:30.184519218913085 72:36.660397926778245 77:3.7222876844623793 78:22.76174810041515 82:17.97115664284447 106:70.06726542421715 107:10.336040425292696 114:86.66218637092453 118:28.707755091897514 119:4.274694194764705 123:69.52458744540039 125:25.597972305239004 134:2.279743649436906 137:29.814975554439723 145:107.48168354539645 147:40.781041154608104 151:3.343343926003574 166:39.835804894134725 177:1.6745535649836152 180:53.855122260053015 184:21.578884280645816 186:34.28289488772863 193:9.6195033901827 196:139.71837365240052 201:6.762536772011451 206:37.9280687489329 208:2.279743649436906 212:48.39253712372813 214:41.487709973016344 223:40.233724077628864 227:3.839824963189017 233:11.81108027039143 239:5.235688959721326 252:11.898826763718409 259:19.81819295689886 262:11.81108027039143 263:31.370402923863995 266:84.44850584655596 274:10.292115030619254 288:5.572279384264072 289:35.195939246139545 # οφθαλμικός
2:33.67873000888298 3:578.989702605931 4:130.92886549131813 5:1192.5114142690188 6:7.321868970326728 7:13.155002428730473 8:0.09792558106375383 9:14.432967323296676 10:5.520352967966292 11:17.20880155771706 12:32.87507431075465 13:51.53563654253757 16:0.03785178676317735 17:10.008793067553153 19:3.5277814867788466 20:23.571972202519426 21:36.04990694978416 22:4.60603708118148 25:0.8156965513559653 26:18.25967437797666 27:0.04144289704704717 30:61.51270366852175 31:80.78920481083361 32:4.956555452075425 33:47.86962061399917 34:0.4072606413508265 35:1.3380375995247455 37:64.89711335495191 38:0.8773577704898111 39:8.311327293924068 42:37.32676686726446 43:14.461771566891798 46:0.12473197145009393 47:26.466005130309757 48:0.9880288986341321 50:1.940693085560516 51:6.112531279734102 55:113.0321988384118 56:41.054245898964396 58:21.54311986345263 59:63.97118980637435 62:0.4158835541649072 63:4.901959853843076 65:0.7859256158526535 67:1.111741008674309 68:5.651776991391131 70:10.579083224757174 74:58.11802689689764 77:5.30026178015648 79:9.639483493658865 81:30.245093001257448 84:1.8642564506912247 89:0.05749197103162117 91:12.697189152871811 95:20.658557377808993 96:67.47353000369668 97:6.401088776015825 98:6.85652809750437 100:3.9362224372725056 106:214.70204741534647 111:0.2903619610511018 112:1.1245583009003683 113:20.617197367523605 116:0.7588029849664631 124:6.435159236888339 126:22.0078790520712 131:76.45503259879358 133:63.280563561228625 135:45.53852772426515 138:0.7107794821995165 141:44.033198759612866 144:0.2321526821536739 148:6.188829558341118 149:17.523654109931844 150:9.493103547257485 155:21.3540072252398 157:385.12187457077926 161:34.6233493970615 168:10.455024297978518 169:28.48000701172763 171:0.623971283369082 174:432.1151646017094 176:6.821114528073055 177:28.289863470981018 178:0.4708827705273603 179:0.5222705910840382 183:1.5636511825035349 184:31.357850354270138 188:84.30519697322462 194:1.8869168640317762 199:1.3278033749525027 200:33.79234466883695 201:0.6023042447931362 204:20.518929449986086 206:14.113431420362197 210:31.047105137884706 211:4.724362318887343 212:0.5833305519818878 215:4.9100751377691285 225:2.648796870502718 226:0.44365038826799125 233:2.632219490716153 247:10.276296825196098 248:12.25213553003525 250:27.449106944653888 251:18.379853362241796 252:28.65578630401303 253:144.0418849607185 258:10.03075092685513 261:25.69099811941581 265:4.678694964769589 269:44.12452274480037 271:4.504912101523422 273:202.06222358729784 275:11.28952076636096 288:22.380868861087965 296:0.6370755380464262 298:1.5488207140587864 299:16.213737459998672 # υποβάλλω
1:0.49186189311095735 2:12.114798161535157 3:1.4040288497268913 4:1.1272544255483143 6:0.003015021029099155 7:3.378879742117717 8:9.421508220394152 9:7.01622491944615 10:10.700261371712983 12:1.101558152092732 13:2.4890310994996008 15:2.42265424141346 16:12.721356946121176 17:103.73101839809316 19:51.36009557704284 20:0.4896911261818846 21:67.37578467855431 22:0.13878940272708004 23:11.580323388671259 24:1.291265480702538 25:50.70580217591341 26:32.41202383922642 27:5.965519866928714 28:3.0677017563993707 29:1.992742755741554 30:35.09220570062384 32:82.23913865320782 34:14.325536384739554 35:0.49368639330709846 36:0.05679345652544789 37:20.228902401246035 39:4.83327171228083 41:13.625501795890923 42:110.64699717343125 43:0.010531624725654977 44:36.31624655599854 46:0.003942364317991702 48:14.891784228813798 50:138.00312852590022 51:7.370789994513038 54:0.006794518846539295 56:5.4472252142895865 58:0.2355014758933483 59:23.789345137977165 60:115.47505782832495 62:14.814515992271275 63:1.0139359664010656 66:0.6644839270622328 67:3.101581948967633 68:1.373049079439349 72:0.08816470439627803 74:15.953022308286831 75:3.450040005968599 77:1.2627805951922981 79:0.05210347901891474 80:224.72847083690323 81:1.5185754194489676 82:46.22731262024032 84:0.8777125189682403 89:6.906000761100316 91:9.220201133412605 94:189.03596064792129 95:72.75058843500919 96:0.0062712290826834344 98:1.9968922935331674 99:57.69283674523548 100:2.6398125085026094 101:103.45294961881416 103:0.5235266851488043 104:7.858987596773843 106:5.925651171037807 111:89.57553326510649 112:6.2434954843176875 113:79.18594341696914 115:98.62671406411923 117:67.30592256355767 118:30.951393757513372 119:3.8974865356332837 122:0.932488572612643 124:25.413733776067268 125:12.106732699468155 126:0.27040894013618555 127:77.91265722446717 130:189.94422172713442 134:0.2712489794792408 137:3.2059628173331043 140:2.4559746832008114 142:140.87134144001132 143:2.8371778771378726 144:133.10374051801946 145:17.694362593646158 147:0.9238750830571758 153:65.42396379783227 154:7.012010169924678 155:35.19277864696888 158:127.43791627670412 159:24.969919799933454 160:11.995850911815772 161:195.7587355043861 162:8.664469351980634 163:0.7888151214739764 164:41.60268285558622 166:3.7199682937457674 167:59.829450376915815 171:0.21677177468623324 173:9.816516761734723 176:15.822359673748005 177:3.4758114971638467 178:1.6365080217102492 179:4.418810264477876 181:17.44486150121737 182:11.984797213370433 186:39.16419275902901 188:21.5289231645228 189:6.10997994697822 190:0.12350847245660683 194:39.126223494295644 199:3.5718986014879657 200:2.19508710463714 201:21.346964310232135 203:0.9230959824856095 204:3.4568239203802715 206:0.6158426633586562 209:18.21050954837483 210:5.369389645947562 211:55.702038226157825 212:0.19020133207029824 213:12.775894730968162 217:24.41561132977016 218:84.20996058388714 220:39.26595889041098 225:23.954834765707286 226:1.5700435556054553 227:47.88043370173777 229:7.021751929314451 231:7.120475421448181 232:3.1098859630915907 235:27.74062462405723 240:1.7583745468218146 243:26.546468817486783 244:42.697514889359056 246:165.54748437490548 251:150.77931538905185 253:22.143342724376712 257:23.907187148815588 258:1.5620826254551432 259:6.120244618138431 261:7.748982171312899 265:0.6622013501592572 268:0.22281409651336664 269:16.1817679301539 270:56.517554618316744 271:3.158880854391645 275:4.57775382669743 276:3.098820053324798 281:14.90270847808234 283:2.539462747654154 286:4.419340901623165 287:5.312417820042465 290:24.0559102083609 292:1.2582592379761 293:67.28285747985099 294:3.6662768472888936 296:32.139358484892696 297:0.7908239639950411 299:4.113909199748079 301:42.97961718676093# διατήρηση
1:90.2866852837641 2:16.528762568303545 3:72.09850764298945 4:2.0793949076073317 5:3.2906792661274507 6:67.59153220034968 8:4.955241796893395 9:39.41334403559765 10:209.81868290173415 11:46.307234917112844 12:0.03568215463821498 13:6.368004918638843 14:46.29867102384405 15:14.107119176034958 16:15.063805510113124 17:40.95113706530978 19:3.7206453859751476 20:71.37139607318412 21:124.86492238115298 22:28.05761837278488 23:1.7094046612805724 24:4.496962289149314 25:37.68316984630665 27:1.839945814532851 28:0.052870510713820804 29:149.65547292681325 30:32.819352232667924 31:0.06853128583307144 32:0.3003212460541149 33:18.774399258669543 34:51.67760686830765 35:19.637029479066126 36:8.888778066265797 37:38.35780223585377 38:1.632271147616061 39:0.334792225486556 40:46.49314655425252 41:89.04356597627941 42:21.670116375337727 43:2.3181809815464884 44:3.1708276819032575 46:8.129390089879664 47:8.753005459994613 49:20.25173057954742 50:101.34081796774748 51:141.55939641860857 52:21.287066181482203 53:7.49957039366671 54:4.9755841178529465 55:16.449107618663103 56:1.4426415474902536 58:1.1933685605822086 59:21.618452370702492 60:3.229619332836439 61:11.456989426767286 62:7.972574510910367 63:1.760766484052298 64:3.6069140807019036 67:75.40479119136323 68:41.21338964774572 69:0.1859465150088197 72:1.8615478583370275 74:65.42179414190112 75:78.78609772851932 76:0.0016440072303059126 77:12.920281766742598 78:2.439331204422193 79:11.917874366806538 80:0.07950822780202658 81:0.008207904538808042 82:109.04503945308576 84:5.920028989222098 85:35.53103030376341 86:3.1496177738739375 87:5.2066741363224835 89:2.441718252639895 92:0.004805370944671557 94:50.46106931915548 95:80.39499386826823 96:15.82241234503166 97:16.24629455195789 98:46.924830919715546 99:19.694357373545255 101:30.31443838618508 102:4.299189379749915 104:92.23030399328125 106:64.58852420471058 108:0.0020481138556368112 110:0.12131211749055894 111:65.38711822259317 112:0.691827509378746 114:24.83606574948672 115:27.266870231527115 117:101.42526525402127 119:15.26465149895141 123:34.31250000222902 124:12.39971180284475 125:25.861659952367454 126:1.2919617729238606 127:0.09539854471833326 130:4.966167311636851 132:25.34443047056246 133:24.15031564021112 134:6.5614250348032215 138:37.74285858999224 139:53.07270110785212 142:19.37146197401706 144:0.3579405181697999 145:54.85667026829596 152:0.8244872410547941 153:2.931641166992274 154:112.86043585457925 155:9.946794088104145 157:103.6567765178162 158:39.90089331928402 159:25.53259368963287 161:39.1067886311705 162:6.0454368671748115 163:14.16717848152391 164:299.8967980051254 166:118.02752433233407 167:52.02419873552502 168:1.0066509946853364 171:1.1392147400011476 174:110.89441302132629 176:57.92704881970749 177:21.61797550246966 178:0.8439893331443239 179:2.9281873840953 180:26.274919731859928 184:2.0032057528386047 186:3.6881292775117824 187:5.779736552437348 188:8.980593467450875 191:15.20504651896383 192:9.799576744767942 194:36.29369565445538 197:19.78172457236773 199:2.516529853091821 200:18.193704048649323 201:41.13465643065485 204:0.34180626917393236 206:27.546885155671777 208:10.044065687286732 209:25.515682952350023 210:8.704201882152981 211:6.112158386868941 212:0.017334829668800768 214:3.083487767100524 215:0.3646752536459939 217:0.2888425197477579 218:21.287066181482203 222:2.0426144699541724 224:36.40017201837332 225:1.8897609342015542E-4 226:23.772851307532406 229:2.2845099932937214 230:12.31072101550662 235:2.3917084166290623 236:44.18743790172542 237:23.068171037535524 239:1.5992189612814722 240:26.392272291699495 244:18.239749599145274 245:4.797884422695597 246:0.13648719862075195 247:0.0016227816557468002 248:0.08946718806819043 250:1.240847432739632 253:17.888136953005713 255:1.6689633650498459 256:4.176877848067034 258:11.590751751513082 260:2.4008101469714 261:0.006163902883569957 262:63.69177636831894 266:3.88691626007371 267:20.05891125245104 269:40.2404812947948 272:0.14915535303026198 278:68.30271280046003 281:1.8520698407592067 283:7.344247388868693 284:36.67768464607766 285:45.939821817517 286:0.6549500052634415 287:0.9877884165492136 288:1.9291712988936727 289:7.948140786749413 291:0.11088240208065175 292:21.781773663267128 294:5.850190795635301 295:3.777312483195353 296:13.3649088952779 297:73.75547446443206 300:10.520056292865446 # συνεχής
16:2.7593539365188176 29:10.049865390180258 127:80.22299582237181 229:28.5989053381478 251:27.5046529075658 264:7.658531530122002 267:106.38124388616318 282:35.43437623926034 # κλωβός
2:270.28259617881537 3:110.45234646974141 4:230.7495045664006 5:328.2698211018082 6:245.25918984948694 7:325.7999717997081 8:45.707669029012926 9:111.87658087224213 10:137.82837794639846 11:53.837734112198284 12:169.40778300726507 13:476.2008334989893 14:196.94439440495108 15:33.71861444271996 16:4.503038173862471 17:28.494629587074673 18:69.58729135939393 19:24.64881840415958 20:27.51703322566671 21:2617.4851917354245 22:1296.2833589457232 23:1.0439181860989992 24:54.369650664115404 25:209.72150433151248 26:0.5715054242937463 27:127.14989565841404 28:18.136647744243916 29:17.445422239524344 30:84.8564186913567 31:69.47285838315943 32:59.63929920721822 33:12.976492684483599 34:3.889739356236582 35:123.77903009503862 36:564.7953972502315 37:188.36421659542523 38:19.213842860981536 39:20.210549609576784 40:23.58922642153865 41:29.97940077504019 42:12.29547773570017 43:45.879933104115516 44:31.467382891047333 45:1413.5490349374393 46:38.39748754531326 47:132.28277152024236 48:0.2151551418079153 49:2.4704402019602303 50:91.78282071208164 51:19.84164775367168 52:83.30740746177844 53:13.058369286858113 54:87.01575203756558 57:27.79995042169013 58:30.721949981281615 59:33.24434821097698 60:74.11593801019758 61:157.85912725921008 62:36.86095373254133 63:57.954608319162645 64:10.65087349785202 65:41.86569740558199 66:124.76598671955593 68:0.6666318279865481 69:13.687942809963733 70:0.24833431387869342 72:12.94707663236206 74:11.350023354227103 75:2.1994782969039783 76:0.7502958378347556 77:7.343976409480081 78:9.342967241882265 79:22.03211656830561 81:66.81720892015463 82:88.64020742631872 83:1.6974986157387921 84:1.9390425830617466 85:17.054691362204746 86:33.00890452461892 87:3.899255122726459 89:12.991061909133126 90:141.47151487566674 91:99.93664484148066 92:1.2675538714926164 94:9.098149903771464 95:147.39688489472118 96:416.1119778858908 97:17.64784706295102 98:9.976423824858937 99:16.7139231653084 101:4.618047338211195 102:4.549664640373696 103:10.725150609327624 104:0.016992259234387845 106:311.27481833767797 107:13.652808015285379 109:32.663464297445444 110:129.20204122637344 111:0.014712368745705919 112:2.551643385678766 113:82.08163511195204 114:1.568769180767336 115:470.3565276306325 116:1.9300368145399969 117:106.25307959757293 118:2.763620574495963 119:0.3552277494660659 121:6.5403431125209055 122:637.1122137703001 124:21.07387388969847 125:33.305472269659745 126:1.7400689356390615 127:19.575344521042663 130:43.792250787072184 132:132.5055642047843 134:238.8096611284169 135:11.456892797945663 136:57.39562059181702 137:147.88152802200148 138:587.8945939558848 139:4.307801605448256 140:2.1461796356928393 141:1541.7322842024184 142:0.02078557183069132 143:152.92290425329483 144:0.16281616893560127 146:8.12065870616856 148:21.407234286969125 149:8.285165191983056 150:9.361724399768875 152:41.96199098654177 153:14.578688324088441 156:0.43506662677186847 157:11.471859009095581 158:129.09266026026188 159:216.8110062802378 160:0.04079094659125615 162:272.09344491434973 163:64.42054662619557 164:0.07422782530744405 165:5.721345976461513 166:17.20573452714688 167:126.08779325917499 170:2.042642351820557 173:1.3121588030854565 174:49.597907569893415 175:126.22010003669531 177:26.61952614361262 178:59.729710137150526 179:156.64896918365852 180:2.8836344652149033 181:44.08315026215081 183:31.944675424020367 184:3.0083999047171495 185:2.030302554512662 186:36.42102584819381 187:143.61929827406834 188:66.04959771562864 189:322.87191998090293 190:244.69371561153218 191:0.6569665569404152 192:2.1992212709209875 194:47.6921219294013 195:4.239487748579193 196:1.3255628914937398 197:17.8760251139636 198:68.94300419446762 199:1.8469446016357913 200:138.51235901547525 201:15.660887081682343 203:0.6322960093484045 205:53.92722549775758 208:17.006187323790574 209:0.005257137624117819 210:59.110456619065616 212:54.45828537907101 214:42.51704783210276 215:16.43553220492687 217:0.014648604714696324 218:263.511720330042 220:2.3089970390804333 221:88.61225239421303 222:73.92168999390717 223:6.005138360974106 224:46.13803158528297 225:57.83297014259415 226:16.422161009916188 227:9.851015161081632 228:10.521356711632555 229:50.7182441703173 232:3.1833211404326667 233:13.09148180684613 234:0.8965509564196605 235:1.6991748082432168 237:5.440697876888331 238:17.05467470588251 241:39.64466638102576 242:43.326545291668296 243:0.12168480425104358 244:119.82145985152944 245:0.16743921546853305 248:102.9977799554287 249:54.5557921886625 251:0.24696371334227932 253:20.035570469209265 257:13.53672483836044 258:0.8932065639242063 260:52.12803900051333 261:48.123657504723305 263:20.784440305006438 264:0.003980376039413294 265:3.5298205809763483 266:124.89126162648083 268:16.072706941353 269:77.16472905721693 271:8.386637293079204 272:0.09490756616491339 273:150.5342610908469 274:83.39002520139667 277:49.350618991728744 278:444.5234205156084 279:17.891281446836413 281:1.0903313139500295 283:62.46038239070515 284:1.2113524254291905 285:0.007271467314142919 286:2.8172149321711943 288:22.186315118911743 289:78.44235429004796 290:62.6619394040166 291:929.370037329342 293:65.29178635718092 294:0.030138519550934398 295:3.4365839168689556 296:56.091944850465886 297:9.82638253688433 298:0.6668127430309062 299:131.45471866197985 300:91.75021527196742 301:26.908096106086962# εξέταση
2:0.14128867028895667 8:11.823395228534148 10:0.00292670914284787 13:2.066016135906868 15:8.429860382039529 16:2.988582912953586 20:4.075997635120311 22:457.8863981768838 24:13.639600599662312 25:13.226595112369923 27:0.14481185960958723 29:0.009781645219464171 30:1.1654205285424173 35:0.5608874092726233 37:6.264053561568883 41:1.0191297225302687 42:8.869377171855257 46:0.06658411401802022 50:23.32007282232137 53:2.9344920889781676 56:16.6300574249701 58:5.352610592917867 62:19.95747226701845 64:5.905610180822596 68:1.1077451557397184 69:24.581777192408694 72:5.928358279627276 75:2.6217037252218356 79:2.839202561232874 81:2.614711726507303 87:14.534370536260761 91:3.9884883637082766 94:0.605504137394355 96:0.849558393998137 104:1.3526484877305471 106:17.362405408158452 108:4.518788051573414 111:4.165127255863551 112:14.750443063800525 113:9.798729752751793 117:3.8037865261533663 119:2.8738128526296896 124:20.94265113456004 134:1.5684751638838828 139:16.69669754533364 154:2.176932977984535 156:29.56281063636338 159:11.597937500476672 167:2.225654998020962 168:3.14266769973557 171:1.4653757279982025 173:8.813216041801347 177:18.929157380499696 178:4.794774771390442 180:24.74034488497735 181:7.312842455378742 182:13.039335976439315 186:5.586109149387399 188:2.1673791198660335 194:17.520778050737942 199:7.148582045263482 200:10.51064216812018 211:29.256692882888082 217:0.8066397323379796 218:6.40576138957899 220:10.243614988737344 232:6.615932319566772 236:2.0901063556421637 244:0.7339110852964612 245:1.9982940279993333 246:6.079885065404685 258:9.227274950798625 260:4.502823733391922 261:4.952949642728651 264:28.020865252376545 270:2.515104833982164 271:12.304916702771397 273:10.182348127428895 276:6.603013706843713 284:14.026332120801012 285:5.120675758900641 291:5.9301348592110035 294:2.3657626806242407 296:5.308760385429513 # καταναλωτής
1:380.7014012514491 2:175.64549441911507 3:11.889260330153169 4:23.614579350709285 5:11.748783240029628 6:30.92564172164515 7:6.047418957606342 8:23.65761704240083 9:109.22341524458525 10:37.997331907746805 11:1.5086356653706356 12:26.919147355395204 13:15.354550492111303 14:0.03783204680324147 15:103.12132561839573 16:243.38318214412087 17:0.49008281351802757 18:35.90824598817436 20:14.956345988692723 21:26.50691604115424 22:56.28694458480599 23:32.55345188153891 24:24.206891902545426 25:27.45988380519448 26:115.20204967852355 27:39.7997109979786 28:34.80084387098294 29:10.849359050552517 30:12.147573805577993 32:0.8621875689011305 33:17.471162388360156 34:0.31391840839613777 35:223.31415756915558 36:39.02030434684906 37:92.31229468132626 39:38.92214636337612 40:3.031225171956748 41:3.666290178111254 42:22.64651802935488 43:1.6473257368443417 44:0.3536275655692886 46:0.026736306983430335 48:81.77324554018674 49:22.76813582442417 50:29.645452763492752 52:0.11758185618516499 54:26.313195002892282 56:76.41721779600701 58:110.55880566105003 59:1.3043133490327473E-4 60:11.868384405077105 61:106.72907296575289 62:0.019553490092387257 63:0.22195870036111792 64:83.64599423201543 65:13.366043729030368 66:108.1478639263804 67:0.15274667685361568 68:6.645559182443802 69:19.545806916787974 70:0.7034563681546672 72:0.0039007944238002006 73:20.403871725080634 74:51.58032594613196 75:37.29202516654319 76:0.026741975831155656 77:14.14695779306492 78:17.161997936997906 79:7.322573775730561E-4 80:1.2142780004016849 81:0.005987189787829051 82:0.6217557572779945 83:2.0474853231025145 84:67.03920626528304 85:63.977979031342144 87:66.94184987626733 89:0.013870731344169643 90:22.231716594025098 91:128.57298213001076 92:4.0124628618327955 94:21.87237585708667 96:1.2570994485294447 97:4.86433438826533 98:5.395206630132701 99:78.71015408463578 100:28.004432694041036 101:0.34467825800888696 102:3.6360175373236427 104:7.929825307118483 106:0.06757644588758155 108:0.02836974211414918 111:3.5750261589861427 112:0.4276788425767725 115:31.389659567094807 116:128.17082202996644 117:5.27307244188838 119:1.672712060693826 120:1.8419997608495693 122:2.552501046730782 123:1.214040045513849 124:75.07693241878921 125:108.05291740148691 126:35.18173956556673 127:33.12844973298092 128:1.42378659156017 130:84.64106241142566 134:25.491461435136298 137:16.221270719459934 138:5.842652400834859 139:59.05473836876039 140:3.4687320187162856 142:71.21977216224533 143:4.031525404949461 144:62.57549212288216 146:81.31293768991408 149:33.1379982798035 150:0.24546816665439938 151:35.37216556531631 153:36.96726687147575 154:107.95647469905683 156:114.90357782292119 159:19.119007891118347 162:10.80468344382564 163:8.912116736963046 164:99.11746583471975 165:85.55236641879496 166:13.295924948463643 167:16.877852603538205 168:0.6919776521291087 170:1.1756581537564401 171:5.404415483996652 172:155.5396601048412 178:0.612063582691737 179:14.83299143275177 180:0.11657640061838101 181:5.334456388098696 184:29.955357966760264 185:13.882281412761994 186:0.018326005263143277 187:15.836200009216235 188:4.705315739704972 189:14.702422674592668 192:32.55241235946623 193:14.879963139728758 194:1.1912470622578466 199:76.2271234363372 200:30.298092856484484 201:2.724956620113572 203:2.531846521480902 206:16.187414760446153 207:1.3025512259914054 208:3.072264854944277 211:386.40905706492265 212:114.37480158843341 213:7.350512882856698 214:48.31435299378036 215:0.25590811783880973 217:61.76674999659553 218:24.546100530456904 220:39.86892224285486 222:4.341777197735837 223:28.049918046498505 225:2.0837318863228544 226:7.244634092340969 227:104.33783802485148 230:243.10354912915932 232:25.382427254675505 233:9.204586009677184 235:4.9163425915524455 236:1.8022505117800613 237:0.49044887578033114 244:4.652321048925028 246:1.3926522782677953 247:18.23570882927467 248:3.4165082773540036 249:28.261226584417102 251:23.651210122297904 253:0.008560214911758414 256:55.39258569606018 257:7.363015458392521 258:153.90264699033756 261:32.08301594271685 265:8.223603972487082 268:24.55296369035912 269:0.7573433168980777 276:7.758629202347247 281:4.0241999815479605 283:0.05147938995910631 284:0.4650457272722981 285:0.7901101935257658 286:0.5162823508087663 287:55.176038491147025 288:0.2812227663288726 289:7.31670483148899 291:3.582217276100874 292:19.916664755383746 293:111.57642117667854 295:0.6881059105271119 296:66.59185960600338 297:0.2872837121772343 298:35.35228136413562 # κατανάλωση
2:13.412664624878785 8:0.0032995188299268906 10:0.03528705628287842 13:19.85266729557009 15:19.697763583648808 16:21.7125667124736 20:2.243151235398454 22:1.6618828574139874 23:7.019136727565412 25:20.43558652033371 27:5.5793369893751095 29:7.336073107768464 32:25.867284013663745 34:0.33874308030663486 35:7.899216382014992 39:75.53718297031885 41:9.841437277846854 43:1.96341727250302 46:68.96755542671107 51:83.83574153112325 55:2.379555707081106 59:7.395747309978677 64:0.695271652993373 72:7.207533090664718 75:0.6908785982478701 76:1.525267807542195 77:3.137046314407616 79:17.2502604069029 81:11.603589003096038 82:75.83745531931763 87:1.616924099989349 89:7.886700236506515 91:1.2787102891782567 96:46.46993867581283 97:37.21114337022928 100:2.2340154319017054 101:1.3874594263180346 112:3.558871904750556 124:11.054707302550769 134:39.33400794498719 139:19.028627507447062 144:0.2271680508755108 145:8.351587331576662 158:11.10817236626287 159:2.307746532302637 162:1.1781021856720562 163:2.7943831622310062 164:19.240350262053077 177:5.100860267985891 189:2.3016311949873502 190:1.6492913873176076 210:19.72505082346014 217:100.1715659651566 218:2.3982321393460473 237:28.739581444329485 239:4.601968103263522 253:54.71465469477352 259:4.1070464662268575 279:11.179211349264499 281:13.131245753744507 284:22.02363132251857 297:8.176252274520932 # δοχείο
1:9.604643446413299 2:8.792178605468454 3:32.25440875038702 7:22.68246133531281 8:36.517690518729296 9:29.73443738984219 10:12.80149494331608 11:13.205164186391093 13:7.419645989332947 16:4.125833590014887 19:5.028148692230607 20:0.02959170387393536 21:2.2520270699759366 23:89.14840200857213 25:116.48689998952777 26:12.418582302432096 27:1.3165186296596136 29:27.188900805990713 30:5.2134730844272985 32:7.757566828078631 35:29.51830495091478 36:2.318246278622466 39:5.7490852472601865 46:0.9992472054378541 47:8.730274898023335 49:4.334344301931152 52:23.166495390779346 54:2.761448519927439 56:15.38377782826061 57:31.448115970856854 58:47.00078576001977 67:6.005089491698532 68:3.879724459055266 69:5.742419584954323 70:448.5427361808281 74:45.34628724717392 77:1.9102656143196968 81:12.814184115482329 87:65.42484573924514 89:2.5389441155101826 91:3.4464554659932176 93:8.87853319537693 97:31.577421300432825 98:20.153397396587714 99:65.62034431388484 104:8.823155661547933 106:5.4762560513657785 108:3.960436217885142 112:9.035730420818016 113:168.93389197988014 117:16.192058100836668 121:10.518468253500771 124:31.66684371064457 125:4.585317514412269 127:15.841005129623268 130:5.987649508249202 132:22.900292271707823 139:10.525350259952814 140:5.248042314986986 150:174.9553332120214 152:7.985252933052496 155:32.884401909732375 162:313.4079835697993 165:52.305366110011 172:39.9235196880377 178:24.76440820072654 186:15.102438660659637 190:4.23983339951078 194:38.8472936523994 195:65.91538271982517 199:25.10239989327967 206:78.37943586159297 217:94.38380568910259 218:23.166495390779346 220:9.60909430305009 226:30.632738689764953 235:24.69489908283604 243:53.30900486805136 244:25.934830673779686 251:22.57661763293783 256:302.4814973396955 258:8.334707162506133 261:4.383243831821261 269:19.614712264941463 272:22.494818030949137 274:8.016372794548811 283:15.837446460258988 285:19.769651778892634 288:16.938944997628116 293:48.237470102104474 295:306.7227830816487 # αντισυλληπτικός
1:3.1674969909036066 13:17.047430177602454 20:9.003926670180125 23:26.401807326429168 25:12.929619872050232 34:9.219927569056534 37:10.74655721518447 47:67.8053388897479 72:18.211585475595623 75:18.16405827894473 106:14.456072304448444 116:5.6084708205994644 188:15.273236023701566 208:5.523488884914761 237:12.774044827816272 253:5.481146412762605 257:11.6560158902569 272:24.331495196748797 279:18.807924265869218 289:28.529254021731727 294:15.728910955036886 # ελεγκτής
1:93.49970130276914 13:43.50414137337626 16:24.78996904766417 24:53.386130666266226 27:41.8476921989558 41:72.97213128838584 43:55.69294436117288 52:83.98232545416936 65:58.97624135507918 72:46.234294067475936 83:63.735710999378384 95:56.38632479288406 144:39.979836734797814 206:51.78888454495903 229:12.904675096769942 256:6.241637072465001 280:77.94527824461966 284:44.42766805500054 285:4.1599294082514895 # μώλωπας
1:172.37935441062334 2:121.56459516682138 3:7.436017324654397 4:205.5650634316695 5:57.09429956302966 6:139.66458852187304 7:264.1875165697272 8:49.93072845001518 9:30.54919993266672 10:35.04718456535973 11:105.68792969278687 12:39.20683653271247 13:21.636033962144054 14:51.38308058510103 15:195.58553911204902 16:121.54318515686457 17:34.062601416170324 18:438.9505620796459 19:409.87458651096136 20:6.662215964727817 21:73.64012930098495 22:150.63920827094918 23:165.68292548396636 24:1.3746105899377836 25:7.482068761067204 26:167.27816484287007 27:71.19446495774612 28:68.4918640476251 29:558.5156012288044 30:58.61311835555199 31:209.12202781129284 32:528.2566997647115 33:593.868691861842 34:0.004134203954123829 35:48.99909817976955 36:253.93642148679672 37:117.612867279754 38:27.58277190819653 39:15.310256875096504 40:91.24889100010815 41:32.680499901899175 42:12.437204167600045 43:45.076039965641385 44:281.43774929436114 45:97.31078986277701 46:30.900601264737844 48:1170.8234913511794 49:46.67640429577902 50:0.11961509433499205 51:74.10295426916848 52:100.0347724423338 53:58.52971109737474 54:19.140103450926564 55:17.05469136220646 56:108.96822713646982 57:594.6431915126003 58:109.49922204113643 59:15.854306894261715 60:0.27565524742501185 61:284.3897777145874 62:137.87149701953948 63:336.01679847427835 64:7.960396340907249 65:277.0160618259988 66:180.09419315778223 67:45.504785995493975 68:19.370266278462736 69:38.75119660694471 70:362.37902544250124 71:29.12681342156297 72:2.500606257264158 74:10.770364755467076 75:5.927274052381764 77:236.76363357889656 78:65.27862981380355 79:11.184774074672326 80:115.96346914346101 81:36.54292825252181 82:3.776339090487861 83:28.221790310292818 84:12.709899126742721 86:287.3590655595698 87:128.4778708986552 88:280.4909787735832 89:12.206786096974108 90:647.3064572311281 91:27.215864306043855 96:19.20845953767618 97:8.969897256117754 98:45.122699466847635 99:17.596484570529693 100:151.91882545862356 101:87.48589449816147 103:13.514711579255966 104:0.7872119767926377 105:113.58822766395889 106:6.21473208151002 107:221.49349244611173 109:146.1929743044727 110:51.027247076651044 111:28.447027376308824 113:9.290207702666368 114:112.29346793657498 116:14.452434069099231 117:0.8408491792679095 118:111.10459737394912 119:9.004175045670149 120:1.0447941457155265 121:42.0097982937426 123:179.20559544627437 124:11.979155430426347 125:35.38930879803968 127:5.31836129553017 128:39.875152083845094 130:14.048634329685811 131:170.53079955940893 132:121.58922383976996 133:12.220746492066795 134:77.72061593165898 135:226.79107088637318 136:109.13896945310897 137:41.25767616228973 138:77.94705911485555 139:1.5327098274001354 140:1.4657761434961254 141:66.95992762193185 143:6.680421890970769 144:5.718827942793632 145:12.722197567976718 146:35.51417220923509 147:0.02797555075902346 148:30.038892554041063 150:15.56170542545803 151:195.19758492174333 154:124.9264194739353 155:16.488398049666436 156:39.08442206414709 157:103.30489410914572 158:0.3520044304219473 159:33.286370780094636 160:8.509037567825247 162:3.607812261622042 163:20.313216845440106 164:46.491670455158776 166:203.24027787912644 168:12.710553418342007 171:96.86376141676841 172:9.672793487433095 173:16.607581074875025 174:149.93539340695995 177:36.780034215817956 178:3.742614506770596 179:8.990271822458144 180:0.48955908421865163 182:122.46632184058646 183:130.12631798404266 184:25.807983114265905 185:10.12277335403237 186:10.897889285770564 187:75.50051735454798 188:2.4424238996648535 189:0.04656364686420506 191:487.6413587352714 192:15.200319512316383 193:85.98431798875203 194:7.682021946088617 195:113.71596322153775 198:160.23037938308357 199:8.492643795682731 200:51.98783072485744 201:9.731672412324485 203:46.99209201712128 204:59.31691667492091 205:2.55958210510155 206:14.456822291450655 208:1.1753689328254615 209:17.390000954823808 210:1.8839808934134412 211:2.048689647878916 214:37.55048675648139 218:13.466266876452954 219:39.533352986012154 220:3.053320443142016 221:3.6679534988376084 222:10.380587183133837 224:53.33285684164601 225:98.6276079929959 226:89.05812822657487 227:0.1801624705252966 228:11.902178786681597 229:58.01006966085212 230:19.35466106253064 231:28.69526846302321 232:22.08687169981619 233:179.20559544627437 235:48.20446187691228 236:2.2668049217228607 237:0.5694833251732465 238:18.935349337917405 239:1.131927881376185 241:2.2082569736998803 242:36.18505529872088 243:0.6111971324209604 244:9.273338246777556 246:1.6912357879446398 248:308.3286909497129 249:12.519197136299974 250:24.48158610839465 251:1.7876197582818671 252:85.2549707131054 255:97.73084274618238 257:1.7482821374440543 258:0.008012330542040483 259:25.11198556202759 260:7.643846827824976 261:188.08547393829707 262:63.39995492365249 263:12.656033829004608 265:27.5875841859189 266:1.9271376195502286 268:0.1020993946654842 269:237.2022726366831 271:31.248315102832112 274:53.646202247141396 277:21.663527119972567 278:28.622041269161436 279:6.552315570751499 280:68.2079990021562 281:24.839166068881575 282:42.312883675951134 283:1.5585965704386073 284:0.5993560412699542 285:0.308396562434034 286:23.60374787968358 287:163.79784356807258 288:56.61429584875772 290:26.609824303827537 291:19.16670121014505 292:1.322573589779169 293:18.496553191596664 295:53.739423715894425 297:16.149326921277336 298:17.5970151847373 # συχνός
2:76.2810579441744 8:12.844251146108913 13:25.98707339716041 25:44.27250606450392 64:10.881562575493378 82:13.485091316768099 96:12.321912607318444 101:5.017916656178155 177:21.759495932602793 208:14.255426247316755 211:20.972343622388404 247:22.753394078533432 # συμπολυμερής
1:86.18287865369237 2:52.58926694012914 3:6.326782540796151 7:193.85807089390735 8:16.931910983208887 9:12.927565616640674 10:58.2266712056022 11:35.91410903118757 12:2.2945137158380002 13:12.899249919670117 15:2.9913909850259874 16:57.802337458435716 17:21.19318412993371 20:0.11598427206720202 21:27.45938561276147 22:31.017765209190745 23:12.01037468004464 24:2.61136499844201 25:106.86687492774098 27:51.590250539430286 29:30.178680798773662 30:10.72690499748658 32:93.02164842333961 34:4.0736018666470475 35:17.681923282102993 36:2.5933330352032735 37:24.17867748651731 39:59.39632491686614 40:4.250217881220947 41:2.4966491007145515 42:0.5033179885259119 43:49.91917752242056 44:10.838295473512405 46:14.830290524960242 49:1.1446374435138402 50:145.02301034388267 51:12.839010244435347 54:0.25910116363942376 55:5.188866451711759 56:7.650654703248882 57:0.02914550275665392 58:1.4518019277739769 59:54.45973636308763 63:10.386864247905155 64:2.316778224946043 65:15.736258769826808 68:2.7466944617856885 69:0.27159432188984045 72:26.81720669808835 74:23.60916193839483 75:67.85143537492547 76:0.004234480492258914 77:11.337419943806072 78:6.110130330584957 79:2.6385736851783843 80:0.02816547862175055 81:30.635388338537492 82:5.998375461866147 84:0.034081870717560844 87:21.082660748017815 89:17.64654992554764 91:0.009184843919200733 92:96.17760100313066 94:48.824354216223526 95:42.678346159592294 96:0.49845760136447587 99:93.71123473000544 103:51.161408511680506 104:0.03820429100410821 111:0.6914985899868832 112:0.0916743828786961 113:3.503485109160678 116:4.2652697829427835 117:4.227711344149783 118:32.923482988647116 119:2.6932092742560707 125:54.53728956984579 126:29.182551136861107 127:75.19719706145202 137:13.898105741343425 138:4.089860437812188 140:11.745124696283245 142:0.549710315791059 143:5.094183766143612 144:0.0506262564215671 149:13.821573407069733 150:10.157507428534727 151:0.6522421434204092 152:8.268663873318847 153:3.383311885492057 154:24.20622525978784 158:26.902126990190222 162:21.065461616255195 164:12.261408896833695 168:8.143566915599454 170:1.7411101835464327 171:1.3937467724163195 173:4.274630935183647 175:109.14571120543147 177:4.979519505208762 179:3.3797041150550435 183:7.025822698300107 184:5.353942528518772 186:4.169624312654516 188:35.2975217388032 189:12.625914730949473 190:9.286224776860207 192:28.71633696957238 193:11.914242772889658 194:25.110444101724436 199:2.8393460097917336 201:3.685977936878021 209:0.6306387638220159 210:16.76818435951875 211:76.50294023923294 212:27.54592345551793 213:106.05287915311875 217:123.75286968414284 218:5.241113853776516 221:0.7288541293409554 223:11.330822535639932 224:163.87872551305952 225:5.665207169615752 226:1.0167945150092659 227:8.394387960881732 229:2.5990076134900018 236:2.4412165478322936 239:9.931657540798316 244:1.7033321344131287 246:26.556534451051274 247:0.02048325980759606 249:6.5017179641653104 251:4.943161627326271 253:3.9656178800001354 257:57.86897552700416 258:12.666844511226019 260:49.59469974118875 261:1.177835100408803 262:10.451127883055598 266:8.510814037071949 268:0.07288745816332737 274:8.312902799913386 276:52.29559909529609 277:1.0783202606193083 281:5.08639525270842 285:6.552779476243231 286:28.59113616055194 288:22.53816756539761 292:1.0288644408833218E-4 293:1.2956580688239643 296:6.894854900866785 301:3.246263245622217# χαλκός
2:1.5459260881286112 16:5.617328819510391 30:2.5499131177302017 34:2.940359545145136 76:29.772895302989625 156:5.27337419092897 186:5.218040326542735 189:5.548746389165022 213:3.1626465398448254 216:5.921081012960328 236:5.791938462716161 281:5.595127429955101 284:4.622271887571759 294:6.105938880135923 # corporation
1:16.083668769998948 2:9.402178140097815 3:25.19203756139545 5:8.608664986058756 22:29.74030835944198 25:35.62547225412846 26:116.4540864342443 30:10.056830762041997 37:20.2882649994102 39:15.394065996395039 43:31.420490257588018 44:81.63116478004675 47:38.043967794514515 62:2.081062587225036 78:32.03033451714935 105:154.36082041688357 110:8.09852387512846 113:26.663228361000048 120:13.925627918718329 133:41.19911764236512 139:42.74120029234952 142:41.61689137509566 162:16.668989016770126 176:37.39269182612401 179:2.250464630905458 188:76.93972972534138 194:22.920979074526155 217:59.445095165987034 240:38.99527679989714 246:14.637525739183031 252:40.27098096447985 284:18.33549279641227 295:36.221876973756395 297:120.58002278273936 301:3.5701579848253675# κορτιζόνη
2:14.61173364181617 8:5.101237650668133 20:13.570544967995035 25:123.20369900685655 26:88.28881820086458 42:38.41934682554573 43:7.092826065536423 54:16.97862538592031 59:9.058564132901935 74:23.684943503676408 81:8.881459069180563 92:46.704598014896625 144:2.3231496063495567 166:14.185464863123569 173:6.4804432505582215 174:15.021367195285288 184:5.272035314756966 211:153.88475632686487 217:3.7504062089284314 246:41.584749803012215 258:11.342609707029514 264:5.88197246292451 292:4.07519068325443 # καλλυντικός
2:1.7593757693039995 5:6.622584954026009 8:26.399926710839825 11:7.086491512555793 16:125.7710707071574 20:8.567271641915521 22:34.32897998387361 23:6.724188924956499 25:83.89314975558328 27:2.2692848571972903 29:18.99577317507682 32:6.154318611866457 34:0.28678818376022674 35:22.89435311907424 36:3.4165489090841357 39:4.624832426093046 40:1.119892130493179 41:1.2977129823790607 43:4.509073106692853 44:22.49218000035739 46:8.084930972794568 49:5.583586463936869 67:2.3945208002440226 68:5.104253935343533 74:0.6756428447774567 75:0.6222268995244544 76:10.031519933362718 77:37.61525878784022 81:16.043704478226385 84:13.710212819482173 87:1.5272280230749946 89:3.660445847619236 92:5.105939178204366 96:8.847759811938827 98:5.953465949125278 127:13.646396238099136 144:1.8848536351228697 151:8.414353872563026 156:6.386222806184131 159:12.690052310980438 163:7.955573018427255 167:2.559438569364671 182:7.870441805275237 186:6.281740496181631 189:19.120643929796813 190:5.484254458418427 193:3.050215911189676 211:83.02538497121358 213:29.859024437135428 216:7.621238671526515 217:1.06765568041704 224:6.985229815577467 232:2.3991051049745 244:65.41946418133021 249:8.060875722521033 253:11.450965692495334 256:17.157078377909603 257:4.23291364630411 260:9.980077648160819 261:43.758589182759636 268:5.9865337012404725 271:51.22703475295326 281:2.24499589292948 283:2.0804496332671105 285:5.8065358173868376 288:26.466981755567478 292:4.937776405276428 301:8.359189262255143# βαμβάκι
8:2.271963043915353 10:10.823297559584635 15:4.928280459384191 16:4.932889945780409 20:13.702261154341073 21:77.03505546186756 22:0.7752122999917427 24:79.1651894006476 27:1.1547088490076118 30:12.509271826711334 35:70.78194008063377 37:1.7510630461969179 39:58.08539542470375 41:20.342614759195076 44:1.110119115501613 51:207.87147216346165 52:33.681267083505375 59:23.266330449253317 62:130.5584504589698 67:34.21854321763616 70:29.747227918634454 75:67.77750080936602 76:7.82475257747146 82:29.321605557245107 88:144.16778144143785 92:260.50684103251166 99:21.564998345799808 100:9.461539065518542 111:27.48312067288872 113:8.393522380400187 117:2.2498863679507153 142:4.067329170297663 152:29.783089423409468 155:166.51654495947344 157:25.706620678688935 158:83.48407651073128 159:24.737470261596705 164:3.402884882052374 167:128.33444815061426 171:30.59098677260152 178:14.520699356435683 179:112.98978920763332 186:23.376646652406794 189:3.479767020802331 206:62.909112458225444 222:3.6525904834610907 225:110.34561048174501 229:3.811465390358367 247:29.329414844784502 254:71.69327150131754 258:7.999337564029402 287:144.0024092508879 291:3.3413394275066004 296:15.366554329920083 299:19.275250079742 300:4.213104621757656 # αντισταθμίζω
13:6.826859216557615 44:6.528524656062238 46:6.319900719393201 119:7.365308099284712 224:9.337594779130928 247:8.52687698460343 # county
1:4.477883555009709 2:115.05606751780935 3:0.024847412526920017 4:3.848036912190048 5:5.946765431957067 8:29.0641705680616 9:1.0845960233121958 10:44.87941547607437 11:567.67413592067 13:183.97499725442313 15:0.06860204253819391 16:188.25862721976927 17:2297.9326942173643 19:2.8279000228610056 20:1.4147491507911976 21:34.60025986945629 22:50.10728021638036 23:26.485179946872083 25:147.32659888999038 26:14.949076418071176 27:1.9045523074141821 28:6.192701417743174 29:184.23595475480727 30:15.771947276237574 31:1.4042599565458072 32:62.948541846888126 33:0.1225613829027321 34:0.46597849058974833 35:20.292604806604313 36:0.004285248386517943 37:5.8770314832765385 39:95.38776013202096 40:23.36313457646478 41:11.855805138214343 42:0.7168852216741636 43:456.36646587644873 44:54.975515260562666 46:253.8431602463859 50:20.27122802319113 51:0.032381755498636706 54:608.2345383217524 56:9.872013100002665 57:5.1618024568753045 58:69.89230019161135 59:115.03780580660104 60:796.6974905145544 62:1.5562063240156387 63:30.515276918410077 64:24.701216107602473 65:9.925202619936615 67:6.997573122721783 68:5.849260708602295 69:18.548604379073804 70:3.4002289726022306 72:139.07710232542968 73:13.563833475749963 74:15.540979207501872 75:86.54413897193194 76:22.15275981125843 77:0.9055135940559756 78:8.07403161336363 79:29.651214614708298 80:0.47543367935430086 81:1608.5936974492092 82:0.17634931826095862 84:9.513096111784945 87:1.4321337465070152 89:10.594581209314862 90:1.3615192829721232 91:4.57559711093753 92:298.8641820973706 94:26.986590237836214 95:0.10844066860044543 96:691.2521009029728 97:0.12874195863821153 98:4.002579965371041 99:1.4037225121816435 101:1.994809766370707 102:2.0085750626185463 106:0.4874013923888056 107:5.538805988619649 108:91.40759188948606 110:31.72568007646737 112:5.563239898776193 113:817.9905476742475 115:18.278309885752574 116:12.486852731572235 117:9.950534561168014 119:0.7494203278546185 124:7.48177338593088 125:22.754740122392207 126:157.88681318470805 127:0.4097813802586456 134:4.504952757507518 137:1.041002476333879 140:234.46320524815624 142:31.73940637583602 144:668.6887449311188 145:8.970661013369286 147:1.8069190497879681 150:30.020940109412496 151:43.15808840877582 153:0.12571320345969436 154:1.1363307194518435 155:1.55766721056108 158:18.628832927542735 159:6.0824608228937525 160:14.795728869649565 162:2.6557543315609746 164:0.0077984717426149664 165:0.0011766403512541244 166:23.02157567568242 167:29.42397575408985 168:2.427019153726446 170:0.6531418928810775 171:20.043052690830184 173:20.824009472516963 175:11.386058153129271 177:44.353923637533185 178:11.796746476218681 179:7.430208633080713 180:12.157046573448598 181:0.2867645399579274 182:0.12415365475823863 183:16.81096041745849 184:19.23123896379166 186:12.201550968623033 188:0.20330797364460143 189:1.9874455628679244 190:30.8557653357685 191:0.42232742680999125 192:0.1671919806842116 193:26.11544756143535 194:69.9859330431918 195:125.38699337549185 197:3.722072916732398 199:34.933678948421225 200:11.928229740358983 201:10.759847570729331 203:1.8048946300978261 204:90.18680988673049 205:68.61132985924277 206:28.076825865165244 208:194.04628931092495 209:68.76132987782071 210:0.02438143475986234 211:2.5594344014051567 212:37.33760829230809 213:0.07673515074631125 214:258.2629699735284 215:5.481548773098916 217:22.459417464910796 218:4.178825851290722 222:0.9006724542289283 224:0.029996880956755564 225:33.05335390445964 226:20.05233975680349 227:2.905849814945341 229:56.473641185419766 231:18.58471799727485 232:4.5603981384414345 236:13.05479055889169 237:43.69757149980529 239:46.584359974030335 240:0.10580548269584408 243:49.88262412091816 244:15.659414652145676 245:146.78866267681454 246:3.6057548805972504 247:3.1098109009025574 248:1.2412479000856953E-4 249:0.2959844547435067 251:28.94733037554379 253:8.911522576185112 254:45.29773448385437 256:6.234377135778336 257:9.01120467968743 258:26.530302931915813 259:25.04006476984881 260:682.7103986856589 261:0.07521668272115117 264:12.937134934685638 266:0.9780443338281336 270:3.8328430163969625 271:0.9988167996361322 272:5.932350154492293 274:8.603028927447246 275:86.86834726749827 279:182.58517533206748 281:0.3893623155490218 282:47.93635782813321 283:5.453638543801248 284:18.839313289126608 285:5.678900147515913 286:4.617892511345227 287:3.318697716008638 288:2.1986573876758957 290:12.963967980956928 291:62.15662074152022 294:135.5154992908879 296:20.255247440892397 297:11.672907767562752 298:13.024618887513547 300:42.88992979905398 # σχήμα
17:7.388173101816831 21:8.560617133666947 32:28.84456076167244 75:65.56823743087287 239:9.786082011944039 240:114.8224022092683 253:11.663239616263649 269:89.82974805211884 # κινάση
10:7.381551963996551 22:2.7259549253197237 29:7.962938362963986 39:8.594326605097079 43:8.500780527901187 46:8.606274006698117 50:20.14879359088161 108:30.96053027401872 145:15.765198064047777 160:112.44087591967488 229:15.172640216386428 239:70.52748089520459 247:31.639505352643823 296:13.493141506706246 # ακρολοφία
2:2.285269626664206 5:3.5251642253111584 6:25.650417498872358 8:0.8369495505956392 13:10.87599353760966 15:20.66499973098612 16:64.14510736043295 20:5.682363251757095 22:16.472372002819753 23:3.58957633851255 24:1.5627490260903256 25:17.278599482994974 27:19.48238084426129 29:25.790251793891365 30:2.0280910030011157 37:3.928828762211508 39:17.9458932030815 41:28.632971147962643 44:9.803435435437983 46:0.30040217139729136 54:25.342336030930134 56:2.221328271362078 59:12.571125325300967 62:16.806133223797566 63:27.582994285316154 64:0.8045305646972292 68:1.6160451840339807 74:7.855270041515506 76:29.68910045591158 79:0.8940804045302516 83:2.83112472905734 85:2.9694590894045114 87:1.7557737287677715 95:106.4578266793186 96:4.950162039321873 98:2.004729907512908 99:1.769399942635867 100:2.3830738449149313 101:1.5211159874759037 112:7.8803904723783065 117:9.631398387913437 138:6.744171612215591 139:14.179422834967832 163:2.9496385103519036 168:4.245298812436241 171:12.013694784941887 179:11.515337650563305 180:35.79259691973812 196:25.718956170114396 201:31.91665386224198 204:8.276407591547578 211:1.3196862804866822 222:36.24889225149013 225:1.7050708745299454 229:184.35660564832475 237:10.859507453258267 248:2.2559272159948347 251:20.185585446362 253:6.643477341492589 258:30.225542806070965 268:25.049830742200168 281:2.4933217732061967 282:30.60637570883202 285:17.9140087902249 292:5.444482842282976 # σπάω
29:12.767109146117432 36:6.243682443852577 42:24.747880196088996 74:15.378114440621458 189:19.396930525091737 239:6.827090336007808 284:69.00790953900277 # κρούστα
5:62.48029315741656 198:83.4486670532542 # cryptococcus
1:3.4490855811182564 2:13.52608500921817 4:46.42705490506935 8:32.23156249730799 9:4.49021809253173 10:0.44865538183325715 11:25.6982140123827 13:61.460974970242034 16:126.08817129473456 22:4.398792373270105 23:44.3218237657884 25:112.05415018472472 26:0.3029433635045601 27:3.7989543512283945 28:1.9554869546736149 29:30.51931021737685 30:16.641752921953866 32:124.5134244440567 34:6.291700558663698 35:1.263926019274802 36:1.084254344571831 37:3.253081131057671 39:21.756853502269305 40:36.66114826056908 41:2.210456761603122 42:18.58273916594281 43:42.848549730673874 44:9.041637593425708 46:34.39342832841443 50:0.17680086928088165 54:1.4382033787299773 57:10.265458200309233 58:15.966448716350119 60:0.5687170641057394 64:16.36536005870212 65:11.914943744741326 67:8.658673038692536 68:2.391930490823009 70:0.49058151603625927 72:56.22209888112244 74:5.887839453711182 75:20.544413579565408 76:5.6424415440310565 79:9.384302601100238 81:12.367438516898607 82:1113.0483099367816 84:7.815546095258328 87:0.4206626859936479 89:3.5227219264829657 91:2.0141777698767904 92:28.69807506043412 95:0.5239429526184339 96:0.1782385240035266 99:9.955412061481788 101:8.877885047323582 104:10.45234133393402 108:0.3581385881263095 112:0.01660416429610523 113:0.5197921785767999 117:8.014162684586026 119:3.2872928178500556 120:9.232146749129948 137:8.83721333316899 139:0.10579707891919142 140:0.7820588243666726 144:1.2936841495579723 150:4.759513038455929 151:21.93475957108214 154:25.85274015579782 156:0.7299007976302708 162:4.536481259993998 164:7.8447859392323185 168:3.662285496016842 170:16.995962714113816 171:3.1212126443721906 177:51.02722176055811 178:30.24506228135988 180:0.9890455379655189 181:1.348077783731427 190:2.712043789898441 193:22.673392549258633 194:36.18777434099717 200:11.467347895463938 201:20.73511979547969 204:1.2290165929685637 208:7.04639564609787 211:7.9902738046935795 213:4.431883294622189 214:1.5663689053783434 215:20.452694482358947 217:7.796321162281238 224:0.9430680452177722 225:9.6777428876933 232:44.77801578628386 235:9.225471038350086 239:306.6797731164193 243:25.25942417740977 244:1.6233295962805163 246:3.852842696704578 253:6.933223671352436 255:2.890953585052462 257:24.975968711621494 261:0.48665027806727645 263:3.0827193296695876 265:1.166400878418486 266:24.703058573703036 268:21.02391228160903 270:1.455825145537159 272:3.9166783581509326 276:1.0666994494253925 282:15.508280114494724 284:23.591140590074488 285:0.5395094970705764 286:1.674918269550529 297:1.318690563864825 299:1.532156972962864 300:1.4861513689899408 # κρύσταλλος
1:56.07479822471041 2:0.35908954047851616 3:132.72642488614997 4:71.2956161464192 5:50.73157361897139 6:179.98568061828917 7:1.2509751647068557 8:13.897807391117995 9:67.48261786787224 10:35.71545476693445 11:73.71901159940468 12:32.685857167915955 13:2.5851492262108846 15:14.08272463582814 16:9.59973043304547 20:38.00028402764528 23:15.682050151439942 25:8.129851411191284 26:14.965167074337785 27:8.923552333519922 28:14.08244676834711 30:4.151977287209121 36:59.95153123822101 37:60.24329131743111 38:56.20946335833906 40:4.418956055376179 45:18.01089504508393 49:16.242152289941387 52:33.95535326746591 53:150.68690475745086 54:29.54685434895128 58:5.993732968992 62:5.237688026990022 63:179.32491023539544 65:11.862470981801149 66:7.530789404738233 69:6.997310869857673 70:51.16209859124544 75:11.110779109547893 76:5.157629612096046 81:0.6033030329625348 83:13.816822237219363 84:13.60824312262408 90:7.788323864748978 99:1.518884493047737 101:26.837652003024715 104:110.01476960091506 108:9.92973323243731 110:18.572184909058166 111:4.777856534749994 112:3.3304832794396177 116:17.867301127599653 119:3.4386932746191574 127:1.040188080537104 131:10.226075147261865 133:7.897961209465329 134:38.3616528354805 135:19.983785309479842 144:1.847497195269168 154:7.513215593902088 155:130.34906729899916 160:1495.407806044386 163:7.903825797931568 164:18.69552477808041 171:44.94175095105883 173:16.622510127517717 175:9.033724633181393 177:1.284264764979765 179:5.591684320426461 181:7.982951909378942 184:7.150413407596338 190:10.389129352035578 197:8.1718426362018 199:20.99789525022084 201:60.2872433505704 203:8.287505431873107 218:7.0645259705852395 227:9.380570507134411 242:18.19927637175506 245:12.992794074550112 251:65.61769775513496 252:10.917988961007332 260:5.124792724511792 262:10.83073606111304 267:3.8364683148160745 268:30.37606067870015 269:29.608818065364254 277:9.594824789101093 278:28.832749015210258 280:19.7650367821584 283:2.0573296466392965 285:5.757079731079573 290:37.93444626496816 291:6.5816256496606425 292:20.720741304483504 293:10.16771260611539 299:15.005218271338943 # ανορεξία
1:2.4480767559794625 2:26.801294136256043 5:8.708041216155276 8:9.916662823229835 9:8.173222150433999 10:6.002183250600535 13:8.165515621484168 15:14.565321188154561 22:6.6786599639981 23:15.588485732238858 25:22.72425099808265 27:2.5619960024965596 29:6.567611055070378 36:9.127518515378355 44:7.59359232965533 54:3.509039355690339 57:4.429775955255836 61:6.134717144666205 77:15.273878394963845 94:16.786712170667386 100:31.355363022240567 154:13.6893047619647 159:31.694185694565977 171:11.982235826480444 223:17.73998459717207 225:4.270309622365249 230:18.850298101295472 283:31.090953372460934 # κόψιμο
2:20.208980817699043 8:10.449485306603659 10:0.016897350954005713 13:9.825496497100717 14:1.3848299253925969 15:14.16520572687492 16:1.8631108585813967 17:23.343847636402902 20:0.23485760071878103 22:7.129289953428698 23:15.765992175945385 25:201.86125027058253 27:5.276771611049483 29:3.8358189970187935 32:6.131039543333893 34:8.921469354476717 35:3.653086334657035 37:7.2333777555274965 38:18.633987288544184 39:0.17742687550869174 41:20.664154922048226 46:4.617913078749046 59:3.343697983621129 66:7.565001986106591 67:2.3865421693756006 69:2.2607802863489246 72:3.228788390349968 76:21.53208388386126 79:0.703349340344644 80:4.389421237029883 81:11.15981783190033 82:16.117585929136116 84:4.335078063933429 85:2.704452093071931 87:10.327324257753617 91:1.1879577557358918 92:21.262205446597697 95:29.74523090507441 96:19.487168943615803 97:5.617441650822574 98:1.7608828001523322 99:16.01162360505125 101:4.877321288556958 102:1.282443108085096 108:1.4226898449451537 114:25.315825252208707 116:24.59567171360427 134:24.174793721924484 139:13.080304322947002 141:22.758049129656445 144:0.18009377401421522 151:2.9020312753131146 153:59.11816324113679 154:7.547418105169188 161:3.8243849564882004 162:4.393437278592723 164:2.1254756444706966 166:2.7241963344347337 173:16.67589562843405 177:1.297925413391832 181:2.7223054062816407 184:2.3318814353783073 204:28.19348068067332 206:7.413186062342481 208:11.547759364811187 210:13.626386561968983 211:1.1024860901750482 212:1.7072936101742962 213:0.39833919488890607 217:4.325245231035471 218:50.011857266189324 227:16.49936835391695 235:28.126921308194046 240:26.385808499688824 245:19.626880735903846 253:17.4374856053066 256:3.5892343624694285 258:1.5017857834815806 260:5.157008899462451 264:2.8862713507013265 270:2.8480347256075147 284:34.60412631417036 285:10.941134590766953 297:2.687720384938772 300:8.3571170503764 # υπόστρωμα
1:144.44096143182654 2:52.516777254305815 3:0.024351720827594143 4:11.621946566404885 5:26.12593214349745 6:7.883180236205469 7:40.78905861708604 8:27.746522222944453 10:3.943452803971274 11:10.10141152088254 12:13.602209265720832 13:5.7955481199536506E-5 15:48.131489218388886 16:2.0260098677623204 17:68.26294628395509 21:6.584318371988459 22:14.111650188425461 23:26.446874447894032 24:29.920839253758768 25:3.1419323534919967 26:54.21991262743292 28:113.29643450375735 29:7.570543141761827 30:14.748690978476612 32:16.033701555663303 33:56.927990383961735 34:7.16858498111185 35:123.42397579380398 36:38.248044622922414 37:61.40298335787563 38:112.3975158269236 41:18.884027071563324 42:2.8360467779756005 43:41.16284513974044 48:38.35530533473414 50:33.05278333940603 51:6.542984218443243 58:11.973468561468655 59:18.28229430341806 60:33.788290117020985 61:17.630069878299658 62:20.140670698590597 63:183.43289296913713 64:131.04235268372616 65:29.72417060949027 66:47.980256780675106 69:19.5830532422941 70:6.855800104736738 76:0.48101007790249506 77:5.8189362755441945 80:50.411685594089775 81:36.93794631959986 83:56.045223448638936 86:1.784996377220612 90:10.050087391744109 91:39.80945552452801 94:118.03734216890876 95:103.3511745445674 96:56.97704500311096 99:37.877061809863044 101:0.38847358497562223 103:38.92915074777428 106:1.0231154561527394 109:1.756840253743317 110:50.76563371612116 111:0.36930450951235044 113:11.37356376188281 115:17.589840190207 116:3.850083065368203 119:14.433436979308143 120:3.5152065674336503 125:16.528215736840217 130:1.2278300416982204 132:13.414736957320494 133:1.490597066142406 136:40.5547116172266 139:73.2263597161852 143:45.27286430427574 146:20.757761500745946 150:1.4199531953259197 155:28.714544994794576 158:110.48761425283531 159:8.705020336792499 161:52.06692658903657 164:24.691417377127213 171:11.804551154570706 173:2.1783700354048867 175:24.735157982900407 178:10.83377289254805 181:5.405125952991824 183:1.6984429246818873 185:99.12806312698542 187:15.656335353773827 190:64.32272325316839 199:1.4571163968094725 201:33.7610965863026 204:15.354434050823404 205:69.70609482403157 210:125.11570073268786 211:56.88374750268448 212:21.844611576291978 213:2.599341504004391 217:2.0905229316291236 218:32.186394984207084 223:15.464552319521422 232:14.541755485820756 239:17.378163754051336 240:13.940869994105155 244:8.188929064044729 250:13.96968957805329 251:13.658731565154037 253:0.7830736806766581 257:12.38999462713137 258:15.31226301676714 260:90.25490065339928 268:28.09087344389453 270:16.484407184815595 285:21.75963151751105 293:7.497578434494356 301:5.711916925266832# μεταβολικός
1:0.08212148269614865 2:16.692975787190242 9:26.502017665896716 10:31.24641978850442 15:1.913231740763447 16:1.115198180060396 20:1.4586888961742164 22:8.88198269320863 25:0.3831070479914339 27:0.11872490107612693 29:0.8996547837607385 35:0.5147595280519653 36:2.685344393671664 39:18.13868008473293 42:0.24231236096598266 43:0.037919414855093564 44:4.048492945709215 46:37.76443516492249 54:0.5960467595130876 68:1.0495142049718234 72:9.610584291086026 75:94.54523202164495 76:8.752113906565432 77:51.47593837380673 81:0.3668708688732765 84:7.438957126820557 89:2.915022463013585 104:9.49800595553851 108:1.0838251048049168 111:64.47432619143889 112:14.378615580991683 132:40.64572595533726 134:10.266171594821557 140:1.6506263580667644 144:22.720901235335575 168:0.5476835974705059 174:2.6950781172625575 178:1.199192924149839 182:6.998145465813665 194:3.5984329359020975 216:2.132936430839125 226:1.1617018784036848 237:4.411877168105052 244:0.6830634118588994 247:9.19342486502672 248:1.631436038964893 253:15.697717927114256 261:1.26620643007741 262:3.662331260789776 264:20.341929472891035 268:9.943923475476732 271:6.522208895436816 272:6.000691962733143 284:1.0758303179521014 285:15.049931686332567 291:10.926508113626374 292:0.9832956704227146 298:13.621270201828047 # κύπρος
1:53.33675237811024 2:10.078791161775191 3:10.174271322028982 4:0.7450128020191346 5:7.217632124396763 6:130.83320984809035 7:8.680907507254798 8:0.7135283816917759 9:3.7816541892158013 10:55.10921236634498 11:21.715194252132523 13:60.0146211034388 15:3.680004916804956 16:2.211461257949905 19:12.18797555150668 20:24.857170193474513 22:1.4162724488959673 23:7.3924563463689115 24:16.70241619174651 25:1.2228032034063347 27:74.84339238335487 29:29.78046191488209 30:21.4159751324933 32:82.43605499990142 34:64.68348123024492 35:0.07954839254307748 36:22.059955727447605 38:13.106617159535425 39:5.982855460639445 40:27.573017194748772 41:20.572608716233894 42:0.3632086560507604 43:1.0693233904696513 44:9.57010370767155 45:26.79290460326449 46:73.61706802894498 48:0.36168159093486685 51:10.103081719748593 52:109.47977710590318 56:49.35162250827171 57:0.07563557428592371 59:11.06808186802824 62:47.76355861681859 63:1.225712415750321E-5 64:21.063095857357442 65:32.16738786729116 67:6.072732338288586 69:2.5176202649472326 70:180.07090274424866 72:25.067487047728452 75:37.69807981014505 76:3.34119757183674 81:7.621957562429238 82:85.7429340606792 83:57.3171114367548 84:2.3353060840998934 85:39.29132472343731 87:1.2979980680533882 90:51.4204388138957 91:0.8107285806032912 94:3.7729073513570546 95:14.958216166112024 96:7.823736734113353 99:1.3182498515089807 101:145.4906626506553 102:44.86736642924647 106:51.5493093487143 108:248.75323714284536 112:0.14600641398246145 114:79.00358093715955 116:16.7203180536272 117:18.82372015791334 118:29.18179703274269 119:0.11868075175945707 120:7.363316378119623 124:7.016022976510793 125:40.158051048733405 126:238.2661791464143 127:2.302180653957859 133:45.45452727636234 135:61.91000603819501 137:25.25486988597824 142:16.47453792055991 144:0.9914317257885559 145:33.67470477669957 157:159.57814569719974 158:7.078097245595202 159:9.345843825631128 162:7.722710856373034 164:0.301528337454175 170:37.81654070925211 171:1.6824229796979149 175:147.18441740924212 178:6.681941532248155 179:1.4555544504571958 181:45.886810174610396 182:3.194572085441815 183:174.06428716050428 192:11.020865522388865 194:0.003468483269709794 195:9.925040431944545 196:14.403966285610615 198:22.927862869933097 201:4.197234434254795 204:0.5734603741813205 205:35.47282984906709 209:40.880088953789326 213:45.71786955721885 215:3.156178766468643 217:2.3242149897784086 218:0.3943333130237734 221:35.74417364948474 222:0.43235509104927916 223:18.16417846144301 227:1.160671750188106 229:99.0601489397717 235:10.830557461699081 236:6.146302738716657 239:98.71202566896116 240:1.5697890504085665 244:0.5381536079941793 247:38.15116766286755 251:18.278174362542376 253:85.34290550336 254:53.47653051828546 255:2.029973875668078 258:13.83067885352888 260:1.1393683483525534 263:26.073330291289555 269:136.9457980475959 271:2.7921765298635663 277:4.751167656120334 278:18.59445943269401 283:5.166501241494996 284:3.29696679273528 285:24.294257926065082 288:15.822004372223942 290:3.6381859062977613 293:5.272989708450737 294:0.6492199407029671 298:91.25977641854513 299:3.7215134160108176 301:17.14766629000066# κύστη
29:11.319254749228751 42:54.785552175788645 46:11.981736873573173 72:33.71374358515099 190:16.37668965226865 210:36.31594575186941 212:16.762366206205446 246:68.68094535748908 # κυστίνη
75:113.32551189996133 # κυταραβίνη
46:58.490543076173296 94:64.72458251678952 153:70.04085462651496 # κυτοχρώματα
2:15.32889914989514 25:53.8206482378442 36:41.96412326787332 41:27.993406799030833 45:31.38804583339352 55:267.38770993866905 85:45.764350261274025 106:53.35376082873183 110:42.307155231761456 134:51.48821254246984 222:54.89704574043076 269:50.008356631399444 278:55.37220638646708 290:58.49556425797575 # κυτταρολογικός
2:22.401448505446908 5:30.968521705236306 11:31.677773540234078 29:26.46780139657713 40:5.659095007867116 42:30.23775797489613 99:48.233030685608554 124:6.32149033249427 212:37.40690461970509 # κυτταροτοξικότητα
9:5.807296238345076 17:10.524460670948017 29:45.121545296242566 32:78.57448297795187 37:25.82379316148582 41:22.1543592650026 64:25.13685629953937 75:6.493869019901292 104:32.172918016615725 134:33.54039910413048 139:7.465994143502307 155:19.99203703086962 159:3.9160525369819554 168:67.68880468578469 173:22.290245071972482 177:14.928891419110908 194:90.18505804782401 200:9.769137492167676 206:18.994827361420892 210:2.5873036003000647 211:28.683860379981205 237:15.461227531836855 270:11.949624037602636 284:8.661140521582064 # αδενοσίνη
25:62.17360368638925 122:242.1483665556567 168:11.523978038303472 248:34.961803477223576 # αποκαρβοξυλάση
4:1.727162293325036 25:94.31546882589377 36:2.7171601009351765 59:7.960717508662945 64:163.8843276989261 72:7.825338633481854 95:10.638875935431084 134:4.20042372521725 173:24.379148424069015 194:16.097418507877247 210:3.2129940875407326 212:10.722106727888137 213:199.87841395363768 235:62.47233844408499 239:16.143936655024 # αποκαρβοξυλίωση
1:48.46914831999166 2:0.8778929620307856 4:136.5308987936027 8:19.237681144636618 21:2.767520440574762 31:32.780607918049064 40:32.77278420476327 41:3.6053819429040623 42:70.00587250699499 45:38.20045668202312 63:134.8298700606457 80:32.59839749216187 97:18.49349044071414 113:4.059343065995241 126:4.29561224484828 158:45.72363067162405 171:36.933370564392696 179:4.005594093187662 186:19.545846346391013 199:22.069555310201856 214:43.872372398335436 262:49.850936447344935 264:22.872763788093003 # έκπτωση
2:44.80428972714614 3:62.10494154348743 4:54.53054936898989 6:66.45977252558974 13:59.68261246558375 25:1.9743313897890447 26:20.32921150114426 34:2.9908373113697855 46:55.60980277832827 105:206.89425747335952 123:96.12910616261294 147:85.57745040251154 160:6.108124985269358 176:91.84501725283675 187:99.1682383347792 191:48.4406356717826 217:68.08414158706935 219:104.49229888859466 # αποσυμφορητικός
26:81.82244660817543 293:98.62897368290245 # deferiprone
1:107.17111775019427 2:3.546482864144108 3:1.8783369658951765 4:3.3863677602531016E-4 8:22.890977476919357 9:0.08636700110701519 10:0.0820159263652081 11:5.005642856680447 12:0.661706921124794 13:3.9191908141061287 16:21.43255095275195 20:21.135126182387804 21:22.03838690262312 23:0.18920492968250086 25:0.15586618320604423 27:0.03273743655488055 30:4.875729327645835 31:0.580995838572298 34:9.593436460536283 37:8.822423013169518 39:60.844440237284964 40:3.1015152008910354 41:89.99105165608634 42:15.270765146885363 43:2.693933873008189 44:1.1108652290437593 46:15.958161886231295 48:16.129612200147296 50:6.646341669059272 51:18.25369580848288 54:95.4457845745099 55:10.58905005777553 58:39.04231584821529 59:22.100391849644133 62:23.525910921879024 63:26.80384673157929 67:10.95405096739321 68:22.944816115238904 69:1.5847751580973075 74:12.72498652806908 75:21.538104136046893 76:35.456929021707126 78:17.711489526650695 81:8.298805135778226 82:36.68709742914826 83:96.26387785851044 84:2.9958689706247843 87:18.204927329260766 90:38.90270112732628 94:13.909847136461286 95:25.01812939545551 96:10.90954234831661 99:12.954995109275593 101:7.31664415306518 103:51.17874000732581 104:8.517311369788654 108:0.8373236550491118 110:10.019395960581274 112:0.2502646998313837 115:7.292545690452576 117:3.088997480279321 125:8.745943815285324 127:6.459075212723931 133:1.9771001777052426 134:9.272946755497218 139:6.092686795802732 140:15.199795306587681 144:2.8087124038479323 145:64.21671308478555 148:2.5344788047543214 155:12.075946725486382 157:5.861416237057031 158:13.469791477597363 159:1.5310265997298762 164:5.257828110390364 168:5.624974390199945 171:60.100546274391576 174:7.282752905361499 180:43.53363360516588 181:32.122736490447984 184:16.554869856893767 189:5.405425919573704 190:8.202558546200512 191:2.1736349546502303 194:20.608663768430375 201:31.77734541535337 207:41.551425753356476 215:54.44029657564112 220:24.21626231414384 221:12.951956528253701 229:160.27477573332678 231:93.1188183409447 232:29.938524505441315 234:19.468871476357894 236:11.035678989321747 237:7.813029749943637 242:15.860510959256906 243:23.277316694635513 244:0.4755243423730703 247:0.9525506453194524 248:1.3512591154376836 257:0.502919448904109 259:87.16867736100404 260:23.165222084742634 261:1.0066600376709243 263:196.45780106112616 266:2.687862506151491 267:39.357071297863335 270:12.426378500991177 273:24.09217559706231 274:70.62371508753438 280:3.6816625917508943 287:2.8239868344755528 291:5.139877693063934 294:39.39913958497058 299:6.934042109751976 300:2.166701010329095 # παραμόρφωση
1:20.221243833166 3:3.9897635957733657 5:29.982408552184516 7:37.08356151347763 8:1.120187974595018 12:5.670200249597238 13:40.53520005779272 17:39.144174723426126 22:28.193032593289843 32:76.84725043418786 34:20.836191008496343 37:19.31978294653455 41:44.78813333132965 44:3.000507480847166 46:30.27780158766349 48:183.6076828509656 52:8.14223112722589 56:27.471996545797627 57:99.88153869373161 58:33.93948374821559 60:57.54194053789321 62:115.81681219496743 63:1.5783063293250195 74:4.265664527778161 75:4.1156194654711955 77:35.83273620543422 80:5.360829525286289 91:29.352916073092818 104:40.43163858706092 111:37.09255236163612 113:48.56629240150442 116:2.4171257590935302 120:13.525104889630157 127:89.81988284691175 133:8.988986566294194 139:27.440488796827733 143:14.389110494346166 145:9.177978917207668 146:19.661669163229117 155:9.1077570899495 158:18.674037946960084 171:93.31714099882504 175:17.600354881328546 178:18.20483055714639 179:32.637110012838946 209:41.220582448925114 231:84.96370575619378 253:34.18159904228674 259:58.690008232669925 260:31.10879098863508 263:109.79206511289644 266:26.636930823890136 279:280.03644175988086 283:7.658246661839433 284:6.151885868525907 297:23.437082997451654 300:50.375111652828046 # εκφύλιση
11:139.4293286333641 90:167.17993460174546 # ετερόπλευρο
8:0.8341699636675768 9:18.839911000944603 14:3.4494314396134653 16:3.5251704734938167 29:10.01845377087692 32:2.198513573568764 34:6.248567343572601 42:2.1974965924993577 43:10.808113903502765 59:13.76169735479201 72:2.4541781129410225 74:2.517665786184158 84:3.0519310484273423 92:3.451201551450792 101:3.3393553641684206 128:6.682932624618883 134:4.020669600096315 138:18.570235523490204 158:3.757841417637617 166:4.966637571636443 188:12.157947136029382 194:8.76293870128249 217:3.0466906737206485 222:11.855183768916994 259:15.384758022560034 261:3.7280169940406047 268:26.58904483225539 284:3.48473127378879 300:31.657158862322895 # διαγράφω
1:5.6246062576703935 2:27.45635144845454 4:0.664657597628829 9:0.06690887713353494 10:65.72881061768494 11:0.21296190899872458 13:0.06595115921624845 15:0.059525167496926594 16:294.46732214753064 20:29.78707941463948 22:2.1086401749733605 23:1.798379389633279 25:2.694739757406354 26:0.7121060118180144 27:17.149923072389804 28:32.09519897493588 29:10.021516062311907 30:0.6230734961314573 32:0.09180046582802305 34:1.0711790626685613 35:22.819650488547754 37:12.647904196596022 39:28.443432769126414 40:20.45574334586589 41:16.458683590700055 42:23.977380749461133 44:3.086110440135033 46:15.486592327559128 49:0.9334140421672328 50:56.77146277958398 56:102.15300674442452 58:1.111864779582742 59:16.818869302252526 62:23.084189989329516 64:0.18383212175205066 66:77.05435823741242 68:7.427421439052371 69:28.61507645313492 72:16.433209469222074 74:1.996314256752144 76:7.579397265543018 77:4.236161742929463 79:21.949223867508337 80:0.5158236789629255 81:0.17952087882400422 84:15.046700846685914 87:213.6838681329691 89:8.982065014843139 92:0.7564379540626457 96:25.8506702736466 98:13.716841697389015 99:12.669045270693521 101:3.3704977927827477 108:0.7867696581677459 112:4.852989068801266 127:0.48884469088721644 138:9.090448375733631 139:2.6283893984078115 140:1.3106416922757267 144:0.7992374724870888 150:30.875053100882887 156:181.96476515481473 158:8.304729960238268 164:177.43313243594142 170:14.733991458535073 171:8.703171323116107 173:14.075550700199633 177:0.6836072664999149 178:3.908058987905891 179:0.9552479026727317 186:4.669673490132231 191:18.66809722968913 200:14.238219956888607 201:1.0525264537960113 204:1.8185441544993624 207:3.3669398774070767 211:107.19970142275238 212:4.246569990138175 213:14.245197781583444 218:5.465333697504451 225:12.379285830192611 226:29.35279805177772 227:2.580673641319445 229:1.7474147307685766 236:16.608409481808103 244:0.4343500997664768 268:8.744364896348191 270:32.48580472613427 276:36.46835642019286 281:98.43828934320554 283:21.026585552720384 284:34.701233719597376 285:58.356861734035476 288:3.2226217089725644 289:2.6216650674601505 291:5.0029012778144715 292:11.632841533671607 296:8.762599940196163 297:6.280838392632636 # ζήτηση
1:2.4480767559794625 2:4.706062272512388 8:1.37786475701518 10:1.7760134636108855 11:3.198007783246419 13:8.165515621484168 16:27.191490135143198 28:10.455857631486497 29:2.032499054632744 34:2.545301475875295 37:3.2580606445561626 40:3.8189196498732287 41:4.046533699561239 42:14.937935917869437 44:20.676069049969968 49:4.421411580964204 50:3.808119315735623 54:3.509039355690339 56:4.8630363911585315 57:4.429775955255836 62:4.262642865620512 77:2.9719680403038384 80:3.785614006672057 81:8.881459069180563 99:4.345799778537458 101:4.051207379375739 104:4.480240135872517 111:87.40176335626661 112:3.2111113911660323 113:20.083804642281148 142:5.728491786685107 143:5.168737742309908 156:4.845900017077448 164:52.126890504077465 167:5.5158661806995966 177:27.276552157270704 206:54.29011986294609 216:5.48984132138537 225:4.270309622365249 226:4.313555181940578 246:5.054599739211374 248:40.80027431552133 257:34.50815487126157 272:5.091632722775633 283:12.712335269739487 285:20.187537109993755 292:10.86588955959363 301:5.870673378161312# δημογραφικός
1:301.9207572232939 2:0.0019041951720399526 3:1.8048854103826124 4:18.788024891878134 5:7.811031087719034 6:67.2186006321002 7:7.070091827331466 8:0.3681284452542283 9:0.07257864743024792 10:106.41574476964284 11:32.16812978672407 12:3.2336509566206915 13:14.453942720662178 14:0.7702558256907975 16:0.49478452072829066 17:37.09379125430747 20:45.40059696421433 22:4.4341721917361125 24:11.817952398103026 25:0.2132927821043093 27:17.295709620604324 28:3.1116529287586934 29:10.136181474492023 30:92.53347679599426 32:4.0274052876305495 35:9.079786926219935 36:12.64152006613302 37:22.14281254565962 40:37.835707495502305 41:74.25297233797788 45:14.77082105448538 46:0.8221419214215798 47:8.412316800991992 48:22.047094921535724 54:13.960371284658516 55:16.093107901515097 56:4.84102338636575 58:4.4847300398228045 61:26.855658368304795 62:62.62507678862511 63:26.445324046522572 64:4.692856130665116 65:128.554840682738 67:75.67725184967105 68:17.145190914120555 69:22.190036460755497 73:12.234220847786549 74:75.09462848030924 78:38.2796384013348 80:15.298982579993941 81:80.30358860642285 82:0.9146307352030811 84:2.9115401197959168 94:18.39683614904119 95:73.23983987628415 98:1.0931846238103804 107:70.30769434956028 108:3.6831610904047425 112:17.00075917783183 114:8.260474883261537 117:3.0039803728253975 120:4.027648664086391 121:10.194934759550838 122:32.82497807805131 124:4.121024349606136 125:13.585899162014446 126:60.9014841707072 127:15.07607144413505 130:16.551242039208066 132:8.429587312473302 133:54.54248253043588 134:4.631187498297596 139:19.32234761198425 145:32.11836090438784 146:15.473978327228169 154:1.7635453596880755 155:6.426281136570841 169:9.201586434109544 170:1.2935418990010297 171:4.404756704792131 177:0.6981424925283674 178:29.85219714618961 181:11.874106739608033 188:23.461397209368627 196:28.62729636527545 200:26.130960283810037 201:37.97995815456533 202:3.3996273873634646 205:15.365782125870423 206:44.44845215856093 208:1.1906279676056832 209:40.35848057423058 210:2.890743460080539 222:1.6297019016973033 223:9.78836477042194 224:28.556151694435734 226:0.8730674981089331 233:9.184531014100116 235:11.387265605319417 236:5.755657508076163 239:0.529422813738606 243:1.679461922945958 244:0.4467017469315544 247:0.915712498526106 253:4.555970396544126 256:63.35546053166633 257:0.47347656686615 258:7.887393450007773 262:16.144530478933365 263:63.116341288811604 266:338.37001587400385 269:51.079899437167406 272:1.460738911531891 273:3.299704265213145 279:9.257565908744224 283:5.052111369233722 284:12.196491329553567 285:4.260915132919854 286:26.740890197258075 288:3.2602784851728255 291:15.19030022174771 292:0.7110840429727049 297:1.9371681027144365 # αλλοίωση
2:43.790873909466725 3:16.915540299478398 4:0.5167260985503501 8:40.334488110470296 9:1.4084453364789058 10:44.79647004284587 11:35.71209289385673 13:0.2366135359278839 14:7.768875608946793 15:1.357098873635347 16:145.838984855317 20:6.703506196621226 22:15.797868101846543 25:22.71925366832242 27:10.13986542695825 29:9.51217814482109 30:7.753725455076972 32:0.0851948067503127 35:3.3537234404150546E-7 37:4.720418185490273 39:17.995893189238263 41:0.11299913684141742 42:1.567294507511985 43:14.293029694929235 44:102.4114289457193 46:131.39396268855603 49:44.2600291338443 51:0.22101500257022902 57:5.088812992582809 62:1.9041589596536677 65:2.8326740022191386 66:0.85824342058775 68:0.15297534678574373 69:0.6758590199535428 72:0.5296730745806169 74:2.2270901608473954 75:17.42552171793231 76:20.851965872062774 77:275.82478373452716 79:4.701508261449668 81:21.415648955232275 84:1.2174017987227463 87:2.001721835960931 89:5.088708150841714 91:6.90498216017774 92:0.15330103930558184 96:1.288601528183001 97:12.92915752559133 104:13.077548478481397 108:0.1698244495946174 111:29.20257320299991 112:0.601727009690343 113:2.2640154041973615 119:2.3738135818757486 124:2.1958091057164197 127:0.03518189672414811 134:5.904710020880465 135:3.641940436795474 140:0.5142986224446029 144:0.6740434040826437 155:8.527606759813922 156:0.4695058720394971 159:3.2464631014187075 163:8.368829295696399 168:2.7141957841359967 170:2.8465373290002374 171:9.399115714963013 178:0.230534005480157 179:0.2698197980351345 181:1.022136685312987 182:136.54226163485615 190:0.23311981083273145 191:1.1559971026419273 193:9.446782337997693 194:1.2370553214098738 204:0.9128148784241148 208:0.4155113938721528 211:48.48032517776269 213:11.381689992998862 216:0.8720534478486159 218:7.180234576158536 221:4.785101701499801 222:0.744644887555407 224:0.6552082610865975 226:21.480187132174883 232:7.480351732737335 235:3.9360450043623887 237:31.087510375573807 239:0.044423943955946774 243:0.7842532866559445 244:9.284858748896793 245:0.7162945249541843 248:0.501047266421636 253:9.705584477014494 261:5.136923142756179 262:6.874407628402284 264:25.768357507927387 268:9.451965190818562 271:7.562049566777196 276:130.42472660329153 281:3.3113741121105638 283:155.08531814857358 284:1.814666214318977 285:23.000370179404094 288:1.4882675972000694 289:1.607938243659521 292:96.7357701121866 296:34.71892120331255 298:1.1636327734882002 # ισπανία
1:8.41794092881807 11:10.02042244390832 13:9.126331120915712 27:15.426752969261198 59:10.02868633185508 63:474.84325921623787 85:15.137630813196795 106:13.845951115540991 112:84.44577137051253 115:16.029503236180897 129:24.159061676026468 141:15.86155221980156 249:15.204527276092643 286:128.6082057470765 287:17.01671999942898 # αποπροσωποποίηση
34:71.71413985492025 160:91.28893221061593 # κατάθληψης
1:1.0342745032834018 2:5.705038127980995 3:12.008840438955778 4:3.3863677602531016E-4 8:35.09642501706564 9:3.928389810388999 10:15.67253828868027 11:8.598748160257474 12:66.41673086480459 13:0.08529166642035248 15:3.8559843035988024 16:0.636581497694996 22:14.292439894150375 23:0.18920492968250086 25:13.971803908718865 26:156.03869076824992 27:22.074262138621275 29:4.417049766359035 30:23.101039479595556 31:44.62205217534483 34:21.93883865413496 36:56.83769456991317 41:11.805230787978179 42:4.148653241389286 43:5.252917313545019 44:0.023063732192380292 46:55.264782216421864 49:0.9867682312051572 54:24.24693497999462 57:18.69494998808198 70:4.203229278850994 72:0.21695237751428362 74:38.307682004852495 75:0.2105962501047931 77:134.90467017254915 79:5.1483087511723165 80:0.5596270513971404 81:21.508513308638214 84:50.4065909901238 89:2.371889048928763 91:21.464384684588556 94:53.23795105710618 97:8.426982421959899 100:28.179434236658693 111:0.7048444837314392 112:5.040132108690192 116:4.87727539178198 117:6.655508742914267 124:1.0155892794066375 127:2.968959425951202 130:76.21108480306833 131:84.91776718611607 133:1.9771001777052426 135:5.856589648991412 137:5.919894420365034 138:26.472571792888125 139:19.6225657096784 144:39.133772869131604 151:40.977426938638416 154:45.433439280650845 156:94.71781808300739 159:1.5310265997298762 165:2.454673230485227 168:5.624974390199945 170:1.3343257311243961 172:56.94821373660684 177:16.86233406613573 178:8.185501476766893 180:5.598562130656619 182:1.9420320126989925 187:34.092403155578715 188:11.291033813587292 189:1.525468577198446 190:57.281322643690594 194:10.755722886190677 200:46.79751516799764 201:1.1078501171321151 204:1.8825064777179812 208:4.725090911148052 217:2.9868662657377634 218:75.03766641387138 223:33.7671468396808 224:1.5579291972060199 226:0.9093575767594566 227:2.6494539178186773 235:1.8712239514469355 237:7.813029749943637 239:6.586711607305299 243:1.7231138267926258 244:0.4755243423730703 247:8.218247480191431 248:21.016777036193897 255:33.94795180359694 257:37.13698769956238 260:3.7571919375046186 265:11.338334293961262 268:8.955727221791992 271:11.055659434941472 274:2.6225771310982022 276:10.949144241924762 283:56.37387902842711 285:1.073809064656153 291:5.139877693063934 292:11.914977305584841 294:98.24114160161892 # κατάλογος
[truncated: 996,357 more chars]
