# Supplementary material for: A Cross-Lingual Similarity Measure for Detecting Biomedical Term Translations
Source: PLoS One. 2015 Jun 1;10(6):e0126196. doi: 10.1371/journal.pone.0126196 (PMC4452086; doi:10.1371/journal.pone.0126196)
Supplement: S1 dataset — (TGZ) [file pone.0126196.s001.tgz › dataset/en-el/el_300_ngram_test.dat]

13:1 22:1 54:1 65:1 118:1 125:1 # προκαλώ
52:1 72:1 173:1 190:1 # άλλος
15:1 24:1 33:1 39:1 44:1 48:1 56:1 294:1 # θεραπεία
2:1 95:1 178:1 273:1 # άτομο
21:1 25:1 56:1 85:1 199:1 # ασθενής
38:1 99:1 205:1 261:1 # σύμπτωμα
72:1 113:1 247:1 # νόσος
14:1 45:1 # πολύς
9:1 15:1 44:1 99:1 109:1 124:1 138:1 205:1 237:1 # περίπτωση
105:1 217:1 # υπάρχω
12:1 91:1 # εμφανίζω
11:1 19:1 25:1 40:1 58:1 199:1 232:1 # ασθένεια
55:1 86:1 275:1 # συνήθως
240:1 # ιός
14:1 72:1 145:1 234:1 298:1 # άνθρωπος
32:1 52:1 72:1 190:1 # μεγάλος
5:1 13:1 17:1 # κύτταρο
8:1 9:1 38:1 115:1 127:1 138:1 175:1 237:1 # φυματίωση
52:1 216:1 251:1 # λοίμωξη
28:1 72:1 102:1 106:1 198:1 # χρόνος
38:1 269:1 # αίμα
23:1 28:1 38:1 46:1 178:1 # γίνομαι
14:1 72:1 # τύπος
28:1 46:1 72:1 86:1 126:1 267:1 272:1 # κίνδυνος
14:1 71:1 74:1 83:1 95:1 108:1 110:1 128:1 198:1 276:1 # χρησιμοποιώ
34:1 36:1 38:1 217:1 229:1 265:1 # φάρμακο
14:1 69:1 71:1 72:1 117:1 # κάποιος
5:1 17:1 29:1 43:1 50:1 59:1 135:1 161:1 179:1 196:1 292:1 # παράγοντας
14:1 27:1 39:1 101:1 170:1 278:1 # αποτελώ
52:1 72:1 250:1 # όλος
23:1 43:1 70:1 # παιδί
49:1 95:1 # μορφή
4:1 7:1 11:1 26:1 67:1 107:1 218:1 # διαβήτης
4:1 10:1 38:1 166:1 249:1 # σύστημα
240:1 # ψηλός
15:1 18:1 44:1 87:1 124:1 144:1 162:1 234:1 # περιλαμβάνω
14:1 38:1 39:1 68:1 130:1 143:1 170:1 278:1 # αποτέλεσμα
13:1 95:1 126:1 174:1 178:1 285:1 # σύνδρομο
1:1 106:1 148:1 212:1 240:1 # μικρός
3:1 13:1 17:1 43:1 84:1 108:1 135:1 270:1 # παρουσιάζω
177:1 293:1 # οδηγώ
1:1 6:1 9:1 12:1 29:1 30:1 38:1 60:1 94:1 131:1 166:1 184:1 239:1 240:1 # σημαντικός
2:1 54:1 72:1 150:1 # πρώτος
15:1 18:1 44:1 69:1 124:1 162:1 # περιοχή
9:1 26:1 138:1 213:1 237:1 270:1 # διάγνωση
109:1 248:1 # βρίσκω
# hiv
23:1 33:1 127:1 168:1 # αιτία
10:1 14:1 80:2 113:1 277:1 # ποσοστό
44:1 63:1 98:1 227:1 # επίπεδο
9:1 130:1 227:1 # πίεση
28:1 72:1 102:1 119:1 # πόνος
37:1 93:1 137:1 240:1 277:1 # πυρετός
1:1 15:1 18:1 32:1 34:1 129:1 141:1 162:1 216:1 # μερικοί
5:1 9:1 25:1 274:1 # εξέταση
19:1 32:1 81:1 213:1 # μειώνω
1:1 33:1 62:1 268:1 272:1 # ηλικία
48:1 185:1 # οφείλω
38:1 # σώμα
1:1 45:1 52:1 69:1 84:1 92:1 100:1 108:1 256:1 # φυσιολογικός
9:1 86:1 160:1 250:1 # μόλυνση
38:1 54:1 88:1 106:1 166:1 # πρόβλημα
5:1 8:1 11:1 17:1 24:1 26:1 107:1 151:1 180:1 # διαταραχή
157:1 # οξύς
9:1 41:1 66:1 234:1 # εμφάνιση
28:1 58:1 72:1 114:1 166:1 189:1 251:1 279:1 # αυξημένος
38:1 229:1 # δέρμα
63:1 93:1 214:1 # επηρεάζω
22:1 31:1 86:1 269:1 # γυναίκα
14:1 45:1 62:1 69:1 101:1 178:1 193:1 # πολιομυελίτιδα
28:1 50:1 178:1 # ονομάζω
9:1 25:1 33:1 109:1 # ψωρίαση
56:1 # θεωρώ
10:1 138:1 213:1 240:1 277:1 # γνωστός
12:1 31:1 39:1 147:1 205:1 # αναπτύσσω
24:1 # χώρα
299:1 # βλάβη
17:1 18:1 240:1 # αριθμός
# ζωή
13:1 26:1 49:1 72:1 183:1 270:1 # διάφορος
106:1 240:1 # υγρός
17:1 106:1 113:1 133:1 240:1 # σοβαρός
12:1 31:1 145:1 147:1 258:1 # αναφέρω
55:1 240:1 # συχνός
5:1 9:1 25:1 105:1 # υπέρταση
213:1 234:1 279:1 # αυξάνω
2:1 8:1 38:1 115:1 123:1 145:1 198:1 261:1 # αχρωματοψία
72:1 # νέος
9:1 83:1 154:1 181:1 # πάθηση
18:1 28:1 41:1 49:1 58:1 72:1 114:1 143:1 189:1 # ορισμένος
38:1 198:1 # χρώμα
62:1 69:1 250:1 # εμβόλιο
12:1 41:1 49:1 66:1 143:1 165:1 240:1 295:1 # οργανισμός
10:1 41:1 240:1 264:1 277:1 # ιστός
1:1 19:1 26:1 60:1 70:1 94:1 240:1 # ειδικός
2:1 72:1 150:1 # έτος
24:1 114:1 166:1 # ημέρα
144:1 240:1 # χαμηλός
2:1 8:1 31:1 72:1 123:1 150:1 234:1 # θάνατος
12:1 205:1 251:1 # ανάπτυξη
18:1 36:1 69:1 133:1 136:1 # βακτήριο
26:1 50:1 69:1 179:1 223:1 # γονίδιο
31:1 77:1 86:1 93:1 # έρευνα
1:1 6:2 12:1 29:1 30:1 69:1 131:1 170:1 184:1 239:1 # αντιβιοτικός
68:1 72:1 121:1 # έλεγχος
13:1 54:1 80:1 125:1 173:1 190:1 # προσβάλλω
99:1 117:1 273:1 # κάτω
4:1 11:1 17:1 18:1 36:1 60:1 182:1 214:1 240:1 # αρτηριακός
10:1 26:1 69:1 149:1 # στάδιο
84:1 88:1 143:1 171:1 240:1 # πληθυσμός
26:1 69:1 72:1 223:1 # ίδιος
87:1 144:1 213:1 234:1 # λαμβάνω
50:1 68:1 95:1 # φλεγμονή
10:1 41:1 55:1 66:1 86:1 264:1 275:1 # συνιστώ
34:1 57:1 71:1 240:1 # κοινός
14:1 53:1 72:1 106:1 # τρόπος
52:1 65:1 72:1 91:1 132:1 259:1 # εγκέφαλος
13:1 72:1 # όρος
6:1 17:1 70:1 109:1 172:1 197:1 298:1 # αρθρίτιδα
12:1 29:1 38:1 127:1 131:1 261:1 # αντίσωμα
1:1 12:1 24:1 33:1 148:1 166:1 212:1 # ημικρανία
4:1 32:1 101:1 219:1 # μελέτη
55:1 86:1 126:1 275:1 # συνδέω
12:1 28:1 165:1 295:1 # όργανο
18:1 69:1 72:1 # κύριος
45:1 95:1 213:1 285:1 # μολύνω
33:1 63:1 82:1 88:1 188:1 # επιληψία
33:1 48:1 140:1 # υγεία
20:1 52:1 63:1 82:1 118:1 171:1 188:1 238:1 # επιπλοκή
116:1 # πάσχω
6:1 12:1 29:1 32:1 37:1 99:1 110:1 131:1 184:1 227:1 239:1 286:1 # αντιμετωπίζω
24:1 29:1 53:1 59:1 234:1 # άντρας
48:1 122:1 213:1 # δείχνω
19:1 69:1 72:1 97:1 259:1 # δάγκειος
11:1 66:1 234:1 # σπάνια
1:1 8:1 11:1 18:1 53:1 60:1 94:1 141:1 240:1 # ιατρικός
3:1 33:1 84:1 233:1 # ουσία
23:1 28:1 38:1 46:1 91:1 178:1 269:1 # φαίνομαι
1:1 57:1 60:1 62:1 66:1 94:1 156:1 203:1 240:1 # κλινικός
9:1 32:1 48:1 138:1 237:1 # μείωση
1:1 6:1 21:1 30:1 37:1 40:1 60:1 94:1 140:1 240:1 # γενετικός
48:1 72:1 98:1 223:1 # είδος
210:1 # μυς
11:1 12:1 19:1 40:1 63:1 97:1 217:1 232:1 # ανεπάρκεια
6:1 12:1 29:1 32:1 37:1 82:1 110:1 131:1 184:1 239:1 286:1 # αντιμετώπιση
1:1 60:1 62:1 65:1 91:1 94:1 97:1 259:1 268:1 284:1 # εγκεφαλικός
9:1 138:1 145:1 237:1 272:1 # κίρρωση
25:1 55:1 86:1 126:1 143:1 240:1 267:1 275:1 # συνδυασμός
28:1 57:1 60:1 72:1 186:1 # κόκκινος
103:1 # αγωγή
16:1 27:1 54:1 145:1 301:1# πρωτεΐνη
43:1 63:1 258:1 # επαφή
11:1 19:1 39:1 68:1 232:1 # απώλεια
43:1 60:1 69:1 72:1 103:1 143:1 212:1 247:1 259:1 # παγκόσμιος
1:1 3:1 13:1 19:1 92:1 137:1 165:1 211:1 235:1 # χειρουργικός
2:1 3:1 19:1 33:1 47:1 68:1 137:1 165:1 168:1 # λειτουργία
23:1 39:1 43:1 168:1 # απαιτώ
1:1 18:1 40:1 60:1 77:1 94:1 137:1 141:1 240:1 # νευρικός
3:1 16:1 46:1 57:1 78:1 113:1 155:1 193:1 # ινσουλίνη
72:1 98:1 114:1 177:1 # μέθοδος
31:1 59:1 # μήνας
9:1 83:1 154:1 251:1 # αύξηση
98:1 172:1 178:1 # εβδομάδα
6:1 273:1 # μάτι
158:1 # βοηθώ
172:1 178:1 # ομάδα
12:1 14:1 28:1 71:1 74:1 75:1 80:1 113:1 276:1 # ανοσοποιητικός
17:1 24:1 43:1 58:1 114:1 135:1 144:1 180:1 189:1 213:1 # παραμένω
4:1 8:1 17:1 24:1 43:1 135:1 180:1 214:1 # παρατηρώ
5:1 32:1 37:1 163:1 223:1 286:1 # μεταδίδω
14:1 27:1 38:1 39:1 68:1 101:1 130:1 143:1 170:1 278:1 # αποτελεσματικός
9:1 25:1 63:1 133:1 # επέμβαση
17:1 43:1 135:1 # ήπαρ
9:1 49:1 83:1 121:1 154:1 209:1 # χορήγηση
17:1 19:1 38:1 43:1 122:1 135:1 161:1 # παράδειγμα
1:1 21:1 66:1 117:1 140:1 156:1 254:1 # γενικά
117:1 213:1 234:1 # κάνω
8:1 31:1 86:1 240:1 267:1 277:1 # δυνατός
12:1 82:1 240:1 # πιθανός
28:1 58:1 72:1 79:1 114:1 189:1 213:1 261:1 # ηνωμένος
13:1 15:1 27:1 29:1 58:1 187:1 # έντερο
213:1 234:1 # άνω
9:1 38:1 166:1 247:1 # νόσημα
133:1 224:1 240:1 # βαθμός
66:1 69:1 72:1 102:1 106:1 198:1 # χρόνιος
19:1 23:1 38:1 93:1 178:1 198:1 270:1 # χρειάζομαι
22:1 65:1 240:1 # καλός
1:1 6:1 11:1 26:1 30:1 37:1 49:1 93:1 107:1 183:1 258:1 # διαφορετικός
1:1 21:1 22:1 59:1 62:1 268:1 # ενήλικας
9:1 32:1 37:1 80:1 98:1 149:1 286:1 # μετάδοση
28:1 54:1 57:1 72:1 108:1 116:1 161:1 # πράσινος
46:1 213:1 # δίνω
49:1 121:1 128:1 # χορηγώ
13:1 40:1 # νεύρο
4:1 5:1 12:1 75:1 82:1 146:1 220:1 252:1 257:1 # πιθανότητα
6:1 66:1 70:1 79:1 197:1 # μηνιγγίτιδα
37:1 127:1 235:1 # σχετίζω
18:1 55:1 97:1 110:1 114:1 148:1 243:1 259:1 # συγκεκριμένος
4:1 17:1 24:1 36:1 109:1 136:1 180:1 214:1 # χαρακτηρίζω
9:1 138:1 223:1 237:1 # κνίδωση
4:1 5:1 55:1 75:1 146:1 220:1 252:1 257:1 # συχνότητα
46:1 55:1 133:1 175:1 213:1 269:1 # συμβαίνω
1:1 18:1 40:1 60:1 94:1 141:1 240:1 284:1 # νεφρικός
65:1 87:1 103:1 173:1 # αλλαγή
19:1 28:1 32:1 58:1 72:1 114:1 189:1 261:1 # μειωμένος
12:1 52:1 100:1 190:1 295:1 # ανάλογα
9:1 12:1 24:1 25:1 29:1 127:1 131:1 174:1 223:1 # αντίδραση
48:1 103:1 140:1 228:1 # αγγείο
17:1 24:1 43:1 103:1 135:1 180:1 # παραγωγή
12:1 28:1 57:1 72:1 82:1 298:1 # ανθρώπινος
17:1 43:1 135:1 161:1 # παράγω
1:1 6:1 15:1 24:1 30:1 39:1 44:1 56:1 77:1 112:1 294:1 # θεραπευτικός
# φως
2:1 8:1 18:1 22:1 123:1 178:1 222:1 243:1 # εκατομμύριο
15:1 18:1 44:1 124:1 162:1 # περιέχω
2:1 4:1 17:1 24:1 39:1 43:1 75:1 135:1 180:1 197:1 220:1 269:1 # απαραίτητος
6:1 49:1 70:1 95:1 109:1 172:1 197:1 # ιγμορίτιδα
54:1 88:1 106:1 250:1 # πρόληψη
2:1 21:1 29:1 74:1 227:1 # εντοπίζω
12:1 22:1 31:1 58:1 59:1 # κανένας
15:1 24:1 39:1 44:1 56:1 294:1 # θεραπεύω
3:1 13:1 17:1 33:1 43:1 84:1 135:1 233:1 # παρουσία
72:1 179:1 # λόγος
15:1 44:1 72:1 98:1 109:1 124:1 177:1 228:1 # περίοδος
8:1 11:1 13:1 26:1 53:1 107:1 185:1 # διατροφή
# as
10:1 80:1 277:1 # οστό
28:1 45:1 58:1 72:1 84:1 95:1 114:1 143:1 160:1 189:1 # μολυσμένος
1:1 14:1 50:1 60:1 62:1 94:1 126:1 155:1 267:1 268:1 # σπονδυλικός
72:1 179:1 193:1 # λίγος
9:1 109:1 148:1 # κρίση
9:1 17:1 43:1 84:1 135:1 160:1 161:1 190:1 # παράλυση
14:2 69:1 71:1 74:1 80:1 276:1 # οποιοσδήποτε
15:1 18:1 44:1 124:1 161:1 162:1 # περιγράφω
38:1 # τμήμα
8:1 38:1 115:1 127:1 166:1 # σχηματίζω
34:1 62:1 69:1 71:1 117:1 118:1 # κοιλιοκάκη
15:1 21:1 40:1 165:1 240:1 # ενεργός
11:1 17:1 26:1 107:1 200:1 # διαρκώ
19:1 26:1 41:1 44:1 63:1 69:1 # επεισόδιο
49:1 183:1 258:1 # αφορώ
1:1 60:1 84:1 94:1 108:1 240:1 # φυσικός
11:1 26:1 36:1 46:1 107:1 109:1 148:1 182:1 213:1 # διακρίνω
52:1 72:1 106:1 250:1 # ρόλος
13:1 23:1 38:1 54:1 121:1 125:1 178:1 # προέρχομαι
13:1 15:1 27:1 72:1 122:1 187:1 # δεύτερος
24:1 # ώρα
11:1 17:1 22:1 26:1 36:1 60:1 107:1 182:1 240:1 # καρδιακός
13:1 72:1 217:1 # βάρος
9:1 138:1 237:1 243:1 # εκδήλωση
4:1 17:1 33:1 109:1 214:1 # αρτηρία
6:1 69:1 197:1 269:1 # αίτιο
11:1 19:1 55:1 86:1 232:1 235:1 275:1 # συνέχεια
10:1 38:1 277:1 # στόμα
2:1 10:1 48:1 71:1 169:1 228:1 235:1 # στοιχείο
10:1 88:1 # στήλη
# ζώο
1:1 25:1 60:1 94:1 108:1 133:1 240:1 # βασικός
60:1 72:1 95:1 143:1 247:1 # κόσμος
81:1 213:1 243:1 293:1 # εκδηλώνω
9:1 138:1 145:1 217:1 237:1 298:1 # άρθρωση
12:1 31:1 103:1 109:1 147:1 213:1 # αναγνωρίζω
1:1 6:1 30:1 60:1 74:1 94:1 205:1 240:1 # οπτικός
6:1 10:1 12:1 31:1 39:1 40:1 77:1 84:1 147:1 287:1 # αναπνευστικός
28:1 46:1 48:1 72:1 97:1 243:1 # εκείνος
17:1 22:1 28:1 46:1 72:1 272:1 # καρκίνος
12:1 41:1 66:1 143:1 240:1 # μηχανισμός
14:1 27:1 33:1 45:1 48:1 62:1 168:1 # πολιτεία
4:1 8:1 22:1 33:1 49:1 109:1 179:1 222:1 # κατηγορία
98:1 110:1 118:1 186:1 # δοκιμή
7:1 55:1 86:1 181:1 275:1 # συνήθης
38:1 145:1 198:1 247:1 261:2 # χρωμόσωμα
43:1 # ηπα
8:1 11:1 53:1 92:1 106:1 240:1 # γιατρός
34:1 72:1 248:1 # δίσκος
11:1 26:1 92:1 103:1 107:1 248:1 # διαγιγνώσκω
1:1 5:1 6:1 8:1 10:1 15:1 18:1 30:1 41:1 44:1 124:1 162:1 164:1 264:1 271:1 281:1 # περιστατικό
22:1 33:1 37:1 122:1 127:1 243:1 # δεκαετία
17:1 81:1 213:1 298:1 # αρθρώνω
3:1 34:1 36:1 45:1 52:1 256:1 265:1 # ακολουθώ
3:1 69:1 137:1 165:1 166:1 212:1 293:1 # δημιουργώ
17:1 # αρχίζω
19:1 68:1 173:1 # έλλειψη
15:1 24:1 32:1 294:1 # σήμερα
12:1 29:1 88:1 127:1 131:1 # αντίληψη
101:1 219:1 # ελέγχω
31:1 40:1 50:1 59:1 95:1 # πνεύμονας
1:1 21:1 60:1 66:1 94:1 140:1 156:1 240:1 # γενικός
23:1 31:1 59:1 81:1 # αιώνας
# λήψη
219:1 # βλέπω
9:1 247:1 # δόση
5:1 27:1 68:1 72:1 77:1 101:1 112:1 228:1 269:1 # τελευταίος
4:1 10:1 26:1 38:1 116:1 166:1 249:1 270:1 # διάστημα
34:1 57:1 71:1 # κοινό
1:1 6:1 30:1 37:1 56:1 60:1 94:1 240:1 # θετικός
1:1 17:1 60:1 94:1 240:1 # αρχικός
1:1 14:1 19:1 39:1 122:1 177:1 278:1 # αποδεικνύω
17:1 37:1 97:1 240:1 277:1 # αρκετός
57:1 186:1 243:1 # ξεκινώ
6:1 8:1 43:1 70:1 127:1 172:1 197:1 # ηπατίτιδα
17:1 87:1 161:1 # ιλαρά
2:1 28:1 72:1 80:1 112:1 113:1 234:1 279:1 # αυτοάνοσος
219:1 # λέγω
9:1 16:1 46:1 78:1 83:1 154:1 272:1 # κίνηση
1:1 3:1 60:1 62:1 64:1 65:1 94:1 268:1 274:1 # σεξουαλικός
12:1 23:1 31:1 33:1 110:1 147:1 # αναιμία
17:1 43:1 69:1 71:1 72:1 95:1 106:1 135:1 # παρόμοιος
4:1 5:1 14:1 75:1 80:1 146:1 220:1 252:1 257:1 # ποσότητα
2:1 28:1 29:1 50:1 58:1 72:1 # έντονος
77:1 137:1 # ευρώπη
13:1 42:1 # ούρο
17:1 22:1 26:1 270:1 # καρδιά
1:1 18:1 20:1 35:1 141:1 258:1 # αφρική
1:1 4:1 5:1 12:1 22:1 75:1 146:1 220:1 252:1 257:1 # ικανότητα
4:1 17:1 18:1 24:1 36:1 41:1 136:1 180:1 214:1 # χαρακτηριστικός
22:1 36:1 60:1 240:1 # κακός
31:1 33:1 86:1 144:1 267:1 # αδυναμία
53:1 63:1 82:1 168:1 188:1 # επιτρέπω
9:1 116:1 161:1 174:1 # δράση
33:1 34:1 45:1 84:1 193:1 248:1 267:1 # δυσκολία
133:1 219:1 # φλέβα
5:1 8:1 9:1 12:1 22:1 138:1 151:1 190:1 222:1 237:1 # κατανάλωση
7:1 128:1 171:1 # πλήρης
22:1 171:1 299:1 # πλάκα
60:1 160:1 176:1 # γλυκόζη
6:1 69:1 72:1 197:1 269:1 # αίτιος
51:1 116:1 # πάσχων
4:1 10:1 14:1 80:1 105:1 109:1 214:1 249:1 # υποστηρίζω
9:1 38:1 46:1 166:1 213:1 269:1 # σημαίνω
23:1 33:1 41:1 77:1 83:1 181:1 199:1 233:1 # ευαισθησία
10:1 53:1 83:1 88:1 144:1 # αμφιβληστροειδής
66:1 69:1 72:1 234:1 # σπάνιος
18:1 # χέρι
17:1 274:1 # εξαρτώ
1:1 13:1 50:1 60:1 66:1 94:1 156:1 198:1 240:1 # χρονικός
34:1 45:1 52:1 72:1 248:1 256:1 # δύσκολος
15:1 18:1 44:1 55:1 87:1 124:1 144:1 162:1 175:1 # συμπεριλαμβανόμενος
2:1 69:1 71:1 72:1 # τέτοιος
1:1 17:1 117:1 254:1 # αρχικά
10:1 68:1 72:1 121:1 # στέλεχος
9:1 24:1 25:1 # όραση
8:1 22:1 52:1 72:1 88:1 149:1 173:1 190:1 222:1 # κατάλληλος
62:1 251:1 274:1 # εξέλιξη
13:1 72:1 148:1 # άκρος
14:1 60:1 72:1 250:1 # κόλπος
13:1 53:1 185:1 # τροφή
11:1 25:1 45:1 62:1 143:1 158:1 # εμβολιασμός
5:1 28:1 29:1 50:1 58:1 59:1 196:1 292:1 # τένοντας
5:1 32:1 37:1 77:1 144:1 163:1 235:1 247:1 286:1 # μεταμόσχευση
17:1 31:1 58:1 251:1 # έναρξη
1:1 18:1 57:1 60:1 66:1 94:1 156:1 240:1 # ρινικός
1:1 6:1 8:1 15:1 30:1 38:1 60:1 94:1 115:1 122:1 164:1 229:1 240:1 271:1 # δερματικός
19:1 58:1 122:1 126:1 251:1 # ένδειξη
13:1 # ροή
1:1 14:1 71:1 173:1 272:1 # ποικίλλω
9:1 63:1 99:1 138:1 205:1 227:1 237:1 # επίπτωση
13:1 38:1 42:1 143:1 148:1 # κρούσμα
13:1 54:1 99:1 118:1 125:1 205:1 # προκύπτω
4:1 5:1 34:1 71:1 75:1 146:1 220:1 252:1 257:1 # κοιλότητα
34:1 72:1 # έλκος
31:1 51:1 # σύμφωνα
145:1 # φέρω
11:1 34:1 36:1 60:1 62:1 71:1 182:1 240:1 # κοιλιακός
28:1 43:1 72:1 100:1 102:1 224:1 # παθογόνος
1:1 3:1 18:1 60:1 94:1 137:1 141:1 240:1 # ουρικός
13:1 53:1 114:1 # μέτρο
145:1 # γύρω
5:1 10:1 23:1 27:1 37:1 41:1 82:1 163:1 206:1 264:1 280:1 # πιστεύεται
31:1 58:1 59:1 # αδένας
15:1 18:1 44:1 50:1 52:1 124:1 162:1 173:1 190:1 # περιβάλλον
6:1 81:1 101:1 213:1 # βελτιώνω
6:1 17:1 36:1 38:1 77:1 91:1 97:1 112:1 229:1 # φαρμακευτικός
1:1 12:1 28:1 45:1 52:1 80:1 92:1 100:1 113:1 256:1 # ανοσολογικός
2:1 10:1 12:1 25:1 31:1 45:1 59:1 147:1 159:1 169:1 219:1 # αναστολέας
11:1 13:1 26:1 71:1 217:1 270:1 # διάρροια
16:1 80:1 95:1 175:1 221:1 259:1 285:1 # εγκυμοσύνη
1:1 6:1 8:1 30:1 43:1 60:1 94:1 164:1 240:1 271:1 # ηπατικός
6:1 11:1 72:1 213:1 228:1 269:1 301:1# νωτιαίος
72:1 113:1 247:1 # όσος
38:1 166:1 216:1 223:1 293:1 # οίδημα
19:1 70:1 85:1 93:1 137:1 # θυρεοειδής
2:1 38:1 216:1 261:1 # τοίχωμα
15:1 18:1 44:1 49:1 55:1 124:1 162:1 175:1 183:1 # συμπεριφορά
5:1 16:1 46:1 78:1 144:1 168:1 # βιταμίνη
39:1 171:1 240:1 # απλός
14:1 39:1 185:1 278:1 # αποφεύγω
101:1 240:1 # μυελός
21:1 28:2 68:1 100:1 102:1 # βλεννογόνος
9:1 56:1 130:1 # έκθεση
12:1 33:1 38:1 65:1 193:1 213:1 261:1 # ανωμαλία
38:1 48:1 122:1 # δείγμα
38:1 87:1 261:1 # γλαύκωμα
2:2 3:1 10:1 41:1 47:1 155:1 169:1 264:1 299:1 # τουλάχιστο
4:1 17:1 18:1 24:1 36:1 41:1 136:1 180:1 214:1 # χαρακτηριστικά
38:1 128:1 166:1 # εύρημα
24:1 144:1 # γραμμή
16:1 49:1 102:1 229:1 # ορμόνη
13:1 54:1 102:1 125:1 # προϊόν
1:1 34:1 51:1 57:1 60:1 66:1 71:1 94:1 156:1 213:1 240:1 # κοινωνικός
1:1 2:1 60:1 74:1 82:1 94:1 240:1 # τοπικός
13:1 45:1 54:1 80:1 125:1 158:1 # προσβολή
1:1 40:1 50:1 60:1 66:1 77:1 94:1 95:1 156:1 175:1 # πνευμονικός
11:1 19:1 40:1 63:1 82:1 188:1 232:1 234:1 # επιφάνεια
43:1 62:1 65:1 240:1 # παλιός
1:1 19:1 31:1 60:1 94:1 102:1 # εικόνα
1:1 3:1 62:1 64:1 65:1 117:1 254:1 268:1 274:1 # σεξουαλικά
23:1 24:1 33:1 49:1 95:1 103:1 110:1 # αιμορραγία
9:1 18:1 41:1 148:1 # έκκριση
4:1 10:1 18:1 24:1 25:1 146:1 159:1 174:1 214:1 249:1 # δραστηριότητα
4:1 10:1 249:1 # κύστη
1:1 12:1 13:1 49:1 148:1 165:1 212:1 295:1 # μικροοργανισμός
9:1 106:1 138:1 237:1 298:1 # θρόμβωση
14:1 28:1 50:1 52:1 65:1 91:1 118:1 132:1 # πονοκέφαλος
9:1 116:1 # φάση
2:1 8:1 54:1 72:1 91:1 106:1 123:1 150:1 247:1 # πρόσφατος
13:1 27:1 46:1 48:1 54:1 125:1 170:1 213:1 # προτείνω
14:1 54:1 106:1 247:1 # πρόσωπο
31:1 46:1 # ίνα
18:1 28:1 53:1 57:1 72:1 197:1 272:1 # κίτρινος
9:1 83:1 116:1 154:1 248:1 # άσκηση
38:1 53:1 106:1 110:1 # τρόφιμα
32:1 37:1 87:1 149:1 173:1 190:1 251:1 286:1 # μετάλλαξη
32:1 72:1 113:1 130:1 # άμεσος
1:1 6:1 10:1 11:1 26:1 30:1 103:1 107:1 138:1 213:1 287:1 # διαγνωστικός
5:1 8:1 10:1 13:1 22:1 25:1 53:1 151:1 159:1 185:1 222:1 # καταστροφή
5:1 21:1 23:1 37:1 126:1 163:1 206:1 235:1 # ενδέχεται
4:1 11:1 18:1 36:2 60:1 133:1 136:1 182:1 214:1 # βακτηριακός
1:1 11:1 19:1 34:1 40:1 58:1 71:1 100:1 129:1 232:1 # οικογένεια
5:1 26:1 32:2 37:1 70:1 163:1 286:1 # μεταδιδόμενος
72:1 106:1 158:1 298:1 # θρόμβος
10:1 11:1 26:1 39:1 41:1 81:1 82:1 107:1 213:1 264:1 # διαπιστώνω
33:1 65:2 87:1 91:1 97:1 284:1 # κεφαλαλγία
25:1 33:1 38:1 98:1 110:1 118:1 186:1 233:1 # δοκιμασία
1:1 6:1 12:1 30:1 56:1 60:1 94:1 136:1 240:1 243:1 # ανθεκτικός
17:1 43:1 52:1 106:1 135:1 250:1 # παρόλο
34:1 72:1 # μήκος
17:1 165:1 # αργά
63:1 68:1 205:1 240:1 277:1 # λεπτός
1:1 57:1 62:1 66:1 117:1 156:1 203:1 254:1 # κλινικά
33:1 63:1 70:1 82:1 166:1 188:1 293:1 # επιδημία
7:1 17:1 36:1 204:1 293:1 # σακχαρώδης
60:1 68:1 77:1 176:1 240:1 # λευκός
1:1 43:1 45:1 52:1 60:1 92:1 94:1 100:1 224:1 256:1 # παθολογικός
4:1 16:1 75:1 83:1 108:1 110:1 146:1 220:1 252:1 # θνησιμότητα
1:1 27:1 60:1 66:1 94:1 156:1 240:1 # τεχνικός
24:1 38:1 54:1 106:1 144:1 # πρόγραμμα
12:1 82:1 # πιθανώς
33:1 69:1 # βιοψία
9:1 101:1 127:1 138:1 237:1 # βελτίωση
14:1 27:1 38:1 39:1 68:1 101:1 130:1 143:1 170:1 278:1 # αποτελεσματικότητα
8:1 11:1 53:1 106:1 240:1 # ιατρός
33:1 49:1 52:1 109:1 176:1 183:1 185:1 203:1 221:1 # κυκλοφορία
21:1 23:1 28:1 32:1 57:1 91:1 # φαινόμενο
50:1 68:1 95:1 293:1 # φλεγμονώδης
19:1 69:1 72:1 93:1 # ιγμόρειος
40:1 55:1 86:1 275:1 # συνεχίζω
2:1 53:1 72:1 109:1 150:1 197:1 # τρίτος
38:1 116:1 143:1 # φάσμα
43:1 213:1 269:1 # παίρνω
28:1 44:1 72:1 86:1 105:1 # υπεύθυνος
14:1 45:1 52:1 100:1 105:1 256:1 # υπολογίζω
17:1 # αρχή
15:1 40:1 106:1 # νερό
60:1 240:1 # μυϊκός
1:1 6:1 12:1 21:1 29:1 30:1 32:1 48:1 97:1 131:1 184:1 239:1 # αντικείμενο
11:1 43:1 60:1 103:1 143:1 212:1 247:1 259:1 # παγκόσμια
72:1 95:1 108:1 110:1 198:1 209:1 300:1 # χρήσιμος
1:1 18:1 21:1 29:1 53:1 60:1 94:1 97:1 141:1 240:1 # κεντρικός
38:1 # σχήμα
12:1 51:1 87:1 213:1 234:1 # λανθάνων
17:1 43:1 135:1 # παρέχω
26:1 119:1 # πόδι
68:1 171:1 # μπλε
19:1 22:1 62:1 65:1 140:1 165:1 173:1 # καλλιέργεια
1:1 6:1 8:1 30:1 38:1 60:1 94:1 115:1 164:1 240:1 261:1 271:1 # σωματικός
13:1 29:1 53:1 58:1 132:1 # κέντρο
38:1 166:1 181:1 234:1 274:1 # εξάνθημα
9:1 48:1 83:1 128:1 154:1 235:1 # εγχείρηση
12:1 28:1 31:1 39:1 147:1 # αναπνοή
5:1 23:1 33:1 168:1 # δίαιτα
28:1 32:1 34:1 48:1 80:1 113:1 118:1 178:1 228:1 # νοσοκομείο
13:1 72:1 119:1 # πόρος
24:1 75:1 # μητέρα
17:1 43:1 135:1 251:1 # ύπαρξη
1:1 23:1 26:1 43:1 60:1 70:1 94:1 240:1 # παιδικός
1:1 5:1 17:1 18:1 60:1 94:1 112:1 141:1 221:1 240:1 # κυτταρικός
34:1 36:1 133:1 136:1 176:1 # μυκοβακτήριο
17:1 24:1 39:1 43:1 135:1 180:1 213:1 234:1 # παραπάνω
1:1 60:1 66:1 79:1 88:1 94:1 101:1 156:1 173:1 240:1 # ελληνικός
28:1 55:1 86:1 122:1 177:1 275:1 # συνοδεύω
# ζω
17:1 19:1 21:1 43:1 93:1 135:1 140:1 165:1 # παρενέργεια
1:1 6:1 16:1 17:1 30:1 60:1 75:1 94:1 240:1 291:1 # αρνητικός
12:1 # ανήκω
9:1 53:1 83:1 114:1 128:1 154:1 # μέτρηση
19:1 41:1 103:1 204:1 # εισαγωγή
177:1 240:1 # οδός
12:1 31:1 39:1 84:1 147:1 205:1 # αναπτυσσόμενος
149:1 213:1 234:1 # φτάνω
25:1 133:1 233:1 # βασίζω
1:1 2:1 10:1 18:1 41:1 49:1 60:1 94:1 141:1 169:1 240:1 264:1 # ιστορικός
38:1 # κύμα
18:1 36:1 85:1 148:1 # ακριβής
9:1 60:1 138:1 237:1 # κόπωση
31:1 40:1 59:1 77:1 81:1 137:1 # νευρώνας
11:1 82:1 # ήπια
1:1 15:1 60:1 65:1 68:1 92:1 94:1 165:1 173:1 240:1 # αλλεργικός
12:1 40:1 66:1 # ανιχνεύω
88:1 # σύφιλη
59:1 93:1 148:1 259:1 # πάγκρεας
17:1 91:1 229:1 284:1 # εφαρμόζω
5:1 32:1 37:1 145:1 163:1 258:1 286:1 # μεταφέρω
14:1 52:1 71:1 72:1 105:1 119:1 238:1 250:1 # υπόλοιπος
9:1 24:1 25:1 63:1 174:1 223:1 227:1 # επίδραση
11:1 19:1 44:1 55:1 86:1 232:1 275:1 # συνέπεια
3:1 16:1 52:1 58:1 112:1 # γλουτένη
43:1 269:1 # παίζω
19:1 57:1 63:1 70:1 81:1 82:1 122:1 188:1 213:1 # επιδεινώνω
39:1 171:1 299:1 # απλά
101:1 193:1 274:1 # εξελίσσω
33:1 56:1 109:1 # θεωρία
219:1 251:1 # λέξη
15:1 106:1 240:1 298:1 # ερυθρός
12:1 31:1 43:1 63:1 65:1 87:1 133:1 144:1 147:1 # επαναλαμβανόμενος
1:1 6:1 30:1 60:1 94:1 112:1 240:1 267:1 # δυτικός
4:1 5:1 17:1 75:1 106:1 113:1 133:1 146:1 220:1 252:1 257:1 # σοβαρότητα
65:1 185:1 240:1 # οφθαλμός
77:1 137:1 # ευρύς
93:1 148:1 243:1 # εκκρεμώ
1:1 12:1 22:1 28:1 50:1 60:1 66:1 94:1 156:1 240:1 # κανονικός
14:1 17:1 24:1 39:1 43:1 135:1 178:1 180:1 278:1 # παραπομπή
15:1 16:1 75:1 77:1 85:1 86:1 93:1 # ερευνητής
12:1 28:1 33:1 80:1 233:1 # ανοσία
10:1 15:1 21:1 25:1 27:1 29:1 53:1 93:1 159:1 187:1 295:1 # γαστρεντερίτιδα
234:1 # πάν
72:1 114:1 140:1 # μέγεθος
24:1 39:1 119:1 194:1 251:1 # απόφραξη
9:1 19:1 32:1 81:1 166:1 213:1 # σημειώνω
13:1 49:1 72:1 179:1 209:1 # γρήγορος
11:1 26:1 49:1 107:1 161:1 183:1 258:1 # διαφορά
1:1 6:1 30:1 60:1 63:1 82:1 88:1 94:1 188:1 205:1 # επιληπτικός
1:1 6:1 17:1 24:1 30:1 43:1 60:1 65:1 94:1 112:1 135:1 160:1 180:1 # παραλυτικός
11:1 19:1 56:1 158:1 232:1 # βοήθεια
2:1 24:1 33:1 95:1 100:1 178:1 258:1 # τομογραφία
52:1 72:1 102:1 119:1 126:1 155:1 267:1 # σπόνδυλος
# of
3:1 28:1 34:1 42:1 82:1 86:1 # κουνούπι
55:1 86:1 275:1 # συνθήκη
15:1 18:2 41:1 44:1 49:1 69:1 114:1 124:1 143:1 162:1 # περιορισμένος
7:1 52:1 71:1 110:1 293:1 # λοιμώδης
13:1 72:1 # χώρος
39:1 81:1 171:1 213:1 274:1 # εξαπλώνω
5:1 8:1 10:1 22:1 25:1 53:1 151:1 159:1 222:1 # καταστρέφω
6:1 8:1 38:1 41:1 115:1 143:1 164:1 166:1 # σχηματισμός
12:1 31:1 33:1 87:1 147:1 155:1 258:1 # αναφυλαξία
1:1 6:1 16:1 21:1 30:1 60:1 75:1 94:1 140:1 240:1 291:1 # γεννητικός
24:1 114:1 # μέρα
40:1 55:1 85:1 86:1 275:1 # συνεχής
4:1 10:1 11:1 15:1 18:1 25:1 159:1 165:1 214:1 249:1 295:1 # εργαστηριακός
59:1 # βήχας
1:1 4:1 6:1 8:1 10:1 30:1 38:1 55:1 84:1 115:1 164:1 166:1 249:1 271:1 # συστηματικός
2:1 10:1 72:1 138:1 150:1 169:1 213:1 # άγνωστος
1:1 60:1 82:1 94:1 105:1 240:1 # τυπικός
17:1 21:1 22:1 98:1 118:1 126:1 197:1 # ενδοκαρδίτιδα
1:1 15:1 44:1 45:1 60:1 62:1 94:1 105:1 124:1 158:1 268:1 # υπερβολικός
23:1 33:1 59:1 127:1 168:1 192:1 274:1 # εξαιτίας
10:1 38:1 72:1 121:1 277:1 # στόμαχος
15:1 18:1 44:1 49:1 69:1 109:1 124:1 162:1 # περιορίζω
21:1 55:1 85:1 140:1 # συγγενής
29:1 53:1 55:1 58:1 132:1 138:1 145:1 259:1 # συγκέντρωση
3:1 13:1 45:1 52:1 137:1 216:1 256:1 # ουρολοίμωξη
10:1 13:1 15:1 19:1 27:1 70:1 89:1 187:1 280:1 # στεροειδές
1:1 60:1 62:1 94:1 155:1 268:1 # υλικό
16:1 32:1 161:1 234:1 # μεμβράνη
2:1 8:1 14:1 24:1 38:1 54:1 74:1 103:1 115:1 123:1 276:1 # πραγματοποιώ
23:1 63:1 81:1 82:1 133:1 188:1 # επιβεβαιώνω
54:1 88:1 106:1 247:1 # πρόσληψη
10:1 15:1 27:1 45:1 83:1 88:1 106:1 121:1 187:1 250:1 280:1 # χοληστερόλη
10:1 21:1 41:1 66:1 85:1 264:1 # ξενιστής
50:1 59:1 179:1 # γονέας
52:1 63:1 82:1 100:1 188:1 # επιλογή
72:1 183:1 # βρέφος
1:1 15:1 18:1 27:1 60:1 94:1 130:1 141:1 162:1 187:1 240:1 301:1# εσωτερικός
17:1 24:1 34:1 36:1 42:1 43:1 45:1 52:1 135:1 180:1 256:1 265:1 # παρακολούθηση
5:1 68:1 118:1 183:1 # λεμφοκύτταρο
63:1 82:1 168:1 188:1 213:1 234:1 # επιτυγχάνω
31:1 59:1 # σωλήνας
22:1 49:1 109:1 224:1 # καθορίζω
44:1 46:1 213:1 269:1 # πεθαίνω
14:1 39:1 177:1 223:1 278:1 # αποδίδω
6:1 110:1 # τιμή
12:1 31:1 49:1 147:1 161:1 183:1 258:1 # αναφορά
15:1 44:1 124:1 # περνώ
8:1 25:1 38:1 55:1 99:1 115:1 175:1 205:1 261:1 # ασυμπτωματικός
9:1 12:1 29:1 56:1 127:1 130:1 131:1 # αντίθεση
54:1 136:1 145:1 240:1 277:1 # πρωκτός
1:1 13:1 28:1 50:1 88:1 178:1 203:1 212:1 214:1 # κληρονομικός
14:1 105:1 # υποχωρώ
66:1 72:1 95:1 102:1 110:1 # μόνιμος
99:1 # θέτω
13:1 33:1 49:1 88:1 109:1 171:1 183:1 185:1 214:1 # πληροφορία
1:1 6:1 8:1 30:1 38:1 45:1 84:1 95:1 115:1 143:1 160:1 164:1 271:1 # μολυσματικός
9:1 16:1 58:1 83:1 154:1 # γέννηση
11:1 26:1 72:1 95:1 107:1 108:1 110:1 224:1 # διαθέσιμος
58:1 72:1 95:1 175:1 # ένζυμος
4:1 5:1 8:1 31:1 75:1 86:1 146:1 220:1 252:1 257:1 267:1 277:1 # δυνατότητα
5:1 10:1 23:1 38:1 144:1 281:1 # υφίσταμαι
28:1 72:1 102:1 # μόνος
28:1 38:1 102:1 178:1 # όνομα
1:1 6:1 11:1 26:1 30:1 37:1 49:1 93:1 107:1 183:1 258:1 # διαφορετικά
33:1 40:1 50:1 77:1 95:1 175:1 # πνευμονία
54:1 72:1 95:1 110:1 # πρώιμος
203:1 # κλπ
11:1 13:1 19:1 54:1 56:1 80:1 125:1 232:1 # προσπάθεια
9:1 12:1 40:1 77:1 84:1 # ανίχνευση
54:1 69:1 72:1 106:1 199:1 247:1 # πρόσθιος
5:1 8:1 22:1 65:1 151:1 222:1 # καταλήγω
28:1 72:1 # ύπνος
10:1 72:1 121:1 277:1 # στόχος
4:1 7:1 48:1 67:1 122:1 136:1 # δείκτης
9:1 10:1 58:1 138:1 213:1 237:1 # στένωση
14:1 39:1 45:1 87:1 171:1 173:1 240:1 # πολλαπλός
# έξω
10:1 27:1 41:1 82:1 264:1 280:1 # πιστεύω
3:1 36:1 52:1 60:1 72:1 250:1 # ακόλουθος
1:1 6:1 24:1 30:1 36:1 54:1 60:1 94:1 136:1 240:1 # πρακτικός
21:1 29:1 240:1 277:1 # εντός
9:1 54:1 83:1 88:1 106:1 154:1 203:1 # πρόκληση
24:1 # αύρα
24:1 59:1 # αέρας
14:1 27:1 38:1 39:1 68:1 101:1 130:1 143:1 170:1 278:1 # αποτελεσματικά
18:1 23:1 80:1 91:1 95:1 110:1 269:1 # αιμοσφαίριο
28:1 58:1 98:1 114:1 122:1 178:1 189:1 # δεδομένο
37:1 149:1 274:1 # εξετάζω
5:1 9:1 10:1 12:1 25:1 29:1 127:1 131:1 281:1 # αντίσταση
28:1 45:1 52:1 256:1 285:1 # σύνολο
209:1 251:1 # ρήξη
12:1 259:1 # ανάγκη
40:1 106:1 284:1 # νεφρό
2:1 72:1 75:1 77:1 150:1 181:1 199:1 269:1 # ευαίσθητος
34:1 38:1 50:1 126:1 261:1 # κονδύλωμα
14:1 39:1 185:1 278:1 # αποφυγή
17:1 20:1 43:1 63:1 85:1 135:1 139:1 # επαρκής
40:1 106:1 240:1 284:1 # νεφρός
38:1 45:1 148:1 166:1 # κρυολόγημα
1:1 15:2 18:2 44:1 60:1 94:1 124:1 141:1 162:2 # περιφερικός
17:1 33:1 43:1 84:1 204:1 272:1 # παχυσαρκία
2:1 12:1 29:1 112:1 127:1 131:1 279:1 # αυτοαντίσωμα
9:1 25:1 33:1 38:1 166:1 233:1 # σημασία
6:1 24:1 28:1 36:1 57:1 100:1 136:1 258:1 # ακτινογραφία
85:1 92:1 # υγιής
1:1 6:1 11:1 26:1 30:1 60:1 75:1 94:1 107:1 218:1 240:1 291:1 # διαβητικός
17:1 133:1 # βαρύς
49:1 109:1 # ορίζω
19:1 23:1 38:1 41:1 121:1 178:1 # εισέρχομαι
34:1 74:1 119:1 240:1 248:1 # σκοπός
2:1 4:1 63:1 72:1 75:1 136:1 150:1 220:1 227:1 # επίκτητος
36:1 38:1 148:1 # μακρύς
12:1 17:1 20:1 40:1 43:1 63:1 85:1 135:1 139:1 # ανεπαρκής
72:1 113:1 114:1 # μέσος
19:1 25:1 68:1 69:1 72:1 133:1 233:1 # βασίλειος
31:1 59:1 137:1 209:1 # πυρήνας
1:1 45:1 60:1 62:1 94:1 240:1 268:1 # ολικός
# έμβρυο
14:1 19:1 93:1 105:1 137:1 # υποθυρεοειδισμός
63:1 68:1 205:1 277:1 # λεπτό
14:1 15:1 21:1 40:1 74:1 165:1 179:1 216:1 276:1 # ενεργοποίηση
10:1 15:1 21:1 25:1 27:1 29:1 53:1 93:1 159:1 187:1 295:1 # γαστρεντερικός
9:1 52:1 65:1 138:1 173:1 216:1 237:1 # αλλοίωση
51:1 79:1 88:1 248:1 # γληνίσκων
172:1 193:1 223:1 # κηλίδα
23:1 28:1 38:1 77:1 178:1 285:1 # ευθύνομαι
109:1 # γρίπη
227:1 # πίσω
10:1 22:1 41:1 224:1 264:1 # καθιστώ
17:1 72:1 228:1 269:1 # αρχαίος
13:1 21:1 32:1 42:1 54:1 125:1 179:1 # προηγούμενος
204:1 # γλώσσα
14:1 59:1 98:1 105:1 177:1 # υποδοχέας
6:1 41:1 112:1 143:1 240:1 279:1 # αυτισμός
13:1 29:1 50:1 127:1 172:1 223:1 292:1 # φροντίδα
98:1 178:1 # δομή
10:1 138:1 240:1 277:1 # σωστός
3:1 34:1 36:1 45:1 52:1 256:1 265:1 274:1 # εξακολουθώ
72:1 95:1 122:1 126:1 130:1 143:1 285:1 # σύνδεσμος
5:1 32:1 37:1 45:1 158:1 163:1 218:1 286:1 # μεταβολή
1:1 2:1 3:1 19:1 47:1 68:1 92:1 137:1 165:1 168:1 # λειτουργικός
33:1 177:1 293:1 # οδηγία
13:1 45:1 46:1 54:1 87:1 125:1 133:1 213:1 218:1 269:1 # προλαβαίνω
1:1 27:1 60:1 62:1 94:1 101:1 240:1 268:1 # τελικός
215:2 # asperger
8:1 22:1 222:1 243:1 277:1 # εκατό
49:1 59:1 183:1 # φορέας
9:1 40:1 58:1 130:1 # ένεση
9:1 116:1 149:1 # τάση
6:1 34:1 45:1 70:1 172:1 197:1 227:1 # κολπίτιδα
34:1 45:1 87:1 # εύκολα
1:1 15:1 18:1 32:1 60:1 94:1 141:1 162:1 240:1 # μερικός
41:1 212:1 240:1 # μισός
26:1 69:1 117:1 118:1 217:1 # μυοκάρδιο
157:1 # οξύ
15:1 106:1 240:1 296:1 # ιερός
65:1 173:1 299:1 # αλλάζω
11:1 26:1 107:1 145:1 258:1 # διαφέρω
2:1 10:1 12:1 29:1 71:1 127:1 131:1 169:1 # αντίστοιχα
88:1 119:1 250:1 # πόλη
15:1 18:1 44:1 55:1 87:1 124:1 144:1 162:1 175:1 # συμπεριλαμβάνω
11:1 13:1 15:1 26:1 27:1 70:1 72:1 107:1 187:1 197:1 269:1 # ιδιαίτερος
1:1 6:1 16:1 30:1 57:1 60:1 75:1 94:1 186:1 240:1 291:1 # κινητικός
1:1 11:1 13:1 36:1 60:1 148:1 182:1 212:1 # μικροβιακός
1:1 5:1 6:1 8:1 10:1 30:1 55:1 60:1 84:1 94:1 164:1 240:1 271:1 281:1 # συστατικός
1:1 21:1 58:1 66:1 77:1 97:1 114:1 140:1 156:1 175:1 189:1 # γενικευμένος
87:1 190:1 # γάλα
6:1 23:1 33:1 45:1 52:1 69:1 100:1 168:1 256:1 # αιτιολογία
13:1 72:1 102:1 126:1 174:1 # χόνδρος
16:1 81:1 # ζώνη
14:1 63:1 # εποχή
16:1 41:1 55:1 58:1 86:1 114:1 143:1 189:1 275:1 # συνηθισμένος
17:1 113:1 133:1 161:1 # σοβαρά
240:1 # ρυθμός
25:1 33:1 233:1 # ασία
69:1 72:1 74:1 199:1 227:1 # οπίσθιος
1:1 13:1 40:1 45:1 52:1 77:1 92:1 100:1 137:1 256:1 # νευρολογικός
28:1 58:1 72:1 # γένος
13:1 23:1 72:1 95:1 110:1 185:1 # αιμοφόρος
1:1 69:1 72:1 106:1 148:1 212:1 # μικρόβιος
4:1 8:1 11:1 26:1 107:1 214:1 # διατηρώ
13:1 17:1 43:1 135:1 # παροχή
37:1 55:1 84:1 127:1 235:1 # συσχετίζω
11:1 36:1 60:1 62:1 103:1 182:1 240:1 295:1 # γαγγλιακός
101:1 172:1 173:1 299:1 # ελλάδα
10:1 31:1 41:1 50:1 63:1 82:1 95:1 188:1 264:1 # επιστήμονας
12:1 29:1 31:1 55:1 86:1 131:1 275:1 # συναντώ
9:1 83:1 154:1 # κύηση
21:1 69:1 98:1 126:1 185:1 219:1 # ενδοφλέβιος
69:1 72:1 108:1 166:1 247:1 293:1 # δημόσιος
5:1 9:1 25:1 29:1 58:1 196:1 # ένταση
12:1 22:1 31:1 59:1 102:1 # κανόνας
2:1 71:1 142:1 # τοις
1:1 15:1 18:1 21:1 27:1 29:1 60:1 94:1 141:1 162:1 187:1 240:1 # εντερικός
23:1 87:1 110:1 240:1 # λαιμός
15:1 18:2 41:1 44:1 49:1 69:1 124:1 143:1 162:1 # περιορισμός
9:1 122:1 126:1 130:1 285:1 # σύνδεση
26:1 270:1 # διά
25:1 28:1 33:1 38:1 50:1 178:1 233:1 # ονομασία
1:1 2:1 6:1 8:1 10:1 30:1 38:1 60:1 94:1 115:1 164:1 169:1 178:1 240:1 271:1 # στοματικός
1:2 15:1 18:1 32:1 66:1 117:1 141:1 144:1 156:1 162:1 234:1 254:1 # αμερικάνικος
5:1 8:1 10:1 13:1 27:1 54:1 80:1 125:1 281:1 # προστατεύω
2:1 3:1 19:1 47:1 68:1 84:1 137:1 168:1 267:1 # δυσλειτουργία
22:1 65:1 99:1 205:1 # καλύπτω
5:1 59:1 75:1 257:1 # μύκητας
5:1 12:1 29:1 37:1 56:1 127:1 131:1 163:1 # αντίθετα
85:1 204:1 258:1 # σαφής
9:1 83:1 154:1 181:1 199:1 269:1 # αίσθηση
1:1 34:1 45:1 60:1 82:1 94:1 240:1 # κολπικός
18:2 69:1 148:1 168:1 # κριτήριο
9:1 198:1 # χρώση
5:1 # ταχύς
27:1 74:1 119:1 146:1 # οπότε
1:1 6:1 16:1 30:1 38:1 60:1 75:1 94:1 103:1 240:1 291:1 # μαγνητικός
106:1 155:1 240:1 # πυλωρός
13:1 17:1 # σάκχαρο
17:1 24:1 36:1 43:1 99:1 117:1 135:1 180:1 273:1 # παρακάτω
41:1 106:1 137:1 240:1 # ισχυρός
13:1 36:1 38:1 66:1 102:1 106:1 148:1 198:1 # μακροχρόνιος
10:1 17:1 27:1 80:1 109:1 280:1 298:1 # οστεοαρθρίτιδα
11:1 17:1 19:1 22:1 26:1 103:1 107:1 140:1 # καρδιαγγειακός
11:1 26:1 99:1 107:1 224:1 # διαθέτω
6:1 110:1 136:1 243:1 # εκτιμώ
12:1 24:1 31:1 54:1 60:1 147:1 # κόπρανα
213:1 258:1 # αφήνω
1:1 11:1 18:1 20:1 25:1 35:1 108:1 # ψωριασική
55:1 173:1 175:1 190:1 # συμβάλλω
2:1 8:1 31:1 102:1 123:1 # γόνατο
8:1 9:1 14:1 22:1 80:1 149:1 222:1 # κατάποση
6:1 69:1 72:1 146:1 # νότιος
1:1 15:1 18:1 20:1 32:1 35:1 141:1 144:1 162:1 # αμερική
2:1 21:1 54:1 85:1 100:1 140:1 145:1 301:1# πρωτογενής
62:1 69:1 190:1 # σάλιο
52:1 72:1 101:1 # όφελος
19:1 33:1 68:1 69:1 171:1 # πλειοψηφία
99:1 # πέφτω
28:1 102:1 157:1 # οξυγόνο
17:1 24:1 43:1 65:1 87:1 103:1 135:1 173:1 180:1 # παραλλαγή
23:1 28:1 38:2 46:1 175:1 178:1 221:1 269:1 # κυμαίνομαι
14:1 177:1 # εμποδίζω
13:1 14:1 53:1 74:1 105:1 170:1 # υποτροπή
213:1 234:1 # χάνω
2:1 12:1 29:1 131:1 # αντοχή
6:1 12:1 28:1 29:1 102:1 131:1 184:1 239:1 # αντιγόνο
1:1 20:1 35:1 57:1 62:1 66:1 156:1 203:1 # κλινική
26:1 69:1 # ιώδιο
14:1 22:1 23:1 100:1 105:1 110:1 160:1 176:1 208:1 # υπογλυκαιμία
11:1 26:1 34:1 36:1 74:1 107:1 182:1 265:1 # διακοπή
1:1 19:1 26:1 70:1 93:1 137:1 # θυρεοειδικός
34:1 62:1 69:1 71:1 117:1 118:1 # κοιλιοκάκης
5:1 10:1 11:1 26:1 36:1 107:1 117:1 182:1 281:1 # σταδιακά
77:1 137:1 # ευρέως
9:1 91:1 93:1 130:1 258:1 269:1 # αφαίρεση
32:1 130:1 204:1 # άμεσα
71:1 95:1 270:1 # μοιάζω
32:1 37:1 240:1 277:1 286:1 # εμετός
32:1 37:1 55:1 175:1 286:1 # συμμετέχω
11:1 19:1 21:1 140:1 165:1 232:1 # ενέργεια
15:1 24:1 25:1 56:1 95:1 118:1 148:1 229:1 233:1 # θερμοκρασία
12:1 13:1 15:1 27:1 72:1 187:1 # ανώτερος
27:1 46:1 48:1 213:1 # τείνω
28:1 32:1 50:1 58:1 95:1 114:1 189:1 213:1 261:1 # μεμονωμένος
40:1 100:1 # νεογνό
5:1 8:1 10:1 38:1 115:1 144:1 281:1 # σταματώ
5:1 10:1 13:1 25:1 33:1 54:1 80:1 125:1 233:1 281:1 # προστασία
6:1 14:1 50:1 126:1 155:1 193:1 197:1 267:1 # σπονδυλίτιδα
17:1 91:1 95:1 100:1 229:1 284:1 # εφαρμογή
13:1 28:1 50:1 72:1 198:1 # σύγχρονος
52:1 240:1 # λοβός
14:1 42:1 # πού
6:1 8:1 24:1 38:1 41:1 53:1 115:1 143:1 164:1 175:1 279:1 # τραυματισμός
14:1 105:1 173:1 190:1 # υποβάλλω
13:1 26:1 49:1 54:1 69:1 80:1 109:1 125:1 # προσδιορίζω
1:1 50:1 60:1 66:1 94:1 156:1 240:1 # αξονικός
72:1 121:1 # άγχος
1:1 28:1 58:1 62:1 114:1 186:1 189:1 261:1 268:1 # ηλικιωμένος
19:1 69:1 72:1 93:1 # βόρειος
9:1 13:1 54:1 68:1 77:1 84:1 125:1 # προέλευση
52:1 100:1 203:1 243:1 # εκλογή
34:1 62:1 71:1 270:1 # κοιλιά
24:1 95:1 216:1 # μοίρα
21:1 98:1 126:1 185:1 190:1 212:1 # ενδοφθάλμιος
2:1 10:1 60:1 72:1 150:1 169:1 247:1 # κόστος
1:1 15:1 18:1 27:1 60:1 94:1 141:1 162:1 187:1 240:1 274:1 301:1# εξωτερικός
9:1 26:1 138:1 237:1 259:1 # διόγκωση
13:1 15:1 21:1 27:1 77:1 100:1 112:1 122:1 140:1 187:1 # δευτερογενής
9:1 26:1 166:1 # σημάδι
20:1 88:1 # κήλη
39:1 44:1 68:1 77:1 101:1 145:1 # απελευθέρωση
9:1 13:1 41:1 54:1 80:1 92:1 125:1 # προσέγγιση
3:1 33:1 69:1 137:1 165:1 166:1 212:1 293:1 # δημιουργία
9:1 114:1 # μέση
4:1 5:1 14:1 71:1 75:1 146:1 220:1 252:1 257:1 # ποιότητα
6:1 7:1 34:1 49:1 88:1 250:1 # κορτιζόλης
52:1 72:1 186:1 # βάκιλος
10:1 21:1 27:1 240:1 280:1 # στενός
17:1 43:1 87:1 88:1 135:1 161:1 173:1 190:1 # παράλληλα
1:1 28:1 45:1 55:1 60:1 62:1 86:1 94:1 240:1 268:1 275:1 # συνολικός
6:1 12:1 29:1 68:1 95:1 131:1 184:1 239:1 # αντιφλεγμονώδης
1:1 60:1 94:1 166:1 212:1 240:1 # χημικός
25:1 43:1 143:1 240:1 # σπασμός
8:1 22:1 27:1 29:1 77:1 86:1 222:1 # κατευθυντήριος
3:1 14:1 33:1 39:1 84:1 90:1 233:1 278:1 # απουσία
13:1 72:1 214:1 223:1 233:1 293:1 # σίδηρος
24:1 54:1 219:1 # λέπρα
9:1 58:1 138:1 213:1 237:1 # ένωση
19:1 68:1 190:1 274:1 # εξάλειψη
9:1 39:1 119:1 138:1 145:1 194:1 198:1 237:1 # απόχρωση
38:1 41:1 66:1 117:1 143:1 # κάπνισμα
# πηγή
171:1 219:1 # εμπλέκω
19:1 41:1 # εισάγω
9:1 18:1 26:1 41:1 148:1 270:1 # διάκριση
1:1 60:1 68:1 94:1 240:1 # φλεβικός
24:1 38:1 103:1 # έμφραγμα
44:1 228:1 # πεδίο
4:1 5:1 34:1 57:1 71:1 75:1 146:1 220:1 252:1 257:1 # κοινότητα
15:1 18:1 22:1 32:1 57:1 162:1 166:1 181:1 224:1 # καθημερινός
6:1 29:1 102:1 184:1 # δόντι
15:1 25:1 33:1 165:1 233:1 295:1 # εργασία
1:1 14:1 19:1 105:1 122:1 177:1 # υποδεικνύω
65:1 133:1 172:1 223:1 # βαλβίδα
87:1 101:1 161:1 258:1 # ελαφρά
4:1 # μύτη
13:1 23:1 49:1 95:1 110:1 172:1 # αιμορροΐδα
13:1 148:1 # άκρο
1:1 6:1 30:1 37:1 55:1 60:1 86:1 94:1 122:1 126:1 240:1 275:1 # συνδετικός
1:1 6:1 10:1 30:1 60:1 80:1 94:1 240:1 287:1 # οστικός
8:1 27:1 85:1 101:1 # ατελής
62:1 97:1 190:1 284:1 # κεφάλι
11:1 26:1 58:1 98:1 107:1 114:1 122:1 178:1 189:1 # διαδεδομένος
2:1 43:1 54:1 74:1 85:1 145:1 224:1 301:1# πρωτοπαθής
9:1 17:1 25:1 43:1 133:1 135:1 # παρέμβαση
73:1 # µε
5:1 8:1 32:1 37:1 53:1 163:1 286:1 # μετατρέπω
106:1 214:1 240:1 251:1 # ξηρός
33:1 227:1 # μυωπία
18:1 69:1 # μόριο
17:1 43:1 81:1 135:1 # παρών
33:1 57:1 126:1 # ινδία
1:1 17:1 18:1 60:1 94:1 141:1 240:1 298:1 # αρθρικός
72:1 87:1 155:1 228:1 269:1 # πυλαίος
9:1 13:1 26:1 54:1 56:1 125:1 130:1 177:1 270:1 # προδιάθεση
14:1 39:1 48:1 68:1 118:1 203:1 278:1 # αποκλείω
14:1 39:1 50:1 81:1 95:1 178:1 213:1 278:1 # απομονώνω
29:1 34:1 50:1 240:1 277:1 292:1 # κοντός
2:1 3:1 19:1 47:1 68:1 137:1 165:1 168:1 # λειτουργώ
99:1 240:1 # φτωχός
24:1 53:1 # μήτρα
1:1 15:1 18:1 27:1 60:1 94:1 130:1 141:1 162:1 187:1 301:1# εσωτερικό
9:1 14:1 39:1 49:1 83:1 106:1 154:1 278:1 # απορρόφηση
9:1 # φύση
12:1 85:1 91:1 # εμφανής
109:1 213:1 # γνωρίζω
1:1 8:1 11:1 13:1 26:1 53:1 60:1 94:1 107:1 185:1 # διατροφικός
1:1 6:1 30:1 37:1 60:1 94:1 235:1 240:1 # σχετικός
22:1 122:1 136:1 243:1 # δωδεκαδάκτυλο
15:1 18:1 44:1 124:1 162:1 173:1 190:1 # περιβάλλω
1:1 2:1 8:1 12:1 31:1 60:1 94:1 123:1 147:1 178:1 212:1 240:1 # ανατομικός
109:1 213:1 # νωρίς
15:1 24:1 103:1 240:1 294:1 # αεραγωγός
23:1 38:1 121:1 178:1 # έρχομαι
1:1 3:1 6:1 26:1 30:1 60:1 69:1 75:1 94:1 128:1 137:1 291:1 # διουρητικός
4:1 8:1 12:1 13:1 31:1 147:1 # θανατηφόρος
15:1 18:1 24:1 44:1 124:1 162:1 258:1 # περιγραφή
18:1 53:1 69:1 273:1 # νάτριο
26:1 43:1 69:1 70:1 74:1 85:1 224:1 # ιδιοπαθής
1:1 13:1 45:1 49:1 52:1 60:1 92:1 94:1 100:1 240:1 256:1 # ορολογικός
9:1 41:1 62:1 243:1 # εκφύλιση
46:1 109:1 148:1 213:1 243:1 # εκκρίνω
4:1 7:1 14:1 67:1 118:1 148:1 161:1 238:1 273:1 # ιπποκράτης
5:1 9:1 57:1 83:1 154:1 # ταξινόμηση
1:1 26:1 31:1 50:1 60:1 94:1 95:1 240:1 # μοναδικός
15:1 33:1 65:1 68:1 165:1 173:1 # αλλεργία
49:1 52:1 176:1 183:1 185:1 203:1 221:1 # κυκλοφορώ
10:1 11:1 12:1 27:1 66:1 91:1 228:1 269:1 280:1 284:1 # στεφανιαίος
13:1 54:1 80:1 125:1 145:1 # προσφέρω
14:1 72:1 193:1 # λίπος
14:1 21:1 28:1 32:1 48:1 97:1 105:1 118:1 # υποκείμενος
1:1 6:1 13:1 30:1 45:1 54:1 60:1 88:1 94:1 125:1 205:1 # προληπτικός
12:1 28:1 71:1 240:1 277:1 # ανοιχτός
1:1 60:1 68:1 94:1 240:1 # λεμφικός
4:1 5:1 75:1 157:1 220:1 257:1 # οξύτητα
25:1 87:1 143:1 181:1 240:1 # θηλασμός
14:1 33:1 48:1 49:1 93:1 # πορεία
60:1 160:1 176:1 181:1 240:1 # θηλυκός
38:1 55:1 145:1 171:1 175:1 261:1 # συμπλήρωμα
25:1 65:1 85:1 91:1 # ασφαλής
2:1 17:1 43:1 108:1 116:1 135:1 161:1 168:1 # παράσιτο
19:1 57:1 92:1 240:1 296:1 # υγιεινός
6:1 17:1 70:1 87:1 197:1 # λαρυγγίτιδα
5:1 13:1 31:1 50:1 112:1 198:1 277:1 279:1 # ταυτόχρονα
5:1 38:1 103:1 117:1 273:1 # κάταγμα
1:1 23:1 24:1 49:1 92:1 95:1 103:1 110:1 # αιμορραγικός
5:1 32:1 37:1 41:1 45:1 62:1 143:1 158:1 163:1 218:1 286:1 # μεταβολισμός
1:1 26:1 44:1 49:1 60:1 74:1 94:1 # ορθοπεδικός
27:1 101:1 136:1 243:1 # εκτελώ
1:1 6:1 17:1 30:1 31:1 60:1 94:1 240:1 301:1# ναρκωτικός
9:1 17:1 # έξαρση
13:1 54:1 58:1 114:1 125:1 128:1 166:1 189:1 # προχωρημένος
17:1 24:1 43:1 135:1 138:1 144:1 180:1 # παραμόρφωση
12:1 22:1 31:1 36:1 65:1 99:1 147:1 205:1 # ανακαλύπτω
# down
9:1 138:1 145:1 148:1 237:1 # νέκρωση
80:1 95:1 108:1 166:1 293:1 296:1 # δημοσιεύω
32:1 37:1 53:1 286:1 # μετρώ
1:1 2:1 10:1 45:1 55:1 60:1 62:1 84:1 94:1 169:1 240:1 268:1 # συστολικός
5:1 8:1 22:1 103:1 151:1 161:1 222:1 # καταγράφω
5:1 8:1 10:1 14:1 22:1 39:1 116:1 118:1 149:1 222:1 278:1 281:1 # αποκατάσταση
72:1 158:1 # έφηβος
9:1 43:1 77:1 84:1 122:1 223:1 243:1 269:1 # εκπαίδευση
48:1 72:1 98:1 113:1 177:1 # είσοδος
31:1 58:1 59:1 68:1 91:1 # λεμφαδένας
55:1 86:1 105:1 217:1 275:1 # συνυπάρχω
63:1 82:1 145:1 188:1 # επιφέρω
5:1 8:1 12:1 22:1 25:1 28:1 80:1 113:1 118:1 151:1 222:1 # ανοσοκατασταλτικός
72:1 221:1 259:1 # έγκυος
56:1 240:1 # θεός
21:1 27:1 170:1 228:1 # ενίοτε
46:1 109:1 148:1 213:1 # κρίνω
1:1 45:1 52:1 60:1 69:1 92:1 94:1 100:1 240:1 256:1 # βιολογικός
13:1 43:1 54:1 80:1 125:1 224:1 # προσπαθώ
5:1 8:1 17:1 24:1 27:1 37:1 43:1 114:1 135:1 144:1 163:1 180:1 # παρατεταμένος
5:1 8:1 12:1 22:1 28:1 75:1 151:1 222:1 240:1 277:1 # κατανοητός
9:1 83:1 127:1 136:1 154:1 243:1 # εκτίμηση
9:1 205:1 # πτώση
1:1 6:1 11:1 12:1 26:1 28:1 30:1 60:1 75:1 94:1 107:1 291:1 # διανοητικός
1:1 6:1 21:1 30:1 31:1 36:1 65:1 87:1 136:1 173:1 # εναλλακτικός
59:1 148:1 # κρέας
13:1 28:1 50:1 88:1 178:1 203:1 214:1 # κληρονομώ
31:1 33:1 112:1 127:1 279:1 # ναυτία
9:1 138:1 237:1 # τύφλωση
43:1 # παχύς
26:1 32:1 72:1 113:1 130:1 270:1 # διάμεσος
2:1 37:1 97:1 118:1 240:1 277:1 # τοκετός
9:1 55:1 77:1 84:2 93:1 # συσσώρευση
9:1 12:1 18:1 31:1 41:1 103:1 147:1 # αναγνώριση
# μάζα
13:1 15:1 27:1 72:1 136:1 187:1 # ίκτερος
177:1 240:1 293:1 # οδηγός
16:1 23:1 46:1 78:1 91:1 109:1 211:1 # σφαιρίνη
34:1 45:1 52:1 72:1 256:1 # εύκολος
38:1 174:1 175:1 223:1 # ίδρυμα
9:1 12:1 31:1 34:1 36:1 41:1 42:1 147:1 167:1 265:1 # ανακούφιση
12:1 31:1 33:1 39:1 109:1 147:1 214:1 # αναπηρία
3:1 113:1 274:1 # εξίσου
10:1 27:1 40:1 58:1 80:1 100:1 130:1 280:1 # οστεογένεση
26:1 85:1 296:1 # διεθνής
9:1 54:1 106:1 138:1 213:1 237:1 # πρόγνωση
65:1 91:1 97:1 284:1 # κεφαλή
5:1 28:1 57:1 178:1 # ταξινομώ
48:1 65:1 68:1 274:1 # εξαλείφω
12:1 31:1 36:1 117:1 147:1 160:1 190:1 # ανακάλυψη
11:1 26:1 107:1 109:1 # διαχωρίζω
7:1 57:1 293:1 # ινώδης
52:1 72:1 203:1 # κύκλος
14:1 81:1 105:1 177:1 213:1 293:1 # υποδηλώνω
4:1 50:1 68:1 136:1 166:1 171:1 # πλεονέκτημα
1:1 5:1 6:1 30:1 32:1 37:1 60:1 94:1 98:1 163:1 170:1 286:1 # μεταδοτικός
6:1 12:1 13:1 29:1 37:1 53:1 93:1 131:1 184:1 211:1 239:1 # αντιρετροϊκός
5:1 12:1 29:1 51:1 196:1 240:1 # ζωντανός
52:1 71:1 240:1 # φλοιός
1:1 28:1 46:1 63:1 82:1 86:1 126:1 188:1 267:1 272:1 # επικίνδυνος
9:1 46:1 138:1 213:1 237:1 # ίνωση
19:1 40:1 46:1 55:1 133:1 175:1 269:1 # συμβαίνει
9:1 12:1 138:1 145:1 217:1 237:1 # ανάρρωση
38:1 54:1 161:1 # πράγμα
9:1 46:1 48:1 63:1 70:1 82:1 122:1 138:1 188:1 213:1 237:1 # επιδείνωση
11:1 18:1 53:1 114:1 # μέτρια
14:1 105:1 145:1 185:1 # υποφέρω
109:1 # ξεχωρίζω
52:1 101:1 205:1 # πτύελο
15:1 18:1 44:1 50:1 52:1 65:1 124:1 133:1 162:1 173:1 # περιβαλλοντικός
38:1 # θέμα
4:1 5:1 12:1 40:1 75:1 217:1 220:1 257:1 274:1 # ανεξάρτητα
1:1 6:1 10:1 30:1 41:1 62:1 155:1 243:1 264:1 287:1 # εκφυλιστικός
2:1 14:1 98:1 177:1 301:1# φωτοϋποδοχέας
72:1 # πέος
1:1 4:1 6:1 29:1 30:1 55:1 75:1 86:1 128:1 214:1 275:1 291:1 # συντηρητικός
22:1 24:1 36:1 59:1 # θώρακας
9:1 56:1 130:1 285:1 # σύνθεση
10:1 27:1 74:1 80:1 119:1 138:1 145:1 280:1 # οστεοπόρωση
60:1 65:1 240:1 # χαλκός
34:1 38:1 118:1 261:1 272:1 # κοκκίωμα
21:1 29:1 53:1 55:1 81:1 97:1 259:1 # συγκεντρώνω
38:1 166:1 181:1 199:1 269:1 # αίσθημα
1:1 45:1 52:1 60:1 92:1 94:1 100:1 121:1 256:1 # ψυχολογικός
2:1 8:1 19:1 38:1 70:1 77:1 93:1 115:1 123:1 175:1 # ρευματοειδής
14:1 39:1 173:1 190:1 278:1 # αποβάλλω
9:1 49:1 138:1 165:1 213:1 234:1 237:1 # οργάνωση
9:1 84:1 # σύγχυση
24:1 38:1 53:1 # τραύμα
9:1 40:1 48:1 55:1 83:1 86:1 154:1 223:1 275:1 293:1 # συνείδηση
114:1 144:1 # αμέσως
13:1 14:2 53:1 71:1 74:2 276:2 # τροποποιώ
14:1 39:1 118:1 136:1 278:1 # αποκτώ
10:1 14:1 18:1 80:1 105:1 251:1 # υποστήριξη
33:1 144:1 160:1 227:1 # αμβλυωπία
54:1 145:1 277:1 301:1# πρωτόζωο
10:1 24:1 33:1 53:1 65:1 84:1 193:1 279:1 # αυστραλία
66:1 295:1 # μήνιγγα
13:1 54:1 80:1 88:1 125:1 166:1 # προσβεβλημένος
33:1 178:1 193:1 212:1 # ομιλία
5:1 27:1 28:1 37:1 58:1 114:1 136:1 144:1 163:1 189:1 243:1 # εκτεταμένος
26:1 48:1 140:1 145:1 296:1 # διεγείρω
109:1 # χωρίζω
52:1 53:1 72:1 161:1 # τράχηλος
87:1 101:1 106:1 240:1 258:1 # ελαφρός
143:1 # σμν
6:1 13:1 36:1 54:1 87:1 125:1 136:1 155:1 185:1 # προφυλακτικός
11:1 19:1 36:1 60:1 103:1 140:1 182:1 232:1 240:1 # αγγειακός
9:1 32:1 37:1 41:1 92:1 149:1 286:1 # μετάγγιση
1:1 14:1 33:1 71:1 186:1 193:1 # ποικιλία
9:1 26:1 83:1 154:1 181:1 # διήθηση
1:1 6:1 10:1 30:1 60:1 94:1 138:1 213:1 240:1 287:1 # γνωστικός
18:1 103:1 # αγόρι
4:1 10:1 41:1 50:1 63:1 66:1 82:1 95:1 166:1 188:1 249:1 264:1 # επιστημονικός
55:1 58:1 86:1 114:1 122:2 126:1 189:1 275:1 # συνδεδεμένος
22:1 33:1 84:1 144:1 248:1 267:1 # δυσκαμψία
8:1 81:1 87:1 101:1 213:1 # ελαττώνω
22:1 36:1 38:1 193:1 203:1 # κλίμακα
17:1 43:1 62:1 106:1 135:1 238:1 240:1 # λιπαρός
2:1 14:1 37:1 56:1 74:1 276:1 # τοποθετώ
19:1 33:1 44:1 109:1 211:1 # εμπειρία
10:1 33:1 127:1 130:1 # εστία
# χπ
12:1 29:1 39:1 43:1 131:1 # απαντώ
31:1 58:1 219:1 # βλέννα
11:1 18:1 22:1 23:1 36:1 60:1 77:1 176:1 182:1 208:1 211:1 # ευκαιριακός
12:1 23:1 28:1 80:2 91:1 113:1 211:1 # ανοσοσφαιρίνη
14:1 26:1 177:1 270:1 # ποδιά
142:1 # όρχις
2:1 10:1 169:1 178:1 # στομάχι
9:1 25:1 63:1 # επώαση
64:1 274:1 # σεξ
3:1 13:1 54:1 58:1 114:1 125:1 175:1 179:1 189:1 # προηγουμένως
13:1 45:1 72:1 88:1 121:1 # χοληφόρος
1:1 13:1 34:1 74:1 80:1 82:1 148:1 212:1 248:1 # μικροσκοπικός
21:1 69:1 100:1 140:1 # ιογενή
58:1 114:1 189:1 213:1 # μένω
109:1 # ρίζα
17:1 40:1 106:1 240:1 # νεαρός
1:1 6:1 10:1 12:1 22:1 29:1 30:1 41:1 131:1 184:1 224:1 239:1 264:1 # αντικαθιστώ
21:1 28:1 32:1 68:1 72:1 # λεγόμενος
1:1 6:1 30:1 77:1 83:1 97:1 112:1 128:1 248:1 298:1 # θρησκευτικός
1:1 60:1 66:1 94:1 156:1 240:1 # εθνικός
12:1 52:1 72:1 100:1 179:1 190:1 # ανάλογος
23:1 25:1 65:1 87:1 110:1 204:1 # θαλασσαιμία
31:1 144:1 285:1 # δύναμη
1:1 6:1 10:1 27:1 30:1 34:2 49:1 80:1 129:1 280:1 # κορτικοστεροειδή
23:1 37:1 44:1 62:1 74:1 95:1 110:1 149:1 190:1 # αιμοπετάλιο
1:1 12:1 49:1 60:1 66:1 94:1 156:1 165:1 240:1 295:1 # οργανικός
10:1 55:1 84:1 213:1 # συστήνω
1:1 10:1 18:1 25:1 53:1 60:1 94:1 141:1 159:1 240:1 295:1 # γαστρικός
13:1 45:1 72:1 88:1 203:1 214:1 # ολόκληρος
6:2 10:1 12:1 24:1 25:1 29:1 70:1 131:1 159:1 174:1 184:1 239:1 287:1 # αντιδραστικός
33:1 63:1 82:1 168:1 188:1 # επιτυχία
31:1 171:1 # σπλήνα
18:1 53:1 69:1 72:1 114:1 # μέτριος
29:1 50:1 52:1 95:1 292:1 # μοντέλο
1:1 5:1 32:1 37:1 45:1 60:1 62:1 94:1 158:1 163:1 218:1 268:1 286:1 # μεταβολικός
19:1 70:1 85:1 158:1 # βοοειδής
14:1 39:1 53:1 170:1 278:1 # αποτρέπω
52:1 # φύλο
2:1 10:1 72:1 138:1 145:1 150:1 169:1 217:1 # άρρωστος
38:1 # σήμα
6:1 21:1 32:1 37:1 235:1 # σχετιζόμενος
14:1 22:1 39:1 65:1 99:1 118:1 205:1 278:1 # αποκαλύπτω
63:1 65:1 68:1 88:1 173:1 174:1 223:1 227:1 # αλληλεπίδραση
33:1 51:1 # γωνία
3:1 6:1 13:1 14:1 71:1 74:1 75:1 137:1 276:1 291:1 # ουροποιητικός
15:1 25:1 44:1 63:1 165:1 233:1 274:1 295:1 # επεξεργασία
8:1 13:1 15:1 22:1 27:1 72:1 187:1 222:1 # κατώτερος
2:1 10:1 41:1 72:1 101:1 150:1 169:1 264:1 299:1 # ελάχιστος
1:1 60:1 62:1 94:1 103:1 240:1 268:1 # αγγλικός
22:1 23:1 106:1 208:1 211:1 240:1 # καιρός
9:1 11:1 18:1 26:1 41:1 48:1 107:1 235:1 # διαχείριση
4:1 5:1 17:1 75:1 133:1 220:1 257:1 # βαρύτητα
12:1 38:1 52:1 65:1 72:1 # ανώμαλος
5:1 273:1 # γάτα
43:1 60:1 77:1 137:1 145:1 240:1 # ευρωπαϊκός
10:1 138:1 149:1 # σωστά
136:1 # δίκτυο
5:1 8:1 10:1 13:1 27:1 54:1 77:1 80:1 112:1 125:1 281:1 # προστατευτικός
1:1 60:1 65:1 94:1 185:1 212:1 240:1 # οφθαλμικός
38:1 219:1 261:1 # λέμφωμα
33:1 51:1 # κωνία
28:1 80:1 # νοσώ
21:1 69:1 85:1 100:1 140:1 # ιογενής
21:1 # ενυ
8:1 9:1 17:1 24:1 43:1 83:1 128:1 135:1 154:1 180:1 # παρατήρηση
1:1 21:1 34:1 62:1 72:1 129:1 268:1 # ενήλικος
37:1 54:1 56:1 63:1 82:1 106:1 188:1 199:1 238:1 247:1 # επιπρόσθετος
5:1 10:1 25:1 85:1 159:1 224:1 281:1 # ασταθής
1:1 6:1 8:1 30:1 44:1 60:1 63:1 94:1 133:1 164:1 271:1 # επεμβατικός
11:1 23:1 133:1 # βέβαια
9:1 18:1 41:1 148:1 259:1 # σύγκριση
1:1 12:1 22:1 28:1 50:1 66:1 117:1 156:1 254:1 # κανονικά
2:1 26:1 72:1 112:1 150:1 270:1 # διάχυτος
8:1 9:1 11:1 26:1 83:1 107:1 128:1 154:1 # διατήρηση
77:1 # ψευδώς
1:1 5:1 6:1 30:1 36:1 60:1 94:1 136:1 240:1 # τακτικός
21:1 140:1 # γεννώ
15:1 27:1 51:1 77:1 93:1 112:1 122:1 187:1 # δευτερεύων
1:1 13:1 17:1 26:1 43:1 60:1 94:1 135:1 177:1 240:1 # παροδικός
31:1 59:1 81:1 103:1 200:1 225:1 259:1 # αγκώνας
6:1 8:1 38:1 55:1 99:1 115:1 164:1 175:1 205:1 261:1 # συμπτωματικός
19:1 39:1 119:1 122:1 194:1 251:1 # απόδειξη
12:1 22:1 31:1 72:1 103:1 147:1 228:1 259:1 269:1 # αναγκαίος
8:1 38:1 166:1 # ατύχημα
1:1 2:1 10:1 11:1 25:1 26:1 45:1 60:1 62:1 94:1 107:1 159:1 169:1 268:1 # διαστολικός
38:1 116:1 199:1 # άσθμα
26:1 62:1 69:1 223:1 227:1 238:1 # λιπίδιο
1:1 60:1 62:1 94:1 176:1 203:1 221:1 240:1 268:1 # κυκλικός
10:1 15:1 17:1 18:1 27:1 41:1 106:1 187:1 240:1 264:1 280:1 # αριστερός
38:1 58:1 213:1 261:1 # αδένωμα
9:1 138:1 171:1 237:1 274:1 # εξάπλωση
9:1 12:1 84:1 160:1 190:1 # ανάλυση
17:1 34:1 48:1 138:1 204:1 223:1 # σαρκοείδωση
2:1 59:1 114:1 178:1 # τομέας
6:1 10:1 25:1 69:1 287:1 # ασβέστιο
81:1 213:1 293:1 # δηλώνω
38:1 # βήμα
28:1 63:1 72:1 86:1 267:1 # επώδυνος
23:2 28:1 38:1 41:1 178:1 199:1 234:1 # αισθάνομαι
23:2 80:1 91:1 95:1 109:1 110:1 211:1 # αιμοσφαιρίνη
31:1 101:1 102:1 # βελόνα
12:1 25:1 33:1 38:1 68:1 143:1 # λεϊσμανίαση
17:1 43:1 93:1 101:1 102:1 135:1 # παρελθόν
16:1 83:1 143:1 240:1 # κνησμός
1:1 6:1 10:1 25:1 30:1 60:1 87:1 94:1 159:1 240:1 287:1 # βλαστικός
22:1 65:1 # καλώ
55:1 # συγχέω
3:1 7:1 16:1 52:1 58:1 111:1 112:1 # γλουτένης
2:1 8:1 15:1 19:1 24:1 70:1 97:1 123:1 294:1 # κερατοειδής
14:1 72:1 277:1 # τόπος
69:1 72:1 92:1 # άγιος
6:1 13:1 54:1 110:1 125:1 170:1 # προτιμώ
32:1 72:1 130:1 204:1 228:1 269:1 # μεσαίος
9:1 18:1 39:1 41:1 119:1 148:1 194:1 # απόκριση
5:1 12:1 14:1 29:1 39:1 46:1 109:1 118:1 131:1 148:1 196:1 278:1 # ανταποκρίνομαι
5:1 8:1 12:1 22:1 25:1 28:1 80:1 113:1 118:1 151:1 222:1 # ανοσοκαταστολή
34:1 36:1 133:1 136:1 176:1 # μυκοβακτήρια
33:1 83:1 88:1 203:1 233:1 243:1 # εκκλησία
# οα
13:1 22:1 23:1 72:1 208:1 211:1 259:1 # έγκαιρος
# http
88:1 171:1 # πληγή
1:1 6:1 15:1 18:1 30:1 44:1 60:1 94:1 124:1 136:1 162:1 243:1 296:1 # περιεκτικότητα
99:1 243:1 # εκθέτω
1:1 6:1 12:1 30:1 31:1 60:1 65:1 75:1 94:1 147:1 291:1 # αναλγητικός
132:1 248:1 # σκέψη
1:1 8:1 11:1 18:1 20:1 35:1 53:1 141:1 # ιατρική
1:1 60:1 94:1 240:1 # ψυχικός
63:1 75:1 82:1 175:1 188:1 240:1 277:1 # επιθυμητός
26:1 69:1 223:1 # οζίδιο
69:1 87:1 108:1 171:1 269:1 # πλαίσιο
4:1 17:1 24:1 29:1 36:1 43:1 58:1 83:1 132:1 135:1 180:1 # παρακέντηση
21:1 58:1 114:1 121:1 122:1 126:1 178:1 189:1 213:1 # ενδεχομένως
72:1 95:1 175:1 223:1 267:1 # δίδυμος
12:1 40:1 58:1 63:1 114:1 189:1 205:1 # ανεπτυγμένος
31:1 46:1 272:1 # κίνα
34:1 72:1 # λύκος
12:1 23:1 38:1 121:1 178:1 # ανέρχομαι
38:1 46:1 213:1 224:1 269:1 # μαθαίνω
1:1 12:1 15:1 18:1 22:1 32:1 141:1 144:1 162:1 240:1 # αμερικανός
54:1 72:1 98:1 106:1 177:1 # πρόοδος
5:1 9:1 25:1 136:1 # έκταση
9:1 99:1 138:1 237:1 258:1 273:1 # αφυδάτωση
19:1 68:1 69:1 72:1 173:1 # αχίλλειος
149:1 251:1 # τάξη
14:1 39:1 86:1 148:1 178:1 278:1 # απομάκρυνση
4:1 9:1 29:1 39:1 83:1 154:1 234:1 # απάντηση
48:1 52:1 72:1 235:1 # χείλος
7:1 # έρπης
6:1 21:1 27:1 28:1 29:1 50:1 70:1 127:1 197:1 292:1 # τενοντίτιδα
88:1 106:1 203:1 214:1 240:1 248:1 # σκληρός
1:1 6:1 30:1 44:1 60:1 63:1 94:1 205:1 240:1 # πεπτικός
12:1 17:1 31:1 39:1 43:1 135:1 147:1 161:1 # αναπαράγω
14:1 22:1 39:1 65:1 118:1 278:1 # αποκαλώ
1:1 2:1 34:1 71:1 72:1 117:1 129:1 273:1 # κάτοικος
40:1 50:1 77:1 95:1 175:1 274:1 # εξωπνευμονική
9:1 39:1 84:1 119:1 194:1 # απόφυση
6:1 10:1 172:1 287:1 # στιβάδα
33:1 34:1 71:1 193:1 # κοιλία
65:1 84:1 160:1 172:1 223:1 233:1 # αλυσίδα
1:1 6:1 8:1 24:1 30:1 38:1 54:1 60:1 94:1 103:1 115:1 164:1 271:1 # πραγματικός
14:1 15:1 21:1 40:1 71:1 74:1 165:1 179:1 276:1 # ενεργοποιώ
12:1 31:1 33:1 52:1 65:1 100:1 147:1 # αναλογία
14:1 33:1 105:1 # υποψία
13:1 54:1 80:1 99:1 125:1 199:1 # προσθέτω
22:1 31:1 58:1 59:1 224:1 # καθένας
2:2 42:1 72:1 150:1 # τούτος
15:1 39:1 44:1 56:1 68:1 77:1 101:1 # απελευθερώνω
145:1 174:1 # δρω
13:1 15:1 56:1 68:1 72:1 101:1 # ελεύθερος
36:1 62:1 69:1 72:1 136:1 172:1 # δακτύλιος
41:1 71:1 72:1 113:1 179:1 185:1 # οισοφάγος
33:1 65:1 80:1 # οσφυαλγία
133:1 224:1 # βαθύς
42:1 52:1 69:1 72:1 108:1 171:1 # πλούσιος
4:1 19:1 27:1 57:1 75:1 146:1 220:1 252:1 301:1# φωτεινότητα
14:1 52:1 71:1 74:1 103:1 155:1 221:1 259:1 276:1 # αγκυλοποιητική
5:1 8:1 22:1 46:1 65:1 87:1 133:1 151:1 218:1 222:1 269:1 # καταλαβαίνω
12:1 43:1 63:1 88:1 190:1 # επανάληψη
2:1 72:1 148:1 150:1 161:1 273:1 # κράτος
5:1 10:1 41:1 62:1 190:1 264:1 281:1 # μάλιστα
5:1 10:1 11:1 15:1 18:1 25:1 41:1 44:1 108:1 124:1 162:1 264:1 281:1 # περιστασιακά
17:1 43:1 102:1 106:1 135:1 # παρόν
17:1 65:1 87:1 106:1 240:1 # χαλαρός
52:1 72:1 136:1 155:1 # δάκτυλος
1:1 21:1 34:1 74:1 80:1 82:1 98:1 126:1 248:1 # ενδοσκοπικός
13:1 54:1 80:1 113:1 125:1 # προσοχή
19:1 70:1 93:1 137:1 197:1 # θυρεοειδίτιδα
2:1 8:1 19:1 70:1 85:1 123:1 172:1 # υδατοειδής
2:1 39:1 72:1 95:1 119:1 146:1 178:1 194:1 # απότομος
12:1 40:1 77:1 109:1 137:1 248:1 # ανευρίσκω
1:1 6:1 23:1 45:1 52:1 69:1 92:1 100:1 168:1 256:1 # αιτιολογικός
6:1 12:1 29:1 70:1 131:1 174:1 184:1 239:1 # αντιδρώ
16:1 27:1 75:1 240:1 277:1 # τεχνητός
34:1 81:1 170:1 213:1 248:1 # σκοτώνω
5:1 10:1 15:1 56:1 106:1 224:1 240:1 281:1 # σταθερός
12:1 24:1 148:1 228:1 # κρανίο
13:1 14:1 39:1 49:1 185:1 278:1 # απορροφώ
17:1 43:1 87:1 106:1 135:1 250:1 # παρόλα
2:2 6:1 10:1 42:1 57:1 168:1 287:1 # ινστιτούτο
33:1 65:1 173:1 193:1 295:1 # γαλλία
3:1 17:1 24:1 34:1 36:1 43:1 45:1 52:1 135:1 180:1 256:1 265:1 # παρακολουθώ
26:1 44:1 63:1 69:1 127:1 205:1 223:1 # πεπτίδιο
1:1 5:1 6:2 8:1 10:2 30:1 41:1 60:1 94:1 164:1 264:1 281:1 287:1 # στατιστικός
9:1 84:1 105:1 119:1 # υπόφυση
41:1 # ισχύω
5:1 32:1 37:1 65:1 87:1 103:1 114:1 163:1 173:1 286:1 # μεταλλαγμένος
5:1 9:1 10:1 25:1 26:1 116:1 270:1 281:1 # διάσταση
1:1 6:1 8:1 30:1 38:1 60:1 94:1 115:1 145:1 164:1 198:1 240:1 261:1 271:1 # χρωματικός
5:1 8:1 54:1 91:1 106:1 151:1 247:1 # πρόσφατα
3:1 36:1 43:1 52:1 60:1 63:1 250:1 # επακόλουθος
15:1 21:1 24:1 26:1 40:1 165:1 296:1 # ραδιενεργός
13:1 54:1 125:1 # προχωρώ
# ρυθμίζω
12:1 28:1 33:1 49:1 93:1 274:1 # ανορεξία
5:1 32:1 37:1 49:1 161:1 163:1 183:1 258:1 286:1 # μεταφορά
2:1 4:1 9:1 14:1 74:1 83:1 154:1 276:1 # τοποθέτηση
1:1 14:1 52:1 71:1 72:1 272:1 # ποικίλος
5:1 6:1 10:1 12:1 29:1 41:1 131:1 144:1 184:1 212:1 239:1 264:1 281:1 # αντιισταμινικά
72:1 # γνάθος
14:1 19:1 39:1 41:1 68:1 118:1 143:1 203:1 278:1 # αποκλεισμός
1:1 13:1 28:1 50:1 88:1 178:1 203:1 212:1 214:1 # κληρονομικότητα
5:1 8:1 10:1 14:1 22:1 105:1 116:1 118:1 149:1 222:1 281:1 # υποκατάσταση
14:1 36:1 38:1 39:1 148:1 178:1 213:1 278:1 285:1 # απομακρύνω
18:1 108:1 149:1 168:1 217:1 # σιτάρι
33:1 34:1 51:1 57:1 71:1 213:1 # κοινωνία
33:1 # αξία
10:1 41:1 53:1 63:1 82:1 188:1 264:1 # επιστρέφω
62:1 69:1 # γάγγλιο
32:1 37:1 68:1 101:1 # μελετώ
9:1 38:1 41:1 46:1 63:1 82:1 166:1 188:1 213:1 269:1 # επισημαίνω
13:1 19:1 40:1 56:1 74:1 77:1 137:1 # νευροπάθεια
10:1 18:1 41:1 240:1 264:1 277:1 # ξεχωριστός
72:1 172:1 183:1 258:1 # έδαφος
1:1 5:1 15:1 25:1 44:1 60:1 94:1 105:1 108:1 124:1 # υπερτασικός
62:1 63:1 69:1 82:1 188:1 # επιθήλιο
24:1 # πέρα
15:1 44:1 63:1 124:1 # ξεπερνώ
1:1 4:1 34:1 36:1 62:1 101:1 129:1 133:1 136:1 268:1 # ελικοβακτηρίδιο
6:1 55:1 176:1 200:1 # συκώτι
8:1 24:1 36:1 149:1 172:1 234:1 298:1 # υδατάνθρακας
6:1 65:1 91:1 97:1 193:1 197:1 259:1 284:1 # εγκεφαλίτιδα
38:1 166:1 233:1 # τσίμπημα
37:1 52:1 80:1 122:1 126:1 155:1 285:1 # φυλοσύνδετος
27:1 44:1 46:1 48:1 63:1 136:1 213:1 243:1 # επεκτείνω
5:1 9:1 25:1 63:1 136:1 # επέκταση
155:1 240:1 279:1 # αυλός
1:1 2:1 60:1 94:1 157:1 240:1 # τοξικός
12:1 21:1 28:1 32:1 279:1 # αυξανόμενος
12:1 91:1 258:1 274:1 # εξαφανίζω
1:1 6:2 10:1 30:1 41:1 60:1 94:1 112:1 240:1 264:1 279:1 287:1 # αυτιστικός
13:1 54:1 87:1 125:1 185:1 251:1 # προφύλαξη
8:1 38:1 43:1 63:1 101:1 103:1 115:1 140:1 # επαγγελματίας
1:1 6:1 13:1 30:1 54:1 77:1 112:1 122:1 125:1 177:1 # προοδευτικός
9:1 56:1 105:1 119:1 130:1 # υπόθεση
18:1 41:1 49:1 143:1 240:1 # ορισμός
15:1 65:1 68:1 69:1 92:1 100:1 165:1 173:1 # αλλεργιογόνος
34:1 62:1 71:1 84:1 146:1 248:1 267:1 # δυσκοιλιότητα
2:1 25:1 38:1 87:1 143:1 157:1 171:1 # τοξόπλασμα
9:1 45:1 83:1 154:1 181:1 193:1 199:1 # ολίσθηση
1:1 34:1 51:1 57:1 63:1 71:1 82:1 129:1 188:1 213:1 # επικοινωνία
9:1 63:1 82:1 138:1 188:1 237:1 # επιβίωση
45:1 158:1 240:1 # βολβός
28:1 33:1 50:1 52:1 80:1 101:1 233:1 # ελονοσία
1:1 6:1 10:1 30:1 60:1 94:1 138:1 145:1 198:1 240:1 287:1 # χρωστικός
18:1 217:1 # ψάρι
45:1 62:1 158:1 270:1 # εμβολιάζω
13:1 54:1 125:1 219:1 # προβλέπω
68:1 72:1 95:1 119:1 250:1 # πόλεμος
38:1 50:1 66:1 70:1 179:1 261:1 # γονιδίωμα
1:1 12:1 22:1 240:1 # ικανός
9:1 # λύση
212:1 # μιλώ
1:1 4:1 8:1 10:1 20:1 24:1 35:1 53:1 92:1 # στρατηγική
# μνήμη
11:1 28:1 71:1 # δύσπνοια
9:1 86:1 203:1 248:1 # σκλήρυνση
6:1 12:1 29:1 87:1 131:1 144:1 184:1 234:1 239:1 # αντιλαμβάνομαι
2:1 9:1 37:1 97:1 138:1 157:1 237:1 # κετοξέωση
16:1 40:1 46:1 57:1 63:1 78:1 82:1 109:1 188:1 284:1 # επινεφρίνη
72:1 179:1 190:1 # άλγος
5:1 8:1 22:1 103:1 151:1 222:1 # καταγωγή
5:1 8:1 22:1 151:1 213:1 222:1 258:1 # καταφέρνω
1:2 28:1 34:1 50:1 60:1 71:1 94:1 129:1 178:1 212:1 # οικονομικός
49:1 240:1 # ορθός
1:1 6:1 30:1 54:1 60:1 94:1 136:1 145:1 240:1 # πρωκτικός
23:1 91:1 211:1 258:1 # αφαιρώ
1:1 6:1 13:1 30:1 37:1 49:1 56:1 60:1 94:1 240:1 # οροθετικός
4:1 5:1 75:1 146:1 176:1 220:1 252:1 257:1 # πυκνότητα
5:1 8:1 12:1 22:1 31:1 65:1 81:1 147:1 151:1 213:1 222:1 # καταναλώνω
11:1 18:1 26:1 41:1 107:1 143:1 # διαχωρισμός
201:1 # gram
1:1 4:1 9:1 63:1 82:1 83:1 148:1 154:1 161:1 188:1 273:1 # επικράτηση
99:1 171:1 # πλήττω
33:1 52:1 72:1 155:1 279:1 # δίαυλος
13:1 36:1 38:1 148:1 185:1 295:1 # μακροφάγα
1:1 28:1 45:1 55:1 62:1 86:1 117:1 254:1 268:1 275:1 # συνολικά
31:1 50:1 59:1 95:1 172:1 269:1 # δαίμονας
2:1 21:1 29:1 41:1 74:1 82:1 143:1 240:1 # εντοπισμός
17:1 43:1 72:1 135:1 161:1 179:1 # παράγωγος
9:1 138:1 145:1 174:1 223:1 237:1 284:1 # εφίδρωση
21:1 28:1 32:1 63:1 72:1 119:1 # επόμενος
14:1 39:1 170:1 213:1 234:1 278:1 # αποτυγχάνω
4:1 8:1 17:1 24:1 43:1 75:1 128:1 135:1 180:1 214:1 # παρατηρητής
1:1 14:1 26:1 34:1 71:1 74:1 129:1 276:1 # κωδικοποιώ
32:1 77:1 98:1 178:1 # ψευδομεμβρανώδης
13:1 38:1 72:1 # μαύρος
10:1 16:1 27:1 33:1 48:1 83:1 280:1 # νηστεία
75:1 91:1 103:1 277:1 # φαγητό
6:1 41:1 143:1 240:1 301:1# φωτισμός
31:1 36:1 46:1 127:1 136:1 # ακτίνα
11:1 26:1 36:1 60:1 99:1 107:1 182:1 205:1 # διακόπτω
165:1 179:1 # έργο
44:1 48:1 51:1 63:1 # επείγων
9:1 39:1 43:1 77:1 84:1 93:1 103:1 # απαγόρευση
21:1 28:1 32:1 48:1 72:1 97:1 # κείμενος
9:1 45:1 69:1 83:1 154:1 # αξιολόγηση
4:1 37:1 83:1 233:1 # ετησίως
1:1 6:1 8:1 30:1 38:1 60:1 94:1 115:1 164:1 175:1 240:1 271:1 # φυματικός
8:1 28:1 58:1 87:1 99:1 101:1 114:1 189:1 261:1 # ελαττωμένος
1:1 21:1 60:1 94:1 126:1 166:1 212:1 240:1 293:1 # ενδημικός
45:1 158:1 # εμβολή
14:1 33:1 45:1 51:1 # πολωνία
22:1 31:1 36:1 46:1 59:1 227:1 # πίνακας
26:1 38:1 160:1 175:1 190:1 270:1 # διάλυμα
2:1 8:1 38:1 55:1 99:1 115:1 123:1 175:1 205:1 261:1 # συμπτωματολογία
6:1 8:1 12:1 28:1 38:1 57:1 115:1 164:1 175:1 # φυματινοαντίδραση
14:1 19:1 32:1 45:1 68:1 105:1 119:1 238:1 # υπολειπόμενος
15:1 41:1 93:1 143:1 240:1 # ερεθισμός
52:1 155:1 # δάχτυλο
12:1 22:1 31:1 147:1 # καναδάς
5:1 9:1 10:1 25:1 281:1 # σύσταση
28:1 50:1 63:1 72:1 95:1 227:1 # επίμονος
8:1 9:1 22:1 83:1 128:1 149:1 154:1 198:1 222:1 # κατάχρηση
5:1 12:1 28:1 33:1 54:1 74:1 145:1 227:1 301:1# πρωτανοπία
15:1 22:1 23:1 44:1 105:1 124:1 160:1 165:1 176:1 208:1 # υπεργλυκαιμία
14:1 17:1 72:1 87:1 144:1 161:1 190:1 # χαράλαμπος
55:1 77:1 84:1 97:1 248:1 # συσκευή
23:1 38:1 63:1 121:1 178:1 # επέρχομαι
12:1 15:1 24:1 27:1 28:1 74:1 77:1 112:1 122:1 187:1 294:1 # δευτερανοπία
11:1 33:1 41:1 65:1 # ισχιαλγία
9:1 80:1 98:1 # έκδοση
19:1 56:1 # βάθει
1:1 6:1 30:1 60:1 94:1 240:1 301:1# ζωτικός
1:1 6:1 15:1 16:1 30:1 60:1 75:1 77:1 86:1 93:1 94:1 291:1 # ερευνητικός
19:1 32:1 69:1 72:1 130:1 140:1 # μεσόγειος
9:1 21:1 29:1 41:1 82:1 277:1 # εντόπιση
10:1 12:1 25:1 31:1 53:1 110:1 147:1 159:1 # αναστρέψιμος
205:1 # πτυχή
2:1 5:1 8:1 10:1 22:1 25:1 45:1 151:1 159:1 169:1 222:1 # καταστολή
13:1 54:1 125:1 # προωθώ
16:1 26:1 69:1 83:1 223:1 233:1 # νησίδιο
1:1 69:1 106:1 148:1 212:1 # μικρόβιο
15:1 18:1 27:1 57:1 136:1 162:1 176:1 187:1 240:1 # νυκτερινός
2:1 29:1 31:1 50:1 58:1 # έντονα
9:1 99:1 101:1 138:1 237:1 273:1 299:1 # ελάττωση
8:1 31:1 50:1 63:1 82:1 127:1 179:1 188:1 223:1 # επιγονατίδα
13:1 14:1 53:1 74:1 82:1 105:1 170:1 270:1 # υποτροπιάζων
1:1 12:1 18:1 60:1 94:1 126:1 141:1 174:1 240:1 # ανδρικός
5:1 8:1 12:1 22:1 28:1 151:1 178:1 222:1 # κατανομή
9:1 10:1 116:1 149:1 # στάση
8:1 13:1 33:1 53:1 185:1 # ατροφία
17:1 22:1 119:1 240:1 # καρπός
72:1 95:1 # ώμος
63:1 82:1 188:1 219:1 # επιλέγω
31:1 58:1 59:1 279:1 # αυχένας
148:1 # κρύο
6:1 10:1 14:1 19:1 39:1 41:1 68:1 118:1 203:1 264:1 278:1 287:1 # αποκλειστικά
161:1 # γράφω
12:1 40:1 63:1 75:1 82:1 188:1 # ανεπιθύμητος
6:1 16:1 34:1 49:1 102:1 # κορτιζόνη
9:1 13:1 54:1 56:1 119:1 125:1 130:1 # προϋπόθεση
23:1 26:1 69:1 72:1 223:1 # αιφνίδιος
1:1 8:1 24:1 63:1 82:1 148:1 188:1 # επικρατώ
17:1 23:1 95:1 110:1 117:1 118:1 # αιμοκάθαρση
8:1 22:1 62:1 149:1 222:1 # κατάθλιψη
11:1 28:1 71:1 234:1 # άνοια
1:1 25:1 60:1 87:1 94:1 108:1 203:1 240:1 # κλασσικός
38:1 # λήμμα
31:1 59:1 81:1 168:1 # χιτώνας
13:1 23:1 38:1 42:1 54:1 125:1 179:1 # προηγούμαι
9:1 14:1 42:1 63:1 138:1 237:1 # επούλωση
12:1 24:1 29:1 127:1 131:1 183:1 258:1 # αντίγραφο
38:1 40:1 # πνεύμα
17:1 24:2 36:1 59:1 136:1 180:1 # χαρακτήρας
14:1 33:1 39:1 170:1 278:1 # αποτυχία
1:1 19:1 26:1 70:1 77:1 97:1 175:1 274:1 # εξειδικευμένος
4:1 5:1 26:1 70:1 75:1 146:1 220:1 252:1 257:1 # ιδιότητα
13:1 54:1 80:1 95:1 110:1 125:1 186:1 # προσδόκιμος
1:1 6:1 29:1 30:1 50:1 60:1 94:1 98:1 177:1 184:1 240:1 292:1 # οδοντικός
16:1 25:1 46:1 78:1 82:1 109:1 211:1 # ασπιρίνη
4:1 7:1 67:1 146:1 252:1 # δότης
7:1 258:1 293:1 # αφθώδης
24:1 55:1 59:1 258:1 # συγγραφέας
60:1 80:1 240:1 # οσφυϊκός
# βάζω
54:1 161:1 251:1 # πράξη
98:1 110:1 118:1 186:1 # δοκιμάζω
28:1 58:1 72:1 # ξένος
11:1 26:1 36:1 50:1 60:1 66:1 70:1 107:1 179:1 182:1 240:1 # γονιδιακός
1:1 25:1 87:1 108:1 117:1 203:1 254:1 # κλασικά
12:2 28:1 40:1 63:1 80:1 113:1 # ανοσοανεπάρκειας
10:1 15:1 22:1 27:1 84:1 187:1 224:1 280:1 # καθυστερώ
12:1 33:1 40:1 84:1 204:1 267:1 274:1 # δυσανεξία
18:1 53:1 # τριβή
15:1 44:1 65:1 109:1 124:1 # περίθαλψη
3:1 13:1 31:1 46:1 112:1 127:1 # ρουτίνα
3:1 22:1 52:1 224:1 250:1 # καθόλου
22:1 24:1 37:1 56:1 59:1 224:1 # καθετήρας
18:1 69:1 # όριο
28:1 34:1 45:1 87:1 102:1 103:1 173:1 # κολλαγόνο
10:1 38:1 53:1 # στρώμα
# έσω
4:1 19:1 50:1 68:1 69:1 75:1 146:1 171:1 220:1 252:1 # πλειονότητα
1:1 6:1 8:1 23:1 30:1 38:1 60:1 94:1 110:1 115:1 164:1 240:1 271:1 # αιματικός
5:1 12:1 33:1 37:1 93:1 163:1 # βρετανία
14:1 32:1 50:1 80:1 113:1 126:1 130:1 # μεσοσπονδύλιος
1:1 60:1 94:1 240:1 # ζωικός
15:1 26:1 77:1 86:1 93:1 296:1 # διερευνώ
5:1 18:1 32:1 37:1 41:1 48:1 163:1 235:1 286:1 # μεταχείριση
2:1 74:1 116:1 143:1 157:1 171:1 299:1 # τοξοπλάσμωση
72:1 87:1 95:1 144:1 190:1 # θάλαμος
9:1 25:1 33:1 # ίαση
11:1 18:1 36:1 49:1 60:1 95:1 182:1 240:1 # μοριακός
5:1 # νύχτα
6:1 7:1 8:1 38:1 115:1 164:1 175:1 293:1 # φυματιώδης
5:1 10:1 26:1 50:1 69:1 103:1 179:1 223:1 281:1 # σταγονίδιο
9:1 # φθίση
8:1 11:1 26:1 53:1 107:1 # διατρέχω
19:1 93:1 114:1 # μέρει
9:1 42:1 83:1 128:1 154:1 # ούρηση
12:1 25:1 28:1 58:1 87:1 114:1 143:1 189:1 # λανθασμένος
9:1 24:1 25:1 # έκφραση
72:1 299:1 # λάθος
6:1 12:1 13:1 29:1 54:1 80:1 125:1 131:1 184:1 238:1 239:1 # αντιπροσωπεύω
72:1 105:1 121:1 128:1 # υπέρηχος
8:1 10:1 24:1 27:1 33:1 48:1 53:1 243:1 # εκστρατεία
1:1 6:1 15:1 30:1 37:1 60:1 77:1 94:1 140:1 165:1 # ευεργετικός
1:1 17:1 21:1 60:1 64:1 66:1 94:1 156:1 240:1 # αρσενικός
5:1 10:1 11:1 26:1 36:1 60:1 107:1 182:1 240:1 281:1 # σταδιακός
23:1 41:1 50:1 66:1 95:1 110:1 143:1 172:1 # δαιμονισμός
1:1 6:1 30:1 56:1 60:1 75:1 94:1 128:1 240:1 291:1 # θεωρητικός
4:1 5:2 75:1 220:1 257:1 # ταχύτητα
45:1 62:1 72:1 121:1 250:1 # χολόλιθος
28:1 38:1 71:1 234:1 # άνοιγμα
1:1 15:1 18:1 27:1 60:1 94:1 141:1 162:1 187:1 274:1 301:1# εξωτερικό
14:1 178:1 240:1 # πομφός
112:1 127:1 279:1 # αυτί
14:1 72:1 105:1 273:1 # άτυπος
45:1 72:1 88:1 121:2 # χοληδόχος
9:1 25:1 91:1 # έμφαση
29:1 99:1 234:1 # πάντως
54:1 95:1 110:1 209:1 # πρήξιμο
20:1 26:1 34:1 41:1 88:1 118:1 248:1 # δισκοκήλη
14:1 39:1 45:1 158:1 278:1 # αποβολή
21:1 60:1 80:1 83:1 98:1 126:1 248:1 # ενδοσκόπηση
2:1 10:1 33:1 41:1 49:1 109:1 169:1 264:1 # ιστορία
49:1 127:1 183:1 228:1 # φορτίο
38:1 200:1 # κώμα
2:1 72:1 77:1 150:1 190:1 301:1# ευάλωτος
63:1 81:1 82:1 188:1 213:1 # επιβιώνω
19:1 45:1 87:1 103:1 121:1 140:1 197:1 # χολαγγειίτιδα
52:1 65:1 74:1 91:1 97:1 259:1 284:1 # εγκεφαλοπάθεια
25:1 38:1 43:1 143:1 # ξέσπασμα
1:1 5:1 8:1 19:1 22:1 122:1 151:1 222:1 # καταδεικνύω
46:1 48:1 68:1 203:1 213:1 # κλείνω
48:1 68:1 # λείπω
69:1 72:1 108:1 117:1 217:1 259:1 # εγκάρσιος
13:1 33:1 41:1 49:1 74:1 113:1 227:1 # ισορροπία
1:1 12:1 40:1 60:1 66:1 94:1 156:1 240:1 # νεανικός
14:1 25:1 39:1 45:1 87:2 108:1 171:1 173:1 # πολλαπλασιάζω
10:1 13:1 54:1 80:1 125:1 149:1 # μπροστά
38:1 140:1 # γεύμα
38:1 116:1 143:1 171:1 299:1 # πλάσμα
9:1 # γνώση
1:1 11:1 19:1 21:1 34:1 40:1 71:1 100:1 129:1 140:1 232:1 # οικογενειακός
62:1 65:1 173:1 # αλλιώς
1:1 12:1 60:1 66:1 94:1 156:1 240:1 # μηχανικός
13:1 18:1 26:1 41:1 49:1 54:1 69:1 80:1 125:1 # προσδιορισμός
7:1 22:1 52:1 65:1 181:1 # καλοήθης
9:1 14:1 44:1 63:1 83:1 154:1 181:1 216:1 # πεποίθηση
10:1 24:1 36:1 53:1 80:1 186:1 270:1 # οστρακιά
5:1 23:1 33:1 37:1 48:1 93:1 163:1 206:1 211:1 # εταιρεία
# ιι
1:1 6:1 28:1 30:1 60:1 75:1 94:1 240:1 291:1 # νοητικός
1:1 12:1 60:1 66:1 87:1 94:1 156:1 # λαχανικό
33:1 269:1 # τυχαία
5:1 26:1 223:1 # ταξίδι
10:1 22:1 83:1 84:1 128:1 224:1 # καθυστέρηση
6:1 8:1 31:1 50:1 63:1 70:1 82:1 164:1 179:1 188:1 # επιγονατιδικού
72:1 109:1 179:1 # ρίγος
23:1 33:1 41:1 110:1 # ισχαιμία
24:1 36:1 72:1 148:1 228:1 269:1 # ακραίος
46:1 213:1 227:1 # πίνω
1:1 2:1 3:1 19:1 47:1 68:1 92:1 137:1 165:1 168:1 # λειτουργικότητα
5:1 10:1 12:1 29:1 41:1 51:1 66:1 103:1 131:1 196:1 264:1 # ανταγωνιστής
18:1 53:1 240:1 277:1 301:1# τριχωτός
12:1 43:1 88:1 # πανώλη
13:1 54:1 72:1 95:1 106:1 174:1 178:1 # πρόδρομος
9:1 25:1 54:1 106:1 133:1 247:1 # πρόσβαση
14:1 17:1 43:1 93:1 135:1 177:1 # παρεμποδίζω
11:1 18:1 72:1 214:1 228:1 269:1 # μηριαίος
# ρύζι
45:1 62:1 70:1 183:1 240:1 277:1 301:1# φολιδωτός
21:1 38:1 48:1 122:1 126:1 175:1 # ενδείκνυμαι
34:1 49:1 229:1 240:1 # κορμός
5:1 12:1 38:1 54:1 65:1 145:1 213:1 261:1 301:1# πρωτανωμαλία
14:1 27:1 117:1 170:1 # κάποτε
102:1 # γόνυ
95:1 108:1 110:1 171:1 # πλύσιμο
12:1 14:1 45:1 56:1 136:1 160:1 243:1 # πολυανθεκτικός
4:1 9:1 13:1 83:1 137:1 146:1 154:1 177:1 252:1 # πυροδότηση
18:1 38:1 110:1 148:1 # έκκριμα
2:1 37:1 56:1 72:1 150:1 285:1 # σύνθετος
9:1 15:1 18:1 32:1 57:1 162:1 166:1 240:1 # σημερινός
4:1 7:1 10:1 67:1 198:1 209:1 249:1 300:1 # χρήστης
26:1 171:1 238:1 240:1 # διπλός
13:1 54:1 72:1 106:1 # πρόωρος
16:1 33:1 105:1 193:1 # υπνηλία
26:1 69:1 81:1 100:1 200:1 213:1 225:1 259:1 # διογκώνω
5:1 12:1 18:1 29:1 39:1 41:1 119:1 131:1 148:1 194:1 196:1 # ανταπόκριση
17:1 165:1 240:1 # αργός
13:1 14:2 53:1 71:1 74:2 166:1 276:2 # τροποποιημένος
11:1 41:1 50:1 66:1 113:1 223:1 293:1 # ισονιαζίδη
87:1 240:1 # λαός
72:1 98:1 203:1 299:1 # κλάδος
11:1 13:1 21:1 26:1 50:1 107:1 126:1 258:1 # ενδιαφέρον
4:1 10:1 227:1 249:1 # πίστη
8:1 12:1 18:1 31:1 69:1 147:1 204:1 277:1 # σανατόριο
11:1 17:1 24:1 36:1 43:1 80:1 98:1 108:1 135:1 180:1 182:1 # παραδοσιακός
# τβ
5:1 32:1 37:1 163:1 173:1 190:1 218:1 286:1 # μεταβάλλω
69:1 72:1 82:1 # ήπιος
22:1 36:1 122:1 136:1 172:1 243:1 # δωδεκαδακτυλικός
53:1 # τρώω
15:1 44:1 46:1 105:1 124:1 133:1 213:1 269:1 # υπερβαίνω
251:1 274:1 # εξηγώ
2:1 17:1 43:1 72:1 108:1 116:1 135:1 150:1 161:1 168:1 # παράσιτος
55:1 86:1 126:1 267:1 275:1 # συνδυάζω
46:1 109:1 148:1 213:1 259:1 # εγκρίνω
12:1 28:1 216:1 # ανοίγω
11:1 23:1 26:1 107:1 211:1 # διαιρώ
9:1 86:1 # πάχυνση
52:1 65:1 71:1 # αλοιφή
72:1 228:1 # βίος
10:1 34:1 53:1 63:1 93:1 118:1 205:1 277:1 # στρεπτόκοκκος
13:1 63:1 82:1 188:1 211:1 # επιρροή
# νύχι
9:1 56:1 63:1 130:1 227:1 # επίθεση
12:1 40:1 43:1 63:1 66:1 234:1 # επανεμφάνιση
16:1 21:1 25:1 56:1 114:1 166:1 199:1 274:1 # εξασθενημένος
12:1 14:1 28:1 74:1 80:1 83:1 113:1 216:1 276:1 # ανοσοποίηση
12:1 28:1 # ανοχή
82:1 # χάπι
72:1 121:1 # ήχος
1:1 6:1 17:1 24:1 25:1 30:1 43:1 60:1 94:1 108:1 135:1 168:1 180:1 # παρασιτικός
55:1 155:1 173:1 219:1 # συλλέγω
10:1 12:1 40:1 41:1 43:1 63:1 82:1 188:1 264:1 # πανεπιστήμιο
55:1 84:1 93:1 # συσσωρεύω
18:1 19:1 53:1 70:1 85:1 121:1 # τριχοειδής
9:1 15:1 26:1 140:1 # διέγερση
81:1 # τυχών
17:1 21:1 213:1 285:1 # ενθαρρύνω
3:1 13:1 15:1 27:1 72:1 187:1 # ουδέτερος
3:1 155:1 # ουλή
1:1 21:1 60:1 66:1 94:1 156:1 235:1 240:1 279:1 # αυχενικός
4:1 5:1 8:1 17:1 22:1 136:1 151:1 161:1 222:1 # καταρράκτης
2:1 12:1 29:1 37:1 56:1 72:1 127:1 131:1 150:1 # αντίθετος
1:1 2:1 10:1 41:1 45:1 52:1 60:1 92:1 94:1 100:1 169:1 256:1 264:1 # ιστολογικός
1:1 6:1 16:1 30:1 75:1 86:1 117:1 254:1 267:1 291:1 # δυνητικά
5:1 17:1 24:1 36:1 37:1 43:1 97:1 135:1 144:1 163:1 180:1 # παρακεταμόλη
9:1 25:1 43:1 # σύσπαση
4:1 5:1 15:1 56:1 75:1 146:1 220:1 229:1 252:1 257:1 # θερμότητα
9:1 41:1 212:1 # ρύθμιση
1:1 6:1 13:1 30:1 54:1 60:1 64:1 80:1 94:1 125:1 136:1 243:1 # προσεκτικός
12:1 31:1 39:1 58:1 114:1 147:1 189:1 205:1 # αναπτυγμένος
10:1 15:1 18:1 25:1 69:1 159:1 165:1 295:1 # εργαστήριο
270:1 # νυχιά
14:1 21:1 28:1 71:1 74:1 121:1 276:1 # ενοχοποιώ
155:1 # φυλή
43:1 46:1 213:1 269:1 # μπαίνω
2:1 5:1 17:1 72:1 150:1 # τέταρτος
51:2 # κωνίων
57:1 186:1 # κινώ
1:1 6:1 8:1 30:1 43:1 93:1 103:1 148:1 164:1 259:1 271:1 # παγκρεατικός
63:1 82:1 173:1 188:1 190:1 # επιβάλλω
240:1 # τυφλός
6:1 12:1 29:1 88:1 131:1 184:1 205:1 239:1 240:1 277:1 # αντιληπτός
2:1 32:1 37:1 55:1 175:1 286:1 # συμμετοχή
52:1 55:1 100:1 155:1 173:1 # συλλογή
58:1 63:1 82:1 110:1 114:1 188:1 189:1 213:1 # επιμένω
1:1 25:1 60:1 87:1 94:1 108:1 203:1 240:1 # κλασικός
8:1 38:1 43:1 63:1 101:1 103:1 115:1 140:1 # επαγγελματικός
13:1 15:1 27:1 43:1 74:1 77:1 112:1 122:1 187:1 224:1 # δευτεροπαθής
9:1 16:1 21:1 114:1 138:1 145:1 166:1 237:1 # ενημέρωση
10:1 12:1 25:1 31:1 147:1 159:1 173:1 # αναστέλλω
23:1 38:1 121:1 178:1 # δέχομαι
2:1 10:1 169:1 235:1 # στοχεύω
14:1 25:1 45:1 63:1 82:1 87:1 143:1 188:1 238:1 # επιπολασμός
9:1 26:1 86:1 296:1 # διεύρυνση
12:1 15:1 33:1 38:1 140:1 229:1 # γερμανία
1:1 24:1 36:1 60:1 94:1 186:1 240:1 # θωρακικός
24:1 25:1 38:1 55:1 143:1 175:1 # συμπέρασμα
36:1 60:1 91:1 240:1 # φακός
11:1 92:1 171:1 299:1 # πλάγια
33:1 93:1 105:1 130:1 214:1 233:1 # υπηρεσία
1:1 19:1 60:1 66:1 79:1 94:1 128:1 156:1 211:1 240:1 # ειρηνικός
14:1 45:1 50:1 52:1 126:1 155:1 193:1 267:1 # σπονδυλολίσθηση
14:1 71:1 74:1 83:1 95:1 108:1 110:1 128:1 198:1 276:1 # χρησιμοποιούμενος
1:1 23:1 41:1 60:1 94:1 110:1 212:1 240:1 # ισχαιμικός
1:1 19:1 28:1 50:1 69:1 140:1 178:1 212:1 # υγειονομικός
1:1 6:1 29:1 30:1 32:1 50:1 52:1 60:1 94:1 101:1 173:1 184:1 292:1 # μελλοντικός
14:1 170:1 # ποτέ
12:1 17:1 31:1 81:1 147:1 213:1 # αναρρώνω
9:1 26:1 56:1 130:1 270:1 # διάθεση
53:1 # τρέφω
4:1 10:1 109:1 214:1 249:1 # στηρίζω
4:1 9:1 55:1 83:1 154:1 # συζήτηση
1:1 6:1 8:1 10:1 12:1 22:1 29:1 30:1 116:1 131:1 149:1 184:1 222:1 239:1 # αντικατάσταση
1:1 15:1 44:1 60:1 84:1 94:1 105:1 108:1 124:1 # υπερφυσικός
1:1 23:1 50:1 60:1 66:1 94:1 95:1 110:1 156:1 172:1 240:1 # δαιμονικός
6:1 11:1 21:1 29:1 184:1 234:1 # ενάντια
6:1 10:1 11:1 17:1 287:1 # αρρώστια
7:1 11:1 16:1 46:1 62:1 78:1 111:1 # γλιαδίνης
18:1 69:1 79:1 88:1 217:1 # σωληνάριο
40:1 106:1 148:1 240:1 243:1 # νεκρός
17:1 200:1 # αρκώ
10:1 22:1 41:1 224:1 259:1 264:1 # εγκαθιστώ
261:1 # ψωμί
1:1 34:1 45:1 60:1 62:1 65:1 94:1 240:1 268:1 # αλκοολικός
9:1 84:1 # έγχυση
45:1 52:1 81:1 88:1 118:1 203:1 213:1 214:1 256:1 # ολοκληρώνω
26:1 69:1 87:1 144:1 # χλαμύδιο
13:1 34:1 45:1 54:1 80:1 125:1 173:1 248:1 # προσκολλώ
1:1 38:1 60:1 94:1 240:1 # μαζικός
5:1 8:1 11:1 17:1 26:1 107:1 116:1 151:1 161:1 # διαταράσσω
34:1 49:1 # κορυφή
6:1 28:1 36:1 45:1 57:1 136:1 158:1 193:1 # ακτινοβολία
13:1 17:1 72:1 117:1 243:1 # ξεκάθαρος
13:1 20:1 88:1 100:1 118:1 121:1 # βρογχοκήλη
62:1 172:1 270:1 # χιλιάδα
72:1 95:1 108:1 109:1 110:1 148:1 # κρίσιμος
38:1 171:1 219:1 # πλέγμα
22:1 33:1 36:1 144:1 # ακαμψία
1:1 13:1 60:1 80:1 82:1 148:1 212:1 248:1 # μικροσκόπιο
81:1 213:1 # βιώνω
3:1 14:1 39:1 84:1 90:1 108:1 270:1 278:1 # απουσιάζω
34:1 45:1 173:1 # κολλώ
42:1 52:1 72:1 # ούλος
1:1 6:1 30:1 60:1 63:1 93:1 94:1 205:1 240:1 298:1 # θρεπτικός
2:1 10:1 15:1 41:1 77:1 169:1 264:1 # ευερέθιστος
23:1 70:1 98:1 216:1 228:1 # αιδοίο
8:1 26:1 38:1 69:1 115:1 127:1 223:1 261:1 # σωματίδιο
13:1 28:1 45:1 50:1 52:1 100:1 198:1 256:1 # χρονολογώ
31:1 59:1 81:1 103:1 # αγώνας
12:1 21:1 29:1 31:1 50:1 127:1 131:1 228:1 # εναντίον
19:1 52:1 70:1 85:1 144:1 155:1 # αμυλοειδής
63:1 97:1 227:1 248:1 # επίσκεψη
1:1 3:1 6:1 10:1 11:1 25:1 30:1 84:1 108:1 117:1 159:1 254:1 287:1 # ουσιαστικά
41:1 228:1 # ισχίο
# σήψη
17:1 22:1 26:1 56:1 69:1 74:1 # καρδιοπάθεια
4:1 5:1 15:1 75:1 106:1 146:1 220:1 252:1 257:1 298:1 # ερυθρότητα
63:1 70:1 82:1 174:1 188:1 # επιδρώ
36:1 # ακμή
6:1 69:1 261:1 273:1 # σωμάτιο
28:1 57:1 144:1 157:1 212:1 # αμινοξύ
8:1 22:1 57:1 82:1 222:1 277:1 # κατόπιν
13:1 29:1 53:1 72:1 183:1 185:1 285:1 # σύντροφος
15:1 33:1 40:1 48:1 79:1 229:1 # ερμηνεία
52:1 72:1 127:1 197:1 # τίτλος
1:1 2:1 4:1 5:1 60:1 75:1 94:1 146:1 157:1 220:1 252:1 257:1 # τοξικότητα
2:1 29:1 72:1 95:1 178:1 285:1 # σύντομος
1:1 23:1 31:1 48:1 72:1 86:1 97:1 228:1 # γυναικείος
6:1 10:1 25:1 53:1 70:1 109:1 159:1 172:1 197:1 295:1 # γαστρίτιδα
1:1 5:1 13:1 60:1 94:1 148:1 170:1 240:1 258:1 # κροταφικός
5:1 12:1 28:1 72:1 # τέτανος
1:1 6:1 30:1 37:1 60:1 68:1 94:1 97:1 101:1 240:1 248:1 # σκελετικός
8:1 13:1 23:1 33:1 43:1 53:1 70:1 72:1 # παιδίατρος
1:1 6:1 30:1 60:1 75:1 94:1 240:1 251:1 279:1 291:1 # αυξητικός
25:1 200:1 248:1 # ασκώ
1:1 34:1 36:1 62:1 101:1 129:1 133:1 136:1 268:1 # ελικοβακτήριο
8:1 24:1 43:1 59:1 # πατέρας
10:1 72:1 # στήθος
25:1 85:1 204:1 258:1 # ασαφής
14:2 45:1 59:1 172:1 177:1 # πολύποδας
# coli
18:1 70:1 172:1 # ίριδα
1:1 6:1 30:1 60:1 68:1 94:1 136:1 240:1 243:1 # λεκτικός
1:1 6:1 12:1 13:1 29:1 110:1 131:1 148:1 184:1 212:1 239:1 # αντιμικροβιακός
2:1 27:1 29:1 170:1 234:1 # πάντοτε
5:1 39:1 112:1 119:1 160:1 194:1 250:1 # απόλυτα
1:1 22:1 26:1 59:1 200:1 # κώδικας
51:1 105:1 217:1 # υπάρχων
1:1 13:1 45:1 52:1 69:1 148:1 212:1 256:1 # μικροβιολογικός
10:1 21:1 32:1 41:1 55:1 66:1 86:1 264:1 275:1 # συνιστώμενος
1:1 60:1 94:1 108:1 138:1 240:1 # γλωσσικός
15:1 44:1 93:1 105:1 124:1 137:1 # υπερθυρεοειδισμού
9:1 25:1 26:1 43:1 116:1 270:1 # διάσπαση
1:1 6:1 30:1 60:1 94:1 112:1 240:1 # φυτικός
21:1 41:1 66:1 # ενισχύω
2:1 4:1 12:1 40:1 75:1 217:1 220:1 274:1 # ανεξάρτητος
31:1 38:1 55:1 86:1 166:1 181:1 199:1 269:1 275:1 # συναίσθημα
21:2 85:1 98:1 100:1 126:1 140:1 # ενδογενής
11:1 33:1 39:1 51:1 # ιαπωνία
2:1 5:1 8:1 32:1 37:1 74:1 123:1 163:1 227:1 286:1 # μετατοπίζω
13:1 72:1 # εύρος
2:1 16:1 40:1 58:1 75:1 100:1 # νεογέννητος
10:1 14:1 22:1 39:1 41:1 118:1 224:1 264:1 278:1 # αποκαθιστώ
5:1 8:1 9:1 12:1 22:1 83:1 151:1 154:1 222:1 # κατανόηση
7:1 63:1 82:1 110:1 188:1 # επιμήκης
1:1 6:1 30:1 43:1 60:1 75:1 94:1 181:1 224:1 240:1 291:1 # παθητικός
24:1 26:1 38:1 103:1 270:1 # διάφραγμα
34:1 57:1 71:1 # κοινώς
5:1 33:1 65:1 168:1 193:1 # ιταλία
27:1 52:1 170:1 173:1 190:1 # άλλοτε
38:1 40:1 55:1 63:1 86:1 178:1 179:1 275:1 # συνεπάγομαι
11:1 12:1 31:1 36:1 39:1 147:1 182:1 205:1 # αναπτυξιακός
15:1 27:1 31:1 102:1 128:1 187:1 # τερηδόνα
4:1 10:1 38:1 39:1 119:1 166:1 194:1 247:1 249:1 # απόστημα
5:1 8:1 38:1 112:1 115:1 151:1 277:1 279:1 # αυτόματα
1:1 6:1 10:1 25:1 30:1 60:1 87:1 94:1 159:1 181:1 240:1 287:1 # θηλαστικός
49:1 # αορτή
1:1 60:1 66:1 94:1 156:1 240:1 258:1 # ξαφνικός
95:1 155:1 178:1 185:1 # ομοφυλόφιλος
2:1 26:1 41:1 97:1 136:1 178:1 243:1 248:1 # δισκεκτομής
2:1 16:1 46:1 78:1 157:1 # τοξίνη
13:1 18:1 54:1 57:1 80:1 125:1 # προσωρινά
10:1 41:1 63:1 82:1 188:1 264:1 # επιστήμη
14:1 54:1 105:1 106:1 146:1 # πρότυπο
11:1 15:1 18:1 19:1 44:1 93:1 124:1 162:1 232:1 # περιφέρεια
13:1 26:1 32:1 37:1 53:1 72:1 270:1 286:1 # διάμετρος
21:1 38:1 88:1 166:1 # ενόχλημα
15:1 40:1 79:1 229:1 # ερμηνεύω
12:1 31:1 75:1 147:1 # αναζητώ
25:1 38:1 97:1 143:1 248:1 # σκεύασμα
14:1 72:1 87:1 95:1 105:1 144:1 190:1 # υποθάλαμος
1:1 6:1 21:1 30:1 31:1 36:1 65:1 87:1 136:1 173:1 # εναλλακτικά
# πύο
15:1 38:1 41:1 143:1 # ερέθισμα
10:1 53:1 # στρέφω
1:2 19:1 34:1 50:1 60:1 66:1 94:1 129:1 156:1 240:1 # εικονικός
9:1 117:1 138:1 237:1 # κάκωση
1:1 24:1 60:1 94:1 140:1 258:1 # γεωγραφικός
1:1 18:1 46:1 82:1 91:1 144:1 272:1 # ριφαμπικίνη
113:1 114:1 # μέσο
1:1 2:1 8:1 12:1 31:1 45:1 60:1 62:1 94:1 123:1 147:1 240:1 268:1 # ανατολικός
1:1 6:1 12:1 30:1 56:1 60:1 94:1 136:1 146:1 243:1 # ανθεκτικότητα
19:1 41:1 45:1 158:1 # εισβολή
279:1 # αυγό
28:1 72:1 81:1 168:1 # χιτώνος
13:1 36:1 38:1 54:1 56:1 74:1 106:1 148:1 # μακροπρόθεσμος
5:1 8:1 22:1 25:1 77:1 97:1 151:1 222:1 248:1 # κατασκευή
13:1 36:1 38:1 54:1 56:1 74:1 106:1 148:1 # μακροπρόθεσμα
2:1 8:1 15:1 38:1 45:1 115:1 122:1 123:1 229:1 # δερματολόγος
9:1 13:1 54:1 83:1 125:1 154:1 181:1 # προώθηση
1:1 6:1 23:1 30:1 45:1 60:1 94:1 95:1 110:1 112:1 160:1 # αιμολυτικός
2:1 29:1 58:1 95:1 178:1 # έντομο
9:1 21:1 31:1 39:1 56:1 119:1 130:1 194:1 # εναπόθεση
46:1 213:1 269:1 295:1 # πηγαίνω
12:1 33:1 43:1 126:1 166:1 293:1 # πανδημία
10:1 12:1 13:1 29:1 53:1 127:1 131:1 183:1 185:1 # αντίστροφος
12:1 17:1 24:1 31:1 39:1 43:1 103:1 135:1 147:1 180:1 # αναπαραγωγή
9:1 17:1 117:1 # κάθαρση
43:1 46:1 213:1 224:1 269:1 # παθαίνω
50:1 52:1 114:1 173:1 # μέλλον
7:1 9:1 46:1 96:1 138:1 213:1 237:1 # ίνωσης
82:1 190:1 295:1 # σάλπιγγα
5:1 8:1 10:1 16:1 46:1 78:1 127:1 281:1 # στατίνη
3:1 13:1 72:1 121:1 137:1 177:1 # ουροδόχος
5:1 6:1 12:1 15:1 29:1 44:1 105:1 124:1 131:1 184:1 239:1 # αντιυπερτασικός
240:1 261:1 # ωμός
# ωοθήκη
12:1 13:1 54:1 85:1 91:1 125:1 185:1 # προφανής
1:1 18:1 53:1 60:1 68:1 94:1 136:1 141:1 240:1 243:1 # ηλεκτρικός
5:1 8:1 9:1 16:1 22:1 39:1 83:1 102:1 119:1 151:1 154:1 194:1 222:1 # καταπόνηση
13:1 28:1 49:1 54:1 79:1 125:1 # προεμμηνορροϊκός
14:1 39:1 161:1 185:1 278:1 # αποφράζω
# βρώμη
19:1 38:1 41:1 166:1 293:1 # εισόδημα
2:1 13:1 42:1 # φρούτο
9:1 55:1 138:1 175:1 237:1 # συμμόρφωση
1:1 4:1 6:1 16:1 30:1 57:1 60:1 75:1 94:1 146:1 186:1 252:1 291:1 # κινητικότητα
12:1 16:1 33:1 55:1 83:1 # ανησυχία
15:1 22:1 81:1 213:1 224:1 296:1 # καθιερώνω
1:1 8:1 11:1 18:1 53:1 60:1 94:1 141:1 # ψυχιατρικός
17:1 38:1 43:1 135:1 175:1 # παρέγχυμα
2:1 15:1 18:1 31:1 44:1 50:1 124:1 162:1 168:1 # περιτοναϊκός
33:1 48:1 284:1 # εφηβεία
72:1 # ύψος
2:1 50:1 # τονίζω
10:1 213:1 # στέλνω
5:1 32:1 36:1 37:1 57:1 163:1 186:1 286:1 # μετακινώ
13:1 54:1 72:1 116:1 125:1 # άσπρος
63:1 82:1 133:1 138:1 188:1 269:1 # επιβεβαίωση
11:1 14:1 36:1 60:1 84:1 105:1 108:1 182:1 185:1 # υποφυσιακός
112:1 240:1 277:1 279:1 # εαυτός
21:1 28:1 32:1 68:1 101:1 # ελεγχόμενος
5:1 10:1 34:1 118:1 155:1 258:1 281:1 # σταφυλόκοκκος
262:1 283:1 # anti
103:1 240:1 # αγωγός
11:1 19:1 32:1 36:1 60:1 100:1 113:1 130:1 140:1 182:1 232:1 # μεσογειακός
48:1 68:1 91:1 103:1 140:1 228:1 # λεμφαγγείο
19:1 27:1 32:1 37:1 128:1 211:1 235:1 286:1 # μετεγχειρητικός
4:1 10:1 84:1 106:1 214:1 240:1 249:1 279:1 # αυστηρός
24:1 # βραχύς
19:1 38:1 68:1 110:1 173:1 # έλλειμμα
2:1 10:1 41:1 72:1 82:1 150:1 169:1 264:1 # αξιόπιστος
1:1 6:1 8:1 24:1 30:1 38:1 53:1 60:1 94:1 115:1 164:1 175:1 271:1 279:1 # τραυματικός
9:1 32:1 48:1 69:1 80:1 166:1 # αξιοσημείωτος
8:1 22:1 88:1 149:1 190:1 222:1 251:1 # κατάληξη
41:1 50:1 52:1 66:1 101:1 143:1 240:1 # βελονισμός
25:1 28:1 41:1 58:1 72:1 108:1 114:1 133:1 143:1 189:1 # βασισμένος
26:1 40:1 57:1 63:1 82:1 109:1 188:1 223:1 284:1 # επινεφρίδιο
11:1 36:1 60:1 62:1 63:1 82:1 181:1 182:1 188:1 # επιθηλιακός
21:1 40:1 48:1 69:1 100:1 140:1 # ιογενείς
12:1 31:1 34:1 36:1 57:1 71:1 81:1 147:1 213:1 265:1 # ανακοινώνω
14:1 39:1 122:1 136:1 177:1 240:1 243:1 277:1 278:1 # αποδεκτός
60:1 128:1 # κόρη
181:1 # θηλή
51:1 # φωνή
9:1 55:1 83:1 128:1 154:1 175:1 # συμφόρηση
13:1 17:1 91:1 219:1 # βλέφαρο
32:1 130:1 204:1 # έμμεσα
5:1 14:1 127:1 170:1 # τίποτα
215:1 # ercp
1:1 6:1 10:1 25:1 30:1 60:1 87:1 94:1 101:1 159:1 240:1 287:1 # ελαστικός
45:1 240:1 # θολός
33:1 45:1 52:1 69:1 84:1 100:1 108:1 256:1 # φυσιολογία
10:1 27:1 80:1 101:1 178:1 193:1 280:1 # οστεομυελίτιδα
31:1 86:1 # άμυνα
14:1 39:1 46:1 133:1 213:1 269:1 278:1 # αποβαίνω
11:1 18:1 36:1 53:1 75:1 117:1 166:1 182:1 293:1 # δημητριακά
48:1 68:1 72:1 228:1 # λείος
24:1 25:1 38:1 143:1 # πέρασμα
7:1 22:1 34:1 36:1 181:1 265:1 # κακοήθης
2:1 8:1 22:1 26:1 41:1 64:1 123:1 178:1 222:1 243:1 # δισεκατομμύριο
4:1 34:1 36:1 133:1 136:1 176:1 214:1 # μυκοβακτηρίων
26:1 28:1 58:1 69:1 100:1 114:1 189:1 259:1 261:1 # διογκωμένος
45:1 121:1 # χολή
2:1 8:1 22:1 123:1 222:1 # κατοχή
14:1 69:1 72:1 105:1 # υποψήφιος
8:1 16:1 38:1 46:1 78:1 115:1 127:1 175:1 # φυματίνη
17:1 24:1 43:1 50:1 95:1 135:1 144:1 180:1 # παραμονή
10:1 38:1 127:1 # στίγμα
2:1 8:1 38:1 98:1 115:1 123:1 128:1 166:1 170:1 177:1 198:1 # χρηματοδοτώ
6:1 28:1 58:1 101:1 114:1 189:1 261:1 # βελτιωμένος
9:1 130:1 # ύφεση
1:1 6:1 8:1 24:1 30:1 38:1 115:1 117:1 144:1 164:1 174:1 254:1 271:1 # δραματικά
75:1 # ζητώ
1:1 16:1 21:1 44:1 46:1 66:1 78:1 156:1 186:1 193:1 # πενικιλίνη
# streptococcus
72:1 98:1 177:1 228:1 # δίοδος
1:1 13:1 53:1 60:1 74:1 82:1 94:1 240:1 # τροπικός
14:1 170:1 277:1 # ποτό
37:1 69:1 72:1 108:1 300:1 # ετήσιος
24:1 38:1 144:1 # όραμα
72:1 106:1 121:1 # βρόγχος
27:1 63:1 82:1 101:1 168:1 188:1 # επιτελώ
65:1 74:1 95:1 185:1 # οφθαλμοπάθεια
9:2 83:1 116:1 154:1 # μάσηση
1:1 6:1 23:1 30:1 41:1 60:1 75:1 94:1 181:1 199:1 240:1 291:1 # αισθητικός
9:1 14:1 39:1 102:1 138:1 178:1 213:1 237:1 278:1 # απομόνωση
1:1 6:1 19:1 30:1 39:1 44:1 60:1 75:1 88:1 94:1 291:1 # απειλητικός
34:1 41:1 45:1 62:1 65:1 143:1 # αλκοολισμός
24:1 218:1 228:1 # ραβδίο
93:1 251:1 274:1 # όρεξη
1:1 4:1 34:1 36:1 62:1 101:1 129:1 133:1 136:1 268:1 # ελικοβακτηρίου
33:1 43:1 45:1 52:1 100:1 224:1 256:1 # παθολογία
11:1 25:1 64:1 66:1 79:1 88:1 101:1 143:1 # σεληνιασμός
50:1 52:1 173:1 190:1 # μάλλον
9:1 14:1 83:1 105:1 128:1 154:1 # υποχώρηση
4:1 5:1 75:1 122:1 146:1 220:1 252:1 257:1 274:1 # δεξιότητα
70:1 # ιδέα
13:1 18:1 54:1 57:1 80:1 125:1 240:1 # προσωρινός
# 131ι
34:1 72:1 217:1 # μάρκος
2:1 8:1 31:1 72:1 123:1 150:1 285:1 # αδύνατος
51:1 101:1 116:1 299:1 # ελάσσων
9:1 63:1 72:1 95:1 166:1 227:1 # επίσημος
22:1 89:1 258:1 # καφές
13:1 34:1 42:1 72:1 167:1 248:1 # σκούρος
56:1 60:1 240:1 # θεϊκός
1:1 12:1 14:1 22:1 28:1 71:1 74:1 75:1 276:1 # ικανοποιητικός
53:1 72:1 95:1 109:1 175:1 223:1 267:1 # τρίδυμος
4:1 5:1 9:1 28:1 75:1 80:1 106:1 146:1 214:1 220:1 252:1 257:1 # νοσηρότητα
12:1 15:1 21:1 31:1 32:1 106:1 147:1 258:1 # αναφερόμενος
38:1 68:1 171:1 # σύμπλεγμα
15:1 45:1 46:1 68:1 109:1 121:1 298:1 # χολερυθρίνη
2:1 15:1 32:1 63:1 68:1 85:1 178:1 205:1 209:1 # λεπτομερής
26:1 41:1 228:1 248:1 272:1 # δισκίο
5:1 10:1 12:1 25:1 27:1 31:1 32:1 37:1 147:1 159:1 163:1 280:1 286:1 # μεταναστεύω
33:1 48:1 83:1 97:1 128:1 248:1 298:1 # θρησκεία
4:1 26:1 36:1 69:1 109:1 133:1 136:1 214:1 223:1 # βακτηρίδιο
18:1 69:1 72:1 # άγριος
2:1 37:1 54:1 56:1 72:1 106:1 150:1 199:1 247:1 # πρόσθετος
6:1 12:1 24:1 29:1 131:1 184:1 239:1 258:1 # αντιγραφή
106:1 198:1 240:1 # ωχρός
15:1 44:1 63:1 165:1 274:1 # επεξεργάζομαι
65:1 72:1 95:1 274:1 # εξόφθαλμος
1:1 60:1 94:1 # ιικό
1:1 19:1 43:1 122:1 186:1 223:1 238:1 269:1 # βικιπαίδεια
14:1 25:1 39:1 91:1 185:1 233:1 278:1 # αποφασίζω
28:1 52:1 72:1 100:1 101:1 102:1 108:1 296:1 # σιελογόνος
87:1 240:1 # λαχνός
34:1 46:1 144:1 160:1 176:1 # γλυκοζαμίνη
12:1 40:1 52:1 92:1 95:1 100:1 # ανεμοβλογιά
72:1 193:1 # λίθος
65:1 84:1 172:1 193:1 204:1 223:1 # φυσαλίδα
2:1 10:1 25:1 41:1 55:1 86:1 169:1 264:1 275:1 # ασυνήθιστος
24:1 62:1 69:1 100:1 258:1 # βιβλιογραφία
80:1 # οσφύς
128:1 148:1 251:1 # έκρηξη
5:1 8:2 22:1 116:1 149:1 151:1 222:1 # κατατάσσω
50:1 95:1 172:1 # μονάδα
9:1 28:1 33:1 48:1 68:1 80:1 # νοσηλεία
1:1 49:1 50:1 60:1 66:1 94:1 95:1 156:1 229:1 240:1 # ορμονικός
11:1 19:1 21:1 26:1 140:1 165:1 232:1 296:1 # διενέργεια
72:1 179:1 # ζεύγος
251:1 # πήξη
4:1 171:1 273:1 299:1 # πλάτη
1:1 6:1 8:1 30:1 38:1 115:1 117:1 164:1 254:1 261:1 271:1 # σωματικά
122:1 240:1 274:1 # δεξιός
9:1 83:1 154:1 177:1 # οδήγηση
11:1 12:1 28:1 36:1 60:1 80:1 108:1 182:1 240:1 # ανοσιακός
72:1 95:1 145:1 198:1 261:1 # έγχρωμος
98:1 177:1 # έξοδο
8:1 24:1 148:1 # κρατώ
2:1 10:1 12:1 29:1 71:1 121:1 127:1 131:1 169:1 # αντίστοιχος
32:1 65:1 81:1 213:1 295:1 # μεγαλώνω
10:1 17:1 27:1 80:1 109:1 280:1 298:1 # οστεοαρθρίτις
1:1 6:1 10:1 24:1 25:1 30:1 60:1 94:1 159:1 174:1 240:1 287:1 # δραστικός
8:1 9:1 22:1 27:1 86:1 222:1 # κατεύθυνση
1:1 60:1 66:1 87:1 94:1 156:1 171:1 240:1 # σπλαχνικός
43:1 248:1 # σκνίπα
28:1 72:1 98:1 177:1 234:1 # άνοδος
5:1 9:1 10:1 25:1 39:1 119:1 194:1 247:1 281:1 # απόσταση
1:1 18:1 53:1 60:1 75:1 94:1 141:1 240:1 # μητρικός
6:1 65:1 144:1 172:1 193:1 197:1 # αμυγδαλίτιδα
25:1 33:1 84:1 87:1 171:1 233:1 267:1 # δυσπλασία
10:1 53:1 61:1 93:1 # στρες
1:1 4:1 12:2 22:1 66:1 75:1 146:1 156:1 220:1 252:1 # ανικανότητα
9:1 22:1 83:1 154:1 224:1 # καθίζηση
22:1 24:1 36:1 59:1 234:1 298:1 # άνθρακας
19:1 21:1 28:1 32:1 185:1 # οφειλόμενος
21:1 37:1 40:1 140:1 # γενετή
13:1 54:1 125:1 # προάγω
10:1 15:1 44:1 45:1 83:1 88:1 105:1 121:1 124:1 # υπερχοληστερολαιμία
1:1 6:2 12:1 29:1 30:1 131:1 136:1 184:1 238:1 239:1 # αντιπηκτικός
88:1 190:1 # ζάλη
11:1 19:1 25:1 68:1 190:1 232:1 # ασφάλεια
11:1 25:1 26:1 65:1 91:1 107:1 193:1 # διασφαλίζω
64:1 # σεε
36:1 38:1 60:1 65:1 87:1 240:1 # μαλακός
62:1 69:1 117:1 190:1 # κάλιο
3:1 12:1 24:1 52:1 53:1 112:1 # τρανσγλουταμινάση
17:1 33:1 38:1 109:1 137:1 # μαρτυρία
11:1 16:1 46:1 62:1 78:1 # γλιαδίνη
15:1 18:1 21:1 32:1 44:1 124:1 162:1 296:1 # περιεχόμενο
12:1 29:1 33:1 131:1 193:1 # αντλία
45:1 52:1 63:1 69:1 70:1 82:1 166:1 188:1 212:1 256:1 293:1 # επιδημιολογικός
5:1 8:1 10:1 22:1 25:1 151:1 159:1 173:1 222:1 # καταστέλλω
18:1 50:1 53:1 95:1 121:1 178:1 # τριχομονάδα
9:1 12:1 138:1 213:1 237:1 # ανάγνωση
8:1 24:1 49:1 240:1 277:1 # ορατός
9:1 13:1 54:1 83:1 125:1 127:1 154:1 170:1 # προτίμηση
13:1 54:1 55:1 80:1 99:1 125:1 175:1 205:1 261:1 # προσυμπτωματικός
52:1 77:1 92:1 100:1 155:1 270:1 # ευλογιά
186:1 211:1 240:1 # κιρσός
122:1 270:1 274:1 # δεξιά
25:1 38:1 60:1 87:1 143:1 171:1 176:1 # μυκόπλασμα
# ιιι
44:1 63:1 82:1 176:1 188:1 197:1 238:1 272:1 284:1 # επιπεφυκίτιδα
13:1 17:1 43:1 84:1 135:1 143:1 157:1 240:1 # παροξυσμός
32:1 68:1 144:1 # αμφιλεγόμενος
11:1 19:1 56:1 77:1 105:1 232:1 # ευπάθεια
13:1 45:1 54:1 125:1 158:1 # προβολή
38:1 229:1 # σπέρμα
10:1 21:1 27:1 280:1 # στενά
1:1 4:1 5:1 19:1 26:1 60:1 70:1 75:1 94:1 146:1 220:1 252:1 257:1 # ειδικότητα
1:1 40:1 51:1 60:1 66:1 77:1 94:1 137:1 145:1 156:1 240:1 # νευρωνικός
1:1 13:1 53:1 60:1 94:1 185:1 240:1 # τροφικός
72:1 121:1 # ψύχος
19:1 26:1 69:1 109:1 211:1 223:1 235:1 # εγχειρίδιο
9:1 15:1 16:1 26:1 83:1 93:1 154:1 285:1 296:1 # διερεύνηση
12:1 28:1 39:1 72:1 227:1 # απίθανος
15:1 21:1 26:1 40:1 165:1 296:1 # διενεργώ
2:1 23:1 41:1 74:1 75:1 77:1 181:1 199:1 # ευαισθητοποίηση
1:1 3:1 6:1 10:1 30:1 34:1 36:1 60:1 84:1 94:1 240:1 265:1 287:1 # ακουστικός
34:1 49:1 108:1 109:1 197:1 # κορίτσι
5:1 29:1 34:1 36:1 42:1 59:1 87:1 167:1 171:1 196:1 265:1 285:1 # πλακούντας
33:1 39:1 44:1 48:1 56:1 59:1 77:1 192:1 # απευθείας
54:1 57:1 145:1 240:1 # πρωινός
17:1 33:1 72:1 109:1 121:1 137:1 221:1 # κυρίαρχος
13:1 14:1 53:1 74:1 82:1 105:1 170:1 270:1 # υποτροπιάζω
31:1 58:1 59:1 114:1 175:1 189:1 # υμένας
1:1 6:1 30:1 53:1 60:1 94:1 136:1 145:1 240:1 # τρωκτικός
1:1 10:1 19:1 34:1 39:1 41:1 44:1 50:1 66:1 129:1 264:1 # απεικονιστικός
13:1 21:1 44:1 66:1 70:1 74:1 108:1 214:1 293:1 # σιδηροπενικός
1:1 6:1 14:1 30:1 45:1 60:1 62:1 94:1 168:1 240:1 # πολιτικός
5:1 59:1 70:1 174:1 # ιδρώτας
24:1 59:1 # γήρας
8:1 11:1 24:1 26:1 38:1 107:1 115:1 127:1 144:1 174:1 # διαδραματίζω
8:1 43:1 93:1 103:1 127:1 148:1 197:1 259:1 # παγκρεατίτιδα
1:1 136:1 212:1 240:1 277:1 # μικτός
3:1 87:1 117:1 155:1 # κάψουλα
6:1 21:1 28:1 32:1 110:1 136:1 243:1 # εκτιμώμενος
17:1 21:1 28:1 43:1 72:1 135:1 161:1 # παράξενος
9:1 93:1 130:1 269:1 274:1 # εξαίρεση
1:1 11:1 18:1 26:1 49:1 60:1 94:1 107:1 141:1 183:1 240:1 258:1 # διαφορικός
13:1 14:2 53:1 74:2 83:1 216:1 276:2 # τροποποίηση
5:1 6:1 10:1 12:1 29:1 41:1 131:1 184:1 224:1 239:1 264:1 281:1 # αντισταθμίζω
34:1 42:1 59:1 133:1 167:1 259:1 # γκούβας
6:1 14:1 41:1 80:1 105:1 108:1 143:1 168:1 # υποσιτισμός
10:1 53:1 83:1 88:1 144:1 # αμφιβληστροειδοπάθεια
2:1 10:1 72:1 83:1 128:1 150:1 169:1 198:1 # άχρηστος
166:1 212:1 270:1 # ζημιά
1:1 9:1 19:1 39:1 41:1 44:1 60:1 66:1 94:1 102:1 # απεικόνιση
117:1 160:1 190:1 # κάλυψη
9:1 58:1 132:1 138:1 213:1 237:1 # κένωση
28:1 171:1 299:1 # σπλάχνο
15:1 21:1 28:1 32:1 165:1 295:1 # εργαζόμενος
16:1 38:1 53:1 63:1 93:1 102:1 119:1 166:1 # τρεπόνημα
2:1 39:1 72:1 112:1 119:1 150:1 160:1 194:1 250:1 # απόλυτος
63:2 82:1 85:1 93:1 188:1 211:1 # επιρρεπής
28:1 72:1 95:1 102:1 112:1 178:1 277:1 279:1 # αυτόνομος
9:1 12:1 40:1 93:1 130:1 # ανεύρεση
26:1 69:1 72:1 108:1 116:1 171:1 238:1 299:1 # διπλάσιος
21:1 85:1 140:1 274:1 # εξωγενής
24:1 # βραδύς
5:1 19:1 44:1 168:1 # έπειτα
13:1 15:1 19:1 27:1 93:1 170:1 187:1 211:1 235:1 # χειροτερεύω
46:1 213:1 269:1 295:1 # βγαίνω
13:1 19:1 40:1 56:1 74:1 284:1 # νεφροπάθεια
10:1 84:1 267:1 # δυστυχώς
21:1 81:1 213:1 # ενώνω
4:1 5:1 16:1 75:2 146:1 220:1 252:1 257:1 277:1 # θνητότητα
34:1 72:1 181:1 227:1 # πίθηκος
117:1 # κάμψη
15:1 22:1 62:1 65:1 165:1 173:1 296:1 # καλλιεργώ
12:1 24:1 # πέραν
1:1 26:1 60:1 94:1 240:1 # δικός
43:1 65:1 240:1 # παλμός
19:1 38:1 68:1 105:1 110:1 119:1 250:1 # υπόλειμμα
39:1 44:1 77:1 213:1 285:1 # απευθύνω
1:1 66:1 117:1 156:1 254:1 258:1 # ξαφνικά
8:1 15:1 38:1 115:1 166:1 181:1 # ερυθηματώδη
1:1 2:1 60:1 80:1 94:1 112:1 212:1 261:1 279:1 # αυτοσωμικός
12:1 33:1 87:1 126:1 # ζηλανδία
28:1 57:1 72:1 # όξινος
26:1 296:1 # διεθνώς
1:1 6:1 30:1 60:1 75:1 94:1 158:1 181:1 240:1 291:1 # βοηθητικός
9:1 93:1 130:1 # εύρεση
6:1 12:1 29:1 93:1 131:1 137:1 184:1 239:1 # αντιθυρεοειδικός
3:1 5:1 16:1 46:1 52:1 78:1 112:1 144:1 # γλουταμίνη
12:1 13:1 15:1 27:1 77:1 112:1 122:1 187:1 213:1 # δευτεροανωμαλία
43:1 52:1 72:1 # παύλος
13:1 72:1 98:1 177:1 217:1 # πάροδος
15:1 77:1 86:1 93:1 # ερευνώ
14:1 29:1 50:1 127:1 186:1 292:1 # ποντίκι
1:1 6:1 10:1 27:1 30:1 34:2 49:1 80:1 129:1 280:1 # κορτικοστεροειδών
50:1 65:1 87:1 95:1 204:1 # σαλμονέλα
12:1 15:1 31:1 69:1 72:1 106:1 147:1 # αναερόβιος
19:1 27:1 57:1 240:1 301:1# φωτεινός
15:1 44:1 93:1 105:1 124:1 137:1 # υπερθυρεοειδισμός
7:1 15:1 18:1 44:1 105:1 124:1 162:1 293:1 # υπεριώδης
26:1 49:1 69:1 81:1 213:1 # διορθώνω
10:1 15:1 24:1 27:1 187:1 280:1 294:1 # ύστερα
6:1 34:2 49:1 118:1 160:1 176:1 # γλυκοκορτικοειδής
13:1 22:1 23:1 63:1 72:1 208:1 211:1 227:1 # επίκαιρος
11:1 71:1 95:1 # όμοια
# λπ
5:1 10:1 25:1 41:1 55:1 86:1 264:1 275:1 281:1 # ασυνήθιστα
14:1 18:1 45:1 95:1 160:1 217:1 # πολυάριθμος
277:1 # τόξο
51:1 228:1 # κωνίο
12:1 15:1 21:1 40:2 165:1 240:1 # ανενεργός
1:1 5:1 6:1 8:1 21:1 29:1 30:1 60:1 94:1 164:1 196:1 240:1 271:1 # εντατικός
2:1 15:1 18:1 44:1 49:1 69:1 74:1 112:1 124:1 162:1 279:1 # αυτοπεριοριζόμενος
9:1 49:1 93:1 101:1 138:1 158:1 193:1 237:1 # βορρελίωση
1:1 6:1 18:1 30:1 55:1 117:1 148:1 168:1 254:1 259:1 # συγκριτικά
3:1 7:1 155:1 293:1 # ουλώδης
14:1 39:1 49:1 99:1 109:1 205:1 278:1 # απορρίπτω
34:1 # κοχ
10:1 130:1 240:1 277:1 # ζεστός
24:1 33:1 71:1 95:1 211:1 269:1 # μοιραία
3:1 55:1 155:1 158:1 175:1 # συμβουλή
26:1 274:1 296:1 # διεξάγω
75:1 85:1 88:1 224:1 # αθλητής
51:1 55:1 86:1 105:1 217:1 275:1 # συνυπάρχων
1:1 6:1 10:1 11:1 25:1 26:1 30:1 87:1 107:1 159:1 224:1 287:1 # διαθλαστικός
1:1 6:1 30:1 60:1 75:1 88:1 94:1 224:1 240:1 291:1 # αθλητικός
6:1 34:1 45:1 70:1 172:1 193:1 197:1 # κολίτιδα
23:1 31:1 38:1 41:1 55:1 86:1 166:1 181:1 199:1 275:1 # συναισθηματικός
36:1 87:1 136:1 277:1 # λακτόζη
6:1 12:1 29:1 57:1 131:1 184:1 239:1 240:1 # βυζαντινός
17:1 34:1 43:1 72:1 204:1 # παχύσαρκος
1:1 21:1 44:1 46:1 66:1 156:1 173:1 186:1 193:1 # πενικιλλίνη
1:1 2:1 10:1 18:1 41:1 49:1 117:1 141:1 169:1 254:1 264:1 # ιστορικά
5:1 8:1 14:1 22:1 39:1 45:1 151:1 219:1 222:1 278:1 # καταπολέμηση
32:1 72:1 113:1 130:1 # έμμεσος
9:1 16:1 83:1 154:1 221:1 # κυβέρνηση
11:1 14:1 18:1 80:1 105:1 204:1 217:1 # υποσαχάρια
18:1 19:1 41:1 143:1 211:1 235:1 240:1 # χειρισμός
1:1 13:1 54:1 60:1 80:1 82:1 94:1 125:1 # προσωπικό
53:1 72:1 95:1 106:1 # τρόμος
1:1 6:1 10:1 20:1 30:1 35:1 84:1 153:1 221:1 287:1 # κυστική
2:1 8:1 15:1 38:1 74:1 115:1 122:1 123:1 229:1 # δερματοπάθεια
13:1 17:1 27:1 43:1 77:1 84:1 135:1 # παροχέτευση
17:1 22:1 38:1 46:1 213:1 261:1 272:1 # καρκίνωμα
14:1 39:1 49:1 84:1 106:1 204:1 267:1 278:1 # δυσαπορρόφηση
52:1 72:1 248:1 # σκύλος
6:1 12:1 29:1 31:1 39:1 58:1 131:1 184:1 239:1 # απέναντι
19:1 27:1 34:1 57:1 170:1 240:1 248:1 # σκοτεινός
17:1 43:1 63:1 135:1 200:1 # επαρκώς
1:1 6:1 11:1 25:1 75:1 108:1 176:1 291:1 # μυκητιασικές
14:1 50:1 52:1 122:1 126:1 155:1 177:1 267:1 # σπονδυλοδεσία
15:1 21:1 40:1 165:1 # ενεργά
15:1 19:1 24:1 32:1 56:1 69:1 166:1 294:1 # χημειοθεραπεία
6:1 10:1 11:1 36:1 60:1 130:1 182:1 240:1 287:1 # εστιακός
11:1 13:1 26:1 54:1 99:1 107:1 125:1 177:1 224:1 # προδιαθέτω
215:1 246:1 # escherichia
12:1 14:1 27:1 31:1 39:1 68:1 101:1 130:1 147:1 170:1 278:1 # αναποτελεσματικός
21:1 26:1 32:1 72:1 113:1 126:1 130:1 270:1 # ενδιάμεσος
2:1 5:1 36:1 72:1 136:2 150:1 # έκτακτος
24:1 25:1 33:1 233:1 # υγρασία
23:1 33:1 68:1 77:1 110:1 # λευχαιμία
11:1 19:1 40:1 43:1 58:1 100:1 224:1 232:1 # παθογένεια
13:1 19:1 44:1 72:1 211:1 # ήπειρος
14:1 50:1 95:1 105:1 172:1 178:1 # υπομονάδα
101:1 172:1 223:1 227:1 # ελπίδα
63:1 213:1 234:1 # επάνω
13:1 43:1 46:1 65:1 95:1 126:1 174:1 178:1 193:1 # παλίνδρομος
5:1 8:1 22:1 149:1 222:1 251:1 273:1 # κατάταξη
193:1 228:1 # βιβλίο
12:1 24:1 85:1 174:1 # αδρανής
33:1 48:1 56:1 # θεία
10:1 12:1 13:1 29:1 53:1 91:1 127:1 131:1 185:1 # αντίστροφα
11:1 28:1 58:1 71:1 # έννοια
16:1 60:1 102:1 248:1 # σκόνη
45:1 52:1 65:1 95:1 100:1 185:1 256:1 # οφθαλμολογικός
41:1 49:1 143:1 186:1 240:1 274:1 # εξορκισμός
66:1 # νιώθω
1:1 4:1 10:1 55:1 60:1 84:1 94:1 166:1 212:1 240:1 249:1 # συστημικός
5:1 9:1 10:1 12:1 25:1 43:1 63:1 116:1 281:1 # επανάσταση
1:1 15:1 18:1 26:1 44:1 60:1 69:1 94:1 124:1 162:1 177:1 # περιοδικό
3:1 24:1 137:1 209:1 298:1 # ουρήθρα
11:1 13:1 14:1 26:1 49:1 71:1 74:1 107:1 183:1 258:1 276:1 # διαφοροποιώ
14:1 18:1 69:1 72:1 105:1 177:1 # υποδόριος
1:1 12:1 60:1 66:1 70:1 94:1 156:1 172:1 240:1 # ιδανικός
95:1 127:1 158:1 170:1 # μοτίβο
5:1 12:2 29:1 31:1 36:1 131:1 147:1 196:1 203:1 # αντανακλώ
24:1 48:1 218:1 228:1 # βραβείο
13:1 77:1 137:1 165:1 217:1 # ψευδάργυρος
1:1 6:1 18:1 29:1 30:1 53:1 55:1 86:1 205:1 238:1 275:1 # συντριπτικός
11:1 13:1 50:1 71:1 179:1 # γονόρροια
24:1 53:1 # πέτρα
10:1 18:1 251:1 # στήριξη
8:1 38:1 72:1 115:1 228:1 269:1 # ματθαίος
9:1 12:1 24:1 # γήρανση
1:1 2:1 10:1 38:1 60:1 94:1 169:1 178:1 240:1 # στομαχικός
18:1 34:1 45:1 69:1 173:1 # κολλύριο
3:1 14:1 90:1 155:1 193:1 # πουλί
43:1 77:1 85:1 105:1 224:1 # ευπαθής
13:1 54:1 60:1 80:1 83:1 88:1 125:1 173:1 248:1 250:1 # προσκόλληση
13:1 69:1 72:1 108:1 177:1 258:1 # αφροδίσιος
5:1 6:1 12:2 27:1 29:1 37:1 66:1 131:1 163:1 168:1 184:1 239:1 # αντιτετανικός
1:1 4:1 6:1 11:1 23:1 26:1 30:1 60:1 75:1 94:1 107:1 168:1 220:1 291:1 # διαιτητικός
10:1 15:1 22:1 27:1 84:1 128:1 166:1 187:1 224:1 280:1 # καθυστερημένος
13:1 72:1 121:1 216:1 # χοίρος
11:1 26:1 107:1 223:1 # διαδίδω
1:1 13:1 20:1 35:1 54:1 125:1 178:1 186:1 # προμηκική
28:1 72:1 81:1 103:1 200:1 225:1 259:1 # αγκώνος
4:1 75:1 83:1 108:1 110:1 128:1 146:1 198:1 220:1 252:1 # χρησιμότητα
9:1 138:1 200:1 237:1 # κώφωση
14:1 22:1 32:1 39:1 42:1 52:1 65:1 118:1 278:1 # αποκαλούμενος
24:1 60:1 240:1 # εβραϊκός
1:1 38:1 60:1 92:1 94:1 103:1 240:1 # μαγικός
9:1 14:1 39:1 41:1 45:1 82:1 219:1 278:1 # απολέπιση
62:1 69:1 77:1 103:1 # ευαγγέλιο
5:1 19:1 32:1 37:1 44:1 168:1 286:1 # μετέπειτα
45:1 52:1 69:1 100:1 256:1 # αξιολογώ
1:1 12:1 66:1 69:1 156:1 178:1 # βιομηχανικός
39:1 # χαπ
1:1 6:1 16:1 17:1 30:1 75:1 117:1 254:1 291:1 # αρνητικά
5:1 9:1 10:1 25:1 71:1 95:1 178:1 247:1 281:1 # ομοιόσταση
109:1 172:1 223:1 # χλωρίδα
14:1 50:1 # πονώ
72:1 171:1 # πλήθος
59:1 217:1 295:1 299:1 # λάρυγγας
10:1 12:1 31:1 39:1 40:1 77:1 84:1 147:1 # αναπνευστήρας
72:1 95:1 106:1 174:1 # δρόμος
14:1 27:1 54:1 62:1 74:1 145:1 238:1 301:1# λιποπρωτεΐνη
1:2 12:1 18:1 22:1 60:1 66:1 94:1 141:1 156:1 258:1 # αφρικανικός
2:1 29:1 38:1 178:1 285:1 # σύντομα
38:1 99:1 101:1 261:1 273:1 299:1 # ελάττωμα
21:1 66:1 140:1 270:1 # γενιά
24:1 38:1 44:1 48:1 144:1 # πείραμα
9:1 27:1 54:1 116:1 145:1 301:1# πρωτεάση
4:1 5:1 8:1 22:1 36:1 83:1 148:1 151:1 161:1 222:1 273:1 # κατακράτηση
27:1 63:1 77:1 197:1 227:1 251:1 # επίτευξη
12:1 28:1 72:1 86:1 267:1 # ανώδυνος
33:1 45:1 52:1 80:1 98:1 100:1 113:1 256:1 # δοσολογία
12:1 31:1 58:1 114:1 144:1 147:1 189:1 213:1 # αναμένω
28:1 46:1 50:1 52:1 126:1 # λονδίνο
16:1 83:1 233:1 # νησί
2:1 29:1 41:1 50:1 55:1 66:1 86:1 143:1 275:1 # συντονισμός
31:1 59:1 79:1 88:1 173:1 # έλληνας
32:1 122:1 130:1 143:1 # δεσμεύω
10:1 19:1 41:1 68:1 203:1 240:1 264:1 277:1 # κλειστός
1:1 6:1 8:1 57:1 60:1 66:1 87:1 94:1 156:1 164:1 240:1 # λατινικός
15:1 32:1 83:1 128:1 166:1 233:1 # ημερησίως
5:1 10:1 19:1 28:1 50:1 70:1 103:1 179:1 281:1 # σταγονοειδής
108:1 110:1 # τσιμπώ
10:1 15:1 41:1 77:1 93:1 264:1 277:1 # ευερεθιστότητα
6:1 10:1 130:1 270:1 287:1 # εστιάζω
34:1 60:1 72:1 # κόκκος
1:2 6:1 19:1 21:1 30:1 60:1 94:1 122:1 126:1 136:1 # ενδεικτικός
26:1 34:1 45:1 77:1 176:1 213:1 285:1 296:1 # διευκολύνω
15:1 25:1 26:1 33:1 165:1 233:1 295:1 296:1 # διεργασία
52:1 72:1 132:1 248:1 # σκέλος
2:1 5:1 14:1 71:1 74:1 112:1 276:1 279:1 # ταυτοποιώ
55:1 69:1 92:1 109:1 137:1 # συρίγγιο
62:1 72:1 179:1 # ίλιγγος
4:1 5:1 29:1 50:1 75:1 146:1 220:1 252:1 257:1 277:1 292:1 # οντότητα
1:1 11:1 36:1 60:1 62:1 182:1 186:1 240:1 268:1 # ηλικιακός
9:1 32:1 45:1 83:1 113:1 130:1 154:1 299:1 # μεσολάβηση
101:1 172:1 193:1 221:1 223:1 # κυψελίδα
12:1 33:1 57:1 87:1 126:1 # φινλανδία
4:1 25:1 197:1 248:1 272:1 # ασκίτη
6:1 10:1 15:1 27:1 69:1 72:1 116:1 161:1 187:1 287:1 # τεράστιος
14:1 54:1 72:1 106:1 243:1 247:1 # εκπρόσωπος
7:1 62:1 238:1 293:1 # λιπώδης
37:1 93:1 105:1 214:1 274:1 # εξυπηρετώ
25:1 26:1 87:1 108:1 171:1 238:1 270:1 # διπλασιάζω
9:1 26:1 80:1 98:1 270:1 # διάδοση
9:1 26:1 84:1 270:1 # διάχυση
19:1 28:1 41:1 # εισπνοή
5:1 10:1 22:1 23:1 38:1 144:1 224:1 281:1 # καθίσταμαι
9:1 23:1 99:1 110:1 138:1 237:1 273:1 # αιμάτωση
41:1 49:1 95:1 113:1 178:1 # ισομορφή
2:1 42:1 # τού
14:1 25:1 39:1 45:1 87:2 108:1 171:1 173:1 # πολλαπλασιασμός
17:1 24:1 25:1 43:1 77:1 97:1 135:1 180:1 248:1 # παρασκευάζω
4:1 10:1 41:1 50:1 63:1 66:1 82:1 95:1 166:1 188:1 249:1 264:1 # επιστημονικά
4:1 7:1 10:1 13:1 54:1 67:1 80:1 125:1 149:1 273:1 # προστάτης
12:1 38:1 40:1 84:1 143:1 # ανεύρυσμα
23:1 38:1 56:1 63:1 82:1 127:1 168:1 188:1 # επιτίθεμαι
# βήχω
148:1 # δάκρυ
13:1 53:1 98:1 170:1 177:1 183:1 185:1 # τροφοδοτώ
201:1 # igra
1:1 40:1 60:1 66:1 94:1 100:1 156:1 240:1 # νεογνικός
5:1 8:1 13:1 17:1 22:1 151:1 222:1 # καταρροή
18:1 28:1 69:1 72:1 # νοέμβριος
21:1 72:1 95:1 108:1 110:1 # ενέσιμος
6:1 28:1 36:1 45:1 52:1 57:1 92:1 100:1 136:1 256:1 # ακτινολογικός
72:1 183:1 # τύφος
45:1 48:1 68:1 121:1 228:1 # σχολείο
21:1 98:1 112:1 118:1 126:1 149:1 217:1 221:1 # ενδοκυττάριος
# ``
59:1 217:1 295:1 # φάρυγγας
5:1 10:1 52:1 65:1 72:1 148:1 173:1 281:1 # κρύσταλλος
6:1 7:1 23:1 168:1 293:1 # αιτιώδης
3:1 12:1 31:1 34:1 36:1 147:1 265:1 # ανακουφίζω
55:1 86:1 99:1 275:1 # συνθέτω
10:1 24:1 59:1 138:1 # ζωστήρας
1:1 3:1 20:1 35:1 84:1 95:1 108:1 # μουσική
6:1 12:1 29:1 41:1 55:1 88:1 131:1 155:1 173:1 184:1 239:1 # αντισυλληπτικός
31:1 224:1 # αθήνα
13:1 53:1 112:1 160:1 # έλυτρο
87:1 101:1 258:1 # ελαφρύς
6:1 197:1 227:1 # σπίτι
1:1 6:1 8:1 19:1 24:1 30:1 38:1 44:1 115:1 144:1 164:1 211:1 271:1 # πειραματικός
22:1 23:1 24:1 208:1 211:1 259:1 # έγκαιρα
13:1 53:1 72:1 228:1 269:1 # τροχαίος
# siv
1:1 6:1 26:1 30:1 60:1 75:1 94:1 181:1 240:1 291:1 # διηθητικός
72:1 95:1 # νόμος
5:1 8:1 22:1 33:1 39:1 88:1 151:1 171:1 222:1 # καταπληξία
13:1 50:1 56:1 74:1 121:1 126:1 174:1 # χονδροπάθεια
4:1 5:1 71:1 75:1 95:1 146:1 178:1 220:1 252:1 257:1 # ομοιότητα
31:1 205:1 # πτέρνα
1:1 62:1 72:1 106:1 148:1 212:1 250:1 # μικρόλιθος
11:1 26:1 58:1 103:1 107:1 114:1 138:1 143:1 189:1 213:1 # διαγνωσμένος
1:1 18:1 49:1 52:1 141:1 176:1 183:1 185:1 203:1 221:1 # κυκλοφορικός
246:1 # pylori
18:1 55:1 137:1 240:1 # συριγμός
9:1 21:1 84:1 # ενίσχυση
6:1 69:1 72:1 217:1 # μάρτιος
69:1 72:1 92:1 # γιος
2:1 10:1 13:1 33:1 80:1 169:1 178:1 214:1 251:1 # ξηροστομία
54:1 106:1 240:1 # εμπρός
1:1 18:1 21:1 57:1 66:1 98:1 118:1 126:1 148:1 156:1 # ενδοκρινικός
17:1 26:1 41:1 43:1 93:1 119:1 135:1 # παρεμπόδιση
14:1 74:1 83:1 95:1 108:1 110:1 128:1 198:1 216:1 276:1 # χρησιμοποίηση
39:1 43:1 49:1 93:1 103:1 179:1 # απαγορεύω
25:1 58:1 63:1 93:1 114:1 143:1 189:1 214:1 # επηρεασμένος
9:1 65:1 138:1 145:1 217:1 237:1 299:1 # χαλάρωση
17:2 38:2 229:1 # μαρμαρυγή
2:2 16:1 46:1 75:1 78:1 112:1 118:1 272:1 279:1 # αυτοκίνητο
1:1 14:1 57:1 60:1 62:1 66:1 94:1 105:1 118:1 156:1 203:1 # υποκλινικός
1:1 6:1 8:1 30:1 38:1 60:1 77:1 93:1 94:1 115:1 164:1 175:1 240:1 271:1 # ρευματικός
1:1 6:1 14:1 24:1 30:1 36:1 39:1 136:1 185:1 278:1 # αποφρακτικός
11:1 13:1 26:1 40:1 77:1 107:1 137:1 177:1 218:1 # νευροδιαβιβαστής
49:1 65:1 88:1 95:1 173:1 # αλληλόμορφος
60:1 240:1 # εμβρυϊκός
11:1 15:2 18:1 19:1 44:1 93:1 124:1 162:1 232:1 # περιφερειακός
14:1 80:1 # ποσό
71:1 95:1 161:1 211:1 # μοιράζω
1:1 6:1 14:1 30:1 93:1 105:1 198:1 301:1# υποχρεωτικός
1:1 15:1 24:1 34:1 56:1 84:1 108:1 129:1 294:1 # φυσικοθεραπεία
1:1 6:1 9:1 30:1 60:1 94:1 205:1 240:1 # σηπτικός
17:1 33:1 # αρρυθμία
11:1 15:1 19:1 44:1 64:1 109:1 124:1 232:1 297:1 # περίσσεια
34:1 36:1 265:1 # ακοή
101:1 227:1 # ελπίζω
6:1 14:1 41:1 45:1 62:1 143:1 168:1 240:1 # πολιτισμός
8:1 10:1 22:1 24:1 27:1 53:1 130:1 144:1 222:1 # κατεστραμμένος
14:1 34:1 45:1 52:1 72:1 118:1 171:1 # πολύπλοκος
23:1 25:1 38:1 42:1 45:1 52:1 121:1 256:1 # ασχολούμαι
4:1 5:1 75:1 106:1 146:1 198:1 220:1 252:1 257:1 # ωχρότητα
4:1 17:1 26:1 69:1 109:1 214:1 223:1 # αρτηρίδιο
43:1 72:1 77:1 137:1 145:1 228:1 269:1 # ευρωπαίος
4:1 5:1 75:1 106:1 146:1 214:1 220:1 251:1 252:1 257:1 # ξηρότητα
28:1 58:1 65:1 72:1 91:1 114:1 130:1 189:1 # εσφαλμένος
2:1 9:1 72:1 116:1 150:1 205:1 # άσηπτος
2:1 10:1 72:1 84:1 93:1 130:1 150:1 169:1 217:1 267:1 # δυσάρεστος
72:1 113:1 119:1 247:1 # πόσος
12:1 15:1 21:1 40:2 43:1 63:1 165:1 179:1 # επανενεργοποίηση
42:1 62:1 69:2 72:1 # ιούλιος
9:1 138:1 237:1 250:1 # θόλωση
2:1 10:1 11:1 25:1 26:1 45:1 107:1 159:1 169:1 # διαστολή
1:1 6:1 30:1 63:1 68:1 82:1 117:1 136:1 188:1 243:1 254:1 # επιλεκτικά
9:1 32:1 37:1 56:1 130:1 149:1 286:1 # μετάθεση
# iii
1:1 5:1 32:1 37:1 60:1 62:1 65:1 94:1 163:1 173:1 240:1 268:1 286:1 # μεταλλικός
22:1 65:1 88:1 233:1 # σίκαλη
14:1 45:1 52:1 72:1 256:1 # δίπολος
18:2 148:1 217:1 # κριθάρι
12:1 17:1 24:1 31:1 39:1 43:1 103:1 135:1 147:1 180:1 # αναπαραγωγικός
9:1 138:1 237:1 # δήλωση
64:1 101:1 172:1 193:1 223:1 # σελίδα
12:1 31:1 43:1 63:1 65:1 87:1 144:1 147:1 # επαναλαμβάνω
1:1 19:1 34:1 39:1 44:1 50:1 129:1 # απεικονίζω
10:1 69:1 212:1 277:1 # στόμιο
12:1 18:1 28:1 49:1 80:1 113:1 185:1 # ανοσοφθορισμός
5:1 23:1 57:1 136:1 160:1 176:1 206:1 # φλυκταινώδης
10:1 62:1 69:1 80:1 277:1 # χιλιοστόγραμμο
# πέψη
3:1 58:1 66:1 69:1 219:1 # ωλένιου
1:1 34:1 51:1 57:1 63:1 71:1 82:1 129:1 188:1 213:1 # επικοινωνώ
16:1 46:1 78:1 # οψίνη
28:1 58:1 72:1 98:1 114:1 122:1 178:1 189:1 # δεδομένος
9:2 83:1 154:1 247:1 # νόσηση
18:1 40:1 53:1 61:1 149:1 205:1 234:1 238:1 # τριπτάνες
26:1 142:1 # δις
15:1 27:1 63:1 68:1 77:1 106:1 112:1 122:1 187:1 250:1 # δευτερόλεπτο
9:1 25:1 39:1 91:1 119:1 194:1 # απόφαση
13:1 32:1 37:1 53:1 72:1 105:1 229:1 286:1 # υπέρμετρος
5:1 13:1 17:1 57:1 112:1 118:1 186:1 221:1 # κυτταροκινών
3:1 13:1 19:1 137:1 165:1 211:1 235:1 240:1 # χειρουργός
31:1 72:1 95:1 144:1 285:1 # αδύναμος
2:1 8:1 38:1 72:1 112:1 115:1 123:1 150:1 277:1 279:1 # αυτόματος
27:1 28:1 33:1 45:1 52:1 100:1 256:1 # τεχνολογία
14:1 52:1 71:1 74:1 103:1 155:1 221:1 259:1 276:1 # αγκυλοποιητικής
33:1 66:1 109:1 214:1 # νιγηρία
1:1 6:1 14:1 30:1 60:1 94:1 105:1 122:1 136:1 177:1 243:1 # υποδεκτικός
3:1 33:1 52:1 65:1 88:1 173:1 # αλληλουχία
5:1 10:1 16:1 41:1 46:1 78:1 144:1 264:1 281:1 # ισταμίνη
5:1 13:1 28:1 50:1 112:1 198:1 277:1 279:1 # ταυτόχρονος
16:1 22:1 258:1 # καφεΐνη
11:1 26:1 33:1 56:1 107:1 130:1 224:1 233:1 # αδιαθεσία
3:1 28:1 33:1 55:1 84:1 86:1 233:1 275:1 # συνουσία
161:1 243:1 # εκφράζω
15:1 38:1 166:1 181:1 # ερύθημα
42:1 83:1 113:1 # ιησούς
99:1 205:1 299:1 # βλάπτω
1:1 6:1 13:1 30:1 60:1 94:1 103:1 170:1 240:1 # αγροτικός
12:1 40:1 136:1 240:1 243:1 277:1 # ανεκτός
155:1 193:1 221:1 248:1 # σκυλί
8:1 15:1 38:1 115:1 166:1 181:1 # ερυθηματώδης
5:1 29:1 55:1 86:1 103:1 196:1 275:1 # συνταγή
14:1 99:1 105:1 # υποθέτω
6:1 13:1 36:1 54:1 87:1 125:1 136:1 155:1 185:1 # προφυλακτικά
2:1 6:1 8:1 12:1 28:1 31:1 69:1 123:1 147:1 170:1 # νοτιοανατολικός
18:1 22:1 41:1 49:1 143:1 224:1 240:1 # καθορισμός
14:1 49:1 52:1 80:1 109:1 176:1 203:1 221:1 # κυκλοσπορίνη
23:1 38:1 121:1 178:1 274:1 # εξέρχομαι
109:1 137:1 # τυρί
1:1 6:1 8:1 30:1 38:1 40:1 60:1 77:1 94:1 115:1 164:1 175:1 271:1 # πνευματικός
4:1 5:1 17:1 23:1 75:1 146:1 220:1 252:1 257:1 # αρχαιότητα
11:1 13:1 14:1 26:1 49:1 74:1 107:1 183:1 216:1 258:1 276:1 # διαφοροποίηση
18:1 21:1 53:1 69:1 98:1 126:1 178:1 # ενδομήτριος
15:1 16:1 21:1 32:1 81:1 166:1 213:1 # ενημερώνω
1:1 14:1 18:1 49:1 60:1 94:1 141:1 240:1 # εμπορικός
14:1 33:1 45:1 91:1 103:1 160:1 # πολυφαγία
17:1 19:1 24:1 28:1 43:1 105:1 135:1 180:1 # υπαραχνοειδής
25:1 87:1 190:1 204:1 # θάλασσα
13:1 15:1 176:1 178:1 272:1 298:1 # ερυθρομυκίνη
72:1 113:1 # ίσος
5:1 32:1 37:1 49:1 59:1 163:1 183:1 258:1 286:1 # μεταφορέας
28:1 72:1 81:1 200:1 225:1 # κώνος
5:1 12:1 37:1 93:1 163:1 240:1 # βρετανός
1:1 13:1 28:1 50:1 88:1 178:1 203:1 212:1 214:1 # κληρονομικά
1:1 40:1 60:1 94:1 108:1 138:1 145:1 284:1 # νεφρωσικό
38:1 77:1 175:1 235:1 247:1 # μόσχευμα
41:1 75:1 144:1 # αμφισβητώ
5:1 63:1 82:1 168:1 188:1 213:1 285:1 # επιταχύνω
26:1 235:1 270:1 # σχεδιάζω
36:1 136:1 # ακτή
1:2 60:1 62:2 65:1 94:1 155:1 204:1 221:1 268:2 # σαλικυλικός
24:1 42:1 91:1 103:1 179:1 # φαγούρα
1:1 10:1 24:1 41:1 53:1 143:1 212:1 218:1 # στραβισμική
9:1 26:1 72:1 95:1 116:1 166:1 270:1 # διάσημος
8:1 19:1 24:1 38:1 44:1 115:1 144:1 211:1 277:1 # πειραματόζωο
9:1 43:1 77:1 84:1 103:1 122:1 223:1 # παγίδευση
28:1 50:1 72:1 # άφθονος
17:1 43:1 46:1 93:1 133:1 135:1 213:1 269:1 # παρεμβαίνω
54:1 68:1 106:1 # πρόβλεψη
15:1 18:1 29:1 44:1 50:1 69:1 98:1 124:1 127:1 162:1 177:1 292:1 # περιοδοντίτιδα
24:1 103:1 240:1 # φραγμός
5:1 6:1 10:1 41:1 54:1 264:1 281:1 # πρώτιστα
8:1 15:1 43:1 44:1 124:1 # περπατώ
21:1 32:1 42:1 49:1 121:1 128:1 179:1 # χορηγούμενος
5:1 17:1 28:1 50:1 95:1 118:1 # μονοκύτταρος
32:1 122:1 144:1 274:1 # δεξαμεθαζόνη
39:1 43:1 58:1 65:1 87:1 103:1 114:1 173:1 189:1 # απαλλαγμένος
6:1 13:1 21:1 32:1 54:1 110:1 125:1 170:1 # προτιμώμενος
2:1 8:1 54:1 106:1 123:1 133:1 # πρόβατο
16:1 68:1 117:1 234:1 243:1 # λεκάνη
15:1 69:1 72:1 106:1 # αερόβιος
11:1 19:1 55:1 56:1 86:1 232:1 275:1 # συνήθεια
2:1 10:1 45:1 55:1 84:1 169:1 # συστολή
9:1 34:1 45:1 138:1 193:1 237:1 248:1 # σκολίωση
1:1 9:1 16:1 21:1 62:1 138:1 237:1 268:1 272:1 # ενηλικίωση
55:1 75:1 # συζητώ
17:1 18:1 22:1 41:1 143:1 224:1 240:1 # καθαρισμός
2:1 21:1 27:1 28:1 29:1 50:1 74:1 292:1 # τενοντοπάθεια
13:1 40:1 43:1 74:1 85:1 224:1 284:1 # νεφροπαθής
1:1 6:1 30:1 37:1 56:1 60:1 63:1 82:1 94:1 146:1 188:1 # επιθετικότητα
5:1 10:1 13:1 14:1 15:1 56:1 74:1 216:1 224:1 276:1 281:1 # σταθεροποίηση
43:1 57:1 62:1 65:1 106:1 126:1 174:1 # παλινδρόμηση
1:1 3:1 6:1 10:1 11:1 25:1 30:1 60:1 84:1 94:1 108:1 159:1 287:1 # ουσιαστικός
5:1 8:1 11:1 17:1 24:1 26:1 103:1 107:1 114:1 151:1 180:1 # διαταραγμένος
9:1 93:1 130:1 284:1 # εφεύρεση
8:1 22:1 222:1 # κατέχω
19:1 41:1 # εισχωρώ
4:1 38:1 166:1 # ζήτημα
34:1 45:1 87:1 248:1 # δύσκολα
28:1 39:1 50:1 72:1 119:1 179:1 194:1 # απόγονος
5:1 52:1 65:1 114:1 173:1 # μέταλλο
15:1 44:1 93:1 105:1 124:1 137:1 # υπερθυρεοειδισμό
14:1 50:1 72:1 105:1 146:1 179:1 # γονότυπος
3:1 11:1 12:1 18:1 28:1 69:1 72:1 217:1 # ιανουάριος
14:1 48:1 50:1 105:1 157:1 228:1 # υποξείον
1:1 13:1 54:1 60:1 80:1 82:1 94:1 125:1 240:1 # προσωπικός
14:1 34:1 39:1 74:1 80:1 248:1 278:1 # αποσκοπώ
2:1 33:1 183:1 185:1 301:1# φωτοφοβία
6:1 9:1 41:1 55:1 84:1 # συσχέτιση
1:1 6:1 8:1 15:1 30:1 38:1 44:1 60:1 94:1 115:1 124:1 164:1 229:1 271:1 # σπερματικός
18:1 38:1 41:1 63:1 143:1 198:1 227:1 # επίχρισμα
15:1 24:1 39:1 56:1 69:1 84:1 108:1 294:1 # φυσιοθεραπεία
53:1 72:1 95:1 106:1 110:1 # τρόφιμος
19:1 70:1 85:1 183:1 # τυφοειδής
12:1 18:1 31:1 41:1 103:1 143:1 147:1 213:1 # αναγνωρισμένος
13:1 54:1 87:1 125:1 144:1 203:1 243:1 # προεκλαμψία
23:1 91:1 240:1 # φαιός
38:1 65:1 178:1 240:1 # ομαλός
1:1 18:1 19:1 44:1 60:1 94:1 141:1 211:1 240:1 # εμπειρικός
24:1 25:1 148:1 233:1 # κρασί
14:2 72:1 105:1 170:1 # υποτύπος
2:1 21:1 29:1 41:1 58:1 74:1 82:1 114:1 143:1 189:1 # εντοπισμένος
5:1 9:1 25:1 26:1 270:1 273:1 # διάταση
2:1 3:1 47:1 146:1 # ότου
50:1 52:1 65:1 91:1 97:1 213:1 259:1 284:1 # εγκεφαλονωτιαίος
3:1 14:1 33:1 45:1 109:1 137:1 160:1 # πολυουρία
52:1 72:1 101:1 # πύελος
14:1 26:1 33:1 45:1 160:1 # πολυδιψία
22:1 27:1 29:1 39:1 58:1 122:1 243:1 # δεκαπέντε
15:1 34:1 44:1 52:1 72:1 109:1 118:1 124:1 171:1 # περίπλοκος
10:1 18:1 41:1 198:1 240:1 264:1 277:1 # χριστός
21:1 68:1 98:1 126:1 185:1 # ενδοφλεβίως
6:1 66:1 70:1 79:1 92:1 168:1 # μηνιγγιτιδόκοκκος
4:1 214:1 # τηρώ
13:1 72:1 137:1 161:1 165:1 174:1 217:1 # υδράργυρος
1:1 60:1 94:1 240:1 # ηθικός
9:1 54:1 106:1 122:1 130:1 247:1 # πρόσδεση
7:1 21:1 68:1 293:1 # βλεννώδης
12:1 13:1 15:1 27:1 77:1 112:1 122:1 187:1 213:1 # δευτεροανωμαλικοί
12:1 14:1 29:1 72:1 105:1 127:1 131:1 136:1 # αντίκτυπος
6:1 36:1 57:1 136:1 213:1 240:1 277:1 301:1# ακτινωτός
32:1 83:1 108:1 110:1 128:1 198:1 # χρησιμεύω
181:1 299:1 # θηλάζω
11:1 25:1 26:1 107:1 # διασπώ
5:1 28:1 36:1 37:1 57:1 97:1 144:1 163:1 185:1 212:1 # ακεταμινοφαίνη
# θέλω
15:1 21:1 40:1 165:1 # ενεργώ
9:1 83:1 154:1 299:1 # ψηλάφηση
8:1 15:1 18:1 24:1 70:1 97:1 98:1 118:1 211:1 294:1 # ιριδοκερατοειδούς
65:1 193:1 # γυαλί
5:1 8:1 13:1 32:1 37:1 53:1 74:1 163:1 286:1 # μετατροπή
5:1 12:1 18:1 38:1 53:1 65:1 168:1 213:1 261:1 # τριτανωμαλία
5:1 9:1 16:1 32:1 36:1 37:1 46:1 78:1 83:1 154:1 163:1 272:1 286:1 # μετακίνηση
1:1 18:1 60:1 94:1 240:1 # ριζικός
6:1 8:1 18:1 38:1 53:1 115:1 145:1 164:1 198:1 261:1 # τριχρωματικός
11:1 19:1 28:1 32:1 34:1 80:1 113:1 118:1 178:1 232:1 # νοσοκομειακός
9:1 25:1 85:1 166:1 # ασημής
# ref
13:1 23:1 26:1 49:1 95:1 110:1 # αιμορροϊδικός
15:1 44:1 122:1 124:1 # μπερδεύω
1:1 60:1 93:1 94:1 240:1 284:1 # βρεφικός
5:1 21:1 29:1 44:1 196:1 # πενήντα
28:1 72:1 # έθνος
1:1 14:1 39:1 71:1 272:1 278:1 # αποικίζω
2:1 8:1 38:1 84:1 115:1 123:1 145:1 198:1 261:1 267:1 # δυσχρωματοψία
12:1 23:1 31:1 33:1 41:1 83:1 147:1 181:1 199:1 233:1 # αναισθησία
14:1 25:1 45:1 63:1 82:1 87:1 143:1 188:1 238:1 # επιπολασμό
5:1 12:1 18:1 28:1 33:1 53:1 74:1 168:1 227:1 # τριτανοπία
3:1 13:1 15:1 18:1 44:1 105:1 124:1 137:1 # υπερουριχαιμία
5:1 12:1 38:1 54:1 65:1 145:1 213:1 261:1 301:1# πρωτανωμαλικοί
2:1 14:1 22:1 49:1 65:1 85:1 118:1 # πορτοκαλής
17:1 22:1 # καρφί
38:1 # θύμα
14:1 23:1 50:1 72:1 87:1 95:1 110:1 250:1 # πονόλαιμος
1:1 6:1 8:1 25:1 30:1 38:1 60:1 91:1 94:1 115:1 143:1 164:1 240:1 271:1 # φασματικός
6:1 34:1 49:1 88:1 250:1 # κορτιζόλη
19:1 41:1 173:1 190:1 # εισβάλλω
11:1 19:1 122:1 232:1 # άδεια
1:2 6:1 14:1 19:1 30:1 39:1 122:1 136:1 177:1 278:1 # αποδεικτικός
4:1 25:1 33:1 75:1 88:1 109:1 214:1 293:1 # δηλητηρίαση
13:1 54:1 125:1 217:1 # προϋπάρχω
1:1 4:1 6:1 10:1 25:1 30:1 60:1 87:1 94:1 101:1 146:1 159:1 252:1 287:1 # ελαστικότητα
18:1 53:1 172:1 270:1 # τριάδα
1:1 6:1 30:1 63:1 93:1 117:1 205:1 254:1 298:1 # θρεπτικά
31:1 117:1 218:1 234:1 # κάνναβη
60:1 72:1 82:1 95:1 110:1 248:1 # σκόπιμος
15:1 63:1 70:1 82:1 122:1 172:1 188:1 223:1 229:1 # επιδερμίδα
39:1 81:1 # απών
28:1 50:1 54:1 72:1 106:1 179:1 # πρόγονος
5:1 23:1 31:1 57:1 136:1 206:1 # φλύκταινα
2:1 3:1 29:1 47:1 210:1 230:1 # ντους
2:1 14:1 72:1 74:1 150:1 205:1 # ύποπτος
2:1 6:1 29:1 57:1 136:1 184:1 234:1 259:1 # χάντινγκτον
52:1 72:1 173:1 190:1 # γάλλος
6:1 11:1 13:1 23:1 54:1 69:1 74:1 125:1 213:1 301:1# νωτιαιοπρομηκική
21:1 28:1 34:1 50:1 80:1 98:1 113:1 118:1 126:1 # ενδονοσοκομειακός
11:1 13:1 26:1 107:1 174:1 178:1 # διαδρομή
1:1 5:1 17:1 54:1 60:1 94:1 145:1 301:1# πρωταρχικός
9:1 12:1 43:1 84:1 279:1 # ανάπαυση
43:1 148:1 161:1 # κράμπα
82:1 # πιέζω
2:1 22:1 72:1 144:1 150:1 205:1 # άκαμπτος
5:1 8:1 9:1 32:1 37:1 41:1 82:1 163:1 277:1 286:1 # μετατόπιση
13:1 17:1 72:1 105:1 133:1 # υπέρβαρος
2:1 8:1 22:1 29:1 50:1 123:1 149:1 172:1 222:1 243:1 292:1 # εκατοντάδα
10:1 55:1 84:1 173:1 # συστέλλω
130:1 # ξεσπώ
1:1 5:1 17:1 54:1 117:1 145:1 254:1 301:1# πρωταρχικά
21:1 25:1 56:1 199:1 274:1 # εξασθενώ
60:1 87:1 240:1 # λαϊκός
12:1 31:1 43:1 63:1 86:1 144:1 147:1 160:1 250:1 # επαναμόλυνση
4:1 19:1 69:1 83:1 122:1 146:1 177:1 252:1 # αδειοδότηση
4:1 8:1 14:1 22:1 49:1 105:1 118:1 179:1 222:1 # υποκατηγορία
38:1 193:1 203:1 # κλίμα
69:1 72:1 92:1 171:1 299:1 # πλάγιος
5:1 8:1 10:1 22:1 25:1 116:1 149:1 222:1 259:1 281:1 # εγκατάσταση
2:1 178:1 # τομή
12:1 31:1 39:1 147:1 # αναπνέω
38:1 259:1 261:1 274:1 # εξόγκωμα
12:1 33:1 45:1 87:1 126:1 173:1 # ολλανδία
2:1 24:1 32:1 37:1 52:1 54:1 74:1 118:1 203:1 286:1 # μετοκλοπραμίδη
12:1 25:1 29:1 33:1 68:1 91:1 101:1 127:1 131:1 284:1 # ελεφαντίαση
11:1 72:1 133:1 212:1 224:1 228:1 269:1 # βαθμιαίος
5:1 10:1 31:1 102:1 103:1 281:1 # σταγόνα
223:1 243:1 # εκδίδω
24:1 27:1 36:1 37:1 53:1 65:1 91:1 132:1 # τετρακέφαλος
44:1 63:1 82:1 176:1 188:1 200:1 238:1 284:1 # επιπεφυκώς
10:1 13:1 41:1 53:1 63:1 82:1 185:1 188:1 264:1 # επιστροφή
1:1 27:1 54:1 60:1 66:1 94:1 145:1 156:1 301:1# πρωτεϊνικός
27:1 51:1 54:1 145:1 301:1# πρωτεύων
9:1 25:1 41:1 58:1 66:1 199:1 274:1 # εξασθένιση
5:1 # ταχέως
2:1 8:1 12:1 31:1 45:1 123:1 147:1 # ανατολή
9:1 10:1 83:1 128:1 154:1 # στέρηση
38:1 203:1 261:1 # κύκλωμα
60:1 # κόγχη
22:1 75:1 85:1 181:1 224:1 # καθηγητής
18:1 69:1 217:1 # ωάριο
24:1 33:1 48:1 53:1 235:1 # τραχεία
2:1 8:1 15:1 38:1 45:1 52:1 100:1 115:1 122:1 123:1 229:1 256:1 # δερματολογικός
14:1 49:1 105:1 106:1 146:1 # ορότυπο
4:1 5:1 56:1 75:1 146:1 220:1 252:1 257:1 # θεότητα
145:1 # ξέρω
52:1 72:1 103:1 259:1 # αγκύλος
38:1 148:1 # κρέμα
15:2 27:1 29:1 57:1 102:1 106:1 187:1 # ιντερφερόνης
24:1 45:1 121:1 219:1 # χολέρα
13:1 29:1 53:1 234:1 # άντρο
2:1 72:1 140:1 150:1 273:1 # γεμάτος
2:1 6:1 8:1 38:1 80:1 112:1 115:1 164:1 261:1 279:1 # αυτοσωματικός
5:1 12:1 29:1 65:1 87:1 103:1 131:1 173:1 196:1 # ανταλλαγή
65:1 172:1 299:1 # ζαλάδα
1:1 15:1 18:1 27:1 117:1 141:1 162:1 187:1 254:1 274:1 301:1# εξωτερικά
# δίψα
5:1 24:1 29:1 55:1 86:1 100:1 103:1 179:1 196:1 275:1 # συνταγογραφώ
34:1 42:1 133:1 167:1 259:1 # γκούβα
5:1 34:1 68:1 77:1 118:1 176:1 # λευκοκύτταρο
40:1 57:1 86:1 126:1 186:1 267:1 # κινδυνεύω
21:1 28:1 42:1 69:1 100:1 140:1 # ιογενούς
9:1 63:1 82:1 86:1 110:1 188:1 221:1 # επιμήκυνση
12:1 17:1 40:1 43:1 63:1 135:1 200:1 # ανεπαρκώς
39:1 54:1 62:1 69:1 72:1 109:1 # απρίλιος
5:1 24:1 32:1 37:1 103:1 116:1 163:1 258:1 286:1 # μεταγραφάσης
1:1 6:1 23:1 30:1 37:1 60:1 93:1 94:1 211:1 274:1 # εξαιρετικός
1:1 31:1 60:1 86:1 94:1 144:1 212:1 240:1 267:1 # δυναμικός
40:1 55:1 86:1 275:1 # συνεχώς
72:1 # βάθος
2:1 13:1 42:1 54:1 125:1 170:1 # προτού
9:1 16:1 25:1 58:1 83:1 154:1 199:1 274:1 # εξασθένηση
63:1 82:1 168:1 188:1 # επιτυχώς
55:1 72:1 81:1 86:1 95:1 175:1 275:1 # συνώνυμος
161:1 # ράχη
12:1 38:1 43:1 63:1 121:1 178:1 # επανέρχομαι
14:1 49:1 74:1 83:1 95:1 183:1 216:1 276:1 # μορφοποίηση
6:1 18:1 29:1 49:1 69:1 72:1 102:1 184:1 # οριζόντιος
18:1 69:1 119:1 # εμπόριο
41:1 143:1 # σχισμή
10:1 13:1 28:1 41:1 53:1 71:1 100:1 102:1 264:1 # οιστρογόνο
26:2 48:1 69:2 157:1 223:1 # διοξείδιο
26:1 69:1 119:1 # εμπόδιο
9:1 21:1 99:1 138:1 237:1 273:1 # ενυδάτωση
9:1 138:1 237:1 274:1 # εξέλκωση
13:1 49:1 54:1 80:1 125:1 161:1 183:1 # προσφορά
17:1 33:1 38:1 127:1 144:1 # αμαρτία
2:1 17:1 27:1 50:1 136:1 168:1 243:1 # αρχιτεκτονική
1:1 6:1 8:1 14:1 24:1 30:1 118:1 148:1 164:1 238:1 271:1 # ιπποκρατική
74:1 119:1 240:1 # οπός
9:1 25:1 33:1 75:1 127:1 176:1 # μυκητίαση
6:1 8:1 15:1 38:1 70:1 115:1 122:1 127:1 197:1 229:1 # δερματίτιδα
1:1 6:1 10:1 25:1 30:1 60:1 94:1 159:1 240:1 287:1 # αστικός
6:1 10:1 25:1 38:1 144:1 159:1 179:1 185:1 287:1 # αμαστιγοφόρος
65:1 144:1 172:1 # αμυγδαλή
43:1 # παύω
19:1 40:1 41:1 55:1 86:1 145:1 275:1 # συνεισφέρω
# dq
14:1 45:1 50:1 52:1 126:1 155:1 193:1 267:1 # σπονδυλολίσθησης
5:1 18:1 41:1 53:1 108:1 168:1 218:1 # εμτρισιταβίνη
6:1 11:1 23:1 36:1 60:1 105:1 182:1 205:1 # αιγυπτιακός
21:1 27:1 28:1 128:1 183:1 185:1 # τενοφοβίρη
18:1 112:1 149:1 217:1 221:1 274:1 # εξωκυττάριος
117:1 # κάπως
1:1 6:1 19:1 30:1 75:1 128:1 211:1 235:1 291:1 # εγχειρητικός
215:1 # gillberg
38:1 69:1 103:1 108:1 300:1 # μαγνήσιο
11:1 14:1 25:1 26:1 49:1 107:1 161:1 # διασπορά
103:1 # αγγίζω
6:1 8:1 16:1 46:1 57:1 78:1 93:1 148:1 164:1 # κρεατινίνη
43:1 79:1 84:1 279:1 # εμμηνόπαυση
22:1 36:1 59:1 87:1 # θύλακας
13:1 40:1 45:1 46:1 54:1 61:1 87:1 125:1 144:1 # προλαμίνες
50:1 52:1 56:1 65:1 130:1 204:1 # θεσσαλονίκη
# mrcp
1:1 22:1 45:1 60:1 62:1 94:1 224:1 240:1 268:1 # καθολικός
18:1 69:1 # χόριο
1:1 6:1 10:1 30:1 41:1 60:1 94:1 212:1 264:1 287:1 # ρυθμιστικός
41:1 66:1 103:1 143:1 240:1 274:1 # εξαγνισμός
19:1 70:1 77:1 93:1 137:1 # ευθυρεοειδικός
38:1 # θαύμα
2:1 10:1 39:1 45:1 52:1 72:1 119:1 169:1 194:1 247:1 256:1 # απόστολος
13:1 57:1 82:1 100:1 181:1 214:1 # σπινθηρογράφημα
2:1 72:1 150:1 205:1 # πέμπτος
1:2 6:1 19:1 21:1 30:1 117:1 122:1 126:1 136:1 254:1 # ενδεικτικά
2:1 6:1 10:1 41:1 72:1 150:1 169:1 264:1 # βέλτιστος
10:1 41:1 82:1 240:1 264:1 277:1 # πιστός
8:1 38:1 115:1 127:1 145:1 198:1 261:1 # χρωματίζω
3:1 14:1 72:1 90:1 172:1 228:1 269:1 # σπουδαίος
1:1 31:1 46:1 63:1 82:1 86:1 126:1 188:1 267:1 272:1 # επικίνδυνα
38:1 53:1 209:1 # τρήμα
62:1 69:1 72:1 # ήλιος
2:1 10:1 34:1 53:1 63:1 93:1 118:2 205:1 # στρεπτοκοκκικός
19:1 70:1 93:1 122:1 137:1 243:1 # θυρεοειδεκτομή
38:1 41:1 42:1 108:1 143:1 158:1 # βούρτσισμα
106:1 240:1 # μωρός
41:1 65:1 143:1 240:1 # αλφισμός
9:1 26:1 138:1 145:1 237:1 270:1 # διάβρωση
144:1 # αμρ
# μci
15:1 44:1 93:1 105:1 124:1 137:1 # υπερθυρεοειδικός
1:1 2:1 8:1 22:1 71:1 123:1 200:1 222:1 282:1 # κατοικώ
72:1 183:1 219:1 # λέμφος
93:1 # δωρεά
2:1 23:1 41:1 77:1 199:1 301:1# φωτοευαισθησία
# γη
46:1 213:1 269:1 # τυχαίνω
43:1 65:1 66:1 102:1 # μπαλόνι
9:1 14:1 39:1 60:1 83:1 88:1 118:1 154:1 173:1 250:1 278:1 # αποκόλληση
3:1 14:1 49:1 90:1 105:1 106:1 146:1 210:1 230:1 # ορότυπους
65:1 79:1 88:1 240:1 295:1 # γαληνός
# unicef
3:1 34:1 36:1 42:1 45:1 52:1 256:1 265:1 # ακολουθούμενος
26:1 33:1 171:1 227:1 238:1 # διπλωπία
# matzo
43:1 45:1 72:1 179:1 224:1 # παθολόγος
2:1 4:1 8:1 9:1 38:1 115:1 123:1 146:1 166:1 177:1 252:1 # σηματοδότηση
28:1 53:1 72:1 79:1 109:1 # τρίμηνος
13:1 14:1 19:1 54:1 70:1 71:1 74:1 98:1 125:1 276:1 # προειδοποιητικός
12:1 221:1 240:1 # κυανός
3:1 36:1 52:1 60:1 250:1 # ακόλουθα
38:1 217:1 261:1 # σάρκωμα
11:1 14:1 18:1 105:1 177:1 # υποδόρια
2:1 10:1 12:1 22:1 36:1 41:1 66:1 102:1 169:1 264:1 # ακανόνιστος
38:1 93:1 # ρεύμα
14:1 39:1 49:1 55:1 80:1 128:1 175:1 183:1 278:1 # αποσυμφορητικός
5:1 10:1 15:1 56:1 161:1 224:1 281:1 # σταθερά
8:1 21:1 38:1 81:1 115:1 213:1 261:1 # ενσωματώνω
3:1 24:1 59:1 75:1 128:1 137:1 # ουρητήρας
22:1 59:1 181:1 217:1 # νάρθηκας
11:1 12:1 24:1 36:1 60:1 66:1 148:1 182:1 240:1 # κρανιακός
1:1 6:1 10:1 25:1 30:1 38:1 98:1 110:1 118:1 159:1 186:1 287:1 # δοκιμαστικός
15:1 37:1 44:1 277:1 # ερπετό
32:1 37:1 68:1 77:1 149:1 173:1 190:1 243:1 286:1 # εκμετάλλευση
28:1 34:1 49:1 58:1 72:1 93:1 114:1 130:1 143:1 189:1 # κορεσμένος
1:1 15:1 18:1 44:1 48:1 68:1 124:1 141:1 162:1 203:1 # περικλείω
24:1 63:1 82:1 188:1 213:1 285:1 # επιβραδύνω
31:1 50:1 59:1 # άξονας
17:1 22:1 161:1 224:1 # καθαρά
9:1 10:1 11:1 26:1 39:1 99:1 107:1 138:1 227:1 237:1 # διαπίστωση
1:1 6:1 30:1 60:1 68:1 94:1 136:1 203:1 240:1 243:2 # εκλεκτικός
7:1 101:1 200:1 293:1 # ελκώδης
28:1 72:1 79:1 # έμμηνος
11:1 26:1 65:1 107:1 # διαλύω
52:1 72:1 # άγγλος
2:1 10:1 14:1 41:1 74:1 87:1 101:1 169:1 264:1 276:1 # ελαχιστοποιώ
51:1 55:1 175:1 # συμφωνώ
117:1 # κάψα
13:1 53:1 193:1 197:1 # λίτρο
10:1 41:1 55:1 66:1 86:1 204:1 264:1 275:1 # συνιστώσα
6:1 13:1 70:1 100:1 172:1 197:1 # βρογχίτιδα
15:1 16:1 21:1 32:1 58:1 114:1 145:1 166:1 189:1 261:1 # ενημερωμένος
26:1 77:1 137:1 213:1 285:1 296:1 # διευρύνω
11:1 19:1 56:1 65:1 232:1 # αλήθεια
5:1 23:1 33:1 57:1 206:1 # ταινία
15:1 23:1 38:1 165:1 178:1 # εργάζομαι
221:1 259:1 # έγκυα
17:1 65:1 81:1 87:1 213:1 # χαλαρώνω
3:1 28:1 57:2 62:1 113:1 155:1 # ινσουλινοεξαρτώμενος
38:1 42:1 52:1 63:1 101:1 # επωφελούμαι
1:1 136:1 240:1 277:1 284:1 # εφικτός
2:1 4:1 10:1 37:1 56:1 121:1 166:1 169:1 # στοχοθετημένος
5:1 12:1 28:1 146:1 # βότανο
161:1 198:1 # ωχρά
34:1 38:1 74:1 116:1 143:1 171:1 176:1 299:1 # μυκοπλάσματα
1:1 20:1 35:1 85:1 139:1 236:1 # μυικής
33:1 103:1 193:1 # αγγλία
12:1 31:1 103:1 108:1 109:1 147:1 213:1 # αναγνωρίσιμος
7:1 16:1 46:1 78:1 101:1 111:1 193:1 # μυελίνης
4:1 17:1 18:1 69:1 80:1 203:1 214:1 248:1 # αρτηριοσκλήρυνση
2:1 5:1 10:1 25:1 38:1 118:1 159:1 169:1 # μαστοκύτταρο
79:1 128:1 217:1 # άρρην
14:1 39:1 42:1 43:1 108:1 278:1 # παπούτσι
12:1 22:1 # καν
52:1 72:1 101:1 233:1 # σίελος
72:1 121:1 # πάχος
213:1 214:1 # κηρύχνω
11:1 21:1 66:1 72:1 228:1 269:1 # ενιαίος
2:1 37:1 72:1 93:1 150:1 # εμπύρετος
25:1 26:1 69:1 87:1 143:1 171:1 # πλασμώδιο
38:1 # δόγμα
22:1 38:1 175:1 259:1 279:1 # έγκαυμα
4:1 5:1 19:1 32:1 50:1 69:1 75:1 146:1 220:1 252:1 257:1 # μειονότητα
8:1 21:1 38:1 99:1 114:1 115:1 261:2 # ενσωματωμένος
5:1 52:1 65:1 # πέταλο
22:1 23:1 28:1 42:1 57:1 69:1 92:1 165:1 208:1 # καινούργιος
1:1 15:1 17:1 18:1 22:1 44:1 124:1 141:1 162:1 197:1 # περικαρδίτιδα
8:1 38:1 46:1 68:1 77:1 115:1 127:1 176:1 261:1 # λευκωματίνη
28:1 80:1 81:1 # νοσών
2:1 12:1 40:1 72:1 75:1 150:1 274:1 # ανεξήγητος
15:1 44:1 99:1 105:1 124:1 138:1 # υπερφόρτωση
24:1 54:1 106:1 # πρόωρα
1:1 34:2 51:1 57:1 66:1 71:1 129:1 156:1 213:1 # κοινωνικοοικονομικός
23:1 26:1 43:1 223:1 # παιχνίδι
26:1 69:1 # σχέδιο
11:1 28:1 71:1 # άπνοια
54:1 # σπρέι
4:1 34:1 36:1 45:1 52:1 133:1 136:1 214:1 256:1 # κολοβακτηρίδιο
17:1 22:1 127:1 145:1 172:1 223:1 301:1# καρωτίδα
# σώζω
11:1 13:1 26:1 54:1 56:1 107:1 108:1 125:1 130:1 177:1 224:1 # προδιαθεσικός
72:1 98:1 177:1 # έξοδος
38:1 41:1 66:1 143:1 # φτέρνισμα
13:1 17:1 32:1 37:1 43:1 53:1 72:1 135:1 161:1 286:1 # παράμετρος
5:1 18:1 23:1 206:1 211:1 270:1 # ταιριάζω
2:1 8:1 23:1 38:1 45:1 52:1 92:1 100:1 110:1 115:1 123:1 256:1 # αιματολογικός
34:1 38:1 74:1 116:1 143:1 171:1 176:1 299:1 # μυκοπλάσματος
2:1 26:1 41:1 97:1 136:1 178:1 243:1 248:1 # δισκεκτομή
20:1 36:1 87:1 155:1 # φυλακή
49:1 183:1 # φορώ
14:1 69:1 71:1 72:1 # όποιος
21:1 27:1 29:1 46:1 48:1 213:1 # εντείνω
2:1 11:1 23:1 26:1 45:1 92:1 107:1 168:1 # διαιτολόγιο
9:1 11:1 26:1 107:1 138:1 218:1 237:1 # διαβίωση
21:1 28:1 68:1 74:1 91:1 122:1 # λεμφαδενοπάθεια
13:1 17:1 54:1 80:1 125:1 204:1 229:1 # προσαρμόζω
17:1 24:1 43:1 65:1 135:1 180:1 # παραλύω
17:2 18:1 24:1 43:1 57:1 135:1 180:1 # παραρρινίων
9:1 54:1 84:1 106:1 247:1 # πρόσφυση
17:1 48:1 138:1 204:1 223:1 # σαρκoείδωση
15:1 27:1 106:1 144:1 170:1 171:1 183:1 187:1 # αμφοτερόπλευρη
13:1 19:1 44:1 197:1 211:1 269:1 # σπειροχαίτη
13:1 25:1 32:1 37:1 53:1 72:1 286:1 # ασύμμετρος
213:1 # ψάχνω
19:1 39:1 44:1 # απειλή
6:1 8:1 19:1 24:1 38:1 44:1 115:1 144:1 164:1 211:1 # σπειραματικής
1:1 15:1 44:1 45:1 62:1 105:1 117:1 124:1 158:1 254:1 268:1 # υπερβολικά
1:1 2:1 8:1 60:1 94:1 123:1 178:1 212:1 240:1 # ατομικός
218:1 # αβγό
16:1 33:1 36:1 57:1 83:1 186:1 233:1 # ακινησία
251:1 # λήξη
13:1 34:1 36:1 38:1 74:1 80:1 82:1 148:1 248:1 # μακροσκοπικός
1:1 15:1 18:1 26:1 44:1 60:1 69:1 94:1 124:1 162:1 177:1 240:1 # περιοδικός
2:1 14:1 16:1 57:1 74:1 75:1 186:1 216:1 276:1 # κινητοποίηση
6:1 12:1 16:1 26:1 29:1 57:1 70:1 83:1 108:1 131:1 184:1 239:1 # αντινησιδιακά
2:1 25:1 108:1 110:1 146:1 # χασιμότο
9:1 11:1 26:1 107:1 138:1 144:1 237:1 # διαμόρφωση
11:1 28:1 71:1 # άγνοια
15:1 93:1 # ερεθίζω
17:1 26:1 69:1 72:1 229:1 # αρμόδιος
11:1 36:1 57:1 60:1 66:1 182:1 240:1 # ινιακός
10:1 15:1 27:1 45:1 46:1 83:1 88:1 109:1 121:1 187:1 280:1 # χοληστερίνη
1:1 6:1 28:1 30:1 55:1 77:1 86:1 112:1 122:1 177:1 275:1 # συνοδευτικός
17:1 21:1 24:1 32:1 36:1 43:1 48:1 97:1 135:1 180:1 # παρακείμενος
8:1 27:1 101:1 # ατελώς
8:1 14:1 22:1 52:1 71:1 72:1 149:1 190:1 222:1 238:1 # κατάλοιπος
40:1 58:1 185:1 # σχιζοφρένεια
1:1 5:1 12:1 37:1 60:1 66:1 93:1 94:1 156:1 163:1 240:1 # βρετανικός
15:2 27:1 29:1 57:1 102:1 106:1 187:1 # ιντερφερόνη
9:1 83:1 128:1 154:1 # τήρηση
24:1 59:1 132:1 # κέρας
21:1 28:1 # εννοώ
13:1 50:1 74:1 87:1 121:1 126:1 171:1 174:1 # αχονδροπλασία
3:1 15:1 27:1 37:1 122:1 187:1 274:1 # εξουδετερώνω
5:1 8:1 10:1 13:1 22:1 25:1 53:1 151:1 159:1 185:1 222:1 # καταστροφικός
15:1 56:1 229:1 240:1 # θερμός
38:1 88:1 166:1 # άθλημα
16:1 39:1 172:1 234:1 # δαπάνη
23:1 39:1 41:1 44:1 75:1 77:1 181:1 199:1 # απευαισθητοποίηση
122:1 130:1 143:1 172:1 223:1 # δεσμίδα
18:1 27:1 114:1 214:1 243:1 261:1 # τεκμηριωμένος
2:1 38:1 39:1 119:1 146:1 178:1 194:1 # απότομα
1:1 17:1 22:1 57:1 60:1 66:1 94:1 156:1 186:1 240:1 # καρκινικός
63:1 82:1 188:1 # επιζώ
14:1 39:1 117:1 118:1 160:1 190:1 278:1 # αποκάλυψη
12:1 31:1 65:1 147:1 # αναλύω
3:1 13:1 136:1 176:1 277:1 # φρουκτόζη
14:1 45:1 63:1 82:1 85:1 188:1 238:1 # επιπολής
38:1 166:1 # ίζημα
5:1 13:1 31:1 100:1 148:1 170:1 183:1 258:1 # κροταφογναθικής
23:1 34:1 38:1 71:1 110:1 # κοιμάμαι
15:1 85:1 229:1 # ερμής
49:1 65:1 88:1 95:1 173:1 # αλληλόμορφα
1:1 60:1 92:1 94:1 177:1 240:1 293:1 # οδηγικός
12:1 28:1 72:1 87:1 190:1 # βάλανος
161:1 267:1 # βράδυ
9:1 32:1 77:1 84:1 143:1 # δέσμευση
14:1 36:1 38:1 39:1 84:1 143:1 148:1 178:1 278:1 # απομακρυσμένος
3:1 6:1 70:1 109:1 128:1 137:1 197:1 298:1 # ουρηθρίτιδα
1:1 2:1 8:1 60:1 74:1 82:1 94:1 123:1 240:1 # ατοπικός
13:1 42:1 121:1 # ρούχο
4:1 5:1 18:1 75:1 110:1 174:1 220:1 257:1 # δριμύτητα
34:1 52:1 72:1 216:1 # κοίλος
13:1 34:1 45:1 54:1 80:1 88:1 125:1 166:1 173:1 248:1 # προσκολλημένος
9:1 63:1 82:1 86:1 188:1 217:1 # επιβάρυνση
3:1 33:1 109:1 137:1 # ουρία
95:1 110:1 117:1 # κάψιμο
13:1 50:1 66:1 198:1 270:1 # χρονιά
6:1 8:2 38:1 87:1 99:1 101:1 115:1 164:1 261:1 # ελαττωματικός
4:1 10:1 249:1 # στηθάγχη
1:1 18:1 60:1 88:1 94:1 141:1 203:1 214:1 240:1 # κληρικός
10:1 15:1 17:1 18:1 27:1 41:1 161:1 187:1 264:1 280:1 # αριστερά
# κνήμη
14:1 41:1 45:1 52:1 92:1 100:1 105:1 143:1 256:1 # υπολογισμός
9:1 10:1 12:1 25:1 31:1 138:1 147:1 159:1 237:1 277:1 # αναστόμωση
28:1 178:1 # νομίζω
1:1 6:1 10:1 13:1 30:1 41:1 60:1 71:1 94:1 224:1 264:1 287:1 298:1 # αθροιστικός
# σς
28:1 57:1 63:1 82:1 188:1 # επινοώ
9:1 11:1 12:1 26:1 36:1 38:1 107:1 182:1 # διακύμανση
13:1 50:1 68:1 77:1 95:1 137:1 171:1 # μονόπλευρος
1:1 19:1 56:1 60:1 94:1 240:1 # θειικός
2:1 3:1 29:1 121:1 157:1 234:1 # οξεάντοχους
1:1 22:1 26:1 38:1 261:1 269:1 # δικαίωμα
13:1 31:1 50:1 198:1 # σύγχρονα
21:1 28:1 45:1 68:1 77:1 93:1 174:1 176:1 # αδρενολευκοδυστροφία
231:1 # patellar
1:1 2:1 19:1 50:1 60:1 66:1 94:1 140:1 156:1 168:1 240:1 # γειτονικός
12:1 31:1 36:1 147:1 214:1 # ανακηρύσσω
58:1 63:1 82:1 114:1 166:1 168:1 188:1 189:1 # επιτυχημένος
15:1 44:1 100:1 105:1 121:1 124:1 128:1 161:1 # υπερηχογράφημα
19:1 26:1 34:1 41:1 56:1 74:1 248:1 # δισκοπάθεια
262:1 # mantoux
201:1 # igras
4:1 10:1 38:1 116:1 166:1 249:1 299:1 # βλάστημα
213:1 285:1 # φτύνω
# stop
242:1 283:1 # microti
23:1 69:1 87:1 # σπήλαιο
13:1 98:1 137:1 170:1 177:1 # πυροδοτώ
4:1 9:1 10:1 83:1 116:1 154:1 243:1 249:1 299:1 # εκβλάστηση
21:1 60:1 98:1 126:1 178:1 240:1 # ενδομυϊκός
# kaposi
88:1 171:1 214:1 # πληρώ
3:1 112:1 144:1 158:1 250:1 277:1 # εθαμβουτόλη
12:1 15:1 31:1 48:1 56:1 147:1 258:1 # αναφερθείς
5:1 8:1 22:1 24:1 103:1 151:1 222:1 258:1 # καταγραφή
11:1 26:1 40:1 103:1 107:1 138:1 177:1 213:1 # νεοδιαγνωσθείς
9:1 29:1 55:1 83:1 86:1 128:1 154:1 275:1 # συντήρηση
52:1 155:1 # άμυλο
4:1 10:1 249:1 # ζέστη
18:1 69:1 72:1 118:1 136:1 # οκτώβριος
7:1 293:1 # οζώδης
6:1 12:1 31:1 36:1 87:1 136:1 147:1 155:1 258:1 # αναφυλακτικός
246:1 262:1 # africanum
5:1 34:1 45:1 113:1 118:1 273:1 299:1 # σοκολάτα
19:1 69:1 103:1 140:1 216:1 223:1 293:1 # αγγειοοίδημα
28:1 32:1 79:1 88:1 171:1 178:1 295:1 # σπληνομεγαλία
13:1 108:1 217:1 # τσιγάρο
13:1 15:1 118:1 298:1 # ερυθροκύτταρο
37:1 56:1 69:1 # υιοθετώ
21:1 # ενέχω
63:1 81:1 82:1 188:1 # επιζών
5:1 13:1 17:1 46:1 112:1 118:1 221:1 272:1 # κυτταροκίνες
1:1 6:1 10:1 18:1 22:1 30:1 41:1 49:1 224:1 264:1 287:1 # καθοριστικός
18:1 69:1 72:1 # αέριος
17:1 161:1 186:1 204:1 # σαράκι
13:1 148:1 243:1 # εκροή
# σπάω
38:1 219:1 # φλέγμα
2:1 10:1 17:1 18:1 41:1 88:1 169:1 170:1 264:1 # αριστοτέλης
4:1 34:1 36:1 133:1 136:1 176:1 214:1 # μυκοβακτηρίου
13:1 15:1 27:1 39:1 72:1 187:1 # απώτερος
11:1 25:1 28:1 58:1 72:1 114:1 143:1 189:1 212:1 # μιασμένος
13:1 14:1 54:1 99:1 125:1 # προϋποθέτω
15:1 27:1 38:1 178:1 187:1 # φτερνίζομαι
4:1 10:1 12:1 40:1 41:1 43:1 63:1 82:1 166:1 188:1 249:1 264:1 # πανεπιστημιακός
28:1 43:1 58:1 72:1 103:1 114:1 189:1 261:1 # παγωμένος
262:1 # kansasii
5:1 12:1 251:1 273:1 # ανάταξη
38:1 55:1 88:1 145:1 171:1 175:1 214:1 261:1 # συμπληρωματικός
5:1 8:1 13:1 17:1 22:1 54:1 118:1 125:1 136:1 151:1 222:1 # προκαταρκτικός
3:1 52:1 112:1 240:1 277:1 # γλουτός
6:1 13:1 16:1 21:1 54:1 75:1 100:1 125:1 140:1 291:1 # προγεννητικός
13:1 46:1 54:1 125:1 133:1 213:1 269:1 # προβαίνω
14:1 27:1 170:1 # όποτε
13:1 54:1 80:1 125:1 199:1 # προσθήκη
5:1 # βήτα
23:1 31:1 38:1 144:1 285:1 # δύναμαι
24:1 59:1 # πέρας
2:1 10:1 53:1 63:1 93:1 176:1 178:1 205:1 # στρεπτομυκίνης
13:1 40:1 45:1 72:1 77:1 137:1 179:1 # νευρολόγος
52:1 72:1 119:1 250:1 # πόλος
4:1 79:1 104:1 205:1 # πτηνό
3:1 13:1 72:1 137:1 179:1 233:1 # σίγουρος
215:1 253:1 # partnership
# ntm
32:1 45:1 75:1 87:1 113:1 130:1 218:1 # μεσολαβητής
13:1 19:1 70:1 97:1 198:1 # κεγχροειδής
18:1 19:1 49:1 69:1 70:1 85:1 121:1 # χοριοειδής
85:1 87:1 218:2 # αβλαβής
11:1 21:1 36:1 62:1 98:1 126:1 181:1 182:1 # ενδοθηλιακός
24:1 33:1 40:1 65:1 77:1 137:1 # νευραλγία
5:1 8:1 14:1 22:1 39:1 45:1 68:1 151:1 222:1 278:1 # καταπολεμώ
13:1 80:1 181:1 203:1 214:1 224:1 248:1 # αθηροσκλήρωση
1:1 4:1 10:1 14:1 18:1 80:1 105:1 136:1 141:1 214:1 249:1 # υποστηρικτικός
6:1 40:1 70:1 77:1 109:1 137:1 172:1 197:1 # νευρίτιδα
1:1 60:1 94:1 240:1 # τυφικός
3:1 13:1 14:1 69:1 71:1 74:1 100:1 137:1 140:1 276:1 # ουροποιογεννητικός
18:1 45:1 69:1 98:1 217:1 299:1 # δολάριο
5:1 10:1 21:1 32:1 37:1 103:1 140:1 163:1 286:1 # μεταγενέστερος
11:1 36:1 51:1 60:1 66:1 182:1 240:1 # γωνιακός
253:1 262:1 283:1 # canetti
63:1 68:1 227:1 # επίβλεψη
6:1 69:1 261:1 273:1 # δωμάτιο
2:1 29:1 51:1 157:1 234:1 # οξεάντοχων
17:1 24:1 36:1 43:1 57:1 135:1 180:1 186:1 # παρακινώ
43:1 65:1 299:1 # παλάμη
12:1 15:1 29:1 95:1 122:1 127:1 131:1 223:1 229:1 # δερμοαντίδραση
2:1 72:1 105:1 150:1 205:1 269:1 # αίγυπτος
4:1 10:1 12:1 38:1 116:1 166:1 249:1 # ανάστημα
11:1 12:1 19:1 36:1 40:1 63:1 82:1 91:1 182:1 188:1 232:1 # επιφανειακός
52:1 95:1 155:1 178:1 185:2 # ομοφυλοφιλία
9:1 12:1 38:1 109:1 # ωρίμανση
8:1 13:1 29:1 33:1 50:1 53:1 98:1 127:1 177:1 292:1 # οδοντίατρος
11:1 19:1 36:1 109:1 148:1 232:1 # ακρίβεια
1:1 6:1 30:1 34:1 112:1 129:1 160:1 203:1 216:1 243:1 # εκλυτικοί
63:1 65:1 68:1 70:1 82:1 88:1 173:1 174:1 188:1 # αλληλεπιδρώ
6:1 37:1 68:1 80:1 97:1 101:1 248:1 # μυοσκελετικός
22:1 59:1 88:1 200:1 248:1 # σκώληκας
1:1 60:1 69:1 94:1 166:1 212:1 240:1 # βιοχημικός
17:1 23:1 38:1 66:1 # αρνιέμαι
# pv
1:1 26:1 136:1 240:1 277:1 301:1# δικτυωτός
1:1 2:1 6:1 8:1 12:1 22:1 29:1 30:1 74:1 123:1 131:1 184:1 205:1 222:1 239:1 # αντικατοπτρίζω
98:1 243:1 # εκδοχή
1:1 21:1 34:1 71:1 85:1 100:1 129:1 140:1 # οικογενής
24:1 59:1 136:1 259:1 # σφιγκτήρας
1:1 6:1 8:1 24:1 30:1 38:1 60:1 94:1 115:1 144:1 164:1 174:1 240:1 271:1 # δραματικός
33:1 45:1 49:1 52:1 95:1 100:1 183:1 256:1 # μορφολογία
13:1 19:1 27:1 32:1 54:1 57:1 125:1 170:1 # προτεινόμενος
19:1 70:1 77:1 84:1 97:1 274:1 # εξειδίκευση
9:1 # βρώση
10:1 11:1 19:1 25:1 56:1 149:1 159:1 232:1 # αστάθεια
52:1 55:1 155:1 173:1 216:1 251:1 # συλλοίμωξη
4:1 17:1 28:1 58:1 114:1 166:1 189:1 274:1 # εξαρτημένος
6:1 8:1 11:1 18:1 29:1 50:1 53:1 98:1 177:1 184:1 292:1 # οδοντιατρικός
48:1 68:1 95:1 108:1 110:1 203:1 # κλείσιμο
11:1 21:1 34:1 62:1 71:1 98:1 118:1 126:1 # ενδοκοιλιακός
12:2 40:1 43:1 63:1 91:1 # επανεμφανίζω
2:1 7:1 9:1 37:1 96:1 97:1 138:1 157:1 237:1 # κετοξέωσης
18:1 148:1 259:1 # γκρι
9:1 23:1 33:1 110:1 # σηψαιμία
3:1 13:1 54:1 91:1 105:1 125:1 158:1 185:1 269:1 # ιβουπροφαίνη
3:1 9:1 13:1 17:1 25:1 33:1 43:1 84:1 135:1 233:1 # παρουσίαση
9:1 14:1 15:1 32:1 45:1 116:1 160:1 161:1 175:1 # πολυμεράση
5:1 23:1 65:1 87:1 238:1 # ταλαιπωρώ
34:1 72:1 79:1 248:1 # μηνίσκος
8:1 12:1 22:1 27:1 28:1 80:1 113:1 118:1 130:1 222:1 # ανοσοκατεσταλμένα
22:1 52:1 72:1 144:1 # καμπύλος
1:1 6:1 13:1 30:1 37:1 54:1 56:1 60:1 80:1 94:1 125:1 199:1 # προσθετικός
8:1 11:1 19:1 68:1 232:1 # ατέλεια
1:1 8:1 13:1 53:1 60:1 94:1 185:1 240:1 # ατροφικός
13:1 71:1 198:1 270:1 # χροιά
23:1 38:1 175:1 # θυμάμαι
63:1 # επάγω
# pcp
13:1 15:1 27:1 37:1 187:1 # ετεροζυγώτης
# ύδωρ
5:1 10:1 12:1 25:1 27:1 31:1 32:1 37:1 77:1 147:1 159:1 163:1 280:1 286:1 # μεταναστευτικός
10:1 25:1 38:1 159:1 240:1 277:1 # μαστός
41:1 199:1 240:1 # ισθμός
21:1 28:1 # ενοχλώ
1:1 6:1 10:1 18:1 30:1 41:1 49:1 60:1 94:1 240:1 264:1 287:1 # οριστικός
3:1 46:1 70:1 98:1 158:1 # ζιδοβουδίνη
13:1 54:1 72:1 125:1 # κύπρος
38:1 190:1 # άλμα
14:1 105:1 172:1 178:1 # υποομάδα
28:1 40:1 50:1 74:1 77:1 95:1 175:1 # πνευμονοπάθεια
1:1 3:1 51:1 60:1 66:1 94:1 156:1 158:1 240:1 # βουβωνικός
15:1 59:1 296:1 # ιερέας
91:1 190:1 # άλφα
1:1 63:1 65:1 82:1 85:1 91:1 97:1 188:1 284:1 # επικεφαλής
1:1 15:1 20:1 27:1 35:1 50:1 66:1 98:1 128:1 156:1 187:1 # τερηδονική
33:1 44:1 84:1 267:1 # δυσπεψία
1:1 6:1 30:1 49:1 60:1 94:1 240:1 # αορτικός
39:1 # απέχω
1:1 117:1 254:1 # ιικά
14:1 15:1 21:1 39:1 40:1 44:1 74:1 165:1 179:1 276:1 # απενεργοποιώ
19:1 21:1 32:1 40:1 41:1 # εισπνεόμενος
12:1 31:1 41:1 66:1 86:1 143:1 240:1 279:1 # αυνανισμός
50:1 51:1 68:1 171:1 # πλεονάζων
33:1 49:1 84:1 109:1 183:1 267:1 # δυσφορία
2:1 71:1 72:1 95:1 110:1 # έτοιμος
14:1 39:1 46:1 101:1 178:1 193:1 213:1 278:1 # απομυελίνωση
11:1 13:1 17:1 26:1 107:1 # διαρροή
14:1 38:1 39:1 45:1 193:1 261:1 278:1 # απολίθωμα
6:1 45:1 52:1 88:1 118:1 145:1 203:1 214:1 256:1 301:1# ολοκληρωτικός
14:1 21:1 28:1 32:1 80:1 105:1 # υποσχόμενος
54:1 145:1 # πρωί
28:1 33:1 57:1 65:1 178:1 # ινομυαλγία
38:1 161:1 # φράγμα
38:1 # πέλμα
# μπς
8:1 31:1 50:1 63:1 82:1 127:1 179:1 188:1 223:1 # επιγονατίδος
15:1 32:1 69:1 72:1 108:1 166:1 209:1 300:1 # ημερήσιος
5:1 17:1 37:1 72:1 93:1 163:1 228:1 269:1 # αρεταίος
19:1 24:1 39:1 44:1 119:1 194:1 211:1 # απόπειρα
72:1 81:1 95:1 175:1 178:1 # ομώνυμος
106:1 # μωρό
26:1 38:1 41:1 143:1 # βάδισμα
52:1 72:1 100:1 178:1 179:1 250:1 # ομόλογος
24:1 54:1 56:1 105:1 106:1 # βραχυπρόθεσμος
13:2 19:1 40:1 77:1 137:1 211:1 235:1 # νευροχειρουργός
88:1 # ύλη
1:1 21:1 34:1 71:1 100:1 129:1 140:1 # οικογενή
10:1 15:1 44:1 45:1 83:1 88:1 105:1 121:1 124:1 # υπερχοληστερολαιμίας
7:1 13:1 16:1 46:1 78:1 98:1 111:1 177:1 # ροδοψίνης
6:1 10:1 13:1 25:1 38:1 54:1 125:1 159:1 178:1 179:1 287:1 # προμαστιγοφόρος
1:1 6:1 10:1 25:1 30:1 43:1 60:1 94:1 159:1 240:1 287:1 # σπαστικός
5:1 17:1 22:1 33:1 176:1 # ταχυκαρδία
9:1 21:1 29:1 138:1 237:1 # εντύπωση
1:1 6:1 17:1 22:1 30:1 60:1 94:1 224:1 240:1 # καθαρτικός
11:1 26:1 107:1 136:1 # διαδίκτυο
38:1 75:1 85:1 181:1 224:1 # μαθητής
12:1 23:1 57:1 65:1 87:2 91:1 155:1 # φαινυλαλανίνη
48:1 56:1 145:1 # φθείρω
32:1 40:1 55:1 86:1 275:1 # συνεχιζόμενος
45:1 52:1 72:1 144:1 158:1 256:1 # αμφίβολος
13:1 72:1 137:1 221:1 259:1 # έγκυρος
10:1 34:1 80:1 127:1 # κοστίζω
5:1 12:2 25:1 29:1 31:1 36:1 87:1 131:1 147:1 196:1 203:1 # αντανακλαστικά
72:1 80:1 95:1 113:1 143:1 # δύσοσμος
2:1 17:1 43:1 72:1 112:1 135:1 150:1 160:1 161:1 190:1 # παράλυτος
7:1 293:1 # ιώδης
14:1 23:1 38:1 39:1 121:1 177:1 178:1 278:1 # αποδέχομαι
15:1 18:1 44:1 124:1 162:1 # εμπεριέχω
15:1 18:1 24:1 44:1 124:1 140:1 144:1 162:1 # περιγεγραμμένος
8:1 22:1 52:1 72:1 100:1 149:1 179:1 190:1 222:1 # κατάλογος
5:1 19:1 25:1 69:1 103:1 140:1 170:1 233:1 # αγγειοτασίνη
6:1 37:1 57:1 88:1 93:1 190:1 # ρετινάλη
# tnfα
1:1 6:1 10:1 13:1 30:1 54:1 100:1 125:1 138:1 213:1 287:1 # προγνωστικός
5:1 # φέτα
9:1 12:1 138:1 237:1 # ανύψωση
106:1 214:1 240:1 # μηρός
8:1 11:1 13:1 21:1 53:1 89:1 100:1 140:1 # ιατρογενές
10:1 15:1 27:1 187:1 280:1 # στερώ
18:1 31:1 50:1 53:1 95:1 121:1 178:1 # τριχομοναδική
1:1 5:1 6:1 8:1 12:1 22:1 29:1 30:1 131:1 151:1 184:1 222:1 224:1 239:1 # αντικαταθλιπτικός
53:1 109:1 # τρίχα
5:1 10:1 13:1 26:1 69:1 174:1 177:1 178:1 281:1 # σταδιοδρομία
14:1 18:1 42:1 108:1 110:1 # τσιμπούρι
58:1 171:1 213:1 219:1 # πλένω
9:1 68:1 130:1 136:1 243:1 # εκτέλεση
5:1 17:1 106:1 146:1 # ρόταρυ
41:1 55:1 210:1 212:1 # ήμισυς
12:1 40:1 46:1 133:1 213:1 269:1 # ανεβαίνω
34:1 48:1 80:1 108:1 # είκοσι
6:1 93:1 148:1 273:1 # κρεβάτι
6:1 8:1 38:1 55:1 99:1 115:1 164:1 175:1 205:1 261:1 # συμπτωματικά
1:1 6:1 14:1 30:1 60:1 69:1 71:1 94:1 170:1 240:1 # ποιοτικός
52:1 72:1 # βίβλος
9:1 77:1 84:1 122:1 258:1 # αφόδευση
# φεύγω
43:1 45:1 69:1 84:1 108:1 185:1 224:1 # παθοφυσιολογία
12:1 18:1 38:1 66:1 149:1 168:1 217:1 # μανιτάρι
2:1 54:1 145:1 212:1 301:1# πρωτοβάθμιος
31:1 55:1 85:1 86:1 258:1 275:1 # συναφής
1:1 3:1 5:1 52:1 60:1 94:1 112:1 144:1 212:1 # γλουταμικός
21:2 28:1 32:1 122:1 126:1 # ενδεχόμενο
1:1 11:1 18:1 20:1 25:1 35:1 85:1 108:1 139:1 236:1 # ψωριασικής
1:1 17:1 24:1 43:1 60:1 92:1 94:1 103:1 135:1 180:1 # παραγωγικότητα
54:1 79:1 # πρώην
3:1 28:1 57:2 62:1 113:1 155:1 # ινσουλινοαντίστασης
5:1 10:1 193:1 281:1 # λίστα
33:1 45:1 144:1 158:1 193:1 # αμφιβολία
28:1 72:1 100:1 102:1 # πυογόνος
17:1 19:1 24:1 28:1 70:1 180:1 # αραχνοειδής
6:2 12:1 29:1 75:1 110:1 131:1 176:1 184:1 239:1 291:1 # αντιμυκητιασικός
9:1 140:1 # γεύση
28:1 58:1 63:1 68:1 82:1 114:1 188:1 189:1 # επιλεγμένος
215:1 231:1 # mycobacterium
16:1 38:1 166:1 234:1 # μηχάνημα
3:1 13:1 19:1 48:1 137:1 140:1 165:1 211:1 235:1 # χειρουργείο
14:1 38:1 39:1 170:1 261:1 278:1 # αποτύπωμα
9:1 # ρύση
12:1 19:1 29:1 58:1 122:1 126:1 131:1 251:1 # αντένδειξη
14:1 39:1 97:1 181:1 278:1 # αποθηκεύω
27:1 119:1 146:1 # πότε
8:1 12:1 22:1 27:1 28:1 80:1 113:1 118:1 130:1 222:1 # ανοσοκατεσταλμένους
# ρέω
28:1 77:1 86:1 # ευνοώ
14:1 48:1 72:1 98:1 105:1 223:1 # υποείδος
2:1 3:1 47:1 146:1 258:1 # αφότου
10:1 17:1 18:1 33:1 41:1 77:1 127:1 264:1 # ευχαριστία
28:1 29:1 50:1 72:1 95:1 292:1 # μοντέρνος
98:1 172:1 178:1 # βδομάδα
21:1 32:1 122:1 144:1 274:1 # δεξαμενή
28:1 72:1 # ίχνος
1:1 20:1 35:1 45:1 62:1 121:1 268:1 # χολική
1:1 20:1 35:1 52:1 92:1 100:1 # λογική
13:1 29:1 50:1 127:1 292:1 # φροντίζω
17:1 48:1 228:1 235:1 # αρχείο
22:1 36:1 87:1 # αύλακα
38:1 190:1 # σφάλμα
2:1 32:1 37:1 286:1 # έμετο
9:1 12:1 31:1 34:1 36:1 46:1 138:1 147:1 213:1 216:1 237:1 265:1 # ανακοίνωση
4:1 5:1 7:1 26:1 67:1 70:1 # ταξιδιώτης
5:2 6:1 8:1 10:1 22:1 25:1 65:1 151:1 159:1 222:1 281:1 # κατασταλτικός
3:1 8:1 24:1 66:1 86:1 113:1 270:1 # γρατσουνιά
6:1 12:1 29:1 131:1 161:1 184:1 239:1 # αντιγράφω
9:1 19:1 70:1 116:1 157:1 # οξειδάση
5:1 10:1 11:1 15:1 18:1 25:1 41:1 44:1 108:1 124:1 162:1 264:1 281:1 # περιστασιακός
13:1 53:1 63:1 74:1 82:1 168:1 188:1 # επιτροπή
1:1 6:1 30:1 43:1 55:1 75:1 175:1 181:1 224:1 291:1 # συμπαθητικός
18:1 57:1 85:1 148:1 274:1 # εξωκρινής
1:1 6:1 13:1 30:1 54:1 77:1 112:1 122:1 125:1 177:1 # προοδευτικά
109:1 # δωρίζω
38:1 190:1 261:1 # μπάλωμα
49:1 52:1 81:1 176:1 183:1 185:1 203:1 221:1 # κυκλοφορών
2:1 15:1 18:1 44:1 124:1 162:1 168:1 178:1 # περιτομή
11:1 25:1 26:1 107:1 # διασχίζω
25:1 38:1 88:1 190:1 # μασχάλη
12:1 # ξανά
88:1 173:1 # σύλληψη
17:1 43:1 55:1 86:1 135:1 251:1 275:1 # συνύπαρξη
1:1 6:1 29:1 30:1 32:1 50:1 52:1 101:1 117:1 173:1 184:1 254:1 292:1 # μελλοντικά
2:1 6:1 12:1 29:1 112:1 131:1 184:1 239:1 279:1 # αυτοαντιγόνο
12:1 43:1 45:1 52:1 100:1 179:1 224:1 256:1 # παθολογοανατομικός
1:1 5:1 8:1 22:1 26:1 117:1 151:1 222:1 254:1 # καταδικάζω
1:1 6:1 20:1 24:1 30:1 35:1 36:1 54:1 136:1 153:1 # πρακτική
11:1 14:1 36:1 60:1 63:1 182:1 240:1 # εποχιακός
# όψη
6:1 57:1 116:1 136:1 243:1 # εκτινάσσω
21:1 32:1 84:1 85:1 143:1 267:1 # δυσμενής
6:1 11:1 50:1 80:1 213:1 301:1# οσφυονωτιαίος
12:1 28:1 43:1 63:1 93:1 112:1 118:1 174:1 221:1 # δρεπανοκυτταρικός
13:1 17:1 27:1 37:1 43:1 77:1 112:1 135:1 235:1 # παροχετευτικός
1:1 6:1 14:1 30:1 93:1 105:1 198:1 301:1# υποχρεωτικά
41:1 # ισχύς
11:1 21:1 29:1 36:1 105:1 108:1 138:1 182:1 # εντυπωσιακός
9:1 # δύση
51:1 53:1 # τρέχων
7:1 25:1 55:1 86:1 181:1 275:1 # ασυνήθης
18:1 69:1 72:1 122:1 132:1 243:1 # δεκέμβριος
34:1 36:1 42:1 167:1 265:1 # ακούω
# mycoplasma
21:1 29:1 116:1 149:1 # εντάσσω
2:2 49:1 112:1 118:1 148:1 161:1 273:1 279:1 # αυτοκράτορας
1:1 6:1 16:1 30:1 57:1 75:1 117:1 186:1 254:1 291:1 # κινητικά
24:1 172:1 # βραχνάδα
13:1 106:1 181:1 214:1 224:1 298:1 # αθηροθρόμβωση
15:1 28:1 41:1 58:1 93:1 114:1 143:1 189:1 # ερεθισμένος
11:1 14:1 23:1 26:1 105:1 107:1 177:1 211:1 # υποδιαιρώ
9:1 10:1 15:1 25:1 27:1 43:1 109:1 138:1 159:1 187:1 237:1 280:1 # παστερίωση
1:1 12:1 49:1 66:1 117:1 156:1 165:1 254:1 295:1 # οργανικά
13:1 54:1 125:1 173:1 190:1 # προβάλλω
15:1 21:1 32:1 44:1 48:1 97:1 105:1 124:1 # υπερκείμενος
1:1 60:1 94:1 98:1 178:1 212:1 240:1 # δομικός
3:1 24:1 137:1 179:1 233:1 # σίγουρα
# υφή
3:1 28:1 60:1 68:1 176:1 203:1 240:1 # νουκλεϊκός
12:1 14:1 28:1 71:1 74:1 80:1 113:1 276:1 # ανοσοποιώ
14:1 45:1 68:1 # πολεμώ
4:1 5:1 21:1 75:1 146:1 220:1 252:1 257:1 # ενότητα
14:1 21:1 31:1 39:1 99:1 278:1 # εναποθέτω
1:1 13:1 54:1 60:1 80:1 82:1 94:1 125:1 146:1 # προσωπικότητα
7:1 293:1 # πυώδης
9:1 39:1 55:1 119:1 137:1 194:1 247:1 # απόσυρση
246:1 # clostridium
2:1 8:1 32:1 43:1 65:1 123:1 178:1 295:1 # ηπατομεγαλία
9:1 116:1 161:1 # φράση
13:1 72:1 137:1 # πάπυρος
12:1 14:1 24:1 28:1 74:1 174:1 216:1 276:1 # αδρανοποίηση
24:1 258:1 # γραφή
13:1 15:1 112:1 118:1 221:1 298:1 # ερυθροκυττάρων
82:1 219:1 # λέπι
17:1 43:1 65:1 91:1 93:1 97:1 135:1 259:1 284:1 # παρεγκεφαλίδα
13:1 57:1 # φθινόπωρο
1:1 12:1 18:1 31:1 49:1 117:1 141:1 147:1 183:1 254:1 258:1 # αναφορικά
32:1 38:1 48:1 # μείγμα
11:1 82:1 # πια
31:1 44:1 46:1 48:1 # πείνα
1:1 6:1 8:1 11:1 25:1 30:1 60:1 94:1 108:1 164:1 240:1 271:1 # ασιατικός
18:1 38:1 41:1 143:1 # γνώρισμα
37:1 45:1 68:1 69:1 85:1 # βιολετής
3:1 21:1 68:1 228:1 # ωλενίου
6:1 17:1 70:1 91:1 197:1 # φαρυγγίτιδα
9:1 14:1 39:1 77:1 84:1 97:1 278:1 # αποθήκευση
5:1 29:1 68:1 196:1 234:1 # λεβάντα
33:1 38:1 55:1 175:1 # συμμαχία
23:1 69:1 72:1 133:1 218:1 # αβέβαιος
45:1 52:1 88:1 114:1 118:1 145:1 203:1 214:1 256:1 261:1 # ολοκληρωμένος
2:1 54:1 60:1 80:1 136:1 145:1 248:1 # πρωκτοσκόπηση
4:1 5:1 75:1 122:1 146:1 220:1 252:1 257:1 274:1 # αδεξιότητα
5:1 68:1 112:1 118:1 183:1 221:1 # λεμφοκυτταρικός
3:1 51:1 228:1 # κωνίου
39:1 93:1 119:1 194:1 198:1 # απόχρεμψη
70:1 174:1 # ιδρύω
95:1 # μοβ
1:1 18:1 60:1 68:1 77:1 94:1 137:1 141:1 171:1 240:1 # πλευρικός
1:1 6:1 8:1 30:1 55:1 60:1 94:1 133:1 164:1 175:1 240:1 271:1 # συμβατικός
7:1 16:1 111:1 234:1 # ιωάννης
21:1 240:1 258:1 # αφενός
21:1 85:1 103:1 140:1 # ιθαγενής
12:1 40:1 68:1 136:1 259:1 274:1 # ανεξέλεγκτος
13:1 21:1 44:1 70:1 74:1 108:1 214:1 293:1 # σιδηροπενία
12:1 16:1 39:1 43:1 106:1 172:1 214:1 240:1 # δαπανηρός
1:1 14:1 24:1 26:1 49:1 60:1 94:1 240:1 # σποραδικός
2:1 13:1 32:1 37:1 50:1 53:1 286:1 # τονόμετρο
4:1 7:1 15:1 40:1 55:1 67:1 86:1 165:1 273:1 275:1 # συνεργάτης
2:1 8:1 18:1 38:1 53:1 115:1 123:1 145:1 198:1 261:1 # τριχρωματοψία
15:1 38:1 44:1 99:1 109:1 124:1 197:1 261:1 # περίττωμα
6:1 29:1 34:1 50:1 57:1 184:1 240:1 292:1 # κοντινός
38:1 198:1 209:1 # χρήμα
1:1 6:1 10:1 22:1 30:1 41:1 60:1 94:1 224:1 240:1 264:1 287:1 # καθιστικός
140:1 # γεμίζω
7:1 52:1 71:1 293:1 # φλοιώδης
60:1 87:1 176:1 240:1 279:1 # γλαυκός
41:1 51:1 65:1 66:1 99:1 134:1 143:1 172:1 # δαλτωνισμός
1:1 11:1 26:1 60:1 94:1 98:1 107:1 240:1 # διαδοχικός
4:1 11:1 18:1 25:1 36:1 145:1 148:1 214:1 301:1# ακρωτηριασμός
97:1 101:1 193:1 # κελί
2:1 3:1 14:1 19:1 45:1 47:1 68:1 105:1 137:1 168:1 # υπολειτουργία
122:1 136:1 240:1 243:1 277:1 # δεκτός
18:1 110:1 # ωριμάζω
3:1 28:1 40:1 77:1 81:1 86:1 137:1 # νευρώνουν
260:1 # adalimumab
2:1 24:1 28:1 33:1 50:1 100:1 258:1 # τονογραφία
14:1 50:1 126:1 155:1 267:1 277:1 301:1# σπονδυλωτός
# αχνά
2:1 57:1 81:1 112:1 118:1 186:1 221:1 # κυτοκινών
12:1 13:1 15:1 27:1 77:1 112:1 122:1 187:1 213:1 # δευτεροανωμαλικά
4:1 38:1 166:1 217:1 274:1 # εξάρτημα
28:1 54:1 58:1 72:1 83:1 114:1 128:1 143:1 189:1 # πρησμένος
12:1 31:1 56:1 114:1 128:1 147:1 166:1 224:1 # αναθεωρημένος
# chlamydia
14:1 39:1 80:1 278:1 # αποσπώ
4:1 7:1 14:1 39:1 67:1 136:1 177:1 278:1 # αποδέκτης
32:1 41:1 62:1 101:1 274:1 # εξελισσόμενος
13:1 33:1 45:1 49:1 52:1 100:1 256:1 # ορολογία
1:1 6:1 20:1 22:1 30:1 35:1 144:1 153:1 205:1 # καμπτική
1:1 6:1 20:1 23:1 30:1 35:1 41:1 75:1 153:1 181:1 199:1 291:1 # αισθητική
1:1 6:1 12:1 29:1 50:1 60:1 66:1 94:1 131:1 156:1 179:1 184:1 239:1 # αντιγονικός
1:1 28:1 60:1 94:1 178:1 212:1 240:1 # νομικός
8:1 22:1 36:1 52:1 88:1 149:1 173:1 190:1 222:1 # ακατάλληλος
1:1 6:1 10:1 20:1 30:1 35:1 84:1 85:1 139:1 153:1 221:1 236:1 287:1 # κυστικής
2:1 19:1 63:1 68:1 93:1 114:1 178:1 205:1 # λεπτομέρεια
19:1 63:1 82:1 188:1 211:1 235:1 # επιχειρώ
1:1 40:1 45:1 60:1 62:1 94:1 240:1 # νεολιθικός
9:1 10:1 27:1 99:1 138:1 237:1 273:1 280:1 # στεάτωση
9:1 83:1 154:1 181:1 # μάθηση
2:1 8:1 26:1 38:1 115:1 123:1 145:1 198:1 261:1 # διχρωματοψία
2:1 8:1 10:1 22:1 80:1 123:1 222:1 240:1 243:1 277:1 # εκατοστός
4:1 10:1 84:1 161:1 214:1 249:1 279:1 # αυστηρά
1:1 11:1 24:1 103:1 186:1 248:1 258:1 # σκιαγραφικός
13:1 21:1 44:1 74:1 158:1 178:1 298:1 # θρομβοπενία
38:1 42:1 95:1 # μαϊμού
18:1 26:1 57:1 77:1 148:1 176:1 296:1 # διευκρινίζω
5:1 36:1 37:1 45:1 87:1 97:1 144:1 163:1 # ακεταξολαμίδη
6:1 70:1 127:1 172:1 197:1 301:1# ωτίτιδα
13:1 15:1 24:1 88:1 97:1 118:1 203:1 214:1 248:1 294:1 # σκληροκερατοειδούς
23:1 63:1 82:1 133:1 188:1 261:1 # επιβεβαιωμένος
63:1 82:1 85:1 168:1 188:1 # επιτυχής
1:1 6:1 30:1 40:1 60:1 94:1 145:1 148:1 240:1 243:1 301:1# νεκρωτικός
1:1 11:1 18:1 25:1 89:1 108:1 132:1 202:1 244:1 288:1 # ψωριασικές
27:1 48:1 68:1 101:1 # τελείως
97:1 # τκε
2:1 24:1 29:1 55:1 86:1 95:1 100:1 178:1 275:1 # συντομογραφία
13:1 50:1 55:1 175:1 # συμφέρον
18:1 36:1 81:1 148:1 213:1 274:1 # εξακριβώνω
13:1 72:1 # άωρος
5:1 32:1 37:1 46:1 133:1 163:1 213:1 218:1 269:1 286:1 # μεταβαίνω
38:1 63:1 101:1 140:1 # επάγγελμα
2:1 10:1 26:1 138:1 169:1 213:1 270:1 # αδιάγνωστος
6:1 8:2 38:1 87:1 99:1 101:1 115:1 164:1 261:1 # ελαττωματικά
9:1 45:1 52:1 118:1 138:1 145:1 203:1 237:1 256:1 # ολοκλήρωση
# έλκω
12:1 33:1 69:1 178:1 # βιομηχανία
10:1 13:1 33:1 53:1 84:1 185:1 267:1 # δυστροφία
12:1 22:1 217:1 # μπάρκαν
45:1 81:1 213:1 # θολώνω
19:1 21:1 27:1 28:1 70:1 85:1 136:1 # κτενοειδής
34:1 38:1 41:1 46:1 66:1 118:1 143:1 272:1 # κοκκίνισμα
6:1 17:1 43:1 70:1 127:1 135:1 145:1 172:1 197:1 301:1# παρωτίτιδα
6:1 18:1 45:1 68:1 69:1 136:1 137:1 221:1 243:1 # κυριολεκτικά
28:1 36:1 46:1 72:1 86:1 126:1 267:1 272:1 # ακίνδυνος
11:1 # αδέξια
72:1 113:1 132:1 # κέλσος
13:1 17:1 54:1 80:1 95:1 100:1 125:1 204:1 229:1 # προσαρμογή
# ηiv
175:1 # θυμίζω
4:1 5:1 17:1 43:1 62:1 75:1 106:1 135:1 146:1 220:1 238:1 252:1 257:1 # λιπαρότητα
48:1 52:1 138:1 144:1 155:1 223:1 # αμυλοείδωσης
4:1 9:1 39:1 83:1 119:1 136:1 154:1 194:1 # απόκτηση
38:1 # έκζεμα
13:1 158:1 178:1 185:1 193:1 298:1 # θρομβοφιλία
11:1 18:1 26:1 36:1 107:1 148:1 168:1 182:1 240:1 277:1 # διακριτός
13:1 54:1 80:1 103:1 125:1 204:1 240:1 # προσαγωγός
2:1 19:1 70:1 85:1 136:1 # πηκτοειδής
12:1 22:1 144:1 # ανάκαμψη
6:1 14:1 21:1 32:1 105:1 170:1 # υποτιθέμενος
5:1 8:1 12:1 22:1 28:1 151:1 222:1 # κατανοώ
1:1 60:1 94:1 240:1 284:1 # εφηβικός
7:1 20:1 88:1 113:1 118:1 186:1 211:1 # κιρσοκήλης
15:1 38:1 44:1 88:1 109:1 124:1 166:1 # περίβλημα
20:1 52:1 118:1 171:1 # εμπλοκή
38:1 166:1 # νόημα
27:1 38:1 63:1 77:1 197:1 227:1 # επίτευγμα
2:1 72:1 75:1 150:1 229:1 279:1 # αυθόρμητος
204:1 # μσα
37:1 44:1 46:1 213:1 269:1 # πετυχαίνω
4:1 5:1 10:1 15:1 56:1 75:1 106:1 146:1 220:1 224:1 252:1 281:1 # σταθερότητα
9:1 205:1 300:1 # πτήση
9:1 39:1 41:1 62:1 119:1 194:1 203:1 # απόκλιση
1:1 15:1 40:1 45:1 57:1 62:1 92:1 121:1 165:1 # χολινεργικός
5:1 12:2 25:1 29:1 31:1 36:1 87:1 131:1 147:1 196:1 203:1 # αντανακλαστικός
8:1 9:1 22:1 41:1 62:1 149:1 203:1 222:1 # κατάκλιση
5:1 8:1 22:1 25:2 77:1 97:1 151:1 222:1 248:1 # κατασκευασμένος
38:1 166:1 216:1 223:1 293:1 # μυξοίδημα
9:1 48:1 63:1 82:1 83:1 128:1 154:1 188:1 235:1 # επιχείρηση
9:1 54:1 99:1 106:1 138:1 205:1 237:1 # πρόπτωση
2:1 41:1 63:1 82:1 132:1 178:1 188:1 205:1 248:1 # επισκέπτομαι
26:1 28:1 58:1 77:1 114:1 137:1 175:1 189:1 296:1 # διευρυμένος
8:1 13:1 36:1 85:1 148:1 # ακροατής
6:1 10:1 25:1 38:1 70:1 127:1 159:1 172:1 197:1 # μαστίτιδα
46:1 98:1 157:1 176:2 193:1 203:1 221:1 # δοξυκυκλίνη
49:1 161:1 # φθορά
11:1 25:1 137:1 186:1 229:1 259:1 # μυρμήγκιασμα
38:1 # φύμα
13:1 41:1 49:1 74:1 113:1 114:1 166:1 # ισορροπημένος
6:1 28:1 50:1 95:1 301:1# μονοζυγωτικός
28:1 38:1 40:1 57:1 71:1 74:1 77:1 175:1 # οινοπνευματώδης
65:1 70:1 84:1 108:1 160:1 240:1 277:1 301:1# αλυσιδωτός
10:1 99:1 # έστω
10:1 13:1 25:1 53:1 60:1 80:1 159:1 248:1 295:1 # γαστροσκόπηση
1:1 2:1 10:1 13:1 18:1 49:1 54:1 125:1 141:1 169:1 # προϊστορικός
13:1 157:1 174:1 # υδροξυχλωροκίνη
26:1 34:1 74:1 # κοπάδι
85:1 95:1 166:1 185:1 293:1 # δημοφιλής
7:1 20:1 26:1 34:1 41:1 88:1 118:1 248:1 # δισκοκήλης
1:1 6:1 30:1 74:1 117:1 205:1 254:1 # οπτικά
6:1 66:1 70:1 79:1 92:1 168:1 # μηνιγγιτιδοκοκκική
48:1 56:1 72:1 228:1 # θείος
8:1 9:1 22:1 77:1 84:1 93:1 149:1 217:1 222:1 # κατάρρευση
3:1 13:1 42:1 66:1 285:1 # ρουθούνι
11:1 16:1 72:1 166:1 212:1 228:1 269:1 # κνημιαίος
14:1 72:1 105:2 119:1 146:1 # υπότυπος
11:1 23:1 33:1 110:1 # ιαιμία
11:1 17:1 20:1 26:1 85:1 107:1 139:1 # διαρκής
13:1 36:1 38:1 51:1 148:1 185:1 # μακροφάγων
92:1 270:1 # γιά
1:1 6:1 30:1 37:1 56:1 60:1 63:1 82:1 94:1 188:1 240:1 # επιθετικός
13:1 15:1 33:1 44:1 53:1 105:1 124:1 185:1 # υπερτροφία
28:1 50:1 51:1 72:1 95:1 203:1 # μονόκλωνος
10:1 18:1 53:1 63:1 69:1 82:1 116:1 188:1 # επιγάστριος
42:1 52:1 65:1 173:1 # αλλού
9:1 84:1 # έκφυση
19:1 32:1 33:1 69:1 # μειοψηφία
17:1 128:1 # ζάχαρη
24:1 38:1 144:1 # σύγγραμμα
4:1 5:1 17:1 22:1 75:1 106:1 146:1 220:1 224:1 252:1 257:1 # καθαρότητα
18:1 28:1 50:2 53:1 69:1 95:1 273:1 # μονονάτριο
13:1 28:1 54:1 58:1 72:1 114:1 125:1 189:1 # προηγμένος
2:1 10:1 14:1 41:1 71:1 74:1 82:1 169:1 264:1 276:1 # πιστοποιώ
12:1 40:1 66:1 108:1 110:1 # ανιχνεύσιμος
18:1 23:1 41:1 69:1 75:1 181:1 199:1 # αισθητήριος
27:1 217:1 # άρτεμη
10:1 72:1 95:1 108:1 110:1 116:1 149:1 # στάσιμος
1:1 2:1 8:1 77:1 97:1 123:1 178:1 212:1 274:1 # εξατομικευμένος
5:1 19:1 23:1 97:1 168:1 206:1 259:1 # έγκειται
2:1 28:1 29:1 50:1 58:1 72:1 150:1 292:1 # τένοντος
72:1 179:1 # πάγος
1:1 6:1 11:1 25:1 75:1 108:1 176:1 291:1 # μυκητιασική
4:1 5:1 10:1 38:1 144:1 166:1 273:1 281:1 # σταμάτημα
15:1 24:1 38:1 44:1 109:1 124:1 144:1 # περίγραμμα
72:1 95:1 # άμμος
1:1 28:1 50:1 51:1 66:1 95:1 118:1 156:1 203:1 # μονοκλωνικός
8:1 22:1 27:1 77:1 213:1 222:1 285:1 # κατευθύνω
6:1 17:1 22:1 118:1 197:1 # μυοκαρδίτιδα
8:1 11:1 26:1 81:1 105:1 107:1 213:1 # διατυπώνω
6:1 10:1 15:1 25:1 44:1 87:1 105:1 124:1 159:1 171:1 287:1 # υπερπλαστικός
11:1 18:1 # άγρια
# htlv
23:1 24:1 81:1 174:1 213:1 # εδραιώνω
19:1 68:1 70:1 203:1 # κλειδί
54:1 66:1 69:1 102:1 145:1 277:1 301:1# πρωτόνιο
23:1 41:1 75:1 181:1 199:1 240:1 277:1 # αισθητός
15:1 16:1 18:1 21:1 44:1 75:1 124:1 140:1 162:1 # περιγεννητικός
32:1 69:1 161:1 178:1 234:1 # βιομεμβράνη
4:1 8:1 18:1 22:1 49:1 69:1 74:1 179:1 222:1 # κατηγοριοποιώ
1:1 14:1 39:1 41:1 71:1 143:1 186:1 240:1 278:1 # αποικισμός
18:1 36:1 148:1 240:1 # ακριβός
1:1 4:1 6:1 29:1 30:1 55:1 75:1 86:1 128:1 214:1 275:1 291:1 # συντηρητικά
40:1 81:1 148:1 213:1 243:1 # νεκρώνω
1:1 12:1 18:1 31:1 39:1 60:1 94:1 141:1 147:1 214:1 240:1 # αναπηρικός
# hashimoto
34:1 72:1 248:1 # φρέσκος
3:1 34:1 137:1 161:1 243:1 # ξεκουράζω
12:1 31:1 43:1 49:1 63:1 147:1 161:1 183:1 258:1 # επαναφορά
10:1 25:1 38:1 69:1 92:1 127:1 159:1 # μαστίγιο
1:1 6:1 29:1 30:1 60:1 86:1 94:1 144:1 184:1 240:1 # αμυντικός
6:1 15:1 26:1 56:1 70:1 109:1 197:1 # διφθερίτιδα
149:1 # τά
1:1 6:2 8:1 10:1 24:1 30:1 53:1 164:1 301:1# στρατιωτικός
6:1 10:1 11:1 12:1 18:1 41:2 66:1 198:1 264:1 287:1 # χριστιανισμός
5:1 8:1 22:1 39:1 46:1 151:1 213:1 222:1 227:1 # καταπίνω
5:1 10:1 17:1 46:1 138:1 145:1 213:1 269:1 281:1 # αρρωσταίνω
43:1 45:1 52:1 74:1 121:1 224:1 256:1 # ψυχοπαθολογία
6:1 11:1 21:1 27:1 29:1 102:1 184:1 # τενόντια
11:1 17:1 18:1 137:1 221:1 # κυριαρχώ
4:1 5:1 50:1 66:1 75:1 110:1 146:1 179:1 220:1 252:1 257:1 # γονιμότητα
3:1 4:1 18:1 36:1 69:1 133:1 136:1 137:1 214:1 # βακτηριουρία
11:1 19:1 68:1 161:1 203:1 214:1 232:1 # ηράκλεια
49:1 165:1 # οργή
31:1 38:1 58:1 84:1 143:1 279:1 # έναυσμα
9:1 12:1 16:1 31:1 58:1 83:1 103:1 147:1 154:1 # αναγέννηση
6:1 8:1 14:1 38:1 39:1 115:1 145:1 164:1 198:1 261:1 278:1 # αποχρωματισμός
26:1 57:1 87:1 101:1 103:1 140:1 240:1 # αγελαδινός
14:1 39:1 103:1 240:1 278:1 # αποαγωγός
8:1 87:1 # λατέξ
# spectrum
41:1 65:1 185:1 212:1 274:1 # εξοφθαλμισμός
186:1 243:1 296:1 # ιεζεκιήλ
24:1 88:1 171:1 # πληθώρα
24:1 # θώραξ
31:1 51:1 59:1 # τύχωνας
24:1 48:1 228:1 258:1 # γραφείο
11:1 15:1 26:1 39:1 44:1 107:1 124:1 # διαπερνώ
15:1 44:1 45:1 105:1 124:1 158:1 # υπερβολή
11:1 25:1 26:1 107:1 143:1 235:1 240:1 # σχεδιασμός
10:1 27:1 28:1 57:1 61:1 116:1 280:1 299:1 # ινοβλάστες
51:1 112:1 277:1 279:1 # αυτόχθων
33:1 157:1 175:1 # οξυθυμία
6:1 10:1 11:1 72:1 212:1 228:1 269:1 287:1 # στιγμιαίος
245:1 # staphylococcus
5:1 12:1 29:1 50:1 66:1 95:1 196:1 292:1 # μοντανιέ
1:1 60:1 66:1 79:1 94:1 128:1 137:1 156:1 240:1 # πυρηνικός
6:1 11:1 42:1 92:1 # γιαούρτι
52:1 117:1 173:1 190:1 259:1 # γκάλλο
24:1 72:1 228:1 269:1 # εβραίος
52:1 80:1 102:1 108:1 # λοσιόν
1:1 12:1 15:1 38:1 60:1 66:1 94:1 140:1 156:1 229:1 240:1 # γερμανικός
1:1 5:1 6:1 30:1 32:1 37:1 60:1 94:1 98:1 163:1 170:1 286:1 # μεταδοτικότητα
52:1 65:1 72:1 87:1 190:1 # άλαλος
2:1 6:1 10:1 12:1 29:1 41:1 71:1 131:1 169:1 184:1 239:1 264:1 # αντιστοιχώ
45:1 55:1 158:1 175:1 # συμβολή
19:1 70:1 77:1 93:1 137:1 # ευθυρεοειδικοί
1:1 4:1 6:1 10:1 24:1 25:1 30:1 60:1 94:1 146:1 159:1 174:1 252:1 287:1 # δραστικότητα
18:1 22:2 52:1 65:1 118:1 269:1 # καλοκαίρι
11:1 18:1 38:1 65:1 217:1 299:1 # μαλάρια
24:1 137:1 # γέφυρα
1:1 45:1 60:1 62:1 94:1 121:1 240:1 268:1 # σχολικός
175:1 240:1 # γυμνός
63:1 240:1 # επωδός
8:1 13:1 53:1 185:1 # ατροφώ
13:1 28:1 49:1 285:1 # σύνορο
15:1 24:1 38:1 44:1 105:1 124:1 145:1 261:1 269:1 294:1 # υπεραίρωμαι
2:1 3:1 54:1 145:1 155:1 158:1 193:1 301:1# πρωτοβουλία
2:1 10:1 12:1 25:1 31:1 45:1 147:1 159:1 169:1 # αναστολή
13:2 19:1 40:1 77:1 137:1 211:1 235:1 # νευροχειρουργικός
120:1 226:1 # influenzae
11:1 26:1 81:1 107:1 213:1 218:1 # διαβρώνω
101:1 122:1 # δελχί
23:1 66:1 69:1 102:1 110:1 172:1 # δαιμόνιο
17:1 21:1 24:1 28:1 32:1 43:1 103:1 135:1 180:1 # παραγόμενος
1:1 11:1 36:1 60:1 71:1 182:1 186:1 240:1 # οικιακός
1:1 34:1 38:1 92:1 103:1 129:1 # μαγικο
1:1 45:1 49:1 52:1 60:1 92:1 94:1 100:1 256:1 # ορθολογικός
1:1 5:1 18:1 32:1 37:1 49:1 60:1 94:1 141:1 163:1 183:1 258:1 286:1 # μεταφορικός
5:1 17:1 87:1 106:1 112:1 171:1 221:1 # κυτταρόπλασμα
5:1 23:1 33:1 37:1 109:1 163:1 206:1 211:1 # εταιρία
10:1 12:1 25:1 31:1 53:1 147:1 159:1 # αναστρέφω
1:1 34:1 51:1 57:1 63:1 66:1 71:1 82:1 129:1 188:1 213:1 # επικοινωνιακός
33:1 63:1 82:1 175:1 188:1 # επιθυμία
13:1 54:1 80:1 87:1 125:1 144:1 234:1 # προσλαμβάνω
38:1 # μαζεύω
11:1 13:1 36:1 71:1 148:1 172:1 # δακρύρροια
# haemophilus
38:1 175:1 # μήνυμα
88:1 161:1 203:1 214:1 248:1 # σκληρά
65:1 72:1 77:1 219:1 295:1 # φευγαλέος
9:1 39:1 80:1 98:1 119:1 194:1 # απόδοση
2:1 39:1 54:1 63:1 68:1 106:1 205:1 # απρόβλεπτος
2:1 32:1 37:1 72:1 150:1 286:1 # έμετος
5:1 24:1 29:1 55:1 86:1 100:1 103:1 179:1 196:1 275:1 # συνταγογραφούμενος
13:1 19:1 54:1 56:1 69:1 74:1 125:1 155:1 # προπυλθειουρακίλη
2:1 5:1 14:1 74:1 83:1 112:1 216:1 276:1 279:1 # ταυτοποίηση
8:1 33:1 53:1 65:1 185:1 # οφθαλμίατρος
15:1 48:1 65:1 68:1 165:1 228:1 295:1 # εργαλείο
11:1 14:1 26:1 62:1 65:1 107:1 112:1 160:1 177:1 238:1 # λιποδιαλυτής
18:1 26:1 40:1 57:1 63:1 70:1 82:1 188:1 284:1 # επινεφριδιακός
18:1 69:1 # χλώριο
11:1 58:1 66:1 219:1 # ωλένια
1:1 2:1 34:1 50:2 52:1 66:1 118:1 129:1 156:1 203:1 # τονικοκλονικής
22:1 # κα
34:1 50:1 133:1 # κονσέρβα
10:1 19:1 24:1 34:1 36:1 53:1 70:1 80:1 265:1 # οστρακοειδής
19:1 40:1 50:1 69:1 77:1 103:1 137:1 140:1 # αγγειονευρωτικό
1:1 13:1 34:1 60:1 94:1 118:1 137:1 178:1 212:1 # τυροκομικός
9:1 # ώση
3:1 13:1 132:1 138:1 173:1 176:1 # βρουκέλλωσης
11:1 28:1 71:1 102:1 105:1 119:1 # υπόνοια
52:1 72:1 101:1 140:1 # άγγελος
34:1 45:1 52:1 54:1 145:1 173:1 277:1 301:1# πρωτόκολλο
13:1 54:1 125:1 274:1 # προεξοχή
3:1 46:1 87:1 144:1 158:1 212:1 # λαμιβουδίνη
1:1 15:1 18:1 44:1 85:1 124:1 141:1 162:1 203:1 # περικλής
72:1 228:1 269:1 # τυχαίος
235:1 247:1 # όσχεο
14:1 27:1 38:1 74:1 105:1 178:1 205:1 # υποπτεύομαι
201:1 # thoracic
10:1 15:1 18:1 25:1 27:1 43:1 114:1 159:1 162:1 187:1 261:1 280:1 # παστεριωμένος
21:1 64:1 234:1 # χάνσεν
17:1 34:1 72:1 179:1 185:1 204:1 # σαρκοφάγος
45:1 52:1 158:1 256:1 # σύμβολο
2:2 42:1 71:1 142:1 # τούτοις
27:1 29:1 55:1 86:1 101:1 275:1 # συντελώ
22:1 23:1 57:1 208:1 240:1 # καινός
16:1 32:1 37:1 46:1 49:1 78:1 183:1 229:1 286:1 # μετφορμίνη
2:1 8:1 23:1 38:1 109:1 110:1 115:1 118:1 123:1 148:1 197:1 # αιματοκρίτης
6:1 10:1 11:1 12:1 18:1 41:1 198:1 240:1 264:1 287:1 # χριστιανός
26:1 42:1 69:1 72:1 121:1 # ιωδιούχος
9:1 138:1 157:1 237:1 # οξέωση
48:1 52:1 138:1 144:1 155:1 223:1 # αμυλοείδωση
8:1 13:1 24:1 38:1 54:1 100:1 115:1 125:1 144:1 # προγραμματίζω
14:1 19:1 39:1 122:2 177:1 278:1 # αποδεδειγμένος
6:1 19:1 24:1 53:1 70:1 197:1 235:1 # τραχειίτιδα
52:1 60:1 250:1 # κόλο
4:1 11:1 18:1 23:1 36:1 110:1 133:1 136:1 214:1 # βακτηριαιμία
6:1 9:1 41:1 243:1 # εκφόρτιση
5:2 8:1 10:1 22:1 25:1 65:1 114:1 151:1 159:1 222:1 281:1 # κατασταλμένος
28:1 60:1 77:1 86:1 240:1 # ευνοϊκός
12:1 13:1 15:1 31:1 54:1 125:1 147:1 258:1 # προαναφερθείς
15:1 24:1 39:1 44:1 56:1 77:1 85:1 112:1 294:1 # θεραπευτής
3:1 210:1 230:1 # ους
17:1 24:1 39:1 43:1 135:1 180:1 # παραπέμπω
6:1 12:1 29:1 63:1 82:1 88:1 131:1 184:1 188:1 239:1 296:1 # αντιεπιληπτικός
1:1 15:1 18:1 32:1 141:1 162:1 200:1 282:1 # μερικώς
24:1 72:1 103:1 172:1 228:1 269:1 # ραγδαίος
# mmr
3:1 14:1 34:1 52:1 90:1 155:1 170:1 277:1 # κοτόπουλο
40:1 55:1 63:1 85:1 86:1 275:1 # συνεπής
2:1 8:1 24:1 72:1 123:1 150:1 # αόρατος
4:1 11:1 18:1 22:1 25:1 112:1 143:1 214:1 279:1 # καυτηριασμός
38:1 166:1 # χτύπημα
# livepedia
17:1 22:1 43:1 135:1 144:1 161:1 # παράκαμψη
10:1 13:1 53:1 100:1 155:1 240:1 # στρογγυλός
7:1 12:1 16:1 46:1 78:1 111:1 # ξανθίνης
1:1 6:1 13:1 20:1 30:1 35:1 54:1 74:1 125:1 153:1 205:1 # προοπτική
246:1 # chiari
9:1 38:1 63:1 166:1 227:1 # επίσημα
2:1 17:1 100:1 161:1 # χαρτογράφηση
4:1 9:1 12:1 31:1 83:1 147:1 154:1 # αναζήτηση
50:1 57:1 113:1 186:1 217:1 # πάρκινσον
143:1 # δέσμη
9:1 11:1 25:1 26:1 107:1 133:1 218:1 # διαβίβαση
1:1 25:1 26:1 43:1 60:1 94:1 143:1 # σπασμωδικός
7:1 34:1 118:1 200:1 293:1 # κοκκώδης
1:1 11:1 15:1 26:1 60:1 94:1 107:1 122:1 212:1 229:1 # διαδερμικός
2:1 12:1 54:1 91:1 145:1 301:1# πρωτοεμφανίζω
3:1 16:1 46:1 65:1 78:1 158:1 175:1 # αλβουμίνη
14:1 17:1 22:1 39:1 118:1 157:1 158:1 278:1 # αποκαρβοξυλάση
17:1 23:1 38:1 43:1 121:1 135:1 178:1 # παρέρχομαι
31:1 45:1 52:1 58:1 256:1 # ολοένα
72:1 95:1 110:1 # όψιμος
9:1 13:1 25:1 54:1 80:1 87:1 125:1 # προσπέλαση
5:1 8:1 33:1 151:1 # αταξία
3:1 7:1 9:1 93:1 96:1 116:1 137:1 # ουρεάσης
9:1 24:1 25:1 34:1 42:1 167:1 # κούραση
72:1 158:1 # φόβος
11:1 16:1 26:1 36:1 70:1 81:1 83:1 107:1 108:1 182:1 200:1 225:1 # νησιδιακών
38:1 42:1 183:1 248:1 261:1 # φούσκωμα
11:1 26:1 107:1 218:1 # διαβάζω
43:1 59:1 # πάπας
1:1 6:1 13:1 30:1 54:1 64:1 80:1 117:1 125:1 136:1 243:1 254:1 # προσεκτικά
63:1 82:1 86:1 161:1 188:1 267:1 # επιβράδυνση
15:1 89:1 114:1 229:1 # ερμές
6:1 12:1 24:1 29:1 131:1 184:1 239:1 # αντιβιόγραμμα
5:1 32:1 37:1 65:1 87:1 103:1 163:1 173:1 286:1 # μεταλλαγή
11:1 25:1 26:1 38:1 42:1 95:1 107:1 143:1 # μούδιασμα
1:1 21:1 44:1 46:1 66:1 156:1 173:1 186:1 193:1 # πενικιλλίνες
17:1 28:1 38:1 43:1 135:1 161:1 178:1 234:1 # παράνομα
9:1 40:1 43:1 58:1 100:1 130:1 224:1 # παθογένεση
36:1 38:1 65:1 87:1 117:1 # μαλακά
6:1 34:1 178:1 273:1 # κομμάτι
11:1 13:1 50:1 59:1 71:1 179:1 # γονόρροιας
9:1 217:1 # άρση
12:1 31:1 34:1 36:1 74:1 147:1 265:1 # ανακοπή
1:1 6:1 26:1 30:1 60:1 70:1 94:1 240:1 301:1# ιδιωτικός
1:1 18:1 19:1 26:1 53:1 70:1 121:1 # τριχοειδικός
12:1 31:1 43:1 234:1 # μπανάνα
5:1 12:1 14:1 29:1 39:1 131:1 196:1 274:1 278:1 # ανταποεξέρχομαι
55:1 86:1 99:1 205:1 275:1 # συνάπτω
175:1 240:1 # χυμός
258:1 # αφή
1:1 6:1 10:1 11:1 12:1 18:1 41:1 66:1 156:1 198:1 264:1 287:1 # χριστιανικός
11:1 18:1 53:1 97:1 102:1 284:1 # κεφτριαξόνη
# mody
5:1 8:1 22:1 25:1 77:1 97:1 151:1 222:1 248:1 # κατασκευάζω
19:1 34:1 70:1 88:1 248:1 # σκωληκοειδίτιδα
22:1 24:1 59:1 144:1 205:1 # καμπτήρας
9:1 81:1 200:1 213:1 225:1 # σηκώνω
3:1 55:1 68:1 155:1 158:1 175:1 # συμβουλεύω
13:1 54:1 64:1 80:1 125:1 # προσεγγίζω
6:1 70:1 101:1 172:1 193:1 197:1 # μυελίτιδα
74:1 # οπή
13:1 158:2 178:1 298:1 # θρομβοεμβολή
49:1 103:1 161:1 179:1 # αγορά
# αδέρφι
18:1 63:1 64:1 69:1 205:1 # σεπτέμβριος
1:1 6:1 17:1 18:1 30:1 60:1 75:1 94:1 291:1 # αριθμητικός
1:1 36:1 60:1 87:1 94:1 155:1 186:1 240:1 # θυλακικός
1:1 2:1 12:1 19:1 32:1 72:1 136:1 150:1 # ανάμεικτος
18:1 24:1 69:1 144:1 217:1 # γραμμάριο
14:1 50:1 52:1 122:1 126:1 155:1 177:1 267:1 # σπονδυλοδεσίας
4:1 75:1 80:1 95:1 108:1 146:1 166:1 220:1 252:1 293:1 # δημοσιότητα
17:1 22:1 109:1 224:1 # καθαρίζω
41:1 138:1 143:1 186:1 204:1 # μωσαϊκισμός
41:1 50:1 52:1 66:1 143:1 203:1 240:1 # κλονισμός
21:1 44:1 105:1 175:1 # υπενθυμίζω
28:1 32:1 55:1 77:1 86:1 122:1 177:1 275:1 # συνοδευόμενος
12:1 13:1 24:1 28:1 45:1 54:2 74:1 125:1 # προπρανολόλη
17:1 21:1 28:1 32:1 72:1 # αρχόμενος
8:1 9:1 22:1 84:1 149:1 222:1 # κατάφυση
72:1 148:1 # κρύος
38:1 166:1 # όχημα
1:1 60:1 94:1 181:1 186:1 240:1 # ωοθηκικός
13:1 54:1 56:1 77:1 112:1 125:1 178:1 # προμηθευτής
9:1 12:1 17:1 31:1 83:1 106:1 147:1 154:1 # αναρρόφηση
11:1 12:1 16:1 46:1 62:1 78:1 126:1 # γλιανδίνη
6:2 8:1 12:1 29:1 38:1 115:1 131:1 164:1 175:1 184:1 239:1 # αντιφυματικός
4:1 7:1 25:1 67:1 197:1 248:1 272:1 # ασκίτης
5:1 8:1 43:1 149:1 273:1 # πατάτα
14:1 49:1 52:1 65:1 80:1 91:1 97:1 284:1 # κεφαλοσπορίνες
2:1 16:1 29:1 43:1 46:1 74:1 78:1 144:1 # ντοπαμίνη
13:1 16:1 46:1 78:1 98:1 177:1 # ροδοψίνη
14:1 18:1 69:1 102:1 105:1 126:1 174:1 # υποχόνδριος
13:1 15:1 34:1 72:1 97:1 185:1 # κερκοφόρος
2:1 4:1 8:1 10:1 22:1 80:1 123:1 166:1 222:1 243:1 249:1 # εκατοστημόριο
5:1 12:1 13:1 42:1 56:1 # θεωρούταν
1:1 15:1 21:1 40:1 92:1 93:1 165:1 174:1 # αδρενεργικών
13:1 16:1 46:1 53:1 75:1 78:1 272:1 # κίνητρο
5:1 6:1 10:1 12:1 29:1 131:1 144:1 184:1 212:1 239:1 281:1 # αντιϊσταμινικά
17:1 43:1 63:1 135:1 200:1 # επαρκώ
23:1 26:1 38:1 121:1 178:1 # διέρχομαι
12:1 23:1 38:1 121:1 178:1 # ανέχομαι
3:1 29:1 52:1 57:1 58:1 # ινφλουέντσα
5:1 10:1 12:1 23:1 38:1 144:1 281:1 # ανθίσταμαι
1:1 13:1 50:1 53:1 66:1 68:1 136:1 156:1 243:1 # ηλεκτρονικός
19:2 40:1 73:1 81:1 # µειώνει
14:1 99:1 114:1 # μέτωπο
33:1 87:1 144:1 203:1 243:1 # εκλαμψία
14:1 39:1 80:1 145:1 278:1 # αποσύρω
22:1 56:1 112:1 224:1 240:1 277:1 279:1 # καθεαυτός
28:1 53:1 79:1 109:1 # τρίμηνο
6:1 41:1 71:1 91:1 103:1 113:1 185:1 197:1 # οισοφαγίτιδα
13:1 54:1 80:1 125:1 # προσέχω
10:1 25:1 45:1 46:1 87:1 127:1 159:1 212:1 # μιζολαστίνη
1:1 12:1 18:1 22:1 141:1 240:1 258:1 # αφρικανός
5:1 13:1 54:1 63:1 105:1 125:1 205:1 221:1 # κυπροεπταδίνη
77:1 240:1 # ψευδός
# egfr
6:1 7:1 37:1 57:1 88:1 93:1 190:1 # ρετινάλης
1:1 18:1 32:1 37:1 53:1 55:1 117:1 141:1 175:1 254:1 286:1 # συμμετρικά
14:1 39:1 46:1 51:1 118:1 193:1 203:1 213:1 278:1 # αποκλίνων
7:1 9:1 24:1 103:1 214:1 293:1 # σηραγγώδης
# vzv
15:1 40:1 44:1 46:1 109:1 124:1 # περίνεο
25:1 28:1 43:1 58:1 72:1 114:1 143:1 189:1 # σπασμένος
39:1 43:1 65:1 87:1 103:1 173:1 # απαλλαγή
10:1 15:1 27:1 88:1 106:1 187:1 250:1 280:1 # στερόλη
17:1 295:1 # άγαρ
1:1 3:1 14:1 15:1 18:1 60:1 68:1 90:1 94:1 141:1 155:1 162:1 # πουλερικό
12:1 34:1 46:1 133:1 176:1 178:1 272:1 # βανκομυκίνη
1:1 6:1 9:1 12:1 29:1 30:1 60:1 76:1 94:1 131:1 184:1 239:1 240:1 # σηµαντικός
17:2 76:2 # µαρµαρυγή
9:1 27:1 109:1 138:1 214:1 237:1 243:1 # τεκμηρίωση
32:1 45:1 52:1 98:1 100:1 177:1 256:1 # μεθοδολογία
14:1 24:1 49:1 # πορφύρα
2:1 11:1 26:1 45:1 52:1 75:1 100:1 107:1 218:1 256:1 # διαβητολογικός
231:1 # otelixizumab
18:1 53:1 57:1 119:1 168:1 186:1 213:1 240:1 # κιτρινωπός
19:1 # ειυ
18:1 77:1 217:1 # ζευγάρι
22:1 26:1 69:1 223:1 # καψίδιο
226:1 253:1 # laennec
3:1 5:1 15:1 27:1 65:1 112:1 158:1 187:1 193:1 # τερβουταλίνη
3:1 13:1 37:1 258:1 # αφετέρου
11:1 25:1 45:1 62:1 114:1 143:1 158:1 # εμβολιασμένος
2:1 5:1 8:1 32:1 37:1 53:1 163:1 178:1 286:1 301:1# φωτομετατροπή
1:1 8:1 24:1 63:1 82:1 85:1 148:1 188:1 # επικρατής
8:1 11:1 48:1 53:1 93:1 228:1 # ιατρείο
10:1 27:1 84:1 95:1 118:1 178:1 221:1 280:1 # ομοκυστεΐνης
14:1 17:1 50:1 87:1 126:1 155:1 267:1 # σπονδυλαρθρίτιδα
22:1 217:1 # σάρκα
21:1 31:1 65:1 116:1 173:1 299:1 # εναλλάσσω
55:1 86:1 275:1 # συν
72:1 98:1 160:1 250:1 # μόλυβδος
12:1 15:1 18:1 44:1 87:1 124:1 133:1 144:1 162:1 # περιλαμβανόμενος
17:1 33:1 # αρρυθµία
10:1 15:1 27:1 65:1 80:1 98:1 102:1 106:1 187:1 280:1 # αλδοστερόνη
9:1 39:1 43:1 138:1 144:1 223:1 237:1 # απαμίδωση
21:1 28:1 45:1 68:1 77:1 93:1 174:1 176:1 # αδρενολευκοδυστροφίας
3:1 15:1 27:1 37:1 106:1 122:1 187:1 # ουδετερόφιλος
8:1 23:1 38:1 81:1 110:1 115:1 213:1 # αιματώνω
12:1 22:1 62:1 190:1 # κανάλι
1:1 24:1 60:1 94:1 144:1 212:1 240:1 # γραμμικός
13:1 22:1 32:1 42:1 52:1 54:1 65:1 118:1 125:1 # προκαλούμενος
9:1 10:1 83:1 84:1 128:1 154:1 # υστέρηση
161:1 214:1 251:1 # ξηρά
3:1 62:1 113:1 # σουαχίλι
38:1 68:1 261:1 # λεύκωμα
53:1 109:1 # τρίβω
9:1 14:1 41:1 105:1 212:1 # υποβάθμιση
19:1 41:1 # εισπνέω
9:1 29:1 83:1 88:1 154:1 234:1 274:1 # εξάντληση
15:1 24:1 32:1 117:1 294:1 # κάμερα
6:1 13:1 15:1 27:1 54:1 110:1 125:1 146:1 170:1 187:1 # προτιμότερος
15:1 25:1 44:1 63:1 143:1 165:1 274:1 295:1 # επεξεργασμένος
3:1 26:1 44:1 63:1 69:1 127:1 205:1 223:1 # πεπτίδιου
6:1 24:1 53:1 70:1 193:1 197:1 # τραχηλίτιδα
6:1 12:1 29:1 41:1 92:1 131:1 143:1 184:1 239:1 295:1 # γιγαντισμός
15:1 32:1 37:1 44:1 53:1 105:1 124:1 145:1 229:1 286:1 # υπερμετρωπία
109:1 137:1 # σπυρί
10:1 18:1 41:1 149:1 264:1 # ξεχωριστά
11:1 26:1 107:1 258:1 # διαφεύγω
1:1 2:1 19:1 50:1 66:1 117:1 140:1 156:1 168:1 254:1 # γειτονικά
25:1 65:1 91:1 193:1 274:1 # εξασφαλίζω
21:1 52:1 157:1 # φιλοξενώ
11:1 59:1 66:1 68:1 143:1 234:1 # λεϊσμάνιας
283:1 # aegypti
3:1 # ου
3:1 13:1 16:1 21:1 75:1 100:1 137:1 140:1 # ουρογεννητικός
61:1 66:1 68:1 143:1 234:1 296:1 # λεϊσμάνιες
2:2 8:1 24:1 49:1 112:1 118:1 123:1 148:1 279:1 # αυτοκρατορία
5:1 6:1 10:1 12:1 29:1 41:1 131:1 144:1 184:1 212:1 239:1 264:1 281:1 # αντιισταμινικών
2:1 8:1 15:1 38:1 44:1 115:1 123:1 124:1 229:1 # σπερματοζωάριο
13:1 26:1 36:1 38:1 70:1 148:1 # μακροοζιδιακή
5:1 13:1 25:1 54:1 125:1 # προϋπέρταση
3:1 28:1 33:1 55:1 109:1 137:1 # συχνουρία
1:1 14:1 45:1 51:1 60:1 66:1 94:1 156:1 240:1 # πολωνικός
12:1 40:1 66:1 91:1 # νεοεμφανιζόμενος
213:1 # σβήνω
15:1 21:1 28:1 68:1 122:1 177:1 229:1 # βλεννοδερματική
14:1 39:1 81:1 213:1 278:1 # αποβιώνω
33:1 93:1 214:1 # ηρεμία
28:1 72:1 102:1 277:1 # τόνος
2:1 136:1 178:1 243:1 # εκτομή
13:1 15:1 21:1 27:1 29:1 56:1 74:1 187:1 # εντεροπάθεια
11:1 26:1 85:1 107:1 279:1 # διαυγής
81:1 88:1 171:1 213:1 214:1 243:1 # εκπληρώνω
22:1 33:1 39:1 43:1 98:1 118:1 272:1 # καππαδοκία
9:1 10:1 # στύση
43:1 284:1 # εφάπαξ
3:1 68:1 98:1 155:1 # δουλεύω
5:1 9:1 25:1 54:1 106:1 146:1 # πρόταση
12:1 21:1 28:1 29:1 32:1 39:1 43:1 131:1 # απαντώμενος
17:1 51:1 91:1 # φαρµάκων
24:1 39:1 205:1 240:1 277:1 # γραπτός
# εγγύς
231:1 # teplizumab
72:1 98:1 161:1 # ράβδος
12:1 24:1 28:1 148:1 219:1 # ωλέκρανο
173:1 190:1 243:1 # εκβάλλω
10:1 13:1 15:1 19:1 25:1 27:1 70:1 159:1 187:1 280:1 # αστεροειδής
1:1 13:1 26:1 70:1 148:1 212:1 # μικροοζιδιακή
38:1 # δήγμα
4:1 9:1 69:1 83:1 154:1 # υιοθέτηση
9:1 55:1 130:1 175:1 227:1 # συμπίεση
48:1 52:1 223:1 # είδωλο
33:1 51:1 55:1 175:1 # συμφωνία
31:1 32:1 51:1 59:1 130:1 204:1 269:1 # μεσαίωνας
3:1 13:1 19:1 137:1 165:1 166:1 211:1 235:1 # χειρουργημένος
38:1 105:1 119:1 166:1 293:1 # υπόδημα
9:1 18:1 41:1 48:1 235:1 # εγχείριση
5:1 6:1 8:1 32:1 37:1 53:1 63:1 93:1 163:1 205:1 286:1 # μετατρεπτικού
17:1 43:1 72:1 98:1 135:1 157:1 161:1 # παράδοξος
3:1 14:1 48:1 90:1 105:1 137:1 140:1 165:1 228:1 # υπουργείο
2:1 3:1 10:1 72:1 84:1 150:1 169:1 179:1 # αύγουστος
38:1 # μίγμα
1:1 6:1 18:1 21:1 30:1 117:1 122:1 126:1 168:1 174:1 254:1 # δενδριτικά
13:1 54:1 64:1 77:1 80:1 125:1 # προσευχή
1:1 22:1 60:1 62:1 65:2 94:1 240:1 268:1 # αλκαλικός
18:1 55:1 137:1 178:1 179:1 # συριγγομυελίας
5:1 32:1 37:1 65:1 116:1 163:1 173:1 286:1 299:1 # μεταλλάσσω
4:1 75:1 92:1 103:1 110:1 146:1 220:1 252:1 # αγωγιμότητα
69:1 193:1 # λίθιο
5:1 8:1 22:1 151:1 222:1 258:1 # καταφεύγω
14:1 17:1 43:1 72:1 105:1 135:1 161:1 273:1 # παράτυπος
2:1 10:1 27:1 80:1 112:1 280:1 # οστεόφυτο
21:1 31:1 65:1 87:1 103:1 173:1 # εναλλαγή
2:1 32:1 37:1 75:1 88:1 144:1 149:1 286:1 # αμετάβλητος
8:1 24:1 38:1 53:1 115:1 127:1 175:1 279:1 # τραυματίζω
5:1 11:1 28:1 71:1 # ταχύπνοια
28:1 103:1 # αγνοώ
69:1 185:1 # βιοφίλμ
1:1 6:1 30:1 36:1 60:1 65:1 87:1 94:1 136:1 240:1 295:1 # γαλακτικός
41:1 51:1 # ισχύων
8:1 9:1 91:1 116:1 138:1 149:1 # φωσφατάση
9:1 14:1 27:1 39:1 77:1 84:1 278:1 # αποχέτευση
3:1 14:1 52:1 72:1 90:1 155:1 # ύπουλος
38:1 60:1 145:1 240:1 261:1 # ρωμαϊκός
14:1 105:1 270:1 # υποψιάζω
3:1 28:1 57:2 62:1 113:1 155:1 # ινσουλινοαντίσταση
1:1 6:1 8:1 30:1 38:1 115:1 138:1 164:1 261:1 271:1 274:1 # εξωσωματικός
19:1 63:1 68:1 190:1 # επάλειψη
6:1 17:1 21:1 29:1 86:1 184:1 # ενθαρρυντικός
2:1 10:1 41:1 43:1 45:1 52:1 74:1 169:1 224:1 256:1 264:1 # ιστοπαθολογικός
2:1 10:1 27:1 116:1 117:1 169:1 170:1 243:1 # εκάστοτε
17:1 72:1 165:1 179:1 # λήθαργος
6:1 65:1 273:1 299:1 # αλάτι
56:1 # θεά
15:1 24:1 28:1 39:1 44:1 50:1 56:1 95:1 294:1 # μονοθεραπεία
21:1 28:1 41:1 58:1 66:1 114:1 175:1 189:1 # ενισχυμένος
4:1 11:1 18:1 26:1 36:1 70:1 107:1 133:1 136:1 214:1 # βακτηριδιακή
2:1 8:1 12:1 13:1 31:1 45:1 54:1 80:1 123:1 125:1 147:1 204:1 # προσανατολισμός
128:1 217:1 # χάρη
15:1 24:1 39:1 44:1 56:1 148:1 294:1 # κρυοθεραπεία
4:1 5:1 17:1 24:1 39:1 43:1 75:1 135:1 180:1 197:1 220:1 257:1 269:1 # απαραίτητα
12:1 32:1 87:1 101:1 240:1 # μελανός
6:1 68:1 70:1 77:1 109:1 137:1 171:1 172:1 197:1 # πλευρίτιδα
12:1 15:1 40:1 91:1 106:1 240:1 # φανερός
16:1 28:1 80:1 95:1 166:1 285:1 # νοημοσύνη
2:1 6:1 8:1 10:1 38:1 70:1 115:1 127:1 169:1 178:1 197:1 # στοματίτιδα
10:1 22:1 39:1 41:1 66:1 85:1 264:1 # καπνιστής
14:1 54:1 72:1 105:1 106:1 146:1 # πρότυπος
9:1 49:1 95:1 106:1 166:1 247:1 # ορόσημο
34:1 52:1 72:1 118:1 171:1 # σύμπλοκος
26:1 27:1 37:1 69:1 235:1 # διοχετεύω
15:1 24:1 28:1 86:1 97:1 250:1 279:1 294:1 # κεραυνοβόλος
64:1 66:1 69:1 101:1 # σελήνιο
39:1 43:1 65:1 116:1 173:1 299:1 # απαλλάσσω
9:1 12:1 25:1 31:1 60:1 83:1 147:1 154:1 248:1 # ανασκόπηση
21:1 32:1 60:1 68:1 171:1 243:1 # εμπλεκόμενος
28:1 52:1 71:1 72:1 95:1 100:1 102:1 110:1 # λοιμογόνος
19:1 63:1 68:1 70:1 82:1 122:1 142:1 188:1 289:1 # λεπιδώδεις
17:1 24:1 38:1 43:1 65:1 128:1 135:1 166:1 180:1 # παραλήρημα
6:1 12:1 14:1 29:1 38:1 39:1 45:1 131:1 160:1 175:1 184:1 239:1 278:1 # απολυμαντικός
34:1 65:1 88:1 250:1 # αλκοόλη
5:1 32:1 37:1 75:1 88:1 163:1 218:1 240:1 277:1 286:1 # μεταβλητός
1:1 18:1 51:1 53:1 60:1 66:1 94:1 156:1 240:1 # τριγωνικός
79:1 181:1 240:1 # φθηνός
32:1 33:1 36:1 65:1 87:1 109:1 148:1 295:1 # μεγαλακρία
8:1 31:1 86:1 267:1 # αδυνατώ
3:1 34:1 36:1 175:1 265:1 # ακουμπώ
2:1 14:1 72:1 74:1 136:1 276:1 # έκτοπος
3:1 97:1 101:1 228:1 233:1 # κελσίου
1:1 6:1 10:1 24:1 25:1 30:1 117:1 159:1 174:1 254:1 287:1 # δραστικά
11:1 19:1 56:1 74:1 232:1 # μυοπάθεια
12:1 22:1 28:1 41:1 50:1 66:1 143:1 240:1 # κανονισμός
38:1 261:1 # θήλωμα
11:1 36:1 60:1 62:1 182:1 240:1 # ηλιακός
2:1 16:1 36:1 46:1 72:1 75:1 78:1 150:1 272:1 # ακίνητος
9:1 12:1 34:1 87:1 216:1 # κοίλανση
24:1 31:1 50:1 59:1 228:1 # βραχίονας
24:1 53:1 218:1 # τραβώ
16:1 38:1 46:1 78:1 166:1 272:1 # κίνημα
26:1 28:1 50:2 66:1 70:1 95:1 100:1 179:1 # μονογονιδιακός
17:1 43:1 106:1 135:1 250:1 # παρόλ
14:1 39:1 55:1 80:1 130:1 175:1 227:1 278:1 # αποσυμπίεση
13:1 45:1 53:1 68:1 136:1 243:1 # ηλεκτρολύτης
7:1 12:1 22:1 36:1 293:1 # ακανθώδης
1:1 12:1 66:1 70:1 117:1 156:1 172:1 254:1 # ιδανικά
6:1 13:1 34:1 49:1 118:1 174:1 # υδροκορτιζόνη
11:1 19:1 40:1 46:1 77:1 109:1 148:1 176:1 232:1 # ευκρίνεια
87:1 144:1 203:1 213:1 234:1 243:1 # εκλαμβάνω
1:1 4:1 6:1 8:1 10:1 30:1 38:1 55:1 84:1 115:1 164:1 166:1 249:1 271:1 # συστηματικά
27:1 46:1 48:1 136:1 213:1 243:1 # εκτείνω
5:1 8:1 12:1 22:1 31:1 65:1 147:1 151:1 222:1 301:1# καταναλωτής
161:1 # φράζω
19:1 28:1 70:1 79:1 85:1 # σφηνοειδής
32:1 63:1 82:1 85:1 101:1 110:1 188:1 # επιμελής
3:1 4:1 14:1 23:1 90:1 146:1 172:1 252:1 # σπουδαιότητα
19:1 39:1 44:1 # απειλώ
2:1 72:1 150:1 171:1 273:1 299:1 # πλάτος
4:1 7:1 12:1 31:1 43:1 67:1 92:1 103:1 147:1 # παναγιώτης
12:1 72:1 95:1 108:1 110:1 116:1 # θανάσιμος
9:1 12:1 31:1 39:1 227:1 # απίσχνανση
3:1 19:1 68:1 98:1 155:1 270:1 # δουλειά
71:1 95:1 144:1 172:1 # αμοιβάδα
12:1 15:1 38:1 140:1 229:1 240:1 # γερμανός
161:1 198:1 # ωχράς
9:1 138:1 237:1 # ζύμωση
6:1 15:1 18:1 44:1 54:1 124:1 136:1 145:1 162:1 238:1 # περιπρωκτικός
2:1 3:1 17:1 18:1 47:1 133:1 137:1 168:1 # βαρβιτουρικό
11:1 12:1 34:1 45:1 52:1 178:1 256:1 # κολομβιανή
43:1 59:1 # μύωπας
5:1 6:1 29:1 161:1 196:1 211:1 234:1 # τιράντα
5:1 13:1 170:1 # ροταϊό
8:1 22:1 27:1 222:1 274:1 # κατεξοχήν
11:1 26:1 107:1 166:1 258:1 # διαφημίζω
5:1 13:1 17:1 45:1 52:1 100:1 112:1 221:1 256:1 # κυτταρολογικός
6:1 10:1 70:1 84:1 127:1 172:1 197:1 221:1 # κυστίτιδα
38:1 99:1 261:1 # κύρτωμα
13:1 15:1 27:1 77:1 112:1 122:1 187:1 # δευτεροβάθμιος
1:1 15:1 18:1 44:1 81:1 124:1 141:1 162:1 176:1 203:1 221:1 # περικυκλώνω
33:1 # αϋπνία
9:1 99:1 138:1 237:1 # κύρτωση
17:1 18:1 22:1 24:1 # καριέρα
6:1 8:1 31:1 50:1 63:1 70:1 82:1 164:1 179:1 188:1 # επιγονατιδικός
4:1 9:1 10:1 83:1 116:1 154:1 249:1 299:1 # βλάστηση
114:1 181:1 # μέθη
25:1 33:1 40:1 74:1 87:1 171:1 233:1 # νεοπλασία
1:1 6:1 12:1 29:1 60:1 94:1 131:1 184:1 239:1 # αντιβηχικός
8:1 11:1 15:1 24:1 26:1 39:1 44:1 107:1 124:1 146:1 277:1 294:1 # διαπερατότητα
14:1 39:1 50:1 278:1 # απονέμω
6:1 14:1 27:1 70:1 170:2 # οτιδήποτε
18:1 28:1 57:1 185:1 217:1 # ρινοφάρυγγας
24:1 26:1 53:1 205:1 # διόπτρα
17:1 43:1 135:1 165:1 # σπαργή
# ζυγίζω
15:1 27:1 77:2 93:1 102:1 112:1 122:1 187:1 # δευτερευόντως
# yu
8:1 23:1 54:1 74:1 106:1 133:1 179:1 # αιγοπρόβατα
1:1 6:1 30:1 136:1 243:1 301:1# εκτυφλωτικός
9:1 19:1 41:1 83:1 106:1 154:1 # εισρόφηση
# aakp
53:1 59:1 109:1 # τρίχας
38:1 # γάμα
15:1 28:1 58:1 114:1 145:1 189:1 258:1 261:1 296:1 # αφιερωμένος
11:1 26:1 48:1 51:1 65:1 68:1 107:1 # διαλείπων
19:1 38:1 58:1 93:1 103:1 114:1 140:1 189:1 211:1 # μαγειρεμένος
4:1 12:1 75:1 119:1 145:1 146:1 220:1 252:1 298:1 # ανθρωπότητα
63:1 82:1 85:1 87:1 188:1 218:1 # επιβλαβής
28:1 50:1 72:1 95:1 # έμμονος
1:1 6:1 15:1 30:1 44:1 105:1 124:1 136:1 # υπερπηκτικότητα
3:1 6:1 70:1 155:1 172:1 193:1 197:1 # ουλίτιδα
1:1 37:1 45:1 52:1 92:1 95:1 100:1 175:1 256:1 # ετυμολογικός
# fip
77:1 83:1 172:1 181:1 199:1 269:1 # ψευδαίσθηση
13:1 28:1 49:1 240:1 # νοροϊός
17:1 24:1 28:1 43:1 58:1 65:1 114:1 135:1 160:1 175:1 180:1 189:1 # παραλυμένος
1:1 16:1 34:1 45:1 46:1 78:1 272:1 # κολχικίνη
226:1 245:1 260:1 # genitalium
17:1 22:1 87:1 203:1 # καρέκλα
10:1 27:1 84:1 95:1 118:1 178:1 221:1 280:1 # ομοκυστεΐνη
42:1 66:1 69:2 72:1 285:1 # ιούνιος
16:1 299:1 # λάχνη
9:1 83:1 88:1 154:1 # άθληση
5:1 59:1 75:1 257:1 # έρπητας
21:2 28:1 32:1 122:1 126:1 # ενδεχόμενος
21:1 25:1 28:1 32:1 108:1 133:1 # βασιζόμενος
260:1 # falciparum
10:1 11:1 18:1 36:1 53:1 60:1 84:1 182:1 240:1 279:1 # αυστριακός
14:2 33:1 74:1 177:1 238:1 276:1 # ιπποποδία
12:2 28:1 40:1 63:1 80:1 113:1 # ανοσοανεπάρκεια
18:1 41:2 137:1 143:1 240:1 # ισχυρισμός
1:1 6:1 18:1 20:1 30:1 35:1 148:1 153:1 168:1 # κριτική
17:1 24:1 53:1 87:1 170:1 179:1 # λαρυγγοτραχειοβρογχίτιδα
14:1 39:1 58:1 114:1 166:1 170:1 189:1 278:1 # αποτυχημένος
2:1 8:1 23:1 38:1 45:1 52:1 100:1 110:1 115:1 123:1 256:1 # αιματολογία
15:1 18:1 23:1 31:1 44:1 69:1 102:1 124:1 162:1 168:1 277:1 # περιτόναιο
9:1 21:1 99:1 138:1 237:1 261:1 273:1 # ενσωμάτωση
23:1 52:1 110:1 # αιμόφιλο
9:1 26:1 138:1 145:1 217:1 237:1 270:1 298:1 # διάρθρωση
1:1 13:1 20:1 35:1 54:1 85:1 125:1 139:1 178:1 186:1 236:1 # προμηκικής
11:1 26:1 49:1 81:1 95:1 107:1 144:1 213:1 # διαμορφώνω
17:1 23:1 69:1 88:1 101:1 173:1 # αρχαιοελληνικός
5:1 32:1 37:1 163:1 218:1 286:1 # μεταβιβάζω
10:1 14:1 15:1 27:1 93:1 105:1 146:1 187:1 280:1 # στερεότυπος
13:1 34:1 45:1 52:1 54:1 118:1 125:1 178:1 256:1 # προκολομβιανός
51:1 58:1 63:1 82:1 110:1 114:1 188:1 189:1 213:1 # επιμένων
38:1 40:1 57:1 71:1 77:1 175:1 # οινόπνευμα
25:1 33:1 # ασφυξία
1:1 6:1 15:1 18:1 26:1 30:1 56:1 162:1 168:1 # διφθεριτικός
28:1 40:1 45:1 50:1 52:1 77:1 95:1 175:1 256:1 # πνευμονολογία
1:1 21:1 44:1 46:1 66:1 156:1 173:1 186:1 193:1 # πενικιλλίνης
13:1 53:1 # φίλτρο
16:1 18:1 57:1 69:1 72:1 75:1 186:1 # κινητήριος
1:1 5:1 6:1 8:1 10:1 15:1 18:1 30:1 41:1 44:1 124:1 162:1 164:1 264:1 271:1 281:1 # περιστατικός
10:1 277:1 # στό
1:1 2:1 60:1 71:1 72:1 94:1 108:1 150:1 168:1 247:1 # οικόσιτος
15:1 25:1 33:1 40:1 55:1 86:1 165:1 233:1 275:1 295:1 # συνεργασία
34:1 45:1 69:1 92:1 173:1 219:1 # κολλέγιο
2:1 6:1 15:1 18:1 44:1 50:1 124:1 162:1 168:1 197:1 # περιτονίτιδα
5:1 24:1 32:1 37:1 103:1 163:1 258:1 286:1 # μεταγραφή
# jakob
8:1 14:1 19:1 38:1 45:1 68:1 105:1 110:1 115:1 # υπολειμματικός
9:1 138:1 161:1 237:1 # ράβδωση
21:1 27:1 85:1 136:1 243:1 # εκτενής
62:1 85:1 101:1 173:1 238:1 # ελλιπής
11:1 19:1 22:1 34:1 36:1 56:1 232:1 265:1 # κακοήθεια
8:1 13:1 22:1 54:1 88:1 118:1 125:1 149:1 190:1 222:1 # προκατάληψη
1:1 60:1 66:1 94:1 105:1 156:1 240:1 # υπνικός
11:1 13:1 40:1 77:1 137:1 # νευροψυχιατρικός
7:1 258:1 293:1 # αφρώδης
1:1 6:1 8:1 30:1 60:1 94:1 164:1 172:1 240:1 271:1 # υδατικός
5:1 28:1 29:1 40:1 50:1 77:1 81:1 137:1 196:1 292:1 # νευρώνονται
2:1 4:1 24:1 74:1 82:1 144:1 211:1 273:1 # τοπιραμάτη
13:1 71:1 79:1 # εμμηνόρροια
# pv1
23:1 37:1 44:1 53:1 69:1 87:1 # πετρέλαιο
11:1 21:1 26:1 51:1 107:1 126:1 145:1 258:1 # ενδιαφέρων
23:1 38:1 42:1 95:1 110:1 212:1 # μιμούμαι
4:1 7:1 67:1 190:1 # άλτης
2:1 8:1 19:1 43:1 56:1 74:1 123:1 # ηπατοπάθεια
14:1 39:1 98:1 177:1 278:1 # αποδοχή
15:1 26:1 38:1 106:1 168:1 229:1 258:1 # ερμαφρόδιτος
50:1 95:1 # χάμον
6:1 19:1 70:1 172:1 193:1 197:1 235:1 # χειλίτιδα
12:1 31:1 43:1 63:1 145:1 147:1 258:1 # επαναφέρω
1:1 5:1 6:1 8:1 30:1 32:1 37:1 60:1 94:1 133:1 163:1 164:1 218:1 271:1 286:1 # μεταβατικός
# app
14:1 23:1 57:1 72:1 91:1 105:1 146:1 # φαινότυπος
14:1 105:2 119:1 146:1 # υπότυπο
1:1 6:1 14:1 41:1 45:1 62:1 143:1 168:1 212:1 # πολιτισμικός
1:1 15:1 44:1 66:1 105:1 124:1 156:1 200:1 282:1 # υπερνικώ
2:1 10:2 15:1 27:2 80:1 106:1 130:1 169:1 187:1 280:1 # τεστοστερόνη
193:1 # θλίψη
75:1 87:1 240:1 258:1 277:1 # ψηλαφητός
21:1 126:1 166:1 293:1 # ενδημώ
11:1 24:1 72:1 228:1 269:1 # ραχιαίος
18:1 65:1 68:1 # αλεύρι
2:1 8:1 12:1 31:1 123:1 147:1 178:1 # ανατομή
34:1 45:1 72:1 158:1 # κολόμβος
18:1 72:1 95:1 110:1 # ώριμος
15:2 44:1 97:1 99:1 105:1 124:1 161:1 273:1 # υπερκεράτωση
15:1 44:1 84:1 88:1 105:1 124:1 171:1 # υπερπληθυσμός
1:1 17:1 24:1 60:1 94:1 180:1 218:1 240:1 # αραβικός
1:1 23:1 31:1 34:1 45:1 86:1 129:1 # γυναικολόγος
69:1 72:1 92:1 140:1 165:1 # γεώργιος
34:1 45:1 68:1 84:1 248:1 267:1 # δυσκολεύω
36:1 60:1 148:1 172:1 240:1 # δακρυϊκός
3:1 6:1 21:1 56:1 213:1 274:1 301:1# εξουθενωτικός
3:1 22:1 33:1 34:1 36:1 265:1 # κακουχία
12:1 32:1 66:1 91:1 # εμφανιζόμενος
17:1 33:1 43:1 63:1 135:1 # επαρχία
4:1 9:1 39:1 43:1 83:1 154:1 197:1 269:1 # απαίτηση
# popp
13:1 54:1 71:1 80:1 95:1 113:1 125:1 178:1 270:1 # προσομοιάζω
5:1 14:1 32:1 37:1 39:1 45:1 62:1 69:1 163:1 178:1 278:1 286:1 # μεταπολιομυελιτιδικό
13:1 14:1 15:1 71:1 74:1 276:1 298:1 # ερυθροποιητίνη
242:1 # koprowski
17:1 87:1 106:1 171:1 172:1 240:1 # πλαδαρός
13:1 45:1 174:1 # υδρολύω
51:1 # ων
1:1 23:1 26:1 43:1 49:1 70:1 74:1 # ορθοπαιδικός
13:1 54:1 65:1 80:1 125:1 133:1 173:1 # προσβαλλόμενος
1:1 6:1 26:1 30:1 49:1 60:1 69:1 94:1 301:1# διορθωτικός
4:1 7:1 12:1 66:1 67:1 # χανιώτης
1:1 6:1 30:1 60:1 75:1 80:1 94:1 128:1 240:1 291:1 # οσφρητικός
9:1 17:1 41:1 43:1 62:1 135:1 203:1 # παρέκκλιση
5:1 6:1 8:1 22:1 62:1 151:1 205:1 222:1 224:1 238:1 # καταθλιπτικός
15:1 19:1 40:1 44:1 105:1 124:1 128:1 234:1 # υπερηφάνεια
22:1 34:1 50:1 224:1 # καθήκον
52:1 60:1 72:1 102:1 126:1 155:1 267:1 # κόνδυλος
11:1 19:1 25:1 26:1 69:1 103:1 107:1 140:1 177:1 # αγγειοδιαστολή
17:1 24:1 43:1 135:1 173:1 180:1 190:1 # παραεμβάλλω
9:1 83:1 154:1 274:1 # εξήγηση
22:1 72:1 113:1 # καύσος
17:1 28:1 43:1 58:1 72:1 135:1 # παρθένος
56:1 62:1 69:1 114:1 # θεμέλιο
18:1 22:2 23:1 52:1 57:1 65:1 118:1 208:1 211:1 # καλοκαιρινός
15:1 18:2 44:1 69:1 124:1 162:1 # περιθώριο
25:1 38:1 40:1 87:1 143:1 171:1 # νεόπλασμα
2:1 41:1 50:1 66:1 143:1 240:1 # τονισμός
2:1 8:1 22:1 72:1 123:1 150:1 222:1 # δέκατος
1:1 6:1 30:1 37:1 55:1 56:1 60:1 86:1 94:1 240:1 275:1 # συνθετικός
1:1 19:1 71:1 97:1 114:1 261:1 274:1 # εξοικειωμένος
15:1 27:1 28:1 50:1 98:1 100:1 128:1 187:1 # τερηδονογόνων
15:1 18:1 44:1 79:1 124:1 162:1 296:1 # περιεμμηνόπαυση
5:1 17:1 18:1 112:1 221:1 274:1 # εξωκυτταρικός
4:1 148:1 209:1 # κρήτη
99:1 117:1 205:1 # κάμπτω
6:1 8:1 22:1 81:1 164:1 222:1 # κατιών
3:1 13:1 15:1 27:1 37:1 64:1 80:1 187:1 274:1 # ετεροσεξουαλικός
4:1 9:1 55:1 83:1 148:1 154:1 161:1 259:1 273:1 # συγκράτηση
105:1 # χτυπώ
11:1 18:1 36:1 49:1 60:1 182:1 240:1 # οριακός
16:1 54:1 66:1 93:1 102:1 # πρεδνιζόνη
9:1 26:1 41:1 # βάδιση
34:1 45:1 69:1 92:1 219:1 # κολέγιο
11:1 18:1 36:1 53:1 60:1 75:1 166:1 182:1 293:1 # δημητριακός
11:1 26:1 107:1 144:1 # διαμάχη
14:1 32:1 39:1 77:1 84:1 143:1 177:1 278:1 # αποδέσμευση
109:1 213:1 # ρίχνω
28:1 40:1 45:1 50:1 52:1 77:1 95:1 175:1 256:1 # πνευμονολογικός
9:1 26:1 48:1 84:1 267:1 296:1 # διείσδυση
# hfa
25:1 39:1 43:1 45:1 121:1 # απασχολώ
66:1 69:1 234:1 # μπάνιο
26:1 65:1 72:1 95:1 # διόφθαλμος
6:1 13:1 45:1 112:1 158:1 160:1 178:1 298:1 # θρομβολυτικός
9:1 25:1 # ιχθύαση
8:1 11:1 13:1 26:1 27:1 54:1 56:1 107:1 125:1 177:1 # προδιατεθειμένος
1:1 8:1 10:1 24:1 63:1 82:1 148:1 188:1 # επικρατέστερος
6:1 15:1 44:1 105:1 124:1 138:1 143:1 145:1 301:1# υπερωσμωτικός
128:1 # γύρη
5:1 14:1 23:1 37:1 56:1 105:1 127:1 163:1 170:1 206:1 # υποτίθεται
46:1 213:1 # φθίνω
13:1 15:1 27:1 37:1 155:1 185:1 187:1 # ετεροφυλόφιλος
15:2 44:1 72:1 109:1 124:1 165:1 179:1 # περίεργος
5:1 8:1 22:1 55:1 65:1 151:1 219:1 222:1 259:1 # συγκαταλέγω
13:1 17:1 43:1 71:1 95:1 135:1 178:1 270:1 # παρομοιάζω
32:1 33:1 48:1 166:1 # χημεία
19:1 32:1 86:1 267:1 # δυνάμει
4:1 15:1 38:1 44:1 124:1 166:1 273:1 # περπάτημα
1:1 2:1 6:1 8:1 30:1 38:1 71:1 115:1 164:1 261:1 271:1 # τοιχωματικός
11:1 12:1 26:1 107:1 # διανέμω
1:1 14:1 24:1 39:1 69:1 71:1 118:1 148:1 186:1 278:1 # αποικιοκρατικός
13:1 50:1 54:1 125:1 # προνύμφη
5:1 8:1 10:1 14:1 22:1 105:1 116:1 118:1 149:1 222:1 281:1 # υποκατάστατος
1:1 22:1 23:1 34:1 110:1 129:1 160:1 176:1 208:1 212:1 # γλυκαιμικού
5:1 6:1 8:1 10:1 13:1 54:1 80:1 125:1 127:1 197:1 281:1 # προστατίτιδα
33:1 45:1 52:1 69:1 100:1 256:1 # βιολογία
77:1 112:1 # ευτυχώς
18:1 28:1 57:1 240:1 # ρινοϊός
37:1 68:1 97:1 101:1 240:1 248:1 277:1 # σκελετός
2:1 10:1 25:1 87:1 118:1 159:1 169:1 # βλαστοκύτταρο
16:1 21:1 31:1 46:1 65:1 78:1 93:1 174:1 193:1 # αδρεναλίνη
11:1 18:1 26:1 36:1 97:1 107:1 110:1 114:1 148:1 182:1 243:1 # διακεκριμένος
15:1 27:1 29:1 57:1 68:1 77:1 176:1 187:1 272:1 # ιντερλευκίνη
7:1 13:1 16:1 46:1 78:1 80:1 111:1 137:1 233:1 # τυροσίνης
4:1 10:1 60:1 80:1 82:1 248:1 249:1 # στηθοσκόπιο
21:1 28:1 32:1 55:1 86:1 122:1 126:1 275:1 # συνδεόμενος
33:1 45:1 52:1 100:1 121:1 256:1 # ψυχολογία
9:1 22:1 83:1 154:1 177:1 224:1 # καθοδήγηση
6:1 10:1 15:1 18:2 41:1 44:1 49:1 69:1 124:1 162:1 264:1 287:1 # περιοριστικός
116:1 # πάσχα
3:1 25:1 65:1 87:1 91:1 113:1 155:1 204:1 # σουλφασαλαζίνη
18:1 53:1 171:1 238:1 240:1 # τριπλός
11:1 19:1 232:1 235:1 # φτώχεια
12:1 40:1 # ανεβάζω
1:1 22:1 59:1 62:1 268:1 # έλικας
2:1 18:1 31:1 50:1 128:1 168:1 218:1 # ριτοναβίρη
19:1 28:1 41:1 44:2 58:1 63:1 114:1 143:1 189:1 # πεπεισμένος
260:1 # marshall
38:1 203:1 299:1 # κλάμα
33:1 34:1 45:1 77:1 176:1 193:1 # ευκολία
6:1 10:1 11:1 25:1 28:1 58:1 114:1 130:1 143:1 189:1 287:1 # εστιασμένος
11:1 22:1 108:1 116:1 117:1 176:1 279:1 # καυκάσια
9:1 17:1 24:1 43:1 83:1 135:1 154:1 180:1 181:1 199:1 269:1 # παραίσθηση
14:1 55:1 86:1 98:1 105:1 177:1 275:1 # συνυυποδοχέας
13:1 29:1 53:1 58:1 # δέντρο
11:1 17:1 26:1 107:1 128:1 # διαρρηγνύω
17:1 21:1 27:1 43:1 135:1 # παρτενέρ
9:1 34:1 45:1 83:1 154:1 # κολύμβηση
18:1 21:1 57:1 85:1 98:1 118:1 126:1 148:1 # ενδοκρινής
13:1 16:1 46:1 78:1 137:1 157:1 # θυροξίνη
3:1 13:1 18:1 69:1 217:1 # φεβρουάριος
6:1 18:1 45:1 68:1 69:1 136:1 137:1 221:1 243:1 # κυριολεκτικός
48:1 98:1 228:1 235:1 # δοχείο
9:1 39:1 99:1 119:1 138:1 194:1 205:1 237:1 # απόπτωση
50:1 65:1 95:2 # μονόφθαλμος
3:1 6:1 28:1 68:1 70:1 170:1 176:1 203:1 # νουκλεοτιδικός
9:1 84:1 160:1 203:1 # έκλυση
5:1 8:1 13:2 32:1 37:1 49:1 53:1 163:1 178:1 286:1 # ορομετατροπή
4:1 17:1 18:1 22:1 75:1 146:1 220:1 224:1 252:1 # καθαριότητα
# oddi
# borrelia
38:1 166:1 181:1 # μάθημα
13:1 17:1 27:1 37:1 43:1 135:1 235:1 # παροχετεύω
12:1 28:1 33:1 80:1 143:1 # ανοσμία
10:1 77:1 84:1 93:1 240:1 277:1 # ρευστός
14:1 99:1 105:1 118:1 148:1 205:1 # υποκρύπτω
66:1 79:1 179:1 259:1 # μηνιγγοεγκεφαλίτιδα
2:1 4:1 8:1 38:1 115:1 123:1 146:1 166:1 177:1 252:1 # βηματοδότης
# rett
9:1 11:1 26:1 93:1 107:1 130:1 269:1 # διαίρεση
14:1 33:1 45:1 52:1 100:1 155:1 160:1 # πολυλογία
14:1 23:1 69:1 71:1 74:1 276:1 # τυχαιοποιημένη
17:1 43:1 108:1 109:1 135:1 # παρίσι
9:1 39:1 83:1 154:1 181:1 # απώθηση
15:1 18:1 53:1 97:1 109:1 160:1 176:1 # τριγλυκερίδιο
50:1 52:1 # έψιλον
81:1 88:1 171:1 213:1 214:1 # πληρώνω
40:1 72:1 95:1 234:1 # άνεμος
1:1 6:2 12:1 29:1 30:1 131:1 184:1 239:1 301:1# αντιβιωτικός
19:1 34:1 70:1 88:1 248:1 # σκωληκοειδής
283:1 # sciatica
18:1 53:1 69:1 178:1 # μυομήτριο
2:1 10:1 28:1 71:1 80:1 169:1 235:1 # ιχνοστοιχείο
14:1 50:1 66:1 100:1 105:1 110:1 146:1 179:1 # υπογονιμότητα
5:1 44:1 59:1 60:1 105:1 146:1 # υπεζωκότας
1:1 20:1 35:1 49:1 # ορθική
6:1 8:1 11:1 33:1 38:1 44:1 101:1 115:1 164:1 269:1 # πελματιαία
23:1 38:1 99:1 110:1 261:1 273:1 # αιμάτωμα
12:2 28:1 72:1 165:1 295:1 # ανόργανος
9:1 21:1 83:1 88:1 154:1 # ενόχληση
8:1 32:1 38:1 64:1 115:1 130:1 175:1 # μεσεγχυματικά
3:1 14:1 18:1 57:1 81:1 90:1 137:1 # πουρινών
14:1 33:1 40:1 48:1 49:1 # πορνεία
9:1 24:1 25:1 32:1 37:1 149:1 286:1 # μετάφραση
12:1 26:1 49:1 69:1 165:1 223:1 295:1 # οργανίδιο
7:1 101:1 293:1 # μυελώδης
20:1 88:1 113:1 118:1 186:1 211:1 # κιρσοκήλη
11:1 19:1 27:1 36:1 148:1 161:1 232:1 273:1 # ακράτεια
6:1 10:1 21:1 37:1 40:1 41:1 85:1 140:1 264:1 # γενετιστής
45:1 63:1 82:1 95:1 110:1 188:1 213:1 285:1 # επιμολύνω
6:1 21:1 27:1 28:1 29:1 50:1 127:1 142:1 197:1 292:1 # τενοντίτις
8:1 10:1 24:1 53:1 240:1 277:1 # στρατός
1:1 32:1 60:1 94:1 274:1 # μεξικό
10:1 13:1 21:1 27:1 54:1 100:1 125:1 140:1 280:1 # προγενέστερος
21:1 28:1 122:1 216:1 # αδενοϊοί
15:1 56:1 68:1 77:1 81:1 101:1 213:1 # ελευθερώνω
13:1 15:1 21:1 32:1 54:1 125:1 # προερχόμενος
19:1 45:1 87:1 103:1 121:1 140:1 197:1 # χολαγγειίτιδας
12:1 29:1 43:1 53:1 93:1 131:1 # παντρεύω
120:1 # index
4:1 15:1 38:1 166:1 # ερώτημα
6:1 12:1 29:1 69:1 131:1 161:1 184:1 239:1 # αντιβράχιο
# lav
215:1 # burgdorferi
9:1 36:1 109:1 138:1 148:1 237:1 274:1 # εξακρίβωση
53:1 95:1 110:1 # τρέξιμο
63:1 68:1 77:1 84:1 93:1 205:1 277:1 # λεπτόρρευστος
5:1 70:1 122:1 # ταξιδεύω
18:1 27:1 114:1 214:1 243:1 261:1 # τεκμηριωμένα
12:1 16:1 29:1 38:1 46:1 78:1 127:1 131:1 144:1 172:1 # αδαμαντίνη
5:1 10:1 12:1 27:1 32:1 37:1 77:1 116:1 163:1 280:1 286:1 # μετανάστευση
23:1 33:1 69:1 72:1 # βίαιος
28:1 40:1 50:1 77:1 95:1 118:1 175:1 # πνευμονοκύστη
17:1 22:1 46:1 52:1 82:1 118:1 227:1 # πιλοκαρπίνη
12:1 49:1 91:1 240:1 # ορφανός
1:1 6:1 30:1 37:1 60:1 93:1 94:1 137:1 240:1 # πυρετικός
144:1 # αμβλύς
105:1 # υπ
16:1 101:1 102:1 # βελόνη
1:1 60:1 88:1 92:1 94:1 166:1 171:1 212:1 238:1 # ημιπληγικός
# αξίζω
1:1 89:1 132:1 202:1 244:1 288:1 # μυικές
1:1 6:1 28:1 30:1 55:1 74:1 86:1 117:1 205:1 254:1 275:1 # συνοπτικά
13:1 41:1 49:1 74:1 113:1 274:1 # εξισορροπώ
41:1 42:1 69:1 95:1 143:1 # βισμούθιο
15:1 27:1 37:1 106:1 187:1 # ετερόζυγη
5:1 8:1 22:1 69:1 92:1 151:1 222:1 258:1 # καταφύγιο
12:1 15:1 40:1 81:1 91:1 213:1 # φανερώνω
16:1 24:1 57:1 59:1 75:1 186:1 # κινητήρας
145:1 # ρωγμή
14:1 60:1 72:1 # κόπος
# coxsackie
13:1 45:1 54:1 64:1 80:1 125:1 158:1 243:1 # προσεκβολή
1:1 14:1 26:1 34:1 71:1 74:1 129:1 276:1 # κωδικοποιημένος
28:1 32:1 58:1 77:1 114:1 122:1 130:1 143:1 175:1 189:1 # δεσμευμένος
14:1 39:1 49:1 278:1 # απορρέω
# charcot
9:1 84:1 160:1 171:1 # έκπλυση
6:1 12:1 28:1 29:1 57:1 72:1 131:1 184:1 239:1 # αντιόξινος
2:1 # χόρτο
55:1 99:1 175:1 205:1 227:1 # συμπίπτω
19:1 44:1 63:1 68:1 205:1 211:1 247:1 277:1 # λεπτόσπειρες
1:1 14:1 26:1 45:1 60:1 62:1 94:1 238:1 240:1 268:1 # διπολικός
6:1 14:1 45:1 72:1 95:1 110:1 # πολύτιμος
5:1 23:1 37:1 163:1 206:1 # υφίεται
1:1 12:1 24:1 32:1 60:1 66:1 94:1 156:1 # μεμβρανικός
14:1 98:1 105:1 177:1 # υποδοχή
2:1 40:1 46:1 61:1 112:1 118:1 221:1 272:1 # κυτοκίνες
11:1 34:1 36:1 42:1 108:1 167:1 265:1 # ακούσια
28:1 243:1 # εκπνοή
10:1 13:1 15:1 27:1 54:1 100:1 106:1 125:1 130:1 140:1 187:1 280:1 # προγεστερόνη
1:1 50:1 60:1 66:1 94:1 156:1 183:1 240:1 # φονικός
6:1 33:1 109:1 110:1 # τιμωρία
10:1 13:1 15:1 18:1 41:1 44:1 53:1 124:1 162:1 185:1 264:1 # περιστροφή
269:1 295:1 # αίγα
11:1 19:1 84:1 93:1 232:1 267:1 # δυσχέρεια
5:1 10:1 224:1 240:1 281:1 # σταθμός
1:1 6:1 14:1 30:1 39:1 60:1 94:1 98:1 170:1 177:1 240:1 278:1 # αποδοτικός
84:1 198:1 240:1 # χρυσός
1:1 6:1 16:1 30:1 60:1 75:1 86:1 94:1 240:1 267:1 291:1 # δυνητικός
6:1 12:1 29:1 38:1 56:1 127:1 131:1 168:1 184:1 239:1 # αντιτίθεμαι
34:1 72:1 # σάκος
1:1 11:1 13:1 23:1 110:1 148:1 212:1 # μικροβιαιμία
15:1 44:1 62:1 70:1 82:1 105:1 124:1 172:1 238:1 # υπερλιπιδαιμία
13:1 15:2 122:1 177:1 229:1 298:1 # ερυθροδερμική
19:1 21:1 114:1 122:2 126:1 # ενδεδειγμένος
1:1 20:1 35:1 85:1 139:1 236:1 # ιικής
11:1 26:1 65:1 107:1 112:1 160:1 240:1 277:1 # διαλυτός
4:1 5:1 7:1 10:1 12:1 32:1 37:1 67:1 116:1 163:1 249:1 286:1 # μετανάστης
21:1 97:1 # κενό
38:1 91:1 251:1 258:1 269:1 # αφαίμαξη
1:1 6:1 12:1 30:1 31:1 60:1 94:1 136:1 147:1 176:1 # αναψυκτικό
10:1 27:1 72:1 116:1 179:1 280:1 # άστεγος
12:1 28:1 43:1 71:1 95:1 146:1 178:1 # πανομοιότυπος
1:1 60:1 94:1 221:1 240:1 # κυβικός
49:1 71:1 95:2 178:1 183:1 # ομοιόμορφος
15:1 24:1 56:1 68:1 101:1 294:1 # ελεύθερα
9:1 13:1 54:1 68:1 77:1 80:1 84:1 125:1 # προσέλευση
1:1 6:1 10:1 27:1 30:1 68:1 101:1 130:1 136:1 243:1 287:1 # εκτελεστικός
22:1 39:1 # καπνίζω
1:1 26:1 60:1 62:1 70:1 82:1 94:1 238:1 240:1 # λιπιδικός
31:1 285:1 # σύναψη
55:1 83:1 88:1 108:1 171:1 175:1 270:1 # συμπλησιάζω
18:1 28:1 34:1 45:1 57:1 118:1 197:1 227:1 # ρινοκολπίτιδα
24:1 53:1 273:1 # πάτρα
25:1 62:1 108:1 133:1 270:1 # βασιλιάς
1:1 23:1 38:1 63:1 82:1 117:1 178:1 188:1 254:1 # επικάθομαι
1:1 34:1 40:1 42:1 108:1 129:1 138:1 145:1 167:1 284:1 290:1 # νεφρωσικού
1:1 19:1 34:1 62:1 70:1 85:1 101:1 129:1 268:1 # ελικοειδής
6:1 15:1 21:1 27:1 29:1 70:1 109:1 172:1 187:1 197:1 # εντερίτιδα
22:1 116:1 248:1 # μάσκα
33:1 48:1 49:1 93:1 121:1 # χορεία
17:1 26:1 223:1 # αρχίδι
8:1 21:1 81:1 172:1 213:1 # ενυδατώνω
5:1 8:1 17:1 22:1 151:1 165:1 222:1 # καταργώ
2:1 24:1 33:1 100:1 258:1 301:1# φωτογραφία
10:1 # στέφω
1:1 6:1 12:1 22:1 29:1 30:1 60:1 94:1 131:1 160:1 176:1 184:1 239:1 # γλυκαντικός
5:1 8:1 12:1 22:1 151:1 222:1 # κατανέμω
17:1 24:1 43:1 49:1 81:1 95:1 135:1 144:1 180:1 # παραμορφώνω
240:1 261:1 # χλωμός
22:1 23:1 33:1 77:1 109:1 176:1 208:1 211:1 # ευκαιρία
2:1 8:1 38:1 45:1 52:1 77:1 93:1 100:1 115:1 123:1 175:1 256:1 # ρευματολογικός
9:1 38:1 166:1 # φύσημα
12:1 18:1 31:1 36:1 85:1 147:1 148:1 # ανακριβής
17:2 18:1 24:1 28:1 43:1 57:1 118:1 135:1 180:1 # παραρρινοκολπίτιδα
41:1 58:1 62:1 114:1 143:1 155:1 189:1 243:1 # εκφυλισμένος
6:1 38:1 41:1 86:1 143:1 267:1 273:1 # αδυνάτισμα
33:1 51:1 144:1 # αμμωνία
198:1 209:1 # χρήζω
53:1 # τρέχω
39:1 81:1 171:1 213:1 # απλώνω
9:1 29:1 99:1 102:1 138:1 237:1 274:1 # εξόντωση
32:1 38:1 101:1 213:1 234:1 261:1 299:1 # μελάνωμα
10:1 25:1 52:1 53:1 65:1 72:1 159:1 161:1 295:1 # αστράγαλος
1:1 6:2 10:1 14:1 30:1 41:1 45:1 62:1 168:1 264:1 287:1 # πολιτιστικός
8:1 12:1 22:1 27:1 28:1 80:1 113:1 118:1 130:1 222:1 # ανοσοκατεσταλμένο
1:1 6:2 12:1 29:1 30:1 32:1 37:1 131:1 184:1 239:1 286:1 296:1 # αντιεμετικός
9:1 86:1 205:1 219:1 # λέπτυνση
14:1 71:1 105:2 119:1 146:1 # υπότυποι
72:1 179:1 # σύζυγος
58:1 # μηδέν
13:1 48:1 54:1 56:1 80:1 88:1 125:1 # προσβληθείς
6:1 10:1 116:1 121:1 287:1 299:1 # λάστιχο
1:1 34:1 42:1 62:1 129:1 155:1 167:1 173:1 268:1 290:1 # φυλλικού
43:1 48:1 63:1 65:1 68:1 # επαλείφω
9:1 12:1 24:1 # ξήρανση
3:1 26:1 42:1 52:2 155:1 # λουλούδι
17:1 24:1 43:1 61:1 135:1 180:1 # παραϋπνίες
10:1 11:1 25:1 26:1 107:1 159:1 173:1 # διαστέλλω
13:1 28:1 33:1 45:1 50:1 52:1 100:1 198:1 256:1 # χρονολογία
6:1 37:1 55:1 84:1 235:1 # συσχετιζόμενος
22:1 52:1 60:1 65:1 # κόκαλο
2:1 10:1 41:1 64:1 80:1 101:1 169:1 172:1 193:1 223:1 264:1 # ιστοσελίδα
1:1 45:1 52:1 92:1 100:1 117:1 121:1 254:1 256:1 # ψυχολογικά
11:1 25:1 26:1 107:1 138:1 213:1 # διασωλήνωση
72:1 95:1 98:1 178:1 # έβδομος
9:1 48:1 138:1 157:1 223:1 237:1 # οξείδωση
11:1 18:1 31:1 # ναϊσσέρια
176:1 240:1 # πυκνός
# ppm
1:1 12:1 41:1 43:1 60:1 66:1 94:1 156:1 240:1 # ισπανικός
10:1 21:1 27:1 40:1 280:1 # στενεύω
9:1 16:1 46:1 55:1 78:1 83:1 154:1 259:1 272:1 # συγκίνηση
2:1 34:1 36:1 65:1 87:1 118:1 136:1 178:1 295:1 # γαλακτοκομικός
17:1 43:1 65:1 91:1 93:1 97:1 135:1 259:1 284:1 # παρεγκεφαλιδικός
1:1 46:1 63:1 82:1 109:1 148:1 188:1 213:1 # επικρίνω
1:1 95:1 144:1 157:1 173:1 186:1 193:1 # αμοξικιλλίνη
1:1 24:1 53:1 60:1 62:1 94:1 240:1 268:1 # τραχηλικός
72:1 # όζος
1:1 15:1 40:1 55:1 60:1 86:1 92:1 94:1 165:1 240:1 275:1 # συνεργικός
15:1 24:1 27:1 32:1 37:1 53:1 85:1 144:1 209:1 # τετραμερής
13:1 17:1 22:1 54:1 57:1 66:1 118:1 125:1 186:1 # προκαρκινικός
14:1 17:1 24:1 39:1 43:1 50:1 66:1 135:1 180:1 278:1 # παραπονιέμαι
2:1 17:1 36:1 87:1 155:1 185:1 # χαρτοφυλακίδη
193:1 197:1 204:1 # λίτσα
1:1 20:1 35:1 # μυική
190:1 # άλως
1:1 15:1 18:1 27:1 29:1 58:1 141:1 162:1 187:1 # φρέντερικ
49:1 121:1 # χορδή
24:1 251:1 # έμφραξη
1:1 6:1 23:1 30:1 41:1 60:1 75:1 94:1 146:1 181:1 199:1 291:1 # αισθητικότητα
15:1 18:1 44:1 124:1 162:1 171:1 219:1 238:1 # περιπλέκω
17:1 24:1 25:1 43:1 77:1 97:1 135:1 180:1 248:1 # παρασκευή
5:1 21:1 29:1 39:1 44:1 108:1 116:1 171:1 196:1 299:1 # πενταπλάσιος
11:1 36:1 84:1 88:1 143:1 171:1 182:1 212:1 # πληθυσμιακός
13:1 50:1 54:1 68:1 95:1 125:1 185:1 # προφλεγμονώδης
9:1 24:1 25:1 34:1 42:1 167:1 243:1 # ξεκούραση
16:1 57:1 75:1 186:1 240:1 277:1 # κινητός
9:1 119:1 138:1 237:1 243:1 250:1 # εκπόλωση
62:1 270:1 # σπηλιά
19:1 69:1 70:1 74:1 82:1 # οπιοειδή
# άπω
8:1 24:1 55:1 148:1 259:1 # συγκρατώ
2:2 33:1 50:1 112:1 118:1 136:1 279:1 # αυτοκτονία
66:1 69:1 102:1 277:1 301:1# φωτόνιο
28:1 72:1 98:1 177:1 285:1 # σύνοδος
17:1 18:1 39:1 43:1 135:1 # απαριθμώ
3:1 87:1 95:1 155:1 229:1 # φόρμουλα
1:1 45:1 62:1 117:1 254:1 268:1 # ολικά
12:1 15:1 24:1 28:1 39:1 56:1 80:1 113:1 294:1 # ανοσοθεραπεία
43:1 59:1 # πας
6:1 49:1 70:1 172:1 197:1 # ορχίτιδα
1:1 12:1 43:1 60:1 66:1 94:1 156:1 240:1 # πανικός
33:1 51:1 103:1 # αγωνία
19:1 54:1 56:1 69:1 74:1 109:1 224:1 # αζαθειοπρίνη
14:1 39:1 50:1 58:1 95:1 114:1 178:1 189:1 213:1 261:1 278:1 # απομονωμένος
1:1 14:1 45:1 60:1 62:1 94:1 240:1 268:1 # πολικός
1:1 15:1 24:1 34:1 56:1 84:1 108:1 129:1 294:1 # φυσικοθεραπευτής
26:1 57:1 69:1 223:1 # ινίδιο
# έφηβη
17:1 36:1 38:1 77:1 91:1 97:1 112:1 229:1 # φαρμακευτκό
2:1 8:1 19:1 38:1 70:1 115:1 123:1 175:1 221:1 # κυματοειδής
12:1 16:1 32:1 46:1 78:1 87:1 101:1 # μελανίνη
31:1 41:1 72:1 95:1 113:1 144:1 177:1 285:1 # ισοδύναμος
13:1 15:1 44:1 105:1 124:1 # υπεροχή
52:1 117:1 118:1 145:1 171:1 217:1 # μπλοκάρω
12:1 22:1 26:1 31:1 57:1 126:1 218:1 248:1 # σκανδιναβία
19:1 26:1 41:1 296:1 # διεισδύω
215:1 231:1 246:1 # mycobaterium
38:1 145:1 224:1 261:1 # αθήρωμα
2:1 10:1 41:1 43:1 45:1 52:1 74:1 169:1 224:1 256:1 264:1 # ιστοπαθολογία
5:1 29:1 32:1 46:1 101:1 193:1 196:1 # μελίντα
69:1 155:1 186:1 299:1 # θυλάκιο
1:1 6:2 12:1 29:1 30:1 88:1 131:1 184:1 205:1 239:1 # αντιληπτικός
17:1 85:1 274:1 # εξαρχής
11:1 # όρθια
1:1 6:1 21:1 28:1 30:1 60:1 75:1 88:1 94:1 291:1 # ενοχλητικός
3:1 9:1 13:1 84:1 148:1 259:1 # σύγκρουση
18:1 69:1 75:1 88:1 293:1 # δηλητήριο
15:1 18:1 44:1 49:1 55:1 124:1 162:1 175:1 183:1 # συμπεριφορικός
9:1 13:1 41:1 55:1 71:1 86:1 275:1 298:1 # συνάθροιση
38:1 # νήμα
4:1 5:1 75:1 88:1 106:1 146:1 171:1 214:1 220:1 252:1 257:1 # πληρότητα
1:1 3:1 6:1 12:1 13:1 29:1 30:1 131:1 148:1 184:1 239:1 # αντικρουόμενος
2:1 44:1 48:1 63:1 68:1 80:1 205:1 # λεπτοσπείρωση
18:1 41:1 49:1 143:1 240:1 # φθορισμός
3:1 113:1 126:1 234:1 299:1 # σουαζιλάνδη
1:1 18:1 32:1 37:1 53:1 60:1 94:1 140:1 141:1 261:1 286:1 # γεωμετρικός
1:1 6:1 30:1 37:1 60:1 68:1 94:1 155:1 240:1 # φυλετικός
1:1 6:1 14:1 30:1 37:1 56:1 105:1 117:1 254:1 # υποθετικά
61:1 122:1 137:1 # τυρώδες
7:1 137:1 293:1 # τυρώδης
7:1 9:1 25:1 31:1 39:1 96:1 227:1 # απίσχνασης
2:1 10:1 24:1 72:1 84:1 150:1 169:1 279:1 298:1 # εύθραυστος
4:1 34:1 36:1 133:1 136:1 176:1 214:1 # μυκοβακτηρίδιων
9:1 26:1 53:1 83:1 128:1 154:1 270:1 273:1 # διάτρηση
1:1 6:1 15:1 30:1 60:1 94:1 145:1 240:1 301:1# ερωτικός
25:1 55:1 58:1 86:1 114:1 126:1 143:1 189:1 267:1 275:1 # συνδυασμένος
11:1 24:1 26:1 103:1 107:1 258:1 # διαγραφή
21:1 33:1 34:1 44:1 68:1 74:1 77:1 176:1 # λευκοπενία
5:1 32:1 37:1 39:1 99:1 163:1 205:1 227:1 286:1 # μεταπίπτω
5:1 8:1 12:1 22:1 25:1 28:1 80:1 113:1 118:1 151:1 222:1 # ανοσοκατασταλμένος
1:1 45:1 49:1 52:1 92:1 95:1 100:1 183:1 256:1 # μορφολογικός
1:1 13:1 18:1 141:1 174:1 # υδροχλωρικός
26:1 63:1 70:1 82:1 188:1 # επιδιώκω
28:1 72:1 # σωλήνος
15:1 16:1 46:1 78:1 97:1 109:1 160:1 176:1 # γλυκερίνη
14:1 19:1 27:1 118:1 148:1 161:1 238:1 273:1 # ιπποκράτειος
49:1 158:1 229:1 # βορμς
4:1 7:1 44:1 67:1 101:1 273:1 299:1 # πελάτης
101:1 299:1 # ελάφι
8:1 34:1 38:1 115:1 118:1 186:1 261:1 # κοκκιωματώδεις
10:1 24:1 41:1 53:1 143:1 218:1 240:1 # στραβισμός
1:1 18:1 55:1 81:1 137:1 141:1 213:1 # συρρικνώνω
28:1 50:1 74:1 95:1 137:1 209:1 213:1 # μονοπυρήνωση
17:1 24:1 43:1 135:1 180:1 # παραχωρώ
11:1 18:1 49:1 52:1 176:1 183:1 185:1 203:1 221:1 # κυκλοφοριακός
13:1 16:1 46:1 78:1 144:1 172:1 177:1 # ροδαμίνη
13:1 176:1 178:1 272:1 298:1 # αζιθρομυκίνη
13:1 14:1 19:1 54:1 70:1 74:1 98:1 125:1 216:1 276:1 # προειδοποίηση
6:1 12:1 29:1 66:1 79:1 128:1 131:1 137:1 184:1 238:1 239:1 # αντιπυρηνικός
21:1 62:1 69:1 98:1 126:1 # ενδοθήλιο
13:1 53:1 74:1 121:1 293:1 # τροχοπέδη
# rntcp
38:1 66:1 69:1 103:1 234:1 # μαγγάνιο
3:1 14:1 63:1 81:1 90:1 155:1 213:1 # επουλώνω
2:1 36:1 75:1 133:1 136:1 176:1 # μυκητοβακτήρια
9:1 40:1 138:1 145:1 237:1 # νεύρωση
1:1 19:1 63:1 70:1 82:1 122:1 188:1 # επιδεικνύω
13:1 19:1 70:1 97:1 98:1 198:1 # κεγχροειδούς
2:1 37:1 56:1 72:1 117:1 150:1 # κάθετος
14:2 74:1 83:1 108:1 110:1 128:1 198:1 276:1 # χρησιμποποιείται
19:1 21:1 27:1 69:1 103:1 140:1 170:1 # αγγειοτενσίνης
# szulgai
34:1 49:1 93:1 130:1 143:1 240:1 # κορεσμός
175:1 240:1 # θυμός
6:1 10:1 13:1 29:1 41:1 50:1 85:1 184:1 264:1 292:1 # φροντιστής
7:1 14:1 49:1 293:1 # πορώδης
# τσάι
10:1 14:1 19:1 27:1 39:1 80:1 145:1 211:1 261:1 278:1 280:1 # αποστειρωμένος
28:1 34:1 45:1 72:1 87:1 102:1 103:1 173:1 # κολλαγόνος
14:1 26:1 39:1 49:1 69:1 165:1 177:1 234:1 278:1 # αποδιοργάνωση
82:1 # μπιλ
32:1 37:1 51:1 55:1 175:1 286:1 # συμμετέχων
12:1 33:1 172:1 # δανία
2:1 17:1 26:1 43:1 72:1 116:1 135:1 150:1 270:1 # διάσπαρτος
5:1 17:1 91:1 103:1 118:1 179:1 # φαγοκύτταρο
12:1 13:1 31:1 54:1 125:1 145:1 147:1 258:1 # προαναφέρω
1:1 26:1 62:1 70:1 101:1 200:1 221:1 282:1 # κυψελιδικών
9:1 49:1 179:1 209:1 # εγρήγορση
13:1 17:1 43:1 53:1 135:1 170:1 213:1 285:1 # παροτρύνω
12:1 31:1 65:1 87:1 144:1 147:1 213:1 234:1 # αναλαμβάνω
28:1 72:1 80:1 113:1 234:1 # άνοσος
34:1 49:1 72:1 91:1 228:1 269:1 # κορυφαίος
1:1 34:1 45:1 60:1 62:1 94:1 176:1 268:1 # μυκολικό
3:1 36:1 43:1 52:1 60:1 63:1 250:1 # επακόλουθο
7:1 28:1 80:1 293:1 # νοσώδης
12:1 43:1 105:1 136:1 176:1 205:1 # υπανάπτυκτος
24:1 48:1 103:1 140:1 # ραγεί
4:1 11:1 18:1 26:1 36:1 70:1 107:1 133:1 136:1 214:1 # βακτηριδιακό
50:1 95:1 # εμμονή
4:1 7:1 26:1 67:1 69:1 70:1 118:1 136:1 # ιδιοκτήτης
14:1 54:1 105:1 145:1 146:1 277:1 301:1# πρωτότυπο
52:1 72:1 100:1 173:1 179:1 # σύλλογος
226:1 # endoscopic
49:1 183:1 229:1 258:1 # αφορμή
1:1 22:1 23:1 26:1 45:1 52:1 69:1 100:1 208:1 256:1 # δικαιολογώ
2:1 13:1 15:1 16:1 46:1 50:1 64:1 78:1 170:1 # σεροτονίνης
28:1 58:1 72:1 114:1 148:1 175:1 189:1 # κρυμμένος
10:1 14:1 41:1 45:1 52:1 92:1 100:1 105:1 256:1 264:1 # υπολογιστής
24:1 40:1 77:1 95:1 175:1 # πνευμοθώρακας
24:1 54:1 251:1 # σύμπραξη
13:1 15:1 27:1 54:1 72:1 106:1 146:1 187:1 # πρότερος
4:1 9:1 83:1 154:1 217:1 274:1 # εξάρτηση
13:1 58:1 126:1 174:1 # δένδρο
23:1 38:1 178:1 243:1 # εκφύομαι
40:1 66:1 77:1 102:1 175:1 # πνευμόνι
10:1 41:1 127:1 186:1 264:1 # φιστίκι
# ltbi
19:1 69:1 72:1 106:1 140:1 174:1 # υδρόγειος
13:1 40:1 50:1 53:1 68:1 77:1 136:1 243:1 # ηλεκτρονευρογράφημα
1:1 3:1 34:1 52:1 66:1 117:1 129:1 156:1 176:1 234:1 # λουκάνικο
1:1 14:1 33:1 39:1 71:1 272:1 278:1 # αποικία
23:1 38:1 55:1 84:1 # συσπώμαι
137:1 221:1 240:1 277:1 # κυρτός
1:1 5:1 6:1 10:1 12:1 25:1 29:1 30:1 60:1 91:1 94:1 131:1 159:1 196:1 287:1 # φανταστικός
11:1 36:1 41:1 60:1 182:1 240:1 # ισχιακός
1:1 15:2 18:2 44:1 117:1 124:1 141:1 162:2 254:1 # περιφερικά
3:1 13:1 54:1 106:1 137:1 # πρόουρο
12:1 49:1 81:1 165:1 213:1 295:1 # οργανώνω
9:1 138:1 213:1 221:1 234:1 237:1 # κυάνωση
1:1 6:1 17:1 24:1 25:1 30:1 43:1 108:1 117:1 135:1 168:1 180:1 254:1 # παρασιτικά
5:1 17:1 21:1 98:1 112:1 118:1 126:1 221:1 # ενδοκυτταρικός
5:1 29:1 58:1 196:1 251:1 # ένταξη
32:1 37:1 53:1 75:1 85:1 128:1 286:1 # μετρητής
38:1 136:1 166:1 # κτύπημα
17:1 43:1 52:1 72:1 88:1 135:1 161:1 173:1 190:1 # παράλληλος
18:1 53:1 69:1 72:1 108:1 116:1 171:1 238:1 299:1 # τριπλάσιος
18:1 23:1 80:1 91:1 148:1 211:1 # κρυοσφαιριναιμία
5:1 21:1 23:1 95:1 103:1 110:1 140:1 170:1 # αιμοταγενής
9:1 25:1 39:1 43:1 83:1 88:1 154:1 250:1 # απασχόληση
43:1 # άπαξ
13:1 54:1 80:1 99:1 125:1 205:1 227:1 # προσπίπτω
72:1 97:1 248:1 # σκεύος
8:1 62:1 70:1 87:1 98:1 # κηλιδοβλατιδώδες
242:1 # group
1:1 6:1 10:1 30:1 31:1 41:1 60:1 94:1 240:1 264:1 287:1 # ναζιστικός
8:1 22:1 87:1 88:1 149:1 173:1 190:1 222:1 # κατάλληλα
5:1 10:1 38:1 39:1 103:1 119:1 194:1 247:1 281:1 # απόσταγμα
15:1 17:1 34:1 36:1 38:1 56:1 91:1 229:1 265:1 # φαρμακοθεραπεία
14:1 45:1 49:1 74:1 95:1 160:1 175:1 183:1 # πολυμορφοπύρηνο
6:1 18:1 57:1 70:1 172:1 197:1 # ρινίτιδα
2:1 5:1 8:1 43:1 118:1 123:1 # ηπατοκύτταρο
24:1 31:1 57:1 137:1 144:1 # πυραζιναμίδη
14:1 39:1 178:1 278:1 # απομυζώ
12:1 33:1 41:1 43:1 # ισπανία
11:1 25:1 38:1 62:1 65:1 228:1 269:1 # μασχαλιαίος
34:1 74:1 82:1 248:1 270:1 # σκοπιά
9:1 16:1 83:1 102:1 154:1 # δόνηση
13:1 36:1 53:1 88:1 136:1 171:1 172:1 177:1 # πληκτροδακτυλία
31:1 51:1 # βίσωνα
240:1 261:1 # ζωμός
3:1 34:1 62:1 86:1 # κουνέλι
21:1 40:1 140:1 # γενεά
28:1 34:1 40:1 50:1 77:1 95:1 118:1 175:1 # πνευμονοκονίαση
11:1 19:1 21:1 36:1 103:1 126:1 140:1 172:1 182:1 232:1 # ενδαγγειακή
1:1 5:1 6:1 8:2 11:1 26:1 30:1 60:1 94:1 107:1 151:1 164:1 240:1 271:1 # διατατικός
# situ
9:1 71:1 121:1 138:1 161:1 211:1 237:1 # χοιράδωση
24:1 28:1 58:1 72:1 114:1 144:1 189:1 # γραμμένος
14:1 28:1 43:1 50:1 72:1 84:1 233:1 279:1 # παυσίπονος
12:1 14:1 15:1 40:1 43:1 63:1 74:1 165:1 179:1 276:1 # επανεργοποίησης
120:1 # infliximab
# αεε
1:1 12:1 19:1 31:1 122:1 147:1 # αναδεικνύω
1:1 6:1 10:1 30:1 55:1 82:1 130:1 175:1 287:1 296:1 # συμπιεστικός
1:1 6:1 29:1 30:1 86:1 88:1 184:1 203:1 214:1 248:1 # σκληρυντικός
13:1 17:1 39:1 43:1 60:1 80:1 87:1 135:1 248:1 # λαπαροσκόπηση
3:1 5:1 52:1 57:1 66:1 112:1 144:1 212:1 # γλουταμινικός
1:1 22:1 108:1 258:1 # αφύσικα
1:1 13:1 34:1 74:1 80:1 148:1 212:1 227:1 248:1 # μικροσκοπία
1:1 40:1 57:1 60:1 94:1 186:1 240:1 # κινεζικός
19:1 34:1 45:1 52:1 70:1 85:1 173:1 # κολλοειδής
14:1 18:1 19:1 32:1 39:1 57:1 178:1 217:1 278:1 # απομεινάρι
18:1 27:1 81:1 213:1 214:1 243:1 # τεκμηριώνω
11:1 26:1 107:1 224:1 # διαθήκη
22:1 65:1 114:1 # καλμέτ
2:1 10:1 26:1 52:1 71:1 80:1 169:1 171:1 238:1 # διπλοστοιβάδα
24:1 38:1 143:1 298:1 # θραύσμα
1:1 6:1 14:1 30:1 60:1 80:1 94:1 113:1 170:1 240:1 # ποσοτικός
1:1 21:1 29:1 53:1 63:1 81:1 82:1 97:1 188:1 # επικεντρώνω
59:1 87:1 186:1 250:1 # κιόλας
4:1 10:1 18:1 21:1 32:1 214:1 249:1 # στηριζόμενος
# μtb
13:1 38:1 54:1 80:1 121:1 125:1 178:1 # προσέρχομαι
3:1 7:1 16:1 24:1 46:1 78:1 111:1 137:1 144:1 # αουραμίνης
13:1 105:1 119:1 133:1 224:1 298:1 # υπόβαθρο
25:1 57:1 65:1 87:1 108:1 240:1 # θαλασσινός
1:1 18:1 22:1 36:1 59:1 60:1 87:1 94:1 141:1 250:1 # βρικόλακας
95:1 144:1 157:1 173:1 176:1 186:1 193:1 # αμοξυκιλλίνη
60:1 160:1 176:1 240:1 # γλυκός
26:1 28:1 71:1 234:1 251:1 270:1 # διάνοιξη
65:1 # αλμπέρ
34:1 36:1 133:1 136:1 176:1 # μυκοβακτήριου
13:1 19:1 44:1 72:1 211:1 # έμπειρος
9:1 14:1 105:1 138:1 198:1 237:1 # υποχρέωση
# typhi
13:1 19:1 70:1 85:1 97:1 198:1 # κεχροειδής
17:1 36:1 38:1 48:1 91:1 97:1 228:1 229:1 # φαρμακείο
59:1 145:1 # ήρωας
9:1 103:1 138:1 237:1 259:1 # αγκύλωση
1:1 21:1 28:1 34:1 42:1 71:1 100:1 129:1 140:1 # οικογενούς
19:1 45:1 69:1 74:1 87:1 103:1 121:1 140:1 # χολαγγειοπαγκρεατογραφία
3:1 24:1 53:1 103:1 179:1 # τραγουδώ
57:1 126:1 240:1 # ινδός
17:1 41:1 43:1 82:1 93:1 135:1 136:1 243:1 277:1 # παρεκτόπιση
2:1 37:1 56:1 105:1 119:1 # υπόθετο
10:1 25:1 27:1 31:1 33:1 48:1 86:1 159:1 267:1 280:1 # δυναστεία
6:1 8:1 14:1 38:1 39:1 115:1 145:1 164:1 198:1 261:1 278:1 # αποχρωματισμένος
2:1 13:1 37:1 54:1 71:1 110:1 125:1 # προετοιμάζω
14:1 21:1 31:2 32:1 39:1 46:1 48:1 178:1 278:1 # εναπομείνας
4:1 7:1 10:1 52:1 67:1 155:1 273:1 # στυλοβάτης
40:1 50:1 77:1 95:1 175:1 274:1 # εξωπνευμονικής
9:1 26:1 68:1 77:1 84:1 # διέλευση
24:1 41:1 # ισραήλ
1:1 28:1 45:1 52:1 60:1 92:1 94:1 100:1 256:1 # εθνολογικός
5:1 8:1 21:1 38:1 80:1 98:1 115:1 126:1 151:1 # ενδοσώματα
6:1 9:1 12:1 29:1 131:1 138:1 184:1 237:1 239:1 # αντιβίωση
13:1 39:1 43:1 49:1 65:1 87:1 173:1 183:1 # φοροαπαλλαγή
11:1 13:1 19:1 54:1 56:1 125:1 178:1 232:1 # προμήθεια
13:1 54:1 69:1 125:1 212:1 216:1 # προοίμιο
158:1 # εμβοή
14:1 19:1 70:1 71:1 74:1 98:1 276:1 # ειδοποιώ
1:1 80:1 95:1 145:1 198:1 212:1 261:2 # χρωμοσωμικός
9:1 39:1 56:1 119:1 130:1 194:1 # απόθεση
6:1 8:1 12:1 28:1 38:1 57:1 115:1 164:1 175:1 # φυματινοαντίδρασης
19:1 40:2 77:1 81:1 137:1 # νευρώνει
6:1 19:1 24:1 70:1 103:1 179:1 197:1 # ραγοειδίτιδα
13:1 # ροζ
49:1 63:1 82:1 121:1 128:1 188:1 # επιχορηγώ
13:1 15:1 45:1 66:1 87:1 102:1 103:1 296:1 # ιερολαγόνιος
21:1 28:2 57:1 80:1 108:1 122:1 177:1 # αδενοσινοδεαμινάσης
2:1 10:1 33:1 50:1 84:1 169:1 267:1 # δυστονία
22:1 39:1 240:1 # καπνός
83:1 88:1 108:1 171:1 270:1 # πλησιάζω
9:1 114:1 138:1 145:1 166:1 237:1 251:1 274:1 # εξημέρωση
1:1 13:1 54:1 60:1 94:1 125:1 284:1 # προεφηβικός
1:1 5:1 6:1 10:1 12:1 25:1 30:1 31:1 65:1 147:1 159:1 281:1 # ανασταλτικός
51:1 62:1 110:1 # λιμνάζων
15:1 18:1 41:1 143:1 162:1 240:1 274:1 # εξαερισμός
18:1 21:1 32:1 41:1 60:1 77:1 137:1 248:1 # ευρισκόμενος
6:1 69:1 175:1 273:1 # φυμάτιο
25:1 33:1 98:1 157:1 233:1 # δοξασία
11:1 42:1 95:1 212:1 # μούμια
9:1 77:1 80:1 84:1 95:1 166:1 233:1 293:1 # δημοσίευση
1:1 13:1 15:1 60:1 94:1 240:1 # αεροβικός
2:1 8:1 38:1 45:1 52:1 77:1 93:1 100:1 115:1 123:1 175:1 256:1 # ρευματολογία
3:1 27:1 54:1 84:1 145:1 204:1 301:1# πρωτεύουσα
4:1 8:1 23:1 38:1 106:1 110:1 115:1 214:1 240:1 # αιματηρός
13:1 14:1 49:1 72:1 # άπορος
19:1 23:1 38:1 109:1 178:1 211:1 235:1 # χειρίζομαι
32:1 85:1 88:1 101:1 166:1 171:1 # πλημμελής
15:1 23:1 41:1 44:1 77:1 93:1 105:1 124:1 199:1 # υπερευαισθησία
24:1 217:1 251:1 # χάραξη
19:1 25:1 69:1 74:1 87:1 103:1 140:1 171:1 # αγγειοπλαστικός
# χυ
3:1 14:1 18:1 52:1 57:1 65:1 74:1 90:1 137:1 173:1 276:1 # αλλοπουρινόλη
1:1 3:1 13:1 50:1 52:1 65:1 66:1 137:1 156:1 # υαλουρονικός
19:1 31:1 59:1 81:1 110:1 235:1 # χειμώνας
13:1 52:1 65:1 91:1 118:1 132:1 174:1 # υδροκέφαλος
19:1 28:1 51:1 70:1 85:1 # κωνοειδής
27:1 28:1 37:1 51:1 53:1 72:1 161:1 # τετράγωνος
11:1 13:1 19:1 56:1 232:1 # χλωροθειαζίδη
24:1 51:1 66:1 69:1 185:1 # κωνιοφόρα
22:1 39:1 69:1 108:1 116:1 122:1 171:1 243:1 299:1 # δεκαπλάσιος
13:1 19:1 40:1 77:1 103:1 137:1 140:1 # νευροαγγειακός
12:1 28:1 43:1 64:1 79:1 88:1 101:1 # πανσεληνοειδής
39:1 81:1 171:1 213:1 # ξαπλώνω
5:1 13:1 17:1 32:1 37:1 98:1 163:1 177:1 286:1 # μεταροδοψίνη
5:1 8:1 12:1 22:1 25:1 28:1 80:1 113:1 118:1 151:1 222:1 # ανοσοκαταστολής
1:1 5:1 60:1 62:1 65:1 94:1 168:1 240:1 268:1 # ιταλικός
24:1 31:1 57:1 # βραχύινα
1:2 4:1 6:1 10:1 18:1 30:1 60:1 94:1 136:1 141:1 214:1 249:1 # στηρικτικός
24:1 27:1 37:1 39:1 53:1 88:1 171:1 # τετραπληγία
1:1 6:1 8:1 30:1 38:1 115:1 117:1 145:1 164:1 198:1 254:1 261:1 271:1 # χρωματικά
18:1 55:1 137:1 178:1 179:1 # συριγγομυελία
15:1 25:1 33:1 44:1 87:1 105:1 124:1 171:1 233:1 # υπερπλασία
2:1 23:1 38:1 132:1 178:1 248:1 # σκέφτομαι
3:1 33:1 52:1 65:1 295:1 # γαλουχία
5:1 8:1 11:1 26:1 27:1 37:1 58:1 107:1 114:1 144:1 163:1 189:1 # διατεταμένος
9:1 25:1 133:1 # έκβαση
11:1 21:1 27:1 33:1 66:1 136:1 269:1 # κτενιαία
2:1 24:1 49:1 54:1 59:1 136:1 161:1 # πράκτορας
8:1 11:1 26:1 27:1 28:1 38:1 46:1 48:1 107:1 178:1 # διατείνομαι
13:1 15:1 24:1 56:1 88:1 203:1 214:1 248:1 294:1 # σκληροθεραπεία
13:1 52:1 54:1 72:1 101:1 125:1 140:1 # προάγγελος
49:1 69:1 92:1 149:1 # γιορτάζω
3:1 13:1 19:1 23:1 52:1 70:1 137:1 # αιλουροειδής
10:1 14:1 19:1 27:1 39:1 80:1 81:1 211:1 278:1 280:1 # αποστειρώνω
12:1 24:1 25:1 69:1 174:1 # βιοανάδραση
15:1 16:1 46:1 64:1 78:1 93:1 130:1 227:1 # ρεσερπίνη
9:1 12:1 99:1 138:1 237:1 273:1 # θανάτωση
14:1 17:1 39:1 213:1 278:1 285:1 # αποθαρρύνω
5:1 10:1 13:1 14:1 15:1 56:1 71:1 74:1 224:1 276:1 281:1 # σταθεροποιημένος
12:1 16:1 46:1 65:1 78:1 87:1 # αλανίνη
1:1 6:1 8:1 30:1 38:1 60:1 93:1 94:1 115:1 164:1 271:1 # βρεγματικός
3:1 5:1 17:1 37:1 93:1 163:1 228:1 269:1 # αρεταίου
5:1 12:1 25:1 40:1 43:1 63:1 274:1 # επανεξέταση
13:1 72:1 217:1 # θάρρος
57:1 # ινμ
# gtp
101:1 # ωφελώ
12:1 33:1 87:1 126:1 211:1 # ιρλανδία
15:1 28:1 32:1 50:1 85:1 95:1 178:1 209:1 # μονομερής
13:1 19:2 44:1 70:1 211:1 # σπειροειδής
13:1 16:1 45:1 46:1 54:1 78:1 87:1 125:1 144:1 # προλαμίνη
9:1 19:1 23:1 38:1 41:1 42:1 179:1 # εισηγούμαι
21:1 28:1 32:1 43:1 65:1 72:1 173:1 # παλλόμενος
6:1 70:1 109:1 172:1 197:1 211:1 # ιρίτιδα
87:1 251:1 # φύλαξη
6:1 10:1 12:1 29:1 41:1 53:1 131:1 184:1 239:1 264:1 # αντιστρέφω
16:1 49:1 121:1 122:1 # χορδεΐνη
3:1 33:1 84:1 109:1 113:1 137:1 267:1 # δυσουρία
2:1 15:1 19:1 70:1 75:1 # ερπητοειδή
213:1 285:1 # ξύνω
5:1 32:1 37:1 63:1 65:1 82:1 110:1 163:1 173:1 188:1 286:1 # επιμεταλλωμένος
17:1 22:1 26:1 45:1 52:1 69:1 100:1 256:1 # καρδιολογία
1:1 6:1 11:1 25:1 75:1 108:1 176:1 291:1 # μυκητιασικής
13:1 65:1 185:1 214:1 251:1 # ξηροφθαλμία
13:1 19:1 77:1 93:1 170:1 211:1 235:1 # χειροτέρευση
1:1 12:1 20:1 35:1 66:1 156:1 # μηχανική
240:1 # βυθός
5:1 8:1 22:1 65:1 151:1 222:1 # καταλύω
3:1 12:1 24:1 52:1 53:1 112:1 # τρανσγλουταμινάσης
22:1 27:1 63:1 101:1 103:1 140:1 234:1 # τελκαγεπάντη
12:1 28:1 29:1 102:1 133:1 277:1 # ντόνοβαν
69:1 82:1 # νήπιο
24:1 218:1 240:1 277:1 301:1# ραβδωτός
2:1 8:1 24:1 72:1 123:1 148:1 150:1 # εύκρατος
186:1 # φύκι
40:1 50:1 66:1 77:1 95:1 175:1 # πνευμονιόκοκκο
2:1 6:1 29:1 50:1 57:1 184:1 234:1 # χάντινγτον
9:1 83:1 154:1 181:1 234:1 # άνθηση
1:1 33:1 97:1 101:1 108:1 193:1 # σικελία
18:1 32:1 68:1 74:1 113:1 130:1 171:1 # μεσοπλεύριος
109:1 198:1 # χρίζω
22:1 65:1 87:1 119:1 144:1 186:1 # καλαμπόκι
2:1 13:1 15:1 16:1 46:1 50:1 64:1 78:1 170:1 # σεροτονίνη
6:1 23:1 43:1 70:1 77:1 112:1 122:1 243:1 # εκπαιδευτικός
23:1 80:1 91:1 93:1 137:1 211:1 # θυρεοσφαιρίνη
26:1 69:1 100:1 223:1 259:1 272:1 # ογκίδιο
1:1 15:1 22:1 44:1 59:1 62:1 105:1 124:1 209:1 268:1 # υπερήλικας
82:1 213:1 234:1 270:1 # πιάνω
108:1 240:1 # σιωπηλός
10:1 14:1 15:1 18:1 44:1 69:1 74:1 80:1 105:1 124:1 162:1 # υποπεριοστικός
226:1 # hoppenfeld
9:1 17:1 43:1 135:1 # έπαρση
5:1 14:1 17:1 45:1 160:1 176:1 # πολυκύτταρος
54:1 63:1 68:1 106:1 240:1 # λεπρός
25:1 64:1 87:1 133:1 # βασεόφιλα
14:1 22:1 39:1 42:1 108:1 128:1 259:1 278:1 # σιγκαπούρη
# θππ
12:1 91:1 # εμφανώς
13:1 54:1 80:1 108:1 125:1 168:1 240:1 277:1 # προσιτός
4:1 6:1 8:1 15:1 18:1 43:1 44:1 75:1 124:1 162:1 220:1 238:1 291:1 # περιπατητικός
13:1 14:2 53:1 71:1 74:2 75:1 276:2 # τροποποιητής
9:1 23:1 84:1 110:1 160:1 250:1 # αιμόλυση
11:1 32:1 34:1 62:1 71:1 113:1 118:1 130:1 # μεσοκοιλιακός
62:1 69:1 71:1 # χίλιοι
13:1 54:1 80:1 99:1 125:1 # προσπέφτω
1:1 34:1 50:1 63:1 82:1 126:1 129:1 155:1 188:1 193:1 267:1 # επικονδυλίτιδα
18:1 33:1 41:1 53:1 261:1 # τρισωμία
9:1 16:1 83:1 154:1 217:1 # άρνηση
13:1 23:1 38:1 54:1 80:1 125:1 178:1 # προσφύομαι
13:1 15:1 122:1 298:1 # ερυθροϊώδεις
18:1 55:1 81:1 137:1 # συριγγών
33:1 49:1 77:1 109:1 183:1 # ευφορία
13:1 15:1 27:1 72:1 144:1 146:1 187:1 # αμφότερος
13:1 26:1 40:1 77:1 137:1 177:1 296:1 # νευροδιεγέρτης
2:1 15:1 19:1 70:1 75:1 # ερπητοειδής
10:1 28:1 # στέρνο
14:1 71:1 270:1 # ποιά
3:1 14:1 54:1 90:1 105:1 137:1 145:1 165:1 # πρωθυπουργός
12:1 # ζαν
2:1 14:1 16:1 36:1 57:1 74:1 75:1 186:1 216:1 276:1 # ακινητοποίηση
32:1 122:1 144:1 274:1 # δεξαμεθαζόνης
1:1 13:1 60:1 94:1 100:1 240:1 # βρογχικός
7:1 32:1 51:1 55:1 175:1 223:1 293:1 # συμεωνίδης
14:1 69:1 100:1 105:1 108:1 # υπογλώσσιος
5:1 28:1 32:1 36:1 37:1 42:1 57:1 163:1 186:1 286:1 # μετακινούμενος
# chikungunya
10:1 13:1 17:1 54:1 80:2 95:1 125:1 204:1 229:1 # προσαρμοστικός
6:1 17:1 109:1 142:1 197:1 298:1 # αρθρίτις
60:1 65:1 80:1 95:1 185:1 248:1 # οφθαλμοσκόπηση
9:1 93:1 130:1 217:1 # πάρεση
24:1 137:1 160:1 250:1 # όλυρα
14:1 15:1 44:1 45:1 81:1 105:1 124:1 213:1 # υπερπολώνω
6:1 24:1 28:1 36:1 57:1 100:1 136:1 258:1 # ακτινογραφικός
4:1 19:1 32:1 50:1 69:1 136:1 166:1 # μειονέκτημα
10:1 43:1 77:1 84:1 93:1 # παχύρρευστος
13:1 68:1 77:1 137:1 144:1 171:1 # αμφίπλευρος
2:1 21:1 29:1 95:1 102:1 118:1 136:1 178:1 277:1 # εντομοκτόνο
22:1 269:1 # καίω
23:1 211:1 274:1 # εξαιρώ
1:1 13:1 17:1 43:1 84:1 135:1 143:1 157:1 212:1 # παροξυσμικός
25:1 33:1 55:1 77:1 84:1 97:1 233:1 248:1 # συσκευασία
38:1 68:1 166:1 183:1 216:1 223:1 293:1 # λεμφοίδημα
6:1 23:1 45:1 69:1 83:1 168:1 # αιτιολόγηση
1:1 5:1 6:1 30:1 36:1 60:1 63:1 82:1 94:1 136:1 168:1 188:1 # επιτακτικός
10:1 13:1 53:1 55:1 84:1 185:1 # συστροφή
14:1 28:1 45:1 52:1 80:1 105:1 256:1 285:1 # υποσύνολο
5:1 17:1 37:1 93:1 163:1 228:1 269:1 # αρεταίο
2:1 23:1 38:1 178:1 205:1 284:1 # εφάπτομαι
15:1 18:1 24:1 44:1 124:1 162:1 # περιβραχιόνιο
5:1 15:1 40:1 46:1 144:1 165:1 170:1 179:1 # εργοταμίνες
13:2 46:1 54:1 125:1 178:1 298:1 # προθρομβίνη
4:1 7:1 25:1 67:1 108:1 270:1 273:1 # ασιάτης
28:1 63:1 80:1 82:1 113:1 188:1 217:1 # νοσοεπιβάρυνση
4:1 10:1 11:1 18:1 36:1 60:1 84:1 182:1 214:1 249:1 # μυστηριακός
1:2 6:1 30:1 60:1 62:1 94:1 101:1 136:1 268:1 274:1 # εξελικτικός
48:1 56:1 293:1 # δηλωθείς
38:1 72:1 105:1 121:1 229:1 # υπέρμαχος
241:1 253:1 # ovipneumoniae
10:1 12:1 25:1 40:1 63:1 159:1 214:1 # ανεπηρέαστος
18:1 32:1 53:1 54:1 74:1 109:1 110:1 # τριμεθοπρίμη
28:1 58:1 72:1 279:1 # αυχένος
13:1 34:1 42:1 54:1 65:1 125:1 133:1 167:1 # βαλπροϊκού
1:1 6:1 10:1 25:1 30:1 31:1 60:1 94:1 159:1 175:1 287:1 # γυμναστικός
38:1 # χώμα
41:1 62:1 74:1 143:1 171:1 240:1 274:1 # εξοπλισμός
283:1 # sti
33:1 45:1 52:1 95:1 100:1 133:1 224:1 256:1 # βαθμολογία
8:1 87:1 127:1 172:1 223:1 # βλαττίδα
5:1 15:1 16:1 46:1 78:1 144:1 165:1 170:1 179:1 # εργοταμίνη
72:1 95:1 110:1 # μάχιμος
3:1 12:1 24:1 53:1 98:1 176:1 272:1 # τρανσδουκίνη
# cgrp
1:1 16:1 22:1 46:1 65:1 78:1 108:1 193:1 # σικαλίνη
108:1 # σιγά
72:1 95:1 108:1 110:1 116:1 # βάσιμος
14:1 63:1 72:1 82:1 168:1 188:1 277:1 # επιτόπος
1:1 6:1 30:1 55:1 60:1 94:1 112:1 175:1 240:1 # συμφυτικός
16:1 24:1 46:1 65:1 78:1 87:1 174:1 # υδραλαζίνη
13:1 15:1 24:1 39:1 44:1 56:1 174:1 294:1 # υδροθεραπεία
3:1 9:1 93:1 116:1 137:1 # ουρεάση
7:1 16:1 21:1 46:1 78:1 93:1 111:1 # ρενίνης
2:1 50:1 54:1 # πρώτον
1:1 60:1 63:1 70:1 82:1 94:1 166:1 188:1 212:1 240:1 293:1 # επιδημικός
13:1 15:1 32:1 33:1 79:1 166:1 178:1 # ημερομηνία
1:1 6:1 13:1 30:1 36:1 38:1 53:1 60:1 94:1 136:1 178:1 # τρομακτικός
3:1 24:1 50:1 69:1 228:1 # βραχιονίου
18:1 28:1 57:1 # ρινοϊό
2:1 13:1 14:1 39:1 49:1 278:1 301:1# φωτοαπορροφητικός
2:1 15:1 32:1 63:1 68:1 178:1 205:1 # λεπτομερώς
17:1 24:1 43:1 99:1 135:1 180:1 224:1 # παραθέτω
3:1 13:1 63:1 82:1 110:1 114:1 188:1 210:1 230:1 # επιμέρους
17:1 24:1 53:1 87:1 170:1 179:1 # λαρυγγοτραχειοβρογχοπνευμονίτιδα
52:1 57:1 108:1 138:1 # ηωσινόφιλος
1:1 2:1 41:1 50:1 60:1 66:1 94:1 113:1 156:1 170:1 240:1 # ισοτονικός
14:1 19:1 34:1 45:1 70:1 85:1 # κολποειδής
18:1 39:1 119:1 194:1 # απόρριψη
9:1 133:1 138:1 223:1 224:1 237:1 # βαθμίδωση
11:1 26:1 107:1 # διαψεύδω
75:1 128:1 149:1 # ρητά
3:1 8:1 18:1 38:1 53:1 113:1 115:1 175:1 205:1 238:1 # σουματριπτάνη
113:1 122:1 130:1 157:1 # δεσοξυ
72:1 161:1 183:1 # ζωγράφος
1:1 12:1 26:1 45:1 60:1 87:1 94:1 126:1 173:1 240:1 # ολλανδικός
17:1 22:1 106:1 224:1 240:1 # καθαρός
9:1 17:1 25:1 33:1 87:1 109:1 # φιλαρίαση
34:1 51:1 57:1 71:1 213:1 240:1 # κοινωνός
11:1 21:1 66:1 98:1 118:1 126:1 148:1 161:1 234:1 # ενδοκράνιας
1:1 6:1 13:1 20:1 30:1 35:1 153:1 178:1 298:1 301:1# θρομβωτική
72:1 109:1 148:1 259:1 # γκρίζος
1:1 6:1 13:1 17:1 30:1 43:1 49:1 75:1 135:1 229:1 291:1 # παρορμητικότητα
1:1 14:1 39:1 71:1 200:1 278:1 282:1 # αποικώ
21:1 63:1 82:1 98:1 126:1 181:1 188:1 # ενδοεπιθηλιακή
16:1 77:1 285:1 # ευθύνη
6:1 66:1 70:1 79:1 92:1 168:1 # μηνιγγιτιδοκοκκικής
6:1 21:1 44:1 63:1 70:1 74:1 98:1 126:1 205:1 # ενδοπεπτιδάση
12:1 41:1 43:1 53:1 66:1 105:1 143:1 # τρυπανισμός
23:1 69:1 87:1 97:1 190:1 284:1 # κεφάλαιο
11:1 15:1 23:1 26:1 27:1 70:1 106:1 107:1 146:1 168:1 187:1 # ιδιαιτερότητα
14:1 39:1 72:1 105:1 146:1 171:1 # απλότυπος
9:1 138:1 237:1 # ψύχωση
18:1 28:1 57:2 102:1 126:1 174:1 # ινοχόνδρινης
11:1 26:1 63:1 107:1 # διαζεπάμη
3:1 31:1 50:1 113:1 144:1 155:1 183:1 # σουλφοναμίδη
12:1 28:1 38:1 95:1 178:1 # σφυγμομανομέτρου
12:1 33:1 193:1 # λίαν
14:1 50:1 66:1 74:1 95:1 110:1 179:1 216:1 276:1 # γονιμοποίηση
5:1 9:1 25:1 63:1 197:1 227:1 # επίταση
7:1 11:1 12:1 16:1 46:1 62:1 78:1 111:1 126:1 # γλιανδίνης
14:1 45:1 240:1 # πολφός
13:1 54:1 60:1 65:1 125:1 133:1 # βαλπροϊκό
9:1 32:1 86:1 # μεγέθυνση
2:1 19:1 49:1 68:1 109:1 168:1 172:1 203:1 223:1 # κλειτορίδα
13:1 80:1 181:1 203:1 214:1 224:1 248:1 # αθηροσκλήρυνση
7:1 36:1 87:1 155:1 200:1 293:1 # υλακώδης
13:1 19:1 23:1 70:1 91:1 211:1 # σφαιροειδής
12:1 31:1 80:1 147:1 158:1 213:1 218:1 # αναβοσβήνω
6:1 11:1 26:1 41:1 107:1 143:1 258:1 301:1# διαφωτισμός
1:1 60:1 62:1 94:1 101:1 240:1 268:1 # πυελικός
3:1 52:1 53:1 106:1 112:1 # λουτρό
26:1 70:1 116:1 248:1 # διδάσκω
1:1 2:1 8:1 22:1 26:1 69:1 71:1 123:1 222:1 223:1 272:1 # κατοικίδιος
283:1 # articular
18:1 25:1 53:1 87:1 108:1 171:1 238:1 270:1 # τριπλασιάζω
1:1 6:1 10:1 20:1 30:1 35:1 41:1 153:1 264:1 287:1 # ιστική
128:1 148:1 # άκρη
28:1 58:1 72:1 114:1 144:1 189:1 # χαμένος
5:1 10:1 13:1 14:1 15:1 56:1 71:1 74:1 224:1 276:1 281:1 # σταθεροποιώ
3:1 20:1 28:1 51:1 118:1 158:1 # βουβωνοκήλη
11:1 15:1 17:1 18:1 44:1 109:1 124:1 162:1 197:1 298:1 # περιαρθρίτιδα
4:1 6:1 17:1 70:1 109:1 172:1 197:1 214:1 # αρτηρίτιδα
1:1 25:1 26:1 60:1 91:1 94:1 108:1 240:1 # διφασικός
9:1 21:1 25:1 31:1 83:1 88:1 154:1 250:1 # ενασχόληση
19:1 24:1 69:1 100:1 103:1 140:1 258:1 # αγγειογραφία
6:1 40:1 70:1 109:1 172:1 197:1 284:1 # νεφρίτιδα
2:1 26:1 72:1 112:1 150:1 160:1 190:1 270:1 # αδιάλυτος
21:1 29:1 53:1 55:1 97:1 145:1 259:1 261:1 # συγκεντρωμένος
5:1 13:1 42:1 170:1 # ροταϊού
12:1 16:1 17:1 24:1 39:1 43:1 75:1 87:1 135:1 171:1 180:1 # παραπλανητικός
33:1 55:1 80:1 86:1 95:1 213:1 233:1 261:1 275:1 # συνωμοσία
4:1 5:1 12:1 43:1 66:1 75:1 146:1 220:1 252:1 257:1 # σπανιότητα
1:1 6:1 18:1 30:1 60:1 94:1 148:1 168:1 240:1 243:1 # εκκριτικός
2:1 8:1 9:1 38:1 98:1 115:1 123:1 166:1 170:1 177:1 # σηματοδοτώ
3:1 17:1 33:1 109:1 295:1 # ουγγαρία
5:1 13:1 170:1 240:1 # ροταϊός
9:1 17:1 43:1 80:1 98:1 135:1 161:1 # παράδοση
8:1 56:1 85:1 # θεατής
9:1 83:1 154:1 181:1 243:1 # εκμάθηση
3:1 18:1 28:1 53:1 57:1 68:1 176:1 203:1 # τρινουκλεοτιδικός
17:1 23:1 34:1 38:1 178:1 248:1 # αρέσκομαι
11:2 13:1 26:2 49:1 107:2 177:1 183:1 258:1 # διαφοροδιαγιγνώσκω
28:1 33:1 51:1 183:1 185:1 # φωνοφοβία
5:1 27:1 29:1 37:1 55:1 86:1 103:1 114:1 163:1 275:1 # συντεταγμένος
1:1 6:1 8:1 30:1 38:1 115:1 145:1 164:1 181:1 214:1 224:1 261:1 271:1 # αθηρωματική
12:1 28:1 45:1 52:1 82:1 100:1 256:1 # πιθανολογώ
12:1 19:1 31:1 32:1 144:1 147:1 # αναμειγνύω
12:1 31:1 43:1 63:1 99:1 147:1 273:1 279:1 # επαναυδάτωση
18:1 295:1 # σύριγγα
240:1 277:1 # σφιχτός
1:1 15:1 18:1 27:1 141:1 144:1 162:1 170:1 183:1 187:1 272:1 # αμφοτερικίνη
17:1 34:1 63:1 227:1 248:1 296:1 # αρχιεπίσκοπος
24:2 26:1 69:1 185:1 218:1 # ραβδιοφόρα
12:1 66:1 81:1 # ανιών
1:1 6:1 19:1 30:1 34:2 49:1 70:1 129:1 # κορτικοειδή
3:1 21:1 69:1 98:1 126:1 178:1 # ενδομύιου
18:1 58:1 97:1 110:1 114:1 148:1 189:1 243:1 259:1 # εγκεκριμένος
97:1 # πκε
11:1 26:1 107:1 218:1 # διαβιβάζω
12:1 18:1 91:1 217:1 # φανάρι
17:1 # αρχάς
4:1 32:1 37:1 68:1 75:1 85:1 101:1 220:1 # μελετητής
4:1 29:1 251:1 285:1 # σύντηξη
15:1 27:1 37:1 106:1 187:1 295:1 # ετερόζυγα
42:1 65:1 72:1 95:1 158:1 # βούφθαλμος
110:1 114:1 # φιμέ
43:1 299:1 # λάμπα
148:1 # κρύβω
1:1 6:1 30:1 39:1 60:1 87:1 94:1 205:1 240:1 # βλαπτικός
1:1 34:1 129:1 248:1 301:1# σκωτσέζικος
1:1 6:1 14:1 29:1 30:1 50:1 60:1 94:1 184:1 240:1 292:1 # ποντικός
55:1 72:1 86:1 101:1 122:1 183:1 275:1 # συνάδελφος
5:1 8:1 24:1 32:1 37:1 38:1 53:1 163:1 175:1 279:1 286:1 # μετατραυματικός
1:1 19:1 41:1 60:1 92:1 94:1 103:1 204:1 # εισαγωγικός
75:1 85:1 88:1 178:1 212:1 # ομιλητής
243:1 # εκπέμπω
15:1 45:1 65:1 68:1 69:1 92:1 165:1 173:1 # αλλεργιολόγος
51:1 274:1 # εξέχων
15:1 21:1 28:1 68:1 122:1 177:1 229:1 # βλεννοδερματικές
31:1 36:1 57:1 82:1 172:1 223:1 272:1 # πινακίδα
25:1 143:1 172:1 240:1 # δασμός
10:1 21:1 27:1 33:1 44:1 74:1 80:1 280:1 # οστεοπενία
65:1 95:1 106:1 174:1 # υδρόφθαλμος
87:1 101:1 209:1 258:1 # ελαφρή
21:1 122:1 # μηδενίζω
4:1 8:1 13:1 17:1 24:1 42:1 43:1 135:1 180:1 214:1 # παρατηρούμενος
12:1 13:1 15:1 27:1 77:1 112:1 122:1 187:1 213:1 # δευτεροανωμαλικών
# moorfields
5:1 10:1 14:1 22:1 39:1 118:1 224:1 278:1 281:1 # αποκαθίσταμαι
3:1 25:1 75:1 95:1 128:1 137:1 143:1 277:1 # χασμουρητό
5:1 12:1 38:1 54:1 65:1 145:1 213:1 261:1 301:1# πρωτανωμαλικά
12:1 31:1 43:1 63:1 83:1 108:1 128:1 147:1 198:1 # επαναχρησιμοποίηση
1:1 6:1 30:1 81:1 112:1 160:1 200:1 203:1 225:1 243:1 282:1 # εκλυτικών
3:1 34:1 175:1 227:1 # κουμπί
1:1 6:1 30:1 43:1 55:1 75:1 175:1 181:1 224:1 291:1 # συμπαθητικομιμητικός
2:1 301:1# φωτο
274:1 # εξοχή
12:1 24:1 53:1 57:1 144:1 204:1 212:1 # τρανσαμινάση
5:1 10:1 21:1 27:1 59:1 281:1 # τενίστας
2:1 4:1 8:1 9:1 38:1 115:1 123:1 146:1 166:1 177:1 252:1 # σηματοδότης
12:1 31:1 43:1 48:1 63:1 113:1 147:1 177:1 # επαναείσοδος
2:1 6:1 8:1 38:1 80:1 112:1 115:1 164:1 261:1 279:1 # αυτοσωματικά
2:1 3:1 29:1 43:1 47:1 155:1 299:1 # ντουλάπα
62:1 114:1 # μέλι
4:1 11:1 18:1 22:1 25:1 37:1 56:1 214:1 224:1 # καθετηριασμός
1:1 6:1 8:1 30:1 99:1 172:1 258:1 301:1# αφυδατωτικά
14:1 49:1 71:1 105:1 106:1 146:1 # ορότυποι
11:1 18:1 25:1 38:1 143:1 # ξεθώριασμα
4:1 5:1 32:1 75:1 130:1 146:1 220:1 252:1 257:1 # μεσότητα
12:1 # ανάγω
15:1 44:1 77:1 93:1 105:1 124:1 199:1 269:1 # υπερευαίσθητος
9:1 17:1 24:1 43:1 83:1 88:1 114:1 135:1 144:1 154:1 180:1 # παραμέληση
12:1 # ανάβω
2:1 112:1 127:1 136:1 243:1 279:1 # αυτοεκτίμηση
3:1 55:1 68:1 77:1 112:1 155:1 158:1 175:1 # συμβουλευτικός
2:1 8:1 18:1 38:1 53:1 115:1 123:1 145:1 198:1 261:1 # τριχρωματοψίες
6:1 12:1 41:1 66:1 72:1 95:1 110:1 146:1 # ανισότιμος
15:1 97:1 # κερδίζω
12:1 31:1 144:1 147:1 212:1 # αναμιγνύω
9:1 25:1 33:1 82:1 109:1 137:1 168:1 # πιτυρίαση
26:1 28:1 48:1 50:1 69:1 95:1 157:1 223:1 # μονοξείδιο
1:1 6:1 8:1 30:1 38:1 60:1 62:1 94:1 110:1 115:1 164:1 203:1 240:1 271:1 # κλιματικός
246:1 262:1 283:1 # antipsoriatic
12:1 29:1 131:1 149:1 186:1 204:1 # τσαντάκι
12:1 40:1 63:1 82:1 85:1 168:1 188:1 # ανεπιτυχής
2:1 8:1 18:1 38:1 53:1 115:1 123:1 145:1 198:1 261:1 # τριχρωματοψίας
1:1 6:1 10:1 25:1 30:1 60:1 87:1 94:1 159:1 171:1 240:1 287:1 # πλαστικός
23:1 38:1 105:1 119:1 121:1 178:1 247:1 # υπόσχομαι
32:1 122:1 144:1 274:1 # δεξαμεθαξόνης
25:1 38:1 43:1 143:1 193:1 # λίπασμα
13:1 15:1 44:1 54:1 80:1 124:1 125:1 # προσπερνώ
28:1 51:1 72:1 103:1 # αγγλόφωνος
12:1 31:1 50:1 95:1 144:1 147:1 # αναμονή
17:1 33:1 48:1 93:1 133:1 # βαρεία
8:1 21:1 58:1 99:1 114:1 172:1 189:1 261:1 # ενυδατωμένος
6:1 36:1 70:1 136:1 155:1 172:1 193:1 197:1 # δακτυλίτιδα
43:1 65:1 87:1 95:1 144:1 # παλαμο
6:1 37:1 41:1 55:1 84:1 143:1 235:1 # συσχετισμός
4:1 11:1 18:1 23:1 41:1 75:1 181:1 199:1 214:1 # αισθητηριακός
299:1 # λάμψη
14:1 21:1 28:1 68:1 100:1 105:1 # υποβλεννογόνιο
1:1 89:1 132:1 202:1 244:1 288:1 # ιικές
13:1 54:1 125:1 145:1 185:1 # προφέρω
1:1 6:1 8:1 24:1 30:1 60:1 94:1 148:1 164:1 240:1 271:1 # κρατικός
21:1 22:1 29:1 39:1 43:1 44:1 144:1 259:1 # γκαμπαπεντίνη
1:1 21:1 34:1 72:1 129:1 296:1 # βιενέζικος
13:1 17:1 42:1 72:1 121:1 # ζαχαρούχος
1:1 17:1 21:1 43:1 56:1 60:1 66:1 94:1 135:1 156:1 240:1 # παρθενικός
10:1 11:1 25:1 26:1 85:1 107:1 159:1 235:1 # σχεδιαστής
6:1 12:1 29:1 40:1 45:1 57:1 62:1 121:1 131:1 184:1 239:1 # αντιχολινεστεράσων
2:1 19:1 40:1 55:1 70:1 74:1 75:1 86:1 275:1 293:1 # συνειδητοποιώ
128:1 148:1 166:1 240:1 # κρημνός
11:1 19:1 55:1 86:1 232:1 275:1 # συνάφεια
1:1 3:1 26:1 60:1 94:1 204:1 240:1 # σαουδικός
4:1 10:1 14:1 18:1 80:1 105:1 214:1 249:1 # υποστηριζόμενος
3:1 22:1 95:1 144:1 145:1 217:1 299:1 # καμουφλάρω
12:1 31:1 65:1 85:1 112:1 147:1 160:1 # αναλυτής
1:1 6:1 10:1 30:1 60:1 94:1 112:1 240:1 # στυτικός
9:1 56:1 63:1 82:1 83:1 128:1 154:1 188:1 # επιθεώρηση
2:1 29:1 50:1 149:1 190:1 # ντάλτον
13:1 34:1 49:1 122:1 # κοροϊδεύω
14:1 26:1 70:1 72:1 105:1 146:1 # ιδιότυπος
13:1 18:1 70:1 88:1 203:1 214:1 248:1 # σκληροϊριδεκτομία
5:1 9:1 25:1 32:1 37:1 133:1 163:1 218:1 286:1 # μεταβίβαση
24:1 103:1 # σφραγίζω
6:1 15:1 18:1 29:1 44:1 50:1 69:1 98:1 124:1 162:1 177:1 184:1 292:1 # περιοδοντικός
18:1 26:1 84:1 148:1 168:1 267:1 270:1 # δυσδιάκριτα
34:1 36:1 72:1 87:1 265:1 # θύλακος
5:1 65:1 # ταλκ
9:1 50:1 84:1 160:1 250:1 # ονυχόλυση
6:1 12:1 22:1 25:1 29:2 33:1 57:1 127:1 131:1 184:1 239:1 # καντιντίαση
5:1 44:1 101:1 144:1 193:1 197:1 204:1 # ταμπελίτσα
14:1 28:1 45:1 58:1 72:1 114:1 189:1 261:1 # πολωμένος
13:1 17:1 19:1 56:1 74:1 298:1 # αρθροπάθεια
10:1 13:1 15:1 18:1 41:1 44:1 53:1 124:1 162:1 185:1 264:1 # περιστροφικός
5:1 36:1 136:1 240:1 277:1 # τακτός
12:1 38:1 52:1 60:1 65:1 80:1 213:1 248:1 261:1 # ανωμαλοσκόπιο
51:1 66:1 69:1 95:1 170:1 277:1 # γωνιοτόμο
17:1 43:1 93:1 114:1 135:1 166:1 251:1 274:1 # παρεξηγημένος
5:1 8:1 10:1 13:1 27:1 54:1 77:1 80:1 125:1 175:1 281:1 # προστατευμένος
2:1 45:1 158:1 172:1 193:1 223:1 301:1# φωτοβολίδα
1:1 18:1 60:1 94:1 141:1 240:1 # χωρικός
201:1 # graecorumκαιψώρα
2:1 3:1 33:1 47:1 137:1 272:1 # τουρκία
27:1 46:1 48:1 51:1 136:1 213:1 243:1 # εκτείνων
13:1 32:1 37:1 50:1 53:1 66:1 70:1 172:1 286:1 # μετρονιδαζόλη
241:1 245:1 253:1 # taclonex
1:1 6:1 19:1 26:1 30:1 41:1 112:1 267:1 296:1 # διεισδυτικότητα
10:1 38:1 84:1 166:1 267:1 # δυστύχημα
19:1 28:1 57:1 63:1 70:1 82:1 102:1 122:1 188:1 # επιδεινόνονται
24:1 66:1 102:1 106:1 198:1 # βραχυχρόνιος
26:1 33:1 37:1 127:1 296:1 # διετία
13:1 15:1 33:1 122:1 177:1 214:1 229:1 251:1 # ξηροδερμία
8:1 28:1 38:1 50:1 95:1 115:1 145:1 198:1 261:1 # μονοχρωματοψία
87:1 173:1 # βδέλλα
5:1 10:1 12:1 29:1 41:1 51:1 66:1 103:1 131:1 196:1 264:1 # ανταγωνιστικός
6:1 8:1 15:1 24:1 28:1 57:1 97:1 118:1 164:1 294:1 # κερατινοκύτταρο
11:1 16:1 25:1 46:1 66:1 78:1 233:1 # νιασίνη
243:1 251:1 # εκδίωξη
17:1 24:1 33:1 180:1 218:1 # αραβία
2:1 14:1 16:1 57:1 71:1 74:1 75:1 186:1 276:1 # κινητοποιώ
13:1 15:1 21:1 32:1 72:1 # ενήμερος
15:1 34:1 74:1 80:1 82:1 97:1 98:1 248:1 # κερδοσκοπικός
13:1 54:1 95:1 110:1 125:1 219:1 # προβλέψιμος
62:1 110:1 # λιμπ
14:1 27:1 39:1 75:1 100:1 179:1 278:1 # απογοητεύω
9:1 171:1 # πλύση
57:1 60:1 61:1 68:1 186:1 # κόκκινίλες
18:1 57:1 217:1 # χάριν
3:1 52:1 117:1 176:1 # λουκάς
6:1 11:1 273:1 # µάτια
51:1 # ζων
31:1 72:1 79:1 181:1 224:1 228:1 269:1 # αθηναίος
28:1 33:1 38:1 102:1 109:1 178:1 # όνομαψωρίασηαπό
6:1 8:1 12:1 38:1 115:1 164:1 166:1 181:1 274:1 # εξανθηματικός
10:1 62:1 80:1 179:1 240:1 277:1 # λιγοστός
63:1 82:1 88:1 114:1 166:1 188:1 # επιβεβλημένος
11:1 26:1 28:1 38:1 46:1 91:1 107:1 178:1 258:1 269:1 # διαφαίνομαι
2:1 31:1 48:1 50:1 59:1 140:1 197:1 # γείτονας
36:1 148:1 172:1 # δακρύζω
2:1 18:1 70:1 122:1 136:1 178:1 211:1 243:1 # ιριδεκτομή
33:1 62:1 77:1 101:1 # ευελιξία
12:1 19:1 40:1 43:1 63:1 88:1 166:1 # επανειλημμένος
12:1 31:1 69:1 82:1 147:1 # αναόπιο
51:1 # έχων
26:1 41:1 66:1 77:1 86:1 148:1 176:1 296:1 # διευκρυνιστεί
9:1 93:1 130:1 274:1 # εξεύρεση
9:1 109:1 138:1 148:1 237:1 243:1 # εκκρίζωση
2:1 33:1 51:1 66:1 69:1 170:1 178:1 # γωνιοτομίας
18:1 19:1 68:1 70:1 203:1 211:1 259:1 # ιριδέγκλειση
9:1 11:1 26:1 36:1 107:1 109:1 148:1 182:1 # διακρίση
2:1 6:1 10:1 12:1 29:1 41:1 71:1 131:1 169:1 184:1 239:1 264:1 # αντιστοιχία
12:1 82:1 87:1 145:1 298:1 # φιλανθρωπικός
1:1 6:1 8:1 30:1 38:1 60:1 94:1 115:1 164:1 261:1 271:1 # αξιωματικός
12:1 45:1 87:1 126:1 173:1 240:1 # ολλανδός
5:1 12:1 38:1 54:1 65:1 145:1 213:1 261:1 301:1# πρωτανωμαλικών
14:1 31:1 39:1 81:1 86:1 144:1 177:1 267:1 278:1 # αποδυναμώνω
15:1 22:1 62:1 65:1 165:1 166:1 173:1 296:1 # καλλιεργημένος
32:1 55:1 65:1 133:1 173:1 175:1 # συμβαλλόμενος
11:1 19:1 40:1 161:1 174:1 232:1 234:1 # αδράνεια
19:1 70:1 173:1 190:1 # ειδάλλως
6:1 13:1 15:1 44:1 80:1 105:1 124:1 143:1 301:1# υπεροσμωτικός
5:1 24:1 25:1 32:1 37:1 114:1 143:1 163:1 258:1 286:1 # μεταφρασμένος
2:1 18:1 102:1 126:1 168:1 174:1 212:1 # μιτοχόνδριο
38:1 259:1 261:1 # δάγκωμα
34:1 57:1 118:1 186:1 # κοκκινίζω
56:1 130:1 227:1 # θεσπίζω
10:1 25:1 28:1 33:1 86:1 159:1 178:1 # αστυνομία
2:1 12:1 17:1 43:1 72:1 135:1 136:1 150:1 # ανύπαρκτος
14:1 28:1 50:1 63:1 72:1 227:1 # επίπονος
16:1 17:1 43:1 46:1 78:1 109:1 135:1 # ηπαρίνη
8:1 22:1 48:1 53:1 93:1 122:1 222:1 243:1 # δεκατρείς
19:1 68:1 240:1 # ειλεός
13:1 18:1 22:1 41:1 49:1 54:1 118:1 125:1 224:1 # προκαθορισμένος
23:1 41:1 75:1 149:1 181:1 199:1 # αισθητά
18:1 26:1 32:1 37:1 44:1 53:1 69:1 178:1 286:1 # πεδιομετρικό
4:1 6:1 7:1 8:1 10:1 24:1 53:1 67:1 164:1 # στρατιώτης
6:1 36:1 87:1 142:1 155:1 197:1 272:1 # θυλακίτις
95:1 108:1 110:1 116:1 117:1 248:1 # σκάσιμο
9:1 41:1 60:1 63:1 82:1 83:1 154:1 188:1 248:1 # επισκόπηση
13:1 54:1 56:1 125:1 178:1 # προμηθεύω
6:1 8:1 38:1 87:1 115:1 164:1 176:1 261:1 279:1 # γλαυκωματικός
3:1 33:1 113:1 # σουηδία
17:1 23:1 24:1 41:1 43:1 83:1 135:1 180:1 181:1 199:1 233:1 # παραισθησία
5:1 6:1 10:1 12:1 29:1 41:1 131:1 184:1 212:1 224:1 239:1 264:1 281:1 # αντισταθμιστικός
1:1 5:1 12:1 28:1 54:1 74:1 82:1 145:1 301:1# πρωτανοπικό
38:1 205:1 # πτώμα
4:1 5:1 75:1 87:1 101:1 106:1 146:1 220:1 252:1 257:1 258:1 # ελαφρότητα
5:1 38:1 143:1 205:1 269:1 # πταίσμα
11:1 25:2 26:1 87:1 108:1 143:1 171:1 238:1 # διπλασιασμός
# orthopaedic
152:1 # µοβ
8:1 9:1 11:1 26:1 107:1 138:1 237:1 # διατύπωση
12:1 13:1 28:1 100:1 102:1 126:1 174:1 # ανδρογόνο
5:1 46:1 136:1 138:1 160:1 176:1 213:1 269:1 # φλυκταίνωση
9:1 25:1 38:1 45:1 52:1 69:1 100:1 108:1 166:1 256:1 # σημασιολογικά
12:1 13:1 15:1 27:1 77:1 112:1 122:1 187:1 213:1 # δευτεροανωμαλικούς
11:1 26:1 32:1 41:1 62:1 101:1 107:1 114:1 143:1 144:1 # διαμελισμένος
21:1 98:1 126:1 185:1 190:1 # ενδοοφθάλμια
15:1 24:1 46:1 84:1 213:1 235:1 267:1 269:1 294:1 # δυσχεραίνω
72:1 110:1 130:1 186:1 248:1 # εσκιμώος
12:1 15:1 24:1 27:1 28:1 74:1 77:1 112:1 122:1 187:1 294:1 # δευτερανοπικοί
4:1 5:1 75:1 106:1 137:1 146:1 220:1 221:1 252:1 257:1 259:1 # εγκυρότητα
59:1 76:1 # µας
33:1 # µία
13:1 25:1 38:1 54:1 106:1 137:1 279:1 # ασπρόμαυρος
1:1 5:1 6:1 10:1 26:1 30:1 36:1 41:1 117:1 136:1 254:1 264:1 281:1 # διστακτικά
87:1 117:1 190:1 248:1 # σκάλα
33:1 64:1 # τσεχία
1:1 18:1 68:1 77:1 117:1 137:1 141:1 171:1 254:1 # πλευρικά
4:1 7:1 67:1 148:1 161:1 273:1 # σωκράτης
6:1 19:1 24:1 70:1 103:1 179:1 197:1 # ραγοειδίτιδες
1:1 21:1 44:1 66:1 87:1 144:1 156:1 173:1 186:1 # πενικιλλαμίνη
6:1 8:1 9:1 22:1 41:1 149:1 217:1 222:1 # κατάρτιση
5:1 11:1 12:1 18:1 28:1 53:1 74:1 82:1 168:1 # τριτανοπια
10:1 62:1 69:1 106:1 137:1 250:1 # στυρόλιο
14:1 99:1 105:1 118:1 205:1 # υποκύπτω
15:1 24:1 44:1 100:1 105:1 121:1 124:1 128:1 # υπερηχογραφικός
33:1 # βία
13:1 50:1 54:1 69:1 125:1 212:1 # προνόμιο
3:1 37:1 122:1 145:1 274:1 # εξουδετέρωση
1:1 6:1 10:1 12:1 22:1 28:1 30:1 41:1 50:1 66:1 264:1 287:1 # κανονιστικός
2:1 8:1 12:1 31:1 33:1 123:1 147:1 178:1 # ανατομία
3:1 34:1 45:1 68:1 173:1 228:1 # κολλεγίου
23:1 69:1 91:1 95:1 118:1 145:1 198:1 261:1 # φαιοχρωμοκύττωμα
8:1 12:1 24:1 31:1 147:1 149:1 217:1 251:1 # ανατάραξη
28:1 34:1 58:1 72:1 114:1 178:1 189:1 # κομμένος
15:1 81:1 213:1 258:1 296:1 # αφιερώνω
17:1 22:1 46:1 52:1 82:1 118:1 227:1 # πιλοκαρπίνης
14:1 18:1 21:1 29:1 45:1 53:1 97:1 160:1 176:1 # πολυκεντρικός
69:1 98:1 118:1 212:1 272:1 # δοκίμιο
6:1 19:1 70:1 103:1 140:1 172:1 197:1 # αγγειίτιδα
14:1 55:1 86:1 145:1 234:1 275:1 298:1 # συνάνθρωπος
28:1 58:1 62:1 101:1 114:1 189:1 274:1 # εξελιγμένος
11:1 25:1 63:1 82:1 143:1 188:1 240:1 # επιχιασμός
28:1 52:1 58:1 65:1 71:1 114:1 173:1 189:1 261:1 # αλλοιωμένος
7:1 128:1 217:1 # άρης
14:1 24:1 39:1 219:1 251:1 278:1 # λέξηψώραπου
24:1 27:1 37:1 39:1 53:1 108:1 116:1 171:1 299:1 # τετραπλάσιος
9:1 138:1 237:1 # λόρδωση
1:1 13:1 60:1 80:1 148:1 212:1 248:1 # μικροσκόπηση
# fold
11:2 12:1 24:1 26:1 36:2 66:1 107:1 148:1 182:2 # διακρανιακός
9:1 25:1 36:1 106:1 148:1 # ακρόαση
38:1 58:1 126:1 175:1 267:1 # ένδυμα
2:1 15:1 44:1 56:1 77:1 112:1 161:1 224:1 # αθεράπευτος
52:1 72:1 100:1 179:1 # εύλογος
2:1 72:1 82:1 146:1 150:1 # πιλότος
1:1 60:1 66:1 79:1 92:1 94:1 240:1 # μηνιγγικός
6:1 14:1 23:1 71:1 74:1 75:1 95:1 110:1 276:1 291:1 # αιμοποιητικός
9:1 12:1 31:1 39:1 83:1 147:1 154:1 293:1 # αναπήδηση
13:1 32:1 37:1 53:1 62:1 286:1 # χιλιόμετρο
1:1 6:1 12:1 29:1 117:1 131:1 184:1 239:1 254:1 # αντιιικά
33:1 84:1 91:1 103:1 267:1 # δυσφαγία
15:1 27:1 37:1 68:1 77:1 106:1 137:1 171:1 187:1 # ετερόπλευρο
13:1 21:1 44:1 66:1 74:1 158:1 178:1 298:1 # θρομβοπενική
5:1 37:1 40:1 81:1 101:1 163:1 200:1 225:1 274:1 # εξελκώνεται
17:1 34:1 36:1 38:1 42:1 91:1 167:1 229:1 265:1 # φαρμακούχων
16:1 36:1 37:1 97:1 102:1 277:1 # ακετόνη
2:1 72:1 100:1 161:1 183:1 301:1# φωτογράφος
13:1 28:1 42:1 50:1 88:1 95:1 178:1 203:1 214:1 # κληρονομούμενος
5:1 21:1 29:1 33:1 37:1 44:1 127:1 196:1 # πενταετία
13:1 17:1 43:1 135:1 137:1 161:1 # παράθυρο
4:1 7:1 67:1 205:1 # λήπτης
72:1 95:1 108:1 110:1 119:1 247:1 # πόσιμος
5:1 8:1 12:1 76:1 151:1 207:1 # μηχανήµατα
3:1 51:1 66:1 69:1 95:1 170:1 277:1 # γωνιοτόμου
24:1 27:1 37:1 38:1 53:1 145:1 198:1 261:1 # τετραχρωματικός
5:1 13:1 15:1 32:1 37:1 163:1 178:1 183:1 258:1 286:1 # αερομεταφορέας
31:1 40:1 50:1 59:1 77:1 137:1 161:1 # νευράξονας
226:1 242:1 # microencapsulated
9:1 99:1 138:1 205:1 237:1 # έκπτωση
2:1 3:1 5:1 47:1 65:1 219:1 # τουαλέτα
2:1 8:1 10:1 41:1 55:1 80:1 133:1 169:1 175:1 264:1 # ιστοσυμβατότητα
10:1 53:1 81:1 93:1 213:1 # στρεβλώνω
226:1 245:1 # entamoeba
12:1 17:1 22:1 158:1 174:1 # καρβοανυδράσης
21:1 31:1 65:1 173:1 299:1 # εναλλάξ
5:1 8:1 22:1 151:1 222:1 # δέκατα
10:1 53:1 83:1 88:1 144:1 # αμφιβληστροειδικά
9:1 19:1 38:1 40:1 41:1 46:1 64:1 166:1 269:1 # σημαίνεισεφαγούρα
1:1 6:1 30:1 60:1 63:1 68:1 82:1 94:1 136:1 188:1 243:1 # επιλεκτικός
9:1 58:1 84:1 126:1 267:1 # ένδυση
63:1 82:1 175:1 188:1 # επιθυμώ
52:1 72:1 # έλος
2:1 21:1 29:1 45:1 # εντολή
6:1 10:1 11:1 12:1 25:1 26:1 29:1 70:1 107:1 131:1 159:1 184:1 239:1 # αντιδιαστέλλω
19:1 24:1 26:1 56:1 234:1 270:1 298:1 # διθειάνθρακας
6:1 110:1 # τιμώ
69:1 72:1 # όρθιος
43:1 269:1 # εμπαίζω
9:1 12:1 25:1 87:1 171:1 # ανάπλαση
1:1 20:1 35:1 # ιική
4:1 10:1 18:1 24:1 25:1 69:1 74:1 159:1 174:1 214:1 249:1 # δραστηριοποιώ
38:1 77:1 98:1 145:1 198:1 261:1 # ψευδοχρωματικός
72:1 158:1 # θόρυβος
4:1 19:1 68:1 103:1 140:1 296:1 # τηλεαγγειεκτασία
11:1 21:1 66:1 98:1 118:1 126:1 148:1 161:1 234:1 # ενδοκράνια
9:1 14:1 39:1 83:1 128:1 154:1 278:1 # αποχώρηση
13:1 49:1 51:1 170:1 # οροτύπων
5:1 10:1 11:1 12:1 77:1 84:1 281:1 # ευσταχιανή
4:1 19:1 28:1 70:1 79:1 85:1 104:1 136:1 # κτηνοειδής
13:1 43:1 57:1 62:1 65:1 126:1 174:1 178:1 212:1 # παλινδρομικός
28:1 51:1 53:1 72:1 109:1 # τρίγωνος
1:1 6:1 20:1 30:1 35:1 66:1 70:1 153:1 301:1# κνιδωτική
2:1 8:1 11:1 26:1 107:1 123:1 178:1 # διατομή
2:1 8:1 15:1 24:1 32:1 36:1 97:1 123:1 294:1 295:1 # μεγακερατοειδών
4:1 17:1 18:1 24:1 36:1 41:1 136:1 180:1 214:1 # χαρακτηρισμός
120:1 215:1 262:1 # ferdinand
24:1 # ψώρα
1:1 66:1 75:1 85:1 156:1 # νικητής
19:1 51:1 219:1 235:1 # χειλέων
6:1 12:1 16:1 21:1 31:1 75:1 103:1 140:1 147:1 291:1 # αναγεννητικός
251:1 # δίωξη
5:1 8:1 17:1 22:1 151:1 222:1 # καταρχήν
9:1 12:1 24:1 # ύγρανση
228:1 # ψηφίο
1:1 6:1 19:1 26:1 30:1 41:1 112:1 267:1 296:1 # διεισδυτικός
8:1 11:1 26:1 107:1 213:1 # διατέμνω
8:1 13:1 18:1 36:1 69:1 148:1 # ακροατήριο
8:1 15:1 18:1 24:1 70:1 97:1 98:1 118:1 211:1 294:1 # ιριδοκερατοειδή
18:1 19:1 69:1 70:1 71:1 98:1 121:1 211:1 # χοιριοειδούς
3:1 137:1 161:1 # ουρά
2:1 3:1 57:1 108:1 116:1 136:1 259:1 # ουάσινγκτον
2:1 12:1 25:1 29:1 38:1 72:1 131:1 150:1 # ασήμαντος
52:1 71:1 81:1 200:1 225:1 # γλοιϊκών
12:1 25:2 31:1 55:1 86:1 126:1 147:1 267:1 275:1 # ανασυνδυασμένος
31:1 41:1 86:1 113:1 144:1 177:1 267:1 # ισοδυναμώ
17:1 22:1 26:1 45:1 69:1 179:1 # καρδιολόγος
6:1 8:1 38:1 84:1 115:1 145:1 164:1 198:1 261:1 267:1 # δυσχρωματικός
13:1 24:1 27:1 37:1 53:1 118:1 174:1 # τετραϋδροκανναβινόλης
18:1 57:1 71:1 121:1 211:1 240:1 # χοιρινός
9:1 41:1 66:1 234:1 258:1 274:1 # εξαφάνιση
8:1 11:1 53:1 65:1 185:1 212:1 # οφθαλμιατρικός
10:1 13:1 25:1 53:1 87:1 159:1 171:1 # έμπλαστρο
12:1 18:1 43:1 213:1 # πανωφόρι
98:1 170:1 240:1 277:1 # δοτός
2:1 10:1 42:1 80:1 169:1 285:1 # οστούν
14:1 39:1 45:1 66:1 69:1 72:1 81:1 173:1 278:1 # απολλώνιος
17:1 31:1 72:1 121:1 # ναύαρχος
299:1 # λάμπω
33:1 65:1 185:1 274:1 # εξοφθαλμία
9:1 116:1 148:1 161:1 # κράση
5:1 14:1 28:1 58:1 103:1 105:1 114:1 170:1 189:1 # υποταγμένος
1:1 5:1 6:1 8:1 10:1 13:1 30:1 80:1 164:1 174:1 271:1 281:1 # υδροστατικός
24:1 38:1 44:1 48:1 144:1 # σπείραμα
1:1 6:1 8:1 14:1 24:1 30:1 118:1 148:1 164:1 238:1 271:1 # ιπποκρατικά
32:1 33:1 37:1 53:1 144:1 145:1 227:1 286:1 # αμετρωπία
87:1 108:1 132:1 259:1 # σιγκέλα
# thumb
45:1 121:1 # σχολή
9:1 63:1 82:1 86:1 110:1 160:1 188:1 250:1 # επιμόλυνση
6:1 15:1 16:1 44:1 57:1 75:1 105:1 124:1 186:1 291:1 # υπερκινητικότητα
42:1 55:1 62:1 69:1 158:1 175:1 # συμβούλιο
15:1 24:1 39:1 44:1 56:1 108:1 110:1 294:1 # θεραπεύσιμος
38:1 160:1 171:1 175:1 # ξέπλυμα
# μήπως
1:1 6:1 30:1 37:1 55:1 56:1 86:1 117:1 254:1 275:1 # συνθετικά
2:1 72:1 144:1 150:1 301:1# αμόρφωτος
15:2 27:1 29:1 57:1 102:1 106:1 187:1 # ιντερφερόνες
226:1 231:1 # tenofovir
6:1 12:1 18:1 23:1 29:1 41:1 91:1 131:1 184:1 211:1 239:1 # αντισφαιρινικός
120:1 215:1 # yersinia
215:1 246:1 253:1 # neisseria
10:1 17:1 18:1 41:1 77:1 264:1 # ευχαριστώ
13:1 15:1 24:1 33:1 54:1 74:1 296:1 # ιεροπραξία
14:1 23:1 38:1 49:1 93:1 178:1 # πορεύομαι
9:1 25:1 26:1 87:1 270:1 # διάθλαση
19:1 69:1 93:1 103:1 # πυθαγόρειος
24:1 28:1 46:1 72:1 218:1 # ραβίνος
24:1 143:1 240:1 # εβραϊσμός
1:1 6:1 8:1 14:1 24:1 30:1 118:1 148:1 164:1 238:1 271:1 # ιπποκρατικών
12:1 25:1 41:1 66:1 133:1 143:1 204:1 240:1 # βασανισμός
# childhood
9:1 83:1 128:1 154:1 247:1 # όσφρηση
12:1 16:1 39:1 45:1 46:1 78:1 87:1 227:1 # ολανζαπίνη
14:2 71:1 74:1 105:1 114:1 166:1 276:1 # τυποποιημένος
12:2 28:1 40:1 63:1 80:1 113:1 # ανοσοανεπάρκειες
5:1 6:1 8:1 10:1 69:1 71:1 80:1 95:1 164:1 178:1 281:1 # ομοιοστατικός
43:1 45:1 69:1 84:1 108:1 185:1 224:1 # παθοφυσιολογικός
103:1 # αγάπη
6:1 17:1 43:1 49:1 75:1 128:2 135:1 179:1 291:1 # παρηγορητικός
63:1 82:1 188:1 # επιλύω
12:1 72:1 122:1 223:1 # ανίδεος
13:1 42:1 174:1 285:1 # δρούν
13:1 19:1 31:1 211:1 224:1 235:1 # γναθοχειρουργός
5:1 8:1 17:1 18:1 22:1 23:1 38:1 151:1 222:1 # καταριέμαι
# barré
3:1 28:1 42:1 113:1 # νούσου
9:1 19:1 41:1 68:1 203:1 259:1 # σύγκλειση
2:1 9:1 37:1 40:1 58:1 97:1 100:1 130:1 # κετογένεσης
71:1 95:1 # μοι
18:1 48:1 56:1 148:1 243:1 # εκριθεί
6:1 11:1 12:1 26:1 29:1 70:1 75:1 107:1 131:1 184:1 218:1 239:1 # αντιδιαβητικός
2:1 301:1# άζωτο
148:1 259:1 # γκρέιβς
18:1 38:1 41:1 143:1 217:1 # χάρισμα
11:1 64:1 66:1 79:1 88:1 101:1 178:1 # σεληνιαζομένους
1:1 15:1 18:1 28:1 32:1 72:1 117:1 141:1 144:1 162:1 234:1 254:1 # αμερικάνος
26:1 68:1 69:1 223:1 # φλεβίδιο
41:1 92:1 204:1 # μάγισσα
226:1 # musicogenic
13:1 68:1 137:1 157:1 158:1 # λεβοθυροξίνης
246:1 # zakarija
14:1 24:1 177:1 # ποδάγρα
12:1 18:1 24:1 53:1 148:1 205:1 238:1 248:1 # τρανσκριπτάση
10:1 25:1 39:1 43:1 99:1 138:1 # απασβέστωση
28:1 58:1 72:1 114:1 138:1 143:1 189:1 213:1 # εγνωσμένος
4:1 217:1 # σπάρτη
3:1 13:1 22:1 37:1 56:1 118:1 137:1 224:1 # ουροκαθετήρας
9:1 83:1 88:1 154:1 # θέληση
# opportunistic
2:1 93:1 137:1 157:1 170:1 # θυρεοτοξίκωσης
4:1 38:1 55:1 106:1 146:1 148:1 166:1 252:1 259:1 # συγκρότημα
39:1 43:1 65:1 240:1 # απαλός
31:1 33:1 38:1 175:1 279:1 # ναυμαχία
2:1 12:1 29:1 42:1 43:1 131:1 # παντού
11:1 26:1 33:1 49:1 107:1 109:1 183:1 258:1 # αδιαφορία
4:1 117:1 243:1 273:1 # εκάτη
14:1 52:1 71:1 105:1 185:1 293:1 # υποφλοιώδης
51:1 84:1 198:1 233:1 # χρυσίζων
15:1 56:1 172:1 223:1 229:1 # θερμίδα
17:1 22:1 38:1 63:1 133:1 144:1 # καρβαμαζεπίνη
68:1 85:1 101:1 136:1 259:1 # ελεγκτής
52:1 144:1 155:1 185:1 # αμφιφυλοφιλία
31:1 51:1 # τύχωνα
2:1 8:1 23:1 38:1 45:1 110:1 115:1 123:1 179:1 # αιματολόγος
15:1 27:1 28:1 50:1 98:1 100:1 128:1 187:1 # τερηδονογόνοι
88:1 161:1 203:1 214:1 248:1 # σκληράς
21:1 28:1 87:1 93:1 218:1 # φρενοβλαβής
1:1 22:1 41:1 45:1 62:1 143:1 186:1 224:1 268:1 # καθολικισμός
4:1 8:1 22:1 49:1 179:1 222:1 # κατηγορώ
33:1 109:1 174:1 # αχλωρυδρία
5:1 10:1 29:1 41:1 55:1 66:1 81:1 86:1 196:1 264:1 275:1 # συνιστώνταν
25:1 82:1 88:1 203:1 240:1 248:1 # ασκληπιός
13:1 33:1 53:1 193:1 # τροχιλία
105:1 258:1 # αφυπνίζω
# hd
14:1 39:1 52:1 71:1 74:1 171:1 276:1 # απλοποιώ
9:1 40:1 55:1 86:1 93:1 130:1 275:1 # συνεύρεση
3:1 29:1 50:1 98:1 137:1 158:1 177:1 277:1 292:1 # οδοντόβουρτσα
1:1 60:1 94:1 145:1 214:1 240:1 # ηρωικός
39:1 43:1 65:1 213:1 285:1 # απαλύνω
19:1 69:1 103:1 109:1 140:1 # αγγειοβρίθεια
11:1 28:1 39:1 71:1 119:1 194:1 # απόπνοια
2:1 3:1 47:1 137:1 # τουρέτ
52:1 65:1 71:1 81:1 173:1 213:1 # αλλοιώνω
13:1 74:1 # ροπή
3:1 14:1 34:1 42:1 52:2 74:1 176:1 276:1 # λουκοπούλου
10:1 13:1 17:1 25:1 74:1 87:1 159:1 171:1 298:1 # αρθροπλαστική
6:1 10:1 11:1 18:1 26:1 41:1 107:1 264:1 287:1 # διαχωριστικός
1:1 18:1 28:1 34:1 71:1 118:1 129:1 137:1 221:1 # νοικοκυριό
1:1 3:1 13:1 19:1 92:1 132:1 211:1 235:1 244:1 # χειρουγικές
34:1 45:1 68:1 240:1 # κολεός
8:1 22:1 88:1 149:1 171:1 222:1 251:1 # κατάπληξη
8:1 22:1 43:1 53:1 144:1 259:1 # βιγκαμπατρίνη
242:1 # thoroughwax
41:1 299:1 # ισλάμ
32:1 37:1 149:1 286:1 # μετάξι
14:1 45:1 49:1 72:1 95:1 183:1 # πολύμορφος
246:1 # szatmari
46:1 98:1 157:1 176:2 193:1 203:1 221:1 # δοξυκυκλίνης
7:1 14:1 45:1 160:1 293:1 # πολυοζώδης
3:1 17:1 28:1 57:1 81:1 84:1 92:1 165:1 # αργινουσών
44:1 # σπεύδω
13:1 14:1 15:1 71:1 74:1 276:1 296:1 # ιεροποιώ
3:1 28:1 68:1 70:1 80:1 108:1 176:1 203:1 # νουκλεοσιδικός
24:1 59:1 133:1 217:1 218:1 # άραβας
112:1 279:1 # αυτώ
41:1 45:1 62:2 143:1 158:1 # λιθοβολισμός
8:1 43:1 85:1 110:1 # χιμπατζής
72:1 113:1 247:1 277:1 # τόσος
3:1 87:1 155:1 161:1 # φράουλα
1:1 6:1 30:1 34:2 49:1 72:1 93:1 129:1 273:1 # κορεάτικος
34:1 74:1 87:1 # κοπέλα
34:1 62:1 155:1 160:1 176:1 # γλυκοζυλιωμένης
2:1 3:1 19:1 47:1 68:1 137:1 165:1 168:1 # λειτουργά
32:1 38:1 88:1 175:1 250:1 # μεθυμαζόλη
283:1 # tissot
11:1 13:1 16:1 54:1 118:1 125:1 166:1 212:1 269:1 # προκνημιαίος
33:1 38:1 48:1 103:1 140:1 # μαγεία
13:1 14:1 45:1 72:1 # πολύωρος
10:1 38:1 58:1 213:1 261:1 # στένωμα
4:1 9:1 29:1 55:1 83:1 86:1 154:1 234:1 275:1 # συνάντηση
13:1 258:1 # αφρο
133:1 144:1 186:1 # βαμβάκι
1:2 3:1 18:1 34:1 60:1 63:1 82:1 94:1 129:1 137:1 141:1 188:1 # επικουρικός
119:1 213:1 240:1 # νωπός
4:1 38:1 144:1 166:1 217:1 # αμάρτημα
1:1 2:1 136:1 # αδθικτο
22:1 177:1 224:1 293:1 # καθοδηγώ
5:1 10:1 12:1 29:1 46:1 51:1 127:1 131:1 281:1 # κωνσταντίνος
11:1 19:1 39:1 56:1 232:1 # απέχθεια
5:1 9:1 10:1 25:1 281:1 # έκσταση
5:1 12:1 18:1 53:1 81:1 205:1 238:1 # τριπτανών
29:1 49:1 52:1 58:1 72:1 # λορέντζος
3:1 18:1 69:1 114:1 137:1 186:1 # μέρκιουρι
11:1 36:1 51:1 66:1 133:1 155:1 182:1 218:1 # βαβυλωνιακός
19:1 70:1 77:1 93:1 137:1 # ευθυρεοειδικής
19:1 70:1 93:1 98:1 137:1 170:1 # θυρεοειδοτρόπος
226:1 # blennorrhagica
2:1 5:1 13:1 17:1 112:1 157:1 170:1 221:1 # κυτταροτοξικός
17:1 43:1 46:1 93:1 135:1 193:1 203:1 213:1 243:1 # παρεκκλίνων
5:1 6:1 9:1 41:1 # ταύτιση
19:1 40:1 69:1 81:1 200:1 225:1 # κώνειο
3:1 28:1 41:1 77:1 86:1 143:1 # ευνουχισμός
13:1 43:1 57:1 62:1 65:1 126:1 174:1 178:1 # παλινδρομώ
17:1 18:1 38:1 69:1 # μαρτύριο
7:1 16:1 56:1 111:1 185:1 234:1 # θεοφάνης
201:1 # brahmi
3:1 28:1 68:1 70:1 80:1 108:1 176:1 203:1 # νουκλεοσιδικό
14:1 26:1 34:1 41:1 50:1 80:1 126:1 248:1 # δισκοσπονδυλίτιδα
40:1 46:1 61:1 62:1 227:1 238:1 # φιλιππίνες
12:1 13:1 21:1 31:1 54:1 103:1 125:1 140:1 147:1 # προαναγεννησιακός
19:1 70:1 77:1 93:1 137:1 # ευθυρεοειδικού
16:1 64:1 101:1 # σελήνη
4:1 41:1 83:1 144:1 # αμφισβήτηση
103:1 274:1 # εξαγνίζω
15:1 66:1 69:1 140:1 229:1 234:1 # γερμάνιο
1:1 6:1 8:1 30:1 38:1 60:1 94:1 115:1 164:1 261:1 271:1 # ζυγωματικός
1:1 49:1 60:1 94:1 240:1 # ορφικός
22:1 31:1 144:1 234:1 # καμπάνα
16:1 46:1 50:1 78:1 93:1 298:1 # θρεονίνη
81:1 213:1 # τυφλώνω
6:1 9:1 41:1 197:1 233:1 # σίτιση
23:1 55:1 60:1 80:1 95:1 110:1 250:1 259:1 # αιμοσυγκόλληση
13:1 40:1 69:1 77:1 84:1 108:1 137:1 185:1 # νευροφυσιολογικός
3:1 14:1 90:1 210:1 230:1 # πους
13:1 15:1 45:1 50:1 87:1 103:1 179:1 296:1 # ιερολαγονίτιδα
21:1 27:1 32:1 37:1 217:1 286:1 # μετενσάρκωση
3:2 12:1 38:1 84:1 95:1 113:1 155:1 # μουσουλμανικός
1:1 60:1 82:1 94:1 144:1 160:1 # αμβλυωπικός
24:1 39:1 227:1 # ραπίζω
85:1 113:1 118:1 183:1 185:1 203:1 # σοφοκλής
15:1 27:1 38:1 99:1 161:1 187:1 261:1 273:1 # τεράτωμα
226:1 # ketogenic
22:1 33:1 235:1 274:1 # καχεξία
7:1 13:1 54:1 125:1 178:1 # προμήκης
5:1 12:1 23:1 31:1 32:1 37:1 41:1 113:1 147:1 163:1 178:1 286:1 # αναισομεταρωπικός
11:1 26:1 107:1 133:1 138:1 218:1 269:1 # διαβεβαίωση
1:1 2:1 34:1 50:1 66:1 129:1 156:1 # τονικο
33:1 130:1 140:1 233:1 # ηγεσία
11:1 26:1 41:1 51:1 66:1 103:1 107:1 143:1 # διαγωνισμός
13:1 118:1 158:1 178:1 298:1 # θρομβοκύτταρα
1:1 6:1 8:1 30:1 38:1 115:1 145:1 164:1 181:1 214:1 224:1 261:1 271:1 # αθηρωματικές
2:1 10:1 25:1 53:1 93:1 136:1 159:1 178:1 243:1 295:1 # γαστρεκτομή
4:1 7:1 43:1 67:1 136:1 269:1 # παίκτης
2:1 8:1 16:1 32:1 46:1 50:1 78:1 87:1 101:1 123:1 # μελατονίνη
28:1 33:1 49:1 # νορβηγία
10:1 18:1 38:1 # στήριγμα
3:1 46:1 57:1 113:1 155:1 193:1 213:1 261:1 # ινσουλίνωμα
3:1 13:1 24:1 53:1 66:1 137:1 168:1 183:1 185:1 # νιτροφουραντοΐνη
2:1 10:1 14:1 39:1 45:1 80:1 169:1 278:1 # αποστολή
4:1 11:1 21:1 26:1 38:1 107:1 126:1 166:1 197:1 269:1 # ενδιαίτημα
9:1 15:1 18:1 32:1 41:1 57:1 162:1 166:1 240:1 # ισημερινός
114:1 261:1 295:1 # ωμέγα
1:1 6:1 10:1 30:1 41:1 66:1 103:1 264:1 274:1 287:1 # εξαγνιστικός
40:1 50:1 52:1 101:1 109:1 284:1 # πυελονεφρίτιδα
2:1 14:1 39:1 46:1 138:1 157:1 170:1 213:1 278:1 # αποτοξίνωση
4:1 12:1 17:1 40:1 83:1 233:1 274:1 # ανεξαρτησία
1:1 3:1 21:1 34:1 84:1 95:1 100:1 108:1 129:1 140:1 # μουσικογενούς
31:1 39:1 51:1 59:1 119:1 173:1 194:1 250:1 # απόλλωνας
5:1 103:1 128:1 # ταγγέρη
24:1 218:1 # ραβδί
2:1 21:1 27:1 28:1 29:1 50:1 74:1 292:1 # τενοντοπάθειας
21:1 33:1 44:1 68:1 74:1 183:1 # λεμφοπενία
2:1 8:1 38:1 45:1 77:1 93:1 115:1 123:1 175:1 # ρευματολόγος
6:2 8:1 10:1 25:1 38:1 41:1 115:1 159:1 164:1 287:1 # αστιγματισμός
2:1 16:1 23:1 57:1 91:1 112:1 # φαινυτοΐνη
11:1 19:1 56:1 74:1 121:1 232:1 # ψυχοπάθεια
5:1 16:1 46:1 78:1 109:1 137:1 279:1 # ταυρίνη
7:1 214:1 293:1 # ηρώδης
1:1 6:1 8:1 14:1 24:1 30:1 118:1 148:1 164:1 238:1 271:1 # ιπποκρατικούς
25:1 38:1 87:1 143:1 # έλασμα
45:1 62:1 101:1 158:1 # ελιθοβολήθην
10:1 41:1 49:1 85:1 186:1 264:1 274:1 # εξορκιστής
39:1 72:1 119:1 148:1 183:1 194:1 # απόκρυφος
8:1 13:1 24:1 38:1 54:1 100:1 115:1 125:1 144:1 # προγραμματισμένος
17:1 43:1 127:1 135:1 145:1 172:1 223:1 301:1# παρωτίδα
39:1 43:1 85:1 224:1 # απαθής
9:1 28:1 68:1 80:1 # νοσηλεύω
4:1 7:1 10:1 67:1 116:1 161:1 174:1 249:1 # δράστης
1:1 6:1 10:1 22:1 25:1 30:1 159:1 176:1 214:1 287:1 # μηρυκαστικός
11:1 19:1 26:1 36:1 41:1 44:1 63:1 107:1 113:1 177:1 182:1 # επεισοδιακός
40:1 50:1 66:1 77:1 95:1 175:1 # πνευμονιόκοκκος
18:1 217:1 # φεγγάρι
45:1 52:1 63:1 69:1 70:1 82:1 166:1 188:1 212:1 256:1 293:1 # επιδημιολογία
27:1 40:1 46:1 48:1 54:1 61:1 145:1 301:1# πρωτείνες
1:1 15:1 20:1 27:1 35:1 50:1 66:1 98:1 128:1 156:1 187:1 # τερηδονικής
10:1 # στέκω
21:1 69:1 81:1 100:1 140:1 # ιογενών
18:1 46:1 53:1 87:1 95:1 144:1 170:1 # λαμοτριγίνη
26:1 51:1 70:1 270:1 # ιδιάζων
58:1 91:1 211:1 218:1 284:1 # εφαβιρένζη
4:1 37:1 62:1 109:1 214:1 223:1 296:1 # χιλιετηρίδα
11:1 13:1 15:1 44:1 50:1 51:1 66:1 124:1 269:1 # περονιαίων
3:2 28:1 34:1 82:1 86:1 105:1 # κουνουπιέρα
54:1 113:1 161:1 273:1 # μπράτσο
31:1 42:1 51:1 52:1 59:1 99:1 134:1 171:1 # πλούτωνας
201:1 # rai
28:1 72:1 102:1 # νόννος
12:1 31:1 39:1 43:1 54:1 63:1 106:1 147:1 247:1 # επαναπρόσληψη
15:1 48:1 69:1 82:1 93:1 # ερείπιο
48:1 82:1 296:1 # πιεί
226:1 # mckenzie
12:1 28:1 42:1 43:1 87:1 203:1 # πανούκλα
1:1 18:1 32:1 37:1 53:1 55:1 60:1 94:1 141:1 175:1 286:1 # συμμετρικός
52:1 60:1 248:1 250:1 # σκόλοψ
48:1 55:1 68:1 203:1 259:1 # συγκλείω
23:1 63:1 69:1 72:1 82:1 87:1 119:1 188:1 238:1 250:1 # επιπόλαιος
3:1 14:1 31:1 113:1 170:1 234:1 # μποτσουάνα
2:1 43:1 45:1 52:1 74:1 112:1 224:1 256:1 # φυτοπαθολογία
26:1 49:1 70:1 72:1 95:1 183:1 # ιδιόμορφος
3:1 13:1 59:1 87:1 132:1 173:1 176:1 # βρουκέλλας
16:1 40:1 50:1 95:1 166:1 # μνημονεύω
52:1 72:1 171:1 # πέπλος
# rsv
1:1 6:1 10:1 12:1 22:1 25:1 30:1 31:1 103:1 147:1 159:1 259:1 287:1 # αναγκαστικός
21:1 28:1 122:1 # αδενοϊό
72:1 95:1 116:1 166:1 299:1 # βλάσφημος
246:1 # rickettsia
4:1 13:1 88:1 146:1 166:1 177:1 203:1 214:1 252:1 # κληροδότημα
14:1 50:1 66:1 71:1 74:1 95:1 110:1 179:1 276:1 # γονιμοποιώ
13:1 28:1 36:1 38:1 50:1 106:1 148:1 198:1 # μακρόχρονος
11:1 26:1 65:1 87:1 91:1 92:1 103:1 107:1 258:1 # διαφαλαγγικές
21:1 53:1 75:1 98:1 109:1 126:1 178:1 197:1 # ενδομητρίτιδα
28:1 57:1 212:1 # κύμινο
3:1 12:1 126:1 174:1 # ανδρέου
4:1 6:1 7:1 17:1 43:1 67:1 135:1 270:1 273:1 # σπαρτιάτης
21:1 32:1 77:1 175:1 274:1 # εξευμενίζω
2:1 10:1 12:1 29:1 68:1 80:1 91:1 101:1 131:1 284:1 # ελεφαντοστό
22:1 213:1 224:1 234:1 # καθιζάνω
41:1 45:1 74:1 82:1 158:1 199:1 # οπισθοβολβικούς
42:1 59:1 158:1 172:1 # βούδας
1:1 6:1 10:1 30:1 40:1 77:1 84:1 243:1 287:1 # εκπνευστική
12:1 59:1 126:1 174:1 # ανδρέας
10:1 13:1 25:1 41:1 53:1 71:1 113:1 159:1 295:1 # γαστροοισοφαγικός
11:1 25:1 45:1 56:1 62:1 158:1 199:1 # εμβολιασθείς
109:1 258:1 # αφρίζω
1:1 45:1 60:1 62:1 94:1 183:1 240:1 268:1 # υφολικός
13:1 33:1 54:1 80:1 125:1 # προσωδία
38:1 41:1 109:1 137:1 178:1 # ισχυρίζομαι
5:1 13:1 17:1 74:1 87:1 112:1 171:1 221:1 # κυτταροπλασματικός
9:1 17:1 24:1 25:1 43:1 99:1 135:1 138:1 180:1 197:1 233:1 237:1 # παρασίτωση
18:1 28:1 57:2 102:1 126:1 174:1 # ινοχόνδρινη
14:1 72:1 136:1 # κτύπος
1:1 3:1 21:1 34:1 84:1 95:1 100:1 108:1 129:1 140:1 # μουσικογενής
6:1 8:1 13:1 24:1 54:1 80:1 125:1 148:1 164:1 # προσωκρατικός
1:1 60:1 62:1 65:1 94:1 173:1 240:1 268:1 295:1 # γαλλικός
17:2 39:1 43:1 109:1 135:1 204:2 # σαρσαπαρίλλα
13:1 45:1 53:1 68:1 112:1 136:1 160:1 243:1 # ηλεκτρολυτικός
13:1 44:1 48:1 54:1 80:1 125:1 228:1 # προσωπείο
1:1 43:1 63:1 92:1 103:1 117:1 254:1 # επαγωγικά
17:1 24:1 25:1 43:1 135:1 145:1 180:1 # παρασύρω
21:1 25:1 56:1 199:1 # ασθενώ
72:1 113:1 300:1 # νήσος
11:1 19:1 39:1 56:1 232:1 # απάθεια
13:1 33:1 39:1 54:1 64:1 80:1 125:1 274:1 # απροσεξία
251:1 # σύσφιξη
60:1 72:1 158:1 # κόμβος
5:1 8:1 12:1 151:1 204:1 # σατανάς
120:1 # aminobutyric
87:1 171:1 # δίπλα
33:1 44:1 65:1 243:1 272:1 # αλωπεκία
19:1 41:1 # εισδύω
1:1 14:1 34:1 39:1 71:1 129:1 177:1 278:1 # αποικοδόμηση
11:1 18:1 25:1 36:1 55:1 60:1 137:1 182:1 240:1 # ασσυριακός
17:1 24:1 32:1 43:1 88:1 101:1 114:1 135:1 144:1 166:1 180:1 # παραμελημένος
1:1 12:1 26:1 29:1 34:1 72:1 127:1 129:1 131:1 223:1 # αντίδικος
14:1 39:1 278:1 # αποχή
25:1 33:1 91:1 233:1 258:1 # αφασία
5:1 10:1 81:1 137:1 213:1 279:1 281:1 # σταυρώνω
120:1 # devinsky
17:1 38:1 99:1 144:1 240:1 # αμαρτωλός
1:1 14:1 16:1 98:1 118:1 166:1 177:1 212:1 # ποδοκνημικός
23:1 50:1 66:1 95:1 110:1 172:1 178:1 # δαιμονιζομένους
10:1 15:1 27:1 93:1 187:1 280:1 # στερεά
3:1 13:1 15:1 52:1 64:1 74:1 87:1 155:1 171:1 # σερουλοπλασμίνη
21:1 27:1 29:1 46:1 # ίντεν
16:1 29:1 46:1 50:1 78:1 98:1 127:1 177:1 292:1 # οδοντίνη
2:1 34:1 39:1 72:1 118:1 119:1 146:1 194:1 # απότοκος
3:1 10:1 24:1 26:1 41:1 53:1 103:1 179:1 264:1 # τραγουδιστής
15:1 18:1 22:1 32:1 57:1 162:1 166:1 181:1 224:1 # καθημερινότητα
44:1 63:1 251:1 274:1 # επεξηγώ
14:1 15:1 21:1 40:1 71:1 74:1 165:1 179:1 276:1 # ενεργοποιημένος
41:1 69:1 92:1 113:1 # ισοζύγιο
23:1 24:1 49:1 95:1 103:1 110:1 # αιμορραγώ
6:1 36:1 70:1 87:1 155:1 172:1 197:1 272:1 # θυλακίτιδα
18:1 46:1 82:1 109:1 211:1 # ριλπιβιρίνη
19:1 68:1 119:1 250:1 # πόλει
5:1 8:1 22:1 151:1 173:1 190:1 218:1 222:1 # καταβάλλω
28:1 57:1 62:1 72:1 # πήλινος
1:1 6:1 12:1 19:1 21:1 29:1 30:1 32:1 97:1 110:1 131:1 184:1 239:1 # αντικειμενικός
63:1 82:1 168:1 188:1 213:1 234:1 # επιτυγχάνων
13:1 15:1 24:1 39:1 44:1 48:1 54:1 56:1 125:1 294:1 # προθεραπεία
52:1 55:1 116:1 155:1 # άσυλο
6:1 8:1 15:1 24:1 70:1 97:1 127:1 172:1 197:1 294:1 # κερατίτιδα
10:1 15:1 18:1 25:1 159:1 165:1 295:1 # εργαστήρι
69:1 72:1 212:1 # νόμιος
17:1 23:1 28:1 57:1 91:1 133:1 # φαινοβαρβιτάλη
22:1 36:1 38:1 60:1 166:1 293:1 # ακαδημαϊκός
1:1 6:1 23:1 30:1 37:1 60:1 93:1 94:1 211:1 240:1 # αιρετικός
15:1 18:2 41:1 44:1 70:1 102:1 124:1 162:1 # ρισπεριδόνη
9:1 12:1 38:1 41:1 63:1 82:1 188:1 # επισήμανση
1:1 21:1 60:1 66:1 94:1 122:1 156:1 240:1 # μηδενικός
26:1 93:1 137:1 140:1 177:1 296:1 # θυρεοδιεγερτικός
6:1 8:1 38:1 115:1 164:1 270:1 # ματιά
10:1 19:1 27:1 56:1 74:1 80:1 280:1 # οστεοπάθεια
27:1 61:1 # τες
1:1 6:1 8:1 30:1 38:1 60:1 94:1 99:1 115:1 164:1 205:1 240:1 261:1 271:1 # πτωματικός
23:1 41:1 52:1 72:1 # αισχύλος
28:1 # εθνο
12:1 29:1 58:1 88:1 114:1 131:1 166:1 189:1 274:1 # εξαντλημένος
12:1 28:1 50:1 52:1 56:1 80:1 101:1 108:1 # ανθελονοσιακός
34:1 36:1 42:1 69:1 72:1 108:1 167:1 265:1 # ακούσιος
16:1 19:1 32:1 46:1 50:1 56:1 69:1 78:1 # μεθειονίνη
7:1 16:1 22:1 102:1 103:1 111:1 160:1 176:1 # γλυκαγόνης
5:1 17:1 42:1 52:1 72:1 121:1 171:1 # πλούταρχος
1:1 6:1 28:1 30:1 89:1 132:1 170:1 202:1 244:1 288:1 # εθνοτικές
2:1 8:1 23:1 38:1 42:1 110:1 115:1 121:1 123:1 # αιματούχο
86:1 92:1 221:1 # κυνήγι
4:1 5:1 23:1 75:1 133:1 146:1 220:1 252:1 257:1 # βεβαιότητα
15:1 31:1 55:1 86:1 103:1 140:1 229:1 240:1 275:1 # συναγερμός
13:1 53:1 # τρο
10:1 13:1 15:1 27:1 72:1 187:1 280:1 # ύστερος
31:1 52:1 57:1 74:1 82:1 128:1 218:1 # λοπιναβίρη
19:1 28:1 32:1 50:1 57:1 # άμεινον
19:1 33:1 39:1 44:1 109:1 211:1 # απειρία
9:1 24:1 298:1 # θραύση
13:1 54:1 64:1 80:1 101:1 125:1 # προσελκύω
1:1 6:1 12:1 30:1 31:1 60:1 65:1 94:1 112:1 147:1 160:1 240:1 # αναλυτικός
24:1 88:1 103:1 203:1 214:1 248:1 # σκληραγωγώ
3:1 23:1 84:1 110:1 113:1 157:1 # αιθουσοξιμίδη
9:1 18:1 32:1 57:1 130:1 166:1 # μεσημβρινός
3:1 13:1 87:1 132:1 173:1 176:1 # βρουκέλλα
# ιβ
31:1 32:1 62:1 101:1 168:1 234:1 # μελιτζάνα
58:1 66:1 69:1 219:1 # ωλένιο
11:1 22:1 25:1 92:1 103:1 114:1 143:1 224:1 # καθαγιασμένος
# δoa
1:1 12:1 23:1 31:1 60:1 94:1 110:1 147:1 212:1 240:1 # αναιμικός
10:1 12:1 21:1 25:1 27:1 31:2 103:1 147:1 159:1 280:1 # αναστεναγμός
16:1 46:1 78:1 160:1 176:1 272:1 # γλυκίνη
21:1 28:1 44:1 58:1 63:1 114:1 126:1 175:1 189:1 267:1 # επενδυμένος
23:1 81:1 133:1 213:1 # βεβαιώνω
23:1 31:1 55:1 57:1 86:1 275:1 # συναινώ
9:1 38:1 166:1 # εμφύσημα
23:1 50:1 66:1 95:1 110:1 172:1 # δαιμονιζόμενοι
34:1 144:1 160:1 176:1 212:1 # γλυκοζοαμινογλυκανών
12:1 38:1 108:1 110:1 116:1 # θανάσιμα
6:1 16:1 38:1 75:1 103:1 140:1 261:1 291:1 # γεωμαγνητικώτητα
2:1 3:1 31:1 47:1 57:1 108:1 # σιναΐτου
38:1 143:1 203:1 # κλύσμα
241:1 # μacconkey
7:1 10:1 16:1 27:1 84:1 111:1 221:1 280:1 # κυστεΐνης
8:1 21:1 22:1 27:1 28:1 32:1 222:1 # κατεχόμενος
4:1 7:1 10:1 67:1 249:1 # γνώστης
3:1 69:1 143:1 172:1 240:1 # ιουδαϊσμός
9:1 12:1 25:1 31:1 33:1 147:1 175:1 224:1 # αναθυμίαση
18:1 70:1 98:1 118:1 176:1 193:1 203:1 211:1 221:1 # ιριδοκυκλίτιδα
55:1 72:1 121:1 300:1 # ήσυχος
72:1 165:1 179:1 217:1 # άργος
11:1 13:1 18:1 57:1 71:1 # ρινόρροια
13:1 63:1 72:1 137:1 172:1 223:1 227:1 279:1 # επίδαυρος
10:1 84:1 127:1 186:1 # φυστίκι
28:1 49:1 58:1 72:1 99:1 114:1 183:1 189:1 261:1 # φορτωμένος
95:1 110:1 # σφίξιμο
3:1 13:2 72:1 137:1 185:1 # ουροφόρος
11:1 25:1 26:1 107:1 # διασώζω
18:1 46:1 87:1 158:1 185:1 218:1 # ριβοφλαβίνη
5:1 10:1 12:1 13:1 27:1 29:1 54:1 125:1 130:1 131:1 170:1 281:1 # προτεσταντικός
3:1 54:1 86:1 161:1 # μπράουν
17:1 24:1 25:1 43:2 55:1 135:1 175:1 180:1 224:1 # παρασυμπαθητικός
5:1 21:1 29:1 37:1 44:1 85:1 196:1 # πενταετής
21:1 53:1 75:1 98:1 109:1 126:1 178:1 # ενδομητρίως
86:1 # νυν
19:1 25:1 68:1 69:1 190:1 # βιοασφάλεια
1:1 13:2 45:1 53:1 148:1 193:1 197:1 212:1 # μικρολίτρο
1:1 6:1 8:1 24:1 26:1 30:1 49:1 60:1 69:1 94:1 164:1 240:1 271:1 # διορατικός
1:1 20:1 35:1 50:1 52:1 66:1 118:1 156:1 203:1 # μυοκλονικής
21:1 28:1 42:1 122:1 # αδενοϊού
8:1 11:1 53:1 92:1 93:1 # γιατρεύω
19:1 56:1 243:1 270:1 # εκθειάζω
33:1 45:1 52:1 95:1 100:1 178:1 256:1 # ομολογία
3:1 13:1 132:1 138:1 173:1 176:1 # βρουκέλλωση
12:1 16:1 55:1 83:1 # ανησυχώ
6:1 11:1 22:1 46:1 103:1 144:1 227:1 259:1 # τιαγκαμπίνη
24:1 63:1 82:1 188:1 258:1 # επιγραφή
5:1 32:1 62:1 72:1 101:1 168:1 228:1 269:1 # μελιταίος
4:1 8:1 55:1 75:1 133:1 146:1 175:1 220:1 252:1 277:1 # συμβατότητα
32:1 38:1 88:1 110:1 250:1 # μεθιμαζόλης
6:1 8:1 14:1 24:1 41:1 118:1 148:1 164:1 238:1 # ιπποκρατιστές
6:1 11:1 36:1 55:1 60:1 112:1 182:1 221:1 259:1 # συγκυτιακός
3:1 13:1 15:1 18:1 44:1 105:1 124:1 137:1 # υπερουριχαιμίας
2:1 24:1 38:1 53:1 112:1 170:1 175:1 279:2 # αυτοτραυματισμός
10:1 25:1 87:1 159:1 240:1 277:1 # βλαστός
88:1 221:1 # κυβέλη
5:1 10:1 41:1 62:1 72:1 228:1 264:1 269:1 281:1 # φιλισταίος
6:1 8:1 14:1 24:1 41:1 118:1 148:1 164:1 238:1 # ιπποκρατιστής
21:1 32:1 212:1 # ρυθμιζόμενος
9:1 12:1 17:1 24:1 43:1 83:1 135:1 154:1 180:1 # παρανόηση
34:1 46:1 49:1 69:1 72:1 109:1 # κορίνθιος
9:1 13:1 16:1 54:1 74:1 83:1 102:1 119:1 125:1 154:1 # προπόνηση
1:1 2:1 34:1 50:2 52:1 66:1 118:1 129:1 156:1 203:1 # τονικοκλονική
25:1 82:1 88:1 203:1 240:1 248:1 # ασκληπιόςασκληπιού
8:1 11:1 13:1 41:1 53:1 80:1 113:1 185:1 # ιατροσοφιστής
34:1 36:1 91:1 216:1 265:1 # φακοϊοί
24:1 274:1 298:1 # εξέρυθρα
1:1 2:1 21:1 26:1 72:1 136:1 150:1 # βενέδικτος
79:1 181:1 224:1 # αθηνά
# lai
9:1 68:1 130:1 190:1 # άλεση
51:1 219:1 # λέων
2:1 10:1 41:1 45:1 63:1 82:1 169:1 188:1 264:1 # επιστολή
1:1 6:1 10:1 30:1 34:1 41:1 42:1 129:1 167:1 264:1 287:1 290:1 # ιστικού
25:1 38:1 60:1 144:1 172:1 240:1 248:1 # δαμασκός
22:1 36:1 43:1 128:1 144:1 218:1 # αμπακαβίρη
1:1 10:1 18:1 25:1 53:1 63:1 82:1 141:1 159:1 188:1 295:1 # επιγαστρικός
2:1 15:1 56:1 93:1 157:1 170:1 # θερεοτοξίκωση
4:1 8:1 17:1 24:1 43:1 56:1 128:1 135:1 180:1 214:1 # παρατηρηθείς
15:1 24:1 25:1 38:1 44:1 55:1 124:1 143:1 175:1 294:1 # συμπερασματικά
24:1 25:1 33:1 214:1 233:1 251:1 # ξηρασία
21:1 27:1 112:1 157:1 # οξυτενή
13:1 37:1 53:1 81:1 93:1 # ρετροϊών
32:1 38:1 88:1 110:1 250:1 # μεθιμαζόλη
14:1 23:1 38:1 105:1 177:1 178:1 # υποδύομαι
51:1 217:1 # άρχων
9:1 13:1 42:1 148:1 # κρούση
9:1 27:1 29:1 57:1 116:1 148:1 161:1 259:1 # ιντεγκράσης
9:1 25:1 32:1 37:1 133:1 149:1 286:1 # μετάβαση
4:1 6:1 12:1 29:1 36:1 131:1 133:1 136:1 184:1 214:1 239:1 # αντιβακτηριακός
8:1 17:1 24:1 28:1 29:1 43:1 50:1 58:1 135:1 180:1 292:1 # παρατένοντας
15:1 18:1 44:1 58:1 110:1 114:1 124:1 162:1 189:1 213:1 # περιμένω
11:1 13:1 71:1 79:1 144:1 # αμηνόρροια
22:1 # ρκα
3:1 28:1 58:1 84:1 114:1 183:1 189:1 248:1 261:1 # φουσκωμένος
8:1 22:1 72:1 95:1 122:1 130:1 143:1 149:1 222:1 # κατάδεσμος
10:1 41:1 45:1 49:1 52:1 92:1 100:1 256:1 264:1 # ορθολογιστικός
11:1 15:1 19:1 21:1 36:1 40:1 60:1 140:1 165:1 182:1 232:1 # ενεργειακός
7:1 18:1 77:1 137:1 223:1 227:1 238:1 293:1 # ευριπίδης
11:1 21:1 26:1 107:1 126:1 145:1 258:1 # ενδιαφέρω
23:1 41:1 50:1 66:1 95:1 110:1 114:1 143:1 172:1 # δαιμονισμένος
5:1 32:1 36:1 37:1 69:1 82:1 117:1 163:1 217:1 286:1 # μετακάρπιο
13:1 31:1 50:1 53:1 74:1 98:1 170:1 179:1 # γοναδοτροπίνη
1:1 50:1 52:1 66:1 89:1 132:1 156:1 202:1 203:1 244:1 288:1 # κλονικές
3:1 # ουδέ
5:1 13:1 15:1 25:1 37:1 163:1 274:1 296:1 # ιεροεξεταστής
13:1 17:1 34:1 39:1 43:1 74:1 80:1 87:1 135:1 248:1 # λαπαροσκοπικά
31:1 81:1 86:1 144:1 213:1 267:1 # δυναμώνω
26:1 33:1 49:1 69:1 70:1 95:1 178:1 # ιδιομορφία
48:1 68:1 203:1 243:1 # εκλείπω
2:1 3:1 8:1 24:1 38:1 47:1 115:1 123:1 137:1 144:1 165:1 174:1 # δραματουργία
4:1 9:1 12:1 43:1 63:1 83:1 136:1 154:1 # επανάκτηση
16:1 38:1 46:1 78:1 166:1 243:1 272:1 # ξεκίνημα
1:1 6:1 11:1 26:1 30:1 37:1 49:1 93:1 107:1 183:1 258:1 # διαφορετικότητα
4:1 83:1 95:1 146:1 177:1 213:1 252:1 261:1 # γνωμοδότηση
13:1 21:1 26:1 32:1 42:1 49:1 183:1 # διφορούμενος
21:1 28:1 33:1 177:1 # ενοδία
1:1 21:1 44:1 66:1 87:1 144:1 156:1 186:1 # πενικιλαμίνη
14:1 19:1 31:1 59:1 64:1 70:1 80:1 81:1 297:1 # ποσειδώνας
23:1 41:1 75:1 85:1 181:1 199:1 # αισθητής
8:1 22:2 222:1 233:1 # κατσίκα
14:1 45:1 52:1 55:1 86:1 100:1 105:1 256:1 275:1 # συνυπολογίζω
17:1 23:1 24:1 180:1 240:1 # αραιός
4:1 8:1 10:1 22:1 27:1 130:1 166:1 222:1 249:1 259:1 # εγκατεστημένος
3:1 137:1 # ουρώ
108:1 127:1 168:1 # σιτίζω
1:1 18:1 46:1 82:1 91:1 144:1 272:1 # ριφαμπικίνης
1:1 5:2 6:1 8:1 10:1 25:1 30:1 32:1 37:1 159:1 163:1 164:1 271:1 281:1 286:1 # μεταστατικός
33:1 37:1 45:1 52:1 95:1 100:1 175:1 256:1 # ετυμολογία
4:1 5:1 24:1 53:1 75:1 220:1 257:1 # τραχύτητα
6:1 10:1 14:1 19:1 39:1 41:1 68:1 118:1 203:1 264:1 278:1 287:1 # αποκλειστικός
3:1 24:1 25:1 28:1 34:1 58:1 114:1 137:1 143:1 189:1 # κουρασμένος
5:1 14:1 32:1 74:1 113:1 130:1 144:1 170:1 276:1 # μεσοποταμία
6:1 13:1 21:1 29:1 53:1 97:1 112:1 177:1 267:1 # κεντροδυτικός
2:1 21:1 29:1 44:1 155:1 157:1 # πεντοξυφυλλίνη
5:1 32:1 37:1 52:1 54:1 65:1 74:1 145:1 163:1 173:1 286:1 # μεταλλοπρωτεϊνάσης
12:1 28:1 80:1 112:1 113:1 118:1 149:1 221:1 # ανοσοκυττάρων
13:1 14:1 39:1 53:1 74:1 170:1 278:1 # αποτροπή
14:1 21:1 62:1 140:1 157:1 238:1 # λιποξυγενάσης
49:1 # ορθά
41:1 66:1 76:1 117:1 266:1 # κάπνισµα
24:1 46:1 82:1 144:1 176:1 211:1 272:1 # σπιραμυκίνη
1:1 8:1 11:1 18:1 23:1 26:1 43:1 53:1 70:1 107:1 141:1 # παιδιατρικό
11:1 13:1 17:1 26:1 60:1 107:1 240:1 # διαρροϊκός
12:1 31:1 138:1 145:1 147:1 # αναζωπύρωση
23:1 24:1 214:1 240:1 # γηραιός
52:1 100:1 178:1 179:1 250:1 # ομόλογο
3:1 11:1 26:1 91:1 107:1 113:1 155:1 # σουλφαδιαζίνη
15:1 33:1 44:1 105:2 124:1 # υπερυπνία
15:1 18:1 41:1 44:1 105:1 124:1 148:1 # υπερέκκριση
10:1 25:1 45:1 46:1 87:1 127:1 159:1 212:1 # μιζολαστίνης
1:1 34:1 42:1 129:1 167:1 290:1 # ιικού
1:1 6:1 10:1 25:1 30:1 55:1 86:1 126:1 159:1 267:1 275:1 287:1 # συνδυαστικός
28:1 39:1 58:1 72:1 114:1 171:1 189:1 261:1 # ξαπλωμένος
4:1 22:1 75:1 144:1 146:1 155:1 220:1 252:1 # καμπυλότητα
17:1 19:1 43:1 93:1 135:1 270:1 # παρειά
6:2 12:1 29:1 37:1 93:1 131:1 137:1 184:1 238:1 239:1 # αντιπυρετικός
16:1 26:1 46:1 66:1 78:1 227:1 238:1 # νιφεδιπίνη
18:1 33:1 53:1 121:1 185:1 # τριχοφυία
16:1 46:1 56:1 78:1 155:1 173:1 185:1 193:1 # θεοφυλλίνη
17:1 58:1 63:1 82:1 114:1 133:1 175:1 188:1 189:1 # επιβαρυμένος
6:1 45:1 50:1 52:1 95:1 146:1 256:1 # μολονότι
6:1 65:1 82:1 197:1 204:1 # σαλπιγγίτιδα
1:1 11:1 26:2 36:1 107:1 136:1 # διαδικτυακός
18:1 37:1 53:1 64:1 68:1 80:1 158:1 # λεβοσετριζίνη
113:1 191:1 # µέσο
2:1 11:1 26:1 75:1 100:1 102:1 107:1 218:1 # διαβητογόνοι
1:1 6:1 19:1 30:1 34:2 49:1 70:1 129:1 # κορτικοειδών
12:1 17:1 22:1 24:1 29:1 31:1 46:1 127:1 131:1 180:1 # καραντίνα
1:1 81:1 200:1 225:1 282:1 # μυικών
3:1 13:1 14:1 49:1 90:1 170:1 210:1 230:1 # οροτύπους
14:1 34:1 39:1 118:2 138:1 272:1 278:1 # αποκοκκίωση
79:1 # όψην
# δίχως
34:1 42:1 100:1 167:1 259:1 # ογκού
1:1 60:1 62:1 94:1 101:1 240:1 268:1 # μυελικός
13:1 54:1 116:1 125:1 155:1 185:1 299:1 # προφυλάσσω
1:1 6:1 30:1 34:1 42:1 112:1 129:1 160:1 167:1 203:1 243:1 290:1 # εκλυτικού
22:1 88:1 144:1 # καμπύλη
1:1 2:1 37:1 50:1 66:1 81:1 97:1 156:1 200:1 225:1 282:1 # κετονικών
1:1 17:1 24:1 43:1 60:1 92:1 94:1 103:1 135:1 180:1 # παραγωγικός
18:1 55:1 97:1 148:1 191:1 195:1 243:1 259:1 # συγκεκριµένο
34:1 57:1 118:1 119:1 186:1 213:1 240:1 # κοκκινωπός
155:1 193:1 243:1 # εκφυλίζω
5:1 8:1 16:1 24:1 46:1 49:1 52:1 78:1 151:1 # λοραταδίνη
2:1 6:1 12:1 29:1 70:1 112:1 131:1 174:1 184:1 239:1 279:1 # αυτοαντιδρών
22:1 39:1 116:1 122:1 171:1 243:1 299:1 # δωδεκαπλάσιος
22:1 69:1 72:1 108:1 116:1 117:1 176:1 279:1 # καυκάσιος
10:1 13:1 27:1 48:1 72:1 280:1 # στείρος
1:1 84:1 108:1 200:1 282:1 # φυσικώς
19:1 69:1 70:1 74:1 81:1 82:1 # οπιοειδών
57:1 62:1 240:1 # λινός
5:1 6:1 10:1 12:1 29:1 131:1 144:1 184:1 212:1 239:1 281:1 # αντιϊσταμινικό
28:1 58:1 72:1 114:1 160:1 171:1 175:1 189:1 # πλυμένος
2:1 17:1 24:1 25:1 43:1 45:1 52:1 108:1 135:1 168:1 180:1 256:1 # παρασιτολογία
6:1 8:1 38:1 41:1 77:1 93:1 115:1 143:1 164:1 175:1 # ρευματισμός
19:1 45:1 69:1 87:1 103:1 121:1 140:1 173:1 # χολλαγγειοπαγκρεατογραφία
21:1 28:1 32:1 38:1 50:1 178:1 # ονομαζόμενος
51:1 105:1 145:1 217:1 221:1 # κυπάρων
5:1 8:1 22:1 45:1 151:1 158:1 218:1 222:1 # καταβολή
6:1 19:1 49:1 69:1 93:1 112:1 158:1 177:1 267:1 # βορειοδυτικός
2:1 21:1 23:1 32:1 39:1 42:1 43:1 168:1 # απαιτούμενος
33:1 53:1 # τρυγία
1:1 52:1 60:1 92:1 94:1 100:1 240:1 # λογικός
2:1 10:1 19:1 41:1 68:1 72:1 150:1 169:1 203:1 259:1 264:1 # έγκλειστος
1:1 6:1 19:1 30:1 60:1 70:1 94:1 157:1 301:1# οξειδωτικός
11:1 24:1 26:1 103:1 107:1 258:1 273:1 # διαφραγμάτια
3:1 14:1 90:1 109:1 137:1 172:1 223:1 238:1 # ιππουρίδα
5:1 8:2 22:1 24:1 36:1 148:1 151:1 222:1 # κατακρατώ
39:1 43:1 57:1 126:1 144:1 172:1 223:1 293:1 # ινδαπαμίδη
1:1 6:1 30:1 34:1 129:1 145:1 186:1 211:1 216:1 301:1# κιρρωτικοί
13:1 19:1 28:1 44:1 45:1 50:1 87:1 211:1 # σπειρονολακτόνη
2:1 40:1 79:1 88:1 136:1 171:1 178:1 243:1 # σπληνεκτομή
16:1 # τέχνη
13:1 54:1 80:1 125:1 # προσφεύγω
2:1 10:1 15:1 27:1 80:1 106:1 112:1 187:1 250:1 280:1 # φυτοστερόλη
68:1 69:1 92:1 274:1 # λεξιλόγιο
50:1 77:1 95:1 98:1 178:1 # ψευδομονάδα
9:1 13:1 116:1 155:1 157:1 174:1 299:1 # υδροξυλάση
2:1 10:1 24:1 25:1 87:1 100:1 101:1 159:1 169:1 258:1 # ελαστογραφία
8:1 17:1 24:1 39:1 43:1 75:1 128:1 135:1 180:1 # απαρατήρητα
4:1 10:1 18:1 24:1 25:1 69:1 74:1 159:1 174:1 214:1 249:1 # δραστηριοποίηση
5:1 6:1 10:1 12:1 29:1 41:1 131:1 144:1 184:1 212:1 239:1 264:1 281:1 # αντιισταμινικές
6:1 12:1 29:1 34:1 68:1 77:1 131:1 170:1 176:1 184:1 239:1 # αντιλευκοτριενικές
1:1 6:1 8:1 30:1 38:1 56:1 60:1 94:1 115:1 144:1 164:1 240:1 271:1 # θεαματικός
22:1 23:1 62:1 65:1 95:1 110:1 118:1 173:1 # αιμοκαλλιέργεια
14:1 34:1 39:1 74:1 118:1 278:1 # αποκοπή
10:1 53:1 89:1 # στρές
33:1 70:1 # οζιδία
14:1 24:1 100:1 105:1 144:1 # υπογραμμίζω
24:1 71:1 72:1 95:1 211:1 228:1 269:1 # μοιραίος
38:1 56:1 63:1 227:1 # επίθεμα
15:1 84:1 85:1 209:1 235:1 267:1 # δυσχερής
9:1 34:1 49:1 138:1 237:1 # κορύφωση
19:1 20:1 41:1 45:1 113:1 # εισολκή
279:1 # αυγή
13:1 70:1 82:1 98:1 101:1 185:1 # ελπιδοφόρος
2:1 19:1 28:1 50:1 70:1 166:1 168:1 212:1 # ημιτονοειδής
6:1 12:1 29:1 40:1 57:1 74:1 87:1 131:1 171:1 184:1 239:1 # αντινεοπλαστικός
15:1 21:1 27:1 31:1 46:1 187:1 # τερφεναδίνης
1:1 6:1 30:1 34:1 53:1 118:1 129:1 136:2 145:1 # τρωκτικοκτόνο
18:1 32:1 52:1 70:1 137:1 155:1 178:1 267:1 # πυριδυλομεθυλο
9:1 138:1 155:1 237:1 279:1 299:1 # αυλάκωση
5:1 37:1 63:1 85:1 205:1 # επταετής
5:1 6:1 10:1 12:1 29:1 41:1 131:1 144:1 184:1 212:1 239:1 264:1 281:1 # αντιισταμινικό
26:1 46:1 66:1 77:1 109:1 148:1 176:1 296:1 # αδιευκρίνιστος
13:1 54:1 80:1 125:1 # προσφυγή
106:1 186:1 211:1 240:1 # κιρρός
34:1 49:1 227:1 248:1 # σκορπίζω
17:1 22:1 24:1 176:1 267:1 # βραδυκαρδία
9:1 14:1 39:1 138:1 190:1 237:1 278:1 # αποχάλκωσης
2:1 75:1 102:1 118:1 136:1 176:1 277:1 # μυκητοκτόνος
1:1 6:1 30:1 57:1 60:1 94:1 213:1 240:1 301:1# ινωτικός
33:1 37:1 101:1 127:1 # ελβετία
15:1 27:1 29:1 57:1 68:1 77:1 176:1 187:1 272:1 # ιντερλευκίνης
3:1 21:1 152:1 # ενζύµου
11:1 25:1 26:1 58:1 107:1 114:1 143:1 189:1 235:1 # σχεδιασμένος
1:1 5:1 6:1 30:1 32:1 37:2 56:1 60:1 94:1 163:1 224:1 286:1 # μεταθετικός
14:1 27:1 74:1 138:1 170:1 # οπωσδήποτε
49:1 62:1 138:1 155:1 183:1 # φωσφορυλιώνεται
9:1 99:1 132:1 138:1 237:1 # κέτωση
1:1 6:1 20:1 30:1 35:1 145:1 153:1 186:1 211:1 301:1# κιρρωτική
# eli
6:1 11:1 25:1 26:1 91:1 92:1 103:1 107:1 168:1 # διασφαγιτιδικός
16:1 22:1 102:1 103:1 160:1 176:1 # γλυκαγόνη
3:1 14:1 90:1 117:1 # κάπου
9:1 14:1 39:1 45:1 46:1 138:1 193:1 213:1 237:1 278:1 # απολίνωση
17:1 36:1 106:1 204:1 # σακχαρόζη
3:1 137:1 158:1 233:1 # βουρτσίζω
15:1 87:1 106:1 218:1 240:1 # βλαβερός
17:1 22:1 26:1 69:1 74:1 118:1 # µυοκαρδιοπάθεια
2:1 36:1 72:1 105:1 117:1 150:1 160:1 190:1 205:1 # ακάλυπτος
127:1 258:1 # αφτί
5:1 6:1 8:1 37:1 53:1 63:1 73:1 93:1 163:1 205:1 # µετατρεπτικού
42:1 113:1 # τσού
13:1 158:2 255:1 298:1 # θροµβοεµβολικά
17:1 31:1 33:1 34:1 45:1 88:1 # ναρκοληψία
262:1 # sanofi
28:1 116:1 299:1 # μυοϊνοβλάστη
38:1 60:1 # κόμμα
51:1 68:1 87:1 140:1 173:1 # λεγεωνέλλα
1:2 6:1 10:1 22:1 25:1 26:1 30:1 60:1 94:1 159:1 240:1 287:1 # δικαστικός
34:1 36:1 76:1 217:1 265:1 # φάρµακο
6:1 12:1 29:1 32:1 37:1 82:1 110:1 131:1 184:1 239:1 286:1 # αντιμετώπιζεται
1:1 6:1 29:1 30:1 50:1 52:1 56:1 60:1 94:1 101:1 184:1 292:1 # εθελοντικός
10:1 27:1 45:1 52:1 84:1 118:1 121:1 221:1 243:1 256:1 280:1 # χολοκυστεκτομή
8:1 25:1 55:1 76:1 99:1 205:1 207:1 # ασυµπτωµατική
2:1 6:1 10:1 12:2 29:1 31:1 41:1 71:1 131:1 147:1 169:1 184:1 239:1 264:1 # αναντιστοιχία
11:1 13:1 71:1 101:1 108:1 296:1 # σιελόρροια
1:1 5:1 6:1 30:1 37:1 132:1 244:1 # ετικέτα
1:1 6:1 30:1 34:1 42:1 57:1 129:1 167:1 213:1 290:1 301:1# ινωτικού
6:1 21:1 37:1 40:1 43:1 100:1 140:1 224:1 # παθογενετικός
52:1 173:1 # φύλλο
19:1 122:1 270:1 # αδειάζω
13:1 23:1 49:1 95:1 110:1 216:1 223:1 # αιμορροίδων
1:1 6:1 13:1 15:1 29:1 30:1 50:1 60:1 94:1 140:1 184:1 240:1 292:1 # γεροντικός
57:1 88:1 212:1 250:1 # μινθόλη
77:1 109:1 137:1 248:1 # ευρίσκω
2:1 10:1 53:1 63:1 93:1 170:1 205:1 # στρεπτοζοτοκίνη
1:1 6:1 11:1 26:1 30:1 75:1 89:1 107:1 132:1 202:1 218:1 244:1 288:1 291:1 # διαβητικές
# gardasil
2:1 8:1 18:1 40:1 43:1 50:1 123:1 284:1 # ηπατονεφρικό
4:1 17:1 21:1 93:1 126:1 172:1 214:1 243:1 # ενδαρτηρεκτοµής
13:1 18:1 41:1 49:1 54:1 125:1 143:1 240:1 # προορισμός
11:1 19:1 40:1 55:1 58:1 232:1 # συγγένεια
40:1 50:1 66:1 69:1 77:1 95:1 118:1 175:1 # πνευμονιοκοκκικής
9:1 26:1 138:1 237:1 # διόρθωση
2:1 5:1 8:1 43:1 112:1 118:1 123:1 221:1 # ηπατοκυτταρικό
2:1 8:1 38:1 98:1 115:1 123:1 128:1 166:1 170:1 177:1 198:1 # χρηματοδοτούμενος
2:1 5:1 8:1 43:1 112:1 118:1 123:1 221:1 # ηπατοκυτταρικά
5:1 32:1 37:1 80:1 95:1 144:1 163:1 235:1 286:1 # μεταμοσχεύση
9:1 138:1 237:1 # ωση
23:1 24:1 31:1 57:1 # γάγγραινα
6:1 12:1 29:1 40:1 45:1 57:1 62:1 121:1 131:1 184:1 239:1 # αντιχολινεργικός
69:1 92:1 # σφάγιο
43:1 69:1 71:1 74:1 75:1 95:1 178:1 181:1 224:1 # ομοιοπαθητικός
2:1 8:1 33:1 50:1 123:1 # ατονία
5:1 12:1 32:1 37:1 40:1 145:1 148:1 163:1 243:1 286:1 301:1# μετανεκρωτικός
1:1 6:1 8:1 30:1 38:1 115:1 145:1 164:1 181:1 214:1 224:1 261:1 271:1 # αθηρωματικής
1:1 12:1 22:1 26:1 31:1 60:1 94:1 147:1 240:1 # καναδικός
11:1 36:1 38:1 60:1 83:1 108:1 181:1 182:1 224:1 240:1 # μαθησιακός
1:1 6:1 15:1 21:1 30:1 40:1 60:1 75:1 94:1 165:1 291:1 # ενεργητικός
241:1 # pseudomonas
54:1 209:1 # πρήζω
28:1 79:1 128:1 # εμπύρηνο
2:1 8:1 42:1 65:1 72:1 87:1 121:1 123:1 # αλατούχος
1:1 34:1 42:1 45:1 62:1 121:1 129:1 167:1 268:1 290:1 # χολικούς
15:1 18:1 56:1 57:1 162:1 240:1 # θερινός
17:1 24:1 43:1 103:1 135:1 173:1 180:1 # παραγγέλλω
13:1 17:1 54:1 80:2 95:1 125:1 143:1 204:1 229:1 # προσαρμοσμένος
38:1 219:1 # βλέμμα
1:1 6:1 10:1 20:1 25:1 30:1 35:1 39:1 87:1 153:1 159:1 171:1 287:1 # απλαστική
3:1 18:1 39:1 41:1 53:1 91:1 113:1 155:1 # τρισουλφαπυριμιδίνες
8:1 38:1 115:1 166:1 293:1 # σχηματώδη
241:1 # gondii
33:1 138:1 145:1 233:1 # ρωσία
6:1 37:1 55:1 56:1 69:1 80:1 86:1 275:1 # βιοσυνθετικός
17:1 31:1 51:1 68:1 109:1 140:1 # λεγεωναρίων
2:1 3:1 36:1 47:1 87:1 136:1 155:1 # λακτουλόζη
11:1 19:1 59:1 64:1 166:1 232:1 297:1 # ημίσειας
10:1 22:1 39:1 41:1 66:1 240:1 264:1 277:1 # καπνιστός
15:1 44:1 53:1 105:1 109:1 124:1 138:1 # υπερτρίχωση
24:1 112:1 149:1 217:1 221:1 # κυττάρα
8:1 240:1 # ατμός
42:1 84:1 88:1 152:1 171:1 266:1 # πληθυσµού
54:1 69:1 72:1 106:1 199:1 247:1 # εμπρόσθιος
1:1 6:1 19:1 30:1 32:1 40:1 50:1 69:1 136:1 243:1 # μειονεκτικός
10:1 12:1 21:1 32:1 41:1 149:1 264:1 # ανθιστάμενος
6:1 11:1 12:1 15:1 29:1 65:1 68:1 131:1 165:1 173:1 184:1 239:1 # αντιαλλεργικός
9:1 193:1 203:1 # κλίση
16:1 46:1 63:1 78:1 98:1 157:1 227:1 # δοξεπίνη
13:1 16:1 46:1 78:1 157:1 174:1 # υδροξυζίνη
3:1 68:1 77:1 84:1 117:1 176:1 204:1 # λευκάζουσα
1:1 6:1 16:1 30:1 51:1 60:1 75:1 94:1 240:1 291:1 # φωνητικός
7:1 10:1 27:1 80:1 280:1 293:1 # οστεώδης
133:1 224:1 # αθόρυβα
13:1 19:1 42:1 72:1 165:1 179:1 211:1 235:1 # χειρούργος
10:1 13:1 15:1 27:1 50:1 84:1 106:1 187:1 198:1 280:1 # υστερόχρονος
15:1 27:1 65:1 73:1 128:1 187:1 295:1 # µεγαλύτερης
# toxoplasma
3:1 52:1 53:1 95:1 155:1 # τρέμουλο
14:1 24:1 39:1 58:1 114:1 144:1 157:1 189:1 214:1 251:1 278:1 # αποξηραμένος
13:1 34:1 40:1 77:1 100:1 137:1 160:1 176:1 # νευρογλυκοπενία
42:1 69:1 72:1 74:1 82:1 121:1 # οπιούχος
5:1 10:1 12:2 22:1 25:1 159:1 281:1 # καστανόξανθος
15:1 19:1 32:1 49:1 69:1 93:1 144:1 158:1 # βορειοαμερικανός
4:1 7:1 26:1 67:1 296:1 # διεγέρτης
61:1 68:1 250:1 # αζόλες
17:1 18:1 28:1 57:1 91:1 185:1 # ρινοφαρυγγίτιδα
6:1 16:1 18:1 37:1 46:1 78:1 211:1 # kετιριζίνη
17:1 18:1 70:1 186:1 295:1 # γαριδάκι
27:1 38:1 # τεμαχίζω
6:1 12:1 31:1 43:1 63:1 65:1 88:1 147:1 205:1 # επαναληπτικός
28:1 58:1 72:1 114:1 166:1 189:1 # ψημένος
5:1 29:1 196:1 234:1 # τσάντα
11:1 12:1 24:1 26:1 32:1 107:1 144:1 # διαμεμβρανικός
6:1 16:1 18:1 37:1 46:1 64:1 78:1 211:1 # σετιριζίνη
13:1 32:1 37:1 53:1 286:1 # υψόμετρο
13:1 15:1 21:1 40:1 165:1 179:1 # ενεργοβόρος
1:1 18:1 23:1 60:1 91:1 94:1 141:1 211:1 240:1 # σφαιρικός
1:1 23:1 24:1 49:1 92:1 103:1 152:1 195:1 # αιµορραγικών
24:1 91:1 269:1 # σφαίρα
13:1 15:1 21:1 27:1 29:1 187:1 216:1 # εντεροϊοί
21:1 31:1 63:1 73:1 119:1 # επόµενα
4:1 66:1 75:1 106:1 146:1 214:1 220:1 252:1 # πνιγηρότητα
69:1 72:1 # αδέξιος
1:1 28:1 33:1 34:1 50:1 71:1 129:1 178:1 # οικονομία
19:1 27:1 31:1 68:1 79:1 101:1 # τελειόμηνα
19:1 45:1 69:1 74:1 87:1 103:1 121:1 140:1 # χολαγγειοπαγκρεατογραφίαβ
8:1 11:1 13:1 21:1 53:1 85:1 100:1 140:1 # ιατρογενής
13:1 33:1 36:1 38:1 80:1 148:1 261:1 # μακροσωμία
# υόρκη
24:1 76:1 103:1 # έµφραγµα
6:1 8:1 24:1 49:1 52:1 70:1 122:1 130:1 164:1 # δεσλορατιδίνη
11:1 32:1 37:1 72:1 82:1 99:1 228:1 269:1 286:1 # μετωπιαίος
19:1 122:1 299:1 # δειλά
1:1 14:1 15:1 60:1 94:1 105:1 122:1 177:1 212:1 229:1 # υποδερμικός
9:1 84:1 # σύμφυση
10:1 32:1 41:1 55:1 66:1 86:1 149:1 264:1 275:1 # συνιιστάμενος
13:1 19:1 44:1 211:1 # έµπειρο
4:1 8:1 22:1 38:1 49:1 128:1 166:1 179:1 222:1 # κατηγορηματικός
24:1 46:1 88:1 203:1 213:1 214:1 248:1 269:1 # σκληραίνω
9:1 39:1 43:1 46:1 138:1 144:1 213:1 237:1 # απαμίνωση
5:1 8:1 55:1 76:1 151:1 205:1 207:1 # συµπτώµατα
13:1 55:1 86:1 126:1 174:1 178:1 275:1 # συνδρομή
10:1 19:1 27:1 118:1 142:1 280:1 289:1 # ωοκύστεις
15:1 18:1 44:1 70:1 105:1 124:1 138:1 145:1 162:1 174:1 233:1 # υπεριδρωσία
9:1 18:1 39:1 41:1 148:1 # απέκκριση
69:1 # λόβιο
1:1 6:1 30:1 31:1 39:1 55:1 60:1 86:1 94:1 205:1 275:1 # συνααπτικός
2:1 63:1 64:1 84:1 112:1 160:1 227:1 267:1 # δυσεπίλυτος
9:1 138:1 237:1 # ιωδίωση
3:1 14:1 90:1 # ώσπου
4:1 7:1 13:1 15:1 40:1 67:1 # νεροχύτης
23:1 24:1 38:1 59:1 77:1 112:1 296:1 # μαιευτήρας
55:1 58:1 86:1 95:1 175:1 275:1 # συνένζυμο
2:1 5:1 23:1 29:1 81:1 112:1 196:1 206:1 279:1 # αυτοϊώνται
23:1 57:1 88:1 91:1 250:1 # φαινόλη
14:1 28:1 38:1 39:1 46:1 91:1 178:1 185:1 269:1 278:1 # αποφαίνομαι
1:1 6:1 8:1 30:1 38:1 60:1 94:1 115:1 164:1 166:1 240:1 271:1 # τμηματικός
10:1 27:1 51:1 118:1 280:1 # ωοκύστεων
10:1 27:1 81:1 118:1 280:1 # ωοκύστεών
16:1 41:1 58:1 114:1 143:1 189:1 285:1 # σύνηθισμένο
8:1 11:1 26:1 107:1 149:1 # διατάζω
6:1 12:1 16:1 24:1 46:1 66:1 70:1 78:1 168:1 # ρανιτιδίνη
37:1 73:1 149:1 # µετά
226:1 # rené
55:1 86:1 275:1 # συνάχι
17:1 19:1 33:1 44:1 # πειθαρχία
1:1 45:1 52:1 60:1 80:1 92:1 94:1 98:1 100:1 113:1 256:1 # δοσολογικός
15:1 44:1 82:1 106:1 110:1 124:1 # μπιμπερό
6:1 19:1 31:1 36:1 51:1 136:1 145:1 211:1 235:1 # χειρωνακτικός
34:1 72:1 216:1 # οίκος
14:1 36:1 38:1 39:1 148:1 178:1 278:1 285:1 # απομακρύνθεί
21:1 33:1 40:1 48:1 100:1 121:1 140:1 # ηχογενεία
6:1 8:1 10:1 22:1 25:1 27:1 31:1 77:1 86:1 159:1 222:1 287:1 # κατευναστικός
10:1 25:1 27:1 88:1 159:1 212:1 250:1 280:1 # αστεμιζόλης
5:1 8:1 12:1 22:1 40:1 114:1 151:1 166:1 222:1 # κατανεμημένος
13:1 19:1 53:1 70:1 85:1 168:1 212:1 # μιτροειδής
# nordisk
14:1 33:1 50:1 80:1 95:1 126:1 178:1 # ομοσπονδία
15:1 44:1 66:1 79:1 88:1 105:1 124:1 171:1 # υπερσπληνισμό
# ptc
2:1 76:1 255:1 273:1 # άτοµα
13:1 19:1 24:1 36:1 54:1 74:1 136:1 211:1 235:1 # χειροπρακτική
10:1 27:1 240:1 280:1 # στεγνός
2:2 50:1 72:1 75:1 112:1 150:1 279:1 # αυτονόητος
28:1 40:1 50:1 77:1 95:1 100:1 175:1 295:1 # πνευμονογαστρικός
8:1 31:1 53:1 109:1 228:1 # νατρίο
# σόκ
2:1 41:1 42:1 75:1 263:1 # αµφισβητούµενος
1:1 13:1 20:1 35:1 57:1 66:1 80:1 108:1 137:1 156:1 # τυροσινική
17:1 22:1 28:1 57:1 100:1 102:1 186:1 # καρκινογόνος
23:1 69:1 80:1 87:1 91:1 103:1 155:1 # πυλαιοσφαγιτιδική
1:1 34:1 45:1 49:1 60:1 62:1 94:1 118:1 268:1 # ορθοκολικός
1:1 23:1 34:1 74:1 129:1 172:1 # δαικοπή
45:1 55:1 158:1 # συµβολή
9:1 11:1 26:1 36:1 107:1 138:1 182:1 203:1 237:1 299:1 # διακλάδωση
1:2 6:1 26:1 30:1 60:1 69:1 71:1 75:1 94:1 291:1 # διοικητικός
24:1 49:1 117:1 183:1 # κάμφορα
213:1 # γέρνω
3:1 17:1 22:1 118:1 228:1 # µυοκαρδίου
2:1 3:1 14:1 19:1 45:1 47:1 68:1 105:1 137:1 168:1 # υπολειτουργώ
18:1 22:1 41:1 49:1 58:1 114:1 143:1 189:1 224:1 # καθορισμένος
41:1 46:1 55:1 63:1 82:1 133:1 175:1 188:1 269:1 # επισυμβαίνει
1:1 20:1 23:1 35:1 41:1 195:1 # ισχαιµική
1:1 23:1 41:1 117:1 195:1 254:1 # ισχαιµικά
1:1 23:1 41:1 60:1 94:1 195:1 # ισχαιµικό
2:1 72:1 95:1 100:1 161:1 178:1 183:1 # τομογράφος
1:1 6:1 9:1 12:1 29:1 30:1 34:1 42:1 76:1 129:1 131:1 167:1 184:1 239:1 290:1 # σηµαντικούς
2:1 5:1 178:1 273:1 # τομάτα
3:1 33:1 65:1 193:1 # ουαλία
4:1 10:1 17:1 18:1 41:1 77:1 166:1 249:1 264:1 # ευχαριστημένος
14:1 17:1 22:1 72:1 # άκαρπος
13:1 15:1 27:1 72:1 109:1 187:1 197:1 213:1 # νωρίτερος
13:1 14:1 23:1 91:1 177:1 211:1 247:1 # ποδόσφαιρο
2:1 17:1 18:1 28:1 45:1 49:1 57:1 87:1 301:1# ωτορινολαρυγγολόγος
1:1 6:1 8:1 30:1 38:1 45:1 84:1 95:1 115:1 143:1 160:1 164:1 271:1 # μολυσματικότητα
4:1 5:1 15:1 45:1 68:1 75:1 106:1 146:1 220:1 252:1 257:1 # θολερότητα
# μή
1:1 2:1 13:1 40:1 157:1 170:1 284:1 # νεφροτοξικότητά
50:1 95:1 175:1 221:1 259:1 # εγκυμονώ
2:1 25:1 74:1 87:1 143:1 157:1 171:1 212:1 # τοξοπλασμικές
5:1 21:1 23:1 29:1 50:1 196:1 206:1 228:1 292:1 # ενίονται
2:1 25:1 74:1 87:1 143:1 157:1 171:1 212:1 # τοξοπλασμικής
1:1 23:1 34:1 41:1 42:1 129:1 167:1 195:1 290:1 # ισχαιµικού
8:1 9:1 22:1 83:1 149:1 154:1 165:1 217:1 222:1 # κατάργηση
6:1 9:1 41:1 # φόρτιση
55:1 175:1 234:1 # συμβάν
2:1 15:1 75:1 # ερπητοϊό
28:1 58:1 114:1 189:1 243:1 261:1 293:1 # εκδηλωμένος
14:1 22:1 23:1 100:1 105:1 110:1 160:1 176:1 208:1 # υπογλυκαιμικός
6:1 17:1 31:1 34:1 45:1 88:1 205:1 # ναρκοληπτικός
17:1 43:1 50:1 55:1 135:1 161:1 175:1 179:1 # συμπαράγοντας
3:1 113:1 172:1 176:1 223:1 # τσουκνίδα
6:1 8:1 16:1 24:1 46:1 49:1 52:1 70:1 78:1 164:1 # λορατιδίνη
74:1 179:1 # γοπν
1:1 6:1 12:1 16:1 21:1 30:1 31:1 75:1 103:1 140:1 147:1 291:1 # αναγενητικών
1:1 23:1 60:1 62:1 94:1 95:1 110:1 185:1 268:1 # αιμοφιλικός
2:1 29:1 50:1 55:1 86:1 275:1 # συντονίζω
57:1 65:1 88:1 240:1 # αληθινός
28:1 58:1 # φρένο
215:1 246:1 # naisseria
10:1 17:1 18:1 27:1 33:1 41:1 48:1 264:1 280:1 # αριστεία
1:1 3:1 6:1 11:1 18:1 30:1 117:1 137:1 217:1 254:1 # ουρτικάρια
11:1 13:1 26:1 54:1 56:1 107:1 108:1 125:1 130:1 177:1 224:1 # προδιαθεσιακούς
6:1 10:1 12:1 29:1 45:1 83:1 88:1 121:1 131:1 184:1 239:1 # αντιχοληστερινικών
36:1 37:1 52:1 84:1 97:1 118:1 155:1 221:1 # ακετυλοκυστεΐνη
1:1 6:1 11:1 18:1 26:1 30:1 36:1 60:1 94:1 107:1 148:1 168:1 182:1 # διακριτικός
8:1 31:1 86:1 127:1 267:1 # αδυνατίζω
13:1 18:1 53:1 57:1 168:1 186:1 198:1 # κιτρινόχρους
41:1 # µισά
49:1 55:1 121:1 128:1 # συγχορηγώ
14:1 38:1 52:1 65:1 74:1 83:1 178:1 216:1 276:1 # ομαλοποίηση
61:1 62:1 70:1 122:1 # κηλιδώδες
6:1 49:1 54:1 74:1 136:1 145:1 # ορθοπρωκτικός
12:1 31:1 52:1 65:1 100:1 147:1 # αναλογώ
11:1 25:1 143:1 240:1 # βιασμός
15:1 27:1 41:1 50:1 66:1 98:1 128:1 143:1 187:1 # τερηδονισμένος
6:1 12:1 29:1 108:1 131:1 138:1 184:1 239:1 # αντιψυχωσικός
6:1 15:1 24:1 28:1 36:1 56:1 57:1 136:1 294:1 # ακτινοθεραπεία
13:1 17:1 60:1 80:1 248:1 298:1 # αρθροσκόπηση
6:1 10:1 41:1 55:1 86:1 138:1 143:1 213:1 275:1 287:1 # συνωστισμός
28:1 33:1 56:1 95:1 130:1 178:1 233:1 # νομοθεσία
4:1 7:1 10:1 67:1 118:1 249:1 # ωοκύστης
1:1 13:1 54:1 80:1 82:1 117:1 125:1 254:1 # προσωπικά
26:1 34:1 49:1 57:1 68:1 77:1 106:1 176:1 # λευκορόδινη
38:1 59:1 277:1 # τόμας
17:1 34:1 36:1 38:1 45:1 52:1 91:1 100:1 229:1 256:1 265:1 # φαρμακολογικός
223:1 # κνίδ
28:1 102:1 # µόνο
10:1 13:1 21:1 25:1 27:1 29:1 53:1 159:1 295:1 # γαστροεντερικός
1:1 6:1 30:1 36:1 38:1 60:1 65:1 87:1 94:1 136:1 240:1 # μαλακτικός
6:1 110:1 # τιμρ
262:1 # zanosar
223:1 293:1 # κνίδη
7:1 223:1 # κνίδωοης
1:1 6:1 27:1 30:1 77:1 108:1 112:1 117:1 168:1 254:1 # σιτευτικά
2:1 72:1 75:1 150:1 # άψητος
4:1 7:1 48:1 67:1 69:1 122:1 136:1 177:1 # βιοδείκτης
1:1 2:1 12:1 72:1 136:1 150:1 # ανέφικτος
40:1 77:1 234:1 # άνευ
3:1 22:1 52:1 175:1 178:1 212:1 224:1 # καθομιλουμένη
1:2 6:1 29:1 30:1 34:1 72:1 82:1 117:1 129:1 184:1 234:1 254:1 # πικάντικος
2:1 18:1 50:1 121:1 126:1 168:1 174:1 212:1 # μιτοχονδριακός
246:1 # rituximab
13:1 50:1 83:1 88:1 203:1 214:1 # κληρονόμησης
6:1 41:1 75:1 88:1 143:1 224:1 240:1 291:1 # αθλητισμός
13:1 14:1 41:1 72:1 74:1 276:1 # ισόρροπος
14:1 27:1 32:1 39:1 42:1 52:1 101:1 170:1 278:1 # αποτελούμενος
13:1 57:1 62:1 72:1 126:1 174:1 # κύλινδρος
12:1 25:2 31:1 55:1 86:1 126:1 147:1 267:1 275:1 # ανασυνδυασμός
1:1 5:1 10:1 20:1 35:1 41:1 57:1 66:1 144:1 156:1 212:1 264:1 281:1 # ισταμινικής
33:1 140:1 165:1 # γεωργία
9:1 138:1 237:1 274:1 # εξίσωση
19:2 69:1 103:1 140:1 211:1 235:1 # αγγειοχειρουργός
10:1 32:1 87:1 101:1 103:1 138:1 145:1 198:1 # μελαγχρωστική
6:1 10:1 12:1 29:1 41:1 53:1 131:1 184:1 239:1 264:1 # αντιστρέψιμος
7:1 9:1 36:1 87:1 96:1 116:1 136:1 149:1 # λακτάσης
10:1 27:1 40:1 41:1 55:1 86:1 264:1 275:1 280:1 # συννεχιστει
21:1 99:1 # ενθέτω
15:1 18:1 44:1 54:1 57:1 74:1 98:1 109:1 124:1 126:1 162:1 # περινδοπρίλη
19:1 69:1 72:1 # βόειος
2:1 10:1 25:1 159:1 169:1 # αστοχώ
13:1 21:1 68:1 71:1 # βλεννόρροια
13:1 23:1 53:1 57:1 66:1 91:1 168:1 185:1 # νιτροφαινυλουρία
1:1 6:1 30:1 95:1 178:1 301:1# ομοζυγωτικός
18:1 22:1 23:1 28:1 42:1 57:1 69:1 72:1 208:1 # καινούριος
10:1 16:1 25:1 46:1 53:1 78:1 109:1 159:1 295:1 # γαστρίνη
14:1 26:1 45:1 50:1 66:1 70:1 160:1 179:1 # πολυγονιδιακός
11:1 16:1 19:1 46:1 56:1 78:1 144:1 232:1 # θειαμίνη
1:1 6:1 12:1 16:1 29:1 30:1 83:1 131:1 143:1 184:1 239:1 # αντικνησμώδεις
10:1 17:1 27:1 80:1 109:1 280:1 298:1 # οστεοαρθρίτιδος
19:1 68:1 171:1 172:1 270:1 # πλειάδα
19:1 41:1 44:1 105:1 121:1 178:1 # υπεισέρχομαι
38:1 72:1 121:1 # σύμμαχος
10:1 11:1 25:1 83:1 88:1 108:1 159:1 203:1 243:1 # εκκλησιαστικός
3:1 18:1 148:1 183:1 185:1 259:1 # γκριζεοφουλβίνη
2:1 31:1 34:1 37:1 50:1 97:1 118:1 # κετοκοναζόλη
9:1 19:1 40:1 46:1 76:1 269:1 # σηµαίνει
19:1 23:1 38:2 103:1 110:1 140:1 # αιμαγειώματα
17:1 24:1 39:1 43:1 69:1 108:1 135:1 171:1 180:1 300:1 # παραπλήσιος
28:1 55:1 86:1 275:1 # συνοχή
1:1 66:1 156:1 200:1 282:1 # νικώ
1:1 23:1 41:1 81:1 195:1 200:1 225:1 282:1 # ισχαιµικών
9:1 12:1 31:1 34:1 36:1 42:1 83:1 147:1 154:1 167:1 265:1 # ανακούφηση
62:1 110:1 240:1 # λιμός
9:1 63:1 82:1 83:1 128:1 154:1 168:1 188:1 # επιτήρηση
1:1 36:1 60:1 87:1 94:1 155:1 186:1 # ωοθυλακικός
5:1 34:1 36:1 42:1 66:1 167:1 265:1 285:1 # τακούνι
1:1 5:1 6:1 8:1 22:1 30:1 60:1 94:1 112:1 151:1 222:1 258:1 # καταφυτικός
63:1 82:1 87:1 188:1 251:1 # επιφύλαξη
1:1 60:1 92:1 94:1 101:1 240:1 # βελγικός
18:1 69:1 127:1 136:1 # κτίριο
12:1 28:1 33:1 45:1 52:1 80:1 100:1 113:1 256:1 # ανοσολογία
9:1 63:1 130:1 227:1 235:1 # επίσχεση
3:1 13:1 105:1 148:1 # κρουπ
3:1 27:1 28:1 54:1 137:1 145:1 301:1# πρωτεϊνουρία
62:1 72:1 95:1 110:1 # ωφέλιμος
19:1 21:1 28:1 32:1 41:1 103:1 204:1 # εισαγόμενος
11:1 25:1 26:1 32:1 87:1 107:1 224:1 233:1 # διαθλασίμετρο
5:1 37:1 116:1 163:1 235:1 # άσχετα
5:1 13:1 17:1 45:1 52:1 100:1 112:1 221:1 256:1 # κυτταρολογία
2:1 77:1 199:1 269:1 301:1# φωτοευαίσθητος
12:1 29:1 131:1 # αντέχω
26:1 299:1 # λάδι
# μάχη
17:1 21:1 22:1 28:1 118:1 122:1 272:1 # αδενοκαρκίνωμα
27:1 54:1 60:1 145:1 240:1 301:1# πρωτεϊκός
10:1 33:1 53:1 84:1 109:1 279:1 # αυστρία
# μύω
17:1 24:1 43:1 46:1 65:1 87:1 133:1 135:1 180:1 218:1 269:1 # παραλαβαίνω
7:1 49:1 293:1 # ορώδης
1:1 13:1 26:1 148:1 177:1 212:1 270:1 # μικροδιάβρωση
75:1 85:1 88:1 # πωλητής
1:1 13:1 54:1 117:1 125:1 178:1 186:1 254:1 # προμηκικά
19:1 64:1 101:1 142:1 200:1 289:1 297:1 # ελκώσεις
2:1 11:1 23:1 26:1 45:1 52:1 92:1 100:1 107:1 168:1 256:1 # διαιτολογικός
29:1 50:1 51:1 99:1 116:1 121:1 134:1 292:1 # πάσχοντων
# ξεχνώ
5:1 8:1 17:1 22:1 151:1 222:1 # καταρρέω
63:1 72:1 158:1 183:1 227:1 # επίφοβος
# wakefield
# cbpp
38:1 49:1 65:1 122:1 183:1 229:1 # φορμαλδεΰδη
26:1 60:1 77:1 86:1 160:1 176:1 250:1 296:1 # διευκόλυνση
1:1 20:1 22:1 26:1 35:1 70:1 # καψιδική
52:1 100:1 179:1 190:1 # άλογο
32:1 # μμε
34:1 44:1 74:1 # κοπεγχάγη
137:1 161:1 186:1 # σπυράκι
41:1 77:1 143:1 166:1 212:1 240:1 # ευφημισμός
15:1 51:1 56:1 161:1 # θεράπων
15:2 27:1 44:1 105:1 124:1 187:1 # υπερτερώ
6:1 12:1 14:1 29:1 99:1 110:1 114:1 131:1 184:1 239:1 # αντιμέτωπος
1:1 6:1 8:1 17:1 30:1 43:1 93:1 133:1 135:1 164:1 271:1 # παρεμβατικός
14:1 42:1 52:1 65:1 74:1 87:1 276:1 295:1 # γαλοπούλα
23:1 38:1 48:1 103:1 110:1 140:1 261:1 # αιμαγγείωμα
63:1 82:1 127:1 188:1 197:1 301:1# επιγλωττίτιδα
58:1 63:1 82:1 110:1 114:1 175:1 188:1 189:1 221:1 # επιμηκυμένος
17:1 24:1 53:1 87:1 170:1 179:1 # λαρυγγοτραχειίτιδα
38:1 209:1 # ρήμα
58:1 66:1 69:1 114:1 175:1 189:1 # υμένιο
23:1 62:1 70:1 82:1 84:1 172:1 238:1 267:1 # δυσλιπιδαιμία
# gmp
10:1 13:1 53:1 116:1 117:1 # κάστρο
1:1 6:1 9:1 25:1 30:1 60:1 94:1 205:1 240:1 # ασηπτικός
2:1 10:1 169:1 # στοά
3:1 13:1 15:1 52:1 64:1 74:1 87:1 155:1 171:1 # σερουλοπλασμίνης
41:1 63:1 82:1 88:1 109:1 188:1 203:1 214:1 223:1 248:1 # επισκληρίδιο
38:1 # λύμα
11:1 19:1 27:1 148:1 161:1 232:1 259:1 273:1 # εγκράτεια
13:1 28:1 100:1 102:1 174:1 # υδρογόνο
8:1 14:1 22:1 39:1 122:1 127:1 177:1 222:1 243:1 278:1 # αποδεκατίζω
10:1 26:1 69:1 84:1 127:1 221:1 223:1 # κυστίδιο
2:1 10:1 71:1 72:1 121:1 169:1 # σύστοιχος
26:1 53:1 61:1 69:1 74:1 109:1 205:1 # διοπτρίες
9:1 14:1 83:1 154:1 216:1 # ποίηση
1:1 6:2 9:1 12:1 29:1 30:1 41:1 131:1 184:1 205:1 239:1 # αντισηπτικός
1:1 21:1 57:1 66:1 156:1 224:1 # βενζαθινικής
11:1 12:1 21:1 24:1 66:1 98:1 118:1 126:1 148:1 # ενδοκρανιακός
33:1 40:1 55:1 86:1 109:1 174:1 275:1 # συνεδρία
1:1 6:1 9:1 28:1 30:1 68:1 77:1 80:1 112:1 # νοσηλευτικός
12:2 31:1 40:1 43:1 63:1 77:1 137:1 147:1 # επανανευρώσουν
9:1 32:1 37:1 84:1 149:1 286:1 # μετάφυση
5:1 37:1 44:1 # πετσέτα
40:2 51:1 145:1 # νεύρωνε
5:1 65:1 168:1 240:1 # ιταλός
15:1 18:1 32:1 162:1 270:1 # μεριά
17:1 23:1 24:1 81:1 180:1 213:1 # αραιώνω
63:1 82:1 110:1 188:1 213:1 285:1 # επιμηκύνω
14:1 51:1 177:1 # ποδίων
17:1 34:1 38:1 106:1 # μαρόκο
5:1 12:1 13:1 29:1 37:1 50:1 53:1 64:1 196:1 292:1 # οντανσετρονίνης
5:1 9:1 25:1 105:1 119:1 146:1 # υπόταση
# aβ
1:1 24:1 60:1 94:1 240:1 258:1 # γραφικός
60:1 69:2 80:1 82:1 186:1 248:2 # σκιοσκόπιο
6:1 10:1 12:1 31:1 39:1 40:1 77:1 84:1 147:1 287:1 # αναπνευστικήπολιομυελίτιδα
10:1 62:1 69:1 80:1 277:1 # χιλιοστό
23:1 24:1 34:1 52:1 71:1 118:1 158:1 # ραιβοκοιλοποδία
14:1 21:1 28:1 31:1 32:1 39:1 46:1 48:1 178:1 278:1 # εναπομείνουσας
7:1 34:1 45:1 173:1 293:1 # κολλώδης
38:1 65:1 178:1 299:1 # ομαλά
38:1 143:1 # ξέσμα
1:1 21:1 26:1 98:1 126:1 136:1 # δικτυοενδοθηλιακός
45:1 69:1 179:1 # ιολόγο
1:1 3:1 23:1 24:1 60:1 94:1 110:1 137:1 212:1 # ουραιμικό
32:1 36:1 61:1 87:1 136:1 149:1 # λακτάμες
2:1 12:1 29:1 92:1 112:1 118:1 131:1 221:1 295:1 # γιγαντοκυτταρική
65:1 68:1 136:1 144:1 172:1 243:1 # αμυγδαλεκτομή
22:1 25:1 39:1 87:1 108:1 122:1 171:1 243:1 270:1 # δεκαπλασιάζω
12:1 31:1 52:1 65:1 84:1 100:1 147:1 204:1 267:1 # δυσαναλογία
2:2 8:1 10:1 38:1 115:1 123:1 169:1 178:1 185:1 217:1 # στοματοφάρυγγας
13:1 15:1 26:1 54:1 125:1 140:1 177:1 # προδιέγερση
28:1 55:1 72:1 # υψίσυχνος
8:1 13:1 15:1 21:1 27:1 29:1 43:1 187:1 # εντεροηπατική
38:1 60:1 243:1 250:1 261:1 # εκκόλπωμα
1:1 17:1 24:1 43:1 106:1 135:1 144:1 148:1 180:1 212:1 240:1 # παραμικρός
215:1 231:1 # bechterew
3:1 14:1 90:1 105:2 119:1 146:1 210:1 230:1 # υπότυπους
8:1 13:1 24:1 38:1 54:1 100:1 115:1 125:1 144:1 # προγραμματισμός
4:1 5:1 10:1 19:1 27:1 75:1 106:1 146:1 211:1 220:1 252:1 257:1 280:1 # στειρότητα
# koplik
1:1 34:1 45:1 60:1 62:1 94:1 240:1 268:1 # κολικός
32:1 53:1 93:1 170:1 273:1 274:1 # μεθοτρεξάτη
11:1 15:1 25:1 36:1 60:1 108:1 165:1 182:1 240:1 295:1 # εργασιακός
57:1 66:1 102:1 218:1 # αβινιόν
1:1 6:1 13:1 30:1 178:1 200:1 282:1 298:1 301:1# θρομβωτικών
11:1 36:1 45:1 60:1 62:1 158:1 182:1 240:1 # εμβολιακός
260:1 283:1 # gallisepticum
23:1 33:1 38:1 41:1 65:1 87:1 233:1 # μαλαισία
1:1 5:1 6:1 10:1 30:1 55:1 60:1 65:1 84:1 94:1 281:1 # συσταλτικός
# 113529103817189376
3:1 34:1 46:1 112:1 204:1 213:1 269:1 # κουτσαίνω
6:1 12:1 29:1 70:1 81:1 131:1 174:1 184:1 239:1 # αντιδρών
1:1 22:1 26:1 60:1 94:1 177:1 224:1 240:1 # καθοδικός
242:1 # κoprowsky
34:1 # φκο
13:1 53:1 79:1 293:1 # τροχάδην
10:1 41:1 54:1 66:1 79:1 85:1 128:1 264:1 # πρηνιστής
6:1 15:1 16:1 44:1 57:1 75:1 105:1 124:1 186:1 291:1 # υπερκινητικός
2:1 8:1 38:1 112:1 115:1 198:1 221:1 # κυτοχρώματος
38:1 65:1 116:1 299:1 # μαλάσσω
6:1 17:1 70:1 72:1 98:1 109:1 197:1 298:1 # αρθρίτιδος
13:1 17:1 22:1 53:1 68:1 118:1 136:1 243:1 # ηλεκτροκαρδιογράφημα
215:1 # underwood
6:1 28:1 36:1 45:1 52:1 57:1 100:1 136:1 256:1 # ακτινολογία
5:1 8:1 9:1 22:1 83:1 128:1 151:1 154:1 222:1 # καταχώρηση
3:1 10:1 14:1 80:1 90:1 # φεμπουξοστάτη
9:1 15:1 44:1 109:1 122:1 124:1 130:1 223:1 # περίδεση
10:1 11:1 25:1 45:1 62:1 85:1 121:1 159:1 # σχολιαστής
1:1 20:1 35:1 62:1 65:1 173:1 268:1 295:1 # γαλλική
1:1 23:1 28:1 57:1 82:1 91:1 105:1 170:1 # φαινοτυπικός
3:1 14:1 90:1 234:1 # μπουφάν
8:1 38:1 54:1 63:1 68:1 115:1 145:1 261:1 # λεπρωματώδης
13:1 21:1 29:1 53:1 63:1 97:1 227:1 # επίκεντρο
68:1 100:1 183:1 # λεμφογάγγλιο
14:1 39:1 42:1 66:1 204:1 278:1 285:1 # σαπούνι
10:1 27:1 29:1 55:1 68:1 86:1 101:1 130:1 275:1 # συντελεστής
13:1 28:1 50:1 72:1 149:1 198:1 # οχτάχρονος
103:1 274:1 # εξαγωγή
1:1 6:1 10:1 25:1 30:1 84:1 87:1 159:1 171:1 267:1 287:1 # δυσπλαστικός
6:1 8:1 31:1 50:1 63:1 70:1 82:1 164:1 179:1 188:1 # επιγονατιδομηριαίας
3:1 52:1 155:1 179:1 # μάγουλο
8:1 24:1 33:1 95:1 118:1 127:1 148:1 166:1 293:1 # δημοκρατία
# ζύμη
9:1 12:1 31:1 56:1 83:1 128:1 147:1 154:1 224:1 # αναθεώρηση
13:1 15:1 53:1 56:1 68:1 136:1 243:1 # ηλεκτροθεραπεία
50:1 65:1 95:1 138:1 204:1 # σαλμονέλωση
8:1 14:1 16:1 38:1 50:1 53:1 63:1 93:1 115:1 166:1 # τρεπονηματικών
1:1 11:1 39:1 51:1 60:1 66:1 94:1 156:1 240:1 # ιαπωνικός
17:1 19:1 52:1 70:1 93:1 101:1 133:1 # βαρελοειδής
7:1 13:1 53:1 178:1 293:1 # τρομώδης
5:1 # ταΐζω
11:1 58:1 59:1 66:1 219:1 # ωλένιας
32:1 33:1 48:1 69:1 166:1 # βιοχημεία
8:1 25:1 38:1 40:1 74:1 87:1 115:1 143:1 171:1 # νεοπλασματικός
3:1 13:1 42:1 66:1 137:1 179:1 285:1 # γουρούνι
1:1 21:1 60:1 66:1 93:1 94:1 156:1 240:1 # φρενικός
1:1 18:1 60:1 94:1 141:1 240:1 298:1 # εχθρικός
4:1 5:1 75:1 146:1 220:1 252:1 257:1 # χωλότητα
137:1 186:1 229:1 259:1 # μυρμήγκι
3:2 26:1 28:1 34:1 86:1 105:1 223:1 227:1 # κουνουπίδι
11:1 26:1 28:1 58:1 107:1 114:1 145:1 189:1 218:1 261:1 # διαβρωμένος
6:1 44:1 63:1 70:1 98:1 100:1 160:1 205:1 # πεπτιδογλυκάνη
2:1 34:1 105:1 118:2 148:1 205:1 # κρυπτοκοκκική
36:1 37:1 45:1 52:1 97:1 121:1 155:1 # ακετυλοχολίνη
9:1 10:1 27:1 48:1 138:1 145:1 237:1 280:1 # στείρωση
5:1 63:1 82:1 86:1 168:1 188:1 # επιταχυνόμενος
15:1 24:1 44:1 52:1 74:1 124:1 144:1 223:1 293:1 294:1 # λοπεραμίδη
1:1 4:1 18:1 40:1 60:1 75:1 77:1 94:1 137:1 141:1 146:1 220:1 252:1 # νευρικότητα
10:1 41:1 81:1 82:1 213:1 264:1 # πιστώνω
1:1 11:1 60:1 62:1 65:1 94:1 108:1 240:1 268:1 # σιαλικός
1:1 14:1 24:1 26:1 49:1 117:1 254:1 # σποραδικά
13:1 17:1 87:1 117:1 118:1 190:1 # ζαχαροκάλαμο
# blegdam
32:1 36:1 57:1 98:1 126:1 178:1 272:1 # ινδομεθακίνη
21:1 140:1 # γεν
# reye
41:1 63:1 65:1 82:1 85:1 91:1 188:1 # επισφαλής
6:1 8:1 31:1 50:1 63:1 70:1 82:1 164:1 179:1 188:1 # επιγονατιδικό
242:1 253:1 # pleuropneumonia
105:1 # ξυπνώ
143:1 # σμλ
9:1 28:1 80:1 106:1 214:1 240:1 # νοσηρός
31:1 63:1 86:1 267:1 # επώδυνα
10:1 24:1 59:1 130:1 # εστέρας
12:1 29:1 131:1 # αντλώ
12:1 31:1 39:1 43:1 63:1 145:1 147:1 171:1 # επαναπλήρωση
13:1 216:1 224:1 298:1 # αθροίζω
12:1 22:1 31:1 147:1 224:1 259:1 # ξαναεγκαθιδρυμένος
14:1 17:1 36:1 45:1 84:1 160:1 204:1 # πολυσακχαρίτης
6:1 14:1 27:1 37:1 39:1 77:1 112:1 235:1 278:1 # αποχετευτικός
13:1 15:1 27:1 29:1 187:1 # eντεροϊό
274:1 # εξάγω
25:1 34:1 74:1 87:1 143:1 171:1 176:1 # μυκοπλασμάτων
105:1 160:1 205:1 240:1 277:1 # γλυπτός
97:1 # κεμπέκ
14:1 17:1 24:1 43:1 45:1 103:1 105:1 135:1 160:1 179:1 180:1 # πολυπαραγοντικός
17:1 22:1 58:1 97:1 114:1 189:1 224:1 229:1 243:1 # κεκαθαρμένη
7:1 101:1 193:1 251:1 274:1 # εξελίξης
32:1 63:1 93:1 214:1 # επηρεαζόμενος
27:1 48:1 56:1 136:1 243:1 # εκτεθείς
2:1 8:1 23:1 38:1 56:1 74:1 110:1 115:1 123:1 # αιματοπάθειες
4:1 9:1 83:1 154:1 197:1 269:1 # αίτηση
12:1 23:1 31:1 41:1 69:1 83:1 108:1 147:1 181:1 199:1 # αναισθησιολόγος
15:1 44:1 99:1 124:1 229:1 243:1 273:1 # εκσπερμάτωση
9:1 26:1 83:1 121:1 154:1 170:1 277:1 # διχοτόμηση
6:1 15:1 44:1 124:1 229:1 243:1 273:1 # εκσπερμάτιση
19:1 28:1 41:1 58:1 68:1 72:1 114:1 143:1 189:1 203:1 # κλεισμένος
14:1 39:1 40:1 50:1 77:1 81:1 137:1 213:1 278:1 # απονευρώνω
15:1 18:1 44:1 51:1 124:1 162:1 173:1 190:1 # περιβάλλων
33:1 84:1 93:1 199:1 267:1 298:1 # δυσθρεψία
10:1 25:1 29:1 41:1 55:1 66:1 86:1 102:1 264:1 275:1 277:1 # ασυντόνιστος
# std
# mycoplasmataceae
26:1 29:1 77:1 85:1 86:1 296:1 # διευθυντής
18:1 21:1 29:1 32:1 64:1 69:1 130:1 # μεσεντέριους
1:1 6:1 30:1 37:1 60:1 94:1 113:1 240:1 296:1 # σοβιετικός
19:1 26:1 34:1 41:1 70:1 85:1 248:1 # δισκοειδής
9:1 138:1 205:1 237:1 # πτύχωση
31:1 51:1 59:1 270:1 # ιάπωνας
4:1 34:1 36:1 133:1 136:1 176:1 214:1 # μυκοβακτηρίδιο
11:1 12:1 15:1 18:1 65:1 68:1 133:1 162:1 173:1 # βαλλεριανή
10:1 33:1 41:1 82:1 84:1 127:1 264:1 267:1 # δυσπιστία
16:1 46:1 63:1 68:1 78:1 127:1 205:1 # λεπτίνη
9:1 14:2 74:1 83:1 105:1 154:1 216:1 276:1 # τυποποίηση
2:1 19:1 70:1 85:1 157:1 # τοξοειδής
7:1 12:1 223:1 293:1 # ιωαννίδης
34:1 42:1 45:1 52:1 65:1 121:1 256:1 # αλκοολούχος
19:1 26:1 38:1 68:1 110:1 190:1 270:1 # διάλειμμα
8:1 13:1 17:1 24:1 43:1 53:1 135:1 180:1 # παρατροχίλιας
3:1 28:1 45:1 50:1 62:1 176:1 179:1 203:1 # ολιγονουκλεοτιδικής
1:1 41:1 60:1 87:1 94:1 144:1 212:1 240:1 # ισλαμικός
17:1 24:1 28:1 38:1 58:1 72:1 114:1 144:1 180:1 189:1 # μαραμένος
# php
283:1 # diagnostic
14:2 42:1 74:1 276:1 285:1 # μποπούν
28:1 58:1 72:1 77:1 87:1 114:1 175:1 189:1 # λαξευμένος
9:1 63:1 138:1 213:1 227:1 237:1 # επίγνωση
25:1 33:1 45:2 52:1 62:1 121:1 256:1 # χολολιθίαση
12:1 28:1 55:1 80:2 113:1 171:1 175:1 # ανοσοσυμπλεγμάτων
19:1 69:1 98:1 122:1 170:1 177:1 # αδειοδοτήθηκε
10:1 28:1 53:1 93:1 100:1 102:1 113:1 130:1 # στρεσογόνο
13:1 19:1 54:1 58:1 97:1 110:1 114:1 118:1 125:1 189:1 213:1 # προκειμένω
38:1 145:1 174:1 223:1 261:1 274:1 # εξίδρωμα
13:1 15:1 21:1 27:1 29:1 42:1 187:1 # εντεροϊούς
3:1 15:1 18:1 44:1 57:1 105:1 113:1 124:1 155:1 162:1 # υπερινσουλιναιμία
32:1 45:1 87:1 113:1 130:1 218:1 # μεσολαβώ
17:1 91:1 113:1 138:1 185:1 # γλωσσοφαρυγγικός
133:1 # μόρβα
15:1 17:1 24:1 43:1 44:1 105:1 124:1 135:1 180:1 224:1 # υπερπαραθυρεοειδισμός
246:1 253:1 # nefriki
18:1 41:1 69:1 91:1 166:1 212:1 269:1 # ημισφαίριο
18:1 69:1 72:1 217:1 299:1 # φιλάριος
10:1 33:1 83:1 127:1 128:1 198:1 # αχρηστία
4:1 10:1 26:1 41:1 63:1 82:1 95:1 166:1 188:1 249:1 264:1 296:1 # διεπιστημονικός
10:1 18:1 24:1 25:1 69:1 72:1 159:1 174:1 # δραστήριος
12:1 23:1 31:1 38:1 147:1 178:1 # αναδύομαι
27:1 273:1 274:1 299:1 # λάτεξ
14:1 39:1 79:1 80:1 204:1 258:1 278:1 # αποσαφηνίζω
22:1 36:1 52:1 133:1 144:1 155:1 # καμπυλοβακτηρίδια
10:1 12:1 31:1 41:1 82:1 147:1 264:1 # αναξιόπιστος
28:1 58:1 72:1 121:1 # ένοχος
201:1 # pradesh
99:1 117:1 273:1 # κάτωθι
50:1 65:1 87:1 95:1 173:1 204:1 # σαλμονέλλας
12:1 24:1 53:1 # τρανς
4:1 10:1 26:1 109:1 138:1 203:1 214:1 223:1 249:1 # κλωστηρίδιο
13:1 49:1 72:1 183:1 # φώσφορος
50:1 65:1 68:1 95:1 173:1 204:1 # σαλμονέλλες
11:1 17:1 22:1 26:1 36:1 107:1 118:1 182:1 # μυοκαρδιακός
1:1 6:1 13:1 30:1 60:1 94:1 178:1 298:1 301:1# θρομβωτικό
21:1 54:1 57:1 62:1 66:1 93:1 # πρεζενιλινών
34:1 74:1 # κοπή
4:1 9:1 13:1 83:1 146:1 154:1 174:1 177:1 252:1 # υδροδότηση
12:1 87:1 145:1 227:1 298:1 # φιλανθρωπία
3:2 23:1 84:1 204:1 228:1 269:1 # αιθουσαίους
9:1 83:1 154:1 181:1 # ώθηση
# cryptosporidium
# codex
91:1 117:1 # κάφα
13:1 54:1 80:1 125:1 223:1 # προσδίδω
49:1 51:1 109:1 # φθορίζων
19:1 45:1 70:1 85:1 158:2 # βολβοειδής
13:1 21:1 40:1 54:1 125:1 130:1 223:1 233:1 # προβενεσίδη
# οψ
12:1 28:1 33:1 43:1 74:1 171:1 193:1 # πανοπλία
52:1 72:1 97:1 101:1 # φάκελος
10:1 13:1 18:1 41:1 49:1 183:1 198:1 264:1 277:1 # χριστόφορος
15:1 27:1 37:1 52:1 100:1 106:1 187:1 250:1 # ετερόλογη
14:1 28:1 34:1 39:1 105:1 # υποαπνοϊκού
16:1 18:1 53:1 149:1 205:1 234:1 238:1 # τριπτάνη
5:1 8:1 22:1 24:1 103:1 140:1 144:1 151:1 222:1 # καταγεγραμμένος
12:1 21:1 32:1 87:1 133:1 144:1 # λαμβανόμενος
242:1 # roux
1:1 4:1 5:1 60:1 66:1 75:1 94:1 146:1 156:1 220:1 252:1 257:1 # εθνικότητα
6:1 28:1 54:1 57:1 72:1 106:1 146:1 # πρότινος
15:1 58:1 66:1 69:1 70:1 72:1 108:1 122:1 # σιδερένιος
# χιλή
2:1 12:1 19:1 31:1 43:1 63:1 65:1 68:1 147:1 168:1 # επαναλειτουργώ
6:1 40:1 77:1 109:1 137:1 142:1 197:1 # νευρίτις
24:1 # βραδέως
2:1 8:1 15:1 38:1 68:1 115:1 122:1 123:1 229:1 # δερματοβλεννογόνιες
6:1 12:1 17:1 29:1 43:1 56:1 131:1 135:1 161:1 184:1 238:1 239:1 # αντιπαράθεση
23:1 # αιχμή
215:1 242:1 # vero
2:1 37:1 54:1 85:1 145:1 301:1# πρωτοετής
51:1 58:1 114:1 189:1 213:1 # εμμένων
11:1 26:1 56:1 107:1 108:1 110:1 130:1 146:1 224:1 # διαθεσιμότητα
4:1 71:1 75:1 85:1 168:1 183:1 220:1 # φοιτητής
9:1 13:1 118:1 138:1 148:1 223:1 237:1 272:1 # κροκίδωση
34:1 49:1 62:1 69:1 72:1 # κορνήλιος
251:1 # έλξη
11:1 21:1 26:1 28:1 32:1 65:1 107:1 160:1 # διαλυόμενος
62:1 108:1 110:1 190:1 212:1 # σιμιγδάλι
17:1 22:1 33:1 # καρδία
5:1 14:1 32:1 37:1 39:1 45:1 68:1 163:1 212:1 278:1 286:1 # μεταπολεμικά
2:2 8:1 10:1 17:1 38:1 91:1 115:1 123:1 169:1 178:1 185:1 # στοματοφαρυγγικής
13:1 51:1 54:1 99:1 118:1 125:1 134:1 205:1 # προκύπτων
54:1 72:1 95:1 98:1 106:1 178:1 # πρόδομος
1:1 6:1 20:1 30:1 35:1 100:1 153:1 259:1 301:1# ογκωτική
242:1 # roosevelt
8:1 23:1 24:1 91:1 211:1 247:1 # ατμόσφαιρα
12:1 14:1 24:1 28:1 71:1 74:1 174:1 276:1 # αδρανοποιώ
8:1 15:1 38:1 115:1 166:1 181:1 # ερυθηματώδες
31:1 41:1 46:1 82:1 233:1 # πισίνα
61:1 137:1 229:1 272:1 # μυρμηκίες
15:1 18:1 32:1 110:1 162:1 # μεριμνώ
6:1 17:1 24:1 43:1 65:1 75:1 88:1 128:1 135:1 180:1 214:1 291:1 # παραληρητικός
42:1 52:1 172:1 # φλούδα
1:1 6:1 11:1 26:1 30:1 36:1 65:1 87:1 107:1 136:1 173:1 # διαλλακτικός
9:1 28:1 68:1 77:1 80:1 85:1 112:1 # νοσηλευτής
# morbillivirus
24:1 27:1 36:1 37:1 53:1 176:1 193:1 203:1 221:1 # τετρακυκλίνη
1:1 6:1 30:1 60:1 80:1 94:1 143:1 240:1 301:1# οσμωτικός
5:1 12:1 29:1 59:1 91:1 101:1 131:1 196:1 219:1 # ελέφαντας
7:1 16:1 46:1 78:1 84:1 111:1 160:1 233:1 # λυσίνης
2:1 14:1 33:1 56:1 74:1 130:1 233:1 276:1 # τοποθεσία
91:1 103:1 # σφαγή
17:1 34:1 133:1 176:1 # βαρυκοΐα
49:1 75:1 128:1 183:1 240:1 277:1 # φορητός
51:1 181:1 299:1 # θηλάζων
9:1 25:1 # θέαση
19:1 38:1 93:1 103:1 140:1 211:1 # μαγειρεύω
11:1 12:1 26:1 28:1 107:1 178:1 # διανομή
8:1 13:1 17:1 24:1 43:1 53:1 135:1 180:1 # παρατροχίλια
12:1 13:1 72:1 214:1 # ανάπηρος
38:1 39:1 56:1 119:1 194:1 # απόθεμα
18:1 110:1 174:1 # δριμύς
12:1 40:1 43:1 65:1 91:1 97:1 259:1 284:1 # πανεγκεφαλίτιδα
18:1 53:1 69:1 72:1 # τριψήφιος
14:1 19:1 32:1 45:1 68:1 105:1 119:1 238:1 # υπολειπόμενησ
13:1 21:1 29:1 52:1 53:1 97:1 178:1 250:1 # κεντρομόλος
3:1 11:1 92:1 121:1 293:1 # γιαχουδη
11:1 46:1 213:1 269:1 # ιαίνω
12:1 24:1 31:1 103:1 147:1 258:1 # αναγραφή
38:1 68:1 70:1 71:1 183:1 # λεμφοιδήματος
213:1 285:1 # χύνω
50:1 65:1 95:1 173:1 204:1 # σαλμονέλλωση
3:1 33:1 84:1 233:1 274:1 # εξουσία
4:1 16:1 75:1 83:1 108:1 146:1 195:1 220:1 252:1 # θνησιµότητα
10:1 13:1 24:1 25:1 49:1 53:1 103:1 159:1 295:1 # γαστρορραγία
5:1 14:1 32:1 37:1 39:1 45:1 62:1 69:1 163:1 178:1 278:1 286:1 # μεταπολιομυελιτιδικο
1:1 21:1 44:1 66:1 87:1 144:1 156:1 186:1 # πενικιλαμίνης
23:1 33:1 43:1 70:1 # παιδία
4:1 8:1 22:1 24:1 149:1 222:1 258:1 # κατάγραφτηκε
11:1 21:1 28:1 32:1 63:1 82:1 103:1 188:1 # επιαγόμενος
16:1 38:1 166:1 # ξύπνημα
25:1 26:1 54:1 161:1 # ασπράδι
1:1 41:1 60:1 71:1 91:1 92:1 94:1 103:1 113:1 185:1 # οισοφαγικός
24:1 213:1 285:1 # βραχύνω
5:1 12:1 29:1 65:1 131:1 173:1 196:1 299:1 # ανταλλάζω
1:1 17:1 60:1 91:1 92:1 94:1 240:1 # φαρυγγικός
11:1 92:1 # σόγια
21:2 27:1 28:1 29:1 50:1 98:1 126:1 170:1 292:1 # ενδοτενοντική
14:1 45:1 62:1 240:1 # πολιός
3:1 34:1 112:1 149:1 # κουτάβι
5:1 7:1 16:1 46:1 54:1 78:1 111:1 144:1 145:1 301:1# πρωταμίνης
13:1 158:1 178:1 185:1 193:1 298:1 # θρομβοφιλίας
40:1 50:1 65:1 95:1 101:1 173:1 204:1 # σαλμονελλών
41:1 54:1 66:1 79:1 128:1 143:1 240:1 # πρηνισμός
1:1 24:1 60:1 94:1 240:1 258:1 # ζωγραφικός
16:1 46:1 49:1 78:1 95:1 # μορφίνη
13:1 72:1 # δώρος
# relief
11:1 17:1 22:1 72:1 82:1 228:1 269:1 # καρπιαίος
5:1 32:1 37:1 45:1 157:1 163:1 175:1 286:1 # οξυμεταζολίνη
1:1 8:1 11:1 18:1 23:1 26:1 43:1 53:1 70:1 107:1 141:1 # παιδιατρική
245:1 260:1 # hospitals
58:1 213:1 # δένω
193:1 # φιλί
# λύω
5:1 32:1 37:1 77:1 80:1 95:1 144:1 163:1 235:1 286:1 # μεταμοσχευμένος
12:1 31:1 103:1 109:1 137:1 147:1 # ξαναγυρίζω
81:1 200:1 225:1 # ιϊκών
66:1 # μήνιγξ
6:1 8:1 17:1 24:1 32:1 43:1 135:1 164:1 180:1 # παρατιθέμενος
19:1 68:1 70:1 85:1 183:1 # λεμφοειδής
13:1 54:1 72:1 87:1 95:1 125:1 144:1 190:1 # προθάλαμος
5:1 41:1 51:1 54:1 66:1 103:1 145:1 301:1# πρωταγωνιστικός
14:1 45:1 49:1 62:1 69:1 200:1 # πολιορκώ
3:1 12:1 24:1 34:1 72:1 137:1 248:1 # ουρανίσκος
17:1 81:1 204:1 213:1 # σαρώνω
18:1 70:1 137:1 301:1# θυριδωτή
14:1 71:1 74:1 240:1 276:1 # ηθοποιός
13:1 72:1 # νέγρος
17:1 61:1 65:1 68:1 109:1 122:1 133:1 223:1 # βαλεαρίδες
1:1 15:1 17:1 18:1 21:1 27:1 29:1 43:1 93:1 135:1 141:1 162:1 187:1 # παρεντερικός
3:1 13:1 19:1 137:1 165:1 211:1 235:1 # χειρουργώ
4:1 7:1 67:1 # ηγέτης
7:1 28:1 57:1 178:1 293:1 # ινομυώδης
6:1 28:1 36:1 45:1 57:1 136:1 158:1 # ακτινοβολώ
19:1 37:1 44:1 61:1 235:1 296:1 # πετέχειες
6:1 12:1 29:1 45:1 131:1 138:1 183:1 184:1 239:1 # αντιφωσφολιπιδικός
25:1 38:1 69:1 # αξιοθαύμαστος
13:1 80:1 148:1 240:1 277:1 301:1# κροσσωτός
19:1 93:1 # έρει
9:1 39:1 84:1 87:1 119:1 194:1 250:1 279:1 # απόλαυση
4:1 7:1 15:1 67:1 165:1 273:1 # εργάτης
59:1 119:1 172:1 # πόδας
1:1 6:1 30:1 60:1 94:1 112:1 160:1 203:1 240:1 243:1 # εκλυτικός
2:1 22:1 72:1 144:1 150:1 205:1 # εύκαμπτος
23:1 33:1 41:1 69:1 98:1 108:1 157:1 177:1 # αισιοδοξία
4:1 8:1 14:1 22:1 49:1 105:1 118:1 179:1 222:1 # υποκατηγοριοποίηση
# fecv
5:1 24:1 32:1 37:1 103:1 116:1 163:1 258:1 286:1 # μεταγραφάση
43:1 52:1 74:1 176:1 203:1 221:1 259:1 269:1 # εγκυκλοπαίδεια
28:1 57:1 108:1 138:1 185:1 # ηωσινοφίλων
10:1 17:1 27:1 80:1 280:1 298:1 # οστεοααρθρίτιδα
12:1 22:1 26:1 31:1 57:1 126:1 218:1 248:1 # σκανδιναβός
9:1 43:1 # παύση
22:1 59:1 117:1 160:1 176:1 190:1 # κάλυκας
10:1 32:1 62:1 69:1 80:1 277:1 # χιλιοστόμετρο
7:1 100:1 200:1 259:1 293:1 # ογκώδης
1:1 4:1 6:1 23:1 30:1 39:1 43:1 60:1 75:1 94:1 168:1 220:1 291:1 # απαιτητικός
26:1 63:1 70:1 82:1 138:1 188:1 # επιδιόρθωση
13:1 46:1 50:1 121:1 126:1 127:1 174:1 # χονδροϊτίνη
13:1 14:1 39:1 49:1 278:1 # απορροή
11:1 13:1 26:1 36:1 38:1 45:1 107:1 148:1 193:1 223:1 # μακρολίδια
8:1 12:1 31:1 81:1 147:1 213:1 # θανατώνω
14:1 15:1 21:1 39:1 40:1 44:1 74:1 165:1 179:1 276:1 # απενεργοποίηση
85:1 144:1 212:1 # αμιγής
# hbb
12:1 40:1 63:1 75:1 82:1 188:1 # ανεπιθύμητα
4:1 17:1 18:1 69:1 74:1 214:1 # αρτηριοπάθεια
11:1 25:1 26:1 55:1 86:1 107:1 122:2 126:1 275:1 # διασυνδεδεμένος
1:1 6:1 26:1 30:1 69:1 70:1 122:1 136:1 177:1 243:1 # ιδιοδεκτικότητα
17:2 24:1 43:1 46:1 66:1 69:1 109:1 135:1 180:1 # παραρρίνιο
11:1 17:2 24:1 43:1 46:1 66:1 109:1 135:1 180:1 # παραρρίνια
17:2 24:1 43:1 46:1 66:1 69:1 109:1 135:1 180:1 # παραρρίνιους
43:1 56:1 63:1 65:1 88:1 # επαληθεύω
12:1 31:1 103:1 147:1 161:1 # αναγράφω
13:1 14:1 33:1 36:1 74:1 80:1 148:1 199:1 276:1 # ακροποσθίας
6:1 10:1 70:1 172:1 287:1 300:1 # νήστιδα
11:1 26:1 58:1 107:1 114:1 144:1 189:1 213:1 # διαμένω
18:1 33:1 45:1 68:1 69:1 137:1 221:1 274:1 # κυριολεξία
17:1 33:1 79:1 204:1 293:1 # σαρδηνία
1:1 6:1 13:1 30:1 54:1 60:1 69:1 94:1 125:1 170:1 # προβιοτικός
5:1 8:1 22:1 48:1 65:1 68:1 151:1 222:1 259:1 # εγκαταλείπω
12:1 13:1 31:1 36:1 42:1 147:1 148:1 # ανακρούω
49:1 51:1 95:1 109:1 # ιγμορίων
4:1 9:1 55:1 83:1 106:1 146:1 148:1 154:1 252:1 259:1 # συγκρότηση
13:1 40:1 72:1 77:1 137:1 234:1 # άνευρος
1:1 8:1 18:1 43:1 53:1 60:1 94:1 141:1 240:1 # πατρικός
28:1 57:1 62:1 108:1 138:1 185:1 # ηωσινοφιλική
11:1 18:1 204:1 217:1 # σαχάρια
72:1 # μύθος
38:1 65:1 173:1 193:1 # μαλλί
12:1 19:1 57:1 92:1 296:1 # ανθυγιεινός
10:1 11:1 18:1 26:1 41:1 107:1 264:1 # διαχωριστής
19:1 70:1 137:1 # τυρoειδoπoιημένα
15:1 32:1 109:1 172:1 223:1 # μερίδα
1:1 18:1 57:1 60:1 62:1 94:1 126:1 141:1 155:1 174:1 221:1 # κυλινδρικός
24:1 53:1 # τραχύς
15:1 44:1 45:1 62:1 105:1 124:1 158:1 270:1 # υπερβολιά
1:1 18:1 21:1 49:1 57:1 66:1 98:1 126:1 156:1 # ενδορρινικές
23:1 228:1 269:1 295:1 # αιγαίο
5:1 12:1 29:1 41:1 51:1 66:1 103:1 131:1 143:1 196:1 # ανταγωνισμός
9:1 116:1 136:1 149:1 # πηκτάση
212:1 270:1 # μιάς
9:1 138:1 237:1 # ίωση
13:1 15:1 32:1 54:1 64:1 80:1 125:1 # προσερχόμενος
21:1 26:1 32:1 34:1 42:1 69:1 100:1 167:1 259:1 # διογκούμενος
1:1 26:1 52:1 65:1 72:1 91:1 132:1 244:1 # δικέφαλος
12:1 87:1 126:1 211:1 240:1 # ιρλανδός
77:1 # ευθύς
2:1 8:1 38:1 53:1 106:1 115:1 123:1 170:1 261:1 # σωματοτρόπα
2:1 8:1 14:1 87:1 123:1 177:1 # ποδήλατο
9:1 14:1 39:1 138:1 166:1 237:1 278:1 # αποζημίωση
4:1 18:1 75:1 88:1 214:1 293:1 # δηλητηριώδης
2:1 19:1 70:1 136:1 # πηκτοειδή
1:1 28:1 34:1 55:1 62:1 86:1 129:1 178:1 268:1 275:1 # συνομήλικος
38:1 41:1 117:1 143:1 # κάθισμα
5:2 8:1 12:1 43:1 66:1 151:1 # σπανιώτατα
17:1 22:1 26:1 # καρύδι
4:1 10:1 62:1 70:1 240:1 249:1 277:1 301:1# στηλιδωτός
13:1 15:1 32:1 37:1 44:1 53:1 72:1 109:1 124:1 286:1 # περίμετρος
19:1 23:1 26:1 38:1 97:1 110:1 270:1 # διάκειμαι
24:1 25:1 27:1 37:1 39:1 53:1 87:1 108:1 171:1 # τετραπλασιάζω
3:1 34:1 49:1 95:1 176:1 229:1 # μουκορμύκωση
19:1 32:1 81:1 178:1 213:1 279:1 # αυξομειώνω
10:1 62:1 69:1 80:1 277:1 # χλιοστό
# θέα
52:1 55:1 86:1 216:1 251:1 275:1 # συνλοίμωξη
14:1 39:1 118:1 148:1 278:1 # αποκρύβω
28:1 45:1 50:1 52:1 57:1 81:1 186:1 256:1 # κινολονών
1:1 14:1 60:1 62:1 94:1 175:1 212:1 238:1 # λιποθυμικός
1:1 6:1 10:1 25:1 30:1 38:1 60:1 94:1 159:1 240:1 287:1 # μαστικός
201:1 215:1 242:1 # deferasirox
15:1 18:1 22:1 32:1 57:1 162:1 166:1 181:1 224:1 # καθημερινά
9:1 138:1 145:1 217:1 237:1 # σάρωση
6:1 93:1 148:1 273:1 # κρεββάτι
7:1 36:1 87:1 171:1 200:1 293:1 # πλακώδης
1:1 6:1 19:1 30:1 70:1 # κoρτικoειδή
19:1 21:1 29:1 68:1 # εντέλει
2:1 14:1 70:1 71:1 74:1 145:1 174:1 276:1 301:1# ιδρωτοποιός
11:1 15:1 22:1 23:1 44:1 62:1 65:1 105:1 124:1 # υπερκαλιαιμία
# ηκγ
2:1 8:1 28:1 38:1 45:1 50:1 52:1 100:1 115:1 123:1 178:1 256:1 # ονοματολογία
5:1 97:1 170:1 183:1 284:1 # κεφοταξίμη
5:1 10:1 34:1 118:1 155:1 258:1 281:1 # σταφυλόκοκων
33:1 80:1 84:1 113:1 143:1 267:1 # δυσοσμία
17:1 24:1 43:1 103:1 109:1 135:1 180:1 # παραγρίπη
12:1 31:1 103:1 117:1 147:1 259:1 # αναγκάζω
55:1 81:1 88:1 171:1 175:1 213:1 214:1 # συμπληρώνω
23:1 28:1 38:1 144:1 178:1 285:1 # αμύνομαι
2:1 8:1 22:1 28:1 50:1 123:1 178:1 222:1 # κατονομάζω
34:1 42:1 69:1 72:1 108:1 167:1 243:1 # εκούσιος
11:1 19:1 68:1 114:1 144:1 232:1 # αμέλεια
16:1 21:1 46:1 68:1 78:1 # βλεννίνη
43:1 81:1 224:1 # παθών
5:1 10:1 14:1 26:1 69:1 74:1 216:1 276:1 281:1 # σταδιοποίηση
17:1 52:1 65:1 88:1 173:1 274:1 # αλληλοεξαρτώμενος
13:1 53:1 240:1 # τροχός
201:1 # leptospira
5:1 9:1 17:1 25:1 43:1 135:1 161:1 273:1 # παράταση
12:2 28:1 31:1 40:1 58:1 114:1 147:1 189:1 261:1 # ανανεωμένος
5:1 8:1 15:1 22:1 39:1 44:1 105:1 119:1 124:1 151:1 194:1 222:1 # υπερκαταπόνηση
2:1 10:1 25:1 55:1 130:1 169:1 175:1 227:1 # ασυμπίεστος
19:1 34:1 70:1 82:1 181:1 # πιθηκοειδής
1:1 14:1 24:1 26:1 27:1 37:1 39:1 53:1 177:1 278:1 # τετραποδικός
1:1 20:1 35:1 50:1 66:1 77:1 156:1 179:1 # ευγονική
1:1 20:1 34:1 35:1 49:1 108:1 # κορσική
2:1 21:1 25:1 28:1 29:1 42:1 56:1 199:1 285:1 # ασθενούντος
14:1 17:1 98:1 106:1 177:1 298:1 # αρθρόποδο
4:1 9:1 83:1 154:1 # ζήτηση
12:1 27:1 29:1 44:1 63:1 131:1 274:1 # αντεπεξέρχομαι
95:1 110:1 248:1 # σκύψιμο
45:1 299:1 # θολά
18:1 28:1 49:1 57:1 69:1 118:1 186:1 # φθοριοκινολόνες
13:1 41:1 53:1 74:1 82:1 143:1 240:1 # τροπισμός
38:1 41:1 66:1 81:1 103:1 143:1 # αγώνισμα
14:1 27:1 39:1 81:1 101:1 170:1 278:1 # αποτελών
17:1 19:1 84:1 97:1 204:1 248:1 267:1 # δυσαρέσκεια
6:1 16:1 17:1 41:1 75:1 143:1 240:1 291:1 # αρνητισμός
1:1 19:1 117:1 254:1 # εικάζω
# nthi
9:1 12:1 43:1 # ρύπανση
54:1 87:1 144:1 173:1 204:1 # σαμπρέλλα
1:1 43:1 100:1 212:1 213:1 224:1 261:1 # παθογνωμικός
31:1 55:1 86:1 103:1 275:1 # συναγωγή
23:1 69:1 72:1 133:1 # βέβαιος
11:1 12:1 26:1 107:1 # διανύω
246:1 # uri
21:1 28:1 32:1 72:1 149:1 205:1 238:1 # ιπτάμενος
3:1 137:1 217:1 # άρθουρ
4:1 5:1 17:1 27:1 37:1 163:1 166:1 # τεταρτημόριο
33:1 49:1 84:1 95:1 143:1 267:1 # δυσμορφία
38:1 61:1 65:1 # μαλδίβες
2:1 22:1 46:1 50:1 65:1 108:1 168:1 # καλσιτονίνη
1:1 14:1 61:1 68:1 71:1 173:1 272:1 # ποικίλλες
66:1 69:1 72:1 97:1 234:1 # ωκεάνιος
13:1 72:1 95:1 144:1 174:1 178:1 223:1 # αμφίδρομος
26:1 33:1 34:1 41:1 45:1 158:1 193:1 248:1 # δισκοβολία
1:1 3:1 34:1 50:1 71:1 95:1 129:1 # οικονόμου
15:1 19:1 27:1 70:1 179:1 187:1 205:1 # πτερυγοειδής
1:1 6:1 30:1 55:1 60:1 94:1 175:1 301:1# συμβιωτικός
6:1 109:1 142:1 197:1 298:1 # aρθρίτις
10:1 15:1 21:1 25:1 27:1 29:1 53:1 93:1 159:1 187:1 295:1 # γαστρεντερολογικός
6:1 21:1 23:1 40:1 48:1 69:1 100:1 140:1 168:1 # αιτιογενείς
10:1 13:1 18:1 53:1 54:1 80:1 125:1 # προστριβή
15:1 38:1 122:1 229:1 274:1 # εξώδερμα
24:1 26:1 55:1 69:1 70:1 80:1 148:1 259:1 # ιδιοσυγκρασιακός
2:1 5:1 23:1 112:1 206:1 273:1 279:1 # αυτοϊάται
1:1 6:1 12:1 29:1 34:1 42:1 129:1 131:1 167:1 184:1 239:1 290:1 # αντιιικού
13:1 53:1 63:1 227:1 301:1# επίσωτρο
13:1 32:1 36:1 65:1 148:1 178:1 193:1 295:1 # ακρομεγαλία
10:1 12:1 26:1 40:1 41:1 119:1 264:1 # ανεμπόδιστος
13:1 33:1 53:1 80:1 98:1 177:1 183:1 185:1 233:1 # τροφοδοσία
4:1 18:1 36:1 69:1 100:1 133:1 136:1 140:1 214:1 # βακτηριογενείς
6:1 12:1 15:1 24:1 29:1 44:1 70:1 105:1 124:1 131:1 174:1 184:1 239:1 294:1 # υπεραντιδραστικότητα
38:1 143:1 # βύσμα
40:1 50:1 66:1 77:1 95:1 175:1 # πνευμονιόκοκκου
38:1 41:1 46:1 66:1 109:1 143:1 # ρίνισμα
1:1 6:1 8:1 30:1 38:1 115:1 145:1 164:1 181:1 214:1 224:1 261:1 271:1 # αθηρωματικών
13:1 17:1 22:1 26:1 41:1 74:1 248:1 298:1 # δισκαρθροπάθειες
215:1 241:1 283:1 # conservatively
10:1 38:1 53:1 105:1 119:1 145:1 247:1 261:1 # υπόστρωμα
# βάιλ
4:1 5:1 40:1 75:1 146:1 220:1 252:1 257:1 # νεότητα
23:1 25:1 65:1 87:1 110:1 204:1 212:1 # θαλασσαιμιών
1:1 6:1 30:1 44:1 60:1 63:1 84:1 94:1 205:1 267:1 # δυσπεπτικός
5:1 72:1 106:1 146:1 148:1 183:1 258:1 # κρόταφος
14:1 45:1 160:1 178:1 183:1 # πομφολυγώδης
6:1 8:1 13:1 38:1 54:1 88:1 115:1 125:1 164:1 166:1 # προβληματισμός
9:1 63:1 82:1 138:1 188:1 237:1 238:1 # επιπέδωση
11:1 26:1 51:1 107:1 258:1 # διαφωνώ
11:1 13:1 25:1 26:1 100:1 107:1 121:1 177:1 # βρογχοδιασταλτικός
12:1 31:1 54:1 # πρύμναν
13:1 17:1 18:1 87:1 178:1 203:1 298:1 # κλαριθρομυκίνη
12:1 31:1 103:1 117:1 147:1 259:1 274:1 # εξαναγκάζω
9:1 11:1 26:1 77:1 84:1 107:1 122:1 # διαόδευση
197:1 204:1 227:1 # πίτσα
6:1 14:1 44:1 45:1 63:1 70:1 105:1 160:1 205:1 # πολυπεπτιδικός
1:1 6:1 8:1 30:1 38:2 60:1 94:1 115:1 164:1 166:1 181:1 224:1 271:1 # μαθηματικός
24:1 59:1 137:1 217:1 # μάρτυρας
15:2 26:1 44:1 105:1 124:1 140:1 # υπερδιέγερση
1:1 18:1 21:1 49:1 57:1 66:1 98:1 126:1 156:1 # ενδορρινικά
40:1 58:1 61:1 68:1 114:1 178:1 179:1 189:1 # λεγομένες
6:1 8:2 38:1 87:1 99:1 101:1 115:1 164:1 173:1 261:1 # ελλατωματικό
1:1 19:1 21:1 122:1 126:1 # ενδεικνυόμενος
1:1 14:1 45:1 57:1 62:1 66:1 156:1 160:1 176:1 203:1 # πολυκλινική
33:1 48:1 68:1 # λεία
10:1 14:1 39:1 53:1 80:1 92:1 161:1 278:1 # αποστράγγιση
1:1 6:1 8:1 30:1 43:1 164:1 200:1 271:1 274:1 282:1 # εξωηπατικών
27:1 69:1 # τεμάχιο
9:1 53:1 136:1 138:1 145:1 237:1 # έκτρωση
12:2 22:1 28:1 72:1 # ανίκανος
33:1 84:1 233:1 # θυσία
19:1 28:1 49:1 69:1 80:1 93:1 # ιγμνορειοσκόπηση
13:1 16:1 36:1 45:1 46:1 54:1 78:1 87:1 125:1 127:1 136:1 # προλακτίνη
87:1 137:1 161:1 171:1 279:1 # πλαυρά
105:1 119:1 145:1 198:1 261:1 # υπόχρωμη
1:1 17:1 18:1 22:1 23:1 41:1 60:1 94:1 141:1 204:1 208:1 240:1 # καισαρικός
72:1 121:1 # μίσχος
1:1 4:1 5:1 6:1 30:1 60:1 75:1 94:1 146:1 220:1 252:1 257:1 301:1# ζωτικότητα
19:1 24:1 44:1 58:1 114:1 130:1 144:1 189:1 211:1 # εσπειραμένο
17:1 34:1 48:1 138:1 204:1 223:1 # σαρκοείδωσης
3:1 32:1 113:1 155:1 178:1 183:1 # σουλφομεθοξαζόλη
2:1 8:1 23:1 38:1 97:1 110:1 115:1 123:1 259:1 # αιματοεγκεφαλικός
8:1 34:1 38:1 45:1 115:1 243:1 261:1 # εκκολπωματίτιδα
77:1 109:1 137:1 248:1 284:1 # εφευρίσκω
2:1 12:1 28:1 33:1 80:1 112:1 233:1 279:1 # αυτοανοσία
34:1 43:1 74:1 116:1 248:1 # άσκοπα
1:1 20:1 26:1 35:1 71:1 95:1 133:1 144:1 # αμοιβαδική
22:1 24:1 42:1 # καούρα
2:1 14:1 29:1 50:2 72:1 98:1 150:1 292:1 # πονόδοντος
2:1 10:1 12:1 13:1 29:1 53:1 80:1 131:1 169:1 178:1 # αντροστομία
1:1 6:1 10:1 30:1 34:1 42:1 84:1 129:1 167:1 221:1 287:1 290:1 # κυστικού
34:1 72:1 161:1 # ράκος
53:1 95:1 109:1 110:1 # τρίξιμο
13:1 72:1 119:1 # σπόρος
34:1 71:1 79:1 88:1 248:1 # γληνίσκοι
15:1 26:1 108:1 110:1 140:1 296:1 # διεγερσιμότητα
1:1 18:1 57:1 66:1 89:1 132:1 156:1 202:1 244:1 274:1 288:1 # εξωρινικές
33:1 65:1 # μυαλγία
10:1 25:1 38:1 127:1 159:1 # μαστίζω
260:1 # kirkaldy
283:1 # urti
27:1 54:1 100:1 145:1 160:1 176:1 301:1# πρωτεογλυκάνη
2:1 14:1 33:1 49:1 65:1 100:1 193:1 295:1 # πορτογαλία
14:1 17:1 50:1 87:1 126:1 155:1 267:1 # σπονδυλαρθρίτις
# complex
12:1 31:1 36:1 99:1 117:1 147:1 205:1 # ανακάμπτω
19:1 55:1 86:1 275:1 # συνέβει
2:1 72:1 106:1 146:1 148:1 150:1 # κρότος
5:1 10:1 25:1 33:1 49:1 80:1 233:1 281:1 # ορθοστασία
12:1 41:1 43:1 240:1 # ισπανός
6:1 22:1 52:1 65:1 74:1 248:1 273:1 # σκαλοπάτι
14:1 45:1 51:1 240:1 # πολωνός
28:1 72:1 81:1 203:1 # κλώνος
28:1 41:1 58:1 113:1 114:1 166:1 189:1 212:1 # μισοψημένος
5:1 126:1 234:1 293:1 299:1 # ταϊλάνδη
42:1 165:1 179:1 285:1 # ργούν
1:1 13:1 14:1 15:1 18:1 49:1 60:1 74:1 94:1 141:1 276:1 # αεροπορικός
2:1 8:1 15:1 38:1 44:1 115:1 118:1 123:1 124:1 136:1 229:1 # σπερματοκτόνος
72:1 221:1 # λήκυθος
4:1 9:1 24:1 25:1 68:1 # τηλεόραση
7:1 16:1 18:1 53:1 111:1 149:1 205:1 234:1 238:1 # τριπτάνης
13:1 28:1 34:1 49:1 50:1 240:1 # κορονοϊός
15:1 24:1 39:1 56:1 69:1 84:1 108:1 294:1 # φυσιοθεραπευτής
5:1 8:1 10:1 25:1 46:1 52:1 127:1 133:1 159:1 281:1 # λοβαστατίνη
72:1 87:1 103:1 179:1 # πέλαγος
215:1 231:1 242:1 # icterohaemorrhagiae
14:1 71:1 83:1 108:1 110:1 128:1 198:1 # χρησιμποιηθεί
5:1 55:1 99:1 175:1 205:1 261:1 273:1 # συμπτωμάτα
28:1 79:1 274:1 # εξάμηνο
2:1 8:1 38:1 45:1 52:1 62:1 100:1 110:1 115:1 123:1 203:1 256:1 # κλιματολογικός
5:1 9:1 72:1 95:1 112:1 166:1 247:1 277:1 279:1 # ταυτόσημος
14:1 50:1 66:1 71:1 74:1 95:1 110:1 179:1 276:1 # γονιμοποιημένος
3:1 9:1 13:1 54:1 84:1 106:1 148:1 247:1 248:1 # πρόσκρουση
5:1 46:1 63:1 68:1 205:1 213:1 269:1 # λεπταίνω
10:1 14:1 27:1 39:1 48:1 80:1 138:1 145:1 278:1 280:1 # αποστείρωση
25:1 28:1 58:1 65:1 72:1 87:1 114:1 143:1 189:1 # χαλασμένος
5:1 6:1 10:1 17:1 80:1 109:1 197:1 281:1 298:1 # οσταρθρίτιδος
106:1 172:1 # ρόδα
245:1 # staphylococci
42:1 52:1 72:1 98:1 # δούλος
6:1 36:1 63:1 82:1 87:1 136:1 155:1 188:1 # επιφυλακτικότητα
43:1 59:1 145:1 174:1 # ύδρωπας
6:1 27:1 69:1 # τεχνήτιο
260:1 # half
1:1 5:1 32:1 34:1 37:1 62:1 65:1 129:1 163:1 216:1 268:1 286:1 # μεταλικοί
51:1 55:1 173:1 175:1 190:1 # συμβάλλων
155:1 193:1 # τυλίγω
17:1 19:1 40:1 45:1 46:1 133:1 193:1 # βαρθολίνειοι
2:1 10:1 14:1 41:1 74:1 82:1 83:1 169:1 216:1 264:1 276:1 # πιστοποίηση
3:1 34:1 79:1 88:1 210:1 230:1 248:1 # γληνίσκους
16:1 19:1 32:1 46:1 50:1 56:1 69:1 78:1 # μεθειονίνης
2:1 39:1 72:1 75:1 119:1 128:1 150:1 194:1 # απόρρητος
16:1 19:1 57:1 69:1 103:1 118:1 140:1 186:1 # αγγειοκινητικός
17:1 21:1 31:1 32:1 55:1 86:1 275:1 # συναρτώμενος
1:1 6:1 13:1 30:1 117:1 178:1 254:1 298:1 301:1# θρομβωτικά
19:1 44:1 63:1 68:1 205:1 211:1 247:1 277:1 # λεπτόσπειρας
24:1 62:1 69:1 100:1 258:1 # βιβλιογραφικά
3:1 13:1 14:1 54:1 99:1 105:1 125:1 # προυποθέτω
1:1 32:1 37:1 60:1 82:1 94:1 99:1 240:1 286:1 # μετωπικός
31:1 57:1 66:1 234:1 # ιωάννινα
9:1 60:1 84:1 160:2 176:1 250:1 # γλυκόλυση
48:1 68:1 101:1 173:1 # ελλείπω
38:1 # μα
9:1 12:2 31:1 138:1 147:1 237:1 # ανανέωση
1:1 13:1 65:1 91:1 97:1 118:1 148:1 212:1 284:1 # μικροκεφαλία
215:1 253:1 262:1 # netherlands
25:1 33:1 55:1 83:1 88:1 171:1 175:1 233:1 # συμπλησίαση
46:1 55:1 109:1 148:1 213:1 259:1 # συγκρίνω
95:1 110:1 # ρέψιμο
3:1 81:1 155:1 158:1 213:1 # ξεβουλώνω
21:1 24:1 26:1 140:1 165:1 296:1 # ραδιενέργεια
20:1 52:1 65:1 88:1 91:1 118:1 178:1 # ομφαλοκήλη
5:1 8:1 22:1 23:1 151:1 172:1 206:1 222:1 223:1 # καταιγίδα
1:1 4:1 21:1 60:1 94:1 126:1 146:1 166:1 212:1 252:1 293:1 # ενδημικότητα
14:1 39:1 84:1 179:1 185:1 278:1 # ζυγοαποφυσιακών
61:1 # οες
4:1 9:1 18:1 49:1 69:1 83:1 154:1 # οριοθέτηση
22:1 144:1 # καμπή
18:1 65:1 72:1 95:1 # αλγόριθμος
77:1 80:1 95:1 108:1 114:1 166:1 175:1 293:1 296:1 # δημοσιευμένος
1:1 10:1 13:1 25:1 28:1 50:1 53:1 159:1 178:1 212:1 # αστρονομικός
203:1 259:1 # εγκλωβίζω
7:1 50:1 95:1 128:1 # μονήρης
3:1 34:1 82:1 112:1 211:1 277:1 # σπιρτόκουτο
66:1 69:1 72:1 # ξύπνιος
242:1 # trolox
9:1 58:1 132:1 138:1 213:1 237:1 243:1 # εκκένωση
5:1 21:1 29:1 36:1 44:1 60:1 69:1 108:1 196:1 247:1 # πεντακόσιοι
15:1 18:1 44:1 124:1 162:1 168:1 240:1 277:1 # περιττός
14:1 39:1 77:1 97:1 114:1 175:1 181:1 278:1 # αποθηκευμένος
10:1 24:1 53:1 103:1 # στραγγίζω
11:1 66:1 68:1 143:1 234:1 # λεϊσμάνια
11:1 13:1 14:1 26:1 49:1 74:1 107:1 183:1 258:1 276:1 # αδιαφοροποίητος
16:1 27:1 46:1 48:1 54:1 78:1 145:1 301:1# πρωτείνη
69:1 72:1 108:1 116:1 175:1 279:1 # θαυμάσιος
3:1 31:1 34:1 46:1 # κουζίνα
12:1 29:1 43:1 87:1 103:1 131:1 203:1 259:1 # μπαγκλαντές
1:1 14:1 45:1 62:1 69:1 71:1 74:1 95:1 178:1 268:1 276:1 # ομοιοπολικά
70:1 85:1 112:1 174:1 # ιδρυτής
6:1 8:1 11:1 18:1 29:1 50:1 53:1 98:1 177:1 184:1 292:1 # οδοντιατρική
12:1 28:1 43:1 # τύμπανο
2:1 8:1 19:1 24:1 38:1 44:1 115:1 123:1 144:1 211:1 # σπειραματονεφρίτιδα
15:1 21:1 26:1 28:1 32:1 296:1 # διερχόμενος
2:1 3:1 10:1 47:1 112:1 169:1 217:1 293:1 # στουτγάρδης
13:1 185:1 212:1 229:1 # χλωροφόρμιο
12:1 38:1 81:1 175:1 # ανώνυμα
106:1 240:1 298:1 # εχθρός
12:1 33:1 65:1 133:1 # αλβανία
22:1 25:1 26:1 33:1 65:1 70:1 172:1 193:1 248:1 # διδασκαλία
11:1 18:1 45:1 98:1 173:1 217:1 299:1 # δολλάρια
1:1 6:1 14:1 30:1 37:1 56:1 60:1 94:1 105:1 240:1 # υποθετικός
60:1 # κόβω
1:1 3:1 5:1 17:1 18:1 52:1 60:1 94:1 112:1 141:1 # γλουταρικός
13:1 37:1 53:1 93:1 240:1 # ρετροϊός
17:2 18:1 24:1 43:1 57:1 135:1 180:1 228:1 # παραρρινίους
4:1 13:1 177:1 197:1 258:1 # αφροδίτη
24:1 32:1 36:1 130:1 272:1 # μεσoθωρακίoυ
5:1 10:1 11:1 12:1 77:1 84:1 281:1 # ευσταχιανό
5:1 7:1 9:1 36:1 87:1 96:1 116:1 136:1 144:1 # λακταμάσης
12:1 23:1 28:1 80:1 91:1 109:1 113:1 185:1 211:1 # ανοσοφαιρίνη
14:1 19:1 21:1 32:1 66:1 97:1 105:1 110:1 118:1 # υποκειμενικός
26:1 43:1 110:1 # παξιμάδι
22:1 33:1 144:1 # καμμία
1:1 11:1 19:1 27:1 63:1 82:1 148:1 161:1 188:1 232:1 273:1 # επικράτεια
5:1 36:1 61:1 64:1 87:1 116:1 136:1 144:1 # λακταμάσες
41:1 143:1 240:1 # εθισμός
18:1 23:2 80:1 91:1 95:1 110:1 211:1 # αιμοσφαιρινοπάθεια
11:1 17:1 43:1 71:1 95:1 106:1 135:1 # παρόμοια
# wolff
3:1 12:1 66:1 87:2 155:1 158:1 203:1 218:1 # κλαβουλανικό
6:1 14:1 41:1 80:1 105:1 108:1 114:1 143:1 168:1 # υποσιτισμένος
9:1 18:1 22:1 41:1 217:1 224:1 243:1 # εκκαθάριση
5:1 8:1 14:1 38:1 45:1 48:1 68:1 105:1 115:1 151:1 # υπολείματα
50:1 83:1 88:1 171:1 228:1 233:1 # πλησίον
136:1 240:1 277:1 # πηκτός
120:1 # eosinophilic
26:1 63:1 70:2 82:1 175:1 188:1 223:1 267:1 # επιδιδυμίδα
31:1 # σφήνα
10:1 13:1 25:1 53:1 118:1 159:1 295:1 # γαστροκνήμιο
18:1 49:1 69:1 74:1 87:1 95:1 171:1 # ιγμοριοπλαστική
34:1 42:1 133:1 167:1 # κούβα
28:1 71:1 234:1 251:1 # άνοιξη
26:1 63:1 70:2 82:1 175:1 188:1 197:1 267:1 # επιδιδυμίτιδα
15:1 24:1 39:1 44:1 52:1 56:1 100:1 179:1 294:1 # λογοθεραπεία
226:1 260:1 # eventually
26:1 28:1 57:1 72:1 126:1 234:1 270:1 # ινδιάνος
21:1 28:1 119:1 122:1 # αδενοϋπόφυση
1:1 6:1 14:1 30:1 80:1 113:1 117:1 170:1 254:1 # ποσοτικά
52:1 72:1 100:1 179:1 190:1 # άλογος
6:1 10:1 12:1 31:1 43:1 63:1 130:1 147:1 270:1 287:1 # επαναεστιάζω
1:1 13:1 60:1 62:1 94:1 174:1 185:1 268:1 # υδροφιλικός
12:1 40:1 63:1 82:1 133:1 188:1 269:1 # ανεπιβεβαίωτος
13:1 28:1 49:1 72:1 100:1 102:1 # ορογόνος
226:1 # fenix
5:1 10:1 85:1 137:1 145:1 279:1 281:1 301:1# σταυρωτής
# χέιλς
16:1 33:1 50:1 57:1 83:1 98:1 126:1 233:1 # ινδονησία
1:1 23:1 26:1 52:1 57:1 91:1 185:1 203:1 # δικλοφαινάκη
18:1 53:1 57:1 69:1 166:1 212:1 273:1 # ημινάτριο
1:1 13:1 15:1 106:1 148:1 212:1 # μικροαερόφιλο
69:1 92:1 # βέλγιο
120:1 # brudzinski
# orthopediki
22:1 33:1 34:1 36:1 80:1 143:1 265:1 # κακοσμία
13:1 15:1 27:1 54:1 125:1 128:1 146:1 170:1 187:1 # προτμότερη
14:1 45:1 81:1 213:1 243:1 # εκπολώνω
# paulley
16:1 55:1 86:1 275:1 # συνηθίζω
18:1 21:1 28:1 45:1 57:1 98:1 118:1 126:1 148:1 # ενδοκρινολογικός
15:1 18:1 19:1 32:1 57:1 110:1 162:1 235:1 240:1 # χειμερινός
15:1 32:1 89:1 # μερές
17:1 24:1 25:2 43:1 97:1 135:1 180:1 248:1 # παρασκεύασμα
12:1 24:1 53:1 144:1 204:1 223:1 # τρανσαμίδωση
1:1 6:1 30:1 55:1 60:1 77:1 94:1 136:1 176:1 # συζευκτικός
17:1 24:1 25:1 38:1 143:1 180:1 240:1 # μαρασμός
106:1 108:1 146:1 # ρότσι
2:1 16:1 57:1 74:1 75:1 116:1 171:1 186:1 299:1 # κινητοπλάστη
6:1 41:2 144:1 # αμφισβήτιση
13:1 17:1 87:1 178:1 203:1 298:1 # κλαρυθρομυκίνη
172:1 # μόδα
12:1 19:1 40:1 56:1 66:1 # ανιχνεύθει
161:1 # χωράφι
1:1 2:1 74:1 82:1 117:1 254:1 # τοπικά
1:1 6:1 10:1 25:1 30:1 45:1 60:1 87:1 94:1 121:1 159:1 287:1 # σχολαστικός
1:1 34:1 45:1 66:1 129:1 156:1 299:1 # νικολάι
54:1 106:1 240:1 # πρός
18:1 19:1 27:1 32:1 37:1 211:1 235:1 286:1 # μετεγχειριτικές
15:1 21:1 28:1 68:1 122:1 177:1 229:1 # βλεννοδερματικής
1:1 5:1 6:1 8:1 22:1 30:1 65:1 88:1 136:1 151:1 222:1 # καταληκτικά
52:1 72:1 88:1 105:1 173:1 190:1 # υπάλληλος
27:1 108:1 110:1 112:1 # εμφυτεύσιμος
5:1 34:1 185:1 259:1 # γκοφρέτα
33:1 84:1 267:1 # δυσρυθμία
57:1 62:1 161:1 203:1 234:1 # φράνκλιν
1:1 6:1 12:1 16:1 30:1 55:1 75:1 83:1 291:1 # ανησυχητικός
# haccp
2:1 6:1 8:1 15:1 24:1 45:1 97:1 112:1 123:1 160:1 294:1 # κερατολυτικά
8:1 10:1 24:1 44:1 53:1 98:1 277:1 # στρατόπεδο
246:1 283:1 # christi
119:1 181:1 199:1 247:1 # πόσθη
15:1 19:1 24:1 27:1 39:1 44:1 56:1 294:1 # θεραπεύτει
14:1 105:1 157:1 # υποξύ
95:1 108:1 110:1 # σχίσιμο
13:1 71:1 121:1 217:1 # πάροχοι
28:1 33:1 55:1 86:1 178:1 193:1 212:1 275:1 # συνομιλία
14:1 52:1 53:1 71:1 106:1 168:1 # φλοιτρόπο
1:1 6:1 30:1 49:1 60:1 75:1 94:1 128:1 183:1 243:1 291:1 # εκφορητικός
10:1 21:1 # στήβεν
2:1 13:1 32:1 37:1 45:1 54:1 74:1 125:1 250:1 286:1 # μετοπρολόλης
24:1 38:1 44:1 48:1 103:1 # πείραγμα
28:1 58:1 72:1 114:1 189:1 # πηγμένος
1:1 6:1 10:1 14:1 18:1 30:1 34:1 41:1 49:1 74:1 129:1 264:1 276:1 287:1 # οριστικοποιώ
72:1 93:1 95:1 # ήρεμος
11:1 12:1 28:1 33:1 166:1 212:1 # ημιανοψία
9:1 12:1 91:1 # έκφανση
5:1 8:1 38:1 55:1 115:1 151:1 175:1 # συμτώματα
18:1 23:2 80:1 91:1 95:1 110:1 211:1 # αιμοσφαιρινουρία
2:1 10:1 14:1 32:1 41:1 74:1 92:1 169:1 216:1 264:1 276:1 # μεγιστοποίηση
1:1 6:1 10:1 15:1 27:1 30:1 60:1 75:1 94:1 128:1 187:1 240:1 280:1 291:1 # στερητικός
5:1 8:1 25:1 32:1 37:1 38:1 115:1 163:1 166:1 286:1 # μετασχηματίζω
38:1 56:1 128:1 166:1 # θεώρημα
6:1 49:1 70:1 127:1 172:1 197:1 # αορτίτιδα
10:1 16:1 59:1 83:1 127:1 172:1 223:1 # νηστίδας
15:1 16:1 26:1 75:1 93:1 285:1 296:1 # αδιερεύνητος
19:1 69:1 103:1 140:1 145:1 185:1 # αγγειοφόρων
203:1 243:1 # εκλύω
60:1 138:1 204:1 240:1 # μωσαϊκός
9:1 138:1 145:1 237:1 # κύρωση
23:1 43:1 142:1 # παις
13:1 19:1 70:1 93:1 137:1 298:1 # πυρεθροειδή
38:1 92:1 # άγγιγμα
18:1 38:1 # σφύριγμα
24:1 103:1 # ραγίζω
1:1 11:1 26:1 57:1 62:1 66:1 117:1 156:1 254:1 # γλιαδινικά
1:1 14:1 45:1 51:1 66:1 156:1 160:1 176:1 203:1 # πολυκλωνικός
1:1 13:1 109:1 148:1 212:1 # μικροχλωρίδα
# lasegue
215:1 242:1 # dromostherapeia
14:1 15:1 33:1 56:1 105:1 229:1 # υποθερμία
25:1 54:1 87:1 143:1 145:1 171:1 277:1 301:1# πρωτόπλασμα
13:1 53:1 54:1 125:1 170:1 # προτρέπω
27:1 48:1 72:1 121:1 # τείχος
8:1 17:1 24:1 43:1 64:1 83:1 128:1 135:1 180:1 # παρατήρησει
26:1 # μύδι
14:1 28:1 38:1 50:1 63:1 178:1 # επονομαζόμενος
14:1 39:1 60:1 99:1 118:1 205:1 278:1 # αποκόπτω
2:1 23:1 41:1 74:1 75:1 77:1 181:1 199:1 # ευαισθητοποιώ
10:1 34:1 57:1 71:1 83:1 128:1 198:1 # κοινόχρηστος
6:1 8:1 31:1 50:1 63:1 70:1 82:1 164:1 179:1 188:1 # επιγονατιδικών
120:1 # birmingham
50:1 72:1 113:1 247:1 # ζωονόσος
1:1 15:1 18:1 34:1 44:1 74:1 124:1 129:1 141:1 162:1 # περικοπή
38:1 43:1 60:1 103:1 143:1 247:1 259:1 # παγκόσμα
7:1 14:1 17:1 22:1 42:1 # καρπούζης
4:1 5:1 75:1 106:1 146:1 174:1 177:1 183:1 220:1 252:1 257:1 # σφοδρότητα
16:1 21:1 61:1 97:1 193:1 # ενηλίκες
17:1 22:1 26:1 45:1 52:1 69:1 92:1 100:1 256:1 # καρδιολογικός
13:1 53:1 68:1 84:1 136:1 185:1 243:1 # ηλεκτροφυσιολογία
19:1 41:1 49:1 161:1 183:1 # εισφορά
18:1 28:1 53:1 54:1 57:1 74:1 161:1 168:1 186:1 # κιτρινοπράσινος
5:1 10:1 13:1 19:1 70:1 137:1 279:1 281:1 # σταυροειδής
26:1 68:1 190:1 251:1 270:1 274:1 # διάλεξη
9:1 54:1 56:1 106:1 130:1 # πρόθεση
13:1 91:1 103:1 137:1 # φαγόπυρο
8:1 22:1 27:1 58:1 114:1 189:1 222:1 # κατεψυγμένος
72:1 95:1 # γάμος
9:1 19:1 41:1 83:1 154:1 # εισήγηση
231:1 # teff
14:1 172:1 177:1 # κωπήποδα
17:1 19:1 24:1 25:1 43:1 64:1 135:1 180:1 297:1 # παρασχέσει
2:1 34:1 72:1 118:1 273:1 # άτοκος
13:1 15:1 71:1 122:1 298:1 # ερυθροιώδες
58:1 240:1 # ένός
15:1 27:1 29:1 57:1 68:1 77:1 176:1 186:1 187:1 # ιντερλευκινης
226:1 # sydenham
14:1 39:1 105:1 146:1 171:1 # απλότυπο
8:1 11:1 24:1 26:1 107:1 149:1 217:1 251:1 # διατάραξη
1:1 2:1 72:1 136:1 150:1 # άθικτος
3:1 13:1 32:1 101:1 198:1 299:1 # μελάγχρου
262:1 # pancreatography
5:1 17:1 240:1 # ταρσός
4:1 5:1 16:1 46:1 78:1 144:1 168:1 # τηβιταμίνη
8:1 28:1 38:1 50:1 115:1 127:1 178:1 # ονοματίζω
2:1 15:1 18:1 44:1 49:1 69:1 74:1 112:1 124:1 162:1 279:1 # αυτοπεριοριζόμενων
13:1 158:2 178:1 298:1 # θρομβοεμβολής
2:1 10:1 42:1 169:1 # στούς
9:1 77:1 84:1 93:1 174:1 # ύδρευση
12:1 40:1 43:1 66:1 69:1 101:1 173:1 # πανελλήνιος
11:1 36:1 60:1 108:1 138:1 182:1 213:1 240:1 # γνωσιακός
10:1 127:1 # στίς
19:1 103:1 114:1 140:1 261:1 274:1 # εξαγγειωμένο
12:1 24:1 25:1 29:1 127:1 131:1 174:1 223:1 # αντίδρασ
28:1 58:1 72:1 97:1 114:1 130:1 189:1 248:1 # εσκεμμένος
6:1 10:1 25:1 38:1 144:1 159:1 179:1 185:1 287:1 # αμαστιγοφόρες
13:1 51:1 54:1 125:1 217:1 # προϋπάρχων
28:1 58:1 72:1 # ένος
3:1 7:1 16:1 34:2 42:1 84:1 111:1 167:1 248:1 285:1 # κουσκούνης
2:1 43:1 55:1 56:1 136:1 175:1 224:1 243:1 # συμπαθεκτομή
2:1 6:1 10:1 11:1 12:1 25:1 26:1 29:1 70:1 107:1 131:1 159:1 169:1 184:1 239:1 # αντιδιαστολή
5:1 32:1 37:1 65:1 133:1 163:1 173:1 218:1 286:1 # μεταβαλλόμενος
109:1 133:1 # ρίβα
42:1 52:1 171:1 # μπλούζα
2:1 17:1 24:1 72:1 108:1 150:1 168:1 180:1 218:1 247:1 # αραβόσιτος
5:1 10:1 34:1 52:1 118:2 155:1 258:1 281:1 # σταφυλοκοκκικής
1:1 18:1 21:1 29:1 53:1 95:1 97:1 118:1 141:1 178:1 # ομοκεντρικός
19:1 40:1 41:1 49:1 55:1 86:1 161:1 183:1 275:1 # συνεισφορά
22:1 81:1 181:1 213:1 224:1 # καθηλώνω
# hg
14:1 19:1 28:1 68:1 74:1 79:1 216:1 276:1 # λειχηνοποίηση
6:1 12:1 21:1 29:1 98:1 126:1 131:1 178:1 184:1 239:1 296:1 # αντιενδομυίου
2:1 21:1 29:1 39:1 95:1 178:1 # εντομοαπωθητικό
6:1 72:1 95:1 110:1 146:1 178:1 # ομότιμος
12:1 28:2 72:1 80:1 100:1 102:1 113:1 # ανοσογόνος
12:1 38:1 95:1 178:1 # σφυγμομανόμετρου
29:1 45:1 63:1 97:1 140:1 234:1 # ολκεγεπάντη
28:1 51:1 72:1 203:1 # δίκλωνος
81:1 137:1 140:1 213:1 284:1 # γεφυρώνω
41:1 75:1 144:1 300:1 # αμφισβητήσιμος
6:1 29:1 184:1 234:1 # γάντι
21:1 56:1 # δήθεν
# mi
5:1 9:1 13:1 25:1 54:1 125:1 136:1 # προέκταση
12:1 13:1 15:1 24:1 27:1 37:1 118:1 148:1 187:1 # ετεροκρανίο
17:1 18:1 31:1 102:1 # αριζόνα
28:1 57:1 72:1 109:1 148:1 # κρίθινος
3:1 13:1 54:1 58:1 105:1 125:1 158:1 185:1 # ιβουπροφένη
251:1 # σφύξη
5:1 8:1 22:1 23:1 38:1 151:1 178:1 222:1 258:1 # καταφύομαι
1:1 6:1 30:1 81:1 101:1 200:1 225:1 282:1 301:1# ελκωτικών
10:1 14:1 26:1 69:1 80:1 105:1 149:1 # υποστάδιο
1:1 18:1 23:1 91:1 117:1 141:1 211:1 254:1 # σφαιρικά
4:1 7:1 26:1 67:1 70:1 # ιδιώτης
246:1 # matrix
19:1 # εγχέει
38:1 66:1 102:1 110:1 # μόνιμα
8:1 22:1 62:1 149:1 222:1 # ηκατάθλιψη
8:1 17:1 24:1 39:1 43:1 75:1 128:1 135:1 180:1 # απαρατήρητος
145:1 269:1 # αίρω
2:1 34:1 42:1 49:1 158:1 248:1 # σκορβούτο
12:1 85:1 126:1 172:1 # δανδής
6:1 45:1 88:1 95:1 110:1 250:1 # τιμολόλη
1:1 3:1 6:1 30:1 34:1 37:1 46:1 93:1 129:1 155:1 193:1 # ρετικουλίνη
2:1 17:1 24:1 100:1 258:1 # χαρτογραφώ
# kamut
1:1 4:1 14:1 71:1 75:1 146:1 186:1 220:1 252:1 # ποικιλότητα
15:1 17:1 40:1 43:1 79:1 93:1 135:1 229:1 # παρερμηνεύω
13:1 40:1 46:1 61:1 98:1 177:1 # ροδοψίνες
5:1 10:1 13:1 19:1 70:1 137:1 279:1 281:1 # σταυροειδώς
52:1 110:1 216:1 251:1 # λοίιμωξη
215:1 226:1 231:1 242:1 # enterococcus
15:1 27:1 29:1 57:1 68:1 77:1 176:1 187:1 272:1 # ιντερλευκίνες
15:1 44:1 105:1 124:1 145:1 198:1 261:1 273:1 # υπερχρωμάτωση
27:1 72:1 121:1 # τεύχος
2:1 8:1 19:1 24:1 38:1 44:1 115:1 123:1 144:1 211:1 # σπειραματοσκλήρυνση
48:1 51:1 68:1 101:1 173:1 # ελλείπων
13:1 20:1 88:1 118:1 174:1 # υδροκήλη
2:1 8:1 38:1 100:1 115:1 123:1 143:1 # σμηγματογόνος
22:1 46:1 59:1 # ίνκας
6:1 23:1 43:1 69:1 74:1 100:1 168:1 224:1 # αιτιοπαθογένεια
6:1 17:1 29:1 63:1 82:1 86:1 133:1 184:1 188:1 # επιβαρυντικός
17:1 21:1 28:1 32:1 274:1 # εξαρτώμενος
13:1 26:1 40:1 77:1 137:1 140:1 177:1 # νευροδιέγερση
1:1 8:1 17:1 24:1 43:1 60:1 94:1 135:1 180:1 # παρατυφικός
36:1 93:1 117:1 217:1 # ακάρεα
17:1 22:1 26:1 69:1 100:1 118:1 121:1 # ηχοκαρδιογράφημα
15:1 21:1 27:1 29:1 34:1 106:1 118:1 187:1 # εντερόκοκκος
13:1 15:1 28:1 74:1 171:1 234:1 299:1 # αεροπλάνο
2:1 8:1 9:1 38:1 53:1 115:1 123:1 146:1 166:1 177:1 # σηματοδότριες
22:1 34:1 52:1 65:1 80:1 116:1 118:1 # κοκαλοσπάστη
45:1 52:1 158:1 256:1 # έμβολο
11:1 13:1 26:1 54:1 103:1 107:1 125:1 161:1 177:1 # προδιαγράφω
6:1 10:1 34:1 100:1 158:1 160:1 176:1 287:1 # στιβογλυκονικό
242:1 260:1 # divalproex
1:1 6:1 14:1 30:1 39:1 60:1 94:1 98:1 146:1 170:1 177:1 278:1 # αποδοτικότητα
11:1 26:1 28:1 58:1 65:1 72:1 107:1 114:1 160:1 175:1 189:1 # διαλυμένος
49:1 69:1 92:1 # γιορτή
25:1 33:1 38:1 143:1 # χίασμα
17:2 24:1 43:1 46:1 66:1 109:1 135:1 180:1 # παραρρίνιων
1:1 20:1 35:1 65:1 133:1 # βαλβική
1:1 28:1 45:1 52:1 60:1 80:1 92:1 94:1 100:1 113:1 256:1 # νοσολογικός
34:1 57:1 118:1 172:1 186:1 # κοκκινάδα
1:1 18:1 20:1 21:1 35:1 49:1 57:1 66:1 98:1 126:1 156:1 # ενδορινική
70:1 133:1 212:1 224:1 240:1 277:1 301:1# βαθμιδωτός
13:1 34:1 45:1 54:1 75:1 80:1 88:1 125:1 173:1 248:1 # προσκολλητικός
21:1 119:1 122:1 # αδενόϋπόφυση
4:1 8:1 14:1 22:1 49:1 105:1 118:1 179:1 222:1 # υποκατηγοριοποιώ
45:1 54:1 66:1 93:1 # πρεδνιζολόνη
24:1 95:1 166:1 218:1 247:1 # ραβδόσχημο
1:1 6:1 10:1 28:1 30:1 57:1 60:1 84:1 94:1 118:1 221:1 287:1 # ινοκυστικός
5:1 26:1 32:1 37:1 70:1 144:1 163:1 212:1 286:1 # μεταμιδιώση
1:1 20:1 35:1 80:1 # οσφυική
12:1 19:1 29:1 38:1 41:1 93:1 131:1 143:1 # αντέρεισμα
57:1 108:1 # τσιν
5:1 10:1 28:1 41:1 57:1 100:1 140:1 144:1 212:1 264:1 281:1 # ισταμινογενής
54:1 55:1 99:1 161:1 175:1 273:1 # συμπράττω
166:1 # ημί
26:1 34:1 149:1 170:1 248:1 # σκοτάδι
2:1 10:1 41:1 80:1 82:1 169:1 264:1 285:1 # εμπιστοσύνη
1:1 31:1 34:1 49:1 81:1 82:1 129:1 # πικορναϊών
4:1 5:1 41:1 75:1 106:1 137:1 146:1 220:1 252:1 257:1 # ισχυρότητας
5:1 8:1 22:1 39:1 151:1 222:1 # καταπνίγω
38:1 55:1 88:1 145:1 171:1 175:1 214:1 261:1 # συμπληρωματικά
10:1 15:1 27:1 41:1 74:1 80:1 82:1 187:1 199:1 280:1 # οπισθοστερνικά
1:1 34:1 50:1 63:1 82:1 126:1 129:1 155:1 188:1 193:1 267:1 # επικονδυλίτις
21:1 69:1 98:1 126:1 178:1 # ενδομύιο
1:1 11:1 13:1 36:1 144:1 148:1 182:1 212:1 # αμικροβιακός
21:1 28:1 32:1 40:1 55:1 86:1 275:1 # συνεχόμενος
5:1 10:1 84:1 93:1 130:1 217:1 267:1 281:1 # δυσάρεστα
201:1 262:1 # sporanox
41:1 62:1 143:1 155:1 240:1 243:1 # εκφυλισμός
16:1 46:1 57:1 78:1 186:1 # κινίνη
18:1 42:1 52:1 53:1 171:1 238:1 285:1 # τριπλούν
1:1 23:1 31:1 34:1 45:1 52:1 86:1 100:1 129:1 256:1 # γυναικολογικός
58:1 101:1 114:1 189:1 213:1 261:1 274:1 # εξελκωμένων
40:1 82:1 102:1 108:1 238:1 # σιπιόνε
204:1 259:1 272:1 # γκίμσα
2:1 14:1 122:1 177:1 243:1 301:1# φωτοϋποδεκτικός
11:1 19:1 26:1 56:1 69:1 223:1 232:1 # θειαζίδιο
1:1 17:1 20:1 22:1 24:1 35:1 180:1 # καραϊβική
1:1 23:1 32:1 51:1 60:1 66:1 94:1 130:1 156:1 204:1 # μεσαιωνικός
13:1 19:1 40:1 102:1 211:1 # όνειρο
6:1 43:1 69:1 72:1 105:1 197:1 269:1 # υπαίτιος
21:1 46:1 87:1 91:1 258:1 # βενλαφαξίνη
3:1 8:1 18:1 38:1 53:1 113:1 115:1 175:1 205:1 238:1 # σουματριπτάνης
2:1 12:1 31:1 72:1 75:1 147:1 150:1 181:1 199:1 269:1 # αναίσθητος
179:1 # σάγο
4:1 15:1 23:1 24:1 36:1 75:1 97:1 146:1 220:1 252:1 294:1 # ακεραιότητα
72:1 77:1 81:1 95:1 175:1 # ψευδώνυμος
15:1 27:1 109:1 172:1 187:1 223:1 # νυχτερίδα
9:1 25:1 33:1 87:1 193:1 263:1 # λαµβλίαση
31:1 240:1 # ναός
1:1 21:1 60:1 94:1 175:1 212:1 240:1 # ενζυμικός
5:1 75:1 88:1 224:1 257:1 # αθέλητα
5:1 112:1 127:1 279:1 # ταυτίζω
# poecilia
54:1 161:1 168:1 # μπράιτ
99:1 205:1 240:1 # πτωχός
21:1 40:1 55:1 81:1 86:1 213:1 275:1 # συνενώνω
2:1 12:1 24:1 29:1 72:1 131:1 144:1 150:1 217:1 # αμάραντος
2:1 13:1 37:1 45:1 49:1 97:1 299:1 # κετορολάκη
22:1 34:1 52:1 65:1 80:1 116:1 118:1 # κοκαλοσπάστης
1:1 6:1 30:1 37:1 68:1 117:1 155:1 254:1 # φυλετικά
53:1 145:1 161:1 217:1 # φιλτράρω
1:1 6:1 10:1 15:1 30:1 41:1 60:1 93:1 94:1 264:1 287:1 # ερεθιστικός
6:1 28:1 50:1 74:1 95:1 273:1 # μονοπάτι
5:1 12:1 38:1 # μανσέτα
3:1 13:1 64:1 80:1 137:1 183:1 223:1 # φουροσεμίδη
71:1 81:1 95:1 178:1 183:1 213:1 258:1 # αφομοιώνω
1:1 60:1 94:1 240:1 # ηβικός
43:1 70:1 92:1 103:1 122:1 # παγιδεύω
16:1 193:1 # λίμνη
18:1 68:1 77:1 148:1 176:1 250:1 259:1 # γκριζόλευκος
9:1 84:1 106:1 160:1 174:1 250:1 # υδρόλυση
4:1 5:1 7:1 25:1 37:1 44:1 67:1 163:1 197:1 233:1 # πετασίτης
43:1 59:1 # μώλωπας
13:1 23:1 49:1 95:1 98:1 110:1 # αιμορροϊδοπάθεια
45:1 121:1 293:1 # χολώδη
246:1 283:1 # clostiridium
1:1 18:1 22:1 56:1 60:1 94:1 141:1 174:1 224:1 240:1 # καθεδρικός
79:1 92:1 # μηνίγγι
24:1 103:1 172:1 # ραγάδα
12:1 28:1 49:1 138:1 165:1 185:1 295:1 # οργανοφωσφορικός
34:1 68:1 77:1 112:1 118:1 149:1 176:1 221:1 # λευκοκυττάρωση
23:1 69:1 91:1 95:1 118:1 145:1 198:1 261:1 # φαιοχρωμοκυττώματος
18:1 53:1 144:1 155:1 168:1 205:1 212:1 238:1 # αμιτριπτυλίνη
1:1 20:1 25:1 35:1 84:1 87:1 108:1 171:1 267:1 # δυσπλασική
1:1 32:1 46:1 173:1 186:1 193:1 # μεθικιλλίνη
10:1 18:2 25:1 28:1 53:1 57:1 100:1 159:1 295:1 # ρινογαστρική
6:1 13:1 26:1 37:1 54:1 56:1 125:1 177:1 270:1 # προδιάθετιμένο
87:1 203:1 # κλαδί
19:1 28:1 70:1 79:1 88:1 # σωληνοειδής
5:1 22:1 52:1 65:1 114:1 143:1 170:1 # καλοταϊσμένος
7:1 25:1 43:1 65:1 193:1 223:1 293:1 # πασχαλίδης
72:1 158:1 # βόμβος
50:1 68:1 95:1 # φλεγμονώδων
13:1 21:1 54:1 125:1 157:1 # προξενώ
6:1 21:1 27:1 28:1 29:1 50:1 70:1 127:1 197:1 292:1 # τενοντίτιδος
# πήζω
17:1 63:1 82:1 133:1 188:1 213:1 285:1 # επιβαρύνω
11:1 57:1 59:1 108:1 273:1 # εχινάτσιας
13:1 50:1 74:1 87:1 121:1 126:1 171:1 174:1 # αχονδροπλασίας
15:1 32:1 64:1 84:1 165:1 223:1 # μεθυσεργίδη
12:1 41:1 43:1 66:1 143:1 175:1 # τυμπανισμός
49:1 183:1 185:1 221:1 # κυοφορώ
5:1 24:1 36:1 136:1 # έμφρακτα
21:1 29:1 39:1 44:1 46:1 127:1 133:1 218:1 295:1 # γαβαπεντίνης
12:1 18:1 41:1 126:1 143:1 174:1 240:1 # ανδρισμός
6:1 10:1 133:1 287:1 301:1# στιβαδωτή
5:1 10:1 13:1 25:1 53:1 118:1 159:1 # αστροκύτταρο
10:1 41:1 68:1 71:1 102:1 203:1 213:1 264:1 277:1 # κλεοιστόνων
# cmv
2:1 8:1 18:1 22:1 123:1 137:1 178:1 222:1 243:1 # εκατομμυριοστός
26:1 299:1 # αχλάδι
1:1 6:1 10:1 30:1 41:1 51:1 60:1 66:1 94:1 103:1 264:1 287:1 # αγωνιστικός
3:1 13:1 54:1 91:1 125:1 158:1 178:1 # ιβομπρουφαίμη
1:1 13:1 19:1 103:1 140:1 148:1 212:1 # μικροαγγειοπαθητική
10:1 27:1 41:1 45:1 48:1 62:1 158:1 264:1 280:1 # εμβολιστεί
5:1 8:1 11:1 26:1 27:1 37:1 103:1 107:1 114:1 163:1 # διατεταγμένος
6:1 37:1 68:1 80:1 97:1 101:1 248:1 # μυοσκελετικής
5:1 17:1 32:1 33:1 37:1 109:1 163:1 286:1 # μεταρία
2:1 13:1 21:1 28:1 42:1 100:1 140:1 148:1 170:1 # κροτογενούς
3:1 5:1 65:1 112:1 144:1 158:1 204:1 # σαλβουταμόλη
1:1 26:1 34:1 57:1 66:1 72:1 126:1 129:1 156:1 234:1 270:1 # ινδιάνικος
# polyq
38:1 # εμα
5:1 10:1 12:1 22:1 36:1 41:1 66:1 102:1 264:1 281:1 # ακανόνιστα
6:1 9:1 13:1 41:1 54:1 125:1 185:1 # προφόρτιση
5:1 17:1 24:1 118:1 180:1 # μυοκύτταρα
2:1 10:1 11:1 25:1 26:1 45:1 59:1 107:1 159:1 169:1 219:1 # διαστολέας
# ψυχή
28:1 42:1 72:1 77:1 86:1 121:1 # ευνούχος
18:1 50:1 53:1 95:1 121:1 178:1 # τριχομονάδωσης
283:1 # rheumatic
52:1 77:1 100:1 155:1 # ευλογώ
4:1 108:1 161:1 168:1 214:1 # σιτηρά
13:1 14:1 19:1 44:1 72:1 105:1 211:1 # υποήπειρος
# lasix
1:1 6:1 13:1 23:1 30:1 37:1 54:1 93:1 125:1 211:1 # προαιρετικά
13:1 50:1 100:1 174:1 179:1 234:1 # υδρογονάνθρακας
9:1 63:1 84:1 227:1 # επίφυση
93:1 234:1 # δωρεάν
72:1 113:1 116:1 # δάσος
14:1 52:1 53:1 69:1 71:1 106:1 170:1 # φλοιοτρόπου
5:1 28:1 36:1 37:1 57:1 97:1 144:1 163:1 185:1 212:1 # ακεταμινοφένης
2:1 8:1 38:1 45:1 77:1 93:1 115:1 123:1 175:1 # ρευματολόγου
28:1 285:1 # σύνοψη
55:1 86:1 275:1 # συνάδω
11:1 26:1 52:1 65:1 100:1 107:1 # διαλογή
12:1 13:1 24:1 28:1 45:1 54:2 74:1 125:1 # προπρανολόλης
245:1 246:1 # irritable
17:1 24:1 43:1 49:1 95:1 135:1 144:1 180:1 261:1 # παραμορφωμένος
1:1 12:1 19:1 56:1 66:1 69:1 118:1 156:1 221:1 # θειοκυανικό
34:1 62:1 69:1 181:1 # βιβλιοθηκονόμος
8:1 13:1 18:1 53:1 133:1 205:1 238:1 # φροβατριπτάνη
52:1 72:1 100:1 179:1 250:1 # αξιόλογος
3:1 60:1 121:1 210:1 230:1 # κόγχους
242:1 # tropica
8:1 16:1 38:1 46:1 78:1 115:1 127:1 145:1 198:1 261:1 # χρωματίνη
23:1 26:1 41:1 43:1 70:1 143:1 240:1 # παιδισμός
13:1 # βροχή
11:1 14:1 26:1 93:1 105:1 107:1 130:1 177:1 269:1 # υποδιαίρεση
9:1 15:1 24:1 44:1 83:1 105:1 124:1 154:1 251:1 294:1 # υπεραύξηση
40:1 48:1 52:1 72:1 # νείλος
79:1 88:1 171:1 240:1 # σπληνός
32:1 38:1 98:1 110:1 118:1 186:1 # δοκιμαζόμενος
72:1 95:1 175:1 # άζυμος
19:1 24:1 83:1 103:1 211:1 235:1 # χειραγώγηση
13:1 23:1 49:1 61:1 70:1 71:1 95:1 110:1 122:1 # αιμοροιδες
2:1 48:1 56:1 112:1 224:1 279:1 # αυτοϊαθεί
10:1 11:1 18:1 34:1 36:1 53:1 80:1 182:1 240:1 265:1 277:1 # τριακοστός
6:1 12:1 13:1 29:1 131:1 178:1 184:1 239:1 298:1 # αντιθρομβίνη
4:1 5:1 7:1 8:1 22:1 65:1 67:1 151:1 222:1 # καταλύτης
36:1 37:1 52:1 65:1 80:1 97:1 155:1 204:1 # ακετυλοσαλικυλικού
12:1 41:1 66:1 114:1 143:1 295:1 # φρυγανισμένος
12:1 28:1 43:1 53:1 105:1 # τρυπανοθιόνης
1:1 6:1 10:1 30:1 136:1 240:1 277:1 287:1 # στικτός
1:1 10:1 15:1 27:1 60:1 66:1 94:1 156:1 187:1 240:1 280:1 # στερνικός
1:1 6:1 10:1 30:1 41:1 60:1 94:1 240:1 264:1 287:1 # εθιστικός
11:1 37:1 44:1 # πετέχια
2:1 22:1 72:1 144:1 150:1 205:1 248:1 # δύσκαμπτος
12:1 21:1 28:1 41:1 66:1 80:1 113:1 # ανοσοενισχυτικός
27:1 46:1 48:1 63:1 82:1 168:1 188:1 213:1 # επιτείνω
12:1 28:1 33:1 157:1 # ανοξία
3:1 11:1 18:1 25:1 34:1 114:1 137:1 143:1 248:1 # σκουριασμένος
65:1 91:1 97:1 219:1 284:1 # κεφαλέα
43:1 55:1 85:1 103:1 175:1 # συμπαγής
43:1 53:1 # τρύπα
7:1 32:1 56:1 62:1 101:1 293:1 # θεμελιώδης
13:1 15:1 28:1 45:1 46:1 193:1 # βερολίνο
13:1 54:1 80:1 95:1 108:1 110:1 116:1 125:1 # προσβάσιμος
14:1 42:1 105:1 158:1 # υποβοηθούμενος
34:1 72:1 116:1 248:1 # βάσκος
5:1 14:1 144:1 170:1 240:1 # ποταμός
19:1 45:1 69:1 87:1 103:1 118:1 121:1 140:1 # χολαγγειοκαρκίνωμα
60:1 72:1 179:1 221:1 # κόκκυγος
1:1 6:1 17:1 20:1 30:1 35:1 153:1 # αρνήτική
2:1 8:1 38:1 115:1 123:1 128:1 146:1 166:1 177:1 198:1 # χρηματοδότηση
43:1 50:1 95:1 100:1 213:1 224:1 261:1 # παθογνωμονικός
# έξαψη
19:1 87:1 # φιλαδέλφεια
22:1 28:1 41:1 58:1 72:1 114:1 143:1 189:1 224:1 # καθισμένος
12:1 17:1 24:1 31:1 39:1 43:1 103:1 135:1 147:1 180:1 # αναπαραγωγικά
3:1 33:1 52:1 112:1 178:1 # λουτζομυία
4:1 10:1 14:1 45:1 55:1 84:2 160:1 166:1 249:1 # πολυσυστηματικός
1:1 14:1 34:1 39:1 71:1 95:1 98:1 129:1 177:1 178:1 278:1 # αποικοδομούν
117:1 190:1 204:1 # κάλτσα
3:1 19:1 69:1 140:1 # δάγγειου
# leão
34:1 68:1 77:1 97:1 176:1 259:1 284:1 # λευκοεγκεφαλοπάθεια
10:1 19:1 27:1 68:1 240:1 280:1 # στειλεός
10:1 # στπ
15:1 32:1 89:1 # 33μερές
10:1 149:1 # στά
2:1 21:1 29:1 95:1 102:1 118:1 136:1 178:1 277:1 # εντομοκτόνος
1:1 6:1 10:1 22:1 30:1 60:1 84:1 94:1 240:1 279:1 287:1 # καυστικός
33:1 45:1 65:1 87:1 121:1 193:1 # ηχολαλία
15:1 39:1 84:1 119:1 194:1 233:1 # ερυσίβηαπό
12:1 21:1 27:1 29:1 48:1 122:1 126:1 131:1 # αντενδείκνυμαι
39:1 43:1 103:1 # απαγωγή
1:1 5:1 15:1 17:1 18:1 44:1 112:1 124:1 141:1 162:1 221:1 # περικυτταρικός
43:1 50:1 52:1 65:1 186:1 # μπαλονάκι
38:1 53:1 166:1 # τρύπημα
40:1 55:1 86:1 275:1 # συνεχώε
12:1 22:1 259:1 # λόγκαν
13:1 15:1 21:1 27:1 29:1 112:1 118:1 187:1 221:1 # εντεροκυττάρων
9:1 40:1 55:1 77:1 81:1 84:1 # συγχώνευση
4:1 8:1 12:1 31:1 106:1 147:1 183:1 214:1 # θανατηρόφορο
14:1 26:1 48:1 68:1 69:1 105:1 118:1 203:1 223:1 # υποκλείδιος
1:1 6:1 20:1 30:1 35:1 112:1 153:1 160:1 203:1 243:1 # εκλυτική
1:1 6:1 14:1 30:1 39:1 60:1 75:1 80:1 94:1 143:1 278:1 291:1 # αποσμητικός
13:2 28:1 50:1 72:1 198:1 # χρονοβόρος
18:1 59:1 60:1 160:1 176:1 # γλυκόριζας
12:1 43:1 72:1 183:1 258:1 # ανέπαφος
10:1 16:1 17:1 46:1 78:1 93:1 127:1 130:1 # αρρεστίνη
284:1 # ξεφεύγω
68:1 72:1 95:1 158:1 170:1 277:1 # φλεβοτόμος
2:1 15:1 21:1 40:1 165:1 179:1 301:1# φωτοενεργοποίηση
1:1 3:1 6:1 30:1 34:1 37:1 46:1 93:1 129:1 155:1 193:1 # ρετικουλίνης
12:1 31:1 36:1 60:1 99:1 147:1 205:1 # ανακόπτω
1:1 6:1 29:1 30:1 184:1 # ντικ
2:1 4:1 24:1 74:1 82:1 144:1 211:1 273:1 # τοπιραμάτης
# snp
4:1 8:1 13:1 33:1 53:1 72:1 79:1 104:1 136:1 # κτηνίατρος
8:1 12:1 13:1 31:1 53:1 69:1 147:1 185:1 # βιοανατροφοδότηση
22:1 224:1 # καθέ
6:1 34:2 49:1 118:1 160:1 176:1 # γλυκοκορτικοστεροειδή
41:1 62:1 114:1 204:1 # μέλισσα
14:1 15:1 105:1 122:1 172:1 177:1 223:1 229:1 # υποδερμίδα
12:1 39:1 43:1 172:1 # δαπανώ
22:1 65:1 87:1 # καλα
17:1 21:1 28:1 42:1 43:1 56:1 62:1 135:1 # παρθενούλι
1:1 26:1 57:1 60:1 94:1 126:1 240:1 # ινδικός
15:1 24:1 25:1 44:1 105:1 124:1 227:1 294:1 # υπερασπίζω
14:1 21:1 28:1 74:1 95:1 100:1 140:1 178:1 216:1 276:1 # ομογενοποίηση
24:1 46:1 213:1 269:1 # υγραίνω
23:1 62:1 70:1 82:1 84:1 172:1 238:1 267:1 # δυσλιπιδαιμιών
2:1 10:1 49:1 165:1 169:1 # στοργή
14:1 33:1 105:1 157:1 # υποξία
10:1 15:1 24:1 44:1 65:1 80:1 98:1 105:1 124:1 294:1 # υπεραλδοστερονισμός
33:1 166:1 # ζημία
2:1 8:1 50:1 123:1 # ατονώ
6:1 122:1 273:1 # δεμάτι
19:1 40:1 55:1 70:1 75:1 86:1 240:1 275:1 277:1 293:1 # συνειδητός
17:1 28:1 79:1 # εμμηνοαρχή
40:1 50:1 66:1 69:1 77:1 95:1 118:1 175:1 # πνευμονιοκοκκική
32:1 42:1 45:1 87:1 113:1 130:1 158:1 218:1 # μεσολαβούμενη
68:1 101:1 173:1 203:1 233:1 # κλεμπσίελλα
4:1 7:1 34:1 67:1 # κοόρτης
1:1 13:1 20:1 35:1 40:1 77:1 137:1 178:1 # νευρομυικής
5:1 10:1 29:1 41:1 55:1 66:1 86:1 149:1 196:1 234:1 264:1 275:1 # συνιστάνται
41:1 69:1 74:2 82:1 171:1 199:1 299:1 # οπισθιοπλάγια
3:1 23:1 52:1 110:1 # αιμόφιλου
18:1 40:1 41:1 77:1 137:1 143:1 243:1 # εκνευρισμός
12:1 14:1 45:1 49:1 66:1 160:1 165:1 295:1 # πολυοργανικός
10:1 13:1 52:1 53:1 74:1 100:1 155:1 # στρογγυλοποίηση
15:1 27:1 28:1 37:1 72:1 161:1 187:1 234:1 # βετεράνος
12:1 23:1 31:1 52:1 65:1 88:1 147:1 173:1 # αλληλοαναιρούμαι
45:1 62:1 79:1 144:1 179:1 # ολιγοαμηνόρροια
55:1 95:1 108:1 109:1 110:1 148:1 259:1 # συγκρίσιμος
260:1 # nald
14:1 45:1 50:1 52:1 126:1 155:1 160:1 267:1 # σπονδυλολυτική
13:1 72:1 105:1 298:1 # υπέρυθρος
48:1 77:1 103:1 137:1 140:1 # ευρυαγγείες
1:1 4:1 18:1 21:1 29:1 53:1 60:1 94:1 97:1 141:1 146:1 252:1 # κεντρικότητα
1:1 8:1 11:1 18:1 53:1 117:1 141:1 254:1 # ιατρικά
38:1 92:1 103:1 # μαγιό
241:1 242:1 260:1 # chondromalacia
2:1 21:1 28:1 74:1 82:1 97:1 170:1 # κενοτοπιώδης
41:1 45:1 46:1 62:1 199:1 213:1 269:1 # ολισθαίνω
8:1 12:1 31:1 72:1 95:1 147:1 277:1 # ανατόμος
34:2 50:1 118:1 179:1 # γοννόκοκο
2:1 8:1 118:1 123:1 133:1 204:1 218:1 # σαββατοκύριακο
4:1 7:1 12:1 67:1 87:1 171:1 # πλανήτης
45:1 52:1 95:1 100:1 133:1 224:1 256:1 # βαθμολογώ
9:1 14:1 39:1 83:1 154:1 177:1 278:1 # αποδόμηση
59:1 133:1 # σάββας
1:1 13:1 32:1 37:1 53:1 106:1 148:1 212:1 286:1 # μικρόμετρο
1:1 6:1 15:1 16:1 30:1 75:1 221:1 291:1 # κυβερνητικός
1:1 57:1 63:1 82:1 86:1 126:1 186:1 188:1 267:1 # επικινδυνότητα
4:1 16:1 75:1 86:1 106:1 146:1 177:1 214:1 220:1 252:1 267:1 # οδυνηρότητα
12:1 15:1 38:1 44:1 105:1 124:1 229:1 # υπερθέρμανση
13:1 16:1 45:1 46:1 54:1 78:1 125:1 193:1 # προλίνη
3:1 22:1 70:1 228:1 # καψιδίου
10:1 14:1 39:1 80:1 173:1 278:1 # αποστέλλω
1:1 20:1 35:1 62:1 85:1 101:1 108:1 139:1 236:1 268:1 296:1 # σιελικής
33:1 103:1 138:1 213:1 233:1 # αγνωσία
3:1 161:1 198:1 204:1 # σαχράουι
5:1 33:1 43:1 65:1 105:1 # ταχυπαλμία
13:1 15:1 21:1 27:1 29:1 118:1 187:1 # εντεροκύτταρα
157:1 200:1 # οξυδέρκώς
2:1 10:1 33:1 41:1 45:1 52:1 100:1 169:1 256:1 264:1 # ιστολογία
# sitz
5:1 13:1 25:1 54:1 125:1 # προϋπέρτασης
19:1 27:1 34:1 57:1 170:1 248:1 # σκοτεινέρυθρη
11:1 26:1 103:1 107:1 161:1 # διαγράφω
28:1 58:1 72:1 93:1 114:1 189:1 # βρεγμένος
9:1 22:1 138:1 145:1 224:1 237:1 # καθιέρωση
# nhlbi
2:1 18:1 26:1 77:1 148:1 168:1 270:1 # ευδιάκριτος
19:1 38:1 77:1 93:1 103:1 114:1 140:1 175:1 211:1 # μαγειρευμένα
1:1 5:1 12:1 26:1 60:1 87:1 94:1 126:1 # ταϊλανδικός
5:2 8:2 22:1 25:1 151:2 222:1 # κατατασσόμενος
29:1 99:1 102:1 122:1 # δεόντως
9:1 84:1 106:1 137:1 160:1 250:1 # πυρόλυση
17:1 32:1 91:1 95:1 229:1 284:1 # εφαρμοζόμενος
15:1 72:1 95:1 108:1 110:1 116:1 165:1 # εργάσιμος
26:1 32:1 60:1 63:1 70:1 82:1 188:1 # επιδιωκόμενος
116:1 299:1 # λάσπη
1:1 34:1 40:1 51:1 66:1 77:1 129:1 137:1 145:1 156:1 216:1 # νευρωνικοί
2:1 72:1 132:1 150:1 248:1 # σκέτος
1:1 52:1 60:1 63:1 82:1 94:1 102:1 126:1 155:1 188:1 267:1 # επικόνδυλος
5:1 32:1 37:1 161:1 163:1 258:1 286:1 # μεταφράζω
8:1 15:1 38:1 115:1 128:1 166:1 181:1 # ερηθηματώδη
14:1 39:1 98:1 177:1 178:1 278:1 # αποδομή
13:1 174:1 # υδροχλωρoθειαζίδιου
2:1 8:1 15:1 24:1 123:1 165:1 295:1 # εργατοώρα
14:1 34:1 39:1 45:1 118:1 173:1 278:1 # αποκολλώ
11:1 26:1 36:1 87:1 107:1 182:1 203:1 # διακλαδίζω
2:1 4:1 14:1 37:1 56:1 74:1 114:1 166:1 276:1 # τοποθετημένος
2:1 3:1 8:1 23:1 33:1 38:1 47:1 109:1 110:1 115:1 123:1 137:1 # αιματουρία
34:1 71:1 172:1 299:1 # κοιλάδα
21:1 25:1 97:1 248:1 # ασκενάζι
1:1 19:1 26:1 70:1 97:1 # ειδικεύω
3:1 18:1 28:1 50:1 158:1 # ριβονου
16:1 49:1 55:1 86:1 179:1 275:1 # συνηγορώ
40:1 50:1 183:1 # φονεύω
1:1 3:1 18:1 60:1 94:1 128:1 137:1 141:1 240:1 298:1 # ουρηθρικός
21:1 28:1 44:1 57:1 74:1 108:1 138:1 # εωσινοπενία
6:1 9:1 12:1 29:1 33:1 41:1 131:1 184:1 239:1 # αντισηψία
9:1 63:1 80:1 98:1 223:1 227:1 # επίδοση
2:1 10:1 12:1 28:1 80:1 113:1 169:1 # ανοσοϊστοχημικές
149:1 # σφιχτά
1:1 3:1 6:1 10:1 13:1 30:1 60:1 84:1 94:1 148:1 240:1 287:1 # κρουστικός
11:1 26:1 41:1 52:1 65:1 92:1 100:1 107:1 143:1 # διαλογισμός
12:1 31:1 133:1 147:1 218:1 224:1 # αναβαθμίζω
19:1 36:1 62:1 69:1 136:1 155:1 172:1 # δακτυλιοειδής
# motu
63:1 65:1 68:1 88:1 173:2 190:1 # αλλεπάλληλος
51:1 68:2 140:1 173:1 # λεγεωνέλλες
1:1 6:1 30:1 60:1 94:1 175:1 240:1 301:1# ζυμωτικός
17:1 21:1 28:1 32:1 43:1 93:1 135:1 # παρεχόμενος
51:1 119:1 122:1 130:1 # δεσπόζων
10:1 26:1 130:1 138:1 177:1 183:1 296:1 # φωσφοδιεστεράση
10:1 13:1 53:1 293:1 # στροβιλώδη
32:1 66:1 69:1 81:1 144:1 274:1 # εξαμεθώνιο
36:1 81:1 137:1 213:1 221:1 # ακυρώνω
1:1 14:1 18:1 49:1 60:1 94:1 137:1 141:1 240:1 # πορφυρικός
13:1 36:1 49:1 81:1 121:1 148:1 # ακροχορδών
33:1 55:1 109:1 137:1 221:1 259:1 # συγκυρία
97:1 109:1 198:1 # κεχρί
2:1 3:1 43:1 47:1 155:1 273:1 279:1 299:1 # παυλάτου
128:1 240:1 # ρηχός
17:1 22:1 197:1 204:1 # καρφίτσα
61:1 93:1 122:1 148:1 # κρεμώδες
17:1 24:1 36:1 43:1 66:1 69:1 74:1 135:1 144:1 180:1 # αμνιοπαρακέντηση
24:1 33:1 39:1 54:1 # απραξία
13:1 34:1 54:1 74:1 121:1 125:1 177:1 # κοπροδόχο
18:1 28:1 57:1 80:1 213:1 # ρινοσωλήνωση
171:1 299:1 # πλάι
17:1 22:1 109:1 224:1 243:1 # ξεκαθαρίζω
51:1 300:1 # ήσσων
15:1 25:1 38:1 44:1 105:1 124:1 144:1 165:1 295:1 # υπεργαμμασφαιριναιμία
260:1 # archibald
11:1 26:1 32:1 45:1 87:1 107:1 113:1 130:1 144:1 218:1 # διαμεσολαβείται
24:1 27:1 32:1 37:1 53:1 144:1 155:1 # τετραμεθυλαμμωνίου
26:1 137:1 145:1 270:1 # μυρωδιά
18:1 23:1 80:1 91:1 95:1 110:1 269:1 # αιμοσφαίριατου
204:1 227:1 # πίσσα
14:1 21:1 28:1 68:1 100:1 105:1 # υποβλεννογονίου
81:1 137:1 213:1 # οχυρώνω
9:1 17:1 24:1 138:1 180:1 237:1 269:1 # αραίωση
1:1 6:1 26:1 30:1 69:1 70:1 122:1 136:1 177:1 243:1 # ιδιοδεκτικότητας
26:1 52:1 65:1 91:1 132:1 259:1 296:1 # διεγκέφαλος
13:1 15:1 21:1 27:1 32:1 175:1 187:1 205:1 # υμενόπτερο
108:1 142:1 161:1 234:1 # φράνσις
22:1 23:1 28:1 57:1 72:1 95:1 170:1 208:1 277:1 # καινοτόμος
5:1 13:1 17:1 109:1 112:1 221:1 # κυτταροβρίθεια
3:1 14:1 28:1 32:1 46:1 48:1 86:1 105:1 178:1 # υπομείνουν
38:1 60:1 99:1 146:1 248:1 261:1 # σκότωμα
16:1 24:1 46:1 78:1 137:1 144:1 # τυραμίνη
11:1 26:1 36:1 60:1 69:1 71:1 107:1 108:1 182:1 247:1 # διακόσιοι
16:1 17:2 46:1 78:1 91:1 109:1 133:1 # βαρφαρίνη
9:1 48:1 103:1 138:1 140:1 237:1 274:1 # εξαγγείωση
13:1 15:1 26:1 165:1 174:1 179:1 # διυδροεργοταμίνη
1:1 6:1 17:1 30:1 36:1 43:1 60:1 94:1 136:1 240:1 # αρπακτικός
15:1 89:1 # ερυγές
13:1 14:1 39:1 174:1 177:1 178:1 278:1 # αποδρομή
101:1 122:1 # αδελφή
13:1 57:1 82:1 181:1 214:1 # σπινθηροβόλος
1:1 11:1 19:1 26:1 56:1 60:1 70:1 94:1 232:1 # θειαζιδικό
6:1 12:1 29:1 66:1 69:1 102:1 110:1 131:1 184:1 239:1 # αντιμόνιο
17:1 18:1 240:1 # ααριθμός
3:1 14:1 39:1 90:1 105:1 146:1 171:1 # απλότυπου
26:1 155:1 172:1 193:1 223:1 # δαχτυλίδι
50:1 # ονπ
25:1 55:1 77:1 84:1 97:1 114:1 143:1 248:1 # συσκευασμένος
2:1 119:1 146:1 157:1 # μπότοξ
12:1 27:1 29:1 43:1 66:1 101:1 102:1 131:1 # παντελόνι
6:1 45:1 52:1 88:1 118:1 145:1 203:1 214:1 256:1 301:1# ολοκληρωτικά
12:1 31:1 32:1 52:1 77:1 100:1 147:1 155:1 # αναεμευλογιά
15:1 27:1 145:1 187:1 205:1 240:1 277:1 301:1# πτερωτός
21:1 69:1 71:1 85:1 95:1 100:1 140:1 178:1 # ομοιογενής
253:1 # newsdesk
1:1 60:1 94:1 # μυικό
48:1 140:1 145:1 # εγείρω
9:1 26:1 84:1 160:1 190:1 270:1 # διάλυση
45:1 52:1 256:1 # ολο
1:1 62:1 103:1 117:1 254:1 268:1 # αγγλικά
1:1 4:1 10:1 60:1 94:1 103:1 249:1 # στηθαγχικός
14:1 25:1 45:1 63:1 82:1 87:1 95:1 143:1 188:1 238:1 # επιπολασμού
9:1 31:1 55:1 83:1 86:1 154:1 181:1 199:1 269:1 275:1 # συναίσθηση
21:1 85:1 140:1 # γηγενής
8:1 10:1 13:1 27:1 71:1 277:1 280:1 # στεατόρροια
12:1 69:1 178:1 # εμβιομηχανικός
3:1 15:1 27:1 37:1 93:1 122:1 187:1 274:1 # εξουδετερενώνεται
1:2 12:1 22:1 32:1 60:1 66:1 94:1 156:1 274:1 # μεξικανικός
13:1 49:1 72:1 183:1 # εύφορος
6:1 50:1 80:1 213:1 270:1 301:1# οσφυονωτιάια
6:1 44:1 61:1 63:1 64:1 70:1 116:1 205:1 # πεπτιδάσες
4:1 5:1 10:1 25:1 75:1 108:1 110:1 146:1 220:1 252:1 281:1 # στασιμότητα
5:1 13:1 31:1 100:1 148:1 170:1 183:1 258:1 # κροταφογναθική
10:1 11:1 18:1 41:1 59:1 62:1 264:1 # λιστέριας
24:1 27:1 37:1 39:1 44:1 174:1 # δραπετεύω
3:1 14:1 39:1 52:1 90:1 170:1 171:1 # απλοτύπου
1:1 6:1 12:1 29:1 81:1 131:1 184:1 200:1 225:1 239:1 282:1 # αντιικών
9:1 14:1 39:1 74:1 119:1 138:1 237:1 250:1 278:1 # αποπόλωση
1:1 6:1 10:1 30:1 41:1 60:1 93:1 94:1 212:1 214:1 264:1 287:1 # ηρεμιστικός
15:1 18:1 34:1 44:1 62:1 69:1 71:1 74:1 124:1 162:1 # κοιλιοπεριτοναϊκή
1:1 6:1 18:1 30:1 53:1 68:1 117:1 168:1 190:1 254:1 # τριτικάλε
28:1 41:1 72:1 79:1 88:1 166:1 212:1 # ημισέληνος
9:1 55:1 138:1 145:1 171:1 175:1 237:1 # συμπλήρωση
13:1 16:1 21:1 75:1 100:1 140:1 214:1 # μηρογγενητικές
13:1 49:1 54:1 109:1 125:1 # προορίζω
13:1 17:1 43:1 68:1 77:1 135:1 137:1 161:1 171:1 # παράπλευρος
21:1 43:1 65:1 85:1 95:1 100:1 140:1 # παλμογενής
18:1 41:1 53:1 68:1 136:1 143:1 243:1 # ηλεκτρισμός
38:1 243:1 261:1 # εκνέφωμα
13:1 50:1 81:1 198:1 # χρονών
2:1 12:1 17:1 31:1 75:1 109:1 147:1 # αναρίθμητος
# ἀνά
3:1 34:1 137:1 161:1 # κουράζω
10:1 15:1 24:1 25:1 44:1 105:1 124:1 159:1 174:1 # υπερδραστήριος
2:1 10:1 12:1 28:1 41:1 45:1 80:1 113:1 169:1 264:1 # ιστοανοσολογικές
241:1 262:1 # donovani
1:1 19:1 34:1 80:1 108:1 129:1 # εικοσιέξι
21:1 29:1 44:1 149:1 172:1 # πεντάδα
34:1 51:1 57:1 71:1 118:1 121:1 213:1 # ψυχοκοινωνικός
# omsk
9:1 13:1 54:1 80:1 125:1 138:1 237:1 # προσήλωση
3:1 34:1 61:1 122:1 176:1 223:1 272:1 # κουκίδες
13:1 54:1 80:1 125:1 158:1 172:1 223:1 248:1 272:1 # προβοσκίδα
13:1 32:1 37:1 53:1 82:1 130:1 286:1 296:1 # πιεσόμετρο
172:1 223:1 # βίδα
5:1 10:1 34:1 52:1 118:2 155:1 258:1 281:1 # σταφυλοκοκκική
3:1 12:1 24:1 53:1 98:1 176:1 272:1 # τρανσδουκίνης
1:1 5:1 13:1 112:1 118:1 148:1 212:1 221:1 # μικροκυτταρικός
# ρέπω
241:1 246:1 # pleconaril
24:1 27:1 37:1 39:1 53:1 171:1 240:1 # τετραπλός
5:1 21:1 23:1 29:1 196:1 206:1 # υφίενται
2:1 33:1 50:1 62:1 95:1 110:1 118:1 136:1 # λιμοκτονία
14:1 51:1 160:1 178:1 250:1 # πομφόλυγων
1:1 12:1 43:1 60:1 94:1 126:1 166:1 212:1 240:1 293:1 # πανδημικός
32:1 46:1 87:1 101:1 213:1 269:1 # μελαίνω
165:1 179:1 # σόργο
1:1 11:1 17:1 18:1 60:1 94:1 137:1 221:1 # κυριαρχικός
2:1 3:1 45:1 52:1 144:1 223:1 256:1 293:1 # τολουαμίδη
283:1 # cortico
43:1 46:1 62:1 213:1 238:1 269:1 # λιπαίνω
15:1 44:1 105:1 124:1 # υπερώο
6:1 59:1 70:1 91:1 103:1 172:1 197:1 # σφαγίτιδας
13:2 53:1 54:1 74:1 125:1 170:1 # προτροπή
6:1 37:1 57:1 88:1 93:1 250:1 # ρετινόλη
72:1 95:1 144:1 165:1 295:1 # πέργαμος
9:1 102:1 138:1 213:1 237:1 277:1 # τόνωση
# cadasil
57:1 62:1 82:1 238:1 # φιλιππινέζικος
24:1 59:1 # ρας
6:1 10:1 11:1 25:1 43:1 105:1 130:1 287:1 # υπασβεστιαιμία
4:1 103:1 133:1 273:1 # βαγδάτη
1:1 13:1 50:1 54:1 60:1 66:1 94:1 100:1 125:1 156:1 179:1 240:1 # προγονικός
2:1 8:1 15:1 38:1 45:1 52:1 100:1 115:1 122:1 123:1 229:1 256:1 # δερματολογία
19:1 41:1 48:1 56:1 204:1 # εισαχθείς
1:1 21:1 27:1 66:1 117:1 254:1 # τενιξικάμη
9:1 40:1 43:1 58:1 100:1 130:1 224:1 # παθογένεσης
9:1 60:1 138:1 237:1 250:1 259:1 # εγκόλπωση
1:1 6:1 30:1 34:1 44:1 105:1 170:1 # υπεζωκοτική
246:1 # cambridge
2:1 8:1 22:1 36:1 37:1 116:1 149:1 222:1 235:1 # ακατάσχετος
8:1 31:1 50:1 61:1 122:1 179:1 # γονατώδες
19:1 40:1 81:1 103:1 140:1 274:1 # εξαγγειώνεται
3:1 21:1 98:1 126:1 178:1 # ενδομυΐου
# lpp
11:1 23:1 26:1 52:1 107:1 155:1 # διαιθυλο
5:1 9:1 15:1 25:1 29:1 44:1 58:1 105:1 124:1 196:1 # υπερένταση
11:2 12:1 19:1 26:1 56:1 107:1 223:1 232:1 # θειαζίδιανα
72:1 # πάθος
17:1 24:1 33:1 43:1 101:1 103:1 135:1 140:1 180:1 193:1 # παραγγελία
11:1 12:1 24:1 36:1 66:1 148:1 182:1 274:1 # εξωκρανιακών
1:1 12:1 13:1 15:1 20:1 31:1 35:1 147:1 # αναεροβικής
38:1 234:1 261:1 # ξάνθωμα
23:1 31:1 86:1 95:1 110:1 144:1 177:1 212:1 267:1 # αιμοδυναμικός
59:1 157:1 # οξέας
241:1 246:1 # chorionic
# bacillus
25:1 63:1 93:1 143:1 214:1 240:1 # επηρεασμός
18:1 24:1 28:1 33:1 49:1 57:1 103:1 # ρινορραγία
1:1 6:1 26:1 30:1 60:1 94:1 301:1# διζυγωτικός
8:1 21:1 22:1 56:1 145:1 222:1 243:1 # εκατέρωθεν
15:1 44:1 93:1 105:1 124:1 127:1 136:1 243:1 # υπερεκτίμηση
16:1 36:1 46:1 78:1 157:1 173:1 186:1 193:1 # οξακιλλίνη
6:1 37:1 97:1 109:1 248:1 # βρίσκετι
3:1 11:1 19:1 26:1 56:1 69:1 223:1 232:1 # θειαζίδιου
1:1 5:1 6:1 8:1 21:1 29:1 30:1 117:1 164:1 196:1 254:1 271:1 # εντατικά
23:1 55:1 80:1 95:1 110:1 175:1 # αιμοσυμπύκνωση
1:1 6:1 12:1 29:1 30:1 43:1 60:1 62:1 94:1 131:1 184:1 238:1 239:1 240:1 # λιπαντικός
6:1 21:1 27:1 29:1 51:1 102:1 184:1 # τενόντιων
3:1 21:1 98:1 126:1 178:1 228:1 # ενδομυίου
5:1 25:1 49:1 143:1 240:1 # εορτασμός
19:1 57:1 66:1 70:2 98:1 # ινιδοειδή
52:1 72:1 # φίλος
11:1 17:1 24:1 34:1 36:1 43:1 62:1 71:1 135:1 180:1 265:1 # παρακοιλιακός
241:1 242:1 # peyronie
# libido
6:1 12:1 21:1 29:1 98:1 126:1 131:1 178:1 184:1 239:1 296:1 # αντιενδομύιου
15:1 32:1 44:1 105:1 124:1 181:1 229:1 # υπερμεγέθης
33:1 65:2 87:1 91:1 97:1 284:1 # κεφαλαλγίαςων
34:1 41:1 57:1 66:1 114:1 118:1 143:1 186:1 # κοκκινισμένος
28:1 57:1 144:1 212:1 # αμινο
72:1 87:1 181:1 228:1 269:1 # θηλαίος
11:1 19:1 68:1 232:1 # εμβέλεια
13:1 19:1 32:1 54:1 69:1 74:1 125:1 166:1 185:1 # χημειοπροφύλαξη
2:1 28:1 37:1 93:1 100:1 102:1 137:1 # πυρετογόνος
1:1 6:1 12:1 30:1 34:1 66:1 72:1 129:1 # χανιώτικος
6:1 14:1 75:1 105:1 158:1 181:1 291:1 # υποβοηθητικός
# ηashimoto
7:1 49:1 293:1 # θορυβώδης
7:1 16:1 46:1 78:1 111:1 # οψίνης
33:1 65:2 87:1 91:1 97:1 284:1 # κεφαλαλγίαες
6:1 21:1 27:1 29:1 102:1 170:1 184:1 # μυοτενόντια
5:1 18:1 32:1 37:1 53:1 88:1 110:1 163:1 218:1 286:1 # τριμεταβλητός
1:1 22:1 63:1 65:1 82:1 105:1 160:1 188:1 205:1 277:1 # επικαλυπτόμενος
22:1 25:1 143:1 240:1 243:1 # ψεκασμός
1:1 18:1 49:1 60:1 94:1 138:1 141:1 183:1 240:1 # φωσφορικός
16:1 22:1 62:1 70:1 98:1 118:1 # λιδοκαϊνη
2:1 18:1 53:1 168:1 212:1 # τριτοβάθμιος
11:1 17:1 26:1 107:1 # διαρρέω
13:1 60:1 118:1 137:1 166:1 # σφυροκόπημα
4:1 5:2 75:1 112:1 146:1 220:1 252:1 257:1 277:1 279:1 # ταυτότητα
3:1 18:1 28:1 50:1 68:1 158:1 176:1 203:1 # ριβονουκλεοπρωτεινών
41:1 45:1 69:1 74:1 82:1 193:1 199:1 # οπισθιολίσθηση
41:1 82:1 143:1 240:1 # μωλωπισμός
12:1 22:1 31:1 147:1 240:1 # καναδός
29:1 57:1 58:1 144:1 212:1 # μπέντζαμιν
3:1 113:1 234:1 # σουδάν
2:1 15:1 18:1 33:1 44:1 50:1 59:1 124:1 162:1 168:1 192:1 # περιτονίας
13:1 26:1 41:1 45:1 69:1 108:1 177:1 258:1 # αφροδισιολογία
117:1 259:1 # γκάπυ
11:1 12:1 24:1 36:1 66:1 148:1 182:1 274:1 # εξωκρανιακές
6:1 12:1 14:1 28:1 74:1 75:1 80:1 113:1 276:1 291:1 # ανοσοποητικό
12:1 31:1 56:1 147:1 224:1 # αναθεωρώ
9:1 32:1 37:1 99:1 138:1 149:1 205:1 237:1 286:1 # μετάπτωση
1:1 6:1 28:1 30:1 34:1 57:1 60:1 71:1 94:1 170:1 240:1 # κοινοτικός
13:1 16:1 31:1 39:1 46:1 54:1 78:1 125:1 157:1 # ναπροξίνη
3:1 13:1 121:1 130:1 # εσώρουχο
201:1 # rauwolfia
19:1 57:1 # ζειν
17:1 24:1 38:1 66:1 69:1 72:1 81:1 180:1 224:1 # μαραθώνιος
22:1 23:1 38:1 69:1 118:1 145:1 224:1 261:1 # ρωμαιοκαθολικός
82:1 # πιό
82:1 137:1 168:1 293:1 # πιτυρώδη
55:1 114:1 175:1 176:1 213:1 261:1 # συμπυκνωμένος
10:1 149:1 # στάθμη
33:1 45:1 52:1 100:1 256:1 # μυθολογία
57:1 72:1 186:1 # κινέζος
5:1 19:1 32:1 37:1 52:1 56:1 65:1 163:1 173:1 286:1 # μεταλλοθειονίνη
21:1 52:1 85:1 100:1 101:1 140:1 # μυελογενής
10:1 21:1 27:1 33:1 44:1 74:1 80:1 280:1 # οστεοπενίας
5:1 10:1 41:1 82:1 264:1 281:1 # αξιόπιστα
14:1 69:1 71:1 # άποιο
11:1 13:1 26:1 39:1 54:1 80:1 82:1 107:1 125:1 # διαπροσωπικός
25:1 32:1 52:1 65:1 87:1 295:1 # μεγαλοβλαστικός
14:1 39:1 49:1 84:1 106:1 204:1 267:1 278:1 # δυσαπορρόφητα
28:1 34:1 45:1 58:1 72:1 88:1 114:1 166:1 173:1 189:1 # κολλημένος
# μήν
1:1 6:1 30:1 49:1 55:1 75:1 128:1 175:1 183:1 291:1 # συμφορητικός
2:1 8:1 19:1 38:1 45:1 88:1 115:1 122:1 123:1 # δειγματοληψία
17:1 22:1 38:1 77:1 97:1 175:1 # καρύκευμα
9:1 109:1 138:1 148:1 237:1 243:1 # εκρίζωση
9:1 25:1 33:1 40:1 55:1 86:1 109:1 174:1 275:1 # συνεδρίαση
10:1 15:1 27:1 43:1 93:1 105:1 146:1 187:1 280:1 # στερεότυπα
81:1 213:1 # αξιώνω
# βυθίζω
5:1 10:1 26:1 41:1 103:1 240:1 264:1 281:1 # δισταγμός
13:1 33:1 54:1 80:1 98:1 118:1 125:1 272:1 # προσδοκία
3:1 52:1 72:1 112:1 155:1 158:1 277:1 279:1 # αυτόβουλος
17:1 18:1 # αριθμώ
8:1 22:1 23:1 38:1 149:1 178:1 179:1 222:1 # κατάγομαι
1:1 12:1 24:1 40:1 60:1 62:1 94:1 101:1 268:1 # ρανελικό
5:1 32:1 37:1 103:1 163:1 286:1 # μεταγγίζω
17:1 33:1 113:1 133:1 # βαρσοβία
3:1 34:2 42:1 137:1 167:1 # κουρκούμη
8:1 33:1 38:1 88:1 115:1 127:1 166:1 203:1 259:1 # εγκληματίας
1:1 21:1 55:1 60:1 66:1 94:1 140:1 156:1 240:1 # συγγενικός
6:1 22:1 75:1 177:1 224:1 291:1 293:1 # καθοδηγητικός
6:1 37:1 41:1 57:1 66:1 93:1 143:1 148:1 # κρετινισμός
14:1 45:1 52:1 60:1 105:1 118:1 146:1 160:1 171:1 # πολυπλοκότητα
15:1 18:1 45:1 57:1 68:1 121:1 298:1 # χολερυθρινικών
12:1 31:1 43:1 63:1 99:1 147:1 224:1 # επαναθέτω
13:1 28:1 54:1 74:1 79:1 125:1 # προεμμηνοπαυσιακός
92:1 240:1 # γιός
5:1 8:1 12:1 31:1 147:1 151:1 218:1 # αταζαναβίρη
16:1 24:1 39:1 40:1 46:1 78:1 211:1 227:1 # νεβιραπίνη
28:1 32:1 50:1 52:1 65:1 178:1 # υαλοϊονομερή
11:1 19:1 55:1 56:1 175:1 232:1 # συμπάθεια
10:1 18:1 25:1 31:1 159:1 175:1 # γυμναστήριο
242:1 253:1 # neurol
41:1 63:1 77:1 82:1 97:1 188:1 248:1 # επισκευή
13:1 15:1 28:1 32:1 50:1 72:1 95:1 # μονοήμερος
2:1 8:1 15:1 38:1 44:1 100:1 115:1 123:1 124:1 229:1 # σπερματογένεση
9:1 13:1 25:1 38:1 54:1 58:1 114:1 125:1 166:1 178:1 189:1 # προμασημένος
18:1 21:1 64:1 69:1 217:1 # σενάριο
17:1 24:1 43:1 48:1 65:1 68:1 135:1 180:1 # παραλείπω
245:1 # sushruta
3:1 6:1 28:1 68:1 70:1 170:1 176:1 203:1 # νουκλεοτιδικούς
17:1 22:1 24:1 36:1 43:1 65:1 135:1 180:1 # παρακαλώ
23:1 31:1 # ναι
1:1 13:1 14:1 40:1 71:1 74:1 77:1 137:1 186:1 276:1 # νευροποικιλότητα
5:1 9:1 10:1 15:1 25:1 44:1 109:1 124:1 281:1 # περίσταση
31:1 58:1 59:1 114:1 189:1 # πυθμένας
105:1 128:1 # υπέρηχα
6:1 10:1 116:1 287:1 295:1 # μάστιγα
10:1 57:1 63:1 149:1 # επστάιν
# γύεω
12:1 17:1 18:1 31:1 147:1 # αναρριχιέμαι
2:1 8:1 12:1 13:1 31:1 40:1 77:1 123:1 137:1 147:1 # νευροανατομικός
11:1 26:1 65:1 87:1 91:1 92:1 103:1 107:1 173:1 258:1 # διαφαλλαγικές
24:1 258:1 # ραφή
13:1 14:1 15:1 71:1 74:1 276:1 298:1 # ερυθροποιητική
10:1 12:1 25:1 31:1 43:1 63:1 147:1 # επανασβέστωσης
10:1 24:1 25:1 39:1 53:1 159:1 # αστραπή
1:1 13:1 15:1 18:1 32:1 141:1 144:1 162:1 258:1 # αφροαμερικανούς
3:1 14:2 27:1 74:1 90:1 170:1 276:1 # οπουδήποτε
186:1 # κιλό
1:1 11:1 36:1 62:1 117:1 182:1 186:1 268:1 # ηλικιακά
2:1 10:2 27:1 80:1 84:1 169:1 178:1 221:1 280:1 # κυστεοστομία
18:1 32:1 53:1 54:1 74:1 109:1 110:1 # τριμεθοπρίμης
1:1 6:1 8:1 30:1 38:1 115:1 117:1 164:1 166:1 254:1 271:1 # σχηματικά
29:1 53:1 55:1 86:1 275:1 # συντρέχω
2:1 56:1 80:1 130:1 285:1 301:1# φωτοσύνθεση
11:1 26:1 49:1 107:1 183:1 258:1 # αδιαφορώ
23:1 43:2 65:1 69:1 74:1 87:1 224:1 # παλαιοπαθολόγος
1:1 20:1 35:1 # εμβρυική
1:1 2:1 24:1 100:1 258:1 301:1# φωτογραφικός
19:1 24:1 106:1 183:1 211:1 235:1 258:1 # χειρόγραφος
3:1 13:1 14:1 54:1 90:1 105:1 110:1 125:1 185:1 # ιμπουπροφέν
2:1 8:1 15:1 24:1 27:1 40:1 58:1 100:1 123:1 187:1 294:1 # τερατογένεση
245:1 # themataoz
24:1 66:1 69:1 102:1 # βραχιόνιο
38:1 144:2 190:1 295:1 # αμάλγαμα
1:1 14:1 24:1 39:1 69:1 71:1 118:1 148:1 186:1 278:1 # αποικιοκρατία
13:1 42:1 52:1 72:1 181:1 214:1 # λούθηρος
10:1 15:1 18:1 25:1 27:1 41:1 143:1 159:1 162:1 187:1 240:1 280:1 # αστερισμός
1:1 6:1 29:1 30:1 50:1 60:1 69:1 94:1 184:1 240:1 292:1 # ιοντικός
34:2 57:1 118:1 # εχινόκοκκος
11:1 12:1 84:1 204:1 267:1 # δυσανέξια
85:1 87:1 # λαδής
8:1 11:1 36:1 60:1 66:1 91:1 182:1 240:1 # φατνιακός
9:1 209:1 300:1 # ρήση
9:1 41:1 66:1 258:1 # αφύπνιση
38:1 48:1 68:1 203:1 223:1 261:1 # κλείδωμα
1:1 6:1 19:1 30:1 32:1 60:1 94:1 240:1 301:1# μειωτικός
12:1 31:1 103:1 147:1 # αναγωγή
43:1 # γάμπα
6:1 10:1 12:1 29:1 34:1 41:1 131:1 178:1 184:1 239:1 264:1 # αντιστέκομαι
36:1 41:1 58:1 87:1 114:1 143:1 155:1 186:1 189:1 # φυλακισμένος
12:1 28:1 55:1 80:2 113:1 171:1 175:1 # ανοσοσυμπλέγματα
27:1 29:1 55:1 58:1 77:1 86:1 251:1 275:1 # συνέντευξη
49:1 98:1 161:1 243:1 # εκδορά
22:1 28:1 102:1 103:1 160:1 176:1 178:1 # γλυκαγόνομα
4:1 17:1 25:1 31:1 55:1 83:1 86:1 233:1 275:1 # ασυναρτησία
50:1 52:1 72:1 95:1 100:1 179:1 250:1 # μονόλογος
38:1 41:1 66:1 143:1 149:1 217:1 # φτάρνισμα
49:1 103:1 161:1 179:1 # αγοράζω
5:1 13:1 72:1 # ταύρος
242:1 # euro
27:1 28:1 32:1 37:1 74:1 79:1 286:1 # μετεμμηνοπαυσιακός
57:1 116:1 186:1 204:1 # κινσάσα
1:1 13:1 14:1 74:1 80:1 146:1 148:1 212:1 276:1 # μικροποσότητα
48:1 62:1 63:1 69:1 72:1 82:1 188:1 235:1 # επιχείλιος
18:1 32:1 55:1 57:1 148:1 259:1 # συγκρινόμενος
13:1 15:1 22:1 32:1 42:1 144:1 285:1 # καμερούν
5:1 8:1 13:1 17:1 22:1 60:1 151:1 222:1 # καταρροϊκός
4:1 13:1 53:1 83:1 146:1 177:1 183:1 185:1 252:1 # τροφοδότηση
5:1 10:1 24:1 25:1 32:1 37:1 159:1 163:1 258:1 286:1 # μεταφραστής
9:1 26:1 42:1 69:1 83:1 128:1 154:1 # διούρηση
38:1 116:1 166:1 # άσχημα
26:1 37:1 56:1 77:1 296:1 # διευθετώ
215:1 246:1 # cervarix
39:1 # απωθώ
5:1 8:1 12:1 24:1 36:1 151:1 172:1 298:1 # υδατανθρακών
144:1 155:1 # αμφιφυλόφιλος
27:1 32:1 39:1 54:1 145:1 295:1 301:1# μεγαπρωτεΐνης
11:1 19:1 45:1 56:1 88:1 158:1 232:1 # βοληθεια
15:1 27:1 28:1 50:1 98:1 100:1 128:1 187:1 # τερηδονογόνος
2:1 29:1 50:1 66:1 234:1 # άντονι
41:1 81:1 213:1 274:1 # εξισώνω
23:1 31:1 42:1 98:1 285:1 # δούναι
17:1 43:1 93:1 135:1 251:1 274:1 # παρεξηγώ
36:1 40:1 43:1 52:1 55:1 60:1 63:1 86:1 250:1 275:1 # συνεπακόλουθος
4:1 23:1 71:1 95:1 133:1 144:1 146:1 252:1 # αμοιβαιότητα
9:1 84:1 174:1 223:1 # ίδρυση
52:1 # μήλο
3:1 52:1 144:1 157:1 158:1 # φλουβοξαμίνη
1:1 24:1 95:1 100:1 166:1 258:1 293:1 # δημογραφικός
12:1 # έιχαν
22:1 65:1 87:1 144:1 186:1 # καλαμάκι
6:1 10:1 14:1 25:1 39:1 41:1 91:1 108:1 185:1 264:1 278:1 287:1 # αποφασιστικός
5:1 32:1 37:1 103:1 161:1 163:1 286:1 # μεταγράφω
45:1 63:1 82:1 158:1 188:1 # επιβολή
12:1 # μηχανή
1:1 6:1 13:1 16:1 17:1 30:1 49:1 75:1 291:1 # οροαρνητικός
33:1 59:1 77:1 192:1 # ευφυίας
4:1 7:1 32:1 67:1 197:1 # μεμφίτης
201:1 215:2 # κeratoderma
12:1 36:1 40:1 63:1 82:1 87:1 188:1 # ανεπιφύλακτα
# idiopathic
81:1 101:1 # όφελών
1:1 45:1 60:1 62:1 94:1 95:1 100:1 179:1 240:1 268:1 # μογγολικός
13:1 25:1 43:1 80:1 100:1 121:1 # βρογχοσπασμό
# σχίζω
10:1 25:1 31:1 85:1 159:1 175:1 # γυμναστής
5:1 28:1 36:1 37:1 57:1 97:1 144:1 163:1 185:1 212:1 # ακεταμινοφαίνης
15:1 44:1 109:1 124:1 251:1 # περίσφιγξη
6:1 16:1 69:1 166:1 273:1 # νημάτιο
9:1 25:1 41:1 62:1 190:1 274:1 # εξασφάλιση
11:1 92:2 103:1 270:1 # γιαγιά
2:1 45:1 52:1 54:1 145:1 216:1 256:1 301:1# πρωτολοίμωξη
144:1 # αμυχή
5:1 29:1 38:1 103:1 196:1 285:1 # σύνταγμα
13:1 270:1 # γροθιά
4:1 18:1 75:1 88:1 214:1 270:1 293:1 # δηλητηριάζω
17:1 43:1 105:1 135:1 136:1 240:1 277:1 # υπαρκτός
72:1 132:1 160:1 183:1 # κέλυφος
11:1 19:1 26:1 107:1 109:1 211:1 235:1 # διαχειρίζομαι
13:1 15:1 26:1 38:1 168:1 177:1 229:1 258:1 # ερμαφροδιτισμός
5:1 10:1 14:1 26:1 69:1 71:1 74:1 276:1 281:1 296:1 # σταδιοποιείται
3:1 28:1 57:2 62:1 113:1 155:1 # ινσουλινοαντοχή
8:1 9:1 22:1 99:1 138:1 149:1 205:1 222:1 237:1 # κατάπτωση
1:1 5:1 6:1 8:1 10:1 30:1 60:1 94:1 164:1 240:1 271:1 281:1 # στατικός
2:1 5:1 8:1 10:1 22:1 25:1 45:1 48:1 68:1 151:1 159:1 169:1 222:1 # καταστολείς
# madhumeha
13:1 36:1 38:1 80:1 97:1 101:1 148:1 248:1 # μακροσκελής
# rv
5:1 117:1 217:1 # κάρτα
1:1 14:1 45:1 51:1 66:1 117:1 156:1 254:1 # πολωνικά
9:1 36:1 117:1 138:1 234:1 237:1 # ακάνθωση
17:1 85:1 172:1 209:1 # υδαρής
2:1 33:1 118:1 170:1 272:1 # ωοτοκία
27:1 146:1 # ότε
3:2 13:1 54:1 106:1 137:1 # πρόουρου
14:1 41:1 45:1 49:1 95:1 160:1 175:1 # πολυμορφισμός
2:1 25:1 40:1 48:1 55:1 75:1 86:1 223:1 275:1 293:1 # ασυνείδητος
3:1 28:1 33:1 55:1 109:1 137:1 # συχνοουρία
5:1 10:1 62:1 258:1 281:1 # σταφύλι
241:1 # donohue
24:1 174:1 # έδρα
5:1 10:1 19:1 50:1 56:1 69:1 84:1 221:1 224:1 281:1 # κυσταθειονίνης
5:1 13:1 31:1 100:1 148:1 170:1 183:1 258:1 # κροταφογναθικού
8:1 12:1 22:1 27:1 33:1 48:1 56:1 77:1 222:1 # κατευθείαν
4:1 63:1 70:1 82:1 122:1 146:1 188:1 252:1 274:1 # επιδεξιότητα
1:1 21:1 26:1 52:1 185:1 203:1 # δικλοφενάκη
4:1 10:1 77:1 98:1 118:1 249:1 # ψευδοκύστη
3:1 28:1 68:1 70:1 80:1 108:1 176:1 203:1 # νουκλεοσιδικών
17:1 43:1 46:1 93:1 135:1 193:1 203:1 213:1 243:1 # παρεκκλίνω
13:1 16:1 46:1 78:1 178:1 298:1 # θρομβίνη
14:1 25:1 39:1 45:1 87:2 108:1 171:1 173:1 # πολλαπλασιαμσό
5:1 13:1 17:1 32:1 112:1 178:1 221:1 295:1 # κυταρομεγαλοϊός
6:1 26:1 44:1 63:1 70:1 155:1 205:1 238:1 267:1 # διπεπτιδυλικής
9:1 31:1 40:1 46:1 55:1 86:1 130:1 269:1 275:1 # συναίνεση
# reflex
5:1 26:1 32:1 37:1 70:1 98:1 114:1 163:1 178:1 286:1 # μεταδιδομένο
11:1 12:1 26:1 85:1 91:1 107:1 258:1 # αδιαφανής
23:1 26:1 84:1 95:1 110:1 160:1 177:1 190:1 270:1 # αιμοδιάλυση
5:1 32:1 37:1 65:1 68:1 163:1 173:1 243:1 286:1 # εκμεταλλεύομαι
14:1 54:1 72:1 105:1 145:1 146:1 277:1 301:1# πρωτότυπος
12:1 23:1 31:1 147:1 211:1 # αναιρώ
18:1 48:1 56:1 # εγριθεί
5:1 10:1 11:1 13:1 25:1 26:1 42:1 107:1 137:1 159:1 279:1 281:1 # διασταυρούμενος
# ltnp
1:1 117:1 212:1 254:1 # ρυθμικά
3:1 28:1 57:2 62:1 113:1 155:1 # ινσουλινοθεραπεία
17:1 43:1 135:1 # μπαρ
52:1 65:1 72:1 87:1 190:1 # κωφάλαλος
38:1 53:1 109:1 261:1 # τρίχωμα
21:1 31:1 55:1 86:1 181:1 199:1 269:1 275:1 # ενσυναίσθηση
9:1 40:1 58:1 62:1 100:1 130:1 # λιθογένεση
5:1 10:1 27:1 29:1 41:1 50:1 82:1 196:1 264:1 280:1 292:1 # πιστεύονταν
4:1 14:1 17:1 45:1 109:1 160:1 214:1 # πολυαρτηρίτιδα
5:1 21:2 29:1 40:1 196:1 # ενενήντα
13:1 40:1 77:1 100:1 108:1 137:1 138:1 213:1 # νευρογνωσιακός
24:1 25:1 38:1 95:1 143:1 216:1 # μοίρασμα
1:1 41:1 52:1 60:1 92:1 94:1 100:1 143:1 212:1 # λογισμικό
7:1 15:1 16:1 93:1 111:1 285:1 # ερεύνης
1:1 4:1 5:1 14:1 45:1 60:1 62:1 75:1 94:1 146:1 220:1 252:1 257:1 268:1 # πολικότητα
1:1 43:1 60:1 65:1 94:1 212:1 240:1 # παλμικός
5:1 23:1 29:1 55:1 86:1 102:1 196:1 206:1 235:1 275:1 # συνχεόνται
14:1 62:1 112:1 118:1 149:1 217:1 221:1 238:1 # λιποκυττάρων
4:1 15:1 16:1 21:1 32:1 75:1 106:1 146:1 166:1 220:1 252:1 # ενημερότητα
16:1 58:1 # βιέννη
77:1 85:1 # ψευδής
240:1 # ψιλός
116:1 143:1 # χάσμη
42:1 52:1 72:1 121:1 144:1 155:1 # αμυλούχος
2:1 8:1 16:1 38:1 46:1 78:1 115:1 123:1 144:1 157:1 # αματοξίνη
179:1 185:1 240:1 # γοφός
13:1 17:1 40:1 42:1 # νεαροούς
14:1 38:1 45:1 68:1 77:1 105:1 176:1 261:1 # υπολευκωματιναιμία
29:1 51:1 63:1 82:1 99:1 102:1 134:1 188:1 # επιζόντων
5:1 6:1 8:1 17:1 22:1 41:1 114:1 143:1 151:1 222:1 # καταρτισμένος
# oarsi
5:1 15:1 19:1 41:1 93:1 143:1 273:1 # ερεισμάτα
9:1 116:1 144:1 155:1 299:1 # αμυλάση
26:1 171:1 238:1 299:1 # διπλά
17:1 38:1 43:1 135:1 229:1 # έπαρμα
11:1 14:1 18:1 80:1 105:1 204:1 217:1 # υποσαχάριας
10:1 13:1 14:1 53:1 62:1 84:1 177:1 238:1 267:1 # λιποδυστροφίας
1:1 6:1 8:1 30:1 43:1 117:1 164:1 254:1 271:1 274:1 # εξωηπατικά
11:1 19:1 56:1 61:1 122:1 223:1 232:1 # θειαζίδες
15:1 16:1 18:1 46:1 78:1 127:1 168:1 # φερριτίνη
5:1 12:1 28:1 45:1 52:1 92:1 100:1 158:1 170:1 256:1 # βοτανολογικός
11:1 34:1 42:1 108:1 167:1 243:1 # εκούσια
13:1 29:1 36:1 37:1 43:1 50:1 97:1 149:1 217:1 292:1 # πακετάρονται
28:1 33:1 50:1 80:1 233:1 # ζωονοσία
88:1 190:1 # πάλη
1:1 6:1 30:1 60:1 94:1 103:1 240:1 301:1# αγχωτικός
14:1 27:1 37:1 39:1 235:1 278:1 # αποχετεύω
8:1 55:1 133:1 175:1 240:1 277:1 # συμβατός
29:1 50:1 113:1 234:1 # χάντσον
2:1 8:1 12:1 33:1 72:1 123:1 150:1 # ανίατος
6:1 12:1 24:1 31:1 54:1 147:1 218:1 238:1 # τιπραναβίρη
1:1 63:1 65:1 68:1 82:1 88:1 117:1 173:1 188:1 254:1 # αλληλεπικάλυψη
15:1 18:1 44:1 62:1 124:1 155:1 162:1 168:1 # περιτυλιγμένος
1:1 6:1 10:1 30:1 60:1 82:1 94:1 130:1 240:1 287:1 296:1 # πιεστικός
3:1 18:1 26:1 69:1 217:1 270:1 298:1 # διάρθριου
34:1 64:1 68:1 101:1 157:1 243:1 # σελεκοξίμπη
21:1 33:1 126:1 166:1 293:1 # ενδημία
13:1 33:1 53:1 74:1 130:1 227:1 301:1# εσωτροπία
2:1 18:1 19:1 49:1 68:1 70:1 122:1 168:1 203:1 # κλειτοριδεκτομή
13:1 19:1 28:1 33:1 50:1 178:1 211:1 235:1 # χειρονομία
3:1 28:1 68:1 70:1 80:1 108:1 176:1 203:1 # νουκλεοσιδικά
4:1 11:1 18:1 22:1 25:1 37:1 56:1 214:1 224:1 # καθετηριασμένος
33:1 50:1 258:1 # αφθονία
38:1 229:1 # νόρμα
5:1 15:1 32:2 37:1 85:1 144:1 163:1 209:1 286:1 # μεταμερής
8:1 9:1 12:1 31:1 83:1 127:1 147:1 154:1 # ανατίμηση
7:1 9:1 32:1 96:1 138:1 155:1 193:1 237:1 # μεθυλίωσης
21:1 28:2 50:1 68:1 100:1 179:1 # βλεννογονοδερματικές
11:1 15:1 66:1 140:1 229:1 234:1 # γερμάνια
44:1 54:1 # πρέπε
2:1 11:1 26:1 48:1 107:1 112:1 177:1 235:1 279:1 # αυτοδιαχείριση
13:1 15:1 27:1 37:1 52:1 155:1 185:2 187:1 # ετεροφυλοφιλικός
9:2 13:1 54:1 83:1 116:1 125:1 154:1 178:1 # προμάσηση
1:1 22:1 63:1 65:1 82:1 99:1 188:1 205:1 # επικαλύπτω
27:1 38:1 77:1 175:1 # εμφύτευμα
2:1 10:1 14:1 38:1 50:1 169:1 178:1 # στομαχόπονος
137:1 221:1 # κυρώς
13:1 72:1 138:1 # φωσφόρος
12:1 28:1 29:1 43:1 53:1 58:1 93:1 114:1 131:1 189:1 # παντρεμένος
1:1 18:1 19:1 38:1 60:1 94:1 103:1 140:1 141:1 211:1 240:1 # μαγειρικός
13:1 33:1 53:1 74:1 227:1 274:1 301:1# εξωτροπία
28:1 41:1 58:1 62:1 65:1 114:1 143:1 189:1 # γυαλισμένος
3:1 28:1 68:1 70:1 80:1 108:1 176:1 203:1 # νουκλεοσιδικoύς
10:1 13:1 14:1 39:1 53:1 80:1 185:1 278:1 # αποστροφή
28:1 57:1 62:1 72:1 # ξύλινος
17:1 68:1 91:1 109:1 172:1 223:1 284:1 # βλεφαρίδα
34:1 70:1 80:1 108:1 116:1 160:1 176:1 # γλυκοσιδάσης
245:1 # reyataz
# kadi
16:1 119:1 # πόρνη
13:1 19:1 57:1 122:1 137:1 204:1 247:1 279:1 # δεινόσαυρος
13:1 19:1 54:1 125:1 128:1 211:1 235:1 # προεγχειρητικός
1:1 6:1 30:1 37:1 60:1 94:1 97:1 99:1 301:1# κετωτικό
87:1 233:1 # τσίχλα
11:1 24:1 103:1 186:1 248:1 258:1 # σκιαγραφώ
13:1 50:1 217:1 # μπάρον
226:1 # efavirenz
10:1 17:1 93:1 130:1 240:1 277:1 # αρεστός
28:1 48:1 122:1 # δείπνο
12:1 24:1 34:1 233:1 248:1 # φρανσίσκο
1:1 32:1 60:1 62:1 94:1 155:1 240:1 268:1 # μεθυλικός
1:1 13:1 29:1 53:1 55:1 60:1 86:1 94:1 185:1 275:1 # συντροφικότητα
1:1 6:1 10:1 24:1 25:1 30:1 60:1 94:1 159:1 243:1 287:1 # εκφραστικός
38:1 72:1 145:1 228:1 261:1 269:1 # ρωμαίος
9:1 138:1 217:1 237:1 # νάρκωση
6:1 14:1 36:1 39:1 65:1 87:1 100:1 136:1 278:1 295:1 # απογαλακτισμός
13:1 15:1 32:1 53:1 106:1 178:1 240:1 # τρομερός
85:1 101:1 258:1 # αφελής
4:1 13:1 28:1 53:1 79:1 104:1 136:1 170:1 185:1 # κτηνοτροφία
15:1 16:1 24:1 46:1 53:1 64:1 65:1 78:1 193:1 # σερτραλίνη
1:1 17:1 18:1 21:1 34:1 126:1 129:1 141:1 172:1 298:1 # ενδαρθρικού
63:1 70:1 82:1 188:1 251:1 # επιδίωξη
21:1 98:1 126:1 # ενδο
2:1 12:1 40:1 48:1 72:1 150:1 301:1# ανείπωτος
2:1 72:1 112:1 179:1 185:1 # φυτοφάγος
2:1 8:1 10:1 22:1 80:1 123:1 222:1 243:1 # εκατοστή
15:1 18:1 44:1 52:1 60:1 118:1 124:1 146:1 162:1 171:1 238:1 # περιπλοκότητα
22:1 52:1 60:1 65:1 # κόκκαλο
1:1 15:1 27:1 50:1 66:1 98:1 128:1 156:1 187:1 200:1 282:1 # τερηδονικών
1:1 6:1 8:1 30:1 38:2 115:1 117:1 164:1 166:1 181:1 224:1 254:1 271:1 # μαθηματικά
19:1 21:1 32:1 39:1 42:1 44:1 52:1 # απειλούμενος
33:1 127:1 248:1 301:1# σκωτία
21:1 28:1 32:1 39:1 91:1 205:1 277:1 284:1 # εφαπτόμενος
38:1 161:1 # ράμμα
28:1 40:1 49:1 57:1 63:1 82:1 93:1 188:1 284:1 # νορεπινεφρίνης
28:1 34:1 72:1 100:2 102:1 259:1 # ογκογόνος
33:1 193:1 # φιλία
24:1 49:1 72:1 103:1 179:1 228:1 269:1 # αγοραίος
72:1 95:1 116:1 166:1 # άσχημος
# sivcpz
38:1 227:1 # πίμα
49:1 66:1 69:1 72:1 81:1 100:1 # ορθογώνιος
23:1 28:1 38:1 71:1 178:1 270:1 # νοιάζομαι
11:1 26:1 41:1 107:1 133:1 143:1 212:1 218:1 224:1 # διαβαθμισμένος
32:1 41:1 62:1 101:1 274:1 # εξελισσόμενοι
3:1 28:1 68:1 127:1 170:1 176:1 203:1 223:1 # νουκλεοτίδιο
65:1 91:1 178:1 240:1 # ομφαλός
2:1 3:1 27:1 37:1 47:1 68:1 92:1 101:1 137:1 165:1 # τελετουργικός
5:1 23:1 25:1 48:1 121:1 197:1 206:1 # ασχοείται
137:1 186:1 229:1 259:1 270:1 # μυρμηγκιά
24:2 27:1 65:1 148:1 218:1 259:1 # ραλτεγκραβίρη
14:1 20:1 72:1 # κήπος
2:1 10:1 24:1 49:1 59:1 116:1 169:1 # πάστορας
13:1 27:1 32:1 37:1 45:1 52:1 100:1 256:1 286:1 # μετεωρολογικός
33:1 65:1 160:1 176:1 221:1 # αλυκυθθμία
3:1 7:1 84:1 108:1 293:1 # ουσιώδης
1:1 22:1 23:1 60:1 94:1 110:1 160:1 176:1 208:1 212:1 # γλυκαιμικός
13:1 51:1 54:1 125:1 # προέχων
56:1 113:1 138:1 178:1 # γλωσσομάθεια
11:1 12:1 26:1 28:1 33:1 59:1 107:1 192:1 216:1 # διανοίας
12:1 24:1 32:1 293:1 # μεμβρανώδης
4:1 75:1 99:1 122:1 146:1 220:1 252:1 274:1 # αδεξιότητων
23:1 31:1 55:1 80:1 86:1 275:1 # σχιζοσυναισθηματική
109:1 137:1 # μυρίζω
8:1 22:1 27:1 46:1 133:1 213:1 222:1 269:1 # κατεβαίνω
6:2 12:1 29:1 131:1 184:1 239:1 301:1# αντιψυχωτικός
15:1 44:1 59:1 84:1 87:1 101:1 233:1 # ερυσίπελας
25:1 52:1 68:1 157:1 158:1 185:1 # λεβοφλοξασίνη
# ηιv
23:1 69:1 133:1 284:1 # εφήβαιο
6:1 8:1 43:1 59:1 127:1 164:1 168:1 172:1 223:1 # ηπατιτίδας
28:1 49:1 240:1 # νορβηγός
8:1 15:2 24:1 97:1 122:1 229:1 277:1 294:1 # κερατόδερμα
24:1 217:1 251:1 # εγχάραξη
3:2 34:2 92:1 176:1 # κουκουβάγια
226:1 246:1 # selcentri
# βάζο
13:1 40:1 77:1 137:1 155:1 243:1 # νευροεκφυλιστικός
25:1 33:1 74:1 87:1 171:1 233:1 # μυθοπλασία
3:1 50:1 52:1 113:1 155:2 183:1 # σουλφονυλουρίες
11:1 14:1 22:1 23:1 62:1 65:1 105:1 110:1 118:1 # υποκαλιαιμία
1:1 6:1 11:1 26:1 30:1 60:1 94:1 107:1 145:1 218:1 301:1# διαβρωτικός
3:1 68:1 77:1 85:1 112:1 155:1 158:1 # βουλευτής
23:1 295:1 # γαι
5:1 59:1 145:1 301:1# έρωτας
3:1 14:1 17:1 22:1 90:1 105:1 146:1 # καρυότυπου
122:1 177:1 # ξοδεύω
38:1 116:1 143:1 203:1 299:1 # κλάσμα
14:1 26:1 31:1 41:1 50:1 100:1 105:1 179:1 # υπογοναδισμός
4:1 7:1 67:1 95:1 178:1 # ομοζυγώτης
5:1 13:1 15:1 27:1 77:1 103:1 112:1 122:1 170:1 187:1 # δευτεροταγή
5:1 12:1 31:1 75:1 147:1 181:1 199:1 257:1 269:1 # αναίσθητα
3:1 28:1 57:1 137:1 144:1 157:1 212:1 # αμινοξυουρία
31:1 58:1 108:1 # σιένα
4:1 5:1 75:1 160:1 176:1 220:1 257:1 # γλυκύτητα
1:1 14:1 19:1 39:1 122:1 177:1 278:1 # αποδεικνυόμενη
19:1 24:1 70:1 95:1 137:1 144:1 # πυραμοειδής
# βρέχω
13:1 18:1 23:1 53:1 # τριχλωροαιθυλένιο
52:1 65:1 88:1 173:1 178:1 # αλληλομόρφων
26:1 # διώκω
19:1 27:1 56:1 58:1 110:1 114:1 136:1 189:1 243:1 # εκτεθειμένος
25:1 200:1 248:1 274:1 # εξασκώ
10:1 12:1 25:1 31:1 39:1 43:1 119:1 147:1 159:1 194:1 247:1 # αναπόσπαστος
16:1 21:1 28:1 58:1 72:1 114:1 140:1 166:1 189:1 # γεννημένος
11:1 43:1 65:1 72:1 87:1 144:1 212:1 228:1 269:1 # παλαμιαίος
3:1 29:1 86:1 149:1 # ντάουν
2:1 10:1 25:1 71:1 149:1 159:1 168:1 212:1 # αστάθμιτοι
13:1 17:1 19:1 56:1 74:1 298:1 # αρθροπάθειες
24:1 26:1 38:1 144:1 270:1 # διάγραμμα
8:1 11:1 14:1 18:1 23:1 31:1 50:1 53:1 105:1 # υπονατριαιμία
15:1 18:1 44:1 65:1 124:1 133:1 162:1 173:1 # περιβαλλόμενος
6:1 70:1 138:1 172:1 197:1 233:1 # γλωσσίτιδα
# αϊτή
38:1 63:1 98:1 178:1 223:1 227:1 # επίδομα
11:1 14:1 66:1 74:1 105:1 205:1 # υποπτέρνια
28:1 63:1 72:1 98:1 177:1 234:1 # επάνοδος
12:1 15:1 28:1 44:1 72:1 91:1 124:1 209:1 # περήφανος
1:1 6:1 12:1 30:1 31:1 65:1 112:1 117:1 147:1 160:1 254:1 # αναλυτικά
45:1 87:1 158:1 # άβολα
13:1 54:1 80:1 98:1 113:1 125:1 177:1 185:1 # προσοδοφόρος
52:1 72:1 117:1 190:1 # κάλος
14:1 45:1 105:1 158:1 # υποβολή
46:1 48:1 87:1 218:1 # λαβείν
19:1 27:1 68:1 81:1 101:1 213:1 # τελειώνω
63:1 75:1 82:1 188:1 # επιζητώ
5:1 14:1 15:1 29:1 50:1 56:1 59:1 161:1 196:1 292:1 # θεράποντας
2:1 5:1 8:2 10:1 25:1 49:1 123:1 133:1 159:1 281:1 # ατορβαστατίνη
12:1 22:1 23:1 28:1 57:1 85:1 91:1 185:1 208:1 # καινοφανής
39:1 43:1 103:1 # απαγωγά
72:1 224:1 # αθώος
4:1 18:1 22:1 112:1 214:1 270:1 279:1 # καυτηριάζω
17:1 18:1 21:1 31:1 69:1 136:1 # εναρκτήριος
242:1 # prowazekii
1:1 4:1 6:1 30:1 60:1 94:1 138:1 143:1 146:1 252:1 301:1# ωσμωτικότητας
1:1 6:1 30:1 112:1 117:1 160:1 203:1 243:1 254:1 # εκλυτικά
8:1 15:1 27:1 38:1 115:1 127:1 187:1 229:1 # τερματίζω
1:1 22:1 23:1 60:1 94:1 110:1 160:1 176:1 208:1 212:1 # γλυκαιμικό
17:1 22:1 25:1 143:1 204:1 240:1 # σαρκασμός
4:1 20:1 25:1 248:1 # ασκήτη
9:1 14:1 32:1 48:1 80:1 105:1 138:1 166:1 # υποσημείωση
2:2 21:1 54:1 100:1 140:1 145:1 170:1 301:1# πρωτοτογενή
9:1 55:1 60:1 83:1 88:1 154:1 173:1 250:1 259:1 # συγκόλληση
2:1 42:1 52:1 72:1 150:1 171:1 # πλούτος
21:1 22:1 31:1 41:1 62:1 65:1 103:1 143:1 259:1 # εναγκαλισμός
172:1 # δαδ
1:1 10:1 13:1 24:1 53:1 80:1 148:1 212:1 218:1 # μικροστραβισμός
2:1 3:1 14:1 47:1 98:1 105:1 177:1 301:1# φωτουποδοχέας
13:1 71:1 75:1 121:1 178:1 211:1 # χοιρομητέρες
11:1 18:1 39:1 41:1 54:1 82:1 143:1 240:1 # πριαπισμός
6:1 28:1 36:1 57:1 88:1 136:1 250:1 # ακτινοβόληση
6:1 21:1 56:1 70:1 130:1 172:1 197:1 233:1 # ενθεσίτιδα
7:1 9:1 96:1 99:1 132:1 138:1 237:1 # κέτωσης
4:1 9:1 27:1 28:1 75:1 80:1 106:1 146:1 214:1 220:1 252:1 # νοσηρότητες
13:1 53:1 68:1 74:1 82:1 170:1 183:1 # λεμφοτροπικούς
1:1 6:1 24:1 30:1 36:1 60:1 94:1 136:1 # εμφρακτικό
1:1 13:1 40:1 77:1 82:1 105:1 137:1 170:1 # νευροτυπικός
54:1 213:1 # σπρώχνω
1:1 6:1 8:1 30:1 38:2 115:1 117:1 164:1 166:1 181:1 224:1 254:1 271:1 # μαθηματικάκαι
18:1 55:1 69:1 86:1 174:1 275:1 # συνέδριο
11:1 18:1 36:1 81:1 158:1 182:1 200:1 225:1 298:1 # βοθριακών
5:1 12:1 32:1 37:1 84:1 160:1 163:1 190:1 286:1 # μεταανάλυση
38:1 88:1 166:1 203:1 259:1 # έγκλημα
52:1 95:1 155:1 178:1 185:2 # ομοφυλοφιλικός
8:1 12:1 19:1 31:1 49:1 69:1 93:1 147:1 158:1 # βορειοανατολικός
1:1 33:1 71:1 272:1 # οικία
9:1 17:1 24:1 25:1 33:1 43:1 135:1 180:1 218:1 # παραβίαση
37:1 40:1 46:1 57:1 61:1 93:1 127:1 148:1 # ινκρετίνες
2:1 10:1 71:1 169:1 172:1 # στοιβάδα
3:1 28:1 209:1 # ρήνου
13:1 25:1 43:1 100:1 247:1 # βρογχόσπασμο
55:1 86:1 108:1 110:1 122:1 126:1 130:1 146:1 275:1 # συνδεσιμότητα
12:1 31:1 86:1 267:1 # ανώδυνα
13:1 42:1 45:1 49:1 52:1 100:1 179:1 183:1 256:1 # φορολογούμενος
2:1 8:1 14:1 24:1 38:1 54:1 74:1 103:1 115:1 123:1 276:1 # πραγματοποίηση
21:1 40:1 64:1 88:1 190:1 # σενεγάλη
6:1 15:1 41:1 44:1 105:1 124:1 # υπερφόρτιση
242:1 # thrombocytopenic
24:1 55:1 137:1 258:1 # συρραφή
9:1 57:1 63:1 82:1 83:1 154:1 188:1 # επινέμηση
14:1 39:1 42:1 43:1 # παππούς
3:1 10:1 12:1 31:1 34:1 36:1 41:1 147:1 264:1 265:1 # ανακουφιστικός
7:1 9:1 96:1 # πέρσης
2:1 15:1 18:1 33:1 44:1 50:1 124:1 162:1 168:1 # περιτονία
93:1 174:1 # εδρεύω
5:1 14:1 45:1 144:1 160:1 168:1 # πολυβιταμίνη
1:1 6:1 21:1 28:1 30:1 75:1 88:1 117:1 254:1 291:1 # ενοχλητικά
11:1 26:1 40:1 103:1 107:1 138:1 177:1 213:1 # νεοδιαγνωσμένος
12:1 14:1 31:1 36:1 43:1 63:1 117:1 147:1 # επανακάμποτυν
1:1 16:1 60:1 62:1 94:1 102:1 108:1 268:1 # σιλικόνη
5:1 12:2 33:1 # τανζανία
81:1 # τών
17:1 60:1 240:1 # αρχαϊκός
8:1 17:1 38:1 43:1 93:1 115:1 135:1 175:1 # παρεγχυματώδης
14:1 17:1 50:1 52:1 126:1 155:1 267:1 # σπονδυλοαρθροπάθειες
13:1 17:1 34:1 74:1 80:1 82:1 248:1 298:1 # αρθροσκοπική
# ααα
33:1 65:1 160:1 175:1 176:1 221:1 # αλυκυθυμίας
13:1 15:1 44:1 84:1 95:1 105:1 118:1 124:1 178:1 221:1 # υπερομοκυστεϊναιμία
1:1 6:1 10:1 25:1 30:1 45:1 60:1 87:1 94:1 121:1 159:1 287:1 # σχολαστικότητα
13:1 28:1 50:1 72:1 118:1 136:1 149:1 198:1 # οκτάχρονος
1:1 6:1 12:1 17:1 22:1 29:1 30:1 57:1 131:1 184:1 186:1 239:1 # αντικαρκινικός
1:1 6:1 30:1 34:1 37:1 42:1 97:1 99:1 129:1 167:1 290:1 301:1# κετωτικού
32:1 45:1 52:1 92:1 98:1 100:1 177:1 256:1 # μεθοδολογικός
16:1 86:1 221:1 240:1 # κυνηγός
2:1 12:1 72:1 98:1 150:1 170:1 # ανέκδοτος
28:1 40:1 45:1 57:1 61:1 102:1 186:1 # κινολόνες
4:1 8:1 11:1 26:1 107:1 108:1 110:1 209:1 214:1 300:1 # διατηρήσιμος
28:1 57:1 70:1 175:1 212:1 # αζινοθυμιδίνη
1:1 6:1 12:1 13:1 29:1 30:1 42:1 131:1 148:1 184:1 239:1 # αντικρούω
16:1 17:1 75:1 85:1 # αρνητής
4:1 7:1 67:1 136:1 # δέκτης
42:1 98:1 177:1 # οδούς
11:1 36:1 60:1 66:1 144:1 182:1 240:1 # αμνιακός
1:1 5:1 13:1 60:1 94:1 170:1 # χωροταξικός
13:1 52:1 54:1 108:1 125:1 157:1 185:1 238:1 # σιπροφλοξασίνη
12:1 81:1 213:1 # ανυψώνω
226:1 # lymphadenopathy
72:1 95:1 233:1 # σίμος
13:1 54:1 125:1 # προέχω
10:1 33:1 41:1 69:1 74:1 82:1 127:1 264:1 # αξιοπιστία
21:1 26:1 69:1 98:1 117:1 118:1 126:1 217:1 # ενδοκάρδιο
5:1 8:1 12:1 15:1 22:1 31:1 44:1 105:1 124:1 147:1 151:1 222:1 # υπερκαταναλωτισμός
19:1 24:1 39:1 44:1 53:1 70:1 # τραπεζοειδής
33:1 34:1 59:1 192:1 193:1 # κοχλίας
106:1 137:1 # σφυρό
8:1 61:1 87:1 122:1 127:1 223:1 # βλατίδες
6:1 19:1 24:1 70:1 103:1 179:1 197:1 # ραγοειδίτιδας
5:1 14:1 32:1 37:1 39:1 62:1 65:1 163:1 173:1 178:1 278:1 286:1 # απομεταλλικοποίηση
1:1 6:1 10:1 14:1 25:1 30:1 34:1 74:1 129:1 159:1 216:1 276:1 287:1 # αστικοποίηση
51:1 52:1 80:1 103:1 204:1 # αγγλοσαξωνικός
33:1 40:1 48:1 50:1 65:1 87:1 # αλαζονεία
28:1 72:1 79:1 117:1 122:1 243:1 # δεκάμηνος
2:1 51:1 74:1 170:1 205:1 # οπτοτύπων
5:1 29:1 196:1 251:1 285:1 # σύνταξη
1:1 6:1 8:1 15:1 27:1 30:1 38:1 60:1 94:1 115:1 164:1 187:1 229:1 240:1 271:1 # τερματικός
29:1 55:1 86:1 116:1 149:1 275:1 # συντάσσω
109:1 # φρίκη
1:1 60:1 82:1 94:1 240:1 # μυωπικός
2:1 24:1 29:1 58:1 72:1 103:1 150:1 # ραγέντος
103:1 117:1 259:1 # αγκάθι
1:1 6:1 8:1 30:1 38:1 88:1 115:1 164:1 166:1 203:1 259:1 271:1 # εγκληματικός
5:1 8:1 12:1 22:1 25:1 31:1 36:1 43:1 63:1 147:1 151:1 222:1 # επανακατασκευή
4:1 17:1 24:1 43:1 98:1 135:1 146:1 157:1 180:1 252:1 # παραδοξότητα
3:1 37:1 46:1 52:1 127:1 157:1 # φλουοξετίνη
22:1 28:1 58:1 65:1 72:1 114:1 160:1 175:1 189:1 # καλυμμένος
1:1 65:1 87:1 89:1 91:1 92:1 103:1 132:1 202:1 244:1 288:1 # φαλαγγικές
6:1 10:1 186:1 287:1 # στιχάκι
8:1 28:1 46:1 72:1 87:1 127:1 # λατίνος
55:1 87:1 144:1 155:1 173:1 213:1 234:1 # συλλαμβάνω
14:1 15:1 24:1 45:1 160:1 298:1 # πολυερυθραιμία
21:1 25:1 56:1 199:1 274:1 # εξασθενίζω
12:1 19:1 # ανέβει
24:1 25:1 143:1 148:1 172:1 240:1 # κραδασμός
201:1 215:1 226:1 253:1 260:1 # generally
1:1 6:1 15:1 21:1 30:1 40:1 75:1 117:1 165:1 254:1 291:1 # ενεργητικά
17:1 18:1 28:1 57:1 91:1 185:1 # ρινοφαρυγγικός
1:1 6:1 30:1 60:1 88:1 94:1 136:1 171:1 243:1 # εκπληκτικός
2:1 23:1 41:1 74:1 75:1 77:1 181:1 199:1 # ευαισθητοποιημένος
17:1 24:1 25:1 43:1 108:1 135:1 168:1 180:1 # παρασιτώ
2:1 32:1 37:1 71:1 286:1 # έμετοι
1:1 34:1 60:1 94:1 178:1 240:1 # κομβικός
8:1 13:1 33:1 53:1 72:1 # ψυχίατρος
13:1 45:1 54:1 125:1 158:1 243:1 # προεκβολή
1:1 4:1 6:1 21:1 30:1 60:1 94:1 98:1 126:1 146:1 170:1 252:1 # ενδοτικότητα
# adv
14:1 16:1 39:1 40:1 50:1 95:1 166:1 178:1 278:1 # απομνημονεύω
19:1 33:1 40:1 48:1 51:1 145:1 211:1 # ειρωνεία
2:1 85:1 136:1 178:1 243:1 # εκτομής
1:1 18:1 52:1 53:1 65:1 72:1 91:1 132:1 141:1 244:1 # τρικέφαλος
9:1 12:1 21:1 29:1 31:1 127:1 131:1 138:1 237:1 # εναντίωση
13:1 42:1 66:1 82:1 211:1 285:1 # σπιρούνι
5:1 14:1 17:1 45:1 112:1 160:1 176:1 221:1 # πολυκυτταραιμία
2:1 8:1 19:1 38:1 45:1 88:1 115:1 122:1 123:1 # δειγματοληπτικός
23:1 95:1 110:1 145:1 198:1 261:1 273:1 # αιμοχρωμάτωση
5:1 8:1 22:1 28:1 39:1 42:1 102:1 119:1 151:1 194:1 222:1 285:1 # καταπόνούν
23:1 34:1 45:1 69:1 70:1 71:1 98:1 118:1 # αιδοιοκολπίτιδα
8:1 13:1 15:1 38:1 44:1 54:1 80:1 115:1 124:1 125:1 229:1 # προσπερματικά
19:1 24:1 33:1 211:1 235:1 # χειραψία
1:1 21:1 62:1 74:1 98:1 101:1 126:1 268:1 # ενδοπυελική
18:1 32:1 52:1 65:1 178:1 295:1 # μεγαλομόριο
18:1 53:1 57:1 168:1 186:1 # κιτρινίζω
5:1 6:1 10:1 12:1 29:1 41:1 131:1 184:1 212:1 224:1 239:1 264:1 281:1 # αντισταθμιζόμενος
15:1 17:1 22:1 44:1 105:1 118:1 121:1 124:1 128:1 # υπερηχοκαρδιογράφημα
6:1 28:1 42:1 57:1 # αϊτινούς
13:1 72:1 # γύρος
3:1 12:1 32:1 84:1 87:1 101:1 # μελανίζουσα
27:1 54:1 100:1 145:1 160:1 176:1 301:1# πρωτεογλυκανικού
52:1 171:1 216:1 228:1 # πλοίο
5:1 14:1 17:1 22:1 32:1 36:1 37:1 163:1 178:1 286:1 # καρπομετακάρπιας
18:1 57:1 64:1 69:1 212:1 217:1 # σεμινάριο
21:1 31:1 54:1 93:1 144:1 183:1 # φοζαμπρεναβίρη
23:1 33:1 80:1 95:1 98:1 110:1 177:1 233:1 # αιμοδοσία
2:1 36:1 65:1 87:1 136:1 185:1 295:1 # γαλακτοφόρος
1:1 6:1 10:1 18:1 30:1 41:1 49:1 117:1 254:1 264:1 287:1 # οριστικά
13:1 45:1 52:1 118:1 203:1 256:1 274:1 # εξολοκλήρου
# ureaplasma
3:1 52:1 # λουί
12:1 23:1 31:1 127:1 147:1 168:1 # αναχαιτίζω
9:1 138:1 237:1 # φίμωση
105:1 # υπάγω
15:1 18:2 41:1 44:1 70:1 102:1 124:1 162:1 # ρισπεριδόνης
226:1 # fosamprenavir
14:1 39:1 75:1 128:1 278:1 # αποχωρητήριο
16:1 24:1 37:1 46:1 53:1 78:1 109:1 211:1 218:1 # ετραβιρίνη
9:1 17:1 43:1 93:1 116:1 135:1 # παρεμβάση
10:1 12:1 25:1 31:1 43:1 63:1 147:1 # επανασβέστωση
7:1 16:1 111:1 145:1 214:1 # ηρωΐνης
15:1 26:1 28:1 58:1 114:1 140:1 189:1 229:1 296:1 # διεγερμένος
28:1 39:1 58:1 72:1 103:1 114:1 166:1 189:1 295:1 # αγαπημένος
215:1 # cercosebus
4:1 7:1 67:1 114:1 144:1 295:1 # γαμέτης
62:1 88:1 155:1 168:1 250:1 277:1 # ξυλιτόλη
10:1 13:1 17:1 25:1 28:1 38:1 43:1 50:1 135:1 159:1 178:1 # παρονομαστής
1:1 12:1 18:1 22:1 141:1 258:1 # αφρικανή
18:1 57:1 77:1 148:1 176:1 # ευκρινώς
15:1 27:1 37:1 68:1 77:1 106:1 137:1 171:1 187:1 # ετερόπλευρη
1:1 6:1 8:1 15:1 30:1 60:1 94:1 164:1 165:1 240:1 271:1 295:1 # εργατικός
7:1 9:1 41:1 66:1 96:1 234:1 # εμφνάνισης
12:1 24:1 29:1 38:1 53:1 131:1 197:1 218:1 # μαντραβίτσες
26:1 58:1 77:1 86:1 137:1 296:1 # διευρυνθέντες
31:1 58:1 97:1 114:1 130:1 189:1 248:1 # εσκεμμένα
12:1 32:1 37:1 41:1 53:1 66:1 113:1 145:1 178:1 286:1 # ανισομετρωπία
10:1 16:1 80:1 81:1 158:1 # βοστώνη
11:1 26:1 48:1 56:1 103:1 107:1 138:1 199:1 213:1 # διαγνωσθείς
1:1 10:1 13:1 53:1 60:1 94:1 185:1 240:1 # στροφικός
25:1 33:1 55:1 80:1 98:1 233:1 # ασυδοσία
2:1 10:1 25:1 33:1 159:1 169:1 # αστοχία
10:1 27:1 38:1 53:1 77:1 161:1 175:1 273:1 # στράτευμα
2:1 8:1 15:1 24:1 27:1 28:1 100:1 102:1 123:1 187:1 294:1 # τερατογόνος
23:1 38:1 48:1 # αείμαι
6:1 7:1 9:1 44:1 63:1 70:1 96:1 116:1 205:1 # πεπτιδάσης
5:1 8:1 22:1 52:1 65:1 100:2 151:1 179:1 222:1 # καταλογογράφηση
15:1 18:1 27:1 37:1 44:1 124:1 162:1 166:1 168:1 # περιτετμημένος
13:1 18:1 19:1 53:1 54:1 121:1 125:1 170:1 # προτριχοειδής
65:1 68:1 88:1 173:1 # αλληλεγγύη
9:1 77:1 84:1 87:1 97:1 203:1 243:1 # εκλαΐκευση
21:1 60:1 69:1 80:1 82:1 98:1 126:1 248:1 # ενδοσκόπιο
18:1 22:1 38:1 41:1 143:1 217:1 224:1 # καθάρισμα
19:1 23:1 38:1 97:1 105:1 110:1 119:1 # υπόκειμαι
6:1 41:1 112:1 143:1 279:1 # αυτισμόύ
12:1 31:1 70:1 122:1 147:1 # ιδεοψυχαναγκαστικής
2:1 3:1 14:1 74:1 90:1 170:1 205:1 # οπτοτύπου
18:1 21:1 32:1 57:1 148:1 243:1 # εκκρινόμενος
16:1 46:1 75:1 78:1 127:1 128:1 # ρητίνη
1:1 4:1 10:1 14:1 18:1 80:1 105:1 136:1 141:1 214:1 249:1 # υποστηρικτής
21:1 27:1 28:1 29:1 58:1 72:1 99:1 114:1 189:1 261:1 # τεντωμένος
19:1 48:1 122:1 223:1 # είδει
260:1 # allosaurus
3:1 32:1 91:1 113:1 144:1 155:1 # σουλφαμεθοξαζόλη
1:1 15:1 60:1 63:1 70:1 82:1 94:1 122:1 188:1 212:1 229:1 # επιδερμικός
1:1 14:1 34:1 58:1 71:1 100:1 105:1 129:1 # υποοικογένεια
12:1 28:1 33:1 # ανοψία
9:1 17:1 43:1 56:1 130:1 135:1 161:1 # παράθεση
32:1 37:1 286:1 # μετξύ
14:1 36:1 45:1 60:1 93:1 130:1 160:1 # πολυακόρεστος
10:1 14:1 27:1 39:1 48:1 68:1 118:1 203:1 278:1 280:1 # αποκλείστες
4:1 58:1 75:1 114:1 166:1 189:1 274:1 # εξεζητημένος
3:1 14:1 45:1 72:1 158:1 # πολύβουος
11:1 17:1 18:1 33:1 137:1 221:1 # κυριαρχία
231:1 242:1 262:1 # temporomandibular
231:1 # shvostek
14:1 39:1 45:1 87:1 144:1 213:1 234:1 278:1 # απολαμβάνω
41:1 46:1 55:1 63:1 82:1 133:1 175:1 188:1 269:1 # επισυμβαίνω
10:1 28:1 57:1 72:1 80:1 # οστέινος
14:1 39:1 45:1 87:1 108:1 116:1 171:1 173:1 299:1 # πολλαπλάσιος
44:1 105:1 128:1 166:1 217:1 274:1 298:1 # υπεξάρθρημα
122:1 130:1 143:1 240:1 # δεσμός
3:1 32:1 113:1 155:1 178:1 183:1 # σουλφομεθοξαζόλης
12:1 29:1 68:1 91:1 98:1 101:1 131:1 277:1 284:1 # ελεφαντόδοντο
95:1 127:1 # τίμοθι
37:1 44:1 233:1 # πετσί
5:1 8:1 22:1 25:2 77:1 97:1 151:1 222:1 248:1 # κατασκευαστικός
14:1 55:1 86:1 98:1 105:1 177:1 275:1 # συνυποδοχέας
11:1 21:1 28:1 82:1 97:1 170:1 277:1 # κενοτόπια
19:1 70:1 85:1 95:1 108:1 # σιγμοειδής
15:1 21:1 27:1 29:1 33:1 64:1 84:1 109:1 187:1 267:1 # δυσεντερία
43:1 144:1 # αμβλύωπα
6:1 37:1 57:2 81:1 93:1 148:1 # ινκρετινών
46:1 95:1 144:1 155:1 157:1 176:1 193:1 221:1 # αμοξυκυλίνη
5:1 60:1 146:1 # κότα
36:1 60:1 240:1 # ιγνυακός
34:1 45:1 55:1 75:1 88:1 127:1 173:1 259:1 # συγκολλητίνη
34:1 57:1 198:1 # κοχρέιν
241:2 # nonsulfonylurea
11:1 26:1 58:1 77:1 107:1 114:1 189:1 # διαζευγμένος
15:2 44:1 45:1 68:1 105:1 121:1 124:1 # υπερχολερυθριναιμία
6:1 9:1 12:1 31:1 41:1 147:1 197:1 269:1 # αναχαίτιση
6:1 34:1 45:1 59:1 70:1 172:1 193:1 197:1 # κολίτιδας
62:1 65:2 87:1 270:1 # αλαλιά
18:1 69:1 136:1 # κτήριο
17:1 19:1 22:1 26:1 69:1 211:1 235:1 # καρδιοχειρουργικός
26:1 38:1 166:1 181:1 # διήθημα
9:1 99:1 138:1 237:1 273:1 # υδάτωση
248:1 # σκύβω
4:1 9:1 15:1 83:1 154:1 # ερώτηση
1:1 60:1 62:1 65:1 91:1 94:1 97:1 240:1 268:1 284:1 # κεφαλικός
1:1 6:1 15:1 27:1 29:1 30:1 50:1 98:1 128:1 184:1 187:1 292:1 # τερηδοντική
18:1 50:1 53:1 95:1 121:1 178:1 # τριχομονάδωση
3:1 5:1 13:1 17:1 29:1 31:1 86:1 196:1 218:1 # νταρουναβίρη
1:1 13:1 45:1 49:1 52:1 60:1 92:1 94:1 100:1 183:1 256:1 # φορολογικός
28:1 45:1 52:1 72:1 98:1 102:1 185:1 256:1 # δολοφόνος
7:1 19:1 103:1 140:1 293:1 # αγγειώδης
7:1 32:1 77:1 175:1 181:1 # ευμεγέθης
3:1 6:1 21:1 27:1 29:1 69:1 102:1 184:1 # τενόντιου
1:1 22:1 32:1 59:1 62:1 130:1 268:1 # μεσήλικας
2:1 6:1 8:1 10:1 15:1 38:1 80:1 115:1 122:1 123:1 229:1 287:1 # δερματοστιξία
3:1 13:1 105:1 148:1 259:1 # γκρουπ
21:1 60:1 # κόεν
34:1 36:1 81:1 91:1 265:1 # φακοϊών
10:1 15:1 27:1 28:1 58:1 72:1 114:1 128:1 166:1 187:1 189:1 280:1 # στερημένος
2:1 28:1 50:2 72:1 95:1 146:1 # μονότονος
21:1 27:1 29:1 81:1 213:1 # τεντώνω
12:1 40:1 62:1 101:1 173:1 238:1 # ανελλιπώς
13:1 32:1 37:1 53:1 72:1 286:1 # άμετρος
15:1 27:1 28:1 50:1 98:1 100:1 128:1 187:1 # τερηδονογόνο
15:1 27:1 28:1 50:1 98:1 100:1 128:1 187:1 # τερηδονογόνα
4:1 7:1 67:1 # θύτης
3:1 28:1 57:2 62:1 113:1 155:1 # ινσουλινοαντοχής
19:1 70:1 74:1 93:1 98:1 137:1 # θυρεοειδοπάθεια
6:1 10:1 29:1 53:1 69:1 102:1 106:1 184:1 # στρόντιο
6:1 42:1 69:1 98:1 170:1 # δοτιού
2:1 5:1 54:1 85:1 103:1 145:1 170:1 301:1# πρωτοταγής
1:1 34:1 37:1 42:1 97:1 99:1 108:1 129:1 138:1 167:1 290:1 # κετωσικού
10:1 15:1 18:1 27:1 45:1 57:1 83:1 88:1 121:1 162:1 187:1 280:1 # χοληστερινικοί
11:1 19:1 26:1 45:1 56:1 62:1 70:1 232:1 # θειαζολιδινεδιόνες
2:1 29:1 50:1 98:1 100:1 177:1 292:1 # οδοντογλύφανου
24:1 27:1 37:1 53:1 161:1 # τετραχλωράνθρακας
10:1 25:1 39:1 43:1 127:1 130:1 # απασβεστίωση
1:1 3:1 13:1 69:1 137:1 148:1 212:1 # μικροβιουρία
11:1 26:1 34:1 36:1 70:1 107:1 178:1 182:1 212:1 265:1 # διακομιδή
45:1 52:1 100:1 113:1 138:1 256:1 # γλωσσολογία
18:1 142:1 # ρις
1:1 6:1 10:1 30:1 60:1 84:1 94:1 221:1 287:1 # κυστικό
2:1 72:1 114:1 150:1 # εμέτος
1:1 3:1 33:1 62:1 121:1 268:1 272:1 # ηλικίαέχουν
5:1 24:1 112:1 217:1 279:1 # πάραυτα
5:1 7:1 103:1 128:1 # ταγγέρης
241:1 253:1 # treponema
13:1 54:1 103:1 125:1 # προαγωγή
34:1 36:1 42:1 91:1 265:1 # φακοϊούς
1:1 13:1 14:1 45:1 148:1 160:1 175:1 212:1 # πολυμικροβιακός
13:1 37:1 53:1 60:1 93:1 # ρετροϊκό
16:1 22:1 46:1 78:1 272:1 # καψαϊκίνη
1:1 5:1 10:1 62:1 65:1 84:1 148:1 173:1 268:1 281:1 # κρυσταλλικός
1:1 15:1 44:1 60:1 94:1 105:1 124:1 128:1 240:1 # υπερηβικός
40:1 48:1 56:1 177:1 293:1 # νεοδηλωθείς
31:1 36:1 46:1 86:1 126:1 267:1 272:1 # ακίνδυνα
28:1 36:1 50:1 60:1 93:1 95:1 130:1 # μονοακόρεστος
28:1 38:1 46:1 50:1 68:1 269:1 # φλεγμαίνονται
1:1 9:1 63:1 82:1 138:1 145:1 188:1 237:1 # επικύρωση
12:1 19:1 24:1 29:1 59:1 127:1 131:1 211:1 235:1 # αντίχειρας
16:1 17:1 46:1 78:1 87:1 165:1 # γλαργίνη
262:1 # hanley
26:1 28:1 49:1 58:1 69:1 114:1 189:1 261:1 # διορθωμένος
13:1 17:1 34:1 39:1 43:1 74:1 80:1 87:1 135:1 248:1 # λαπαροσκοπική
11:1 21:1 29:1 36:1 105:1 108:1 138:1 182:1 # εντυπωσιακά
15:1 38:1 46:1 56:1 213:1 229:1 269:1 # θερμαίνω
34:1 45:1 59:1 87:1 # νίκολας
3:1 28:1 57:2 62:1 113:1 155:1 # ινσουλινοευαισθησίας
12:1 27:1 29:1 43:1 85:1 101:1 131:1 # παντελής
15:1 40:1 48:1 64:1 79:1 84:1 229:1 267:1 # δυσερμηνεία
15:1 44:1 105:1 124:1 # υπερπηδώ
22:1 # σφήκα
3:1 28:1 57:2 62:1 113:1 155:1 # ινσουλινο
11:1 13:1 21:1 68:1 71:1 # βλεννόροια
34:2 63:1 68:1 118:1 205:1 277:1 # λεπτόκοκκος
25:1 38:1 91:1 143:1 # ύφασμα
201:1 # charaka
12:1 28:1 39:1 80:1 113:1 119:1 148:1 194:1 # ανοσοαπόκριση
5:1 24:1 32:1 37:1 103:1 114:1 144:1 163:1 286:1 # μεταγραμμένος
93:1 137:1 165:1 # νυρεμβέργη
2:1 21:1 28:1 32:1 42:1 72:1 75:1 # ζητούμενος
3:1 68:1 77:1 84:1 117:1 176:1 204:1 # λευκάζουσας
3:2 84:1 95:1 113:1 155:1 234:1 # μουσουλμάνος
33:1 34:1 50:1 # κονία
5:1 12:1 23:1 29:1 57:1 88:1 91:1 196:1 # φαιντανύλης
9:1 14:1 39:1 52:1 74:1 83:1 154:1 171:1 216:1 276:1 # απλοποίηση
251:1 # ψύξη
14:1 25:1 87:1 171:1 233:1 # πλασίμπο
72:1 106:1 121:1 # ρόγχος
10:1 24:1 36:1 41:1 53:1 80:1 186:1 274:1 # εξοστρακισμός
9:1 12:1 31:1 41:1 147:1 212:1 218:1 # αναβάθμιση
