# Supplementary material for: A Cross-Lingual Similarity Measure for Detecting Biomedical Term Translations
Source: PLoS One. 2015 Jun 1;10(6):e0126196. doi: 10.1371/journal.pone.0126196 (PMC4452086; doi:10.1371/journal.pone.0126196)
Supplement: S1 dataset — (TGZ) [file pone.0126196.s001.tgz › dataset/en-el/en_300_context_test.dat]

1:1.8128392958538686 2:71.2965552656815 6:20.374650955175685 7:2.9981872190844636 9:1.0596607883455555 12:10.331496019790592 14:1.7827782840451571 18:5.297015949794613 19:58.45847485227454 20:2.3975447308406226 24:5.937149331775955 35:10.753549400893831 44:129.76513325718392 47:3.479629102082361 55:12.52731558294731 61:3.969288085140858 62:49.94747888301446 67:8.410191995686557 75:59.19120831498671 82:4.426589215230718 87:1.1500894118809113 99:4.7811536233879774 105:63.82810272799122 110:5.154245870868441 120:1.4976685835854158 123:22.020880000993287 126:10.542691010212616 132:58.98781679697807 134:10.724956043513757 137:5.6846320213959585 138:5.703593515610637 140:23.00878810494741 143:23.09233384184125 150:68.64543139406734 160:62.774681038144436 163:1.928866988942568 177:25.046536774635854 178:6.516028265257695 180:12.109813954605727 190:18.653821292909544 202:65.54420030567793 204:25.96591818669475 210:26.179013278337354 224:26.752821985076327 226:7.1838486672206585 233:164.8892645105038 247:68.77519479303973 249:13.463939296013434 255:7.499644947342079 266:7.597692441989075 267:7.610141471202841 289:7.913720964095725 292:36.71365622712945 # agonist
1:5.753029346862063 2:65.4121291510645 3:8.185128859855633 4:189.108144892408 6:12.237759172266903 7:0.9749434196890152 8:51.98968999997998 10:9.63690632199679 11:32.45404345218155 13:45.25440537328166 15:107.93267791208481 17:0.2799022006044802 18:33.745035116879876 20:79.53716331636184 25:48.56490215008344 26:75.5902503336166 27:14.71247198621189 28:0.46698759178211036 30:14.911575219869038 31:10.31243292576377 32:0.49105828233646664 33:15.076473534688777 34:6.341965415344367 35:15.484499973738668 36:94.44664932913818 38:11.079804401174295 40:45.78119564488049 44:0.7015774044941593 45:82.31211942949703 49:17.15995816349745 55:12.52731558294731 60:71.25347848702484 61:43.02848695121263 65:0.9446123182413971 69:270.36886710837314 74:1.0470626168935828 77:8.677318546998317 82:31.818654375289658 83:67.43921035619604 87:1.1500894118809113 88:53.234958768873305 94:19.994509980107626 100:62.413011568727825 104:71.15459849305805 105:5.067374048645379 107:5.112483408802584 114:457.58218341299596 124:1.5501558718552297 127:5.536803476593822 128:58.71376553561056 130:16.34497656390434 132:5.5914508098341145 139:5.7155007859545375 142:67.9401109262255 149:23.347595755443194 152:1.7755201476875664 168:1.9563912992749692 182:64.18378291456244 197:2.1323165344682073 201:65.52659307576947 203:25.887231588375336 204:6.857172255416343 206:49.109436087402635 209:26.062990243860842 221:7.103751880464898 228:26.906721877083495 245:68.52723960753865 264:200.15980955108068 265:69.71230378906618 272:2.5671669145495883 273:28.159041350909458 274:28.170108363738063 277:28.303922452547013 287:7.909197187030924 290:28.752224332404786 291:14.234871437368353 293:28.799414167687146 298:28.882559997094425 # breakdown
1:0.006996652055839058 2:7.209625529472333E-5 3:2.61623226212346 4:72.54235146549149 5:0.0021166790410343766 8:243.2116331718887 9:12.97394183212093 10:17.60472129023887 13:14.851134445970391 14:4.46613069554363 15:209.24067079894812 18:33.745035116879876 20:240.14914856672144 21:2.489326042414547 26:55.10921657249767 27:48.94360676839937 28:19.824910211505355 29:19.865045818836276 32:56.26243380959028 33:138.59289738366147 35:37.95693969323355 36:6.715853743875262 39:38.7989223539941 44:40.189957641317925 45:53.495887102370794 58:7.895796816147789 59:18.002093258494394 60:472.0028424846724 64:120.16576580722008 65:24.184072265341648 68:44.15261622855737 69:221.67454064489021 73:44.64414659731039 78:44.96173133604872 79:8.758162160040206 82:45.373316237855484 84:108.23934572824975 87:60.57137015743497 96:26.32758846266975 101:1.2905587481347631 114:5.26840216970901 119:10.245788701602388 120:10.25242637687707 137:1.6473757035375796 142:10.876232436463328 143:52.04682697857822 150:52.514998187054346 156:30.85912923883064 174:6.473813106090303 177:166.49670537885785 196:32.94036714769113 204:57.30671753435055 209:140.6351326893746 213:26.242082404475468 225:7.17649069578995 226:13.095526070941169 232:34.67292692735935 248:27.44535961201823 255:35.347502202542735 264:27.864981706419243 272:61.268342320375005 273:28.159041350909458 290:140.15510206873154 300:62.6706248980465 # ischemia
1:1.8128392958538686 2:11.546039869758427 3:8.185128859855633 4:11.912662943725989 8:5.887386926323878 11:54.512533382751094 12:0.0624635176349452 13:19.27690254716308 14:0.1564146948079122 15:36.63038429521362 18:0.294298244308177 19:2.3094878555280833 20:13.651674673260624 24:9.915226415260678 25:14.549753546374514 26:30.39573060469225 27:2.7513691887953096 29:2.8006604982410575 31:6.221742446098228 32:15.027175193452091 33:20.13142098558727 34:0.5039451140881525 35:44.24033043827635 44:16.677625434453265 45:33.885414746682386 46:16.731304699984396 47:16.823659818890498 49:12.06502284497004 54:7.801680605644031 56:0.8547735029304026 61:0.9147618710101331 64:0.9356676283952838 66:30.66255008497294 69:51.162857239437926 77:4.3441696409183015 78:19.24557089326491 79:4.395215867760846 82:4.426589215230718 85:4.500035708876881 87:14.122870924019065 88:32.31565035726052 89:9.01936968798183 90:4.585304605658251 100:1.2765329655371462 101:4.8693723068991694 105:1.375990602340982 110:21.447380626970908 116:1.4763651031144385 118:10.235848152965115 123:90.43951865711755 130:58.925188011321055 131:10.631241578488691 140:5.737044141386508 141:1.6718066668963993 148:1.723201991649901 151:30.490043706076158 155:17.24528599997317 158:6.1784620877090735 159:1.9120967023165958 161:1.9236853091140673 172:6.46184748475152 177:18.291411829007018 179:2.0241805664641532 181:328.2242955619739 196:6.7353262608006075 202:2.1564699638688167 209:2.19658962816624 220:7.092970804253365 231:2.3741420629181307 233:13.250407429705684 236:42.79274719189644 239:77.38497127795975 240:34.877241960092476 246:2.4224499838007145 251:2.4555225583325635 262:7.56060561664078 264:27.864981706419243 273:138.0914702155367 276:2.597387943601313 280:170.3678555953567 282:20.995105766594826 288:2.6702389326615323 292:28.775790183248475 296:2.696006272456504 297:7.9730559192612835 # cartilage
1:0.5763449950343438 2:77.49344960998457 4:0.0010792496052296871 5:5.4489466132610795 6:0.004157023540087743 8:46.531997121314085 10:6.2711454764237935 12:14.361585827088595 17:0.2843398552578154 18:2.28175435197239 19:34.078638088104654 21:443.610344369175 28:62.600036045524995 37:0.6034605891231426 46:22.204596870069256 54:23.39881093403585 61:71.84939265947929 63:111.82348788304007 66:0.9882460072315954 70:1.0270368470662288 79:13.849434122812916 82:1.1101161913143216 102:9.632213976386419 120:107.73414255813734 127:352.1948362876809 131:1.612969375990991 168:1.9648092871977991 170:217.32683964976073 184:18.470640342127243 185:2.063576622148525 197:2.14089575823828 221:67.22289845782839 229:13.238850353828244 264:233.40233162298523 273:2.5800698458679605 274:61.419975428926755 275:44.309075216364725 281:2.630928577740447 287:2.6792077560859924 291:71.5706110182551 293:36.802128189622586 294:7.96462862203712 295:53.70307487599131 # assay
3:8.225877690563467 5:2.8211454562506804 10:110.96095904121819 12:38.67726322396699 18:309.6555383817239 20:188.6244740249229 25:48.67355394050921 32:49.78382162971322 35:50.84429848303703 38:51.809949648574275 42:53.31058642848357 48:0.742084873450018 51:0.7857644484659554 53:55.61328647350611 58:118.4874821344566 59:78.89398643567827 65:57.56354718670644 66:147.5443393835901 70:18.96566743958188 79:1.0969861978776458 87:19.82464635550848 91:9.088828230906369 104:41.005698528731216 119:542.2510942217147 122:42.68393214426713 144:167.93076882420542 146:23.356745432801265 165:1494.3236444678828 172:18.236196663125444 177:72.5761898452114 212:93.39404255743182 219:113.21606769788181 232:77.14040370753358 239:51.18505630435609 250:2.453240922202081 283:28.5349649985469 # closure
1:97.16624588354378 2:19.47924914244571 4:0.8450922369215825 5:44.68941958149936 6:0.004157023540087743 8:25.945530753988752 10:0.03161986344431865 13:39.73818724823696 14:20.7451002483063 17:5.242449679104741 19:34.078638088104654 20:5.541774610256532 23:19.23055870773239 26:0.4428946784969959 29:0.47631027734565456 33:0.5025346647922492 34:84.80208626800928 36:32.506220976853555 38:3.1741878633063503 39:6.81784564352967 44:7.238934203683877 46:7.269399364312853 50:0.7806402222167338 52:0.7890417921492258 54:7.8285934100364925 55:17.796346174918916 57:3.8675017401070355 59:0.8926109252205496 62:95.27532768921978 69:18.86038738337765 71:51.657664741533544 77:45.04335628553932 78:19.29345466640978 79:82.92702709073522 82:255.60884695574165 87:68.30606477248531 90:46.26697511431931 96:1.2192881232621202 97:20.242476190921707 102:9.632213976386419 106:1.3896336316243723 108:48.907226982816354 110:1.4215045518687464 112:10.049917588587112 116:10.204712613298913 120:5.364139205734651 124:35.88894500822345 127:29.16834887099515 130:59.02601040428428 131:5.607283537724229 132:1.6139890565987427 143:44.45547977889146 146:44.805843462949504 152:11.252880087351222 161:11.760359756585025 163:24.576797601788797 169:24.92214433690899 173:47.46149008390924 176:2.021585709021245 179:32.31428722578518 184:32.48922139746197 185:81.81981944192337 186:25.329560244673235 193:40.59125072081003 201:12.5401837686505 204:41.10250147910516 208:2.1958591915212717 211:19.25775426251879 223:2.315688857838444 226:42.30888308865353 227:13.124518632752698 235:2.4059990287943442 244:13.397066527496607 248:20.23510071750812 263:52.10588547107613 264:200.40361860317074 269:13.797658662349193 273:13.913914244480589 274:28.21973050750401 283:28.5349649985469 285:7.887796757880968 288:14.236366037435243 291:14.264098800822458 294:28.84910727136903 299:14.355193885218341 # toxin
2:0.770860324487858 4:0.0010792496052296871 7:16.633057404761253 9:26.10686495491688 14:25.701350481024317 15:31.237301885267 16:16.84688643556679 19:0.3121014618906419 23:0.4105742717252744 24:2.6646466858186084 30:0.48268259060982766 31:49.53308664643116 32:31.225958892152704 34:15.180205727648675 35:31.984838357318253 37:0.6034605891231426 38:0.6056729350514259 44:40.278491585354125 45:11.726094858843844 49:22.726052282970254 50:99.71181489261154 55:0.8563708257759607 58:263.78843186019594 60:18.07898300924525 61:0.9215939920344101 65:0.9515140368929642 71:1.0399029456334734 74:4.30971565996082 76:4.3446050177984326 83:8.840298509983185 88:19.865113112135592 89:19.883157224973157 94:1.1911138360951972 99:4.798764826054465 101:1.2981320734382444 104:27.353330473476372 107:48.907226982816354 115:65.16422862418885 120:22.01219593603636 124:5.483410691351521 125:10.497675913992497 134:5.667536388662985 144:10.938410048488192 158:6.196893420933688 159:1.920470836428993 163:1.9372578905757831 168:47.04566799871146 170:1.9969731242904427 171:1.9996868377554664 174:81.09262976607293 179:6.537647344040373 181:2.0452288272829304 196:32.99996191301485 208:49.189864483602676 209:26.112337603924566 210:2.2257172725058054 211:2.23208068779373 212:49.56591434178961 254:2.4849323511446477 271:2.5641361335326107 273:2.5800698458679605 278:36.20490425201291 280:53.084756997331105 284:2.64546739963513 288:2.6792077560859924 297:36.887967001865185 # object
1:108.85212140278011 2:28.508353682407108 5:0.8940949309353478 9:1.0824990138443407 10:31.91246800083654 19:40.00422712201336 26:112.94884382862341 32:77.34839600135865 34:43.702132744873296 41:46.02938823273861 42:273.27315690634657 43:46.78838808541369 47:47.23649523011432 50:124.23518777648245 52:62.16933533200939 54:49.0864223872905 69:222.32213983979392 72:131.92993655894952 83:52.73420163352399 86:4.547913541716104 88:53.43576859304199 89:135.2958322621894 91:53.622327721129395 97:4.727159357599478 104:55.815931985291506 114:1106.9129660991307 130:59.12736456266759 131:59.177461556038196 136:59.68574858196455 157:6.188062833798576 159:62.88615781114246 177:64.14208216804094 202:65.74753249383289 213:66.57532775834197 215:269.02034381292714 245:166.21393437083802 300:8.025174847182676 # emphysema
1:60.36746509959375 2:71.65556883681657 8:143.77651489721794 9:1.0824990138443407 11:66.8354164202253 12:166.52040325081268 15:1.8617111620194817 17:22.820953533532947 19:2.3390071495015405 21:149.30898301188398 24:135.74982137173114 28:10.311146745748932 30:10.378496654983325 32:2.889359333779621 33:15.169237609924712 34:6.393759813216623 36:11.072326914178516 37:21.23098303737716 39:3.2013035264399576 45:7.267389152820054 60:3.941890611195259 62:50.14729103225123 66:4.167019353446125 69:37.54938959066396 77:45.13327486180997 84:4.526847329652474 87:4.574046662416331 90:53.6129560175959 94:14.370574211200768 101:40.6001953102749 110:1.4293207485789559 111:10.021227950842642 120:10.30885767943275 123:5.403597801596465 125:5.521528574998783 126:5.5685851203082475 127:1.5977875542473121 130:288.2671107063129 134:36.656304979996385 139:1.6773722898580956 141:16.759002132153025 142:102.47284215977467 145:130.45427406882177 151:6.002555358265531 160:17.91616087018446 162:46.84298061821883 170:12.009262100310348 179:12.1298174602745 213:12.813587107966828 221:19.611430153667968 225:13.14235906421455 227:59.0484844073042 229:27.113211937552432 230:2.3899729739386664 233:19.986532894123137 234:95.78621367005654 236:68.54703392970178 241:51.28233968675178 256:7.537639022327148 270:13.839749784106536 273:2.589027498974536 276:7.79251897663777 281:21.065044689295313 295:81.09206883250094 299:36.991452654768935 # marker
1:0.6113796561185068 2:28.696514976492743 3:123.9168665934531 5:5.543002560862861 6:20.666846564900975 7:101.24135576318729 9:83.1769628006505 10:22.355147129040603 13:24.30069097022506 14:16.25176598548675 26:113.36752775958632 27:2.813807350190077 33:588.7898386695815 34:15.320613141471739 35:44.637687122709615 39:6.8973603051347885 42:67.7497200430112 50:0.8003606951038901 52:62.41361756096788 53:23.38121958124043 58:36.1739881750775 59:18.193564020043933 61:18.394259065797836 73:25.226961487761965 75:4.387822655617783 76:19.388047401516516 78:59.80939299904686 83:14.03856589467327 84:4.562143168591249 85:9.035069994929467 86:4.583242897891257 87:1.1797043726995746 95:4.74896808397948 107:5.184457426355473 108:27.967923917124242 120:22.15955872222633 125:36.174929587673496 126:1.6120306958205715 129:22.682876068409417 137:29.824764688422313 138:68.13098338357943 146:11.150467072577428 148:11.158200420067292 170:32.24656174408675 171:250.29525564796802 196:101.44924843480975 205:12.70968493164266 212:19.39785346099889 214:58.17776233199636 221:7.179615666791963 225:13.201114488256467 226:27.01922352489498 237:7.414388792201236 247:13.569071242397325 256:35.58886278743131 258:27.88420019555767 267:79.37497888180069 271:36.10572761124688 281:21.144877270206266 282:53.38473660110103 296:14.40862356399655 # discomfort
1:0.6113796561185068 2:1.3807724401792147E-4 4:125.27640907238221 9:6.077455715730602 10:3.4455889337400856 11:3.6203549402092525 12:3.811742242035506 16:0.22442351948799585 17:51.83073761472806 18:0.31271591315544045 19:0.326230812290872 24:97.48464100459891 25:55.527932040936875 28:6.272802081079749 30:2.8816090505138328 34:37.65273851789441 37:26.96606613262084 38:0.623762286783747 40:3.334166750997123 45:0.7273520841874628 46:3.513339890117131 48:28.46701085812028 49:17.350186645931654 51:0.8055274449472198 54:86.19198620479814 56:29.691227648461595 60:57.03796039844339 64:36.94359803932661 71:13.665526351486028 76:13.81631027102903 79:4.465080709269824 88:1.1859772131520965 89:26.150491872399893 95:9.316754028523771 99:14.797006645397023 101:14.986436249507122 102:9.716754882554124 105:21.40822960444677 107:15.506626119454706 108:21.530125304923395 111:5.234367009788942 115:5.340773331572455 123:16.0496061535253 125:10.583268998817726 128:10.670701697780876 130:10.73100304973325 132:16.524394703137467 133:67.55330465427164 138:10.923584627677505 141:10.979396025044553 142:37.16483442832094 143:68.52017061873138 144:5.8419370701717 149:23.544718485162395 152:1.8087454913340726 154:1.8227999144286844 163:1.9627372151890083 169:39.7689640552609 186:32.7384850042422 187:2.1022918777066204 198:2.168443132085586 203:33.471178548952274 213:12.872187729762166 223:34.435479503258925 227:2.3660030499429965 235:20.15291337858103 246:2.4579816673893187 251:7.52796100123196 256:13.697382588574001 257:2.515549203429066 259:88.13621132831982 263:2.544189160002659 264:2.5538537453207977 272:13.989278447378558 276:7.831082752572778 279:14.094512558315355 280:2.653915358004637 281:21.144877270206266 282:2.660125338115549 284:2.672618561725723 288:28.90556189251117 289:2.7085574396149776 291:62.757513385265895 299:8.06387280263717 301:21.535295111364373# connection
3:28.867386683414146 4:0.8769179428968948 6:0.94536875186529 7:1.019664784569191 8:0.01940300114689657 11:79.79631976753231 12:0.07207555812128287 15:48.67830226354471 16:75.6398201785462 17:2.2790737937443133 18:18.12688122541951 19:0.326230812290872 20:29.16622641727089 23:14.477591103397769 24:55.16947443228452 26:55.59032534978535 28:326.44606066882614 29:70.02257742015482 32:10.54174218215123 33:43.780774054152964 34:10.625227300523928 35:15.671863187731365 36:21.242043651321598 38:6.879448243660362 40:3.334166750997123 43:164.32746309267483 44:28.10503304532022 45:0.7273520841874628 48:0.7614767670360822 54:3.8621462302200236 56:49.43599396518803 57:42.77152814933972 60:0.9174722736029627 65:129.72142178909925 73:4.3529525544659915 74:4.3620092870755105 75:25.34330230188555 76:4.396987586848964 82:8.9187031823753 85:1.1631537093467594 86:4.583242897891257 88:20.010835884796116 90:1.1993406814648384 94:14.447306414817152 101:1.321158665882699 104:34.239740275626396 106:64.3595226256413 118:5.4080702671949386 122:1.5361105461187436 129:1.616049480307279 141:30.001433753201976 142:30.02468343754088 143:1.7175456178166018 151:6.039726001194037 152:17.32500502478695 156:1.8585857481582724 159:6.347635887985527 162:1.9601336438686452 163:18.03660444101532 164:6.384612840648458 173:6.542687806324555 175:39.91352631772143 179:6.594014311900805 181:56.18248001701052 187:12.335494266284213 188:100.63424623143312 190:25.70197794482289 193:83.04528681967872 200:74.51072063205997 204:12.70968493164266 209:33.6833225751446 210:41.61594603075752 225:2.362573706155492 231:7.353260133955638 233:42.89304792384022 235:27.39176339263136 239:7.4221050487643945 245:35.17922209214867 258:117.0953037340306 264:2.5538537453207977 270:280.3826036828603 277:7.831082752572778 279:236.66009965178 293:14.38059694504608 # estrogen
1:11.413029628186468 2:24.164100096509802 3:2.7192276546757195 6:5.65980694823466 7:40.9387882341614 8:17.233402696412416 10:3.4681287830883902 11:6.656413006825355 14:8.01141995586361 15:8.13959609194413 16:12.573311758918388 19:5.494410701180872 20:47.013908733262056 22:9.976760238339185 25:2.7743944981040234 27:10.332417350746223 29:10.446349440663619 30:37.32375636616737 32:37.5415294738614 33:156.35231864794906 35:38.40179819143785 39:6.924180266607789 40:21.8149552826585 43:501.5179979501387 45:3.512306953700351 49:17.39840477786877 52:23.093753697375078 56:12.743162267068564 59:23.983852432948385 61:13.07221782126951 67:66.30698753771493 78:83.10803843047454 80:8.916890372700353 81:25.728005956653604 84:135.14571647328395 86:26.052448074995596 87:68.7979734852643 89:39.46552293737211 98:1.271137467645904 101:9.646512310324196 104:56.12212280380586 105:5.157453626100766 107:41.91624547910881 108:41.91624547910881 122:16.07516092931254 134:5.741214335611156 135:16.715979054838794 138:16.80085576263736 148:17.11909345928842 150:45.194585875054635 151:6.058468582661998 180:2.078311132027417 191:18.897558916156985 228:27.156662708501987 230:2.4167454253875573 240:20.24081921626111 241:20.24081921626111 248:13.61086261044604 250:20.402460477505347 273:20.961895778800283 282:7.907333149598773 284:2.6817729003754605 290:2.7241645372722294 292:2.7284661362759097 # extremity
1:14.546323876368177 2:8.315304591922976 3:49.49401625430483 5:0.0050262052505649244 7:9.151375117625392 9:0.02359283458117772 10:1.2248715230897267 12:0.0746080610942261 13:0.10225416388899489 14:11.952667706712674 15:4.676476821686171 16:0.22856277476929818 17:0.30260322789621513 20:23.809705257674878 26:25.145284973384666 28:15.05854301202194 29:2.8793420182068266 30:0.5050199264743426 32:0.5191415498612143 33:262.66935720251723 34:15.36794621942825 35:15.719365001485672 39:33.044003872642264 42:0.7163992650813186 43:7.307300722689195 44:7.3465417104728985 45:22.375398179272512 46:0.7407226595347497 49:7.621432106339977 53:0.8558212319849835 56:0.8887122809774484 59:23.983852432948385 60:8.120076245918737 61:72.38268372552768 64:57.870591046530315 65:0.9796336779233855 67:1.0345628369669018 75:19.411756048089476 78:107.69703371707588 79:8.897038509994603 82:4.514309507626984 84:9.05045637026919 85:4.588052492770592 87:20.01942758562125 88:4.642095357185483 89:20.07800549068678 91:4.675326854004155 97:20.437726680287373 99:1.2908437259244339 101:27.230882383554718 104:27.59117800756942 105:9.957821231574846 106:1.4210173282069567 107:41.91624547910881 108:5.20271126588516 109:1.4391094794230288 111:1.4565968793284407 119:28.77559610124259 125:146.35843109916726 129:5.63285891356374 130:29.547253673364107 134:5.741214335611156 144:1.725876991294755 146:1.7623251233832824 154:11.416648969054565 155:6.1000289444267946 156:1.8670757551395119 170:25.12141301740531 172:32.373586518616925 177:2.0615356656540484 179:2.067105747643897 180:2.078311132027417 193:12.526416545436039 196:6.82971974071812 198:6.852488073052478 205:6.951804376261393 210:2.2608307376378214 214:2.2720208078687323 221:2.33761724548341 227:13.242043013399138 231:2.4185120111887266 233:2.422051301041822 249:2.4871914328991482 251:20.451637584630397 253:60.788824740037285 267:13.896604241450813 282:53.467189996914435 284:99.9760058713474 292:2.7284661362759097 301:2.7567110733782045# sensation
1:71.12081682216996 2:24.164100096509802 3:6.881318405224662E-4 8:0.020788797045440146 9:3.2686223512957344 11:0.054678035287544675 14:1.851740807220841 15:8.13959609194413 16:12.573311758918388 18:40.02495025182123 20:0.3597764940862209 21:0.3903689783909756 22:2.675509204633761 23:10.004402977256497 24:10.095570307810052 27:14.9454307931523 28:6.299092645201142 30:2.8975806656253784 31:15.152718593262035 32:20.357118470779326 34:6.4726209500351795 37:6.896506080088445 38:27.05963200496031 41:16.481546712816503 43:11.81840564976846 47:3.562761341769837 48:0.7680446799753966 54:29.658759071980306 56:0.8887122809774484 62:8.231141133618706 63:30.49339562413806 64:4.106849243706962 66:13.430474161156845 75:1.0939765407805802 76:1.0978075616956133 79:1.1263432390182777 82:4.514309507626984 86:39.25274808641714 88:61.222838505535734 92:14.42094989839453 102:34.12938140002213 110:5.244609115650601 111:28.19054285808206 115:5.359126457424308 118:42.895227056991764 122:16.07516092931254 124:10.580983125288322 131:128.7854945913002 133:51.716129382852785 145:17.03562511165196 146:30.415782284368984 147:17.113848566150182 151:53.46605559476166 162:71.83026314815308 165:175.64919506278164 174:39.96252183360795 175:12.156760316913699 184:6.668236645940101 186:25.529092061459853 187:2.1110205024600495 191:12.501632586295251 197:6.84922623166669 198:92.51040144129152 204:6.951804376261393 207:6.96863797327648 209:26.31234411823446 214:7.057514743421532 237:27.47236395182377 269:7.718588780666271 275:2.63032213272963 279:21.08608444686657 291:45.32140849218466 292:21.452561164421436 293:2.732779305863337 296:81.54049403049643 # technology
1:0.015844975212969653 2:15.701645665397725 3:44.22819145261591 5:155.25565735120975 6:5.691927042743859 7:30.752845221058273 8:3.248333877945094 9:0.025118887454744384 10:0.04069987841662087 11:33.03086278449392 12:123.00040432980514 13:7.306191071231343 14:21.075029472423335 15:12.164573771181098 16:0.23275489456149995 17:2.3090863211155934 18:2.356449902613512 19:2.399291118377324 20:13.928508598569449 25:2.790285654719999 26:10.26113367802566 30:6.374055391145576 32:0.5249146674008897 34:0.5381183431929888 37:503.7063865471415 39:11.326091226298391 40:21.873641420557927 44:0.7399090125626024 49:7.648922533658484 52:3.7383751155161407 53:0.8626816887005071 55:0.8905041874055373 58:42.96732919105917 60:306.7324010135767 61:8.246064801060811 64:4.1243520997978536 65:4.146495129219937 66:1.0239388306453205 69:37.870719873922944 74:13.817560294003636 78:8.846627290258983 82:108.66829799189172 86:14.296252014806607 92:1.2159536886644753 94:1.2288304556832657 97:1.260213105287218 105:41.79918484468527 108:28.08831132846519 109:57.020524174458366 112:15.768675270928554 119:144.97693153661294 120:16.08283341482642 121:10.430259705028428 127:22.770580538124847 130:75.88678912911064 132:1.6549033360890286 137:52.186595557599844 142:130.5423244255047 144:5.879324748104369 163:55.22810683075809 168:18.242858804548888 183:2.0997857800675543 184:32.79161801362533 186:2.111189734030378 194:2.1681024573213428 207:2.239759305987095 219:2.3398921775999018 232:7.399528655310557 233:7.399528655310557 237:2.4561085309060893 244:20.305154658195185 248:2.4962709160696113 251:52.0398397837868 252:7.5987614451418315 254:13.7508086505 257:7.61891183509546 259:79.05639929469379 267:13.926522522810439 275:36.42841769062737 279:14.154279173845513 287:2.724823677520849 292:2.7377017271270425 294:8.06158112211229 # encephalitis
4:5.525966313975766 5:127.03230488943214 7:5.935543745127177 9:9.554398425529142 11:6.723625823396298 14:31.44384752099862 15:8.21005018635013 19:34.61010027845053 26:10.298142709987298 37:169.87153569442503 39:11.363759731104306 42:11.850063963326594 49:17.495653589052605 66:1.0312354729219975 77:38.65558706878189 90:46.81497102929679 91:46.82338439385012 100:20.931489990212754 111:15.73067029599055 116:117.21885010293015 127:16.527232748885776 134:16.765616235212214 144:17.017221037309653 145:45.14492996737473 149:221.10095627142877 153:87.38414211119543 156:24.27100247666199 164:24.876960833064828 168:127.23824253159081 174:47.97764670975386 176:25.36457833074944 186:2.1200169035447174 187:25.679627099299637 207:26.36082956551073 216:58.657216026858706 229:20.132094256336945 240:20.321647606790563 244:20.345681243827034 269:213.34742260923616 272:21.025364966663474 281:62.46871041584259 295:21.552553154163423 298:63.27611196167129 # hiv-1
2:24.333890132433165 3:0.001329328071246352 4:50.4816894763836 6:5.724264171196018 7:21.374008640000476 8:6.113251207653082 10:72.64571084625656 11:33.128926547159686 13:4.1170856892548136 15:43.082115650529616 17:39.91845726136715 20:9.577182776139368 21:88.8522368222336 23:0.44244815204272203 24:30.669368818890526 25:2.806284198011235 26:36.86789918583417 29:20.266887973286575 30:2.929843848322555 31:15.247983492153995 32:2.9695126353464842 33:6.493602339604982 34:15.463424920960888 37:3.2665287461044428 39:3.2835950808848464 40:3.384237129811863 41:11.608268161956332 44:7.401300513330356 45:3.546180373046531 47:12.063185877862658 48:22.797312003538405 51:0.8257614334501594 54:0.8923528879305639 60:0.9385683920983654 64:30.70477323507263 65:4.1641259943061355 66:31.14897076060784 68:1.0540201065662573 73:4.4061698451101625 74:4.415249780047922 76:31.91721665927505 77:1.11977677502241 80:60.53876438096484 81:60.58786372084009 83:53.245232338508195 84:1.1823843768567026 89:1.211586041853735 95:4.803136732272131 99:1.3064354875288173 102:21.190889310333006 118:5.4635733899883325 128:5.670210079501851 132:22.967152229928715 133:23.010253042536462 137:5.814079552501414 148:1.7814787183211145 150:53.15831762504715 152:17.444225493994896 161:6.43021572289677 166:176.2308338724082 178:6.648283579049257 187:12.424178771115972 188:2.1344120935758903 198:6.891000019836392 204:12.79865967279994 205:33.749872673757444 225:19.962440572744608 227:19.977706155552607 229:2.4278008212203788 230:7.407651469969741 238:7.472631419495916 240:7.484223761284989 250:20.483340471140483 253:2.537188640138176 271:7.799760822238895 277:2.6609378608283603 296:2.759980660018481 301:14.548107900717834# series
16:38.28979793567931 21:111.20579166917224 31:43.75294848950919 43:47.294379738722704 67:51.79829805493479 71:132.87328314304918 73:52.413458702425714 83:53.245232338508195 92:136.68435484599567 112:57.545988578008355 116:58.09221957447565 129:59.43073246859708 143:360.1047793108098 153:254.59789579296532 159:155.45656358279803 161:63.54021179119777 173:64.44950824933369 216:67.31540327733414 240:69.14738566552926 252:69.85479197840809 254:69.91845786493667 255:69.9397260104399 281:71.55833234719599 # brucella
1:213.63212459560947 2:72.75720442972226 4:255.5039998997223 5:80.8421909400382 6:20.965991046652512 7:70.09271984742259 8:17.427872817305573 9:9.59824985915778 10:22.658496642801417 12:28.821662589180463 14:31.53304566544603 16:8.597393790450782 18:9.302895688222177 23:0.44794616403071075 27:10.44366308250839 29:50.169689215479494 30:70.76300072322574 32:37.81369507566167 37:21.581261289972574 39:3.3003744829721473 42:34.310067302933305 45:0.7535411280475941 49:55.49255003114149 51:85.34917383620198 52:12.453282823029863 53:12.677467374065643 61:57.88325855914629 73:19.464047029884295 79:32.25506215868231 83:68.42773527292549 91:9.286550058940088 98:14.854909011017906 113:65.73360489556177 114:35.634056711381504 118:5.482289961358157 124:5.612728234772117 134:16.805623054644506 139:68.66169904649627 140:23.406771920595695 144:68.97946383549285 149:23.746116070786186 155:17.560820855077218 157:79.87713214400709 169:446.51910413366454 179:18.63413016916756 184:40.552512231755315 186:56.793636955661725 231:20.211909840792767 236:7.488404200151054 242:20.378406113148817 243:97.08334417916267 252:52.34121765672158 257:158.43209605285094 259:44.03162976530355 267:20.90117789559609 287:45.47298491709502 301:45.790718375759916# lymphoma
2:39.01584596737223 3:15.943575868824514 5:2.9706713177585744 6:35.336753191428606 7:13.007431615045652 9:6.209001277685211 11:14.293426663484382 12:0.08252495259595476 13:77.19634015465589 14:186.16784662506174 16:12.71204035145482 17:9.190475598697374 20:5.721324642616356 21:0.4060951738349583 24:6.145130877542932 26:10.335371057819406 46:7.459542986686958 51:7.754164351205523 53:12.677467374065643 56:56.92642181277314 57:12.926450547534953 59:0.9413992393755136 61:112.79592734887609 64:8.385031184532053 66:4.272345067865153 67:13.640880949590638 78:4.486786692041033 83:25.95583676001304 87:77.05294739337691 88:54.051276189318855 91:9.286550058940088 96:54.79007791982459 98:62.69188160317216 99:78.83412971923342 101:41.08806606582328 105:34.86382350239867 109:57.2287313115392 124:1.6152567662533424 131:5.737097562990843 135:16.835367052004912 142:44.932756539979366 146:1.7877663270613382 147:53.19141775385621 155:70.4088707104075 159:1.980540430824082 169:18.47090568298967 180:199.65009396933593 182:48.397479341339 190:6.8328812777807135 193:19.051916229387544 201:2.2251878530346816 204:26.36798810440197 206:19.37439759556525 210:113.11326969447376 225:20.003123263161537 230:7.427259279129244 231:20.211909840792767 233:27.48620467110894 236:2.4725679664379814 242:78.36678410312614 245:13.616756324835164 246:7.53496791208813 264:28.269074424527364 267:13.986846563015378 273:7.85350902303525 282:100.20804940977301 # tongue
1:0.6603209409496756 2:55.23046731068019 4:177.02061766394593 9:13.401196171647928 10:105.7430805358253 13:40.49768261365718 14:12.090052871257257 20:29.482003450862386 23:36.426478345711935 24:105.81587627328146 25:25.316692846188452 27:10.44366308250839 31:2.948766059016627 32:2.985864386093691 33:20.59284769095661 35:0.594351545015489 39:0.6527900773029501 42:3.5179693316365985 45:0.7535411280475941 48:0.7880678166226406 49:12.366191407999766 51:23.243351678788574 52:3.772930876576256 53:63.62493784188686 64:0.9921670323072875 66:8.563967515607796 69:13.669416214862146 70:4.3672103463657415 71:19.393692799209113 72:13.843153871862352 82:9.032131685628649 83:84.2242767231064 89:9.244544353326509 90:39.82205739106187 93:14.577947282763407 101:15.143207047680507 107:42.162650701556785 116:74.27164494598654 119:28.958089420525592 130:16.658705899529078 134:10.955865857293345 136:52.36210342266656 138:1.7219950630129222 145:1.7721269290166792 148:1.7900154851859873 156:6.23107140517352 165:32.13810956240155 174:18.53952356094224 185:18.77510817463984 190:2.1681311060937425 191:2.1784767522970476 194:2.1859113808659205 200:19.17377644783571 209:19.41658767363136 211:7.105297440969849 221:7.257162940957871 224:540.213276847557 231:20.211909840792767 250:20.52410830675501 258:28.088296257196276 261:20.798770153759033 266:2.59632904451391 268:89.26792089035152 269:14.006014937142831 272:7.844975120813598 282:21.316182258687135 289:63.06900145244832 299:54.453646066589194 # cluster
1:3.87239819842595 3:16.008037246031964 5:20.845697464414094 8:90.29445455194391 11:10.363482432610086 13:15.346300784283548 14:4.685451555708695 15:12.303156361171155 17:13.525007969413972 22:14.679230030194944 26:6.2644998026607945 27:0.5037713119340947 30:0.5282032830244867 32:108.55436502390327 33:15.502299729963102 34:15.560006086312933 39:3.317263533364514 43:17.040718728829777 45:17.113104129132605 47:12.139938135228634 54:119.43942252482628 58:50.14412430712538 59:18.4389350928141 60:229.19855642738545 64:0.9994690708081696 66:8.592481085717175 69:59.392811940589326 70:38.289191603085236 71:8.792554389063572 75:67.78975253170123 82:4.586392777052059 83:19.917859210484924 87:4.699704053528698 88:4.714585985743379 89:20.277173149465415 91:69.62644527972725 98:4.897320202219819 100:9.710339180546601 105:5.231424328564746 107:28.27136893528292 111:10.222914822948194 116:10.435258119932657 123:22.467943418822014 130:1.674946763216047 131:84.81632997770379 135:60.30817931162593 152:24.080638348613288 158:1.9460177289245577 162:63.78149950233179 180:73.70844520823188 181:82.56565258883009 184:12.421718102204903 194:26.05726970515749 213:7.135287449559257 224:42.788668243506756 246:27.788369280730638 251:20.614305845662624 257:2.5613454914469798 272:14.1398105332817 273:2.6531966205693562 281:14.318738717359768 295:2.7700547218205602 # skull
1:6.1437984880024805 2:2.7658292399474598 3:39.344437384389174 7:17.145062902237953 9:42.269758412671756 12:23.932868308432212 13:11.171331606247323 14:12.136401092004531 15:8.281381577706577 16:12.758836382456472 17:13.525007969413972 18:9.33959114590984 20:5.747622502435527 22:2.739094228057762 29:20.384641486631406 32:3.0023257845411475 33:236.59957487556102 35:6.778317192606953 36:21.536202822087162 38:7.015096583480067 39:16.363100072952687 41:7.210112134078726 43:17.040718728829777 45:3.580487845697498 46:0.7672089518191266 47:7.540093523835316 48:3.668957792858282 50:23.258446523926303 51:7.782179171889599 52:0.8428692050410641 54:8.049568705874087 56:18.220820447298898 62:8.343632797664174 63:44.02345010076597 64:24.642364772157165 68:25.20466537100198 69:8.682202387799983 74:8.847471446615103 76:4.486410685729685 78:4.5049038166548705 85:9.177561204231154 87:61.589452803794124 89:1.2270610845927525 97:26.888064695146568 98:4.897320202219819 100:27.365918772083216 105:81.05902642754177 107:5.276800592808343 117:22.381978109818085 118:1.5657875542086157 123:224.3747100572562 125:10.729118921771445 129:10.816712816549149 135:52.3641058955951 142:30.330004716039603 147:11.301188155441592 148:11.30506269164592 155:11.542862085896642 158:31.71604314842944 170:12.215697430553963 171:12.224893818851944 177:73.49276497154986 178:12.331791587687313 181:12.378935334522591 190:33.31526929192942 196:26.099667891509238 209:33.991242828673734 221:13.238830388155188 240:35.42713942544542 243:13.629213060591317 246:2.5035779895093797 267:14.01725574003184 269:2.617385115153629 281:14.318738717359768 282:183.2449389893419 292:2.7657312309906654 # shoulder
1:29.816262363413315 2:44.52068773479921 5:114.0564178811079 6:21.118261817157087 10:66.9356230815004 14:26.398422507458733 15:132.54395956367082 18:28.973538076076366 25:130.36543379966494 26:31.186060571865397 27:31.416769934718825 30:2.979055326980015 34:32.11903571151248 35:87.50698588303923 37:3.317131353589312 38:21.721724395706456 47:34.92181770524728 49:35.47745660866109 51:3.799492420192254 56:36.50792503570178 64:37.43263776310922 66:98.24269556857631 67:38.139772429230604 72:38.56045036422634 84:39.569029013257946 87:39.78064230035212 92:40.002743376991745 99:40.86222514338084 100:41.109060778196366 101:41.25426281349076 103:41.665095354795035 104:41.74024767473661 109:42.37275798933141 118:109.1657020248367 119:43.336740863543184 133:357.90847279095266 134:44.677763481572356 136:44.82064382889198 155:46.22660546558583 160:47.44260905871949 168:47.787134536419714 175:48.25456185822134 177:32.825737063480496 210:50.20732246436336 227:51.24574182196252 237:51.89741324552942 251:211.94904226872586 252:127.81167380645651 255:52.5776368982213 261:52.83412976956794 297:54.564768779162065 300:132.08562448255222 # poliomyelitis
1:167.32341177863776 2:24.592390499252016 3:20.277934015891535 6:57.475817648497326 7:9.368937648173526 10:6.56975494589671 11:18.747415043794728 12:14.856188689025315 13:58.43682508026224 15:16.79635751388298 17:5.471784809973957 22:48.99526224081916 25:0.4898280362595755 26:20.095861238088542 31:6.485992179170181 32:15.501439665417523 38:16.380385228797987 40:0.7040763274689382 41:11.723008548377981 45:3.59780721176947 46:22.73479958393389 47:41.37046277394357 48:69.59669152499706 51:3.799492420192254 54:56.993499933711284 55:3.979613273636943 59:0.9558212866653673 60:8.2607691323469 61:0.9854307071396992 64:24.70320116105492 69:1.0769935847055538 71:19.49389028983641 78:4.523131747681168 79:9.039922563305488 81:68.58467424688862 88:1.232050364759328 91:9.344504827303524 93:26.667868044287005 95:62.57016346256938 97:4.872140466057875 102:1.3960535807344348 104:9.964169480706014 109:5.305554622420248 111:1.4972847366054745 118:16.220001376883147 122:16.27437483813087 123:5.552209740782476 124:1.6320663345880502 135:1.7209724918964535 138:17.00104974326002 140:23.508996218783807 143:5.955397861204882 144:17.138102191778763 145:17.23611571194056 148:1.8072532048546865 150:1.811773160331558 152:11.516343606134956 160:47.44260905871949 168:12.136659425942169 178:12.361969245676447 184:25.727543738369707 197:12.731067110864032 208:7.065960304913147 216:7.196881794805872 221:34.715361556468565 226:13.392567683493697 235:7.520284741909912 237:27.729261089839856 238:20.420572233492692 256:7.693824721436284 263:13.97807975753652 275:53.53953164248869 280:21.371434725485912 281:53.867696819584445 282:53.88613248460397 # advance
1:33.98639433486199 2:0.0018180041442234587 6:21.118261817157087 8:3.338842600570575 11:0.06645375596500433 12:28.999283375765376 15:16.79635751388298 16:5.050241125022465 17:131.18147520730543 21:5.929487104844549 22:19.70695257944174 23:62.32451053797103 26:10.410494999232402 30:25.97999500660885 33:15.550982722474341 35:26.807501450691543 38:7.042720613566007 41:46.844497088835574 43:7.445287536109392 44:22.66927731980557 46:0.7739668757561815 47:22.847514739794573 49:48.75464100991448 50:85.5524193026409 51:17.73094652372087 55:12.908151037666391 57:18.357277134457906 61:8.359183519495692 65:8.477324668156752 66:149.67780870980408 70:8.771706258172038 74:91.49902979862816 75:19.660425834809693 76:52.97662278170272 86:77.13645777477984 88:1.232050364759328 89:1.2348809850094842 91:69.7538869284516 92:54.457112626758246 93:9.376272602791751 95:26.903922785199274 96:4.865203451619456 98:33.726327639059996 100:27.427424188019053 102:5.1140117297625896 106:49.582887759414035 109:1.4796683948024756 111:28.495811809732764 115:1.5443016235904778 120:5.530736428234375 122:1.5855178847505942 128:10.846409406299982 132:23.11982954174582 143:69.2128822471151 145:6.002041967347153 152:11.516343606134956 159:39.57567934979361 173:40.30269982284114 178:32.8546436874581 181:25.654686585034913 186:65.45283668340639 187:33.167622401016345 195:26.1089791843283 204:41.74950355610472 210:26.684638618780568 216:2.3366090678910423 225:27.307137625459113 226:13.392567683493697 229:20.254894723390223 238:13.630037636592519 244:69.52683162922568 252:28.108081306069735 256:61.29982718793282 261:2.5974903713592368 281:36.92261147940246 292:21.6571860083772 296:2.7881970084553167 299:2.799121942261923 # question
2:12.070127083943342 4:0.9434396596150452 8:168.55446758797416 11:61.96272994421472 12:34.221682551036935 13:0.11766264476440157 14:0.19361524569880728 16:216.47792727943516 19:0.35591725614125647 20:0.3854538553896345 21:176.39170907005274 22:0.4549272826935383 24:2.807028009546413 25:2.8549354526267563 26:63.107148012119325 28:461.1081278876221 30:6.481670167135635 32:0.5485468841799279 35:6.805749284886532 40:0.7040763274689382 44:0.7665247199269795 45:3.59780721176947 53:7.987054319192922 56:0.9239731440013987 59:13.107909106312428 66:1.053451495707011 69:1.0769935847055538 71:91.20096223683318 75:1.131544482947061 82:14.26618304428175 89:61.83875553291372 108:5.295597069648518 114:35.77898347596125 128:1.6660912706425708 130:1.6834448702534617 151:17.554562640393403 152:6.158977718438909 154:46.20414000499988 173:2.0877186586416765 182:2.126853995540036 184:2.1368050304080937 191:6.8944393754735485 198:75.09091745810665 220:2.3779667243130596 235:2.487440547915718 239:7.539582485538093 247:2.5294238109520943 264:2.6091271704987458 270:2.630686702613051 277:2.6889722929214668 280:7.993019418911968 284:37.019199483529164 288:14.506481861520793 290:8.122796619303562 291:8.122796619303562 295:121.47680445260082 300:2.799121942261923 # carbon
2:153.37424852057936 3:0.00269730758393104 4:8.824983056426726 7:36.2438004232182 9:1.1780611181243708 10:10.072646120035202 11:0.06645375596500433 13:1.624998772988933 15:12.349909589734693 19:2.461293613280077 20:0.3854538553896345 23:6.133141628646505 24:0.47297461467904406 25:20.065875788611457 26:0.4927827938367247 30:10.675136898810749 31:50.539886965198306 32:0.5485468841799279 34:0.5619617889795323 38:52.82095815782784 41:16.72487492570511 45:34.685534560958 46:0.7739668757561815 49:55.722621884922354 50:3.786292638094495 51:29.343328053943583 53:18.040248563104363 54:0.9135945699073382 56:0.9239731440013987 60:8.2607691323469 66:1.053451495707011 70:8.771706258172038 72:4.445253784141915 73:13.954606195880265 74:19.589268008713585 78:19.736392623049976 83:4.60786926713797 85:1.2089716129541572 86:9.227134756436548 88:1.232050364759328 91:1.246276455058162 97:9.510838802539856 101:1.3686396440343347 102:21.342332609758472 110:5.337630307888991 115:10.419016650064563 118:22.433001458915165 121:22.47302761425479 123:5.552209740782476 129:59.74638177424138 130:1.6834448702534617 145:1.789323378468314 152:1.8601646213754786 154:17.630904551462315 163:2.0151236722482992 174:2.090479189724782 183:6.76186116787344 190:2.1861272294869454 195:2.2039384628998286 197:26.202521901524232 198:2.221967265663108 200:12.766355916304004 208:12.915031012864434 209:67.04662869898033 212:2.31715171116703 220:13.252631957006127 233:20.309716238453188 245:69.56787861458349 261:2.5974903713592368 268:2.622812800394188 282:2.715809031746933 284:2.72834870206989 287:8.104615508493582 # communication
1:8.87332045564253 2:0.002289553845952016 4:5.656297965955435 5:20.99862659323464 9:13.56686669080195 14:0.19763227215661294 17:5.498087774507091 18:9.413656398403672 21:42.07199444654686 30:6.5089916283246545 37:46.194488746570315 38:3.3402626887820137 45:0.7737536364816975 46:41.29129539541225 48:17.462510814568997 50:63.13780940167043 54:3.9846417636010845 56:12.975633495568195 61:88.84556084738662 62:0.9961493386592264 64:97.37275884716199 71:38.59642891349858 72:38.64377106846985 74:8.905282640794455 77:8.987687424786081 81:1.1806593565628185 82:4.623094682713821 83:4.626278789046693 92:4.786556714455423 95:1.2935850081368867 104:1.4248055455014839 108:10.203744811953037 111:42.63233238871603 112:28.676572150032385 114:10.448719632429228 116:5.500910561047733 120:29.157439666113415 124:67.50441937637048 126:16.67877109958433 128:1.6746231494582615 132:16.804249176016658 136:1.7380699926719179 144:77.76279877426074 146:17.349974176468134 149:87.05676547952125 152:1.8689260573258064 153:1.8771699182080555 160:18.27720702289435 173:25.499212147765174 174:64.90551600278225 185:2.1515646306270497 198:2.2310795359238456 204:2.277172735003262 210:19.631953560854708 211:523.5856698214354 219:124.61999562656386 223:13.344352518794908 229:2.4646559422984846 254:201.81257528453943 269:14.097757142573016 276:21.3230480131405 281:21.431106352239222 287:8.124754437844619 300:121.9685534009972 # route
1:2.061835128607542 2:0.002289553845952016 5:51.533827656149434 12:177.30695677265163 13:7.480614945071038 14:8.224691656458676 15:0.2123397394965004 17:40.32623423045145 21:30.18941173063314 23:14.811644111420188 28:15.34738270339391 34:0.568060435611539 35:110.83498628013996 37:16.412438009736935 44:91.7408992452388 50:17.743785752606758 53:36.21232649639784 61:24.58924266852181 65:24.8389788666806 67:132.7898500165202 70:142.20414980726335 72:19.57334343987586 75:68.0449097611358 79:26.024070481338025 86:14.493634633241184 96:1.2965599494744997 98:14.97451638444324 99:27.30610268081519 100:168.2328516996949 106:124.85847958849568 122:10.594078927803874 133:1.7044043396333541 140:23.560533608853376 149:61.61501515106949 171:25.444146419438248 173:18.64955933560807 178:48.49395588547794 186:48.83458761175023 187:12.544723849857585 188:180.652606981415 197:26.25453006775173 198:151.45725717752697 202:33.84150076484987 211:523.5856698214354 219:95.64747057489154 225:27.359303172058905 237:27.78148210938356 273:2.6720182338473153 287:21.642620425887053 294:2.789020834753627 296:37.47709092602018 # condom
1:0.41089371647486916 4:0.006979144535516114 7:0.02163449238676845 8:1.1673199983463312 9:1.1904982215196702 11:23.466002706553525 14:0.19763227215661294 16:57.002156275864486 18:0.346982955845973 25:43.38507646118847 31:2.9983215627079756 34:38.29177286505341 35:0.6129871962749653 38:21.78195051070179 39:0.6720440546293658 44:34.76280358875995 45:28.601664181170097 49:29.290130446537763 50:12.522229199519948 54:0.920785742406619 58:238.49063416790025 59:0.9631155587045219 65:4.235746031480553 66:1.0609674493512453 72:1.1181490055389594 74:19.639821641228846 80:4.604060516062191 82:1.1853640644785781 83:1.1867120454612856 84:1.2133383398624893 86:4.710267678559247 87:4.736586434471388 92:40.086325764873884 93:4.805086349200046 96:40.517669539193285 104:1.4248055455014839 115:1.5526710227259954 122:5.564817196107975 124:5.669772604378242 131:1.6961208512430044 132:29.95318378436526 139:1.7530725501992463 150:1.8204804288250842 160:6.499204537732298 172:18.637049359442848 196:66.3057600199579 197:6.966065697974042 198:26.26308134227327 208:19.497452088528913 220:50.946337762755405 239:7.559547245831111 246:2.522198342594126 248:2.542480830772233 280:2.7190441567171155 282:21.440181090210952 291:2.7803751010557383 301:8.211968004600525# power
1:273.55380255213254 3:2.8702016483525474 5:9.06344275693694 7:52.93489440641014 8:26.896066160616154 9:53.94318091400125 11:3.8078685133470405 12:45.53055763588995 13:35.38531476511051 14:4.761505175414746 15:68.72643852560888 16:12.900925471816935 18:116.92226691938977 20:118.7562680546665 22:10.237753126239877 25:0.5014866003947236 26:99.66217830030477 35:3.211293464619281 39:39.890056987268856 51:3.8349166971639965 56:8.176144396704283 65:18.996710496851456 68:235.38027040107326 73:25.71154977150859 75:53.13623202309388 84:110.40799114740062 85:26.435779400118328 87:54.38951226030485 91:9.403135111914706 98:87.25933007425093 102:9.949300464214062 111:10.31182442322294 112:22.16668099747716 118:1.591020134506171 120:1.595760318528737 138:11.159916115888372 142:30.517244916678102 151:11.568681663333168 152:105.91479192486877 159:32.20644510792183 190:12.677700887482754 199:102.91805876707471 200:33.810970798917374 213:474.31344017639515 220:2.39650039032904 223:59.74665353702261 226:27.430985378357523 243:13.721206470748715 247:61.09552530924204 252:13.915038669239424 274:7.937875198544964 292:91.82647172731724 293:72.82225217915698 298:8.213702681472942 # atherosclerosis
1:15.087782000504058 3:29.643212319353896 4:0.007869205850150555 5:40.716308779838016 8:0.03200082493264564 9:32.04508776770321 10:0.05336525319595952 11:14.517894277943894 13:46.69933466623556 14:8.261023796097447 20:41.58567745152524 22:0.4662716327488025 23:0.4704893486199409 26:0.504467114288173 29:26.044501239571144 33:10.881103966181065 39:3.3686002368834735 40:3.4698735460334555 43:0.7705759036600239 45:17.262177732927267 51:12.590680072387547 52:0.8639484720834152 53:12.833897449072902 57:0.9511347504601658 60:0.9748157526655526 61:58.34751055677177 64:37.59930091959668 66:59.38722103224149 69:52.39723215786603 75:1.1469574968159186 82:1.193188948230539 83:53.77042470134655 84:145.65803896757023 85:26.435779400118328 88:62.03215339681448 91:14.694112434811675 102:56.594716098496235 105:1.471962501422341 116:22.433727130625734 118:5.558264404224393 119:75.07892368800692 122:5.583994855878194 123:22.62192804608797 125:16.619801240172272 129:84.89443531978888 130:111.68241905465763 131:23.216884643825182 138:5.928861720616842 139:169.92219252473367 142:11.227146877987623 150:1.829243984186444 156:17.8792535128215 158:31.903933368636846 161:47.64882798488594 162:32.306064329714744 164:2.0330252742249195 168:25.294528628210482 171:158.44954832626493 177:2.123831605252336 186:40.92730445874696 191:6.934009929587468 198:2.24024809400883 219:7.322035688192394 221:7.336464972066999 223:20.077069924473978 230:35.37612025146793 231:265.9696256741157 236:147.20385104690928 246:7.614651801617393 250:44.00393024579929 251:2.5649438899505275 263:20.97273814767727 267:109.18544772459433 270:2.6495790125931875 273:53.58447087035525 277:2.707939431880449 # enlargement
1:43.25601840500929 2:24.85560209671319 3:29.742813532861913 5:3.0824035424760767 6:46.58386199183014 7:0.024717774210194277 9:1.2157131589399492 11:6.93060330338986 12:7.210952891974542 14:1.9676680568325677 15:8.426751527640318 16:2.1670249300177007 17:9.375766242133162 18:0.357271404872171 20:0.40152404093377475 22:19.88622967530634 24:6.280440048222724 25:2.9045946455581384 28:44.176099898459654 29:37.95853483737595 30:3.029274745381476 31:32.00790555985499 32:3.069291279672942 35:3.2284267568078233 40:3.4873391995357235 42:3.6048679107418353 43:7.530092249505148 46:22.917585446646175 47:3.701360231010927 48:3.7393139481487743 51:3.8527998130527066 52:3.8612597030877662 53:3.96357319460715 54:30.229125328414653 64:1.0292342091766262 65:1.038446980423024 67:4.406717797507105 70:8.859020079812584 71:19.646328026361562 74:4.52469209715184 81:4.649113360409365 85:9.294552117204729 86:221.82084248500183 88:69.91521494209297 89:9.390599268860305 92:4.823969169647173 93:4.842527166066794 95:78.77624034638316 98:9.668031020812885 100:71.83108112867973 102:27.92837000190168 103:5.200953499149579 107:10.263466074708454 110:65.85093782793264 115:16.19903896223194 118:1.5995439727138587 122:10.654112239319087 124:36.75075765157654 132:1.7144433895496676 152:11.607142537160941 156:6.328347136775371 158:1.9815796432799837 159:55.71557905828132 174:25.619654519720193 175:6.729447179940168 181:18.897052410065925 194:6.970113633335443 197:2.2479588489712654 198:66.64282764457941 202:33.96834223965178 203:19.483012470931616 204:7.108803153145075 206:2.303479544453315 208:26.672327987073544 209:13.038312706057981 210:2.3336317410566396 215:67.77080556787224 217:76.97638782898267 221:2.410903292749417 225:87.12834585717295 226:7.437039184368715 239:20.561469991303117 242:13.75221353286665 243:13.75221353286665 245:60.96974083452709 256:7.754210690509303 257:7.758258969725272 266:36.45872895410487 276:8.009956329694745 279:21.415769249665672 293:8.20185846222016 295:8.20185846222016 # nutrition
3:8.735858009307982 5:1.0186444311233378 6:21.35015093864273 8:6.315377421912772 10:6.673282840760377 11:3.8320651837103914 12:19.488477738622304 14:0.20583577965605238 15:21.796702838587855 16:5.128150232148408 18:40.84132472133917 19:0.3715046514415916 20:5.85450278664669 21:2.69298984739642 24:0.49032341543674346 26:15.193146776048586 27:0.527429624606837 28:2.999464118857911 32:32.187890632038254 33:141.82575087277078 34:0.5804271864714051 35:11.240768063903904 39:16.56116403409771 40:0.7240450153759215 43:61.879005808233636 52:23.576065714560837 54:24.116330185723974 58:43.62163948370677 59:58.00612063307306 64:58.79444976011876 66:8.708224227084804 69:13.867691067516871 74:8.963776576617656 78:9.048716122064198 82:1.2010707202680424 83:1.2024238575775419 84:1.2291507016183265 88:9.380126866216626 89:47.25540473843425 98:27.279375660439715 107:28.52021796301533 108:10.263466074708454 114:43.268199077271824 118:1.5995439727138587 119:10.624024455234865 120:5.588243542147707 121:5.592534509925909 129:5.784904967026866 130:1.7092757371668257 134:5.893745275325305 135:5.90790294118389 137:17.083715740939617 138:5.948349785758182 139:30.479800359348683 140:17.19466031288351 142:17.215014743749638 145:1.815537265295658 148:1.833528995727939 151:17.67778705110491 155:6.254055903360254 158:63.53115011182823 159:6.521563643070932 161:2.0368123572187846 162:2.0394343198369933 169:6.6904261789798705 174:18.744941761152255 176:6.744574294650851 180:57.020385065600415 181:18.897052410065925 188:6.8774905916915605 198:2.249473540559218 209:7.146059144736694 213:2.344894051170238 225:35.13476365345388 230:7.52696649727483 246:2.5410438546424126 249:35.91326713055084 257:13.977000698070844 271:36.6684456562608 273:2.6910650053131477 279:36.9631543816566 286:29.278771311207283 296:8.220240412834466 300:2.827858953579063 301:63.93933168811664# abdomen
3:25.097274084285424 4:75.14852133439399 9:13.735660125918931 12:15.084784951016164 13:7.58799597191658 15:17.030083688166 17:2.4335239465929606 18:40.94602312037044 20:24.436174437836165 21:48.689838668889465 23:19.990226396552575 26:10.563479049554353 27:6.479277666530569 30:38.15371649938971 32:0.5730703687211497 33:32.35323372105125 34:38.57347062006384 38:11.608757740276971 41:0.7340871869210903 44:76.91217995272098 45:0.7944727727069208 49:0.8623933975313877 53:18.242107840259496 63:44.49677827563934 66:19.349440275239733 67:8.806654714148733 70:1.1237354406486597 75:39.12191895035186 78:26.04492423364719 79:46.51181505904529 83:20.172654332885465 84:4.745113963108836 92:1.278922750116889 94:147.65735779435323 95:1.3178226537899524 101:9.909993737665225 110:50.33027130961297 114:29.092773418965244 118:10.644295434329287 120:5.6076421902153015 121:16.41507607790537 124:5.7278356818014196 127:16.811576097911807 129:29.979917115276443 132:5.854944152630449 140:11.27294106426379 141:11.276693193069312 148:1.842401781517758 151:6.232070851930566 152:54.346052164819376 160:99.59373589471853 171:32.88797276902498 177:18.856061757035352 190:33.6312634569684 192:2.234684100972505 204:19.587550209816417 210:13.137770164091835 217:27.103935141938724 220:105.64019773058459 225:209.48938258896655 226:7.457291665118173 227:51.58839192257332 229:106.87529943637051 234:7.562468051070162 235:7.6008019213411435 238:2.530488175966069 240:2.5359347650650492 247:117.92329211524833 250:7.702453042509735 252:20.888865856124536 276:14.393313280377837 288:21.76876387066698 # tolerance
1:2.1344169553564045 2:20.4518641829814 6:515.2925378830083 7:21.91407126920306 8:17.827571883053253 10:49.60283319259684 12:4.05120521476987 15:2.035807037019213 20:14.313010688950916 21:6.037697598076447 23:188.4992406223108 26:6.40110035397158 38:3.3922396136492594 48:17.613620690853605 49:3.839566290575022 57:57.82384825161058 66:19.349440275239733 67:133.45755673988978 71:8.938218887363647 74:14.13464515114501 75:76.25087974204453 77:4.595623392685249 83:77.08132722435808 84:9.311385168382158 96:63.084650133356085 99:27.49362562187542 103:21.629728673339034 104:15.620865727381963 106:15.839548439456255 110:182.84862518548027 112:213.21284498177388 121:10.66764624294318 123:10.694461314208292 126:10.95276310033991 135:17.080192338701153 136:23.570482504528552 146:1.8401371472273236 161:219.05740104079706 162:25.224652136988567 165:73.03887436925594 169:2.1116242326553976 170:40.49988100805228 171:40.52204577419269 172:18.761660240617715 195:2.2406657687267497 197:26.412292402379872 209:94.71861074998456 210:67.71443144090229 221:20.100806055079822 223:7.405855753950295 225:51.557282339495245 240:13.771497388855932 244:35.780855087496334 265:21.11654985638612 276:2.727134138392488 281:37.17765917247416 # regimen
1:0.38617409119703267 2:20.4518641829814 9:9.86731276281604 13:25.083284417866093 15:0.2251015116575377 16:0.2682625771431022 19:53.78097115729981 20:14.313010688950916 21:55.18819050558555 25:56.77819166810993 26:10.563479049554353 27:0.533486432633475 29:6.561743939088849 30:0.5584271251258126 31:32.091000710489915 33:38.46506223961977 35:0.6321294729500583 39:7.17297742167649 43:22.829297763889105 45:0.7944727727069208 51:17.932341891352774 56:18.472844418085387 60:4.1539548330777585 65:1.0460511194141866 66:4.381620028801786 80:509.1266616022365 83:20.172654332885465 85:61.93354921401712 87:4.7927619117229865 88:40.183975861115044 89:62.31028677106767 92:1.278922750116889 97:63.12733098597678 101:27.78474931485229 106:10.244046652152555 125:5.747933471700941 134:30.32963042755948 141:11.276693193069312 152:124.84034901349352 154:11.686176931887342 156:24.633034848640513 170:65.05345925102992 175:32.992607918666494 177:2.1421336136852323 188:2.1978360743641536 196:2.248176866425311 200:26.472341471241638 202:2.281682884913965 203:2.290952728883613 205:26.681164388070982 209:2.322272097360669 212:295.7298848960817 220:7.36596228909404 226:2.457903102558678 230:27.770665218306426 245:70.00017168861733 246:13.819241672712277 250:79.48903918655199 251:7.726329744374047 253:2.6028159654861422 255:36.215312129095075 268:28.659266033665624 278:90.93677677816662 282:37.19141341173917 284:37.274283301542525 # perception
1:12.08423109696615 2:119.65145625382425 3:2.9374567238266387 4:21.048412607419095 5:57.87172628697518 10:38.523375016592546 14:16.883812643274748 24:6.335771510119573 26:6.428941791712539 31:20.821147895962206 35:16.20970958679121 39:22.06513952343992 42:3.6404282054117907 44:7.627022002544182 46:35.1863301715014 56:30.47807463839014 70:8.918098129747099 71:8.967873117865564 75:9.06408678544841 77:14.288154596800089 79:9.1870298412295 90:14.812537427682983 116:185.05599609706698 119:1.619618361594378 121:29.423542577852647 128:1.7093196009143938 131:16.96427675682279 133:30.258158391851026 143:38.04964089721596 152:54.44369979124142 153:11.696745748064965 162:32.49728549738122 175:12.45929818599941 177:18.89808733233754 184:19.038778306182138 202:12.966116370812248 209:19.706984216007935 226:20.30952843894942 234:13.70855978974986 240:13.802852525584937 252:14.008708739748862 255:70.7999998605974 269:36.66575525192767 293:29.573276637344073 300:21.971579552151432 # pneumoniae
1:0.37804961307057816 5:41.08664372323481 6:5.991055679131912 9:66.38280912249701 10:93.74482628546093 13:7.624258906486945 14:26.8016605284332 15:8.500829257473876 19:81.12882663979755 20:9.877239409350441 24:31.32263142440199 25:10.583076370468328 29:10.825785479794833 31:10.873848441207748 32:10.958837286511372 35:11.319099475396126 39:40.17450170059939 42:61.99667771908383 46:12.30271234297946 50:63.654095936950434 51:36.039348812078586 53:199.92947701970525 55:36.86824423932485 56:96.18499040447512 57:13.203426078998046 61:13.465684205981036 63:13.540352588653343 66:13.825461414453056 72:100.37875459163729 79:101.54773469688564 119:16.438373455458564 120:16.447437162696243 131:16.96427675682279 142:113.68428778337443 144:17.34413155622448 153:17.810145013699906 172:18.803666467478482 186:19.084107535642747 188:19.14934620134405 192:19.31498684212666 193:19.341834195838853 210:19.799339469582044 219:20.113191203669523 230:52.05354179790904 242:20.669958529379148 256:20.964560521627615 267:21.193299252895585 289:21.820617374807416 292:21.86747214739359 295:21.886295150300445 297:21.9430451173664 # cheilitis
4:157.19912810063408 5:0.014881927906993686 7:26.702774500596036 8:0.03764753492411202 9:0.04132551479765329 10:18.590712992505782 11:44.937551775333574 15:62.66117343631445 16:8.854887987431912 21:10.095468077516765 22:0.4837163635397218 24:180.92769211442263 25:10.583076370468328 26:20.397272752626346 30:6.620002748140415 31:0.565613869740196 35:3.263041461530878 37:46.61765554351864 39:53.47829779023277 40:7.3656653904711975 44:48.277908876870114 45:22.979426844365427 52:7.967394373168019 56:4.082893108725572 57:8.313109280879658 60:13.330384589398859 61:24.8372727993027 64:1.044459364084213 69:13.948620168890997 75:289.2260020781999 83:46.78439319631733 89:62.42984087612924 91:26.913165323763646 94:47.74350951041251 95:79.06083116961608 110:10.38966255127264 113:66.55984007544659 114:1.5867175547820014 117:22.692447613227273 118:5.616442258731189 126:23.221405299428127 127:30.028980714769883 130:1.726782814795365 132:30.205999468397327 138:23.680183778045297 139:17.23212341410623 141:1.7990281548088585 142:30.70764194005613 151:1.9021840994238166 168:6.659515160070258 169:2.120833732201043 178:18.9171163907418 193:84.46077279393182 204:34.25467733436407 212:76.89063001137703 225:7.470264350346615 237:13.785050020546588 241:52.375979784086134 247:61.38859851561292 254:28.403735957937297 266:2.66258531697254 279:2.7388732470634913 294:29.573276637344073 300:8.284475178751723 # clearance
1:26.493894653060433 2:20.608469183610886 3:30.045269590485024 5:108.80458486027217 6:6.025453163432365 9:0.043411806154650394 10:23.287258250392295 11:14.747974531537565 12:1.574708059417263 13:25.245439286400273 14:302.2897601066378 15:76.07983686987806 18:29.465123272827963 19:14.14093670157579 20:5.9364876962125335 22:56.28762775624005 26:31.682172922212505 27:10.75024794495174 29:10.86500171166908 31:71.98755675832885 32:10.998138523327773 33:11.036983637830515 37:0.6986528587039921 38:11.687948266783685 39:33.94802199928175 40:11.939799516608494 42:3.6583849410918807 46:12.342781361399409 47:12.415754840867477 48:35.600141717127485 52:49.62319160604296 56:13.175631800057497 57:13.243929359715457 62:13.524157648208444 67:13.960813726780728 72:14.163736291281326 73:68.45632488944005 79:32.839562207909076 81:14.484796291181995 82:14.508794529107021 86:4.804372673307095 95:15.05492157184267 96:40.943067949645005 102:15.602563471069393 103:15.666998147657758 107:42.84002653337493 108:28.7105645698856 112:43.21931454500092 114:16.323199233639322 118:16.466465266285464 119:43.84845638868054 120:16.48910968295756 121:75.66027389041801 122:59.40365671897903 124:16.74299308574892 126:11.014049603374811 129:16.90450758318595 133:45.008648931355786 136:17.203596440387816 138:45.426168185388384 143:78.41828082840682 144:78.41828082840682 147:46.06924665968726 148:17.567899811469477 155:62.93232747820021 167:18.64227787378918 168:82.3429171063499 170:18.802247123718786 177:33.207672848062884 184:140.6555857694697 186:49.26536351174335 194:49.79109191424591 195:19.384186400759948 207:19.707152791858917 210:13.200367089668017 227:2.4769613378599624 237:20.672515165103423 248:20.850252953009424 252:20.973880903840364 254:28.45747797750716 269:14.254099568937816 271:14.318578668760432 282:14.54354610714757 # gastroenteritis
1:18.897955564148468 2:0.005503714550363047 3:40.20040080135006 4:5.824380309040974 5:0.01618052070627914 7:77.81042102949193 8:0.0396464318115158 9:66.555453624416 10:87.28155393946255 11:19.156903888269593 12:1.574708059417263 13:35.7980915883989 15:8.538225195992643 16:22.67332903697786 17:2.465777674370446 18:47.33291185735758 19:9.704860748503842 24:6.3637035776115205 28:3.050592890578917 30:3.0805348849360197 31:44.69300169206037 32:110.01860814453853 34:45.145816110562684 42:0.7905738009683669 43:35.06803684901017 45:3.7041175021571116 46:3.7221745562492248 47:17.608840995040374 48:0.8439058193065013 49:3.875848664807255 50:78.79216258896408 51:12.750347335295928 52:12.768988414835972 53:43.307334076315435 54:24.303439954407477 60:1.0048342728634072 65:19.202121829738502 72:53.28284563561736 73:9.038390753851854 76:32.57244971056369 78:53.723397984478574 83:173.48381833412208 85:62.173245478920606 87:14.753407034027857 89:14.799788296525659 93:147.99266101007686 94:1.308342934108738 98:277.4688214547428 103:49.56715716518468 106:15.922319307342608 116:1.608450948207447 121:10.728718682116911 122:10.745474865987353 125:23.148111777978407 126:16.88531829618673 127:16.894906602983983 131:85.80825128309979 132:23.432950461762104 136:53.13135419224817 138:242.3746808593766 140:17.319633007944613 147:17.56264073152963 156:24.739098912798838 158:24.99753436975033 160:18.485688767585025 161:47.993888849074175 167:2.094787687480974 170:6.7506648051985065 174:48.74412718753691 176:33.16921327923173 181:6.856884748351194 191:19.350635828868217 192:19.357333887309434 194:2.259375705009687 197:2.275978821837472 203:13.02818672546519 226:7.4981485335696885 229:2.511996146134276 233:7.599583916812349 234:20.569422904594433 242:7.672745882572625 244:35.91023550396673 249:36.106860064321 259:36.395501982986836 278:195.2324955717396 288:2.8201348363897396 292:37.713042422740735 300:29.73437484114836 # percentage
1:0.361977528254119 2:8.837670502956612 6:0.021196239391440653 7:0.0315793329124703 11:0.08529647809488815 14:21.835591107676837 16:0.2825203448413009 17:13.91380524062448 19:14.190746192699175 20:5.964173714777729 22:20.130248221451165 28:0.566270771895819 30:32.330421805778435 31:32.34320730960576 32:0.592071160225558 34:38.860089743908574 36:0.6938760066669037 44:41.763330786649945 49:42.6661697121619 55:18.591664574097827 56:65.36127753241374 57:4.151199321806191 59:1.0080846111101853 67:14.001865301272732 68:45.73913416540243 73:46.23208885840047 74:46.27832408680358 86:20.558619103417566 87:20.630441175441195 88:78.431384902764 95:1.342583456410806 96:21.031284920948107 97:55.79204586351415 99:15.31889462858661 103:15.7086646457825 104:15.745178023432938 110:74.48793856272772 118:10.736146274698362 120:1.6389930176880552 128:1.727017858591906 131:23.480027139984323 138:53.33448834666412 146:54.047945934948885 150:11.564396689733789 152:24.499772150858963 154:6.328551921831284 161:18.546003088504172 172:25.80091699466342 175:48.85734190561467 198:7.090258884607568 221:27.488134261865035 225:188.67977778301142 227:27.69768779465036 237:20.715335961895967 241:20.739331779371756 268:2.6899062045887963 274:29.05082310910306 282:2.783317868713503 288:8.248007920187431 296:55.13269214846683 298:55.190485218729535 300:22.05737696356651 # training
1:34.94646079401444 2:0.9461367116584424 9:1.267540640520487 12:15.25998254670571 16:2.2295167509946343 17:0.3626153902005526 18:74.00134245159924 26:0.5346843182262101 29:0.5704489868184113 30:0.5772540424388426 35:33.28583292846096 40:0.7514779398365655 47:3.773396671917342 48:35.68560460967983 54:4.094038748539601 56:88.51792823924065 63:195.56340891241197 76:1.190420285923086 79:1.2196365796949653 86:20.558619103417566 91:1.3027534269425505 92:14.902300099315418 103:15.7086646457825 105:5.384762658784632 110:82.82334612508214 111:351.2335161253914 113:165.24149740256902 116:1.6171853479776166 117:43.907534232022925 122:22.867137330802425 123:29.60745967211075 133:210.05343562940013 145:6.139700611853126 150:17.631178198130193 153:1.9309961417027801 162:6.633265936471203 167:32.81934397466232 175:18.92603818597318 194:19.4267801539132 198:7.090258884607568 208:26.885829964434873 217:27.26467300218219 218:230.83297090123 225:27.678445792054468 229:7.593638221783077 240:2.5647811812020853 263:7.901763362024483 282:8.14942309547349 # foundation
2:5.632325713470575 3:5.690702737760138 4:5.858711002702961 6:0.021196239391440653 8:27.349084069922245 10:50.01607442292721 12:34.93925511417905 13:4.365529431415605 15:8.575862679538721 16:5.234479518714545 17:5.659555059245941 18:5.740344253423854 22:84.51389685429997 23:189.51053351899375 24:6.39181580252909 30:6.676569910207452 31:6.680918968505565 33:6.770284620984718 35:66.6079879380158 36:0.6938760066669037 41:22.570969349237334 45:0.8157150587446028 47:3.773396671917342 57:58.18268543703926 59:37.45692262391606 62:58.99443177919574 64:1.0599195425894794 65:1.0692148008725857 67:60.256235096014194 73:60.93582028080891 82:4.7359562255596614 85:1.2649703126304856 88:26.930233943560044 91:55.20056580861126 96:1.3455893391463678 98:48.52739557424132 104:10.174422124772748 110:58.371339529170804 115:1.6040908526395035 124:5.786950777750537 126:11.04496211589709 132:52.78418393926798 138:11.313173657778574 146:17.599581915222476 154:11.779126526916988 163:2.0787857159981535 164:64.67841680223225 175:65.59141365914755 182:12.634790251621899 195:12.892732654857687 196:2.2763498935786894 197:34.060023204308855 201:67.32667250803682 204:34.38442531318572 217:77.46133046718681 220:68.86608339937831 225:35.393279598917616 230:2.528747801427108 242:2.5684305684520803 244:70.28971901333719 261:2.6644663731665132 281:8.145005342282714 292:2.842945573945579 293:8.284534625770569 # cessation
4:69.76772483521745 5:82.88994225392234 6:0.022745314484778453 11:10.780180879129096 13:30.59158915840901 15:27.331592699229255 16:2.2454383419041295 17:41.062864308519615 19:35.63274139605463 23:10.498347695486952 25:6.499677492917837 26:100.86203330750286 28:3.0852738378744253 31:3.117970467902448 32:15.901213099613726 35:16.362525663925606 36:22.087406980541076 37:405.6740905254404 40:0.7584846710607385 44:3.739369088425292 45:12.383682990393398 46:12.423646717046612 48:3.8298707430693795 49:12.762762337779074 51:0.9042292558210044 54:0.9727343617611204 56:0.9833191310655534 64:4.343096515720594 67:1.1335594572256034 69:38.878542746320896 73:1.1796418011937082 74:68.78392006509662 77:4.671532259556707 82:9.327532539988853 87:40.46237970974462 90:14.936715763847396 91:4.9178580427348555 94:71.01584489424754 97:1.3569861791921147 99:41.54542709092312 127:44.8750692994927 131:17.09044719043011 133:45.18342590709388 134:30.586900550225344 139:6.059573189040687 140:17.404151563221422 141:23.935947752619132 149:134.10140149887656 151:62.92868396041432 153:17.936949962997172 160:48.13278487344583 164:2.0881153724775894 168:298.1365248763826 173:2.161267573658691 179:2.1850773821932705 180:2.1964169143883163 185:57.72024086879853 190:26.432035553055172 191:2.270824111676341 195:49.96692392849214 196:2.2858601342254423 204:2.3428399658716046 209:34.56721704742287 219:20.241396967128697 220:27.514128744715357 226:2.496257170009456 240:61.37154657857376 261:14.222503047356401 269:130.42526484199033 271:53.965539219451614 273:2.7396992605154398 293:29.73582334176761 # replication
1:0.045396177707473076 2:30.077816695240834 4:25.897993575677607 8:48.78608343060017 11:0.08822335779835817 14:2.0438424130593384 15:5.010026411714116 18:9.680224503856415 19:0.39864213443658464 24:0.5203965812902542 25:31.810528341424806 27:6.592008960594874 30:0.5836489091238078 36:7.211171529787414 37:16.76610870528362 41:28.485457057051203 42:69.69227925590481 44:3.739369088425292 45:0.8229150493759535 46:3.7585945621025534 48:63.34344441876024 49:18.050877620690454 51:18.138490921061226 53:0.9493391315957563 54:4.112686689915966 56:37.18452730596768 60:1.0201973723776065 66:4.456791597541276 69:45.84473990977273 71:9.057912881338803 73:1.1796418011937082 75:9.15428123050072 77:39.58345494514081 83:9.332571662373796 89:1.2994961589581533 91:1.3110566414917764 99:72.11638342938345 101:1.435090676656358 105:35.60363169698708 115:16.407176172841588 120:1.6478171241772406 128:52.636798321027825 130:52.8269729344295 131:5.931974179576621 138:11.344363752029297 141:17.4092412955174 144:30.971501844544512 145:152.89628613390963 150:1.883041743686366 151:17.887871557983477 152:62.95664387635479 159:40.17614216435914 160:2.0788975499142643 163:2.0881153724775894 168:18.739599058191956 171:18.899901216655874 179:2.1850773821932705 181:2.1978405148302724 182:19.12130241899982 185:19.192268309669252 193:2.2783232373460747 196:34.063661405739694 197:34.12541087996768 198:2.2964758749901635 200:26.686901774679317 216:7.358878415754854 223:2.4721601159372253 225:2.492791704558635 227:2.496257170009456 236:13.874255538868281 238:20.758400983518815 241:52.63967666084349 251:44.54690204767844 269:14.31788417542026 270:14.330725698816728 272:45.42247453859373 285:2.820625547669091 288:2.839889954432382 290:14.785859618884412 297:8.333149146742596 298:14.863084253971682 301:2.881323880802984# element
1:9.339093495951694 2:25.396792014162678 3:30.35334857071474 4:5.928107772046942 5:130.51179140976868 7:0.035367803928080435 8:43.2935608532588 10:0.07074054225621267 13:15.928904203198513 14:0.23184652525240904 15:76.61105485680116 18:41.47881741108373 20:42.328949525067394 21:6.176942362407146 25:3.007069600584962 26:10.760047237995778 27:64.75673681957976 30:15.835845369025865 31:3.135541074685918 41:22.6971174291258 45:3.758868145187182 52:49.950649669388824 53:36.89214801753256 54:8.34094978923049 55:24.53729906642904 59:8.507809643125848 60:51.53506309423764 61:98.31111301269692 65:8.742530503153167 66:8.887109989218022 69:25.835358500400012 72:32.56604152582808 73:9.129042739751949 79:9.307912571962271 82:40.04322397340919 91:9.613875481478136 98:5.087854329873042 104:28.466186769928605 107:10.446876812792198 114:185.77895731798597 119:36.73270116671729 127:5.899196666187014 131:11.196498735741903 132:1.7677135680330862 137:95.75278991966131 139:61.678240160400954 147:38.6695279584137 158:12.116864878350665 160:6.659799201071504 162:12.312643470310034 169:12.524973852836448 171:12.534196038723085 174:18.999189458805375 176:2.1832962501267192 177:6.878446837274256 179:33.44213920938462 181:102.32013723765466 184:19.20940982244554 226:13.674310864502683 230:2.5482263187707104 250:14.050343940876353 253:71.20220976353094 265:2.6997610264558842 300:29.897877430423534 # abscess
1:90.86331178895975 2:45.7378060582899 3:5.759565137880999 7:6.345162873429498 10:10.489080579013233 13:7.771726312667685 14:12.615878270293386 15:17.330337767304844 17:66.99031651345737 24:43.93878138386689 25:6.52823073219281 26:0.5471870338798416 27:20.81510798930976 29:94.49142127337771 33:6.827745272439172 37:0.7192292580287227 40:12.06082498188629 45:3.758868145187182 46:3.7769870451061553 49:12.803734158986163 52:12.891293333407052 54:24.493847664837492 55:8.361496029989967 66:19.610387882797855 70:19.872780928731764 72:84.61324845815776 73:4.629126221109244 76:127.4952974611603 79:9.307912571962271 93:4.957665479753682 95:463.63085193903623 98:5.087854329873042 99:9.922572908880293 103:1.4847818263967685 106:66.12936813041084 107:1.5518128372862738 108:10.446876812792198 110:10.512762791348688 111:22.43723780029216 115:36.45160368959881 124:1.710536780571067 125:139.95094689609934 131:11.196498735741903 134:53.26749663923311 136:17.33065434750457 148:70.81215122817767 154:18.00712296380376 155:18.018117378281637 160:2.0882788895335374 163:2.0975057412248534 167:18.770345647719502 177:6.878446837274256 186:12.765162681334031 190:19.432387260410223 196:7.108624336534271 209:34.63303353219397 216:27.336612420511624 223:2.4818807093387516 254:36.529098311279746 258:71.33012064429987 281:2.8010449354427243 # literature
2:186.4586287307754 3:40.578453165818686 4:25.98996230054076 5:31.183578044624625 6:0.024355097848589517 7:6.345162873429498 8:6.5259237457576385 9:3.596279452010328 10:74.83335501379689 11:1.5070987750319778 12:0.11587533055938566 13:92.84094694935148 14:173.66827462779182 15:22.223528685875838 16:5.288729201709533 17:0.37342883301189805 19:5.8688356417383245 20:19.507398795153094 21:25.2037658266471 24:0.5265907236368568 26:0.5471870338798416 28:3.102796791456076 30:6.73386570140933 35:7.060460338232726 37:60.83275743218459 38:11.80855246050795 39:16.867142012213883 42:3.7129771055468757 43:0.8199412917569009 45:41.96451428499833 49:8.021678540878561 50:0.906334794405435 52:103.242283967248 53:18.5011415761863 58:8.436192348044361 61:31.376405521407097 62:1.0572002555477091 66:1.123173198374709 67:1.141581783453328 71:68.68036664302578 73:4.629126221109244 74:14.34042555796379 76:9.199336673271064 77:4.690811408684421 79:1.2359969106925388 83:4.777733795941387 88:4.9037406752364685 91:1.319420567995577 92:4.9390223974107 94:55.600610063226895 98:1.3845090496324324 100:34.788946113904764 111:5.520345160406156 115:1.6217043554759683 118:22.905391858696195 120:1.6567019433058008 122:1.6634312544731256 124:85.35838275176908 126:1.7408601640083508 127:1.7429066622612637 131:23.587409880426282 134:17.2608625431134 138:1.8187503681189163 141:133.0707727532996 145:6.180099214934326 152:1.9410956922932632 160:32.71190514341691 168:25.667789368940976 173:369.5622410942714 178:12.641390478988834 192:12.936337865959754 196:12.981234077126452 197:7.128239183668262 198:2.3060558576683605 203:13.123310667196472 217:2.428133492314493 219:20.28462250158965 223:20.37466485190768 225:27.78724734445937 229:13.789107006650092 238:13.91225685410673 242:7.73510841079148 244:7.739004989900546 247:36.27898131357751 252:14.136106508907073 261:36.733159994068984 265:28.875677923253985 273:21.548346384552914 276:2.7761492906899106 281:8.186982820508762 287:2.8498582513356276 291:102.58420822365784 295:2.8671862317898666 296:2.875919757030842 # allergen
3:0.9907918084633174 4:5.928107772046942 5:0.02043526827078278 8:10.016229991359902 9:43.5160959491573 10:6.88672118893794 13:183.32308107126346 15:134.98044421616805 18:0.38953699353088306 20:24.798728088120274 25:0.5441163726110815 26:0.5471870338798416 28:102.0419850354909 30:11.026253916077309 33:45.34929218039787 34:0.6189276946005748 35:7.060460338232726 38:40.501968572175294 39:7.317283737827391 41:28.56014704164699 43:62.665465564696404 44:17.61716841847265 53:4.074040435997694 54:13.24203533211594 58:44.20350318030673 59:31.088812706080788 60:58.793632302887815 61:19.152923857330183 62:4.317772997953552 63:1.0680965145009855 64:38.197794310251645 66:1.123173198374709 69:92.09220099848275 71:1.1768254364928161 75:1.202727881539417 78:4.692369790985264 82:85.88533942616814 85:1.281500804625998 88:1.3049624289097912 91:1.319420567995577 97:15.2098303245612 98:1.3845090496324324 100:5.190561348298312 104:5.334846616292681 105:1.5316675475893327 107:35.85347554072732 109:5.479967622669442 110:5.512228984644712 114:29.414171892964436 118:1.6519166264790353 123:22.991550593858946 126:5.894635235251353 129:30.302127992310837 130:1.7625072285877912 137:38.03676064010664 142:1.838397698615671 148:11.611553196327081 155:55.01667899655858 158:18.378887105951662 161:32.73914425203717 164:2.0975057412248534 181:6.918333959403634 190:7.053641619150027 192:7.0794076480802675 202:2.329079000978328 223:20.37466485190768 224:35.46694356297182 228:2.521698466626579 240:2.584311302172408 247:7.7940093642812815 282:8.191403154408748 285:2.8305822324419316 289:64.14558492966178 296:22.096627374616343 301:8.377454426047636# swelling
1:2.260148481805707 3:12.667553651134876 7:48.23427321429 8:134.3525322236151 10:3.801310396066234 12:1.6176538702934864 13:72.60024642690423 14:38.20027606944711 16:2.2614820311960795 20:24.798728088120274 26:10.760047237995778 28:736.3379218281374 33:38.945435285404066 35:21.764181974245336 36:11.727310262979522 39:16.867142012213883 40:7.481975804159694 43:133.82642845956906 45:12.42446410988486 52:87.22984581932441 53:50.54377082344507 56:147.8613612425016 59:89.54127065442225 60:105.974751120031 62:8.636818160434311 66:1.123173198374709 70:9.038408532912317 74:14.34042555796379 75:343.38651520533756 78:499.2100554213836 85:62.537993279244006 88:103.72347339135592 97:48.50627852718467 107:58.36129908480641 108:10.446876812792198 109:286.20504449229696 125:60.4182652533991 132:1.7677135680330862 138:17.37587529416218 146:1.8853728061676611 151:54.81477051237252 154:1.955382266180816 159:25.40998272028253 160:2.0882788895335374 161:2.092226035047107 168:12.415511827185071 180:6.915249318553228 183:66.3040082360799 184:12.731562074034706 190:75.72291082753293 205:13.169770617862344 210:19.97054888493905 215:68.43310274157058 220:116.18362599103216 224:188.97571658030262 237:13.91225685410673 238:70.39057375039292 254:36.529098311279746 255:28.631035441179513 288:73.40386002765845 300:38.06812719664374 # consciousness
1:9.39926458798655 4:17.07594592994988 5:9.427744963587664 7:1.2161205400757755 9:10.147074467090944 10:50.436838391830115 11:7.182758619856747 12:7.465475399057746 15:12.833610836055586 16:0.2973185935692644 17:2.531729140377519 18:60.822164260833894 19:14.342030415003144 21:6.2053418769070525 22:440.385033248511 23:2.9355547546130136 26:3.0330598162979445 27:3.0811307476288734 31:32.59991100145276 32:32.780274735271895 37:22.31893343335088 38:16.88727430142838 40:12.101662553789211 45:0.837497839321121 48:23.59992853963033 49:18.155734163246635 50:12.884634111841214 51:0.9192604540145496 53:8.279629120196548 54:4.150350232913611 60:1.0358033295824038 64:52.29996985653928 69:14.155170775995517 71:4.622616760268013 73:46.52844655454325 74:4.6576577469235625 81:4.7828008768535835 82:14.675333015464867 83:1.2592598433106075 90:1.3271173308176403 92:20.926225359193346 93:9.676632524476048 102:28.376813039353724 104:15.871688612059016 106:22.270956023103665 115:16.492140943228584 121:44.23671581039984 122:1.6723864870509841 128:23.51319450958566 133:1.784135070659174 134:1.8031750635863504 147:24.344592331897907 149:24.377843169358183 150:24.377843169358183 153:55.02853849662869 155:6.394882878427389 164:48.39577249184685 167:25.706975960218827 168:2.135023537668645 174:12.6078237868914 182:19.207585252461737 191:19.52246132758269 197:19.630440828977342 207:19.879246602535822 227:2.515795864927836 238:2.588698295893748 249:28.488505990468344 263:21.314979725896116 272:8.090776263731511 273:14.499102331204877 276:2.7861338182494833 280:2.806866371977726 281:2.8110449454917332 288:29.751379645231903 293:14.878530920647874 # thousand
1:2.286032962866312 3:3.0531393115200673 4:26.082509210917518 5:17.301725619644074 6:124.39886531666197 7:27.162907371614622 10:10.536875434344667 12:29.919735037394588 14:56.50095597988744 16:0.2973185935692644 17:9.645067988611725 18:9.758569420447072 19:24.480412319225724 20:36.33845611866545 21:0.47407006172534877 23:131.61985456692017 24:6.47725350213182 34:3.228381220004694 40:0.7726809418245486 41:7.5252303523614055 45:42.063020482212806 49:8.051600581768309 55:81.00627873742893 56:37.358620685848486 57:18.87205181420087 64:4.381203401573203 67:84.02220920637652 69:46.04272057304408 70:19.925982196509064 71:26.133055417446393 73:4.648477269199743 75:9.215328414032703 76:14.458598237818679 88:33.764376790905814 90:9.6420588824878 91:87.32604200286869 95:1.3678847600262338 101:49.498756407284034 104:10.267223966083927 106:28.866377575551237 112:10.61395682399374 114:16.492140943228584 116:10.769927837193553 122:1.6723864870509841 123:23.0455821384651 124:5.847152868310306 125:1.7285895830291462 128:17.074099215430213 130:5.963104292344008 133:104.26869568746115 143:38.431152123194806 145:17.654394500272787 148:6.240484810811137 149:11.658776908226692 154:18.050137722145813 157:90.38624842375923 159:56.407994564162856 164:32.84151737530746 168:18.82572452679042 188:49.75200514271422 197:58.73001238437947 198:2.3156972283825374 208:2.370019273287404 210:20.013968663135675 216:13.429475025174922 217:35.09202173060843 218:96.80201525163825 229:13.821342103969226 234:20.74211529091422 235:13.926754165323652 245:13.992171573982128 252:14.168416432032078 261:7.960566037491966 266:53.862683905731345 277:21.70752460072779 279:14.591579526898363 281:2.8110449454917332 282:29.496580065762867 289:22.036846296069616 # introduction
1:6.659081102961108 4:52.38473436582608 6:0.02602626309484554 8:13.979641005373816 12:11.244759358134932 14:2.075157625017805 18:0.39512556668522814 20:24.872552787438373 25:6.55697020290179 26:6.5708616359497185 28:6.713666937065203 30:21.123089643818858 32:21.265308802923624 33:11.19672893075441 34:0.6255554235211339 40:0.7726809418245486 43:12.408403334759543 45:23.29479599976391 46:3.7955029888734217 55:0.9934170805073198 56:0.9987498164153318 58:4.210314114628572 59:58.84866165445192 60:13.535626989187074 64:1.0835618568822027 66:8.91756428604982 69:19.820065391620727 81:20.4490736634964 83:40.145319606004314 84:1.2863386127975975 87:1.3069034818759193 88:9.591948324758064 89:20.848713315595027 98:80.20705498327534 100:28.061988547703823 105:1.5404370989741536 109:1.5650412241816658 114:1.6306028504104468 115:1.6306028504104468 130:5.963104292344008 139:1.833337184228074 161:2.1016726317052874 162:6.694764166296888 172:33.325935405721125 180:75.03659502820553 181:6.93906214640956 182:2.219745507667206 184:26.260214299597507 187:75.45648081557628 188:12.845522946208852 205:2.3621387171465273 209:2.379530169791575 225:2.512325238916493 231:7.675256495924104 236:2.5868792432178767 251:7.850886228921176 257:2.667055251089526 272:2.7555257412412604 273:37.23221788614611 282:8.212577695952398 # front
5:26.475268696567763 6:21.989952742210864 7:13.744037505794982 9:3.6459418998266657 11:45.70775673495982 12:30.014891067980887 13:47.85094019761711 14:76.38286515843086 15:5.091265112902745 16:5.343723840372113 17:5.770817590589012 18:5.851967233015335 20:36.436054343248735 22:43.83498760626763 24:20.567818805800886 32:3.208855601602869 33:169.48613477749163 35:7.119060095147241 42:117.31571440981449 43:7.764054207011925 44:85.68990487195207 45:3.795983644303103 49:8.08171094720634 50:18.259133763604098 52:36.596443820299015 54:0.9958958317090598 59:8.568463194951688 63:8.739247835679182 70:26.093303592399714 75:46.806435968110456 78:20.309324787127274 82:9.419655459834553 83:26.77452849401782 84:1.294751228251777 87:70.87811226438755 88:27.18908717264562 96:27.62550999391756 98:9.911953140658616 100:49.434956927108324 101:5.26344490906773 106:28.932040374527343 110:43.46346188219832 117:23.013733726418593 118:10.861174008275514 121:5.751089724301332 124:5.867468083784564 126:45.1212292760318 129:1.7631403456557064 130:1.7807350978088894 150:11.690610853697754 159:6.684008481249764 161:12.367690049774433 180:6.956827957314693 184:33.7500097186025 200:85.64657619961416 209:13.291489102748825 217:68.9188924623459 225:27.89730462203923 239:20.905087901243295 250:44.693107405886245 251:28.616078751320785 256:36.6749442398181 257:7.92448084678488 265:14.370206393543782 271:37.19268635884501 280:14.684440602960432 282:2.823201653980201 297:38.15837915769018 # constipation
2:3.0370218641572917 6:42.156273990473665 7:42.91649542591958 9:3.6459418998266657 11:1.535668032319729 13:7.846947370216319 15:8.728882281447317 16:0.30237457301878384 17:2.5485256829891365 18:5.851967233015335 20:48.87064661008637 22:15.277785905346873 24:20.567818805800886 26:0.5599353020686303 35:3.369763432546966 43:7.764054207011925 54:30.826135927801243 55:1.0012123008307865 57:4.226755968399188 64:45.27474526085138 73:1.2041759104679097 81:77.99093797603224 89:27.21105394578199 91:20.975462635663703 92:63.3373324403282 93:15.11024953977591 95:27.60270596750528 98:1.401646070621651 103:1.5022411713820953 122:84.90432857748876 129:1.7631403456557064 133:1.7932955172431067 134:11.354100270244627 135:1.8187734030390839 152:1.959738832676085 153:11.885345050714571 155:1.9764568606638537 174:19.085907460258166 177:12.691371471679632 184:12.795702017965906 192:34.17002584225849 194:7.134085691089724 216:13.461808144928849 221:2.487872738905735 240:13.994795284720357 248:2.6392014197173426 257:2.677024443135068 263:53.81388009948229 268:2.729552599102307 269:54.057621325870116 288:22.07149438538348 # germany
3:30.561953552898995 5:31.39307197368516 6:17.5418162763045 10:62.60364273596911 11:125.01532283613692 12:15.498786163116566 13:30.876474632436192 14:12.71543279001108 15:33.061993913311625 16:39.75228424362801 17:5.770817590589012 18:29.888320569674104 20:6.076759685905886 22:25.829582032161056 24:20.567818805800886 25:20.740847151237208 26:20.770974262140015 27:32.340645540906856 31:32.68650476554801 32:135.38483132267714 33:3.2261428099085654 35:60.08325495986725 38:0.7356196139826777 39:22.442797904226957 40:184.86768672116628 47:3.8473657329086794 48:3.8856596169474296 50:24.00706534370057 52:36.596443820299015 55:13.353350026790487 56:4.195312500210242 57:8.492573004154945 62:52.1595051847049 73:191.71702654058322 74:220.84491141677108 75:14.480787860404469 81:40.16969930122857 85:9.537030351109223 93:21.03056666882281 96:27.62550999391756 100:21.659847670162716 103:116.67626984158794 104:28.596992547204493 126:17.097906387066867 133:11.288554939643825 136:171.79918265183167 137:45.78475944449869 150:6.271094764915126 158:18.46533940028651 187:19.38071736510163 191:205.31567063509272 194:163.46443886501464 208:34.7016187883796 215:275.58768915820804 228:20.637608600241233 244:138.9658291896952 289:37.97285732390434 300:14.974624551293239 # hospitalization
1:2.3121699609367616 2:0.010203177266297433 6:13.392273728876786 7:98.53493298628074 8:1.2972485211755986 10:10.584987749621243 12:141.9810904430699 14:2.0910018019698304 15:63.583130719589334 16:99.98060641939377 17:2.5485256829891365 18:0.4007762104880031 20:6.076759685905886 23:78.048126608255 24:0.5391638507791615 26:3.050700996491305 27:6.678484459671521 31:168.59813915412929 34:0.6322452237541265 36:16.8358910136002 39:22.442797904226957 41:92.05191391303755 42:23.20198674473307 44:7.803748727277883 51:79.68600147328938 53:13.19964897102279 55:44.16074948643186 57:1.0195077184320513 60:19.08691342547153 62:4.356045702139597 63:90.8118417846316 65:38.47431966327284 70:1.179791827236333 72:1.197705648858321 73:1.2041759104679097 76:39.770625755631706 79:1.2526027988519841 87:9.599369127561465 95:1.3764417622671992 97:21.263838003109907 102:1.4888900119211277 106:108.86385172695667 111:16.307767801550455 116:1.6527301242906494 118:29.76438958024629 119:5.742472212610204 120:1.674656427828377 130:23.67145337665991 144:1.8667630575558933 145:1.8880180148450172 150:31.478058592223615 156:81.13793879229269 171:65.86322018345562 172:6.8744978253820594 173:2.189832483993681 186:7.009688479244865 195:2.3072015959071424 196:2.314757841958089 200:2.3345832337513817 207:34.7016187883796 220:87.6691395733812 226:20.568364010770182 227:2.525657979131787 235:2.593158575898233 237:28.320038291094168 238:28.320038291094168 248:2.6392014197173426 251:2.652337253603716 256:36.6749442398181 268:2.729552599102307 279:2.798243042953104 285:21.98790874971807 286:64.15712646193936 287:22.07149438538348 293:22.14657051291961 300:22.231924586787894 # abuse
1:35.51477276809499 5:3.2703468274232796 7:6.4168048096364725 10:3.851762064017013 11:0.09737095658056334 15:151.2322483382889 17:209.10841197040196 21:0.48012239696928954 23:63.87837345029699 24:26.05096560204069 26:0.5599353020686303 28:3.1382144601888444 42:17.596200959373867 43:23.270636214547206 44:0.8444319110165128 51:4.000135097830732 54:30.826135927801243 72:26.233249898986198 76:221.4346220676619 86:78.71424441696692 95:546.7033804470822 99:9.984721730415757 102:107.52438360117714 106:10.459796957653921 111:36.19881938274894 112:10.645409056085327 116:16.59742012117555 125:60.64273651041322 145:17.6975663482457 156:6.490069691875527 169:41.03629705994274 186:12.829320684294345 208:19.922894399289348 220:2.4827907413608497 223:2.501506743337311 249:2.6392014197173426 256:193.52455398640646 300:22.231924586787894 # journal
9:0.057200009709640634 17:142.31313762409602 20:19.695543756020978 21:49.64653240476345 22:50.4160236929411 48:56.629291060493976 49:50.053094580688516 50:145.9486224885513 65:8.83421302741202 74:145.64669612728775 80:263.2808317488336 83:9.455790616010525 85:62.90917684502752 99:64.65657506221072 100:64.99957135450424 103:65.77204141121679 107:58.698305327483105 109:58.753195963991125 110:10.607036512703466 134:69.95345439593572 136:70.15161571173488 140:70.48122108874969 146:31.496391380151188 183:66.64331266483823 193:76.32436919245679 197:7.191055090793087 205:77.13652544026861 229:79.48731003106427 249:14.141707130700814 # pilot
2:25.675107167108617 3:16.883918435818742 5:0.025242522540278863 6:3.354280828082847 7:3.5022582063878818 8:22.96888628509591 11:1.5501413293059645 13:73.13842692419936 14:2.1069722273518297 15:5.118722756463791 16:5.371505771891096 18:2.6142538433724134 19:2.658372125343182 20:36.534244095667354 26:15.650370491715412 28:26.730775319339717 29:15.937576915222152 31:0.6108394049108627 33:21.453299170606837 36:22.341954324063312 37:0.740358195538774 39:7.40608631869419 40:62.088374651368184 43:7.794134689334003 44:3.8135977229866747 45:7.83567109710997 48:23.728929665773745 49:3.9876054355650234 50:0.9291180610113365 51:30.231757374557706 52:50.28392420334105 54:1.0037409346844532 55:81.32528764344046 59:8.599074586824669 61:52.22472627225656 66:1.147495244982692 72:145.35374087024294 76:1.2314996631918693 78:9.32120240210483 79:1.260999548621838 81:33.375956769456934 84:47.793641446830385 88:71.115343716625 89:40.91124254857741 91:55.757129874499036 95:15.3074168164751 97:9.874239420829122 99:10.01608075718248 104:10.330030057225963 107:58.698305327483105 108:22.464954775343795 109:100.57285441973983 116:22.965974777125886 119:1.6818034869597727 129:113.15043315942775 137:53.743203883075076 142:6.17268230599915 147:6.279152915958825 159:18.708154046386195 170:2.186982062906993 177:111.97675436479754 190:163.28488037126897 224:137.31739721435954 227:13.771505858639168 232:13.927153514654469 238:14.009610527348073 248:7.865476483398248 258:28.839041699747526 266:2.7317225926085835 267:21.497135883116922 268:2.7396193960959283 289:14.895123125148338 292:2.8931361314077177 300:15.007464205159721 # confusion
1:0.3228597876687558 4:174.73554562729095 5:0.025242522540278863 6:1.1628523516262248 11:4.057916282039807 14:44.423430284606624 15:5.118722756463791 16:0.30749332019260744 18:5.880343830253284 19:2.658372125343182 20:6.105377031491834 24:44.26815653915718 25:3.0599559139173986 26:6.628933433688851 27:3.116683598601076 33:6.9153383030734945 35:0.6857806535389206 36:11.850023020835355 37:11.917770886642538 39:34.46588757898451 43:7.794134689334003 44:0.851877551287008 45:0.8523289275409849 46:7.864782696787348 53:43.898730253729916 61:19.312776048884107 64:8.798660094928808 66:1.147495244982692 67:4.577860485121266 69:9.069414777277197 70:39.40346334563481 71:32.754575292465425 87:20.897760765276093 89:40.91124254857741 90:15.105757577083029 104:65.87642786792767 105:5.484483537483788 117:29.830601074657704 124:5.887909550911164 130:30.625385369971525 135:70.03815506891935 138:6.129100286745979 139:1.8518394923934671 140:11.52338378583937 141:1.86280203869516 148:11.707041684962558 153:24.819819898438283 158:12.212833151225437 168:2.154168140139671 185:7.021297448636927 188:2.273823372904609 204:13.266605696650501 209:34.83277335322506 214:7.4007032359146585 231:7.717643506707676 233:13.927153514654469 236:2.6067694489772717 240:52.9983738430159 246:14.075266974665116 254:2.6832307664673194 257:21.27651197188035 264:2.72582539369074 268:21.505750903884874 269:2.74358241089466 271:14.512236708169638 273:45.76645917543156 296:2.9062421757177486 300:64.79663364290623 # epithelium
1:0.3228597876687558 2:0.011328609536293301 4:17.21601620598364 5:3.294674959138625 6:6.237005756767334 7:1.242814884520501 10:3.8772725086990087 11:15.104172223831103 12:15.559445015582083 13:7.884939547495523 14:5.026524198005758 16:5.371505771891096 17:5.799104075954062 18:5.880343830253284 23:0.5309187733851142 24:26.12612082366735 25:15.625639564796922 26:20.834589085048755 27:0.5840876368035098 28:6.77199888494433 36:16.88854401373925 40:7.571157144841303 41:17.338650444794215 42:0.8340106560609319 46:7.864782696787348 47:7.918007758927938 56:13.423633675390597 63:19.407847708559064 66:25.84047688247182 69:19.927356898572988 70:9.130589872461343 71:4.6616509698201405 74:14.46686886593246 75:1.2275371616636137 77:39.93564235458392 79:4.801377253996221 85:9.568175370723141 87:48.033101039028594 89:1.3332404335154602 98:64.3731367416519 101:28.301385701941395 112:22.698309698755896 114:1.6485867554053828 119:1.6818034869597727 120:10.909621868375535 121:52.096784865941686 132:11.295159628564635 135:38.18912851024442 140:11.52338378583937 142:172.8442702350034 145:11.645118073886229 147:1.9143877698898502 150:1.9201127363273474 156:32.2414041101677 158:12.212833151225437 162:2.1233979217321277 169:406.09340924949805 187:142.2965412628038 188:84.81450488475207 202:13.189331377108527 223:13.692487501002955 231:462.92264954385166 246:14.075266974665116 270:14.460532043563257 273:14.564423458886743 276:2.8062897916248923 293:14.943996549860044 296:30.004452273584118 297:8.418285583164598 301:15.021665848061506# prostate
1:19.6611655745864 2:25.863631233946546 3:70.03122747096405 5:6.222039185213573 7:43.30912680720878 9:80.74272711728668 10:14.805812903855486 13:0.1684642063876258 14:38.744018955548135 20:19.822926226560607 28:21.272681758703772 45:0.8674139419854382 48:3.942584887536457 49:18.369286102989985 52:96.08849339058811 59:1.0632924116339844 60:8.67793435352641 64:116.58699112561443 72:4.711853587319195 73:9.283882756999772 76:262.5539978859864 78:20.472127652179566 79:4.841154240282941 84:27.18060028009971 88:21.047670146350846 89:1.350490650690978 99:1.4481673279168112 105:5.525255813742425 109:29.267036578820292 110:59.15796496997965 115:67.89811938277339 121:30.012720195405883 125:37.669255042857415 126:5.997043158666425 138:70.5327161330527 146:1.932143708367769 154:6.472800294735586 160:2.1361202912139694 161:65.40797444236236 164:18.8738735802338 180:33.85389116940452 196:42.369586571122234 201:42.62454417724611 202:2.3780103662378616 220:2.5126598054153044 221:157.83462685781112 224:35.80227953392211 240:61.98312984241587 241:36.40622052039801 250:36.65194965312983 267:2.7579637250798337 282:37.854713341433936 284:2.8664192954216343 285:8.35658464293101 291:30.02208148496462 295:2.9180140308089713 # feeling
2:3.1333408343170253 3:1.0663061956928979 4:6.142382981423808 6:42.68017335990206 7:43.441654033569705 8:23.220591642936068 9:1.377081171257191 11:1.5943331329641153 12:1.706917253671064 13:16.296399369722195 14:17.496373256818714 15:13.087156127132104 19:6.040169441868469 20:2.802502340462921 25:3.113991497034243 26:11.004204155634199 27:3.1709741757495133 28:3.2105764094730267 30:16.150216809602178 32:33.21880212327643 33:120.2385896696788 34:3.319287204373636 35:3.443418554381866 39:17.184427140443876 43:3.845725120115997 53:18.822384888415968 56:19.054042892948896 64:4.4786804234349775 69:20.090739217227743 70:4.689386854872479 74:4.756352817178453 75:40.08763915497335 76:4.791953714654566 84:9.649858080461255 87:395.77042391830076 88:5.023078458979874 98:21.601715557495638 100:5.311167728940743 102:5.408284547446034 104:5.456048665184356 105:83.38118767836887 107:43.64005379974291 123:261.1909235048056 131:6.07558096806047 142:38.74154448951997 146:17.94618044559507 148:6.3444082189462865 151:18.192444660159996 170:19.193572696727585 178:7.013803655803531 179:2.2527645744983444 181:33.93165126647411 198:42.533975185137436 202:7.3079962285220965 220:7.5963897612337865 225:108.02687015708433 230:7.778372751928274 240:7.855409473257588 254:8.002455690318769 256:8.006514856026431 261:8.067959322757448 265:8.101164194602644 269:21.65705563947856 272:29.46179245882905 282:14.836999905966339 287:8.419163479635763 295:8.45577275846144 301:2.9525871130532293# tendon
4:492.16939458420603 5:9.665642665532289 13:0.1725571769252155 15:0.2765050910740544 17:14.322269184130006 18:30.23625468075774 19:2.7104222110518803 20:14.87312524321401 23:64.4689927918483 26:0.5861908197936985 28:0.6188178736433191 30:16.150216809602178 34:7.0375664374108755 37:132.05383740378804 39:3.6034047561522944 43:0.8646412172313745 45:0.875053483537882 47:0.8957815103946183 48:3.961819244817947 54:81.70628599165478 56:1.0384252049520653 60:19.303055463367944 64:75.62735309139617 67:1.1910292694099796 71:164.32286960403835 75:54.57263319408374 77:40.20531467598711 83:1.3017063961236863 87:5.00801088914968 90:5.055129546863033 91:1.3709176629852864 94:21.281472595161564 98:5.208019780235238 100:15.780321769054792 102:10.351201236674658 104:10.42568942643642 112:84.33289782232788 126:17.272558015346664 132:17.39850550276627 133:11.41726511890707 141:11.624186663491182 149:46.9271373732573 151:1.9954016840249305 161:6.79401770989714 168:160.63420165089516 184:2.278564834203653 185:26.57088443167598 198:7.258307926899998 205:2.4114842918045993 207:2.419397097847376 218:97.55590785862613 221:7.607267589946833 224:35.870531794767366 233:128.8509279062821 235:21.042978229057148 240:21.090955738678456 257:28.97625553999251 269:21.65705563947856 280:46.37036290363914 289:30.043475657010504 300:22.410559435507167 # entry
1:0.29270410142647807 2:1.0580039371554595 4:9.561023073871443 11:11.171633313798763 14:2.1721453967118394 15:28.015951585361844 17:0.4132463741123639 18:2.6835969321904316 19:0.44525618502570913 20:19.951913069144528 21:0.5113399681834209 24:20.889420210984515 27:0.6108899242070656 28:27.036920014855365 30:11.313238811087325 34:0.6666501250372909 35:0.7141079347071578 38:0.7718278998215666 40:0.8167822467874088 43:0.8723168034036074 44:3.88986974153385 45:12.71708490183988 46:7.9872540014384095 48:3.9811857241151336 49:24.27365313261256 53:1.0119042481561247 54:1.0357634104814386 55:1.0411443153414537 56:1.046554375372362 60:107.36148410632502 64:19.67558602837128 65:4.52112171302276 66:9.10432066259515 68:1.2045321026661213 75:33.30545343951322 82:4.913497386252188 83:14.939674169801325 89:56.0644883875619 97:1.4262950936805778 98:1.445599723734008 99:28.277092684787146 100:1.4908018319987666 101:35.46165283907706 105:1.5943827642975479 108:1.6147356481444053 115:1.6853221777383864 116:1.6985791480415062 117:1.7158232947083758 118:5.839135954134816 119:1.718719438501432 121:1.7225908919031427 122:1.7274462416959715 124:1.7749850511027856 126:1.8055792435483475 130:1.827415877309533 131:6.0966129213811495 132:1.8326673529970856 151:2.0050727790635023 152:32.157858571513614 154:2.021852703625648 156:6.595206393502234 159:6.789596611439196 161:2.1596805792104243 163:2.1649964006617584 173:2.238705819853042 187:2.3074455331097665 191:34.49826565343208 200:42.6872141840749 204:68.63577637965831 223:7.65816520157422 230:2.6183717093601495 231:225.35101310131648 235:62.08187920626632 236:7.861664119611035 240:7.877210177963659 246:80.7138112459965 251:2.703055287734234 257:14.397304133117153 264:252.39121491428065 270:288.15298089452125 271:45.96203726271625 272:21.84185679170269 277:2.847369358432542 284:2.8871379828474373 288:2.9213944162332575 293:2.938794648390784 295:22.37046676586344 # hypothalamus
1:45.42432849133223 2:5.9493682221183155 3:13.078932039169516 5:65.72020612733073 6:6.383169810760078 8:3.7291275506477297 9:23.449228908580054 10:1.5069791276696038 13:36.874793570479405 14:5.137809030801071 18:42.25209214013093 20:2.8202755430884308 22:3.030081048115583 25:6.733437598825872 26:6.747406302015368 29:11.270906007452727 30:6.940379771181965 31:187.72274501483446 32:11.40489286912392 35:3.4621589060757363 37:318.11056570853333 39:3.6223512188689533 40:7.6927729457180805 41:12.37106522447331 47:12.830560693102923 49:8.235163415426362 50:24.33504973429543 60:4.382884553013116 64:19.67558602837128 65:14.089316956839166 66:4.613086221825598 68:4.66905338338573 73:4.767255369203308 76:4.812112796535113 79:4.881453719398085 88:9.780831623485895 89:5.050147256063073 92:5.0788931121010865 94:56.39391358842935 95:5.170247562587876 96:5.177251450950732 100:5.331722585797246 102:5.428906448975632 103:10.431020759480111 104:10.45797153237288 108:110.0846560942555 119:121.29492900094135 121:178.92863286083121 126:61.47365987570828 127:11.338717721392344 132:6.098941980948586 133:53.77668805838581 137:46.2387919617437 139:6.224769047862262 142:6.256368998798184 144:6.278421565913169 147:6.3630614327411585 148:24.68385017504587 153:12.04773141728381 159:74.19472996829761 160:6.806782808511732 174:49.642949452288015 176:41.63409012716691 186:7.115979589564937 192:7.227637285834758 197:34.66236291532301 202:7.329600847937985 219:13.75781005539645 230:7.800147654541474 237:14.1421227976043 239:14.154013163558608 240:14.159967875943074 252:14.366306591413188 255:8.028364584971683 259:14.415985517625195 261:8.089828403708443 263:29.192345336998436 266:81.97742296069212 267:37.3618960709162 279:14.78998058650976 289:30.100539249994466 292:8.468567122599877 294:8.477756665500163 295:8.477756665500163 # chickenpox
2:21.42205709896918 3:3.198199157830576 5:59.68692257369845 6:13.690953188000112 7:27.734448045244907 8:10.354215079187698 10:10.830439711603105 11:46.371598992126 12:53.339314820079316 13:48.518415278459074 14:22.4967600686973 15:5.230501688842277 17:0.4132463741123639 18:14.521291761656204 19:0.44525618502570913 20:6.22179478085555 26:15.8618718331058 27:3.189333278621186 28:11.244837955658447 30:0.6370515539918414 31:88.44415257561843 34:0.6666501250372909 35:11.767592053220568 37:7.499063016873344 38:17.206434565008397 39:69.17124186139672 43:12.659815487570187 45:3.8910072383600576 48:23.991672095751625 54:1.0357634104814386 56:19.108821532133717 57:13.662704186825302 58:25.15335152063608 62:1.113833429604042 63:91.68413399112394 64:19.67558602837128 65:14.089316956839166 69:32.793257590164075 73:1.2463312268846147 74:20.434471570845815 75:20.50598001149616 77:9.444761675546708 79:4.881453719398085 87:1.358559400254571 89:9.791371062375372 90:1.3789898282586837 91:5.077194826822679 94:9.884532028672197 95:27.9355044458169 97:5.184270974890752 100:49.94586795513181 104:16.131607520260353 110:22.7996140637316 112:1.653677519477236 114:1.6853221777383864 115:5.770931221226229 118:23.290272502437578 122:23.359243385688753 126:23.820506836348855 127:30.754589872692804 130:1.827415877309533 131:11.421010518809634 132:6.098941980948586 134:1.8592329439103719 137:1.8754236897488719 140:6.246614179326641 148:1.9535971502142242 158:25.547095801483433 159:33.12737540097786 161:18.939059816149197 164:40.94304358734245 173:66.55072786828819 190:7.201799020743006 196:7.256935241501195 197:2.3733423584477995 208:96.36025399570522 211:27.590372124482553 231:2.6201653859888876 243:14.171896424033514 247:7.944045041100545 255:62.9045260337201 262:2.7549378824348265 276:8.28513331376062 279:516.224929003552 290:8.459400748774076 293:30.18320428948019 296:38.47019356844036 297:30.254629142691364 # delivery
4:9.609758533620859 13:12.04298215978086 14:5.166128625087048 15:5.258944808064208 25:15.89079227676274 30:153.23261883949766 33:0.6660133298599153 35:7.2995009084198195 39:17.292837558449126 41:3.7531947756236774 44:18.04540976890627 48:18.300511707394147 51:8.31685977441594 53:18.932114704594614 54:8.587380753011193 56:4.312279421462847 66:1.1893114750006908 69:54.06290195073885 71:26.59663222792231 75:20.561560144127167 83:27.173931432319154 89:15.268783329660153 94:27.805447957639988 105:5.587397685387555 106:22.65700863054903 123:465.3281914663215 131:6.1177785297289065 135:11.570567828433633 141:6.270298370616057 142:24.45224729291306 144:1.9235953389965261 158:12.376662876746929 159:6.811109153185775 180:2.284116376698303 181:26.57872826837708 197:86.33825629723975 209:13.489316751223317 213:20.375455478761303 231:21.030529971703466 232:14.093201940167932 236:21.14944638793353 241:90.14902645670723 242:7.906945566374546 248:7.973949478137037 253:8.042229062692643 265:8.14505665436768 267:29.3680700967326 269:37.47033400415381 271:2.814923565464104 272:8.242321329600133 273:37.708477794803656 282:2.8849253396244277 283:73.87904901674466 295:8.499874228179392 # capsule
1:13.030807692753193 2:70.50773221611874 5:60.03057088320117 6:3.505159187621791 8:18.820931347657286 10:40.06883719811198 11:11.272820605677895 13:12.094474403203977 14:33.43250004718906 20:0.4899926587915856 23:32.25604553492072 31:16.31965441055965 40:17.638515093555124 42:3.883575235398801 52:37.224823107796595 55:150.06113161530484 57:59.55394631816144 62:14.031321304345177 67:14.470173661152051 71:4.781865478296699 79:40.711138791485446 91:41.575742793628365 96:28.094304808906884 104:36.046598996134115 106:43.777372203274204 107:1.633300434892272 111:36.75278602366358 112:335.32484831348916 126:61.707717520903245 128:17.425594713654533 132:62.032117437984446 140:46.65216670757462 153:47.74431260115272 161:130.6513925343124 202:68.60449944572106 210:266.26520155253087 220:44.01855226271629 227:159.5711516555957 237:14.209579736746367 247:14.329692018563744 253:21.52171288632416 266:14.609773295167718 269:14.648199002237785 276:14.85103657789775 288:15.089205469275653 298:8.554492548630403 # doxycycline
1:7.062664863367348 2:41.54491074695798 3:9.433646637731897 6:1.2441583210726102 7:6.675752779613366 8:3.7813593754326162 11:0.12094628170560881 14:0.27505602914247257 15:22.8941419446254 16:0.3395645073881116 17:42.170183448496935 18:55.31216900500307 20:6.281204444166765 21:15.315095826751893 23:94.19584693798956 33:16.479096045033092 38:3.6492932250766694 40:12.437700802454305 46:23.881601348905694 48:0.9349059710396402 53:1.0281951487178418 54:141.01287668656204 60:8.803964472396457 64:4.5387404175815 67:9.237766535697151 70:20.363332097961525 74:4.8171436426630985 82:20.91823083531811 83:1.3279567023963132 86:34.23190791053809 92:5.120036627385447 94:1.4116697143244352 95:28.071464684127783 96:28.094304808906884 98:5.269866408272157 101:1.5236657123802773 102:5.470552774376487 103:10.496169088636332 118:1.7346691839810158 124:6.013291491521248 125:11.323489791061226 128:17.425594713654533 129:17.425594713654533 131:114.71207832508003 133:38.454924290900045 140:1.9188254613521485 145:6.3681691937530935 148:31.91983684021719 150:18.1121657949366 160:12.5841679459357 190:7.245310166691773 196:2.384416902766486 198:13.311828366156554 202:2.4183202284276986 208:35.1787186862341 216:2.511459782346028 221:20.715178465667886 233:14.127014356121496 234:7.859390342344609 239:2.673481591295466 242:2.6789950643897957 246:2.69007957744661 247:2.7068520663634423 257:8.07653419933766 258:29.179726110877866 280:2.8891405648700155 # company
1:93.73900256998107 2:83.29194716122822 3:31.42345068277765 5:42.90801141383383 6:6.495622153777509 8:0.07128565772164465 10:7.262750387189627 11:52.726613548695404 13:31.662715191885837 21:31.735310529389142 22:32.28711880439551 24:0.5920254505562514 27:3.245218769458795 28:39.47415880458228 29:0.6510239550951856 31:74.06501846068336 33:21.911630461254358 34:40.05925217598981 38:55.13433862627613 41:101.53232287582208 42:29.777433657011287 44:3.9484719914366027 45:0.9062761077740789 47:0.9272360621786198 51:8.380113828949082 54:8.650982748076585 60:1.1091858666958474 70:1.2476398646918037 74:1.27637837799274 76:14.847631384532518 77:27.022923226364416 79:9.623462018123112 80:1.327116256623027 84:9.778767115626872 87:1.3852743401324845 88:1.3918372383715159 91:48.99862574272103 92:15.418895645796729 93:1.4154711722669695 101:1.5328846724375704 106:51.48406669183063 109:1.6471716365475222 116:1.726879955069736 117:30.305315040704603 118:1.7441937347038545 120:23.48894094054165 121:11.144001844038561 122:23.529263421156934 123:17.09952505211485 125:11.356702479274263 129:30.97553044338877 141:6.31320188794569 144:39.146652727260644 146:6.424867194719956 148:18.13634972245336 152:39.91214302083565 158:6.7586130325780225 159:25.969789304010405 170:49.78262521200125 179:50.116773298371086 187:2.337746678238484 190:2.368920856142757 192:13.265375602426401 193:34.75725601256918 198:2.4053491065219457 199:2.411505885569787 200:2.414593587017529 202:20.14204485297996 206:27.556731540240957 207:51.63047411298416 213:35.52956177350462 221:44.14043340125895 228:2.622694532822891 232:14.16103318700483 241:36.75191637189195 242:7.951226676186789 244:45.09159839637043 245:2.6949757394257086 248:36.98535686440814 266:54.692109870397935 275:29.792012247873682 293:22.508025808986577 # indicator
1:111.49989055139638 2:64.60683038831485 3:6.119326451913625 6:22.663243416846743 7:6.71382748015201 9:10.588408715408338 11:20.098700188723164 12:53.78627515469862 13:67.82776431397866 14:27.998028054731606 15:39.66464735201103 19:10.22699385936982 22:15.702164989812935 25:32.77875664732999 32:11.532056583536857 34:16.592033397439412 36:12.14553567360573 40:17.69370880689319 47:12.960139869906524 49:37.13342955623017 51:44.03902558622967 52:18.755553429086746 53:1.03644220367724 55:52.08386428985709 62:14.075310768590597 65:14.220643601542857 67:14.514346149436072 70:20.419525818234753 72:26.76797659345442 74:14.771086163083114 78:14.887900840028623 79:27.194473427971587 93:21.47308723330355 97:5.2464265778753045 100:15.957472450069476 101:16.028231868199622 107:16.55254768365812 111:22.991008898422944 115:23.278673280650004 116:23.35767395002233 120:5.91340083135682 123:454.79168102027535 135:1.8946254533358675 140:1.9285795579584066 144:54.88177236854177 145:24.74882403154814 146:18.12580180459967 154:6.579725905290279 169:19.374318749822155 177:41.92303213470991 188:26.906289155707732 191:27.10692274260466 192:19.930847632829753 194:27.149260394796467 195:27.149260394796467 221:28.16005753085059 225:20.912577231389097 227:7.775857859444277 228:569.221487996979 240:21.27308982153066 249:28.997822115950356 259:29.237702008568192 261:21.710906235009734 265:21.779240347994055 # osteoarthritis
1:2.530710555739688 2:26.345787100414356 3:13.26130233454478 4:104.59878725241609 6:1.258179003986841 7:6.71382748015201 8:44.617612174759934 13:0.18959349700946504 15:2.2774167876074687 17:30.34879547633769 18:6.08449925110184 19:62.52405159708644 20:0.4964067534397504 21:10.660502153688943 23:3.097637657999286 24:38.68392766758175 25:15.999234330570358 26:0.6134974676288089 29:52.701624451594995 30:59.722598325428685 34:3.394381845062329 35:22.414939190460636 38:12.227241635986518 41:12.499921593001263 42:29.777433657011287 45:12.846490132745227 48:0.942913345082242 49:18.643733418446335 50:8.358693871392768 54:38.050365793146845 56:38.168329695524555 60:1.1091858666958474 61:1.1355926901249667 64:1.1579187477101238 67:26.454924305002727 69:102.23778639933492 71:14.69536509701587 72:26.76797659345442 83:1.336841758517679 86:15.253958354548738 93:15.458910984009226 94:64.54242332200789 95:15.61379984058781 98:15.73790322298547 101:1.5328846724375704 104:1.58231476674463 105:1.6222425809649397 111:36.83385191547818 116:5.863985655627571 118:37.4985905170367 120:23.48894094054165 128:6.111898568558168 129:1.838445602753496 131:1.8604307689634119 142:17.907715130235953 151:6.542955727962659 152:2.0368805633408846 156:2.0880750503188423 158:190.3201796286896 160:12.617794628566898 171:12.862150249613705 175:33.99520516703974 176:34.043182167962904 177:2.2871783245602644 197:135.05805008592446 203:27.433521253367484 216:2.521780117959959 229:53.2601340209561 234:21.14573727406376 241:21.27308982153066 247:36.960561424174585 248:2.721069428830161 256:2.757175873659115 257:2.7590988715016564 265:45.946141698802485 266:2.803972770685364 268:2.811905698369819 272:2.84809187185724 280:38.159859765870955 288:22.432867107414044 290:22.470354002169316 301:38.780370763981196# collection
1:2.530710555739688 2:9.404340540381886 4:0.032234964970064534 5:0.03871575475920745 6:1.258179003986841 7:1.3403451928080776 9:23.70780613525507 11:127.3114005097445 12:25.58853383366217 15:17.95982641183672 16:495.6164348231208 19:10.22699385936982 22:0.5724122195719986 23:15.738128834969087 24:6.743974287141698 25:6.824363220842367 26:21.291126302638226 28:33.241123181465795 33:0.6803136752090216 35:122.96343161239065 36:12.14553567360573 40:12.480918399791948 41:23.351301360683728 43:189.76758102586012 45:3.949613353652305 46:49.95715099529626 47:4.001459296794582 48:30.322622955444334 49:0.9770572524127527 50:0.9845354563593343 53:24.95986607434532 54:13.668043109591466 60:1.1091858666958474 64:60.77468261777413 65:9.054986404628655 69:4.7314661255345465 70:1.2476398646918037 75:55.03737190517828 80:1.327116256623027 87:1.3852743401324845 89:5.112001187076804 91:1.4065532109423635 93:132.81085017702827 98:1.4727633049695352 99:1.493274056026195 120:1.7490435268385993 122:17.085793799903783 124:1.803587607169856 147:6.427391069931056 149:24.881354705829118 152:2.0368805633408846 155:2.053743042193345 156:2.0880750503188423 162:33.43462434992883 163:2.1949028419935694 170:58.153039870716086 181:473.8801874897588 185:2.3245803872935755 191:7.289895260753089 193:2.3870261960354133 197:7.342164399583959 199:34.922150685394094 211:20.44518430732286 220:2.5637505363716824 223:7.724151037777506 233:2.6548146568327353 248:14.375911908560443 264:8.181149689482785 276:38.02333569031648 280:2.8997227928991802 297:56.26890615237054 # density
2:0.021025201737730488 4:71.88938467612564 5:3.4704910458314644 8:56.29386762457557 11:4.244294396894798 13:4.687927821441007 16:18.525580507412542 17:6.002628709377172 21:2.970851998487276 23:0.5769583048911061 28:66.55882329083815 30:52.82648395612428 32:7.098247928076067 33:7.126569497870126 34:46.595914821189155 35:139.67334471795488 36:54.89549926472236 38:3.6686311817064636 39:3.67999879151757 40:7.786094407211471 44:42.970810127467324 54:13.668043109591466 56:206.04739782848668 60:60.05199830188569 64:1.1579187477101238 66:14.419262507995512 77:14.884536247001828 83:4.978260837160185 84:9.778767115626872 87:5.0901463644609475 89:1.3947658342924891 99:15.837222890454845 100:5.394195347424106 101:1.5328846724375704 111:1.6652779590819518 120:1.7490435268385993 122:1.7558631044648694 128:53.766064712708875 146:18.12580180459967 150:6.440038761309534 151:2.034487812272148 152:55.8717760494643 154:18.44898830786171 158:2.133451437645811 160:57.42301584116012 198:20.039110438609818 200:59.77434295115481 204:125.9557736430393 211:7.541907636340177 217:2.52842003432558 221:2.5688634945283475 226:2.6068757839735404 227:7.775857859444277 233:71.26473915124733 235:7.92010345822407 251:2.734277509150803 257:8.098790888727438 264:300.4445040533019 270:14.695197400259389 277:22.11248187305013 281:14.965747772214788 287:2.953034651060721 290:84.28336104498997 293:15.179312161622034 # neurotransmitter
2:41.81573033141183 3:103.71638056843318 6:10.027909253324545 7:33.25059864624983 9:50.76539428480099 10:4.088479996122075 11:20.174482771964065 12:1.784924553472332 13:31.763840103848228 15:5.345507879233176 16:9.447335842257257 17:2.7055527328828646 18:36.578590920784315 19:0.47013442959292534 20:0.5028896460053189 21:0.5375057178412901 23:0.5838043067149671 24:26.744379834287486 25:0.6172818186134705 26:6.869106446274696 27:21.529006378880297 28:3.304013959813785 31:16.429178114011794 32:67.27396021397166 34:11.65985853390086 35:7.392444557474648 40:17.749254810544052 42:3.922951279524581 44:3.9682807584279423 48:0.9509895163448361 49:8.361542353146303 50:0.9927211560697125 51:999.5548300118336 52:4.184205945860448 53:8.591065710386255 54:4.346391920804276 55:1.0742816400555364 56:8.724559372079725 57:1.0929714125780936 62:14.11958037748087 65:1.1760776089453726 67:1.2340357045090207 68:9.321257324090265 72:1.2746609256472214 74:4.858352259746172 76:9.54692692715858 79:1.3305209896967782 84:1.3733771357007474 86:1.3827174310143708 88:1.4008903561881239 91:1.415632112129758 93:9.995854285183931 95:10.109730096350425 97:1.462520814229409 99:1.5024986401961 100:1.527450430917955 104:1.5916785966649127 107:16.59771581736251 115:1.7231209121176794 119:1.7566987022097067 120:5.934835015909179 121:11.177343438284366 125:1.8224100618231096 126:1.8440072699341687 134:6.2433182240987675 138:11.73362496273136 145:1.9743842161267946 147:6.449108967904377 155:6.60680791739505 156:2.0980733469419195 161:2.199671733883706 162:2.2023375507027563 164:6.913877349360711 173:2.278996221979297 188:2.3538774587333466 190:2.379184863995363 192:2.3912414584398216 196:42.856411003594054 200:2.4248962931307787 207:2.4704176092627983 221:2.5792887515072263 225:2.6138329953037407 232:948.8254169433214 234:2.6671080919159955 235:14.260058798818024 247:2.7278479333448575 248:14.410186041632198 252:2.7600610471090006 253:37.26873012794226 256:2.767735299819345 261:14.62105148853031 266:2.8145631602428005 275:8.34808667660265 276:8.374199308757063 277:2.8895122488402762 292:2.976781773412863 293:2.9811594530198207 300:22.63989333304434 # panic
1:7.167667724595649 2:9.453758260293695 3:47.5505719980358 6:1.2723380963113213 7:6.752182321525771 8:0.07417962960796413 10:1.566996544603557 11:7.564713410781254 12:0.1566668041472523 13:1.9256837216716656 14:8.957148531220332 15:85.66247287684969 18:69.19740938451372 20:49.99539861202781 22:10.963164221072796 24:26.744379834287486 26:135.6074158478546 27:11.324873984325665 31:0.6663521380956171 35:3.5384725742359406 39:7.651535177134494 42:3.922951279524581 45:79.48413409524098 52:166.30443459762753 55:13.740452428238596 56:13.768889365818682 59:1.1131379015036231 64:19.898925256645686 65:1.1760776089453726 66:32.89019684036063 70:4.791102716398681 76:14.892215495919041 78:4.912919364955926 87:56.41187999438065 88:5.126147848001198 89:5.132893848594525 95:1.4563671567049759 99:5.3585795364355056 100:35.657221710808564 101:5.448693463467685 111:16.704754910682734 115:5.855653057832639 118:37.5802639478433 120:5.934835015909179 121:5.939169827243973 123:190.32408846063439 125:6.076446781836616 129:6.133447523305123 130:6.172772404689545 131:1.8701724178970767 142:17.95325852109247 155:48.011011065868786 160:49.22969742004026 162:6.908095076656357 171:7.0526170010983495 175:26.575266749762527 180:67.42980336210928 181:195.22838420601468 196:7.344592480272293 198:13.379687878776332 201:43.11153114599877 203:20.22965424520244 206:43.37156085247893 208:7.484865176515748 209:43.4467830157988 214:20.51288530826828 223:20.867440833392767 228:71.02574304581526 237:45.08877602020474 239:7.961867260047445 240:7.965765276519018 251:152.12809999736018 255:8.117115781838887 273:22.043165902571207 282:74.16656788943753 283:8.444766018259934 287:8.530383687950447 289:2.96588807264446 # deformity
3:47.5505719980358 4:9.75804568492893 5:6.445355859469838 7:1.354819094224152 8:75.15925173285474 9:39.37081588926522 10:0.104220141653428 11:41.138552223422415 12:16.059215950813655 15:65.03087385576302 18:42.70920958815757 20:37.341904107748036 21:10.702861321134542 25:160.754074917817 26:21.358007852578694 27:0.6387554980628147 29:21.70910884618995 34:16.647078297238327 49:8.361542353146303 56:8.724559372079725 57:45.31189921703898 59:60.11455164135764 62:25.848868511421124 63:25.93677120023316 68:94.01267249504396 74:4.858352259746172 76:1.3005673555836774 84:27.58765377872161 89:5.132893848594525 91:5.160023925768513 95:5.253355128828557 98:21.883007053254026 100:16.002452337294873 106:51.590194709949905 119:1.7566987022097067 129:24.07260568982254 130:11.53926629387783 134:54.404173276496 146:6.446583802655014 147:11.966418072430288 150:1.9973498724486944 158:6.7804921488977605 162:19.132647602562002 169:12.886804879316974 176:7.101141580645182 177:58.57821819770441 185:7.1939878882363555 196:13.344413064866789 204:20.29245820895455 209:60.4407723685699 213:447.42607616512635 221:20.80717950909992 231:21.168296504571103 242:21.335388798423022 251:2.7448214537932922 287:38.57892145250741 290:74.77849837174365 292:223.87914029579107 301:15.291527822761731# blockage
1:2.559255109359105 2:17.34443119428298 3:47.5505719980358 5:27.342515285605757 6:127.38846027412917 7:136.3504596304745 8:33.77463111156817 10:11.032900751475843 15:0.30244098381223755 16:9.447335842257257 17:169.5137262005716 20:10.48221848781434 21:15.423558396824333 22:32.378295573504786 25:3.206714277457443 29:16.367196646557364 30:27.47642285963233 31:16.429178114011794 34:22.049704363556696 38:12.270598952072273 41:56.05964618956966 42:18.085035731399273 47:4.0213273333333905 49:18.699663386125312 55:1.0742816400555364 56:13.768889365818682 57:38.40391317763512 62:60.626594806737295 65:14.264975075875121 67:14.558798782138057 70:26.696408845616048 72:1.2746609256472214 74:194.73236408267815 76:27.035080778667105 81:4.984526633218881 83:71.38821341717974 91:5.160023925768513 95:73.08364126536816 96:10.120708159250896 97:1.462520814229409 98:10.201006762092687 102:5.512746327230135 110:44.28782394884066 112:52.17596453901023 116:30.250851715784652 120:5.934835015909179 121:77.59682085451882 131:31.200477550015698 134:24.363027821398365 138:17.861713181849467 140:17.932816394435143 150:32.09113177327056 151:55.95327721038153 160:74.81774257046025 161:6.902322463765008 164:33.52286506361318 169:12.886804879316974 178:19.577786568469346 190:34.705267265950255 197:20.078307074071546 208:69.19894951170515 214:88.10491042301085 220:7.706300490095374 227:20.974068552365384 228:21.043417637141218 229:7.873364034655594 245:81.16948857355838 267:29.54209095572634 268:2.822501248884307 275:83.2619138267566 287:47.18685663085112 289:94.16377152004212 301:47.50512940028573# follow-up
1:41.58304857962534 2:53.15422711405744 3:3.324609089693817 5:37.734087171247545 6:38.01619405882753 7:6.7908206489229945 11:71.90515925513031 12:54.089041382214184 14:58.13258094939881 15:5.374781618839934 16:0.35650774686384606 17:2.723679203084061 20:6.371873248861399 22:11.00598972630093 23:0.5907199205672768 24:0.6059132666312208 25:0.6243352253133495 26:0.6275604255405466 28:11.45766407390453 29:21.776567636110947 30:16.476696313414024 31:3.356431274839189 32:0.6881927938108362 34:33.94203620330883 37:23.043519700913567 40:7.849348997555823 43:8.073799177678827 44:3.9882295804132446 46:0.9297362240064333 47:8.198460794919397 54:45.12293662638139 57:45.417683276308615 60:4.483808769827372 65:4.6226903492715 74:20.715744481365565 81:21.057824066127083 83:96.29293372936597 84:56.263568410512136 85:15.31539620166457 89:1.4129519970174762 90:80.77587301613858 91:1.4247806264398224 93:34.84372834752788 95:1.4655852881662892 98:1.4912150442944982 99:50.19290752194369 101:1.5515298042204753 104:1.6011120398871033 105:16.546041128456775 107:1.6616596431228028 114:60.610434007390374 116:11.127427962532755 117:17.122027192384703 118:5.945590640283098 120:11.204170213622804 121:5.960746647555766 127:11.504941680430761 130:17.644341173253355 133:17.703107108237774 137:17.867182845370806 144:71.83174858364283 150:39.67420058864979 155:18.55164704866518 157:92.07102754939497 164:6.935957144539847 168:33.78674800604212 171:2.279430791409471 179:19.630355540127354 187:2.358290128935049 188:2.364189151235696 192:13.333614039147015 197:51.31303176685632 205:78.30292075776286 206:43.45448629272942 207:97.14147787346224 220:20.831125110668246 221:7.739597371220019 234:14.235560905485102 241:14.330183904766827 251:14.487449256526292 262:54.72637710279734 276:29.976538054332373 279:46.71844821670515 295:15.248389154501593 299:38.893046769712704 301:3.016223440681412# comparison
2:9.503532485927547 4:234.31654183022349 8:3.8612614050024523 11:0.1320546696811603 12:36.46992870084457 14:5.281471334673239 15:9.129734778773372 16:0.35650774686384606 18:30.774716185312077 19:10.311351928146305 20:31.448824348352527 24:0.6059132666312208 26:6.90005367634864 27:6.979457028379152 29:52.95996206676326 30:16.476696313414024 32:7.16039469547785 34:7.221836557909004 36:84.65236568611508 46:8.144899436264424 49:8.393659284159972 53:8.623332123195814 56:59.745585600988505 58:45.43120385667187 61:46.03707447338118 64:26.066235398554237 75:40.64181410944787 77:1.3169351073033202 79:21.0013495816358 80:87.70207493386212 81:21.057824066127083 82:15.15472537892351 83:21.097128791158912 85:64.06366430343748 91:1.4247806264398224 97:10.164819081563772 128:1.8579443511409062 165:75.18775415705815 179:13.042446766116367 182:85.61076137610587 188:76.94656651835159 202:35.17773124499528 203:13.521159583990485 205:106.64446931860275 209:60.54847374495829 217:13.817700277973536 231:2.67225483711232 235:14.294512023881227 244:14.348105666384999 245:36.9541271798979 268:21.915168412877964 300:8.631413366394671 # pigment
1:0.2565104081351556 2:6.134831261739131 3:17.53523254122789 7:23.328200531287766 10:0.10766573002774195 14:0.290655823843591 15:58.60700636874219 17:0.4436665415773961 19:43.10372273330712 23:0.5907199205672768 24:0.6059132666312208 25:0.6243352253133495 26:11.257990816424353 27:0.6458939032123452 30:3.3537139887619842 31:0.6735961524057036 34:0.7027166636965559 39:17.51382034318238 40:42.32174464301017 45:0.9222970576629327 46:18.32202374675318 47:0.9433729760642809 49:4.163965207662724 50:1.0009764686812066 51:18.843998711693025 53:1.053143522696054 56:1.0882124817655174 57:8.80716312360156 60:8.900646376736894 63:46.21322857293817 65:9.119908461593829 72:26.905813789264393 76:1.3095057446168712 81:21.057824066127083 86:123.24878995139152 88:1.4100130871061471 89:9.954326450849475 91:15.505140990720951 95:251.4217948550833 97:1.471749259494668 100:28.804508099816978 102:10.547773107100573 106:75.9445088607454 111:5.768962873328538 112:29.9966812261853 115:1.7327426116466773 121:5.960746647555766 125:123.68342341761822 129:1.8579443511409062 132:1.881042049131545 141:1.9494067857042419 150:2.0073094453463622 153:2.0652628552784007 162:12.707860976035658 169:19.466359703557075 177:2.3076314826296054 178:19.623981038409966 181:2.32624976378569 187:2.358290128935049 188:2.364189151235696 191:2.4000718108845582 207:106.77071175233888 217:2.549278239885099 220:52.75035630276603 221:20.853603594611286 222:2.5949210420048505 226:2.6278526743216064 240:2.706849314558121 241:21.365824791488464 253:2.7745200631210483 268:8.255425421635247 279:14.960841687613579 281:38.328865501188844 287:30.379281374660096 293:15.248389154501593 296:15.27655511593018 301:3.016223440681412# article
1:4.738237820598504 2:0.02619727583880579 5:1.2678100789621325 6:14.062975224411298 7:1.3841887269084305 9:69.46716123640194 12:0.1649578563048112 15:2.329311332292183 31:74.56850513100196 38:41.82583668253326 40:17.86142064458965 41:3.851338495650965 50:4.20257145107623 52:13.448278174792762 53:52.034057063519406 74:4.9001211322476035 76:4.935929564278509 78:20.921181696952356 86:269.5050895458688 92:28.049914649874246 96:1.4779570977916445 103:236.0232597596077 111:5.790564081380842 116:1.7558000402651275 118:1.7731834529968862 124:96.20864003864021 134:71.24785470803185 136:116.31734897888833 148:32.1997867446797 153:32.633888396365926 160:66.30722329154297 162:84.14873016887383 163:19.23715566063267 183:2.3481813625483965 186:2.3598536170595277 194:27.324463492957406 196:43.02266489495443 198:43.10718873962995 205:2.483349555535388 208:2.4913075107820024 212:2.5333592761066264 214:2.5333592761066264 215:69.95017403899391 220:118.50424829718058 244:90.9466187539519 267:21.95342176710312 276:38.23620120614832 298:15.332639263831712 # department
5:22.725803533608083 10:1.59783910065646 14:2.27394746003061 20:31.54082635102291 25:3.2447724764517614 26:3.2534137719792104 31:16.540127932617676 35:47.68819201513335 43:79.60857049535392 44:219.3280194457458 46:0.9378725619218622 54:133.22787360668755 56:52.51308695618697 58:339.0099308263109 61:9.033016731459837 79:41.0854171143112 87:574.9807395821333 97:57.5141302375404 107:44.29275122911118 135:258.239943876355 142:47.07186320387813 162:66.38393099556058 170:19.512808823078952 191:20.062951807510323 227:53.23133398489901 273:55.403037972335234 # eyelid
1:20.572415033381873 4:27.341406692857472 6:18.420241251314096 7:1.3990878338353183 8:1.4699851991853514 9:10.793544821994983 10:1.6134746696400413 12:25.945611177075442 14:9.081608105601116 15:0.31883153407483433 16:66.9285390905982 17:14.752268680647031 19:37.14073847306847 20:0.5227593209480034 22:0.6001399629044938 24:0.6200828595270241 26:11.344845954165226 27:59.783265814637126 28:11.544779364491628 29:27.639394617617153 30:0.6872567261590585 32:11.70554651778943 33:27.957475341642276 34:0.7176306640183564 36:17.490014596933793 38:12.402385520199097 46:24.223185296844207 47:0.9597916693375292 49:51.32780832968638 50:51.432591375641174 60:1.1435558967555832 62:14.254103826842695 63:46.427098365936025 64:46.51946103811184 71:20.734690146702906 72:1.3015374458543487 74:1.312155900039817 75:71.05624677887478 81:21.173035586694493 82:1.3716734859007025 83:15.252405345908619 85:1.40441350852584 88:21.555974394427768 93:15.639864436623508 95:35.28705569711853 98:1.5099485659909762 101:16.209958873703755 110:111.82265960078486 115:52.84551442434653 116:1.7655815203453398 121:37.88530549640269 140:24.773104550074017 146:386.67332610930424 147:25.080790610367504 152:18.56756222492708 159:2.218421637022081 162:2.2330668767901463 163:2.2357452578286288 178:19.717234135693 179:2.3340809750286455 195:7.395448465342068 207:27.791302744877722 208:7.552235751203772 214:7.642051637110966 217:2.5704182316050623 236:2.7208655699042112 242:8.041463220470572 243:2.7319121886011755 245:54.11143595190242 252:82.23833622930168 263:21.906310739501755 271:2.878805172951513 274:64.61969728219232 284:22.471960261603826 # living
1:32.864354477669494 2:9.604167719655946 5:43.45897957175259 6:55.298040382096744 7:10.46782873230538 9:10.793544821994983 11:4.35533955129833 12:11.90500101071087 13:16.8093111128617 15:13.510524847749412 16:2.4997198547404063 18:10.293507403151631 20:15.30577163914319 22:3.160731553329018 23:26.81379317498716 25:16.2203802046805 28:33.61054480014172 31:3.3951558483794293 33:22.18278528144219 34:0.7176306640183564 40:7.91345913193703 43:4.003447412123199 44:8.178271238692458 45:18.384132036779373 48:18.636653916851028 51:18.957725469688675 54:4.407863672109258 56:4.434116889604506 57:371.5282457300921 60:1.1435558967555832 61:26.029153602929217 62:1.1737247530871597 64:4.641598584100225 69:14.722696585179179 70:1.2831905214563963 71:1.2969228190722712 74:27.12641938364423 76:1.3275946922826487 78:1.3357327863448711 83:5.062260863425268 88:5.1896574230902095 94:28.220710160952258 95:21.89886816786786 96:5.3241908914441884 101:1.5704567186252754 118:1.7829881441433841 125:24.096229798985934 130:46.441690980501185 132:1.9008793238938697 135:135.3474757718591 137:1.9439967553858426 138:1.9527827510146716 144:6.430162912961007 148:2.022802153884597 169:76.11359967799648 171:7.119465151172791 173:113.64417104620155 179:2.3340809750286455 194:7.395448465342068 195:2.428565156446688 196:2.436198799556916 197:20.21804874618774 201:13.554356953337932 205:2.493894564040993 209:7.572761345682422 231:110.13545243263461 234:36.843023346329296 255:2.79983459270003 259:29.473171101101453 266:14.782490722139542 276:2.9218476407443736 295:30.59246383633815 # radiation
1:0.10740467992300812 2:0.028062742145617842 3:78.12288641931939 6:0.05366588823960022 7:167.63524324982134 8:14.77981480168243 9:1.495086111683573 10:29.825914637864194 12:48.31201627365776 13:4.801879231915505 14:28.35974127629352 15:5.433973293472631 17:36.614387813669346 22:38.81240532967001 26:11.344845954165226 27:0.6603828789206049 33:75.21025503473409 34:182.54451918425488 38:41.9321717262178 39:3.758808007936124 40:42.53402171630968 42:18.254251370972966 43:30.181576989470926 45:43.39938904598828 47:43.66796613718776 60:8.966166210657002 67:1.2606686066437833 68:70.15240170343131 70:62.61056581127584 75:48.05433804727168 83:48.625182691287655 84:21.384778705689037 101:50.852182200094454 105:5.715376291564256 107:16.734934846360186 118:11.255124145673028 122:53.30512161498442 123:37.950708983700146 129:17.65417871555127 134:24.53780049182174 138:80.36932286892247 142:39.39493200072754 155:18.6444332279115 207:7.552235751203772 213:436.70175041519366 214:61.09384078809839 241:37.03610097716155 248:2.763630098032341 250:14.520380373629395 251:185.18663123779345 277:46.87054295852602 # stenosis
1:0.24252025082809586 3:0.031128137233258853 4:9.909541851168166 7:14.4820332409951 8:276.9920965223905 15:46.19975403264693 16:2.4997198547404063 17:0.4563219884817296 20:0.5227593209480034 24:11.213622601562802 25:27.189423710673584 29:11.570964617882002 35:0.7662696383752593 45:64.79659930994671 49:13.404908641660434 54:25.429481239180145 59:4.514302355405332 71:14.875178984867842 72:1.3015374458543487 74:63.02483262747656 77:15.064644034426603 80:178.1343032601099 83:9.810978519004339 89:1.4314199414277535 91:1.4432898247033876 95:28.418809823024166 98:15.91924344269718 100:66.42222024164947 101:29.05325454728829 117:160.94305242105972 128:1.8777248832503406 135:71.46650600074398 139:18.025322818928462 140:1.9682921524259973 143:1.9828487202970444 155:2.0940127889094624 158:92.58283807483373 163:19.28383710016256 169:2.29731787432466 170:76.11359967799648 176:19.672746049636917 179:2.3340809750286455 185:2.3659026386643283 186:7.270447564355057 197:51.50525263135463 202:78.27712960402354 204:20.432319849173354 216:2.5637576755311775 241:37.03610097716155 263:2.830963915002489 271:29.861288824005726 276:2.9218476407443736 280:8.486445813181358 284:2.961787860804341 288:22.62017622334815 289:22.629535869691743 290:94.68997639564442 301:15.396147113664572# filter
2:9.655037556375209 5:10.11538449932234 8:10.760986730368497 9:29.16442324485 10:29.928665834283613 12:60.814745279378705 13:118.1079073018121 14:34.04988083095451 15:93.69299505458152 16:2.51777208892297 17:36.71991508289089 19:172.53247794600642 26:39.52245181437478 32:40.38327998800944 43:79.95116107419803 50:44.50090541122522 55:45.51072181623913 56:45.57756126652997 59:45.98424271834305 62:20.005286684596275 63:118.5926313987133 70:1.2922564181561615 76:121.99615462936171 85:21.465347752558902 87:64.70719496459058 88:49.365980780486076 93:1.4616475238975377 96:21.976144070765518 106:1.6762949588230658 108:1.6906529201710911 115:23.568860178444222 131:11.68975302563515 139:18.072004090703096 141:24.838586884357333 151:56.38648447458362 191:20.156943955923623 196:60.112606594532366 210:28.020787070569373 217:28.230622706088955 225:109.55766456693546 226:62.2611377674406 229:21.316698471774753 234:62.7604408885882 237:2.7334914139339666 241:21.507087798519922 250:21.66947731972092 253:111.9085653057238 274:30.02065472436949 275:22.2934833485141 297:15.395940312355687 # hypoglycemia
1:20.67735834690629 2:13.475936026479166 3:13.573829256760066 4:1.2526910347293774 5:18.324894941300816 7:3.8152278695055335 9:1.5104722288543948 10:1.6292553996980732 11:30.59110896792576 12:1.8498422864151427 14:28.451657859449753 15:9.255436076314808 16:5.72057092380017 17:14.80763643063486 19:2.873878627888167 20:15.361470252517707 22:6.811888535019994 24:6.899354839383487 26:16.301465190668583 27:0.6677351520324544 29:16.590433442465926 31:155.37821765144236 32:34.04321767877546 36:23.144443231192362 38:3.7674304629829427 40:0.879336394700301 42:50.175316366974855 46:0.9543599508066024 48:37.21982402492343 49:4.225244860722523 53:1.078725958548815 60:4.54605108028358 65:1.21124665915151 68:47.4897672062147 69:4.835799993802601 72:95.45326419214742 73:4.933175006649461 76:4.978331489397973 82:9.839451965180357 83:5.08361948786845 89:1.4407617011596137 106:1.6762949588230658 108:10.935798342744794 116:86.45651557391162 120:23.779366396750547 141:1.9795142267949275 142:6.430261923596888 145:47.56045594405795 151:6.653252852553749 173:2.3204007365843986 179:26.914512476134636 182:34.58218398709766 187:19.971149737573942 192:2.433043268048 198:87.37705992469094 204:88.01468742848927 209:35.66828931677396 220:7.796741038938308 227:71.33460842052122 235:29.038656867924267 248:2.7744485002305126 255:8.208108490189368 256:92.12343251831818 265:8.303024888150825 287:15.297670617203172 # explanation
1:0.11263864690550984 2:1.16650548433068 3:22.24835806244035 6:49.603056676477905 9:14.948963490093963 10:0.11842851464029688 11:20.482727304324975 12:0.17353405287912596 13:1.9921550179482208 14:93.02735741339798 15:40.24429850764673 16:41.22624037671983 18:25.370365442462848 20:0.5295256911106355 23:45.399652499939464 24:0.6272754412636363 25:16.27657972385938 28:7.1388153284811295 31:7.192968107075924 32:0.7105131550675192 34:0.7251954498172946 36:3.730324957661 45:8.212674583366212 46:0.9543599508066024 60:4.54605108028358 64:26.275602902760962 65:26.350675272554792 66:1.2507007796735081 69:26.846629904438498 70:26.9754347532039 74:9.62322181808362 75:9.664756901551959 79:41.2760994248878 81:15.267150329279021 82:5.080376083111801 85:9.957597747224675 86:5.169150158557411 87:1.4311864109210128 92:73.05643466561183 93:35.09186069498197 97:5.352810115709979 98:5.397298137958535 100:22.392478896043365 106:44.345372888198824 107:1.6906529201710911 124:24.101361329627053 127:62.45217789155919 128:46.36924774923585 130:1.9056026889577635 132:1.9109057491189292 135:1.9442445349745923 144:11.971875300541912 151:12.281713283190003 163:26.360651242615827 167:12.905566278418684 193:231.38919550370005 194:7.418132725652045 204:13.671905152623953 206:7.574980640590596 207:2.512482573290717 209:2.5221018289951913 217:44.24212866281932 231:28.909055937353067 236:217.37271356944711 239:14.428895381780519 242:8.064380976679622 246:8.087940767116521 249:8.131538411375615 257:14.672599189355957 259:37.6309886457584 267:2.8635946250775426 270:187.46909487354537 277:15.059230783532769 281:2.9578971338381437 293:15.353615274850279 # iodine
2:3.3619555921115083 10:7.461076136388616 11:1.7342146130361948 16:0.3740850324055546 17:0.4627574964682204 18:2.8288025381427633 20:93.06906488116061 21:0.5647855435690591 22:11.136201543192945 24:33.005108195192605 31:33.86209661725314 34:3.4913777319244557 38:3.7674304629829427 54:1.1030490543935303 57:4.486766835501414 64:9.183101771297297 65:4.6853193120472385 66:20.442214549893045 73:139.48179416358138 76:15.07342120830261 82:27.648292066253422 86:34.72312873161363 89:1.4407617011596137 90:5.243386846101631 93:107.07330480751149 102:1.608493985944169 106:5.751171193779989 108:23.145523021122887 111:5.834198525070493 121:6.026334327874053 125:46.124202953434015 132:11.693370357610085 134:11.7846075044394 139:6.398527848296813 150:12.122610229728071 153:6.676903229057454 155:6.695411650327251 159:12.762586040502958 167:84.83558224464592 174:76.44309299716228 178:2.3431294390655886 194:125.75738368332132 197:7.454222170725644 203:69.43405553781483 216:79.57142395060292 240:8.056561886743703 245:101.05939996448737 249:2.7744485002305126 257:14.672599189355957 268:8.323992630835901 269:2.8695819318387894 292:8.649363812217612 296:8.677064326831172 301:8.709649214753647# england
1:24.835613408162803 2:9.757904354306751 3:9.837036272785461 10:35.504028602816305 11:11.691836999074948 13:69.09008685180308 14:72.30357978266527 15:28.92171967590048 19:15.199668687233808 22:16.091936787829294 25:46.187018174857826 26:33.47168917663843 28:46.77225564123917 39:49.11570021464747 44:18.553638693351548 46:0.9711394293890068 48:18.809656758187153 49:131.88909832873438 50:19.093669899210912 51:19.131099422685494 52:19.15500073543381 60:26.031302868267005 62:20.12195383608356 68:20.712465322269384 72:20.939047669461708 78:140.71513923685507 82:56.49744184735401 85:21.58292751271917 89:21.75013268624013 91:21.82339681633539 95:57.92323039423362 97:222.8776711231167 105:5.78130261718737 115:23.68752296472252 125:24.274051137132766 130:39.014927321985105 143:25.03549689020271 145:64.21948777197476 150:2.0581810492103454 151:25.56374947396152 171:67.6428041309351 177:7.2485369411051215 179:27.034464961741868 180:27.098970610297147 183:13.297496914863727 197:27.657113553501123 202:27.795386674628972 214:28.204469153557444 220:28.54672449849046 230:29.01968668429747 234:8.04084592623281 261:29.77061924203592 277:30.275830083058317 284:30.49249281668454 287:30.67879918921678 295:75.60899139691979 # deafness
1:1.083996505897962 2:22.291134535794694 7:0.07807480225493413 8:1.5163239389814147 9:10.951263160740186 10:25.004360459570506 11:15.991986399203261 12:139.06814706446517 14:5.430482748525361 18:6.29889715403361 24:21.564052449015115 27:11.587653394780448 31:22.196128936759397 34:22.4619257869644 35:7.584108530736914 36:23.284271811254257 39:0.853899773922984 47:8.361642216197987 49:4.26682972262601 50:1.0433267556436037 52:13.629195893164914 54:4.470642095761448 55:8.901067937879278 56:4.4969726373000904 57:1.1450461128888094 60:4.588277713791781 61:76.95663446786439 63:1.2117705298412358 64:39.759836343236834 67:20.679975763807576 70:20.82298776252322 71:4.9498788004121135 73:1.3357269723207208 74:15.089042092382464 75:9.732346879740202 77:9.774268432636543 81:9.889462781397949 83:15.390772978600952 85:34.84009229723684 88:28.21748113593712 89:5.26125061327409 90:1.4708477535113642 91:1.4715969309026902 94:10.216243191973911 96:82.3124194704037 97:22.11297114560473 101:10.617347385431147 115:17.210270518364872 116:6.016818139806141 119:11.36845187839018 121:30.84951110093003 130:1.9258625923179522 132:1.9311785482146062 146:2.051205583579819 151:12.35146428360834 152:65.06941939193486 153:6.7220616746195905 158:2.2052559668631337 164:7.048516589234852 171:7.187619982959444 185:27.21292052699574 195:20.28580570053543 198:2.478905298614645 202:43.628995614647884 208:60.999905209404034 209:35.81362243084052 210:2.5646656554428486 227:2.681542680050245 231:2.7261061028155917 247:14.608184047294246 248:2.796305256180052 255:2.832583287787602 256:54.95589711133825 261:14.831487939399455 279:30.287112766064194 282:2.9821052567979036 288:22.76373216679109 297:3.0600619837785086 # feeding
1:7.49317634094003 2:6.327469669925845 7:10.62452152035634 10:4.255699498394044 13:2.026265280266221 14:18.21732406749623 16:14.139704509845913 17:6.216395822371249 26:3.3313169361461403 27:0.6826596417275986 34:7.381256237505666 47:0.9849630138509645 52:4.307466418755087 53:1.096144576844089 54:1.1205836571268157 64:32.938509780905925 66:1.268884953925249 76:9.747103329911477 77:9.774268432636543 81:9.889462781397949 83:9.912307944015328 89:5.26125061327409 90:73.33040106819108 93:10.19738426357123 98:22.23237490417127 99:1.5593375560750928 103:101.76269325232633 104:16.58680609208958 106:10.954577277258037 116:1.79536234349775 120:23.89812460626987 125:46.31883926183712 130:6.305198476409537 136:71.98684016012128 140:24.951347593770308 147:12.172682902429267 152:2.1079808769569253 153:12.387940195200203 159:7.011003068190228 160:41.69802977012112 163:19.425659238059744 174:7.2149013860970825 176:13.178711862523048 179:2.3657421825427685 182:34.72724362939874 185:2.3976489806506933 194:20.28580570053543 206:2.5339497308443573 209:13.80000475171471 216:13.970942999480398 226:2.681542680050245 229:8.010247813557458 246:2.7756679884609965 257:2.8345153169125745 263:22.049557038064183 269:14.927217408062093 275:22.389380226213355 280:30.389255805420493 288:15.36890509487818 # island
1:2.736596902022381 2:3.415131696775454 3:1.217358076614171 4:0.04784089882893115 7:6.988385973467937 8:7.173472549261778 9:34.64673286880846 11:4.440914914458045 12:1.8831757652334102 13:12.519303320209449 15:34.58361746352747 16:5.781733737384226 19:0.5095575655896041 20:50.78145495761585 21:3.1032003173458107 26:16.415017120083547 27:7.137814143849173 28:0.698023450862504 33:22.39081971303121 36:7.766459356630145 40:3.9237367387440307 44:0.9631277712413987 45:0.9635971860057049 50:51.7958177429487 53:52.5173411216405 59:39.19018072984371 64:26.417431317627 65:1.2292658522680528 66:40.273434022859156 74:1.3397436856498584 78:15.206172585079866 82:114.58684524589502 84:15.527143116909226 85:5.199112016809484 87:740.9738846606547 88:1.4567004747253651 99:10.476388293113356 104:196.9186367490073 109:149.5781522993589 116:17.272960719375035 119:23.88661796621531 120:1.817733525667348 122:11.398806591856165 123:23.955872210018335 124:1.8727740784938147 129:1.907938993970071 140:1.998831248838931 141:1.9999495199928325 149:25.292569513141128 161:7.0369307471600315 170:2.3288784703365017 172:26.882998338989232 187:2.4108965363573054 190:51.48227907759012 196:27.60577423856924 199:69.38167821792666 203:7.5734238547066015 209:7.641461823367005 219:2.636482021609088 220:2.638191672404362 225:2.678030772080492 235:2.7497786224800804 238:21.578675354818422 247:2.7925333654673334 266:8.353641652594046 282:30.4235454570533 289:30.69056366684293 301:3.0711842445211874# contraction
1:0.21541265197102924 3:37.57014371647595 4:18.328306024339806 5:38.499508042716045 6:6.808075147800261 15:34.690413974429745 17:10.3527221390993 24:39.53164179593 25:59.950692406173445 27:3.400461558786995 29:0.710168496447895 31:11.797561111217108 33:7.380569588986208 34:157.42950234815507 37:0.8549861256454592 46:96.7910158519222 48:18.868085124048875 49:1.0443848460702743 54:4.4918669223093595 55:8.934728090053577 60:14.282980024261136 67:14.878100063270564 70:1.3198957985373736 74:1.3490880426382996 76:15.21243712780422 77:5.060385592069654 85:1.4420314442070612 88:5.276377776075041 89:21.809543162021033 90:5.308722795077212 91:5.310434337790861 93:10.231752059159584 94:21.970623197354737 98:5.462974440848917 99:1.5690673699650268 102:10.752049302857467 103:44.10989062712916 106:30.0385627769175 111:68.96652959448528 116:23.826572348151423 118:53.61861033366835 121:17.433640337756085 124:1.8829500332185187 125:11.630137510043411 126:46.62274625196374 141:6.490487877586208 153:18.794990227904155 162:58.3651614562934 163:94.16057568005893 180:7.308660804304962 181:19.971364460418148 197:20.4085030514811 201:27.84735080712681 206:28.031789782461395 230:8.04884987954466 240:45.724048493519874 246:14.589514625360753 288:75.54282057411557 # experiment
1:2.767199550644474 2:6.3668972659140355 3:85.48875155781776 9:7.279298817857874 10:7.583613567834846 11:0.15619675132011918 13:4.91933677615003 15:0.34169985414659587 16:5.812654616388179 17:6.2478212597483935 18:6.33041270448392 19:2.9309475836437304 20:38.083029803171584 23:59.28931015772141 24:46.00980634986897 26:21.83852864184415 28:0.7056554206489076 29:60.74232233389949 33:3.5307071346272796 35:41.574628155969144 39:42.42423691927212 42:0.952967411260622 44:13.20163668690296 46:0.9796409392464622 49:19.101401621640917 51:4.319849917990232 52:19.21356182530175 55:83.8468058826468 57:1.1539818890025793 62:136.66707326572222 73:9.710278720667791 86:1.4478602951981852 95:10.346006898605266 97:10.368058687109887 100:16.325444409926344 107:1.7203034659274148 110:5.892547729038616 113:69.38817412927803 119:30.894308047028357 125:11.630137510043411 126:11.704375866150233 129:31.544676055723652 137:11.944629935095604 138:18.188487293442492 140:6.4880376452598405 141:6.490487877586208 144:12.07653561677321 160:7.051213968582843 164:7.07147293056378 171:13.139454464409654 175:2.357883568149215 188:7.393553476910409 196:27.666412385085565 214:7.734054163381813 220:7.866108329552522 221:14.160650924517503 224:36.722632380369824 226:7.958179485676095 232:2.7407190841125386 238:14.523645310452766 244:14.559477946211961 247:2.8035709353623144 248:8.201246285011477 257:14.779422681465917 261:37.991263888560475 267:8.389675271427572 277:8.535524327828513 291:15.432780363900205 # withdrawal
2:60.254332259576884 3:79.23175958721046 5:23.26484153026368 6:87.8913244468847 7:19.233094847954824 12:16.586564875894428 13:17.144221888082768 16:14.252092106277074 17:15.032895779046296 20:158.40503267717853 23:66.49371299491754 25:21.878658688796403 27:7.2027286172341976 28:7.267967089463998 31:7.32231048360721 32:3.5332602702408047 33:399.936504888412 35:17.45762994233504 39:3.8606000382684456 44:4.131937280704985 49:19.160308481608993 55:38.965387960672444 56:4.539626262839024 57:19.881381356528124 62:32.9330162177903 67:47.86934515262579 70:1.329259178615818 72:27.402251597312823 74:9.759223134754858 78:21.273200298368376 79:5.134934660037594 87:81.56014028119897 96:66.16195335434925 97:22.2323815082109 99:10.545614374507288 102:5.687260616276758 106:23.298314726415636 112:11.211123927590434 123:38.374834596322586 126:31.588479013569707 140:32.25333146059939 141:12.06627348963737 142:12.077638691182715 143:32.35492899885328 158:33.676817771824936 161:34.06221319904098 170:13.165852732154484 191:35.353573421198675 210:36.10140975499942 221:7.900461273009986 224:7.955608029536066 225:151.30497107537994 245:2.792205053086105 258:73.59277168928843 270:15.012083728975242 288:30.801258475947133 296:3.078117519372191 297:8.780256630977448 # analgesic
1:21.104952690714025 2:42.93565822880243 3:211.3423783604632 4:3.6300254011325133 5:14.30621046130609 6:44.47935252756224 10:65.59493000166079 11:4.499096809409793 12:16.586564875894428 13:134.474765136827 14:5.491658933045402 17:20.084743019050332 18:123.43999823223444 27:11.677646643116264 29:7.286987655672097 30:7.317880284067074 31:7.32231048360721 32:22.47073942940548 33:7.413326034538089 36:23.425952947164603 38:7.89213115796408 41:23.976344206350298 42:24.3557621427079 53:8.855333171327299 54:25.78411594389806 62:9.247123740886925 65:273.3227366327956 66:26.94212393303516 69:9.591337422791396 70:9.6530487331203 71:9.703446307016682 72:48.3469166303846 74:9.759223134754858 86:10.11515456969644 88:1.4758929100210494 104:10.861791618820083 107:30.21497756571627 118:11.428335680864146 122:11.468801157934395 125:11.665323329968219 132:11.832986934603577 137:55.453649295934596 142:55.75826196562728 147:12.24322684513238 155:110.83454101196546 156:12.602942753847204 161:12.943468043486726 163:12.961287468401405 169:144.16297011805747 177:13.26870633615744 186:35.011935555836914 192:13.579324465488007 205:13.81388465101411 208:13.839989081568095 223:14.241397043749895 226:14.320704374677225 230:14.459336133859793 246:14.625538845166227 253:37.84820856316546 255:37.87354170634413 265:14.954295832855063 299:15.560687983503302 # mastitis
1:13.823551801046952 2:3.469216797799857 3:6.467006571720655 5:1.356742769093511 9:15.212016109201086 10:11.455222499924579 11:16.125881307385626 13:38.260286200020666 15:18.56264336285548 17:10.396956334084997 19:10.615829115472003 22:59.34662361723762 25:3.3624460869870365 26:21.909004731344844 28:11.76777481051662 32:0.7413002301447572 37:23.531667704475193 38:3.849104890229614 39:17.91460742275085 43:4.1066888482412685 46:37.27449357011056 48:31.062746951663787 52:4.349738593071507 64:4.748087452927526 66:1.2873684091012505 67:1.306511692958734 70:20.94164527972943 73:96.33886554079228 81:21.467613888197818 82:5.167287707902527 85:5.242987561840279 91:5.3325166476961 92:15.832555085915935 93:35.43016205816581 95:5.426404787835294 98:16.15256052011839 99:5.53223772208734 104:5.735443774119885 106:5.840006390962416 107:5.872239595655888 108:5.872239595655888 112:5.960464243728604 114:6.0319312686817215 118:1.8331115046812771 121:17.481324903262443 122:6.126763949779401 125:6.253766933454926 131:6.359887730798009 143:6.54287252736739 152:6.749377421848498 153:18.843025574926227 160:7.074313704445438 167:42.150004044300175 174:59.297690298666886 186:43.014205300602256 190:60.29570496095653 191:27.64245789707787 194:69.35414366285302 216:61.849416672633645 223:7.929767169546627 227:7.981636539805583 237:8.13799772127995 238:8.13799772127995 240:8.149710041971638 244:8.161460543769813 246:45.92531038047568 248:8.224784615491403 252:14.784411945235624 266:22.215076750934706 269:55.67315939652706 300:31.003275133529232 # pandemic
1:7.605324525056594 4:128.3615498783057 7:28.94697331436423 8:19.588890050498563 11:16.125881307385626 13:8.530085894182436 15:0.3476039897395211 17:0.4892386855392564 19:10.615829115472003 21:15.87202315177098 25:89.51677669894625 26:16.530103132462333 34:22.602978314179524 37:49.257683351565454 45:30.70186950971873 53:19.561141288411925 55:4.526406043310373 56:1.1495178014135268 58:14.207065871211805 60:4.6311066131071765 61:14.46621264614828 69:27.13275282143976 71:9.703446307016682 83:106.25829067577043 98:5.485168912801399 107:16.9695606063955 117:17.44940422417153 118:1.8331115046812771 132:6.362232266323842 134:31.969038053742445 147:2.0732190321421706 168:26.76230425187049 177:19.93645607390644 181:20.019655194227354 197:7.546503420283656 201:43.78939384842807 202:2.5239722266796694 205:339.2031775227247 211:7.746931641953917 231:21.548406068783198 246:45.92531038047568 262:22.138053025204414 266:46.724108751066915 272:22.406698086699755 277:22.54016279389765 281:15.28311017758781 285:30.6959955156358 295:75.8601015404072 # microscope
2:1.2390402444276545 4:67.64675194054546 10:0.13783904877401484 11:25.866504162687892 12:1.9343098925090982 13:2.078564584694586 18:0.5139587608120555 19:2.9697526096424647 24:27.478777632130587 25:27.684246096826833 26:3.3913190436556087 27:0.7056098409455729 28:22.291589448255724 33:12.01408189851839 34:17.159057794627618 37:17.923665126319882 39:7.943917597962042 43:43.91822331483318 45:37.28816212378493 46:30.859925613224735 52:19.33185377417693 58:4.59586598637677 60:9.168070928340319 64:9.352460582172643 66:4.885701132398413 69:27.20545599319769 72:1.3572627170350415 74:1.3680049175882296 77:15.34369825938143 83:21.56708735782739 84:28.227668819503354 87:1.4789247551252616 88:10.215712698867483 89:15.818408610312465 98:22.41217446981368 101:10.721724006852838 104:44.38313196494135 105:60.47735565410749 107:5.894850126304571 118:38.33882014607058 121:1.8502474513670186 128:6.333897893452844 130:1.95681592440853 131:6.382787114442198 132:1.9621512244450205 139:2.0199841506313114 140:6.533844584445943 146:6.64854306014504 153:12.494313017815715 155:18.929962860362483 160:2.289784212600736 163:7.117844783654471 180:2.409633081765988 181:2.4110837698436853 186:2.4344834972190688 188:13.491877601773778 203:2.5444075411483005 214:7.780962629331485 223:2.69017113476472 230:2.757497196885804 240:8.173378183099082 246:14.661796006025765 250:8.252473438197061 251:243.4001572868447 257:14.851784050216928 269:2.9251033865394698 271:8.492135407183476 272:22.455711610714253 299:3.100585960394008 301:3.1050515108023764# segment
2:0.040801648347234196 4:121.47464453449791 8:4.0839394669484745 9:1.589643158411251 11:0.16484036237693922 13:2.078564584694586 14:0.3354186433798194 15:18.631920789716514 16:9.832780087553841 17:37.25808676239426 18:25.78035750363573 20:20.83217602132151 22:0.6439142743410341 25:7.141417386877776 26:7.155553508576977 28:3.4811738733416386 30:0.7330941629565718 34:7.479613458894182 35:35.28954800686544 39:3.881413913492301 43:0.9784408752303013 44:24.581725253454835 45:4.154223631413438 46:13.336975886046899 47:4.206649395323819 48:1.0269102954527103 54:60.65857431631868 65:4.79266424998156 66:4.885701132398413 67:9.604623467184409 69:9.625822747379203 74:21.184785230716827 77:5.104312639582682 82:151.73096747595264 83:5.192653010364777 85:35.0960310951213 88:5.320645150441461 91:5.354753279492994 94:5.387498076714355 97:10.437616267801829 98:16.200146322385297 99:1.5887551601552696 101:29.4857008920854 106:5.862596291268596 107:1.7404476868634906 110:30.425719036712305 116:1.8258166175621142 118:105.47200952825139 127:6.329278550536281 130:11.850371823876213 135:11.982033470578045 140:6.533844584445943 142:6.543666465883078 156:41.17128136168193 158:12.791270280817958 160:2.289784212600736 162:12.988209712199142 163:12.997129254134183 187:146.09124918679046 188:51.551238521796876 198:2.511534066778688 200:2.520855945306745 203:7.643402167696864 204:190.8942643547836 226:14.356894451158759 239:2.792248321877918 240:29.40340588473987 246:2.8089740288868943 254:14.839330849134019 255:2.8660054395284904 264:2.9071489758375177 266:2.9131119717687 270:8.45812251338543 271:15.10030100555136 272:74.64006660464874 281:8.6358971090264 287:3.0631027868947482 288:22.9100324767536 291:8.757883305395074 294:3.0806372023361983 296:15.561671829416355 301:8.827452492494764# sperm
2:1.2540083195499332 4:10.276188671767443 8:40.45879995772687 18:2.9438335410807612 25:7.174373463955205 26:3.411629690085504 27:11.768890172027245 28:7.333929284739254 29:11.885436707847507 30:11.928148167297453 32:7.450949910049445 34:12.105999854332586 40:72.17811207814131 43:4.149052619844655 45:0.9979789777940431 46:4.194065107867963 48:4.267098812029967 54:1.1565581617924656 59:1.2018778874104352 60:93.43830151756184 84:359.0603169969877 85:28.32818638714595 87:1.4887015609429244 89:1.4983774060014359 91:15.92418064282921 98:10.54236678485866 101:16.539440931223172 114:61.71971631589077 130:39.36020263189058 131:6.405842756281611 143:6.589023578558578 151:12.493716136440563 155:2.167297645966481 158:7.007272711479152 177:68.46884156702785 180:13.397752839531716 181:13.402525698078925 198:2.522564331605664 202:7.646848043156005 213:89.60164941343422 231:21.646483846245065 244:63.7816642849357 250:92.57660612897257 251:14.807843651868463 265:15.027182780645058 269:74.41172533682726 271:38.54177264709409 273:8.550404681963233 277:8.60691386167569 280:15.342593629432152 # ventricle
1:0.14719185239638288 3:60.8944427151402 4:1.3423672865822749 6:3.82977433324945 7:0.09111187677008832 8:15.241227197741463 9:11.166946641517496 10:143.96579244652455 11:4.5582105052911 12:4.761771968206374 13:2.0963076265609226 14:9.38247328586315 16:14.3660525085967 18:0.5209361758513401 20:38.41123774783827 21:3.182101716885242 22:7.0052021020803545 24:11.52645395243629 26:16.64676195454941 27:0.7134139112849831 28:0.7290095444606332 31:0.7420666474262851 34:3.612643744289634 37:12.706574481893577 38:12.720347074460816 39:23.735741298443692 41:0.9328365951242231 43:37.26643678683151 45:0.9979789777940431 50:13.766605931687144 51:13.796135544316654 52:13.814993111642341 54:19.841038809347218 61:1.2335751789653706 66:4.907713747002915 71:34.22577042043858 72:9.789702937522724 74:21.245156192674347 85:15.733820922613802 86:10.184905073380513 91:10.304015507388067 93:1.51947981157144 95:10.450664669079332 96:10.461694300688718 97:1.558079688605877 102:76.28640810988105 106:85.87088811257901 108:1.7506357773541381 111:23.64108757319693 115:1.8226123391591225 116:6.107424818692972 118:24.111516271988222 121:11.522816614312925 128:1.9492764179307764 129:17.98664844980707 131:107.77552069224565 140:2.0406019887212135 143:12.183266831321435 145:56.31868631706255 147:25.5025077768866 154:18.967587703708872 159:12.975471109814743 160:13.002042825190056 175:59.553601498308865 179:20.059457522473824 190:13.61176422215087 193:35.5536283564705 200:35.73955746312645 202:20.664546098194876 207:20.804306828312228 208:52.70523107475188 216:2.640031210464497 217:36.503614939499855 223:2.701342011187577 229:37.262189511608945 237:37.51435365315176 238:54.67443670174619 239:14.64430363858643 247:37.759715099901435 259:55.424387512951725 262:22.236316581250268 267:74.34571425561558 268:22.347857983192558 270:15.084993899657558 271:15.136884348151488 275:94.48893255956087 285:3.0550015023671735 293:39.42304069006284 295:3.0920661073995874 # observation
1:507.9149843513774 2:79.35990397144471 3:120.52845357391092 6:3.82977433324945 7:7.151905521161425 9:4.158371092128097 12:16.723035599815635 13:17.28146939965768 14:5.553766922690401 15:18.701679087622935 21:6.815945968754911 22:27.34015947733736 25:53.440616154966925 26:33.85778811065136 27:11.768890172027245 29:22.40395665440545 30:7.383930059557902 31:7.3883679871786425 32:7.450949910049445 33:34.70280263980508 34:7.512867048381024 35:7.716394297805374 36:7.899327382966457 38:7.959123830395986 39:18.032585218671276 41:8.158812040268915 42:8.33814106530831 43:24.56908734844538 53:25.734638309288332 66:27.087910609837277 74:9.828610114489079 79:49.221640683453046 83:64.8441304153758 86:15.762231832183184 87:15.8193946401249 88:10.25073811502584 100:10.704665940540554 104:10.932228009582264 115:11.39272284232718 122:31.177685772079784 128:135.74940957409726 129:11.824990036390522 134:1.9996464155750302 137:39.758449486394575 138:12.081122790560055 145:18.569935698327207 147:12.31470260467638 162:13.024284789747375 164:13.033206911371543 169:13.237888263540162 175:13.298466104489947 177:13.340798623114223 187:13.508587191640538 195:20.47988534709113 226:37.02702720453521 232:72.62239783714955 238:82.35667927526202 252:14.857229224815281 253:22.09287401349623 282:30.6699233098602 290:66.46797904740272 300:15.633807167661383 # reflux
1:127.96656451306248 2:0.04319103099539991 3:18.228027673012235 5:6.840620461958312 6:0.07348818824162259 7:10.838837596099976 9:221.6352935490012 11:16.261675680382965 14:9.38247328586315 15:0.359643255165352 17:0.5029356515802924 18:43.90479784060754 19:44.183933631177794 20:15.703684307844501 21:0.6079145522678543 26:22.051387463397308 27:7.2685749005534905 29:16.936611125932902 30:54.28964062757414 31:22.479705850370188 32:17.10900892615899 34:17.21787091908092 35:12.386414488863933 37:7.949105343923589 38:0.8823765689629598 39:3.9023840459076813 45:4.175513280061553 50:38.267560129804366 51:13.796135544316654 54:19.841038809347218 56:60.96141240605818 57:4.614928351095717 63:20.43271688270788 64:14.675455380926609 71:1.362138721709394 72:15.224371621770183 82:1.4378819620597239 88:5.343012255789288 92:1.5111464729526964 93:10.336247388813955 94:82.48144962381674 95:28.924004383211717 97:5.485341349222771 101:10.756984066181394 102:16.675513022999734 104:29.92238190520815 107:23.505556644046177 110:5.960462491176928 111:5.96868698060999 118:24.111516271988222 122:38.523748713103245 129:24.66773108034142 132:11.904181547647978 137:55.67980726342215 143:73.06053589808941 145:6.636402799047816 147:6.674277336826437 151:110.8819567345397 152:25.821050607362004 153:18.94003787518783 159:7.103683536679356 160:34.183482657070684 177:20.033945611045823 184:2.435157609650986 202:257.3413617333057 207:20.804306828312228 209:28.269597865311123 211:36.29414740672437 221:14.269138937972171 226:14.393320398338718 233:8.1312869052174 235:14.614534865709379 237:37.51435365315176 238:8.185482521592945 240:72.9674396395849 268:30.15686886612821 269:15.072095609428413 284:15.40374678133378 294:3.0920661073995874 # understanding
1:181.49031732111777 3:6.547610805027221 4:0.058385381299514344 6:6.930237281851832 7:3.9834182801994973 9:0.11295254069843312 10:11.564639870490032 11:31.224387688570967 20:15.703684307844501 21:3.182101716885242 22:0.651476235643213 25:16.62179921665919 26:7.18852246369423 30:157.2222933138392 34:28.622445678255446 46:1.0056036842219043 56:1.167709973157042 66:47.870516405640075 68:206.3165834363682 72:5.0482448574602925 73:21.21994450678771 74:15.277360263668989 81:21.588163903809672 91:99.34010096280029 94:50.36115367518218 95:28.924004383211717 103:10.905114776885709 116:6.107424818692972 126:6.3476889377417045 129:24.66773108034142 136:32.22375037018928 141:2.041725418878561 145:2.0769964480902234 146:2.093213625774098 148:6.6768172831896955 149:2.100220043620754 151:18.890704102181015 152:57.08236232217872 155:92.51898086286211 162:7.1354560601937695 166:13.078036615161626 170:2.3720112126408015 176:135.03763351600077 202:28.040402186920772 208:28.216216168468232 220:36.739632191855385 228:14.444928327684769 233:121.56658415066103 241:37.550828795545584 250:37.796970765352086 263:2.9085739839821527 273:2.9729682327718585 275:22.5848634751218 # recognition
1:29.516910238870057 2:22.655863124661813 9:15.346368153703803 14:34.69214245434754 19:6.501079831723683 22:3.298501281284486 24:154.59566776609662 27:22.223107195929245 40:24.09080947936219 44:24.654134771584438 47:4.227997026451848 49:45.066983735586895 54:153.26817456250072 76:27.747181547754376 77:322.8578197438238 83:28.092128293119764 99:29.266657547180728 124:88.64999519852034 131:18.088881951228814 155:83.41551394302786 173:86.4118677456997 174:7.307937857756291 185:35.13111219687779 217:36.503614939499855 225:62.89978061802525 229:2.761490445592463 244:37.58741895974148 268:38.38371179978782 291:95.74980125859737 293:95.8652004971431 # wheat
1:0.18951707189905553 4:6.762812421738501 5:6.881845815477065 6:19.04717458819293 7:83.1374531485117 8:7.379935586397788 10:7.751337214714089 14:5.585177705017765 20:58.232924644118214 22:0.6591168119974291 24:21.918399401636155 33:0.7721336848550446 34:0.7802444872412766 41:0.9414432077687219 44:24.727031311174166 46:13.430711426155845 52:31.812285159533527 55:14.245066558083218 60:32.91173248503268 61:1.2429356229706225 62:9.350706433395438 69:1.3407715635872715 77:1.410479502044771 79:10.029967708943559 98:1.5878405246165281 101:1.6491222498897262 104:10.967802997185249 107:5.9405419331063865 124:11.74074041384164 126:89.29884735489077 138:12.117138792367372 144:2.065929490169696 148:6.7001743071485755 151:6.813894178248682 158:33.900263581725675 159:13.011770856648758 163:13.069523426133875 172:124.9721475223102 174:27.22126698595552 176:2.4085298179708 185:7.446271796821271 187:2.4653742113946953 190:2.49687345442004 194:2.5151645471963198 206:13.94892933894498 210:14.04933479967945 227:14.429985202583495 231:37.39714123590342 236:142.94161333211335 243:21.863391809643204 251:37.94730874978259 253:14.906411752790431 270:15.121805778411053 272:2.9803016736256254 277:15.312262424175378 296:3.112420694287258 297:39.58480494567138 299:116.83826817051819 301:3.1280163239174463# extract
2:18.190258529699005 4:1.3578558230868627 6:3.858310141793644 7:4.012268899863955 8:19.82984577183492 11:4.58812414015726 13:2.114208895023819 16:2.6483547311702518 22:3.3188001671207354 26:3.432098563725315 28:0.7369501855932965 31:11.980478574609057 34:7.546359493934396 35:0.8302333700269231 36:0.8758080125287773 37:12.753240476699546 45:24.73091432282444 54:4.578309627147573 57:53.79939831361994 62:20.420418462718334 65:4.836682728001827 67:122.03478289433598 69:15.09618724615703 72:5.070535576768475 78:1.411170186823001 79:5.201655076958329 82:15.620599432452673 92:5.401414910137425 94:5.432491073704496 96:16.186647807580286 99:5.599855411996799 101:5.690664271615682 105:17.016633859975503 110:17.20416075427903 113:69.94541427713928 117:17.594322015179515 120:134.03228541460254 124:17.872784139846104 127:6.375488741475292 132:47.280912754205104 133:24.907917769234555 135:6.505024996765398 137:6.526701214329192 138:2.0355849531255044 139:55.94568816318734 140:6.580276591517196 141:2.0523635159374822 143:73.20152919071951 148:6.7001743071485755 150:56.67567986383803 156:2.212839110799067 162:7.159031056477645 186:7.4557362747781655 191:7.564811599269691 192:60.76055273655325 195:2.5151645471963198 197:13.763525824429411 214:2.6312970191918597 227:21.50141877784502 233:82.18579045671301 241:54.82499035500244 245:8.240810063317324 247:8.288349054992716 263:8.438983620046281 264:8.459827828314076 284:66.1583168325272 287:8.78770532442951 289:8.792281999839334 296:8.843006206949298 # preparation
1:1.1768389739527705 2:0.04565902500480613 4:61.85345199577731 6:28.70361157066892 11:1.8511825233341623 18:10.646943880760697 21:3.2022177521444233 24:60.190045944614326 25:75.02654241214448 28:22.435200226067398 30:61.48051114323511 40:13.02238266469855 46:4.215533601419988 54:14.2166046567663 60:9.237228884235355 82:106.85090870384951 83:15.627535666352777 90:82.40128969428756 94:74.31724247562356 98:29.18847666977205 99:1.6087535262144006 100:1.634144965401206 101:16.58776044613289 117:17.594322015179515 128:135.9868486272557 132:18.14256049160619 141:128.2426389553596 146:6.695093719137535 151:12.529868846761094 152:2.160994586072761 155:33.34940778697218 168:2.349586417588072 173:34.827287787727634 184:2.446191674556994 204:20.818488729457282 226:37.10240302641838 231:2.7818286404953763 246:37.724103022838904 257:22.167584523079 270:56.01162997156807 291:8.806046421493843 # peptide
1:2.8927359421904653 2:6.527733501411798 4:0.06121561179652802 5:10.485991642103206 7:34.53053045850239 8:11.136496082413482 10:1.7439374774375933 17:20.29651061989522 28:0.7369501855932965 34:3.6333972523208202 35:3.760228414981587 38:18.059936113559882 48:4.288647193755463 49:59.659396630988134 54:26.002549052731315 56:1.1769234944670666 60:1.2158173709841738 63:47.310564855691524 66:33.81351416154681 69:1.3407715635872715 73:21.280710966290446 79:56.943739199004305 81:1.4426717274722896 82:1.447647144033184 87:1.498556982907046 89:1.5082495867965362 95:1.5617853183147 96:1.5649149664535358 98:1.5878405246165281 100:22.81258265318964 103:93.86960475458858 107:23.566944512679743 114:17.45002438350451 115:6.100531471824217 116:1.8465060985197435 124:6.302346711711803 125:39.08659589939513 131:1.9821150424374092 133:1.9907080366091452 135:25.058289074983108 136:55.78238532077377 137:2.0267164200388774 140:2.0512387961142076 148:73.7185449815694 149:25.59771261900395 150:2.1109239150992303 153:57.28507621119843 156:2.212839110799067 159:2.3034937892369713 160:19.626119838255736 162:42.18619968131528 164:2.3209515533510827 165:76.56028197695272 170:27.13430911343835 172:2.392870534544404 174:27.22126698595552 180:2.431596795301819 181:20.16641857406688 188:2.471324830578719 190:7.542078129903733 195:20.5291965990133 221:2.698751092283576 240:2.816668236800239 243:29.54813388374526 253:2.884803429022444 276:3.0113161570472795 288:39.384772878176605 # operation
2:6.568743938220469 4:540.4114464051659 8:15.377352637467899 9:15.482668386389024 10:15.973359328597159 11:36.96803067570189 17:10.577058450940632 19:26.22472475089566 21:0.6229096143761477 24:11.61866023818308 25:22.165320835914514 26:22.195718392931536 34:12.198950553472288 35:63.09993310451305 36:18.015186047962754 37:0.8968386849543173 42:18.78236796260259 48:13.637133410768499 64:1.2753384310808202 73:150.82642809090632 90:50.41894304469778 94:16.090268951334554 100:1.644303035930748 104:11.00361988457193 106:1.7567257965326488 111:17.270291833385947 129:1.9704129865050284 130:1.988468124221593 142:6.613569306795466 146:6.718608402140377 151:120.8588329394321 168:2.360612381412063 179:2.431110378444397 193:35.7045249834821 197:61.10914677562439 200:88.72316076881933 205:2.5921545796979735 235:21.849047873505544 239:2.8262184015568628 248:37.93594640916029 273:2.9959183868085155 277:38.97526700125636 298:66.93695992381919 # apoptosis
1:5.172186307351611 2:1.2844211529122171 8:0.11458495488803287 9:15.482668386389024 10:0.15040957935522759 11:12.022088613361731 14:5.616830384455505 16:24.692112458518146 17:10.577058450940632 21:11.234303672027607 22:39.79383372670658 24:33.776735523838326 25:7.241005226730768 26:11.750671735465305 29:7.41993449712067 34:0.7884192962709654 38:0.8993679390716629 40:13.069521428886802 43:175.80719712208253 48:13.637133410768499 54:61.07716876477839 55:14.292809651622788 58:4.661584013767843 62:26.705270406653376 63:47.42429561583216 76:41.7555494153294 81:57.187340789831026 89:5.395031044816123 92:16.024369945109918 93:1.5393759791778165 97:1.5781047786149136 98:16.34481887295082 103:5.809000906207424 133:6.471274070378829 134:2.0209042080330377 136:6.54771160049707 148:2.1170223612898598 155:2.1889294505005017 160:19.675572538159038 187:2.476504657451185 188:2.482460436031461 190:2.508030988917562 216:7.894874675018656 243:21.91326117379182 252:2.8923902849114533 253:14.943421666611844 263:55.83474110230396 266:38.48301703380022 288:23.0591817266502 299:3.1351443593118873 # japan
2:13.999023014437878 3:10.155567766007648 6:1.453672127663205 7:4.041361414962937 8:1.613118303381894 10:25.565699012703362 12:12.398178023388503 13:38.74727996048711 14:34.91209095379771 15:24.01853295605665 16:0.42423816530295644 18:6.491499733772428 19:64.59495495459741 20:21.04639739429011 26:7.255179983588663 27:3.502385253479178 29:0.7495672289314498 33:28.709661487726432 34:0.7884192962709654 35:0.8385769186176629 38:3.9332491731233463 41:4.058612858730479 47:8.564993921732148 49:8.761652344209967 51:4.427429059739696 53:14.137620131545097 55:14.292809651622788 56:4.626801112470611 59:20.25509716512086 61:9.37248071233157 62:1.255970165926314 64:1.2753384310808202 65:4.858931319814262 66:4.952215673620788 69:21.07706486616697 72:1.3861609393313916 74:9.898952577442039 75:9.940662970674774 79:1.4433048974793004 83:5.2599332332687885 85:5.332606255191716 88:10.321508560290011 89:10.332130505674415 96:36.08317563793968 97:1.5781047786149136 100:10.775859257024218 102:1.6881202499662291 104:23.26446375809426 110:11.282947266077146 120:1.8795188934206837 121:1.88149730636114 125:1.944276003293226 126:1.9661981855722976 129:1.9704129865050284 132:1.9938227684394885 134:6.514058313946354 135:39.853979014107544 137:39.934606151669115 140:2.0619552153346627 146:2.114685503773125 148:18.752284009043766 152:6.84273034744282 155:41.15680109810352 156:12.747308907566273 159:7.1509653920272545 175:2.4124657536653977 177:7.389118403064457 179:7.401461048436711 187:7.498611135560563 188:7.511343710528279 190:2.508030988917562 192:7.591977982462282 198:7.644564122544152 203:7.714787024152697 219:2.7031892156533295 235:2.81698120613701 251:2.877026839084241 252:8.380969963152335 253:8.389109272846728 262:2.929466772431796 269:2.9593405245699302 283:8.726109238905547 288:3.0975953842006065 295:3.1151607646721287 297:31.21706619499021 301:67.02432677887235# hernia
1:80.59520318648953 2:14.066592201490987 4:1.3893156465875256 5:109.28111997919203 8:52.562027372534374 14:18.704853557335536 15:5.7435206579808735 18:0.5423441067409969 19:0.5589718718659417 20:26.706048857833842 23:7.125565642710599 24:46.755231104124384 25:11.777759772040614 34:0.7966747300409663 36:29.850364956493276 37:401.4682347098411 39:0.9126534996465272 42:105.65933062508809 45:8.516171332891226 46:1.0322740803480772 54:1.184361247865053 67:27.4567971087173 71:599.5354536022379 72:27.770986289765023 79:161.92245426109446 82:1.467417357003678 94:22.33568526554048 99:22.783591410433186 118:97.15985497784878 141:12.246465439623824 143:32.728769530033304 146:18.79126994620724 153:33.44197273107542 155:2.199865784668331 159:104.36827438707998 163:13.142885257399596 169:2.4051829890509224 177:35.10394439884359 184:43.374423256946855 185:2.4743869079316116 186:146.86419905495703 200:108.1852546594241 215:71.33276422929549 226:2.7598789165789035 227:21.60136760752905 240:37.778612808648994 248:2.875210426549142 254:46.791258536675095 263:2.942995791946266 265:15.138312385554919 269:15.183252307395895 271:30.476967505179317 281:47.93512455815278 285:23.02570908624204 287:23.10955018467141 291:76.40635129191432 # fungus
1:295.81689443948846 2:10.130276758869433 3:3.6504598992929407 4:3.771177968091038 6:7.0552844967912325 7:7.27789717119221 10:11.731803314761684 18:3.003459314345779 24:22.063548147504015 25:3.464736113510735 29:34.63274394431838 33:22.892722503781695 36:64.05729295644072 37:23.89448108507523 39:36.437897615916604 42:65.97346891776355 51:4.4494236693986835 56:26.238324050664342 59:155.50394207012243 67:5.019464351207042 70:41.39912494993266 73:1.4027074302387155 82:5.279415220374471 90:28.837257096936963 93:35.86564162044663 94:74.62787785468902 101:68.00626042062916 104:68.68296884479017 106:86.37737794629633 113:288.02992067938084 118:1.8851527804084822 120:6.226865060112754 141:6.629807564880201 143:109.84845941673072 150:12.443335712941114 151:12.60290306847297 152:171.09871344503742 160:76.60793541004182 169:7.345955607130532 185:7.494149634196631 191:13.756770366761982 195:35.78071961726861 199:2.5623598437456794 200:715.8852387447973 203:13.949885435399267 210:80.44233366387955 216:7.919058564653935 221:8.019958742411587 226:21.60136760752905 231:2.8046681040438326 235:54.932670789333365 236:46.19652641885279 238:8.257901567114986 246:14.809213510069371 252:14.96825432740915 259:113.71055676100772 265:38.54650195102007 274:3.0095712146485365 284:15.515097008526302 # pathogenesis
1:256.6976153821132 2:38.171345058469754 3:3.6504598992929407 5:23.731612778509586 7:19.636299793339102 9:24.986024525528357 10:30.885578864598372 11:109.2735551760593 12:55.99209007700099 13:17.491009268638457 15:0.3782942922006503 16:195.2726878524912 17:25.905531195856245 20:6.754528855025998 23:0.6794543198304722 26:7.288874692380894 27:0.7373018122702673 28:83.78626291822289 35:78.19699793816311 38:0.90798405429275 39:23.95496247560977 40:112.7513120060856 41:24.33994989890065 42:18.84304793745511 43:31.027107060230044 44:58.82418241010388 45:8.516171332891226 47:25.05450398107948 51:31.952306991650307 61:62.3448681941167 64:20.66568230515402 70:9.828031774332608 72:114.58077093021153 73:56.560335350120916 81:49.66810163536212 91:5.445282287849376 92:22.252350611377306 97:10.579586163076895 98:10.649302242342172 100:10.811821866475091 101:5.736666991554137 121:6.231233398924925 122:11.647916291960325 138:128.35781465794696 144:12.292148101747674 152:6.866469224968264 169:77.50439543908931 170:42.876490339404015 174:2.420769113403873 177:2.436515317382581 180:2.453878976148985 184:27.61255871893956 186:27.66991540665401 195:61.054050744284325 205:2.60346239946065 208:20.953400492069278 216:7.919058564653935 221:8.019958742411587 226:8.101275916769387 237:112.38676780680227 244:1264.4849662348147 250:2.8771087071065047 252:38.2003441505239 263:8.487570980811226 267:15.163948467832826 277:30.711090954907398 279:3.0365511029129872 285:48.162747699694485 300:15.745285126651948 # morbidity
1:7.894112123876501 2:18.351300339358264 3:18.469002845708776 5:44.90301677201926 6:0.083143729510704 7:19.636299793339102 8:0.1184530187376669 9:11.332926238138157 10:1.778116534334852 11:4.648680199251865 13:0.2582525624553138 14:2.4742855024808836 15:0.3782942922006503 16:19.48419546742494 17:0.5240732427100441 18:37.97970925354579 19:0.5589718718659417 20:21.11879538939237 21:27.11494928958667 22:0.6746378085928219 24:27.819564057715574 25:28.02533129654333 27:47.40067263654024 28:22.58078427048176 31:7.489253408566125 34:0.7966747300409663 35:3.8025556707207 43:1.0136418369265352 46:8.545715861014775 47:1.0463592305649332 48:4.332226718010268 49:107.85625836868473 50:38.56758160735063 51:1.1115068843832459 53:46.14913082435719 54:9.120767393740552 62:14.722187547012194 66:1.334936053814987 70:5.072506700088925 71:15.345814791071156 74:5.140493559009017 81:10.133906449702996 82:35.15561321197053 83:90.00155432371339 85:5.35541157272475 88:1.5252330072829776 94:1.5548039746940314 95:5.539518514739717 98:1.6080903137402196 99:1.6290703577420258 101:1.6695654329632166 103:5.832147876794149 104:1.7200605239873625 106:1.7671321104005255 107:1.7816757477025031 121:17.724516064606938 124:126.11497435498038 130:32.11696292112781 132:2.0045398562507275 136:2.047065867591869 138:6.593122600808291 144:6.659441997169151 145:2.1092705295526573 146:2.1255418745951236 147:2.1267111225551627 148:2.1278813115222683 151:12.60290306847297 155:41.245923554227055 177:7.413104927246391 192:43.867464570721665 197:2.554577435429248 203:7.738903833609312 204:7.769440713000252 217:71.5930922074976 220:2.7163021478712164 221:2.7214692884381075 223:2.735330342089222 227:2.7598789165789035 242:64.11022261541059 246:2.8544738196289443 248:2.875210426549142 249:46.526952660056246 253:38.22563505384905 261:8.48341387116425 263:15.093727888267079 275:3.021969010047984 277:3.034460095181516 279:3.0365511029129872 280:15.453909020806886 281:3.0597273152718416 284:3.074645453073155 285:3.0896981192658686 291:31.161556494761115 297:3.140132186376143 # lactose
1:21.657805766024172 2:1.2998699687900557 3:0.054850727094416 5:1.4350819436552344 6:0.083143729510704 7:1.5563650503015005 9:4.246677293985294 10:16.04265037439738 11:170.8335330797858 15:35.346578057223525 18:0.5423441067409969 23:3.372548564400476 28:11.998587722715435 34:3.675387030428263 35:118.16665084093908 39:43.094398983430864 40:13.116988981368399 42:37.4722797962862 44:13.482744352454208 45:1.0245875264182231 49:8.796516761945453 53:19.862421712662382 54:1.184361247865053 57:1.2092206393716003 62:4.8131310845007516 63:26.867960844735407 64:1.2849080883306085 67:5.019464351207042 72:15.368900407245645 75:72.56695862141356 78:1436.8994395002014 79:5.246933262356299 82:15.717543509869746 85:5.35541157272475 87:10.333428174546277 88:15.996983238371017 90:5.44356300934426 93:1.549444494042777 95:5.539518514739717 99:36.54673335426593 107:1.7816757477025031 108:69.50271015817302 110:17.3021620409611 115:1.8539501754281131 117:46.36273429398177 119:24.31459241951816 121:6.231233398924925 124:11.8132329789613 137:6.573717471431698 138:2.0570623074223024 141:2.0738795597350017 146:65.29578461097464 148:25.695864381179526 152:2.182750515266814 154:19.115539822003562 163:7.212479623077227 169:2.4051829890509224 171:2.408005051654699 196:52.420685062368406 200:20.751470016007293 201:2.5780415368744323 202:2.579618358787411 209:20.995861468733157 221:2.7214692884381075 224:54.21913021369781 233:2.8083054403502166 234:2.8101271764498774 238:2.833997896631535 245:37.83968002050757 255:14.993126319668148 257:8.425708048519535 274:3.0095712146485365 288:66.7297291223469 294:76.50227753691546 # appetite
6:0.08652418153012144 7:24.522889961136755 8:35.424345562435256 13:0.26373741014172747 15:18.98564574166892 16:10.057820019605682 18:0.5496420267776742 20:45.261949820166535 26:47.2336901258777 27:0.7454263904182491 28:22.654332316955504 35:78.38011185480221 39:8.114479088636553 40:30.551701346449406 43:73.9178505451432 46:1.0413261578411532 53:1.1688878727064034 59:174.45816891563263 62:1.2751086521147688 66:1.3446904828181705 72:9.931285428803323 74:34.71334326013258 75:89.28752441760335 88:10.39325907006994 89:1.5383478741597463 99:67.60341199469093 101:29.859248930388816 104:1.7304801594323365 110:152.05529441774055 114:1.8645580677341567 115:6.170574056492008 117:31.395187332078507 140:12.279445033007958 152:2.1937504530715946 158:12.9737747530263 162:34.53213802182506 173:96.44970207857061 175:156.2730726741115 190:13.759128780806078 197:13.874504218169715 200:70.43783427900145 202:70.59623857294115 208:70.95291108377295 223:14.462027788704107 234:153.81960714093915 244:55.18307180229666 245:2.860436541720924 250:73.89948044762515 280:75.85548691056479 300:39.857986558494474 # ventilation
1:5.310207552653342 8:30.172735199801057 10:0.16370582350821833 13:8.836642242731168 17:0.5385715670070169 21:81.27522508644789 22:22.021120716972934 23:11.66575509178127 27:3.565471051353894 28:34.77867921948329 30:7.553288749983464 37:24.043105030048412 48:4.376463775995965 61:14.801591453972431 73:1.422564532543681 77:49.53407628751202 90:5.489802968319105 118:38.869642216917896 128:81.13426001245006 131:25.10916946350829 140:32.78008944558418 146:120.47876044912475 168:125.03282947264633 174:43.17973075515055 178:7.470837761397932 184:27.73977596037165 197:20.804487792545334 223:2.758395840039182 229:14.694561726161306 235:2.8516576897844175 240:8.318738805244108 264:8.557685893869266 269:30.49542005475117 275:3.0454241265640865 291:1299.9578101770678 293:3.150410083679263 295:138.53790173289272 298:23.35313494928451 299:117.58128371481394 # polymerase
1:59.20393322661885 2:28.003086349111854 4:6.930292942877308 11:8.192026152767781 12:8.483197273152435 13:0.2693049681631745 14:14.019545650557843 16:19.62884580416772 21:11.374294059708308 23:0.6953405999604858 26:0.7342905141473742 35:17.876258236396986 38:18.30238151369062 45:19.096185097758074 46:19.14764377287933 53:1.1783422339346303 54:77.1215660021323 56:1.2145839291639522 70:21.369600253939165 71:189.59529224384323 75:1.4383050319860116 77:98.2366435103033 82:21.927369707618098 83:28.46650579449597 98:1.6286667598212936 100:23.06151839839884 106:23.73081803392325 116:17.710500750337097 120:1.9114867612580697 124:282.21651470170207 125:1.9764914649101444 128:63.8703043850722 134:18.464777355388183 143:65.1147705356147 144:6.707206069260783 148:2.149845245360912 151:2.2023990809460177 152:57.661716417273766 164:27.038939619001408 172:27.442121053749574 179:126.32173008589457 181:2.477946244829507 184:2.491134292618131 186:27.797150707027445 200:36.12067929854546 217:81.20123275298879 223:37.246994370024126 232:2.831476725269327 236:2.8553539996343513 239:29.77170349549571 272:30.67129656736321 273:22.77426181348405 285:31.13717543725281 286:66.79491995199768 291:3.1415888803693224 293:39.806117039798536 294:67.13726487794985 # carbohydrate
1:1.2554502603042001 5:0.08266024292992631 8:25.033725967313654 13:39.12146903361848 14:2.5127694803268055 16:36.453227371256915 32:12.255203117874432 36:43.069296757323485 40:43.86748299341278 46:59.233563281513206 48:8.732215872670706 65:9.599539289371135 66:9.746263522995246 69:48.73420045681804 76:57.07094257083655 79:49.79590154766524 81:49.90015365160775 82:10.223775622408121 92:58.558831947445576 101:16.784326817000093 104:30.298809305473448 108:11.325638777609386 124:6.39654155364601 139:2.0844630951592387 151:2.2023990809460177 153:57.75012500830201 163:68.05599194647772 170:59.946488549083824 179:2.4648696650375297 182:20.379568312414445 185:51.992396482681066 192:2.5542028940054173 194:20.72972992227717 230:14.717943236688528 236:14.812455772427445 280:22.98056286261709 # sheep
1:242.82612917804354 2:10.240361776409598 5:0.08266024292992631 6:1.5025255387055836 7:15.284469906695783 9:11.445665741159466 11:21.37549786764557 13:0.2693049681631745 17:6.5077556028577295 20:0.6089792647156992 21:3.2843049416763854 22:7.172841511855712 26:3.515597111160776 27:91.53614392492909 29:41.28167919800503 30:3.6374443019763683 31:3.6402156821616067 42:58.81912731697872 44:51.811759842545726 50:14.005981464740493 51:19.672469025809615 57:4.726065219223393 60:1.2538283534425738 65:4.926659201785753 68:21.258764589045608 70:9.899740416345553 72:5.161321516209126 76:1.4424454213477056 84:35.59155333068786 94:5.5244165905768545 95:29.29935521189159 102:11.037420394358545 104:1.7409825080272372 105:37.83679731618316 107:6.033865071955003 110:11.392228786091426 114:1.8752486743361738 115:11.573989383428732 119:6.269781591316714 121:6.27852289676996 125:18.113624136945628 130:32.26979139129633 131:6.523535179886762 136:6.618970799208831 147:6.792679075425199 156:7.027004986608101 169:7.394367151989139 170:7.394367151989139 177:20.28335160693023 181:78.41891958608899 183:2.4896633975793367 192:13.836459646002588 193:13.85650223955035 203:36.27803903526309 207:14.097584786004136 228:82.36642456703916 232:2.831476725269327 250:46.72268680542537 256:8.47082468157656 259:270.01119694382044 262:22.487657628433546 265:22.556156881446807 287:1711.765491822731 294:39.806117039798536 299:8.964629472370197 # sclerosis
1:14.503608778435325 2:38.58122472016234 8:41.277358753791816 10:16.253587318428774 13:5.197368763110822 14:18.92126161443337 15:0.39768036009484115 16:0.4512187019065806 18:10.878267171320944 20:21.339053192294994 21:7.0167672113595785 23:0.7034088811972995 24:22.28508459660938 25:3.528066456950142 28:0.7778681245969604 30:3.6589091093934063 37:8.155869148425273 39:50.37422899585563 44:1.0514488227921008 46:13.670805519803038 48:1.0902769185647607 49:14.014683585528536 59:9.397128585294858 60:1.2635379059486662 61:20.70618788758375 62:33.63253725757752 65:9.635607701489564 66:5.04318394400254 67:114.35057478498761 69:1.3898003258379898 71:1.4210937834496264 72:1.4258257108899735 73:10.02793183067227 76:10.099235078990517 82:5.3486480704661705 83:10.265290487196333 93:5.5356480556711976 98:5.668447582179297 99:16.64222901807474 112:1.853501566003952 120:1.922308866572288 121:11.741389270093425 124:47.24345595264431 131:25.17294195697267 144:32.95909777072962 145:18.868265223840943 146:18.941987840655287 147:12.534962082826874 149:65.77047823563838 158:2.3142806599030914 159:2.3592210317122 163:50.910725495665865 168:2.4055329355289627 170:20.195284771297267 179:2.476288911051804 182:7.532646385943387 185:20.50184003779199 186:20.52142063222977 187:7.595732623523959 198:36.13607937942553 203:2.62349548290253 206:7.859918817135242 210:14.235905205585741 212:14.273403538390754 219:37.187866113891076 231:55.03624208099165 235:2.863382668432228 239:8.3396248541082 254:65.12188405673419 266:15.25807780588104 268:8.611996046282643 272:3.038679891095831 273:47.810803453683356 284:3.1100500383904772 288:8.910928037777628 291:31.354429635855873 300:3.1823560505250583 301:23.442812375990908# insect
1:22.1156251521838 3:33.53945921543265 5:0.08957690775412067 6:7.226697951140564 8:1.6982267828969841 9:7.704488256437085 13:8.92724143735851 15:9.832423015955278 21:0.6618266308926553 22:0.7066682686008255 26:0.7508133044114701 27:17.20970905798438 28:0.7863020373452391 29:17.358925495719653 32:0.8151548811100567 38:8.201286279773813 47:1.0832175979356933 49:4.506729445381143 54:1.2225804064450425 61:14.900425661559684 63:20.86507826381249 65:40.966418096611065 69:1.3998564059520873 70:21.49566255651809 72:10.040101116228817 74:10.07915266545018 82:1.5079462648133994 85:1.5415164840187945 89:22.425841996962518 91:22.499333023221162 93:5.559207600912375 99:5.739474318911059 102:11.111246171943343 104:30.4529709918819 106:1.8095846005835572 108:17.411930015311686 111:53.90786854880017 120:6.322108469038766 121:6.326487124053044 122:17.947984618074535 124:6.444642473496477 125:6.465123264732199 131:18.437261760662224 139:2.10661517634171 150:25.97742744745196 151:2.224811683525034 152:26.26296965236968 157:13.04334906363154 166:219.5798465255275 170:27.515664573932757 174:7.47692462706275 177:20.385476316482045 178:13.61502032285955 190:13.872281028030601 203:2.635124737856521 207:36.582980809856956 214:36.86462793292418 216:2.7201606181086153 226:14.655164631536755 231:2.8513355266051144 236:2.8788940004418127 246:38.18734754823255 253:15.132210435518996 256:30.303673698627435 257:30.31421746093933 258:30.345918145821933 261:22.590556360392746 268:3.014001677628291 269:8.645511540307856 275:75.88727560433232 279:15.545240023082906 # reference
1:0.1473053766055455 2:0.06522215589216106 7:7.494603967963765 9:1.7421708451345705 10:8.057519728581646 13:0.2865147492372829 15:9.87914081120945 17:3.055004078153018 19:0.5966985224705336 22:3.465496513536984 24:34.38359521968817 25:7.446884055609716 26:0.7592031382095094 43:4.325002729222464 46:151.0635139059617 48:4.444090032489949 52:46.19724871020094 57:4.7947546214367245 64:27.309012908991985 66:1.3845461742688332 72:5.231174795453864 73:81.35453080496245 76:65.34670181027394 83:5.3989336073596155 89:36.133058859578775 90:10.59059986701024 91:22.563320200383128 92:75.21759413901181 103:30.474625862719833 106:6.073181742196916 115:11.685779980974559 123:1.954206838200162 124:2.000100497856717 132:32.540270594210085 133:91.04698838042694 136:65.04182963430262 153:7.006207668520823 155:7.024842485847519 159:7.296774206709395 162:7.3286602364648505 167:7.390349222955009 174:13.587164088865649 188:7.658073508329991 194:20.88370422770529 216:21.481890069332753 218:241.28515648126006 220:2.7745261412963056 223:101.79251163547941 252:8.529572903622515 263:3.0020132022139787 288:8.961398128077054 293:67.49658994176318 # france
2:14.482874304163785 3:39.1942096074522 6:97.53116984147944 7:59.00445378089006 10:21.209923344087237 11:1.994525724942999 15:14.430801955551463 17:26.430168457681873 19:3.173481603901775 20:27.23267131856603 22:3.4871369242704917 24:258.90774784386696 35:29.92416134810367 40:8.459808063287165 43:25.24321216585412 44:82.87544045820226 45:4.3744898765037705 57:62.45118886572743 62:139.9007356364704 66:9.892429017093075 67:72.536916476088 76:42.479772876192186 82:22.181936400576248 84:5.487383533588746 98:29.799693655476137 99:29.95228945804165 102:17.122830579539784 104:23.708306247172327 112:38.70885138577115 116:88.99304371191346 122:24.74975745940857 128:25.23773644735195 131:2.069513262280213 133:2.0781887924986804 138:2.1234887118647507 141:33.10018074601283 161:2.405824930492484 167:20.188887718147754 195:225.47988186885658 202:331.72147363231426 220:29.36853511601829 227:154.05090050409325 230:14.871252700530505 242:83.77912549251278 244:15.007738679882554 249:124.49560391282911 258:30.477311469119176 261:38.912688941002614 281:8.882943014043505 289:40.022112876909766 # placebo
1:0.14161475127633377 2:3.7839973063075734 3:68.88641071919021 4:24.046668474588376 5:0.09683757439708975 6:196.33519253896463 7:1.6584979908341384 8:0.14341376880679643 10:54.951600038925235 14:2.5917794653117787 17:38.39085934312153 19:38.91992891511866 20:6.9589408398819765 24:40.89091048930397 30:0.8158135439422718 33:3.784413364516578 35:79.31499064640876 44:25.328514707338908 45:45.20503915687389 52:4.5937037433975805 55:62.16972108322051 56:26.69507959137058 57:9.429288831646089 61:130.7446256389764 62:104.39029044268855 65:27.462044688657045 67:72.536916476088 74:42.32087436437906 76:5.316137024797054 79:22.094442224166954 100:5.844849701116173 105:23.949975818153224 108:6.1298878112777855 119:6.366382018929577 120:47.03668773720288 124:6.493435998649327 132:18.54480547281055 141:57.00507613096617 148:141.06107723859347 151:2.247568307541106 171:13.583535582976372 173:60.55485088418327 175:147.21405748878553 195:149.5480947050043 209:14.281889753970392 221:2.791618229446651 225:63.96144079760687 232:8.35287894597421 249:22.410229692260483 267:8.683477367011974 285:8.945867511571278 291:40.06477184907999 # antihistamine
2:18.848949868660554 3:0.07294270242700986 6:111.66294981094482 8:25.427901467192438 10:26.25147232320971 11:1.994525724942999 13:17.92394128388748 16:0.47234170107514284 18:6.72740737755646 19:38.91992891511866 20:21.56405040550465 25:12.064922265879254 28:17.449772961782504 31:12.362175022773675 34:3.8053710041297246 39:8.291328372079235 44:133.31604271433957 45:67.24936254710455 52:53.582739744498944 55:86.04909794294699 57:4.8179989162868475 59:26.96291849102853 62:1.3244215076384542 67:49.13962475900834 69:1.4202277039730014 74:21.807282513242125 76:10.209760116329333 82:82.60178620396913 83:1.5301682761906137 96:10.788954466497481 104:17.22483074908738 107:70.37825502026233 108:24.07320605816562 110:17.604301210588865 119:6.366382018929577 122:1.9622890810460436 132:64.67832418258298 141:2.1404220340138087 143:12.516700941667093 144:33.1941654408479 150:2.199508628324009 158:13.162567057193076 175:60.612823586903396 177:27.82120133858386 195:14.008991240849108 231:2.875180847818945 264:95.01439821646747 270:105.41936113229026 274:39.35995822266317 277:3.1058862643767724 288:8.986895184819124 291:31.551225791864177 301:9.075040292065708# epinephrine
1:8.25744415583845 2:0.06835652814323753 4:7.103244150976537 6:11.05263145576222 7:15.56803001464205 8:11.590286358480151 10:12.07759724449754 15:9.926214229677932 16:25.298530038611318 18:51.649498231425866 19:58.78223227815012 21:33.67431510061207 23:61.13958139988657 27:7.577070925145661 28:12.286607952342568 30:17.538199447593794 31:17.54604530472224 66:1.3947251230265076 70:57.02373631885676 75:10.194903120405058 77:73.7022962035905 79:50.26957059267468 90:5.584324946217901 94:137.915848822667 99:29.95228945804165 101:60.67203801681783 112:11.612300468183768 114:1.9188600347628928 120:55.06281625102278 127:342.21906650588926 132:18.54480547281055 133:2.0781887924986804 141:6.775048991760971 151:19.343511285493612 159:2.3936675094431155 170:7.493232311084573 175:69.50552431734893 185:20.656704692036907 204:53.57181624783556 205:14.224140923748122 227:2.830198146889771 229:64.3521858685081 233:22.11999489500872 235:38.17512757784263 265:15.367361907484476 287:15.855150693635624 291:9.005277569434876 292:23.47536428520513 294:3.1985875703105715 295:195.24225419947518 301:40.28043555232635# immunoglobulin
1:26.605861631367276 2:14.554130973084224 3:3.856723561661897 4:51.41000593850814 5:0.1005997713142267 6:4.126402911555146 8:7.772392762366099 9:4.461566314971374 13:23.021627584972816 14:0.40519728917826237 15:9.973648060828545 16:6.2366657861999855 18:11.069534966124083 24:12.000988580083161 25:17.230020529322857 26:0.7762453789549314 27:55.24854702238915 30:3.7464999498336726 31:7.733494036652557 32:7.796616912882848 36:0.9552019374827149 37:4.103124610139546 42:45.08266675826481 45:1.0895830619286926 46:38.49337827363783 47:1.1117606435208007 51:9.098881900543807 52:46.435951767522866 66:1.4049923716294372 67:10.000088244370943 69:5.195547788782081 76:10.24713404533056 78:1.5021619717318917 82:10.408408147740976 93:5.630934324069679 98:23.103191640973986 108:11.512778941508676 109:62.22097744572272 118:1.9614722064227081 135:12.389000176389048 147:66.23946546537218 155:7.074572171224057 157:59.13979908755342 160:13.376388398443593 163:59.91210321112087 168:2.4518120537992365 182:79.19615464661926 237:2.9167096643470876 240:15.028762829632331 255:15.261062403328738 266:39.1096159788911 267:75.66833168141348 276:15.655176803864943 287:3.193201864413054 293:67.74026250589783 300:3.2309263114582536 # horse
1:14.860429575986194 2:28.560885898175478 7:41.25698186394955 8:7.772392762366099 9:30.902350595164503 10:12.136782571941069 12:33.06324157252159 13:23.021627584972816 15:14.491934519952071 16:130.63279725988522 22:0.7315903754162176 24:41.00938194672483 26:3.623783420064822 29:85.30003254529464 31:0.825657988331292 36:43.65680413846553 37:13.18836071508046 38:43.85168715779139 39:13.227675407173937 47:19.556419581812584 48:1.1283308754895072 51:4.608110526614176 56:70.2046508627055 59:14.89032579224061 62:27.315580204753342 63:9.717197558207674 68:89.36178906392098 72:90.01944570572101 78:50.135902530372555 82:66.26895982387009 84:29.063362679808673 97:16.650511011172515 100:68.82774013061808 104:6.016468708124421 113:71.25515930654235 114:11.76162599342066 115:1.9299807506606725 118:24.74583346169474 135:2.1158848570221163 154:19.472627715373584 155:2.2787670762061665 164:2.4229334055422234 177:60.86572171710101 188:2.574537245008761 196:2.6264569294741427 214:2.735693639034208 230:29.908613140414197 234:64.61850411471994 250:38.57454628513641 252:65.54801470625642 255:22.620648463888017 258:30.543685515984244 268:8.713287104873341 277:86.24280158517546 288:67.56820926705814 296:3.219743332519645 # accident
3:44.94955535810715 5:118.59624670438242 6:24.615666898763507 8:11.648989671170337 11:32.34057499111116 12:0.25329811882697495 15:9.973648060828545 20:0.6483651950214996 24:0.7529343589403906 25:3.614910312311679 27:17.396988892541472 28:17.51270911708297 38:30.624731810925937 44:1.0890956084919652 45:4.397457072021033 56:20.535732738473623 58:47.577747423372955 61:20.960914216007023 69:151.9905338623305 72:1.466849032703816 82:66.26895982387009 87:10.59073875365188 88:10.614651530842421 89:10.625314729793743 91:16.420413521528268 98:10.907659666896537 100:16.966515633361432 101:5.9029691278542025 105:6.107739977356482 110:11.579504342214035 115:11.76162599342066 116:24.64277386042572 127:32.52031168679039 128:73.14213983647336 132:6.647806546801652 140:2.1506785261040613 146:19.1478161496391 151:19.395563548258302 152:12.874634631959404 154:7.069232560741575 159:13.349739292575107 166:311.74798026539924 172:13.645530799734953 178:35.68030885251214 184:52.47063829188298 187:2.5685401883850894 198:21.069792511194578 210:8.026014764455681 226:37.80377705393142 230:73.88365455462872 235:8.421014390437687 245:113.94794158830555 246:8.476037987858406 262:22.747548407711676 280:31.28051227866844 285:23.387781511139764 287:23.471703893731757 290:9.030957576367632 299:23.63277017685791 # healing
1:40.1392886635942 9:696.7648888792819 10:238.78822422216967 14:89.40395286463442 16:138.7491968653711 17:3.097113356680548 18:213.41529685124868 24:22.58787217419285 27:0.7959491496243359 36:4.071619923348767 38:58.03423954722054 40:158.25883729611928 43:45.18844460376124 46:8.795709733035478 48:4.490047644482807 49:19.89935394462995 50:1.1722530949462266 54:33.25679272593713 55:26.729055599752527 71:1.4620810123163315 72:10.151270189224343 79:15.99834726434008 83:1.5406907528613134 92:16.42406721220003 93:16.464380354584254 104:6.016468708124421 116:1.9436709912153465 122:31.945987369322083 133:18.63116797862428 144:74.51407134168495 147:66.23946546537218 156:19.640491733834732 171:13.622206728478767 175:2.5040472324363745 207:7.960188123694077 209:28.911460207414926 223:2.8175454246234537 231:2.887235379664231 236:2.9148519082804065 252:47.3919468933724 255:8.596824974056416 259:38.85175234514746 261:38.99287039115485 265:22.816099267462246 # descent
4:15.011040224584184 5:1.5690901086151565 8:36.31194382941241 11:21.89296200724254 17:0.5841132695303872 18:0.6031050422760488 24:3.586095955308814 26:17.31837790760077 27:41.70829047173576 35:12.916284614248143 37:8.335241462806191 45:38.51518369985895 46:1.1070683054311958 53:1.2368670279815595 54:1.2621759918715927 58:1.2886532381010969 66:1.4153491057150138 71:15.746137201089251 74:35.3508237041138 75:42.65158881657622 77:15.936924807580544 83:91.5148761628193 89:1.61152403947264 98:168.6913282877503 107:46.21938927266363 115:24.62921538735446 122:24.881053777218895 131:73.58261876730876 140:33.25179015686703 150:26.239330093183483 158:27.079803916903288 160:7.389396688832456 168:2.463602614984643 170:2.497314289669392 174:52.148857585637465 192:2.6244786717551185 194:36.40907439329872 196:28.55847455092133 203:2.682513264571624 205:14.302090717084326 212:2.747725421477777 214:21.551980556711637 231:8.39631467608722 264:105.46433649885186 268:3.0624841960002462 272:3.0991812779280186 273:8.824598700815738 276:106.63001955847719 280:3.151521803944841 282:3.157913700876097 283:3.1643299619516654 291:3.2143493866021675 296:23.638221038120417 297:16.03237650163671 # diameter
1:8.446413375792918 2:0.07829418501909607 3:14.797922750316586 5:29.70013161877011 7:53.38652168978901 9:4.525359219462481 10:8.24020658865563 11:12.606222715983737 12:8.803800739835067 16:70.35447122207104 17:65.54062710428667 25:22.91791377700589 26:3.6683027798365475 27:7.6846127265095925 28:7.7506625858721 30:35.65150869803264 32:17.847138738706146 33:7.89778863404625 36:0.9738000247112875 39:8.400632282633934 40:37.85298152506463 41:51.82953465488105 49:1.1841086118075184 50:20.079787278072942 55:40.40295106195153 56:9.490012854720838 64:1.3748405503549719 72:21.93529003572785 77:5.405818319448136 86:5.581817686558155 92:29.546958168189192 94:1.6493073923842079 95:5.753669065250568 97:37.02102016318041 98:23.234578281974123 103:61.599603435277764 106:31.1850071399525 110:11.656294460841215 111:31.45290227719092 112:17.856090269662023 118:6.434123155345214 120:6.445077172866801 124:18.430896576861873 126:6.636915225245899 131:25.564936615702667 136:74.29742004585219 138:6.813180125506094 148:19.26351016247367 150:2.234154076240693 153:12.98088906300479 158:19.95244253871677 164:51.554082089199895 173:2.5220714470370758 175:7.608915129349278 194:14.126165265941268 200:2.6707809989975972 208:2.717125328597785 209:29.045160471309845 215:72.54145360450707 220:2.822667620134532 244:22.43884702532374 245:22.455028306464428 259:30.677819249704662 277:3.1427762428246075 281:8.960421520943225 288:23.57839281152489 # healthcare
1:0.23385395238716658 4:90.24338239921333 5:24.61570038456466 7:25.315173245792185 8:253.26321957903835 9:73.56858326148567 12:8.803800739835067 14:0.4190034159493848 22:7.41833460397118 24:0.7701594173916433 28:3.7598486132012545 31:78.19342508626265 40:74.24812031742482 43:19.46593051689998 45:4.443934452100187 46:1.1168133791844237 47:8.923878682257142 50:85.03443803942494 65:9.857558728676757 71:1.4831068811125383 74:50.10553383464829 81:5.480302700665382 84:75.21231935681247 85:36.266486051125455 86:16.361248659865115 92:16.52754989482915 94:5.691869509229786 98:37.19090279972581 103:30.791571635445365 110:31.42648556921377 120:6.445077172866801 121:24.918429963535292 124:18.430896576861873 135:74.18364988687915 136:33.1543622188098 138:6.813180125506094 148:12.768447433801562 149:26.30595536141796 152:2.2848206034576957 159:7.3974599634366385 162:35.16337915701274 172:7.590548382488609 187:2.5924209718776954 194:28.58282027540097 197:62.30738720093745 202:14.263622673019167 239:2.944856674371652 242:2.950463035665383 245:8.515736698433738 263:15.440799006572506 266:48.00254956821478 276:8.907284877549715 294:3.2356439871858758 # donor
2:3.906281608904804 10:4.776120992140495 11:0.234505351137261 13:5.427958818197066 14:5.981907161188967 15:2.7315928884460847 17:3.1616348608462883 19:3.259826370235613 21:22.220195904872845 26:7.640024157044925 30:23.44780948144588 32:35.95351545343034 33:86.63059702345957 35:0.935914914066437 43:4.440603658613189 56:14.869396676960099 59:9.65605405167557 60:4.973139836132058 61:1.3617752954712785 64:1.3852767946237523 73:15.906239017984769 75:42.86806422571227 78:66.21248581117761 84:10.628600107790737 85:16.384946244820398 87:75.70216177078895 99:1.7357297986442064 105:46.23690363187338 106:6.196213442810749 107:46.43704821553228 108:1.8906173587564994 109:257.97260117979545 118:1.995499924851385 120:63.874062880945274 125:12.222812354015415 129:32.776363477757904 141:102.20004500693838 142:12.63731363740339 144:2.2002867759902704 151:7.107973421451442 152:2.296605476820193 159:7.423088030834679 160:7.440483182672344 162:2.4557671740727764 163:60.28226057909313 183:170.22005759819865 205:120.78766766078552 208:2.729306195931722 209:8.05795446468374 212:2.7720623086938394 233:30.140074822733585 235:22.42017708102819 251:65.76743402399434 254:3.0297164032900703 257:3.033622031479499 271:8.842256850464958 277:3.1552551251824728 282:8.991078823100437 283:48.93200578952756 285:15.951049213663259 291:3.239315858907673 301:3.2727913548878855# reflex
1:22.952509002575066 3:7.149688186693728 6:1.6584428539751024 7:1.748479324945156 8:1.8247202550870967 9:16.344362801026012 10:43.58767665247361 11:38.505474755798254 14:10.032857914304541 15:36.623709334541765 17:0.6080926902890493 18:3.2352029658253176 19:0.6448605719194015 21:16.847272363415197 23:0.7711075471156641 25:3.7046380406232178 27:7.757699058825723 38:30.99588419331266 39:4.2135498665658595 41:52.10340168277057 49:32.82795570553592 53:4.81823116175472 55:62.922519554047646 56:95.5020159314159 58:1.3194760510392431 62:1.3759430357079698 64:56.514207113361856 76:58.28287443052865 77:16.093243898827208 78:22.28429651051444 82:5.54095972751406 83:1.583687734631428 85:29.41059118304468 88:1.6411648086881452 89:1.6442223221432684 91:22.95685807340087 94:36.923667329729945 95:5.803232705778702 99:23.494308997218006 101:6.001912852914578 102:17.383745521504263 104:31.00973232948119 109:1.9066524666639328 113:71.86410698368847 124:12.230410147537626 133:48.72703772406694 138:19.047947998684183 141:93.07458011053961 149:2.2577086740286263 150:19.39137392185959 151:2.3060263008712822 155:19.695697125898246 159:2.452860688753879 160:7.466306654100363 162:13.555885171330164 171:2.536178421939609 172:28.036143245334504 192:2.660825165639278 197:36.767263616478964 203:29.003599068141295 226:8.379346610974657 229:30.138861234958096 239:2.9696495964378853 262:39.31922906788393 263:75.98299727219099 264:39.396960289090856 270:15.623565525455566 281:3.193264723848511 282:9.01746087947118 284:9.044368105575945 298:16.159593409454448 # challenge
1:8.575235100794583 2:34.26315970292081 3:63.64562238377648 5:46.61406292749367 6:0.12506213865552568 7:15.93487315397342 9:0.17371979299952162 10:1.9783319768911345 11:76.65730945844368 13:0.3233194015540778 14:6.016722888425379 15:0.45319633212334975 16:0.5093290265740238 18:21.449292675050263 19:0.6448605719194015 20:21.95011074603442 21:47.177041041939596 24:3.653444112692069 25:29.01395420231347 26:23.105597209754983 27:42.07196322833714 29:17.802902461214856 31:42.4669602253773 36:0.9927658492958318 38:1.0083931877244767 40:13.662112091291357 43:1.1173955695613629 49:14.418460063119035 50:32.900700464983835 53:26.80731684477241 55:1.2985627072789583 61:9.812536321586535 66:1.4469684384572037 69:10.173189874054376 71:1.5045004907387933 74:1.5203561715292695 75:28.796659084635216 76:1.5364175724807283 77:5.454850826796511 78:91.42736787790484 82:5.54095972751406 83:51.05769560747787 85:1.6162142113621911 87:10.743683980025578 88:1.6411648086881452 94:1.6712888402644273 97:30.054335815064963 98:1.7255395290626598 99:1.7468883069637187 101:1.7880783193148622 103:1.8314530312645005 106:1.8872335074046802 111:39.04022562457498 116:1.9891331440377926 121:2.0140475481550792 124:128.7117105990672 125:2.07778567575915 130:32.984068412810586 136:2.1711390431004567 141:12.665330730318095 144:2.2120603712513502 145:2.2341239601250997 146:2.2505939203887544 147:2.2517773548240374 155:34.370250920500965 177:2.5649724664286238 184:36.191008290969975 192:14.185584058595277 193:7.90528083793912 201:21.379598244133646 203:8.015527104140995 205:37.09314533640378 217:37.605392094957196 225:155.26554752978532 229:2.927231895094263 238:2.9659174423288244 242:38.678648197217775 248:3.0074421818697696 253:39.10176459468358 261:3.073733977789614 266:3.091732430187558 275:3.155250958555989 281:3.193264723848511 291:31.888376778182067 297:3.2741947166162237 300:23.847737388395473 # intolerance
3:29.179044858359664 6:1.6584428539751024 7:20.57713489344648 9:1.8516564885085518 10:96.30751374807946 11:2.0898221674970308 12:0.2766421840415316 13:108.74867610107165 14:2.6945616963765304 18:136.32632874324347 19:33.271954512304085 20:11.588725745591697 23:3.6109347495227326 25:69.96076973051187 26:3.7135626623402067 27:42.07196322833714 28:3.8053686510307396 34:12.78552790032392 36:0.9927658492958318 39:4.2135498665658595 43:45.67510862634717 45:14.032515390909971 51:4.702702648047504 52:61.816454228211924 55:4.8910452495081085 59:48.298888193846146 61:5.061802914561905 69:28.35738129979185 74:5.400804419433296 76:5.437265108234533 79:5.508194166873228 85:5.617608381043344 91:5.70823068354703 100:5.967956690554729 102:6.067017816952053 118:6.484576473474903 120:6.495543385597189 125:25.418374208695948 127:18.690543624828578 128:6.696910399114098 137:6.844537812124122 141:57.62063949874912 147:58.1728101751783 155:143.85615498286867 173:7.64827670505812 184:20.896018446573777 200:7.964994474168756 204:8.046191693937802 219:154.42377813013394 232:38.44873211403293 250:8.627810635042355 255:158.37898141961773 259:8.717287812543752 267:8.813232997426246 285:3.223434221480304 291:9.13550412457044 297:9.181930072389763 # angioedema
1:0.25952491551754464 2:29.139974481059394 3:0.09421578276881384 5:11.289221919305891 6:11.408460315224616 7:41.98647052197403 10:0.21364644594061957 12:2.2321713619891 13:0.3297768094092819 14:6.051826001470054 22:3.620798446613854 25:0.8169042720347874 26:7.713537084837916 27:23.357853884676857 28:0.856967909036558 31:3.8628725852246077 32:3.902513367860921 38:18.93944400571179 40:1.0670902295154143 41:4.352710553941976 45:4.515045401339353 47:1.161138784798528 50:4.712982258602279 51:1.228281152431248 54:4.9019684064310365 55:40.72975981404536 56:1.3147616202932997 64:15.42596629607191 66:5.258090415679885 69:21.91097742996486 74:1.5312236916846544 79:1.578686354600716 81:5.554313449433837 96:16.89734576524945 97:23.31520266333022 98:1.7367589896368105 100:23.71480682767442 102:6.0922668120105445 106:6.246722316676607 114:6.440685830391187 120:2.023666388131623 123:25.16672718782356 125:40.37853096743763 130:6.762415335709133 132:6.774231361429159 134:6.8339283749842075 135:92.71606849481964 137:2.1840834325859655 138:6.889778678713542 140:19.173295590481377 148:12.886954208065937 150:33.990509241379364 153:7.183395212861868 160:35.36364294869867 162:43.48402104724309 176:20.78289777770057 191:7.915059402057045 196:2.687096667422348 198:28.889515425022818 203:14.414452971835354 216:63.88258273808461 221:29.801313338047944 230:15.109348276433405 247:8.642227054435871 279:3.182600233983472 289:3.258030756359211 296:49.63848968389624 299:40.741785382680334 300:16.21445065648715 # surgeon
1:61.57232065122511 2:1.4987163493522835 3:0.09421578276881384 5:46.776641550545904 6:11.408460315224616 7:1.7670361303721411 8:0.17155565000904285 9:8.069728453119033 10:32.26060500784143 11:0.24587254809318526 12:0.28271119606758455 13:9.304063576523854 14:30.535692192454697 17:3.2055833531712397 18:33.157719788921185 19:11.42198605835985 20:3.401022846858839 22:3.620798446613854 24:28.901121492482762 26:3.7364766952632187 27:0.8405029322516898 30:3.8600625657494154 31:35.98760112752989 32:7.979441937558108 35:0.9547772669729158 38:4.225387336844045 40:8.681690232448448 41:1.0707845646534344 43:1.12736998125693 44:4.513870538770955 47:39.18661778773486 49:1.2144107339706622 50:4.712982258602279 52:4.735658647016818 53:1.2776822504359424 54:33.7260935405739 55:4.915349364028919 56:1.3147616202932997 62:9.86431995056283 64:1.406430132483069 67:5.303309751494673 71:28.67380961299275 73:16.011492198427568 74:1.5312236916846544 75:28.87797861346124 76:1.5473147408495782 77:1.5550844153262047 81:16.304113611645285 82:1.593208561624385 83:5.569125944188722 85:1.6272531819469365 86:5.656064347741549 90:1.6668589961163414 91:5.733226979724962 92:44.31463805337443 93:1.6769528581101787 95:1.7101081490992411 96:30.112926770710185 97:1.7165196537992289 98:1.7367589896368105 99:23.561706240734217 100:17.22897278831171 103:17.502304498934645 104:1.8508024312617373 107:17.828942476708743 108:24.471804175536747 110:1.9331412583264516 111:1.9369169461416371 112:1.954035095968282 118:18.311175503102326 120:12.080129226779487 121:18.343249636819436 122:2.0307206598310072 126:2.111770650020155 132:18.86150825198544 133:48.838129684264246 136:12.614463811724232 140:6.924222336716367 141:12.705058449769083 144:2.2239284404672315 145:7.00426271301725 146:2.262504549762797 150:2.2696270420588647 152:2.320456076508569 153:7.183395212861868 155:7.202093228816728 157:2.406559605601039 158:2.4196426231173853 159:2.464977683960712 160:27.64755518617718 161:20.3680658079505 163:2.482670200876606 170:35.84765824468025 174:98.46273913970899 177:2.5771926521892654 186:20.995917167928322 194:28.78672614264609 197:7.967865167586489 198:2.6980465091782686 200:7.9912145948944255 206:2.753948784680121 208:2.753948784680121 210:63.56679898803356 211:8.169587260693483 214:2.796771978202686 216:8.222726278203366 220:8.313065979665122 235:8.551237876641897 237:8.562978045971757 240:2.9840576639197613 244:8.586572460011896 246:2.999098611121944 247:3.016184599619419 254:3.0547950396894614 261:3.086341175557275 263:8.793529915479446 269:3.1164665104263807 280:58.21347360040184 284:15.983751606625942 285:9.102599293729634 293:3.273527926975544 295:3.273527926975544 # cholera
1:548.5212040180636 2:69.90991435998112 3:15.018792215606073 5:4.220778102944473 7:1.7670361303721411 8:54.617450450603116 9:80.98702361298449 11:5.033812262746087 16:157.11475703302287 17:16.064600615283812 18:16.21370543207493 20:16.625382618824904 22:41.323012350023745 24:3.6762705733652594 26:12.384818226134167 31:3.8628725852246077 33:0.8939185119185189 34:36.34998003427063 35:36.940701180817236 38:31.090373250483882 42:38.73334791466524 47:1.161138784798528 48:109.8493567354871 53:4.842464396586917 59:55.933967912594014 62:80.30172965637762 65:5.1637336772006845 68:49.93451229920239 76:28.9089283811247 81:58.92724963735258 86:36.60314760500108 92:260.3414246612101 97:94.40326190144174 114:11.956069147863234 115:18.166300169383405 122:72.81160269260104 132:57.017384913615075 133:120.58232396722318 135:6.8484110282422 138:6.889778678713542 150:2.2696270420588647 152:58.88150594213134 157:96.18704988867212 159:2.464977683960712 160:7.492320387725973 161:7.501058000689398 164:7.512741871668926 167:35.603111430031824 170:43.99709992432462 184:14.019035746303189 185:28.435415379428974 243:56.35516090311714 262:30.999830085862623 265:23.085179271561007 266:8.827082772557393 277:8.986383327229131 279:8.990786028493487 288:23.74125482275337 295:23.81668189202158 298:32.08835415864001 # burden
1:0.09937086612451149 2:19.548908368846586 3:0.10205939783399376 6:0.13840981452752862 7:0.16138531571351505 8:16.465849986139148 12:100.1813448080371 14:0.45514994471665354 17:0.6329225197622581 20:0.7073006130231553 23:77.28850732781488 26:3.7828862048426664 31:23.777097086366496 34:18.283938305698836 38:8.569787520507123 41:13.837894892714278 50:47.18485043100407 54:1.3243163396481892 55:9.660425075293883 56:20.998432010135783 61:15.416436739539082 62:1.407979717828321 64:28.028243311314963 70:58.12740241114664 74:10.459625543996703 75:10.501664644915715 87:5.733789933374765 95:44.94171601522916 122:2.05428381495632 132:6.826133499105509 133:19.004721923670033 149:26.64630274142885 158:35.171484217435264 162:2.5044861326366887 169:70.41129949683794 176:20.892426766326356 196:2.7120140710549574 197:8.020868800421573 208:2.7789745478654018 211:153.89104310488227 236:84.87855760637436 251:22.899721768820122 259:15.567401262326642 266:3.1298775597208968 273:8.983281557657463 276:3.206115538098253 279:31.656584803367906 294:9.234419076467633 296:119.76755625131409 # needle
1:19.301237968532668 2:1.534440603989787 3:46.07615022784816 5:135.88685700261112 6:4.350043151598683 7:20.847703358385207 10:4.90982953024808 11:113.38730536350516 12:17.967153017917653 14:10.181600541497552 16:124.74712157267719 22:17.381340407924107 29:7.955172554636881 32:29.999675590580484 34:18.283938305698836 35:8.32379495624878 36:8.509202661215854 42:19.739217439867936 43:8.986644882439405 44:9.027359868905265 46:14.230353939852606 47:26.146148984445677 50:128.92912373336108 51:4.775635858664813 53:4.891512313215104 73:66.43845900682926 75:58.652100889738364 76:10.516583515567989 83:36.46787889358254 90:68.33823012730367 104:11.572163486763602 115:55.669814152988 121:25.2573394032488 131:18.96522411024379 132:74.52450526421956 137:2.208017992973113 138:19.210506425440936 140:6.976284391924806 145:12.904763367787918 167:2.533502801458983 187:204.64619101862874 188:80.71885433445885 191:28.882597083673847 203:101.31353400536544 208:91.81657018766408 211:231.61148923368617 219:55.44437652224754 237:22.663008532307035 244:8.640017292526656 250:75.68475330633781 254:22.991460128627843 261:3.1118442727498556 276:207.10919613861208 300:78.63830981123232 # probability
1:102.95260502858788 2:4.033102669070944 7:4.509038917810283 8:1.8817354793754033 15:69.9313783477992 16:124.74712157267719 18:3.3022628784496444 20:27.971260568433784 21:339.4131096525694 22:22.948859145773593 28:17.966498133101975 34:3.98873906977753 38:1.037692950655267 39:25.0413224431112 43:117.77085191828031 53:20.764093454237305 69:28.60279812524865 70:5.406874527014737 76:50.90908556212082 79:16.36611581294923 85:5.692973737022756 102:53.98623782840443 104:6.192141858674398 120:6.572676436712786 129:25.77516453433129 132:6.826133499105509 134:33.45858296744855 155:7.254433864461369 168:7.627404883985246 185:44.738219347524385 191:14.301981162740054 197:14.382764060979511 202:14.464732066147706 203:21.59241245062157 209:63.609280238336 214:14.7073059036882 221:8.377326711754321 227:8.459041228825388 229:15.167559465424066 234:135.65604840588847 253:66.46557945878934 275:97.27856983860504 295:23.927224884432317 # specificity
1:102.95260502858788 2:4.033102669070944 4:4.200793807661218 5:151.2421617509861 7:4.509038917810283 10:17.069086902993966 15:6.219432524299119 16:6.483565769964655 17:21.50544709067582 18:7.013217365572313 21:7.4096409357373725 24:23.139449210973023 25:23.31516651766706 27:7.869494224108733 35:8.32379495624878 39:8.588450637241626 41:45.36113546225107 43:8.986644882439405 44:9.027359868905265 45:9.029218507090468 46:26.03167760269047 50:9.34183212850843 54:27.247035118136527 67:10.26861735208401 71:164.5719691527017 77:29.13037072041825 94:10.990650449570936 96:11.098057094214594 102:11.496643806425649 106:11.735888822655049 121:12.166807432206221 125:12.381746734298634 127:33.09150929265831 143:12.831291549086849 153:13.180192622333907 173:13.933481244914654 174:36.119767927555294 176:36.18713248296461 179:14.013816422071278 211:14.691161745239276 226:15.051782860933258 229:15.167559465424066 237:15.291738811766722 238:15.291738811766722 240:15.309703870745206 253:15.529860759634028 254:39.36528954682028 262:15.636878606577385 270:15.745956634291716 273:40.00434257250022 288:40.666210531832355 292:16.21857490195306 295:16.232672444244834 299:16.29654652256099 # borrelia
2:4.033102669070944 4:71.48065289018392 5:11.411439139069262 8:88.0428851145962 15:2.8169461377951834 17:21.50544709067582 18:7.013217365572313 22:116.84336740069477 25:23.31516651766706 26:0.8387773196395935 30:0.8883017001762896 35:18.644131482924383 38:1.037692950655267 40:19.39964474812554 41:1.090715439744611 44:19.867144224490893 48:4.656707042575343 49:20.360420447693517 56:1.335906325873737 60:5.071149584123506 64:1.4279666409712046 66:1.4794381932881187 69:1.5053429327799512 74:1.5532474299540215 76:1.569397775939616 82:5.6161471829319165 83:16.442499530045485 87:1.6678102768293366 89:1.6777710296831092 91:5.783801019835607 92:16.792918648372734 95:1.73275067754826 97:1.7391828098552427 98:1.7594866090810555 99:1.7809359506017783 102:6.143346250725559 105:24.48507245711637 107:1.9367363825464199 113:72.33248580105136 116:6.522430812212541 132:6.826133499105509 141:6.97876041800913 145:2.2700903803737695 160:7.54492930470784 174:20.84798491335139 175:79.84648351901593 190:2.6856868661638065 191:2.6964749646788664 202:2.746740402219405 212:2.821864822926222 220:2.884923202468948 241:56.548571571197485 246:3.0244855943592976 248:3.045420881375089 256:8.780867432082042 268:3.1379549861667537 272:23.396295115986412 # network
1:91.0645880868399 2:46.02813885976165 4:7.513969978342905 5:0.13402344972945227 6:86.13784322717157 7:1.823874891567854 11:51.187707385929656 15:14.99809311088271 17:39.481953718758035 27:12.652040655953167 29:12.76993178670976 30:0.8977920054941576 31:0.8989282234709876 37:1.0450017822025526 46:61.18694219705926 49:4.767633604042867 50:1.2536138385766995 51:26.752810553122142 54:63.46257708072928 57:5.035495933640362 63:1.4307050854361272 70:1.5340230560753156 71:1.5484320834722396 74:5.500998863942147 76:1.58058634971291 81:1.6215988550594576 82:1.6267276755147257 87:5.759335763794533 88:29.921226293655995 91:10.978976181015602 92:37.19317463280277 95:45.05465580500625 98:5.964279763606293 99:1.7924803385746093 102:11.536765556995705 107:24.677664398665634 110:89.60684342141435 118:32.51651747081951 120:25.315035802847785 124:12.390472122194858 131:12.587446773526233 132:2.175725262683108 134:33.542628469421416 141:33.835685101878724 150:2.305962252130273 152:68.00897447206513 156:13.366158111251352 158:27.557421592102195 163:2.519651597276261 168:2.548746943322715 170:2.58267532004013 174:28.34430840926667 175:2.6013639306569245 190:2.6982706962406673 195:8.011236817542187 196:2.724619830647191 198:2.735596761993417 207:45.90987884900278 209:54.72812420435504 237:30.6262465867011 239:3.020379827200663 242:15.363015564877443 246:15.399202853021142 249:15.46615389794272 250:56.99325241264712 252:15.55874682369598 254:3.093134815345907 259:23.089268810190244 272:48.929283129736326 277:9.067218341416147 278:87.48743734013068 281:9.120447880454268 284:9.151856723439428 # knowledge
1:3.487710083340444 2:1.552598921101434 3:46.24207272570485 6:1.7325791634600378 7:67.16160747108574 8:0.18690253319272634 9:12.222566876180482 11:57.53842626200272 13:29.1895121408925 14:19.836291925778944 15:10.366701874440917 16:31.92969773330015 20:3.4693919357964593 33:319.6860665653938 35:148.36428576828263 38:4.297233762819848 39:59.32885069521771 42:14.139298675343943 44:4.586714172987604 47:26.22845292051715 48:1.2088153793859917 52:26.781991987233692 53:4.916332467583923 59:1.3821855326935022 60:9.866841386383898 76:10.556242437576513 78:22.555507938558925 87:85.08760345557063 89:16.785139787090905 91:76.88324004162237 95:23.482070985124192 100:6.069852857965175 101:24.010241035835357 104:24.31196386147085 107:98.33547931112376 108:89.30307817633975 110:24.79186436023025 114:47.68531352776914 123:178.8338225160124 125:25.692778032199023 137:6.948553903922723 139:142.0252199832463 142:7.012531514149337 148:58.69383361819392 154:13.241448768027992 158:13.519633132507833 178:20.992505982160303 197:21.495771490149288 198:8.050997024661674 205:29.359921824104184 208:8.169539837244303 223:74.26034447673933 224:134.77643966058812 226:22.39601194545648 247:8.722744686495323 275:15.938372957876279 282:58.60975342166445 283:9.138363062681472 284:31.932786865092144 298:9.294253518979865 # stiffness
1:85.09128927207561 2:70.5889228081611 6:11.592935848164014 7:162.1060433957782 8:21.300203399867023 10:22.01600899241999 12:13.36050665265931 16:2.9997066447290424 18:3.3250092843279857 22:35.196465206411034 25:135.2621880242716 27:35.96825655537733 28:0.8850133443294137 29:7.993106158727243 32:8.092602848711879 40:13.87156424994437 42:39.066015521073226 49:40.081627357155014 52:1.2633375227918553 54:4.976010455706321 55:96.25535823308397 56:41.12329179362679 57:322.1435779671431 59:5.085026681871187 72:5.475795715159065 74:215.02592348085295 86:44.308708524137785 101:38.293004026073525 110:80.72132498556056 114:32.295955291731055 117:343.25181194654334 139:12.788036846418912 140:2.24513704191966 154:7.275540133549413 161:52.17615031460075 169:7.726325183365417 175:36.22342538943556 177:53.07182887442115 191:2.7090678241838315 208:14.610040901850946 210:63.95123857865754 224:22.342257209133493 241:422.9037259086748 245:66.01124640709027 248:8.730772819286619 250:126.4611157925055 277:9.067218341416147 290:32.16680514394546 296:59.252008478961635 # dialysis
2:70.5889228081611 5:1.6959038314675017 7:7.955327907285381 10:8.52560839701791 11:17.578016798988795 12:130.9020360925927 14:30.86019007334361 15:2.838773568461131 16:57.55625015823182 17:21.585869366827325 24:23.220628574941127 26:0.8480937564864568 27:0.8683744976092869 29:111.25769703583546 32:3.97311931214285 36:4.259015207677956 39:59.32885069521771 48:4.6812875110107806 49:4.767633604042867 52:4.809205837943537 56:1.3466257344434105 58:63.84332507549259 60:1.3870094465673606 63:1.4307050854361272 65:1.4490227153920237 66:1.4904566181075936 73:5.4915244873957025 79:5.608734083192725 84:5.7100428613029015 87:23.095664078714293 93:5.830319922051409 96:5.911833641414046 97:69.16215439797828 107:6.356585213121179 116:6.548505275359005 118:18.4742900649225 135:2.21002353547342 137:75.24673579889878 145:76.0318507489196 155:7.280900380273532 159:7.554096113946935 161:7.580279183327054 165:79.11574232739882 167:7.648083886733125 199:91.32854964135225 207:91.99108382882797 227:8.485999207965843 230:75.00894604434902 239:3.020379827200663 248:8.730772819286619 251:8.759010796375945 255:66.63317588927009 268:8.924682329363844 274:31.58087276867732 281:9.120447880454268 285:9.183534945702435 # malformation
2:83.75358871493209 3:213.57432316402435 6:59.822826987136615 8:16.54301413435365 11:320.14925370790513 13:0.3497291185346033 14:19.836291925778944 15:0.4831825029988735 18:46.27524451033025 19:0.6788419107833952 20:0.7161032599457493 21:0.7552258271552807 33:30.16829691817365 39:90.46455591808535 40:45.44234769234938 44:1.1687657674793628 45:19.938013242630092 46:4.606815814384886 49:1.2455750903895881 54:9.678553095271411 60:1.3870094465673606 63:28.050086599493365 65:21.702007850457115 67:57.97519978886223 75:29.12554369159857 84:29.71287962525435 85:22.986875661602273 87:1.6791715934253708 97:23.520180971532138 99:1.7924803385746093 101:70.26396812013036 104:1.8855592272302872 117:64.52169951459342 151:7.238246315782278 156:27.297035964353597 160:2.5100726183706694 163:2.519651597276261 187:2.6663109407679046 188:2.6723492759944327 244:8.66703590696256 253:31.028393515871617 262:39.654984759122605 269:3.1549262718759303 271:31.4810549625343 272:3.187730010244074 282:3.2467153124998553 290:16.245990780357452 # urination
1:0.296466803888535 2:0.10476032938752233 4:20.192106349440603 6:1.7516092689241272 10:12.69092476981963 12:2.3139598587592025 13:2.4659824552973446 14:2.802103120477837 15:0.49092531039706727 16:3.022059579785617 18:60.104755080035986 20:0.725005795379944 24:3.769532901091712 26:70.95510908832307 27:0.8778629454333463 30:23.93103602977317 32:3.9970532999660615 33:30.265256492493144 37:25.144964894105158 38:31.47542723255292 43:14.23805590641649 44:1.1791598198551834 46:1.1876752771520576 47:4.666159491347031 48:4.706069189721911 49:4.792505483903568 50:4.811351072274287 51:33.43663954727651 53:15.002101059112439 56:1.357445033456232 59:64.28780341024121 65:15.689671084375231 67:1.5215302618862745 69:22.18366049055873 71:1.5596612518598534 73:5.517061403004956 75:1.5876261436834165 79:5.63436510132998 81:5.655708530768872 82:1.6380986419338668 84:1.6686099014808395 86:36.99371732828736 87:1.6906328001904036 88:23.206030976774898 89:1.7006270714244183 90:1.7122544274671905 92:5.8369094925552805 93:30.183707205672636 94:30.2231422910703 95:5.930518776661807 98:17.22417859692485 115:6.5445202874605375 122:2.078240975890023 126:18.953314056307207 127:33.2600953024371 133:6.895476347745013 144:41.85242389007795 145:58.62910273586146 146:2.3111184726801572 148:7.150152065744338 149:50.41112941948408 150:2.318271918605132 151:19.881093498289495 155:7.307568107222383 188:28.82143817849618 191:21.442867767700715 196:21.510675084935702 207:21.802269123936757 213:21.9885498670919 215:73.53595914102067 219:8.416715304948832 226:30.291447520615733 227:22.452052628658908 235:39.002132719030065 238:8.670630355579682 239:3.033308657317578 246:3.050266586106718 254:48.313323941603585 259:23.145420444120845 261:8.897298625506632 264:23.290238681727086 266:8.935070520953055 268:8.951983435210623 269:8.960469152170711 276:23.642169621477496 282:3.2597899325476543 287:3.307646589878046 288:16.259741300032385 289:9.256655867417049 291:3.3164939857996867 301:24.144369352798247# generation
2:7.3199739925832485 5:15.805253441631152 7:4.576201989517405 8:0.19221608169633497 11:0.26976724866396024 12:13.424732926709563 13:73.69430319899372 15:25.541321065896582 26:29.526233245828205 30:12.865887610386158 32:24.075515593758762 40:1.107304752030151 45:1.1796588693267092 46:1.1876752771520576 48:9.25441055477408 60:1.3979163837464739 65:5.263824281304048 71:74.79362429098738 72:1.5645104802532996 75:1.5876261436834165 82:1.6380986419338668 83:16.5511730121238 85:29.823976210534486 88:1.6975437746283388 89:37.18095712852545 100:30.95160222911967 101:31.060480189401765 112:32.15059882773809 118:2.0661073762379303 120:2.071150596769504 122:25.42541457825675 132:2.187887905346145 140:12.863114744493135 142:75.78108670445855 148:2.313499180442428 156:27.367219964925653 169:7.75319412518944 171:28.343256299054474 175:36.30849727403463 177:21.0290893374744 184:36.61044131220654 187:90.49356790253093 188:90.5744737715998 196:2.7373254818982993 204:21.766963043652503 209:2.8142070754599833 213:21.9885498670919 219:38.250854597185366 231:8.608366413272375 245:39.13628618802945 266:31.376880761317643 272:3.200768504534429 279:3.2342429910484474 290:3.3164939857996867 296:3.3343274042938607 301:50.15415709338124# vagina
2:24.542279302216954 3:11.14316639159598 8:132.6380860158853 9:0.1997394763002819 11:27.8860370270199 14:14.89067034044341 16:57.727371180897165 17:33.34936072376081 21:41.19307168544583 31:36.42982987942075 38:98.77580920551684 49:33.31012073848958 54:15.129801665893652 56:15.187306216631558 58:105.50771893480318 59:270.4946457261392 68:28.764501581719287 74:16.24680338290469 79:43.887610675784316 81:1.6329607976686709 90:1.7122544274671905 106:24.661198837538542 111:24.883446307572534 139:58.14089134174261 140:2.2573796435284974 146:85.50805314990714 197:54.247979581809155 198:2.748311443120609 199:21.58596958879531 205:82.39725230986039 212:2.8473516750871712 276:87.6481643756566 280:3.253367070498312 284:58.83649418148712 # reading
1:0.08976826368533211 2:7.3199739925832485 6:20.599885810519957 7:36.853219473318546 8:188.6327909911344 10:38.437279343046036 12:2.3139598587592025 15:10.417611998694872 16:15.53549649947411 20:3.492580303618234 21:22.700262177961285 28:95.0671364405627 38:44.9642988756293 41:99.95067145938832 46:14.337112242290136 52:1.2739660936046062 54:9.718021063931834 55:9.739082799909557 59:97.27848658370651 62:21.584603159339995 68:50.442518225213085 74:92.00915583000129 95:17.098798855067493 99:17.32450390014535 101:11.476086133776285 104:54.479516941938364 106:24.661198837538542 109:18.068143741257252 110:11.934075637274653 124:56.905725360910736 126:6.817691240655135 137:41.53340833206372 147:13.045124109518675 158:87.6621825007864 161:79.08873363664819 163:7.618789428774508 164:2.532176659579308 176:21.003565813796282 180:7.858219130066114 195:29.065531679279186 197:29.159769688139008 198:2.748311443120609 199:101.30315152973111 208:21.802269123936757 229:75.07408929797838 236:15.368657964307642 245:22.839380039187034 262:76.67777570626723 270:3.1720124098855678 274:31.651681129740364 275:23.58834096765301 281:40.5148537247261 295:9.289016188781831 # monitoring
1:3.526126015633445 2:7.3199739925832485 7:42.59035556722934 9:197.60580647808382 10:44.34334307103603 12:2.3139598587592025 13:9.501701058766502 14:25.292196747575574 16:57.727371180897165 18:129.6026727802711 19:3.3950284454702375 21:176.33846564352604 24:12.459226027002961 36:4.283316312136421 37:13.65312464784481 40:60.15733751215932 43:61.059874122719556 47:1.2023582962845405 48:1.2193112243099578 49:70.14375505564335 54:41.117586400561855 70:5.457649181982169 76:43.5783377976802 81:5.655708530768872 92:746.3540035542477 93:262.614691690018 114:2.03424453951877 118:6.614086741652974 121:6.629495496904002 153:7.288833977835291 156:2.4221372213775587 159:2.514417069454069 160:2.522588651314804 165:79.27594560383649 169:2.595258426670838 175:7.792986479413187 176:7.808410271371219 194:21.47669568088014 207:54.75668365536067 246:22.863743528484743 255:3.10807207861747 257:8.839303807735872 263:8.901476378772141 269:23.368028513449964 281:3.2576462799440957 288:16.259741300032385 292:9.279741490194311 299:3.345568443884997 # asian
1:41.981550269632166 2:4.131351432813899 4:25.184209564350777 11:0.275990679313466 14:6.23179608862429 18:33.70794686979167 19:114.05273271267949 21:12.123004836005629 24:0.8428409815479876 26:23.59143127127618 27:0.8874527099082445 31:36.54248961089655 35:8.439431775602976 36:19.17047815139944 37:255.98334112411678 39:1.0727896772455436 46:32.784579769826884 64:28.278713968906363 66:28.661994110905884 67:28.809189345753545 74:43.53346729826483 75:5.579332787864097 76:1.603264596238172 82:44.14473218589112 94:45.01507275859985 103:38.85280651582589 106:1.9574609382848587 108:31.951439707008692 116:6.601260719935506 124:12.472310227733951 125:2.1495140958075334 127:83.62165539775582 128:19.028440903709278 131:49.32529909548192 133:131.56009586403064 134:84.36647831517877 136:41.62464470593781 141:19.45347670975196 152:42.721439989638775 153:105.5417018702401 160:2.5352060028686965 174:36.37498488541847 177:36.48106312040119 185:14.243495319272677 194:54.21156041639255 198:54.377668822126616 214:2.860246365987792 233:8.643489689261887 235:39.088157542505144 237:8.69804653686568 243:15.446538225116804 248:39.39534870685357 254:23.15990157446252 269:67.47972708035614 288:24.02059406470773 # serotypes
1:3.5649560894319805 2:0.10893533616815038 3:35.248772313574776 4:1.685125804511231 5:15.882969077890564 6:25.656797388090347 7:0.17656401429759855 8:4.74472041924944 11:13.10730408367378 12:5.416621534736788 15:2.8830349391820236 16:57.899811715117686 17:7.0405663499517885 20:0.7340096474397447 27:3.9049513270894414 35:13.382915772276032 38:19.2760484484809 40:1.1176081455052784 41:13.998039903517967 44:39.501348364871795 53:1.3308674401093012 59:49.059340983241995 64:21.77762044122455 74:1.5870253053895909 75:10.621534545662714 79:59.52440778107674 85:37.041985731463676 92:1.72541374694783 99:53.61120599153104 100:87.66816902578357 101:38.49173384039708 110:72.33952490405409 111:6.4608207610371595 112:12.046051237964615 115:6.5709820045018175 129:57.41205142976376 131:6.903108909550321 137:49.74293019026746 140:58.37735644027508 146:2.323521718955023 150:2.3306829032076166 151:2.379310067481121 152:19.948022610021965 158:2.4814723490844393 168:2.573952561173513 170:14.01519355478233 174:14.066691988093291 175:7.820076286570907 184:53.59072483219734 185:36.73572979502673 190:62.97171653468737 197:2.7595521229796014 198:54.377668822126616 203:2.7945698016828437 211:29.752732322239492 217:14.918671215802636 225:8.53300890667726 245:3.057632604168403 261:8.924787055592065 282:16.150040085240832 284:40.69806907451724 290:109.50774793237747 292:41.008399978434 # speed
1:3.5649560894319805 2:29.741896870531733 3:7.430093261667672 6:1.7708434655564889 7:8.052194860248672 9:4.792033754638207 10:8.62394830141332 11:0.275990679313466 12:2.334910076940145 13:18.770160642713456 14:49.65068506339732 15:0.4987694333306182 16:0.5568479005079665 18:3.3711086062231166 19:16.6780031392199 20:22.432862056799966 21:7.5228590884302955 26:7.902492410488828 27:12.757766343010616 29:30.04192040751827 30:3.978450781577359 31:50.1352165414611 32:4.021191381764313 35:4.190739570542144 39:4.357939731272827 40:4.465273244268378 41:8.888703051274604 42:9.070634665110699 43:1.1787060436656325 44:1.1896551887848663 45:1.190155527092114 46:1.1981925508777305 47:1.2129129369794622 50:4.836446376010996 51:14.807633687714834 52:1.284695981811817 53:1.3308674401093012 54:9.757797394779706 57:1.3825217231044027 58:21.29975545742812 60:5.146730780804738 70:1.5565285711487105 72:43.42367825905984 73:1.5828229709864428 75:1.5990081916474008 76:1.603264596238172 78:29.386903194330987 82:5.69312046921197 87:30.040027693356198 91:1.7246331674592619 95:11.207672140328564 97:23.659391504708747 99:6.064083318348124 102:6.221460517904051 105:155.69060294226628 110:1.9921466672769854 116:2.0601884169412106 119:2.0812494207441743 121:2.085296250084664 125:6.795683032808965 129:6.853650968293183 130:33.48634172287004 131:2.19905609940882 134:2.227813641980761 140:2.2697235635751123 142:12.919601929455398 145:2.306943423242319 147:2.3247128920466027 148:2.325905006503147 151:2.379310067481121 152:2.38178278351589 160:7.625337792818052 167:2.571152937391894 171:2.6108087713460093 173:14.057293108117012 177:7.847898908001344 179:2.645611465278464 183:7.9136733265193255 193:2.7423246631995406 200:2.770611859353426 207:8.223835265965777 208:21.858610434975756 212:8.314556744268625 221:2.9286808746085677 228:15.228270790845865 235:3.0369855008970807 238:15.4165452791081 250:23.0185177902614 251:23.068120639433285 252:3.1133234735848596 263:8.928966098338353 267:8.975251820257952 275:3.2326678206712858 279:9.126518955273747 282:9.179843538507798 285:9.238493497515693 287:16.301827116361768 289:3.3230597589079633 # palsy
6:4.484343564356213 8:8.292703575078965 9:0.21084676738892352 10:12.81961995067369 12:52.68365180458657 15:31.47973659932712 24:0.852373826053597 28:36.497020362848836 31:24.10664046727136 32:0.9442353086927078 33:0.9516659044237773 34:0.9603434395476116 35:4.215306244375099 36:4.332533752510129 44:46.69244311860052 47:33.01838968541947 48:14.606114505872021 51:1.2917100828012074 53:9.704058693287969 63:21.796957176633615 65:15.799325858195099 66:1.5241169730656978 70:22.430392616650103 72:43.53884795342812 73:22.589490153610583 74:1.5984882147566828 75:29.378702434908575 81:76.23469418267518 84:23.173513328387237 86:37.19340628194321 89:1.723888415736728 92:60.77272557371126 93:23.493936854158015 98:1.8061351586097592 110:2.0042503372109297 121:48.39236805261506 124:2.1523086967955156 126:49.19214114204351 132:2.2125186043862284 139:2.2718552576118567 140:2.2821702599281855 143:7.115206349674397 151:2.391875418473947 167:138.8818056105144 171:14.066402842174645 187:7.985557903720119 188:36.951599913352105 191:8.076350126473894 195:2.7552279595533475 198:29.310916343303635 200:8.15268333645144 202:45.96369318242771 208:2.830219395499071 209:2.8400476324311468 211:29.824338431221733 219:55.906317031554885 223:38.56062860433365 237:47.93462724038859 247:3.09360853992748 249:23.06723807429501 250:15.598100515737784 267:23.455621953502934 272:118.56775120915384 274:3.23338488622124 284:23.928904746652332 291:3.343015732605664 # equivalent
1:328.28770052838024 2:105.38559514287901 3:7.478263635428319 5:30.780272998453402 6:11.782038695175377 7:42.89943070246226 10:0.24813147066469304 12:2.356067334836707 13:53.8714601696862 14:10.385587149274231 15:2.9054747116452155 16:10.889656892349448 17:7.078433650804072 18:33.82054013982841 20:11.950437783668438 21:3.6411712233390556 22:3.7614106700576513 23:3.7744262304460534 25:12.679316437592703 27:23.847823981661296 28:0.9139579659077562 29:30.140263391659186 32:4.045536505330875 36:8.664587089035644 39:38.36707003770972 40:14.03292092169976 41:1.1317704904535424 42:1.1803764399771945 44:26.297869205198342 47:1.2235703524853772 48:1.2406083246457429 50:78.65103273995875 52:87.0301246908077 55:9.8189740684425 56:15.296527940939491 57:5.11151935644138 62:5.245758123458616 64:28.36347127951145 74:1.5984882147566828 78:1.62332837282165 82:1.6611459866084095 88:1.720794805101168 93:1.74574886762684 96:30.615406428624397 98:6.042584771767788 100:1.8539093932327213 102:6.247908784002536 104:6.29683332933322 107:1.984431892542946 112:18.344820632531494 115:2.058493525845103 116:32.647212075428236 118:6.667299748608058 122:2.1026034401226044 128:2.1885697630561216 129:33.445967605822226 131:2.2114215474260677 132:2.2125186043862284 135:2.2469368146443034 137:2.2570804304426564 138:2.266155309386131 142:2.286777624711968 144:7.115206349674397 145:2.3194313901960566 148:2.338413608564722 155:7.361518796478984 159:2.53973907112338 163:2.557532197574263 169:70.99343688306423 180:2.670215467228143 184:36.782565598797895 190:8.053436062225911 195:8.092807162625299 203:8.203351416550557 204:2.822074389249925 207:8.251292071574143 221:2.9417299443384843 226:2.9806504420288777 238:39.21126414920369 241:8.73747110130839 243:3.065112927361199 252:15.684621682655743 253:3.130414099422846 256:8.890341381121177 259:15.734661850562663 261:3.1640437892112794 265:87.03686134629378 268:40.082491722381164 271:3.21475135033214 275:3.2459220225261505 276:3.2585524494454945 282:3.286244587084218 285:3.314394293031658 286:40.8968012719181 292:3.3474618360868864 293:3.3519195110239073 297:3.3653625169862345 298:24.21985275134178 # colitis
1:6.170346873409891 2:65.0810380810748 4:1.7236016414749569 5:0.1530900942794082 8:0.20877047389377618 15:0.5147674883087581 16:0.5734945487635983 17:7.116618349564677 18:3.418036157308599 24:7.882947583493083 25:12.733147866128759 26:0.8863728249055572 32:0.954191819160025 34:281.72556765823475 37:4.389424506465637 38:1.0885150705415207 39:8.783766115381415 46:32.98373440752419 48:47.300206517991604 50:1.2966491080778215 51:4.901197992384333 53:1.3528509529349753 56:1.3905166984465043 60:5.198148651610904 64:5.317727813155732 77:1.6342229097590142 79:5.71249458233479 83:23.070417449466937 93:5.934755941152115 95:37.945177159506144 99:53.873888355983546 106:1.981677124789976 111:18.32237446183042 134:58.20935153082694 139:58.53519548527624 145:7.190291059831251 148:144.49828068117185 150:42.52031507573874 153:20.099777538976177 163:128.4157712858221 175:53.41981472034441 176:394.38620980659493 193:8.120413394279865 203:14.704427762263714 206:8.278958933746999 207:2.8432875878909565 231:8.69117717565497 235:8.741735781677335 238:48.0370963900941 288:9.335458920954082 # rodent
2:11.250526924557533 6:7.9221484996244325 10:22.392828780028402 14:10.437634403198972 16:0.5734945487635983 19:11.785431077281403 20:54.587810661920685 22:7.793173593550038 24:3.8416130788793246 25:12.733147866128759 27:87.41401012579267 34:8.310840320733359 35:4.240082972552711 52:4.910099879462934 61:107.32576344730994 62:73.36525166330826 67:35.95340873446738 79:5.71249458233479 80:5.725643307194895 88:30.260825320220913 92:1.748925965845211 104:31.681470033123965 112:64.34608975209964 119:56.68673744255526 128:41.288982536874734 142:19.581854867996718 155:146.01112097883535 170:21.059524846807882 210:2.8746407808963745 229:180.34841520128282 230:15.400460898034002 # cream
1:47.39573406322149 3:0.12341697081060134 5:7.829648565301856 6:4.518700858618315 9:4.861744290872693 10:5.083743690746355 11:5.277449410015844 12:9.294210493353527 13:9.654258209754332 15:0.5147674883087581 17:7.116618349564677 18:11.67976611028938 19:22.260102746754978 20:7.436125898902657 22:35.647470364440736 24:3.8416130788793246 25:3.893404559395734 26:0.8863728249055572 28:0.9238127257314087 29:8.147924667473465 31:50.42468723170674 36:25.289720113564705 38:19.41434183510371 39:4.4076953644104515 41:1.142291230119293 42:4.639691423416927 43:4.66074138883763 45:1.2114586568589891 47:137.76814100482594 49:4.8683575464532 50:14.887460963800761 51:1.3026379909802348 52:14.936358441651532 53:56.00018478323755 62:57.403956240174956 75:16.46981061035057 85:1.707285035005355 91:200.68889496987458 92:5.915503069942151 103:116.47624546652216 106:1.981677124789976 107:11.990615514544519 109:63.92175082766179 110:25.073686252160737 111:2.020270066211844 115:25.38549523111225 121:40.55658904871168 124:6.82883621326247 129:2.201012394836349 136:33.99228554141351 146:2.3486380304521557 147:2.349831782985689 150:13.18966807104364 153:7.37004650414971 155:2.424481256306395 156:20.295797582058178 159:70.23488220959942 167:2.5967645334459615 177:2.6654930314276144 181:2.6846311486022594 187:8.013121566598445 188:2.723610221164155 190:101.25346306105772 195:2.768235522768335 200:2.796569158026827 202:14.673338625301803 203:82.70869316074227 204:2.8351361319126926 240:39.33514193013966 245:15.549392477951287 263:87.03302087176677 265:15.897928624377258 266:87.22532598399586 268:3.203545224724229 281:16.228291199933228 284:32.219339915405705 285:24.051168000685525 292:16.429065041317795 # adulthood
3:30.14686137320529 4:1.7236016414749569 7:88.38306636236278 14:2.8690548664772666 17:105.45490747136685 29:0.9287443827448391 32:24.325695815813166 34:281.72556765823475 45:1.2114586568589891 60:56.99884746464284 65:126.00611545340193 68:310.2502576140097 69:5.49522365987068 70:51.038223314791026 101:54.3198337053345 105:6.415506905289269 134:58.20935153082694 152:2.407022910146379 160:2.5607505253441505 161:61.38668721238742 175:62.26543277607618 180:62.573327675717906 195:63.421762795956916 197:153.33691910209657 213:920.8822916739226 230:3.03739402164972 231:3.0392341420705913 236:3.0670828916067947 257:3.149588866297813 296:69.36401103691183 # carotid
8:4.8495047936726605 9:44.009157594172436 10:44.969385838445724 17:0.6852805362229 20:141.25554893247468 26:0.896203292694551 43:4.6862272504276 47:1.2451995002069798 48:1.2623225166101806 58:314.4958440830064 59:64.93425058846478 60:1.4425720449402977 66:66.44428544574504 81:1.6794364849158523 84:44.79025356795858 110:2.028771996573043 125:6.876713291333735 128:2.2135608146112755 142:19.638963250026812 150:13.231912849018162 151:77.75159653196837 158:88.3776515444969 180:2.6961919060544624 196:21.738369444898584 209:83.26958682391525 272:3.253950407934015 290:89.30834752027361 # chamber
1:248.21600416626382 3:53.08539180787922 5:11.79049222617824 6:31.261848053315653 7:88.65455733314022 9:38.13310952554005 10:39.00105998041037 12:0.33482767389770735 13:60.83979590284939 14:2.8917942939637005 15:50.529628790278025 20:0.7616438394627935 22:29.452381776448387 23:0.8545412527459912 25:8.005139952121219 29:4.0321381472110405 33:13.214913952967814 34:51.028951472821085 38:99.73771066896376 40:14.14261367067637 42:136.91820881618665 47:4.767186864149444 49:78.90179958769141 51:14.972782589961705 52:9.616224825266535 54:64.2670745437203 56:1.4017501424773229 57:1.4159990081304286 62:10.182829087894982 63:28.473836614171734 66:28.91853240500541 72:1.6104911623180564 74:22.756633739550264 76:16.546263639917566 83:16.77353892676572 88:5.905650187287743 100:1.8780003943123127 104:63.269785704016854 107:12.032423121611787 115:73.52844995988181 119:82.863849424472 121:25.68084576682823 129:6.934777946979187 132:2.2375663996916404 135:26.529756124052586 137:2.2822313972971817 142:50.36492678825352 146:7.2534468562807985 152:7.3788688562831535 159:118.26676262956005 164:52.80760937667102 187:29.07523548075535 190:63.370367657721395 191:21.670510527984323 196:82.33210414142111 220:15.162249456229052 223:15.224135656584291 232:8.726938425725827 250:8.873073054567733 252:3.1531720377424564 259:23.374229428626222 261:9.008506722295838 275:3.272744746929623 289:16.43698020673423 292:9.391398579228847 # remission
1:86.71309042680139 3:143.61634483653305 5:138.19039468709775 6:4.553380217324684 10:5.119474341816062 13:35.52599550172765 16:10.995079677358245 20:12.05753144065199 22:23.44494551991583 29:30.339249887520733 30:4.05194551192194 31:8.223518520716155 37:4.414598580759939 38:330.2544843320136 41:39.121102227396655 46:39.936917357357444 47:4.767186864149444 50:14.942926953656535 52:48.07499733029823 54:1.39000550586208 72:10.662668395517352 76:44.04100114822219 83:29.92862036829758 97:38.10108156489718 104:24.66500344030218 107:2.0088993945100944 108:6.489447625435589 122:12.430870632206714 126:84.1293766927957 127:6.930096703119108 129:66.39114709980711 140:239.33820202872909 148:19.8695272275494 159:28.16672253913745 161:98.76401283194512 163:2.5833048324238876 164:7.728103775841807 168:2.612535615156785 170:53.37137500074927 173:182.9514829343053 174:21.18636683813751 186:45.37942458404224 190:1510.3560534480018 237:66.52441770104112 247:15.665183200839582 254:67.27496090696684 257:8.950439655361283 266:23.544993301504636 292:16.47211090237339 299:16.55016767982294 # incubation
1:9.184991872307341 2:7.513140399249913 3:15.634622643389491 6:16.267938380646015 8:216.12973550957565 10:5.119474341816062 11:100.29780527406486 15:31.705734474619206 16:134.88372642897184 21:224.32796299394914 22:35.76241878229806 27:0.9168446414290745 28:428.0621359480376 29:24.198809655914804 38:4.421041916232019 40:39.0809558659859 63:28.473836614171734 74:29.46330152068657 77:76.10036773330955 85:44.82686758216088 91:45.22047421135016 101:38.79549627948843 102:39.040089410824244 117:48.561315315461364 126:49.42691168825129 134:49.939853978561686 139:42.056610842759746 161:52.758471819408264 164:52.80760937667102 170:36.53080381869889 179:36.78091286696942 199:92.22081409433197 203:46.243129260025235 247:66.89570363100678 295:59.76035935227067 # creatinine
2:41.0854442379151 4:41.841043812141976 8:26.905480671103586 14:0.5017936276589271 15:0.5229244331460258 18:3.4418180901407216 21:55.40984831318095 25:8.005139952121219 30:4.05194551192194 38:38.54445973934951 48:1.2623225166101806 56:1.4017501424773229 58:64.64811895719065 66:28.91853240500541 69:1.5732824667707923 71:22.65968470140772 72:59.238230229058956 79:23.045002604988387 87:1.7375055453873118 102:24.535799318117075 104:1.9455047839438395 105:6.442469906555446 124:6.856046799871859 128:2.2135608146112755 139:26.670370701524725 141:26.734983082533567 143:26.813103957409407 152:27.35794355253337 197:21.77937752735014 239:215.8804589989121 240:8.793358537598197 262:23.467679288118863 265:31.654440687652794 270:3.2251220629761606 272:3.253950407934015 273:78.00000158661186 299:89.65399378788747 # plate
2:15.533972979351269 3:65.57327571434965 6:16.267938380646015 7:4.714264874952112 9:0.2223711366490592 10:12.950462875621872 11:13.303738813739818 16:0.5819757895034481 17:105.72991106662812 20:76.57293927152793 28:0.9337732722351398 31:0.9479264247056034 32:8.28734464184966 34:4.134529382530704 36:59.81532749873027 38:91.48003589973285 39:1.103943728573416 40:4.540603621493558 46:1.2303670130497402 47:629.2250797693871 49:40.65427952373183 50:70.97872236275161 60:1.4425720449402977 63:21.938205913582188 65:1.5052297458660018 72:1.6104911623180564 85:60.56421224105606 88:37.557532304051186 91:1.7600555479586082 92:45.22799915541022 100:6.201774018887858 103:31.711906721011164 106:11.981871525368684 114:18.609188940140655 121:48.62692452778672 124:6.856046799871859 131:172.80455895074178 135:58.41207392013901 139:12.99569287192058 148:34.63911616863544 149:2.3685385063771465 154:27.441385182398008 156:20.353076210763497 163:20.8395160361596 187:8.040898362891287 188:163.04881593565028 192:82.16076678372983 196:37.47210589299117 200:73.10074140978632 207:2.8564615697164717 209:29.81577671484981 223:2.9822098693045604 238:15.544167833393027 246:86.124726147513 261:40.08873508423894 262:3.190763298594356 266:15.947296462880795 281:16.271299644314027 282:3.3131163398986687 286:16.374284744896 294:3.3788686777987698 # gender
1:6.281193667530254 2:0.126678133617179 4:0.15056622563135091 6:147.04082960378864 8:17.01937170734047 11:45.96066859351197 12:2.4208117966643976 13:14.218122628747887 14:0.5099343850511576 15:10.67849738276587 16:3.1369455789780174 17:11.669783523962304 18:11.787249948289553 19:16.951489283603067 20:108.15704219812727 21:3.7137252761410773 22:23.529910504227214 23:3.847586791936834 28:13.065945081666843 33:8.356432833073473 35:51.92289646309011 38:31.973506881930202 40:39.197765389695356 47:9.391891244403466 48:14.772190318063807 49:4.919986230707932 55:15.4346990051648 57:10.013691405805726 60:1.4540004703300384 67:109.75347831172765 75:102.09776924134107 77:29.725816302406592 82:16.823216619781554 83:52.349336641941555 89:61.057607227118645 91:53.153733442285294 93:53.2559020670751 94:1.7870840504774879 98:1.8422114272056844 103:6.359817656060277 108:12.07455756942211 110:18.41893593010368 112:64.64475774010971 118:25.712805593823486 122:6.775237648462579 124:6.88347366598743 128:2.226216578154384 131:49.794995801032066 132:58.19123537273864 133:7.030885236931918 136:7.108230677652125 139:13.038185818804592 140:13.072416311526652 150:2.381369665932963 153:13.471936134660613 171:36.63815654481935 174:21.244263822561475 176:62.60690461046896 192:29.39176919682366 196:21.796374784787407 197:2.8118537883735124 200:2.8229496448145612 203:122.99603210305726 209:38.06693415585363 220:22.54813063615872 226:8.652075723570379 229:8.728171133541403 233:39.30605219973147 238:39.47520283067035 239:3.0995022312826914 247:76.65502886598773 276:16.23355033570643 280:24.020255475448973 298:9.461824054084394 # availability
1:47.821710655622056 2:15.613765288322762 3:85.68577269333139 5:31.1577462355415 7:88.92825654838242 9:32.601070272659314 17:106.00712290862778 19:0.7328408976180338 21:41.83943890502403 22:0.8591062346948929 24:277.2091636600746 32:43.94734317556152 41:19.90744405424392 49:206.44576800757628 50:121.98900724005856 51:247.21348125447798 56:49.17675874775538 65:5.393553919549361 72:1.6222508432009903 75:1.6455791997765565 76:51.822701977914136 102:54.90309406608661 127:236.7648836672097 140:58.909159417303876 147:68.24474869075054 154:60.2092942429273 155:2.4501806829528556 160:36.1344866334365 190:2.775922445861577 237:8.809812153043232 238:66.65957657836975 240:3.1013843791143376 243:39.53621340700202 256:161.09975601153 292:165.28815816927067 293:69.54695597575017 # schizophrenia
5:7.9290352500503305 6:1.8498810901293137 9:17.126610188983857 11:9.099694826103397 14:2.9147499977415503 15:20.538125754629196 16:11.048446444926213 19:3.5132869424885262 22:0.8591062346948929 24:12.728041173745181 35:66.75960316745433 38:19.55481481012409 43:33.0069780365595 53:27.64291027862032 54:27.838916841279442 70:16.379131878957946 76:5.69414529186587 77:10.828298347682194 78:59.8311571647917 86:5.889527407381777 110:6.560152020693301 113:73.46699619456032 115:6.678929755488588 120:25.74172608673217 124:66.12247371802508 128:26.27192967555762 142:26.827152126998758 147:7.283654241357959 151:27.416920119833552 169:7.890660201122505 170:14.184631735943501 172:345.5674725820871 177:7.958405458448714 181:162.5167653079128 185:21.48252112988396 190:8.136850864629348 193:37.50902836855661 206:8.334935203626527 209:22.130863243449525 220:65.48686560668705 242:362.6476905094221 270:3.238663988971349 272:31.98028992347118 273:185.68957736126518 280:3.3202702398217583 284:41.04930057266672 286:32.458846766296254 293:24.327116021824946 # mineral
1:0.06756071159609327 2:1.6658773441911197 7:1.943065709648331 8:62.71014299304189 11:0.3019271860358811 13:0.3923706348277532 14:20.326483954619455 16:3.1369455789780174 17:3.4132261677230398 24:3.890727169475062 25:8.04480533927761 29:4.05703772672637 30:4.076872138371773 38:1.109573996958322 39:1.1145410342911584 43:1.221616943803066 45:4.7391012901397875 47:1.2561743103690284 48:4.833098930578477 54:1.4013205179723327 56:5.15666019355439 59:35.03501131780573 83:16.83021215318041 84:94.66964301043899 87:1.749488242153599 89:95.2191174225567 98:6.122780670297847 106:6.483886954827758 114:6.678929755488588 117:18.811707129309827 125:2.1993703162019083 132:12.84083391777179 160:7.735462535183173 177:7.958405458448714 180:7.995904492762213 188:8.081737528403984 198:2.8134342683294005 213:145.16851779108836 227:22.738590853983876 240:8.82162510241774 251:3.15107700665686 257:3.1764853842503937 276:9.234401807274843 279:40.801286203550376 288:32.55273874281049 290:16.501402795249298 295:3.3925035000664496 297:9.457136311685122 # aorta
1:48.03741951052386 2:20.295014065096538 3:11.52599857111454 4:60.3876914775916 9:17.208408504917585 15:15.467878567662488 16:0.5992618854704426 17:22.16674481194088 19:0.7422129119533012 24:36.25382483465788 25:50.0773980342442 30:0.9671031778100512 34:1.001021693941857 45:9.34810832114646 46:1.2523508319074033 47:1.2672580532122815 52:1.3399173390265464 53:27.730043217931097 54:9.961464406171618 55:9.982603467957766 60:21.81034231814493 69:16.351063573657935 70:10.677717420896535 77:76.46410452272 79:5.792542665834987 82:30.092807259873748 84:23.459924451463607 98:6.149947361763948 101:1.9180550771597462 102:98.39091357908859 106:18.31742154760794 118:18.86946550973408 123:40.93171110875904 125:2.2121027737120125 127:33.78128734644319 128:19.313447544530053 131:7.039532219397786 139:26.816296688948945 141:26.880934863524985 158:20.676192755438212 163:20.955611180343862 175:21.31529810620311 176:21.347120539217435 179:36.95826224790923 181:21.456326904031155 184:29.114847851725184 185:2.7435029868795384 188:14.51997937450627 203:14.833443816648115 213:38.373820877524906 231:8.775906549245525 254:8.999066774000875 257:9.007292912226186 261:40.2668481779285 263:23.593276002882522 265:31.801922334868582 281:9.316353512143447 285:50.30485099940948 289:3.3906597689241114 293:3.4062472570715463 294:32.72167357404044 295:165.6593988925039 301:41.63665913243864# deposit
1:0.06343971234886318 2:30.368372392701254 3:30.526080954699612 6:8.07228685044387 7:49.56232425497855 8:0.22627711970590741 9:56.72519956529277 10:22.68353755726688 11:2.3167168457769005 13:9.810709841476966 14:2.9379251937259188 15:0.5395619345842655 16:26.808488972669164 17:7.2331240382098185 18:16.886151807370947 19:3.5375844652223813 20:0.7806008065554566 22:12.659360168418038 24:8.001724540485132 25:0.9125247752039755 26:18.256158934486827 27:8.1811288772881 28:0.9540179811802061 29:8.267404809917007 31:0.96826644292134 32:4.145048657872491 33:24.64354322222195 34:4.184823667143054 36:8.825051915051645 38:1.1202660636324255 39:8.904784280828853 40:1.1706970218465804 41:4.600888134317867 42:9.272046613114414 43:1.232613068715369 45:1.244210728122302 48:4.859150705118829 49:4.946128206761506 50:15.055182703763297 51:187.77128441769702 52:4.987998114476242 53:1.3866235994095342 54:5.155957405790364 55:5.1694672398747805 57:1.438851376265038 62:10.265632612758766 65:1.5284533034530596 67:1.5906519924788909 70:5.614968231756066 72:36.63075008804078 73:1.6411568909917622 75:1.6574903528956328 78:10.872708797443611 86:1.7492595178565915 88:17.162013186435505 91:17.23508782049281 92:1.7849916742416476 93:1.793679543591382 95:6.090034509008706 97:1.8338909564591515 102:1.9478800683417195 103:1.9621389362720376 106:18.31742154760794 108:6.544084995671741 111:12.197037479622711 116:2.122216136788128 120:2.145447430566736 121:12.498711187397278 122:2.152591970133784 124:2.2025448231942613 125:19.192758481931072 129:12.803689430497784 136:2.306676129537564 137:7.138445815051069 138:2.316927922693514 140:2.333015095232493 147:13.297625646932842 150:7.3243932365135525 155:2.463193002501673 173:2.6859327761456377 175:2.691742907090456 177:7.986572882281747 180:2.722597756124644 187:21.600027152602884 188:14.51997937450627 191:2.800096932829246 196:8.221081993148225 198:14.725296590167957 202:2.8506926072217813 207:2.8831331548330597 209:8.384024250771436 216:8.496868596052265 219:2.9879849290298486 224:8.654232683866473 225:3.0304315686584724 227:8.680505019543837 234:3.0850612605654986 237:3.1093009539314203 238:8.838294343472933 240:3.114944929057035 244:8.861966164983897 245:31.213525516100262 246:3.130089086896406 247:8.917801377998817 252:3.180271933063054 255:3.188126806399242 261:3.21791222017949 270:16.08584723791311 277:3.3126582755704614 289:3.3906597689241114 292:3.4017792601733117 293:60.00072009011449 297:3.419721228997577 299:16.63727318988505 # anorexia
1:1.7143583814352632 2:20.295014065096538 3:7.67527208299094 4:25.73496686035659 6:21.168024108540873 8:4.920987446862808 9:0.23432489784856284 10:13.083517924410522 11:58.86221768851254 12:0.34890014224639965 13:14.285983939513256 14:43.95950980239209 15:101.42292431600751 16:0.5992618854704426 18:0.7238291367884582 20:17.30023653975862 22:7.911703295253527 25:95.5629674472185 26:50.12974268878245 27:0.9369734367541218 28:18.51570717623167 31:13.1975663449808 33:18.77509063042324 35:19.19592693944171 36:8.825051915051645 40:4.591900135603456 44:9.346239375385625 45:20.426366514865435 47:9.432938229973134 50:40.973353877717635 52:140.61682108136478 54:9.961464406171618 55:1.4186279771029917 57:15.589951883757259 59:1.4606417413009607 62:10.265632612758766 63:99.5734130629383 73:22.87521031593644 75:22.972978437802066 78:29.818722287601524 83:1.7099914750932033 84:1.7393326583510456 89:45.33766659825226 90:1.783418084026529 91:11.2668229948645 96:17.451238930443385 97:6.104460165146509 98:17.561759889118257 100:79.83376093594981 107:25.176357815514358 108:2.0337963054318693 110:2.053723064618765 112:2.074900585976739 117:18.86946550973408 119:12.48509202299578 129:49.70493532495276 137:133.59517413800268 138:26.784142102818034 152:51.57994117637249 154:7.466587634087005 158:20.676192755438212 169:21.23317981112087 178:14.345708527966142 179:14.350476721824187 195:21.8208076655477 210:55.7403566750347 223:22.689949687465305 224:8.654232683866473 227:15.39049685668382 240:15.64887198559094 250:23.3076327092403 262:15.97659374561984 267:118.83146537257592 280:9.30741035784873 282:16.365112620917362 286:69.34058630740694 300:3.4264979317714754 # dehydration
1:16.311423981257736 2:0.13138222271941988 5:0.16849576334140415 6:37.063418209450155 7:62.1593047888704 9:4.968737769334749 10:2.2016345813299503 12:9.449496927538215 13:5.8563964108071245 14:25.877585173613426 15:2.997365447485455 19:11.947561464540886 20:55.07609980206541 22:0.8689829856255633 23:0.8742244555307171 24:12.783115240532931 25:3.967627410825794 32:8.367496549385972 34:30.947531187120834 37:32.05023475770561 39:38.832019644506495 40:26.072878017994885 41:19.978669076974636 44:4.76386481180233 46:62.319385829144984 48:4.859150705118829 49:55.615651945894115 50:1.3300312864190804 53:1.3866235994095342 55:21.52127193840582 62:1.4978513061302532 66:1.570464647953492 70:5.614968231756066 76:29.756409782054376 77:1.6696969021454313 79:10.953803326446463 81:10.987108654408244 82:1.70850427069545 93:30.70119346027368 103:18.05818321482848 106:2.0187987875063294 125:2.2121027737120125 132:12.883590232162534 134:26.63762016521251 136:19.616391091650843 141:26.880934863524985 145:59.427130683824004 153:2.4544118711164495 155:2.463193002501673 160:7.763534507013772 161:28.381295684246933 169:2.672936914488543 174:7.952525846762151 192:2.801654380074954 198:37.72213113663805 203:14.833443816648115 207:38.09157002118427 211:8.44353607150828 216:22.42085757560208 229:8.756626231514668 234:39.40736023693565 256:48.94572750620733 259:67.64253690218872 261:3.21791222017949 268:16.05995110501805 279:3.314777667772532 281:3.3382661108413707 288:32.62685440614401 294:154.3619938039442 # genotype
2:0.13138222271941988 3:7.67527208299094 4:1.7829218948682357 5:7.979393761307265 13:14.285983939513256 15:31.935354086563894 17:11.724100500954295 20:7.553624195731653 26:3.9766936969697553 30:37.10606674191071 31:24.44657397720559 33:4.163412639391003 34:8.4307339128235 35:13.656599529086954 39:32.12186298177866 49:1.32185723261985 51:4.97906916593701 52:9.698337574982935 56:81.01315701875936 69:5.574741942718554 75:10.827637597542171 78:16.700711906419205 80:1.6996162632441398 81:37.216151781398935 87:30.472633159295512 94:17.305193588352083 100:17.783974742627237 103:6.387145514043684 104:1.9702237551913848 114:200.9634282955074 115:2.1082550982265134 123:25.872879807919393 124:2.2025448231942613 125:66.38370455879553 129:2.2389812757974967 135:2.297621730340899 136:7.135999554048504 139:19.68768677955886 154:87.5902625659211 176:100.54485238720612 193:21.8208076655477 220:30.487184605706155 223:38.91360713636097 232:3.0832111424666997 246:8.881809994509434 282:3.3404175047649267 287:3.388444472716032 289:3.3906597689241114 293:3.4062472570715463 296:32.76943253085591 300:41.60763160691423 # collapse
1:1.7143583814352632 2:78.86732579459522 4:11.76107601240562 5:0.16849576334140415 8:17.101082625653273 11:18.141745295635854 14:2.9379251937259188 16:45.31571619361334 18:11.841657039925565 24:0.8915632358825647 25:8.084802443804971 31:30.631365396645666 35:1.0550603447797957 37:1.1175590284742694 43:33.10924517616694 44:9.346239375385625 45:20.426366514865435 53:1.3866235994095342 55:9.982603467957766 60:1.465537829028459 71:1.6292160887911853 79:1.693724240998088 95:6.090034509008706 96:38.2801963107517 98:1.8544526086744528 101:1.9180550771597462 102:11.826381274354269 118:6.776271521244905 122:2.152591970133784 124:84.05053615078151 125:12.714290115966191 128:33.79606202684661 139:7.170404332994705 140:19.733881106076264 150:2.3943097590151075 153:2.4544118711164495 159:2.591646678683422 162:2.606745945523124 176:2.699035450208721 184:2.7375022181277515 187:2.757087216556559 188:2.7631616707806157 194:2.8078991995308487 209:14.9384136992904 216:15.110549093999497 217:38.550981853803556 229:15.506479877253469 242:66.88788283640305 249:15.764193022107227 # fruit
1:9.399940015336725 2:7.662604057404152 4:42.31981592599395 5:8.030204639963454 9:2.09179790663141 10:8.92925449116939 13:2.6198083755857575 16:0.6080699566240779 17:16.80629995540119 19:12.002500745817132 23:0.8842310810820291 41:20.050463913947844 47:33.526233010508754 64:16.031490663269498 65:1.5402301081187568 73:29.695570909704287 76:102.64240654247358 81:220.42451194874636 86:45.24254902503071 93:1.8059345911789366 98:17.619568344863143 104:1.9827482679270945 115:40.65474084959108 116:33.08580510396147 124:2.2153762344025307 126:2.2475179304431165 150:2.4073604126060597 153:20.331372338846 174:36.902954625885926 182:8.061937152843337 211:22.37046275382666 240:23.203571135700688 268:31.930837083202093 269:40.55247379884835 # april
2:11.509766322071028 4:115.83370534173116 6:16.51137363472718 8:83.42499477015048 9:5.005069055235431 10:0.27972460520546727 11:52.579203353700805 12:13.88935720533513 13:9.863756201693032 14:0.526544319743818 15:64.69248329885554 16:242.86239336217895 22:7.951879994310907 25:0.9226691970466387 28:88.69620915910055 30:8.339548271678067 35:8.679279745227356 36:4.459308357650653 37:4.491431408884443 46:1.26350776729308 51:27.43572728680332 52:9.739896516581034 54:1.4242789668274747 59:5.292370692440446 62:10.307536942604866 65:10.416156982164255 66:5.54222436023599 69:10.657200193265425 75:5.738412413315415 77:111.81707720140001 82:11.047431318177603 89:1.783893650807143 101:6.31773251139459 103:11.917457788163293 117:2.153119560625593 128:103.37441080245871 136:13.071309646127398 139:34.453643219578375 158:28.134305532526174 160:14.033732652618738 163:14.06513149319865 168:2.652084973265426 184:2.7508830701278915 185:2.7568889983127463 186:2.761408202684015 240:23.203571135700688 241:8.878820008946752 256:15.925816470467872 270:16.129798054263517 272:16.22139186148693 274:9.23925633711382 276:3.3264571133598606 277:68.91420674293869 279:24.05670628557851 286:69.47801202921988 288:9.449662217189204 298:50.81062387001177 # lipid
2:129.1236707476003 8:0.2323316234550409 9:12.742942591136986 10:13.150895911643095 14:10.650214762334713 25:12.952864936264826 27:13.085229939489844 32:51.247801398906425 38:1.1310686897107733 43:33.21232252160572 45:70.17977197957836 50:34.08958427227433 53:49.01352174813024 56:42.05216201168698 64:66.22701851506751 85:11.167474705484954 87:122.90054322865423 89:37.89368743123983 98:11.55051949287943 105:18.345732830721786 125:6.9596904831997275 137:19.67987309509204 138:19.720568204453063 159:2.604895960855776 160:14.033732652618738 170:45.11270610380996 175:21.374095686817174 180:8.052493082713204 182:14.446758468193227 188:14.563571549448877 190:2.8026613065187767 213:30.21792088174017 236:3.1210897967414337 276:3.3264571133598606 282:99.42512229010427 285:9.408437138036165 300:3.440363861381667 # trunk
2:53.4268725116604 4:1.8031365104220871 8:8.545802471059583 9:44.49082477023617 15:10.785925974942554 16:0.6080699566240779 18:16.956396032524598 20:3.660783174454768 21:3.763186870763436 32:51.247801398906425 43:1.2437197525338877 46:14.724138346172072 48:55.282178842357155 54:56.929729071481056 56:57.07929813987629 63:50.409228949425135 64:58.25594157570778 71:5.674835624137275 80:68.68811740802234 86:86.45518594419975 88:17.219683693656858 89:5.993671347788713 92:6.023293850689913 97:1.8462104662647842 98:1.8668043502007836 118:2.153119560625593 120:6.815107577651051 122:18.98291628452473 124:33.63662589749303 152:7.462631464811294 156:7.57633180245667 159:7.774333501961884 175:53.89851025746712 182:8.061937152843337 195:21.87970457237984 196:2.8291858782301573 199:37.853569035251404 204:2.888456718442106 217:22.509304531391873 220:3.003314084734547 227:39.1658375572207 252:3.1939869088105457 278:88.80789462441298 280:3.347783158729043 298:3.4358405208250757 # industry
1:29.039051284410917 3:0.14742079570768987 4:20.953512312666444 5:0.1793163361813187 8:105.25623103171041 11:23.395250328753377 12:18.779352814369087 15:32.16870698531362 16:59.14556407687104 17:3.4862806411614584 19:34.737878859197714 21:3.7882552042165902 24:0.9118149114743298 25:4.018217864818083 26:13.028828179851912 34:44.55356133851961 35:45.22330777572546 37:14.094327340938573 41:14.386716456524198 43:20.496796405989684 45:9.431101550611999 46:1.2747769235586164 49:1.3446235059414462 53:1.4096888435365416 66:5.5693475367977054 74:85.0077311398329 77:23.19226185771957 82:112.83156060589734 83:30.281103251001507 85:37.75988851902008 89:1.7962248228992823 97:17.582395996388875 98:62.504675144059426 103:1.987276974183793 110:6.64319026922625 112:12.341448827025708 118:2.165985820629865 122:6.85866274983701 124:2.228319868259561 127:12.882949296943446 128:26.493088595234173 136:2.3326962043192006 138:13.148730715164346 148:2.415709279594552 151:35.35651961594572 152:2.4720023551630934 154:2.4870318259360547 162:21.061407714481323 171:21.363781642624204 173:36.974137186117225 181:8.084271474572772 190:2.8161982400799594 192:8.248502936571528 195:21.939060734027446 196:2.84274474108752 198:22.02099217833075 201:46.57689118849626 203:8.372505215655549 217:2.980648438383429 223:22.80851494438791 236:23.230922694555034 247:23.4016906276542 261:16.06479332259071 264:3.2575814530392013 270:9.195028028058996 272:32.204161531270586 282:24.225476196262363 287:9.478770095380764 293:24.505056008949804 # quantity
2:30.626260335699712 3:4.4159519327373715 4:154.53159995576073 6:1.9114533293771723 8:56.86922574318447 11:13.573434566700294 17:11.834098446602203 19:7.474648413807296 20:69.91249768664576 26:18.398735000078037 27:8.262308310430168 28:8.329227521751289 33:234.20775448182582 35:4.367227573644739 36:53.04231096514328 51:1.3588959759756227 52:34.2818609100718 56:5.236457595224831 59:1.4840291776044248 69:5.628862690689742 82:44.97077417268158 94:11.403811013970454 98:6.204952458865344 100:1.9274834898175135 114:65.48948843132891 118:6.832081211569478 119:12.57132843163572 120:140.8387631561272 134:2.3168505491997333 141:124.66157737413945 142:77.10519129087415 146:13.380488143235642 148:13.388383993483203 151:69.32416200848917 204:64.76628981466519 240:3.142399373604239 257:15.976333986697272 264:641.1680655486298 265:1147.9213972724667 273:32.22643003628783 291:9.497245377334142 # mediator
4:31.23681809470828 5:4.629912231975278 6:1.9114533293771723 7:0.21565020654912623 11:5.461053140253023 14:0.5350167852492885 20:69.91249768664576 24:0.9118149114743298 26:8.18030859686309 30:18.74775811945746 33:37.622490236671986 37:38.98769822244198 38:8.968333636943479 40:1.1926953501753945 42:9.354934186724208 45:20.570900623137916 46:1.2747769235586164 50:9.745815531331727 64:35.845438965146116 65:1.5521191343988627 66:1.594295462987477 74:1.6695097157998933 75:1.6816459999161992 77:5.793120253284922 82:44.97077417268158 84:5.949033126171501 85:1.767596618058277 87:11.273939165512088 88:11.298049187775899 96:1.855370654378598 98:1.8792683133765882 100:24.564589903344675 105:32.41537087095099 106:2.044096712503231 114:18.840975757160475 117:18.986346268897844 119:2.1690405758611595 124:33.7265024657156 135:19.693213711623606 139:2.348709850060083 148:51.315696226083396 158:89.11555443888386 162:21.061407714481323 172:28.965166135149964 178:2.736126182946337 180:8.081124917447383 204:22.22976153714084 205:22.22976153714084 209:2.9201216961444714 213:2.9534727014615094 221:22.74787176046939 254:3.213709572908556 277:59.44021365729197 279:9.325333072135098 282:3.3681609489407607 288:3.4162446871267536 290:3.4251333711058076 293:32.87164369565848 301:33.00357832735323# passage
5:16.445433406276948 6:1.9114533293771723 8:2.085131284723913 10:13.2188524137312 14:2.984947292169027 15:20.792624133915375 20:243.6615705577376 25:80.15950821203776 26:30.327482613843124 27:4.078770521058818 28:37.19681241952796 33:97.88686370027399 39:25.889677687138757 43:26.73085064064372 44:26.816663422213427 45:4.817626809356322 55:65.0158140223468 56:28.19088277854789 58:232.26963239764865 59:5.3192721791899364 60:1.4889458861487332 61:183.78234340943672 65:28.961745322805488 69:10.699640962066692 71:44.20094336231221 78:5.79474051087309 79:52.57904889426348 82:11.090074470196743 96:31.141276594785786 104:6.460237643026482 105:72.96605369515795 108:2.059135492902163 128:19.430570745260816 134:50.42063495159364 138:19.77944970730134 141:2.3602527462612657 142:50.84591926865995 171:14.324523320660653 178:8.052929114068649 180:21.567967879682854 184:45.71811862718009 196:46.32076872645511 212:30.29287524461393 221:3.022268426638473 224:8.71174493116701 225:8.730504487273368 230:15.617975812061122 235:3.1311148942012537 248:15.852304868294599 251:3.1921926321185987 263:23.712130249785808 282:16.453464441860465 291:41.60177475827306 # irritation
4:0.16609854667962887 9:2.1132036808290184 13:48.43543642665614 15:32.16870698531362 16:0.6169902478311963 17:75.76541545618898 19:0.7612902761519259 24:95.57424014540706 26:0.9366146661384415 28:8.329227521751289 30:37.34311445046256 34:1.0220177932498442 43:47.36078379015174 47:1.289758879459525 49:9.716023916102982 58:21.799000968707222 64:1.5417927685107227 65:1.5521191343988627 75:1.6816459999161992 78:112.08373033140626 83:1.734332752385931 85:45.30459005934022 104:72.42166102662124 110:119.452226565633 121:25.97414152735923 125:6.987797382167736 138:50.657769135070815 152:2.4720023551630934 167:36.6431757234036 168:53.55036996264034 170:28.909686706086536 197:37.89204596815282 202:22.12466188515114 203:2.887434930265988 205:2.9020633120371486 212:114.42909272183736 227:47.98961737285402 245:31.363142124099266 257:23.58476075329685 278:210.57301807477648 284:3.3811418690804547 # acuity
1:53.97345034106255 2:36.21403911058205 5:1.8944461654876659 10:9.034625733380622 11:9.3099063666467 12:9.608855600647564 13:5.970764175975679 15:32.28681969835586 16:66.39515454506842 20:85.33829768828147 22:36.35102171713736 24:0.922110780809542 29:65.88142490754203 36:4.511578196805583 37:4.543778544215218 38:53.41326515398998 39:1.1580360278687338 40:32.85392442023521 43:4.816966151992016 48:27.219428605547105 65:22.414443828714514 73:29.874355803005965 79:30.254002768271704 83:1.7466734250599847 92:53.70773863800568 103:47.50600012167684 104:12.031331196515476 108:64.77642694272319 116:12.54393798611626 123:66.19362409061613 136:34.52609852182464 137:34.53379972143193 162:7.863759215570978 163:296.89595469472687 186:175.11348376828298 188:73.05767032631428 191:2.8407365233946638 195:14.796340672124666 229:66.8290341530861 244:8.948786194839082 252:97.71675857932378 279:187.62032452888596 296:9.563826481203284 # abortion
5:0.18489664974238626 6:4.73177879567754 7:17.043704776660256 10:9.034625733380622 12:9.608855600647564 16:6.901852652990242 17:0.7318520407789778 18:0.7523757570653411 22:3.935072541805584 24:24.068159080990682 27:8.30341595980666 30:44.264025835782256 31:4.1816670933561815 41:26.366651591943008 53:1.4213914986668397 57:10.181507753843379 58:28.3961003697994 64:43.229652996147784 65:1.564122083066335 73:5.756445625004295 76:1.6982121373783206 86:37.91697119254497 92:1.8220526395234535 95:70.72505213483306 96:31.231346558987042 103:12.003893039807187 110:2.0919831152942527 111:6.67969320647654 116:2.1607469821520278 122:2.191238873806194 135:2.3367909252286134 155:20.488749483637683 160:7.849100656115723 162:14.144078679187624 220:8.674072179413008 228:31.039284863996237 257:16.020933649368523 276:24.167584958368103 297:16.74905624983864 # college
2:7.764531531471548 4:0.1715015687867686 6:8.226497429942912 7:0.221676388041367 8:0.24477898691051597 9:0.2530889574091024 10:13.287396332993474 12:110.9802922059741 16:45.764546958314945 19:0.7709989893985187 23:0.9045826950689733 24:0.922110780809542 25:30.395125770521116 26:0.9469981085059604 29:18.764859885161158 35:8.761910534834048 36:68.29976958465411 39:4.562180807237886 52:64.07721842696651 53:34.801239531055046 54:35.03150534791411 58:57.5815064254489 75:10.955301561268724 76:10.970305510531567 77:68.62622862061733 107:18.561422330434993 117:2.178966003641631 121:41.18265950420674 128:272.287051357782 131:2.3009867764952037 146:20.15142417842741 154:60.758326175679926 163:2.6496433976056535 171:14.36872823123914 179:14.482148454940909 193:176.45125064209165 203:2.9011438368786147 227:3.075199707578811 233:86.40963722377757 240:3.1562966308992055 251:15.939990610065406 294:32.947505438827555 297:3.4616457765698123 # alpha
1:107.16196252943465 2:20.587850702142603 3:1.7710797498225095 4:0.1715015687867686 6:88.86203427955074 7:32.478062636799244 10:92.98865794732878 13:5.970764175975679 14:0.5436031709268911 16:3.2327878814588935 17:28.25453113126404 19:7.515009210759071 21:7.838888045780825 22:3.935072541805584 24:12.951079350564717 31:122.8019549465125 33:8.519538742119956 34:8.553658547503005 40:4.6705243725999015 44:1.2774474036009007 45:47.634314664680694 51:9.810012894032392 52:34.38685924822574 54:1.4476863410524607 56:28.28019866634841 65:1.564122083066335 74:16.756027357774865 78:16.874601597151226 86:5.99886369248203 95:6.172757177273766 96:62.374626348013194 97:6.187213775187367 106:48.03609882257588 107:18.561422330434993 116:40.97919593334517 117:49.16375195374598 125:7.016133867625809 126:41.881131440640466 134:2.3300125656348087 135:7.201116942428917 137:26.9560551234824 144:7.309959539245267 148:43.11021120657721 150:2.433800088217152 154:13.666420370012032 156:13.79151664962482 162:36.540068170914616 167:14.239251332684498 169:14.359379635397666 172:21.455041057196166 177:2.74528934724543 181:45.721484714539784 182:8.119438149097647 186:29.396841743190162 196:2.8564175277441195 204:2.9157838291180136 208:83.99636713075482 221:47.7996661586922 223:3.0501996047090385 224:22.92196249265527 266:58.902799688997014 268:9.207245418081053 271:9.258595135982453 288:9.508107561049842 296:3.457134990717326 # specialist
1:127.27029192991054 2:16.023118201337283 3:36.53916405621067 6:8.278838392113247 7:32.61072948298129 9:0.2595726536383097 11:132.94479062927982 13:42.43402271076205 14:10.814449451426425 15:0.5741771892619925 17:3.536125943637781 18:7.478679087632652 27:18.68690810868292 28:0.9958476644624031 29:24.72089186801835 31:4.20772869506317 32:13.511427149461271 34:25.066862196183912 35:25.50601282448118 38:1.1641567358827245 42:26.839534043686236 43:9.472553768932398 45:4.8711194814406005 48:4.965619649250102 49:15.244553267827344 50:1.376096877233885 51:5.086032933822018 71:16.737975937814554 73:37.11137324271092 81:5.923920001222336 88:30.8808884154431 92:30.9980035164853 93:6.125852509305574 95:54.30328729915811 98:6.260875981446766 99:17.896438078115352 110:73.84355782282661 118:6.8888093273774755 124:19.385720951925233 126:50.15340524844587 128:7.102961556307732 130:2.3098095550811273 137:19.857892738089987 146:43.19882129013699 147:7.425211875145521 150:78.15896244667113 164:36.65016244368604 174:8.067400644843245 175:14.464998471510107 180:63.532277719646 183:72.91331372693762 198:8.359736453345514 199:93.33805797253144 209:15.115277382313076 223:39.277615704508754 246:3.1854949929453853 263:3.2755599833929216 268:9.23672825512343 277:24.228239561107436 294:9.574741573680392 295:3.462344707556536 # awareness
7:32.61072948298129 10:23.082553644548554 11:0.3368121615920077 13:6.009584417396095 16:0.6351743306486476 17:22.513618723091366 18:22.696442092345126 19:22.861047233665236 24:352.97170696574517 25:24.33331957075149 26:8.262732019499923 29:1.0008965260047096 33:24.994821009234034 34:25.066862196183912 35:25.50601282448118 53:34.907193339143184 57:28.477210240120783 68:51.78236352012345 94:11.490447992684905 99:89.05315309840402 102:1.998529354351132 106:56.33792073041254 131:34.313590327345196 138:42.64341471996363 156:13.835906248558672 170:37.07100593075036 171:91.2407844035359 178:14.521963339781932 187:2.8113578808609514 191:14.81581472202781 195:37.961509181676306 200:46.6937846740415 207:2.937816615302048 225:15.556304849340256 237:39.92881889747867 249:219.0966952754571 281:143.04350765105957 295:51.015218618011914 # meta-analysis
1:76.75157087748026 2:42.052831333472035 5:81.72153985967526 14:117.67702456385538 16:16.223824034625647 18:47.88928403964635 26:50.7360389232434 28:24.67960098375449 35:8.803751812508631 36:291.2824862318254 39:53.634513117949645 41:20.269355349566304 48:55.741964173555026 62:22.301999409408346 64:58.717284992233985 70:93.62144084599826 71:1.6777768641076416 83:61.07704773902215 91:1.8338431304066998 138:68.20185182125672 141:2.3867904574926673 152:2.498779955469095 173:361.06809679941375 175:2.7457865415500478 184:45.93298643733232 199:38.1272294409642 215:75.05027713366174 # pollution
2:1.766287118935275 3:4.487880112204629 6:8.278838392113247 7:4.931268161787006 8:5.0680348359814325 10:18.04394509383219 15:6.673866503229725 16:27.216591298174723 17:7.393203993736598 20:23.20087148743514 23:24.00972292620368 28:89.40319530201961 29:4.184894931277004 31:1.0102867454575213 32:90.05749942902226 34:13.598344819101051 35:45.49715412880805 44:9.513608915719065 48:20.97392467083136 51:56.40982958058925 56:28.3702360747508 60:74.16279872993847 62:10.435321789241822 64:1.56587308298752 75:10.998553874823838 76:11.01356555850884 82:1.757632242280973 93:6.125852509305574 101:1.9685290103011164 141:7.308649653899968 144:2.4007897660884265 146:13.46868281244131 154:13.710771275309929 158:13.98989203678553 160:7.878084251926015 170:14.403934335944129 193:29.80018048108099 195:37.961509181676306 200:38.14811166016447 203:2.914968406670364 206:30.210076810540276 221:8.714428965512267 233:86.5830759969502 242:3.1740931100464427 246:3.1854949929453853 257:16.06588568277082 265:3.289694199272811 270:3.3080407172973 271:3.324515952665965 281:16.536388659478156 293:16.75155292760793 # serotonin
1:24.91908663546041 2:7.816201905558604 9:2.1567074955796617 13:10.025679110613329 23:72.12631366647621 24:13.008004828578368 27:30.740286990253857 35:4.419668967527094 43:112.3159046334592 64:29.065737520397843 72:5.768293693733649 73:1.6898053207816095 76:121.63821515279234 89:114.57500800869155 91:6.104746647958773 92:70.33701132734494 93:17.512917604986388 103:64.09101834980834 106:12.239631714502066 115:6.818830224770023 122:49.39984984425766 125:49.94688402740584 136:42.562040192488006 155:7.585979116379558 162:2.6604800056218374 174:14.455560470849925 183:72.91331372693762 185:37.53742185074184 194:8.319805967724609 216:15.28757790222283 252:16.034610758809595 # italy
1:20.70593972586586 2:16.023118201337283 3:4.487880112204629 4:21.151972101690422 6:12.310545160969959 7:0.22781822776453087 8:12.859585541637701 11:0.3368121615920077 12:0.3783853201732101 13:14.5632153412043 15:51.51903081572472 17:22.513618723091366 18:3.5891666498853807 20:7.715027631594215 24:30.292038192451102 25:0.9537826283125742 26:0.9574972122546609 27:24.537876107042543 29:24.72089186801835 32:1.0269390125036861 33:37.863552887228074 35:25.50601282448118 38:39.25854839887423 39:26.06754401102202 40:1.215149405504947 41:26.456082077861293 46:14.89676312949954 48:15.057989472162694 55:15.7220510008947 56:10.172900634821112 58:15.826786489602366 59:1.5078723420063707 64:1.56587308298752 71:16.737975937814554 72:1.6827163256250217 74:16.814882914446038 75:1.7062573763706794 81:1.7524041588975068 83:1.759129758998542 84:17.25842909200969 91:11.438610731980113 95:31.299086483218737 98:17.795777558770787 99:11.754592360615217 100:18.0182863747494 101:11.89763627320964 105:12.217609725192858 114:18.959639326570286 117:19.105092368236804 121:2.1992175940030227 125:12.888491620482265 135:50.72826938480542 137:27.031614294040022 140:2.385629627029211 142:13.3053245775975 148:13.47658382159325 152:2.498779955469095 155:2.5163646991380864 157:13.946688181145582 166:90.53743117286574 169:527.6612908658898 180:14.565070768108205 188:2.817452973352501 203:2.914968406670364 206:2.937816615302048 247:9.034095212908761 255:9.119579753216073 264:32.08214231954541 265:40.73534160627164 267:49.78116014627245 271:3.324515952665965 272:16.355370364024807 274:32.389761584751206 277:9.379732609721747 280:3.38989855816387 285:3.4246440168459618 287:24.550431099983307 290:3.4533996416132444 297:3.4758496455279295 # colon
1:9.696385777921298 6:16.84580229701684 8:169.09105969194775 9:17.62795125981683 10:28.54242769534177 11:5.575339584215901 15:3.117269212104829 16:39.571298978452354 17:3.561401850538851 20:0.8299577494746588 25:0.9643862929106308 26:18.617028052704068 29:24.81040595736462 35:25.595833473272812 39:4.6155042432210935 40:128.7610969193888 43:4.870869363149005 47:1.3243689799353222 49:5.08024825760364 50:9.87355185683957 52:27.822946946409942 53:28.176259142182506 54:15.752099378233908 57:5.351280801727286 59:481.1069378832802 61:5.47800379141155 66:43.9924749402874 68:51.922264942293594 74:10.999840038621251 83:1.7717035350729977 84:38.047883247299524 87:53.73391575461962 88:11.428387835837226 91:6.132949502798306 102:12.043260530947858 128:7.13180009405652 129:58.77208335847644 134:7.244095290892111 160:2.667289229956388 162:7.921976013215162 170:8.062904665103185 179:37.41388382453869 182:2.7950531068223223 192:14.865868507382421 199:103.50732506574974 230:8.917753841976863 288:3.4588038836964023 290:60.54158762747522 295:41.93599546377784 300:9.646712790041775 # pulse
1:3.9774290092972766 2:4.479910150154246 5:295.67459521660413 6:1.9750922820628123 7:2.0701658002648906 10:23.184429312821656 11:13.78184490045008 13:90.77534200275323 16:11.378246485736634 18:12.120618088960768 19:22.94973976704469 26:4.104965110660013 29:51.498745089376676 31:98.10767468609652 37:457.710172164083 39:4.6155042432210935 41:14.560151172370816 44:4.897024884769183 45:33.738436442511166 57:5.351280801727286 65:5.556514625178396 67:5.697908115331647 74:5.821686790393394 75:11.042164021945823 76:11.057183440394677 79:11.168652024355609 89:30.994531637902632 92:31.089454359721508 93:11.515134739461947 94:17.598461280620274 97:6.243542644641164 102:6.495779842729751 103:12.091737894416509 108:12.334509017312035 116:12.63221867738121 121:33.62301727913909 127:26.707272435654826 132:7.183914660217011 133:67.83180414758654 137:42.679352008565765 143:13.384513272520241 144:86.99519614832452 153:13.734889803374276 157:52.97487297475665 159:14.184185332424892 161:14.224439651164923 162:7.921976013215162 164:7.92786147424306 168:53.92208438732984 173:8.09053353635618 176:2.766911448200066 177:8.130820191981572 192:8.335991354099086 196:8.365800137318955 207:8.508240020680146 219:15.46551412470584 220:47.97661701734691 252:40.481203069504524 255:16.10492550425395 267:3.3120380749852982 279:9.413916785135093 289:16.747688743842332 294:16.79699568663743 # varicella
1:54.456650308901914 2:48.125349196460846 3:36.68859594782681 5:21.487132305288593 6:12.379240163695814 9:121.73214439608329 13:170.9871167143111 27:58.43389402184935 29:58.77789792355541 30:4.23115902216312 42:1190.264095151411 72:251.49616828823682 79:11.168652024355609 85:61.635247150860884 88:61.942001435555056 100:1.965786385632827 104:18.38982349764684 114:102.13860594309739 118:2.205275135905107 119:41.36522983539203 129:19.609771174384807 137:42.679352008565765 138:13.281324591028694 177:72.72574425974229 184:21.813636512853968 196:8.365800137318955 204:74.60692345334897 209:22.488866302792644 214:8.599296907372395 215:296.9028482141668 228:23.16704214148889 300:16.86102072471571 # bronchitis
1:3.9774290092972766 2:11.778265949092692 6:16.84580229701684 7:69.8588977934782 8:38.97470115873944 14:6.61581086194369 15:0.5831202020120143 16:46.069945775958274 22:0.9200589397443544 28:8.453786910299 29:37.615328104581224 31:8.50965524684106 32:31.310532112500734 33:8.603184970987646 34:82.58648859411497 41:26.5462454087078 42:33.55105413126744 44:14.911664118828327 46:9.588308925752393 47:4.95244230694893 48:1.341789650519939 51:27.793657266033467 52:21.398227944899766 54:1.4715564017357405 56:10.216049346416638 60:1.5249168363316217 64:5.533051781027899 66:5.652108740923496 72:5.7962361445619175 76:30.205390397811385 83:5.96697273037857 85:6.0412339716802395 87:1.8237302463338867 88:1.830768850491776 93:1.8560942036195875 95:31.390605655926684 101:39.53236755840768 102:39.7772675574511 119:6.924164435102018 120:2.210389281461734 131:42.314442050015224 139:166.1226907815559 141:2.400234586371143 148:2.455872968377381 151:2.509845517872142 152:2.512344028828617 169:8.062904665103185 170:2.740696820110172 173:2.753750728126488 177:21.67138473701592 192:2.86996896243618 198:29.97985196598024 201:22.29870236021915 203:2.9289104184430217 208:2.9517766876654106 209:2.961674585814647 229:15.72909849839846 237:67.49299077809644 240:15.871645421124514 250:9.075846798596334 272:50.18461924689959 274:79.10485915160854 298:80.55566772164008 # context
2:0.16198794576366798 3:0.16866521640016288 8:137.233293932459 11:80.73247010958191 12:41.7549799308556 13:42.73952854947161 16:245.82384371731436 19:0.8008262507207758 20:0.8401797602482418 21:56.750583737501884 26:0.978849560148063 28:358.51225972087747 30:8.547384423908454 34:1.0653912454484238 35:8.888513456813403 45:1.3127465640280427 53:10.12263334870048 54:1.4836694145618572 59:10.389262289481975 69:1.6699468786870677 71:5.813337239572033 75:1.731338559407383 82:23.723643213314535 85:17.39581981044805 108:6.713454494608494 114:6.876422719176854 117:19.225762116972174 128:13.067310713147004 151:13.743073333510948 152:2.526027365840468 159:2.672860313707285 171:37.275887536016704 191:2.8824173204014594 198:83.83625797053315 209:38.7059383510478 235:23.45790879197989 264:9.26675262526183 270:3.336601329155098 277:3.3971692499389277 280:9.483969417865948 288:16.78647530465704 291:24.710984429773337 295:24.748872996433786 # dioxide
1:9.772329638674849 2:7.920992790342008 3:60.94967016422302 7:17.298746325578907 14:26.49217056663793 15:21.141956284296246 17:0.7611694994872981 26:30.747771796825386 28:24.859340111588462 29:4.237670109065761 30:1.030808112564892 31:8.551942132599406 32:4.301072012016469 33:59.465561733760225 34:19.270943285460145 35:25.68639855959745 36:4.5917404456783 39:4.642524702600236 43:20.792869507991146 45:48.051721082107896 49:142.09534679490693 50:1.3998273415060478 51:49.123438729482906 55:5.33244018071252 60:50.60312316992496 66:5.680171704693336 69:10.872928354701326 74:11.043791696934475 78:5.906307158071657 85:78.66513721291136 89:31.08670500296994 90:6.159637372023002 94:38.65733748636281 96:11.686627002835946 97:46.666209165804624 99:55.10786070393839 105:12.306317674118496 110:160.18878365222545 120:19.248761152956703 134:7.273234832556369 138:42.86089973486731 139:145.7089842821852 140:2.4126345679457764 152:27.95667204950625 164:2.6908211224313896 179:8.172868614104546 187:8.271178354128256 196:8.395450450552756 198:64.85262589321688 220:39.33795678741405 229:23.314707426867116 234:31.457600492278548 238:67.63579552264011 239:40.139701792768946 270:16.354785520394234 # functioning
1:89.45575494433724 3:80.77146142805206 5:16.78224710288817 6:4.843005302783419 7:105.4436345344842 10:5.417509792692314 12:5.828199490371627 15:160.92174087853093 16:7.023047724032798 18:7.56102486547909 19:142.80232475825218 27:8.428875101241553 33:82.63752113489414 42:341.598742826565 53:116.29802723640753 67:10.851357846902403 71:199.6229878583552 97:1.9095259476027826 102:12.087704670175578 104:12.16367563424405 119:33.687743438340284 126:76.50105245964782 129:13.067310713147004 131:76.8461083042086 141:13.383349494492318 142:87.04433551189258 143:13.429465491673328 161:81.11006107973276 166:513.5087263097611 179:14.616992265122192 191:14.906222508754166 200:83.95202315275921 243:341.398847324131 256:16.150597507458457 276:3.3971692499389277 # gastritis
2:48.30972438646364 4:267.42453755719106 5:16.78224710288817 11:0.3515760406251917 13:14.705429618812303 15:0.5921824747496675 17:22.691408357056247 19:142.80232475825218 25:58.221995119166905 26:44.03120936359845 30:1.030808112564892 56:15.869272774835688 61:66.75277590019408 69:52.0708565130199 71:16.85707790562238 75:11.086137593968642 86:17.42455043259221 90:17.584618739625473 91:31.176042559151476 94:31.283054927168617 100:1.9787901285775218 104:12.16367563424405 105:6.666239518320118 113:74.66501006384301 127:34.32731123692124 128:7.160879022320583 131:2.3410733678289954 138:27.23584318614529 141:86.99672211222305 142:27.35225291032716 143:27.41099670524115 146:20.332570362854735 176:2.7808372764484433 186:29.62665037638997 200:22.30454425054752 202:8.4693931399194 209:2.975761661559792 230:96.94912159557138 231:3.163114577509561 236:3.191137493748223 269:3.3325020776056444 271:79.06243614085389 277:89.67594722029848 # proliferation
1:1.8766651229941973 2:60.69656137944404 3:54.65153398616551 4:31.767281082222105 6:75.84455401343786 8:17.60619727118025 10:5.417509792692314 11:9.472512949270522 13:6.088303984084217 15:45.230617327786 16:52.957434419761775 17:7.475369541185746 21:7.963072283633816 22:18.361980557059468 26:4.131326071230886 27:4.183075172299238 29:1.0225425191562236 30:24.96775377359684 32:25.112928858754806 37:164.09073833866643 39:61.478593822714394 40:47.179009696626395 41:26.637153176280002 44:55.52199921069909 45:27.18052232381584 46:9.631417716459334 51:1.4059437994310737 64:5.561011629221435 66:22.89473340400731 67:44.31551931266319 69:23.05385718120997 70:10.935745626088956 71:5.813337239572033 74:23.34652201008024 77:5.90468174380388 79:69.4686780296638 95:24.426397434351113 97:17.820073725244335 104:6.573722680793938 105:6.666239518320118 113:74.66501006384301 116:6.906900020550608 127:67.600885766693 128:34.3421013930311 135:19.933387848279803 138:77.5389285261959 142:13.394842374481428 143:27.41099670524115 147:13.562260615175497 160:2.681124765479112 168:14.383051033130705 174:8.126244167280184 176:29.358037964567686 190:8.339327405304228 193:14.931432154541431 197:30.048504180955124 203:8.489823256516948 229:39.862313780741225 232:3.166824160199032 242:15.929313057476714 255:3.2721655705660595 262:16.24540042889782 263:9.24571489107759 289:3.4754494335210433 299:70.72031070442551 # isolation
6:2.018714181318854 7:5.044529516018583 9:17.800900120563416 11:142.1400292396991 12:2.603373131773084 16:21.810849545724324 19:3.7140988485110897 24:0.964468868343073 26:4.157931191705972 27:1.0109969361693834 30:8.590036594019903 32:82.71491582530237 33:19.286344040623987 41:1.253585503984234 45:9.644753263814563 46:9.674895655638634 48:27.58272812726326 55:5.3604353990311715 59:10.433220903626607 64:43.72512558083616 70:5.808706222065351 74:5.878337883263964 75:5.905641380091147 78:132.06889281930935 87:38.452078401882545 96:11.73126236584551 97:71.50780900238729 100:63.86096946190748 104:12.20852115808952 110:150.38782200217372 115:19.141260498904163 116:33.63534309057582 120:2.23718840280712 122:66.78986018351183 132:2.3557865903825768 135:7.31723273439536 137:51.197727995564165 138:13.371528534428085 140:13.424828457163157 151:7.631019568501 163:14.333229159439878 167:21.492694741471848 170:37.35085335494323 172:72.80223345693082 181:54.93186484874086 190:8.369199950174236 209:2.989969863741463 212:8.659017138193052 221:15.57939836551377 225:31.240782429920273 231:3.177460818012812 252:23.848064870639494 278:3.4116677306315277 # mobility
1:21.0813389262223 2:20.99024466481816 7:160.30358457516968 8:13.069234348668491 11:41.093178727410645 12:41.909288375908375 13:0.45539482464860553 15:11.119465360399179 18:7.602748613698336 20:29.48503005559525 22:4.0393630945914865 27:4.2097524151044485 29:90.23465887949142 32:1.0598437804837988 39:32.85910889762712 41:20.49370081154305 42:87.29268171168329 43:121.99463174631323 47:1.3480357242682108 50:5.154650669688998 52:21.549242629603164 56:15.929154229594266 59:28.91440945533159 60:28.950855223069002 63:1.5944675774922783 66:22.971043082507368 72:1.7203912406871769 76:1.748409125975469 77:23.568576760835608 82:61.53276436050587 96:1.9192477660684433 100:55.53173723679638 108:56.92089173852033 109:18.823767232271848 117:2.2320613617995595 125:2.3044214751204235 133:7.259137884508419 137:68.57410051010925 148:60.60117329997659 178:2.805213261388713 179:63.841779029727654 181:29.57329517268364 199:8.462142270759697 200:65.09084037319361 217:66.24879296999212 250:3.2513605523016675 261:68.84033378102045 262:68.84033378102045 286:167.02110344885267 297:70.79895704127088 # encephalopathy
3:42.751430620814126 6:12.518486134202254 7:12.818262186373683 8:85.04009082694486 11:13.92384658031458 13:19.782329343905758 20:0.8505228942622953 21:18.095541582213514 22:24.23496384643137 24:4.096236328908587 25:37.33781240751566 26:18.76561822252531 30:4.284472843638859 31:8.59459816700041 34:1.0765328146417852 35:25.777719952924954 39:20.172545302697703 41:14.678204099612266 42:33.766540201381 45:1.3245825152862771 49:9.930629166352757 52:1.4219217511662108 53:21.841509354385412 54:1.4959035532443268 55:28.600482239786587 57:74.33071397658449 62:29.19069286146752 69:5.768245334178007 71:37.33438047639434 74:23.422972191553104 77:5.933173199181184 79:5.987282261202755 88:79.22793337734083 95:46.730115899058355 96:31.598956220160105 97:24.541411397995187 99:18.077076717124587 102:2.037743586386379 107:6.742515807952606 122:49.775999755917326 126:2.327156105196509 129:34.43568737923319 139:27.34545883379367 146:20.393934461815498 148:20.40459329546782 150:20.42595635018324 162:7.981154460269214 170:2.768623165891635 176:21.768645316399986 186:21.98238836182831 206:30.442064697374 225:8.878398151044271 226:8.885941892479867 238:31.666345285044027 290:42.06712844994232 295:70.66863912207917 # conjunction
3:0.17427451866481208 4:21.456160897171127 5:4.81465312693054 6:4.880811507471734 8:106.87569390955566 9:5.230421676732275 13:25.138827023343897 14:0.5791233125245987 15:52.032339005188604 24:8.290903318406384 26:8.38906519860512 28:51.74189373448899 32:13.686077359101278 45:27.27236935918138 46:9.674895655638634 52:5.177721381792694 61:66.9285396907347 64:16.384664581773983 66:1.6558972895136463 69:23.130217130252287 71:11.031327649485942 72:1.7203912406871769 82:78.35301814607648 83:30.737783747083014 85:1.8307582156025632 89:24.174952804688015 94:6.223633285785666 100:32.1065847425494 107:2.1245082574621925 115:19.141260498904163 123:19.356067809130465 130:124.54879750811124 131:2.3546753470920434 140:2.42631779577587 142:13.440152135690905 152:61.172854292672774 166:14.378471620836487 179:54.813996433509395 198:2.9233866561110604 210:85.07873089027947 213:75.49133839427238 235:15.927271276732196 236:9.04016195246703 271:3.3675685939618925 276:3.4116677306315277 291:3.496684522873141 # lining
1:13.301742200876559 3:21.110703622203342 5:12.397019857990538 6:2.018714181318854 7:33.01556041484962 10:23.39082137764641 12:2.603373131773084 14:3.1065832737474626 15:6.79517907959595 17:12.117382440603741 20:23.469677077250672 21:119.94375835199774 24:43.85449739043318 25:8.374504084294669 27:81.76352827107554 34:1.0765328146417852 39:32.85910889762712 40:33.28083218770624 41:26.72881725245986 49:5.135553798583629 52:64.77034315705005 53:15.742860081336348 54:28.55634780376064 57:15.999183889443511 67:1.6763553194823468 72:23.355235896136925 78:37.68436074244698 79:1.780744978906994 89:31.179634677112585 91:46.31774471372442 93:17.69316559568476 96:46.76110764911944 111:2.1484879382410047 125:58.77961381515822 127:26.861293395001923 133:2.3635881698284864 142:27.429692046804437 146:51.917322434202994 150:20.42595635018324 152:79.32682658954893 170:82.13495682199283 177:37.562385889666736 185:29.67975467658245 186:29.704490649549697 198:2.9233866561110604 203:2.9571540955155724 204:47.3195538006249 211:3.018384562566567 216:3.0438670103894445 219:8.789062749556349 231:3.177460818012812 238:23.54402598520167 241:49.14920026651773 249:87.92633961025727 254:23.87325166973613 255:16.19663866148687 266:3.334713692066545 285:24.651268110052353 297:33.3287930590772 # clinician
1:34.504923485883154 2:4.5538122365578495 7:33.01556041484962 9:130.2300267966513 10:132.3022234448588 12:14.310081365668834 13:49.2794431828615 15:15.965623117167311 18:0.7920659380200111 19:7.6800313606231825 22:24.23496384643137 27:8.471425522788213 31:74.50615131054458 32:31.524629449246962 33:45.13577503181176 34:1.0765328146417852 35:1.1317526598352348 38:9.180316878549508 42:9.568321760391926 44:1.324066715378418 50:41.827240541418504 53:21.841509354385412 54:1.4959035532443268 71:11.031327649485942 76:141.4106096958015 83:132.9448744892999 92:24.253604491555528 93:31.33647731926388 98:1.9433323692666655 109:2.1292726895310095 116:33.63534309057582 121:19.31906492550972 124:76.27106136649982 138:2.410104234629971 143:2.441528233325226 163:2.704786813667137 168:2.734261383880992 169:2.768623165891635 176:29.435835669825767 180:21.871528537377127 186:21.98238836182831 195:14.977193361360241 218:106.0008631892679 219:106.15009140060535 228:39.82628118945855 263:3.3185197310788817 266:32.34737739821813 268:3.3428685301393486 # minority
1:13.301742200876559 8:45.28350250109214 10:28.781742489728572 11:218.85660190361378 15:0.6013658706856486 16:129.71341119090297 26:58.4540473029827 27:31.0596335019169 28:738.3210127745854 30:82.36574285029569 34:31.682153083804273 36:32.661615592982855 39:85.4415335961243 44:96.09442057655072 51:56.88134499363055 60:1.549490815497634 65:36.469941636623744 69:1.682556081616158 70:1.700636708534511 82:38.0061791315207 85:17.456312238958546 94:38.76670590736066 109:267.3011524113956 127:42.333044007940984 141:13.42865538662998 180:2.818591010163049 200:114.16397087289299 231:3.177460818012812 243:3.2168515924973753 253:49.67356801470727 264:40.990393739127875 267:16.368471012186657 270:59.54683952278057 279:121.50451839526562 295:80.70703906483806 # prolactin
1:66.06560444805385 2:36.81399174479194 5:16.86831195643929 6:191.5355943521239 9:0.27973569516995317 10:109.05690120800108 11:0.35913873211694275 12:2.603373131773084 14:6.696804187180019 16:0.6633359072316556 17:12.117382440603741 19:70.17355348967244 22:13.057364823457965 23:30.437834428967978 25:18.74024337024768 26:18.76561822252531 30:8.590036594019903 35:1.1317526598352348 38:14.399042599386576 39:85.4415335961243 42:33.766540201381 44:1.324066715378418 47:34.16295651270935 49:34.65412740876512 55:35.51255425808118 62:83.6548692495458 67:16.733246370245837 72:16.940716523449876 78:95.26244144954597 83:17.30022626495388 94:11.623101515212696 106:18.733665067857576 112:65.88761712706376 115:2.1996620819258497 121:19.31906492550972 126:19.71218975887712 128:13.112506984238287 133:13.218339475530861 135:105.66403937752602 139:20.10658422104335 143:188.7017386734156 155:35.95244605272469 169:121.78411454369349 180:2.818591010163049 190:22.1618463673372 198:22.32499142567026 230:23.408266344498895 241:49.14920026651773 257:3.2885638241660735 267:16.368471012186657 277:24.41311894663369 301:70.90829181159505# chemotherapy
2:26.126018845534148 3:4.636076072031645 5:104.24637839012937 10:23.49536615475813 11:9.583385439004156 12:35.98393378394709 14:6.737860430448481 15:66.11687129460616 16:3.3578653699173 18:35.244192800924736 19:7.7222099367296675 20:63.69912559450835 21:79.61232255646003 22:8.242988460628933 26:30.963199015175192 30:8.633063773228061 31:13.657165329560712 32:75.01890803975803 35:68.44393955358201 37:61.71531264783655 38:14.458670441392654 40:20.545087379893932 43:1.3247067579726244 44:21.01565849129508 53:5.314517819088428 65:1.6259079725857124 67:60.25014391633924 73:1.7403336408744323 75:17.112650894491004 79:6.016064278902556 81:23.8464684449264 82:6.049319704136537 84:6.118552616278417 86:31.113110399202018 89:17.65123999536768 92:17.713606555476442 94:11.668061607089992 96:46.888097161799465 99:1.9784924680111842 100:55.6756445485958 103:2.0654824446484534 106:6.738869855350926 116:2.2273029919496974 121:12.85220246997075 126:19.77388508797953 127:7.215066188194982 132:7.271972906473809 133:197.87352599233367 136:13.383184510459149 156:2.6073373107851787 157:99.7786600015709 160:7.996422980387446 194:2.918660984023079 197:15.079220167130838 202:15.161518412314262 227:8.916252096084282 269:16.43434196848381 289:9.662982732568352 290:24.835829167401936 # immunization
2:4.591322856996419 4:1.9511691000885076 5:21.794522085211863 8:33.63105086265346 13:14.850144815842532 17:3.638687073489239 18:7.644847370075704 25:4.175615017121424 30:13.65091355208923 39:4.69730196327037 40:1.2614816679686924 41:1.265361529557602 45:21.01890083975572 46:9.718748604453218 50:21.563508672960666 64:29.43411654366278 66:29.818737178139926 69:16.823258874011604 71:60.72501074311217 87:1.862437634945073 89:88.25874190388662 98:11.85817904769522 101:2.020882838797364 107:25.780709505412055 117:12.828319087636416 119:7.011785508610527 122:26.46100561247857 128:7.219773224397924 132:13.238206042088398 140:20.2146686171934 142:7.433400423087444 155:2.5714162970497365 156:44.51652218005576 158:14.171271090794187 161:14.361191229992777 180:8.257863322820844 187:176.98654709478282 188:166.14361583064564 194:2.918660984023079 198:2.937665002435732 214:15.40504170835861 223:3.1210829217624276 231:23.47865793752035 241:3.2275540801755604 254:32.158554048578075 255:9.239770949323065 262:3.331068397303698 271:3.38216301446482 273:59.960304440630196 288:3.502436707354765 290:42.1624568088623 296:3.5293342832396624 299:9.737657950523321 # urethra
1:9.926498412831135 2:61.1396772597564 5:0.21456930012245928 14:3.1316393509925837 18:7.644847370075704 21:0.9025258553921098 29:19.135555362630154 41:62.558180799240006 42:1.3155290468593226 44:4.9797773098236915 48:48.80809888546272 51:28.069883167361787 66:68.15476054869038 68:52.34890965663163 74:30.364911319478523 82:61.69330774078781 83:1.8101479344717282 91:1.8853615045946057 98:11.85817904769522 100:2.0051629006476053 114:2.2131975270799273 125:13.068421028662822 132:27.087559705106756 135:13.353132491391408 146:27.785170100033433 147:78.7895042389869 162:29.0060451028468 170:29.370813653087843 172:122.20242834021764 197:2.9360729125390015 205:225.1971409052854 234:9.023559709265434 288:33.24105025013881 301:3.5452189285970115# instrument
2:4.591322856996419 8:78.28463726931557 9:28.21557140794775 10:2.3807589091927683 11:53.873566790489825 12:2.627270212526016 13:0.4638071288379059 16:67.42260948291083 17:17.31409065326709 28:44.795856952774216 31:4.314379425173787 35:1.1431860040022601 37:1.2071584124807557 43:9.645537807261693 45:131.58286763891792 50:56.96335668017777 54:1.5082607243286033 62:59.09609000039178 65:59.4784893421251 75:11.17519804730318 78:5.963540668353802 84:11.46064452106833 85:11.473870817002672 89:11.572779909910032 93:1.8949601647552738 103:64.7269352702453 107:25.780709505412055 109:160.50465398422702 112:2.1794922696232377 115:19.20279849993344 118:12.828319087636416 124:19.629354683242077 131:68.21056503112248 132:13.238206042088398 133:13.263948156714449 136:68.7225146248687 147:20.461131427284798 154:2.568881660778245 156:20.951148000941785 158:2.6547567483666215 163:8.017006987497808 167:8.0734799575703 172:21.760870541160983 175:2.8017100805720334 185:8.302275829590908 192:74.27984092965825 198:8.47886978078495 206:22.631670271952583 208:8.598089847192144 217:3.0651064919795368 219:23.08476047297389 223:8.863750586083018 227:3.146173331047765 239:49.24659559730647 262:41.007741868791726 263:3.3330831873524907 269:16.43434196848381 274:177.13047183145343 277:24.47574301978236 284:3.4672100260640666 289:24.80752644655413 # requirement
1:34.68368009453645 3:55.05990437426406 6:12.589056880865726 7:5.08302554393985 8:5.220810058838558 10:23.49536615475813 12:5.907618976614992 15:32.892361452985305 18:23.05540733425323 19:0.8213136789765679 27:8.51435095371483 28:13.580454546442304 29:13.607309532881345 34:25.429984212134933 36:39.58078029384565 38:4.6853108281647575 39:1.21502186332748 40:54.873459930894796 44:113.68193575299998 45:21.01890083975572 46:1.3448465325548191 48:5.075877555401517 51:1.4301871590412694 54:10.305127175103463 60:1.5619614012081255 67:37.11492229030314 69:30.011125518131145 70:52.55388455650964 81:1.8033759254522186 83:61.71137112372691 85:6.127095069438927 86:24.119562624824237 90:6.217257628145496 98:6.375593574652832 102:25.28414794560285 116:33.729553109968066 117:19.34841660211928 124:7.140603610988166 125:34.346456545730646 126:2.34084887734767 127:7.215066188194982 134:2.3975938038430464 140:2.4401240583195154 141:2.441290047893939 145:7.5041863884608215 149:20.487832234449577 152:2.5537593259812126 156:7.780239326807825 160:2.7091611236244284 163:2.7188755391137507 175:54.773314880506035 185:37.91232023630548 190:2.8998745425099974 191:22.271329793220044 193:22.305248005118695 196:8.455487423326396 213:8.689247357306352 215:75.69029022708145 231:3.1919300929689505 235:67.86984799392674 236:15.985604364633982 242:23.646915205012927 246:23.69567323896995 258:32.211498454128545 259:49.87468263911347 270:9.374127257032661 272:24.341600956301242 279:50.770233659116094 280:24.566484308016665 # relation
1:6.80881443982725 2:26.126018845534148 7:27.64636405621623 8:2.2179888428388828 12:14.382368151116806 20:17.88082831637738 24:0.9753612561638142 25:0.9969203526802551 26:4.184784332666601 28:4.2790618165808025 30:4.311499854982113 32:19.310758393698386 34:1.0877974162247024 36:26.263959622646965 45:1.3365415000737007 46:63.69300323726174 57:28.84492937085632 58:28.853900727833608 60:29.043982326287992 61:22.58231103642155 67:5.782949356888545 69:30.011125518131145 72:1.7331930838116374 85:17.517308714175172 87:17.6039034537523 89:79.46810488347388 91:6.219015582289285 98:1.9565067813753971 101:47.716793708833194 104:2.073660099277134 105:2.1161976575634327 117:84.7069009910217 118:2.2456380716000446 122:26.46100561247857 123:7.038511247475427 125:42.24631246895622 135:27.282618078553618 139:7.4010124819001835 152:2.5537593259812126 172:29.426347257999744 177:8.220224975957963 179:29.57872069109902 187:2.8675084489363916 188:55.40553874573448 196:15.048665643633042 208:30.52065109221244 210:3.026002790833785 214:8.689247357306352 226:8.916252096084282 231:9.011911648314653 236:3.2199917129801885 241:58.48574654426403 251:9.190618315931308 257:3.303107927475114 268:32.46973330252486 271:3.38216301446482 272:89.6584280885138 273:32.69030481622997 300:24.959685962159277 # anatomy
1:0.031533181797617146 2:61.36414580464167 4:4.803063751513527 8:45.628156078226844 11:81.5128756771766 16:67.63337216733484 24:8.376815797891066 28:31.44395260708641 34:38.58133427517686 35:14.178351739514483 38:4.71306127136184 45:5.009059503597998 46:5.02831227383511 50:5.210987046481129 53:42.658018898440524 54:5.403548029612714 57:22.31964814646729 58:43.1980696502601 64:5.646371675055869 67:1.7019215750274774 79:1.806687638759494 83:17.422617915378357 90:11.658722192181825 97:6.359115858686782 98:1.9698061801013549 104:6.6613877284211815 116:12.813187913000753 122:113.38142970677328 126:7.2401834088759065 131:13.280517790076159 132:51.0457470957268 140:146.8307924171019 144:2.4692992775959763 148:52.19550060785872 152:7.696212445034101 160:14.394063250318151 170:2.797041694417883 171:29.465705321246475 172:8.204003113806285 174:21.848907202087574 176:8.238060665547115 196:30.232500861732568 197:22.44319495062899 200:2.9616611113229507 205:3.0005996081964637 212:56.96976328441235 214:8.719729552302578 219:116.97305821949709 247:3.2747165050461673 257:99.00968118919262 280:3.462465011657471 282:9.588953841853817 293:16.982458914354627 # distance
2:8.081920353801348 3:8.145715178583508 6:127.7649066246906 9:23.005288452185557 23:37.150220391257434 26:18.916749354082707 27:19.06035711941542 28:8.624982306359211 35:135.90573660892784 40:1.2733723718665808 41:1.2772625401725002 45:48.47959564202004 50:57.124480486360305 57:58.51478721233529 62:22.682876046294133 72:23.51001080103588 78:23.727800437692995 96:63.327415678873734 99:32.10948632709345 100:39.84446386055616 106:6.768410534553363 116:26.366175788844142 119:33.97046719084243 120:58.3779769937277 124:76.62926891059448 131:2.3822503605390546 134:7.362133961646117 138:13.463232660660724 143:35.36673961441566 146:2.5086840355161484 149:27.904248703107786 150:43.80648588746276 173:73.1593570250636 175:73.22401341638707 176:112.4897907076533 195:47.02827198907846 197:2.950474955855692 202:15.208070471022044 219:23.147678656821956 224:39.83014555611856 237:49.33066628199822 277:9.53098528560328 291:9.707668008891243 # avoidance
1:13.490656285940123 2:1.8726186222124506 3:1.898522753962199 4:37.80816388745894 7:22.512355969218753 10:5.53521332221012 12:2.6514192650707087 14:15.93862268433787 15:3.2174994089583793 17:12.234170273333705 18:3.7184388024575243 19:12.459160649051318 20:36.05378998878567 24:13.299998847499126 25:4.202707252430639 26:37.63014244340742 32:4.382330879727064 33:19.437987779654524 34:13.892199908235295 35:1.1547443333221086 36:46.802700857225574 39:4.725066578370476 40:20.621761418750214 41:4.843248448978466 49:81.15376774140438 50:1.436336358222779 51:10.071041008077223 52:15.632731835245245 53:10.255156930189273 55:5.417173852355217 56:66.31796507404054 61:5.591127774727085 66:1.681386206236133 73:1.75327336087719 76:11.235347146069468 77:11.263051079911566 82:23.955246004372466 88:17.698193470152983 90:62.7609281164657 95:6.344597376350421 99:1.9918253887923203 101:2.034278936292467 102:18.5314243388675 106:2.1363223544582612 118:19.41050801415912 120:7.045933844961575 125:42.3580824579988 131:7.299433403929778 137:13.43298481559515 144:2.4692992775959763 145:35.51776035026909 151:2.565302981269059 152:2.567811810381282 159:2.715078137809128 169:21.779352860801662 171:8.188627992357652 179:8.26303303787001 185:29.83734327842643 187:64.59459486531873 192:8.456026673268932 198:2.9520683357458695 221:15.672343360946833 223:3.135626869757126 241:23.693739509059185 244:16.074464004232237 248:9.192888330071698 251:40.759530607467134 262:9.33283165217959 265:41.207705125602814 267:9.383513166642587 268:79.28285518887368 287:9.68915660003928 289:9.693775853869802 292:9.716958245318457 298:42.416683869307334 # phenotype
2:42.897305855259944 6:135.5323703630174 7:33.29132569348802 9:0.2937897664331005 11:0.37463515904255684 17:0.7915773377158961 18:29.10621610534603 23:0.9684719318762776 27:1.0332260881896018 32:19.386878505077966 39:14.54461533918596 43:27.368444534487708 44:9.730918396717007 57:127.44215275197928 62:10.655530822465417 95:63.288481039285124 96:1.94564679870493 112:112.01940505406374 128:2.3590465076502563 135:7.376763637123591 143:35.36673961441566 148:2.511103435414945 199:65.35038494386278 228:8.980977410150512 232:9.05026993967908 249:68.48042253822446 267:3.3701064590698264 277:70.05348552994916 # diuretic
1:96.79623233771348 5:104.58100367464777 10:0.33620455020711426 14:51.97839763694249 16:16.59016624403016 20:56.61427221606522 22:0.9630566136581422 38:9.267695163760434 41:62.736153197291195 42:63.45461337252689 44:9.730918396717007 46:9.762982563349984 54:66.15285524597236 64:22.807209305667552 71:190.71223605228582 77:11.263051079911566 92:71.21861734358474 106:12.464230337304885 142:78.33471597324517 155:61.641020428795386 163:14.42553432383925 166:14.470802582782495 185:14.861357795117865 200:84.48901472329923 207:136.3860054727955 252:9.25397685939155 294:3.53512404985376 # helicobacter
1:0.028597281253451224 4:0.21266375399373583 6:12.732145151460434 7:0.2672007035750426 8:9.030949967631006 9:5.348084503426556 10:53.342843927636196 11:96.43682888715631 12:19.47986353050596 17:0.801964602693935 19:0.8423010928560504 20:0.8822983471500351 23:4.133458500416693 24:0.997522987822578 26:24.911676757603146 30:52.40684778368807 35:39.30268224684209 36:1.2169535536915688 38:69.90693479714346 44:27.548644547970454 52:1.4588753598643807 55:136.5603529943387 56:28.926265919678727 57:29.033425670780158 61:1.6164135289092407 62:36.53678863631902 64:1.6409925316162053 67:16.916960670631315 68:532.2019917698705 74:69.53162378754251 82:1.8348863019245791 83:31.020920407670232 94:1.9271408247586257 100:64.34759992712769 102:12.269232038217787 103:2.09253056346769 104:56.686172251210785 107:2.1651936805997285 126:7.270257361256773 127:2.370802316740369 132:7.331931848763809 135:60.097807031459176 137:60.20244706991681 146:2.5228015987918218 160:63.168479268692096 162:8.071792415405099 175:2.830414121006998 180:37.96631090969278 185:2.882625678801082 191:38.47747341396574 193:2.9475636783687227 195:65.24736027031086 210:181.1828508007326 242:40.55857213360507 243:3.2607176574228225 261:3.3605696915627483 273:41.63550806975406 291:3.5410769883141806 292:9.748013841065404 297:81.34297694517802 # anticoagulant
4:134.43703265813943 9:18.066118752450528 10:2.427983559086618 11:35.53380259283673 19:3.7933940422851564 25:37.71546471134593 28:38.1844072592457 31:19.351653966068355 35:4.582795307384972 40:20.69909138664956 50:1.4487573512871461 60:29.232592042189765 76:6.002268106882106 87:6.226962362946493 89:31.463084606209957 93:80.18191603180975 94:17.9039482716273 101:6.575714696514906 103:6.673258556833369 105:2.1433876121528983 106:2.149989851488828 116:7.02511868923124 121:2.280378358701571 129:2.3729964124225638 132:20.026444467208748 136:7.42652279420241 146:20.581083634150005 147:27.950080779199375 150:43.91939725096941 155:2.5996843666042433 181:2.863036981369478 191:30.226876215673155 193:2.9475636783687227 194:8.49990944573678 198:8.53993281032716 227:8.977632478896071 242:3.2607176574228225 252:9.284895693677088 272:9.496184972168793 297:25.05784635236743 # parallel
2:49.06339271844094 6:2.0860172772046663 9:34.07754878264628 10:46.97526212521321 11:0.3825728466808602 13:31.16888632073602 15:66.53957421935294 20:36.18024352546672 26:1.0230233293597775 27:25.08592075006293 32:1.0938561125807176 33:397.2524381375042 34:38.70858625187336 35:76.72350515288706 42:4.988550306301205 56:10.437360834558756 58:246.78532099348516 61:22.737843358267785 64:29.622942790309168 66:68.51403557806375 77:1.7953957053463783 85:54.25238147927685 107:12.561086550724369 119:76.05790048089771 134:51.429417893892726 142:13.578355632247145 153:2.5908129508190756 159:2.729402068889164 180:22.059652828805397 184:55.43799198696802 204:56.64981936845166 212:126.76232761665146 257:16.343312835016373 292:81.14985264877095 # redness
1:10.163641045755497 3:37.61285721696814 5:4.969164533175684 6:38.728747981437856 7:64.57765384070993 16:22.176735322887136 21:156.2694548226559 25:82.19380682653362 28:59.759853091320466 38:1.245561116122503 41:63.096678582691766 54:194.94835824008547 56:83.30507074358928 74:95.7620395556119 83:31.11689546515801 85:38.74380000031819 96:89.83152696046466 102:91.65165663079549 104:32.96190850127439 107:2.1790108437402367 111:2.203119472084585 126:34.788254973869826 159:2.74385503530857 166:82.2504460436202 227:48.98651681348216 271:16.641270593657097 288:157.1201401168055 296:17.105887610657412 # endoscopy
2:12.199686174658634 3:0.19796178221122443 5:2.0699322114476635 8:34.050947388170584 9:13.44613510237562 10:5.615608113781947 13:49.9809649855984 14:6.863339947724158 15:16.26381519032778 18:3.7719121359843273 19:49.276438221928835 20:29.921209843175376 25:4.257663934357298 30:1.0872121988898529 32:13.926040987993382 33:162.04445091020838 39:9.375554595083116 40:4.890721642721647 44:27.643640098711444 54:10.440129535148488 55:1.5521154812133802 56:58.66030158343128 59:1.5951216180951073 60:1.600131122537516 64:59.83890406480314 66:85.6956582207857 75:1.7961954022654398 82:6.137271242442379 84:38.71179702776598 87:469.348140114154 91:1.9253062138184296 97:1.9758717827071082 99:6.512607116354193 105:18.952615103568576 107:12.607557678409691 108:6.861281290520668 109:303.69833598799124 132:7.362299500611008 135:2.4464676699728485 151:13.974000471018368 156:14.15697543114394 161:8.096628630996998 179:14.84919635996657 183:2.8896469660943986 195:30.350004374971018 196:38.6776985544868 213:127.01770035187532 219:8.911697539888262 221:15.766837139388567 226:15.892040343908594 235:9.155260571035797 240:9.178941413405877 253:9.324301737294276 256:16.384614128865476 258:32.45184591533104 263:16.485896905843564 266:16.53722010936263 267:9.44569099584991 282:3.498855495397183 283:51.352741660023106 285:9.710171278693036 292:3.560614644393102 # spasm
1:45.271261844507826 2:26.490910595326607 3:32.00161691616521 5:378.20378959943474 10:40.966673886937954 11:2.5706584222863826 13:37.29021599222726 14:21.38261518733105 20:49.85828399205318 26:37.88517116402524 39:9.375554595083116 40:14.900937048522769 46:21.303579074637153 50:15.706493273947286 65:10.85552123227052 71:191.55912077571398 74:45.48992243578984 76:6.031761570543764 79:17.47016896642807 81:17.515525399474072 96:63.65572747706069 108:2.1790108437402367 112:75.36341087168677 116:12.905971403244088 119:50.20748970304233 127:2.3848786773648296 147:20.649845999448768 149:20.676566152601314 153:20.943554902060317 156:44.85559674073068 159:29.16156064519041 163:14.51938827111043 173:14.768444536305338 184:38.16202399033883 210:57.12872085243275 226:3.190242370204886 229:9.085115887780933 243:9.18686887386453 254:187.51918326642866 263:3.37753152812115 271:24.47948779294444 294:25.064872985469155 # chlamydia
1:17.506893078418802 2:81.85426585141968 8:45.97888362707893 10:18.660229172470515 11:47.987431810474355 12:83.37840388061123 14:45.65646504245397 16:148.181725811545 17:0.8124808997724531 23:0.9907634778068194 24:1.0087963791081729 28:25.322141262464378 34:1.122349181194422 35:4.6108699944720675 36:111.34034463768963 37:33.22811275212384 39:1.2506982079681719 42:56.06224109615476 47:27.825789408504246 51:1.4674947123963507 62:5.657885771004786 63:51.824561136001954 75:6.0220397690102585 77:1.8086430093724202 79:1.833138291959891 89:1.9125493660957613 103:2.1062471508690437 115:7.024745968102515 118:7.095013926151396 136:2.4556355596243282 138:27.6293783627446 143:2.4975783172176755 144:69.68750941827471 153:2.605130486221686 159:2.74385503530857 166:2.7759191460465513 169:2.8259682194803104 173:73.48971155182804 176:2.852322159596173 186:2.9017732789718833 210:3.069804784387603 215:427.51023200259465 238:3.266106865195878 264:79.46038678021694 265:79.50416869617344 281:9.646759075514115 # tobacco
2:12.199686174658634 4:366.43757904357784 13:6.291668001171085 18:0.8337255360251972 25:51.79397938721797 26:8.562789226714346 36:4.73028101689728 42:63.81539902209906 51:15.736533185624959 54:10.440129535148488 56:29.021686723789706 60:1.600131122537516 69:30.2960286312538 70:5.9247900831089275 71:23.637894012311513 72:11.22955690870701 77:53.59795164404341 83:24.121775569243013 87:24.428317891046998 89:1.9125493660957613 90:54.83616985961591 100:118.95693086720897 104:48.595592690364846 105:6.813918027471933 118:12.966980072790735 120:19.559291940467546 123:67.47839748052866 130:7.350348063530827 135:13.492362194592298 141:20.408365872511126 147:13.792897558065562 175:2.844958670360441 221:15.766837139388567 257:9.336676637547818 264:110.45462593275806 272:3.439219924217505 273:3.443412068192875 281:9.646759075514115 282:42.08763962922124 283:33.259931553428 # adhesion
1:0.02579040461612872 2:21.4071088162255 3:1.9430099092214073 4:32.456680763122904 7:5.200824404952383 10:2.4519840589327715 11:14.215555808794678 12:14.603143325240394 13:2.8591149691468027 14:6.863339947724158 15:33.26826070659634 17:3.718240624194247 20:8.011488267454 25:4.257663934357298 26:8.562789226714346 27:1.0559632298161914 29:1.0788113680848874 30:4.39410902076006 33:32.03664881045722 34:75.96026063501316 35:46.49207503878069 36:26.545402749340173 39:9.375554595083116 44:1.3726554617103865 49:35.09704133137128 51:15.736533185624959 52:5.291511105909997 54:10.440129535148488 60:59.178648283871034 64:29.718559499255527 69:23.442112485727897 70:1.7524576743171851 73:5.985035021071939 77:11.35446016210404 78:11.356988480730974 80:1.8391437567041977 85:11.61078342832644 88:11.69903834579682 89:1.9125493660957613 90:1.9245054688330163 92:1.9261074210044127 94:39.213368050851365 95:6.403883634669178 96:31.97886724475252 97:6.418422745539897 99:25.102830937888616 101:56.28013247084487 106:33.30071494201524 118:67.30120746975906 122:7.121734736248821 135:60.24589634776163 138:7.479146793300861 139:7.491544132894816 141:127.03879558943551 145:2.520181003373761 154:44.55614477742814 160:2.752158183433178 173:64.18011356252147 176:64.31113629489838 185:14.955451666996538 186:2.9017732789718833 188:2.9170585235889543 190:2.943374673511616 200:56.441264447516375 208:8.690208025738379 212:39.40285108071398 217:23.12589862596611 226:3.190242370204886 235:31.95495042834075 239:3.2698957852725554 242:9.18686887386453 259:24.168722131664424 273:16.69401470572949 276:3.4709117641331626 282:3.498855495397183 298:3.580940291122815 300:33.6846039675185 # alteration
3:43.44223245181796 6:38.728747981437856 7:5.200824404952383 8:18.04783386894241 9:28.584444971681428 10:18.660229172470515 15:3.269134773082201 22:13.295721158049158 27:1.0559632298161914 34:8.89738077309226 40:4.890721642721647 49:1.4529207008614051 52:35.25855703914657 53:5.40056303043499 59:29.29161347500145 70:23.549906068121516 73:61.360951726551136 74:344.1941412060586 75:11.311662043019131 78:6.051291105221342 81:24.08194875121672 93:54.94702645154231 104:12.391714098058937 107:121.45078506806257 112:26.25407053798542 121:12.990890535961165 131:34.974435471728135 135:7.437318730354293 148:61.186570607502276 151:28.337034112618017 158:62.772986576182 160:29.20698685660879 179:37.9853484293678 208:250.2564940215179 215:76.1843616489728 221:3.1508961432391382 223:15.812046688008424 250:141.6842965400463 255:24.13495337666329 277:9.593250849109152 281:9.646759075514115 286:70.91428686852174 287:42.39619532838623 288:3.547194700217528 300:81.58229173835036 # admission
1:26.08027958566847 2:31.98408536022464 3:0.204206235325904 8:18.138568987096228 11:19.188934582041814 15:52.9175724903885 16:166.09121264711646 17:7.730918691661341 20:95.54905911400327 25:1.042058777827751 28:25.417109299202636 30:38.58864251665583 32:32.075955764921574 35:26.24610757475004 38:1.2576985429945913 43:1.3736942545697766 44:1.3851252946833696 53:1.53214273066633 55:5.5042123150885685 57:1.5857469012275656 67:1.7412285984118803 69:30.392618872861306 75:53.612368815352944 84:17.748561939763785 87:1.9158071840081508 99:6.542720815913731 141:20.472275162874073 150:180.9185736036608 151:14.02136026924758 161:2.7709216022962133 198:15.272807867765255 204:3.044695875792661 209:3.0628961630882467 226:23.538006902255987 231:40.49998207494664 234:31.93594217908176 235:98.48368892190115 236:186.14295595987414 239:3.2849004267785213 240:3.286799346694592 257:3.3625544583670886 270:100.4256242186953 282:3.5140059278343445 298:17.175399774760024 # feedback
1:4.294832844555196 2:8.2475330715172 6:27.63352042065308 9:13.520008269059076 13:20.23561169807322 18:0.8444630793000881 20:12.859528533762429 22:13.356632852256261 24:44.57446921813196 32:25.671308555584467 34:25.805607002100217 55:36.06967193899512 58:75.33752080938983 71:1.7806589141487128 76:61.77956478170314 95:18.161260343956116 108:26.098066305031654 110:2.2132108434226367 111:75.32462066601902 122:85.67614857965086 125:34.7316837382925 131:7.390536739968331 138:7.509840767464918 141:2.497790368705829 150:2.5587186658726404 152:2.6107394284844583 153:21.007593166669565 160:2.7667500226267197 174:37.93816314477714 200:30.58628727888862 212:86.13118611360163 216:3.1169997177640725 253:32.46977289881621 263:3.392607128487683 288:91.66608009737607 # london
1:50.779350668257536 3:16.818824654693554 5:12.755778880438742 6:2.1321800886661864 7:8.948850677525877 8:2.3115508197179477 9:2.3404971941330737 10:95.65393931685166 12:10.11333678728006 13:2.8844330229430932 14:33.10630537197926 15:33.39576092913024 16:11.785380603660082 18:12.531915007917993 19:12.638777269027324 20:3.948000303239759 21:24.285530959313203 22:4.175339547612529 23:4.188664172064115 25:51.958075879194695 31:60.16375201380798 32:13.987354506859415 34:4.506303256842948 38:14.702387243212435 39:4.809913241323762 41:14.982302422844711 46:5.114179357905926 47:5.149493855665056 49:5.278228876516152 52:28.47853317909397 54:22.393626357408092 55:5.5042123150885685 56:5.517935151363545 66:1.7205772212036095 71:69.67848530313914 73:11.300552747975216 74:6.024376847315424 76:6.061519451090436 82:31.20298345742774 86:6.258879087520113 87:17.853218558358154 92:6.339082052961245 94:6.37099362594365 96:6.441188160287751 97:6.448470691076704 98:25.055722627609594 100:32.58404519875414 102:18.72007015142989 103:6.733476830084125 105:19.01612333691645 108:2.192959139688738 121:7.1410676407409435 125:19.924299853295757 126:7.331190022570813 127:7.335901047304739 131:20.148611339128824 132:2.4256882171381395 133:60.11916541787074 136:7.487623110476375 141:7.547183467504625 147:7.664220304081855 148:7.6668079700598035 159:8.10121432890794 161:21.66798021932676 164:8.139415344686789 170:8.274864852584649 186:22.298669384020567 190:8.522363520907215 191:8.545422062803826 197:30.525669327784353 199:8.615486439989446 203:8.673207672051431 221:8.957771488130978 227:9.040053643776416 239:9.206382317682495 240:9.210340970420342 267:79.75973244106153 285:9.74173210983399 294:17.125601283554857 # tetanus
2:0.2032413409834418 3:1.9885548196215233 6:27.759153239602995 8:2.3356024776146174 9:34.50521973248766 10:14.007259249049744 14:11.333976816910267 15:3.3218279015668686 20:0.9152353976721098 26:13.678081757985623 27:8.734818461157197 33:32.262007026200706 34:1.1460359374583804 35:20.172632665954843 38:9.447149063651946 42:9.836839149531887 43:1.3862690230000159 46:1.4066600553158604 50:28.50007107365213 51:5.34092961805672 52:22.0178686465594 56:16.29931842560124 66:1.7339046088273553 71:1.7940971560630758 75:1.8230417293176435 78:1.8362715454890859 82:1.8752287298868564 85:24.479466707878753 87:31.68160900409403 88:1.9366088939155663 98:2.0242943740288095 99:18.452190853038278 100:12.254350013152605 101:2.089153926605561 105:2.185145677934155 110:12.769189862725547 120:26.819411596509287 123:85.92299527170384 142:13.720101146960921 146:7.692674649740623 152:2.625312351864193 156:2.6791611926604384 159:29.32421088993815 162:63.686693800239304 171:14.831103449910733 177:2.8877448917920727 196:8.610062001205359 200:3.020596011110615 202:3.0351370551477124 209:8.77380922700208 212:31.158258852497234 214:649.098996499883 225:151.06394464798356 243:119.93377527443351 253:3.3717922229431556 289:71.40818938464757 301:3.6205904158878313# motion
1:4.342293220042675 2:111.18909925342547 6:8.772490424184774 7:28.264976142764404 9:5.469289307920063 12:10.172008977262744 13:6.37576884182596 14:16.241655720167117 18:0.8553339041634731 19:23.687114140479512 23:1.013579600511035 24:8.55333807996506 26:13.678081757985623 27:45.30612844006828 32:4.494280852129325 35:9.197125646490848 40:9.638250907331841 45:21.409905578128697 49:5.307553100016789 53:10.437306392127926 55:29.170615401192368 70:11.253684682790752 71:61.547665229025455 73:11.347208873822215 83:31.311319755165595 85:11.704047538492075 100:25.417772998363443 101:48.36864813140302 107:112.31696702113933 110:112.66879915662459 112:58.235424021578616 114:123.40335188277332 124:27.14452727100287 143:2.5263819423790648 154:14.126731827558393 158:21.47675948655459 162:2.7884402375511557 163:14.614842000137317 181:30.05391944601975 195:8.59341970378075 198:8.633489508166761 206:30.92347844463103 208:15.502934387032106 210:48.306163228449265 221:15.862930701444395 223:3.1950932698078587 236:3.2943503920660193 271:60.47561487431825 297:17.216785342105485 299:25.280993006280475 # aspiration
1:4.342293220042675 2:4.7847162621954515 3:12.428590988157532 4:63.263046080978604 6:5.115739076135835 8:0.31425448436911146 9:0.32343843325270943 14:21.569530834013584 15:16.416934323237964 17:7.774895366898185 20:64.68639121241841 24:1.0317387067201942 25:1.0536712768401435 26:67.08661396419213 29:1.1022224890637078 32:25.767212224872768 33:1.136876674342769 35:54.124188891530224 37:1.2671617297319313 39:9.466109775361264 44:1.3977284103616483 46:21.4620445831871 48:5.219402975279685 49:5.307553100016789 56:1.5840933727959106 60:187.46457861675313 69:61.14802764636241 70:11.253684682790752 75:1.8230417293176435 83:79.5692699454481 85:46.70083800841915 90:6.365790400764532 97:25.01573721777221 99:2.0464476701210335 100:2.0733179479962325 101:32.791303907146045 106:2.191774995184551 122:13.102494223697661 124:7.2921020218040375 131:27.481168637553775 135:2.4751578021955747 137:43.578449798269084 141:13.708581183390388 142:27.90803332913965 146:2.5659369439962756 154:99.81456907870587 172:8.327729153000902 174:38.03701600067808 179:8.386857111569503 185:2.926790321296635 193:2.9918908577616503 196:2.9998147455248185 204:8.735630880516197 220:107.485048196865 270:3.440482533894887 272:41.90407546872794 290:3.5866310750982437 292:17.159967946579172 296:3.604660611681487 # disruption
2:62.51694260537966 4:193.51541270456767 6:5.156301595724718 7:0.29601085497543056 8:66.04212879452488 9:5.510508506632796 11:5.93847364252982 14:6.992419547564158 15:46.51368443178173 21:13.210842457947132 27:52.640007950197706 33:4.541647000631203 42:48.9739819375595 43:49.08043236803899 49:1.4913082407276426 55:51.239904509107795 56:1.5972572260804514 59:1.6344409098577035 61:5.738327723140978 62:85.17678597858743 64:1.693627407864393 66:11.14437955822519 67:132.45384205981804 75:1.8366670193322865 77:6.139786199860461 100:56.56502641111169 105:2.1993330856125817 118:13.109241165622604 131:13.51635031599896 132:13.520025681459614 141:2.5268318102207936 142:61.10849838111599 143:98.37267742123113 162:2.803307296012286 171:64.53195403455524 195:65.84936403469382 200:15.40025620149227 235:68.76665877397252 251:3.3674090487711554 264:324.5590758703116 265:132.85947095768861 269:3.4517276531836267 290:3.6020838248568063 291:81.77599741923366 # histamine
4:0.23898125091855113 8:18.322554939541178 9:5.510508506632796 10:5.739216494604062 11:55.046848232633515 14:6.992419547564158 15:39.96345995118871 16:22.459717185365143 18:3.854116401794742 22:1.019677885869844 24:8.59848514264314 25:8.682608773108482 26:4.351339813690486 28:19.567618243945404 29:19.601824117341636 31:25.727974153854955 33:4.541647000631203 35:14.48607173654455 36:4.816545802914815 38:40.53000138032078 40:9.6842713046975 41:4.98667914766126 42:5.104344330730113 43:72.51902265860531 46:9.990087991640255 47:152.81902994527425 49:15.85413556633483 50:82.3863531165283 54:29.22430065923096 64:5.793816512487568 65:23.26760768796413 72:30.86066774159652 75:6.112100980143615 78:46.130206584907924 85:46.83430738689576 89:1.9536126990654168 93:11.926796888679064 98:12.136687330281617 104:6.812674246907062 107:33.69940032725019 118:7.1872721299759625 121:34.485761412270826 122:7.214039363621641 140:7.606916480309852 145:7.687947349121026 146:2.580583445519363 156:14.300451405184273 170:8.337780705113374 179:8.418485191928104 181:15.036528691987652 187:2.955526686618674 197:8.661858327361186 200:3.0356630113136895 202:8.715948819538992 203:8.736440857445293 226:3.235491922824703 239:68.85856702408768 240:24.016761791642477 250:9.354078223262555 293:33.823522117370516 # height
1:21.999576998253435 2:16.898350484455513 3:12.502621534851043 6:33.42826346850672 7:39.85369173607328 11:68.62884880376208 14:39.63564204685562 16:0.7334473833683999 18:7.905661579597368 22:37.73491525213696 23:13.509177255812208 29:1.1141301752428512 31:14.023179470972428 35:85.73334034621213 38:20.68501366756129 39:1.2875550505341844 41:15.107706810160073 42:1.389662409468749 43:9.91657568442578 44:49.211445332611675 46:5.172760851878379 47:28.11593004211547 49:5.337150554572858 55:59.086082022954876 62:23.080163841607302 70:23.791007895090665 71:6.047853880781238 72:53.65576050293288 79:62.50577364915692 92:18.091055788830108 95:39.792952091403855 96:12.054556687092422 98:18.415607089238293 100:2.0873467605581144 101:6.696968558480368 102:33.09955293920759 104:18.951519611153373 105:2.1993330856125817 107:66.56395964553413 110:19.334471535755362 112:19.431153895493672 120:19.75199550784712 121:26.912924809118277 136:2.4989038383791145 137:20.483757057827415 148:2.583015742420876 175:93.44098691166485 177:30.03099959570573 178:8.415347743432159 180:64.99970086234916 192:15.288150577413484 198:30.698758376036213 203:15.477987139975895 226:9.103550001836322 242:32.28231180001504 252:3.383154379549341 261:32.81588470568953 265:9.523955323580596 274:70.55949617694012 287:25.185183285309225 289:9.851666290777542 # usage
1:40.78086365648427 2:37.91578364901011 9:2.389048534138002 11:0.41563515239644405 12:0.46059013147578076 15:0.6692072516118056 20:12.982313189218223 28:1.1089138790590112 30:1.1226121490364125 31:1.1238295098144038 35:1.2144824861133914 40:4.977546849091371 41:4.98667914766126 49:5.337150554572858 50:28.59777994302608 54:10.578731996147846 55:5.563574729656977 78:24.126738138760892 86:217.44512373257143 88:136.40075388220274 92:63.61094727507358 95:6.494807301705177 97:6.509377354225346 100:82.55812166751302 103:18.91428676142147 106:19.174644309385208 120:2.3349669545037863 126:13.425252777280726 136:20.478668929983048 150:7.739546492399313 159:2.788009389531559 170:8.337780705113374 176:22.214905839384336 200:3.0356630113136895 207:8.784706597475983 215:76.69117057466883 220:40.11453573401802 280:3.5382085722225005 # policy
2:12.419402470043405 7:13.32839178800183 8:0.3219125162794075 9:28.963332746460107 11:24.660262009005166 12:19.84908663302853 13:37.726082020747896 15:60.25228987922622 17:0.844825230770714 22:1.019677885869844 26:67.289826411111 27:38.51179100803251 28:8.847739919262922 29:229.4153485886896 31:8.904037151592519 33:135.88128269737916 35:4.696698075508175 40:15.088188269494335 43:1.3989792765464344 49:1.4913082407276426 51:1.5059827661398442 52:28.67314934435625 55:1.5911641253744175 57:1.6120009846052534 59:1.6344409098577035 66:1.7473674813690496 72:1.812700578534976 73:38.22584310166931 74:1.8242677655016946 76:53.96030471093085 78:38.47456609235743 96:12.054556687092422 97:39.847135977977516 109:2.226067347065175 118:19.728944889680243 119:124.34103278915447 121:19.76123566682677 122:2.3422378700616338 125:2.402777757547413 129:20.17462402095509 137:2.500057538939665 138:97.90856325884322 148:20.848741066655368 160:63.769750346847935 162:29.490070109905492 163:2.806104344850261 164:2.806104344850261 179:8.418485191928104 196:3.014864975020575 200:39.10983235963338 204:30.961590703576938 224:31.75725899986202 232:3.285172426263583 241:49.95078909584459 245:24.05732504234177 300:593.4246798908727 # distress
2:21.839421151000288 3:32.574678285585485 7:5.363520908197832 9:5.552147940993195 23:8.57403090510911 24:169.5717606507659 32:1.1531531765616183 33:9.044185176180065 35:1.2268344761367636 38:4.885089144884844 39:9.55831829309893 43:27.945781572713642 44:5.181882475988402 47:1.4477865409692472 51:15.988989187723488 55:84.09491939677376 57:10.720285577682453 62:23.161712184580786 67:104.8036234047463 70:322.8410333498832 102:6.794209999653008 104:6.843747004173507 121:2.3515451852016747 125:27.363444876384996 140:13.801288659757926 143:88.99565685867482 144:2.5557275683353673 154:2.6700975926169463 159:37.591434448686485 164:46.18637258520537 175:64.8450120726338 195:75.52095654813772 196:15.382687622184147 227:3.2508476044526176 249:9.382274327811624 253:24.380008537010866 270:3.471350306852756 290:33.85960715476961 # antidepressant
1:22.135892056754226 3:0.22374812966678856 5:91.96926400249983 7:93.63924006118958 8:9.318622860493157 16:107.72523873432206 20:0.9378672707656714 24:45.02169327911661 34:46.4160005566985 36:4.845850279073573 42:49.12539115059067 43:9.963179952321294 51:50.442622002829516 52:5.4095335987955036 65:52.63343321331237 77:1.8629653184083743 104:19.016635945781136 120:59.27701290278191 127:1093.034486732136 142:13.816653608877079 144:61.368999679605295 161:21.8638524349232 164:64.02030469270235 173:155.92969199726315 228:9.169945403752722 234:270.24383508980435 275:3.5194774611012725 287:3.6087185427451263 295:3.626676157169279 299:17.33654446080928 # titer
2:4.905659876340686 3:4.9511734987886795 4:5.082044862843222 9:47.09173775118852 14:21.856301041861318 16:34.70712690520967 20:18.50281177950714 24:25.279955994669056 30:8.99153338665679 32:4.581097604596859 36:9.524358882401106 38:4.914722492539566 40:9.777579939956079 54:10.67322354551552 56:5.637822865448912 66:1.77470877440199 76:1.8687519754132527 84:6.3588617954829525 91:39.66789354693432 93:108.806927539087 94:12.041994571513426 98:2.0665758869516355 103:6.85717509368997 116:7.210342744815758 128:2.459480858102977 140:28.13046811652449 145:2.5933345224438584 146:44.56045612345397 152:7.913989180767359 153:14.251931519013166 156:29.05837139947416 159:37.69278589954246 180:15.129864011308491 197:15.462675678690907 214:3.1573370459224064 272:9.687701035427768 275:3.5351499551078835 299:17.386335368380852 # native
2:8.47604739360232 7:9.181306647255221 8:53.24769885604693 16:12.02986880513647 24:13.7309118283896 28:210.5777910908089 31:14.149607866060116 35:40.090839850586214 43:15.532554855313744 45:15.591454197595063 52:16.072743666144778 57:16.562092361151734 74:46.15651094516076 75:17.618586986109467 77:11.59009981009254 78:11.592634574172761 79:17.79078026204141 82:46.770131018337445 90:81.25996488103479 98:18.546068945253865 128:244.9041830898653 146:99.4065247955853 147:20.975247533384028 193:22.822532025023445 210:23.285656530325454 221:23.633383893256095 277:24.995896244735672 291:25.35638494758059 # phenylalanine
1:2.177396732543227 2:135.29260865540047 3:151.62723980933046 5:13.055128033506275 15:7.1800491669840305 20:24.31900686641761 22:4.288935322304048 26:19.466954921616544 28:14.07251584132676 33:84.98989433177425 43:15.532554855313744 45:42.11153078036907 46:15.632716724701908 53:10.578235814611466 76:62.458131712894485 78:97.40329918793594 82:11.72612829549168 87:80.94287770430395 91:11.989863367065743 102:2.162251941649764 104:12.629758196556763 108:330.1305236241495 119:27.055582788289172 123:95.94328118400244 129:2.459480858102977 138:7.635349548375944 154:36.816193166962336 161:21.930279888626213 164:55.105225492389486 168:29.833996870049713 182:22.46990916923638 210:8.915673710622272 221:317.6863113754526 224:58.73845966061057 232:40.92578183637319 241:41.1318733476205 245:99.58573434453491 250:99.9610004554512 263:24.59980981145605 294:82.21802134840709 # malaise
2:0.222911356872516 3:12.652832231993184 4:2.1355744839147173 5:2.188077846261677 8:2.4094152267745828 9:9.44684815343425 10:0.39226741139235133 17:0.8670731585923909 19:0.9084292602502558 21:167.482589117881 27:52.97866993738118 30:1.1468971601428177 31:1.148122248862126 37:1.3047726651618679 39:1.3128113241227715 41:5.0459648214843105 45:10.053496456272642 48:65.62562331410221 50:28.79579971868948 53:16.304736251875358 54:75.7422475677854 56:1.6240004786262792 60:36.94484238006261 65:5.878397538800617 70:11.39601382868005 72:11.464874288107017 83:31.60935294614682 87:1.9713103233197593 91:6.45992294803571 102:269.04567188558497 104:66.1602679651398 118:7.250159193872947 119:19.87404093464904 121:19.892520177380632 123:27.125533386097462 125:20.184928011866624 131:7.515792746218987 133:7.535038445895692 140:20.72829978875829 154:21.297118903837053 169:22.233046636922275 170:2.900617931919004 185:2.972174674017432 186:22.561485022671707 208:3.1136417887499754 228:32.08043297949815 244:24.174182458517816 257:32.83430427648164 283:51.940694776403625 284:33.709402613071106 293:3.642411872943583 # picture
2:56.53265848127986 3:38.421806419707536 6:100.09568335751753 9:23.767807467796892 10:127.89997704965202 11:69.10894727760183 18:12.778781961106382 20:30.488282835654438 27:13.97989553003172 34:4.621717568850558 46:35.0448051289151 48:57.70053300522382 57:93.34666724600197 96:81.94253761155029 102:6.825533016770363 110:41.889301542440805 112:679.2451460405977 119:19.87404093464904 126:106.7968931917502 128:2.459480858102977 132:51.97737625560636 144:20.79580050019479 159:14.70271679694021 186:114.94363113706646 227:88.1887094283413 267:16.8007822701042 298:125.28651155953992 # amoxicillin
2:17.083306673627366 4:8.725615995731596 6:17.829342702458742 7:0.3112335315909763 11:69.10894727760183 15:46.84885506968895 16:3.5713204680481536 17:3.8561787408209702 20:0.9493921356778088 21:24.671952839458196 24:8.690047107185446 26:1.0931998998923946 28:4.5043514749713225 30:19.81841223469294 33:1.1733437177985906 35:47.24022845309497 38:1.3076033759903216 44:10.051606893817507 54:5.61033244216709 56:16.491784322231126 60:1.666399877575144 63:1.7122002247528427 67:30.742678085803124 75:79.41899051250253 77:1.8768903261959617 85:18.02444111685805 88:18.144115054768598 89:18.15875399893517 99:32.79498234182838 101:2.131725536960112 130:27.70448361789361 134:13.71000798681974 138:13.796734792901386 146:36.32041837587372 152:80.99044068802155 158:82.23457893068279 162:8.260212367348467 168:38.00658539243451 182:8.517299883779257 184:22.515559843132465 190:8.649709029573062 199:3.0629907010154813 200:85.79638459284301 204:106.5212153751606 209:67.00206013946963 219:23.603169407480475 229:16.251929517483962 235:9.314952541821523 239:69.16790958291271 243:16.40688749687808 264:51.05959608107743 270:9.62720947950956 277:3.547935208094893 298:43.1125266042676 # inhibition
3:38.421806419707536 8:53.24769885604693 9:40.90870364278115 10:9.768526192075075 11:76.18627140212347 12:43.360392331368004 26:52.68165331476268 27:1.1151394477167629 28:210.5777910908089 31:14.149607866060116 35:1.2393265243025633 40:27.560003695819468 41:56.24960442600965 43:89.59222514617255 49:1.5175849810605957 50:58.29198923089378 52:1.5363254896870993 54:59.352548484053955 65:23.431552769927464 66:23.687697895122916 68:30.782476605921214 69:11.33286141246636 75:17.618586986109467 85:24.72549287273643 86:1.9586599375736586 96:64.5017004967949 116:67.93874206203148 120:27.067205486630836 132:13.617255510322769 138:20.65627574742973 170:38.23330877531543 193:75.69425596308285 195:22.822532025023445 206:364.365817226316 225:3.262715330394744 257:41.618847412981424 300:43.141523682081264 # saturation
2:17.083306673627366 4:22.419213644338384 8:29.073287825591102 9:5.594214735664656 11:19.56359080091527 12:2.827870684765502 15:0.6897974350606213 23:4.302337213104268 25:1.0893307716747833 30:1.1468971601428177 34:1.1825879926302711 38:1.3076033759903216 43:21.57830779899384 46:21.705027767295174 51:1.5323265161757087 56:22.791068070044002 58:36.72145672104954 64:30.209225231998648 70:23.95528553359402 72:31.059953170655167 79:1.9015983114536432 87:39.47835957874218 88:55.43158196729639 91:11.989863367065743 92:6.46169213946101 104:26.05870614544801 109:19.395934262316178 110:7.059679573403756 111:34.06499237224237 117:19.860211346180744 129:2.459480858102977 154:2.6850992838144787 163:29.672251838335463 170:8.401807896501959 177:38.44509671596309 180:2.9509804945769655 188:15.26163112788951 198:3.056565604638967 204:31.12897095773262 205:8.831763444373943 209:3.1236248292793136 214:15.789137074474384 221:49.27588091266332 223:16.055449698211966 243:9.346612449834856 250:24.313464664922723 264:70.30987092561364 273:9.69642330529881 276:9.753620164681578 282:51.892032279487786 283:42.630222858739714 290:3.6334048744478467 300:17.386335368380852 # direction
1:18.21428884417283 2:56.75495299859085 3:17.27957142756431 5:17.773386042140256 6:17.92382242026423 7:5.44740544386731 10:5.866608060756299 13:6.548986805772584 14:105.86980124593363 20:8.281130311441965 25:67.84711398923221 29:19.844423132755228 33:93.49982345458544 34:46.72161380428666 38:9.633219048818022 41:9.839238107033413 42:98.25871782529974 53:29.32617536624251 54:10.721117672796845 71:11.495905167403043 84:136.73025718204502 85:11.895592078575751 89:32.15335721406045 102:33.40135144995081 117:50.98733938128199 119:198.18550226895934 125:27.530984234955675 129:87.91413874382333 137:28.07273399644576 142:61.57251981837371 147:14.082943989465567 148:14.086912674675384 149:14.102815776051182 157:63.55690943084787 164:14.81076578780262 168:64.62578138331777 184:38.76318861398206 186:38.83268200379268 192:15.436237894373138 196:15.481865520048906 201:57.36606566680433 216:15.904463320489844 232:69.03212803387126 247:16.548291596960784 255:16.67871618825266 275:17.0350959737918 285:17.25311679802609 297:17.41509319036371 # pericarditis
1:81.06344721840505 2:4.946834064580945 3:38.588117159736385 4:2.1598693326244693 6:58.46596574714479 7:13.557478406179865 9:5.63671619705539 10:0.40082769093486403 11:0.4418707459407714 13:0.5453926842297799 15:40.413966267459 17:0.8784095829696128 19:0.9199356196950761 21:1.004044775476377 22:45.03260327085905 24:1.079267636744269 26:19.54840743031191 30:1.1592521259482833 34:1.1950537297176462 37:40.90428123215949 46:21.787479923482376 48:5.339117687886064 50:16.088502967603358 53:16.36996390593406 58:84.90620755057384 60:5.76383760226188 70:96.68740225507877 78:1.8917013036677581 80:1.9217756351296496 81:24.571525607577158 86:1.9728653162161705 89:11.994930472295472 92:2.0096056245977434 95:6.588231908208934 99:2.1032388287936796 102:57.51017132863892 109:67.13668194906435 111:19.549403901760996 122:27.192062113994027 125:178.4048240151628 129:69.46221927307366 132:69.73859699971487 133:13.692342140661815 134:7.610781939616303 144:61.67972983527317 150:71.2369279644366 159:2.8334037871015254 171:74.40281799494332 194:8.72194796895668 195:30.847604910904373 197:15.512489703323883 214:3.1728952363538165 224:40.626781942234274 228:32.16535418895758 234:3.3336385753910793 242:3.3676902620725953 249:16.560585547750375 250:32.720078617243736 251:3.4141695762169806 272:9.720598575993392 281:71.51969282584892 282:3.591802246752543 285:9.903658765914752 # detail
1:2.242536873893416 2:8.593773526803602 4:8.844066622892287 5:78.65149602233438 6:28.404977422151703 7:18.390492414824905 8:5.630336334937909 12:43.699166432560816 13:10.842101226176826 14:11.641659933902575 19:65.01490105454816 21:8.49472434507298 24:13.85914826069863 34:1.2076643333697623 37:974.4880176474983 40:9.872627444106039 48:1.5054167601355406 49:10.436904191019034 55:16.59388191482665 61:103.7887241502544 72:17.63917207228955 73:17.672797826852783 74:46.43148368249271 79:11.771722883123754 109:164.0649761677714 114:13.196558662876477 143:2.600802538367933 149:21.136198290353512 153:14.351320670206762 157:2.78881459846403 168:30.003923633003552 184:15.278231555577086 219:23.738428079604073 226:16.235923813025728 229:16.352371273839687 252:3.4458295470019413 284:3.6208913416177673 # simplex
5:45.66249972844948 6:39.875916893032304 11:6.110509686834452 12:6.32861287754597 13:38.32594732937555 15:34.185209447833294 16:0.7764947371148889 17:8.001119736949324 21:132.32134212169015 28:9.033473331807595 29:39.29820913670234 31:9.089961185209381 34:46.876507523615174 40:1.386359767917977 41:9.886993249310924 43:15.662865226510084 59:1.6888065211614438 65:17.130563397128622 67:114.84570839972054 76:11.65951693286181 82:55.0899343966737 85:319.21450957287425 89:2.010303703776894 91:25.13685649326638 96:100.6318705567479 104:33.66036214475035 106:12.893470811785436 107:34.1040785467364 122:7.341024726868767 129:2.4894238870899876 137:44.17232330789392 138:2.5689954992615522 140:2.585407673105472 163:14.860833647730203 164:8.331186644252266 178:56.27056054867789 180:2.981908923887993 202:39.612509983856256 214:195.804529421845 227:16.235923813025728 229:16.352371273839687 234:69.20837090399809 240:16.495320718034407 247:9.472627655561167 250:90.00732523877514 252:16.70415972132911 279:253.5796934653291 # trimester
1:7.4568842860694335 2:22.174439087572566 9:60.494754033535294 15:3.4584243075162413 17:12.78650581351601 24:4.4052180465135775 27:39.04980896656447 34:4.681129721221448 45:1.4633522687115414 49:83.15938064579919 50:66.6619221140062 54:76.16445900869205 58:68.21360406124137 65:5.940479452747848 75:6.236095114753854 80:561.561938632874 85:24.89317583041602 100:6.788040422201884 106:2.264158054932474 110:76.4156357091404 116:7.274332721918969 138:28.209141689732466 145:7.815954111888459 149:28.644149739578218 156:8.093348410557295 170:84.18877502054798 176:30.33591788216398 180:2.981908923887993 191:30.89040439582482 192:30.898926501875657 193:85.83916252885945 198:86.06903578818924 200:8.815185460703832 212:87.27683053925465 214:31.578783614641257 229:9.310500388352773 234:9.34158358245413 237:32.569946723971675 249:89.98424467424181 282:9.877865703005302 299:17.487228694985514 # discrimination
3:105.9634815571238 9:13.978132453924996 10:14.392794389103786 13:3.0421456103349445 14:3.3967605364141504 18:18.247020832883617 33:137.33543137806316 36:55.64778847136832 39:21.044791543698047 43:21.743861596311078 51:5.49190995395838 56:22.957529070670496 76:106.92860090633702 106:113.38155237520812 126:27.743873766316145 130:27.873618457633082 134:70.23339166417212 146:71.33115263122308 147:71.3447616694434 154:399.11898016941683 172:178.89385571199873 178:8.544680457316195 179:30.400473211627563 197:76.23674841640471 200:31.0883410399502 210:31.514964984349003 234:79.08940256812728 235:32.539598668856584 245:79.51812974827067 256:190.09560412573003 257:33.00508762792881 258:584.9604771394493 275:81.42354595168716 282:33.811078614724764 # bruxism
1:46.868326440073716 2:38.57761671433719 6:0.295865245985157 7:73.11058557944175 9:23.99486391437993 11:2.7486029600360817 15:11.779471138585494 16:34.97571609133538 17:36.29720923577903 18:12.905684427747664 20:8.327575583495664 22:4.3474382046087525 24:4.4052180465135775 31:26.123538460251606 35:54.976671980849595 38:41.07031218653028 40:15.345815824710883 41:1.3903427003133413 48:15.925472402074133 49:5.45836591188481 50:146.52930616763146 51:1.559240057245538 54:1.6390533786541495 56:102.4616111539257 59:16.800225640201045 64:1.7484673239808668 79:1.9299631422156778 86:18.1857350308239 92:18.353874656720663 95:18.552468616319864 97:56.44896469423533 101:18.974419799403712 110:26.709897369877485 113:76.88859444776618 115:68.12627069771816 122:77.68334029438884 132:20.548337815095902 144:20.92989826070169 150:36.57404876427712 152:90.96352698432428 171:55.97324551592884 175:30.295789335876645 178:8.544680457316195 187:8.646612667091098 192:22.930311242551184 195:22.95750946827776 198:15.56786737030892 200:57.393071114429226 208:8.91461722624939 244:9.416467325456095 247:24.424185035485028 262:3.483911073687763 263:3.4859387655845064 268:145.26251435210102 277:17.125949694675548 281:9.873362795680185 # caregiver
2:4.988450414432404 4:17.66852176358595 8:5.630336334937909 10:9.889696125932767 15:0.7109574031629645 24:13.85914826069863 25:13.974641333934567 27:1.1397907494655375 29:9.05324735036086 34:9.21905716899929 37:4.9682580972317805 45:15.72182383967007 48:10.298699100969799 54:29.62466290913471 65:11.186541781919543 66:23.85475693752777 70:24.122512147259666 72:1.8684324698203927 74:17.693047578382373 77:31.521235781471752 82:1.9452072569826544 83:340.87020155459015 90:18.3464840364758 91:2.0232049432205503 97:6.634562689757935 98:6.6806300618176815 100:6.788040422201884 102:41.264220598143396 111:13.025029037216843 117:27.207023929105823 122:2.4011311451178026 124:43.33130781769346 128:20.439980484709945 130:13.697846012442724 132:13.71622421346908 139:52.79811873859321 150:21.136198290353512 152:14.322504993872478 155:2.718092835030485 159:2.8488217640658533 162:2.864176425749927 181:8.576229208259466 197:23.03280655402674 202:3.1119310014671906 226:9.233914735836631 242:32.62073857861792 251:3.4300429305129727 271:24.944167614217726 276:42.61642935292019 280:17.19368498683433 # piece
4:57.88871942929132 12:37.440283106793615 13:15.614216940103402 18:8.087856446382132 25:249.78177667926175 38:4.9748560267569015 45:1.4633522687115414 49:1.5444315130240793 51:29.043444822568937 54:10.769453965303917 66:11.336400711045961 71:1.863366681571773 77:165.16038626391628 83:6.35532799070171 89:12.043951218439206 93:25.19291969502531 100:57.184234319638406 101:2.1608149207239324 132:60.96307249047123 141:7.737267718671555 144:20.92989826070169 151:7.973359241336461 152:62.83282697705574 155:14.380285809618147 185:3.0031392216954207 248:16.611082985595985 272:17.025822460578905 276:3.579725416926134 # aggregate
8:2.460052409885845 9:53.88707861890937 11:2.7486029600360817 12:70.76199350541134 13:3.0421456103349445 14:7.170444339436481 15:40.566901790079484 17:12.78650581351601 20:113.90226963162701 33:26.3219219489866 36:27.23147839218785 68:17.456940843112353 72:31.26280869366719 75:31.43270763244444 84:99.08365369621583 98:139.5750797850479 137:70.42727298152859 160:37.952960798016555 177:2.963926098992209 199:39.49699199588098 213:67.64583047054288 237:16.477255028861194 244:24.30962948889601 250:121.69938659658636 297:72.4672594309093 301:43.37722674452489# embolism
6:0.3036664466776954 8:118.8305336166848 13:0.5650566229518363 14:46.996687770942955 15:54.224833046982425 18:18.32923192265216 26:4.497741067425835 27:60.99446281301914 45:1.4768046245473294 56:10.861095535441574 58:5.766929816106866 60:11.009477172879361 64:77.98050708920432 68:11.476585319322277 72:24.32505596149337 83:72.09881749722732 84:11.980690828134975 97:25.515315534409897 100:18.969783385801477 107:19.575212371159626 118:13.354847020761927 119:2.4068167708298174 120:2.4089006623670617 137:28.24349804890144 165:83.7247655338198 212:31.665126371723225 213:317.1468159335498 232:16.444597110156334 255:3.4698135159095944 257:214.22559434879835 288:34.154318842964656 290:17.445859053011954 # occlusion
2:33.009859661549434 5:17.964823437655255 7:73.37712682292437 8:53.86748882318704 15:75.96094290968263 16:22.948808217273907 19:43.645497517645545 26:25.78856143341104 28:26.10604876951424 56:52.08050858465708 63:53.046957069712036 86:55.69206967354579 95:56.53705207590844 102:57.82548406701995 104:58.06251917691113 121:34.994627676023235 127:60.85106413643856 147:110.0227347042914 170:30.278363278695668 178:30.478544842681448 197:31.113931683459867 204:39.876222205087 225:68.83153200580942 234:32.525577169851175 248:70.0149095295592 253:122.42996422796585 270:71.00212041093687 274:192.64338152584793 # hyperglycemia
2:27.514347186795167 4:64.70687268324467 6:2.3024587142174364 8:41.22760787685199 10:14.472139208124622 14:0.6980322769584263 15:47.36324618170675 17:12.850769411367418 28:9.081012340802777 31:20.073535599969222 33:32.962594575630604 39:1.3517702183820584 48:50.46191759793924 53:22.805297403554793 56:1.665189844575105 57:60.207723543432465 60:52.546542195166154 64:23.620024524940572 66:23.939424606664343 74:24.39303975673829 78:1.9202758655664447 85:81.31261354757298 87:47.69725205514917 90:2.036949510823171 101:49.18909488644301 104:2.229193480647132 106:12.943315322246367 155:29.11535447095906 172:296.4171585594142 204:3.1523594827802905 219:23.806959900495894 220:9.17364966901868 221:3.2741216939760784 272:33.58057979100587 273:33.602892163701306 290:72.41017568077321 299:34.357344475878364 # restoration
1:2.275777869269682 2:0.24386359452656792 3:17.470119842759974 6:23.17401361143192 7:0.3351420054817871 16:22.948808217273907 18:3.996744875674286 20:24.61766109858475 21:307.65737512146495 28:9.081012340802777 31:69.22749400401314 37:71.71481030064955 41:56.77140442214716 83:18.067236246020464 85:81.31261354757298 104:33.76371329844903 120:59.90311247361821 127:127.51800509612491 128:60.873470763480526 131:35.779262927599596 133:2.5371265083305987 139:28.32719271692798 161:2.8769508363291667 162:29.912927849125147 168:2.912365527855471 170:65.28513196956514 173:65.41527990446815 197:23.10121194929556 202:39.716811659364325 207:39.92984663283081 208:3.160652841419419 213:3.204448722447091 223:3.288405892764331 229:120.68651632422993 234:99.71272463961803 237:50.51064658871698 259:9.608506418961278 266:42.22679991175419 275:61.573719577510765 277:25.200340849075 288:10.011875517099401 294:10.049093788452115 295:3.690483429161903 299:34.357344475878364 # serology
1:36.9653574633764 2:8.713920392133238 3:22.524887461107532 4:0.2826393528838755 7:53.42643332122795 8:14.04759707846043 11:10.294118884385153 17:0.9132981083842919 43:15.795596345640911 45:15.854614230454688 50:67.05329395768236 54:44.39782146946447 62:17.115837418786775 70:11.591908625716197 74:17.827564952178335 76:39.117931411030426 92:48.0630907658414 99:18.91528760153929 100:6.852608523051245 106:12.993617584397063 111:7.196944377690313 117:20.129842338276866 124:190.16649674892452 127:35.712268953745095 128:20.576248801749212 131:35.88393238910031 179:22.67076476753202 196:39.59209423775727 217:162.9476305312266 223:9.248142848840057 238:79.71180107225156 243:9.47955322985072 281:3.6380226472183588 # elimination
5:5.3408954647280735 6:109.01034710212944 11:6.199196757021481 20:0.9969405776889332 23:108.51101924409294 26:14.125582579352956 33:54.455780031632045 35:9.526022681700688 47:10.332153746307897 57:23.21598987241457 67:11.506889229282343 79:89.7219771139398 96:110.56382517956088 112:589.3032405371696 157:102.48820197980099 164:753.4965907287626 218:108.92870349809034 219:16.190138121832444 223:109.3793191227783 227:153.2905776619822 298:308.6063575063062 # rifampicin
1:0.006698663755142091 3:2.156817480222039 6:59.147606579442005 7:40.861829389978055 12:2.9349214156564565 13:21.005023549387037 14:34.16772543256504 15:28.309012767084397 20:37.508137385959444 22:4.407130399982063 24:13.989805439322971 25:4.51858454207637 27:1.1650315751899774 29:14.359335981109842 30:32.838593062481756 36:4.996708119050721 42:5.286470126772305 43:5.308053522252104 48:16.05846380630085 56:44.517228784550305 63:17.174373558647716 66:1.831120472577805 69:31.196590475909257 70:11.591908625716197 82:1.9742131814246278 91:48.05553745850616 92:6.588901552520666 102:6.953748088089587 103:6.985472686317593 107:13.044623068250628 114:19.98372905266893 136:7.743147149831255 144:14.100430460438101 159:38.107274017246816 170:22.50495789097646 175:47.431701366930426 187:22.873275766484426 192:8.808101007372644 193:66.79271525771009 206:48.90806160189686 213:3.220449078283469 214:9.07289653649529 220:40.73284642544511 223:40.859060995072184 226:3.3297753195558673 236:3.4042129599876203 237:41.511399493722465 242:100.3721841855751 248:3.4485204865298393 251:9.576311029441094 261:9.688255059416012 266:9.726328857870374 268:9.743375951995628 284:9.972361806261796 292:10.073616397519338 298:43.529471026685655 # insufficiency
6:124.4391213098546 7:59.99608562383822 15:11.906956365926218 16:3.684798537546843 21:82.50469664874603 25:4.51858454207637 26:32.33743698851057 28:4.6237468472856476 37:1.3569267139020833 38:5.036178875809065 46:1.4989593367349587 49:75.18866417339882 54:23.053568954800568 56:5.7623098994157145 59:5.8465163934486055 60:1.7219660509974986 61:23.55736691305099 65:37.97339900751031 66:6.100582189695008 68:54.16934936246062 70:38.71552621286923 71:1.8920890052886439 83:6.419274676081992 88:2.0363062575122166 90:2.0516537775501362 91:2.052466126194942 93:2.062250434466562 98:6.745051180498655 106:26.680000372631184 110:42.373761326450044 112:27.003488908838566 138:7.765457663317573 140:2.616156897278169 145:2.6544085228012513 149:28.81664449186753 151:63.12695895557124 156:2.7854750314460857 162:29.99977637943688 163:2.898297947108853 164:38.22632393302998 170:38.648096150104955 185:3.0346933014830997 187:3.0485097242232277 188:3.0546873748028904 192:182.30478717371156 193:8.82139649273105 194:31.106364178697472 195:8.82139649273105 200:23.218555791834337 203:3.1534824817346765 205:8.963986933703165 209:3.186633657806648 234:59.853874715734534 239:3.4099280128230465 242:41.5725455346878 251:9.576311029441094 281:3.6380226472183588 285:3.668752106324107 287:3.6887945204110744 299:34.44479547441179 # selection
2:5.07304056626853 4:0.2826393528838755 5:5.3408954647280735 7:0.34340795082491904 8:9.62067634899349 11:0.46941049884726416 12:20.429111768377737 14:11.768898101719621 15:34.45816922819769 16:12.28371572447263 20:58.663737797292136 25:4.51858454207637 26:32.33743698851057 28:1.1832352654060956 29:32.759350471748505 32:20.26999719417993 35:47.86337816128178 39:1.365052976739742 40:27.965266766080983 41:5.16802415105411 51:5.554348625187995 59:16.934018621210967 63:17.174373558647716 68:24.18056392788816 73:38.94226349726209 76:1.9258442826713265 78:1.934786758034348 79:1.9589175017419782 84:252.7373069835024 87:32.39020487614711 88:2.0363062575122166 93:6.608480596576488 104:7.003446267128248 115:2.3859805433947634 118:2.418916270912059 132:2.5445862152747987 134:13.90987399315737 137:28.330038319719367 150:45.10346690757244 154:21.568214967385643 175:2.9820302631181845 199:3.1258086056168706 213:3.220449078283469 220:9.207241841757268 232:16.495955713119212 235:16.56153415663287 250:100.82188880919492 255:51.232017904205925 257:3.48799489619895 271:17.08876044652859 292:10.073616397519338 300:17.5899216586369 # arrhythmia
2:0.25857721266655664 4:17.95937031079635 7:5.620543403072791 8:0.3795093442155211 10:0.4365427600038427 13:0.5853203335425108 15:22.56667682397653 16:7.6823034592612025 19:58.21674835319074 20:8.469642322876895 25:9.011339851902115 30:39.80609644487432 33:120.5087630627216 40:49.43128137282343 45:35.5715386712661 51:10.636408359525358 56:76.9932802490874 58:30.139894536974705 60:69.15941599833202 61:1.7660186602149417 64:53.45981656777325 71:1.906677691078951 74:1.9234821107265676 77:6.3600343818789025 82:1.988943667713834 89:6.591399466700242 97:2.1186891429296604 100:26.090796757225842 101:57.82922741993211 104:2.2593270294296834 105:34.26732534018241 107:26.85362991229954 118:2.4342888532435425 134:7.741971249011229 144:2.647204197101292 151:8.072701521304538 152:8.07807717961248 160:8.410318964563734 167:2.941169649043267 178:38.995275288719 180:39.08331932816116 200:8.915611254739288 211:40.391294513492674 212:3.2366019946832556 251:24.706561780998626 257:3.5043348794599445 284:10.00650306242258 # processing
5:18.160023154574066 6:2.353756939016357 7:23.846622455869742 8:18.99447834116466 9:0.3893924791093841 10:36.48962784368793 11:0.4788920436483142 12:0.5262143090541488 13:3.124949911758255 33:1.237004691184295 38:15.283675117288231 41:1.4306033021048747 42:21.939937368457837 52:10.65060288489502 55:1.6872115882716008 57:30.130889670928678 59:30.29408971622244 60:52.86596795211673 66:79.19966236738156 72:11.711067890050462 74:24.564999978600017 79:1.9736222050270233 83:24.952694376352138 85:2.0248266148518805 89:64.67721130886092 96:25.668696221561785 104:2.2593270294296834 140:14.101412956918983 158:46.41993855962582 162:22.283530668546998 170:38.75414473036089 179:15.344492089944286 187:30.915751913899793 188:30.94907642055925 208:77.41507523207008 213:68.12843992939234 247:41.864339599316715 248:41.88928211620972 257:203.1148357354777 279:52.313229514082195 296:25.776557845941376 # catheter
1:0.005306543007178355 3:5.162019245756529 4:52.119357205633534 5:59.0345172002189 8:0.3795093442155211 9:0.3893924791093841 12:64.41599548718406 13:72.91887370656859 14:11.83345181112991 15:17.058426003684463 16:101.52500005936251 17:64.93628009383353 20:98.11388055844486 21:25.175190337865022 23:13.95979014198043 26:9.026081268798784 30:9.229486862676415 35:1.3039729015304988 40:152.82977446760623 44:15.91936661815747 45:10.295475728990299 46:42.88925426631251 49:16.313991370847575 54:10.917193770922749 56:5.794188052183974 62:11.225151114774931 67:1.8665977069825617 71:38.96356476963232 74:24.564999978600017 75:17.95350387116948 79:11.9211176997061 89:12.193744388676057 92:91.40462510214441 100:93.24061746323105 107:19.712199652274002 111:13.176102532037962 121:13.480240508640824 124:78.91371567700679 131:20.748796871077644 136:2.6047971492339457 138:61.99836545443593 148:7.95642795410969 158:14.805059909869595 170:30.452972134920138 174:22.64420013542235 179:8.647931524286639 184:30.808234856648795 185:8.717848707679531 200:15.752220483207132 211:9.096063439366002 223:16.309728957026408 245:3.4377114496278174 254:60.875535940451115 269:17.075325245706694 273:17.193554801635038 277:52.29726604580002 280:114.22589137401643 292:17.56357965865385 299:172.60951127452455 # contamination
3:17.664430578241927 4:9.026308285789954 5:5.384424805396388 7:9.485114774416738 8:24.214631704980675 11:56.49909154657167 15:34.59658804481891 18:50.69584329844534 20:1.0092025904057247 26:4.558383557465414 30:9.229486862676415 35:14.940913063796671 40:42.02837345355313 45:35.5715386712661 49:59.065899451547565 50:92.64730302692078 51:1.6007221823454851 53:22.976211035611733 57:1.7083551799555086 60:11.108657659551612 65:11.335008498975766 67:62.46566524197206 69:1.8729608833138398 74:1.9234821107265676 75:46.971506994877764 79:6.414739011945653 81:63.84840458633104 87:2.0439143396976442 88:18.47999235484034 94:12.289612682809908 107:2.3247679624801902 117:51.55038595825264 123:2.449994186675933 132:52.678795068636155 135:2.595526084738617 145:21.235486501021906 150:36.88851897881992 152:2.746970362179164 153:63.40292655524517 185:22.883507456858172 203:15.830086873568064 209:87.46965501417111 220:3.3010446122038597 229:79.46803530486068 269:25.06447786211767 278:9.921178279441637 # capability
3:45.2831792107029 10:49.00909519040639 14:34.30602071892606 25:39.18844727725165 26:19.881850745481405 27:9.109451309499049 33:14.605479045770693 39:160.99595799233245 43:10.252042677985706 50:43.69470269780162 58:11.01640830055857 60:5.889875035087734 75:11.793598417163075 83:118.09182110171042 101:2.2055608142729843 119:78.16016986528523 129:79.37609025796748 141:2.63294178958495 150:2.694462069755977 170:38.75414473036089 171:84.81985690153796 180:15.383001596797456 182:8.6827228962266 205:291.6634810900669 212:140.57111188949042 284:43.19532345544588 290:93.51624951570467 # pupil
2:0.25857721266655664 4:0.29043468618837437 5:9.15331980052935 7:2.453867555548076 8:29.740460460239728 12:2.962440486346773 15:0.7438091535488595 16:0.8103193917607792 17:12.981154908246605 18:50.69584329844534 22:45.659010470587326 25:1.1516458266458138 26:19.881850745481405 28:9.177471711790474 30:1.2101459665141308 34:1.2463906519944412 35:1.3039729015304988 37:1.3703401296295914 38:1.373209489258493 45:1.504161751676376 46:22.124921834690127 48:5.463510725061331 50:1.5943930973977842 53:5.705266948956005 56:1.693394903849708 60:11.108657659551612 65:1.8018546152738664 69:11.57870697464309 72:11.711067890050462 74:17.89575826809903 82:1.988943667713834 83:18.203225602876053 89:2.054361119029023 104:7.0362886657232355 106:2.3093371888398933 117:51.55038595825264 118:20.198789904357007 125:27.875170574321405 137:2.6059598772235053 146:2.68709968673596 148:2.689550039992724 151:21.559814587482368 163:2.914182549030803 176:56.60544277729789 179:3.0173721400859868 185:825.3395321841006 202:8.946216870841791 221:16.26441620089995 234:3.397809768095254 245:3.4377114496278174 254:24.798711703811104 263:9.726525038557885 264:61.25492935529304 268:3.559127275640689 270:3.5673933908138755 301:73.06027709027339# intermediate
1:108.29740281257708 2:8.774928447220267 3:39.26934028169378 4:0.29043468618837437 6:13.569308922618795 7:0.3518264510637201 13:3.124949911758255 18:24.31291733990683 19:962.681513646883 21:82.76041156957838 23:1.1104517692994929 25:14.171785814938758 27:1.177879509779177 28:4.654352082084499 30:1.2101459665141308 34:9.363519236037085 35:1.3039729015304988 39:34.47214603860008 42:21.939937368457837 44:22.06935879959839 48:5.463510725061331 49:5.55238246961773 51:1.6007221823454851 56:1.693394903849708 66:17.535926028182963 71:31.538323542021384 77:18.01170655766532 83:6.451707084816083 89:6.591399466700242 94:25.483339773110572 119:27.483481824172436 124:27.820800509026448 125:2.5078947006429497 129:70.17530521438812 130:20.728976789457153 141:53.32780479686349 150:2.694462069755977 170:47.410348201361224 177:3.011384127110078 178:15.339696807129169 230:16.53002118511895 251:3.4785575143723095 259:42.180001174923085 261:3.53253016235965 264:9.747659536756407 270:17.08834223316757 285:10.038434171205816 291:334.54235984709794 297:17.620479631281672 # hypersensitivity
1:32.23192168646893 2:5.1160303661295 4:28.326755415702856 5:0.3070210375429123 6:18.310983746859126 8:47.83127867541309 11:2.8292274957874213 12:31.83046410710401 13:15.857754707815825 15:22.56667682397653 23:25.63646412548466 26:14.191933369688165 30:1.2101459665141308 33:20.406164831466686 34:9.363519236037085 35:27.143023075701127 36:34.27380504028951 37:1.3703401296295914 45:5.367301952607582 49:16.313991370847575 50:1.5943930973977842 54:5.766568751079821 57:11.012055499038858 59:30.29408971622244 60:1.7362324992771305 62:11.225151114774931 67:54.26965849963082 74:31.656183333377523 75:11.793598417163075 77:80.67163055415833 78:24.715553485096294 79:6.414739011945653 88:48.04739361607864 91:18.553608457454274 95:6.716914484856039 96:25.668696221561785 99:74.69993518852552 101:12.699935239808488 111:2.3491989585996107 115:27.28213014835284 120:2.4395061625334344 135:36.23276531641558 144:2.647204197101292 145:7.9150642359681465 146:14.281087954077346 151:8.072701521304538 160:14.982188738175301 171:15.230514616308177 178:22.73387049079638 185:3.050697866330527 197:48.58745630114987 198:8.895348226739717 199:39.81269275950524 201:31.41934062913941 202:39.928253318168935 210:31.77631004467625 217:40.60188955057957 225:79.03212801814561 227:120.64556007866454 241:41.65444440515852 248:3.4648346667211727 263:24.943322144312237 273:3.6008551292345947 276:9.921178279441637 279:17.28722414219247 280:43.07040365271069 285:3.6852030487450125 293:3.723276621649328 # modification
1:64.41873047326378 2:64.22289758479569 3:17.664430578241927 4:0.29043468618837437 6:28.80736023501991 7:0.3518264510637201 10:10.076016755796823 15:41.034359222957775 24:1.129115693982037 25:46.224494394117315 27:32.6644472930431 29:14.425833595774966 41:15.564946925704715 44:10.293579723997881 55:1.6872115882716008 58:16.900759593623206 61:23.643449697911418 63:1.7824903956146718 66:134.30680734575722 72:1.911770548727285 88:18.47999235484034 91:2.0673242415288366 100:2.1895391692473742 102:33.81654139589961 116:20.116228216982783 126:20.625767212266307 141:7.836257898555927 150:21.342061589924405 155:21.64869604494959 166:38.42474129755563 174:65.7671391300376 190:23.0831884617432 207:15.903738732622848 219:828.8199320990763 226:16.38990322708499 236:41.605598934641314 256:24.807143719680944 259:42.180001174923085 265:17.029996977641556 267:25.038355696480647 291:25.700439176889873 292:25.719398942260298 293:43.535083837717764 300:10.159469824789333 # dermatitis
6:101.82919818308434 7:0.3518264510637201 9:0.3893924791093841 10:10.076016755796823 11:0.4788920436483142 13:3.124949911758255 15:0.7438091535488595 17:30.266895845385736 18:18.49599797471034 21:19.206834227897723 22:1.1048046514036953 27:1.177879509779177 28:1.1961411579503345 31:1.2113903754790778 32:1.2289622806173386 36:41.31454945221231 38:21.265132865785528 41:15.564946925704715 45:15.921944054202434 46:5.38680211815952 48:1.54652776308007 49:5.55238246961773 51:16.385127186259126 55:1.6872115882716008 56:1.693394903849708 57:37.314009617410676 58:44.81539930457947 62:23.666669310613667 67:17.63321381150468 68:31.296233369176083 69:17.662653939935947 76:31.775280513117707 92:25.399007263469446 98:48.869227482851514 101:33.60679645897536 102:26.35549267449233 104:2.2593270294296834 112:34.70286836799131 114:34.93385239580808 116:2.41565201958471 117:35.15556999916662 118:7.412493242221695 119:27.483481824172436 134:44.40659578932852 135:20.90925923620926 148:2.689550039992724 152:21.570868032661178 158:22.014996419031583 162:22.283530668546998 181:22.798570717301608 208:3.1927390315510533 221:3.3063781725185812 229:24.301027006319398 235:90.01181485134467 238:24.46876352958912 239:60.24103602133674 257:42.14167005284211 282:3.6566340153306047 # guide
2:64.22289758479569 3:33.47532326728077 4:9.026308285789954 5:18.160023154574066 10:14.633172713117117 11:10.357175401215427 12:71.51414039104878 13:3.124949911758255 14:3.4818766400505052 16:17.539076691248102 19:18.632765901770775 27:4.611214495961033 28:14.398760942451165 32:4.73160697179326 33:103.08568293563268 40:49.43128137282343 43:57.899236031799845 53:1.6537187067028576 54:5.766568751079821 56:23.212978888819435 61:1.7660186602149417 64:1.7911364200884958 65:61.69243554877543 76:6.341994906537634 81:1.9835621773328607 112:27.090533432957706 132:7.68127475501011 135:20.90925923620926 149:100.68725517530014 151:2.7444305781009875 156:143.44951583882064 160:22.253222017044994 162:2.911367441845727 167:30.24903714185578 176:169.22569857858346 187:15.495200709742038 188:39.35151545913135 192:15.639916198211685 210:118.80354402768877 211:40.391294513492674 219:32.175320137010495 226:69.19014717121937 238:32.83171751810928 254:24.798711703811104 255:3.5023383427662274 262:9.72231245113575 268:33.55751000460978 276:82.10042577907284 287:25.66265810708091 299:3.7437711565501863 # intercourse
1:14.815575573376577 9:2.594757150219732 10:10.139384693483729 12:0.5361892950579251 19:13.27449854564023 22:53.05194416089715 28:39.80050894848775 31:4.721255391706465 38:5.098733146891508 39:9.8949078895489 40:5.221665140277483 41:5.230879895695118 44:1.5175367262068478 46:5.418590214334015 48:16.1939624486821 54:1.6953657254718155 67:1.8812694660635458 72:1.926523517060958 73:6.327517762574953 76:24.750871447303698 86:200.07090637423133 89:2.069353866917215 92:18.62638092939633 95:101.60514769666142 96:12.449441256060584 98:2.155053207637063 108:19.781644643507786 112:34.80923646880835 118:2.4498166952473484 121:7.461539970173728 122:2.4623835842804804 167:30.3375080997503 175:3.0141043565052037 179:3.0335035867137963 198:57.880179988404386 202:23.421110860706676 209:40.3132393114765 216:3.273559520108171 220:49.97482524625345 237:41.72515765259849 240:3.4445718493454605 243:3.448401853324843 257:3.5208301240506468 264:3.5612763236966103 279:3.6472429880422523 # authority
1:143.47811108506477 2:17.66010842451405 3:171.16895185756323 5:9.215505374898907 8:5.806339766447957 11:0.48852884467641405 13:0.5956837233664815 14:28.297031325831338 15:7.455898698083438 19:65.87485345044888 23:1.123232162961255 27:9.158330138156229 28:4.685270610049447 29:1.2145525535536905 30:47.082748352160664 36:1.3696280881709706 44:28.74592468162702 51:5.618018720236431 54:37.207789617540705 60:1.7506542068628652 62:30.676869858748216 85:25.237810219412474 88:48.190866634174675 91:18.622679537708777 102:58.30939798760205 116:13.446379257740952 119:20.28222825376849 122:43.42347430871113 129:128.4551803966844 135:7.790268575458297 144:2.6629783604855852 149:21.41194375923519 155:29.377864166691115 164:8.46491759190791 169:75.26847721648794 173:30.613098693521458 180:39.19038646429054 181:3.047067761091923 186:106.1078185679867 193:15.712259993399284 201:8.976908559041334 225:3.3587528863011635 228:16.494320670928243 233:311.66309515487853 237:100.69116356983406 259:42.28742566088713 262:51.70843060130814 265:3.565373101451173 270:9.828973131946375 285:25.648981597378594 # mimic
2:78.11183008883899 3:64.73070844286164 6:18.41016802743099 7:9.547746223369007 10:10.139384693483729 11:6.2897474495810615 13:6.7755223211305555 15:12.036948824339646 17:13.047299004683548 21:67.30557027231669 24:4.526163534099521 27:14.372911736488023 29:1.2145525535536905 34:1.2596063649203981 39:80.70403855078985 44:15.987333134920773 51:10.686418313111064 52:10.700621858404345 53:1.6679690058730554 62:87.03645804337086 82:12.023747167753344 87:40.20910450457608 88:64.82136495932836 97:33.11731594058058 98:33.263338866182856 104:2.2746253436536055 107:13.146674740937698 110:34.66218405077744 115:13.39919553672303 118:13.507643257758408 138:21.06570884641726 144:2.6629783604855852 148:14.340727757368475 150:21.41194375923519 154:111.95337404620541 159:15.007159754880956 162:15.056640294015612 170:15.273093130788002 180:3.045555156241271 191:3.124501674617684 195:23.23481310689146 196:15.737686358327657 200:3.1613599744087284 209:23.60488574804909 223:3.3370531135375363 227:16.442167029540546 240:16.70179099812842 257:16.942196503198225 261:3.5490434692066737 275:25.356283829545955 295:17.630255813997643 # sleepiness
2:22.636456142544407 5:34.399871949592566 6:2.379873248868771 10:14.71488952648577 13:3.1531706775540473 14:34.44564012080759 15:3.5730258971892828 20:13.496859185937144 23:25.740169877847926 24:4.526163534099521 25:110.10100394798232 29:20.263938219759066 31:14.54325775191127 32:4.762627251980052 36:15.266913366473693 41:5.230879895695118 42:117.45679031299495 45:15.989911859136798 53:16.70523509581014 56:5.826379498264349 57:5.859864381734385 64:17.35123470801315 70:6.266734002533936 71:6.3001890450292635 74:17.964589566100354 79:32.11244518472293 95:6.749854857289492 112:7.3015412586190065 114:7.375156586394818 119:35.28303378166558 123:7.479524406445165 131:7.712401843074739 135:20.97903435888909 137:80.44758914808914 140:36.58003900484444 151:21.629748347590645 157:102.9690617235113 179:8.681920349706372 181:750.295947781303 193:31.282800568229803 206:31.693788251666252 221:9.286472906335362 226:9.369038883670376 228:9.403352961254292 230:9.46125740109129 248:9.616169558621595 253:24.86083795937511 296:10.170379788627148 # osteomyelitis
11:6.335742599678256 13:6.822244061307455 15:142.2479615292156 25:4.61091686793214 26:4.620279364727599 35:131.83140553669335 52:44.08293705278231 58:37.57370483096891 59:288.03825158341385 60:1.7652339467303613 64:70.29160449608841 69:11.680307691884915 81:32.28853034775326 82:72.87947557467125 101:33.82008418675788 137:7.846384030587309 154:2.7942401566568704 158:83.62418164773939 165:15.149857555527882 177:85.58307593408728 205:87.65767792746833 219:59.44162411431007 290:93.92376865268399 # cornea
2:92.67098587393164 3:17.86264055742851 5:282.4652315062062 6:18.510344816397655 10:19.813157584958542 11:20.254237988903025 14:61.708755928113476 15:22.772035084726305 18:65.75357189802561 19:167.80660591667572 20:19.08560573413442 24:25.99305009204423 25:69.14120033558383 26:26.20207291873181 36:27.748968571741518 45:74.62663002703863 48:29.167661815102246 62:30.783276464945956 63:30.872599495864776 65:134.04391840291066 66:79.64261216026262 79:32.219223026366386 86:32.61949935142602 94:32.977399584273236 104:34.186693787065785 112:34.91659708332941 120:35.40451432648999 142:130.57989912161884 149:37.10301115526576 171:38.988296665274206 176:39.1423393254153 184:95.99670842615592 186:159.86819630901147 202:40.14359424203749 221:41.089006987172816 245:41.93153500958862 265:102.5461840511341 266:33.6926061378252 # vaginitis
1:7.881603558901597 4:2.3384087019206485 5:34.71581813161254 7:18.984703609298357 8:0.40647093154764286 12:3.046900073427064 20:13.631769591069604 21:1.0910433372797037 25:1.1908773415539338 27:1.2173660293949993 28:4.748070177226447 30:4.781208875488952 33:33.57672297687808 36:1.397165082318239 44:1.5458312949993476 47:1.5708079330175988 48:5.560077197219997 50:10.765624703013042 53:16.84381156771135 54:5.864028276326206 55:1.7306520725729562 56:23.4756741911906 57:23.564744756551846 59:5.976240713122407 63:24.003816301349037 64:6.110177127251866 65:1.8459833480443917 70:11.795261443101868 77:6.459021297199991 83:18.412024157698106 90:32.972285359004296 93:40.73099673281071 98:6.877632078614354 101:41.76451060865799 107:68.34508599563043 111:2.3959344706458303 115:13.50337691068424 118:13.611907162075395 123:27.81984446214532 126:2.578417141115387 138:2.6629876605364693 140:7.93555131373374 143:71.97770370310741 145:45.41862758637075 146:2.735026804726027 147:2.7362553797182376 148:21.53221781000601 152:21.782637521506363 179:3.066243425637136 184:23.069870106502222 190:3.146316676398455 195:15.817896226006333 196:3.173345633769015 209:3.252084846885788 213:3.286003472151257 225:41.42958577063211 226:9.438492483673958 227:32.6936556452544 237:41.94288636061742 267:25.25207566034958 272:43.05564840321242 275:3.665870288105686 290:3.7645896950033575 291:3.7645896950033575 297:34.76649354520872 # respect
1:19.096092594506462 2:71.77185417725134 5:109.99210852072487 10:25.30424449026382 20:13.631769591069604 25:20.114743248535543 29:20.437380513907804 33:14.809174742350745 39:34.84529766106367 58:310.2301325484514 70:46.985583064826066 98:75.02403718223357 105:13.177367010108782 119:52.01468120848693 142:45.15838789482675 156:29.755767429873593 165:297.310754970778 227:50.56820125815675 228:32.781564767018935 256:25.02075917758894 278:52.679363951829096 283:83.02544100013101 # uveitis
1:0.7106484729608926 2:28.335033578563195 4:59.524120676488174 8:0.4157818550889653 13:6.9171710514594915 15:22.981437137823793 18:24.731353634547588 19:8.503060678786088 24:14.327618435893912 25:9.20944683337418 43:66.6608708224562 46:1.5694173266029758 48:1.6035298555337494 52:5.725084994847513 53:60.63423781605251 54:1.7392502628675883 56:11.163871244015677 61:30.971064356081513 64:31.150071685328392 72:11.91651399487195 73:11.941440694143076 82:18.47589215025808 88:32.9748325237923 89:2.1152917706697534 93:18.87842343752327 98:12.68780623228972 100:33.927818300756925 106:51.00343234232533 115:51.83709657064475 130:7.805309039092181 144:2.7112605137610117 150:21.625535270944994 151:8.209571985701245 168:56.6560320930926 223:3.387123082846292 231:60.53701098185917 233:41.88366553001006 236:80.61611610613836 240:3.494866300389129 248:24.93454171727064 254:3.567274423919671 264:3.6117991364954274 270:25.36825856768818 272:34.11691621937552 287:17.73417614767134 # follicle
1:4.958029556639218 2:0.2898902110392501 4:5.472463113190866 5:9.406007072093454 7:19.08723567776601 12:6.649686893898508 13:16.193811746213132 14:3.5997788271621998 17:65.82056578356475 21:25.595233474294947 23:4.575421841952606 24:1.1814493321065498 25:4.6740858171386925 27:26.590147921541355 32:20.702017013029266 34:40.75983864287615 36:41.89080379889929 41:10.234332388215146 43:28.97999126944956 46:1.5694173266029758 48:1.6035298555337494 53:16.91410410079404 54:5.897168163978766 56:1.7516908362209482 64:31.150071685328392 67:6.311230733152269 79:25.209398729628116 85:6.660022327805021 86:40.48636790892193 95:2.173249541157671 97:2.180022039227978 102:13.009722592750103 104:229.98640956754858 116:27.71878192443922 123:69.9532058873331 124:36.01531228781247 125:36.08088813816647 128:28.385045838965528 129:89.67816514595776 132:21.03664561174604 138:7.9350647038241995 152:2.811444558078481 162:38.74779638613813 169:3.044182836094127 170:3.044182836094127 174:48.04374946420418 178:48.20248668777052 184:15.642563386338246 186:31.225238161165944 187:3.1301713050759643 198:15.932722935727858 200:3.2110313151366086 206:9.153620049516647 214:23.964346756365753 221:3.372776958756034 227:32.78495425389682 246:42.18830180862808 252:3.5612899366927735 254:25.084858198287986 261:52.09392264417725 263:92.22639490817177 273:10.003487347173314 276:10.06083516295233 280:3.717408549356582 291:3.7816953919491985 # table
4:13.692310807874689 5:9.470863295265765 8:36.33351766190151 10:10.399472073621837 11:6.476713356216874 12:3.1048499221267387 13:3.2693013731488905 14:0.7771163103241296 19:37.902186437348504 21:8.884459413441254 40:1.4967828000496384 42:16.16321347911598 43:1.562953262822235 56:5.95839294329223 64:54.285741175468104 66:1.9203729372037928 71:47.42495361327149 80:179.537232821112 87:56.97456911125157 88:48.77849911743144 90:2.1431802224496987 95:2.1889820639319826 96:12.658212627191029 118:2.5135372574167456 124:2.577728295269018 130:14.11232325758522 132:2.6401047681641323 134:2.6687660260019825 145:14.489076288841996 151:55.05133281391151 152:37.77919425183801 153:21.966024837593576 154:21.99390355954683 161:22.628470470851866 162:2.9931630507598364 164:2.9959910561252445 174:15.537841836974442 184:67.08768217619777 196:3.2069187937829797 208:3.2757214071241 210:3.3077854109211797 212:40.97057366006939 225:60.259449055422316 235:24.803666858703306 239:3.5100437782560117 243:3.515801085724939 272:3.681012898361941 284:3.7543570792329177 295:26.098450065577865 301:44.24209989055732# transformation
3:2.312996406733059 4:18.463860727928004 5:9.470863295265765 12:51.755014153699115 13:39.59581391427559 14:7.548625551520541 20:4.361622951616148 21:1.117332013940813 26:14.533492880668708 28:1.2630560890501592 29:1.2684733093492901 34:1.3140783951897586 36:49.44636091650174 39:10.097688941302078 45:1.5753214442686045 46:1.583997570773943 51:1.6730029471293653 61:46.08652189269835 63:54.19240667619063 69:1.9479868728023015 71:1.9820066036002746 77:32.37150960939013 81:12.213452968538071 82:6.615292894375823 97:66.35213425362429 98:2.217164561217055 107:2.4033135817813256 119:70.00047608026276 124:52.857994902162766 126:7.789985522727252 160:65.70749184149413 161:2.990339870434974 173:66.57190367213883 176:116.78502528245737 185:107.0328985323249 191:3.1909410907930322 219:32.627473081459236 224:9.48276158842792 225:16.644602862949593 227:41.674710095102164 234:3.4815403954248803 248:9.756724513106368 253:25.149649963121423 254:61.61416685337331 256:3.586417313152863 280:34.49211898845726 289:3.792204195545386 291:10.274114290348493 297:10.32101763314729 299:17.909456046461994 # ingestion
2:39.979950350055304 3:18.167585010478003 6:151.39466316611814 10:15.050103640482178 17:18.774911335021592 21:4.468050395706047 24:20.144096704724195 34:1.3140783951897586 45:1.5753214442686045 47:10.635658114162073 54:23.58140030669126 55:23.618141641752715 56:61.30629625739286 62:54.05689344501741 70:47.28165727397848 72:24.941119590990876 88:25.74688408315422 89:2.1309340464076896 96:26.114516801326214 99:12.815907031039757 100:67.17153156390995 115:35.476022924061795 122:35.78228200421826 126:14.035577772102945 131:71.36885855829912 140:14.364494353547078 152:2.8279727215709727 162:8.597814591483303 164:15.278261888969329 196:31.688556918679353 198:15.986812594239817 214:3.3197520771033813 242:3.515801085724939 253:17.13772553026825 258:254.3165301275413 262:17.245489099231833 263:3.618743909852966 268:34.01054025285903 279:3.7151479756660724 288:138.72040887464948 290:3.798967900826825 # adjustment
2:0.29812806146760495 4:0.3317967738249029 13:16.27995138935165 16:17.96736555973864 18:13.43839057956321 20:1.072898115764759 22:32.610542689365346 31:40.54086008459472 34:9.613892180816704 38:10.078544001725676 42:36.0125918881915 44:10.547418180099944 48:22.770899399470522 55:11.194503770460722 75:25.082180612097567 77:12.094997193455374 79:2.0495312085697392 81:18.52283124275861 96:84.14253777783314 98:26.254938060925067 100:12.906839111634596 106:27.21418191531442 111:27.438121162839792 124:36.12592484942059 128:2.6153047663462154 195:49.095285926193476 197:15.981680799671853 198:15.986812594239817 201:49.41249113190164 205:16.14296004330351 206:49.67417334595379 242:42.225918922703926 254:17.14400888422644 271:10.004340899995922 272:17.44735823821825 277:3.7129950380072914 301:3.833178843988023# juice
4:34.726086548183424 5:95.63013303545026 7:0.3963043800635444 14:35.01785811336101 15:17.485093357221572 20:13.769374718585468 24:61.682369585577376 27:14.64777096843185 33:40.8091428387972 34:40.90708761844278 38:15.628461308993263 39:15.65450713252535 40:1.4967828000496384 42:100.77711939899628 61:17.51465954135313 75:47.701652076468854 114:69.5917906039161 128:150.50817385031147 141:230.10202842890376 150:21.698088108169173 155:73.66213701866985 173:76.1623380645074 175:39.42422023458692 182:23.169209084415066 184:253.5841206508808 219:100.00634000707463 230:24.691696677518493 245:42.26278355547694 264:17.284011228586646 265:255.36021779920458 267:25.397903860539458 300:3.828579106611974 # irritant
2:9.089774227279952 4:125.62147790076746 10:0.4847031299846826 11:0.5286852036289843 13:11.360302365386914 16:12.683530516627886 17:8.386920202631517 23:1.175962912334523 25:26.49173187313155 28:55.011835987240666 30:47.74090949143431 34:14.995719038018692 35:1.3725043659949248 44:10.547418180099944 56:1.7666744309091378 60:6.054518124845343 66:1.9203729372037928 76:32.31403435252733 80:12.200450679132599 83:2.0665358245907806 102:13.062848841684565 105:59.658618921015574 116:7.5426184473087154 124:36.12592484942059 128:44.630458527729516 180:3.111731416803124 204:23.814516766783594 233:251.208537783751 249:9.756724513106368 253:42.6506583382985 264:170.51415055440657 291:44.025623323252006 293:10.292805670100414 # glutamate
3:40.34246408967444 6:47.719654574583885 13:21.728331673914766 27:4.801279471195045 29:1.282370626127106 33:27.268418960543407 39:21.82659258079671 44:29.28535722547133 53:1.7416491108262793 55:23.70912127788796 56:1.781827925303295 58:17.321296630957146 61:97.1912277617265 64:6.211278237728976 69:11.88948102478108 78:40.07918286308906 87:40.850046054498485 99:75.93735279497558 112:27.63022812370441 123:7.651448807191171 125:53.09702537784569 126:28.54415483275797 142:14.43405809847435 153:29.782882764954255 173:86.18715229772256 174:31.084279405454936 180:39.74098382808569 210:3.3249039899933317 224:90.2680168913723 245:61.229895861974946 277:34.47121477044584 280:25.864452870723923 # burning
1:84.7729625154978 5:2.474225189354048 10:10.466209683120976 13:16.366973211361916 16:79.462611178974 17:8.437386076035294 40:15.961988800282791 42:43.46289554342166 76:25.199519348830428 81:12.266709179563847 90:12.547369156631737 92:41.04658929495034 93:2.1697257131931793 103:13.165425642164674 120:28.035361452066915 122:52.54830053900234 124:171.42036422208318 126:71.24633899649717 134:14.27791710909336 150:2.79183747074977 159:22.647480123491007 160:30.592554046757737 183:76.91142373924743 188:15.834676341889763 202:3.2596783140922483 237:81.01898974059455 238:81.01898974059455 252:17.18004770956041 280:34.58536301593068 281:17.68411056558516 293:17.900194782554866 # ireland
[truncated: 442,696 more chars]
