# Supplementary material for: A Cross-Lingual Similarity Measure for Detecting Biomedical Term Translations
Source: PLoS One. 2015 Jun 1;10(6):e0126196. doi: 10.1371/journal.pone.0126196 (PMC4452086; doi:10.1371/journal.pone.0126196)
Supplement: S1 dataset — (TGZ) [file pone.0126196.s001.tgz › dataset/en-el/en_300_context_train.dat]

54:14.957674410306426 104:17.93828391137949 143:21.768515807674383 280:16.48728828279534 # 100ml
23:66.4994843495908 149:87.31723481730222 # abacavir
1:32.49564015927483 2:19.35545820164715 9:22.980288181454426 10:27.336209766221895 11:4.124382447402508 14:179.70737225618223 15:2.543346939426242 16:1.5832278957012473 18:0.04878023800409506 19:3.2524741168257263 20:1.498668963448705 22:6.971233604021516 25:113.78774500580107 26:1.3775128197225956 29:1.4023113561642502 30:72.38470634156327 33:7.439406708209143 34:1.4588857563397322 38:33.94415147313542 39:5.91093678160309 43:1.336307838227337 46:11.087146191566639 48:83.66854748626062 50:3.103910865341631 54:19.535324820426556 56:0.3561517996105406 65:0.17247065671701747 66:29.613336524553127 68:2.7974963640435533 70:0.6806673173583017 72:49.56556787916553 74:5.2368141969253035 77:0.17279705205976037 79:72.93364802643836 81:1.1367212675657357 83:1.1488339351662031 85:12.970304943233108 88:1.7643709110978065 89:12.876318187659688 90:0.4817555745804115 91:10.482678895531217 92:0.04672993767712002 95:0.5027078021398088 101:5.696541596749652 103:15.545923753147987 104:54.86696667647146 107:0.6273896911643929 116:15.90949265178693 120:11.95618830714051 124:17.109536923686687 125:25.196402433145302 128:31.190224253943388 129:16.513099575494227 131:8.061638327408913 132:19.11913939057275 134:30.64648562606352 136:18.23096456863968 140:28.057017854268214 148:3.0271330364660245 151:1.2347887570101928 155:6.06792646982464 159:0.5495294213661474 170:22.8854105021541 174:1.8155894858030663 175:0.7038313136485798 177:24.594548061630555 190:108.39013896211236 197:5.5535879834672315 198:13.31403459734793 200:12.404833480369549 202:0.5973075736632198 205:6.489629262294723 208:1.2897024057800641 216:23.886068725591343 220:5.320477473979083 221:6.8611879398094295 223:4.257066029435686 227:1.7763171554667276 239:10.80115368798451 240:3.160267949501094 253:18.422957987473115 254:8.2177223596293 255:17.396727104874273 256:5.090100932824597 262:6.071270631084033 263:3.424669901348739 268:2.8918188421491067 276:3.5971584991957517 277:4.28524356886348 278:11.72757430167903 287:5.651873553664991 289:53.367166975937124 291:14.441126771911458 296:6.681506836424177 # abbreviation
1:0.43937770939877907 2:3.1748676205660122 4:1.3454594301292473 5:20.128637393560165 8:4.251689413325934 10:20.393292769400247 11:137.1943212643337 13:18.82861287482121 14:5.867700547867155 15:30.911508818277824 16:216.6634060278523 17:87.60875548071586 19:53.285627001483796 20:120.5713126110407 22:43.50533430180773 24:654.9131345048121 25:5.162798453704679 26:17.399667924420775 27:14.45888853769514 28:45.9124312495847 30:39.686171206384 32:11.144682938685072 34:150.84138386920748 35:6.4031901063479575 36:9.016016105510536 37:4.728654693521138 38:6.067277645355245 39:5.433504884166741 40:6.786556666425513 43:99.43572231967525 44:48.42355730831195 45:0.056101102411969306 46:106.12599593887559 47:0.8284668942032042 48:31.96047641276972 49:6.81662778845905 52:10.592360108217791 53:78.15693923999173 54:35.97780893248333 60:1.2422305764765238 64:13.61539587223254 66:0.9430284988744719 69:1.3784948205308452 70:1.4249859558758335 72:0.180290115215972 73:1.1730773222103468 74:0.6187333073070324 75:27.26012631246836 76:0.006544762541190025 77:16.27336112493394 79:0.060481978348750104 81:4.402944723899833 82:74.01045328900345 83:15.979500071918853 85:4.73936409048092 87:0.2517975762846266 88:89.80855690675773 89:15.36258845529592 90:132.77782395629364 91:0.16734746004670328 92:7.315915021929275 93:28.619414140090964 97:14.860748945265936 98:26.928158204112886 99:11.493222694938417 101:23.81488232942421 103:3.494144101507881 104:16.81497111433078 105:3.5117703805319587 106:13.61868456050498 107:14.023387996718371 111:33.68536374265823 114:3.5353391018684257 115:2.410643120824923 116:17.466781486664395 121:1.815459777605731 122:110.72912880791503 124:71.33507065732479 125:20.94450606092789 126:17.334042912811586 128:6.784420125995023 131:16.471836289232197 132:8.08545561752221 134:4.9343792538199285 138:16.12234962475159 139:0.8196314106675845 140:0.6401550549216737 141:8.272832918132803 144:2.141498295749803 145:94.60732080223922 146:13.79177572705148 148:41.77965988378096 150:0.29052020269682743 151:4.6863072905772505 152:0.6338557644848593 155:104.55299338464623 156:1.299009042975032 159:1.1581503921169967 160:1.0670440515431712 163:55.37062928534308 167:28.83034679401875 168:67.55456168244059 170:20.026462413527003 172:4.35096098397343 174:28.85716174556682 177:0.004624569873566945 178:36.82244304092919 179:20.84215133508842 180:0.28029798850231524 181:0.3466686787010278 185:6.690145518813887 187:5.8204099225616925 188:9.005627628971729 190:13.564375282896425 191:53.72452591997907 192:25.34958347060903 194:4.1266109077429185 195:0.6622957233268836 198:36.48487840340239 200:25.188908695498192 202:42.62343384182658 203:92.61291789105192 204:9.306918729139547 205:3.298778743980987 206:245.8524925145918 208:0.42344868279877873 209:9.914604456419193 214:49.384922251467025 220:5.693723031881412 221:0.05359517065035065 223:148.1400694264783 226:0.26706328740996815 231:8.506408177767096 235:10.0664315638901 238:5.047842361601203 239:0.032803990618353485 242:13.549768507070494 245:8.522573230176185 246:21.92462766749123 255:132.12641339301902 257:27.002212814088193 261:2.526675387658593 262:0.8227471139257454 263:19.030692524476574 264:1.864951871109507 266:0.4665947531347779 267:1.9104762908799933 269:16.568823592096297 270:38.63904961389938 272:14.442884196544735 273:1.1128194388399184 274:22.82048713204277 277:0.2652507481298365 280:30.083584360489397 281:0.45060729999999327 284:10.196006114820607 285:0.6186133886544237 289:22.204760129192387 290:0.5924554084320006 291:0.004403538707745347 293:0.6333869860640831 295:18.436886596784834 297:17.076180656339115 299:8.017187593918143 # abundance
2:39.00320024204947 39:23.4962053746048 61:73.20411984354784 88:63.66790146028946 137:74.45644419023057 253:30.378863630387812 # acanthosis
12:10.481758056814549 19:3.3576531541212695 23:3.8227344036609394 29:34.76191158015495 30:7.755731577502653 34:3.6251763883197192 49:18.534164679364803 54:7.778366105061542 93:18.24544758778775 95:29.454146383204442 124:10.835777256708287 132:3.64146892761339 146:20.823709594855387 162:5.483045195940268 202:50.286261183428195 214:4.416439472919176 221:12.313313986277299 223:5.392502602233107 226:22.86591033930755 279:37.099023409064564 # acceptability
2:56.670446808258546 6:0.9138820211379826 7:3.272457573753721 11:10.778622416533496 14:1.9625378302091436 15:32.689166325649666 16:19.525220469088502 17:26.62919702981301 18:0.7885165643113508 20:8.884437383098918 21:65.16868249878443 23:3.3658982730821396 24:0.2061103085277351 25:158.68926835386733 26:223.19352110307344 27:7.494345683350343 28:2.6130391384238294 30:0.2864623159364577 31:1.3360529856331715 33:6.283617597841892 34:73.20361407162957 38:0.18597703404799604 40:0.0699129444775345 43:8.525853792953313E-4 44:0.640822804467689 46:0.07912110921983082 53:43.11865842249929 54:19.712359626838236 55:6.624752467294264 56:4.529101559954991 57:7.751007883714974 59:0.4182165582333761 61:0.5883181358829389 66:42.786101921510465 67:0.8278422354670547 72:0.875265977321054 74:1.6233778141636839 76:4.946488003297769 78:7.675999109076165 79:47.368348721386404 80:3.484519483484597 81:0.6680407763090678 82:150.06738969886 85:6.975126126166795 102:8.98738066447718 104:14.251014932919116 107:18.827091267774716 116:87.4825263310361 124:7.049125951825048 126:5.369012584880404 128:580.1744225419536 131:222.4596107802792 132:73.50115941031197 134:27.670483230510506 143:8.535407005755124 148:0.322133769034765 151:8.018257279498654 160:27.807394596896145 162:3.6664496396977633 163:0.09547915715409 167:3.8399662147274305 173:1.1829393540521254 175:6.0567987668638 177:8.419614424197233 179:1.1722978183408714 182:7.412565659828175 203:0.6077593916780402 204:51.17362839248836 214:1.9772422240561793 220:1.8865542691555461 221:9.607380654572282 232:4.890180030680256 238:0.729740622169451 264:11.132822628570372 266:1.025390435669859 270:4.678973294825329 277:34.23621393876444 280:56.08540491118955 283:3.440100449798485 284:4.235519392597319 287:85.8342262911887 291:226.19376643279662 293:4.738781230107095 295:5.636390202182938 297:27.651694701508006 # acetate
1:10.048520438457532 2:50.61916494485521 4:18.14071180555745 6:0.2498632369885495 10:4.726101160160194 11:251.40506028188642 13:35.37641489293561 15:6.617118834745741 16:100.64843048931719 17:95.25718079166468 19:15.845435734382175 20:57.07587367188969 23:23.63610169754502 24:9.133786547669727 25:0.05854856480531103 26:2.055772831366581 28:94.27449608183382 30:42.72647373705732 32:13.973113756078503 33:8.81300744302926 34:32.8841583215268 35:95.14738952491234 38:20.457158907057153 39:3.4428301315443792 40:24.84388953028852 43:8.37699948480603 44:59.10999788848602 51:0.796886322921193 54:2.5706636674476466 55:46.397879156319895 56:6.911797466663384 60:110.39986038896646 62:33.57964647539276 64:21.57286531014658 67:28.59086902795758 69:0.9921161650484493 75:34.416797555822335 76:0.742759261561295 82:6.286550502357146 84:28.932385901362483 87:158.40917025836904 88:0.3669654295233639 93:2.5973578986652575 101:7.004501516718561 104:0.43633027107044753 105:138.43409143456614 106:0.9041176102262983 118:16.345263272959855 120:4.419821971316155 122:6.634840298754427 127:59.86076085552404 134:15.184692980255955 143:17.102192380747905 144:21.3830160086202 146:0.926745739605738 150:0.3315756810644184 152:3.0345202196823613 154:50.74686149656853 159:7.875758290695203 160:0.8143532855509844 173:1.9365425842471868 175:1.0446420699501748 179:1.9244325541605647 193:59.53745689459489 200:4.632237825599147 204:7.713086033388408 211:3.132104588952224 219:6.725815273354216 231:13.700597763926847 233:2277.1755222386137 235:44.610919047180786 243:25.112582184488513 251:40.3409078120575 257:27.499537149474328 264:744.1119865879317 272:3.0418918895541194 273:0.8408020814858808 285:11.897033465305567 287:18.431053344983848 291:16.791205450423405 # acetylcholine
1:0.00329697345611808 2:22.34089347734249 3:0.0051229457986120665 4:2197.370268547297 5:48.07302901886487 6:3.8392847011150284 7:14.095424124173807 8:68.03619549105198 9:3.5383631786180025 10:6.989684120030281 11:416.95661866029303 12:24.495987615056872 13:93.64771129882439 14:41.004430358095384 15:720.630077781182 16:4.698521873041024 17:79.8363016272532 19:133.88458600964057 20:85.78133199665525 22:4.247844859167042 23:6.867772985975257 24:0.08020615923770931 25:44.682081377654924 26:789.6237332275196 27:2.5870741377778077 28:263.4237152267477 29:5.575038760122886 30:1011.0935243805299 32:21.75337329991551 33:236.90986074421366 34:291.31728127465385 35:24.667208530560078 36:289.3545057711804 37:15.97730231395307 38:0.006937980577030187 39:113.77531982829777 40:13.097642755598574 42:84.51606366949008 43:64.63720543697329 44:254.57156701720825 45:8.113568376003181 46:3.55695043722971 48:0.2814231232185087 49:3.7003182499675527 51:17.727460258648648 54:10.059024434203813 56:317.16350102296184 57:0.008781129151332553 58:0.5569018586036654 59:0.11290781385304732 60:627.5623443046416 61:5.863401891256377 64:26.422430683654248 66:18.881438341053283 67:22.010539072140233 69:54.96320569208621 70:13.401617349377995 73:2.201546277509023 74:161.7805903135217 75:98.78320925568158 76:0.005051709917925434 77:252.10460154046513 78:2.1801657548136606 79:4.613563848644897 81:2.3590977533593738 82:165.09504540765576 83:0.6660376462195434 87:117.19073559305315 88:255.1956470006531 89:107.5148681540924 90:170.95491833563378 93:1.237031144039985 94:1139.3659414522078 98:0.006291453819732654 99:126.99603474242285 100:129.93299688026377 101:169.02578679688025 102:25.800383036222414 104:439.8946138192666 105:119.64976493901553 106:57.67787703227899 107:16.163290410873575 109:11.859919494347865 111:5.270964713375544 114:14.4206253291438 116:6.876173138314029 118:19.324674698590655 120:95.28905548949231 121:1.5357512333377576 122:0.26947345665022365 125:17.574513980058818 126:0.7443958923734589 127:128.0622124312742 128:41.27267781734982 130:46.03975379904045 132:1.1748146547706524 133:8.083539859622741 134:0.042301426855453614 138:60.70044461338465 139:19.456292135746853 140:11.713302451808298 141:228.29185644236404 142:147.32796198279527 144:13.2536794837545 146:26.936061826708862 147:2.8196559984762257 148:15.238017876754249 150:8.869564847307863 151:180.60448090299275 152:28.0914284166464 154:1.7642896569237443 155:35.97338484648098 160:11.498293294747388 162:7.133266961816741 163:0.1785524297592046 168:27.00495658200421 169:70.9594809481071 171:27.878666262462847 175:17.09451678408134 177:0.5110741886839033 179:46.3548492207682 180:6.971950889675711 184:5.149125222394827 185:1.099197028002788 190:2.2754098890851515 193:7.19699325807415 194:0.1880766512905296 196:0.4728004376220167 198:14.804283214739257 200:44.60175036230749 203:45.73188391649722 204:46.37904007531855 205:8.965074867209415 214:5.344730509597554 219:14.23256912038549 220:66.6986495585653 221:12.797942468563372 223:0.030499365700581413 226:25.25744066567767 227:7.069284555429356 229:7.277148890298092 231:26.443784722704457 232:3.587780032925837 233:3380.378102946333 234:8.059888717753296 235:258.26555115457234 236:31.081772444518105 239:57.04446257462085 240:48.70983743325989 243:53.70066899649068 246:93.04913302947234 248:1.8533660833369043 257:38.165172071052716 259:11.737950190700808 264:382.70862260781547 265:181.95361612608588 268:0.021802773884345636 269:26.811767818282778 270:17.395879337380315 272:0.25147727647586837 273:56.04003744537323 274:65.17925095457699 276:0.1920636730769626 277:75.93450014465473 280:2.586013391274962 281:5.281746182312886 282:4.059182631539865 287:0.04789406536659383 288:7.655441970780503 289:77.52521603695303 290:9.390299421565736 291:185.72103983987898 293:115.76552445699981 295:30.890495149394162 296:0.22001546397389604 297:23.578015866802282 300:64.037809101857 301:7.34608516139601# activation
9:7.014692940586609 16:16.262362618244413 220:7.170550216090709 256:23.18990717117023 263:9.034252118138793 # activities
1:46.28735709659403 2:62.41663725298906 3:22.612052968037464 4:0.41080133946840747 5:55.21903351828974 6:202.60394423106632 7:35.31186688836078 8:14.45062681742512 9:121.83219038649567 10:11.410767269911307 11:14.187448780299018 12:12.772836604095128 13:0.3220684198986201 14:43.17065837477408 15:11.280538656270304 16:27.36851377945329 17:117.28054432537431 18:24.34776434134754 19:50.97331655807313 20:0.23663225282072714 21:43.1522982058726 22:1.0813833249062168 23:14.688652771846792 24:10.953176410853548 25:68.7763324546685 26:2.8702343663907115 27:31.460987224242565 28:18.73271224091215 29:0.04842844803923897 30:165.38678099728833 31:82.93113837860753 32:5.528072911208658 33:48.1359252600387 34:4.64574202060474 35:4.394409669398314 36:10.235246309941772 37:0.3418825447422208 38:42.33281228718282 39:50.902535768959424 40:4.86505898886106 41:0.5053321137842517 42:22.647146591368053 43:9.672753605247802 44:3.253580916404535 45:1.0305996633115102 46:19.513601034831883 47:23.645712583967615 48:256.58402615201425 49:202.8795995533082 50:90.01136730866725 51:121.81641202501952 52:0.43312137413270935 53:9.482558160285533 54:12.0453509732211 55:3.756029917226292 56:48.68190875155489 57:208.26821871566176 58:2.847181212971729 59:0.003886519665769817 62:2.7452671168026956 63:7.565985800014838 64:62.608391719704635 65:68.45936722857203 66:72.89705653323426 67:117.98915508414979 70:0.6859342171205777 71:2.404291427311502 72:28.53721623053244 73:2.374315423069746 74:84.59283277839306 75:0.09489930477978953 76:5.269037644201801 77:0.0600824467642132 78:10.670091060035102 79:32.81320379454898 80:0.09288558003291143 81:3.3819480216798943 82:0.1019199668341104 83:17.50170857187775 85:0.8091329541230782 86:207.72765846149642 87:2.5417594868262148 88:43.564116959923794 89:49.791506012230286 90:0.09097605662419164 91:0.20853145451037147 92:39.86397051991658 93:109.51969490483704 94:8.203624128894054 95:144.5288650605875 96:53.00675560453835 97:1124.7909494861672 98:39.264235324252496 99:13.906809700394824 100:14.718988743807703 101:11.464328271289467 102:70.52867014621236 103:11.849387675749021 104:28.332606879762988 106:11.478704232100643 107:28.675656824763948 110:31.160676549092283 111:236.23338531125168 112:0.7640663057374906 115:10.61318727869935 116:56.54022771113736 117:0.12956892003546105 118:71.24643042347601 119:192.6474803586407 120:160.11295975145697 121:102.10968226662668 122:18.653707725279915 124:29.573788867403135 125:12.984872899093608 126:2.293704359876542 128:1.1127427900431075 129:10.935102873083089 130:0.15237464979742812 131:56.819314561224246 132:43.08880138170575 134:63.659095422662986 136:10.80358967263694 137:33.02500637505464 138:86.06857012039987 140:2.40641526304221 142:48.309370535745245 143:46.75518022337297 144:16.4494398986418 145:0.11061749696503698 146:11.704423805923632 147:12.247171206897864 148:17.031661813159683 149:36.96514680150958 150:138.45253516156623 151:0.5482939308255922 152:2.3857672843616835 154:56.94255367060396 155:98.70339147009761 156:1.2186282395544572 158:1.3128175832400554E-5 159:2.339780364252364 160:3.7831975522096832 162:10.484068492867033 163:0.004139498375897058 164:0.4660918903480876 167:11.062573613511516 170:10.947153902095284 171:76.99521162937354 175:19.253901956213273 176:1.07554915172152 177:64.45565636491766 178:0.38221405811537756 180:0.1224843247637315 182:0.11182578685369447 184:2.52060881318063E-4 185:44.382063106248324 187:0.8175795001642343 190:24.051213263642865 191:0.26066125875921425 192:1.952213865886774 193:9.573746967093847 194:20.119444900432413 195:4.6507814069951054 196:1.0138746818122657 197:88.0837542373137 198:100.13345020667046 200:17.60547500607784 202:11.661851872872754 203:3.961127387862406 204:0.9093354663947434 205:0.17558111764150214 207:3.2154650591105827 208:45.4124963047546 209:1.5440810301219818 211:38.13267959798596 212:13.648704404982347 214:117.01063898628966 216:0.9445663631383703 219:32.28537858604966 220:86.03407397954885 221:67.12454788666331 223:54.76691311050078 225:0.2319733528835382 226:91.82553806638873 227:59.52939139709958 229:2.5623641379665574 230:8.15141760034826 235:0.32245503104548295 237:16.467484995610228 238:7.102474750015008 239:1.0423596817552148 240:39.89480253244354 243:0.631246325029345 245:71.13349930391347 247:5.919984730602098E-4 248:3.260915606743331 249:23.23384024847544 250:30.815028687048983 251:9.068236752780924 252:25.11885635061729 253:9.668272109868651 255:0.8914978890063516 256:0.052762159106126 257:0.08132298174628168 258:29.60104567493985 262:2.8032103304334157 263:5.053164210926302 266:1.67755967757006 267:14.75278340770487 268:96.53727657987386 270:2.1434439275996486 272:89.85127581610797 274:77.64526849939163 276:16.790032928482535 277:4.720021423272975 279:0.006388254758405519 280:0.011478061995606822 281:0.3263936798314317 282:9.88427378342624 284:1.679434199783103 285:35.2653212421231 287:79.59162835511991 288:0.21384838522314964 290:0.524889197957472 293:35.53474482067782 296:22.39184549538573 297:0.7898882265252434 298:25.982396858492866 299:8.920471729196665 300:2.184124897914139 # address
4:141.54520186607698 6:8.817301200419653 7:9.3350164003619 9:21.70434754734006 10:122.2343977850898 11:10.546637670195118 12:15.021581317626495 14:258.8941830354512 18:18.912553438334683 19:275.73248151868904 25:37.619693330651955 26:13.732151430043965 29:15.522809178945481 36:31.150935347259225 39:30.493175937348653 40:27.890750983701913 41:58.08551747487373 46:27.348262939703886 53:86.19440162124071 57:21.625562448474536 60:39.869925977619644 69:48.582069445464974 76:11.373790945164858 83:50.26421435418812 114:711.7537726243904 147:28.511261335116803 169:781.2670705728383 181:45.91855396551929 230:67.02346525422965 231:94.62509227170243 239:32.02945572516324 240:40.005989458483334 246:39.464672787221524 252:119.195373723395 255:25.081466263894733 271:28.81410194695594 297:90.34604207300787 301:9.840816100165087# adenocarcinoma
14:14.70713985878197 15:14.299977943020743 16:2.2198507016387796 17:2.5286651562531315 30:2.228761399940733 34:16.132776771816395 35:3.5216432391309658 46:21.119354856601745 53:4.035608635687495 54:2.2390903617480897 83:15.385781324687112 93:17.028215228186394 106:28.346936888827667 111:10.729770584780342 116:55.24942571808723 118:10.642943650131647 125:4.152550326357171 129:14.333773790089758 131:9.76709845520031 145:53.49117158325396 155:4.098074540294954 167:5.190117671802417 187:4.158197005516292 203:4.794532751212854 248:15.20106298899379 257:4.9521623762236455 269:28.00928985061709 280:2.92141258117082 281:22.765888835542214 # admixture
2:19.986234135416606 4:73.35357188769918 6:63.494332409836574 7:168.94795267716833 8:94.79162186386908 11:135.7636057696316 13:15.155971460654804 14:14.251342516785199 15:13.42603122172815 16:1.1236925321869504 19:5.182180205731601 20:21.79449044179801 22:3.4486126084435633 23:99.10122763805434 24:0.08442127787866263 25:122.70490759921148 26:1.0366980414581448 27:60.19807104548113 28:104.66746118370503 30:37.61170739125688 34:6.067881347308407 40:4.128512441187055 44:190.76454854255286 45:70.62832468577233 48:13.934866109471237 49:1.605449027149705 54:2.847754673113729 55:126.92081778872341 59:15.045513131326015 60:5.977316615435135 61:3.3701894347681773 66:11.656220621251464 72:140.75679856125365 79:25.14841800619403 82:12.825903948736283 84:111.64255877931778 87:28.994225681650562 97:3.0213469744788495 110:31.224468583376925 116:0.009351295473296016 120:26.334938943414016 121:27.533330935221755 122:4.644145191418913 131:44.91286615589077 139:35.9685308756027 141:146.65429149216925 144:69.67711509259614 146:68.02069125683983 150:303.88919015155085 152:0.17595584045929916 155:2.300949235414479 160:23.599149516648573 171:0.7335685598616322 179:33.36045137003504 181:0.9693079777784698 196:3.7874939156806087 203:27.69303188042062 204:23.71865132872343 220:2.1730423433796933 223:12.41871126168128 231:122.45897027204109 232:5.164392096220808 233:97.51545223507293 236:23.107552393953007 242:17.50865087748572 243:167.04937709035883 250:41.32273786087638 253:95.04734505759909 264:384.38477731892084 270:291.31642438653967 274:2.540817756856652 280:0.7296255049769277 288:8.35953548605464 289:13.392318726167803 290:9.527939788800861 291:63.84697099876349 # adrenaline
6:55.256304794273476 11:48.89452435110938 14:52.012161598713014 43:54.72506665481008 44:53.35799525570364 54:47.58747622325939 138:66.68983985597946 146:63.61257113497691 160:62.43951735940304 235:71.02687252766417 # adrenoceptor
1:608.8602118225772 2:44.69242119772121 3:26.558921640521753 5:353.07012793933455 6:8.02350553142303 7:32.1511398112697 8:6.457284145530601 9:106.02415914279882 10:35.47819492806693 11:5.095884749114844 12:29.696401325038455 14:2.230279295160875 15:1.830408081617128 16:11.65988078171002 17:20.399770192336536 18:1.81213502242497 19:1.4740776277747512 20:0.05474473945510087 21:1.4659620637271398 22:22.133312595173035 23:58.28381883104398 24:2.7581625506806513 25:12.062611873546405 26:85.42785717571029 27:60.727830273397274 28:21.342117814337175 29:28.490053404964517 30:27.7682755628755 31:10.158652770681204 32:0.5157741553110265 33:112.28510252118603 34:8.148238975669672 35:2.9939785584209013 36:0.1753853423558099 38:24.244604770928934 39:0.2342801821129675 40:19.94037722397135 42:4.5899485229841295 43:32.44484926122068 44:2.831187677108258 45:4.488414248849044 46:6.420305669078819 47:9.819921387492602 48:0.9462431113633368 49:13.45892626002799 50:3.4070996411538275 53:1.0310062249604897 54:0.146776513659397 55:2.260486057903431 57:99.78100391566097 60:0.2859197931089675 64:0.11606034642113035 65:89.38536063134727 66:67.70321763444177 70:12.733999831284436 72:15.935481410609128 73:26.547325576549063 74:11.545142742937752 78:30.20022677431276 79:9.1177489363808 81:104.6240592163621 82:6.204565846503485 83:20.241966861921764 86:280.56071953996457 88:72.9831571432517 89:1.5793531664693177 91:726.4142926224256 92:18.1364191711767 93:0.6632207749097727 95:17.866118696339242 97:29.268928213002198 98:0.3051960243771954 99:43.97895089355596 100:409.06792228785275 101:0.28554196216522254 102:19.690147682434283 103:175.45893417334804 104:5.265717894789525 106:11.788551762096668 107:0.07331632854666972 110:27.01937771137158 111:9.972558033801647 115:18.57010041126914 116:186.6521203408695 118:69.04100157133642 120:0.025721995748640026 122:97.57455470102789 124:3.49876347124768 125:78.16591402118034 126:8.299271943056109 129:1.861421726527687 131:79.88403531667643 134:8.289403627110817 136:87.91133568680617 137:12.457146196008214 138:0.6554539253218742 140:6.193404453199841 141:5.041808903450513 144:0.0026287327664783616 146:0.2975421083648597 148:18.553053104560473 150:32.07240955086198 151:14.884248486010986 152:3.903603950139204 155:10.463582713406774 156:19.408051206771034 159:0.11858185208509552 160:0.15140032157714003 161:0.13372455973218367 163:0.583948972436436 169:0.026465254131585722 170:50.06851559590556 171:27.600911043224144 174:17.38028943153857 175:47.914333533176624 177:28.3812729412413 178:14.506683771662592 182:0.004212206015624787 190:15.159883111509007 195:20.692657963957075 196:20.11195440175423 197:83.31765885278237 198:0.38339244470606587 199:63.73402324158445 200:17.987585799543044 202:50.429035591733715 203:2.383655517725262 204:25.83756642142824 205:5.556327170530317 206:2.146101531568398 210:0.646834803717956 211:3.693751065506995 212:0.9505336672211534 213:11.449579956165437 214:7.228606955278288 216:23.242253999291663 217:29.243390158208165 220:37.135093519506064 221:32.02489524933986 223:0.8800826864810486 225:0.7823152819839349 226:0.9019494682074423 227:0.24188034441740106 235:1.3304605551319029 237:22.130390510204474 238:24.339789201004443 239:0.2519654406454231 240:3.501823143268347 242:9.901927128619047 243:7.90036224718074 246:0.11393625410512521 247:26.355682339386448 249:2.8378053491715267 253:0.397294210764681 255:38.65683008978803 256:55.68077982501953 262:2.169024845787747 263:6.564491858655527 266:1.374149221799141 268:17.89556152888057 270:30.087833674570113 272:0.7019369376993502 276:13.549919634312714 277:12.125670818173237 281:98.32968889384327 282:163.18948667952083 284:3.7331114963307392 288:1.1298487336015703 289:0.817887698601192 291:0.22090903610853305 293:0.14997473155487526 296:0.4243584448590159 299:14.706281720727679 # advocate
2:0.049509237578445185 3:66.72996782283855 6:66.45240546094082 7:92.64011595292575 8:3.8044980930574495 10:18.490203183350342 11:6.181380788450223 13:7.748365394794629 14:40.61214208196954 15:39.40015852175612 17:6.546398870903452 18:96.05152296006779 19:12.608617603203273 20:45.1348234711055 27:10.297312986468848 28:8.250294561238464 39:30.013311633075325 41:23.169429441862903 44:7.860198915948207 48:0.7002704725348519 49:9.761542942651946 50:6.369807691354265 51:777.4087122359616 52:8.70635341755198 55:94.483425766316 56:16.389307938741503 57:21.305771144133423 58:14.159566162200047 65:9.449496523761052 66:19.85291726329203 67:14.250692936829775 73:11.717866085405552 78:14.209332612532775 79:25.171083110330684 86:10.673769259351968 102:23.096751093689992 104:9.672147772770364 110:21.943394848214773 111:29.851467594521107 118:29.592503989854325 120:12.646568753739974 125:23.801285511288317 134:7.563576006366745 137:19.896059892306816 144:117.5131548867011 170:33.86034750636444 191:37.65415637367754 196:52.5158484465615 232:442.50578630243814 235:14.988737863395906 238:13.81054042514534 245:17.737932747286933 256:65.39149307278801 261:54.796543891743156 282:13.793589081604155 292:122.0133040768387 293:58.15755312300629 297:16.573099902666 # agoraphobia
1:356.89504820070323 2:75.49559567797294 3:236.6924936820945 4:103.17100408304812 5:97.85773115518386 6:89.75794832587049 7:255.89832296826862 8:58.16292613579678 9:64.91389420474486 10:33.755825482979624 11:611.740414318014 12:102.67672466409613 13:292.4922451622358 14:9.735403241156869 15:309.52515856423145 16:1.2566279840685555 17:0.8534444754970676 19:58.60716476222261 20:365.72385366560906 24:25.23206851951588 25:0.10143341045074625 26:105.42620647249612 27:13.026202029648356 28:3.9820818567717495 29:2.512569456309031 30:13.294485704991388 31:49.557383118375334 32:72.39368060878428 35:158.84668377654742 37:1.6122542830430118 38:27.574493178064646 39:62.44104433116539 40:3.44489110573336 41:30.257742727267495 42:349.5669618605003 44:58.45841563907731 45:20.49263498668273 46:20.278417284282295 47:2.2254288329272587 49:5.901846855036499 50:50.23201004971324 51:19.351010089346232 52:102.01256524188852 53:0.6412082728914327 54:16.187278715918456 55:194.48121678070265 56:10.26785776547418 57:12.418870326803676 59:528.2755968835706 61:23.766052640885892 62:95.07262092680845 64:6.439713642772905 67:12.357608598327012 69:277.49717677723896 70:58.107725517073845 71:0.002265462683352783 73:5.474406805987041 74:63.47934540379694 75:98.56805049376774 82:13.707556686337046 83:189.7195711385061 84:49.73386935436689 85:123.91186383552298 87:252.01005073072304 88:169.80642758766922 89:16.803362773241762 94:32.64061612412871 95:48.415218130753345 96:10.984954323701674 98:63.633746162258944 99:21.621964435527335 100:28.740414863464057 101:7.245313816396221 102:9.974708611295675 105:26.416243741608625 107:112.69295001077425 110:77.02149502139855 114:564.0159160513293 115:6.789623385886313 116:0.3443053214793357 118:14.051822883432608 120:3.542914255609243 121:1.4952454441061496 125:8.053749786126033 129:31.566187337991597 130:8.500795950344827 131:8.357617089886517 132:27.449958136164657 135:22.051944087899724 137:9.857753734661427 138:7.1149666425047675 141:24.65272230506774 142:924.2810475323427 144:36.09069576994473 148:0.8951169951340883 150:1.1525039780636397 151:8.719451558614942 152:3.972392810876832 154:457.3415370825485 155:52.43167759976367 156:1.0160112946319304 160:0.8053407948156757 162:16.5218619047194 163:1.6907827498734203 168:49.55472088422826 169:9.614218144149563 170:133.22894092735092 173:6.0832546490866175 175:52.89434302364921 186:6.094349084993969 192:61.84444031482904 198:1.9088866337205617 202:0.9762006526681872 204:19.66838545889479 208:9.05257514762634 209:28.16177329573172 210:141.878391177134 214:14.42359912090557 215:197.81633621586712 225:220.96378442487503 226:16.134241273837592 232:20.455999931905236 233:39.19706727163222 234:401.163615700237 235:23.1794742926328 245:0.8667488324814341 246:0.9005504198372515 248:61.784814927009855 250:39.21845969616528 251:15.58517541496595 254:5.294847003917379 261:26.63241395680202 262:21.656232390104336 265:201.65274283065114 267:101.86492415037037 269:5.264854770096174 271:164.81602234009128 272:6.611832275971233 273:15.70930636791389 275:1.5074008924651752 276:1.2979486017792403 280:0.0013096839141158165 282:1.7804186108665305 288:27.224817120374297 289:1.3614812349430159 290:82.24046827480089 293:30.951528945509093 296:93.2147677701364 298:106.61329184560525 299:1.5424874889320677 300:121.57596233935968 # airway
2:9.381449430303428 6:5.757204122623125 8:15.635107288799516 11:24.583331691398463 15:4.678228195616055 16:12.509266282156233 21:28.65500395271106 24:37.859801184734 25:51.52387931271717 28:92.02453080959383 34:10.960605999866015 45:5.244007306482851 56:19.59806280768633 59:8.200394927486586 63:12.571920673803877 77:63.13458794525815 79:8.115789929516533 82:75.99566692053008 83:10.244256694973245 85:8.989330446555003 87:9.228726954141546 100:15.574398053230123 101:26.87447089006395 112:11.027549097781884 116:70.88139052476177 128:372.7308844911871 130:16.818604345684566 139:56.918478304616706 151:16.123542443693136 170:8.602913726176778 180:41.14157581736283 200:8.694404821907936 202:7.9721327645736055 217:11.708893228359225 272:6.887797494885904 291:7.400849725037501 293:10.65962424561367 294:37.865666547701856 297:11.077856684670207 # alanine
2:31.099917885564768 14:3.1304832575000603 16:7.6514023766538255 54:7.693517772326026 79:4.77010244410565 98:2.699173465398682 122:4.165340770639819 188:29.07070801279054 204:20.244920169733877 216:3.611822747661151 268:70.35035283738549 291:19.77313066955328 # alder
2:48.44937756782024 6:15.218489008072508 7:10.312555942308718 10:26.793633319380092 11:182.73675030773367 12:36.29586708454735 13:67.99034799495085 14:24.852233420785627 16:58.49775572941317 17:55.471281254370346 18:4.834619800166748 20:88.80708762440219 27:31.124515588365988 30:11.094862556776958 32:2.6054768581881573 34:64.01484243417586 35:10.668898525631343 38:75.17729802458743 40:60.14440209411155 44:238.92070997050402 45:14.145509929149371 50:13.081471985222178 53:2.0651758479319544 56:18.056268436316337 60:19.74172883582295 64:40.580258957647025 72:15.080994793638531 75:177.50773682852181 82:86.01671163374138 84:76.42777833846638 85:29.53646889671773 88:43.25944594145228 110:118.37452818849492 111:90.55266572550525 122:1.8769613620826633 132:27.762654047300185 141:37.73217554143959 154:36.02694217051 155:2.1210978954780764 171:82.28745907720011 195:17.360250279982306 198:11.578623898527288 209:16.13133217084162 216:21.418533516679002 220:13.3166445480015 224:32.91250134168848 226:47.180058624853736 235:9.254282548137628 247:17.65864295418264 257:22.216628794657293 284:3.34446047293598 291:64.79521043052752 # alertness
1:33.89072467318744 2:18.866720591753495 4:0.16876076366479356 8:28.664595284538958 9:17.382314327205375 10:4.321676258974762 11:0.8196413281529145 14:8.609451921356992 16:0.00721748181837466 18:17.544291123370968 19:3.9364572217709384 20:0.6914450677415322 22:19.357863589297438 24:16.057224494279 25:4.029343846999239 26:31.092646291205323 27:10.095530234765674 30:0.008486491912422334 34:7.657117655908811 35:8.840834921214325 38:34.455372735516924 39:0.1180277304941833 42:4.404615801034672 44:0.04532555676244913 46:10.614773356252382 47:7.2240348914827495 50:21.696926137397163 53:7.397089334534343 54:14.158783330529355 56:0.08362964062598324 57:33.19877131449007 59:2.2376643615367167 61:6.005336900607018 64:7.227473293750708 67:27.174576165543385 73:101.30582829568858 76:52.42784346599985 79:2.173575705178183 80:0.5609360929873568 81:58.6090037164709 82:0.13289216091817238 88:0.8964118970048687 89:16.202433077334412 91:7.532702598288788 92:2.077954902386893 93:0.008749074816234218 97:13.512249225645192 98:4.140048920452199 99:1.470880080479505 101:0.09318452209157493 102:13.095414774114284 103:19.723412365812578 104:62.89515380596213 106:12.459144110811438 111:4.109801013670132 115:3.7111908970460914 116:8.54633539892615 122:1182.9913249101662 125:85.05607716594305 126:0.19608909847879663 130:0.6841157808877013 132:2.4029998729496627 136:3.770912954392571 140:1.3079952654833005 150:48.72159688375507 151:17.27193034177472 155:0.13769254410376264 156:5.033040408417997 159:8.227541178953752 160:0.1730238490792759 162:0.6260063387041102 163:0.03365041009499201 167:27.548599551522155 174:9.33886391610709 175:28.28063163142783 188:0.15380562920559412 190:8.380105136607394 196:3.0917036298265854 202:0.2354782804316824 203:0.4541841105854012 204:0.17971380108274815 206:1.2464585524421172 216:99.03731274649894 219:1.1437172264994835 220:3.276878605103917 221:22.15383616372996 223:3.0750373005930602 225:6.485601031337438 232:4.4153343365633 238:6.5988316765506 240:68.6762605362613 245:1.4960464085242626 246:31.738120348722553 247:1.1464288638965514 250:6.181784040456287 256:0.8710017301619335 257:2.9997134080116887 262:9.365946990650883 266:0.8390073753582137 268:0.1730238490792759 272:0.052881578448079794 280:9.227326650545569 282:15.528753493052212 291:1.6528042631118731 298:5.127921011431919 299:2.766569859407912 # alexander
2:184.92021665592074 3:2.747630947646391 10:10.815398724546784 11:48.925215735668 13:4.544302644670396 14:66.44588709046617 16:3.7383767414679445 17:4.776957372612348E-4 19:97.61228032173409 20:1.5112066779863895 21:0.05802638500858139 22:0.7536109532225476 23:161.47177249912102 24:179.55258434068867 25:178.3783109444406 26:3.171109027229478 27:1.5678658192510886E-4 28:2.95400723749103 30:0.07472544815136753 33:0.14564327410140437 34:3.341588122416007 38:24.65598743711537 39:3.0541110929596837 42:0.7528541316186038 43:25.8024711526558 44:65.03494767145992 46:35.55780734378198 48:3.865342637676235 49:2.172270512687356 52:10.996044324390542 53:139.36369671547504 54:0.06987494812737444 55:26.16005149419198 56:2.8022335573074915 64:0.1516458155885391 66:48.94354238393527 69:0.09532186731603186 72:14.689078026883292 77:17.041704937135925 79:19.127592279799753 80:0.2997520082185325 82:413.4211216420938 83:20.460532905213718 88:0.42638746560765994 89:12.860829607709311 91:0.11931313965570617 92:0.1698315006617688 97:4.244844567172581 98:2.592802816731554 100:54.89836467203893 101:24.725401614427238 102:0.6347140552511847 103:0.3770661416002986 104:0.5395877884350075 106:0.06274700758161722 107:0.08178434910735297 108:1.3280051568673783 112:0.8229544713430739 116:71.23965387834001 117:9.796363950312228 118:0.929762704417506 119:1.2140496046742664 120:46.793118985207066 121:0.2082831874943862 122:8.091528769317906 123:9.512436060797631 124:0.006592322925585174 125:1.1439700308367793 128:151.9118684827741 131:4.221114142406824 132:0.10120489514934429 133:25.640288031095793 134:57.11856621840045 136:0.8199806791511095 138:21.482024636418487 140:47.75008229649187 142:62.977306284858386 143:20.421497973215494 146:14.382103378722176 151:37.8001827048177 152:2.53161425056321 155:177.0791621055427 159:10.03354316678925 160:47.543984208826814 162:40.34443962922144 163:199.28072590768343 178:0.5551460861469204 179:6.9626263043208265 191:2.7586878906852177 192:60.653246503820256 197:28.86283067271127 200:0.18598725767844435 203:0.2177686704041563 204:6.358657631000314 212:17.2393826460012 214:92.60113301746354 216:27.042364997165098 221:0.08017023531807879 226:5.401989019383659 227:17.73668097830435 233:2.799332111637438 235:56.098457229035155 238:127.76649296168797 239:3.6237653803247074 240:6.848536023283807 242:4.4827044963982985 243:179.4804478033393 247:7.587293879466824 248:44.411173175322986 253:4.393932980713105 263:0.11632306962212646 267:18.177515528293355 268:31.67136011848849 269:85.22333199637932 272:32.588568092807755 276:0.15029661011742906 277:18.04517447767022 280:4.475560629542369 281:0.5118477711818792 284:2.958540540904369 285:16.491505545599278 288:0.4182818360318491 291:16.780237678943564 297:17.601649393244823 298:65.68514796586099 299:2.0218741961616025 # alkaloid
6:1.8195087594001413 16:13.154705398948282 25:3.376240231555529 26:1.7842484647218997 35:18.620098990561072 40:2.1708916696811693 54:157.53193263306974 56:69.16863105388474 66:1.1088752380209075 74:19.69442720281728 82:111.99020539644981 87:3.4577045821985357 98:13.84021797598354 99:20.293751606680722 104:18.91582475362686 106:46.219207747952524 107:22.220260570758157 128:1.6151279110139696 132:31.126483531536792 143:3.8909489987461057 151:76.79615066871963 160:2.7088124813217394 178:18.182113812796047 204:14.397774368913456 209:26.046911990233045 240:37.95508311364588 262:28.70505604756939 291:89.26703222518837 # alkylation
1:576.4413759922171 2:255.32869776643 3:435.35549015528784 4:4.75615853509708 5:379.2906754764594 6:213.7140676036442 7:198.9931291413795 8:351.5419445696215 9:443.621413521313 10:161.93697741489007 11:199.15696094983957 12:228.96628365454893 13:28.891393247343157 14:755.3173538524285 15:261.8261846157849 16:18.310438062404998 17:89.09137725829498 18:140.6312327120585 19:167.00024156437996 20:141.84588548208407 21:920.4848668505623 22:24.307193974857668 23:44.637141877641696 24:33.91921765980625 25:174.01770497465978 26:22.46877284392483 27:42.363323873284784 29:75.75614024416613 30:2.15857584589142 31:1231.805151857404 32:169.38421499385203 33:15.317827153518962 34:208.8732327930064 35:174.912383515969 36:170.60712741040865 37:0.02677809605048439 38:83.9943871950112 39:124.38004117232005 40:35.37548558232138 41:182.15377445919336 42:351.5679168467752 43:47.37189065486278 44:9.304183434521107 45:7.033707385948072 46:6.713377381434391 47:111.34075605256358 48:29.275119895855948 49:95.38154220035085 50:86.97490309675395 51:52.92532408107837 52:449.9224563528421 53:33.10001021520009 54:23.880673601181353 55:349.040411825461 56:93.20220061208968 57:19.16555186686754 58:4.902107541841813 61:390.4996352213686 62:163.03243148185257 63:24.886212561721887 65:0.06176321940094694 66:84.72536638775972 69:7.941671371255022 70:48.36416332040246 72:25.825049294123442 75:78.50277027040818 76:71.10930424398816 77:186.65416721036465 78:0.7259888777083222 79:17.583250745337203 81:2.067313253443265 83:82.50322268727778 84:8.206658425539228 86:48.846115354537176 87:17.98431068046441 88:66.88877795170356 89:0.019896233368698602 91:16.664722316925005 92:10.291469171450233 93:157.8780836974299 94:146.66645085799485 95:53.299943655194674 96:57.528113092548146 97:179.82629475320846 98:0.04584319080855577 99:24.020634598121635 100:57.94913797613319 103:74.73468174973836 104:8.671846449522203 106:76.12362996458451 107:1.182126436597306 108:197.49701945835952 111:21.23155941389258 112:4.191887588898508 114:7.408340187056293 115:23.14728613079528 116:33.185944548180906 118:139.63281913762066 119:52.33967293314069 120:18.956630903516064 121:391.07190860493625 123:5.814088179937374 124:2120.628596557855 125:0.05218236110411376 126:7.043102611008079 127:124.52031492214901 128:9.450944628902965 129:1.4938648122123264 130:0.7873745118826526 131:34.34638845697597 132:0.20982777677121756 133:4.257821568651258 136:10.41457389486143 138:16.54274522015576 140:30.138352172867812 141:257.61382826935676 142:18.01212688232937 143:30.577464810377553 144:0.007894834421239 145:0.8934952491045886 147:44.271557732868764 148:23.831824158814083 151:8.59996153495995E-6 152:100.37304721521534 153:36.22262172407891 155:33.90534622384686 158:1.6538476262235373 160:30.96101091673463 161:54.57132298016061 162:46.94233503805551 167:8.196941705386457 169:0.6593461970842899 171:16.985359420422455 173:131.78926816561085 175:0.22792893111953755 177:18.1747134019028 178:41.077139384102814 179:1.2837028996918942 182:26.782519679206167 184:26.747476863942094 187:0.825508916370647 188:0.34069944221510545 190:36.71499360436889 192:73.62753733082558 193:3.696440553563612 196:2.2731914799572985 197:87.38621787749503 200:73.21692106188343 202:0.2078177887742575 204:2.4132899014263596 205:0.26408105082865574 207:176.192296078616 208:61.49991600325541 210:176.27598206243172 212:17.062325012732565 214:6.024928159144155 217:82.15125098418467 219:286.645571416391 221:200.23846998095215 223:128.36346875586167 226:103.35239973550364 228:6.614860786438994 229:1458.7682181628031 232:23.848642860918716 234:68.9117299591217 235:74.01302268448649 237:0.5537621360696338 238:18.009872515746828 240:0.13745253173302197 242:2.244061067685119 243:6.977866125259623 245:17.604211969333647 246:4.678622370154698 247:1.5811419163953875 252:0.9392241652796636 253:56.62067349093402 255:71.98141918258014 257:7.227774923397965 259:47.79070420469701 261:131.85175166464296 262:41.48945794005183 265:356.6144479574766 266:21.115390676481514 267:102.15869433129102 268:0.06697652064901626 271:86.64193126450263 275:34.33780044056551 276:50.421279366636035 279:25.850465550746588 281:20.902149596119592 288:0.8259367307395732 291:448.6592984176814 293:86.07095690285207 295:26.93117185597375 297:70.47024017338858 298:32.181394764640615 300:264.9002391037442 # allergy
1:4.493828267711565 2:0.29854150133690804 8:27.666253094278105 16:34.98054128355139 22:24.317227708742006 26:16.230103691433012 28:10.29121662020241 30:7.593294363658867 31:11.68482309841059 34:1.624851224045451 35:1.8648764030365463 38:0.9089456641912715 40:6.357264099891412 44:9.886600972473024 46:13.862318083510427 47:34.07499756663054 49:1.955697333956043 50:36.17023683582494 54:41.645464541987764 65:31.162015824387606 77:46.1640083279187 83:1.4232731095032534 89:15.190258262611442 96:65.53626120689857 97:37.5675808812152 98:3.951952081849491 103:11.188810380872827 122:40.739365716076584 125:13.451042081207595 126:35.74078131062982 131:24.31167729510568 136:12.600114009612673 140:6.726726614145422 146:14.067563657272244 150:1.7549824505209715 158:45.82145210844599 164:10.216087335789588 170:8.433246421950766 177:2.3559676026621026 187:2.4416546657985894 190:2.586358841156478 191:9.670651421027257 192:38.69627865227108 195:129.1783107097008 198:12.458078848273445 204:7.533272958561176 206:66.42379826464983 220:1.214716286501921 247:18.569687383536756 263:82.0571563629017 280:4.999044746460987 # allowance
2:7.352386792496681 3:14.971067826054226 7:87.5013258957738 27:37.677319593259746 39:312.92248881910996 64:33.52064190779796 66:1.5039928947583596 76:15.558282569533223 78:294.03081988430193 80:3.9464561818259227 115:2.8481240908125587 177:39.304330411716315 193:25.126352131000807 235:112.2356468143326 239:40.70139912778448 271:131.24800755662878 # alopecia
16:91.72758004105506 54:143.07273921339788 96:30.595810968561807 # alprazolam
48:7.1590285811925325 198:8.31060250032942 # alternating
1:2.0439421431016127 2:50.12855283798081 4:0.5495232021610628 6:6.186721088617351 9:1.9266009210167299 10:0.11305905191654929 11:82.92733282758063 12:23.270795658259374 13:17.290618742661884 14:77.06727349155224 15:23.447036497948684 16:98.59415452337014 17:6.376232482731099 18:2.0466221641260622 19:0.617302907764644 20:6.440692298501686 22:0.516436375943905 23:0.385359374529979 24:40.3452046593705 25:308.45751070099556 26:34.17940513149945 28:0.11349984411977598 30:1.5217930569590948E-4 32:2.2354599655228093 34:43.15143876846809 35:216.16083536462847 36:43.85992970532112 38:2.365524237493185 39:7.690997580357845 40:5.748443957697316 43:72.46463047508655 44:14.727913086713501 45:9.30468143723161 48:10.174321170746905 53:17.3329159519049 54:231.65913987515535 55:2.442179044531883 56:7.15018060408435 60:1.685896378772644 61:5.360173028830799E-4 64:0.8811300651881954 66:53.94527120809836 69:9.68540415103317 70:1.9509979538803166 71:0.004253324317540307 74:4.155936150103988 76:1.2565420719225249 78:3.2688287316856286 79:24.55642518604097 80:8.833241397806793 81:14.971561175059836 82:249.1846419952172 83:18.054122179158263 85:2.71187074522613 86:1.008535102748942 89:11.628880584795269 90:8.25075895621611 91:0.9504093574086778 92:0.11169881572242316 96:2.1207890749573868 97:2.082861821571201 98:28.57655963872294 99:7.168433969083688 100:4.97986889497518 101:7.307834886352404 103:18.759062628563086 104:0.006123751882344857 107:20.247427202465907 110:14.163329125727847 111:1.1325584109510236 115:6.7877479597275725 116:21.753880457255324 118:2.694291884939729 120:2.169473366846456 122:19.149554716503854 124:33.02726912436007 125:1.359653048500965 128:112.41292671950812 130:1.1948818454419248 131:16.724110665235052 132:132.68180969910745 134:12.222208792625183 136:6.904161530444479 138:52.99559826923188 140:0.053546876287328474 143:158.0660743148178 144:50.592812588338354 148:19.272555122200565 151:249.6947290695153 152:77.63186443966025 155:14.279378281499532 159:3.5087208919870743 160:30.825352311017877 163:0.694602402258726 167:3.422188938886933 169:0.8131075207417501 170:0.0052812318899333075 171:15.493082353112412 172:2.856545356726149 173:59.20830346133163 175:13.496136074778835 177:7.814971517188619 179:71.55484562078472 182:9.018681127282033 190:0.07169474440125581 191:14.083030964893599 192:14.826984999060562 194:4.497415613282005 195:0.20118507522057716 196:25.27573226012607 197:16.292992770067105 198:0.85215224275097 200:2.4053503532606304 202:56.967613245163946 203:11.45404039118059 204:409.6264766210577 205:45.425021436020195 206:505.2727245196593 211:7.877703488051968 214:17.288170456023952 216:4.303003309557656 219:49.71828488155919 220:3.144586820148127E-4 221:3.854146050630081 226:3.0434017815926584 227:13.051034971964942 232:1.9981871598662 234:0.425463675534835 235:23.542540220693194 240:0.05885396066284549 241:10.559447409333844 243:12.198620014480984 246:1.5848726542287543 248:95.20700941369822 253:0.4457505948487135 257:8.711830440657986 262:5.349182810766825 264:8.102845135711283 272:47.988904454951616 273:123.23882709902786 276:10.54817043654467 277:34.9832957799797 280:85.1174878255739 281:0.08133977735538948 290:0.15846941495276018 291:161.80508071806895 295:19.069216209970197 297:2.1792286693145306 298:73.64030894438267 # aluminium
4:102.61787335082077 5:4.229262971524878 8:92.90848354355602 11:50.94397102032169 13:92.45946474943042 15:1.9205967569022013 16:42.799850156828114 17:11.417950178261655 24:0.1131940209900301 25:11.590965136193143 26:14.663705894829874 27:17.71062021666301 28:19.147766226890543 30:9.951277956724136 32:42.22733619538581 37:16.63614830569537 38:10.70621897157574 39:24.734729976025157 40:0.7203811710301757 43:0.43479283520423345 46:1.8318127650308027 47:0.9802447150137767 48:12.525628105227545 49:46.910332943075225 53:24.714278827466675 54:37.64577682247844 56:18.303141381397968 59:40.89753791874916 64:134.63220238134252 66:206.65008201903518 71:2.1362070356461804 77:27.25478383805786 79:1.3135918374127205 82:47.50970908739686 83:40.597940701444685 98:19.133611405927624 104:22.052880823334498 114:1091.625610891966 119:56.797103421114954 121:29.137579451955165 125:1.104385360662547 130:31.602770726606213 132:15.038963369548894 142:44.808563964020536 151:41.29319867117039 158:88.54386216556883 172:2.996036684849928 181:11.79634352349352 194:64.80409568554614 225:9.70023123889687 239:26.24238363558525 243:27.396903217958428 264:5.62830736668188 265:39.04426191451515 272:100.83309873530347 273:255.59932132388536 290:7.197131812892442 300:102.05409483866406 # alveolus
2:18.549433689465783 5:12.066251086108457 6:75.04563046576673 11:2.9779841373828573 13:9.75286352108003 16:21.937844064473822 23:184.4153368760919 24:23.046872873659517 27:11.571598533825554 34:18.064488616146072 55:32.67544307754451 62:16.004481321426855 69:31.494883901152456 73:30.816859901965547 100:32.825699337402455 112:15.837482135899046 168:42.49170650290535 170:13.354058035535743 298:38.62324707356854 # amantadine
44:6.322591500387299 132:6.630909063826701 152:7.196032708903956 159:7.69128399925938 162:8.534092093815477 # amendments
1:3.7169496221557146 2:35.70587074778358 6:15.315835613446867 10:68.79644481612503 11:45.53890435126327 13:36.595522198065716 14:34.71394895178948 15:0.6458993387320058 16:26.772950122367682 19:7.480164993037115 20:15.674522092927042 21:23.319333922758656 22:0.6897918311916696 23:24.993202339747555 24:9.491878599927105E-4 25:169.7307119043787 27:2.6694256907301294E-4 28:5.399333987010972 34:19.196061361891523 35:126.18384993809268 38:2.766598854883014 43:30.60447019549951 44:24.48073542950562 48:2.1487344980032455 53:3.1690027352166186 54:8.43899589154383 55:0.21535477668483208 66:21.972350121331566 72:3.3391572450162648 75:18.19985823785813 77:60.28015838837882 79:4.068260222080817 80:0.32633781849743715 82:35.814998297230915 83:0.1935716614220082 88:4.140714327702803 89:2.625421534250262 98:2.7563105509165244 100:8.463785089637875 101:12.514914122243033 104:2.220489974395516 105:0.8467415706866489 106:61.679170664924754 107:7.174198464776675 112:0.8611376132001155 115:28.837777383531748 116:943.8994443161033 124:4.795735360615995 125:0.03748554268056261 128:946.9050961711796 131:268.77296661926925 132:321.98110274703924 138:26.95222862387341 143:6.624030425648959 144:862.2585088411614 146:28.623516363248132 148:6.7631807437439 152:43.15908943760912 155:52.57664698738668 159:6.7403145858670825 169:5.173146025941183 170:8.109374168427843 173:7.151595032557569 175:4.2994182868908055 179:275.77528967309814 180:9.457111870850591 197:39.296024883521234 200:8.271323285070544 202:19.015833145674065 203:49.79451197355635 204:1.2879517432519074 209:0.5169009414847664 217:13.831567169625188 221:45.051381956224525 232:34.7686352828791 233:69.54323412314479 234:8.796449242816227 238:2.373056831125688 240:10.665771748763937 242:83.56949508197177 243:12.038972392081567 248:582.7065491852012 264:38.13609832478017 272:23.864390055429503 273:6.613708291481265 277:40.17043378928529 280:59.90125079852072 285:11.76593185060292 291:537.8166142814605 295:1.080385684843048 296:1.1724640908596335 297:0.8783510266678493 300:1.7179852038757555 # amine
6:40.37528813583425 8:38.937588768487224 9:27.70664612101666 15:4.157549053823861 23:4.9646600829182645 34:40.485831497195754 48:28.28373103684558 51:34.34100178905164 62:17.936804305240834 67:50.373573547767165 86:33.34093166192547 141:15.711165061456164 143:78.0349594643735 262:7.577040152706701 277:49.75275527151206 # amiodarone
2:33.51765623635325 6:22.393708274356644 9:19.7991914545271 34:38.68830020036708 35:9.061604726148744 44:111.56564999992428 55:58.27286995142839 67:143.38130963684569 110:62.40552474824429 125:44.40495368014971 138:11.633142477077556 154:68.39739808234775 164:32.07081064075815 180:94.10078403733061 195:77.19818060613727 196:29.79192597444463 # amitriptyline
1:0.8918716829917286 2:42.730637338764325 4:0.10248611305126155 6:14.985350440365043 7:0.25743147955311774 10:1.8248948962256943 11:2.8144411222034877 13:0.3818957378857375 14:0.2501581850311201 15:13.540214504648375 16:0.002247613407008479 17:0.6662926951328085 18:5.7724741005057965 19:1.5427374428954415 20:0.0473318267589485 21:2.63690207813447 22:9.038656955273167 24:0.18746646548836646 25:377.3261532583723 26:716.7026351859708 27:1.6521936918379543 28:0.008838641525675916 30:5.495137133116541 32:1.1641596795728866 34:0.7568278018366531 35:83.05850182907164 38:1.3932635527608412 40:0.14108589825610057 43:1.937006166727794 45:5.101316491637454 46:1.115671414875031 48:2.428752104995657 50:4.366041092165965E-4 53:4.3302928752736465 54:30.69468299137892 55:22.63646050131817 56:13.035393491295606 57:7.963443306837668 59:12.477873368624406 60:2.7113638747122524 61:0.05708904218452789 66:11.246362629559302 69:0.9503657422858878 71:0.2606672351465683 74:8.948976519126203 75:0.1179455347055238 76:4.495653864706438 77:29.004284320976144 78:0.16392821298145685 79:2.889394691188523 80:4.159485318261344 81:1.595102560397653E-4 82:476.583594774734 83:3.256260888805656 89:0.3793940915499453 94:10.714347227371018 97:3.1719288206236373 98:2.729761252059626 100:3.6637810467470393 101:4.097587406211876 104:8.015536841456553 106:15.525727839604423 115:6.316885902103016 116:28.008771096968843 122:3.7028020656962974 125:4.686788854518028 128:1011.6621284641545 131:142.8159628872558 132:208.87993169404305 138:32.83400465401039 139:32.24824887422288 140:0.0699841827297337 144:24.627830603193804 145:2.0330915170918025 146:5.324849653576321 151:329.3178401082073 152:19.56845336129659 155:0.009935009277073933 159:5.057138076709029 160:0.002209860748720602 163:0.10277302575171104 167:4.664086774364242 173:0.38896420420746897 177:7.198636777848573 178:0.30641599827893207 179:187.2339465783554 182:0.13051154989384495 193:1.4694187602351985 194:13.254770549941949 197:6.545558063588727 200:32.20755482475071 202:0.0011656682066848634 203:55.01780735006027 204:131.24446738663354 205:5.006604899078013 206:26.369968554314127 209:2.119283513565481 214:10.202394863276574 216:0.04697088749330461 219:15.061484557868951 221:2.8248366220935743 227:10.787664661748261 232:0.47248477886890006 234:0.7401745871152128 235:2.1807781736554626 239:6.402989044833676E-6 240:5.3324881139095766 242:12.19183997339235 243:14.628830264039186 246:0.7718979530424596 248:16.777084643735815 253:0.7648578595523623 257:4.091087753381336 263:3.093664642313958 264:105.89245705214067 273:0.7211234134496478 276:0.028544454877071843 277:15.443977253380133 280:486.6171165886004 281:0.2722070610965021 285:14.28911905996492 289:1.2670232175166538 291:591.7096544363308 295:0.71775136038352 298:3.445005020657335 300:4.872865118193517 301:11.08962733240853# ammonia
2:319.85037488716284 3:244.75889822918776 4:0.015522890085847821 6:299.60902502591625 7:6.315356107188499 8:24.49477057624206 10:9.928381096133414 11:328.2530138765286 12:106.38044915525825 13:20.7705826818676 14:49.49169683428657 15:47.031700216512824 16:183.5530773959129 17:65.02457297983221 18:3.052597235937606 19:2.6362156282119824 20:40.602155387943256 21:97.12726917468311 23:892.1431369411905 24:2.4721944204101813 25:5.842719180219964 28:105.81993979718402 29:37.887276974139404 30:31.342600701985923 32:55.92867067801978 34:110.0273570054144 35:39.84057903735239 36:6.831172163532901 38:1.01958094180411 39:32.95977147186842 40:20.35494937405371 42:59.5853151028267 43:16.280244942267508 44:670.477043064422 46:193.62078831745123 47:6.193449011004851 48:1.9547730481068915 49:65.62584219560581 50:56.835879944188235 51:17.229951221698315 53:6.389688544806795 54:0.7203502681189272 55:75.18971214922176 56:71.5673724516052 60:235.7881238068827 62:61.99771806561335 65:4.426821602432141 67:51.35238361129674 68:126.28893890810038 70:249.7247726191051 72:0.4795762290952257 75:92.62740619549798 76:24.691685584945628 77:39.79877993752919 79:27.79474461751335 81:4.5581688600903325 82:99.47556345842219 87:10.361305898570423 89:2.4892811065268328 91:3.3891593694551285 93:4.4778645806559325 95:49.534659531445655 98:23.794457092061233 99:106.11763816268041 100:9.429906789762088 101:23.471313008315594 103:38.18457824550398 104:80.79512848658081 110:99.03403767633804 116:2.0564028343158527 117:18.00555498363009 119:67.98212246183535 120:8.691588534885408 121:9.437993179472429 122:0.23082192626291334 124:5.012518593356887 126:7.272691053260576 128:44.59165877001774 130:11.232459975832889 131:23.477818444935025 134:48.907096534109876 136:5.747659990580486 138:9.476940396435413 139:42.852288501306724 143:16.782307190786053 144:28.1623337904584 146:51.929395479373014 148:26.441987820681067 150:8.916677338309926 155:284.3323358555542 161:13.36773154205172 163:10.712732119982796 170:45.45969398244889 171:31.764744607384166 173:39.33138532627439 175:5.291104115183308 177:103.5877849670559 180:128.22893201449318 190:67.76010729514331 192:57.48206309738363 195:13.80150722126098 197:11.872616050342302 204:17.539967961993998 209:36.52754027306296 210:49.902283410771965 214:47.17698704283365 220:29.11435972783534 221:23.065267104612943 223:23.31445355002503 226:14.509822050444027 229:20.987894471008275 234:16.046654174514504 235:129.2233467004777 238:10.37700512083597 243:79.32721517219176 246:7.3873080406360145 249:47.206179415255754 253:80.20456178635476 255:14.999952332989386 259:14.3214566445689 261:25.146484211736336 264:47.194185265344714 267:1.4671605168708548 268:25.672902443535268 271:90.16235673672165 272:63.87215429487857 277:10.495382788767298 279:43.45881969159298 297:67.99409074321356 300:19.765230189190465 # amphetamine
6:32.756425479754455 16:37.871461389011635 60:49.36981519737207 62:31.226421100305256 144:7.117741732774361 192:39.109895815321714 # amphotericin
1:0.02940342560816098 2:9.489678059089108 4:0.14461715239895576 7:8.901175416403786 8:1.5704002166243596 9:1.109868324585325 10:11.692918019357462 11:71.79852166114982 14:0.060066466280696874 15:1.1782574060169597 16:14.433255836961196 17:20.828394472377173 19:15.244344876693978 20:0.22575498061322682 25:8.762177333326475 26:1.8994200876000136 27:2.870525860030266 28:1.784124121683371 30:10.86644135205345 32:1.0468749543018274 34:55.27041793103166 35:5.535567543181653 36:46.59482686448521 38:71.41038110279173 39:11.291707041700068 43:20.921893376836397 44:7.339965809059999 45:0.10704755311404965 46:31.02450319031872 48:54.305803004856244 53:3.255746876620001 54:22.684946651721795 56:0.5685223934384058 59:0.9279764498792452 60:7.766227454277312 64:4.556368587526694 66:8.383071419748266 68:8.933084374249306 69:29.894869774876884 72:8.130590097425474 74:0.48403497999621437 75:62.658072358686056 78:1.424214546438069 79:3.9221543747056073 80:70.3697691673491 82:21.27882607278753 83:11.236812808107027 85:1.222381561999436 87:4.922533589720635 88:64.69099002418754 89:4.021279883671765 91:4.741848778712977 98:15.538768416429097 99:15.621812511014928 101:38.38283968054812 104:29.38073011192602 107:7.931030233772075 116:1.3300243717944862 118:0.59692384354435 120:4.227506105825453 122:25.548400957845715 125:27.8405946846746 131:5.6005927931347435 132:68.20455954626188 138:1.159103208598607 141:46.73958321358368 144:1.3266538880188639 146:35.50208222728656 159:0.7930418713818529 163:0.4418919404485332 167:15.725154680386895 170:81.95830934342055 171:4.668104259328238 173:1.8433322936082468 174:2.1502847832684457 177:7.00583170784024 180:1.366050182746712 181:1.4775853638877625 190:0.8223573371613772 191:10.463903126933095 192:90.90663614758667 196:15.019973170269346 197:3.0342700090424395 198:15.119929500780751 203:68.10342844603562 205:34.69294735627211 211:65.59374187685212 214:32.8838180932614 219:6.518130349866321 220:6.57162291632203 223:33.7405255740517 226:4.985477790723362 227:40.33035725766705 233:10.537807488056211 238:1.3185369841569794 240:7.819130327200935 254:23.364502506976308 264:1.1788645034306098 273:0.7677311214152341 282:40.51436720686115 284:5.7196106841834276 285:1.8840124366268491 289:47.60852804101882 290:11.452829710059094 295:2.3354147246827575 # amplitude
2:5.8051817469531715 8:38.49409943994171 10:13.534332055132115 11:32.636937245874876 12:15.481722466456167 14:1.8876057072060664 15:71.33268262775249 18:13.56834524985617 24:106.93939046187903 25:26.835953665267866 28:71.89676819017802 30:25.963631492873944 45:22.257467704142424 46:76.76006148310827 48:11.801379106712288 53:23.772363659121705 54:30.901304451275138 61:28.127678387459806 66:10.106215139761796 71:67.18606730028472 74:0.7284328379527822 77:115.94799127659032 82:256.8614323571114 83:33.3075437469621 87:29.453893614452898 89:0.24358690725706464 90:120.7970621383876 95:18.852850227513606 97:20.63192295611757 98:6.515345891841546 100:21.70863650367803 106:19.507260562841573 120:20.85201750151493 124:45.86348722110469 128:22.47830687684767 132:41.61429192936629 146:19.664737522449524 147:3.316435450267854 150:14.940316135865965 152:28.129720594210493 158:77.41713966064992 159:31.46782170289854 163:21.813063231022664 170:55.969362446997124 179:25.91688024788585 197:17.429125045188883 200:34.58478972928852 204:18.95782134662058 217:36.92717155517411 220:11.852133199191831 227:43.20355191443259 231:81.7799117063864 238:22.790103733099947 240:19.676623836458635 243:66.93587443269507 246:19.30318976081939 253:2.7682431056784194 271:41.19287716203185 273:19.060582618663382 290:26.011017474939354 # amylase
2:0.2188909141403103 4:6.239292409662161 6:0.35040957584210264 18:8.991015085889298 20:13.98981421324945 27:16.56904992496545 35:15.18209224290277 46:28.95713589606837 48:11.451289778938134 53:29.266341607094663 55:1.3730596503830046 67:299.0557578834676 71:113.51104823003676 74:27.485249431633566 82:0.0821866720482631 97:20.249171946350486 101:17.32159939719176 107:19.493988455554558 112:67.5009304095095 128:8.541407516516859 132:13.926799720393376 144:22.454638987609904 148:1.0244825828048862 179:100.14422932115326 184:1.2461411707496983 192:1.3754030335167942 202:13.721272067953729 203:21.4481339631202 234:7.8853758178882405 235:24.362524257149918 239:31.051951749521034 243:19.21809565191158 271:78.09864171462846 284:79.69658201662008 298:28.366759569479115 299:21.509556178825704 # anaerobe
2:30.674293411367586 6:3.12358803943626 7:197.4574854291505 9:17.30064524549381 11:1.7718097254399547 12:41.04561297294907 17:1.9669623334918855 18:31.434641611344244 22:128.995939815552 25:5.738306345611353 33:58.93557368781311 38:11.572469587621192 43:63.94623025761506 49:17.748859148306003 50:21.24825644954744 54:0.09542293386332124 55:23.285254718284108 56:25.193545474405127 62:14.673506543335815 64:43.92655804451024 65:41.14030557488896 66:11.67610478002877 68:18.049314496748586 74:18.540683959636123 76:46.42824500798851 82:8.497138877799934 88:47.23555365866628 92:15.178149591607905 95:54.71819685955989 104:35.35320137897059 106:48.58362481694794 110:6.942809428557058 119:77.49753849215313 122:43.96859869288044 124:3.912823665972182 135:312.8035280885601 137:148.80992596564388 140:18.649703811599245 148:63.251064384447446 162:117.38058909329281 173:7.563577618950701 177:26.04457595105868 187:9.36580725052067 195:61.59630045958874 196:63.046098029953086 198:155.7999056815718 202:48.82098445332388 208:266.8010950229208 221:178.90178953868983 242:8.905015273188056 247:2.7082790097228435 251:506.4523733870648 255:54.95714538748997 262:63.8516398110062 266:13.041019766992097 269:10.455585988333617 277:1.9645223966668595 281:58.30350691848714 283:4.983764790424089 # anaesthesia
2:123.25132875184147 7:2.3714931475641334 10:6.687910518203997 11:5.2546240341128625 28:25.594248969384008 44:6.420682179531027 46:22.961544117613865 67:36.08001793980166 83:6.4934405446678225 87:84.91621417726523 103:27.15209734061309 118:30.096449927868694 150:27.106440788558576 208:37.11157293281137 221:199.20110278086636 # anaesthetics
7:201.5495699182995 20:23.058593843957766 62:36.82199317053718 64:29.006414488757084 72:22.625212890434927 74:25.67565536458381 86:2.2592671004174663 92:22.172213258192873 95:222.4151996413635 102:3.828129225580448 103:23.727563433197883 132:22.991197758325622 135:37.31131101182907 140:25.78839059975243 150:23.68240296298201 155:27.300578072397688 177:27.130931853358767 198:25.893265675659773 279:77.84190673680077 # anaesthetist
2:10.78541759407221 6:17.953066386165272 7:125.13650142290443 11:94.95016437350104 12:36.322981697587764 13:79.61463519084792 15:94.45275092407167 17:42.86271430267462 18:38.379088551090234 20:9.252765484491032 23:2.6411949832308013 24:89.89172069367025 28:8.627697519102709 33:497.98600442069403 34:64.76871968977564 35:104.8405885213598 36:12.565444516952963 38:107.63766566725549 39:123.20367456947929 40:10.534487754150053 42:119.86033535528838 43:8.803317687996149 44:191.892367922024 46:10.376227732522052 52:17.949409342498832 54:0.8869610171019594 60:13.313407268727424 67:127.3109437124865 70:252.34573456397965 74:11.168074165891376 75:49.79241391455827 82:119.66204562942802 88:19.36376452242893 89:4.572137621791307 98:5.946993646071978 100:55.22315760082896 101:3.506030811863977 102:32.06724208465275 105:6.99675626885467 106:50.71504069052022 107:4.280366191409597 111:12.050952798435848 116:7.438595689540442 122:11.325177252303146 130:51.56715825757085 138:47.926608446168984 144:57.53424608635876 146:24.66584772350094 148:43.36223131008388 150:9.704658529448313 154:43.40780294545793 164:18.106750780719757 171:87.75075281283966 178:38.609652401256916 179:25.045293741401707 180:16.069431994540977 185:63.86122937664102 191:227.8870283422884 196:73.5310560683296 200:85.9190174542753 203:15.079640446667216 204:3.9513958483077793 208:23.661233322484325 220:1.5925866538506488 233:140.0214638861128 247:66.12760060214092 251:220.07135630019462 257:21.75408684003663 264:40.95752879758807 279:59.48842382818676 281:23.911240298586147 292:415.25273763667514 293:18.642279471135595 # analgesia
1:44.2554114373567 2:178.84658877421927 3:348.7896095435981 4:22.229867498662156 6:52.39170971382363 7:18.430021975847932 8:48.599294765741696 9:242.85689646286173 10:250.72372437239272 11:8.659256889662943 12:285.6039173054399 13:396.84272642846236 14:56.92824341819943 15:0.5089031220118426 16:29.144865933415552 18:12.555819527294236 19:77.46780093588502 20:89.6249948446652 21:19.311456210680372 23:18.699852116672716 24:0.32502234168635 25:5.836948400971527 26:63.31198965776112 27:26.13133804432978 28:39.98755767300336 30:72.79488765621178 31:15.09890097482315 34:13.290133397233681 36:52.51435161551072 39:51.21925744582287 40:15.364108280108134 41:86.18966929413531 42:41.75544883598535 43:12.782772114140455 44:38.37581227707428 45:28.507619384543045 48:10.554741398781752 49:83.39715773277476 50:111.20777162955035 52:520.2269376482996 53:63.88990438366125 54:14.031211305520667 55:111.61225774296354 56:17.121721028294733 59:20.243889524486697 62:182.421334686895 64:1.0210459474351308 65:14.806959136309406 66:88.07719125865232 72:21.36899402281941 73:95.5706960507732 74:25.955761019855103 75:62.6408634069402 77:1.5003236976989707 79:19.996382333874294 81:11.930268964531084 86:56.092178128018105 87:23.263023911670693 88:14.512094570251032 93:14.886989673773959 94:1.551606363638628 95:23.772891010892113 96:73.33041464217861 100:22.010124590836444 107:55.56519625090754 109:27.903450047581998 111:2.214709391179104 112:28.581037375697807 115:16.674877735750464 119:203.9047802258134 122:26.27765293888526 124:319.6233110082104 125:52.59039535509472 127:6.011608069021894 129:27.959606259410727 133:38.60319701088873 140:1.9039678462133893 141:138.98589951342217 143:313.82013120587743 144:62.78619280685746 147:85.27275863753282 150:14.126205438619982 161:27.206981370494756 167:24.47085923816386 173:40.557379285933955 177:17.929705576744475 187:18.46599766355054 188:18.38330857513277 196:29.369304029601324 200:80.79975126997432 202:19.576471203608826 203:46.720628296009565 208:1.0993820478378307 223:23.348392739125092 225:34.748959156401405 226:77.79883877052907 229:36.809559619031084 232:27.989962895804833 238:23.28399361845204 241:108.45256971799739 245:87.12481301630996 247:89.5159192045852 248:85.9397517467732 250:93.15058847508762 253:30.856453589568797 255:36.28925316425966 262:91.61235609216908 264:22.225861557222075 266:67.84037198838024 267:29.597595912970554 287:41.67407140682257 291:1265.3401054379428 301:83.48552787281878# anaphylaxis
1:836.4972539754862 2:218.2167261492303 3:705.8710498922887 4:756.4546724435467 5:12.069803642077506 6:863.144918616475 7:259.3767271189537 8:1386.9667855780333 9:269.55672195301406 10:165.63774489045792 11:132.83002177186006 12:154.4649921994095 13:196.6009937410439 14:575.5986498451023 15:450.7740340198779 16:8.033072590523147 17:0.9612947613683347 18:133.28257051284615 19:133.24986336118346 20:87.79562165912515 21:154.285443059008 22:52.43621807314728 23:46.084259577825115 24:49.36448162666967 25:203.19044921401712 26:390.41993132675196 27:86.9641901247829 28:154.59939887509918 29:137.1279316679576 31:128.44617215210772 32:57.04035279468433 33:23.709612345185793 34:24.1865648416893 35:8.7302981053769 36:6.9222605297268 37:10.371867236816026 39:169.66107877372738 40:0.29532338556129967 41:38.33492075181889 42:391.40554228245475 43:70.48444632360754 44:97.91366741850958 45:153.59518078951004 46:14.041600881295121 47:60.711107334804126 48:4.382674745437275 49:0.010258971702879182 50:21.190749333490736 51:181.28164817426713 52:784.9388381589489 53:234.78499922155694 54:4.713647023482713 55:176.15084064044947 56:54.77132275532498 57:28.71178662753654 59:0.24702218957925626 60:7.826712326176624 62:85.8988961303773 63:90.84860652038034 65:35.125974871965774 66:24.92295431277193 67:83.08333538562098 68:130.26160855801982 70:49.637259807234855 73:10.480325406552994 74:102.29070136748744 75:117.31512474448756 76:52.970793728926324 77:0.21307370317674623 78:550.4037977291331 79:126.86594451091129 80:7.684454748209554 81:7.794981480212595 82:37.678142523109365 83:24.49121157420632 85:469.45557164810236 86:0.44486158453272207 87:2.3914334351473183 88:0.17337650747823946 90:4.518895372436105 91:0.0397301738062464 92:0.00940818723310956 93:8.794235173916897 94:41.57969238047687 95:9.955856544002726 97:77.19520818126934 98:33.725790004074575 99:0.4480680763186876 100:137.22664643930193 102:169.3744059055341 105:11.461181569061663 106:17.463804513760913 107:74.0603992301716 108:19.66444111168786 110:68.20804210215046 113:2.9870915515694234 114:41.15060077860455 115:1.7430934270462557 116:13.22935640579514 117:2.872082024557141 118:8.713761531942746 119:80.0414425601383 120:119.52122870137714 121:38.935529370884474 123:6.032615983103907 125:0.08188055037707867 128:12.55938722973629 129:373.7661374407973 130:33.832090937518764 132:0.05760008744613408 135:108.54046219023947 137:53.35205264236096 138:87.73530950326547 139:48.174000080311316 141:35.4163654415039 142:8.229671151544308 144:0.6868621981197067 145:118.2328498298778 146:7.90546015041412 147:253.29518196487209 148:56.21755736652198 149:8.511343776841583 150:13.22930518172261 151:0.30036482503738715 152:13.412525686821906 155:19.183484723873292 158:30.48210890586207 161:6.936613064594536 162:2.6046858098063717 163:1.4466858997717646 166:11.070272174983845 169:71.51546004573444 170:1.785205377319651 171:2.1136402608541567 173:18.714960237639485 175:3.4356758470016215 177:9.239147707563154 178:22.0716840138238 181:214.82259578265808 182:714.3266863489672 185:14.368187928797854 190:25.014312878417513 191:12.606262028889867 192:20.749545194953086 193:2951.717926465524 195:29.173324281900264 196:0.0015065435088420203 199:61.664604759627814 202:2.9780601469485757 203:100.04326759107293 204:0.10767634562295525 206:2065.421388029322 209:133.3356479231049 210:56.585033073332376 214:51.936213566117814 220:1.5818985898785718 221:79.3832535896574 223:22.89245862552463 226:23.057428599818582 227:7.9042132012059705 228:48.4733681523357 229:7.944827481483907 234:8.918747472807839 237:6.769996523902675 238:98.37450813833843 241:1.3686593352674559 242:259.39279088043367 245:33.899906349917856 248:149.05576375602612 250:188.5628759950406 251:7.477340415029346 255:36.847930462441916 259:239.8366838663842 261:49.90803336381855 266:21.73626112314293 267:189.43673615215764 268:27.809914515709934 270:61.889763361931855 275:35.00270802419156 276:1.6935656434200055 277:23.023927481419392 279:80.66904047634648 284:13.268690513058898 285:19.02249130790574 287:144.92976619238786 291:15.417861659429025 293:1.500894906328823 294:5.968364218265533 295:126.00191714310795 297:398.9999189030368 301:0.1990093645559573# anemia
1:5.315878762862432 2:14.340557118575726 6:6.898382281470249 8:30.705664047337688 12:0.8198109253416245 17:2.066983930633459 18:3.045486906818572 22:0.1957158104542066 27:37.64057872658287 38:36.534120088254504 39:9.217922345618716 45:55.545209004407525 53:9.208097115913178 55:150.03960306336197 56:1.1263868172641964 60:1.4550609593479076 120:16.636660383789202 126:9.844283645747305 130:6.834227123776597 134:135.00215197802575 143:7.316609701294089 162:56.21273985402682 167:2.1784074728978693 182:81.11297616046772 197:75.00002965900366 213:337.45240518023627 229:108.43445518142585 235:7.219837575365743 272:4.2576376925610235 275:64.8549835483688 281:50.50931120930889 284:2.381388368140933 289:53.55454484861661 290:7.707351700181197 301:8.459843017863708# angiography
14:63.00311050170541 # angiostrongylus
2:11.161021000350686 4:25.879582033977663 7:330.8831934565105 9:28.813934445859896 10:205.72214877364104 11:163.08585439463897 12:97.26177982186542 13:20.159482494852302 14:38.42158408438168 15:29.801461771796227 16:28.93637237486728 18:326.0222506712085 19:8.884433633521084 20:85.28694652169715 21:0.798504597447378 22:9.611636334897605 24:9.873611941616925 25:233.40444143465902 26:36.259119720842996 27:25.735994574944712 28:2.876587808315684 30:0.49783710372640116 32:45.429020957357785 34:24.49896865878457 35:50.15052169972291 36:23.086660136254682 38:67.6843877284501 39:65.72631923914285 40:20.24476844176715 42:32.49583733853048 43:17.65237013711012 44:2.332429747422106 45:38.58483529352178 47:0.06709777049083987 48:17.63945643552186 49:33.43389415564872 50:0.7737915615781852 52:0.02234182419810693 53:104.38569167804371 54:73.16426971672159 55:22.070487171582737 56:0.17885193538727992 58:237.7097508327646 59:0.4320024356493815 61:2.2072241304038887 64:56.975809734974796 65:25.1814759507813 66:250.76475740234278 67:3.1468241480004746 70:0.5973501817586464 72:23.72663691870516 74:13.347887999971313 75:4.915721178629254 76:0.8404961603312384 77:0.5969421190165355 79:33.93010592823255 80:13.529974397991163 81:7.098234409501298 82:5.606703072882227 83:232.14862295295362 84:54.39943304990209 85:226.35084305866616 87:51.05265420251082 88:165.954572326136 89:155.05020489295413 91:3.047560194517263 92:3.412338120273157 93:11.226847316272679 95:0.18904355962279862 96:2.7188926182369437 97:0.5258414650277159 98:89.82759225834918 99:3.103090268722358 100:0.3465267977989844 101:72.96269120120975 103:10.19510205918646 104:47.73324017834054 106:1.2609757022297112 107:29.70357390217033 110:46.17421947765007 114:2.7349800537186244 116:1.6388306556710024 117:20.537542152947815 118:1.2836659997348527 119:635.4675717602963 120:20.766054609240854 121:9.180834026764613 122:206.34828673877433 123:51.89573777097771 124:1.8454049599308309 125:77.79232282450693 126:6.468733507268613 128:0.03340176346498593 129:19.086137571890436 131:16.5775503722908 132:289.77402120958294 134:0.23302919503438135 136:14.123710903432503 138:62.17461263000645 140:2.6746285583293243 142:6.267341807159504 144:611.5471890234297 146:0.7362702605603091 148:6.584802509788002 150:2.6664547265311893 152:10.86281402360396 155:45.18695274364691 156:18.77634407748636 158:65.96926892937886 159:0.021539306926991242 160:11.151984685088708 162:0.15658267201628479 164:0.01639067478510911 165:3236.0083981678085 167:0.1134505634037279 170:727.32481479111 171:23.134056815996246 172:33.18050926476788 174:0.9607781462219075 175:0.0014647207303550322 177:44.6104533493773 179:2.2042871295721453 180:896.6599309377414 181:39.769157285472566 182:0.18770503329191968 185:0.009519184431477765 187:8.312412744452645 188:2.2124362350635147 190:1.2416948688823812 191:41.13444500593693 192:66.2833146278241 195:18.852342237822477 196:0.14411049395162853 197:20.402765393281822 198:19.542423178077623 199:53.649719431969245 202:1.311321876997317 203:177.34849725367147 205:600.088247510051 207:52.5566356495545 211:8.900409019980193 212:195.51782680758743 213:0.1952936419843508 214:18.57683242597362 216:0.9955323262315567 219:101.24753457674483 220:2.624091607314366 221:12.558984807240028 223:122.4516087483146 226:17.253214297644863 227:39.16036299861501 232:58.47016500596832 234:71.40373553968469 238:0.1335569886603854 239:0.2656757206970084 240:103.68873258021749 241:62.25143902849181 244:47.85005181990992 246:4.441931664213836 248:3.4478990946215156 250:0.20063272064469753 251:5.557685560385603 252:605.562331003707 253:10.03017913186539 254:52.826660509718636 257:36.717702434830635 261:24.230323616298353 262:0.008709496647794848 264:0.3199642765737631 266:0.043777261395233615 268:23.643206959991733 269:193.59010395959697 272:4.327722849513586 273:498.7957452361394 276:63.93214343290182 280:44.34031264828118 281:0.05076478794202381 282:51.0189836814422 283:81.1084157710739 285:36.20823926311147 287:58.21966540359929 288:0.26689112067902654 289:2.2540730383360654 290:0.6009741562722315 291:0.10536294543016006 295:9.718198516913253 297:5.406852689953101 298:6.2796168693825045 # angle
1:1.621715542204126 2:0.24290756003196687 3:12.119183120014666 4:189.8892438673955 7:42.6504606971678 10:2.3098988989453653 11:1.2560138055009922 12:2.9609813057766017 13:102.86096604390431 14:11.85784381609311 15:19.947186584102656 16:40.47581211731875 17:1.4308765904617264 18:0.3121898232615347 19:5.030055139285229 20:2.579916690372346 22:1.3085157405454324 23:14.97990103299449 24:10.235430821963885 25:0.5830278606317576 26:23.564631882108813 27:7.268475067937582 29:12.070373468759842 30:16.77147712685701 31:0.566841314532327 32:20.824061201360593 34:18.837530084870107 36:57.35054497213232 38:17.868501999635445 39:56.1440432153746 40:11.030483052782143 41:18.822459294500494 43:23.347437658412634 44:2.1016044466602724 45:2.083373431633052 46:1.5602775784494083 48:47.30656404285562 49:11.058740820385228 53:35.81788702116913 54:12.824038143262408 56:54.85148772811568 58:10.973987002973384 59:4.638589383073732 60:167.6012800702841 66:13.805264416929546 70:14.386144648657764 78:44.579943995467666 79:4.561355412804081 80:1.604935142335742 81:0.2575587496673202 87:22.576890979167775 88:0.5039867448552319 89:2.038615805904067 90:8.254904008298974 91:29.193861529496996 97:1.2607531284522597 98:0.039182326411539924 101:35.18918385070971 104:0.5816389958528019 106:13.76877231625778 107:4.518059599098157 111:12.558147084223595 118:17.56855966234858 120:9.509535337322657 124:3.2487008923442486 125:43.428411364646415 126:1.0353305453739554 127:28.720987975014417 129:19.49148226687488 131:3.0255533465465807 132:5.7806151335031615 134:66.26241449237975 138:105.78338506102517 139:2.4798159704179947 141:5.397265472634177 148:31.241236471560022 155:36.32324299468711 159:8.583309581562599 160:0.9916518586977988 169:0.712536106404428 180:5.708933152535544 187:0.9642043120145626 193:52.05778191769829 202:1.1063927353168244 203:1.452967867323489 214:7.899886795518407 216:2.5780529240632264 219:2.347834587876969 220:0.15535055098362502 221:1.1385505737805506 223:100.55848982785419 226:29.425005153169074 227:7.398362845419411 231:37.08961333534656 234:36.7136216260915 236:45.809641116100416 239:31.320395324482824 246:25.023063609911993 253:21.429210158387527 256:6.490137737718763 257:29.02722350356802 271:78.49743078054266 272:67.48114762151745 273:1.0197956132052877 279:35.64273194438853 280:0.219898089633727 281:1.947773645995316 283:11.889072520650528 285:6.897432070592823 290:6.815173487616789 295:44.731438629523964 297:13.3327642023964 # anomaly
1:17.26992308669578 2:1.1209669144455414 4:14.317901116524455 6:14.135783183461271 7:15.263051852480967 8:6.243223699500744 9:37.13712695041405 10:13.382069871260322 11:0.036494762857801816 12:5.428871820667575 13:1.648241449776875 14:22.327418571078304 15:7.70704480485334 17:44.76586028335599 18:6.881281749903352 19:9.294231597603492 20:7.558854401794117 21:8.153783082704516 22:0.8030320648957674 24:83.67556737338693 25:0.14116708946960754 26:10.363469963776867 27:3.489219002138752 28:13.386778352193147 30:1.7044718589734575 31:12.412827240010497 33:13.506100707173937 34:10.682638851387342 35:5.474677856403515 36:0.13588262940814044 38:46.90786774373921 44:6.304119436590037 45:0.35585160318122994 46:10.305102093551318 47:7.039405328685041 48:5.398261217645394 49:30.263499942317722 50:26.355756619236708 51:0.14421642554798886 53:24.12533623040256 54:40.037266989031245 56:6.827572204057875 60:1.97155714258676 61:9.798634974219345 63:23.358776357710255 64:0.020803325940838096 65:29.23517770055994 66:47.27212688354548 70:12.941753784344106 72:13.92058882097815 74:13.579101177906885 76:1.6181569999796772 78:0.6126510812520899 81:0.3869826918855125 82:4.7316136166337115 88:8.368046674906456 89:0.07152368857125292 91:14.080534107100862 92:6.842580031163691 93:5.5087844034437445 97:98.43773072065447 99:0.07048507137067594 100:2.621515866429998 101:23.528895141175063 102:42.86274383612718 104:29.968829446308096 106:16.60374270602409 107:2.058060883785857 110:16.81489875788831 111:23.94861695293773 115:78.47976420632519 116:5.542041871347245 120:28.460478281635766 121:2.6244620226336517 122:3.532747593498448 125:1.7045563876658336 126:1.84959706844959 130:3.285721335715711 131:50.06893204834012 132:213.19702558230367 133:2.5282948766527484 134:37.068215802471116 137:25.127972055249874 140:1.2403135840003485 141:0.47147102000971586 144:0.538805657795109 145:0.7130272610785254 146:0.21535917208695898 148:0.18410259133003265 150:53.357381754395135 152:9.827524283507792 154:14.986499919292603 156:2.0375852200339706 159:20.980216302124433 160:4.426664269616622 162:26.48457341705842 163:9.430767941403706 164:0.9041406020007408 167:0.6551692867114797 170:13.803178066639244 173:8.193306386754557 177:1.583768127067153 179:0.9387463029593923 180:3.06681215191299 182:6.553006721250733 188:0.1350622559283753 190:8.189011943683358 195:4.252639692423822 197:67.04805757169581 198:131.4889370781163 202:37.37931968423892 203:2.661012732299609 208:11.920905406373985 209:11.932307437825164 210:5.985724524941079 214:1.536101215484848 216:0.6372452529536403 219:1.1030454844558668 220:11.207606718495978 221:16.989856856085385 223:20.442796861522336 226:0.5509585641673519 227:4.58901768203066 229:7.029865482786987 240:37.46189781242453 246:0.18600517213661333 247:1.1057281607908156 249:16.106880811550802 253:9.981527065920089 254:12.435880031260178 257:0.5123100744604061 259:72.35619194962878 262:1.21659611234982 268:15.879643655025358 273:1.8196085193484046 276:9.274699375241651 277:0.5485600785756023 280:1.613564111541075 281:7.529195521424383 282:2.959550038145113 284:22.868120017294856 285:0.9826352050351239 287:1.0489655876891228 288:3.3467740441007248 289:2.0111427346896438 296:15.665460924780811 297:1.15293125578914 299:2.680565004893918 301:1.236279642011354# answer
2:22.47921167626685 3:91.9877937867102 6:1.539696853377446 13:1.2962364457088509 14:4.619952361347401 23:1.726130846282429 35:1.7949573672451775 44:79.26675282869202 48:1.1439402601689164 55:83.55099722578252 62:10.852063424893183 67:185.31300087801586 70:71.42044314006826 75:8.898264051177586 76:13.017017465711396 79:2.611620529273023 82:1.0081376626777392 88:60.812185968440836 96:85.63960318619789 99:6.812598217728376 124:1.9330524746635003 128:257.4553984739786 131:1.8164910106596326 135:87.61122485041207 143:191.42256507448792 195:84.38794769961387 204:2.418142917675492 206:76.12229837628145 221:13.931135262749073 227:153.8369363660412 233:212.5038845728321 242:11.553829245568632 267:43.54802492043615 280:9.478525027229805 291:2.279400527863108 # antacid
2:4.826544200816658 5:10.192861539364134 11:18.955306851525176 15:27.44068179058461 16:11.913449926787033 18:8.284940427385957 20:8.61772483038692 23:8.960311531348854 25:5.619661232415979 30:1.9688732818376986 46:2.349851944060922 54:1.9789286020733476 67:12.414572123046678 71:7.654113162218086 81:2.7283026038570544 88:3.183077337371497 91:2.9400205523442993 96:13.906338862589376 100:38.465704350547476 103:3.124118066640002 115:9.789409429046295 116:7.603530765230396 121:4.4771587040535215 122:17.02733230584298 134:4.6469566943276055 138:4.486150907936131 141:4.585299086828383 144:49.83976373875653 146:4.065166388967045 150:3.11554077664033 151:2.8033853274824225 187:26.417415324294033 214:10.165821616342486 220:20.53433248721222 233:121.44724082442055 235:12.915486891168788 239:3.9988910612518183 243:13.66293307682792 263:11.158742567687515 299:11.748948421735454 # antagonism
1:26.011710804778737 2:79.04538442910022 3:73.9769873311278 4:547.869901938344 6:239.2505587316752 7:174.71456647330425 9:0.0999243099697695 10:1.7690078190953136 11:13.69575258216271 13:1.3926694374202278 14:8.849451814867516 16:17.404686089913827 17:167.0409054044416 18:10.90805022078595 19:16.00941644404137 20:22.221263964755924 21:28.073846276495637 23:91.62974575755952 24:37.770601182652804 25:3.381170252381959 26:1.9525680850325193 27:0.31830975060897565 28:5.635558560822828 29:2.2895105626053813 30:7.3856050763245795 33:13.084633383783737 34:92.10608166784658 35:160.06333654491849 36:4.590405462730138 39:0.5099376691027383 40:11.024266535727698 42:10.114029201653967 43:1.8798446538900144 44:327.6534000463537 45:0.6662757602640442 46:0.09917464801346787 47:0.4633225017207559 48:6.175929771708085 50:5.14526777899515 51:22.440507743542078 53:4.255001319777045 55:227.88224211628716 57:98.87298773347634 60:43.1934783077665 62:44.106542641840996 65:2.7842524772275725 67:7.82818966567135 72:0.4343796334681985 74:3.5135247841466213 75:34.55914314112095 76:10.382687627154356 77:0.1380408591447249 79:5.456275381504044 81:0.6230762893119923 82:0.7194935808109861 83:5.205067091167692 85:18.80662458435051 87:29.32295152568401 93:719.6189028476608 94:10.620225231490991 98:2.645950209746064 99:3.9358461695076197 101:0.43954714531600464 104:0.1787999835546997 106:8.169926108941304 107:2.7835720167594236 108:8.234124241536671 111:25.335383633520216 112:31.23230878306175 113:25.67283882626568 118:24.94199929420467 128:1.5165582630484407 131:0.18778132931516925 132:220.9652965072865 135:32.61846060399568 140:8.934018589970139 143:76.66127466254889 146:258.49514644937835 151:0.0027896653176612686 152:12.113238936116627 154:3.335186174736381 155:0.012841448861055973 159:15.03438334235353 160:0.6574399808183207 163:22.517030491020503 169:183.71478134413758 173:9.57221034337957 175:50.89665854536179 180:58.14745793275242 181:0.17911155251323618 188:0.6069192449411304 195:110.88342837958199 198:46.32072858425016 200:59.36896731511308 204:0.6748166235899673 209:0.24035616664217171 210:81.21365686909292 211:1.2357004275851717 216:0.3657612566285697 220:0.9273968692235034 221:8.457952032643085 227:10.693426311083545 232:24.893551024196988 233:5372.297211068269 234:3.478438142441657 235:17.338878900693906 239:2.5527781236476232 240:2.698175906642131 242:83.22866773832827 243:0.4392021415728926 264:85.5520412999859 268:2.3595079565381027 270:24.1051597206159 277:29.585199043958106 284:0.2742527959991375 287:6.064018584007452 297:15.255300243810598 # antagonist
2:339.273148155137 23:104.59325714137438 39:78.34444398159283 71:96.40010589192018 75:13.10106972351733 116:96.08007943663374 143:91.32854810740383 152:18.43953730985449 235:128.8860432716918 # anthracyclines
1:2305.3060070750034 2:694.7500780363916 5:9.394891107412176 6:13.797525409890557 8:73.16917095955345 10:1.1099542458249982 11:0.06155400876595279 13:5.487233078914731 15:0.6143683958682071 18:21.626497882906605 21:2.853063285970907 22:0.3914658069084916 24:12.925845500932887 25:6.3426981794104105 37:3.7801729328379996 38:0.34248220003673296 48:14.829198851916257 66:12.515093743888746 71:927.6305237859643 74:2.038167475470194 81:29.980724662921403 83:25.33560154195342 98:12.357767754284689 99:2.2588732360386996 106:0.5026621301976272 111:957.697872947747 112:5.61556601613117 118:18.040636102019626 132:1.3083696719574973 133:30.955490448777596 143:4.7892823171625825 150:887.0367898884983 153:46.87194451093482 157:3425.9126583764296 163:1020.7295885690537 167:4.35705188830462 174:44.33924815949428 176:10.35597130706775 204:2.7060944757144707 219:22.424400138012235 227:1.6635263053221927 232:28.685092411405314 247:5.5447224973379 248:6.215327567686931 254:53.46090913449256 264:12.242727805545693 # anthrax
2:48.517363397253895 6:101.57189259957926 57:72.59367238266455 62:145.26763312349985 116:57.603588968923184 177:65.83581538943046 270:75.80010121617546 # anti-androgen
6:56.96726231108948 40:59.055320492944986 62:23.486985172393428 76:19.608271396315647 85:65.59617202511977 # anti-arrhythmic
1:852.9729473746401 2:24.65089545607143 3:1.738020471859786 5:26.339763949158435 6:1058.543981795777 10:15.117422222444192 11:755.5018653225604 12:1.211912414140911 13:7.262508452515803 14:33.80111792697221 15:0.3349485300187004 16:0.3174433135123315 17:3.2022651865464367 18:0.7515288868620915 19:4.61042232513509 20:8.73280568507962 21:18.08236181984267 23:514.7466817682092 24:52.933087440860504 25:0.367035414471094 26:0.8301423505233532 30:0.063726721062084 31:6.5544694499212905 32:0.4894084306519964 34:44.36554266892001 35:9.8210066905743 36:2.0971763541990622 38:735.1447356961609 39:67.27259082702791 44:91.03104635139992 46:0.0909799521148152 49:872.6742380760113 52:4.362996794086863 54:4.386173454942485 55:6.52930366196606 57:183.05557384635486 62:48.77807362039535 66:1.1531514194795252 67:1067.2270610603007 70:5.869045855304736 71:969.9170979374065 72:0.8367467995731097 74:24.312197664112933 75:3.4324151642796443 77:1.225950469969057 79:29.30608244943638 82:0.264953082283098 83:0.6431232916798492 89:7.252222778141762 90:8.618831919564379 91:8.476799957433036 94:15.22220293379651 95:104.08478929829268 97:6.049814627782518 99:1.779376861692616 100:6.6266342791603785 102:25.56910619549848 103:13.015199301201207 104:3.63788413922953 110:0.9218170182157706 111:8.10650423783488 112:343.7854499749945 116:1.8710557776178443 117:11.880583381224719 118:1.839743405888204 120:2.7939092107434744 124:0.07697679896161123 125:12.707538470081666 128:14.382443203972064 131:6.474344787158623 133:8.152103651770018 134:33.38154256877493 139:5.195249850682082 143:1749.641835680732 145:12.780530526429036 146:504.9424643423336 150:3.179906836522783 151:0.7126323374155009 155:16.903630496240698 158:9.752715671150012 161:19.85833373753437 163:0.0854385511542861 169:0.1118527604448942 172:11.044830173761223 174:5.186188189199065 179:1.1452808597391912 182:40.33004362115959 183:45.59082648517131 184:19.61324308334839 202:5.523554319636249 203:10.955614985699937 209:4.037561827826956 214:1.9259096197598762 229:13.687743033782054 235:13.16417133386043 239:0.31047542750723434 243:39.78361514243155 249:6.010837445514268 250:6.616192110296293 263:0.426518456177919 264:0.5931837935878385 267:53.03960858119228 268:5.125925764569761 269:59.04361630111002 271:12.719838339401976 272:24.466300513149285 277:3.4805705170861936 280:50.23800846308754 281:4.119849200793244 289:7.024940618432525 291:1.972470749064419 293:4.674265743660847 297:15.190448429369772 298:1517.957621828516 # antibacterial
2:48.00212658189107 5:52.13867681716317 6:30.51016099793692 7:6.300629891846239 10:5.7219938180368235 13:42.83187534899367 14:27.80104507697766 15:4.868587468200132 16:12.91282335490226 23:55.1595633022426 25:3.271477285940853 26:16.989116122458068 27:19.532774391213064 31:25.402022572731788 32:22.904632161756158 35:18.367690030361548 38:4.293247715741318 39:20.493456458280882 43:5.816080061822324 44:5.461520796268412 55:23.323419854392245 57:9.766765973014008 58:9.678960160139217 71:41.752209766670994 74:7.051413532540272 75:9.442390489779385 82:14.462685959126585 85:32.05060101037375 86:7.3478987883430245 90:7.792196584879119 91:37.68616307830905 98:4.287096907006827 102:10.656602629634618 103:6.306539939398566 104:18.66304193509423 106:8.12750700469626 111:20.385356255346764 112:157.73320829510607 116:15.327944435641916 118:87.31302174209014 124:6.844030008172637 138:15.926666599303491 143:150.29994678650885 146:37.54981379919001 163:6.904866835400304 168:13.74786964339799 170:8.811370701727128 172:4.73134474798895 174:11.441038050293749 184:75.22088716660276 203:23.573741728989003 206:11.428941878552486 210:31.329426086197998 214:35.529393901809236 216:38.107871574408705 235:10.232860102880965 239:21.518188642373634 240:8.195566777180234 253:49.255411579845 277:32.82013995194077 287:27.530553819978167 291:20.58691705596404 298:114.66071895410604 # antibacterials
1:653.5944569198408 2:82.27931426827914 3:51.052932559991916 4:2924.672558761737 5:471.92079253192435 6:72.83186613700045 7:252.00934226845035 8:1253.5140872055938 9:18.079529908844737 10:82.40659002211575 11:154.59345003456534 12:181.2125280120561 13:163.23777541457042 14:60.88445519125381 15:413.78826800544687 16:354.2350402918462 17:71.63851314018115 18:234.35929678746905 19:668.7035257066431 20:39.15920225714689 21:2147.360811708664 22:86.47258926291417 23:200.80738530990195 24:107.78534492706648 25:158.99556958678454 26:21.679633796718644 27:21.654552552908168 28:282.6308324811448 29:28.515225202505675 30:318.5523209527628 31:20.673038916897703 34:114.85585449702403 35:22.400478923803636 36:798.4305833042777 37:574.7418069258464 38:3.319230921998292 39:313.4686486663402 40:0.01018987163293829 41:193.3846658105094 42:54.00518161267788 43:36.31021843502191 44:1.6068274881726912 45:66.76675252898413 46:233.77610554111016 47:7.8153017769708075 48:84.68147190791159 49:193.15023080871785 50:4.707047662201923 51:65.42071956506632 53:366.15522277885026 54:184.14102453120927 55:94.63982065289933 56:129.0217394988325 57:107.60770771143146 60:0.2692549011708247 61:72.79375486883742 63:20.788090399550963 64:7.4690938417484976 65:41.89937870043754 66:542.2083140572805 67:87.29040541821423 69:137.43702924626794 70:46.13338904933552 71:717.0667563707193 72:116.22231798131827 73:5.02692463333604E-4 74:32.40912819151172 75:122.76222390156795 76:15.253004236384996 77:1680.4464644946158 79:126.62351195074936 82:1741.9188535175497 83:134.76594359434046 84:0.7306862252364442 85:75.39888112187161 86:2.802907769883002 87:2.7219288642929214 88:70.44340079509054 89:206.549366001266 90:221.09257935896684 91:9.835690301940936 93:42.23276862273537 94:1103.6219633318706 95:4.024783598645473 96:33.336563924753875 97:0.06356715636849428 98:164.3877173140947 99:2.786842547564758 100:241.2153730641998 101:256.74745068022236 102:69.38775740165697 104:53.44831944170028 106:36.07198181186234 107:48.089619970780234 108:16.33242824002315 110:3.8597909522837948 111:14.399863731261524 112:14.84367376340712 114:0.4026400083865076 115:112.33905291114894 116:263.02003392878987 117:9.718909834380211 118:18.791776409790646 120:1293.5565971321691 121:7.249671297821161 122:6.599995675537165 125:9.128330870427307 126:31.613285022322184 128:121.97006130303636 130:0.7140192872845612 131:169.49111224102478 132:63.8282793110023 133:92.93841930962344 134:288.7066686440601 135:2.490434523981976 138:64.59490355295536 139:6.663810037782899 140:2.590750918984461 141:1010.1883074477616 142:13.40667724305199 143:280.5896089775765 144:0.46104474530968087 145:16.228083543268383 146:18.279394757637796 147:18.26514903858066 148:17.377982121364067 149:117.86520761793912 150:5.086617516337331 151:99.32723144295075 152:41.998084259011144 153:123.0234659622456 155:100.39479023128301 158:3.9865716223918306 159:12.352123872364592 160:74.10230452263919 161:182.7925425583067 162:50.1502709455996 163:56.566247852446466 164:9.705199390727273 167:9.923723056882222 168:164.48764288337713 169:0.3151147989243874 170:152.01089513110253 171:7.69063405747307 173:85.18612807643729 174:34.78308608586506 176:138.92201318704932 177:0.04568390915021852 178:28.28698886645413 179:419.21865593067037 181:0.12030390156328623 182:79.59792227822963 184:6.0666232484223865 185:70.01804798976573 186:232.19014416885074 187:5.4340154193474195 188:3.7677494587284843 192:32.67673658643554 193:56.652404203470674 194:21.29768642628439 197:170.4926029936669 198:129.03992292606114 200:143.51994204770594 203:64.9327472988377 204:1079.1616842014394 205:272.2171795469736 208:10.920721938714626 209:16.754767320295457 211:4.959562059537096 214:17.015126788690498 215:72.92290295871945 217:2.896252516105534 219:55.12761611964859 220:0.0024192905546520753 221:18.705484356019888 223:107.89205590395645 226:8.79911580807717 227:126.85874346645164 228:0.6668801479282271 229:595.0747960580576 231:3.0696984437065264 232:240.29553936985542 233:617.7147742591511 234:404.559750837352 235:89.00259301617452 236:577.55095244992 237:26.473680874410753 238:4.413720780907213 239:505.257986437991 240:13.17612422214744 242:0.2124157533720081 243:58.16692266511294 244:3.0916957037707573 245:8.065870903433389 246:871.7440185324443 247:3.8069808920511754 248:66.76425592481935 252:27.071272992311343 253:10.921618663987807 254:12.1274986508555 256:21.179984596461445 259:488.98816235726184 261:8.753396349503861 262:12.40663565742412 263:0.8339467623071959 264:78.38741550037454 265:348.2882102231541 266:0.22634461939304848 267:6.373490006365194 269:8.525740387790664 270:214.9143044699891 272:214.46966971968914 273:499.1913590304321 274:900.9501289581401 275:137.2855009843609 276:261.57254517226096 277:6.526407110522668 279:136.41695714897995 281:14.122344729697852 284:121.53075556754597 285:1.6123711925506206 287:44.76092074835985 288:21.968155597578875 289:19.088482015553858 290:13.009173302703964 291:269.7271811761108 292:24.667686406615704 293:269.36483227684005 294:41.59256679152617 295:962.7449590129852 297:11.860964382312197 298:0.13923071229576128 299:52.75217741587219 301:0.0695640561936034# antibody
78:53.41524094779349 210:61.535847389969895 239:115.70248898670661 270:129.95864123307658 274:236.7795565396358 # antidiabetics
6:215.29783952663206 9:3.796993167036616 10:77.35003752479571 11:7.145990134989847 15:36.082387952937424 19:8.890221876977305 20:9.765432076173703 21:26.395187448503997 23:35.40280916809428 32:2.5514200462829133 40:16.568676927412678 44:13.964053981545895 46:0.8413911756886928 49:1.6532873573434352 52:69.35778120572645 53:239.32830116893686 55:80.35673568590994 58:38.73634781137606 66:189.89686941974915 67:38.922611880650145 81:14.07230510158945 84:22.9449380414489 86:11.72698525327136 89:1.0858473268875874 96:17.549494254805307 100:36.69088591161093 105:10.09339918431397 106:7.0593620121657406 115:1.8465267663102134 120:189.46224621421243 126:6.924082926054852 130:39.20415220077324 139:295.8962886938165 140:17.332611890763378 150:21.748395650866904 163:11.05688614478032 171:2.7483821327387337 202:2.2962765379928802 204:2.1725730835175536 238:2.882763318507624 247:43.2636357898373 299:28.94781567750938 # antidote
6:32.30005841565918 23:44.044931049751284 42:42.9462190956899 83:4.955234717834847 112:43.379187856910306 243:42.826714374468175 249:45.62054139990616 282:121.45404331614856 # antiepileptics
8:17.79283181545344 20:123.55179761480147 44:290.16711071920423 57:58.122448429658704 75:45.62606412316249 76:4.912632675999652 112:62.65894658652541 116:3.577424278134252 # antihypertensives
1:0.21792506108157741 2:199.75748994857207 4:0.017523394372900812 6:7.165604536200865 8:23.45672736236005 9:1.0208215433206729 11:65.62699510432425 12:5.285660714096055 14:5.4217259665499915 15:41.81768098913057 16:210.2916433290065 17:246.94460564158794 19:0.33715762789181747 20:7.37437841093655 23:42.779665507086705 24:116.03376279721302 25:22.408778286495902 26:4.270675314202756 27:6.269975497697488 28:58.80323383330223 30:16.50157839499442 34:121.20384113260677 35:284.2186428255848 36:4.195951660697087 38:1.9848482412332527 39:0.08839468126126679 43:13.410492788013057 44:107.46212386840739 45:72.36256875139286 46:55.137146671062304 48:7.886849072059742 54:1.6322319286989557 56:929.0900471942622 58:3.0848198519126595 66:11.638474155444706 67:57.8428529566893 70:38.238532628191784 72:0.5162559613840162 74:6.1945443686284625 77:19.84667466558065 78:32.19642687050891 80:2.884974311319434 82:19.849369052202196 86:54.85002625252841 89:1.5640166255156893 97:5.205041643684922 98:17.919591405373193 100:124.18542597662598 101:240.344185881214 102:17.968599538306442 103:0.7258989506000582 106:48.175124743687604 107:8.328612386760899 110:27.66346467620185 111:80.69702119410783 112:8.77605667514194 114:13.794214256380561 116:8.069392740488533 124:40.484787407188215 125:4.211248355765268 128:356.8991276678832 130:6.848723508431495 132:14.091564000761952 138:0.3931253200964848 141:2.7242647453830444 142:7.140388651701101 143:98.65597456716327 145:11.540244979927722 146:657.9220254486547 151:9.567508294534273 152:64.61937756784786 154:4.872770682590118 155:0.10580640291777978 160:0.13756489687264134 163:12.93007140573841 164:23.465393854077067 169:0.032053283493083395 175:5.121446759046005 179:0.906766171949758 182:43.57494755947671 195:13.298411367658408 198:13.567122244351829 200:29.027166085107364 202:31.45752784103843 204:20.29252998442901 206:75.6981547378931 217:33.980446177966904 221:67.68985524415847 223:2.91312679520591 226:31.393616110966633 227:38.6399244927543 235:11.917817678664578 239:4.547361227926064 242:850.1878333434561 243:13.307960536608816 267:13.133832320256134 268:1.702588806700179 277:203.99063569724737 279:39.54077155705161 280:5.898737042691002 284:17.123839878964056 285:0.9501856446081878 287:13.3800072036751 289:31.76470943195103 291:56.66983719074347 293:0.9672176388164436 # antioxidant
3:28.583662550349 6:268.3184019273728 7:8.843632383798871 11:9.908966340916264 12:39.41085454102913 13:3.600731338710385 16:13.449469503308691 18:3.9232459352486697 19:17.392418892775893 22:30.42058088535828 23:711.3866108500131 28:12.753120720732367 31:14.593834038913204 32:18.845688959040917 35:61.32181834643897 39:5.645590445071293 43:18.2732207678626 44:193.66849278184023 50:6.190879428555709 51:52.611799068644665 55:245.53946211330097 56:1.5343233452125102 57:28.355348603142914 62:1350.3266535129562 67:98.54981791798244 74:5.159876360923581 75:20.271481263023247 76:1.6739999842813953 79:24.694981951781966 82:10.638936639199736 96:9.197685541986596 104:20.491585745769367 106:24.197850978502533 107:11.781870967836563 119:26.084029278323523 120:2.1136660618845644 131:110.23528795980383 132:18.818194487068624 140:15.535404520263771 141:42.47911604380376 143:8.335796029253087 144:20.31979064410379 146:17.74978748372724 155:23.05180713561959 160:17.106070661886065 161:8.770426780304964 171:26.81544096991237 195:57.75175669737772 200:19.185650590327484 227:59.30251874644994 233:72.32753285678113 234:25.272748760896484 237:27.669375493260585 249:138.02803141998365 252:39.85014146728706 253:43.00106337215446 257:2.432380412770021 276:6.754086379534915 284:2.8596706278372133 289:11.38423589195476 297:40.830028268044195 # antipsychotic
2:43.005257250622826 43:39.61385493513904 66:36.26654277652489 67:47.93744740442439 108:53.864160004685885 # antipyretics
4:9.458667837616593 9:11.67079086978836 19:12.459370621964236 23:5.310855372477576 25:25.711057615568023 28:12.729762082722395 36:35.76622751710858 47:14.583254478123052 53:14.687237444780706 69:15.543282180390936 77:55.196264600918646 85:16.40182315336032 134:16.563522230713534 160:15.021400177727344 193:109.8803188490325 196:16.700450434094762 255:18.74372222573934 # antithrombin
1:58.20092732163696 2:799.3604722575886 3:1613.300904452527 5:14.84785178692675 6:245.4748940802192 7:137.4552328402759 8:36.686946975817435 9:305.469854054514 10:1.3404313022144883 11:1093.4761828096275 12:32.036750509999514 13:147.65259610504674 14:150.8956898649802 15:98.98460748427532 16:381.22407171818395 17:17.855493945687417 18:70.79068931822924 19:8.827579597673127 20:303.32520459937234 21:3.4763203167349648 22:14.358244450270155 23:149.73026202125718 24:71.13582275615515 25:12.913087884285648 26:52.27915549060403 27:171.08916338379285 28:309.27171241829876 29:36.96380461000915 30:0.001975280613746127 31:44.332509017452374 32:54.37488203999805 33:384.86691103156573 34:111.31897876774069 35:527.2359265722257 36:79.06024581255265 38:3.149978530030234 39:520.135563886834 40:41.25062087678751 41:71.36540433641541 42:119.04950705348395 43:122.48196649989683 44:212.82013033350594 45:1.1193858804821908 46:11.936223566733796 47:1.1075401912629965 48:53.29171995998949 49:157.50464569089706 50:44.72141823136499 51:8746.212647922881 52:652.911372024204 53:71.54076516853704 54:0.21050098818320265 55:281.99869849387954 56:16.899131246760174 57:28.75437015565646 58:16.16625953289628 59:51.580218251103595 60:88.99637157483134 62:48.00467796086925 63:0.26910392826069285 64:2.6672695365521033 65:81.98712420757222 66:0.36260820953195444 67:6.4559388339676955 68:42.8794531975919 70:34.05281878436757 72:24.19540391732473 73:10.679252145977227 75:148.92194324111142 76:21.819818784409062 78:12.685176720858335 79:172.97787357995662 81:1.0739675782208615 82:11.579726581818878 83:2.9163850525488977 84:129.5559503077072 85:120.13533817221473 86:1.0093554079055942 87:65.71810911068398 88:67.0923489495615 89:3.1579946054839656 91:0.6706029809966039 92:35.931410385105195 95:1.3993934115188303E-4 96:17.28723950481899 97:307.60991872165454 99:103.8393113511382 100:10.634784398363099 101:0.206000250479617 102:197.71509618680017 104:48.793342191461214 105:1.1246461867122628 106:17.205990851759818 107:69.73140074034558 108:32.30057445289442 109:343.3640160279706 110:2.116971810006011 111:4.3900467770454386 114:58.156931057940305 115:252.4606516523117 116:7.329586665665193 118:0.21555849929875137 119:31.02398486398236 120:63.6543018486342 121:24.990514238790997 122:3.654999166208141 124:20.72512289081241 125:9.850361531859837 126:154.2196837847431 129:9.079748309284911 131:0.008889235617813665 132:8.775874681378937 134:5.718162413335973 135:14.235106216389271 136:13.445809091536269 138:42.4561537948976 140:18.8837150442807 141:79.94148386190004 143:27.042552856096716 144:0.08799482699169538 145:0.5192686464665003 146:134.1707260268257 147:18.587486804403778 150:41.17459039546792 151:35.445882495748606 152:22.060583485114094 154:492.9679344980995 155:6.979602453914021 156:0.6353651949935253 159:31.361311837885715 160:207.20714014174987 161:96.5786842227721 162:6.2755200288224975 163:0.05741585424530193 164:19.439191450495336 166:15.133124418752713 169:131.4081225152994 170:50.20092533799358 171:90.29148794855548 172:25.244248443228386 173:38.648797591035375 174:1.270830592849082 175:0.05008683558765893 177:0.2944021686677819 178:14.743363154086381 179:8.388192528789771 187:1.4437270571511918 190:24.17614225556238 192:28.700422002353474 195:8.942186010606727 196:638.7250139222331 197:6.000079630940829 199:78.57548060855162 200:4.882202001385771 202:11.105295411466727 203:0.1718666521327394 207:69.76602371376308 209:61.08650987285427 211:2.6320779599521593 214:36.03324345153555 219:0.022077497582648545 220:106.8386151645931 221:55.00861151600681 223:1.5518985917006873 224:190.606580535654 225:41.14609753542066 226:106.23839351971249 227:3.4373365068441286 232:503.23015529411066 233:4.403921240071232 234:29.307210186931368 235:14.254474373651142 237:46.25523860693526 238:35.94340909726102 245:131.94108558636216 246:82.37372974075008 248:10.92060811011132 249:0.17845815950133184 250:13.376845426966577 252:0.6848424293553125 253:40.33529955779093 256:22.90379319865655 257:0.1041574550470132 261:1.1582566969347043 262:3.5640005577573133 264:2.9705184468913197 266:0.6439758702756521 267:52.52461014022939 268:19.430008651138035 276:0.08546392402095636 277:71.68919655272708 281:22.283432736664558 282:3.4424070590317415 289:2.6557575698920672 291:9.287683445677041 292:3.9015198619943474 293:144.23002171809807 295:14.942493878938285 297:47.29338896148946 # anxiety
2:97.96139174062712 23:106.29172880792314 35:17.94781013066405 46:15.051888738978692 51:217.39855940295183 55:41.49389311173905 57:54.67465228327564 67:5.444188517262134 102:24.363205554124967 105:59.07771589065091 135:60.30199908277357 140:4.1045777710305975 214:90.66162249297035 282:100.55684383497578 # anxiolytics
1:24.052475098123903 2:43.73579974366144 4:3.6008411941137 5:7.727137430953018 7:19.322550036399036 8:74.35401013707103 9:1.4672710975322776 10:8.830282405893492 11:36.641183373170364 12:30.93881872157492 13:21.301651398196633 14:15.75434364132648 15:24.18012640734482 16:73.3584771738964 17:1.333544117810001 18:33.24435368526572 20:13.814101588772683 24:0.043003913818806104 25:21.49569796692864 26:2.3199273344545044 27:3.3396067696256266 28:44.78819030382871 29:115.95203381553353 30:153.01741518649717 32:4.799518169514397 33:77.1700210810967 36:3.933208279889057 39:3.745006722737162 40:3.019802524875535 45:4.789769154275208 46:19.040636760587233 47:3.652319600700926 48:4.2371906993248345 52:18.179295017317376 54:8.819816810275551 59:38.68021466436537 60:19.01805469596274 65:2.855620179551433 66:1.164387281525195 68:89.44048224541405 70:4.53382259040685 72:0.3148574693704237 73:13.318130643319806 79:8.799050185449541 83:32.29273710659063 84:268.0065663063761 85:5.2263101123090046 87:42.854501202321444 89:16.554727981770306 98:13.25322261618666 104:43.84262235239706 105:34.04462206915415 106:13.475965941530864 107:4.382599513293543 114:19.5738773249545 117:15.273287630741796 118:47.69540672118807 122:27.514427295918196 123:8.417783502677533 125:18.096009007504673 132:34.603502768356364 135:13.5580735931869 137:68.78261436663814 138:5.073870547158676 152:7.042766448511539 155:3.848468236693442 159:4.1552477990556484 160:12.977261005002184 161:40.369529750018486 197:7.3370002682118205 198:3.3735165682877692 199:10.845414636656436 207:44.984441038817835 213:392.3566760454218 214:3.7291929371410006 221:4.371872326819162 232:2.228679797977166 238:16.05973694868558 244:17.049860527072962 250:136.7319595782387 256:6.345419800200931 277:5.505179818712434 279:20.264948830131438 290:18.60708773574907 293:6.79723674036843 299:15.353627426005778 # aortic
2:29.128628183163727 9:119.93045604237649 11:3.1514866764802703 15:0.0753271120457359 16:5.278793970038986 17:3.459439523981144 18:4.966643253844337 19:4.621730785355413 24:52.77700936368229 26:5.1556101584133085 28:4.950246293181831 30:102.97337940699963 31:6.179095324224668 34:0.29993728667420766 36:12.448477811990342 38:0.014185501093931978 39:22.59299076541701 48:0.098425270317073 49:20.123478069466376 50:13.137568494476932 53:0.7650574872300272 56:7.153766921855425 64:5.047284613094384 66:12.920996673267442 70:8.720452471839174 72:17.57966266209537 76:41.36820423308479 79:4.268768041770651 82:3.598614392427705 83:0.19343979050637067 93:0.4504769594191486 98:12.780290191670916 103:35.117650286008086 104:19.943867117106105 106:43.50339100361961 115:21.44628729480937 116:334.44500914571796 120:9.041914561595839 124:6.4743394743897955 126:0.917558768521855 131:30.553361215870254 134:15.534692708148576 136:39.37321960782544 138:9.56585175905916 140:0.6138391136305884 155:7.637282819433506 156:4.201298868635816 159:8.123755237219846 163:6.558476633216118 171:9.745494113067592 177:7.545088483312913 179:11.979491445140503 190:24.23400056923017 202:43.73867883325169 212:16.56446627870174 214:0.7612434586172948 216:33.92844750669417 217:13.770952515641671 220:4.0529957358362845 226:10.248657306813259 232:2.1502372385825055 244:24.64200861749672 250:15.3440588901733 257:10.057935121030436 263:52.34955450273414 264:1.3317229990370876 268:23.52680678244116 277:35.249159731576235 297:57.913277649100074 299:33.79531581077174 # apache
2:42.14755844916646 9:17.402265112322347 10:2.2655669812825625 14:32.09708957606045 15:38.6738481599269 20:2.4240657544565756 25:4.480484361072788 26:34.58305228380658 38:5.5660293484219485 41:29.787406340615306 43:7.150876412738225 50:9.516071851328176 53:150.5796392472478 75:45.809450745743774 78:133.8206756477285 88:7.7770562903338964 91:34.780272337215976 107:91.23914097731162 109:141.88665951180934 111:3.1288365621425767 116:6.401161597316561 132:35.06838754008436 141:10.635310904965847 159:41.39844331323897 178:114.91328510473423 196:27.327780306451917 221:91.17076043491056 232:4.866377074332041 245:22.685868425093282 282:4.073000300171979 298:13.265490717893142 # apathy
1:18.62226302556475 2:134.30031477499557 3:109.40385165789463 6:82.1507076648875 7:141.72112147783068 9:13.660910720598979 10:58.87721191074525 13:0.5213158620880061 14:0.4388779805688713 15:53.33827455714242 17:0.2894224823354539 18:52.15994985294892 19:173.2870198689123 20:22.402617967570553 25:84.4392109552538 26:7.1199720112203835 27:13.986134524287795 28:6.898915403140124 32:6.019899523487826 34:105.60645841456343 39:27.039609376763075 41:14.194479278477433 42:14.693594480280167 44:6.522402928507887 49:96.38481049687498 51:141.0230878315418 52:20.828335496482417 53:55.08217867286357 54:0.15754552883567274 55:31.24474649929139 57:12.82115294776882 60:202.07520993645392 64:33.21536040742893 66:37.97539686088541 67:33.676586442839024 68:18.637059671957836 69:29.515581557378503 70:1.6746370440537823 78:26.196941949960838 79:10.68915512084147 88:35.84791368379982 89:6.407897924647021 95:10.015263771627124 97:52.44476284207365 104:64.96307940505052 106:10.401671141140595 107:1.6041926641328355 109:45.268754849253725 111:4.863857275210897 119:164.76267538979496 121:31.476630010583367 129:152.80729954004664 130:33.955819914717004 144:138.3818133246867 150:17.550238865079574 152:4.468464257012771 155:9.74122765683696 160:64.49921181704711 171:1.9826436149571636 183:29.847623545980003 192:11.606123604372549 196:32.91235053223815 203:24.55940807774136 216:16.94236029622203 223:12.378440633281098 224:38.67158618926898 226:2.1361636567479776 230:62.85446511175809 245:3.3095098129208314 248:15.97096541147225 255:38.95441425395989 261:62.52742315730223 262:15.335544387172556 282:12.329270018831615 284:13.617537474816729 285:36.96029982276959 293:62.96490542891972 297:38.37257041902276 # aphasia
154:25.22072807448014 # apnoea
4:5.661773546934363 11:35.001220198636595 12:16.84297989433443 24:13.508680762303111 25:6.11225423926454 28:15.586983190017502 42:23.855854619745955 46:7.754138385546973 47:45.22777541311038 69:38.18765530001344 77:9.639474603463388 120:49.03753725473847 128:15.225314302403968 131:3.512171325378844 145:53.26333301772743 160:46.54381515693185 184:11.801902740205962 233:42.66563282451903 276:11.897432376494686 # apolipoprotein
1:153.19903271395503 2:142.5262973228047 3:559.757558372921 4:197.55732716972537 5:62.13056570238376 6:22.248680909761173 7:40.29872138703718 8:109.36646204861604 9:46.660801891483146 10:20.482190503229425 11:32.51290303593117 12:39.124580118205614 13:96.2077526592071 14:30.814056072958255 15:218.23796484823174 16:4.492138719082935 17:43.999730230522104 18:43.73437289744224 19:144.9747657126389 20:268.8542268421178 21:0.29926218397323284 22:21.268196763497702 23:0.06684948204314034 24:17.378972019747962 25:102.13415647498272 26:102.19235408239489 27:141.8971267030466 28:2.8742078567240235 29:24.072539403558117 30:41.068069577150006 31:33.75636883467813 32:96.00169151707502 33:25.665214173878304 34:223.99090933867285 35:0.029321133714333827 36:36.929707472496275 37:18.196561545375094 38:178.51634477003674 39:53.909171791893 40:1.3687054609554856 41:47.57218543038822 42:27.008270578909833 43:0.4976597162622229 44:11.949472290616502 45:297.8236809087979 46:37.75773672576207 47:0.10015231760586528 48:24.644869822387555 49:12.138046880240756 50:60.20179717672585 51:9.704519505694249 52:37.13588315921715 53:53.834907457235026 54:578.4967170290935 55:1.0264461025203666 56:43.868779944066155 57:1.8557236148973368 58:48.86590306161291 59:1.3444959273555375 60:10.957827535090724 61:505.1240222015347 63:75.4635066261939 64:47.753975535253936 65:68.56257891142366 66:74.51867353516077 67:14.047915983748407 68:89.85826900169718 69:85.94690364264059 70:55.00315250024044 71:474.65584208074154 72:8.266130929587119 73:0.0029215186066393287 74:9.050350401974606 75:1.5089342678500823 76:0.015206206350269917 77:0.47674784755739047 79:33.99568314704274 80:245.18185245970355 81:29.30462791189901 82:111.81236345309107 83:47.68588002229596 84:21.30246539583165 85:226.15549577786592 86:15.155307696718259 87:42.53682109774349 88:562.3177281120123 89:112.35917352506257 90:5.347412129615929 91:366.0048271680468 92:2.885596789854138 93:7.192603213264052 94:0.05360776807107906 95:3.7348327428618404 97:0.08323262612529736 98:124.56509867033144 99:4.219729557336931 100:0.22093168426821305 101:104.10510371928008 102:194.20453937209479 103:0.6578690842767861 104:147.16127207279405 105:36.80062397266679 106:29.007169896750725 107:23.216642294272074 110:176.18426654667905 111:0.7030598685947377 113:78.20363719319604 114:23.766361451396733 115:31.978577990657463 116:36.14173625063439 118:56.36084039632054 120:80.31095464438017 121:110.5906103045118 122:14.074210208765283 123:0.9741162351215493 124:32.432656132931655 125:248.34573591573502 126:10.32716484131895 127:31.39121834968349 128:14.271955790219256 129:99.1953373775341 130:8.478702204770558 131:422.2339451813203 132:1204.5648061203408 134:37.721883554329324 135:17.236236679807188 136:0.8608206718744325 137:4.0433086291402285 138:0.8735971317485655 140:85.43070013563751 141:103.20271749179838 144:56.11367802177105 145:18.538535663459477 146:4.43710286530511 147:48.98528206280735 148:125.40365825941103 149:56.69849230288001 150:1.025763096991501 151:33.6654781665339 152:0.9924220205149811 153:55.805670494467925 154:2.174281343578667 155:2255.1021018042034 156:84.23689801952878 157:21.42577038231895 158:57.08356542976578 159:15.751763892559667 160:1.0511851229152192 161:34.28100449788092 162:44.161165824571974 163:50.42657903764701 164:17.30001006915914 166:138.4936585907825 167:3.7593630989754137 169:131.64311041290415 170:22.954193229953564 171:290.5017456527776 172:37.69066599028151 173:5.286860620183573 174:0.43343792971648004 175:1.2550416894550434 176:3.5630730060117055 177:75.4953949571648 178:59.79991352573353 179:5.235392525141433 180:19.94437272663012 181:141.06812469845872 182:13.241886860414708 185:33.91781613658038 186:51.515242544938864 187:219.13603445628635 188:162.20380694365218 190:77.68804807253002 192:104.23978732235845 194:2.033411412972028 195:0.10719800529527605 196:1.556096828210255 197:0.05449054768676915 198:22.286404490804244 200:4.038181526939952 202:133.32070770955613 203:70.71430654594926 205:124.56155389390798 206:0.4285505061666721 208:2.28947866719209 209:48.11166177074551 210:6.204791202131056 211:23.69377155669877 213:3.424530105102319 214:34.99579960639329 216:37.666677743620546 217:2.334465851020446 220:3.5978560296459157 221:79.7570680351383 223:19.483480372367612 225:1.4251215715924022 226:38.827519447574986 229:16.333202984957552 230:133.59984151852012 231:4.905301317734132 232:0.09360316960888149 234:7.597302189399657 235:48.77307391099139 238:42.5923359111911 239:185.6710208241488 240:19.588471631890314 242:3.427177981715549E-4 245:4.923049291291496 246:4.119481945105671 247:12.215312550055526 248:31.309952978606205 251:24.678158802144793 253:27.297300869094983 255:0.03363084120143511 256:10.020195306537286 257:0.3808750612551564 261:86.37641212202509 262:58.60140824977469 263:12.305843427621895 264:1.159116889543384 266:19.70219711702997 267:0.24266696719727485 268:41.4860431818123 269:19.989063213620817 271:0.07885339450340073 272:272.9665122265127 273:200.0621626259921 276:2.051767640488893 277:1.5680634477204944 278:82.97892396468954 280:15.479769930310168 281:15.934266550526242 282:16.029172129336107 283:27.378643982831996 284:6.980235370282048 285:590.6989557388193 287:0.2733053994949591 288:0.41689316820038774 289:107.60818480879455 290:14.281483933301207 293:11.370573378921298 295:0.6170238682058128 296:3.19005877421372E-4 297:37.357833647143444 298:0.6066953078830273 299:61.60236130538665 301:1.9419584775086178# appearance
54:4.972094143273394 126:127.57375689617703 217:95.4228912010646 # applesauce
2:1.0170928295340114 15:6.368248191540891 16:2.1340359902667667 21:149.44830057755559 22:41.010743828073494 23:24.98491844496611 24:14.098701063019796 25:0.10169851765118751 30:2.148795223800775 31:4.520680995511167 34:12.794622597640185 39:5.397911990491046 40:1.1795933023607552 43:29.174317203420866 47:1.4773260028088278 48:26.230680570120676 49:1.1853730031872296 50:17.093134296924095 53:5.391504194031876 54:8.76978758319932 55:2.1171312551737267 74:203.9731767744127 80:409.808134014009 92:17.36984881679446 95:16.562800031509216 98:0.33730916400987254 102:8.389628354307948 103:4.219614140635676 104:4.5648273694039085 107:11.390378438247348 116:15.75347149628155 121:6.7929406600717845 132:18.166226318872297 134:2.3032175960876047 136:5.08292596739594 143:2.749292401638734 144:26.917798644752665 150:1.0110567595924793 151:0.7795605831915648 162:2.4350448417853556 177:5.446987392222912 178:2.7768106427487895 185:2.926256032016332 187:5.622995385314789 193:136.235718199649 198:4.995155861334514 202:17.19527051292392 214:15.914774025780186 220:15.623177134360107 223:7.230905195411773 240:1.7913342985931138 247:126.92575343318525 248:3.4772627908382208 266:8.042998480951688 268:5.694348705211895 276:2.0161167380985723 278:160.0809304440116 284:2.7358296556863064 # applicant
2:7.4103123098166535 54:9.113768318161325 65:4.557135452933844 83:77.55702834053969 98:71.20724494251763 151:18.89985302798562 155:5.152499478902107 210:30.15789624006494 # applicator
2:23.60162588865412 7:43.48152259126808 15:30.39312982430447 20:17.046431117263168 24:8.023225235619325 31:35.20286334447855 34:33.49442496021441 38:21.182101063850308 44:16.08901858720089 81:3.2563399665390134 86:46.83841545860478 91:16.861549245946037 111:47.34650740125608 135:15.459462453861102 162:43.10116068847887 192:41.287949068709445 202:11.966856563408154 221:12.054139444645363 281:23.600965312826435 296:49.40043991810347 # appropriateness
30:15.038784118972966 48:9.559148251287954 64:10.398562441955159 89:3.627219490908688 99:29.76128168735896 123:7.2879267162268295 126:4.974405780079988 131:19.325900767380496 144:23.847519234900574 152:4.509077007230994 160:12.58900519569691 220:9.581622241076944 # areas
2:62.3735352631727 3:23.90927374900806 4:3.9542152507448263 6:184.87568145119147 8:2.8871202270514806 9:15.431470468889845 10:0.0021009574491229737 11:73.25879847567529 12:20.32382885184125 13:154.35583102108976 14:120.79974236310882 15:66.65623103729357 16:1.9673647531197378 17:81.42634053384312 18:27.572914590632895 19:0.688606401616505 21:277.35471095858543 24:119.15384269830128 25:228.1832744534266 26:383.38296859864516 28:399.6216158860612 29:0.2843157479565283 30:2.0413389762665695 31:7.589503551816961 34:160.68396081641035 35:127.58989575010082 36:17.828011677720266 39:34.17538695942236 40:0.17179216643283926 42:54.44378605463899 43:24.266430127954933 44:25.895345891579314 46:3.4037340196095447 47:13.015042351715861 48:2.2445415892018596 50:8.00257958992518 53:29.564691629034865 54:56.07141389806687 55:17.7038976633861 56:96.75366338576924 59:0.003560359901044431 61:13.713612583556765 64:17.098033620670172 66:77.84668647722371 70:8.668437018307278 71:14.193707531760788 73:7.831809418922297 75:0.09787521968049676 76:0.019491019809179257 78:7.639699920752976 79:38.58255170560637 80:1.5253240959470706 81:37.999986699018876 82:35.327610235551205 83:3.050852092108473 86:52.368752647996146 88:4.617260810820655 89:15.255572191960201 91:8.498411110463554 92:3.360611136472269 95:0.007050424317509726 97:56.374473632560964 98:0.0028480681403142086 103:39.68560063640824 104:0.18360583866705585 106:53.038975749195984 107:48.70642565832 110:12.28682966184425 112:19.947590728837042 115:6.061855067881358 116:104.34950058350789 117:18.53167356849679 118:0.04261976536939453 119:7.714863410730724 124:21.87172151730876 125:2.1916145306779367 128:291.6362122295513 130:0.16162922487250225 131:41.70614266155778 136:46.42241509980892 138:59.7332315247779 141:10.382266075787964 143:56.5349280301396 144:0.1014024796849689 148:0.6997002006050463 150:48.67769844261357 151:71.41645702389776 152:22.97454091179769 155:107.11448034076302 156:3.29277633895956E-4 159:2.4323561257536688 162:0.12964394552812195 169:45.33468590564935 172:3.616547612247444 173:407.45355454459934 175:8.821021428747954 179:46.28875097579754 180:11.123788277468535 182:39.96075821681314 192:0.03773459564065238 194:9.215075386417281 195:14.307050759546007 197:6.287901156574961 198:8.837479228484845 200:9.661699505737982 204:149.4037681227747 205:7.7142027322281574 206:10.691798696485595 216:29.507494069173223 220:59.579105963852065 221:2.685147394284646 223:10.90441672221083 226:24.282665338119333 227:0.5211029710439075 232:0.43609121950328567 239:0.7110801392433569 242:16.982818686017637 244:21.410727066324515 245:7.35450289753011 249:41.62545685686625 252:22.3115313524156 253:27.868253303746226 255:20.638510875067333 256:2.2027012120026246 264:18.175804743803056 268:2.27829395956955 272:11.900154584089055 273:7.625978384950865 277:10.975236477691805 280:644.2583745519978 281:2.091226544768294 284:12.788167164082111 285:5.720442250859123 291:65.18157660758641 293:73.38701785358877 295:7.078134182536319 296:7.412279810163146 297:43.14419061468797 300:54.00339200078348 # arsenic
1:2065.836578959082 2:87.24316521946564 3:48.370276401439654 4:26.299317755728303 5:29.9669806428617 6:34.371487307265376 7:170.83750753074037 8:4353.048833926528 9:12.173196707905408 10:173.28404098073162 11:70.21188045614278 12:370.5524663223078 13:259.8730636223186 14:294.35130632371715 15:262.8441849100431 16:72.33411537206686 17:1.0242538387907072 18:3.766891029057641 19:17.059445173736393 20:159.17988644899592 21:45.16123450199699 24:15.663348390021081 25:266.5495531796944 26:192.49140661074622 27:182.4616512637101 28:40.96132989779091 29:128.95165259207417 30:172.26337694124737 32:55.59291736867062 33:31.264325919484335 34:274.1092510038491 35:47.16943414772013 36:126.16928853944233 38:9.192385895863204 39:2.678980890955476 40:1.3047820069360223 41:145.33312395761658 43:80.69747677065503 44:0.2542005438993658 45:146.8089973091052 46:37.82965689898159 47:9.731800318538008 48:47.2412914445558 49:11.066303925824473 50:5.619298324751628 51:2.18616917960522 52:12.77073419778231 53:29.851332825283894 54:0.6533260347809536 55:95.57087981528731 56:31.36959980482134 57:76.05285083855105 59:748.2369785672591 60:144.17393950620814 61:0.8759193375301322 62:12.222373186004976 63:138.00306775205587 64:14.744815106169955 65:12.247774968402462 66:216.15463461201287 67:13.18245917282649 68:457.8873855102491 69:265.34225306350106 70:19.66388337705205 72:5.690863102016152 73:33.69074053485211 74:17.551371088592358 75:226.34273241825096 79:8.309017541375539 81:1.1816233618049956 82:36.96716575073049 83:292.19528835828953 84:3589.884985526649 85:74.35961224042715 86:3.699693747238711 87:239.0682954582623 88:0.01122056146888773 89:145.22783301874026 90:0.029137138678229382 91:0.40763838068210856 92:0.007817306384389596 93:1.8710945887500017 95:28.88117673920412 96:8.530169999210935 97:1.398274396350233 98:174.91199783794025 99:2.8242376802763967 100:67.48881774246513 101:25.53491093783666 102:1.0274151698182183 104:35.30006265902093 105:596.9893430911046 106:2.270472733732159 107:43.02439088380697 110:0.01754732897387567 111:0.09444067943394858 114:1191.5103367874 115:4.883262845993649 116:0.5894764437212847 117:479.9749883671968 118:0.4520507548175545 121:0.0701082832755839 122:69.91875198935585 125:31.648682834739837 129:18.041162344197634 130:66.87456162798226 131:19.87711723243774 132:44.55648559602274 134:199.14561786183376 135:37.76723900278375 138:22.884806517546465 139:32.31704086223633 140:0.26392863516499876 143:0.8006088324946944 144:25.304263081024274 146:31.27519121522398 148:56.59787701786777 151:8.091235628132162 152:0.27063248856360844 155:2.3643442750271664 156:0.34977915147972144 158:15.28510104322036 159:23.46864382804834 160:108.29107281418602 161:10.420231427704053 162:6.244737639785537E-4 163:0.008502689896250786 169:1.8445532874078787 170:0.08280616158982754 174:12.328017643970723 175:33.67794895402202 177:33.66066297176031 179:4.808025432201623 180:137.93061108242662 181:0.5026532591965533 182:73.2427767305827 187:0.02836504235508971 188:0.12832616190730348 190:24.005244017651854 191:28.654782751666964 192:10.376973398382198 197:21.812925999875493 198:10.64485692541092 199:137.8235001627806 200:85.16017332692692 202:31.187188693892807 203:0.1548622791655313 209:11.565387001046673 216:3.340842819482117 220:1.5581912748162366E-5 223:32.853522534893926 225:53.94045689002319 226:18.574200818946903 227:19.2794240764889 230:63.9542770507574 231:61.48965667868658 232:3.120460802690547 233:21.3694741583986 236:423.42954624487555 238:6.860507313301347 240:2.3780953140572327 241:1703.653064734508 246:5.403995790609291 248:2.0687922097648106 250:51.75707611040818 251:266.97764984186983 252:21.278670293084563 253:30.70581271672282 255:23.846438788922416 256:9.363006142591184 257:123.42699268758736 262:6.206960871564921 266:2.1964736774441183 268:3.277867847413506 269:62.46108223519942 271:174.8809746443472 272:151.55169174965158 273:1.99551963857456 274:0.09147729902781519 276:3.248921843510293 277:1.329771646896342 280:4.1656536800889565 281:0.03561214593976823 282:9.332765455017476 287:25.731077828791665 288:848.4122999482064 289:18.376126211442426 290:850.2644687953892 292:92.48037545351319 293:0.17921907229923453 295:29.97127584926297 296:31.230089475224172 300:14.316977553151524 301:159.05269127150837# artery
1:1866.036813731914 2:361.43043392655994 3:361.94627070446904 5:136.46291048081082 6:482.669962873896 7:146.82238425494705 8:9.433313882332756 9:185.692743442407 10:56.917987546395615 11:2.4874626541111664 12:13.074836839621542 13:259.1968362187948 14:317.25133766648946 15:89.6776616119749 16:9.03154250920394 17:11.521839455379315 18:256.1899794813411 19:203.66448814382767 20:25.232684586095203 21:57.679620293876916 22:55.97194817481692 23:53.652189017157696 24:78.75356200483913 25:400.14866796478884 26:49.17365416981863 27:287.55993404600395 28:0.46515768917422284 29:164.21710778794895 31:1.088102058454011 32:183.24307905467103 33:530.6024658542076 34:153.29656557873085 35:2.60498041393223 36:4.367502856231643 38:54.63746248776633 39:92.72238373413695 41:71.54392197785033 42:180.8690695045639 43:27.67629452954841 44:166.47768483679494 45:82.80268705027618 46:7.268436535843969 47:91.49924071401489 48:8.105258044339246 49:397.8476835429548 50:42.07697224578737 51:269.0593148645525 52:256.33286990822296 53:53.46963377042814 54:22.785333227266083 55:321.49417718060243 56:139.24917189117863 57:46.613843474034695 58:11.224719472930284 59:0.8609041231912661 61:109.37771928185202 62:98.65397578313947 63:179.51637425463733 64:3.3865753946361186 65:64.97296064509565 66:15.8300041165574 67:24.905913633332798 69:24.13844193224107 70:49.39394707251907 71:27.104232488010968 72:44.79115384112063 74:3.308762591400801 75:50.41124530144744 76:10.007738859920055 77:7.1912162591831565 78:11.298990202617853 79:28.492328930041907 83:25.943633750139718 84:30.469557977678576 85:1.3295969483788455 86:9.208297194278293 88:2.460845226799103 89:1.2428264683523846 90:4.396245781027651 91:49.7156488709317 93:0.1093831062521173 94:14.942244479395592 95:0.5832074626948256 96:24.957824209688805 97:44.92954361068724 98:10.309114040932968 100:6.340414135279561 101:16.23454944383564 102:84.9234294437586 103:15.633293409383985 104:82.4665001511062 105:2.763365097354749 106:42.0732727604389 107:70.5777272497324 108:93.79615820235422 110:60.68615456678519 111:24.654143665417465 112:36.493894427308945 113:1100.351411447118 114:0.46792661186134155 115:11.966614756296748 117:119.05378163075171 118:9.401634763639706 119:99.15841287884878 120:3.050769360008622 123:1828.2739036508747 124:0.1576114294358014 125:2.125814824623885 126:91.56962927014978 127:0.6668801479311566 128:2.895129710677979 129:67.24031396784162 130:84.52742479398799 132:1.9645445332620957 134:14.500920178814173 138:13.627005473782772 141:27.796839048946357 142:746.1785548347641 143:12.699854519663154 146:23.37826427629174 147:66.85956209936153 148:18.54548305262599 151:5.189038549483296 155:4.222845936412409 156:28.135305687129875 157:65.28089793252235 158:2.8218560062245044 159:2.364188083752022 160:26.360755087235304 161:13.713502880852506 164:0.3080279183103208 166:7.219221794568706 167:15.856753589743727 169:110.57554519900418 170:1.0913961479566223 171:43.05492391695662 173:13.602726670646218 175:0.0048703221625731544 176:13.052164447545357 177:34.09256437549057 178:22.235253422282277 179:23.25333263858558 181:91.34586049047029 182:0.0993732778811035 184:29.89326541893189 186:43.78005879177372 188:2.1087093943651527 192:6.230092928501443 193:27.555036122988895 194:62.49291177166977 195:18.9748637511515 196:0.09472692878717065 200:17.371589818294385 201:48.473368152338956 203:42.49066566935022 207:16.98461362025883 208:8.270260901209532 209:4.78665229364998 210:43.742420665022436 214:16.74988218687337 216:0.4247727594562644 217:7.0679289211938725 221:23.683895629309323 225:8.961936089541096 230:12.492170975092254 232:60.633453692087826 233:8.203389396593794 234:0.6756963370366112 235:0.22648130498256425 237:31.431711030527136 238:23.793839586273787 240:5.020552483688208 243:35.313950561511184 245:27.84145143375398 248:52.33137492761586 250:4.2476162527527315 251:1.278941448035359 252:5.437500424392126 253:33.620538676217095 255:10.666151149329684 256:38.44835416020301 259:652.0157441160833 262:70.22074341859401 263:0.9168733425503003 264:3.519786289766487 265:483.46105709174225 266:2.0841612513650487 267:279.06040142900844 269:33.35714226894085 276:9.100451566994979 277:4.001701952657522 279:3.063406553510263 281:8.446391969048234 283:26.07611893462218 285:9.474550509102919 287:67.08551163686398 292:77.43543160190109 294:153.31345443505248 295:6.986855033098695 297:2.8364357963563678 301:31.699727531616382# arthritis
56:69.06336319718663 66:60.76120146341945 72:65.15475783613198 107:71.55688085230273 228:94.3907387201602 # arthropathies
13:6.500557686666622 19:26.97017976044629 51:58.00149822874341 56:56.70607144167028 72:52.80130229609063 113:48.03034972303178 123:128.58105768587112 142:74.43102301535576 228:45.17341452573721 265:42.75316273455253 # arthropathy
5:84.60909993454521 110:95.10957597502168 152:82.53575629141939 197:83.43165970480747 # asepsis
1:2.940279989048684 2:9.237979033774852 8:11.786755881168817 11:9.549232085874708 14:45.24257552510677 16:17.578275302269912 21:11.21343002769361 25:90.3080077282465 28:12.37687697181145 38:29.14412717220289 44:3.5023058829973857 53:28.822415197772294 56:15.628788422066732 77:14.007431119378966 82:49.25364525286682 83:22.542409967433077 101:10.191842969492487 104:9.121822701198662 116:6.787624556905956 128:806.4735896788653 131:25.824209087077776 179:55.854017990573475 240:78.20909676509024 268:10.892549063056597 277:50.96582533345436 291:82.84406780940338 293:38.9499940010435 299:19.158446979748042 # aspartate
1:57.0005391413066 2:70.0573945873784 4:6.625613929484774 10:17.63501038929958 13:3.4635297070062014 14:21.33314229533991 19:7.399356864366331 24:150.6835684238655 25:29.79612736565413 39:10.481296691248234 46:6.34094867631775 67:7.597016595984137 79:6.224866652277459 82:277.13050534959655 94:9.131221240750445 101:5.341615124873473 104:1.2012693305537314 124:20.51803034138144 141:19.521384541984364 145:89.77204999419332 146:38.16687800375931 147:10.989161893244031 152:71.45181189701255 153:39.303158257349665 185:22.500532865122224 200:18.860279856837437 202:6.086389175179562 219:67.22718428949858 287:15.618656483390458 299:6.962117102027441 # aspergillus
22:5.19765604197955 49:76.52201603708924 50:81.70356441739065 76:6.9584750533811635 124:6.527119258478694 220:13.995990690277091 296:9.245815611470261 # assessor
2:2.7193912434221574 19:11.429163685958981 72:11.876919061018482 79:14.452074782433149 95:13.973985873532747 155:23.19447751700771 177:13.709706579838146 268:56.02528362622869 # aster
78:36.86529657235636 141:36.11867688838786 201:46.13345800858914 # asthenia
1:1075.255308719739 2:476.93836028075987 3:1005.2247604095918 4:7.845883992059031 5:42.64830246876171 6:371.50032856934376 7:106.05831574945735 9:1036.0830823067045 10:16.16943961067233 11:517.6787517754709 12:372.86046017825714 13:284.6611118789861 14:120.03808339604632 15:74.2776117442439 16:96.86852591631113 17:46.71144070205572 18:303.53390691489744 19:61.35323589701366 20:92.0946412703688 21:122.70343621146813 22:63.37493456035598 24:185.4372944676745 25:11.993823759529505 26:114.3390178077528 27:667.7824466785278 28:22.250897981499016 29:76.8770959419709 30:57.35512962081338 31:294.7180251740608 32:113.69590478733141 33:19.524315506729504 34:96.14899524049562 35:27.338757929216204 36:147.98591626822005 38:13.736235359427868 39:522.497261900428 40:544.5243287047241 41:270.8298468769809 42:869.8076098102156 43:88.53776992351955 44:69.76159739495155 45:9.663245944559248 46:2.870705421748742 47:41.786600103046005 48:12.698143203359235 49:86.84659801642276 50:193.3190227452806 51:226.8072434334369 52:358.32024368056 53:18.456165395183472 54:68.99930263849605 55:298.6414552594041 56:3.649553798771398 57:71.01746523161874 58:15.266396322529804 62:456.0260347330824 63:335.9589323112687 65:8.582352246822454 66:2.6416888420751854 67:38.06443471146971 70:172.94923625425142 72:1.5074218149496552 73:60.95606229666343 74:0.43923815827766577 75:62.5383943916799 76:26.43092269738747 78:0.7905244977497513 79:231.83476319736 81:57.60830664517423 84:60.23132679172263 85:44.77938027177989 86:11.20238352089286 89:23.22471264484105 90:84.46178436611919 92:13.358457620340818 93:35.03394599203149 95:0.9618131249332726 97:230.72924331669003 99:40.92136135276619 100:53.70061006769514 101:79.812297796059 103:7.904252372522728 104:9.047080346557173 106:0.1517698705702858 107:48.03521090302442 108:314.0377506886982 110:527.7706554768964 111:81.09610301432339 114:360.3305896715849 115:39.69489156190424 116:0.6898520066128434 118:243.88717255732308 119:280.6119813426432 120:190.75631159587664 121:204.68069438359296 122:10.50044625415286 125:2.4159275741003396 129:24.28475566986682 131:35.24112468579025 134:56.35887469214384 135:8.262909881751813 137:128.06460395733575 138:48.70379424598151 141:291.087867353159 142:127.10656767385707 144:57.220543840486414 145:166.10033217295518 147:148.9110233980118 148:32.693217953399376 152:10.336164449064562 154:0.24029773070021587 155:223.3539040117496 156:14.234054191597497 157:82.02380757333776 159:46.10069835437941 160:12.95052226770508 161:23.336004960814417 162:58.621822314984726 163:9.767476847477482 164:22.684310674653762 167:19.921794670530513 169:16.395254449139404 170:62.624016732299125 171:7.043212000960745 172:13.573194292545862 173:321.4405696336735 175:60.02270142521343 177:82.32791488489995 179:10.273679026050205 181:0.8609359826693772 184:5.97893712448962 188:12.601804098471383 190:0.1465587916268515 191:61.787236175873524 194:0.07109492022307147 195:34.16841906236654 196:80.18789570928139 197:40.55298998617391 198:10.507625249892133 199:92.9470741919999 200:58.08519380489233 202:72.63945897197735 203:6.849808397141772 207:99.56968151067244 210:84.07407015136073 212:34.90692674426319 215:1323.4337507609973 221:73.50933461825288 223:18.539613273529728 224:8.807108514724115 225:210.1065314818701 226:14.735578029961022 227:187.26055866609238 228:249.83305605014127 232:381.66381149732683 234:111.57225189087114 235:30.70029155681955 236:53.55461357362389 237:93.34925312947529 238:288.85820006299264 243:7.190698004924809 244:41.95207694544532 247:1.6660810205059104 249:2.5129936167735925 252:180.341552181662 253:27.967976732562967 255:25.98433061750928 256:31.46714772959935 257:2.2858930902181935 261:106.58275938244252 262:16.278858534783506 265:327.8160718083301 266:230.7147949164635 267:95.25621224423841 268:12.95052226770508 271:73.03838149350591 276:15.8459670570379 277:46.79746459939485 281:81.37821109267057 287:34.37330950646198 290:67.13066091159533 291:30.103036014865342 293:210.46951027940753 294:17.045373570602095 297:362.0666720187232 298:22.182991521089345 300:411.42944138832684 # asthma
14:26.391966148046897 27:30.690324005371277 29:87.47982973021823 33:14.130532907520074 89:45.70266930299808 114:241.28959550011376 174:64.82606785265291 # atelectasis
2:43.805081741628506 3:13.184475937277966 6:56.649442896236096 7:58.84402277715448 11:58.015758303088404 13:29.089633829303263 14:27.95439914180621 16:6.723257738256742 17:36.30532772125588 20:3.0253702999256853 23:59.346376392667956 24:58.98087367106906 25:38.995844214462515 28:10.120170024239474 30:43.87802377064665 35:40.16184684154366 40:34.64433591317144 43:10.301435268836999 44:340.7865491053804 46:8.232944088258701 55:43.724386230797776 58:79.83049935486237 81:29.6223841946924 84:117.19670969622833 87:38.18550464876376 89:29.069817082676025 100:16.60463732458403 107:15.145673459042584 121:16.612050964651473 125:14.177554810579025 128:9.683288417783118 132:57.10843348002012 135:21.7463454154916 140:12.813629002341253 141:17.041369114513866 143:57.67225536292043 148:14.67173679564832 154:22.064967503485647 165:76.00237345566406 170:16.20747256626373 191:18.673218307110467 192:29.416921441268304 202:4.933913367029575 221:15.122139561680308 233:138.49073276112966 235:19.029452000550393 243:69.42405417650134 247:20.88073572691986 266:19.166778271755398 268:14.347597871391832 288:18.378499190338662 291:38.278582097025556 296:3.0409437146708322 297:21.134290043529596 # atropine
1:159.0787845838167 2:155.42107342397725 3:231.95104913010283 5:0.9080239472735852 6:157.58829942965693 7:39.833506285583006 9:217.297722032378 10:0.16166819884090344 11:248.2627055624269 12:9.985914637137991 13:31.568316139587385 14:52.56633271186008 15:87.66557052662229 16:38.17219530028242 17:111.31575697281039 18:5.309056547536378 19:3.066523067105214 20:56.45931688836499 21:5.255046606343361 22:53.57600433020362 23:26.533280101756592 24:64.97549786152736 25:15.790104472535408 26:35.97159162258716 27:134.1286058479199 28:2.2444001431797997 29:4.642424354980311 30:32.58665150783097 31:243.76200358762088 32:22.802786215029528 33:30.400654571977036 34:30.228233034987266 35:1.1068104141082085 36:6.810774120899675 37:10.675986869519594 38:73.31125805541889 39:74.52213376228654 40:2.6281622405887424 41:11.424816263438768 42:8.726231823974457 43:22.630909976592978 44:150.72665007604212 45:8.363424772412894E-4 46:38.05451422705669 47:0.9621104645595634 48:0.4123771526038355 49:82.70394548304148 50:147.81935904642123 51:1266.4547909962369 52:68.40995000611555 53:6.253628359781052 54:17.39682346950816 55:175.5962259827158 56:45.2294102171724 57:1.6699909329635436 58:31.83455799931434 59:0.633988397864742 60:81.76300807269487 61:7.276023863265412 62:1.1482860561662613 64:61.29300220154705 65:222.8056580868089 66:140.6107485223987 68:24.71966058585591 69:0.013241884862800979 70:45.93107097549872 72:4.028522768322952 73:5.167956505865483 74:523.9826493688148 75:5.572798820425362 76:24.444895989417628 77:1.814209242881849 78:6.083859112334509 79:68.50904851924109 80:11.377023915473561 81:86.3254975380084 82:15.196909585320702 83:15.358772860700968 84:12.615460499277221 85:0.17857674892414338 86:10.536930637505002 87:0.12390871034066747 88:40.972225654778285 89:14.519591149390997 90:4.639949170488244 91:47.40220697462054 92:5.255909944924996 93:5.75238476267209 95:1586.2124731363738 97:397.73061357480725 98:19.534799973093563 99:127.8044603108886 100:16.714336679795547 101:151.15758732539854 102:106.002135108791 103:29.314463022430928 104:77.25592603252056 106:130.34225676423887 107:0.5543621196351703 108:26.32066432296703 110:43.7026241254926 111:153.3353384691044 114:12.80827789128943 115:35.97870941608631 116:45.18132437408675 118:37.89360959946545 119:11.538194409122655 120:18.833562064172362 121:24.180390143143057 122:246.43068740426025 123:86.32420963742678 124:6.551285074524137 125:9.346548640019423 126:15.93405312669962 128:1.2183059506118747 130:32.68289882041755 132:333.6988992731013 134:3.11118708722074 136:52.66415391570928 137:2.591273088664524 138:92.44087422329207 140:9.656282187628362 141:17.572609908431605 143:0.5808464929350973 144:8.378409703705394 146:43.92807479496906 148:5.145050831657107 149:87.76047017233599 150:187.57003357647903 151:135.6252090643053 152:68.75439108394401 154:60.80487908934688 155:1.1659507858793843 156:62.84256423174898 159:26.52139435769202 160:2.8777072194293374 161:1.525423233145445E-4 162:1.5645632370388318 163:20.1805586253229 165:65.92242614838149 168:14.722427470243739 169:9.60442783085847 170:2.4116307399156143 171:1.1610073715436053 173:8.1035375158789 174:31.41833125512703 175:25.4787688616825 178:2.2569689130992905 179:0.7587211034632262 180:5.8057696936341285 181:0.37415376823203567 182:18.707430702874767 183:3.406193209797079 185:0.7665280434589287 187:18.313611310984584 188:18.180028804459504 190:1.6001942015380604 195:29.19717014841462 196:59.4456766396355 197:19.07425099271834 198:3.3603602537314456 200:35.97172892841175 202:23.692410200197266 203:55.77719157104001 204:0.3567627504926099 205:38.141174260415326 208:93.90180136598224 209:76.39290140329098 214:0.1993795762558651 216:86.21554901334659 217:3.900637215427859 219:3.0446167821749097 220:4.8952436317757435 221:53.54029016338347 223:8.38144588849564 226:30.88760537553183 227:9.397135301395233 228:5.745185224397682 229:43.672421994914096 232:12.324040878546086 234:7.028232666861893 235:7.1015205026213355 238:39.50462465353707 239:0.6139464407857896 240:31.43122680818612 243:0.9012202280012879 245:45.3567070840633 246:0.6206293604768248 247:1.0084016898370731 253:10.817797955761328 254:30.443686682719886 255:22.04321813891936 257:0.13722031610491714 261:25.289008724049143 262:41.86890106410123 263:0.0270565244226324 264:17.000327007251794 266:2.168209610515816 268:15.43952505464003 270:3.884784920295564E-4 272:0.06329169316999952 273:2.995284554761826 275:19.808803157108294 276:9.322086481258308 280:2.790298569304401 281:89.03470513974838 282:22.212168215739922 284:346.3966394249328 285:2.692905764916117 287:0.9219507956485441 289:18.768546830915607 290:5.110119480621889 291:14.335789081285894 292:17.55080963701297 293:11.886234003676226 296:0.11145241870928488 297:21.33856120503622 298:0.07365073893419115 299:7.480670831812666 # attention
3:19.189730368503778 11:47.64463918303594 13:5.943870720596219 14:0.3461222139904793 15:5.218080992809354 16:34.232365463288005 18:6.437906835494239 20:52.0159741872199 24:4.647088928577532 26:20.814995303766253 27:8.387320313321363 34:6.806956953808849 35:7.579490410959263 36:20.423761579907744 38:11.633958488358475 43:100.50880650354398 45:54.8711735259517 48:0.3207997043231449 72:3.088076845689136 78:81.60081150010949 82:0.23735801876778798 83:55.475787908342085 88:7.420753736976507 89:67.84667391331122 97:1.5841634704642458 98:59.4339844973916 101:19.48368609620584 104:0.8424960637659087 107:10.102124852891578 111:25.80894481063129 122:8.440827026558928 125:1.2614173866470915 132:0.6197181167614474 140:37.18930741226583 143:34.379907457375715 152:13.269552843958632 155:9.23098274651925 159:1.3559010505857585 160:9.513536194052612 181:91.3881941044722 197:4.343407218533101 198:1.0103021434358 203:86.16889026406093 205:48.07434586038801 211:43.61046136033657 214:9.034561872659216 221:5.2423710014198805 239:121.86100764236937 245:8.892485779019175 246:27.44528256904734 248:15.430373628103387 255:2.8679514033979623 262:14.796720705092325 277:11.897948293851238 280:74.49163591231472 285:7.682695951790545 288:12.495969233899967 290:7.599245691779075 295:38.99467090061616 298:15.359479825264488 # attenuation
2:10.124875103062992 10:15.478610365118671 11:2.34031481009952 13:2.874582829321172 30:19.10483832263378 36:4.077736082561168 55:39.47814867094741 62:14.568913617935053 64:8.798307724099447 65:24.68549309781232 74:34.5393611715199 84:41.836809832290605 94:14.47012292432896 100:4.699878115616006 110:5.237582278646193 125:4.084022382637101 135:82.0300279838727 148:4.209682434011952 151:66.59303487376535 152:10.146191258998948 162:41.304580522052376 164:13.75382969986374 181:31.603256359818396 198:3.75664089764942 203:39.79521143810655 223:84.73815745212157 227:45.656615813151866 257:40.60522664586067 296:123.31883949007045 # augmentation
1:3.1375552558215674 2:403.6230022390154 3:0.6890196443066179 4:8.864079053577415 6:2.317987386168256 7:1.2115688260018551 9:153.50254176450923 10:55.76057496970324 11:19.715819624145517 12:0.6024740753485358 13:116.66514550395189 14:91.51173424826322 15:11.436108785899568 16:116.43029440127265 17:51.99088227382563 18:62.48906117886787 19:0.22812563112277776 20:17.928859919185076 21:1.1097109988262777 22:276.176130636624 23:13.586035289573488 24:461.87061158215755 25:55.29132779484587 26:31.20793663529627 27:1.627697339090703 28:40.56712653155594 30:44.41765256925206 31:0.339391102777644 32:2.058359140791259 33:9.07783572263865 34:22.136755867713383 35:0.5764416984155697 36:3.3864763221204788 38:55.23491189684614 39:26.83746933445254 40:128.91063531905212 42:0.39157066320183814 43:88.5902532505529 44:2.139897747246458 45:57.59131274851816 46:6.263560750950733 47:45.176356638590605 48:82.46103445327986 49:31.46449807393 50:0.9742894352020433 52:0.42585118753474666 53:29.793874651528174 54:100.68952446612309 55:2.2770835907174174 56:2.038319832861151 59:2.4566225217005773 61:5.782633234599897 63:107.53177314261978 64:127.29614993131688 65:0.012868330708846507 66:23.785287783977164 67:13.01862592132216 70:30.51406152056713 72:105.42552737776543 73:24.465602848164124 74:1.554889759295411 75:4.900358106827038 76:43.9245254174635 78:3.5874034276121405 79:151.30697558231435 80:0.17847031491208612 81:365.300196319042 82:8.69264835055418 83:10.475605775691745 86:163.06328320543275 87:0.5903674895778381 88:11.78888476900672 89:296.40635319483977 91:152.39575723166493 92:1328.7847229489948 93:341.67485325490776 95:61.065774627994934 96:6.632347375398272 97:21.926979135217586 98:252.03553643802832 99:47.36261515379344 100:0.32543626166199785 102:0.0019230785696215758 103:2654.926350737786 104:94.062716733705 106:13.910028578389985 107:3.9940268567760047 111:8.886051078547874 115:5.835382448540716 116:70.61103429593992 117:7.1171156011028 118:6.670279988621768 119:3.7535777853430856 120:11.371683223663151 121:7.938084614937331 122:129.40385522019034 124:26.7437060388299 125:0.18907711437580524 126:10.895170139130355 129:11.75080853851617 130:0.14037640639165125 131:19.477503578181995 132:3.6148852457303216 133:24.199634268027445 134:0.029576226676042084 135:1.113375125059485 136:1846.4763391113515 138:24.744505106870463 139:0.24666405797041022 140:0.7810884109631427 141:1.542206260172412 143:2.8597445260052554 144:9.393432431214888 145:0.9090407606626062 146:0.42879017680253734 148:8.889697384635873 150:13.04376397209547 151:3.2158838884776246 152:9.079238479387655 154:1.2364503954831199 155:91.24050561240095 156:50.14476217274467 157:34.40061812765001 159:21.375179692988965 160:117.2668868984716 161:73.11864356952181 162:0.11344915451828666 163:6.554354642460188 164:0.46738320234210345 167:86.88727451388678 169:7.206785372216564 170:0.22551105080922737 171:4.2733321067675725 172:1.5832672660488543 174:45.22048646311871 175:2.9629087566111267 177:30.280860467922885 178:0.6900561272060703 179:3.4233420107624832 180:0.13607938493294156 182:14.964451272956005 185:23.967119588475022 187:64.11197701900103 188:6.016240953880842 190:11.404282945999075 191:14.258352188069509 192:103.03193058595257 193:1.1527002336443088 194:159.68376741835974 195:33.21230111654416 196:7.108622634583825 197:1.9646676851551097 198:7.417666849939112 200:30.5710722406774 202:38.52729302408763 203:0.3529148293046029 204:50.16321111530583 205:0.2146593505882045 206:0.9886000840815274 207:84.01670770793048 208:31.90266857879368 209:0.8331885313735613 214:23.80035203735017 216:35.86703401849805 219:4.1701730115577105 220:493.66532061337904 221:20.01229770603086 223:0.04866114574620257 225:8.227495755666126 226:7.163393147761258 227:12.77441699829842 229:1.188329480170148 232:0.38683295965378894 234:0.2273421727672449 237:4.900708496782857 238:20.69190306282461 239:2.1448829152102893 240:31.88107418580345 243:3.8602808059131064 244:13.332575770437387 245:5.7909337451516425 246:323.8595056424811 247:0.34102537100113095 248:18.152659616728585 249:0.058278787814723114 252:6.80077912911373 253:5.678241123466085 255:4.733219538982583 256:104.7527405811191 257:186.421031870633 263:155.46819431314844 264:18.775286747697987 266:15.25822943967275 268:53.49361577154524 270:5.753028548373146 272:4.659366699819455 273:0.23472447837407232 276:1.9328198181546494 277:3.2062232591020403 280:14.8471382194069 281:21.548619073803366 282:3.092586821361914 284:0.7402456347968457 285:0.47658003492058093 288:0.9528606941292704 290:0.5154664571615122 291:1.5289603119700286 293:1.9070592166685332 294:2.8193269002348256 295:0.20640770174917603 296:8.700917228430159 297:4.399245533519606 298:0.1999370073066104 299:50.96597040068433 300:20.166119246110757 301:0.22884552651848436# australia
80:8.645251581045526 86:7.557429800262765 123:23.50415678137472 124:7.2899268726030915 # authorities
2:7.076083606828608 10:6.611635636284655 17:1.5334822983594572 22:1.4557423212118168 23:2.373434583305064 30:14.77834140571028 44:11.815926615893162 49:13.817643628683673 50:3.212619592909148 54:26.975959207311135 66:5.183279249030773 74:45.25328026421206 88:20.032608908720967 92:6.607013448630586 97:9.513824489766618 99:14.754828694233742 101:8.319863051682237 103:34.53625323410688 120:3.4747161254118675 126:15.75707201373901 131:2.4701973733613003 132:2.206334032651202 136:37.463186708085345 150:34.481248249710745 152:2.708325222893555 159:15.80725733597689 220:45.225319056418975 248:5.0557323973949 254:14.686367861788257 263:9.44272307606938 288:4.0795241940313804 # authorization
1:6.249377020375713 2:82.73279257011966 3:334.3683422384664 6:83.60604096252166 9:141.7902154343458 10:167.38167563041213 11:91.62319111298784 12:183.4992349663183 13:97.45163453618677 14:126.0200856561439 15:51.88594120222588 16:1.1908632902570289 17:214.08192338141274 18:70.59584133439886 20:16.062739351224995 21:29.158578150352838 22:47.207096840912996 24:56.20361815142923 25:17.08305419875584 26:209.41872473558817 27:115.91257959900315 28:212.30573053979558 29:1219.909003771317 30:42.98478957765037 31:1137.3587684543727 32:117.53474307996905 34:73.50210621474203 35:21.83321597777407 36:93.32826498425793 38:1.604636600923076 39:256.7310256128245 40:15.122766401582668 41:215.2042307994578 43:11.92623057267788 44:3.421214429737759 46:0.1693444735494391 47:26.1495593720601 48:32.46240323395486 49:654.8759467558351 50:2.8705534213963912 51:2860.075435949683 52:66.37624350770811 53:51.07155265141155 54:15.898361991610784 55:61.34884089777918 57:26.460063109105842 58:12.080903175770258 60:158.30089928407884 61:3.85733167119177 62:16.071837407217412 64:4.00995561549603 66:34.72085090610449 67:21.339665155720045 68:1.434954008812414 70:177.3946804252647 73:8.48106067750319 74:1.7729500652119636 75:20.358975728614126 76:110.82196461301108 78:12.156277855429385 79:30.28306781105032 85:4.094738494824888 86:30.084697282354846 87:4.383284254207053 88:38.14111699064963 90:19.022787092727345 91:67.7266874872454 93:5.432226283434533 94:15.8425154617233 95:8.093975499535924 96:15.616122658893095 101:0.5392024525721034 102:54.115726075523085 106:60.96602797400631 107:56.4183531404228 109:8.59600092131558 111:196.61982616731552 115:0.44070047812321766 116:0.3162897332565882 118:83.50921320925129 120:130.53047640887758 122:38.145156222239294 125:69.55294079209662 129:238.38105167726184 131:43.90902162509166 132:12.659421067106848 133:86.18337882022593 134:64.44375612853827 138:210.62734553815338 140:6.5004501080577235 141:24.42175625766224 143:13.576059253765726 144:11.600710354907857 145:324.1396012417177 146:16.293783498410395 147:357.8926618764395 148:8.457856013515341 150:0.13288137747138673 151:17.82580742413051 152:6.474829547815999 155:14.662257875905373 159:28.84587708316786 160:42.82492411505512 161:14.60141965144946 162:12.008270563142847 167:26.775405179416047 175:31.198623220860483 177:26.893858930207514 179:14.42378898723171 183:12.341190580089657 187:27.772215239788682 188:4.935576166351968 192:10.436147607695528 200:38.33339601147299 202:8.7641782719075 207:273.81498368212027 209:39.11437142713608 214:22.220865716612163 219:15.488116958544039 221:16.526538425494834 226:41.57142194774027 227:15.936765851458857 235:143.3757459695194 237:14.449954621328898 240:8.800033220736292 245:3.790190373798203 248:17.2106547825128 249:12.96685844958241 250:38.9739595347047 255:118.44047398334952 256:34.4820519001859 257:30.04836400531792 261:121.61107530233686 262:16.202352046523448 263:9.47821097650557 268:8.109552245600034 272:6.492486531869804 275:267.0169351446419 276:0.04523603310711721 278:30.424240108384485 282:7.699820305176387 285:14.71213104539936 291:4.680871155952002 293:14.824352221186633 297:15.803821463698764 299:10.750005800454554 # autism
1:181.69940230563185 4:441.7874222845377 9:7.715764216155066 14:8.388316210279383 15:4.523035956457117 16:26.618588864841914 18:47.07628942071628 19:314.829517201527 20:36.519900107508455 22:28.71439999958688 24:34.14692303693088 27:17.360603795906364 29:138.57093325345556 34:36.25161749690419 36:51.53624136282959 38:28.166618038323108 39:30.43395237032839 41:57.88525044680904 45:17.865681200547176 48:31.653649603128713 49:39.71534840194258 51:59.03471789111639 53:145.6905128617129 63:372.27422076197 65:21.17745390468776 70:14.875709128658055 72:74.54586278612125 74:12.143979224628929 76:44.00197899142975 78:11.389996299448963 82:7.568108890204756 87:29.978061308248023 94:20.546616628851705 120:41.36930949627731 127:392.3839895392664 128:160.48120227458065 129:59.42296921729758 130:31.1637883651393 134:36.79722913844284 139:36.04036606778825 141:16.433472897869795 142:44.36117164861603 144:16.897125559833977 151:13.79408342329807 152:3.668331106142084 177:24.462128715721565 179:41.543569441873906 187:25.0213774292363 188:24.935228613946613 191:18.05949557651863 200:15.784106271215883 201:11.98672387111112 204:115.1707043046242 221:20.27250630044706 229:72.92665444199542 231:46.32216977914967 233:80.52326873842382 234:8.207633477922561 236:425.6128080187729 248:29.321464610735344 259:352.01793852091913 272:7.605600421958311 274:630.1816774957882 281:18.4362324917796 295:63.20026168053971 # autoantibody
1:0.04035610589634616 2:0.2728873262016629 4:10.913094088528897 10:66.70151827207239 13:11.15689435428065 14:10.506456975486921 15:0.04370521364008826 16:0.6893954841347536 19:7.575391683543339 20:111.04757602088877 21:3.82032092180561 22:8.811107619813988 25:51.62581380748786 26:67.93269698924841 31:5.8197485117348 32:8.748806540667815 34:75.49155699861606 36:0.748758129915351 40:0.4232610163005684 42:2.024327810189755 43:101.28443351966654 44:4.26857835551449 46:13.439168345283566 47:11.316220175373807 48:0.06211305234333606 54:0.001073305889599035 58:28.12009092156396 61:4.632220431975187 66:8.638076143693286 69:18.442626731018514 74:2.931055580197555 79:0.940357486545455 80:5.027640179426618 82:13.240072996731831 83:1.7260169231530913 84:1.5303741746225472 85:33.22316342827426 87:63.319661678098576 88:23.469423554074474 89:4.165362488881614 90:3.5623610294048973 98:72.43999609773346 99:3.174751109518012 110:1.624534925321337 114:109.28222056235617 116:6.866515039474574 118:3.2459686693565883 122:56.978355829403405 123:21.302140050239135 125:11.95225716758512 126:0.8226897054027277 131:0.3851098243081592 132:8.603233410578165 140:0.5316301097333483 148:0.8386616727308656 158:2.1301482329914783 160:22.717916363588028 162:10.053355569693307 177:21.942442329765726 178:5.915952482341826 180:1.4142067119539334 181:73.63216021273145 182:1.3957742838605178 190:7.8631247153398665 197:64.83882490806107 198:56.99208496218202 226:1.3908275440399431 247:6.640855444042776 250:2.900615666236305 253:96.09850488856745 254:16.013257870683805 265:4.140963173039263 272:15.298984735929455 273:7.639076771545456 277:1.3875977699537525 284:16.85504847818683 285:1.9361817742265226 287:18.239730543114028 290:6.239048607774327 291:0.6930067868985803 298:2.3801424889375347 301:2.2352936717365095# axial
2:29.05805174699882 66:13.536845891260258 100:7.826305012440587 116:14.397434181697506 232:8.86758989113944 # azole
1:31.15448116997318 2:1.3479777989939035 3:24.5164641817301 4:0.06543295675921698 5:3.1358112583316307 6:4.477475833086111 7:1.703305076736779E-5 10:3.9971015211715804 13:9.74918065368077 14:8.78577347973921 16:4.999117146549824 18:0.04876021521124092 23:0.0011952886288314453 24:10.930525042442474 25:5.955914278808347 30:5.052580747180504 31:3.739959400802601 34:2.6985259353205984 42:2.1281239866276573 46:1.8959409999003058 48:43.92153182671854 53:0.20690510772482873 55:0.7949126830172613 56:717.7333024206425 66:2657.200478462846 67:71.5711576790551 69:10.160852275764954 71:2033.7830243288104 73:0.38046148904520366 74:0.924573264288126 75:1.0756814280469595 76:18.51371716291073 77:3.5686258576928878 79:773.8597556065101 81:10.209839360845613 82:36.996547710277724 83:10.278248264141796 89:9.732147652829932 90:852.5975891078127 94:33.86747385553529 97:0.6138556255252529 98:5.984445537721765 99:770.7535285951896 107:21.01637547311899 108:0.685425390556536 118:5.172133827526704 120:0.6566919988620891 125:3.4377831691563814 128:10.160216158245502 132:0.768967082403512 133:139.0652836015584 134:831.8238547455381 138:0.8451626197941929 143:1.6394005739949746 151:0.06274271192089621 157:437.29440165950484 184:14.39624318692113 192:8.204724457639632 202:0.03782539194884728 218:162.53900760005197 230:6.169558378842428 239:9.369072590889486 243:32.41036740847394 264:0.8732851175546867 269:31.049512527234548 273:752.6753874873152 277:3.2436267487537345 284:1.6197547876292733 289:43.12177376503589 297:33.7960958195524 298:19.550709503048548 299:33.81437409474631 # bacillus
2:0.3823838151674026 4:17.48235189428851 14:12.017602295382275 20:1.4741088085892295 37:12.882305929641952 46:0.003218117440909493 56:18.431197348473486 58:1.0989832299569031 66:1990.7545146070897 71:2045.278017742439 72:1014.3119221051196 89:0.01409486060443586 90:55.41168498034477 111:2.5673013086838417 115:45.50119762841135 150:0.12249469405722888 155:68.04433503124591 159:20.452438016681732 160:6.279861769271033 163:2.095964333470838 226:18.958695009031917 281:1.3142163620618847 # bacteria
2:26.371335723333917 6:5.629582283595204 18:33.828871254771194 46:31.635882776819912 55:7.196776780193221 71:13.22200917285494 81:33.33818866012686 179:57.979492481662874 # bacteroides
2:74.57312531883359 3:5.503518565333638 4:4.79460441636383 9:0.008853161391163085 11:4.744319514294433 12:0.5104938091100627 13:0.10910825869518881 14:26.512158602581472 15:0.018155300937335573 16:16.703957840377388 17:1.603981265892054 18:48.506690328885355 19:7.480164993037115 20:15.674522092927042 22:0.0026416189405001167 24:9.961119076970977 26:11.61673436959386 28:30.06159160701112 30:42.36526558173898 32:25.79897147295912 34:23.152757593627864 35:0.5232592957812974 37:2.180234305218984 38:2.766598854883014 39:12.952661147600473 43:0.23364647239877062 44:20.617278354190848 46:1.8155849424837682 47:1.0105600448492413 49:4.6263374068384 53:5.950644444105281 54:159.53885180428438 61:8.439952087783178 64:3.205556634825611 66:21.972350121331566 70:1.643592038591371 72:31.028949968480667 73:0.0662731267002006 74:0.7827220217179747 76:1.1348950951898034 77:0.019421551280634983 79:45.40472709358748 80:28.497247310589756 81:20.86367924950799 82:144.4889898176019 83:2.832723573265536 84:30.13250481337425 88:0.4728771562643461 89:41.03637728611877 90:6.35007225621269 91:1.5025687931499003 92:48.35926932171038 93:4.34310321440549 95:13.785409992111084 97:1.7385483918141453 98:21.7010814923928 99:2.9301721199117887 100:2.048366745126351 103:9.601801099854356 104:0.5906438555771854 106:23.470836929388234 110:2.87151154709272 111:5.874818280142189 115:0.8520266978777712 116:77.63281814161412 118:0.9925341333311739 122:0.8270316683022352 124:322.64361096859545 126:6.684784566203248 128:4.961121014964769 131:50.07582441997663 132:8.877193394884607 134:2.3043250565208693 136:12.05018861164178 140:28.43472201283729 144:5.491968859099446 145:10.30222925621637 147:5.553429941669097 148:33.003282247640314 150:0.043458083516390175 151:7.951704310480205 152:43.15908943760912 155:6.157603419870047 156:7.126467351944106 159:14.220496812894757 160:18.00594047968229 163:0.7051934276944827 164:11.351580123716024 172:9.14170902953844 173:3.397467684179688 174:8.120084826139692 176:37.97571928680361 177:13.093641307638672 180:13.801746470325865 182:13.694493022286938 184:1.7654627483319694 185:3.386681681649286 192:1.9996775664826256 196:9.316059292185411 198:2.7045709741860184 202:23.667251814347 204:97.67245806779877 209:2.924294066287791 216:31.97848141385688 217:140.33869179154235 220:0.04066035566466118 227:12.745509246752103 232:3.6595679058569432 234:13.848441588553706 238:9.23993621265623 240:1.4763888619386925 241:7.547566288959578 242:4.5825975507079475 246:55.14582823455324 248:4.387849266144375 249:4.787660563936143 255:24.06860866789016 257:18.009856710380824 262:24.001797610752842 264:0.24630224048492527 268:48.25280554953647 272:5.191145161245813 276:1.8312493258688602 277:5.53445839496627 280:0.10049557391514297 281:3.00042204294187 285:22.15754395895015 291:41.15325749467144 295:13.71609241207653 297:12.639168149452493 # banana
2:34.9517598587969 3:5.041658791899439 6:7.818576780281545 7:18.619704996062328 9:0.44999506831184183 10:22.63263119592345 11:13.536015687305607 12:4.316378122895954 15:10.325642764567343 16:2.0594559519960662 18:7.497766019206008 22:2.427780925220549 23:174.46099344227915 24:9.491548380175834 26:12.361593915706699 29:110.48742860731166 30:27.146365205371477 32:1.982257514668781 42:3.024677219060341 44:153.4523326903306 45:0.6676932265079921 47:5.204192986670186 51:58.66821553411298 55:2.0724876885605967 60:1.7322048012099922 70:38.33321187949969 72:35.314736174512866 73:23.06716550417195 75:12.97458102150438 76:5.400124314110935 78:2.418643167702818 79:6.029988895135468 81:0.6934929369074562 82:2.6715717416706086 91:0.8440234824376768 96:48.185059430950744 97:17.797616964937227 100:12.334367334443513 101:34.58334089938799 103:0.980960376037929 109:46.376837585463825 119:3.641502999833913 121:2.106248973694705 126:1.6605055921730187 128:11.601282564615182 132:0.8766564786667294 135:9.211846792781426 136:1.3434068475544259 140:40.36562471499933 149:12.00180763401587 155:1.528946058769786 163:1.2133560311463565 171:6.833408179972436 180:2.3526181666254007 183:30.510636386405228 192:2.075081786468837 196:2.317396131424216 221:5.973028163382271 233:28.270767673546718 234:41.62933068723539 235:62.03705551577168 238:12.979577951861136 240:1.7483836751079749 247:3.0876737371252063 254:4.30769446357099 255:16.015974760416515 257:7.0431852044188785 264:2.1372546457239823 277:7.163338752677065 279:3.2810524611359484 282:66.97891541447267 287:75.00550123718851 291:1.4989460159001178 297:3.147342421811014 300:11.085422282250168 # barbiturate
2:0.8571689914348372 10:0.15581400493116912 11:11.844353340919524 14:3.673974340120133 15:13.423954161856262 16:14.404957072506084 17:0.983954024996517 18:0.15844368871894707 19:11.081414136360342 20:2.0269536443290974 22:29.150237086789758 26:4.650667607063352 28:1.7777354634604736 30:7.559252806433608 35:9.32609131951025 38:2.668886983440854 40:18.914553560903652 43:1.8470771413274711 44:7.324276156182648 47:65.07325016735766 48:0.0475675531461695 50:84.54166406868943 54:27.056991365281608 64:11.850524541922338 66:0.8333541019765665 68:3.155587727792182 72:0.18886207352972412 74:19.89288870127353 75:9.573110154884642 77:5.51605872579515 78:5.164371761863373 81:7.420216629052051 82:35.6391366871614 83:24.694345754261317 85:1.2188691167531331 88:9.11779100540867 92:1.7732846485764484 96:2.0461536637368782 97:8.346416046203807 98:15.510017930856518 99:6.618796696105419 100:38.774975593333046 101:0.5864380849462238 103:8.895889398090757 107:12.64886961333625 108:28.677319677083588 110:1.5708008376816933 115:6.395742630774957 119:27.933742772768 122:0.5053808911265273 126:341.43550737879286 129:106.77536557037884 130:1.4686123079551883 131:5.588791858788757 132:8.372607827467444 136:0.5338388649525538 140:14.999915683858315 151:0.14491690406841404 155:11.499129043451067 159:3.6513221571253816 160:3.5208954672232986 164:5.987635445787359 167:42.14644744018315 170:4.347640583579592 175:4.082741618834184 177:3.297902198277707 179:1.8274540656961655 180:5.030616729444709 181:5.286375486281235 191:50.43080273989849 194:248.48602440919134 198:2.8957649553897618 202:3.7878150598766522 203:4.572532477079215 204:16.985177699890773 205:22.688556996854597 206:6.767339521606269 208:1.5953153275519545 216:4.878419829778697 227:2.1054275846472033 235:5.644918308393704 246:3.67144111931523 247:2.0256871988012173 263:13.10036236675792 273:3.586767746728533 276:1.0348476611954727 277:1.3360892670582483 280:10.778919117369226 281:5.655041271765745 285:114.29832671421771 287:24.63771825735374 288:1.498275714704983 289:3.0394423889050284 290:11.439402565137861 301:25.888005194792946# barrel
1:5.272124725343276 2:53.840147280503636 3:0.07541871328644278 4:426.85324453454297 5:1.885829481500261 6:28.35122250791885 7:12.258501534919127 9:17.99146680028814 10:43.1663313528279 11:135.73622644093032 13:14.877447970550694 14:19.894923710520374 15:1.1964289934394388 16:11.268379321343422 17:70.90300683630639 18:1.5930380236164707 19:33.005615478036376 20:45.91993217568546 22:22.129948564966732 24:83.00858143492306 25:107.75279258381676 26:48.91923710666429 27:5.714482117064739 28:202.75097790498765 29:38.4689185605217 30:35.75347298765408 32:30.305539030129072 33:5.754097807707984 34:41.033168966450795 35:45.246891360872446 38:2.3699368558113014 39:9.672620580645187 40:427.5010159626577 43:131.64222113864156 44:6.916036817331147 45:480.34261973177814 46:12.15421008199665 47:0.3903484659972502 48:3.7598468581087725 49:0.19271380602004373 51:7.165909612951399 52:2.2227212163696506 53:3.9933308017682525 54:4.973613664174673 56:67.25339471271933 59:11.873717168560361 60:448.1654040218761 61:6.268286478118888 63:36.53537379836099 64:142.95600192958068 65:19.98798281287517 66:90.519769055874 67:15.471573161550118 69:11.777147684252379 70:33.72391731031078 72:78.02675878106703 74:0.24177186581116433 76:13.359190346070447 77:0.2542534162662351 78:0.12434258479337304 79:5.174455969185765 80:1.4609969326867387 82:11.869849148154442 83:41.5893533566122 84:30.3383444184353 85:10.094950366789588 87:3.894352402987979 89:176.08227795647946 90:4.351189049268939 91:8.236795094531672 93:0.10270362526368505 94:0.48185867165425766 96:0.45530358014788286 98:12.726630200623557 99:0.34528124148337874 101:42.07386001100109 104:1.1025354291931728 105:42.206280860511995 106:86.66736760266916 107:23.60802777984021 115:8.708053888183592 116:405.8178841580819 117:4.02445618611271 118:0.3780357893164353 120:0.010263324652175327 122:3.3824471595779144 123:0.8705418989501492 124:2.980163026223195 126:0.6291077671085548 128:0.006029097356955768 129:35.443265312474004 130:25.139685097341424 131:92.02672249859181 132:5.943967517011423 138:6.326494048790565 140:44.750074980644285 141:22.874777259417534 144:44.67711947813441 145:0.18032977008479328 146:224.1373332782282 147:13.778829637702845 148:10.897437056213258 151:19.412993626711923 152:8.469058816177283 154:3.1865430906606265 155:39.05415720458763 159:41.222000137684724 160:0.5726913407749205 162:19.68329921866967 163:58.06898382608927 169:14.984855319177992 170:21.301660857386157 171:10.00674018179023 173:18.220629256091247 175:39.12826235343747 176:2.312026778629333 177:16.8945582504211 179:9.198540678980361 180:7.2218122682881 181:1.7382724721835083 182:62.61163586076983 185:18.184162772624283 187:21.60497064063933 190:14.748043565175896 191:0.18464168403136427 192:6.180403869799628 197:1.6277243701647386 198:0.10119841941884222 200:13.194393508345579 203:6.373421774258126 209:8.227689529875994 211:19.80414479760981 216:0.018490163361614857 217:0.6633253698612953 221:2.5833087377170894 223:14.72514241020301 225:4.504648005276994 226:10.776040969098142 227:30.94357303644644 229:5.116589599865505 231:53.08159001604324 233:42.563484296941716 234:11.430939355098376 236:30.427631074619317 239:0.003310794042114139 240:4.97370486447586 246:85.80405224062946 248:16.22633747947994 251:4.807069060800756 253:0.6899138688723737 257:14.473341692408535 262:15.227157600911827 263:8.604074378700293 264:22.324994615533534 266:2.0620117990753206 268:30.726597162535334 270:40.290502060860646 271:4.527019046309214 272:173.79965754754343 273:103.0487944479753 274:248.1785218141282 276:0.012585117949899534 277:7.108454320769557 280:0.8264152221217576 282:3.8894340776652547 283:65.648306587618 285:9.419821831736131 290:9.26576716623091 293:9.506031064537128 301:15.348276572136466# basal
2:11.860051336572871 10:40.12987287480344 11:0.05496151010971691 12:0.5587804291027261 13:62.83623518474056 15:58.92057666712518 16:25.975856542929364 20:19.300345491129374 21:67.19908003246496 22:1.3724940342756469 23:6.401717296033084 24:6.871933366671489 25:10.827153833568063 30:13.032225717755335 35:44.37590490360595 36:30.66395671554822 38:48.760706116096635 43:72.81223758571882 44:17.508631413635612 46:1.6281310985299218 48:36.43161175734988 53:49.64104315785796 54:13.093869582290889 56:0.8329991189702686 64:5.593985596237756 66:14.079222312121166 68:3.555119899677477 71:4.702244591268604 74:22.322269098006462 80:5.678417587114616 82:51.5671507376073 83:70.53452527356016 86:0.8382881128368832 88:63.61970929336028 89:2.112424602858211 91:24.124636543610634 93:20.823774520107417 98:43.13417102355978 99:17.60524065932543 104:3.1882655915974105 107:14.253887482046602 110:31.463821304908105 115:7.522551674119341 116:4.638455959968346 120:1.3349825172131284 122:7.458551890616402 128:5.189422424059732 133:26.8106764729956 140:40.69588311773776 151:185.098739973898 152:0.7462294990645358 158:13.45613702144928 159:4.378684590220339 164:18.84234351602773 167:1.8221310872977174 175:4.826692404585066 177:8.138951290275765 185:6.89083008156284 187:1.0004364011241695 188:8.362099531893021 190:1.116962770613663 191:6.262485087981767 192:28.035522463555353 194:9.696267120754424 197:35.15264688216816 203:1.4937021214212276 204:73.65689922798111 208:6.347217390320124 220:4.5711605508039375 229:25.61286730388893 245:14.630112432423577 247:13.295856126264267 253:2.7787639477812944 263:9.424760031345574 264:21.94834459137156 276:5.0078480221833015 277:10.859848798990456 280:22.01568533874533 290:2.207354777206371 294:12.397076534072896 299:1.5037872200589406 # batch
2:1.0261094588223112 6:2.1236639061574656 7:0.3368528870380207 9:0.04283743590724518 13:0.13418414073695684 16:0.7424551384191965 17:1.1211031578755652 18:26.429445305418394 19:4.415271849535605 21:35.99340414434582 22:0.011869848566930918 23:59.371144392362396 24:3.1190870575556264 25:1.7374590022284189 26:179.06686187309333 27:0.5630679934596974 31:0.42564130663937244 36:3.635688751127395 38:0.9368400322049614 39:0.7120041858639209 44:25.30652479174307 49:2.753992684749362 52:1.8523531760688643 54:2.7999507323838112E-5 56:0.6376736077115834 63:14.789224179492383 70:1.0217952437485047 72:75.44298164695283 78:1.5156894005348005 80:1.402971475662643 81:99.11565687070431 82:77.37773670169175 86:21.461589063175374 88:5.678471605519125 89:1.6868726189761325 91:27.255498750993922 92:80.64003419954143 95:55.08033239867084 98:0.9329698918374364 99:0.6401610136986315 100:4.739525192161326 103:0.3383809772228267 111:16.574419429673423 115:0.588615985736976 116:1.476008614498367 123:8.077264761619919 124:0.48720988018038497 128:359.10557401085214 129:2.0713361736526767 132:8.791050504433318 136:0.6043030590320881 140:0.5627302534539911 148:3.8656707224204148 150:210.75883163997725 151:73.53134437101616 154:2.391585094098449 155:16.991455308178878 159:93.3107864782486 160:7.677547557178079 163:20.137350943099648 175:1.0482002495904523 180:1.4565321198408918 182:5.204508638787796 191:59.32941218630383 194:1.116813751178908 195:2.042985147646617 204:17.555097122711018 205:0.8589615952631624 208:44.289398672329504 216:0.27448411819317314 220:68.1863806672222 226:5.193087467581182 238:5.136209197484723 240:4.006826914234222 246:3.874240401346416 257:1.3801007059933184 264:4.806468234339189 # bayer
10:15.915125164838715 11:35.68743404944195 15:21.67190622665737 34:24.137343669988013 35:17.219254382545934 38:20.379431298816893 43:16.067091138847935 50:19.725554934447906 55:12.351837214737708 62:24.7672574476087 64:23.706533298342237 85:21.38546026260664 110:32.69272609065631 124:17.709473336403754 126:37.76469673568314 132:50.508138379978725 146:11.582705470112646 152:54.4766744714525 154:298.097702924908 162:13.07563840409123 171:12.576408350365611 225:160.73103982694371 247:34.90014272871948 280:22.734714679079552 # bedtime
2:1.1524314444182617 11:12.07644680872072 14:7.341976873221853 15:12.96020588089441 17:6.769144050508629 21:10.429665335349892 24:18.636233927714496 25:28.709210291306764 28:7.982001523457134 31:8.927162486166617 39:17.24485648631179 43:8.079098293989519 71:51.625494685171006 79:10.670364895377778 80:11.802261979033961 82:58.027529243481915 88:8.71409380148037 96:43.32611359045484 124:32.025165449719736 128:100.01558542397943 143:62.42359353105066 216:2.858746513205203 217:14.323189373971116 243:5.306293644857744 277:20.243743345978377 291:43.094245057360325 # benzoate
2:14.352092605562534 9:19.43909412297228 11:2.0351575634168824 16:1.8584825480176856 22:2.0720138889422945 25:1.5134605412445161 34:2.8580559426770975 39:3.6356676677239976 48:7.296962586064461 54:1.8769837436408736 64:29.36774712165247 81:2.619274651574321 82:2.210771475702275 83:2.6285819999639384 88:3.0711354263811135 89:20.791641626153424 93:15.754919704474172 98:2.0129135770179474 99:3.526316000246219 101:9.780008552807816 129:5.365029491433914 167:4.775730119852441 174:23.298665303803762 179:5.199974091779781 180:4.634623125048475 185:5.2075996943973095 188:3.7391885905413056 216:2.8853250303655122 220:2.385743132206197 246:10.443852368726002 257:4.539533395536286 263:4.107819251744828 # berkshire
2:9.523511866448048 6:1.3227468287701907 9:2.257310034139014 15:7.6650760761825305 16:3.309031769814514 17:30.138755002079364 21:0.5196315779434836 22:0.038820485535754776 24:9.816221907266213 25:0.34039773872359697 26:9.969549286776054 30:1.454855999453159 31:4.481828631379054 34:14.183077807101935 38:1.756702610110135 39:0.3726186314111589 48:8.009586397344895 50:6.451147471598186 53:0.37085289028955093 59:3.198443656181578 64:3.4472303183661803 66:0.39833589308664263 67:1.0727575547167663 72:0.048142121803814115 73:2.899203238832316 74:0.24846138693754355 76:5.826149224062143 81:0.014734607898743698 84:1.1150585367043646 89:0.007363652406985196 92:1.1665483670298433 93:30.385376632307786 95:42.35265733761269 98:9.343876472536097 99:0.3166879169528734 100:0.8140438139032237 101:2.3799673176535596 103:7.267749405183057 104:1.8308373432361005 106:0.5313577580186061 111:2.4653535728053866 115:8.8525293378286 116:2.6218072890918953 118:9.307049850189816 120:0.6995349190669073 122:0.2670254641764407 124:0.20357537253012103 125:19.37922341454472 126:0.49100689613345644 129:10.505581219279492 132:6.768611264958157 135:1.8096488781217808 136:8.944475989009419 141:0.8900636309673974 143:1.297547711525049 150:0.1021580121875714 151:1.1322020684468972 155:35.45357161608759 156:0.5674185847868206 159:2.8793119923573958 160:2.756668271442747 162:8.544096747502728 163:2.0000410406339437 167:1.1133118754835036 171:3.838459202733906 174:5.894039511751222 175:0.6501044544758167 177:0.3862368844339625 182:0.9925072022513052 185:1.447831958105768 186:8.896664986407895 190:2.949298766278813 194:33.78768115547309 197:2.295841060056685 198:2.1747716949891864 204:2.7849475530695256 216:1.3871822027052294 220:2.564945193980758 232:1.5791444367317997 240:44.022070023350395 246:0.5071997413072836 247:5.637317406858232 253:1.9831702957365804 256:1.3217788780289934 257:0.940693317233992 263:0.6485532142640321 266:1.2854182376912342 268:2.756668271442747 272:32.80301602175478 276:0.7135912803540653 280:0.005960558307041034 281:4.798741962002008 282:0.961741421319474 288:4.495470907315777 293:1.5107545088434466 299:17.613232469856968 # berlin
34:78.53834649627224 35:80.3050237503178 52:92.86400137411142 249:98.44456141644764 # beta-blocker
24:16.093165917575583 25:14.682676358943125 206:23.51157079145203 242:24.204515984374826 280:17.105435239100785 # betaine
2:2.3230099135123163 8:0.48134498330056946 10:15.652571643786867 11:94.27093880457815 14:18.946345628763943 16:104.12537129237192 17:62.886239715081075 18:109.00686074072635 23:107.53022238044397 25:9.387051450601614 28:132.6476938220204 32:11.01772914142573 35:3.802546260846604 36:70.66492527346692 43:51.570331463969666 44:43.12749269190852 46:5.271784193169458 49:0.9222557827193566 54:1.6545244533165036 60:28.291303894077842 64:21.05356130126708 67:2.1550541107792913 74:37.685493266903585 77:23.312691332570367 86:4.544077209173879 88:0.8094740545017886 98:11.998014490608101 99:4.537352485891697 104:49.54475857534296 107:22.10270258606895 110:628.7039252879356 115:123.64231540802353 122:59.196798113073946 124:4.0823222552603555 128:146.06592969689513 132:11.49562245245355 140:114.35682142128594 143:20.070143414060464 148:15.489693125939285 152:13.591722766202544 155:14.776748967683401 161:28.3881412279091 180:18.53983935371185 184:16.649024709135833 197:8.907120334005704 198:1.0714475259035103 202:81.38102409621415 206:289.7396590493638 210:917.8086508558155 217:15.73606443077229 221:1.5214386458185405 227:22.09464708293627 239:15.534217519644283 242:67.71137141509624 243:53.6869074160135 245:239.9952403831793 256:7.431719403516113 292:20.271498782943276 293:7.893076094036156 # bioavailability
1:17.21483405508332 2:132.8706244631249 4:7.960557157969259 5:6.234046149670302 6:26.299078038937225 11:6.752102696705147 12:10.034207405058787 15:41.3521853645228 16:19.918709046428194 18:13.9667454417259 19:13.431062237482799 22:6.865054274570132 23:197.56056194736323 25:5.145422523063578 28:4.454614112865466 30:6.236090474563884 32:13.384474186915954 34:4.714342927936842 36:39.45301576946475 37:21.00990298264491 39:11.61905128529053 43:25.860452447211863 44:4.205329002919042 47:1.844378225343966 48:3.7888666736270387 50:2.143871735772404 52:23.697886553808367 53:1.8878500915124228 54:10.376073253916156 55:20.502109315665024 56:11.27658939597953 57:55.4368458833823 60:12.517625018010374 62:17.396727774368124 63:134.59846958010297 66:11.05465721169696 70:19.495527533680974 72:19.97832034004534 74:10.852994565007776 77:15.597780711844582 82:0.7196553953856457 89:8.33707028483115 94:52.104977455232316 95:186.91428423288136 97:2.3482686514100757 107:6.923326699697938 111:6.175054020682854 113:93.244636545953 120:68.17356911801747 128:4.241844083953261 131:42.249979456173804 132:14.566400246697139 133:13.188506934763474 141:53.24549104679109 146:33.267842612615674 147:29.069464681157655 151:115.81572703616955 172:27.03784053888931 178:23.439341440687425 181:93.55554162509014 202:18.960548084484277 209:8.764770200931526 217:3.922323635382828 227:17.310444466074177 228:124.9337061742615 235:85.98070004592047 246:12.34867903455664 262:3.7001380663075936 263:13.045639482390921 281:23.13868852489232 283:56.82036850430016 287:16.801087735761204 295:18.0826911833067 # biologic
1:14.093279917004633 2:34.09151504273842 8:34.510111051399754 11:0.9343060550690706 17:51.73693924974966 18:99.70309165854076 22:18.577409559103412 25:26.046507949128024 26:1.5843911969960998 28:22.117086508136353 36:27.47551446392725 41:73.66133115583608 44:5.134871240464879 46:4.437308098270589 48:39.77571935524284 51:7.475593559400534 62:11.046529970973445 77:1.8742944454229793 97:54.86427593291656 102:17.847189532735108 106:139.17247060882107 111:67.55706573453463 132:5.69451655413815 134:40.04629444458511 138:3.035747876017284 141:3.130127820588919 142:5.5569125901277046 150:5.954543166242958 151:1.491509429927389 155:27.228323754179918 160:43.54223634159786 170:30.14638136770634 173:53.81755252306199 181:9.490751746144559 193:5.4235032941601675 195:18.313428937587176 197:41.424258876035985 198:40.84911243809982 200:8.552311451019726 202:53.20348496621635 214:26.87853229691399 265:15.263418223545028 270:3.8862377637181336 272:2.128761530374113 279:56.8327391073731 285:18.099824924572474 295:11.50241738062387 # biomarkers
23:12.114059489883585 45:4.175660882639778 50:13.955867730010853 53:22.54887493230305 69:5.704362919679797 92:11.40139273163745 104:21.15378929518813 140:179.11332030018593 247:213.0549987094932 280:11.001535466054774 # biotransformation
1:0.5541769259245373 2:468.5207499494167 3:532.1081864503384 4:849.6590737002107 6:542.5218953699202 7:688.9683235590505 8:1.221949878237955 9:891.4992748100109 10:15.71376377774042 11:224.59796366760884 12:79.91468098097192 13:16.529570216490452 14:10.28891750738256 15:94.08862443370633 16:153.62769621636997 17:388.7065990162019 18:15.786884769396432 19:154.66785557743177 20:9.626593320114617 21:60.11742446413508 22:4.009783158635981 23:0.42126932154690266 24:202.95832753934712 25:5.979968959543374E-4 26:153.68376922064357 27:187.65957741156134 29:11.732475887980488 30:8.967487618829626 31:400.27694453597985 32:20.775358221783286 34:40.334630153922014 35:0.027487295636621216 36:57.10228820875055 38:0.15068124025412613 39:115.90984053031268 40:329.1842320798694 41:1224.712366214655 42:36.3484422470941 43:179.12904629157725 46:1.7176068257185448 47:15.244877530997845 48:37.959753739903526 49:632.18793419421 50:41.94055846996682 51:24845.404753990828 52:122.04495146829142 53:25.956098912394427 54:17.571418521335293 55:244.7556103007311 56:52.90184848634059 60:18.245180561651274 62:207.86512277398185 65:20.108389590844663 66:12.84967681165344 67:59.49424283801669 68:20.55883379584503 70:15.965256499022857 72:214.80005973144966 73:59.72164404464208 74:19.726038507885 75:23.952603585560308 76:106.5286791282288 79:18.964051463067364 81:14.61302858363969 82:4.865679988513945 83:0.8360066163400126 85:129.42358842684848 88:52.42061438380126 89:2.2643408372408804 90:178.82690614075688 91:55.27959593876156 93:11.5757656738333 95:27.77145893818308 97:23.885083166616063 98:8.530739072189416 99:1.1965035549538978 100:0.21641501727739615 102:20.42352184802173 103:10.599857662044531 106:65.40551859688986 107:30.197517676660432 111:68.59096950620113 115:154.14942177063227 118:53.77181523496827 119:55.21883399465974 120:197.40916991803914 121:297.35429572522986 122:13.905974855159927 125:0.4872436808409702 127:4.328633812322374 131:45.822515476832734 132:3.5444228648164664 134:36.69346621719733 136:14.298872309014936 138:126.95731299376733 140:13.74933554608656 141:19.065941190039506 143:28.038851724796423 145:2.2756472150024583 147:907.0644844453551 150:13.106589442751599 152:2.2551356235378255 154:1.6128246785712586 155:273.22632878209373 156:0.04177404362067168 159:0.45190997072571326 160:445.12582329099956 164:29.282163131678896 167:2.098232400326569 177:105.78784897094087 178:11.635610356076235 179:29.744042543457326 190:113.15931034766464 191:79.17971563558828 192:21.713406616022024 194:65.98839932403496 195:107.54921083403522 196:287.84917640607966 200:21.526077441318407 202:60.99198102869895 203:1.3877456944688826 205:0.6066099903958084 207:439.074655559959 209:80.11488355164774 211:55.30200249044686 214:15.612686177664749 216:9.618050698739571 220:6.01224430977018 221:18.704286559901224 226:28.52814670144766 227:49.0029121664389 232:3.3373435772127644 234:64.87996441032801 235:0.7155774901455731 237:188.24982299817503 238:242.5031396330972 243:31.01010105959649 244:117.74814308631193 252:47.14237767800933 253:35.917636906562315 255:44.2054549015867 256:94.80023055740604 261:9.294988569343806 262:178.2063960510081 263:19.77960541071931 264:1.4075024076126783 267:16.900846562065382 268:8.047116575947383 272:3.9738943004109313 275:334.0916298704364 277:0.3871756695302764 280:0.013640783105616817 281:165.68570255121642 282:1.7115669962183047 285:1.0329897334550848 288:77.73062912608266 290:12.531378345168779 291:3.039735887643895 292:411.4200289175571 293:46.03537149194061 297:32.518217342627985 # bipolar
2:3.8819916741570526 10:2.346741985530432 14:6.599724910967528 31:2.7863132179398935 76:3.290089255761314 81:133.60673723954855 82:1.8517551028292738 115:39.3138987826207 116:12.17588301623398 121:10.599332071652192 122:3.0313823720246313 150:28.552296960916596 155:16.250854184019296 161:4.825735708155325 163:30.185308620303513 167:19.591447107199116 192:18.206383808628217 198:3.032463527376838 200:3.8999059699689647 220:2.020348982256952 221:17.15701293994208 # birds
2:25.043114984685335 14:0.9318174251095593 19:4.35560315617236 24:3.3883876319082646 25:18.01062428311781 33:7.473644655132036 38:3.235284419514259 39:6.372369344160591 47:6.269437713224074 54:64.02872812582311 55:2.583407250396641 66:21.553912828755557 72:39.93173285735149 79:7.118696172242082 80:2.812790047337694 81:4.3913667901887825 83:4.409347080493158 84:8.625789249529603 86:17.577080925190806 91:26.709111348479194 103:5.153994723962003 104:16.20414287195755 124:29.559091840427012 136:6.048124804639042 143:9.09948599565447 148:12.562441181683647 177:18.11621996604834 198:11.20411906303677 202:41.475490018583564 203:21.06227814968435 205:18.88674034060885 214:1.9491911889163294 216:14.91540810481942 217:45.141847616936715 221:33.96502435959529 237:11.870584689750492 246:12.577103099287763 277:8.276090185830236 280:4.235066177128071 297:25.564939936947912 # biscuit
6:15.959508018644456 9:20.996335736563193 11:35.001220198636595 12:9.616581435336577 17:35.840985947222634 22:20.192976567066616 23:101.52384893125532 24:35.42687423288015 44:8.512133098099648 51:18.911960459056704 55:71.4026861070489 57:12.976740781028663 65:9.637723554770817 67:122.75754017748024 70:11.62195855528478 74:25.941336477543953 75:73.48828957980636 95:46.5206339282532 121:50.12016717626098 148:89.38049274897237 156:11.421598951056483 181:98.78931492121079 210:230.09789796792646 242:36.36702010068545 # bisphosphonates
1:38.18332609562756 2:72.91896489767856 3:105.18944838605309 4:57.58861903971263 5:1187.8383359336274 6:67.13709396749391 7:1.4740109210094663 8:71.87854533898708 9:18.856551824556355 10:54.775536514105134 11:212.35242145954018 12:355.3333597118779 13:221.0399808645369 14:53.860599627061355 15:112.14024757401519 16:3.1865723525714205 17:9.100412867807119 18:0.9987386676637433 20:10.946281659315167 21:13.275522466242599 22:0.04358843055579306 23:3.4798268126628566 24:0.20931307940234894 25:39.49773472531257 26:116.64252413736638 27:84.63164396283872 28:9.951981320535266 29:10.265388265568022 30:46.98584408823369 31:6.42498399866588 32:75.64207147621205 33:212.4334149937303 34:62.35113304579848 35:12.43143629721175 36:50.389889320631546 38:87.31058475652894 40:1.8669190575531711 41:31.760141235599953 42:87.67827265407358 43:50.75216310788495 44:15.356262628016598 45:52.19565704259205 46:4.854364523027977 48:52.942635895745966 50:21.910758376214293 51:12.552930293441372 52:6.317534774539251 53:19.751975807266106 54:5.105517239984587 55:52.46497931489282 56:32.294882739332124 59:92.00804919290296 61:15.781339706134643 62:3.6107317149817217 64:0.23067385079930944 66:8.288750218205571 67:28.068359691508864 69:1.3228301014116508 71:3.5752221551360472 72:4.957850396033651 74:0.011074623829301744 75:131.5558670105513 76:2.836801170666294 78:165.8808112944107 79:6.5538241924840674 82:98.4509992358846 83:62.82725384617226 84:5.453770353885851 85:25.987031608986886 86:2.499732493684449 87:95.37717190135724 88:1.5864243742892594 89:71.30390819720563 91:2.8533431004416103 93:12.495256220119753 95:3.060273725170836 96:120.25121094494058 97:14.621308692908453 98:5.839521326177498 99:187.47049340674687 100:20.400311725484155 101:75.85329909879925 104:24.502562180903112 105:11.677523853071479 107:32.16746742661263 109:3.2102266276423763 114:136.61740595071234 117:972.6931984614488 119:59.34140825806458 121:11.582590430667992 122:18.185485311216294 128:4.226297327329935 129:118.4383304774131 130:33.972901019535676 131:0.05690938594153686 133:47.159175626683876 135:41.750797946571936 137:10.409663626206688 138:1.7669425353567059 139:291.4936626890232 140:56.20917666993174 141:1.90732339733706 142:53.40075726931313 143:30.3636780104332 146:22.14771208739732 150:0.10639426716396648 151:0.9431494811709126 155:24.6377074740897 156:37.18380808901604 158:22.233270277420637 159:3.237568693456738 162:38.84180686430746 163:21.351995470524326 169:971.3431676109982 173:15.537326401191272 176:21.280381193836046 177:33.783247150439 178:2.7841710231168544 179:6.552924535692263 180:38.44715748689297 181:39.81106009209327 187:20.663635112324073 190:9.558638586348787 196:62.30612864225087 200:1.6764678955480141 201:69.23469055934775 203:0.1588774569360147 204:0.014788994857293661 208:9.744114517477025 209:0.4018155138044868 210:40.36283803713103 213:4.963049071202207 214:2.707203960436725 216:1.2555654495000077 223:4.96561544590155 226:2.1073873776618597 230:35.5460434387701 231:128.75710437278622 234:13.04766073463517 240:3.435006239622739 241:41.92955789381187 253:64.82877424980845 256:6.153232299367736 257:2.010772003572533 261:27.60087559230298 263:1.411892470530883 264:4.492132756162393 268:20.94484713197741 271:328.8989031921984 272:14.173860913267712 277:12.684684420395568 282:26.892145280435923 287:39.14411224833682 288:23.372773615788585 290:78.11300511449456 292:2.1557736353028267 293:71.95256079185587 296:8.459168793783146 300:1.5450355916894074 301:48.00915794774976# bladder
1:188.50515973322285 2:44.337832420233596 4:7.666348643876073 8:15.165153767340387 9:0.024434710275666745 10:0.1607582635958462 13:0.10138382328059795 14:38.27094509310956 15:1.1894201372818964 16:10.862589603636916 18:7.878812360168783 19:1.6145743271814008 20:0.22960250872372318 21:7.693575836348396 22:0.003198745254782119 24:0.00499438201589811 25:3.4948462377831815 26:4.68460716189649 28:0.16104039995485914 30:0.6488820383812735 32:24.989415337669964 35:65.63065882181559 38:24.08953037378664 41:53.45666842946834 42:106.97587591487168 44:7.371481392421941 45:0.10984604665403613 46:1.1141502469063573 48:18.18518586096414 51:0.7311417794733687 53:39.170579663373026 54:0.6601149533622911 59:0.9344723322494592 61:1.1526804163441486 64:54.02993639971122 66:24.281317546983146 70:18.36756154046084 72:115.28378709796438 73:12.260303988757148 74:161.07240331414576 78:34.66294245612678 79:0.9041793073566015 82:178.19051608956994 88:0.31799037476584974 91:21.41098863217711 94:2.1000992132368865 98:5.245605829770617 100:4.552123824761977 115:0.526829905823866 122:0.513290363374266 124:54.56468919957091 125:7.271931971209583 130:35.08268576167423 133:17.16727064782315 138:9.028866570468965 144:1.3338773303158526 146:0.8575664840546645 151:7.745837718900377 154:2.297823081763817 159:22.865030052128848 163:10.075530987221576 169:0.49752763870201505 174:2.158419730107038 177:0.662415476323429 179:6.106328454828109 181:49.6099602071387 184:24.641323228913514 187:3.4796038657852777 196:4.984355788201502 203:1.176845952569243 204:47.367467166378454 206:209.37564148907597 220:3.612428743479979 226:5.002260730954607 232:1.98483995913639 234:19.85450552139238 248:2.3550219260826193 253:20.004693005155435 255:2.1769164461545825 259:4.8636688286772145 262:6.823568941940304 272:2.8811150558436207 273:0.7738389664107815 276:4.282211383169976 280:1.5234834806987165 283:4.243618742376324 291:21.62321987436385 300:3.0869231105903436 # blast
1:0.039482833979219666 2:10.498769310159506 4:1.970188977918137 6:28.185493329067793 9:953.1951901516699 10:111.19779276669546 12:0.007673697209046826 13:25.147607134320975 14:0.09235886288596683 15:22.395120530329333 17:105.7242204931235 18:50.15245521982253 19:7.985397448952061 20:28.70921158779922 21:29.102412883775273 22:7.705169810072676E-4 23:0.546909222338241 24:57.71922855277263 25:0.020925245712763867 26:51.29762282175029 27:0.9233017126527426 29:3.330696143347902 30:2.5791810508606736 31:31.811390335139972 32:49.12599348654689 38:3.642516572095589E-4 39:1.2022786296165324 40:0.7180666909935988 43:0.0833782778621234 44:0.1589896935171018 45:0.16488709030641505 48:2.4070360068416905 49:278.04995453492984 50:109.20630718899409 54:6.620567587382631 55:0.2612984540461197 56:3.1564777944259887 58:269.13923182524053 60:45.69157055407999 61:0.2746157821491208 62:4.15810747725331 64:1.558446298940332 65:0.006719202158229175 66:30.618745295035904 69:7.710947434052792 72:23.6168788775094 73:10.808318271666783 76:22.501245367177017 78:30.42419420386262 79:30.13062335371163 80:2074.0777183727796 81:0.20061966747759738 82:8.598365921211954 83:25.92634243086588 84:2.860874849174644 88:7.254364743458825 89:21.19080105593253 92:8.602827281468034 93:14.41153519280481 97:1.8897226666319562 98:0.4038699150219957 99:12.926181019281458 100:0.27767804007624586 102:53.6858756620727 103:30.07272663832363 104:4.859772539353445 105:8.086394181339548 110:10.796508057429666 111:1.1696237726329766 115:5.675254676549094 116:0.9536064530075544 120:26.36829671693686 121:5.190538142430074 122:0.9446009374170443 125:38.056000557762026 126:1.4804141123410601 128:0.19631787966638867 130:42.87526636227468 131:0.0044190818422362756 132:12.725480125556329 136:20.84788524709462 137:17.29524661373152 140:5.537772347135996 141:13.525486489240972 146:1.6166434133689307 148:14.845668073520422 150:17.311211213961343 151:8.465389809175052 155:54.058703003411544 156:256.8616608635403 158:8.188408965834036 159:3.96205210673709 161:17.164439290804616 162:14.494095897892459 163:15.537825441942879 165:88.2026203416482 167:30.958551951403415 170:2.058439530367297 177:31.970275375714294 181:10.357959764146006 182:0.4029248269824443 187:147.54605000582075 188:169.1587182478677 190:0.10401992755351386 191:26.016199990535405 193:11.958506732302741 194:31.770977439371425 195:0.8416784496575863 196:24.102622286648092 198:0.006649755569641275 200:0.2532932221798926 202:29.500257760421725 203:0.2892057156637356 205:7.04862183129824 208:44.41307369151734 209:50.91476630967462 212:202.49275832115703 214:0.03437908037346261 216:3.8817198033807743 220:23.31443469735251 227:79.77652397300717 232:12.579723096472952 235:3.167940350317406 239:1.526329034841851 240:1.6199237908348918 242:9.348831751902738 245:4.740826193583228 247:18.08978593085711 249:86.73707343777545 250:1.600199586165661 254:96.43629136562113 255:80.72918903684067 256:6.996877375045175 257:9.501891051480321 262:13.370724882553368 263:20.817648732004244 266:94.46887298747464 268:6.844781284862121 272:29.4301567154342 276:61.29903675695771 277:73.61695028854078 278:234.9030588389379 280:0.18867070831567628 282:5.728384822973778 283:8.345693994199307 288:2.9021267398439847 289:5.969078190758196 293:3.70101581641786 297:4.0593883793821135 # blind
1:2.5987820533244124 2:4.1650296854367415E-4 7:3.8992046027491845 14:10.34687379724507 15:118.70770330423596 16:0.18059968063032067 20:34.96657512769806 22:5.234588522081516 25:0.05484619183454592 26:0.7358110608323502 30:145.40380828570315 36:1.4638904659983945 38:5.073061891518224 40:1.0453483509952373 43:11.749434665384767 44:38.58693412272767 56:26.8477281433959 66:2.1708913535002283 67:7.145604100059299 74:1.1728840172936383 75:6.858567459288992 77:13.178443040985922 81:3.1903365568824746 83:0.6186490954837975 89:0.5692878935896901 93:0.9821891242132952 94:65.73826929720576 98:8.684788653260929 99:62.41650618796015 100:63.469205087084255 104:13.473940277569826 110:2.4695959570068697 122:14.38670645495329 124:8.759471829927737 130:13.168123742299965 131:30.717780269624463 136:4.755114391639119 141:12.278348305747995 142:11.534563519994323 156:36.71222473135419 159:91.21838252752835 160:15.866325336189748 163:31.8816044748013 164:7.980630307103588 170:17.747088117125713 182:2.2162098212740577 195:8.335804998565111 200:6.340415067162297 202:1.6331930505336483 204:116.46969656890279 220:0.4627221499067768 221:1.6689433409741843 232:2.908907888313039 233:415.8350862179103 240:29.489442335385565 257:18.876028517117867 262:3.10427355997145 # blockade
13:12.207459193276955 15:11.147660201874219 17:31.464290746952166 24:19.917188636428275 25:144.03817299624274 30:18.40974387042863 36:17.054569055146136 38:2.672016649873953 45:23.04820362856965 66:160.3370038250238 69:81.00696418131156 83:35.583403910884286 85:42.62821279205908 87:20.413869446092963 88:4.6336266759499996 99:16.179362330750948 101:5.560804886190564 121:19.561385348911447 123:26.68400090946455 124:684.2405579952668 125:11.160874864109998 150:4.506130910529665 172:25.923392241444063 180:52.36210537892509 210:108.70875707723779 219:23.867988145484404 220:11.502764035659846 231:43.38016694321166 233:72.71589922468723 245:103.71903223145237 257:20.286592730595917 271:89.14355930781493 273:17.407581955547307 282:20.405429522642578 # bolus
1:2.0053389875034577 2:8.226309634179342 5:99.75820256291944 6:13.83955807494043 7:8.01440593876841 9:6.4139517961668515 11:1.7631202863879836 16:1.5925989208146927 22:53.798924098134805 23:14.512290084133728 25:33.5823187666386 30:29.45787049918625 31:83.89483834896438 35:14.756718984420385 37:18.875745262060764 47:23.895651017075277 49:94.44861727263914 59:3.7482667300954424 64:2.4684606323898635 74:3.0811933144971855 86:9.091604786560996 94:42.04824830229652 96:52.419147539348515 100:10.787969684335476 110:4.576980171312345 121:108.84466716650441 132:150.80820227373465 133:157.29066946190758 144:4.271357046846147 151:2.404388756232612 160:3.4841822978224424 164:50.551583627159665 178:4.7303913529810675 180:11.350389263292131 200:3.992786099207013 210:5.97106326018266 227:13.150484351207247 248:5.472657043141883 276:10.482298718015864 282:4.255533448739722 300:6.2747405236788945 # booster
11:2.2506475765834524 13:8.164839476064174 16:2.0698701217762068 24:19.75068054921162 25:23.495265546618313 26:3.027834107924437 35:9.374599578790049 39:3.8728846865515503 43:8.619820201991748 81:8.299882811374365 82:35.356183709087205 91:3.0584576429219053 98:2.22791500316662 100:4.600268503561059 118:3.8046050504118782 128:38.063300772222604 143:22.371319085401172 167:5.0197450132780705 204:18.62731040641912 255:5.837813470835997 276:4.449543843806236 280:21.729397987633952 284:32.12182582629285 291:35.47138336300942 293:5.531837189663802 296:15.076280729289984 # borate
2:19.552613689454656 6:54.494972623625124 40:128.73107168376913 42:22.32332423157334 43:53.891069095158166 44:98.5258336455967 52:41.12763268191831 55:88.6506224015194 70:26.801329267037964 75:114.24256850318905 84:244.40053604684473 87:28.85531715832751 129:13.251899685415149 132:8.135554916585361 141:4.357710790525103 178:4.93530497557475 180:38.68090290323374 199:134.02948225866976 209:30.311633220716264 233:30.220902960416133 235:30.482507023471985 237:6.297812214991952 270:52.48836990291532 300:6.48359666857972 # bradycardia
1:26.899865150516614 3:32.225883850866886 10:19.826540994397746 38:25.658743166491018 54:25.004456133668864 74:31.734008316597855 78:26.138702711991115 79:34.415807083756974 171:25.28128581554496 209:26.81279000827902 282:373.47551291826335 285:39.58290583663679 # bradykinesia
2:37.53110035302777 4:39.56239070886808 9:26.575580020077222 10:4.007846052367247 11:2.7365182129604504 16:5.551147646552028 17:0.5266807191970383 18:8.161835600458028 19:7.776256187302321 21:1.9060105937571779 24:0.48769291618782246 25:7.9115325804226835 28:0.931253538115635 30:66.10923306385172 31:4.861774952323161 32:2.1928938383988283 34:1.0353604916537902 35:4.772169733880895 38:0.4367702469771936 40:4.949589041721121 46:0.5849992192689498 47:5.649008235721199 48:3.360300739793978 49:4.963438934017412 54:0.35306041492007856 66:24.939200416700704 74:1.4616570459999783 79:2.0095797447740353 82:38.16437080604415 83:0.8597136029081379 85:2.4026480385833566 89:3.6918738576009305 91:4.2094572271376345 98:75.43885029521122 99:1.5834195474803552 103:4.556046185789766 104:14.908224434908753 110:8.20125442915765 111:1.6547649012363244 115:1.5147517085076883 116:3.425161074997799 118:1.6190047972206003 121:2.3195286484214903 122:1.4957431900351357 131:20.528982376505574 132:1.047664760762748 134:7.48907694308671 136:1.5357835254508225 140:5.304207513064665 144:7.5975639962259605 146:1.9512445555169597 148:1.8831844677819083 150:8.98532648947382 151:0.9088566426951765 152:10.166203494023854 159:11.569136108506878 160:6.049797337978495 171:2.384349260625125 175:25.46335435627838 177:1.699372620724733 180:2.5705282614421714 191:2.795500621854869 198:15.83733293906936 202:6.346170701928946 203:2.340485657765591 216:1.0567263210353983 238:2.515343375323613 240:1.9533478812005196 253:10.095382818136052 257:13.590855603550596 266:2.910989522202104 272:1.4781230676421662 276:6.861677859968851 277:2.5399552046483747 284:2.9119747796126427 287:3.242397991124789 289:4.399991524003559 # braille
4:0.02579849480157014 6:23.114620684878794 9:9.964782501439208 11:9.090587412373623 12:13.473120207004005 13:45.41788558468484 15:25.02777908407639 16:0.21525985483131807 17:2.511623767529877 18:61.08127312940643 24:2.40709861914492 26:48.04082257141927 28:16.938900234812824 30:16.91588404249362 33:153.69195695359127 34:3.7725602529735136 35:13.528651600390697 38:5.295768426860401 40:1.1103051545765905 46:14.44215789854155 47:1.4034093888729244 48:10.481300707769229 54:246.94081187311696 57:27.20766491135119 62:31.332211451449098 65:1.035231631676044 66:9.09435161545809 70:1.8196496218780556 72:0.7981999551263542 76:5.323648418342992 81:11.47320528657498 82:35.63147066505541 88:0.9959396605585188 89:21.32443471470164 91:12.327054652487648 92:22.374839456683517 95:1.5733971290567057 96:15.484152615381884 97:11.570882814093178 98:28.12229970707437 99:1.3566583789343087 103:4.057754766926092 104:1.092703801232276 106:5.765628890588226 109:24.616651010549308 110:28.0059295639854 111:41.74245211775673 118:113.75189618932811 122:1.2726350434323668 124:4.555513788883382 128:11.445728393079934 133:92.77379715592899 136:4.914670366608356 138:12.244301998307074 144:12.887244658339618 145:2.5258731352111403 146:16.85326920805144 150:103.51754766237568 151:34.03398230052452 152:102.19236822109923 160:415.7534736106675 169:20.40429616031873 175:11.473843297950303 178:7.950718485876572 192:25.133384435780194 198:1.2735244835137216 202:1.7064977718298426 204:58.684408649925174 209:2.5798550702860332 216:77.94707845744195 229:4.4041476899718175 235:52.90488157347266 239:1.6551290744832343 240:5.8304887879344705 245:3.4744918021340214 248:9.413327448326495 252:29.15872788140939 256:2.6927099729715214 257:2.229923761839783 263:6.129909819044786 273:16.366017940871085 281:61.700345371693274 285:29.870510369058834 289:65.81743079974987 290:8.286948279978612 291:42.14636397655918 296:24.71072312949279 # breakthrough
22:99.05748522291772 81:43.897514473831684 96:61.861641698606576 115:49.299011848500314 161:60.52825017593178 164:59.98888513309714 220:103.40644070091622 299:55.30569112517319 # breastfeeding
1:0.7846398846088403 2:240.6756358144685 3:759.4393267501574 4:3.0813496129292504 5:0.7260553577388393 7:25.698468143668446 8:90.23526219622809 9:32.043055508942096 11:275.905466592091 12:49.782320292391354 13:20.969904753675948 14:51.84070812545671 15:136.47592485570317 16:0.016792903628113406 17:11.023064876702273 18:9.357033361592773 20:50.93724283636684 21:235.20391065066698 22:0.8251671460078737 25:34.02468845059238 26:40.225653854549684 27:10.046873889277059 28:6.616205026348654 29:9.850882939092592 31:19.28398594619189 32:0.07299116636050004 33:399.98316703430595 34:1.0353959347361725 35:111.06578735008772 36:33.4582942457893 37:0.14174376878990716 38:74.7113808541154 39:11.26401254157073 40:27.905197380804665 42:198.3891401690015 43:478.78985110833213 44:0.018366870412644093 45:50.27537070451516 46:6.560636590534787 49:6.201864102218333 50:45.82206784482283 51:2.7690218605630363 52:61.18263240609023 53:27.627799465065852 54:33.62191183465231 57:0.2548944717104597 58:0.235948078140629 59:59.00510827359017 64:6.790147780000074 66:1.9343712427060444 69:1.1825494175738678 70:0.03985439459991121 71:0.44797420013554196 72:119.42325352412657 73:0.010141440822268033 74:64.85174081374517 75:31.28193136811756 76:48.07933512849119 78:132.05607211443024 82:31.476401969557283 83:2.0444035331794224 84:196.67226267292727 85:30.224161239239546 87:48.21045294840453 88:0.23365290344572948 89:0.47537472438874684 91:0.09758721508004503 98:47.96754982765346 99:7.439180887413577 101:0.004875367128566696 102:6.195935827764967 105:21.359312806723363 107:63.85443825965466 108:8.863216975222938 110:339.8263490982437 114:559.2388708551194 115:4.347012073268551 119:50.935689445530336 120:0.0646411194610823 122:7.008034042959732 124:0.3888347938448909 125:0.001111036686004437 129:71.45430252751659 130:63.113372023192476 131:0.28864205108249014 132:1.0604965196221896 134:11.840295930451536 138:11.115143744587753 140:82.26563734159544 142:1.7427671932209559 145:28.31275284344209 146:25.88016046484822 147:9.636965571879825 148:8.916725689398284 150:0.15369800397401107 151:0.3518729472470162 152:0.49062686752567974 153:68.71342092407671 154:3.714659323113108 155:2.3712954122774928E-5 156:35.98498844488893 158:3.3096845046998107 159:241.54174873381297 163:42.86289531869857 164:19.652995698085384 169:39.14516547408071 170:1.463111069647305 171:0.13634804454061117 173:10.391426058621814 175:97.33374740982943 179:14.934985829751321 180:16.73409907669816 181:2.189115472595854 182:12.214114475832591 185:30.956938890272763 187:0.8478997902429104 190:35.2381315067748 194:10.365147744718097 195:85.32850990162748 196:12.141351842430604 197:7.337514048813107 198:2.057088246509645 201:259.50067304237666 203:1.6308996850406243 204:278.0723660415082 207:31.97865024517103 209:40.183780516720795 212:22.371497981342678 215:452.4225718845071 223:21.15985737050467 225:386.71294236969 227:33.415079057368146 229:118.58606172598957 234:35.69561085356284 237:1.3083387672992675 240:30.702723682041096 245:0.9213560298170023 247:0.6254100246299573 250:135.79964457747607 251:10.295934599613215 257:0.17512013791093287 263:3.5384287743555216 271:9.84843175493841 273:8.727401160537879 276:61.262891087953356 277:26.27134010955819 280:8.234078118241229 281:29.133433176258922 282:12.019692541284014 284:73.15292006486985 285:10.566209513110511 288:5.230627012061556 290:0.49993895759595575 292:39.84952351764941 293:77.39874381540882 295:100.31585863417799 299:76.71148161052788 300:41.85218152517415 # breath
1:11.407300032868127 2:31.917909576369702 3:131.89045120221013 5:36.22045306705993 6:117.82644974253863 7:33.15355948935298 8:321.47324822163415 9:38.65294893151273 10:97.35736865035376 11:245.0656063417558 12:11.162221930393686 13:114.48583060675826 14:29.53138108631023 15:39.5236750662495 16:126.18137749602342 17:7.9082198339157 18:14.9402553953479 19:24.21477595718399 20:69.35726810320392 21:16.092001945685364 24:0.7299997302543997 25:54.464349920422286 26:77.81817979899375 27:53.093878347141086 28:37.8693331670499 30:43.34628013770334 31:3.2847502335042593 32:66.11015468883693 33:110.61385062736628 34:0.2900684595492882 35:85.54527809145264 38:7.003933340403067 39:56.77982162595005 40:444.72991203590834 43:98.67294321975463 44:77.99842824644458 45:35.78118582933546 46:73.99960840778007 47:0.5836676239239723 48:4.63044283787151 49:22.955183166546725 50:209.56547538538638 51:88.13503573731624 52:47.24983151155043 53:0.005584981414748617 54:55.7115795942823 55:73.95859285844999 56:25.758477027420554 58:12.172847102958093 59:215.0321569809864 61:187.45158842131556 62:0.6445694719098066 64:4.0784234647360265 66:50.98338272414559 67:12.311119204632163 69:9.265709144670549 70:1.1196290749269153 72:39.08034392046436 73:44.189487916126694 74:167.871576426555 75:41.4390690872955 78:21.382518303817744 79:99.88233587752234 82:0.1579719219163058 83:0.009939101690723075 84:439.4059120650915 85:109.60237527343524 86:25.8295953379357 87:390.2877967316922 88:29.613652874429665 89:16.71781823825318 91:12.481524177799136 93:0.22136524923498285 95:43.03109996285171 97:31.706204708893875 98:1.6452630063600433 99:180.05272962506695 100:14.70812258063681 101:21.786292265008075 104:11.67684249254746 106:2.913342891121187 107:16.69299699863619 108:81.38137729938687 109:3.0189888789843615 110:112.05540436590451 114:124.1181581135768 116:0.33480073907486135 118:2.174455886445462 119:0.9518513163062952 120:17.96012627059492 121:14.718384883323706 124:8.963391620369785 125:106.48701079722336 128:0.5660175214934732 129:10.617193794194447 130:4.916221602773462 131:3.2193904986920003 134:1.7113367961088095 135:11.66078064125822 137:5.082849431993888 138:68.49076997894353 140:38.15282915715492 144:78.43193457285415 146:5.675527309463994 148:0.0028399656740555807 150:227.06623600910274 151:17.998321178647753 152:9.569741498238608 154:180.33539642689354 155:0.6933651451532129 156:0.01157490312129497 158:11.060047137108535 159:0.002481684210040119 160:5.161981391710948 162:4.687210203980045 163:32.3763043017369 169:0.04293214052750978 170:14.159662182546468 171:45.51624068440956 173:19.506909621703354 175:194.2350707873655 177:0.6603290243716108 179:103.51828418283687 180:11.917292641808347 190:12.257609487823766 192:23.487600127078203 195:10.497919005217874 196:20.642442474850842 197:0.021627119296357435 198:0.0366204518514448 199:71.89114220386433 200:28.18505879868198 202:0.9646842949454939 203:56.54131891632343 204:2.674679447800853 208:17.854089647459976 209:98.27489557752538 212:28.427610505560615 214:2.2941792291122276 215:145.71381323874073 221:1.0135075035959777 224:1.860665670318826 225:435.8149227340688 226:11.784932168126787 227:79.60871096502966 232:2.97611426937923 235:5.420404475057184 240:5.683300128043854 243:0.5153367343016636 244:42.95896966013503 245:100.5363699783995 246:0.0031147719975344558 247:38.025855187557646 251:27.974425603401137 255:0.6689377083555329 257:41.07952180670047 262:110.76245863013868 264:0.09707845169534944 267:23.106895194901487 272:6.571773105534633 273:24.101910728635414 275:5.341569026859132 276:1.2851808725112521 277:4.5065256089512165 280:3.294597022066293 282:148.61448809423388 285:6.181101896119895 287:0.5262267047035755 288:12.688060269656049 290:30.35111903678421 295:3.6505955510980095 296:7.8975814458468285 298:7.529313082085911 300:121.38691787886295 301:16.421461683858855# breathing
2:91.43371826753626 3:24.055539453567125 6:21.24386332061892 10:20.744077887726597 20:81.98355912069518 28:7.662357617355843 33:119.76211230862548 35:75.10396779411802 84:127.64135498598664 169:78.01466753547456 195:98.20921443304135 199:52.16266254830089 250:121.62412867700267 284:30.29493785846115 285:31.35501336998 # breathlessness
1:29.933705701934475 2:90.8804815476615 5:0.07747718693554094 10:15.090820854180054 11:76.94160669639939 12:0.3674527567313424 13:152.22013846880037 14:35.8041939904261 15:104.61363566181103 16:23.449860233429614 17:24.647108786946532 18:45.112315964490534 19:11.182330453016805 20:16.539256624414747 22:444.097115448292 24:27.05680638379232 25:23.748201313434034 26:0.3762252325453087 27:7.773398230205894 28:4.630613594621297 30:40.2422027185955 32:19.885801531010404 34:30.669766626198534 36:12.777182082838745 38:63.38521797772296 39:12.130034361742267 40:49.046537030388265 43:0.00435003726660543 44:8.514403929575332 45:11.04127010068568 46:25.88121625349404 47:22.87776467078827 48:12.09591164976922 49:74.09984340908113 53:27.51016356308581 54:17.879873511205318 56:3.2447834723595137 58:0.07477017530107449 61:3.0458858862331786 64:229.12220901854926 66:19.90820118282112 70:0.7037028430682449 72:1.4442928330951539 74:5.060647547236948 76:0.06319007480969059 77:0.7735794189210243 78:1.4429402321550764 79:2.331989275741428 80:27.214110744898157 81:0.035404245440738676 82:73.12172093942732 83:39.21551581456344 85:6.0946705461086434 86:1.413001744944746 88:3.9203742970486117 89:13.622221790814814 90:9.498283663783232 91:16.034156444449824 92:15.071168954061905 93:567.121231956449 96:5.691576820697938 97:28.1243585602663 98:80.72399601376424 99:22.351071102191842 100:20.91018920914078 101:1.457843259816761 104:4.370107808628403 106:0.5513563982651953 107:35.99488578991524 108:17.25066305518349 110:64.49399374886487 111:45.58071926124163 115:34.0699219866313 116:12.393167006890403 120:0.821005536657344 121:189.61309424987928 122:10.848592766396429 124:126.2598312342519 126:34.35791257891309 129:2.371758622448367 131:6.555153289437815 132:27.019191084454565 134:47.71110654714024 138:25.52001737079217 140:2.917959690116528 144:6.536643251108152 145:57.980081193844306 146:66.84090353317688 148:6.988601003234679 150:32.61664313372693 151:4.5042913693366256 152:56.994629593971794 154:0.5211294404002845 155:1.7069510346056334 159:44.254616469577705 160:13.078735161890023 161:38.64061986894729 162:3.778885992384485 163:190.5089296667621 164:49.50913240210982 167:236.2095903941726 171:1.0983039222535405 174:30.10248001496592 175:2.5281200919606466 176:6.838586854938962 178:12.06500278632617 182:3.6322687194668344 185:5.066429871505124 187:407.84028754509677 188:423.088036592232 190:39.855165175785004 191:0.12980251784166233 192:25.146604299143128 195:0.3136523934903875 197:22.12698045298934 198:21.408439583811912 200:0.950446376620927 202:2.187191440222386 203:45.85504497366582 204:33.882686611129415 208:4.365984447500792 209:7.69240268328097 214:336.235683783839 216:10.427055485924598 217:31.95950931281809 219:34.63404170018761 220:0.15088409681469794 223:18.104728658938516 227:0.408771177254206 229:40.084110371678584 232:18.226519366086986 238:0.04747067035694522 239:0.5197424442612134 240:17.915604464802247 243:51.67922496010004 245:0.6122966813084783 246:49.50120126310903 247:0.36178758875422945 249:3.4074639882721898 250:18.09121432991384 253:3.1357269857573886 254:38.97106150775877 255:48.29616220045543 257:3.467011374105957 263:27.792650389249157 264:25.73937252817634 266:92.44746789735224 267:15.28233181746802 268:9.699916842733106 269:1.1609082444166723 271:1.034188718653237 272:2.912638733403163 276:71.47336248242149 280:63.35803430876182 281:59.4442553929226 282:3.534207261497138 284:7.959447132475445 285:69.9774551762522 287:9.195021139336697 288:0.10644153871456236 290:0.2617238145819981 291:3.631322467249908 296:0.6253432491463442 297:0.3940846575137029 298:20.48121060990637 301:10.097601192085326# breeding
1:50.22465859811864 2:0.01273280216174507 6:15.568807780372282 7:31.61461843341218 10:45.120763449884315 11:0.0051434793683421375 13:98.01552943717128 14:6.058004367112344 15:39.756536420534076 16:105.76597710414467 17:32.98286270387509 18:1.5261597463300178 19:92.39285216043943 20:15.855101928648793 21:0.6864862924798056 24:0.0012167158295707796 25:89.91527559368032 26:1.626977281436627 27:18.923355916930312 31:12.97957067092261 32:0.9063106910607888 34:0.13984396844240096 35:32.686921724804336 38:22.379287372024876 40:33.54128728403981 43:51.50981743422245 44:1.3353973548831135 45:1.3196864130821226 47:36.88106356063652 48:40.72154356951872 51:21.066262712232685 52:43.288783966503345 53:0.5200270512249567 54:138.36341845024666 55:4.123265492890381 56:36.324883256041865 61:8.400979614889826 62:115.82308941287417 63:757.9303884906589 66:0.005063889391819997 74:23.929914426561883 78:14.691581094319238 79:0.7642772284537359 80:1.162510015076683 82:5.304045212453818 85:13.697326000000055 89:3.5647544461784983 91:29.95383839770469 93:2.1343451209935655 96:53.90981652906489 97:0.8519585185187676 98:0.007267283202966889 99:0.4580324369017347 100:8.41986644239991 107:11.92234260261547 110:1.4155981378820066 116:6.015319296332258 118:2.8277335817372666 124:0.3247160803047903 126:0.6548094037425548 128:0.06291089706825288 131:2.155853271780396 132:1.7361140230059875 137:64.28959246570264 138:18.816094393439126 140:2.5595150754992604 148:16.379734466791323 150:8.185220566307718 155:85.36725268094314 159:3.3280468455644945 163:2.40772394693816 164:1.6251119428803011 171:1.0597995147867294 175:0.8292932627633748 177:10.6600965360511 181:281.40662607037206 195:5.966976096107818 197:2.719235126724286 202:0.7162959531933624 203:1.0242126013804418 205:3.300849781390396 206:234.9325324814562 216:1.7532024937894248 220:9.212007319951887 232:45.37314424807308 239:16.434150643382935 245:26.299573490704393 253:92.63275089688548 255:63.36416106541857 262:39.327141073104244 266:15.838596889055076 269:2.981653061083575 272:5.774687234167959 274:65.05289076779107 280:37.42036289765143 281:10.17028671126243 285:5.8353526346335025 288:4.990183075530746 297:1.9141846429770963 # brittle
2:12.478059168446201 7:44.3080734191396 25:4.520396526275647 30:5.288569110361092 42:40.47949300359744 53:8.975922094327856 76:49.36030280992231 88:7.820742679090299 91:2.3890365099192046 116:6.443706772299001 120:10.108702050886308 132:7.4116301441539205 155:9.102264976266001 171:10.60599207482497 187:9.223822984377904 197:8.708728275130875 198:30.436630062523008 220:137.61457719066647 221:9.698227516562344 223:10.918953884131827 281:28.965240053874084 288:11.361384153385531 # brochure
1:40.995196688617455 22:29.772122891547525 66:29.60382563152695 100:52.229367882830275 107:38.19762498717133 161:43.374417753893574 263:38.68673394582232 # broiler
3:65.72905041657869 9:54.73979291611533 11:52.76278356062719 13:57.5206198642869 25:18.154026063968224 38:44.0217478039419 47:66.45913343278781 66:7.579846728670453 70:70.61127343096844 75:12.943330442736958 85:62.52695119664387 87:31.52508400553577 114:69.82006913971533 173:80.05865591950568 175:70.90936311022014 204:68.36515062077655 225:191.12069687176154 261:100.31426573535494 264:62.115614713186375 291:67.0967343410965 # bronchoconstriction
2:70.26571730704558 3:61.40078313349494 6:93.9885627787402 7:3.0367818143688963 10:8.093687106228401 14:69.74814201549187 44:141.78165311043293 45:2.6085506715323064 55:11.416477010517795 64:2.7860600168873337 67:50.11150752248002 76:3.7141697852840685 79:10.786700991723903 88:3.098428314362353 98:2.038102133059728 108:35.955464440297334 109:8.533867267666782 129:13.54019585069466 196:4.624372782536102 214:34.168962826871066 225:196.8572002904051 241:108.46000885847585 # bronchospasm
2:76.44029950752874 3:21.938986087385384 6:325.434537507259 7:56.582331313858454 8:92.57728333771468 9:44.02948836671248 10:51.86598041046864 11:151.6429273975421 12:106.08330876345107 15:181.87978220999554 16:115.81214787857387 17:227.87688952235905 21:250.24638565385496 22:41.07910509415905 23:130.32919745235188 24:80.11829580688615 25:7.251027972999692 28:51.87788794337247 30:9.736537968364505 32:27.542275983844284 34:206.24225413813625 35:58.49067064368959 36:23.822882772507917 38:27.882544329747333 39:66.80818439566764 44:194.77921258165014 45:14.979421912337985 46:83.95618982128406 48:128.0801451959278 49:19.856275785950928 50:71.40114763169663 51:122.3699615716035 55:77.95235134583761 57:77.43458799717334 60:25.3070051938585 62:74.12612829069813 66:10.953968346394168 67:213.0020797510544 70:399.0452177350056 73:24.87726799425461 74:21.05420033441773 75:142.2660506793977 76:178.78725543740873 79:25.946041501652505 82:12.22806085926763 96:96.25179202580159 101:22.386593102412665 106:126.14410657262269 109:335.9789510534899 110:32.81117109727988 111:3.627017783608113 116:105.37637901505886 120:27.28347387820774 121:28.636022390593286 124:20.26363279564082 126:24.657649843960694 128:15.207374462670167 129:36.53494734129374 131:19.274357998502406 132:54.353556858682886 136:21.729161545457337 138:341.5790343358287 139:38.19296426414251 144:30.39549627235001 146:25.434494442780828 152:62.93087002769576 155:23.45474447706319 161:35.53327403572666 163:20.495304428383044 170:70.22675602821008 180:30.78549020479923 183:76.92515961614441 190:71.2356884232419 191:32.69437238943262 195:94.27600544516562 209:33.06951158333646 214:22.935043766366388 221:25.715511421698448 227:37.784079533017476 233:32.89546180931955 234:40.09088725768296 235:80.94825031408766 238:82.03839859951405 243:36.29729418626828 244:118.35768716801911 252:49.616969479110864 255:38.32041173731387 264:28.90819473139778 265:54.77258089237744 277:30.524863158098153 281:33.44034121745117 288:85.74227466926784 291:49.41690722763745 # bupropion
1:3.625364120771897 2:423.7053746690975 4:3.939867126872746 6:3.838313643680672 9:131.28415462205197 10:33.500310124359835 11:70.76949976657473 12:55.995651205227155 13:2.518274488376517 14:2.875989079582199 15:20.426936093550296 16:11.686437907617718 17:18.125863136919243 18:46.772326864481414 19:28.234302422067017 20:43.44615045868998 21:10.173924763281983 22:61.86517101197637 23:0.0018070608598645425 24:17.18087269718869 25:95.28503350099332 26:87.18169856592418 27:0.5419306058488536 28:4.538438976597739 30:199.52289367237307 31:0.030813276447037793 32:59.16730645237848 34:32.92986709562811 35:16.401601978208937 36:6.807137528878301 38:50.33420845151137 39:4.280787452939492 40:1.3738728483944678 43:17.29007019070262 44:12.829834713369245 45:5.183634952218114 46:0.23195363152703125 48:87.64022698367818 49:262.2267146969232 50:40.73251764483887 52:0.08410791790280292 53:8.381902024295885 54:191.24329675618839 55:0.5992275390062654 56:57.5661597262129 58:0.28939832115100106 59:0.9132739343475853 60:1.0916918788994827 64:54.601973202080444 65:31.155106548939923 66:14.168263614458633 67:2.4952482884440954 72:38.34520038194249 74:25.436848796100506 76:29.66841715630572 78:40.019755967159114 79:4.009352200241136 80:0.0352879755636599 81:132.35222499732197 82:21.367346183494462 83:366.69166810842137 85:58.95833922316586 86:1.0858814515387698 87:0.03606501635856582 88:10.93101749527942 89:59.78354341634584 91:26.342777598990384 92:201.41335994838715 93:11.515115608798084 94:0.005787186697780143 95:3.158013568850907 97:6.699201224712633 98:169.6816548924761 99:24.14900606382343 100:0.001381943090105646 101:1.141116335850827 102:15.97169357283683 103:26.25783364830006 104:12.061907377143466 106:0.09021953849825277 107:30.250738806713162 110:17.522420504525144 111:91.16170625017992 115:47.8633159840382 116:77.37224651878618 118:114.29284490169839 120:6.923443303757191 121:0.5608442394146723 122:16.905993511035735 123:3.6244033323694564 124:0.6080082792238477 125:11.679650318059984 126:24.873183582682696 128:3.896625803157051 129:10.0762254283927 130:32.091108778016256 131:28.390186743770553 132:53.87779383255242 134:60.43919316315461 136:12.005089100833509 138:20.11861448045165 140:0.5426520901750463 141:0.013623919176361497 143:5.619662224095319 144:22.18319979996169 145:0.1536212866202195 146:227.28965003681077 148:36.08501868500856 150:150.9894634154221 151:231.1745161077422 152:16.639692987801418 155:4.5417715009296415 156:16.476745274517846 158:0.007267325768399766 159:21.70845460969696 160:111.78144318508635 161:6.460592792127982 162:4.384059269484938 167:13.231388499105137 170:3.0129715789861518 171:0.4930620418002503 174:2.431631650282206 175:180.06077143898102 177:22.60768215310952 178:0.10656602028287163 179:0.36905365982367294 180:18.99986915073946 182:0.3447634664328671 185:3.7890065196497815 188:1.4135612979395982 190:0.8000139314089919 191:7.7224840312006044 192:16.360837358399035 194:25.498474921392287 195:21.006142413253766 196:15.241110088941804 197:23.83756735332578 198:67.86754967296135 200:13.067562378416026 202:184.4697665826787 203:31.49719214275664 204:55.280629475617964 205:1.2233226925119045 208:38.407093806623976 209:1.2614132163294176 211:0.1792453771263469 214:10.746516044080444 216:27.24904724180601 219:4.425466646461265 220:129.70937984906692 221:58.95479917326322 223:2.1667739732866775 226:26.198395732038108 227:4.709946330602376 232:2.0418625346889008 234:0.006893719200214863 235:1.3288269693832757 238:4.039486892469768 239:48.29646322272242 240:41.286117526776046 243:1.9754685763521873 246:5.391432326491457 247:21.80400657261527 248:2.8907100431016337 250:1.5910410260017613 252:0.3862488922700278 253:3.0185910457748917 254:4.995729516577659 256:8.528949004159314 257:70.55140882559154 262:0.7023772352691173 263:20.967202760255102 264:3.444365700001757 266:0.2311778817481681 267:2.5200710844713705 268:91.69059230268192 271:1.8280268737455672 272:0.017177789619670827 275:0.2602150278740117 276:15.387376271485671 277:18.712925751471882 281:14.55739286140105 282:0.7413950822374972 284:11.392950250740052 285:0.4174656503760141 287:70.61240961357149 288:28.33482934827332 290:0.3835198649827049 291:0.011511922220154668 293:0.03707273825946517 296:35.4253507591058 297:4.625236812474907 299:1.734564045229023 # business
11:14.216398744900772 16:13.606359659912815 18:3.3703517419412847 25:57.54132132207516 79:4.687148984285585 82:94.45134918854295 85:21.992294952422984 100:21.703147614327527 111:19.359539860379538 116:15.483462655490422 128:40.863722329726095 144:22.405475721747838 150:3.653698630354094 151:9.331042187105897 204:29.007816142507327 269:7.38777789590591 291:4.3237455951482335 # butanol
16:74.0566271622777 19:16.093468649205494 23:119.70081229468909 63:149.7151425997152 # byetta
1:5.10456669967897 2:295.0189932633523 3:244.09381456281946 6:333.9720249088747 8:77.18274664370388 9:522.2706407330774 10:23.35787334714498 11:757.4004832035707 12:305.93378908624015 13:7.049185702298483 14:80.06274208929833 15:30.877673763893668 16:469.89469446542194 17:7.377898224174711 18:39.410101062017894 19:13.839227431018031 20:14.417633010765426 21:41.282905190488236 22:26.462069042359104 23:326.1794370157062 24:281.7132498723353 25:0.9144931843656755 27:14.065081674194943 28:248.18655974432085 30:109.21744067729216 31:12.037327312906507 32:21.67011492137991 33:21.429727442377835 34:348.0831182831688 35:377.5441009670268 36:69.54773702296093 38:59.01408279398154 39:111.59912788216768 40:20.940551052856655 42:38.06054722749913 44:2164.3410293674483 45:81.40608334495718 46:278.23320091102136 48:38.61586812078443 49:154.48489092100414 50:18.78280142037092 51:1.084950002091425 52:89.46237563718879 54:22.767195212872924 55:0.8283672129689357 56:1.2602050916532406 59:125.41101984090466 62:35.07132456061013 65:199.1326070020873 66:25.77512314620541 70:354.97873603746666 72:8.97857476226768 73:119.51828305299445 75:142.33251665093982 76:248.71680542335895 77:2.0703454333068643 79:86.07533016176876 80:25.080691083271567 81:40.5599682685278 82:212.3050470326153 83:151.9909730505049 84:111.53699780939553 85:7.197906235613723 86:129.16194731103406 87:77.873798885526 88:0.1442522565586912 89:76.37006597013915 91:2.868503770779746 95:35.52294728803846 96:0.0038594223472426894 97:20.924899727864382 98:33.57596015443321 101:47.89558875904295 103:2.348612194266599 104:0.42708343042574437 106:132.05915166150027 107:123.2483275188153 110:102.41278553725024 111:189.1873459246174 114:20.237418715401407 116:4.39486586647375 118:36.11261887573901 119:45.51709280361245 121:73.37272345894847 122:75.70053618798708 124:184.67223076282937 125:60.416021774376865 126:514.078031179622 128:90.92343982072501 132:49.711441118610445 136:1.350506232688417 138:135.63704670586196 139:182.63046654421504 143:4.148475253169761 144:78.16993234326837 146:0.0013501350134389586 147:8.765954970199775 148:63.03313428261191 151:38.69465647990494 152:103.82379567455901 154:322.82070567851014 155:54.842356884548245 156:19.34600714835884 158:34.38688757598767 159:62.892543485525636 160:39.59003285114256 162:26.142026300169416 163:51.277281374782255 164:40.528241779776565 165:64.6053448977449 166:60.89486404738412 167:27.150675786687543 169:13.993514952289514 170:76.34323616451739 180:73.7984680869161 191:84.44630318974411 192:203.35036681001984 193:48.44736653193671 195:0.7729523985500519 196:29.486987506859847 197:24.36315502257788 198:125.2477087567828 200:22.48648992091506 202:64.53569387785848 203:2.4320234335413358 204:17.747960685033796 205:21.486761901092237 209:28.657020720905784 214:111.30688930363219 216:2.436602344819158 217:1.3175021351029217 220:121.35492146218601 221:19.4206588770821 223:25.253276507800226 224:159.40179328420857 225:77.13248648298257 227:370.0150834626753 233:84.99573145607536 234:111.43830114578654 235:29.07862974354678 239:18.45456406600303 242:44.21265861921675 243:2.59866690384516 245:38.52026643716402 247:398.041467092703 253:38.202898490743024 256:100.1156385888264 257:141.23539075505832 262:35.35826040654359 263:20.588066136107415 264:0.2786314137673547 266:0.46294650645129803 267:122.61633657856282 269:0.38634574858623233 272:1.4844053790221863 279:177.36603245541536 280:15.541352958698797 284:87.1317446062992 293:2.4984747239317158 297:97.75889279378052 # caffeine
4:90.26873109886746 8:6.884490264350957 13:41.171834460641605 20:7.526406637837394 23:71.61985340318621 25:14.307120649505453 28:7.186336981996908 39:9.073153862425198 50:51.40388301148653 82:174.9160952528605 85:10.738434906319128 90:50.17442790174861 96:12.7708786757791 105:21.57523564431076 141:108.62522979952792 170:10.345766313583706 181:19.513751314185505 200:64.1905575925841 204:41.46251369142305 226:56.408153871285926 236:143.6531012068275 264:75.28455995215924 268:50.466359411728 270:358.4802002499389 282:46.21275974527636 # calcitonin
1:1.5160812189607455 2:273.70340193945844 3:3.5393391203137865 4:373.4044526905565 5:0.00274561975156832 6:0.5899326702322135 7:0.04300654352609107 8:261.0325644536849 9:2.8710006166370654 10:0.02820064886638222 11:426.8445633469605 12:90.18040877614379 13:73.28678792073602 14:49.24237049026459 15:57.500785441806954 16:474.069230587829 17:101.80677928732709 18:1.7338306722052663 19:4.3260658880701675 20:97.49255330712381 21:56.74864378042451 22:0.7104996602969821 23:16.000898480257867 24:171.98967948771426 25:1225.396580239143 26:143.94734367147865 27:0.04121909327602227 28:294.26626411563706 29:0.01221737443196661 30:0.19825316210211325 31:2.3492666065826056 32:19.073393453538575 33:2.518358741729254 34:407.3802080627804 35:376.86285737300415 36:1.2145735866080585 37:1.2235982948693203 38:1.585291531008456 39:3.290663593446459 40:9.233763375599471 43:211.76745485577348 44:89.19807352385315 45:100.06041860156579 46:55.57060881287467 47:32.330467256072794 48:2.2717496683604095 49:0.003606768312020883 50:2.298832150168487 51:2.704210219622953 52:0.4293217561855651 53:26.834702375766323 54:350.06872164875506 55:75.62275053031838 56:87.86983295980365 59:20.29486928231318 60:10.94649975388932 61:0.18750231012333365 64:0.013642108935958578 65:2.3524288759315626 66:8.774221109198217 67:9.027044213820508 69:9.407325609625541 70:26.819816615305264 71:0.34481636784427117 72:0.11761868954305976 73:2.401783735352336 74:55.829424577011764 75:112.51520312075034 76:0.18229380212353086 77:252.82585242824672 78:8.94429787941736 79:14.186554339267753 80:0.14382341820773004 81:4.7150672221143015 82:517.7905356797423 83:12.78813638217379 84:1.2788258950279143 85:15.349715888690874 86:14.462598150347873 87:179.7152854210207 88:192.5895966969632 89:32.679273153969085 91:11.250721288647462 95:0.48360468684695423 96:41.9256571944391 97:15.386027523562474 98:32.17338394627326 99:128.7541168913518 100:50.121167147305 101:93.31908691823566 102:6.324740128446283 103:0.43619829505096613 104:0.8935564826724782 105:0.20105638926667574 106:41.77525666310535 107:2.120864034015297 111:0.908036349225086 116:24.56483349470664 117:99.63940529354454 118:2.9990275071923267 119:4.348856426245826 120:18.721072976256654 121:6.930788106512436 122:29.608879046885495 124:118.2049603104222 125:3.794143095054536 126:40.49715087841368 128:380.270630655857 130:2.7271659931559586 131:8.6315460316311 132:13.80413234712728 133:11.867248387763686 135:166.59726352865803 136:7.384033323124667 138:91.11721055121578 139:5.420163374863951 140:1.277708179511306 141:5.355901661484076 143:483.0463371353328 144:16.538660825518015 145:0.6625609996055052 146:3.119474714813624 148:21.076869125197618 150:0.04599624081409562 151:138.21075934767828 152:171.52960971827443 155:30.949212085865504 156:13.838791432429687 158:5.0962054017451655 159:40.798972534115215 160:29.23986694807455 162:1.0862593574599384 163:14.458985374152322 167:4.634352243927452 169:0.06823077719156241 170:8.58678888019263 172:93.14688836510246 173:12.10967793515795 177:0.20415668278746293 178:0.5817552391619357 179:26.052869320353874 180:2.346302462649602 181:892.3132405921988 182:0.05115006117890157 187:0.029313268922900454 188:0.024503786470905665 190:0.6775877917457932 191:1.4759809657803862 192:9.022242661766349 193:208.50780471701506 194:0.3770285302566104 195:7.009700230953988 196:0.9469700878962505 197:1.561848771127036 198:60.65046883217264 200:108.98526699700989 202:92.56471696864809 203:31.077273712080945 204:54.68794928738968 205:12.667952661046307 206:1193.5115878476474 209:0.4469344957763434 210:15.422139705343406 211:1.0748348212785237 213:19.745383982589182 214:15.496809210244924 216:2.4056765039043806 217:32.63925673405198 219:2.737941783675292 220:2.935442439542037 221:9.021687536445613 223:0.1550622545459104 226:34.211236943145444 227:73.03561085626524 231:33.374874193404594 232:0.24522073734875055 233:286.0425686774502 235:81.79231290501812 239:0.09226340703791838 240:1.7738689912148116 241:51.934848940841974 242:977.0761824354047 243:85.14515870082252 245:24.615857684609463 246:0.7068261538848853 247:7.459642993108302 249:17.547335164931635 250:15.730925636232458 255:14.603570318043577 262:25.928738087560745 263:0.2752581373775124 264:373.9695190785756 268:0.10473140856316451 271:9.144690922941436 272:5.164147585467437 273:280.88542995003377 276:1.2714546775232334 277:77.9000307150356 280:709.3731626610388 281:10.570456865952227 282:228.19942723108616 284:35.72993594105862 285:0.8550465246842229 287:7.1067189480733965 288:0.7327253193624186 290:34.38552125695713 291:70.98949777117049 292:4.991574433073025 293:44.08482391462533 295:36.87109852626419 297:2.909705100362994 # calcium
2:12.828273586937634 3:0.06690513154851273 9:2.772022906595313 10:0.4917671712137313 11:0.3631063874815539 13:12.394975948276649 14:35.25108346495145 15:5.146683346472215 17:0.2676116889063905 18:4.22817850801958 19:12.683121230356713 20:4.732617854654523 22:1292.1461706975215 25:0.9206437059524382 26:0.012697090551604116 27:1.2600325451161614 28:4.2088822643851795 29:0.8560581538275321 30:127.1847842513477 34:4.64057936662734 38:132.7479231013667 39:29.256916778540162 40:5.836479732854628 43:0.016931460340770407 46:1.1037047246909497 47:23.859383714100105 48:108.8547589762684 49:0.014719776097551002 54:36.02844126988478 56:1.4150197626181134 64:4.323234940901075 66:12.033395422081727 70:2.2057262684852645 72:0.011958332606431041 73:1.9125053953752498 74:0.04056755202033356 79:27.233363114770405 81:80.01434998037293 82:7.315372423891655 88:19.890636944856276 89:19.73253208464975 91:10.605749033280786 92:10.01332460219109 93:0.0054662082727220005 98:8.93797456879302 99:10.478326915594295 100:9.879225292221905 103:5.087248654223623E-5 104:139.452625147916 115:6.611980781521888 116:22.34824045855868 120:9.251736176347345 122:1.2838578334397823 125:0.14328330459845678 126:755.9373898668348 129:1.0683972058970705 131:280.4908009156839 132:62.46915646576805 134:6.374606762783947 137:2.060614636470443 138:5.949703080810559 140:6.468844847725574 144:10.716957476159473 146:2.0179775811035645 148:16.42932841430312 150:15.322032666317352 151:0.46525039227924353 152:27.15108372740028 155:11.246147335760297 159:1.894893919296322 160:7.823718122113605 161:145.2906674318512 163:17.34990118630716 164:677.1690661389036 167:7.035916364270252 171:10.148600185158626 175:2.259758544805025 177:24.46823207083625 181:3.322178193844305 185:0.9550504554504494 190:130.00858192926273 194:0.33803926573621007 197:3.756838975924625 198:27.384021594274916 203:5.986859179694307 204:20.6930811068882 216:46.494259274965025 220:0.13293251303280337 221:4.95552368693644 223:15.422688062177313 226:139.11646658687567 235:0.789386327727374 239:0.19447033038438358 240:26.73672161105318 246:0.19195548071616983 262:1.228388488871632 268:0.1587532082519196 272:1.256801205305251 276:2.4106219928171013 277:3.037446358084419 279:1.272169852478147 281:3.6574743954825255 282:2.9844562306523534 287:8.624214545717006 289:2.024551258952734 299:6.0193265762952315 # calendar
66:39.06193820937146 # calories
10:1.5633546132902632 13:5.165504391089904 15:9.169376298662666 16:0.8321123898767253 17:4.364208722813638 19:15.670246818005033 22:1.0052566522107356 24:18.99478800725284 38:0.9592092268226793 43:5.592116959508828 58:3.3983888996431135 66:4.122710701458121 72:16.53709859005022 73:7.811760086336723 79:2.7530119075134816 83:5.310402750464333 88:1.8760651807045052 98:4.076256603339386 107:29.06325852691599 111:2.3718931932011675 131:1.9478872264345313 138:8.795530338411224 153:33.63711853154869 160:2.541280537107143 177:13.399255450716424 182:32.2538747193694 254:76.32193020778165 268:2.541280537107143 281:3.67034035723786 297:4.178158753253637 # canis
2:184.09221162007958 4:70.73812414338322 11:90.2375323267189 17:18.569775812399506 23:239.6610834861577 26:91.5955781241214 27:110.0484644059428 73:105.51731904205488 83:20.66115584542064 115:110.6179772595017 131:15.458194095745242 143:132.01429252907081 197:100.73544452162237 227:22.808491071205985 # capecitabine
85:49.618152543757866 184:48.406940984537336 # capsules
1:1.2426769709294403 2:43.31450111749759 3:0.3147036786557325 6:5.727407260645298 8:0.7866582434193584 10:13.128086261331092 11:0.32795491928651166 13:21.25284769613607 14:118.77389478369943 15:367.30335794391135 16:22.189703011269998 17:1.4683379487392836 19:0.308231848601546 22:0.3745846704569221 23:0.06211964523325912 24:25.57880762023319 25:335.27931547218395 26:180.5746518909691 27:11.558304561159188 28:4.164353962819486E-6 30:2.1817969676039572 32:9.035041407172361 34:14.195462073433294 35:31.785438184412982 38:46.033703901737354 39:0.42402037397162695 40:17.094878765862667 43:43.76070692712891 44:1.273195926515845 45:0.012424127521640077 50:0.00203592579199384 51:0.5382344237531697 53:3.9585642314016822 54:281.0815800546036 55:88.54676297861847 56:1.6438138535899063 59:28.639706386742706 60:0.7008822817815688 66:7.962405945321789 69:5.213338331586938 70:5.326610517340362 71:0.055219733361428165 72:0.5320644660461898 74:8.335498929745222 75:14.590427184853269 76:0.029862464025471366 77:16.31808169212832 79:11.587270817469985 82:170.9253156227808 83:4.788660218750587 85:0.05124420045691214 87:14.58012386009693 88:12.606891273020029 89:6.639645668706364 91:32.066403258899456 97:0.005299554037233611 98:1.10911804267755 100:3.374549746663639 104:0.12610976314590755 106:11.074943582959047 107:2.57090265468124 116:13.501615258712402 120:2.991655249711302 122:1.4647721224533592 124:29.402971845444924 125:10.189281975051015 126:0.006783833413860474 128:582.5411332424884 131:40.85283465972497 132:17.618132455140536 136:0.08852182018386916 138:31.619150518804243 140:0.2484501775966236 143:32.30537007394198 144:10.631519338638 146:0.7176657306584345 148:36.224763230720534 150:0.34728906919151137 151:26.43572510180101 152:49.346950104104344 155:13.335076301812434 158:0.4654772103012703 159:4.667333695053475 160:4.4364363865349885 163:1.2694702420183077 164:0.2952656607015397 172:46.89286671144635 175:0.0031375082606452448 177:64.16974439097756 179:98.93750061152167 180:4.016285332914679 181:11.474101535491124 182:3.9618112509675436 188:2.0563631025170395 190:0.0025601273994276977 191:0.18005147536327915 192:3.299389606906677 195:18.819716261490623 197:3.576298621569742 198:0.26209589910180153 200:13.130109986057677 203:9.743249980779357 204:21.963741106325653 206:49.554500839127584 208:0.1973134100020641 209:0.19850911345806282 210:8.298015264810576 214:0.4165525761905042 219:2.6875467869823417 221:2.5584429345776876 223:3.900238097519487 227:2.8376703694849064 231:0.6976740674434248 240:4.93657925138866 243:5.750348774634351 246:0.004528857149360578 247:2.6932258949289665 249:3.647116852556915 253:3.370636450723574 262:0.5181060585915132 264:22.23518051325184 266:0.2294900473867145 272:75.50622720057449 273:31.00126933632009 276:1.0010039872717378 277:7.067648593782808 280:597.774824229952 281:8.350566316143961 284:2.0459980298044838 285:2.4317539742789482 291:64.1131501598346 295:3.251015062446902 301:10.618411188465418# carbonate
2:79.43035023239584 4:74.81821242103197 6:18.283298865969986 7:6.840379286504874 8:5.9599032971817305 11:14.795929166888826 15:5.386308537714041 19:6.0044906371356435 23:259.65146333944904 34:18.36886659224597 35:7.077771249169516 38:14.710495067851873 40:7.266953520423045 43:98.58352378096968 44:30.651519382001553 45:30.576551973826728 46:28.333890337775966 55:24.480845345523843 57:127.76944623732486 67:10.306460048388917 72:6.422833008291133 79:96.61117367458618 88:6.965871028122366 99:7.891351309619016 102:11.227032784276417 104:7.221139943307059 106:8.684649420806062 112:11.81284998550345 116:5.613941889157289 122:7.681630361059533 126:8.545888266570007 132:18.43581111434483 161:11.347084283322845 164:11.170973795392364 169:52.44838636045166 180:10.131951170460246 195:11.536745242430687 203:144.77039932209703 220:5.562812131066583 227:70.09357173498357 235:27.121956429329956 247:29.01194104087498 269:14.268223061299707 272:7.639184834123126 # carboplatin
1:5.225457626474492 5:7.983518498683986 11:61.992410934296394 12:26.161036978223365 13:179.43653992759744 17:140.7855151359747 26:38.98966735882925 34:63.611583115122635 36:8.189386254229513 39:7.97520192723702 43:6.216051874575634 53:28.900175048946874 66:14.524768686504029 90:46.08767551476552 91:39.21925117177618 106:74.92362245444117 111:28.78141919882164 142:81.1296419404395 143:86.32337778411248 152:69.42626863581741 169:291.4403937223324 178:10.820358112645229 200:99.32404279579166 230:62.111336726382746 235:26.832068295989714 246:8.463192694376682 270:88.73799655196363 281:10.67086296576829 # carcinogenesis
1:89.30441189477636 2:12.039407307065593 7:18.405611096133452 11:66.35286117385527 18:3.6675852708078605 19:25.118436498487092 25:2.364147916667243 27:4.368637005346093 39:29.5900385594174 53:20.397328614438727 66:30.521625170751157 73:61.91695571296584 76:60.49919391544222 84:45.299195921950634 97:22.002108567119187 106:12.547607344406943 123:17.0729360330118 160:4.765388502794342 171:5.41959743989491 200:32.39395545126235 205:50.88989710872573 241:32.30710517574999 244:55.75334505245951 265:32.753364489368366 # cardiomyopathy
1:14.727141541889816 2:48.848824521603916 7:55.46004057870537 9:21.841951972451103 10:78.93850171952401 11:31.536652543511288 12:106.46797362386683 13:0.03586759566944225 14:12.251472383779538 15:30.67402154953564 16:14.619167212802319 17:37.58539061879934 18:4.592366420857305 20:11.546345046450847 22:80.81208664970009 24:16.69800623174812 25:0.025072577153628917 26:0.002286693755612283 28:22.214122543171833 30:0.02287482252730525 31:0.023715879810869946 32:14.26392097586371 33:0.3966984401206022 34:32.6035630009818 36:12.01663183581747 38:27.18577258654499 46:0.14859979700932327 47:58.142619888924635 48:40.77860374553706 49:13.442047415243966 50:69.41644493294132 51:0.19491310547823334 53:4.365413266616745 54:42.07367513663604 55:10.192442334791256 56:15.116157187329787 57:27.838375710768023 63:30.98465555907323 64:4.6897734015980115 65:491.0301185277227 66:31.549048779880952 72:2.42243994503864 73:2.0890432344007515 74:33.130729659966256 79:2.2978953357121945 81:17.290964220227064 82:0.16596127463610322 83:0.021412789205581133 84:7.374121714220467 86:24.368511643886404 88:16.535952872594887 89:24.875313272883847 91:138.74666761485142 92:7.394171468770367 93:1.0684885634457881 95:1.9542676958781315 97:0.3692962002175922 98:0.07217309000940067 99:19.594241693663772 100:2.8391993692059403 102:8.478350383618395 103:16.144730101265374 104:0.027586180506284794 106:2.1496310224821715 107:5.278279618772565 110:0.8215109113504364 111:58.51906503746659 115:56.17713653867841 116:1.6088822536602212 118:103.4475633264934 120:47.28756636622681 121:14.928464958955635 122:28.420291756614517 124:1.2494808235241341 125:4.655244464002705 126:2.0467105609778766 129:1.1595359276437047 131:35.834633506972686 132:28.059909615462423 133:2.6544906192991564 135:27.474776563784097 136:19.216222196948905 138:2.8567181400477355 140:23.383853478117484 141:15.442085898440912 144:6.849329300349564 146:2.197357707939445 150:151.13408935084013 151:21.953872304712302 155:11.795423233341868 156:51.072465595386014 159:0.23692871213208305 160:8.250181295692881 162:11.50796763133704 164:1.001958281386064 167:22.349195621773056 171:25.756540475727952 175:59.08011803656612 177:11.644031810239058 178:8.113151792690905 180:3.2934783870129816 182:0.6381767723638685 185:1.043224590925311 188:0.1844751276937826 190:5.063174468358042 191:7.6468890451647376 192:6.153134939008823 194:0.40004954506949886 196:3.228551293855626 197:24.150293654975787 198:0.0785394771983055 200:10.12588593537641 202:56.88646076291112 203:0.5007763885314049 204:0.21236856653646166 207:14.470139600071603 209:3.786126469101977 210:31.287831934768295 214:1.7222079042321259 216:11.540149814032338 217:35.26762875721418 220:5.957889143627526 221:27.94464111138441 226:0.6343097968872158 229:2.3865847530677518 234:5.364415532914038 237:11.979829712792554 238:0.6151522213997518 240:205.43985665554513 243:52.62809880902844 245:1.563855984339021 246:0.24196760448286495 250:1.9457227695138752 253:5.43370869602176 255:1.332103290970821 256:0.929093743260321 262:20.80683335130678 264:0.5075573741861867 268:54.874513797619024 272:6.8701030719629905 276:5.844551117353558 277:21.33208007403234 281:29.475923444235914 282:26.700048428747962 287:4.534929263353189 288:0.7619716804345447 289:2.1317431055999254 293:4.414536890487705 299:0.507887402045472 # career
7:3.544904358110152 8:23.22828237262421 10:3.250123503674414 15:2.813349416703937 19:3.124606834996273 22:2.575784020792948 28:9.156238552497197 31:3.7122032601722488 43:24.064142129587324 45:23.241716862105264 49:3.7665889963570485 62:58.667987553818094 73:58.61640906287644 93:25.65485873772573 99:4.072638671870442 100:4.9166906726848305 107:48.99354023367881 111:4.157415958412333 121:4.9185748272142265 144:5.145751659809217 148:4.4242432571811285 155:11.205909969540132 156:4.53125011532511 173:5.780344799182689 174:6.138469281781816 187:4.303569642993862 200:50.95462172375851 219:5.995419275386555 246:4.429158585247642 255:6.159695976581088 280:3.0601074827548618 298:25.6656315638287 # carrying
1:8.39294387757185 2:2.008043178961518 4:58.493062741708265 5:2.1696773157897353 8:14.565626846261207 10:9.75061109092314 11:7.61188865262914 15:13.380711116041676 24:7.804259218584878 25:19.386096026902287 28:15.173790958944082 39:6.829104722163805 44:4.769299096929573 46:8.26534546940003 51:7.086394353969538 56:2.0627273902420855 60:2.439789212433009 66:28.87949335208679 72:5.186187697082508 77:440.5188820887573 82:4.017750818213052 83:20.608520166109827 85:15.033379096415452 87:47.74099393121988 89:14.459567761589417 90:12.903838276801393 116:4.4097237301312795 124:11.463157583942632 128:253.61224456785104 131:30.19675549210552 140:1.955517782957054 151:246.3072141911491 152:11.825288162856477 157:25.035426820923327 163:6.183267944576223 167:9.094893489558832 177:26.036597458404774 186:23.16945393393742 200:21.70934352466791 240:27.53849981066438 242:4.3224559061952395 255:26.9342469865414 264:46.472095993308606 289:40.80408154982854 291:49.144417274529815 # catabolism
2:20.65161915726488 8:9.436243139980247 11:192.53091244335943 15:49.281886242764074 16:60.68519241878756 23:6.929785089064563 28:209.49377352490797 30:141.09558859183878 32:28.587709430050925 33:15.831155396332509 34:10.5350044615438 39:1.0556757961950027 41:13.190158816880878 43:6.13529581405636 44:34.82193498146288 56:112.06679106743574 60:40.28091109849144 66:57.58414250251879 70:15.352320961001642 72:10.326175450573176 82:20.93047359953525 84:11.955701916679063 101:13.292955112825293 116:22.405241451231923 118:4.186106943719495 128:5.694066512461308 130:11.923450532700551 132:2.951935968405579 160:68.29430739349236 166:119.37679488867609 170:116.94191363191021 197:79.77160848069573 200:43.31874568511955 225:80.94719896907982 226:11.447822955231524 233:18.64816893168095 235:25.804131042160574 236:4.3613650727038 243:7.517493930312826 257:37.73565975837 264:92.76974206485475 268:53.286688065375365 270:105.0776116628252 274:3.7473236138927417 287:20.443869526202924 295:8.38009930726354 # catecholamine
1:410.3328288930453 2:909.3435185761958 3:224.39382453379278 4:51.28952988054318 6:3.439888861098104 7:220.71407646493617 8:25.045661569134058 9:178.92357152396278 10:45.719031015883125 11:13.756212304666827 12:108.72381375474417 13:86.6323851186973 14:120.40357214795753 15:9.977498923925095 16:265.1939227079002 17:99.36455654220535 18:5.619318501010037 19:258.6301395463283 20:0.15519979550476642 21:1.18157060982406 22:18.336304451603326 23:312.0876372013537 24:6.265060393874186 25:77.38981291390583 26:31.9637094491658 27:33.81930745296509 28:39.396272696118295 29:137.2286234751033 30:185.42655416959823 31:13.471462793830385 32:84.78378895003117 33:18.526209643120016 34:94.44936213225303 35:3.933580894328658 36:43.50036408728196 37:21.06961750820561 38:36.15347449026893 39:8.43655754639099 40:13.957316278985017 41:135.30088384133532 42:39.7926561124026 43:37.34087519224904 44:20.27094934948853 45:0.5856725746758024 46:81.39107705647304 47:85.16016441878364 48:169.46132051324696 49:197.30789035102077 50:130.5713702589523 51:2058.0792858108202 52:28.044600793324836 53:13.1208458508916 54:45.56443421181799 55:16.624031970962527 56:50.40550070881687 57:10.800081513793469 59:14.267957330693976 60:68.14999911600458 61:0.960037452468358 62:24.136404556016217 64:46.64105397405997 65:17.795555929289602 66:79.53535627598592 67:67.39161701632388 68:45.62232688457051 69:33.65654682450557 70:0.559443418156203 71:405.5704113183766 72:197.1151418801722 73:42.22086803596509 74:36.774277715831914 75:9.788849807983608 76:13.618520246450752 77:0.5460352842262954 78:0.5448469566219843 79:65.70939019890689 80:50.42227991846827 81:56.19940091776447 82:33.15536191218199 83:9.905264408867684 84:5.780286778173662 85:71.19786452115959 86:54.4271249443819 87:9.777227037836068 88:65.7689911581904 89:47.76432989168735 90:85.6971048786627 91:85.28275657738757 92:172.39111346841247 93:8.77717512794723 94:27.915838617577787 95:14.562027528244371 96:15.563849168122733 97:15.01948047500941 98:4.254268791517446 99:0.04464002504243554 101:5.897051913119573 102:76.99438783970082 103:79.65748281884889 104:422.3247737355722 106:100.27560708282071 107:166.0084527718098 111:72.81287330086305 112:8.943013794461605 114:23.33900532709405 115:52.48968005206717 116:315.16080071986454 117:3.1001194170673485 118:47.58870072767764 120:298.43554908784654 121:4.073337578303986 122:51.975104259063706 124:158.93481718176454 125:85.60271708612217 128:9.74060916965934 129:3.2973604996275734 130:53.94635113663802 131:291.5038228577159 132:17.075804222738398 134:314.0852266108028 135:20.841042538251685 136:2.326218822429918 137:14.727746148271892 138:20.27452782424335 140:5.030505039680372 141:17.95520635643115 143:0.0721252050216742 144:33.79185614310712 145:0.696622431695481 146:1.2950577096785316 147:97.42177258940538 148:123.67646708975107 150:42.51692919744218 151:48.24603756966831 152:92.54768527564691 154:7.0615059646503475 155:327.59860916918086 156:16.38724904130728 158:19.547846604476078 159:21.18540989309613 160:297.04909009358124 162:7.73913903771245 163:0.8306629570864149 167:0.4813851693449584 169:1.023766465394307 170:5.649399141400196 171:85.41764791555055 173:111.71859204264058 174:0.04888710636530708 175:0.0483266520464254 177:281.8872574337258 178:44.62992001800524 179:0.1866606464409532 182:5.078923885531694 185:13.885690295109537 187:81.22883193592234 188:3.348110257278356 190:0.33415944332980824 191:0.029554140580651807 192:19.828636439579483 194:0.11236424659685862 195:53.84569711245935 196:19.137695311360968 197:14.409759274767145 198:145.7268812920504 199:47.22928417604367 200:2.1847902295232666 202:13.27975055405297 203:89.1655930693881 204:40.96589000207389 205:1.0778876610089283 208:87.31651387638291 209:9.078928851015462 210:9.368625387761302 214:69.01482003462574 216:1.4174275132365972 217:50.8135167173798 219:45.40704563455516 220:37.38309833065266 221:343.31926628134516 223:79.23053370878979 224:77.46550137562177 226:116.77133517132765 227:12.473315833333764 230:0.6060662167650608 231:4.760415600577596 232:0.2526202673456421 233:0.3754490599269668 234:0.007997824262066048 235:4.243434391557569 236:29.18274053291905 237:27.078054743488348 238:2.9697713374529067 239:2.925618413645287E-4 240:22.19651140766621 242:0.6890244010834592 243:11.378133410495897 245:0.002888021130749663 246:10.188850138841028 248:55.8588734697382 249:2.657797984612977 250:1.165840039579977 253:36.189098372755225 255:20.383548815473315 257:2.8633804492854757 261:44.371769288304776 262:33.155972932151556 263:0.04739626557105142 266:0.3043660476744543 268:0.9571159813118055 269:0.11433587925863697 272:139.7526878005063 273:1.0340556736742856 275:358.7011020954453 276:15.601621957842218 277:74.61995214695806 278:82.30517739099037 279:48.35425219682109 280:0.8803958710827366 281:0.056598877040164274 282:2.9525494336969396 284:9.502601848331642 285:125.05726676889263 286:29.53062460824169 287:5.6263860263289445 288:0.01430973885486349 289:3.8352058263255397 291:0.03750872054395514 293:5.375334677157175 295:7.266205245129206 296:7.765568340295083 297:1376.0899384659533 298:0.5627964295817508 299:74.69968977253744 301:20.498643088148572# category
1:407.4897111070834 2:136.7924990484083 4:4.842944561972353 5:50.59213774957061 6:19.17632399154567 8:30.30145524822144 9:19.223957959727944 11:4.984139963679045 13:16.40366264756738 14:35.408584930879485 15:0.48189273574462677 16:0.49355932816322423 17:12.58372064753087 18:0.2830704507489649 19:20.040989913954558 20:7.609334371646544 22:0.9090032091613703 24:96.64307014170348 25:32.30823492275116 26:1.3792910370971587 27:0.18935234302732382 28:152.41448615821142 30:1.3713289044983787 31:12.207986423606657 32:0.8287907253504171 34:42.61649514520791 35:6.326200023309288 38:0.5733180229086712 40:0.8745754671854484 42:33.84897245448399 43:6.965476926469556 44:0.9673316360195637 45:0.161180883609316 46:383.22596331146923 48:34.63594563467697 49:0.8851665804781493 53:3.483553809707327 54:116.94781507361054 55:0.006352795197184316 56:1.356406132386425 61:50.541151312007415 64:82.67941749780971 66:11.465686817716481 70:2.4009156164883545 71:18.23482030401423 72:7.161194542782392 73:10.013279637479018 74:2.791675813713548 76:61.680678058866356 77:0.034964573537662025 78:1.4088824703579093 79:0.006649069823659069 80:0.04082946728971727 81:27.183766351939997 82:68.00922332987572 83:1.033779611505105 84:7.09841956437225 86:1.3692033034004496 87:3.479173011102477 88:0.4228229298426609 89:0.14136951320628213 90:0.0523357137830808 91:4.985855825949819 92:40.331123050387625 93:98.18487978509218 98:298.63225460438315 99:5.513058779765352 100:0.9824342895464478 101:0.2416172690767394 102:26.896119168054298 103:45.18456994147842 104:30.673038567837683 106:7.069945758277409 107:0.008917057623870238 108:625.785224443055 110:51.99554350684478 111:40.42944413439876 112:5.661483067065664 116:0.15016701681723876 117:0.8153484237532999 120:9.787060867985672E-5 121:39.960782797988315 122:5.118097368876961 124:131.45012581065413 125:6.382789315788443 126:6.791048913497766 128:4.059548178643927 129:28.323335208292292 130:19.11140580307181 131:0.7762533154394325 132:23.041106235854013 133:35.13121114850873 134:0.033573359379697736 136:43.17353722815271 138:0.01071578627835777 140:10.58535280557176 143:1.8264133748963434 144:6.449386688418599 145:29.544621318985314 146:0.5566938417655811 148:1.9961135106878947 150:11.057397208706151 152:1.1492909845968562 153:242.09516284527425 154:2.893234139226653 155:1.6599693572810268 156:22.006596884524036 157:164.0045698597497 159:1.9831734033733026 160:1.8397361207414282 163:623.5800828857792 164:0.22136879033359083 167:14.78262018054676 168:83.35070225532309 170:8.489111220710607 171:1.067397254037502 172:0.629918056936261 173:8.606247884101103 174:19.202105117614543 175:0.7135543690677837 176:73.66340997294519 177:56.025030602482495 179:2.087682339601455 181:0.09001347436703458 182:10.011826704050716 185:12.67353213970258 187:3.833952544995169 190:207.6424679410096 191:1.6342859766788194 194:59.43193693441904 195:17.865813384915455 196:0.046401962431583434 198:17.451552066272985 200:16.13351978226623 202:44.964289343730734 203:1.0111278651944748 204:24.730625594346094 206:0.4161816602658329 209:1.6992730163542333 211:37.468637310145446 213:0.8829224696855521 214:11.92074519212723 216:0.6054085080333741 217:10.744725168262136 220:1.6783462600492793 221:2.219849577343954 223:3.5122226063907123 226:22.56020412230137 229:118.46788458069668 232:28.362564470927573 234:0.5557760194402401 237:556.7644341129173 238:6.415179448743849 239:21.22111720960458 240:7.208666504673461 244:9.301848499521707 246:4.201089329598668 252:41.15081320770322 253:0.5781386558378032 256:8.02616390563005 257:3.407553706157708 263:42.04485347454075 264:9.071982014825714 266:4.493805884380571 268:9.56929678229526 270:27.46186196683511 271:1.0150385543506764 272:2.8442579403454897 274:115.49944538781631 276:0.8162172787296956 277:18.037889898067398 280:22.662649986880666 281:4.423480517953682 282:1.2336334608729014 284:1.8060642601138033 285:0.2690711654081189 287:64.34801022948386 288:10.85844568021244 293:0.2798629348529212 296:32.48249913808349 299:3.085274593034953 300:1.0712803079466684 # cattle
5:47.22569145535439 8:41.44748989308568 118:97.25079523345546 153:64.47016268757437 182:52.32687684399004 220:213.0677289084458 226:52.29477378310695 232:114.18401827566106 # cells
2:33.77333844826437 4:1167.3989863813492 6:0.34663724935770657 10:5.733677246782808 11:0.6375987849810815 12:0.009412953607836547 13:0.15275189443189227 14:0.08518679182689337 15:0.0392766969401113 16:14.419622423841966 17:0.5614942573033289 19:0.17893026594229022 21:1.522990898452025 22:1.5923173765427003 24:13.481915060823173 25:65.9256480629406 26:8.928645315970597 27:2.8526226501107663 28:3.3452465405822225 34:3.7482792420891533 35:10.658423494849142 38:0.3897180308960317 43:3.4812735268418424 45:1.210800711167063 46:6.115321981365403 49:0.7079718589222135 53:1.1766020228018135 54:1012.5979963254628 56:1.0420214385007582 59:0.14770510553119356 66:2.289415259889252E-4 71:36.039825222169846 72:0.0766650385837698 74:20.048604862669826 77:7.404832337752477 79:0.13303689764264665 80:0.3711460254754643 81:1.275394175490477 82:50.35798640010647 83:17.958303836554414 85:5.379451877819006 88:13.883093202528448 98:15.873809934029703 100:0.2697069274399187 101:0.019822501110243727 106:4.0467235301275295 107:4.225643144089385 115:0.9510051018691483 116:35.70698205371619 118:0.021626212141984794 124:53.348045773670094 125:0.056156351014135485 128:79.0371606467292 131:56.74958627350871 132:12.619930389839816 140:0.9031880331423474 143:6.865809315839765 151:103.93642224662742 152:24.58026524032502 159:0.08647680686011816 160:67.15145119542332 162:0.4273065673630112 163:114.20337815600303 175:1.8180059320705513 177:6.343628277444531 184:1.8922064320081495 191:0.541655911051687 197:0.012827939318009565 198:0.0052768454261785174 203:2.2184328241074662 204:67.43233468627517 206:0.9903679155848931 209:57.35803640517325 214:0.031265893952274366 217:9.038735889118877 221:7.461712559332877 223:2.5284285455135107 226:5.7775241781713556 229:11.99326651453619 232:0.8552401645626342 240:0.11225363455535434 242:4.744899466734458 262:1.001552132631872 263:1.814534686939235 271:68.19453101210377 272:39.144600901456045 273:10.508029455725477 277:0.3883368012175525 280:10.508970302382748 282:0.37157388114238976 284:45.03203322859999 288:15.017552413207309 291:13.559403686628766 293:28.679132992776676 295:1.147700154109556 297:8.164620239731237 301:1.0201342239178717# cellulose
1:40.03328095199657 2:127.26994004187479 4:4.1777432876757 6:15.592069024561956 7:0.004140626105622088 8:1.908579437815034 9:16.306697069638147 10:2.7114993486688856 11:13.570450884393697 12:0.0011162441146748952 13:3.087297029646837 14:7.219354615301978 15:0.3682312975277048 16:30.617256732881337 17:76.17509263608338 18:65.8825705347033 19:30.03040132742936 20:4.690726296796779 22:21.235161819050557 23:27.250182743356994 24:12.158521717053391 25:12.563153143219482 26:117.71990840275802 28:0.12241639576334087 30:17.96148542146227 31:78.01245815786696 32:31.32556553455594 34:41.5856725472759 35:2.485352442223529 37:1.2706673166422127 38:28.291390724613084 39:4.381911730123063 40:2.804610824669724 43:29.601768146379943 44:0.9477859024436579 45:23.619048838756072 46:24.046011889623834 47:4.171487591473214 48:15.460669062260056 49:0.01934080866174721 50:10.7579562704538 51:2.960946122985394 53:4.368355967459652 54:25.579181166305965 56:19.816839128627564 57:3.8276137430729493 58:56.7663243479448 59:25.476691052565194 60:187.14248855880672 64:166.680431419467 66:37.54829202144875 68:0.4745556137909898 69:0.4172081245638941 70:2.0946530683638946 72:2.740774148863343 73:10.497205401416018 74:0.7123399109279457 75:3.373782331532073 76:12.031640506865983 77:1.705394171567785 79:5.98999662175191 80:3.3605553454431325 81:169.89779182633978 82:5.655453326165364 83:83.96143274470082 84:0.04165248178231145 86:199.41464128914336 88:1.8174222698507398 89:23.205089517208332 91:6.213656584240701 92:114.59623411019176 93:263.0364148560886 95:212.00413683802046 96:0.021794498354484534 98:194.13282064854198 99:50.467397872219934 100:7.5543319997750045 101:13.916978277771 103:14.677112955456066 104:2.726069586859793 107:0.6173157340166843 110:0.5167848191913945 111:492.32253570624977 114:1.1068094099750239 115:36.78438922315756 116:9.078814157031612 118:64.71754829301292 119:7.893429975803378 120:0.3047224461737912 121:0.1417457568872993 122:22.030764537211688 123:8.27611234239188 124:11.682718158869802 125:29.500787852186793 126:1.586412115802836 129:8.956560728933502 130:16.498382463678546 131:22.07430046899956 132:8.57545497626444 135:48.844734937099204 136:1.078438554743438 138:20.902860225767142 140:36.13609252157817 141:1.3046097983347562 143:0.6311178742731525 144:18.918444662632698 146:36.171748136832626 148:1.6357354967019127 150:48.32189653967925 151:22.277333982809946 152:247.99617864969085 155:0.2984783415633908 156:5.824886207770256 158:17.296484238144266 159:23.420260051562572 160:382.6987480525086 161:0.8548345179767904 162:9.073431466530101 163:0.6014759835987766 169:28.60583028088214 170:0.9785965286974599 171:17.702322611749178 172:0.13971094696278735 174:3.4764401548861756 175:12.012049978787662 177:9.132380435992896 178:27.048398378045363 179:0.8144203572535574 180:3.5449485503457643 181:20.43189723739178 182:11.944651740669377 185:33.29886529795037 187:0.35431775571894963 188:0.3406141082081465 190:5.521488862301798 191:2.0327920391427163 192:0.21794122464328272 194:15.908810261424804 196:0.09424011425341382 197:0.14754628433356484 198:57.10515670510026 200:1.046705023690365 202:0.5594996316949382 204:10.052650565164225 205:56.62261110381617 208:139.43620797567417 209:0.5460495607642835 210:38.80655119148904 212:105.93183950515589 214:11.599725422683068 216:53.62606696775561 219:25.804764021568104 220:52.873396496410095 221:3.6716858251772813 223:1.5020018857716713 227:0.03264501964563644 229:6.612235606860763 232:0.011225373133558326 233:34.80539098883678 234:1.5449631378706508 238:35.593111710821546 239:5.415288209461331 240:14.002323186785897 243:0.9606016259859743 244:0.5550322204074922 246:92.08372190787878 247:3.1696820750373904 248:3.9853127431218396 249:4.520089943116764 250:2.28386250219875 253:0.11218074514818664 254:6.244191930583324 256:7.644590723594365 257:59.39666432821386 262:0.04313799860110593 263:18.603690698102742 264:0.18036736685028248 266:10.703408596267664 268:7.338015823204199 272:267.2964278279314 273:65.65639365217231 276:48.92861261309608 277:11.884327516881026 280:10.213032272352 281:14.110442738966322 282:18.791534182012136 283:26.260977878997572 285:0.002681861148541593 287:16.46792830879283 288:43.23461555863293 289:0.4078099121448269 290:8.345375094691535 291:48.58381491619889 293:0.9064804866086172 296:0.12845463656659223 297:0.027900460329955436 298:1.4850741244888501 299:25.056734126295215 300:9.925181562157713 # centre
227:143.113692647777 # ceplene
1:6.999294976239261 10:17.312507687903462 11:6.063490568888426 12:2.7632369177437974 13:54.19777821119955 15:3.9257301142863117 16:15.926036748426693 17:0.04724335018741456 22:3.3363258814575767 25:6.843775954839913 26:64.03765635460958 27:39.13402522056529 28:8.664506210711409 30:0.002830391668611654 34:0.3194168671006778 35:2.7862503423225764 36:12.60489019256631 38:17.07578343968294 41:25.07996348097809 43:2.2003800554973103 46:33.325155815552215 48:70.03452861573524 49:31.503327400603325 50:18.713023731435285 53:1117.8617400396863 54:34.22589434301963 56:0.7174867626114113 60:18.786633309378143 65:10.199113714159267 66:3.2448390576417996 70:31.8150174769023 73:13.136593259066547 74:3.222762995818046 76:0.829959478824527 81:8.267302160256435 82:0.06080784764839686 91:0.30487908258092117 93:2.8033851168058144 96:2.261531747969967 97:1.1664523144865293 98:17.05368372129834 99:22.17439802016614 102:290.42532326413533 104:1029.4852949677265 106:0.9968443210910878 107:4.298690591449836 111:0.7767700459750496 114:33.84034507461035 122:33.1183141939688 124:0.5600123479049849 125:17.86608332523786 129:18.99707581016607 131:14.899425693460325 132:2.369156652429259 134:49.49021690604619 140:16.15905273664286 145:1.7518099014825927 146:1.0201698244849065 148:4.084257076418899 150:5.820012316403197 151:2.08041840798261 156:8.558454513831354 159:0.9584143899952015 167:1200.246884548115 183:27.65522340105032 184:1117.478109991095 185:39.81660731963888 190:4.14841477442226 197:0.7038122905441854 198:16.258516138210158 200:26.865980195588538 203:1.3547431514755734 204:0.9166177785744082 205:0.946792196441049 209:53.107207891439046 214:7.56001355057381 216:2.387952398720242 220:4.150806245653111 223:280.55924124990867 229:3.5443891557570164 233:1.7829894059482303 234:2.583786432479975 238:21.980227050402952 240:8.484362488558144 249:8.113241979214425 262:259.327831943082 263:1.139580867443015 267:17.40745486331377 273:0.9314823571178625 284:6.169395764511504 299:34.08509613311542 # certainty
5:5.6673476971276715 12:101.12774961905117 18:96.91068940808226 22:3.9842640925148958 75:116.62456903388743 96:7.533194553774968 100:15.652804614562855 133:160.04809887886844 188:45.690918941417834 249:8.10502932842815 266:52.27649644530393 # cervarix
2:43.587266622825716 23:56.91624321382136 43:55.06833508853748 79:63.122930793474474 100:153.46045948066367 232:71.55913808828325 261:85.79701674962992 # cetirizine
124:17.582645932227823 256:21.29606697783983 # chains
2:3.6099080712825913 9:11.185123593327592 15:7.004274434239508 16:0.3662741148168705 22:0.49903145828164813 26:8.505990388620829 30:0.3713567756872504 38:10.210254491038341 39:1.7172753227121982 49:5.050943079303667 53:5.833557549834867 54:5.730569419110335 56:1.6196209505061572 57:7.985136296176006 66:0.4758479295107731 72:1.0288312463619143 81:29.713046602368024 88:9.323168876002581 89:12.451879089305594 91:8.596875800854631 92:8.268437054795925 98:0.461076830085244 99:1.6229271471512183 103:39.409941471332374 111:1.6947086003843048 116:0.7316248999995786 123:26.958326789079162 132:4.378054281718338 136:10.522783666088891 140:1.5186012329019751 150:1.1870416790353542 159:1.9184797887409353 160:6.140374101896724 175:18.81772020819571 187:1.819836227890028 188:1.8074296854466605 200:7.141151721070133 220:11.754444975595765 221:72.46489164041641 246:1.928655542621799 256:15.261516088092382 275:11.964056855673567 299:2.3948701591307566 # chairman
1:0.5991469911061825 2:103.09179532995421 3:2.623840487297753 4:1728.3937680205283 5:0.584261298525164 6:0.15987719087261193 8:13.958517994260244 9:8.277079135604962 10:18.147263079672772 11:138.35280561144108 13:6.2619157216818575 14:0.33540854949224724 15:78.56297199173744 16:0.9651001664670346 17:44.23922986556421 18:6.003676586962305 19:503.2913325278093 20:13.235450011017534 21:1.304739441090674 22:1.125809175882582 23:8.501443985484917 24:19.662009393951465 25:176.50367321457477 26:39.16301987589293 27:25.133316339894034 28:5.958764244650402 29:7.310108241145481 30:33.479263785634096 32:26.079707095904457 33:2.0413150694784483 34:68.60684738241525 35:2.484884659031634 36:2.108848019928433 37:18.282702357503478 38:57.853054210238916 39:54.11109058310317 40:5.993847721799209 43:26.677447962476865 44:53.58664226216526 45:26.04710559945263 46:5.2264346678528755 48:89.00298077637355 49:4.357495041868835 50:0.427066895701065 51:0.0016451811641814203 53:102.32734543945436 54:36.30623448879147 55:0.9235604015174382 56:89.46377237656844 59:4.967846182128675 60:0.2599906412106666 61:6.377091721375372 64:21.173966055367842 65:0.027352431801413352 66:225.7312056371466 67:3.6113092290669706 68:15.485519040597435 69:46.17156447362344 70:17.88454345782367 71:4.105973767901472 72:3.5469396846253836 74:19.019899224651255 75:1.5282444690618373 76:16.862706105902507 77:497.23258096519976 78:8.209818096592743 79:11.657871370748161 80:75.15300973705743 81:6.771398476096913 82:82.12421835151467 83:146.96070552590376 84:6.025200399748145 85:12.15075199289424 86:0.5833279677142883 87:51.47250921230872 88:79.29824262260331 89:20.470797583392724 90:17.54335800464028 91:0.0018876152522381367 92:13.528182085564653 96:3.701587433906023 97:7.553206090857412 98:157.5479909047208 99:51.69582072157977 100:0.2281982506402574 101:86.00106187681178 103:0.0842560923856764 104:0.15622691915037207 105:119.7156714090956 106:19.32233379214702 107:45.29819368339534 111:18.869072130034642 114:0.3571778562624974 115:2.703097632638312 116:25.46628325884416 117:81.56977149248121 118:2.8898648008056966 120:57.49204833997845 121:0.2296672500675396 122:25.397055989855392 123:20.719343880470973 124:5.947484636280731E-5 125:0.23965483308959656 126:0.34563726019094965 128:1.6028882402371523 130:1.9496503031605772 131:33.50056980241904 132:20.3035406839059 134:7.277481390010115 136:0.8452274616295811 138:4.327375959317286 139:1.9029723512812065 140:11.548327795675972 141:63.298111800595414 142:0.22983941846072925 144:3.1760041149459464 145:2.178901532499528 146:139.23258284812454 148:35.589571154288095 150:6.310721717171033 151:13.215589863695316 152:41.580882266329716 155:14.206859613798498 156:19.968468599523913 158:114.53559032913483 159:15.840180865368758 160:15.121744786723424 161:1.3183370410707305 167:0.43232046678043934 168:7.6523875193313815 170:26.547254911540325 171:18.13706725893677 174:16.754885617808906 175:60.28207824999408 177:25.598294751615978 178:2.617627117102719 179:143.45449531697295 180:57.22268743481928 182:0.46464960608878825 186:2.3225681739095476 187:33.694616697926776 188:0.45726500624299565 190:1.327102436109301 191:15.287381507804248 192:0.20271785387899033 197:0.7918523349968623 198:128.27762461584337 200:88.55258633773877 202:627.7062806773532 203:43.90625410839342 204:2.3167081164573204 205:8.046040794959303 209:2.3193227035784383 211:210.70370755370215 212:0.15349122449485603 213:13.586634227368732 214:6.649848891928168 216:0.19276275557957614 219:3.625608206919442 220:255.39375095258575 221:4.640151007485484 223:56.300947458210054 226:3.240431784458816 227:0.046342114588998284 229:0.18841863052454155 232:1.5385241287058604 233:320.14257214509183 234:10.929207094287415 235:23.20784896957672 236:2.5911166083763466 238:22.966484881817614 239:4.186754444112157 240:4.488645421863722 243:11.708735690685756 246:32.057823478652665 247:1.6446131521479301 251:1.6610089218701323 254:77.30234678521795 255:0.45855473163545313 256:1.0241754250337913 257:15.862589701285463 261:0.6130974251850568 263:12.37817416391963 264:217.4441546624085 266:0.267177588023391 267:0.24671549294505535 268:0.3986506460893232 271:1.4535655945248107 272:860.8980447453376 273:24.580208309159094 274:0.13055124463144144 276:258.0170584564876 277:47.527587488811456 280:483.1214850462845 282:5.136110008074573 284:0.08846924152872876 285:1.3570219503501504 287:129.45556618424772 288:85.82815200174151 289:1.5064817624495488 290:317.0852548083247 291:0.16083564022314026 293:54.01745875121441 295:31.27721620529374 297:57.385808509108685 298:2.2716385445961653 299:0.019488150002412562 301:0.02903871987886277# channel
2:1.0904539121016832 3:9.435757074580238 14:26.932614318069394 15:2.200678782414744 19:27.918718532301504 26:45.438769154001406 30:23.776439519590742 40:3.113298154351792 45:43.7625173148571 48:2.2755384740490214 50:10.303054480630875 53:3.524728860719797 65:15.370112150522466 66:6.348300138148166 72:2.7017914094947817 76:33.74448072505676 81:2.5172827710519163 96:64.93955500943272 98:1.9164250721573968 100:11.204762211436984 104:8.810596939523563 107:10.453594449624017 129:5.25294794601941 134:38.13832352944673 148:3.763709867833831 151:2.5912884493224553 155:9.841548146589098 160:3.6824088765318668 170:11.000708539621598 171:11.354106321331034 173:12.946020461977662 177:9.774248593409306 219:5.315512210784672 235:40.39081740192548 263:55.207721872389016 295:5.667133310640803 # checking
2:5.871952650590566 6:16.88900484546448 15:8.473991195074278 20:42.67575785478414 21:4.568132379461679 23:10.090951358144927 26:61.062371144927376 34:3.5033224005955645 36:19.775707374689468 45:16.051397046651385 55:160.31538022329312 57:280.64987021699784 62:59.44144332684476 67:22.82670106592676 106:4.588210919846343 132:17.005314173418387 143:67.82402485559341 144:22.405475721747838 146:4.620253647104894 151:9.331042187105897 155:4.360225355458951 159:4.534953820231512 184:12.419305524706008 205:4.5187287533481095 206:6.25281490336353 210:27.633786738283575 217:48.92075760940402 226:53.60372199872803 280:3.172275649044037 288:5.486099748772551 291:4.3237455951482335 301:59.76992989380214# chelation
6:17.016581449172797 13:99.74973865804519 25:12.505384184095186 44:242.02441789154776 52:132.3671286727506 62:84.58790658326281 111:113.5421248242845 116:97.77522102091547 131:64.49430160737457 141:22.172802330174374 143:131.20905340130727 # chemotherapeutics
2:27.159249369920047 6:0.7944240908430175 8:44.66460126175144 9:243.5139873153172 10:0.6687431870592347 11:0.11122000414281293 14:24.2019226783679 16:0.037336836694239386 17:0.18114765472822278 18:14.695488247373971 20:0.8493779599693771 22:17.02430465365697 25:12.122998228285947 26:23.465407301211126 27:1.5056895785752928 30:2.1720275885777034 31:3.410204804766979 32:2.72770813953483 34:0.8170384945744509 38:16.53011030098102 39:7.937306893911857 40:1.2573787645987484 48:0.06822480193818965 49:1.2668154737931234 53:1.8273308344556434 54:6.460283468818003 56:1.669982685350076 64:11.203337207438963 65:13.231804601634712 66:16.707493034066964 70:2.4968598287575294 72:11.457472350360714 73:8.81205629873179 74:23.741782300422344 80:3.2983740989815753 89:13.532948472858958 91:2.619460901476785 92:10.987880655161671 93:13.310049898695718 98:2.581553411973868 99:7.546341771013699 100:2.95141821844404 103:112.26654488754184 104:13.649670910419623 106:8.95880674996306 111:11.71834290696782 115:1.5621346508320342 116:79.31619824969735 121:2.954460897065079 122:14.93372722520719 123:6.071260687769373 125:1.9968196032333243 126:2.149039961750604 129:39.41653023342581 131:1.1687135714426735 132:11.83946346753312 134:3.233901739152971 136:24.43060743561351 140:0.0918915373396784 142:7.631131899106148 143:4.065880344078744 146:2.301858483535314 152:1.4962953601572793 156:64.73852978752798 159:12.915072541965262 160:17.036756190761327 162:3.477936620920213 163:3.7376785774549814 167:3.649337986964146 169:1.4946606799232325 175:41.08207169519575 177:1.869585350951429 185:13.793807547296666 190:8.922703286336597 191:12.536773228686213 196:3.344518370191052 198:1.532529035344657 202:2.2927275753573357 210:17.990819855399433 216:38.62287704680558 219:1.2603950013232192 220:41.85230192835838 221:13.480215561851887 223:3.327515061590678 226:3.360918188473897 232:14.416972148576384 238:33.14280411870212 239:2.2006999896647903 240:51.591913162546064 243:4.626301858851046 246:8.809978596023935 256:8.311163343966296 262:5.065565741204883 263:18.86726281662266 266:0.9455181382434577 268:8.496017598255595 271:6.8022335094296285 272:1.5022536228891183 277:11.493334028629215 281:12.896913489558294 297:4.912882330216352 299:70.67578369215418 # cherokee
1:1.9336580700988975 2:103.64446155297426 10:2.9012404168033994 13:0.7364003850604612 14:31.031233211571795 15:9.91794431008516 16:13.598604065949102 17:0.3437831466283721 18:16.24818206589195 21:2.602749845576314 22:3.4128425075759288 24:19.202140096096535 25:20.634324013315563 34:3.2188394058936503 38:11.446128709106011 39:8.8122672431371 43:20.770158204368002 46:1.8485482263472632 47:0.24871120876405883 48:10.339171441085186 54:66.87860442872511 64:5.683428739002375 66:129.0891865065626 73:53.66571941518504 74:7.889344398894508 79:36.51178683452388 80:12.303276845665327 81:114.73005447174299 82:12.748153452173833 83:33.35910321233227 84:24.233471128989734 89:2.5171103845980274 98:11.425923924290567 103:6.56667096204554 104:15.000602973607082 111:0.2606704402463002 117:12.390553653260783 120:15.606028377854965 124:35.17116384664129 125:2.3651242432287085 130:13.06235664273538 132:6.0803392625241255 134:0.7904003007197868 136:26.327393440393816 138:3.3781030253944686 139:10.50486044750681 151:20.174246846887087 152:7.944486494819274 155:5.312494380896555 156:30.360432824494797 160:9.383227390658922 173:69.8938826185187 175:2.9465793673810343 177:127.15263291454676 182:41.887233826579475 185:102.24576497219344 187:5.4681816217303245 191:1.0352058753058697 194:10.916426552574004 198:25.960418219348664 200:0.6431398511299837 202:5.971384382199164 204:52.8157658152615 205:9.6016774554921 214:27.569886672189273 217:17.094475659068735 220:4.422596431247545 234:30.373867608311 242:17.457192693369624 245:1.8300129029845382 246:29.559890824151477 263:0.5231553067591953 266:13.96130225876966 268:2.4322484890390648 276:3.1087193664506185 277:12.42992077997497 281:1.105063319847365 301:1.599933183923105# cherry
1:348.90991259796044 2:208.8105533499808 3:790.0636487001146 5:66.43798884842084 6:41.62510525053421 7:528.3921810555827 8:337.7285797549117 9:82.54404782288617 10:138.53560303862764 11:23.978437693697757 12:46.818004012899245 13:162.02487931401606 14:230.52062101208716 15:28.487296551268976 16:21.029317021249092 17:1.2219662726811786 18:19.614814992639747 20:50.41773712071161 21:34.335638541321686 22:6.133920003040878 24:8.142612585616888 25:0.4267766537286112 26:65.02845712507764 27:80.50819985352922 28:0.017738729465891667 29:78.63854877466473 30:0.3533225295706428 31:0.08382523053550159 32:34.07299265330351 33:3927.6596457277215 34:133.86955674332728 35:5.103498972327974 38:35.42367770323776 39:27.076223119216518 40:5.556521775109888 41:119.95438109916785 42:13.806399970303566 43:115.09928470018981 44:2.4700143803872456 45:63.570864225555695 46:0.6405770637075108 47:3.0932696082402873 48:0.24448177079463784 49:0.08996044448208013 50:183.50884695518386 52:403.57529549877887 53:113.19274671209777 54:35.444114664751744 55:35.31358738577667 56:88.63748651858693 58:21.632933635215117 59:307.2953324675822 61:93.1538218245126 63:2.4837214737687026 64:14.316680976980038 65:51.15955441821322 66:52.65144681318282 69:144.03722494633328 70:7.293626268995703 73:6.386371800058125 74:11.445197940666853 75:80.76241312606766 78:10.383814060663566 79:54.27735535927447 80:24.77077723545867 81:0.05653119626606694 82:1.5746628693693678 83:18.40763658698969 84:920.2558144902631 85:56.61615013004466 87:261.54459734060055 88:67.43092396078222 89:47.14925224028097 91:0.26925146030139757 92:0.552469369257964 95:28.867696644504964 96:85.91877131749632 97:42.08249193645976 98:7.4253711505297 99:7.126319615048176 100:1.505336323995053 102:3.1253646161205326 103:6.569677098330415 104:1.9460990354699257 106:6.569191512100762 107:16.04243677313232 108:2.369801013748396 110:19.039553393215595 111:0.436643375739551 114:1237.5567652335694 115:2.664727286461365 116:0.30791433609090374 118:5.0277042447719635 119:89.48657395849759 120:17.57661385798754 121:60.27041182827539 122:6.587088043201836 124:0.06573606828078485 125:40.77139484061566 126:6.258617570089816 128:0.6177052823031222 129:145.2567336038824 130:67.39076816066762 131:64.82193515284588 132:10.213667849732191 134:12.824635641460763 135:222.8316604108903 137:85.12438113543124 138:19.027608642239606 139:1.5369654698717923 140:24.364723131015698 144:53.541421284510584 146:12.450893737132477 147:75.56179520227411 148:29.88387162927772 150:13.909539456337322 155:1.7384803841627012 157:147.4261786306508 158:120.15291339646639 159:4.031618639547134 160:1.9585526545102807 161:30.998620490022788 162:297.09044872068483 163:3.9680576601711444 169:150.1143027321552 170:5.45077090480118 171:36.647053758003 172:4.894638578937527 174:4.011002454623196 175:24.489857068084437 177:1.6662690345546178 178:55.07481367350141 179:100.17896504706198 180:144.32215909532363 181:35.95151933334616 182:1.9651407710993027 187:59.114005114670086 188:11.059754425312216 190:0.04875757523780419 191:7.012014489754172E-4 194:0.1631321553564841 195:1.229608510886248 196:33.94228056887703 197:73.08126438967165 198:2.600047851257656 202:12.41117427608821 203:31.560843941508278 205:0.032080905452157756 213:24.283826840510624 214:2.3242485415635227E-4 215:267.4767073200449 221:27.162182524370444 223:75.31447651820656 224:49.803710484448025 225:43.14154142146796 227:1.4695274996493977 229:128.18248145304176 231:67.21030621521567 232:71.81804563406342 239:6.412249270372169 240:0.06338060348989212 243:3.472254051190324 246:9.032133194556428 248:20.761505902054765 253:16.454513421368546 255:10.933275513471873 257:16.517261770630274 261:14.896553069594496 262:1.5430658186401673 263:0.212032507568509 264:31.691906574262845 267:3.6904329178731645 269:15.933522587259347 272:2.534080966430543 273:11.646657992216452 275:6.954725635592895 276:7.925403645153268 277:9.8495592181263 280:279.30546624704107 282:9.687318604677717 284:15.724332537762793 285:163.81249437569178 287:77.7306078768993 288:2.3397099808546993 290:9.322507984601646 291:0.0015099571580166975 292:13.472912345777743 296:80.74481797323189 300:70.76222283363307 301:51.243419850276105# chest
1:366.21487803554044 2:121.94870533100092 3:106.2215149869872 4:15.96786712846697 5:77.4927716589537 6:14.79424772794659 7:10.668366830466661 8:3.7735253145909198 9:57.48305384903199 10:133.77242007817458 11:489.13976349926503 12:60.88397478559279 13:638.7955155033937 14:411.7943744080903 15:107.02124833291927 16:107.07005467425427 17:457.03755022476537 18:189.6513666565882 19:45.918473553198424 20:35.63056166831999 21:13.963814218050537 22:527.0544488984818 24:236.7810803843756 25:83.86061263595843 26:34.24004610776911 27:72.14148080642303 28:1078.6830891306206 29:211.64987556123776 30:4.14561848230691 31:717.908514292131 32:133.66075524185376 33:3.733082764945203 34:51.155355271090485 35:121.95250348006786 36:54.280986747000505 37:102.05366575110101 38:74.77742029609762 39:494.47704057682375 40:214.7861267415312 41:216.5478485864735 42:82.92068221799036 43:84.91910002028689 44:421.44656112045635 46:9.491341232446295 47:553.3739493927476 48:15.673570532367677 49:21.863368751799303 50:124.53617921635667 51:595.7834066624539 52:48.56634248767829 53:121.69084431979451 54:6.4986542761828705 56:25.07473151124688 57:11.960511837244596 59:87.01595491845512 60:17.742058044735856 61:25.332375736465234 62:21.035988692762242 63:10.51649090877372 64:4.6049561764149 65:24.195670285139947 66:9.807982101328436 67:24.18806224705737 70:3.391872812866475 71:13.644093528185495 72:4.823898979302496 73:82.91295380301085 74:0.5669252430098457 75:252.37700799745042 76:178.85114351805916 78:28.646135322570707 79:3.2268906809074482 80:4.84344217403326 81:18.391874408828755 82:13.87862537055022 83:2.4174940630350763 85:45.331396536188784 86:60.053804022706366 88:42.659896411771726 89:14.844177772985523 90:27.589554708091807 91:1753.0441300901034 92:88.22415166244124 93:4.342927167370186 95:20.188759849355176 96:7.740273165888157 97:66.63870306557551 98:24.833862546613226 99:69.8406154155967 100:59.65913787435416 102:28.037115686700453 103:13.45983314754716 104:15.014997570132254 106:14.100215800518903 107:0.21752295010641995 109:2.200504718146013 110:3.112983082451481 111:26.030269024835786 114:1.7656450318159345 115:93.84784067251437 116:1.711221125847424 118:359.3307990777985 119:24.095292413720806 120:23.816280243457005 121:549.2318612375773 122:1.7362232863912606 124:2.981574523055807 125:19.83838916873515 126:0.20360841981561995 129:11.181063865598798 130:20.160476995942826 131:11.699041090435834 132:12.308967948762449 133:149.22195228165722 134:68.12156815448245 136:17.383272511073578 137:3.508806243641306 138:39.29496095629142 139:16.483069236791188 140:0.5450714469312283 141:7.357185695446493 142:0.9732156534208035 144:41.976148561119764 145:16.62719585752412 146:34.12752799508541 147:272.28990517358636 148:28.935234469402527 150:0.8905532440252286 151:19.236817367012403 152:39.57436231760245 154:22.19100167529245 155:44.08996015848791 156:1.3261742925080553 157:29.005145757572354 159:0.19475302496218674 160:13.225000894920173 162:2.6467106648618572 163:0.6449524726773722 164:105.25584259976816 167:24.64344609395545 169:179.27614937577476 170:20.36925690779406 171:83.59744907251662 172:0.3561512950663346 173:217.20662432700573 175:19.166280375253578 177:0.05706990430299821 178:257.99858279120207 181:34.1110145643826 183:64.29041449360895 184:15.80602659724817 186:38.29232266470943 187:36.018640864994346 188:35.831548417003 190:344.875782328836 191:12.71323651092631 192:13.264949499028223 196:355.9825278187509 198:0.53108503436157 199:172.2060799903495 200:43.35171767003055 201:16.11569837417429 202:43.16076189099706 203:44.4132049160249 207:76.1098760854566 208:46.19669433625043 209:5.972948676347151 210:0.546491077015382 211:3.4139890621308058 212:3.7638504575455984 214:6.4824696548581695 216:39.474626382585306 217:39.15765373148123 219:0.1415097996751419 220:21.480822074413496 221:58.54916245350367 223:7.838974292089308 224:14.020881984048362 226:23.22455509592184 230:28.921690493498982 231:23.172622810447912 232:0.1225818024462869 234:2.269245128145065 235:0.02558058067713541 237:3.196343059382522 238:27.40358987094395 239:61.812703967290005 240:137.90100076371613 244:42.32300714663716 245:2.371061726612124 247:1.7226579469495036 248:50.956183651249525 249:29.555816956704863 252:37.24999961121528 253:18.023276337185557 254:3.6875825995503093 255:80.24300227853881 256:0.039733518031618516 257:7.649668152965052 261:22.11653939757893 263:3.48467734770678 266:164.49144408269117 268:138.78552010255027 270:7.053156894071252 271:33.40397710181951 277:23.191008717371172 278:49.00187352057115 279:43.219064548437416 280:1.9503237835673861 281:26.295403915027475 282:0.6910091594553158 285:23.82390744787158 286:37.59410146806772 287:11.131761763110982 288:20.428738905940506 289:0.7085985446197718 291:2.2925880253536217 292:189.6825148250363 293:10.831870571357504 294:45.186476001644856 295:2.2177798411938294 297:1.810156670935042 301:12.253193151165473# childhood
1:22.53254425901584 2:7.240947550959394 10:2.943633436384029 11:4.476147074354145 17:16.795064349451124 18:2.9555095071379314 22:1.8498185519571289 24:26.128375375800275 25:1.003546478786196 26:0.5712241161158871 30:29.111046749878685 31:55.36041872783491 38:0.15121502420209937 45:6.017293478775753 47:14.009009837485142 48:0.3207997043231449 53:1.1703049631379163 54:1.541909290716172 55:30.159389475344675 56:4.380946908279006 57:25.43060755236461 66:11.73770406124881 76:53.811440679607685 81:6.123384312199623 83:0.4647748892642109 86:52.18550654180618 90:4.803908659265839 91:0.5907651685293384 92:0.5211149810589247 95:4.870872349684009 96:37.03077892437457 97:1.5841634704642458 103:46.75382907549508 104:0.8424960637659087 111:53.0154356338949 116:34.45900974735157 121:52.800990736007485 122:30.85829486920849 124:8.02380757468032 125:4.797982750771287 126:4.987220969008357 133:11.388326715989377 136:19.051760350231962 150:3.4402674473368333 155:14.45080460364321 161:35.71854779075934 175:5.477073238453024 182:6.429793400255093 190:1.3903361592900692 196:1.9713150567586886 200:1.7201784898207635 208:7.026445057976344 216:0.627344819690253 220:2.366295378637015 221:1.453737886295184 234:3.0757444316831135 238:1.9529586620278996 240:1.4260488769472794 245:23.19352856494329 247:28.932976453873106 256:7.269211647316346 264:1.797698961316805 266:34.28531953244186 285:7.682695951790545 296:3.159651368207699 298:3.032927806442982 # children
1:59.201759640620814 4:33.70726227131943 14:32.73024913390183 53:39.313870357367186 139:413.22306352798915 259:35.17108365248269 271:54.18847602596748 290:255.0170858734958 294:107.05640090181858 # cholestasis
1:93.10783413562035 2:127.99894102913865 4:549.8337566157785 6:16.56785631282339 7:0.7048637116448191 8:1380.763891861887 9:36.599292729233674 10:1.1283723955446827 11:548.0612601809408 12:234.2086583121648 13:1.813119697006911 14:14.96532267470653 15:2.1677071596458437 16:1190.0466663023822 17:41.50423226532074 18:10.222771028966141 19:5.0806787876283135 21:70.04377652062166 22:77.1100099055965 23:3.5302614370640755 24:94.89757586766669 25:35.85922802109399 26:22.246783277500278 27:33.828335926707105 28:2862.6056790490848 29:6.026633454394984 30:1.6535009832105674 31:0.9842958327780824 32:45.38657955305719 34:33.342175597614045 35:720.5955171531458 36:42.982338848313816 39:141.37459709626611 40:27.52782713330057 43:666.2991212145552 44:94.6988034898905 45:99.02598383111767 46:0.23531692359573628 47:0.5791475773531146 49:6.343465739156267 50:28.105773347696562 53:5.966759011990778 54:59.20414080043636 55:57.039381687797075 56:0.5452751919648312 59:236.98395479100068 62:35.47275479924355 63:709.2593202998438 65:10.640110347580292 66:20.691811761327386 67:47.3086399459573 68:27.72162695689972 69:33.745907886893605 70:14.348044015128718 71:0.5560741610457951 72:19.197878137760167 74:54.87106118039093 75:504.8604254649447 76:11.711051561753457 77:273.23225820183103 78:4.894302503823985 80:0.5724488174471866 82:1.8461948390445975 83:77.46136326897225 84:256.09458883768804 85:29.505060780758463 86:31.527356314017613 87:2.186713232105581 88:195.19062748053068 89:0.025194567339254337 90:0.7963750779784697 92:1.1233365801883586 93:0.15053041004385428 95:4.289222389072335 96:123.1990293542888 97:5.5958052315167945 98:31.941304335296827 99:23.820071611710368 100:12.726624832856979 101:13.857612954804663 102:9.82271939983229 103:28.404622568855167 104:17.06580699571335 105:4.096334622264107 106:4.758814189123723 107:20.940757300104327 110:34.06376862010745 111:54.53521263242646 115:13.023537824821101 116:2.5899129153484775 118:0.5607638921717408 119:13.54857354698774 120:18.804621527874733 121:57.66593470933017 124:28.30034380626128 126:19.67076851243497 128:234.8730868027741 131:46.14098279111643 132:8.881144800300603 134:17.54968359466139 136:16.35021835576577 138:79.76352442719225 139:309.5604652258523 141:9.959184932537067 143:45.833206969038216 144:22.040156293538253 145:15.850803644057693 146:0.2150382905095513 151:49.4284252580923 152:46.248281833338005 155:3.9643857686946937 156:0.14109690144593715 159:0.9597555163189783 160:72.96258415143127 162:51.94823355598675 163:124.21358680297989 167:19.32484485609612 169:4.938988318961144 170:77.47580022539312 175:1.3454625608955209 177:18.01136694016818 179:32.12330237019421 180:7.536653566998722 181:15.271924433854707 185:32.19554679532085 190:2.6197534572578873 191:49.420133644534886 192:96.21052863679084 195:44.1487166620578 196:0.00870362958159617 197:0.0012202945157256838 198:5.05627963227319 199:83.66925195521276 200:32.40851298595301 202:217.80963597172268 203:1.8274574355340305 204:73.33747598277849 205:4.512199741867244 208:0.9340580896472616 210:14.81580008640111 213:36.86054481085543 217:169.98495280633898 221:1.1429553491354474 223:35.5859626009588 226:4.582900219660308 229:41.420768646931535 232:1.4753843039424615 233:60.90194399597598 235:50.629342602171775 237:6.494865591294109 239:13.036338504822979 242:221.50686724592578 244:7.598051342254049 245:2.1857942172436533 249:5.488001598246596 250:15.048717989208667 253:32.735856118652116 256:25.891076311622196 264:24.60560649249478 265:9.882001678349724 270:221.76967599769276 271:21.067002593361256 272:50.73321598022849 273:12.665027509614463 276:0.2804084167667458 277:45.69656211481398 280:11.063193218199347 281:0.9903740289300389 285:0.05867801135925159 288:226.8344465020623 291:2.0038619624274827 292:25.715982063152705 293:54.95879205467979 295:26.784053043288168 297:29.671003697924508 298:8.392833085032679 299:0.041124598145184946 301:25.46762340904922# cholesterol
25:3.896907651511974 38:11.77318535600949 50:26.505500568871625 72:5.357027544279921 73:15.850174005267517 89:12.995974882583953 92:5.26508855910361 104:24.197762026978584 126:15.790595569934757 150:23.570921547964222 203:7.019733566736401 268:15.666906281202357 # choosing
2:107.86191654566723 7:5.468823273964823 23:13.856697721053603 39:6.13217536968205 62:44.173617784148995 79:147.04633476820027 82:123.30694232745712 128:5.039755326316927 # ciclosporin
2:52.856959856271835 6:2.709604835844456 7:14.928924957258825 10:20.960166404394304 11:1.9152483168436532 12:30.55623021984591 13:60.471211521538514 21:10.207578924929669 23:56.10302710878721 34:29.184416515168714 35:66.09782696403586 39:181.15332211285386 55:36.92361871532927 57:70.31317349903676 64:53.572801828320074 67:29.360975085418687 71:26.85797649035502 76:9.771289265669646 79:3.8799720461801925 97:4.007161927768654 100:88.73150310527355 107:64.12878019740506 108:6.025425748140271 112:124.96918787876226 126:73.03969750401806 128:2.4860949664590763 132:8.082458771482 146:10.312834639187162 167:20.4387589710118 178:40.657938859934816 210:108.58254016102065 219:42.605568362699245 229:6.710013591092979 279:13.746603387883384 298:90.89573801775744 # ciprofloxacin
1:387.8004793424682 2:65.00241230210875 3:68.75400258281303 4:12.123339327160188 5:109.85065560497014 6:96.5862851856147 7:369.5397815266853 8:14.21872068014871 9:108.97233956465357 10:45.28679660352023 11:135.90182807907283 12:443.06353999594427 13:83.85255458990103 14:120.33997644045846 15:77.58316149338309 16:11.723551959729543 17:40.890517644731965 18:289.85714958615705 19:5.349168092331717 20:161.64065016782513 21:15.051819493591795 22:71.94561679685336 23:21.796207184181558 24:3.416194499649521 25:89.9388479562241 26:403.42742949141734 27:39.50637593212605 28:1.5107195300412084 30:4.4462994500993736 34:28.51535146476921 35:0.6329859341211456 36:10.24281345879259 38:5.140683357740136 39:77.31343907887101 40:19.015804235500447 41:98.0051869685438 42:335.45797482918397 44:5.319957140043981 45:5.27420336333071 46:6.241593349285428 47:3.3207367881041607 48:4.462003420796112 50:4.1157778770121975 51:55.217705397279246 52:21.976925736050692 53:53.34288749907553 55:69.56608674820612 56:12.964207802328072 62:57.90199144355751 64:8.85958055721612 65:2.301645814302131 66:43.156767985678826 69:30.43847041105733 70:105.92563147841662 72:27.942689175606045 73:50.90116172980238 74:49.82135333898199 78:48.65198941863656 79:133.16918963879434 83:53.61660771611379 85:34.07453454525692 88:10.510477548695732 94:64.63135890986848 96:23.977856573394774 98:42.74451948490529 101:41.31121691086511 102:90.03114279090636 104:63.52924637302231 106:76.02100026115139 107:15.575631334456538 108:28.143183402283334 116:0.9696688164238675 118:69.97267309133659 119:9.698946119999443 121:17.66201487062725 122:55.94884739861099 125:14.212102929775172 129:108.87215383441317 130:318.3918626329843 132:28.685339036262885 137:468.67557905398405 138:44.95282021474048 139:2958.6642444468853 142:109.2816933425618 144:356.13127508029737 147:29.778983276414458 148:62.759174614735315 149:33.42346673803553 150:10.151552525954887 151:49.7402755682596 153:33.00310717940299 155:60.0592331430981 156:40.67991331578949 158:18.404875343616308 160:10.463863901725178 162:96.31733797454064 168:142.9567568225468 169:104.06976926462652 170:17.084094522114377 171:28.355600754147385 176:56.17811821409911 177:9.882743038079942 178:52.36738702751199 179:17.035786805832366 183:76.03194771385576 190:1.5747165523613722 192:5.129226839091671 199:306.8281154658565 202:15.305916737542901 203:5.277659328452089 217:26.054707317804638 220:35.72649820753641 221:4.280270365322015 223:18.94923944107838 226:19.063334742854693 227:24.37559014934846 230:29.49147496094752 238:9.669804934740151 241:79.4534596698941 242:26.599792028179053 243:35.43779680083408 244:32.05160347614486 245:26.481218467098024 250:29.18688320924162 259:234.0667292013789 261:283.34845541069035 263:181.34691981099985 264:5.307728987326735 265:29.032099291559323 266:6.9014452375524495 271:23.41741488154465 287:62.84188843033988 294:2137.294178789059 295:9.035344426545093 297:24.21074224454267 298:25.811622275636182 301:18.981194621259114# cirrhosis
2:43.17142349157584 4:29.09946822945854 6:58.77364924694747 11:6.130733173152226 12:62.01461598739792 16:0.3517677106766219 21:24.475089794849854 22:14.951375061655009 23:20.09883001816033 24:70.08321255024029 25:4.563864999065776 26:30.85708843317292 27:21.939347183467113 30:0.35677116766057837 39:68.10848396288424 40:9.684649546700559 44:7.80701795457976 45:0.838019212781255 54:23.83074115560353 55:41.97229271007687 57:36.661451860698506 67:14.192973584392117 75:13.747963811234289 76:5.883478315425171 77:33.257225065875296 79:127.16776981032743 81:17.85443019278781 82:71.89827590515534 128:0.8607695665080113 132:13.659799369285832 143:2.943408566904728 152:35.273394180468856 162:2.625083546943149 169:1.4888281508689816 204:38.260516651673804 217:25.562264976115607 255:33.07279358205225 284:30.096964191754395 301:51.13263028069364# citrate
6:46.05179985081145 7:113.31849528804656 23:47.436969177682116 25:36.83041604972852 40:48.542382141847725 43:45.596851232052686 132:46.28786115005005 161:61.234546718485724 227:62.986683948128054 266:59.77507398984499 # cladribine
9:24.079279653289138 10:4.931989628316995 12:10.80434235920191 13:1.1775581961369002 16:0.6318471514384701 17:0.8560183422575662 18:1.322565008167521 22:3.6603126223890086 25:19.095579942268706 31:85.34653761431262 32:7.891087886489799 38:11.968915867148246 39:2.1216806036976816 45:1.198963652193039 46:0.9245452709761214 49:5.923635596742774 50:7.292234392293813 53:6.726105401788183 56:6.508805118582084 59:2.5098011403075033 66:12.055785396010824 72:9.860825709004592 74:6.23221319789081 81:14.539619701519545 82:3.9304543367903433 87:2.991767866644509 88:10.678030426808013 89:9.086301918679785 91:1.40783173982056 95:26.431706550619303 102:25.058827249600217 104:5.864922329039371 105:3.8319597132275898 111:242.42948098741007 112:10.376722651374834 118:18.487739953688457 122:6.312181279667397 125:19.22776831464793 132:1.4457725359359652 150:28.962785714918844 151:4.875591066269432 155:244.9413083900115 163:23.952332110879787 169:6.259943018732068 170:7.967258508864849 175:35.899737547865946 188:33.59304151186596 190:2.371365653661192 194:36.464794489753785 196:8.637105403704462 197:2.0005226052157106 203:8.214958093402068 216:1.4557059095103655 220:1.0379002112572153 235:24.20201153081944 240:7.358821957801594 245:46.76065718333154 249:11.47110989004013 250:12.117932560539966 255:18.326551831385633 256:3.4464605478152874 269:12.815963725625632 281:9.386606284282543 296:4.274233526070334 299:21.878065637689154 # clarification
2:0.2671971682794585 9:13.617371474427763 10:5.2397067497344905 11:56.556910393470886 14:1.193364647817914 16:11.920447194530574 20:10.598087540045201 26:35.59092372823586 32:14.686143247474721 38:0.8612904047702651 40:11.624105279743317 45:9.65340816694241 46:51.86844019594162 50:7.6191809109220054 54:28.441532268422105 56:48.98240889021583 66:7.940850945260897 72:42.85858453895135 78:9.193407872010093 80:15.744158689400885 86:12.578878380408675 88:23.548184145913254 91:5.452258759297223 92:1.4479685947904302 93:1.8155158779666107 102:10.133625369312524 104:6.181905443250608 110:80.02278345478298 118:12.695305888952854 120:14.585140036935126 122:25.39489294245229 125:7.279646603179516 131:1.8279290570465265 132:5.540173558323638 141:15.440038006045826 148:7.527569864400852 151:1.4250036850484282 155:2.3245247802466635 177:26.636545650205363 180:9.048110085075294 190:7.598874272329422 192:22.274552147476307 195:18.059982356541855 197:6.790174656224651 200:8.388804164661728 203:2.971396979671169 209:122.28955494295094 212:64.15359317676649 214:19.406064740697367 220:14.203918552071892 221:13.971528392320291 239:2.5005730282245544 240:13.868486227010159 255:10.957449309457514 275:22.324660749563154 280:9.517043690024622 293:17.91929193963982 297:4.040848537835484 # clarity
2:7.6613425942841955 19:4.1300762105028666 43:4.309868775505669 53:5.216053815484103 81:11.042826974831865 98:3.491260200841143 125:43.27700437630414 131:4.712500279193058 150:4.558647651062175 152:12.721130841420319 178:6.66815337371227 220:3.8986756750287346 238:25.29194749993164 # classics
2:2.3697069755453044 9:4.52365483213872 11:8.287982096955135 13:15.423668811387213 14:4.871100110810986 15:1.185314839073808 16:7.722556939887159 20:23.202761813715913 21:28.506172831972524 24:1.0149999118398305 26:1.619592721124081 27:2.168777018236142 30:23.267782370036937 35:46.65994446496613 37:8.923018872812197 41:35.16463962024925 46:32.22826613541142 53:27.12581795806858 54:0.8369971560456829 56:7.072788638831114 58:32.584855543894754 64:58.88784535018618 67:9.471330192590425 72:5.637021557121257 74:2.1484132474882607 83:10.160225630173644 89:1.4035659691177083 92:1.549552613631986 93:6.299896980475371 98:18.45945540847496 104:39.47060678157501 110:3.5790265350737998 115:12.692618651354985 116:1.2796172410496784 121:3.0674600585562746 130:3.457989672373359 138:3.076025035813843 140:12.565058631257978 143:52.721574592527894 151:10.364050504203211 152:6.823226166084631 155:13.456087846805634 159:7.759270927384138 177:2.4071375176474414 187:2.4931805044759066 214:2.3748352921691827 221:7.99940249066754 223:3.2832915221091175 232:36.04792767065042 240:2.6797206034266257 245:4.543392294926935 273:7.685187253145427 280:41.56517630587649 282:129.71456137155283 289:74.99015406173707 # clearing
17:7.306754195444173 51:9.074685695785274 147:11.835770592157587 169:49.707296351124434 # clinicians
2:50.73839016242617 6:0.007223188833941884 8:0.37291945171101576 9:2.798561561492883 11:18.747202000959415 13:0.0632710525116165 14:1.4388922725786286 15:33.74789292118509 16:0.5273966518530285 17:0.972798259169886 18:39.44605940175079 21:0.2045559071398432 22:0.05671923180560414 23:0.0010444877397689462 24:2.3685675822334766 25:16.650136626572003 28:10.081186139669516 34:4.671851226363917 35:8.719498029716384 38:9.013295123620798 39:24.346227870236316 43:0.01551401967232706 44:0.05236482713819067 45:79.39912205629727 46:241.40935403387923 47:0.0931425832996819 50:0.2128240181979644 53:7.29903443285101 54:17.19624357547154 56:10.506263499857184 59:44.640853454227724 60:67.95846465578839 61:19.237785100288654 62:1.2152906866698083 64:21.613198792686497 65:412.5381413488838 66:18.756224202777044 67:0.637067349327067 68:48.45098302031355 69:445.2050598976541 72:2.1994448930305452 76:11.256317019746223 79:0.25469967884243166 80:15.388824416540873 82:1.063003283411736 83:47.93299801558931 85:2.810781702829549 87:0.5457167162979992 88:2.777752274988315 89:265.3781690843071 90:0.14798975225862226 92:0.023437135934119932 95:7.846503293217326 98:121.16554213891996 101:74.59912983366088 103:1.5504720940224474E-4 105:587.9848149727716 106:115.84112663546745 107:38.10824954311998 111:45.29835544439073 115:10.155870090577496 118:14.760522384382657 121:2.6647864041373066 125:58.92865032482365 129:4.355380349033217 131:16.353839580473164 132:10.89972136056934 134:10.549474755639826 135:1.2889917602520142 136:0.06256512897602247 138:19.33893475326352 140:90.95381280256251 148:21.195439192829262 150:2.628485206151244 152:0.045813032145675475 154:20.978687411967538 155:15.47359554731478 159:0.19138054366879956 160:11.738141584938338 161:4.133069496840417 163:6.178710819057709 167:3.342898615580451 171:19.698852025644214 173:0.9670072734274864 174:20.208970814807152 175:2.275252756687496 177:24.546581661479717 179:0.9569976699119295 180:0.5838128543930524 181:0.6700495114382043 187:98.16739253162176 188:869.6765294801781 191:16.86717521238079 196:15.519884297239704 197:0.07062014760230537 198:13.950703361459535 200:24.12789086617401 203:19.420367744033186 205:1.8863615108482963 209:28.37854663450779 210:23.73774407727348 214:0.10632694437177098 216:0.0033809366457820235 219:45.325795230057814 220:80.52118396362489 221:38.0493532564099 226:6.604977296284945 231:72.61774169501265 233:0.7538893890948956 235:0.7963045143534279 239:0.198529963679579 247:1.1249123882861696 253:1.4487409709567307 262:9.284415599678594 264:0.44497365391427796 270:50.674391296715335 272:97.45794863289319 276:0.3465571589100185 277:0.5637912204487432 280:1.6589961003134988 282:20.49527837244522 288:21.85931520085933 289:2.033560980595763 290:0.9703672975945924 293:24.67698584712077 299:0.4452878834532507 301:20.38167543127556# clitoris
4:7.907582494358819 6:28.506499890125042 7:11.758349622292329 8:10.822020815259966 9:119.12736582390446 12:11.979096152205317 18:11.151265389885074 23:29.427667531648716 42:16.66511651709419 43:19.345474477733905 55:34.828605852010554 57:15.375331233560631 67:36.48455407108093 97:34.08028656253657 132:11.465142247877484 137:19.178786325734084 138:14.62091520829682 143:15.955463330231082 220:18.06876475724078 249:41.80100225379259 # clozapine
2:13.155039743485377 15:3.567223026233116 18:10.77916853539469 26:27.55685923014491 27:20.830251783526382 31:48.99192205370187 41:26.427549204134984 53:12.707647321902979 74:50.346243033598405 88:19.757750966970928 97:5.495063125862287 105:38.68864564943185 110:25.49156197784376 115:12.313700377220133 120:23.300774844791906 142:8.345736359699835 171:133.16242006355313 214:12.695913391064797 227:38.99337496622352 267:58.61455409611756 285:37.923941780963915 291:4.996058335991293 # clumsiness
1:23.322564123464275 11:43.46934557157671 12:15.603122010806924 14:23.793105884079402 25:11.934051336970748 26:25.057789756001494 36:40.15401260174376 37:43.12000539920156 56:27.412376741045065 73:28.543892241578977 149:53.80685545439348 157:167.77185342323966 185:46.26603716391328 226:43.77841757004067 237:9.759796879032505 294:74.87021954840593 # co-infection
2:9.516652142613273 4:0.7261385964260791 5:5.914685112494317 6:5.790116106219432 8:1.0384841346406144 9:1.786573906946167 10:1.279899881388731 11:9.417484998489305 12:88.14871604766081 13:1.0018351622222872 14:0.7959017101757238 15:5.913297674214657 16:46.03462198251787 17:51.998343397191185 18:11.070965073217222 19:2.7069638889144247 20:1.5753043748047986 21:0.06681474337675757 23:1.8868011079709013 24:0.37296049808496173 25:367.47919898880934 26:8.401946551804329 30:0.15711715241201513 32:1.8215119616191944 35:207.6013608696194 38:0.7858208652259064 39:0.016336259204157617 43:11.318960295955653 44:2.686836199786024 45:60.421572078494485 46:3.507066696847359 48:0.03263033556975448 50:3.7916335991120302 52:0.6159858640517714 53:12.834319393388478 54:152.99143276075492 55:26.444128351352166 56:12.234955872298285 58:23.89123994762445 62:0.9045289169765588 64:11.257001932277387 66:29.042565326629063 67:2.5706879044817312 71:2.2571020729284954 74:11.477120371269745 75:2.341961883420895 77:21.30855839316707 78:5.760261911278438 79:4.023761402714384 80:9.149042103752294 81:0.20906296092006332 82:23.82430597558879 83:1.1199102478790544 85:8.73000768908066 86:2.8978481951562096 88:0.45700835687290003 89:36.31923091769356 91:0.26338999495616305 94:23.446833131126848 95:3.48294322107078 97:20.21738165081186 98:21.508388668462246 99:0.9230456611276905 100:37.591379857064915 103:1.8153725333540753 104:0.5732529309741322 107:44.901338921494336 110:14.921793177947766 112:7.793855574961498 114:7.774545413205227 118:2.9826184801471554 121:0.2234406274939105 124:2.3560468209844094 128:13.533011697102193 129:28.467699519713506 130:41.619978356994736 132:27.291368066651 134:120.10006343917374 136:0.8595636810064805 140:2.621749480089273 143:0.5595402112050493 144:106.54473717160414 151:169.23873017370735 152:8.835828100234805E-6 155:13.172427115228095 158:108.51933022035884 160:130.84735445570624 170:42.254563721876806 171:5.052613374581439 172:19.914559916099353 174:3.967977507969456 176:14.852362340026723 177:9.287626405234812 179:16.374887169584103 180:5.571882558490918 182:5.512606391660075 195:7.420274662869996 196:5.4715644647470905 197:150.46923244499177 198:5.203918244037051 202:18.89373591016278 203:17.017246254761922 204:1.2645420898955537 205:91.59413301601961 206:36.141844536273815 208:10.438588870490767 209:0.5060963274678935 211:36.57234254977114 214:5.871167733294816 216:0.304270749216527 219:12.315424974993652 220:2.131043912535521 221:1.4969875968460369 223:5.44551313197726 232:22.675030059366918 235:0.5301477643007652 240:0.08084870314088423 242:8.989631481708505 246:0.06162340160538019 247:0.8222505994797752 248:59.006001435602634 253:1.1198511236954367 257:5.3276847343178275 262:42.84994995932737 264:0.23823593114410868 272:5.132506400795359 273:361.470728325341 277:106.87932369575073 280:16.347592866486515 285:3.445632359158674 287:0.7706723739944872 288:0.43821174674112007 296:4.5511694533527995 298:97.27709515050384 # coating
4:0.7720574236909398 10:24.800568056315004 11:39.882670939228 15:6.801186540388106 16:105.01608460763762 17:1.6586990900358147 18:2.903149577960589 19:6.958751316953516E-6 20:26.278916162673575 22:0.27133108158202013 24:1.5395801213544738 25:10.86412511161623 26:5.8009582398564365 27:16.164959770135376 30:17.07811296424979 34:26.022875481745853 35:0.0783467127007432 36:28.432469727291846 38:5.566488392112556 39:0.26978710437476744 40:1.5691776996586642 43:50.71604196525954 44:11.529205283831814 45:5.058344487351689 48:127.10836313169241 54:13.699929301949394 56:4.851210292761827 59:25.30795276680531 64:25.13164813845863 66:75.74541228877406 67:18.158033921177676 69:55.55765409541514 72:161.50410617254818 74:0.1629187245639917 75:3.7149362939391484 76:2.259616498741188 79:2.781031521025672 81:1.6984093957707328E-4 83:2.672068229813388 85:7.329877105928259 86:4.870463274673732 88:33.003067289796526 89:5.697666437519292E-4 91:1.0517835041182932 93:0.08120157314502 95:2.416611270825811 98:44.27010507856 99:2.0160910255865834 101:43.68360975376187 103:0.04966258951224388 104:10.878513636174352 106:29.834218411140863 107:61.58299109588229 110:8.553575842987112 116:4.4853257857845445 120:3.062533240311662 122:4.5964771056877725 125:71.51180036833848 126:23.87260862529837 129:1.4014984686138043 131:19.073009275872725 132:135.2369366263823 134:3.640315451817611 136:0.19754716094327535 143:13.996395559980188 146:30.084812724151124 148:18.879962954270553 152:0.16873025863456037 155:5.2961012254500135 158:28.38153595737115 161:33.489239620278546 167:30.278678442368985 170:174.50402808727532 174:1.5656898560329042 175:2.9361576111711702 177:5.210964948727082 179:4.820814401402122 180:0.8578061699326107 192:21.529641507619743 196:0.8310034739943183 197:21.484212217335404 198:1.8641546445349466 203:81.26067628861222 204:0.35395391114821445 205:13.96009548001568 209:8.645599884391912 211:59.24631232262289 214:50.52552695214126 219:5.233546900561287 220:7.180245044307725 221:6.066835988866492 223:17.499731287383074 226:17.59623673627298 227:10.33833428575073 232:1.4055459459211501 234:111.9733386775996 239:0.3934013101888786 240:0.4304965495654338 246:9.680132545039413 248:5.90466645499032 249:1.9393837698187528 272:7.937748460258469 273:115.80197855085757 276:10.918207372307222 277:17.576643614991376 280:0.001075792034337019 281:4.414001137606041 285:27.054989074968354 287:1.3926924957585736 290:9.472535262455656 297:1.5050837499036789 298:102.33715923052938 # coefficient
2:8.679940049565245 4:5.539941153608967 8:9.529021107524683 14:14.204635595580108 15:13.681444342409904 19:4.924794614600955 25:42.94244223125062 34:16.046755797025504 35:17.168128320083408 43:15.67306780402707 48:25.67882520105147 53:6.972209585375303 56:33.02321795206107 66:12.543351085490299 72:10.230024988170086 74:166.6242441065249 77:53.05888802000568 82:13.29816181861238 88:30.17003285273153 89:14.763491549443291 101:25.88285849209142 116:14.15393729137026 120:21.546229653616674 128:113.00645223439848 132:1.5493096291693498 139:27.1893636053165 146:20.572526311866635 150:1.6639110733217812 152:99.33262277754007 159:20.228026010462706 193:13.333355510350632 198:2.041211299601219 200:14.82091867516799 204:19.99119221225866 209:9.548237951575318 236:34.248988107064456 242:326.60756104938696 243:26.218222222210244 264:8.490640293975998 270:25.88424620851752 272:32.265960339810874 277:31.27340262869082 291:327.43465686839016 # cofactor
2:12.039407307065593 3:4.464418540606304 4:67.32519927950095 8:52.08384027610472 10:25.656279959008796 17:8.771944158080647 23:76.62792825706376 32:32.04385015424932 34:10.308807227756661 46:49.429498968530794 50:4.896013301802887 52:35.72581355929728 62:26.35119610968315 67:5.714103478776792 76:12.06396496354395 79:4.995222125366522 82:23.36670882732186 83:3.561967691143338 96:6.456910760804 110:5.887871367175593 116:16.4368729886462 119:7.023374226492441 132:3.818442184181721 135:26.64611139500168 164:6.149195028733475 210:28.609762955473652 227:26.263483541446654 232:6.371228249132257 242:16.617530297963288 291:20.479248890607018 # colchicine
4:0.28467416691057157 6:2.3032671953714403 8:100.7115842177891 10:12.75915916911941 16:29.10055496189445 17:9.968961458804715 19:37.07318942784472 22:9.553865281842347 25:25.277146827872194 30:110.35937635568314 35:14.755894834915473 43:12.989691180858713 44:12.121677202201395 45:4.6600630508754675 53:47.82956744026659 54:2.833959926061147 57:36.444058259420736 59:45.11377193171674 72:22.73973990320023 77:6.135689618993366 80:21.92214061200286 82:49.257628103075405 83:26.524059753087865 96:84.09486070603619 98:46.42406893276986 99:16.740976755106352 104:25.538471753864908 111:17.154541432157256 128:21.35725159824504 131:14.8749220156705 134:21.72978312921831 139:7.248315855593019 143:1.8755134514710123 148:18.459196670205756 150:0.3947829825218515 152:16.102959343472715 158:427.55039684081856 159:8.223776441245668 170:20.38040627589298 171:1.3891774268580517 174:26.91648846655517 200:20.60783591620762 202:164.60887828636623 205:50.06614141889936 206:26.88636537157973 216:13.564015722751648 223:57.593670010611 231:28.449911266443998 235:23.91007345748859 236:45.01387116062469 262:26.964528387693882 268:3.9294947614428666 272:0.6347562641915421 273:56.89834079177334 280:290.4773768917878 297:213.57474711543585 # colloid
2:33.03661983916225 9:1.708888426772888 10:0.8387739459440846 11:0.14888640706221562 13:7.631000721884119 14:0.5186054440350739 15:0.4045037962241705 16:86.11599144731656 17:19.08521665844614 18:0.8466354858202036 19:0.0013522574785663334 20:1.0345307881640857 22:8.26134377653827 24:5.626177445473917 25:0.4590094951704756 26:2.901958426089383 27:0.14423691632006694 30:2.575673820999235 31:14.41625693062229 34:0.011072183911023414 38:10.968862442855654 39:0.23668055543686597 40:3.9034629480800858 43:5.455263572494654 44:2.4371805782978386 45:0.002252379068221223 46:9.199701033651381 47:0.2140995078768699 48:1.9684963962263304 54:4.705109659950349 64:84.4172749363733 65:0.0586637303246904 66:1.2971278223958203 72:2.915268595469856 74:0.13639839049007937 76:22.242094318729553 78:0.8559622405165054 79:9.91706341195876 81:0.722620551068506 82:1.6326401031300566 83:11.333561227474275 84:0.905086888880949 86:60.66970499424543 87:0.763489602470434 88:13.83484944184502 89:31.662205248266687 91:0.9650558957272628 92:0.8361939702440419 93:66.96468049224617 95:5.346212744560326 98:29.722212796635752 103:89.77683347949952 104:44.36268338309482 106:0.37256631250258226 107:0.4116641375882543 108:116.39258573341938 111:12.47264320065698 116:0.021891698390327462 118:0.20769721855202558 122:25.322317392995277 126:0.33743840799334934 129:4.980944407067864 130:12.74839187007725 131:14.285178407033287 136:120.6233509271835 138:11.240624532318114 140:1.729108834692533 144:12.055821727978012 150:1.1827539660675697 152:1.720055203822804 155:0.2628158073960959 156:0.4042327552044961 159:5.5520739625872855 160:13.327626811868072 161:1.2432714624328531 167:29.752207524968938 172:1.806744282241065 175:0.4776824200512991 176:61.39354736962629 177:2.1091622763753617 179:4.6839166293921 180:0.8061962400530599 182:0.7906612651677307 185:4.697574881555415 190:2.490684319479764 192:0.605417499121432 194:6.446108167174542 198:25.331027529279943 202:2.5467972566955233 204:5.401099743394909 209:1.0100797532345125 214:43.65268900914495 220:617.3434414276932 221:14.253900283805937 232:1.3454806241051283 238:7.461170141582383 240:14.093006530688312 243:4.926564370257396 246:23.552223042796538 248:1.6852529442705309 254:51.48813941120751 257:7.364893704563538 263:0.4762947496552967 268:2.3071693319946656 277:7.534855728009392 280:26.896707740263253 281:1.044357002760782 285:1.2614974199555131 288:0.9231283530738777 290:20.210234820078824 293:1.280025128074027 298:16.607867902718088 299:3.2854074158881024 301:1.5324688807341245# colorado
9:17.180381893583693 16:6.5588525298852485 19:17.980044501564564 88:7.929981884251016 132:7.714424102911267 135:24.421200379260465 162:9.624647912632426 296:10.885940755061542 # colostomy
16:53.52920951894595 18:21.10016413235253 30:17.25119624330225 36:25.410967514546257 43:28.84107425393174 49:8.87256901733221 66:47.28113569794782 82:18.813524027068503 88:56.52606458856713 94:13.5314210355489 101:9.555918494850047 124:23.462002827910798 126:105.15881081920864 127:357.0999822492489 152:40.90924210725303 158:13.496138801950895 161:41.77925842289377 177:9.774248593409306 190:26.10680786080996 192:27.839663150743167 198:59.56090415293876 239:26.00392602994673 247:42.76629581363877 279:54.84395012471961 288:29.81243919451806 # colostrum
13:41.45908600428006 25:36.512012908047694 242:55.59752765805187 270:52.933316852158775 # combinations
2:57.43827340240206 6:28.987795831869057 7:15.91060890471236 9:19.259490305681723 10:38.25025521483286 11:17.523435634298455 12:48.57113466138267 13:36.34460967064911 15:77.33598941860573 16:52.07502183723976 17:0.003901685281855781 18:3.7248878709816586 19:1.1955326709303302 24:0.00972164561509238 25:10.119205802796973 26:3.9001542858074796 28:141.06367240397827 31:43.378043714549236 34:1.5496835794209316 35:0.20045058554816092 36:2.921624779499114 38:94.88977958245826 39:119.5389464955575 40:0.24081959993047297 43:6.9082569074935485 45:1.170834730058699 46:0.7529050608191215 47:14.402049147809887 48:24.725973903968995 49:75.59935683574366 54:121.86625711881993 56:60.14963053996381 57:117.33014584859905 65:1.9378622694143162 66:30.321869714806937 70:0.724987948177558 72:0.08534506759899232 73:11.035395822383167 74:64.77329232440377 75:148.65365098880542 77:1.9391160807550771 78:1.1772332844100377 79:3.3820515817195904 81:1.220138269521998 85:13.233967051762535 86:132.56679385933973 88:20.944922581717304 89:3.2923431765481284 91:108.49889106163235 92:43.67253697956245 97:3.601246067457251 98:0.5040652951091933 99:0.39338029993660034 100:3.9764840811157938 107:0.6705032941077266 110:1.3202206411474755 111:42.07678730691339 116:56.03546667485883 118:29.91219098020989 120:7.605079770055706 121:63.938427482325736 122:0.3390374997154773 129:16.78507546945409 131:8.303268265475975 132:4.088334765216939 146:0.6434798180545185 148:71.85815372630667 150:7.764700466996396 151:1.3206290479170537 155:0.4875011675384959 156:3.318159087259556 160:6.512149601342632 170:23.290456447719468 175:68.00236939634264 177:19.751952655303338 178:88.66165464736318 180:4.466867057693257 187:0.5224748858846067 188:6.371996280797678 192:0.8963932915451032 197:5.731214004965534 198:18.35060497729619 200:35.833191275330485 203:12.970899851064047 208:27.239683273080804 211:2.733442929454391 214:0.4489067406865936 216:1.5886679650161222 220:39.45057938812505 221:3.3315345710928757 223:123.0112576231654 237:2.6126967020185794 239:0.601789032183949 240:65.89131831595958 243:5.745416896561399 246:3.1479301812464677 247:1.7576173555411438 253:18.697974182574733 266:158.32444313507526 268:10.70494427074764 282:1.0731157437439995 284:9.9096335223289 285:10.653845181341001 287:1.693033212508848 288:9.342234222790319 292:16.70314731558439 299:8.188240334522288 # commitment
27:55.750378142830584 66:4.026459822593063 101:23.771948076668338 152:55.70624417596187 200:61.46062957617766 214:5.738811488302549 # comparator
1:4.598470563784162 2:169.1281669680411 4:0.4113968767629192 8:45.293547814266 9:4.392380221379072 10:9.540126783132706 11:177.77809626548668 12:3.456380736919575 13:4.420701068882693 14:16.712872510080814 15:99.70389850443247 16:90.8337816745277 17:1.4080192355396695 18:44.57634496633447 19:38.36648096889243 20:116.83763753723954 21:6.787103870818719 22:164.94275972113 23:195.82360097505068 24:32.07355320456473 25:205.5168416649421 26:155.40941275322237 27:21.6122865142269 28:236.69678192554943 30:3.636856767966328 31:0.12072591776198045 32:11.389264090448501 34:39.39256751977691 35:89.51645098618062 36:70.06351064733886 38:50.200559588294524 39:17.04893676451734 40:0.06361291578203182 43:41.54047448324098 44:1.6830984326581302 45:10.748373006830304 46:34.95616628254202 47:16.595861199415488 48:24.623407348116295 49:107.84166587422892 50:2.4288823842867373 53:72.67619778805876 54:5.148042474386402 56:90.4247371008154 58:0.007897882546799972 59:4.955888937984564 60:16.112324764049312 64:27.13244415604584 65:48.25680669079937 66:2.015196190033491 67:0.6347928622395463 68:0.6526717335337977 70:17.225504196338658 72:172.1567488444446 74:44.54582693902694 75:13.501047141172421 76:0.6015120518166125 78:10.73289030878733 79:0.11745367947727378 81:168.4070968592865 82:48.01631408041493 83:19.1683111201608 86:1.5258119708227642 88:55.70767599879694 89:24.190587656421545 90:0.024434344835359837 91:28.149360518335868 92:115.68290793693339 93:25.42616428288473 97:17.765295660923655 98:80.49878436152709 99:0.629095134312116 100:19.48847894777445 103:27.28006932551769 104:5.7701779863210865 106:49.004373492738026 107:2.6145530922654436 111:10.650772671111254 112:1.4903759691240266 115:2.868404048530763 116:52.87141089616306 118:3.2581303598984706 120:0.1385929383520152 121:0.32713666492082893 122:36.89801254227353 124:99.09173084517296 125:3.857555466215107 126:12.231602835789985 128:0.7329722566706968 131:0.7994293563187199 132:6.145972606667795 133:36.641921040288594 136:9.754381609151196 138:9.03489990369254 140:49.23502898461869 141:9.524793216976304 143:0.006424842861485468 144:2.0447498803073794 146:0.08833597383410333 148:9.38251868037792 150:17.42688806235661 151:5.148171406325414 152:32.563734231470164 154:4.552131479210384 155:1.8898496972686196 156:36.257524310768154 159:19.05831164264114 160:51.55989465943542 161:6.302584305635356 162:7.346432233529021 163:24.035699971354852 164:0.021420794453710812 171:6.376056977987883 173:0.03143441403632763 174:15.290062633502034 175:0.17474913289281901 177:8.210089941126808 178:45.107719677621695 179:9.537733549376258 180:7.183824501330691 182:30.25641512209224 184:0.19548441963379642 185:58.42265340973336 187:447.82932486222774 188:118.60343897493941 190:0.8973276864118566 191:28.268253722429723 192:19.221141573836405 195:10.108327756634448 196:2.0654872528429027 197:3.046494294551941 198:18.435841269988863 200:0.09224242338557793 202:113.20445332162214 203:9.104412169350413 204:25.957228933010967 205:4.209925100205828 208:15.654097416036823 209:59.88171588458716 211:3.0653887740482944 214:5.567874009432495 216:22.299946898310264 217:31.61064234012269 219:0.07774035634445133 220:48.506330991283996 221:2.5993923146730347 223:6.986567095234133 225:20.489969310122284 226:4.322097026643598 227:0.10429915944237785 232:1.3625902624573805 234:12.235223508054851 235:2.818885897411422 238:4.230654892573847 239:6.719017233318202 240:7.035142093173916 243:10.119216087939273 245:8.482260510286471 246:2.3266727259752997 247:0.07868798123695961 249:2.255155207966373 250:14.637965713714602 256:5.689003038113648 262:4.197056665757233 263:25.143016148277404 264:0.06338086200354799 266:39.330219076548886 267:0.8532172947442779 268:0.03419455506911472 269:0.6573636103815405 272:9.321942488254598 273:15.300476483144667 274:87.57562701257923 276:11.320476132634044 277:39.57685506196501 280:6.126818446859415 281:0.003323720091284753 284:8.69983805056776 285:3.463716038274884 287:1.3420854863309004 288:8.529334992408529E-4 289:0.5772796062228324 290:1.1758473117031942 292:4.376436903128769 293:0.04488767628956972 295:0.1919422409408366 297:1.5232119377594038 # competition
2:4.852075833070687 33:8.257711969887689 220:15.608665053314747 # complaints
2:0.05650648703777951 6:5.987388440183131 7:183.87938366646762 10:2.9221343985735513 11:3.324318381527915 12:1.4424860892690552 13:0.7462992436020053 14:2.246343949256872 15:0.0271262030760842 16:33.03405217106145 17:62.32511352578071 19:1.2055712054798516E-4 20:9.51343521634227 21:19.123774399232463 22:368.5367316016062 25:40.56045771015315 26:16.78519241096353 27:8.003196914267074 28:24.94310269561273 30:2.8094475422629377 33:26.37023924730946 34:82.04752877354393 35:39.05403797795751 38:22.42881847529794 40:11.055599050473894 42:5.147372297674944 45:2.1477833888303778E-7 46:75.16269062366513 47:8.654441690662635 48:50.31856138080592 52:20.135250735812384 53:33.14576222293975 54:33.29097106701463 57:0.9391754879194162 59:10.411692255115288 64:0.009630922493176129 67:3.99997707146929 72:21.12604181455374 73:0.3987868203038133 74:469.2698207809514 76:0.30109688822283087 81:0.8176436665064138 83:5.266616604301459 86:26.875808943752826 89:19.13979486240196 91:12.952294777839771 93:3.9151846837283126 95:28.91899614789277 98:0.23777519716764234 101:17.13024039702726 102:33.18792267680494 103:1.3074707737923679 104:152.38037713106107 105:21.78926990981733 107:30.54630632053026 108:12.236178933330219 110:4.301007576254152 111:32.94102562204331 116:4.533883971485449 118:2.1025333324252755 122:16.361475757858642 123:2.046855498653172 124:15.532127659942727 125:2.379911011784027 126:0.3837128255822716 129:1.414395931052643 130:0.9623202024562659 131:0.08960918235237729 132:6.112084636557516 135:43.76015501489944 138:3.394378073004208 140:1.8575273396082725 144:0.8346383850071606 146:30.211398491767802 148:0.3958880064405476 150:48.6376355220889 151:16.068278008220815 152:1.8482629520061267 155:2.2960493987364514 158:124.53400138471534 159:0.3923253196718869 160:2.4471551939492953 161:47.62145915541077 164:46.832503470073725 167:0.9684883828604439 169:1.8465111155530414 172:24.19878526116327 173:4.875561875400533 175:0.5302413404460246 177:13.139681946618596 178:273.7004048850029 179:1.2850910048286954 182:7.816047299825039 190:41.607516343611515 191:18.997904627010254 192:21.623845508777123 194:0.5852542552501594 195:1.3886020690857033 196:23.215477135482327 197:2.003103521553145 198:21.056298703236656 200:0.6492150121271482 203:7.186639838639813 205:0.3838613486939937 209:8.69105478341512 212:7.750516453581875 216:1.1413131826855596 220:10.44526825878629 221:36.330927646073064 239:29.68581354200885 240:36.026349466991746 245:1.8383023211435545 246:0.3984809087220125 248:44.912721228412266 257:12.231382026871952 264:0.7075711227757859 268:2.4471551939492953 272:1.8546472380282977 276:0.5894533682083619 277:0.845976897553537 279:36.37706476673365 280:52.9013872151273 281:38.36519656680569 282:28.95725023082536 289:13.382633715872904 291:5.243680571272453 292:8.855326746137845 293:1.3520197964354022 # completion
1:644.8837715758639 2:2296.6371885041294 3:641.7789814322903 4:0.03355959038330164 5:1027.0118915402238 6:912.3923666343085 7:301.037187594299 8:326.73868380363274 9:141.75072147255344 10:135.78643056064539 11:824.0297448374118 12:2380.982667925927 13:845.5921968565185 14:1117.0817189013767 15:451.47320515230706 16:416.70416806194265 17:92.52372400679357 18:454.6968389232877 19:91.57431871696197 20:563.5851184374106 21:34.44311202076554 22:48.38469763601046 23:275.1873070493035 24:9.65182995232144 25:5.953972854613905 26:734.4582083773598 27:190.98665757659282 28:43.63173494455209 29:38.49093731851231 30:66.34002968489622 31:114.01246986175089 32:105.53882405112341 33:189.87193629598195 34:84.77445442446555 35:358.8077812654141 36:86.40723703133683 37:7.572097753905646 38:170.4901091233999 39:629.6412974327013 40:808.4054321563966 41:147.9425062230259 42:349.42099046716163 43:276.19895759303205 44:103.5890943103968 45:0.4080565782169128 46:9.556095866191448 47:51.932032290018924 48:110.41615498958797 49:120.85849741837495 50:86.66631322414757 51:91.85277983097477 52:1511.1388798997968 53:0.2597385124767929 54:5.810804028249751 55:147.77231535580322 56:117.79670961719474 57:56.88052369596226 58:37.90907076027192 59:33.04889931437387 60:155.09483927524784 61:104.13923717262699 62:267.38757778666366 63:491.44819077486744 64:11.111918628110105 65:269.0813680692469 66:12.497839661970993 67:25.983283067900498 68:79.27476269836313 69:100.08190124690691 70:16.14264737746335 71:0.7052967692638695 72:219.47177452027597 73:503.03363747805776 74:147.35503156617304 75:127.6399340792208 76:108.80528510154132 78:108.88699788147888 79:40.12983187753749 81:2.0919946235771865 82:29.177175298697684 84:456.33357997447723 85:38.75041056549578 86:180.98437451002277 87:73.34987646450442 88:31.2872625680574 89:4.1966824851230795 90:2.575376325273753 91:67.94544375822116 92:2.524632449605761 93:0.22881200746551136 94:76.49175258311972 95:349.55904952953875 96:59.032155541544746 97:63.977645997934644 98:9.089631799911198 99:58.7572416395213 100:497.01610507203765 101:11.615592902815688 102:54.558268366223544 103:11.446694907368238 104:96.57963743324515 105:16.89617668163242 106:11.968227101661318 107:9.897949582160342 108:313.4587660575365 109:77.08199372979989 110:144.16332767761872 111:33.57410447564775 112:143.60400421249915 114:38.79407288624917 115:2.338487104799932 116:20.223776666922486 117:445.8106222217748 118:182.89381760992177 119:610.67940339509 120:31.069632850655793 121:15.528146707670972 122:52.40117451675159 123:1.1482639154805332 126:109.29430414072442 128:4.564340459138983 129:62.88024616442514 130:99.30396376993387 132:17.00254261099816 133:53.34028611990695 134:103.85091967610097 135:741.4321264216154 136:34.79762277480489 138:423.3593697271021 139:231.19586575263048 140:169.30625487759815 141:3.4591818875390467E-4 142:119.5276842241252 143:1.1904842626072436 144:11.095506566976423 146:92.42425448594636 147:45.15208523375952 148:41.66101914010637 149:9.311355902397581 150:0.022391622168254643 151:1.3907546055896798 152:10.313620069605717 153:45.32747531855655 154:27.54449817470522 155:50.227600111002495 156:7.394443816006152 158:13.43021658080508 159:0.5369221596466767 160:356.47283215357805 161:82.46615951322433 162:91.4509637953649 163:7.485688407321803 164:22.32655143274407 166:35.71376946924179 167:67.55102256717102 168:42.50828698314666 169:89.76227418740264 170:52.782746617688176 171:10.124563341486239 172:39.400642309116805 173:31.3197802570118 174:30.586435346020803 175:2.185426286434438 176:7.828200373278503 177:0.3911230960187819 178:42.84815174904468 179:8.600052108975815 180:0.6524345638358593 181:57.58086065190423 184:23.525853893504493 185:0.09784366572148337 186:40.91770194979872 188:8.215273877639671 190:23.970689999022127 191:13.003126483997196 192:82.66631077848986 193:8.480705482372734 194:8.713335596247024 195:28.195072416857766 196:73.89219985142189 197:25.275802130774817 198:2.3939695337083915 199:144.35698908442566 200:2.7426296176890745 201:53.35205264236574 202:77.82609798871192 203:50.61181265827675 204:1.5321658558382192 206:26.04309017835454 208:114.98649220741466 209:1.0502543058276677 210:18.41021220706935 212:42.85843879886871 214:23.74512498279166 215:3.81046160229601 216:1.8677166782608905 217:11.62844769251202 219:75.03391813096734 220:0.5482685768481729 221:24.906707040141228 223:5.796160525120678 224:9.768338629108843 226:472.9799612395296 227:49.56501199321167 229:0.2457816013839497 232:28.57316355005211 236:36.567136713760306 237:56.33641731725602 238:8.245660843621678 239:0.19102508549351777 240:1.7644095131946262 241:26.352072080586975 242:0.8942648590669221 244:131.4477084080711 245:66.01942792509543 247:9.723905828848759 248:23.621482358468498 250:339.3566764032131 251:31.00786247253033 252:267.0549375053458 254:1.8994825941759272 255:582.6285817664045 256:10.868753974464742 257:17.027999069078184 261:39.86846731645155 262:45.21863078251489 263:13.471137694996443 264:1.448254584418145 265:27.336307146215827 266:13.829607028519913 267:98.52785978987798 268:19.426205039147668 271:7.450441644949377 272:18.046095530512005 273:2.8374912612858227 274:31.083099949205533 275:21.313323164211493 276:2.4619175640325857 277:134.39267243770203 278:9.355212883188585 279:1541.7513925379121 282:1.8184813652429248 284:5.063638787951104 286:468.6755790539858 287:90.73768940380391 288:12.514845591265098 289:132.2904458468369 290:35.8499157682891 291:1.0782314215524915 294:186.43720135151207 295:2.5773556801382447 296:537.9460112093124 297:87.94852365143863 298:32.60968443624488 300:140.54325603300924 301:67.03412290693191# complication
1:0.15579217704806322 2:19.195445069959845 3:6.622200778988059 4:3.639003971118979 5:7.20648147458461 6:56.73012549758752 7:91.83149082946458 8:23.06590111643907 10:84.41993697048059 11:70.96697925142138 13:26.46422333404562 14:17.97027393997971 15:73.42566142642006 16:367.6572972886398 17:47.73716315865898 18:21.08714322706713 19:5.286030718947857 20:404.3746810862413 21:127.78941900040061 22:1.5997761247204014 24:0.046482751304537016 25:2.215524360008342 26:46.656292927280894 27:12.449586418931862 28:3.6620582895341185 29:144.17821846857638 30:41.811214565209816 31:8.013454405907876 32:58.85132601752976 33:179.24878319162497 35:142.78866771941375 36:27.045160758351663 37:3.9285605205114384 38:16.79347545425549 39:17.695905848533606 40:53.771973672027855 41:9.688778290005663 43:0.6659751440151458 44:3.212566555690413 45:19.584717639727053 46:5.710955319139915 48:20.779108599940944 50:5.300681002946689 52:46.30921110550786 53:0.5511080112412683 54:21.15917753461561 55:32.61239184738577 56:69.83261925206902 57:189.49654339007608 58:41.78065977364181 59:34.99811410393049 60:60.171513345257345 62:3.128928432147375 64:11.430475718763482 66:14.129517343520599 67:128.11692404852997 68:1.3822759878233524 69:218.51728368034324 70:12.698665755225678 72:0.3938969352368353 74:27.86107784741985 75:70.37053439669882 76:10.63462837352605 78:59.84616733369679 79:2.941387863118735 80:15.393222288891842 81:9.144502592633364E-4 82:10.242280890263608 83:5.412554640904653 85:33.86234563578785 86:4.090518726402059 87:15.409397060013294 88:17.063155121601334 89:10.028120720202589 91:18.50623552900396 96:20.38371898802156 98:1.512575838909403 99:38.645779327836564 100:38.21108455028457 101:0.026824267712112194 102:5.739706800398132 104:8.130133023494565 105:1572.5538604365395 106:28.727333783305607 107:24.76993935833313 110:82.19284641479346 111:7.08167304200481 118:65.14081139288174 121:14.248662347475129 122:24.028145900486656 125:7.656915896521757 130:42.601355042027144 131:2.989383976522207 132:0.050601554933755816 134:19.64049020071661 135:52.133194088915126 138:18.590967649870883 140:0.06296989380463469 141:1.5115130798285135 142:36.03800068175371 144:1.6694703964402722 145:2.0683193443489456 148:19.444179266957295 150:36.364555336506704 151:32.14037841914166 152:0.34954440248164076 154:11.632839952255203 155:4.592606475297843 158:63.74037054859088 159:28.22705400393546 160:0.0011784741673799746 162:235.75058987677477 163:8.697891672141704 164:18.653631790350765 167:0.19914520653427606 170:0.042162706749668086 171:56.018506297787674 172:7.752475203772208 173:53.7482673244017 175:9.205475964483792 177:17.88485345716994 178:39.65270959086564 180:58.835964996716015 181:0.19831364078285754 192:0.056491679635335114 196:0.13321336746614088 197:129.5103826962177 198:32.73992012113023 202:8.486187468906799 203:23.279504245549006 205:11.495618329013347 207:6.1336005067383805 208:32.80310036026071 209:2.154957033464191 211:9.421146778780766 213:38.33635243392031 214:2.124761009684522 217:3.554953330778215 219:2.928880505858908 221:20.28843532173336 223:7.529628996428182 225:14.55431871847256 226:20.139570501302686 227:26.260618432942973 230:49.589235174258256 232:30.849354350329453 235:27.736974763222005 238:1.6553729844875622 240:2.802977101643442 243:19.699648676650586 246:33.079938050477715 248:89.85158093026165 251:213.40953934555577 252:1.6436749167795661 254:9.88270073487725 255:32.56404865620692 261:2.2270482916289835 262:6.788319823666166 269:9.83604449522439 272:28.066381714548275 273:23.384434713991073 277:30.013891549094012 280:3.0265199457304117 281:0.28318453441667263 282:0.12439798713123328 283:58.48428381248393 287:10.258970524442748 289:14.759562005389077 290:9.769374585437811 296:48.071467369375625 297:3.0367896900353064 # compression
2:0.6040443507046956 15:5.55621038231598 16:137.41238995478685 34:18.737374609551537 44:174.43844971915334 53:8.286493437067135 54:1.2041810615218111 56:8.063129192584865 64:2.013779356729256 66:15.159910166233255 69:49.38453427205773 82:1.505335916767899 95:47.53720617198295 104:2.427618243004288 151:6.369035632901741 160:8.607976062455554 170:3.4524135348654266 203:9.808116171153749 204:22.731534007993673 205:22.904439421914986 223:3.77181027704509 235:18.893526816169313 263:3.305799630014955 264:9.831845374132175 276:3.4036415052578377 291:2.8704049166963617 # compton
2:75.75071069338412 5:17.466013691748376 7:9.539923892747904 8:13.095276210089438 11:6.581346156396215 13:8.166269546703013 16:6.042073876980861 17:16.216931879030742 20:127.10610527873217 24:0.5983859474940294 26:45.677839681494035 27:84.04351085513373 28:13.69481104335195 30:19.606594563332777 33:58.91323180320211 35:150.34740136170475 36:17.88175427968912 38:0.5433542291463457 44:88.20440066481873 48:12.24603367795182 52:40.00875442823727 55:27.504143251103468 58:8.175763524088174 59:66.16333391736329 61:7.507632486331939 64:115.88760261750669 74:1.615629074541203 76:11.584372317576513 81:4.142654942080194 82:0.6788062275480877 91:1.152606447569023 92:1.0649987490441895 97:113.03490982778065 98:2.9987016945581297 99:60.60746245940447 106:12.283398888622548 110:15.21936271149398 112:33.334243275042624 114:9.701724605196567 117:56.78917324582133 122:1.6506008788836988 126:18.321277310319626 130:14.84187081775521 154:34.64038052861867 160:1.9736929265692331 173:32.039824509971176 180:14.443020418974958 184:7.135201348376313 197:30.097650325391406 202:2.1105917460949435 204:6.441737460830203 220:7.648423934573819 224:74.82641724065132 227:61.34456816405314 246:2.0509469532113793 247:3.496709937592581 267:5.014059950255188 273:2.0075096296517794 275:12.250554210518368 276:2.350917574494319 277:2.713421144791217 281:3.061119304153321 289:20.232547981074102 293:16.402866143283582 300:70.05004107951116 # congestion
1:37.46242671874763 2:80.73448001139184 3:438.6594887657559 5:173.92945151668033 6:93.8045096192521 7:4.287159769451354 9:81.04442296857313 10:507.72986844692196 14:312.19468473011335 18:10.04396908804554 19:31.140936644463576 20:129.59990512639723 21:0.5738712671389223 24:25.910996341330925 25:85.58280321835608 26:127.25386366236981 29:15.375341409341369 33:122.24324163771551 34:100.96356626710916 39:67.57410332480805 42:59.21240196575795 45:9.353475081279566 52:72.32921968431646 55:211.91465595076872 56:72.67368798895798 58:500.385706523114 61:7.895023582902794 66:25.279791025382504 67:52.72936987368732 71:85.09592852784934 74:105.3354453648468 76:42.245785643849686 79:45.586309548951135 82:80.20336436647928 85:50.003626703756396 87:1.029677549446431 89:30.657732079357686 106:116.50453684972855 108:13.096239232820224 112:157.83285840266768 119:264.02897566681474 120:47.326472821942666 121:0.8784033364035396 126:6.508911968429528 129:59.2220507046621 130:9.064108783502723 131:36.780884420894196 132:0.08874222072442793 134:129.1255326745895 140:39.3739391555655 141:50.170763450737525 142:245.96879581902382 155:42.325371334890406 156:3.2163337911086267 161:57.94336644949767 168:529.20576418792 174:61.284682858782276 182:73.83840829858094 184:1062.3204355480593 192:48.72503248073479 204:114.22181333079568 212:73.20008137820936 219:84.60038680847843 227:158.9738848994726 228:28.790002855954093 230:10.261258590218583 238:51.24834333980809 267:75.62870992425144 269:72.57628386832808 271:14.129489007599306 273:0.5316808414251495 275:73.10786578674951 278:4.522335082320435 280:30.496182156579085 292:78.96734455932481 299:49.43779313574842 300:14.359618214656557 # conjunctivitis
1:227.66646250930447 2:131.78472912479305 3:6.69795946333522 4:170.92703034081376 5:52.177953903786474 6:83.0808331285499 7:39.89576197526278 8:44.836170010006576 9:71.51038414047095 10:16.84584813331947 11:157.38144596688238 12:82.89387352246169 13:144.50551682108912 14:156.61589747625462 15:183.330049602487 16:78.84574184776926 17:50.911130690044466 18:31.354954044887915 19:8.71943954032603 20:18.85585328001895 22:7.655953776264717 23:20.89187097196325 24:28.2189686420795 25:23.323200122154134 26:276.8034938902395 27:86.99553242423752 28:37.75138654150676 29:24.886539758439575 30:79.19996903873091 31:122.95934840457478 32:63.74966851025656 33:36.11846095141203 34:40.45217461126829 35:61.745134000588195 36:37.56654405474966 37:53.46336940146617 38:60.087754215820894 39:56.393071531233424 40:14.345169090791845 41:0.01316789617139915 42:144.98936750720893 43:28.907623874232165 44:83.35622486222279 45:99.91970535582938 46:98.85560565343555 47:42.87474280997842 48:5.21676878953955 49:44.07739793933044 50:48.80250307022597 51:63.62591940347108 52:372.6015165936835 53:52.03048589048167 54:49.13815161836773 55:21.8690562640849 56:17.321948600343262 57:14.517405138989671 58:0.1841414929208627 59:51.290487675213335 60:225.87773140974795 61:0.7580702849264995 62:0.0047557628090743 63:35.84802332302268 64:0.0014114745377289952 65:28.112577484428027 66:4.328612886526652 67:29.9625350763147 68:23.371160060734493 69:50.964530821795535 70:16.17975181543755 71:0.0022767236888048717 72:46.442370305687085 73:70.82938819874616 74:32.0369856706553 75:13.421672494562074 76:10.271799868181892 77:1.720179044012448 78:84.547616316626 79:2.9666288219975887 80:0.12038942284979803 81:49.29705245692262 82:27.719395537081024 83:53.1397795828477 84:75.04145788176469 85:35.30806692832639 86:461.4270889023042 87:16.822838763169045 88:164.976377878079 89:22.54934983629132 90:792.2876690215854 91:20.91188482470071 92:19.456009377772055 93:66.17700076694814 94:11.965162624889322 95:16.807226561391683 96:23.907722860286643 97:27.461433981080702 98:53.28945245143938 99:4.802226308067285 100:87.31240306604646 101:137.88523776074578 102:83.21817590729641 103:0.08805970255280529 104:134.03367851001724 105:0.8072033228701366 106:0.7994953445368982 107:33.32422609986404 109:28.723499321562237 110:15.603304013051053 111:78.49580526848688 112:809.5937716350538 115:44.35859292334568 116:40.95541694000241 117:30.385540028994914 118:63.703695301312464 119:33.714430570930425 120:24.18722347219053 121:4.092933520429298 122:64.72058175406606 124:7.539478849498356 125:45.77678554257716 127:22.093644224283413 128:23.442491184196093 130:158.83533302552172 131:35.35190474245507 132:40.76856589916253 134:16.50095848226723 136:0.01961789587789003 137:2.2844478919453155 138:884.9235085018032 139:255.06230728425516 140:55.72967461272857 141:53.81933553489592 142:10.282549020979536 143:3.9096834863418217 144:37.0347778476432 145:27.23279688362447 146:36.72123121587453 148:35.59183486400331 149:43.705568089708876 150:17.506397429268127 151:43.9701343147845 152:175.26818370578815 154:57.85715780293311 156:12.35123998568948 159:14.436994044297341 160:26.933910410304758 162:1.2312703934478841 163:66.30696458141757 164:54.77170804623935 168:13.787180498887423 169:106.13080105965824 170:3.749287399684511 171:48.47236027414218 172:32.979373069327806 173:72.34157725607236 174:12.311346144854392 175:27.082064490017736 177:10.099223277865667 178:16.678465071276367 179:0.012741206753505187 180:17.317710684916136 181:0.23375010811085947 183:48.891467975724616 184:1634.9124784598014 185:10.457061474293633 187:5.887794578829589 188:2.1554578302416445 190:4.483836427649342 192:11.77815215717581 193:24.26593952201959 194:0.49364133890815787 195:22.902348760872272 196:66.1226396124512 197:9.008119548992285 198:25.72655477798764 199:22.17582865095416 200:0.6962911437183942 201:43.46330807860175 202:77.23908029508408 203:26.28695525777148 204:0.18943748844165675 205:8.770856471879899 206:20.36696933389049 207:21.598264139739424 209:15.831032175924168 210:16.167137390831392 211:0.27577847432842245 214:47.72973430267151 216:11.224418771214296 217:26.85601076694294 219:5.1322869209098565 220:64.76430928317453 221:9.608819715122433 223:1.0919009286168178 225:8.691311651105911 226:20.76345503648856 228:10.281751020364284 232:81.13641227223731 233:41.193898867855935 234:89.83696579574058 235:57.12800204316884 237:12.387171716727314 238:0.21906985884744373 239:0.24840468317100675 240:9.398841658188768 241:115.3376763470252 243:7.7731235206116205 244:2.6240588457850476 245:3.6030597031847966 246:11.623410267673254 248:70.68494380244071 249:10.65627795446338 250:73.25801201559955 252:0.5131015627457971 253:9.938726453356058 255:20.563821548322803 256:9.66176627629143 257:0.10730462171414575 259:28.47430755284293 261:24.106571562332437 262:5.605950163005286 263:13.306925430626285 266:0.39567568729469854 268:68.8216823080407 269:23.421253529661517 270:7.439632442846256 272:47.5047235967518 273:2.408215964268825 274:40.104825598118914 276:28.22578059199872 280:30.991511965932627 281:16.158863926236585 282:10.234963559837048 284:6.450556030705864 285:2.2842220582098096 287:27.52538321590262 288:8.47035358887966 289:5.210531203774045 290:4.49883554502281 291:3.5120450816582567 293:0.004537558656129274 294:9.068273061648968 296:6.653312261189995 298:942.1625948156615 299:2.2627392381635216 300:77.24320150625788 301:0.9767381994265613# consequence
1:0.004896972949927631 2:85.98592028547205 6:0.20378884144783882 7:0.003029597368013309 9:3.3964459583702555 10:3.695902119317818 11:29.175196294965563 12:6.1612774682689E-4 13:4.830655684451007 14:1.6542977225141942 15:33.7151466556841 16:6.305005745138546 17:57.32564887748092 18:76.54169406385603 19:1.3013118160680992 20:52.5113953478946 22:10.08060883196153 24:8.08221234002717 25:17.850601860842712 26:170.35053861216147 28:3.6987828166991785 30:4.627868107827918 31:3.478538000002501 32:2.264515555288123 34:0.2199922511089073 35:0.5654224100051379 36:0.22648338735571505 38:3.858076896565595 39:10.7219297987436 40:3.634777897828898 43:2.2012652615002772 44:3.192532256710756 45:1.677155541752885 46:51.42257405884889 47:0.13542724613376747 48:5.8310597562016495 49:40.92130649230447 52:1.6570034735845112 53:1.1918431409291932 54:50.2358256078662 56:27.970756124167 59:0.4640953861240149 61:0.7426382010228472 64:222.89815674161372 66:0.04060181546957081 67:31.32951906634513 70:1.9787344918973897 72:11.031150908536242 74:9.250357588185468 75:3.0043544850809063 76:11.020473430000765 78:6.14388438794556 79:0.03937525998330803 81:167.88088613230775 83:12.361875234466252 86:2.632005010695488 88:19.47144123193144 89:38.101475514551844 91:4.12916081959012 92:71.57818927971384 93:191.8138399801855 96:5.074719104606655 97:17.574232537435087 98:14.328938052707954 99:1.0246889739521639 100:27.89604852555409 101:0.22127509358144973 103:2.9493421498357355 104:5.710277331055852 106:19.76290953810174 110:14.243049663994785 111:179.99658757952255 115:0.2914658193984018 116:68.13007421550216 117:16.38645218930325 118:20.58547442119724 119:0.5458360270544773 121:1.2111871181198834E-4 122:30.911506859519605 123:11.104511869368668 124:8.664410509050475 125:14.756891801372467 126:0.2996119711563166 129:2.012115765590485 130:0.037750542901168284 131:16.84727776350393 132:17.54175276889299 134:8.731280647820219 138:3.974620021378752E-5 139:0.3127670664608586 140:0.8437105428289714 144:5.745363725087936 145:3.6623891294844917 146:9.305431324228275 148:8.919733494452716 150:143.83854282766026 151:3.5819826589628048 152:62.59693664630305 155:11.066905525800363 156:0.04823748150178507 158:17.504499112181374 159:61.116020477892036 160:8.51569680660581 162:1.1015939627718754 163:81.13989749764234 167:36.975602254557 170:62.46558621147677 171:0.8264916528413508 173:0.16208069252148877 174:5.362373485858015 175:25.574413417267905 177:5.2307925920146365 182:40.385269517402904 185:0.1597527567907851 187:0.23406712993460188 190:1.666579585010717 193:13.678586379811943 195:42.89046170137741 196:1.0090568143077758 197:40.607772992620795 198:30.924966010700544 200:0.6944029051073234 202:90.51509434903195 204:8.601219998478992 205:0.2998137991122108 206:13.304343591087173 207:9.912049524147005 209:6.8668684442861965 214:13.909947695416669 216:6.507490363098605 217:14.436053633146983 220:42.68833653974666 223:12.596362584223003 226:9.054843250054072 234:0.4333849284242688 238:8.923181249547373 239:1.6219543261152634 240:57.34678706650996 241:5.578579089425763 242:0.48153976544431587 243:26.431201531584428 245:6.1625632484345 246:0.31981670822544706 247:2.1079868657690923 248:9.888332300812337 255:2.343912478981207 256:1.5728428560049048 257:0.945224033019402 262:2.3267252299254433 263:4.258372652327885 264:8.163849423751996 270:7.982197208682227 272:0.32232390103207287 273:0.2848235777259094 276:0.008433565577504173 277:9.037562905048544 280:240.9994618573906 281:28.598912505336585 282:39.8920741173067 284:0.09370181858072622 290:7.865762731755969 291:0.1658828397140902 293:8.097890465921452 297:27.648681005914703 299:5.6104073507008135E-5 301:13.494388956583144# conservation
1:2.492346763843212 2:3.1883588069326527 3:1.6898323608003094 4:21.52166768733649 6:0.27640872874459077 7:2.4194286627360437 8:5.617738038547942 9:0.4753988868084819 10:116.3720945952487 11:187.42683390626186 12:3.4285196944522096 13:48.57727605202521 14:0.8024464862952896 15:251.2358022816961 16:102.60287703521936 17:0.48455214444352307 18:0.632665948849834 19:20.25046822831054 20:101.4934534350519 21:1.5475529629478917 22:53.58863469433468 24:42.281603901665285 25:24.31098180019776 26:20.658637647023912 27:162.43309099704715 28:248.45193578278878 29:0.16871253680973902 30:205.60765638304466 32:34.89863908635698 33:147.37810498375134 34:27.08088134509724 35:63.882307392882325 36:114.56192558482984 37:34.11561033556888 38:644.0486441170351 39:3.5708800285483586 40:623.0173077373967 43:105.3836759590418 44:56.376555659410805 45:187.6111498131516 46:0.011398975765151469 47:0.8599862745279737 48:202.7858611351634 49:0.003509569896784711 50:1.3907564932455396 51:1.6813635713980903 53:40.653978266798156 54:53.15488301007579 55:0.01338553484985923 56:19.04391828759151 58:6.105571330265116 59:723.9124088900978 60:4.8728526328095185 63:13.692333404418907 64:5.3145746646068 65:1.6798399160693043 66:257.84823665779885 68:16.070511551623607 69:12.65724504010249 71:6.46886070628653 72:276.4952637723378 73:4.620719788099196 74:171.91779890684856 75:93.31520029186228 76:0.40033065246003624 77:1.337047562060233 78:11.664172815311948 79:21.51544230713829 80:0.5232963793363131 81:1.963500452040655 82:39.54588749046913 83:18.203559878281173 85:19.300848906833867 86:0.7600464875994825 87:17.0065002346851 88:483.275587326001 89:80.7325729183844 90:50.70791539013324 91:0.2653019045428164 92:4.993125574095567 93:6.109369489962151 95:8.309061565269966 96:13.040920234752553 97:5.8653542937914 98:13.644680877770838 99:22.054759243127126 100:1.3072293449537031 101:180.60660440448424 102:1.3950054963356264 104:61.82976184420205 105:9.63894136780753 106:1.5957217070265983 107:12.28135571371179 109:1.22738038211048 110:0.9519917531649247 111:0.911378349698657 114:13.086811123807646 115:8.203097003155417 116:51.14007620775295 118:11.44177038516899 120:78.37288254163253 121:4.710400691400661 122:6.039289463162526 123:63.53844915123941 124:9.1077327041663 125:35.251937515382146 126:22.867903464170684 127:187.85272742639907 128:455.82549814393195 129:3.748798170692952 130:9.1027652815944 131:80.89572542031532 132:265.2180957098095 133:5.660619813153684 134:0.5605531752078581 135:0.6031671743572427 138:1.3285098371096744 140:5.92715559909374 141:10.141005389472294 143:2.811646172360401 145:2.43323986933494 146:27.48286022530943 148:23.140838800414564 150:42.512213533493274 151:98.09632557987295 152:7.868325661078912 153:13.13362125441257 154:14.68451102605319 155:0.28883353158823427 156:0.05926034187563655 158:64.36471985419809 159:961.6748107970815 160:1.2951899044728141 161:0.27348795295434813 162:6.0357587024415675 163:1.1891977488405567 164:18.201039878758586 167:2.214697733579662 170:121.78888222415085 171:283.9839460097733 173:54.577300440009616 174:0.017418087951572063 175:7.969941580266692 177:30.37974959302827 179:18.588176266418934 180:3.6732221270756504 181:9.138475889755682 182:0.48320977050036423 185:1.4436270990885576 187:0.0018677333317869485 188:5.878752531437673 190:34.08381870506146 191:167.41367449794305 192:152.39058563771835 196:115.88232275936123 197:31.34487391420167 198:112.89555179010341 200:6.663790438919699 202:0.5992136054026717 203:209.46071789645973 204:19.252654753776845 205:249.252059573331 206:0.5268300073595449 208:23.803567873631433 209:4.66497525877819 211:11.162763581250971 212:16.449878200452815 214:26.531084603788717 216:1.9429372175104447 217:0.7605858998221855 219:24.497117610561123 220:289.7094392801106 221:35.262379857793384 223:212.7054960702986 226:200.75946779577836 227:0.024671051373322782 232:16.11012143251053 233:7.053498316431629 234:37.61125671772137 235:0.11911781452973103 237:3.8742214499761776 238:3.4778240529691344 239:20.06992192048061 241:0.5626923888161351 243:0.341579969247831 245:0.8357573801473033 246:866.1356490596932 247:9.554131060405561 249:0.009687601568605705 250:3.718642471882988 252:2.285443321763485 253:2.3503549558895453E-4 255:0.014572814047373593 256:1.1853816362929042 257:3.365290237246231 262:13.785422608308767 263:29.568565189025403 264:18.77271441102057 265:6.971919964133171 266:2.771642208247099 268:2.596319767083876 269:0.16980359162761152 271:34.589273922807976 272:40.05983845031217 273:25.909823996460904 274:25.61961439206118 275:8.101558537621502 276:8.551741809516018 277:14.011293693993332 280:84.00901184137224 281:36.845233786883384 282:0.004546036565851408 283:0.7506809004457987 284:41.750883306932366 285:35.95307108371565 287:0.3556534300555188 288:4.241257544835412 289:15.39266151286772 290:300.83673524495504 291:243.77408817140116 292:0.45975276708464946 293:12.044258561795953 295:4.964553289399538 296:0.8584605779373186 297:0.029703357867118283 298:99.26949642562109 299:0.35209175730048425 300:11.39325757447943 301:26.10646186103059# constant
1:0.05303326083572262 2:46.420342731194104 3:0.19400532631924403 4:141.6627559557561 6:2.207972556283837 7:2.326720996570395 9:40.694982747863946 10:63.410746004023565 11:1.1104082863473543 13:0.005230873280543355 14:1.6074940009027707 15:12.975961348131902 16:3.7120345754051804 17:55.68420765301081 18:26.821324604014638 19:41.394632718534396 20:0.5266955571880102 21:32.33063399352751 22:22.280392504756417 23:0.001492151091452522 24:10.777851804378894 25:83.02447704378939 26:8.528114598771783 27:3.7463179158595383 28:4.205376149663568 30:198.22374348361998 31:26.542480866075966 32:0.10901320442142111 34:39.22950537650313 35:1.3807207640615462 36:1.9221677302520525E-4 38:44.99194594831045 39:4.670313888150065 40:1.6093451957346372 43:4.437720908921716 44:13.730513999560062 45:48.24620425974434 46:61.89444911159895 47:0.8212005387832596 48:94.77220064309688 49:100.86511778732857 50:3.684886104456346 51:0.6084788372355169 53:2.768586803001668 54:72.2595598911277 55:0.15953554729756986 56:20.54866566942823 58:0.04502038815179589 59:4.159638960028382 60:1.9306552258633394 64:21.105593761946118 65:32.83593739096005 66:70.39602824171115 67:0.038159293779897706 69:15.211210306106764 70:0.05250075687443136 72:61.425199576850474 74:29.362413862128086 76:0.6959774979421782 77:1.3738855609442384 78:1.8495314002244976 79:11.856990365754562 80:36.39596265158137 81:68.81744591872838 82:12.00081512072128 83:41.96730476349543 85:5.5879004298941855 86:2.4616766743030176 88:10.590436976738664 89:110.67723433007227 90:26.623667312103553 91:57.936923206174335 92:12.519152574982414 93:11.099923315834497 95:10.371711648462606 97:16.01058237016443 98:105.61115047381027 99:47.483929991565155 100:17.695133023883198 101:14.500523575018791 102:15.83031635330316 103:0.37390496406302726 104:14.293949293587085 106:8.4031162392633 107:42.10861754551569 110:2.2023980960771 111:32.461026624906204 112:9.71367896919185 115:33.98960770242366 116:11.856691907735538 118:2.5742026720322273 120:19.927005350462288 121:2.9934112991949156 122:16.367708429048076 123:0.2393852266334596 124:0.06252919038191189 125:34.36534151092803 126:1.7414814856734617 128:9.25109065035303 129:35.69241982410697 130:0.02892584242150232 131:93.54872417828753 132:29.012630171136664 134:8.717801019070723 136:0.9781323226855159 140:2.1014022896880014 141:26.503797633888503 144:8.988044661347976 145:2.1513233123640254 146:25.082770788625105 148:28.047469559357904 150:12.578508730540472 151:121.07878852558471 152:3.719897456969197 154:45.04814203808351 155:33.62223504315493 156:3.885635580963191 159:1.7776272343021429 160:0.4664085263600859 162:16.361021174241518 163:9.8426103714067 164:11.843531736173706 167:0.027343153206411612 169:2.0805750613024627 170:2.7269409678297425 171:43.95611714732452 175:15.758193583022335 177:41.30621002103381 178:32.39626698309483 179:8.571930280839375 180:9.232253199540073 181:143.71907709804066 185:5.4715745029989975 187:56.14331941351722 188:22.83255182044204 190:36.58896314549397 191:0.0121295078143856 192:0.16110801962068153 194:23.847627234643042 196:19.584480259825998 197:94.06572756854636 198:3.821857543419248 200:7.638735603367452 203:1.284029126333959 204:13.456902075598883 205:3.4576193770702 206:18.258765028100726 208:10.672009666820307 209:2.267061019937621 214:0.010326188967802082 216:51.19546036545326 219:9.533787889888162 220:43.78395862923498 221:6.175610709011676 223:15.735359612728002 226:6.175798607211422 227:13.80335201257877 232:0.02018474187340718 234:1.642792796410488 235:10.899639790741373 237:0.369919498633793 238:19.415561319657215 239:32.140239065969176 240:37.19947730488061 246:0.5651878982663355 247:3.3314571651815568 248:4.157941315952396 250:23.31107217614453 253:15.577991540375445 255:0.06149948598012146 256:4.975371647477045 257:3.4818235832645317 262:32.712943146518306 263:9.455885034468483 264:0.14577832391386242 266:11.07566298251574 267:0.7021800060122521 268:1.6129136504321042 269:0.5202385232995257 272:58.12136666851557 273:23.784743026761014 276:97.15893747877202 277:61.731499096946514 280:30.107173053688893 281:0.0035688101377825765 282:15.619810916656059 284:31.94056891759276 285:8.831195274812181 287:113.19680019122747 288:6.954176537851231 290:8.650628962637423 291:0.005983026436809496 293:5.719579806516225 295:0.1124762899853393 296:0.15328522422270333 297:0.04097202826689495 298:11.010996915304194 299:84.85334216348295 301:43.63370314091146# construct
1:2.6732850034468063 2:55.33918778821455 5:5.161088548466184 6:0.7947421513446614 7:119.32094419562509 9:14.27765455439794 10:3.455928836133621 11:17.77707123116086 12:24.589524519236875 13:11.065612552999118 14:15.183142199721786 15:24.750848699765235 18:11.767456300296566 19:0.6292616024678852 20:77.37581706732483 22:5.355423502728902 23:13.061185344708628 25:6.806358149556891 30:0.20296599225010095 35:37.37074753448144 36:35.34845718697146 41:63.376569269490766 45:6.842059217476011 46:9.796328326768137 48:2.8332640741172646 49:13.777340637846812 53:5.146951798126549 54:0.20760932145495672 57:13.212954057028698 65:37.339677795355044 76:15.63262997875861 78:7.210826439930669 81:45.69061311129366 82:0.3836721596779912 86:15.002919851786139 88:36.90839485398858 89:51.54280939685166 93:8.471033409098156 95:16.038688592230464 97:1.8442843952516064 102:37.264603165615796 103:18.234739680200367 104:66.59217308321817 107:16.862212925622245 111:56.19854525864283 115:14.66231252106964 132:23.099740629242184 136:20.581038159978082 137:4.1233218284314574 140:26.400851398777515 143:7.8133994505917626 144:2.234538047403868 150:8.08121776910129 151:46.495170339856166 158:8.729803200351212 160:35.702529586437926 171:18.631857354513105 175:11.355121394623023 177:56.73904538109318 188:28.470197416999838 190:1.6424710609520659 192:6.471116677601993 197:9.551655143894427 198:61.77391913650654 208:126.92253554896529 209:7.634597587094646 219:8.616133605701085 220:10.373056906167578 221:120.48455020942144 223:19.251344336683744 225:4.0308488817004005 240:10.884437999540292 243:30.031944885966478 245:9.510436288305984 248:59.275534281016334 251:19.017493494109942 255:8.936395414883528 268:10.406346186062821 275:37.12797862451402 276:6.2465162125789675 281:7.72641263495096 289:36.19492717098607 # consultation
1:3.3828826224027426 2:60.86761595440781 3:0.004357652372125162 4:1.8709400816863173 6:7.793506512153375 7:6.6796286905839315 9:0.69393761399973 10:3.368600936800173 11:49.651732296515796 12:97.73646255121099 13:2.514732138586304 14:48.398780310718905 15:25.80251913292629 16:85.21525043969768 17:8.850222859653622 18:26.093789044647934 19:60.52223971991714 20:21.78857968666612 21:9.277918139291224 22:16.951497345225253 23:11.773453961381032 24:54.88207399705822 25:30.38653125229896 26:74.3369270087645 28:109.28180582901727 30:45.221838637269514 31:21.956753290887736 32:48.29251296689241 34:89.83087314183416 35:12.39630521603179 36:8.407375753268306 38:32.755415161185326 39:31.229688942072972 40:13.15631623844354 43:20.35817773864545 44:10.487724209164051 46:1.4326852833015042 48:30.15460469645562 49:41.14424400486985 50:0.31820067618601705 53:1.6520585692937728 54:510.9028455763121 55:1.4827138688715575 56:15.698332483337312 57:2.248434654332182 59:4.792686714477076 62:56.75191787003258 64:2.065309216146967 65:0.1353721991418445 66:4.423229324507046 67:4.5328321192163665 69:2.6225534918007605 71:2.880663965645487 72:7.575211990746526 73:2.219256700939927 74:43.798674312091364 75:0.4597996805921537 76:132.72670441932982 78:61.21321468777645 79:27.738389385748167 80:29.34669320991196 81:150.43054927330408 82:24.37070132395985 83:101.063569058118 85:0.3618734772784367 86:127.36967815879342 88:101.44568431367223 89:26.703412399300554 91:18.083090245695455 92:129.10485588329874 93:3.383478211506538 95:21.520524946768628 96:33.27054378841273 97:51.94170976417518 98:285.49023654199146 99:4.9467269367023246 100:31.540301238837184 101:12.888242653924259 103:125.10555793017348 104:22.225539618777816 106:0.059501726141952704 107:0.08730889657133548 110:2.567595095462202 111:27.035397581863712 115:12.070595147224429 116:27.58934392060258 118:3.1164082306287373 120:5.269025333921709 121:1.5486854544771036 122:24.8460880324127 124:462.58176237305366 125:45.52485137522735 126:6.361215247069947 128:0.0995132713928739 129:1.2986763558850123 130:0.6352710048967157 131:35.97056580817641 132:21.63329702333816 134:6.584039934686754 136:130.93346395165685 138:12.004136119133893 140:2.6070833549025716 141:52.097727387383316 143:2.828320478833744 144:170.29114325182704 146:0.8928550778516446 148:34.29483427529902 150:0.21981722843785592 151:103.38569770870517 152:21.076011083601312 155:17.17108836995448 159:0.042762610421352765 160:101.9183332879203 161:1.1441802875677132 162:7.163261415033842 163:42.559736921865486 167:0.004604331717748903 170:34.81899119347506 171:3.684254665366704 175:4.9855448921655565 177:35.61914823133681 178:5.539513931019286 179:0.021950095384975585 180:0.5131215875458539 187:0.01584119460783676 188:0.013339815467695327 190:4.258755394103512 191:2.537023066309014 192:8.59867795149956 194:5.323620671962512 195:84.06494786956448 196:0.027216201625870268 197:0.003912945075297772 198:9.185091021420824 200:0.2564760200243193 202:1123.9163844653035 203:124.64580840770661 204:186.2167277655847 205:6.362485740390126 206:0.10274361131702865 208:48.225848677234545 209:23.75497512995278 211:0.5412862664557092 214:895.9261351113161 217:60.2785964935048 219:10.322619701108783 220:40.38183019399252 221:85.02676656310126 223:25.143028888165322 226:9.986192865809784 227:0.09108517124721902 229:40.23087771181757 235:0.8379672080188318 237:0.46652252134033523 238:0.031173748987684595 239:12.161742646469182 240:58.434600112914886 243:0.04553931756380625 244:3.4499798634758254 246:0.34837457962607493 247:1.3819634468397781 248:42.11550292552491 253:1.9483047174356132 255:4.11562930626121 256:12.259549784452908 257:0.43193514311797554 262:15.092523818926606 264:8.940237163564404 268:18.010833406554067 272:0.25760229040938687 276:11.057351564805037 277:4.176114036988946 280:36.41401079927848 281:0.0011886629988210522 283:9.94724971646475 284:2.7974831314806465 285:26.563352813891978 287:1.2848451231654947 289:0.5501745234289707 290:9.422434088791269 292:8.588309124327667 293:96.00923343649248 297:0.08335911377500028 299:8.943035067069053 301:0.11528893192442502# consumer
1:29.135689531465164 2:192.36081027941478 3:90.97761222198078 4:1.1016588424204135 5:9.557541658589047 6:0.8643798841439781 7:24.682783526420113 8:169.0272045801288 9:38.79673468407691 10:11.326879816443753 11:1762.5072971100672 12:801.1336192566177 13:92.37430421049632 14:105.5742716202498 15:251.4047586355176 16:734.8237606248981 17:447.94825042246305 18:99.71426581917756 19:42.21927564737081 20:169.0441504358592 22:133.25239076065338 23:149.62355182431716 24:219.69672105258363 25:46.53765053902957 26:178.06695644815107 27:0.35273843264596605 28:241.72280699014087 29:2.15557397607373 30:35.96271000798121 31:1.909587163982489 32:53.96053923678866 33:1.5191814172279976 34:130.88422158611118 35:564.647191650587 36:158.66839322778316 38:86.18234218820197 39:1059.3778924879198 40:158.39462928446528 41:4.508626073094258 42:25.028108741541107 43:512.0542826520615 44:303.352551924147 45:13.633931876504796 46:1659.7876673346118 47:60.03244903240581 48:7.656949291791786 49:19.860991530351583 50:29.64063493856432 51:18.335712826275653 52:9.259176283162088 53:25.505966403015716 54:99.73030494501151 55:3.36937420640601 56:8.649577832607843 57:1.4337899620438195 59:15.718482360091228 60:48.1788131951769 61:44.00711284239126 62:11.744869095498307 63:77.8836386484849 64:13.799453251917454 65:59.39112946834385 66:0.45273237195369903 67:7.194611249689441 69:2.403187582494028 70:226.1879453583739 72:54.09295915877021 73:98.97150852041756 74:34.098555740856 75:144.16774535692323 76:26.27558972156963 77:55.78064791194149 78:1.3793755766806264 79:75.3406723614716 81:284.6704557278373 82:84.74815784782237 83:49.16461516574202 84:30.393331397395016 85:54.266845969521555 86:105.57125967608657 87:4.306886089694517 88:57.98353602641448 89:17.497669475108548 90:0.08440193921965726 91:6.907326958624237 92:128.3763115142702 93:2.924159373890731 94:8.369561929710041 95:0.6747418669206005 96:151.24603992484677 97:13.711414814986911 98:9.840582008716586 99:27.02240604596442 100:0.10884194499048719 102:0.9099364442385498 103:161.89284423593466 104:50.50554983483545 106:452.37004002078106 107:9.93434741140425 110:17.069492242461063 111:183.9092484222728 115:1.75117117932176 116:8.00762727246323 117:5.3628308420736515 118:63.625819264286626 120:26.549968852064467 121:175.74644226844293 122:88.48995302570738 124:1836.388908686353 125:6.160071123772521 126:254.41503581828547 128:83.34312326268363 130:0.6379482570113272 131:0.2976517709119337 132:27.831840582770955 134:2.392805692849203 136:117.18709961671802 138:115.11146244161239 139:123.53580011658802 140:4.241649167408582 143:21.678530105352124 144:28.007374745363883 145:0.0030962398308343603 146:78.05626620885553 147:30.877067070163726 148:148.7856510344836 150:8.369643110975566 151:35.54901228717787 152:67.02173706603263 154:0.04778933810208789 155:47.141624510922234 156:12.30516131362148 157:49.8155756319655 158:114.95130383479213 159:0.1641872513507524 160:1.656256403871761 161:20.016637467274304 163:173.12397742339044 164:0.06527717439126333 166:52.05048736003331 167:151.7414434808329 168:1.4406896128344202 169:396.20236700217663 170:77.08726576832956 171:81.52183719940827 172:10.489042004250525 173:9.828452420696882 174:0.09410931349111484 175:60.11672284090277 176:21.285991221830002 177:57.98298084585677 178:2.1119959378837136 179:12.820291729667735 180:24.95243199103086 181:1.418841285365261E-4 182:134.25916865788662 187:85.84060537998644 188:85.40938897125422 190:17.053273554094073 191:53.21053226056417 192:31.96192834409868 193:144.4157961443469 194:14.219623552325352 195:87.93568347057148 197:61.918962963183276 198:38.17672118176626 199:13.397678760534577 200:24.604443305825775 202:184.61571610945668 203:1.9926000285889942 204:644.9856821147935 205:0.5749726028127523 206:1.509553781427537 207:32.99306634638324 208:3.5870098503658827 209:49.45356441196561 210:49.98169487582153 211:71.05851909936018 214:14.186242017724506 216:36.778043828993376 217:411.17385638455164 219:11.031380174902246 220:42.491748278151086 221:23.979534746642234 223:0.24426200447657867 225:201.67591321271274 226:81.01270488778623 227:26.591032748705413 232:1.1940939111555027 233:78.05234222852111 234:16.988438821042823 235:1.9297658305894463 237:3.159470888054845 238:0.025931685855237002 239:71.86552384548085 240:48.554455422661974 242:173.1697110524207 243:1.1397090129326146 244:29.26799304526622 245:65.72302875195696 246:39.54547535062389 247:137.86589298970907 248:1.9149477276200908 249:0.004008668104432539 250:45.23013204226831 252:4.533031553791736 254:0.0755862812923939 255:0.2977167708228619 256:174.4175728514398 257:0.9094686752709119 261:2.8476916437051125 262:60.513468095930634 264:10.304689673782967 266:14.648415606112977 268:0.04340302935405862 274:14.351006832557818 276:0.030520978799762993 277:31.984965257957295 279:131.57560601795646 280:308.70225532221923 281:54.89228547993094 284:46.17472250434413 285:13.228410411881981 286:107.22514399917877 287:0.1861816008020589 290:0.26236163725634437 291:3.9298630057531168 292:28.026567002014662 293:338.15072950465714 294:202.74406633508417 295:0.03624181591409168 297:8.330667002685653 298:6.618478611305604 299:61.97819546428198 301:82.78660012596262# consumption
2:39.64605537843777 4:7.700583107942739 6:0.17954262391559503 10:32.43899130541917 11:20.281232779287446 12:0.05584763787888505 14:89.91831248058656 15:3.2416738556535902 16:7.362916720913395 17:0.7690690833664536 18:0.22402159074780562 19:73.30740472784267 20:0.20961548313618283 21:13.510393605321624 22:6.379632360022129 23:0.32435574539018364 24:6.517007921128833 25:23.0824047851343 26:1.1791414578978987 27:4.691326376632248 30:43.68131499335818 35:0.3857146752609355 38:64.35425436817539 40:0.030342199657681722 43:1.1289582867491026 44:0.06024579460771648 45:30.64268769791198 47:0.8284668942032042 48:17.140851833547103 50:1.223611114810581 52:10.592360108217791 53:5.422556031002876 54:89.12660065164356 56:3.0386833498324664E-5 59:99.52923888399425 61:41.69168744948744 64:0.13503647888132747 66:11.167251119894113 67:5.420244724258061 71:3.7183162020491527 72:0.16027866253067335 74:40.90853013840989 76:2.9306712115878084 78:5.385025319749447 79:18.420833545673972 81:9.569061675154083 82:22.30431451478153 83:101.20552762362358 85:0.2015639421758454 86:0.7706546601980389 87:2.120981195287838 88:0.06799207221408624 89:72.23301494863405 91:42.88304316991869 95:9.214705090696652 97:3.985600439048294 98:136.27847385581398 99:5.079251227297811 100:47.544828461855346 101:5.173799158019245 103:5.9410927927977255 104:1.904433505121455 107:18.264968793840094 115:4.820870219954642 120:15.105345696463827 122:2.3635077686406936 124:179.77723744660148 125:3.068161595236048 126:9.488959211387655 128:15.846510146340892 131:24.458552347504742 132:5.386746558007959 134:12.554797248088642 136:0.0011348688134946554 140:10.84052033582055 141:1.9700369625837872 143:2.8067777396855345 144:2.141498295749803 148:13.368277997444354 150:5.906684602515789 151:54.998576380606266 152:0.6338557644848593 154:0.9244229712900973 155:16.323048745684254 158:40.70311514208747 159:6.194150112130648 160:0.018089172560160696 161:0.6041415197080902 163:0.015021009674902672 164:26.00803029012257 170:90.21595329166571 171:8.143578641945771 174:0.8162886353248298 177:12.220579571798808 178:2.854136372711245 179:0.5811400211405335 180:97.43968351000356 182:5.141369024416159 190:13.564375282896425 192:20.468253454866968 194:11.060928484550777 197:11.363287441319136 198:22.687026957418112 202:27.162157044542564 203:11.885186156186448 204:0.020529477767538645 205:17.335877145865798 206:0.8122470190520574 208:0.42344868279877873 219:0.7228302274851566 220:10.955070329055722 221:1.3090801726891745 223:5.075401383767165 240:6.4846125985344525 243:3.3226110575933148 245:1.0340799590406007 247:7.289410015027125 248:0.969611944237766 249:13.987913814012998 250:1.3794368894778875 253:4.201132815178117 254:10.841455432778922 257:2.074509107674447 262:0.8227471139257454 263:14.666370798844689 264:36.52675063532901 270:0.6128989911948151 273:134.93273425393866 276:1.6043283049811023 277:2.1660157016221486 280:298.49525063001244 283:2.627800406704329 285:0.6186133886544237 287:59.40343369467385 288:5.632096143763659 289:1.551032039455789 290:32.27918671597821 291:5.50716019285835 295:8.238431996016738 298:0.9528272818530387 # container
1:24.42178254412349 2:3.2085955262851926 4:0.062346839441828866 5:3.8357695993079757 9:14.962541607895538 11:59.55701825231703 12:25.627461345927127 13:32.03382436423714 14:11.733357184170194 16:40.15502584452817 17:18.719962801630587 19:43.8850767764099 20:18.852964903096847 21:44.56719745219565 22:1.2741307339802006 23:19.841314472697125 25:455.3408233584669 28:13.228798149592137 30:0.9924253235686123 31:37.839081781847085 38:36.92710461702818 40:15.69659040810167 43:0.31958610701853724 44:4.941411728333789 48:0.1418314697004621 50:1.0668964040673596 51:24.184204530031412 53:17.75636545500866 54:9.026411931545919 55:27.549186936454134 64:0.31446222996058026 65:130.23454733100937 66:71.65297472012682 67:257.3744185153826 81:44.10235882421485 84:30.300257765556616 86:17.246044163948813 88:14.960173558456129 89:0.2156424204287896 92:57.73759355105049 96:76.31438320196126 98:3.4001478598487735 99:182.73537383073284 100:206.2767261501613 106:4.335350815652686 111:7.775152327423383 115:7.309334687765281 121:34.510972541065584 122:40.168093430723566 126:18.83839173613427 132:2.516201416840019 136:7.379635311117369 145:30.832730828781347 146:19.337538247206027 148:58.52687840331893 149:17.88613317482387 152:21.957805159222833 159:1.027425332473054 162:44.09164643162123 164:2.078544676132074 177:7.922541309115865 187:127.89149828907821 188:71.68676107895836 190:1.059226418271693 192:9.830747122323023 194:4.853352310797318 197:432.42650860766463 198:16.718520484281825 200:9.770199871607835 207:54.9961428158699 208:6.1992639544942785 209:96.37947479686154 216:5.741313925839522 220:1.737361278694041 234:7.906695595156616 245:45.26031242600216 250:48.497750145455285 254:9.64772162296984 268:4.10561966791176 270:129.40212555024513 279:209.06476645206925 301:7.503169589447473# contraception
2:35.00333281757646 6:6.622798285274563 11:1.7252532831542542 12:3.554134500914799 14:5.442865778354994 15:2.152802070226278 16:3.876071997797498 18:6.312680501901665 19:14.41049237237839 21:33.942224365169864 22:0.1572294239575046 24:0.16733988485502369 25:5.630350018470833 27:30.395299019662755 28:0.49589420086024544 30:75.00619096784376 34:3.103737239734466 36:1.2201648912492051 38:11.420909752472683 39:1.1373514444018555 43:0.524330753112038 44:2.6455769970899965 48:22.887684008164616 49:7.739098535153335 54:19.159766904054997 59:35.0820825268977 64:2.9312772737873725 66:15.770324175706648 72:10.733076025727335 76:9.074099173227369 79:15.546952181299028 80:1.9066157146599332 81:19.42337700148132 85:1.8060901994800798 88:27.98221545803843 89:2.5781479548261554 91:0.5624446173747982 92:10.396675902071122 97:5.450977941234051 98:1.6902307958483618 99:139.857561620676 100:1.7265407961005936 101:25.196740316553974 104:0.8104416696135233 107:5.166684783037267 116:0.3167578162735039 122:0.9754876365125811 123:3.3244277549279597 125:1.2250728461250595 131:0.7776778603841732 132:0.5909021710011276 146:1.3864987220878 148:1.3241622291545425 149:19.06383266329898 150:16.45949794357098 151:55.7464606289244 152:4.069355665456952 154:2.9507976031593195 155:14.267444310116607 158:8.024701198329648 160:1.2589730586645616 162:39.48244205299363 175:1.5184192526284956 185:7.485617371291679 192:23.13170026984694 197:4.259853946749728 198:80.21604207908821 203:1.7477550563219084 204:4.824333212474861 214:8.900967474609637 220:0.30371889942863073 221:9.948857017628743 223:24.442453025173347 227:21.564003770860843 235:7.02148138944457 240:15.294210579384309 248:3.0106493714242104 250:3.527588810434843 257:11.576673793581621 264:1.7577614753784057 266:2.2882424678235807 273:1.2891576878677162 276:10.602378238900595 280:0.3866761442834402 281:26.38806087500346 282:11.66337981148198 284:2.2891845908217436 287:2.606495524130092 293:2.544610285148206 295:2.998799660058304 296:8.840835337109372 297:21.45117469488689 # controller
2:1.6517446273546679 14:15.277641806247066 19:49.26505591956373 24:21.220960095368316 48:47.49558521900609 56:4.106714826713148 60:81.17582407867704 66:44.767502657823464 72:123.24998910587176 83:3.19004221407072 84:22.751437020037443 95:138.10443405000382 114:24.852938658882884 125:4.336127631370657 126:58.704296777467036 129:81.97839627905802 161:68.7987054980761 223:31.909388762536956 247:82.52171446839233 287:35.066691207766105 # contusion
2:27.933114071008454 3:65.64397012050692 6:10.487402279751771 7:11.018257758199761 10:81.48950014707945 11:36.15287028609192 12:30.760289350384493 13:40.80187727603511 15:75.3733077858614 16:11.971873291994696 17:13.271086078619296 20:16.378399114819416 23:5.914029180588532 24:0.934952808012985 26:16.011746893630445 27:2.0703026175202868 33:29.465553711869287 35:1.8178659335499696 38:0.8706216411201522 39:7.082459377994498 40:24.394990038667657 45:15.093097029676787 49:1.9081596545243809 51:2.4029648252225164 52:25.52991690601295 54:0.7619066682995668 55:55.771606579703764 56:25.982767602002085 60:2.5593275143547642 61:8.510179065095395 62:10.906618930407596 73:233.59806995314443 75:8.95190653133774 78:3.2935382524513384 84:16.422465555390836 87:76.85446545591103 96:10.713148144245027 99:6.864544088987277 100:22.46555550749613 104:31.29490866800489 107:53.02546107446903 108:60.08273300620908 109:247.68179554142193 117:12.259581282478376 130:59.44168646359143 144:23.39070213909359 158:10.77450981851122 163:18.146993641328052 170:8.324379657978616 175:2.7258344609252085 177:2.306466616131307 190:20.619754890824158 196:3.1865783824685523 224:91.20167390285556 233:24.68686476792912 241:119.64423498860982 250:155.14549921718626 253:11.507612053330615 255:27.475626976911453 292:24.123041080519496 # convulsion
4:4.906211652776407 10:14.341137395987975 25:5.345811497707705 34:21.999583110814427 54:11.540350553405444 82:2.185510405859727 85:4.423271164756365 107:10.621609841725949 116:2.3848798947149414 128:90.21985314963075 151:2.667558854709283 155:17.427613019849662 160:3.762926858384222 177:17.325408898308037 191:21.093173739794253 194:19.00848830866851 239:3.8555685473485837 277:4.573109828437711 # copolymer
1:132.64568195841474 2:97.74183897775139 3:3.6364098266201683 4:84.12627164044063 6:8.816867767987254 7:1.8007448357654467 8:30.537937499785002 9:0.8766019294212172 10:30.248493555458662 11:197.87187190606946 12:2.9401895542288567 13:86.21930673384934 14:55.6453944378687 15:55.43503674953037 16:202.60124794654794 17:0.041742937846885875 18:0.7071711222036459 19:0.16849050651149788 20:18.658600653612964 21:89.53564805378011 22:28.577148134385652 24:197.74154942103652 25:182.92793591698336 26:655.6673283668778 27:13.893385622173543 28:180.5516577331169 29:0.10388707003040916 30:19.686074897520232 31:0.0268967142142057 32:0.33486870329544816 34:26.63111731592088 35:84.94642354829504 36:2.9577875283752344 38:62.8899413260367 39:2.595129789701461 40:5.733617020964805 41:1.7011123203827314 42:2.008530380773095 43:188.33017051389015 44:163.2676390689711 45:276.03079519659747 46:26.854645987030054 47:12.875791632915234 48:0.09976457132271231 51:1.6024458496999632 52:8.77430563631142 53:68.47964025365499 54:208.6749765983705 55:129.1949041453074 56:23.957194462944603 57:7.009645360475318 58:15.878320374466103 60:19.06785417322988 61:52.250174773696024 62:2.372414993895875 64:17.02790246271127 66:16.085136898801686 67:19.651599933041545 69:46.713855646435206 70:27.49906599025427 71:0.4811186484818771 72:10.587560355931537 74:25.285447310274762 75:168.12904361875886 76:0.25033033775731073 77:369.1753460299935 79:92.82858023072214 80:46.79187330142215 81:43.905421756040056 82:271.25638362465685 83:47.48788778738159 85:32.21681999296258 86:1.8525759083093252 87:0.7292706436654444 88:0.2898825948156375 89:90.16623840621337 90:58.134781118262396 91:35.37158882734884 92:4.3470454794864155 94:190.03344827844694 95:9.337777749337944 96:2.1822278119421727 98:53.056064775236955 99:17.88659499662604 100:81.4551264532011 101:7.8112322203630695 104:14.439062155824661 106:12.931927045214923 107:22.989605565795227 109:9.702230713157439 110:1.1911733163767486 111:0.002799713096184161 115:0.5032302699517741 116:14.899044562026788 117:23.427070350482467 118:12.744334224696063 119:3.349788888495925 120:25.202051974611578 121:0.4770352052195672 122:85.22422127028221 124:4.300716026665789 125:4.735684541374017 126:7.358516518562045 128:209.20130284430547 129:6.911373616858515 130:7.157982559311496 131:49.0038045933645 132:29.9035681731345 135:2.5667960351164574 136:0.2197771049212236 138:0.0013538384361025863 139:221.78953209404642 140:11.354117325205195 141:3.645292982571063 142:5.578939655141907 143:1.3923146901635608 144:15.073228054340278 145:2.8336632547640073 146:2.0803555747659073 147:1.7093547712675945 148:12.568958656541923 150:25.96024712888681 151:49.108411230834086 152:142.98164943653416 155:48.602053857959774 158:0.008345863945263094 159:5.28360141304896 160:46.37265214297245 161:0.38956440656245517 162:12.48692413723718 163:6.274617702755043 164:1.620033523028483 167:10.032453833795492 170:12.65111467885586 172:1.075333175640272 173:42.06540456357073 175:0.8582904220959728 177:6.296945623834555 179:41.8803635150166 180:4.205462205765388 181:10.020646958458059 182:9.119853785880197 184:2.686117227508201 185:9.243664964526056 188:0.20772236836805755 190:18.815573156396333 191:13.837810365738438 192:3.18536784056396 193:474.062448687202 194:9.463799189135925 195:20.913229488370533 196:6.384386482517385 197:48.78760005705616 198:1.9226884908343145 200:85.24548727346864 201:7.616429291654474 202:22.451778396701602 203:7.886722695325851 204:122.40948268998193 205:5.2083483513787705 206:1272.6692047728288 209:21.44166657528615 210:10.771109266402371 211:4.567753828469627 214:0.3863098710402589 216:36.46193003572433 217:29.46892599145648 219:13.838724929166117 220:14.576452456253486 221:1.0300983317067427 223:0.03689110648411346 226:6.4278280929025895 227:18.30963563730522 228:27.019732235116678 234:8.735168887365244 235:170.2626926686187 238:14.99550041053757 239:7.555602888990433 240:10.467742327727052 242:45.744768690715134 243:4.120277622201308 246:0.08481770835937563 247:0.014449114529627303 248:2.8661697756876987 249:26.535188539895042 250:15.097420338299983 254:12.6106236987414 255:137.68708342639766 256:22.5312839986972 257:0.4094631057514915 261:22.678496913470862 262:14.75953487318075 263:17.56718570893214 264:473.3332394671395 266:1.3664962499218085 268:1.3420265185826459 272:16.56940804565429 273:82.76242237918933 276:0.3239751359139629 277:15.198031269368434 280:8.150441153860035 281:8.114147388838985 283:7.830383367935534 285:20.347617799641164 286:222.52139318241663 287:4.175263031543639 288:60.375156308802666 290:20.00375882474288 291:25.710288457330762 293:43.00934086381608 295:12.122837029135166 296:3.105048615362974 298:149.70166681464332 299:0.5373879035929179 301:11.227932956747074# copper
2:134.01334874530718 8:0.5674536855453275 9:4.224889609673611 10:0.7602069703544461 11:0.06857117274608517 12:11.380848217944262 14:7.3042947192447105 15:28.32946866845213 16:2.6303536292893757 17:10.67231995018512 18:133.1105975259523 19:11.128403781988071 20:0.1019022748723018 21:0.007353588077466227 22:1.9088733325657523 24:0.1030931221566122 25:43.83687547670174 26:9.49147189629655 27:4.072702713247098 28:18.592442558684102 30:44.02080032889725 35:3.252891106241757 38:24.469361393945473 40:8.838862937727413 43:0.3297119287018697 44:5.777332696918118 45:20.753078533501892 46:6.309618343430697 47:0.6190074315875445 48:7.040071080705425 49:352.3121120568313 50:12.511081607580545 54:2.7010395267538883 55:1.4809086089919745 56:4.43330320782202 59:3.3080266004949848 64:6.5620551501393125 65:3.242354012811265 66:0.683095037636081 67:0.22735756653741365 72:19.350232348254746 74:0.43444327797459664 76:47.391990796594285 80:4.516907906506276 81:153.0828876609815 82:42.64920947717122 83:0.6315746732756101 86:0.012346362082444298 88:1.3091639707901308 89:0.5360272791701608 91:6.901131325700462 92:42.750861445309376 93:0.24505631100083114 94:0.6380024047185027 95:43.50241374034672 97:0.043498376938747724 98:412.9396421328267 99:133.85161180892638 101:0.5922058760919112 103:47.413938076134265 104:0.28725485349113367 107:1.0641021786441742 110:0.30363724482127 111:123.17696715391145 115:0.02512981139428507 116:18.99353474989888 118:115.59394542238297 122:6.805928440244012 123:4.312432208366331 124:0.3498618404619405 125:15.364371865868472 129:0.5548286747395272 130:0.24693202526673227 131:26.667688930983307 132:7.116354675231064 136:39.45964596111554 138:14.974092896928987 141:1.678093152014372 144:0.17317317115638803 145:8.951019108216915 146:12.679541446617339 148:16.162555762955755 150:25.13558696067445 151:46.83081195896586 152:0.4475517086705946 155:2.510275027450855 156:0.015959017629907674 159:12.227766940262617 160:206.01543957777088 161:2.8258372268869065 167:5.032008331593767 170:0.06997671170133071 175:31.750568441545855 177:2.441724814326197 182:1.8793176308001682 185:19.686273005163716 188:0.7788674559614301 190:0.008246336752244954 194:10.142282897291826 195:31.528472509818283 197:0.541366566369933 198:34.12981532861684 200:0.08197741541049132 202:9.009962796402379 203:1.5625472058503953 204:54.531326179556 205:0.8998549521226691 209:0.31923569546063546 216:16.498645845629923 220:223.55876014923317 221:21.2015420263987 226:0.1809484534483331 238:7.9203988048629625 239:0.9380549066305396 240:25.471853322498546 243:2.980573410957316 246:8.72245136310566 247:0.5942659477223131 249:18.569389860037454 254:10.239209422307384 256:73.06866852432731 257:0.1565158508569913 263:0.03661038104308768 264:15.116985295755997 266:0.35654100535573574 272:1.9174698114591386 273:0.8762733095016338 276:6.660527761449672 277:1.8647685605074449 280:7.964750307893251 282:20.71425229315606 287:3.0110984971544346 288:22.2732493709323 291:0.0016622351740530885 297:0.6329376997974565 301:0.7021120899705233# corporation
2:11.083709589531695 6:18.576496209251548 15:16.252144166860187 19:1.8495363823659907 23:19.474025901465613 26:18.41126575997402 36:370.86870313354666 60:15.667060764680881 62:49.65417511628638 82:10.248634977204874 98:14.983176538342457 126:15.408832106020299 128:17.60939261640906 151:17.959202331302762 155:38.160482418452986 159:22.89420357212109 233:18.641623700834263 264:17.08746979874114 270:28.586490262311518 284:27.567940015693708 # cortisone
2:82.73157756366308 5:22.344538691470188 6:3.1288220516802134 7:9.954917295976024 8:0.742015860200284 9:24.543457962063155 11:11.461394215148296 12:6.855085527305304 14:21.987658930088035 15:13.230744981405921 16:7.402735392974422 18:2.8756119960378888 19:0.7662922289950088 20:0.022933680139769 23:271.36063920017614 24:15.331836054457582 25:0.003938350875168156 26:5.759603720623125 27:4.518283688471894 35:3.8221813796162714 36:9.132751114715772 38:0.13102683447748034 40:0.10213750200217664 43:0.00791509745830586 44:88.23039556064536 48:2.0886146445686404 49:57.174103219418555 53:22.29323108243075 54:82.56758453789365 55:6.941252259491405 56:0.2141072632937009 57:3.9729022995238226 58:177.29071015336757 59:14.893227177396954 61:118.86588279307956 62:1.540547495855149 65:3.8131087998713213 66:5.604525296764904 70:2.857342875802512 72:25.436608221547253 74:36.02412485987254 79:6.112397579658476 80:7.615885426547845 82:0.37550554807687986 83:43.21427429699748 85:0.7257385614198555 86:37.51105229471146 88:27.834419463442185 91:3.108971047241415 95:168.9336313781995 97:15.302940314061047 98:14.676784441298608 100:11.435134893752734 101:4.904750584019181 103:0.04695426150140896 104:10.821460839822672 107:6.049004966236448 110:30.99951572395558 111:0.25219651591123415 115:0.18255829738303192 120:0.5589936775444088 122:25.803821249652508 124:488.20203011872763 126:0.3688650074441272 128:8.142513926225643 130:8.167508088785175 131:93.94406816671815 132:1.0921878040451005 135:502.4456739440696 136:16.473239668912466 137:77.30372243857497 138:21.713321456283477 140:7.900140262986768 143:1.1239047873587895 144:7.662188357768502 148:23.943619201682296 155:0.29134488365000033 159:34.992044493473 160:0.3387688720391113 162:3.8690010388382468 163:15.546043701595282 177:8.837811618873676 182:17.564130607078212 187:0.32017375817760896 188:13.375093658620578 195:87.22624662307675 197:94.32185841431493 204:28.86013091315817 208:37.73223597599983 212:20.720795021075627 214:12.841955813202398 216:21.5454977815633 219:159.14629018448542 220:0.01658076816745338 221:19.46771346519551 229:2.6593397658381717 230:41.82458021881169 234:5.9215260915261005 238:17.384793806231837 239:0.38673749074552743 248:5.88054692282853 253:52.893131721436 256:14.066261613298789 262:1.562976202669896 266:1.11227092949257 270:47.486626945699456 273:5.616494014553745 280:2.4428358123093235 288:50.327310804011 296:122.36003351267574 297:15.791943505215375 # cosmetic
[truncated: 1,223,759 more chars]
