# Supplementary material for: A Cross-Lingual Similarity Measure for Detecting Biomedical Term Translations
Source: PLoS One. 2015 Jun 1;10(6):e0126196. doi: 10.1371/journal.pone.0126196 (PMC4452086; doi:10.1371/journal.pone.0126196)
Supplement: S1 dataset — (TGZ) [file pone.0126196.s001.tgz › dataset/en-el/en_300_ngram_train.dat]

1:1 3:1 53:1 136:1 172:1 # 1 minute
72:1 91:1 110:1 # 12 hour
1:1 3:1 53:1 59:1 136:1 172:1 # 15 minutes
72:1 91:1 110:1 277:1 # 18 hours
246:1 275:1 # 2 days
9:1 24:1 28:1 70:1 # 2 months
14:1 69:1 237:1 # 20 gram
1:1 3:1 53:1 59:1 136:1 172:1 # 20 minutes
72:1 91:1 110:1 277:1 # 24 hours
2:1 3:1 23:1 36:1 37:1 39:1 44:1 51:1 60:1 75:1 79:1 88:1 92:1 93:1 132:1 280:1 # 26s proteasome
246:1 275:1 # 3 days
2:1 110:1 237:1 # 3 groups
72:1 91:1 110:1 277:1 # 3 hours
9:1 24:1 28:1 70:1 # 3 months
28:1 29:1 37:1 91:1 101:1 128:1 137:1 162:1 174:1 175:1 282:1 # 3-methoxymorphinan
1:1 53:1 172:1 # 30 min
246:1 275:1 # 4 days
72:1 91:1 110:1 # 4 hour
72:1 91:1 110:1 # 48 hour
246:1 275:1 # 5 days
1:1 3:1 53:1 59:1 136:1 172:1 # 5 minutes
2:1 16:1 30:1 32:1 40:1 200:1 # 5% dextrose
2:1 56:1 85:1 101:1 119:1 138:1 153:1 155:1 159:1 162:1 171:1 175:1 176:1 # 5-hydroxytryptamine
38:1 89:1 101:1 106:1 162:1 175:1 211:1 # 5-lipoxygenase
72:1 91:1 110:1 277:1 # 6 hours
4:1 37:1 46:1 47:1 173:1 197:1 # 6-mercaptopurine
15:1 47:1 83:1 90:1 101:1 204:1 # 6-sulfatoxymelatonin
22:1 45:1 88:1 277:1 # 65 years old
72:1 91:1 110:1 277:1 # 7 hours
72:1 91:1 110:1 # 72 hour
72:1 91:1 110:1 277:1 # 72 hours
12:1 13:1 149:1 209:1 # a disc
34:1 38:1 129:1 211:1 # a lipid
30:1 62:1 70:1 110:1 291:1 # a mouse
1:1 24:1 106:1 184:1 # a point
1:1 21:1 49:1 53:1 69:1 131:1 142:1 172:1 256:1 # a vitamin
33:1 46:1 108:1 131:1 141:1 195:1 238:1 # abacavir 300 mg
33:1 46:1 108:1 131:1 141:1 195:1 238:1 # abacavir 600 mg
1:1 10:1 37:1 41:1 69:1 80:1 108:1 225:1 238:1 290:1 298:1 # abamectin
10:1 15:1 17:1 58:1 108:1 127:1 131:1 164:1 # abbreviation
1:2 4:1 5:1 53:1 55:1 60:1 76:1 107:1 108:1 133:1 172:1 267:1 286:1 287:1 # abdominal pain upper
1:2 5:1 53:1 55:1 60:1 107:1 108:1 122:1 133:1 172:1 286:1 287:1 # abdominal pains
1:1 5:2 53:1 55:1 60:1 99:1 108:1 133:1 172:1 286:1 # abdominal wall
10:1 38:1 49:1 59:1 100:1 108:1 143:1 190:1 # abilities
22:1 38:1 46:1 47:1 49:1 100:1 108:1 126:1 143:1 145:1 240:1 # ability to carry
17:1 27:1 33:1 47:1 73:1 88:1 108:1 163:1 # able to reach
5:1 8:1 31:1 35:1 108:1 194:1 262:1 # abnormal
5:1 8:1 26:1 31:1 35:1 72:1 81:1 108:1 110:1 123:1 131:1 194:1 262:1 # abnormal behaviour
5:1 6:1 8:1 16:1 31:1 35:1 37:1 52:1 54:1 84:1 97:1 108:1 194:1 262:1 # abnormal development
1:1 5:1 8:1 17:1 31:1 35:1 53:1 63:1 69:1 85:1 88:1 105:1 108:1 142:1 172:1 194:1 256:1 262:1 # abnormal dreaming
5:1 6:1 8:1 20:1 29:1 31:1 32:1 35:1 37:1 60:1 64:1 108:1 133:1 137:1 194:1 227:1 257:1 262:1 280:1 # abnormal endometrium
2:1 5:1 8:1 28:1 31:1 35:1 81:1 108:1 141:1 194:1 237:1 262:1 287:1 # abnormal hair growth
4:1 5:1 8:1 31:1 35:1 38:1 97:1 108:1 194:1 226:1 262:1 # abnormal liver
5:1 8:2 31:1 35:1 39:1 108:1 139:1 167:1 194:1 198:1 262:1 # abnormal orgasm
5:1 6:1 8:1 9:1 10:1 15:1 26:1 30:1 31:1 35:1 77:1 102:1 108:1 118:1 122:1 127:1 160:1 194:1 258:1 262:1 # abnormal sensation
1:2 5:1 8:1 28:1 31:1 35:1 63:1 105:1 108:1 111:1 194:1 262:1 # abnormal thinking
5:1 8:1 31:1 35:1 38:1 49:1 108:1 194:1 262:1 # abnormality
8:1 9:1 10:1 26:1 77:1 102:1 108:1 118:1 120:1 122:1 150:1 # abortions
17:1 28:1 45:1 59:1 91:1 97:1 108:1 120:1 # above threshold
9:1 14:1 26:1 39:1 42:1 77:1 108:1 122:1 164:1 # abrasions
6:1 24:1 30:1 103:1 108:1 253:1 # absent
6:1 17:1 24:1 27:1 30:1 59:1 103:1 108:1 200:1 253:1 # absent reflexes
3:1 45:1 51:1 108:1 114:1 136:1 253:1 # absolute
3:1 7:1 45:1 51:1 63:1 73:1 81:1 89:1 108:1 114:1 136:1 253:1 # absolute change
2:1 3:1 11:1 24:1 32:1 43:1 45:1 51:1 54:1 57:1 100:1 108:1 110:1 111:1 114:1 136:2 169:1 245:1 253:1 259:1 269:1 # absolute neutrophil count
8:1 9:1 10:1 26:1 51:1 77:1 102:1 108:1 118:1 197:1 243:1 253:1 # absorption
2:1 8:1 9:1 10:1 23:1 26:1 44:1 48:1 51:1 59:1 77:1 95:1 102:1 108:1 118:1 178:1 197:1 243:1 253:1 # absorption process
7:1 48:1 64:1 108:1 117:1 169:1 261:1 275:1 # abundance
7:1 13:1 24:1 28:1 33:1 40:1 42:1 46:1 91:1 187:1 222:1 249:1 # acanthosis
3:1 4:1 14:1 15:1 27:1 30:1 33:1 39:1 43:1 48:1 81:1 84:1 113:1 148:1 216:1 252:1 # accelerated phase cml
4:1 10:1 14:1 15:1 27:1 33:1 48:1 84:1 127:1 252:1 # acceleration
33:1 48:1 121:1 197:1 # accept
21:1 27:1 33:1 48:1 108:1 121:1 163:1 197:1 # acceptable
9:1 26:1 33:1 42:1 48:1 59:1 77:1 178:1 # accession
6:1 16:1 24:1 33:1 34:1 67:1 103:1 124:1 295:1 # accidents
1:1 8:1 12:1 33:1 57:1 63:1 105:1 115:1 170:1 250:1 # according
24:1 33:1 57:1 110:1 169:1 # account
10:1 15:1 19:1 33:1 34:1 61:1 68:1 83:1 114:1 127:1 154:1 # accumulation of fluids
1:1 4:1 11:1 13:1 19:1 22:1 33:2 42:1 48:1 59:1 62:1 67:1 76:1 83:1 84:1 86:1 99:1 109:1 114:1 150:1 178:1 191:1 249:1 267:1 293:1 # acellular pertussis vaccines
21:1 33:1 36:1 37:1 39:1 42:1 48:1 59:1 68:1 69:1 83:1 90:1 106:1 178:1 204:1 227:1 284:1 # acesulfame potassium
10:1 18:1 29:1 33:1 48:1 235:1 # acetic
9:1 11:1 29:1 33:1 47:1 48:1 183:1 # acetone
5:1 29:1 33:2 34:1 38:1 48:1 67:1 71:1 145:1 160:1 274:1 295:1 # acetylsalicylic acid
2:1 33:2 60:1 70:1 73:1 177:1 238:1 273:1 # achromobacter
5:1 6:1 16:1 18:1 21:1 30:1 33:1 34:1 35:1 39:1 67:2 104:1 117:1 148:1 165:1 190:1 262:1 274:1 295:1 # acid maltase deficiency
9:1 10:1 17:1 26:1 29:1 30:1 33:1 34:1 67:1 77:1 80:1 102:1 118:1 218:1 274:1 295:1 # acid secretion
1:1 33:1 34:1 43:1 60:1 63:1 67:1 105:1 111:1 112:1 274:1 295:1 # acid sphingomyelinase
3:1 18:1 20:1 22:1 25:1 33:1 34:1 67:1 88:1 274:1 295:1 # acid stearic
1:1 11:1 29:1 33:2 47:1 67:1 86:1 177:1 238:1 274:1 # acinetobacter
1:1 11:1 29:1 33:2 47:1 59:1 67:2 76:1 80:1 86:1 112:1 177:1 190:1 238:1 274:1 # acinetobacter species
11:1 33:1 59:1 # acnes
33:1 38:1 57:1 58:1 60:1 161:1 199:1 # acomplia
10:1 18:1 25:1 33:1 57:1 62:1 110:1 235:1 291:1 # acoustic
17:1 33:1 74:1 141:1 # acquired
17:1 33:1 38:1 43:1 54:1 70:1 74:1 81:1 100:1 111:1 116:1 141:1 259:1 # acquired haemophilia
9:1 17:1 33:1 50:1 68:1 70:1 116:1 218:1 227:1 284:1 # acremonium
3:1 15:1 19:1 33:1 71:1 113:1 126:1 218:1 # acrylate
18:1 33:1 38:1 71:1 126:1 218:1 # acrylic
6:1 16:1 18:1 28:1 33:1 41:1 67:1 104:1 117:1 165:1 189:1 190:1 # acth deficiency
10:1 33:1 41:1 74:1 188:1 189:1 225:1 # actifed
3:1 5:1 6:1 9:1 10:2 24:1 26:1 33:1 36:1 41:1 58:1 77:1 79:1 102:1 103:1 106:1 118:1 189:1 207:1 225:1 # action potentials
3:1 10:1 15:1 33:1 41:1 113:1 189:1 191:1 225:1 226:1 # activate
2:1 3:1 5:1 10:2 15:1 19:1 22:1 28:1 33:1 41:1 54:1 58:1 60:1 74:1 107:1 113:1 120:1 150:1 161:1 189:1 191:1 225:1 226:1 273:1 # activated partial thromboplastin
1:1 2:1 3:2 10:1 15:1 23:1 33:1 36:1 41:1 44:1 66:1 74:1 75:1 78:1 79:1 82:1 92:1 93:1 94:1 96:1 113:1 132:1 134:1 135:1 189:1 191:1 214:1 215:1 225:1 226:1 # activated protein c
3:1 10:1 15:1 33:1 41:1 59:1 113:1 189:1 191:1 225:1 226:1 # activates
9:1 10:2 15:1 26:1 33:1 41:1 77:1 102:1 118:1 127:1 189:1 191:1 225:1 226:1 258:1 # activation
10:1 33:1 41:1 97:1 189:1 225:1 226:1 # active
2:1 9:1 10:1 18:1 33:1 41:1 50:1 73:1 97:1 189:1 225:1 226:1 # active chronic
2:1 9:1 10:1 24:1 32:1 33:1 41:1 45:1 57:1 97:1 189:1 225:1 226:1 # active control
10:1 33:1 41:1 49:1 50:1 97:1 145:1 151:1 169:1 189:1 225:1 226:1 # active immunity
1:1 10:2 15:1 19:1 33:1 35:1 41:1 69:1 97:1 127:1 189:1 225:1 226:1 # active inflammation
6:1 10:1 15:1 17:1 24:1 32:1 33:1 37:1 41:1 88:1 97:1 103:1 189:1 225:1 226:1 # active treatment
4:1 10:1 33:1 40:1 41:1 52:1 83:1 97:1 109:1 123:1 154:1 189:1 206:1 225:1 226:1 # active tuberculosis
5:1 33:1 41:1 109:1 189:1 # actual
8:1 15:1 33:1 41:1 47:1 109:1 189:1 265:1 # actuator
1:1 3:1 5:1 6:1 17:1 18:1 33:1 55:1 67:1 85:1 90:1 104:1 122:1 136:1 154:1 166:1 190:1 # acute adrenal insufficiency
1:1 3:1 5:1 10:1 15:1 18:1 24:1 33:1 45:1 46:1 47:1 57:1 91:1 101:1 127:1 136:1 154:1 232:1 # acute alcohol intoxication
1:1 3:2 4:1 5:1 10:1 13:1 20:1 33:2 41:1 42:2 49:1 58:1 62:1 130:1 136:1 154:1 189:1 233:1 238:1 # acute bacterial sinusitis
3:1 12:1 17:1 22:1 33:2 46:1 58:1 72:1 100:1 114:1 115:1 136:1 154:1 204:1 228:1 240:1 287:1 # acute cardiac failure
3:1 10:1 25:1 27:1 33:1 45:1 73:1 80:1 91:1 136:1 154:1 165:1 246:1 # acute cholecystitis
2:2 3:1 8:1 9:1 22:1 33:1 37:1 55:1 57:1 59:1 60:1 64:1 85:1 119:1 126:1 136:1 154:1 210:1 273:1 280:1 # acute coronary syndromes
3:2 6:1 26:1 33:1 36:1 42:1 56:1 79:1 106:1 122:1 136:1 154:1 239:1 # acute hypotension
1:1 3:3 4:1 8:1 20:1 24:1 33:1 43:1 49:1 53:1 56:1 58:1 106:1 130:1 136:1 154:1 194:1 260:1 # acute intermittent porphyria
3:1 27:1 33:1 39:1 53:1 58:1 116:1 136:1 154:1 269:1 # acute leukaemias
1:1 3:1 4:1 33:1 38:1 72:1 97:1 126:1 136:1 154:1 226:1 # acute liver injury
3:1 6:1 27:1 31:1 33:1 52:1 53:1 58:1 84:1 89:1 110:1 116:1 136:1 154:1 201:1 231:1 269:1 # acute myelogenous leukemia
3:1 4:1 9:1 10:3 12:1 13:1 14:1 15:2 16:1 26:1 33:1 35:1 49:1 58:1 77:1 102:1 118:1 127:2 136:1 154:1 166:1 182:1 194:1 258:1 # acute radiation dermatitis
3:1 8:1 12:1 13:1 14:1 15:1 17:2 25:1 32:1 33:1 47:1 59:2 112:1 129:1 136:1 141:1 149:1 154:1 178:1 212:1 252:1 265:1 # acute respiratory distress
3:1 8:1 14:1 15:1 17:2 33:1 47:1 59:1 72:1 100:1 112:1 114:1 129:1 136:1 141:1 154:1 204:1 228:1 252:1 265:1 287:1 # acute respiratory failure
3:1 74:1 166:1 173:1 197:1 275:1 # adapted
6:1 16:1 64:1 68:1 166:1 196:1 # addendum
3:1 12:1 18:1 41:1 74:1 166:1 # addicted
9:1 10:1 12:1 18:1 26:1 41:1 77:1 102:1 118:1 166:1 225:1 # addiction
1:1 5:1 8:1 9:1 10:2 12:1 15:1 26:2 35:1 49:1 55:1 77:1 102:2 118:1 127:1 166:1 194:1 202:1 258:1 # additional information
17:1 30:1 59:2 85:1 166:1 178:1 # addresses
6:1 16:1 22:1 31:1 46:1 67:1 95:1 166:1 240:1 # adenocarcinoma
6:1 16:1 31:1 35:1 39:1 60:1 166:1 278:1 # adenomas
6:1 13:1 15:1 16:1 31:1 35:1 40:1 42:1 45:1 47:1 60:1 106:2 110:1 140:1 166:1 222:1 239:1 249:1 278:1 # adenomatous polyposis
6:1 13:1 15:1 16:1 31:1 35:1 38:1 40:1 42:1 45:2 47:1 57:1 60:1 106:2 110:1 140:1 166:1 222:1 239:1 249:1 278:1 # adenomatous polyposis coli
3:1 15:1 16:1 113:1 166:1 # adequate
42:1 59:1 65:1 97:1 166:1 226:1 # adhesive
7:1 42:1 59:1 64:1 65:1 89:1 97:1 157:1 166:1 226:1 238:1 275:1 # adhesive bandage
6:1 24:1 25:1 37:1 62:1 103:1 166:1 # adjustments
4:1 7:1 14:1 24:1 28:1 36:1 65:2 70:1 73:1 116:1 166:1 187:1 191:1 # adjuvant chemotherapy
4:1 7:1 14:1 24:1 28:1 65:1 166:1 173:1 187:1 191:1 # adjuvant therapy
5:1 6:1 17:1 55:1 85:1 166:1 # adrenal
1:1 5:2 6:1 8:1 10:1 17:1 18:1 22:1 31:1 35:1 46:2 55:1 57:1 60:1 67:1 85:1 150:1 166:1 180:1 232:1 235:1 240:1 272:1 278:1 # adrenal cortical carcinoma
1:1 5:1 6:1 17:1 18:1 55:1 67:1 85:1 90:1 104:1 122:1 166:1 190:1 # adrenal insufficiency
5:1 6:1 17:2 23:1 26:1 42:1 55:1 59:1 85:1 90:1 166:1 178:1 # adrenal suppression
5:1 6:1 17:1 55:1 85:1 166:1 # adrenals
4:1 6:2 11:1 17:1 18:1 24:1 85:1 89:1 103:1 157:1 166:1 198:1 201:1 234:1 # adrenergic agents
4:1 6:1 9:1 11:1 13:1 17:1 18:1 25:1 50:1 85:1 157:1 166:1 198:1 234:1 # adrenergic agonists
1:1 4:1 6:1 11:1 17:1 18:1 52:1 63:1 85:1 95:1 105:1 163:1 166:1 198:1 234:1 # adrenergic blocking
4:1 6:1 8:1 11:1 17:2 18:1 47:1 48:1 80:1 85:1 121:1 166:1 197:1 198:1 234:1 265:1 # adrenergic receptor
1:1 20:1 58:1 67:1 69:1 85:1 166:1 229:1 # adriamycin
83:1 166:1 196:1 # adult
5:1 28:1 56:1 65:1 83:1 88:1 147:1 166:1 196:1 # adult healthy
83:1 166:1 196:1 # adults
7:1 48:1 74:1 89:1 117:1 157:1 166:1 191:1 # advanced age
4:1 7:2 46:1 48:2 74:1 117:2 166:1 191:1 # advanced cancer
7:1 13:1 40:1 42:1 48:1 67:1 74:1 91:1 117:1 141:1 166:1 191:1 222:1 249:1 # advanced cirrhosis
7:1 21:1 24:1 89:1 157:1 166:1 187:1 191:1 # advantage
4:1 9:1 10:1 17:1 26:1 30:1 33:1 41:1 77:1 85:1 88:1 97:1 102:1 118:1 122:1 125:1 166:1 189:1 225:1 277:1 # adverse drug reactions
4:1 9:1 10:1 17:1 26:1 30:1 33:1 41:1 77:1 88:1 97:1 102:1 118:1 122:1 166:1 189:1 225:1 277:1 # adverse reactions
2:1 4:1 59:1 123:1 177:1 # aerobes
2:2 3:1 4:2 6:2 11:1 24:1 33:1 41:1 59:1 89:1 103:1 130:1 177:1 189:1 201:1 231:1 238:1 # aerogenes enterobacter
2:1 4:1 9:1 39:1 55:1 60:1 70:1 273:1 # aeromonas
10:1 26:1 29:1 45:1 52:1 102:1 231:1 # aetiology
41:1 80:1 188:1 290:1 # affect
3:1 41:1 74:1 80:1 188:1 290:1 # affected
3:1 17:1 22:1 41:1 74:1 80:1 88:1 188:1 290:1 # affected area
3:1 15:1 38:1 58:1 100:1 104:1 113:1 # affiliate
7:1 18:1 20:1 46:1 232:1 # african
3:1 4:1 130:1 # after
1:1 3:1 4:1 12:1 63:1 74:1 105:1 130:1 170:1 188:1 # after feeding
3:1 4:1 6:1 30:1 31:1 37:1 54:1 62:1 107:1 130:1 # after menopause
3:1 4:2 72:1 89:1 90:1 126:1 130:1 198:1 # after surgery
3:1 4:1 6:1 15:1 17:1 24:1 32:1 37:1 88:1 103:1 130:1 # after treatment
1:1 25:1 122:1 139:1 157:1 287:1 # against
42:1 58:1 62:1 89:1 157:1 269:1 # ageusia
3:1 14:1 15:1 113:1 157:1 191:1 237:1 # aggravate
17:1 26:1 42:1 59:1 72:1 81:1 97:1 110:1 123:1 131:1 157:1 178:1 226:1 237:1 # aggressive behaviour
3:1 15:1 21:1 49:1 113:1 157:1 234:1 # agitate
15:1 28:1 55:1 58:1 111:1 157:1 289:1 # agnathia
9:1 47:1 54:1 157:1 197:1 # agopton
5:1 17:1 88:1 157:1 237:1 # agreal
17:2 23:1 59:1 72:1 90:1 141:1 178:1 228:1 287:1 # air pressure
1:1 40:1 42:1 52:1 222:1 226:1 287:1 # aivlosin
5:1 45:1 57:1 91:1 # alcohol
5:1 30:1 45:1 57:1 62:1 91:1 108:1 261:1 # alcohol abuse
5:1 6:1 45:1 57:1 71:1 91:1 123:1 # alcohol benzyl
5:1 29:1 45:1 48:1 57:1 71:1 91:1 145:1 # alcohol cetyl
1:1 5:1 21:1 24:1 45:1 57:1 91:1 # alcohol intake
5:1 45:1 57:1 91:1 107:1 166:1 # alcohol pad
4:1 5:1 14:1 18:1 38:1 45:1 57:1 59:1 89:1 91:1 97:1 123:1 157:1 # alcoholic beverages
4:1 5:1 12:1 13:1 18:1 30:2 38:2 39:1 45:1 57:1 88:1 91:1 97:1 148:1 149:1 226:1 # alcoholic liver disease
5:1 14:1 22:1 275:1 # aldara
2:1 3:1 4:1 5:1 9:1 25:1 40:1 130:1 133:1 # aldosteronism
5:1 27:1 35:1 68:1 109:1 116:1 251:1 # alemtuzumab
2:1 5:1 6:1 9:1 15:1 27:1 55:1 64:1 85:1 119:1 # alendronate
2:1 5:1 6:1 9:1 12:1 15:1 27:1 51:1 55:1 64:1 68:1 85:1 87:1 119:1 227:1 284:1 # alendronate sodium
2:1 5:1 6:1 9:1 18:1 27:1 33:1 34:1 50:1 64:1 67:1 85:1 119:1 274:1 295:1 # alendronic acid
1:1 4:1 5:1 13:1 27:1 38:1 42:1 # alerlisin
3:1 4:1 5:1 27:1 74:1 150:1 # alerted
4:1 5:1 27:1 150:1 # alerts
1:1 3:1 5:2 15:1 46:1 55:1 67:1 68:1 113:1 227:1 234:1 272:1 284:1 286:1 # alginate calcium
4:1 5:1 14:1 39:1 48:1 98:1 114:1 185:1 # alglucerase
5:1 34:1 40:1 42:1 57:1 98:1 114:1 185:1 222:1 # alglucosidase
5:1 21:1 38:1 151:1 # alimta
5:1 6:1 13:1 17:1 38:1 141:1 # aliskiren
5:1 6:1 13:1 17:1 38:1 141:1 195:1 # aliskiren 150 mg
1:1 5:2 11:1 38:1 86:1 263:1 # alkaline
1:1 5:2 11:1 15:1 21:1 38:1 39:1 40:1 43:2 81:1 86:1 91:1 112:1 216:1 263:1 # alkaline phosphatase
1:2 5:2 11:1 15:1 17:1 21:1 30:1 38:1 39:2 40:1 43:2 74:1 81:1 86:1 88:1 91:1 112:1 117:1 148:1 216:1 218:1 263:1 # alkaline phosphatase increased
5:2 34:1 52:1 184:1 # alkaloids
5:2 13:1 40:1 42:1 52:1 222:1 249:1 # alkalosis
1:1 5:1 6:1 10:1 15:1 19:1 24:1 63:1 71:1 89:1 103:1 105:1 127:1 157:1 201:1 298:1 # alkylating agents
1:1 5:1 7:1 19:1 24:1 47:1 99:1 184:1 187:1 # allantoin
4:1 5:1 7:1 27:1 99:1 139:1 198:1 # allergan ltd
4:1 5:1 7:1 22:1 27:1 33:1 35:1 43:1 48:1 81:1 99:1 136:1 139:1 194:1 198:1 216:1 269:1 # allergan pharmaceuticals
4:1 5:2 10:1 13:1 18:1 27:1 38:1 45:1 49:1 97:1 99:1 198:1 223:1 234:1 # allergic alveolitis
4:1 5:1 18:1 25:1 27:1 28:1 35:1 39:1 99:1 198:1 234:1 # allergic asthma
4:1 5:1 9:1 10:1 18:1 27:1 41:1 57:1 99:1 117:1 169:1 198:1 225:1 226:1 234:1 # allergic conjunctivitis
4:2 5:1 10:2 13:1 15:1 16:1 18:1 27:1 35:1 49:1 99:1 127:1 182:1 194:1 198:1 234:1 # allergic dermatitis
4:1 5:1 16:1 18:1 27:1 35:1 74:1 99:1 116:1 198:1 234:1 # allergic oedema
4:1 5:1 9:1 10:1 17:1 18:1 26:1 27:1 33:1 41:1 77:1 88:1 99:1 102:1 118:1 189:1 198:1 225:1 234:1 # allergic reaction
4:1 5:1 8:1 14:1 15:1 17:1 18:1 27:1 47:2 59:1 60:1 99:1 112:1 129:1 141:1 197:1 198:1 199:1 210:1 234:1 252:1 265:1 # allergic respiratory symptom
1:1 4:1 5:1 10:1 13:1 18:1 27:1 49:1 50:1 99:1 111:1 198:1 234:1 # allergic rhinitis
4:1 5:1 10:1 13:1 18:1 27:1 38:1 39:1 49:1 83:1 99:1 154:1 191:1 198:1 209:1 234:1 # allergic vasculitis
4:1 5:1 27:1 59:1 99:1 190:1 198:1 234:1 # allergies
4:1 5:1 6:1 27:2 45:1 47:1 99:2 106:1 198:1 # allergy to pollen
5:1 9:1 10:1 15:1 26:1 46:1 52:1 77:1 95:1 99:1 102:1 118:1 127:1 258:1 # allocation
5:1 6:1 11:1 18:1 52:1 66:1 89:1 99:1 201:1 231:1 # allogeneic
1:1 5:1 20:1 31:1 52:1 54:1 72:1 99:1 180:1 # allopurinol
5:1 7:1 48:1 52:1 59:1 99:1 117:1 # allowances
5:1 39:1 52:1 54:1 58:1 67:1 76:1 80:1 # alopecias
1:1 2:1 3:1 4:2 5:1 9:1 24:1 43:1 81:1 130:1 188:1 216:1 276:1 # alpha interferon
5:1 43:1 52:1 81:1 95:1 163:1 216:1 276:1 281:1 # alpha-blocker
5:1 29:1 43:1 47:1 81:1 188:1 216:1 276:1 281:1 # alpha-fetoprotein
3:2 4:1 5:1 17:1 21:1 25:1 39:1 74:1 130:1 # altered taste
3:1 4:1 5:1 20:1 22:1 55:1 58:1 130:1 # alternaria
3:2 4:1 5:1 15:1 55:1 113:1 130:1 275:1 # alternate day
1:1 3:1 4:1 5:1 10:1 11:1 12:1 15:1 18:1 37:1 55:1 67:1 74:1 86:1 127:1 130:1 226:1 # alternative medicine
3:1 4:2 5:1 10:1 14:1 15:1 28:1 55:1 59:1 65:1 127:1 129:1 130:1 173:1 190:1 226:1 # alternative therapies
1:1 5:1 50:1 53:1 68:2 114:1 172:1 227:1 284:1 # aluminium
5:1 19:1 22:1 45:1 97:1 223:1 # alveolar
5:1 246:1 # always
1:1 7:1 11:1 12:1 21:1 24:1 35:1 69:1 86:1 166:1 170:1 187:1 224:1 # amantadine
4:1 69:1 123:1 # amber
3:1 4:1 38:1 49:1 69:1 123:1 # amberlite
6:1 24:1 69:1 103:1 143:1 190:1 # ambient
3:1 4:1 6:1 14:1 15:1 24:1 69:1 72:1 76:1 103:1 109:1 116:1 143:1 190:1 199:1 252:1 267:1 285:1 # ambient temperature
8:1 15:1 19:1 47:1 69:1 83:1 126:1 261:1 265:1 # ambulatory
6:1 16:1 37:1 64:1 69:1 74:1 # amended
4:1 18:1 20:1 37:1 46:1 69:1 232:1 233:1 # america
4:1 7:1 18:1 20:1 37:1 46:1 69:1 232:1 233:1 # american
1:1 11:1 21:1 29:1 53:1 69:2 86:1 142:1 172:1 188:1 248:1 256:1 # amfetamine
8:1 16:1 20:1 34:1 52:1 53:1 69:1 100:1 124:1 142:1 # amiloride
1:1 7:1 10:2 18:1 24:1 26:1 31:1 36:1 53:1 57:1 69:1 140:1 142:1 143:1 172:1 180:1 185:1 187:1 207:1 229:1 231:1 235:1 256:1 292:1 # aminoglycoside antibiotics
1:1 31:1 53:1 57:1 69:1 140:1 142:1 172:1 180:1 185:1 229:1 231:1 256:1 # aminoglycosides
1:1 31:1 43:1 53:1 54:1 56:1 69:1 71:1 99:1 142:1 168:1 172:1 180:1 256:1 259:1 # aminophylline
1:1 7:1 14:1 31:1 32:1 36:1 53:1 69:1 122:1 142:1 158:1 172:1 180:1 193:1 256:1 # aminotransferase
1:1 11:1 12:1 52:1 69:1 86:1 87:1 129:1 211:1 # amlodipine
1:1 11:1 12:1 52:1 69:1 86:1 87:1 129:1 195:1 211:1 # amlodipine 5 mg
9:2 10:1 26:1 45:1 50:1 51:1 58:1 69:1 70:1 77:1 102:1 114:1 118:1 136:1 # ammonia solution
9:1 50:1 68:1 69:1 70:1 227:1 284:1 # ammonium
2:1 9:1 16:1 34:1 50:1 56:1 68:1 69:1 70:1 85:1 101:1 119:1 124:1 138:1 153:1 155:1 159:1 171:1 176:1 227:1 284:1 # ammonium hydroxide
10:1 18:1 26:1 33:1 36:1 50:1 69:1 160:1 235:1 # amniotic sac
1:1 21:1 29:1 43:1 53:1 65:1 69:2 142:1 172:1 199:1 248:1 254:1 256:1 # amphetamine
3:1 4:1 18:1 20:1 36:1 43:1 69:1 79:1 91:1 130:1 199:1 233:1 # amphotericin b
5:1 6:1 8:1 9:1 10:1 14:1 17:1 23:1 26:1 45:1 51:1 55:1 69:1 77:1 102:1 114:1 118:1 131:1 136:1 141:1 199:1 # amprenavir oral solution
2:2 3:1 4:2 5:1 13:1 14:1 15:1 19:1 27:1 32:1 36:1 40:1 42:1 43:1 54:1 69:1 111:1 113:1 130:1 146:1 209:1 222:1 245:1 249:1 259:1 # amyotrophic lateral sclerosis
7:1 10:1 11:1 15:1 55:1 97:1 127:1 139:1 226:1 # ana negative
7:1 18:1 38:1 45:1 55:1 108:1 120:1 # anabolic
2:1 3:1 4:1 7:1 18:1 25:1 34:1 38:1 45:1 55:1 108:1 120:1 130:1 184:1 # anabolic steroids
2:1 3:1 4:2 7:1 18:1 20:1 33:1 41:1 55:1 58:1 130:1 143:1 177:1 189:1 233:1 238:1 # anaerobic bacteria
7:1 10:1 25:1 28:1 29:1 55:1 59:1 65:1 # anaesthetic
7:1 10:1 25:1 28:1 29:1 55:1 59:1 65:1 85:1 125:1 # anaesthetic drugs
7:1 16:1 17:1 34:1 38:1 55:1 84:1 124:1 157:1 237:1 # anagrelide
2:1 7:1 8:1 16:1 17:1 34:1 38:1 52:1 55:1 56:1 73:1 84:1 85:1 95:1 119:1 124:1 138:1 153:1 155:1 157:1 159:1 171:1 176:1 237:1 268:1 # anagrelide hydrochloride
5:1 7:3 10:2 17:1 18:1 24:1 29:1 42:1 55:1 59:1 64:1 89:1 187:1 207:1 211:1 260:1 # analgesic and antipyretic
4:1 5:1 7:1 30:1 55:1 140:1 246:1 # analyser
5:1 7:1 13:1 42:1 55:1 140:1 246:1 249:1 # analysis
5:2 7:1 10:1 18:1 46:1 55:1 140:1 232:1 235:1 272:1 # analytical
5:2 7:1 10:1 13:1 18:1 25:1 32:1 46:1 53:1 55:1 65:1 73:1 116:1 126:1 140:1 212:1 232:1 235:1 272:1 # analytical chemistry
5:2 7:1 10:1 18:1 28:1 29:1 37:1 46:1 55:1 87:1 91:1 128:1 137:1 140:1 174:1 232:1 235:1 272:1 # analytical methods
7:1 11:1 13:1 42:1 55:1 59:1 69:1 249:1 # anamnesis
7:1 9:1 10:1 11:1 17:1 18:1 25:1 30:1 55:1 59:2 69:1 106:1 112:1 122:1 235:1 # anamnestic response
7:1 9:1 10:1 17:1 19:1 26:1 33:2 41:2 43:1 55:1 56:1 71:1 77:1 88:1 102:1 118:1 168:1 173:1 189:2 225:1 # anaphylactic reaction
7:1 19:1 33:1 41:1 43:1 55:1 56:1 71:1 91:1 95:1 168:1 173:1 189:1 # anaphylactic shock
7:1 19:1 33:1 41:1 43:1 55:1 56:1 71:1 168:1 173:1 189:1 # anaphylactoid
7:1 9:1 10:1 17:1 19:1 26:1 33:2 41:2 43:1 55:1 56:1 71:1 77:1 88:1 102:1 118:1 168:1 173:1 189:2 225:1 # anaphylactoid reaction
7:1 9:1 10:1 17:1 19:1 26:1 33:2 41:2 43:1 55:1 56:1 71:1 77:1 88:1 102:1 118:1 122:1 168:1 173:1 189:2 225:1 # anaphylactoid reactions
7:1 10:1 18:1 19:1 25:1 39:1 55:1 161:1 173:1 235:1 # anaplastic
7:1 25:1 39:1 40:1 42:1 47:1 55:1 60:1 70:1 222:1 # anastomosis
7:1 25:1 40:1 47:1 52:1 60:1 71:1 117:1 165:1 # ancylostoma
1:1 7:2 25:1 40:1 46:1 47:1 50:1 52:1 60:1 68:1 71:1 117:1 165:1 242:1 # ancylostoma caninum
2:1 6:1 7:1 10:1 15:1 16:1 20:1 23:1 26:1 64:1 85:1 89:1 102:1 119:1 121:1 127:1 191:1 201:1 226:1 231:1 258:1 # androgen deprivation
2:1 6:1 7:1 17:1 23:1 26:1 42:1 59:1 64:1 85:1 89:1 90:1 119:1 178:1 201:1 231:1 # androgen suppression
2:1 7:1 37:1 60:1 64:1 74:1 85:1 119:1 273:1 275:1 280:1 # andromeda
4:1 7:1 63:1 89:1 # anger
4:1 7:1 63:1 89:1 277:1 # angers
1:1 5:1 7:1 15:1 21:1 33:1 55:1 63:1 234:1 286:1 # anginal attacks
6:1 7:1 8:1 18:1 26:1 33:1 41:1 47:1 50:1 63:1 89:1 189:1 201:1 204:1 231:1 234:1 265:1 # angiogenic factor
2:1 7:1 9:1 25:1 26:1 32:1 40:1 63:1 212:1 234:1 # angiostrongylus
3:1 6:1 7:1 8:1 17:1 26:1 36:1 42:1 47:1 48:1 63:1 79:1 80:1 121:1 122:1 197:1 234:1 265:1 # angiotensin ii receptor
3:1 6:1 7:1 8:1 17:1 26:1 36:1 42:1 47:1 48:1 63:1 79:1 80:1 121:1 122:1 197:1 234:1 265:1 # angiotensin receptor
3:1 6:1 7:2 8:1 9:1 13:1 17:1 21:1 24:1 25:1 26:1 36:1 42:1 47:1 48:1 50:1 63:1 79:1 80:1 121:1 122:1 157:1 187:1 197:1 234:1 265:1 # angiotensin receptor antagonist
3:1 6:1 7:1 26:1 36:1 42:1 63:1 79:1 122:1 234:1 # angiotensinogen
2:1 7:2 28:1 29:1 31:1 45:1 56:1 62:1 81:1 85:1 110:1 119:1 128:1 138:1 153:1 155:1 159:1 171:1 176:1 291:1 # anhydrous ethanol
2:1 7:1 19:1 30:1 33:1 40:1 41:1 47:1 56:1 62:1 85:1 110:1 119:1 138:1 153:1 155:1 159:1 171:1 176:1 189:1 291:1 # anhydrous lactose
5:1 7:1 16:1 35:1 50:1 70:1 84:1 87:1 151:1 242:1 262:1 # animal model
5:1 7:1 12:1 25:1 35:1 50:1 59:1 109:1 151:1 190:1 242:1 262:1 # animal studies
5:1 7:1 25:1 35:1 50:1 109:1 151:1 236:1 242:1 262:1 # animal study
7:1 13:1 40:1 47:1 50:1 51:1 95:1 144:1 165:1 242:1 # anisocytosis
1:1 7:1 27:1 38:1 63:1 84:1 99:1 105:1 263:1 293:1 # ankle swelling
7:1 27:1 59:1 # ankles
1:1 7:1 9:1 10:1 38:1 40:1 42:1 49:1 52:1 63:1 64:1 71:2 105:1 106:1 112:1 222:1 236:1 # ankylosing spondylitis
5:1 7:1 # annual
5:1 7:1 8:1 17:1 106:1 121:1 150:1 # annual reports
5:1 7:1 99:1 140:1 # annually
5:1 6:1 7:2 12:2 21:1 31:1 34:1 39:1 42:1 46:1 49:1 50:1 58:1 64:1 89:1 201:1 231:1 301:1# anogenital candidiasis
7:1 8:1 15:1 19:1 31:1 47:1 83:1 265:1 # anovulatory
4:1 7:1 122:1 # answer
7:1 9:1 13:1 21:1 24:1 50:1 157:1 167:1 187:1 # antagonism
3:1 4:1 7:1 8:1 20:1 24:1 26:1 130:1 187:1 233:1 # anterior
7:1 14:1 24:1 28:1 33:1 146:1 165:1 187:1 229:1 # anthracycline
7:1 10:1 24:1 57:1 157:1 187:1 207:1 # anti-coagulant
7:1 10:1 24:1 57:1 157:1 187:1 207:1 # anti-coagulants
7:1 10:2 24:1 29:1 37:1 116:1 137:1 187:1 207:1 # anti-emetics
1:1 7:1 10:1 24:1 80:1 187:1 188:1 207:1 # anti-infective
7:1 10:1 24:1 30:1 55:1 62:1 187:1 207:1 # anti-nausea
6:1 7:1 10:1 22:1 24:2 56:1 58:1 89:1 103:1 157:1 187:1 201:1 207:1 # antiarrhythmic agents
7:1 10:1 19:1 22:1 24:1 39:1 56:1 58:1 146:1 178:1 187:1 207:1 # antiarrhythmics class iii
3:1 4:1 6:1 7:1 10:1 24:2 33:1 41:1 89:1 103:1 130:1 157:1 187:1 189:1 201:1 207:1 238:1 292:1 # antibacterial agent
2:1 7:1 10:2 18:1 19:1 23:1 24:1 26:1 36:1 43:1 44:1 54:1 56:1 71:1 143:1 168:1 187:1 207:1 235:1 245:1 259:1 292:1 # antibiotic prophylaxis
7:2 10:2 13:1 17:1 18:1 21:1 24:1 25:1 26:1 36:1 42:1 48:1 59:1 117:1 143:1 187:1 207:1 219:1 235:1 249:1 292:1 294:1 # antibiotic resistance
4:1 7:1 10:2 14:1 18:1 24:1 26:1 28:1 36:1 65:1 143:1 173:1 187:1 207:1 235:1 292:1 # antibiotic therapy
7:1 10:1 24:1 87:1 120:1 187:1 207:1 236:1 292:1 # antibody
6:1 7:1 10:1 14:1 24:2 37:1 87:1 103:1 120:1 157:1 187:1 207:1 236:1 292:1 # antibody fragments
7:1 10:2 24:1 40:1 42:1 49:1 87:1 97:1 106:1 120:1 187:1 207:1 222:1 226:1 236:1 292:1 # antibody positive
7:1 9:1 10:1 17:1 24:1 30:1 59:1 87:1 106:1 112:1 120:1 122:1 187:1 207:1 236:1 292:1 # antibody response
1:1 3:1 7:1 10:2 24:1 25:1 59:1 63:1 87:1 105:1 120:1 187:1 207:1 236:1 292:1 298:1 # antibody testing
3:1 4:1 7:1 10:2 24:1 49:1 87:1 120:1 130:1 187:1 207:1 236:1 277:1 292:1 # antibody titers
7:2 10:2 12:2 18:1 22:1 24:2 26:1 46:1 59:1 87:1 115:1 120:1 187:2 190:1 207:2 232:1 235:1 240:1 292:1 # anticardiolipin antibodies
1:1 6:1 7:1 10:1 18:1 24:2 38:1 45:1 73:1 89:1 91:1 103:1 157:1 187:1 201:1 207:1 235:1 263:1 # anticholinergic agents
7:1 10:2 18:1 24:1 33:1 41:1 49:1 57:1 83:1 131:1 145:1 157:1 187:1 189:1 207:1 225:1 226:1 235:1 # anticoagulant activity
7:1 10:1 18:1 24:1 57:1 83:1 85:1 125:1 157:1 187:1 207:1 235:1 # anticoagulant drugs
4:1 7:1 10:1 14:1 18:1 24:1 28:1 57:1 65:1 83:1 157:1 173:1 187:1 207:1 235:1 # anticoagulant therapy
7:1 10:2 18:1 24:1 33:1 41:1 49:1 57:1 83:1 131:1 145:1 157:1 187:1 189:1 207:1 225:1 226:1 235:1 # anticoagulation activity
6:1 7:1 9:1 10:1 18:1 24:2 57:1 83:1 89:1 103:1 157:1 187:1 201:1 207:1 235:1 # anticonvulsant agents
4:1 7:1 9:1 10:1 14:1 18:1 24:1 28:1 57:1 65:1 83:1 173:1 187:1 207:1 235:1 # anticonvulsant therapy
7:1 10:1 16:1 17:1 23:1 24:1 34:1 59:1 85:1 121:1 124:1 125:1 187:1 207:1 # antidepressant drugs
7:1 10:1 12:1 24:1 29:1 34:1 58:1 108:1 123:1 187:1 207:1 # antidiabetics
7:1 10:1 24:1 27:1 100:1 121:2 129:1 187:1 190:1 207:1 # antiepileptic
7:1 10:1 24:1 69:1 187:1 202:1 207:1 # antifoam dc
5:1 7:1 10:1 24:1 63:1 139:1 169:1 187:1 207:1 # antifungal
4:1 5:1 7:1 10:1 14:1 24:1 28:1 63:1 65:1 139:1 169:1 173:1 187:1 207:1 # antifungal therapy
1:1 6:2 7:1 10:2 17:1 23:1 24:2 30:1 48:1 59:1 63:1 84:1 89:1 99:1 103:1 105:1 152:1 187:1 201:1 207:2 293:1 298:1 # antigen presenting cells
3:1 6:1 7:1 10:1 24:1 25:1 59:1 89:1 152:1 187:1 201:1 207:1 # antigen test
6:1 7:1 10:1 24:1 89:1 122:1 152:1 187:1 201:1 207:1 # antigens
4:2 7:1 10:1 14:1 24:1 28:1 56:1 65:1 76:1 150:1 173:1 187:1 207:1 239:1 267:1 # antihypertensive therapy
4:1 7:1 10:1 24:1 56:1 76:1 150:1 187:1 207:1 239:1 267:1 # antihypertensives
1:1 7:1 10:1 19:1 24:1 69:1 187:1 207:1 # antiinflammatory
7:2 10:1 18:1 24:1 35:1 50:1 151:1 187:1 207:1 224:1 242:1 # antimanic
2:1 6:1 7:1 10:1 18:1 24:2 53:1 89:1 103:1 151:1 157:1 177:1 187:1 201:1 207:1 218:1 # antimicrobial agent
2:1 7:2 10:1 13:1 17:1 18:1 21:1 24:1 25:1 42:1 48:1 53:1 59:1 117:1 151:1 177:1 187:1 207:1 218:1 219:1 249:1 294:1 # antimicrobial resistance
2:1 7:1 10:1 18:1 24:1 53:1 151:1 177:1 187:1 207:1 218:1 # antimicrobials
6:1 7:1 10:1 22:1 24:2 46:1 62:1 89:1 103:1 151:1 157:1 187:1 201:1 207:1 209:1 240:1 # antimuscarinic agents
1:1 7:1 10:1 11:1 19:1 24:1 54:1 86:1 161:1 187:1 207:1 223:1 298:1 # antineoplastic
7:2 10:1 24:1 26:1 34:1 101:1 102:1 187:1 207:1 275:1 # antioxidant
1:1 7:1 10:1 22:1 24:1 107:1 187:1 207:1 211:1 # antiparkinsonian
2:1 7:1 10:1 23:1 24:1 36:1 44:1 47:1 75:1 92:1 187:1 207:1 211:1 # antiprotozoal
2:1 6:1 7:1 10:1 23:1 24:2 36:1 44:1 47:1 75:1 89:1 92:1 103:1 157:1 187:1 201:1 207:1 211:1 # antiprotozoal agent
7:1 10:1 24:1 73:1 91:1 187:1 207:1 210:1 211:1 229:1 # antipsychotics
7:1 10:2 17:1 24:1 29:1 187:1 207:1 211:1 260:1 # antipyretic
5:1 7:3 10:2 17:1 18:1 24:1 29:1 42:1 55:1 59:1 64:1 89:1 187:1 207:1 211:1 260:1 # antipyretic and analgesic
2:1 6:1 7:1 10:1 17:1 24:2 29:1 32:1 89:1 103:1 141:1 157:1 187:1 201:1 207:1 # antiretroviral agent
2:1 6:1 7:1 10:1 17:1 24:2 29:1 32:1 89:1 103:1 141:1 157:1 187:1 201:1 207:1 # antiretroviral agents
2:1 4:1 7:1 10:1 14:1 17:1 24:1 28:1 29:1 32:1 65:1 141:1 173:1 187:1 207:1 # antiretroviral therapy
7:1 10:1 24:1 35:1 65:1 68:1 141:1 187:1 207:1 251:1 269:1 # antirheumatic
2:1 6:1 7:1 10:1 24:2 28:1 49:1 60:1 89:1 103:1 157:1 187:1 201:1 207:1 273:1 # antithrombotic agents
1:1 7:1 10:1 24:1 47:1 49:1 101:1 187:1 207:1 # antitoxin
7:1 10:1 24:1 32:1 42:1 49:1 126:1 187:1 207:1 239:1 # antitrypsin
5:1 7:1 10:1 14:1 24:1 131:1 141:1 187:1 207:1 226:1 # antiviral
5:1 7:1 9:1 10:1 14:1 17:1 24:1 30:1 59:1 106:1 112:1 122:1 131:1 141:1 187:1 207:1 226:1 # antiviral response
4:1 5:1 7:1 10:1 14:2 24:1 28:1 65:1 131:1 141:1 173:1 187:1 207:1 226:1 # antiviral therapy
5:1 6:1 7:1 10:1 14:1 15:1 17:1 24:2 32:1 37:1 88:1 103:1 131:1 141:1 187:1 207:1 226:1 # antiviral treatment
4:1 7:1 8:1 12:1 13:1 16:1 29:1 51:1 115:1 144:1 145:1 149:1 182:1 190:1 243:1 250:1 271:1 299:1 300:1 # anxiety disorder
7:1 10:1 18:1 26:1 45:1 140:1 235:1 # anxiolytics
7:1 11:1 26:1 59:1 62:1 110:1 291:1 # anxiousness
7:1 8:1 10:1 11:1 18:1 72:1 126:1 150:1 167:1 235:1 246:1 269:1 # aortic aneurysm
8:1 17:1 33:1 57:1 65:1 73:1 107:1 173:1 209:1 # apache ii score
4:1 13:1 17:1 42:1 43:1 59:1 65:1 173:1 249:1 254:1 # apheresis
10:2 13:1 15:1 25:1 28:1 35:1 43:1 47:1 49:1 60:1 62:1 91:1 110:1 127:1 173:1 278:1 291:1 # aphthous stomatitis
2:1 23:1 38:1 44:1 45:1 54:1 106:2 173:1 211:1 # apolipoproteins
1:1 8:1 43:1 60:1 70:1 106:1 111:1 173:1 # apomorphine
22:1 76:1 88:1 173:1 # appear
7:1 14:1 22:1 48:1 61:1 76:1 81:1 88:1 117:1 141:1 173:1 193:1 287:1 # appearance of hair
3:1 10:1 16:1 17:1 29:1 30:1 39:1 49:1 74:1 76:1 80:1 88:1 148:1 173:1 218:1 # appetite decreased
3:1 4:1 8:1 10:1 12:1 13:1 16:1 29:1 49:1 51:1 76:1 115:1 144:1 149:1 173:1 182:1 243:1 250:1 271:1 277:1 299:1 300:1 # appetite disorders
1:1 3:1 10:1 17:1 29:1 30:1 39:1 49:1 74:1 76:1 88:1 117:1 148:1 173:1 218:1 # appetite increased
18:1 27:1 38:1 46:1 108:1 161:1 163:1 173:1 232:1 # applicable
3:1 10:1 15:1 18:1 26:1 38:1 42:1 46:1 49:1 102:1 127:1 161:1 173:1 232:1 258:1 # application site
3:1 10:1 14:1 15:1 18:1 26:1 38:1 39:1 42:1 46:1 49:1 102:1 127:1 161:1 173:1 232:1 258:1 # application site rash
3:1 9:1 10:2 15:1 17:1 18:1 26:2 33:1 38:1 41:1 42:1 46:1 49:1 77:1 88:1 102:2 118:1 127:1 161:1 173:1 189:1 225:1 232:1 258:1 # application site reaction
10:1 15:1 18:1 26:1 38:1 46:1 102:1 127:1 161:1 173:1 232:1 258:1 # applications
8:1 15:1 18:1 38:1 46:1 47:1 161:1 173:1 232:1 265:1 # applicator
38:1 74:1 161:1 173:1 190:1 # applied
38:1 47:1 59:1 161:1 173:1 190:1 # applies to
1:1 2:1 23:1 33:1 44:1 73:1 111:1 173:1 # approaching
2:1 15:1 20:1 23:2 44:1 54:1 58:1 173:1 245:1 # appropriate
2:1 23:1 44:1 74:1 97:1 173:1 # approved by
2:1 4:1 10:1 17:1 18:1 20:1 23:2 30:1 44:1 48:1 59:2 74:1 97:1 131:1 173:1 197:1 209:1 211:1 218:1 # approved prescription services
14:1 22:1 281:1 # ara-c
1:1 14:1 22:1 31:1 61:1 72:1 108:1 143:1 180:1 # arabinofuranosyluracil
14:1 22:1 31:1 33:1 34:1 73:1 184:1 # arachnoid
14:1 22:1 31:1 33:1 34:1 38:1 73:1 99:1 100:1 131:1 184:1 # arachnoid villi
7:1 14:1 22:1 64:1 193:1 275:1 # aranda
7:1 11:1 14:1 22:1 59:1 112:1 193:1 # aranesp
7:1 11:1 14:1 17:1 18:1 22:1 38:1 59:1 72:1 80:1 90:1 112:1 146:1 193:1 228:1 # aranesp sureclick
10:1 14:1 15:1 22:1 26:1 32:1 49:1 102:1 127:1 143:1 158:1 252:1 258:1 # arbitration
22:1 57:1 58:1 101:1 # arcoxia
10:1 18:1 22:1 41:1 225:1 235:1 # arctic
1:2 11:1 22:1 50:1 86:1 198:1 234:1 # arginine
1:1 13:1 20:1 22:1 42:1 63:1 105:1 # arising
22:1 27:1 62:1 146:1 194:1 209:1 # arm muscle
22:1 49:1 129:1 194:1 199:1 # armpit
2:1 15:1 21:1 22:1 30:1 35:1 39:1 60:1 148:1 273:1 278:1 # aromatase
1:1 2:1 8:1 15:1 21:1 22:1 30:1 35:1 39:1 47:1 49:1 60:1 111:1 143:1 148:1 265:1 273:1 278:1 292:1 # aromatase inhibitor
2:1 10:1 15:1 18:1 22:1 35:1 60:1 127:1 235:1 273:1 278:1 # aromatic
2:1 22:1 54:1 107:1 245:1 # aropax
17:1 22:1 25:1 59:1 # arrest
5:1 15:1 20:1 22:1 28:1 32:1 53:1 56:1 58:2 257:1 # arrhythmia atrial
5:1 15:1 20:1 22:1 28:1 32:1 53:1 56:1 58:2 257:1 # arrhythmia, atrial
22:1 28:1 53:1 56:1 58:1 # arrhythmias
3:1 4:1 5:1 20:1 22:1 58:1 130:1 150:1 233:1 # arterial
3:1 4:1 5:1 12:1 13:1 20:1 22:1 30:2 39:1 58:1 88:1 130:1 148:1 149:1 150:1 233:1 # arterial disease
3:2 4:2 5:1 6:1 20:1 22:1 42:1 56:1 58:1 76:1 122:1 130:1 150:2 233:1 239:1 267:1 # arterial hypertension
3:1 4:1 5:1 17:2 20:1 22:1 23:1 58:1 59:2 72:1 90:1 130:1 150:1 178:1 228:1 233:1 # arterial pressures
2:1 3:1 4:1 5:1 13:1 20:1 22:1 28:1 40:1 42:1 58:1 60:1 120:1 130:1 150:1 222:1 233:1 249:1 273:1 # arterial thrombosis
3:1 4:1 20:1 22:1 26:1 27:1 45:1 59:1 130:1 150:1 233:1 # arterioles
3:1 4:1 6:1 20:1 22:1 26:1 97:1 130:1 150:1 233:1 # arteriovenous
3:1 4:1 17:2 22:1 23:1 59:1 72:1 90:1 126:1 130:1 150:1 178:1 228:1 # artery pressure
3:2 4:1 6:1 13:1 22:1 25:1 31:1 40:1 42:1 126:1 130:1 150:1 222:1 249:1 266:1 # artery stenosis
8:1 10:2 13:1 15:1 18:1 20:2 22:1 28:1 49:1 51:1 58:1 127:1 150:1 235:1 243:1 # arthritis psoriatic
2:1 19:1 22:1 28:1 39:1 54:1 150:1 161:1 245:1 # arthroplasty
1:1 6:1 12:1 39:1 48:1 63:1 64:1 105:1 170:1 209:1 301:1# ascending
13:1 30:1 39:1 42:1 121:1 148:1 249:1 # asepsis
10:1 18:1 30:1 39:1 121:1 148:1 197:1 235:1 # aseptic
1:1 3:1 7:1 14:1 15:1 21:1 22:1 31:1 32:1 36:1 39:1 53:1 69:1 107:1 112:1 113:1 122:1 142:1 150:1 158:1 172:1 180:1 193:1 256:1 # aspartate aminotransferase
1:1 3:1 7:1 14:1 15:1 21:1 22:1 32:1 39:1 53:1 55:1 69:1 107:1 112:1 113:1 122:1 142:1 150:1 158:1 160:1 172:1 193:1 256:1 286:1 # aspartate transaminase
4:1 39:1 52:1 76:1 99:1 100:1 112:1 198:1 234:1 267:1 # aspergillosis
4:1 39:1 76:1 99:1 100:1 112:1 114:1 198:1 234:1 267:1 # aspergillus
4:2 39:1 50:1 76:1 89:1 99:1 100:1 112:1 114:1 152:1 198:1 234:1 267:1 # aspergillus niger
3:1 4:2 17:1 39:1 62:1 76:1 99:1 100:1 112:1 114:1 130:1 198:1 234:1 267:1 269:1 # aspergillus terreus
30:1 39:1 59:1 178:2 # assess
30:2 39:1 59:1 74:1 178:2 # assessed
8:1 30:1 39:1 51:1 59:1 178:2 243:1 # assessor
3:1 13:1 25:1 39:1 42:1 74:1 178:1 249:1 # assisted
2:1 3:2 10:1 13:1 17:1 23:1 25:1 31:1 39:1 41:1 42:1 44:1 45:1 52:1 73:1 74:1 80:1 87:1 98:1 121:1 178:1 196:1 213:1 225:1 231:1 234:1 249:1 # assisted reproductive technologies
1:1 17:1 25:1 30:1 39:2 74:1 88:1 117:1 148:1 218:1 # ast increased
3:1 4:1 25:1 39:1 130:1 277:1 # asters
1:1 6:1 17:1 25:1 28:1 35:1 39:1 73:1 85:1 100:1 111:1 # asthma in children
2:1 19:1 23:1 25:1 28:1 35:1 39:1 43:1 44:1 54:1 56:1 71:1 168:1 245:1 259:1 # asthma prophylaxis
2:1 5:1 9:1 25:1 28:1 35:1 39:1 58:1 73:1 111:1 117:1 164:1 # asthma, bronchial
10:1 15:1 18:1 25:1 28:1 35:1 39:1 127:1 235:1 # asthmatic
1:1 9:1 10:1 15:1 26:1 35:1 39:1 41:1 47:1 60:1 77:1 80:1 102:1 111:1 118:1 188:1 197:1 199:1 210:1 225:1 226:1 278:1 290:1 # asymptomatic hiv infection
7:1 15:1 21:1 55:1 131:1 141:1 288:1 # atazanavir
3:1 15:1 21:1 27:1 39:1 41:1 42:1 80:1 84:1 113:1 290:1 # atelectasis
3:1 6:1 15:1 31:1 45:2 52:1 113:1 195:1 # atenolol 50 mg
2:1 4:1 15:1 28:1 35:1 60:1 65:1 273:1 278:1 # atheroma
10:1 15:1 37:1 45:1 69:1 107:1 127:1 211:1 # atipamezole
8:1 15:2 21:1 25:1 39:1 47:1 191:1 195:1 219:1 265:1 # atorvastatin 40 mg
5:1 8:1 15:2 21:1 25:1 39:1 46:1 47:1 67:1 68:1 191:1 219:1 227:1 265:1 272:1 284:1 # atorvastatin calcium
9:1 11:1 15:1 47:1 183:1 191:1 # atovaquone
15:1 30:1 39:1 107:1 148:1 # atpase
10:1 15:1 30:1 33:1 39:1 41:1 49:1 107:1 131:1 145:1 148:1 189:1 225:1 226:1 # atpase activity
5:1 10:1 15:2 19:1 20:2 32:1 58:1 99:1 100:1 104:1 127:1 164:1 257:1 292:1 # atrial fibrillation
3:1 4:1 5:1 15:1 20:1 32:1 58:1 114:1 130:1 136:1 257:1 # atrial flutter
6:1 15:1 20:1 24:1 26:1 32:2 52:1 95:1 97:1 103:1 163:1 257:1 # atrioventricular block
2:1 15:1 18:1 32:1 43:1 54:1 111:1 245:1 259:1 # atrophic
2:1 10:1 13:1 15:1 18:1 20:1 25:1 32:2 39:1 43:1 49:1 54:1 111:1 139:1 212:1 245:1 257:1 259:1 # atrophic gastritis
15:1 21:1 33:1 # attack
3:1 6:1 15:1 16:1 64:1 74:1 # attended
1:1 3:1 6:1 12:1 15:1 63:1 64:1 105:1 170:1 301:1# attending
1:1 3:2 6:1 11:1 15:2 33:1 59:1 67:1 74:1 86:1 113:1 191:1 # attenuated vaccines
5:1 15:1 18:1 46:1 129:1 145:1 232:1 239:1 272:1 # atypical
12:1 49:1 # audit
6:1 24:1 37:1 103:1 # augment
3:1 6:1 24:1 37:1 74:1 103:1 # augmented
18:1 19:1 20:1 22:1 30:1 62:1 72:1 83:1 154:1 # auricular use
7:1 20:1 25:1 32:1 58:1 62:1 212:1 257:1 # austrian
8:1 15:1 20:1 28:1 91:1 136:1 # authorization
10:2 13:1 18:1 25:1 136:1 235:1 # autistic
4:1 8:1 10:2 12:1 13:2 16:1 18:1 25:1 51:1 115:1 136:1 144:1 149:1 182:1 235:1 243:1 250:1 271:1 277:1 299:1 300:1 # autistic disorders
19:1 47:1 95:1 97:1 136:1 146:1 # autoclave
6:1 31:1 47:1 62:1 89:1 110:1 136:1 201:1 231:1 291:1 # autogenous
11:1 12:1 13:1 30:2 39:1 47:1 88:1 136:1 148:1 149:1 151:1 169:1 184:1 # autoimmune disease
4:1 8:1 11:1 12:1 13:1 16:1 47:1 51:1 115:1 136:1 144:1 149:1 151:1 169:1 182:1 184:1 243:1 250:1 271:1 277:1 299:1 300:1 # autoimmune disorders
7:1 10:1 11:1 18:1 45:1 47:1 53:1 55:1 58:1 70:1 81:1 116:2 136:1 140:1 151:1 169:1 184:1 235:1 # autoimmune haemolytic anaemia
10:2 11:1 13:1 15:1 47:1 49:1 65:1 107:1 121:1 127:1 136:1 151:1 169:1 184:1 # autoimmune hepatitis
2:1 6:1 11:2 32:1 47:1 50:1 54:1 76:1 136:2 151:1 169:1 184:1 245:1 269:1 # autoimmune neutropenia
5:1 7:1 19:1 65:1 73:1 117:1 191:1 # avalanche
5:1 52:1 101:1 191:1 # avalox
7:1 29:1 37:1 64:1 69:1 137:1 191:1 275:1 # avandamet
7:1 12:1 58:1 64:1 191:1 301:1# avandia
1:1 10:1 25:1 39:1 191:1 298:1 # avastin
4:1 14:1 89:1 97:1 157:1 # average
7:1 58:1 114:1 131:1 # avian flu
17:1 34:1 40:1 72:1 90:1 106:1 184:1 200:1 228:1 # avoid exposure
9:1 11:1 183:1 200:1 # avonex
5:1 58:1 # axial
19:1 22:1 99:1 100:1 126:1 # axillary
14:1 72:1 # axura
55:1 140:1 157:1 185:1 288:1 # azagly-nafarelin
5:1 7:1 10:1 24:1 27:1 45:1 63:1 139:1 169:1 187:1 207:1 288:1 # azole antifungal
5:1 7:1 10:1 24:1 27:1 45:1 63:1 139:1 169:1 187:1 207:1 288:1 # azole antifungals
48:1 84:1 99:1 293:1 # b cells
42:1 58:1 59:1 108:1 123:1 238:1 # babesia
59:1 108:1 143:1 190:1 238:1 # babies
5:1 33:1 34:1 67:1 238:1 275:1 295:1 # baccidal
7:1 14:1 24:1 28:1 33:1 62:1 67:1 99:1 100:1 114:1 187:1 238:1 274:1 # bacillus anthrax
33:1 61:1 238:1 # back of
22:1 33:1 115:1 238:1 # backward
6:1 33:1 52:1 61:1 146:1 188:1 238:1 # baclofen
3:1 4:1 20:1 33:1 41:1 58:1 130:1 189:1 233:1 238:1 # bacteria
3:1 4:1 5:1 6:1 12:1 20:1 22:1 33:1 41:1 46:1 49:1 58:1 64:1 95:1 115:1 130:1 133:1 189:1 233:1 238:1 240:1 # bacterial endocarditis
3:2 4:2 5:1 6:1 10:1 13:1 20:2 24:1 33:1 41:1 49:1 58:1 103:1 130:2 189:1 233:2 238:1 # bacterial enteritis
2:1 3:1 4:1 5:1 20:1 28:1 33:1 41:1 58:1 130:1 189:1 233:1 237:1 238:1 # bacterial growth
1:1 3:1 4:1 5:1 9:1 10:1 20:1 26:1 33:1 41:2 58:1 77:1 80:1 102:1 118:1 122:1 130:1 188:1 189:1 225:1 233:1 238:1 290:1 # bacterial infections
1:1 3:1 4:1 5:1 6:1 10:1 13:1 20:1 33:1 37:1 41:1 49:1 50:1 58:1 63:1 105:1 130:1 189:1 233:1 234:1 238:1 # bacterial meningitis
1:1 3:1 4:1 5:1 11:1 20:1 33:2 41:1 58:1 67:1 86:1 130:1 189:1 191:1 233:1 238:1 # bacterial vaccine
1:1 3:1 4:1 5:1 11:1 20:1 33:2 41:1 58:1 59:1 67:1 86:1 130:1 189:1 191:1 233:1 238:1 # bacterial vaccines
3:1 4:1 10:1 18:1 20:1 33:2 34:1 41:2 49:1 67:1 130:1 131:1 145:1 189:2 225:1 226:1 233:1 238:1 295:1 # bactericidal activity
3:1 4:1 20:1 26:1 33:1 41:1 45:1 52:1 130:1 189:1 233:1 238:1 # bacteriological
3:1 4:1 20:1 33:1 41:1 68:1 130:1 189:1 227:1 233:1 238:1 284:1 # bacterium
2:1 3:1 4:1 16:1 33:1 34:1 41:1 124:1 130:1 184:1 189:1 238:1 # bacteroides
2:1 3:1 4:1 13:1 14:1 16:1 33:1 34:1 38:1 41:1 100:1 124:1 130:1 157:1 184:1 189:1 234:1 238:1 # bacteroides fragilis
3:1 21:1 25:1 39:1 166:1 238:1 # bad taste
5:1 7:1 12:1 19:1 29:1 48:1 74:1 117:1 190:1 238:1 # balanced diet
5:1 10:1 18:1 235:1 238:1 # baltic
3:1 5:1 10:1 15:1 18:1 21:1 25:1 59:1 113:1 219:1 235:1 238:1 # baltic states
14:1 16:1 22:1 33:1 114:1 146:1 238:1 # baraclude
1:1 22:1 63:1 105:1 238:1 # barking
5:1 39:1 160:1 238:1 # basal
5:1 39:1 48:1 84:1 99:1 160:1 238:1 293:1 # basal cell
1:1 5:1 22:1 31:1 35:1 39:1 46:1 48:1 60:1 67:1 84:1 99:1 160:1 180:1 238:1 240:1 278:1 293:1 # basal cell carcinoma
5:1 7:1 38:1 39:1 58:1 63:1 139:1 160:1 185:1 238:1 # basal ganglia
30:1 39:1 74:1 148:1 238:1 # based
30:1 39:1 84:1 148:1 238:1 # basel
18:1 39:1 42:1 238:1 # basic
1:1 39:1 42:1 238:1 # basin
38:1 39:1 43:1 51:1 54:1 58:1 100:1 111:1 238:1 259:1 # basophilia
15:1 73:1 238:1 # batch
15:1 28:1 65:1 74:1 238:1 # bathed
4:1 238:1 # bayer
4:1 238:1 # bayer 2000
4:1 8:2 10:1 14:1 15:1 26:1 57:1 102:1 106:1 127:1 238:1 252:1 258:1 # bayer corporation
4:1 161:1 238:1 # bayer plc
1:1 20:1 22:1 63:1 88:1 105:1 123:1 # bearing
4:1 27:1 46:1 53:1 80:1 123:1 161:1 173:1 194:1 # becaplermin
28:1 29:1 37:1 52:1 60:1 80:1 81:1 123:1 128:1 137:1 146:1 174:1 280:1 # beclomethasone
10:1 37:1 74:1 123:1 151:1 # bedtime
8:1 17:1 87:1 123:1 202:2 # before food
8:1 26:1 81:1 123:1 131:1 # behavior
5:1 8:1 14:1 26:1 81:1 123:1 131:1 # behavioral
26:1 72:1 81:1 110:1 123:1 131:1 277:1 # behaviours
1:1 18:1 42:1 63:1 66:1 78:1 105:1 123:1 # being sick
9:1 47:1 84:1 99:1 123:1 136:1 140:1 261:1 293:1 # belly button
52:1 84:1 123:1 # below
6:1 11:1 15:1 28:1 88:1 123:1 # beneath
6:1 11:1 13:1 20:1 49:1 104:1 123:1 # benefit risk
6:1 11:1 104:1 123:1 # benefix
1:1 3:1 4:1 6:2 7:1 14:2 24:1 32:1 33:1 42:1 50:2 56:1 76:1 122:1 123:1 150:1 152:1 158:1 193:1 218:1 239:1 242:1 267:1 289:1 # benign intracranial hypertension
4:1 6:1 14:1 30:1 34:1 122:1 123:1 288:1 # benserazide
5:1 6:1 8:1 9:1 16:1 20:1 34:1 50:1 52:1 73:1 123:1 124:1 268:1 # benzalkonium chloride
6:1 18:1 123:1 184:1 # benzoic
5:1 6:1 34:1 38:1 45:1 57:1 71:1 91:1 123:1 # benzyl alcohol liquid
12:1 20:1 23:1 34:1 100:1 121:1 123:1 # bepridil
2:1 4:1 14:1 23:1 25:1 40:1 44:1 123:1 173:1 # beraprost
2:1 4:1 12:1 14:1 23:1 25:1 40:1 44:1 51:1 68:1 87:1 123:1 173:1 227:1 284:1 # beraprost sodium
4:1 21:1 29:1 52:1 95:1 123:1 163:1 248:1 277:1 # beta blockers
1:1 2:1 3:1 4:2 9:1 21:1 24:1 29:1 123:1 130:1 188:1 248:1 # beta interferons
5:1 8:1 19:1 21:1 28:1 29:1 35:1 39:1 81:1 116:1 123:1 160:1 178:1 248:1 # beta thalassaemia major
21:1 29:1 52:1 95:1 123:1 163:1 248:1 281:1 # beta-blocker
21:1 29:1 52:1 95:1 123:1 163:1 248:1 281:1 # beta-blockers
19:1 21:2 29:1 33:1 41:1 123:1 189:1 248:1 281:1 # beta-lactam
21:1 29:1 123:1 248:1 # beta2
1:1 2:1 7:1 11:1 21:1 29:1 56:1 62:1 85:1 86:1 110:1 119:1 123:1 138:1 153:1 155:1 159:1 171:1 176:1 248:1 287:1 291:1 # betaine anhydrous
3:1 4:1 29:1 123:1 130:1 # better
1:1 6:1 14:1 29:1 123:1 164:1 287:1 # between brain
33:1 35:1 67:1 68:1 123:1 191:1 251:1 274:1 # bevacizumab
14:1 32:1 123:1 158:1 200:1 # bextra
5:1 18:1 21:1 46:1 53:1 69:1 114:1 136:1 142:1 143:1 195:1 232:1 272:1 # bicalutamide 150 mg
9:1 15:1 18:1 22:1 27:1 46:1 55:1 84:1 97:1 120:1 143:1 232:1 240:1 # bicarbonate levels
10:1 12:1 17:1 26:1 34:1 41:1 80:1 102:1 141:1 143:1 225:1 290:1 # bidirectional
3:1 4:1 5:1 14:1 15:1 19:1 100:1 113:1 130:1 143:1 # bilateral
22:1 38:1 58:1 100:1 126:1 143:1 # biliary
10:1 22:1 25:1 26:1 32:1 38:1 41:1 58:1 98:1 100:1 102:1 125:1 126:1 143:1 177:1 212:1 213:1 225:1 253:1 # biliary obstruction
1:1 4:1 16:1 64:1 143:1 182:1 270:1 277:1 # binders
1:2 10:1 12:1 33:1 41:1 49:1 63:1 64:1 105:1 131:1 143:1 145:1 170:1 189:1 225:1 226:1 270:1 301:1# binding activity
1:2 3:1 12:1 42:1 49:1 63:1 64:1 105:1 143:1 170:1 270:1 301:1# binding site
19:1 26:1 100:1 108:1 143:1 191:1 287:1 # bioavailability
18:1 26:1 46:1 53:1 65:1 73:1 95:1 116:1 143:1 232:1 # biochemical
3:1 18:1 25:1 26:1 46:1 53:1 59:1 65:1 73:1 95:1 116:1 143:1 232:1 # biochemical tests
14:1 16:1 26:1 87:1 143:1 166:1 237:1 275:1 # biodegradation
5:1 9:1 10:1 18:1 26:2 41:1 45:1 46:1 52:1 77:1 102:1 117:1 118:1 143:1 169:1 225:1 231:1 232:1 234:1 272:1 # biological function
5:1 18:1 26:1 45:1 46:1 52:1 143:1 231:1 232:1 234:1 272:1 # biologically
3:1 26:1 31:1 36:1 45:1 73:1 79:1 80:1 143:1 # biotechnology
4:1 8:1 12:1 13:1 16:1 19:1 22:1 45:1 51:1 106:1 115:1 143:1 144:1 149:1 182:1 211:1 243:1 250:1 271:1 299:1 300:1 # bipolar disorder
2:1 9:1 24:1 28:1 32:1 45:1 57:1 141:1 143:1 150:1 # birth control
3:1 15:1 28:1 113:1 141:1 143:1 150:1 275:1 # birth date
13:1 40:1 43:2 91:2 112:2 143:1 # bisphosphonate
13:1 40:1 43:2 91:2 112:2 143:1 # bisphosphonates
1:1 10:1 18:1 38:1 48:1 49:1 63:1 105:1 143:1 298:1 # biting lice
3:1 4:1 49:1 130:1 143:1 # bitter
5:1 12:1 38:1 125:1 141:1 143:1 191:1 226:1 # bivalirudin
19:1 33:1 163:1 # black
4:1 16:1 19:1 163:1 166:1 182:1 # bladder
4:1 11:1 16:1 19:1 80:1 163:1 166:1 182:1 # bladder neck
7:1 19:1 163:1 # blank
19:1 25:1 39:1 163:1 # blast
19:1 25:1 30:1 39:2 43:1 81:1 148:1 163:1 216:1 # blast phase cml
7:1 8:1 14:1 19:1 25:1 32:1 35:1 39:1 122:1 158:1 163:1 193:1 194:1 202:1 # blast transformation
1:1 12:1 27:1 63:1 74:1 105:1 163:1 170:1 # bleeding
1:1 4:1 8:1 12:2 13:1 16:1 27:1 51:1 63:1 74:1 105:1 115:1 144:1 149:1 163:1 170:1 182:1 243:1 250:1 271:1 299:1 300:1 # bleeding disorder
1:1 2:1 12:1 23:1 27:2 44:1 63:1 74:1 105:1 116:1 163:2 170:1 177:1 # bleeding problem
1:1 2:1 12:1 23:1 27:2 44:1 63:1 74:1 105:1 116:1 163:2 170:1 177:1 # bleeding problems
1:1 3:1 6:2 12:1 16:1 27:1 63:1 64:1 74:1 105:1 117:1 163:1 165:1 170:1 # bleeding tendency
1:1 10:1 12:1 27:1 37:1 63:1 74:1 105:1 151:1 163:1 170:1 # bleeding time
10:1 20:1 22:1 27:1 43:1 49:1 81:1 121:1 163:1 216:1 # blepharitis
2:1 22:1 27:1 40:1 43:1 81:1 112:1 121:1 163:1 216:1 # blepharospasm
1:1 38:1 64:1 163:1 263:1 270:1 # blind
1:1 11:1 38:1 59:1 64:1 163:1 178:1 263:1 270:1 # blindness
1:1 3:1 4:1 13:1 20:1 25:1 38:1 63:1 105:1 130:1 163:1 233:1 # blistering
52:1 95:1 163:1 # block
52:1 74:1 95:1 163:1 # blocked
1:1 7:1 10:1 12:1 24:1 52:1 59:1 63:1 87:1 95:1 105:1 120:1 163:1 187:1 190:1 207:1 292:1 # blocking antibodies
52:1 87:1 163:1 # blood
1:1 5:1 52:1 53:1 68:1 87:1 163:1 172:1 261:1 # blood albumin
19:1 30:1 39:1 52:1 69:1 71:1 87:1 148:1 163:1 # blood amylase
1:1 38:1 52:1 87:1 100:1 125:1 141:1 143:2 163:1 206:1 # blood bilirubin
5:2 8:1 31:1 35:1 46:1 52:1 67:1 68:1 87:1 108:1 163:1 194:1 227:1 262:1 272:1 284:1 # blood calcium abnormal
5:1 27:1 46:1 52:1 67:1 68:1 84:1 87:1 97:1 163:1 227:1 272:1 284:1 # blood calcium level
5:1 27:1 46:1 52:1 67:1 68:1 84:1 87:1 97:1 163:1 227:1 272:1 284:1 # blood calcium levels
1:1 2:1 3:1 4:1 17:1 25:1 27:1 30:1 39:1 45:1 52:1 59:1 73:1 74:1 87:1 88:1 91:1 117:1 130:1 148:1 163:1 218:1 # blood cholesterol increased
10:1 15:1 19:1 26:1 52:1 67:1 83:1 87:1 102:1 127:1 141:1 154:1 163:1 258:1 # blood circulation
36:1 52:2 87:1 146:1 163:1 # blood clot
24:1 52:1 57:1 87:1 110:1 163:1 169:1 # blood count
1:1 10:1 11:1 15:1 17:1 52:1 86:1 87:1 88:1 127:1 163:1 218:1 298:1 # blood creatine
1:2 10:1 11:1 15:1 17:1 40:1 43:2 52:1 86:1 87:1 88:1 91:2 112:1 127:1 163:1 218:1 298:1 # blood creatine phosphokinase
1:3 10:1 11:1 15:1 17:2 30:1 39:1 50:1 52:1 74:1 86:1 87:1 88:2 117:1 127:1 148:1 163:1 218:2 298:1 # blood creatinine increased
12:1 13:1 52:1 87:1 149:1 163:1 # blood dis
12:1 13:1 30:2 39:1 52:1 59:1 87:1 88:1 148:1 149:1 163:1 # blood diseases
4:1 8:1 12:1 13:1 16:1 51:1 52:1 87:1 115:1 144:1 149:1 163:1 182:1 243:1 250:1 271:1 299:1 300:1 # blood disorder
4:1 8:1 12:1 13:1 16:1 51:1 52:1 87:1 115:1 144:1 149:1 163:1 182:1 243:1 250:1 271:1 277:1 299:1 300:1 # blood disorders
1:1 31:1 40:1 42:1 43:1 52:1 54:1 87:1 100:1 111:1 163:1 180:1 222:1 223:1 259:1 # blood eosinophils
16:1 17:1 30:2 39:1 40:1 52:1 57:1 74:1 80:1 87:1 88:1 98:1 114:1 148:1 163:1 185:1 218:1 # blood glucose decreased
1:1 25:1 45:1 47:1 52:1 87:1 163:1 # blood in stools
1:2 11:1 20:1 52:1 72:1 86:1 87:1 163:1 # blood in urine
2:1 9:1 52:1 87:1 141:1 163:1 # blood iron
52:1 87:1 163:1 # blood ldh
3:1 15:1 40:1 43:2 52:1 81:1 87:1 91:1 112:1 113:1 163:1 216:1 # blood phosphate
3:1 15:1 19:1 27:1 29:1 52:1 84:1 87:1 113:1 161:1 163:1 # blood platelets
16:1 17:3 23:1 30:1 39:1 52:1 59:1 72:1 74:1 80:1 87:1 88:1 90:1 148:1 163:1 178:1 218:1 228:1 # blood pressure decreased
1:1 17:3 23:1 30:1 39:1 52:1 59:1 72:1 87:1 88:1 90:1 117:1 148:1 163:1 178:1 218:1 228:1 # blood pressure increase
1:1 17:3 23:1 30:1 39:1 52:1 59:1 72:1 74:1 87:1 88:1 90:1 117:1 148:1 163:1 178:1 218:1 228:1 # blood pressure increased
1:1 11:1 12:1 17:2 18:1 23:1 37:1 52:1 59:2 67:1 72:1 74:1 86:1 87:1 90:1 163:1 178:1 228:1 # blood pressure medicines
2:1 23:1 41:1 44:1 52:1 87:2 98:1 163:1 196:1 213:1 # blood product
27:1 52:1 59:1 69:1 87:1 160:1 161:1 163:1 199:1 # blood samples
22:1 27:1 52:1 84:1 87:1 90:1 97:1 139:1 163:1 # blood sugar levels
7:1 14:1 26:1 32:1 42:1 52:1 62:1 87:1 122:1 158:1 163:1 193:1 # blood transfusion
1:1 4:1 17:1 20:2 30:1 32:1 39:1 48:1 52:1 74:1 87:1 88:1 117:1 140:1 148:1 152:1 163:1 185:1 218:1 229:1 233:1 257:1 # blood triglycerides increased
17:1 52:1 72:1 87:1 88:1 163:1 228:1 # blood urea
18:1 20:1 33:1 34:1 52:1 67:1 72:1 87:1 163:1 274:1 295:1 # blood uric acid
30:1 52:1 59:1 84:1 87:1 97:1 163:1 178:1 # blood vessel
17:1 25:1 32:1 52:1 87:1 88:1 163:1 212:1 # bloodstream
9:1 29:1 47:1 62:1 63:1 114:1 125:1 131:1 141:1 163:1 # bluetongue virus
9:1 13:1 17:1 26:1 42:1 72:1 74:1 77:1 114:1 131:1 163:1 # blurred vision
10:1 26:1 40:1 42:1 49:1 57:1 60:1 87:1 102:1 106:1 120:1 199:1 222:1 236:1 # body composition
15:1 87:1 120:1 204:1 236:1 # body fat
33:1 48:1 72:1 87:1 90:1 120:1 204:1 236:1 # body surface
3:1 25:1 87:1 116:1 120:1 210:1 236:1 246:1 # body systems
3:1 4:1 14:1 15:1 16:1 17:1 30:1 39:1 72:1 74:1 76:1 80:1 87:1 88:1 109:1 116:1 120:1 148:1 199:1 218:1 236:1 252:1 267:1 285:1 # body temperature decreased
1:1 3:1 4:1 14:1 15:1 17:1 30:1 39:1 72:1 74:1 76:1 87:1 88:1 109:1 116:1 117:1 120:1 148:1 199:1 218:1 236:1 252:1 267:1 285:1 # body temperature increased
10:1 13:1 59:1 87:1 90:1 120:1 178:1 236:1 # body tissues
66:1 87:1 120:1 152:1 236:1 # body weight
7:1 63:1 66:1 73:1 81:1 87:1 89:1 120:1 152:1 236:1 # body weight change
1:1 9:1 26:1 42:1 45:1 62:2 77:1 114:1 120:1 # bolus infusion
1:1 7:1 9:1 11:1 24:1 64:1 120:1 183:1 184:1 # bone and joint
8:1 9:2 10:1 11:1 15:1 26:1 35:1 77:1 102:1 118:1 120:1 127:1 183:1 194:1 202:1 258:1 # bone formation
9:1 11:1 14:1 17:1 33:1 41:1 59:1 72:1 109:1 120:1 183:1 189:1 228:1 285:1 # bone fractures
2:1 9:1 11:1 22:1 35:1 120:1 183:1 # bone marrow
1:1 2:1 6:1 9:1 11:1 22:1 35:1 37:1 45:1 97:1 116:1 120:1 183:1 # bone marrow involvement
2:1 9:1 11:1 17:1 22:1 23:1 26:1 35:1 42:1 59:1 90:1 120:1 178:1 183:1 # bone marrow suppression
2:1 9:1 11:1 18:1 22:1 35:1 47:1 49:1 67:1 101:1 120:1 145:1 183:1 # bone marrow toxicity
9:1 11:1 35:1 39:1 120:1 178:1 183:1 # bone mass
9:1 11:1 13:1 21:2 25:1 29:1 37:1 39:2 42:1 120:1 137:1 183:1 219:1 248:1 249:1 # bone metastasis
9:1 11:2 19:1 39:1 54:1 120:1 161:1 167:1 183:1 223:1 # bone neoplasms
3:1 4:1 25:1 40:1 120:1 130:1 # booster
1:1 3:1 4:1 10:1 15:1 25:1 26:1 33:1 40:1 55:1 67:1 102:1 120:1 127:1 130:1 191:1 258:1 286:1 # booster vaccination
2:1 3:1 8:1 9:1 13:1 16:1 19:1 29:1 30:1 73:1 84:1 99:1 111:1 115:1 117:1 120:1 121:1 164:1 250:1 271:1 293:1 299:1 # bordetella bronchiseptica
3:1 4:1 8:1 13:1 16:1 19:1 29:1 42:1 62:1 76:1 84:1 99:1 109:1 115:1 120:1 150:1 178:1 249:1 250:1 267:1 271:1 293:1 299:1 # bordetella pertussis
3:1 8:1 53:1 60:1 120:1 150:1 292:1 # bortezomib
28:1 36:1 59:1 120:1 # both eyes
3:1 4:1 27:1 36:1 120:1 130:1 166:1 173:1 197:1 275:1 # bottle adapter
1:2 2:1 11:1 36:2 38:1 47:1 68:1 72:1 75:1 83:1 101:1 109:1 120:1 263:1 269:1 # botulinum neurotoxin
4:1 54:1 57:1 64:1 76:1 110:1 120:1 169:1 267:1 # bound copper
9:1 47:1 110:1 120:1 136:1 # bouton
1:1 11:1 86:1 120:1 131:1 # bovine
84:1 120:1 # bowel
12:1 13:1 30:2 39:1 84:1 88:1 120:1 148:1 149:1 # bowel disease
6:1 24:1 37:1 70:1 84:1 97:1 103:1 116:1 120:1 # bowel movement
10:1 25:1 26:1 32:1 41:1 84:1 98:1 102:1 120:1 125:1 177:1 212:1 213:1 225:1 253:1 # bowel obstruction
14:1 33:1 57:1 164:1 # bracco
3:1 6:1 14:1 24:1 30:1 33:1 56:2 73:1 87:1 103:1 112:1 129:1 141:1 164:1 236:1 246:2 # brachyspira hyodysenteriae
14:1 18:1 33:1 38:1 40:1 42:1 45:1 52:1 56:1 57:1 73:1 100:1 112:1 129:2 141:1 164:1 222:1 246:1 # brachyspira pilosicoli
12:1 14:1 22:1 46:1 115:1 164:1 166:1 229:1 236:1 240:1 # bradycardia
14:1 27:1 99:1 100:1 164:1 287:1 # braille
1:1 14:1 164:1 287:1 # brain
1:1 4:1 7:1 11:1 14:1 59:1 64:1 97:1 164:1 287:1 # brain and nerves
1:1 9:2 10:1 12:1 14:1 26:1 49:1 57:1 64:1 77:1 102:1 118:1 122:1 164:1 287:1 301:1# brain conditions
1:1 12:1 13:1 14:1 30:2 39:1 59:1 88:1 148:1 149:1 164:1 287:1 # brain diseases
1:1 9:1 10:1 14:1 26:1 41:1 77:1 102:1 117:1 118:1 164:1 169:1 225:1 287:1 # brain function
1:1 9:1 14:1 26:1 27:1 42:1 59:1 77:1 122:1 164:1 287:1 # brain lesions
1:1 14:1 21:2 25:1 29:1 30:1 37:1 39:2 59:1 137:1 148:1 164:1 219:1 248:1 287:1 # brain metastases
1:1 10:1 13:1 14:1 90:1 164:1 178:1 287:1 # brain tissue
7:1 14:1 64:1 164:1 193:1 # brand
10:1 13:1 14:1 15:1 19:1 127:1 164:1 191:1 252:1 # bratislava
17:1 88:1 164:1 # break
17:1 88:1 133:1 164:1 # break down
17:1 88:1 133:1 164:1 # breaks down
1:1 2:1 12:1 17:1 27:1 28:1 63:1 74:1 88:1 105:1 110:1 163:1 164:1 170:1 # breakthrough bleeding
6:1 16:1 17:1 25:1 37:1 39:1 52:1 54:1 84:1 88:1 97:1 164:1 # breast development
4:1 8:1 12:1 13:1 16:1 17:1 25:1 39:1 51:1 88:1 115:1 144:1 149:1 164:1 182:1 243:1 250:1 271:1 277:1 299:1 300:1 # breast disorders
1:1 12:1 17:1 25:1 39:1 63:1 74:1 88:1 105:1 164:1 170:1 188:1 # breast feeding
1:1 17:1 25:1 39:1 88:1 107:1 164:1 287:1 # breast pain
17:1 25:1 39:1 88:1 164:1 # breasts
15:1 17:1 28:1 88:1 164:1 # breath
1:1 3:1 4:1 15:2 17:1 28:1 63:1 88:1 105:1 107:1 111:1 130:1 164:1 # breathing pattern
1:1 2:1 15:1 17:1 23:1 27:1 28:1 44:1 63:1 88:1 105:1 111:1 116:1 163:1 164:1 177:1 # breathing problems
15:1 17:1 28:1 88:1 164:1 # breaths
17:1 74:1 164:1 # breed
1:1 12:1 17:1 63:1 74:1 105:1 164:1 170:1 # breeding
1:1 2:1 13:1 20:1 34:1 40:1 42:1 63:1 104:1 105:1 164:2 222:1 234:1 249:1 292:1 # bridging fibrosis
20:1 152:1 164:1 # bright
11:1 20:1 59:1 152:1 164:1 178:1 # brightness
7:1 20:1 24:1 38:1 58:1 99:1 100:1 114:1 163:1 164:1 187:1 # brilliant blue
1:1 19:1 20:1 45:1 53:1 69:1 142:1 164:1 # brinzolamide
4:1 13:1 20:1 25:1 45:1 47:1 164:1 277:1 # bristol myers
20:1 27:1 49:1 164:1 # brittle
1:1 2:1 6:1 164:1 # broken skin
1:1 2:1 19:1 37:1 60:1 84:1 164:1 273:1 280:1 287:1 # bromelain
2:1 16:1 34:1 53:1 60:1 124:1 164:1 273:1 # bromide
1:1 2:1 5:1 9:2 10:1 26:1 41:1 58:1 73:1 77:1 80:1 102:1 111:1 117:1 118:1 122:1 164:1 188:1 225:1 290:1 # bronchial infections
2:1 9:1 26:1 38:1 45:1 73:1 111:1 117:1 164:1 # bronchiolitis
2:1 9:1 73:1 91:1 117:1 164:1 221:1 296:1 # broncho-pulmonary
2:1 9:2 57:1 73:1 91:1 95:1 117:1 164:1 # bronchoconstriction
2:1 9:1 12:1 73:1 87:1 91:1 100:1 117:1 164:1 # bronchodilator
2:1 9:1 11:1 54:1 73:1 91:1 117:1 164:1 # bronchopneumonia
2:1 4:1 28:1 36:1 65:1 75:1 164:1 277:1 # brothers
2:1 164:1 # brown
13:1 30:1 59:1 125:1 164:1 # bruises
1:1 5:1 13:1 14:1 25:1 32:1 46:1 50:1 53:1 98:1 158:1 166:1 172:1 212:1 261:1 272:1 # buccal administration
5:1 21:1 27:1 29:1 46:1 98:1 108:1 163:1 261:1 272:1 # buccal tablet
1:1 63:1 69:1 81:1 98:1 105:1 261:1 # buckinghamshire
4:1 17:1 74:1 188:1 261:1 # buffered
100:1 261:1 # build
5:1 6:1 8:1 9:1 11:1 17:1 23:1 31:1 43:1 52:1 55:1 101:1 183:1 261:1 # buprenorphine / naloxone
6:1 8:1 17:1 23:1 31:1 43:1 195:1 261:1 # buprenorphine 0.4 mg
2:1 9:1 23:1 26:1 44:1 54:1 77:1 129:1 245:1 261:1 # bupropion
4:1 16:1 45:1 72:1 91:1 182:1 261:1 # burkholderia
1:1 11:1 42:1 59:1 62:1 86:1 178:1 261:1 # business
7:1 8:1 31:1 43:1 47:1 81:1 136:1 216:1 261:1 265:1 # butorphanol
3:1 4:1 11:1 27:1 74:1 130:1 136:1 140:1 261:1 # butterfly needle
47:1 95:1 136:1 261:1 # buttocks
9:1 47:1 136:1 261:1 # button
2:1 45:1 47:1 56:1 71:1 85:1 101:1 119:1 136:1 138:1 145:1 153:1 155:1 159:1 162:1 171:1 175:1 176:1 261:1 # butyl hydroxytoluene
2:1 3:1 15:1 19:1 45:1 47:1 56:1 71:1 74:1 85:1 101:1 113:1 119:1 136:1 138:1 145:1 153:1 155:1 159:1 162:1 171:1 175:1 176:1 261:1 # butylated hydroxytoluene
28:1 70:1 110:1 136:1 # by mouth
14:1 39:1 107:1 178:1 237:1 239:1 # bypass graft
5:1 46:1 65:1 67:1 73:1 272:1 # calci-chew
5:1 18:1 46:1 65:1 67:1 73:1 272:1 # calcichew
1:2 5:1 8:1 11:1 20:1 46:1 47:1 49:1 67:1 72:1 86:1 111:1 143:1 265:1 269:1 272:1 277:1 292:1 # calcineurin inhibitors
1:1 5:1 9:1 46:1 47:1 49:1 50:1 67:1 272:1 # calcitonin
5:1 46:1 67:1 68:1 227:1 272:1 284:1 # calcium
5:1 7:1 9:1 13:1 21:1 24:1 25:1 46:1 50:1 67:1 68:1 157:1 187:1 227:1 272:1 284:1 # calcium antagonist
5:1 7:2 9:1 11:1 13:1 21:1 24:1 25:1 46:1 50:1 67:1 68:1 73:1 81:1 84:1 157:1 187:1 227:1 272:1 284:1 # calcium channel antagonists
4:1 5:1 7:1 11:1 46:1 52:1 67:1 68:1 73:1 81:1 84:1 95:1 163:1 227:1 272:1 277:1 284:1 # calcium channel blockers
5:1 6:1 16:1 18:1 46:1 67:2 68:1 104:1 117:1 165:1 190:1 227:1 272:1 284:1 # calcium deficiency
1:1 3:1 5:1 15:1 38:1 45:1 46:1 55:1 67:1 68:1 113:1 202:1 227:1 263:1 272:1 284:1 286:1 # calcium folinate
5:1 9:1 26:1 46:1 67:1 68:1 77:1 227:1 272:1 284:1 # calcium ion
1:1 5:1 8:1 20:1 27:1 46:1 57:1 67:1 68:1 98:1 227:1 269:1 272:1 284:1 # calcium leucovorin
5:1 27:1 46:1 67:1 68:1 84:1 97:1 227:1 272:1 284:1 # calcium level
3:1 5:1 12:1 15:1 18:1 39:1 40:1 42:1 43:2 46:1 67:1 68:1 81:1 91:1 112:1 113:1 216:1 227:1 238:1 272:1 284:1 292:1 # calcium phosphate dibasic
5:1 46:1 67:1 68:1 160:1 227:1 272:1 284:1 # calcium-sandoz
2:1 5:1 32:1 46:1 57:1 136:1 177:1 261:1 272:1 # calcobutrol
2:1 5:1 12:1 32:1 46:1 51:1 57:1 68:1 87:1 136:1 177:1 227:1 261:1 272:1 284:1 # calcobutrol sodium
3:1 5:1 15:1 19:1 46:1 83:1 113:1 154:1 272:1 # calculate
5:1 27:1 46:1 88:1 272:1 # calea
5:1 6:1 22:1 27:1 46:1 64:1 272:1 275:1 # calendar
5:1 6:1 22:1 27:1 33:1 46:1 64:1 107:1 272:1 275:1 # calendar packs
5:1 46:1 272:1 # calgb
5:1 10:1 14:1 15:1 26:1 38:1 46:1 102:1 127:1 164:1 252:1 258:1 272:1 292:1 # calibration
5:1 18:1 38:1 46:1 67:1 125:1 131:1 141:1 226:1 272:1 # calicivirus
46:1 69:1 84:1 99:1 123:1 199:1 293:1 # campbell
7:1 46:1 55:1 166:1 275:1 # canada
4:1 7:1 46:1 48:1 117:1 # cancer
4:1 7:1 13:1 20:1 46:1 48:1 117:1 # cancer risk
4:2 7:1 46:1 48:1 72:1 89:1 90:1 117:1 126:1 198:1 # cancer surgery
4:1 6:1 7:1 15:1 17:1 24:1 32:1 37:1 46:1 48:1 88:1 103:1 117:1 # cancer treatment
7:1 16:1 19:1 38:1 46:1 64:1 84:1 99:1 100:1 # candelilla
1:1 7:1 9:1 10:1 12:1 26:1 34:1 41:1 46:1 64:1 77:1 80:1 102:1 118:1 188:1 225:1 275:1 290:1 301:1# candida infection
7:1 12:1 34:1 46:1 59:1 64:1 67:1 76:1 80:1 112:1 190:1 275:1 301:1# candida species
7:1 12:1 34:1 46:1 53:1 64:1 116:1 275:1 301:1# candidaemia
1:1 7:1 11:1 46:1 50:1 86:1 242:1 # canine
7:1 13:1 46:1 50:1 242:1 # canis
3:1 4:1 7:1 13:1 25:1 46:1 50:1 130:1 242:1 # canister
1:1 7:1 31:1 46:1 55:1 108:1 143:1 180:1 184:1 # cannabinoid
6:1 7:1 9:1 11:1 17:1 31:1 46:1 183:1 # canrenone
2:1 19:1 22:1 27:1 37:1 46:1 60:1 64:1 85:1 88:1 99:1 100:1 119:1 126:1 129:1 173:1 210:1 273:1 280:1 # capillary leak syndrome
22:1 27:1 46:1 81:1 83:1 90:1 115:1 173:1 # capsule, hard
27:1 46:1 51:1 61:1 83:1 90:1 173:1 # capsule, soft
27:1 46:1 59:1 83:1 90:1 173:1 # capsules
20:1 23:1 46:1 47:1 54:1 100:1 173:1 197:1 # captopril
3:1 15:1 22:1 40:1 43:2 46:1 69:1 70:1 71:1 81:1 91:1 112:1 113:1 216:1 238:1 240:1 # carbamoyl phosphate
6:1 11:1 22:1 46:1 76:1 116:1 173:1 238:1 240:1 # carbapenem
4:1 22:1 37:1 46:1 60:1 120:1 240:1 280:1 # carbomer
7:1 9:1 14:1 18:1 22:1 30:1 39:1 46:1 50:1 56:1 85:1 120:1 138:1 148:1 153:1 155:1 159:1 240:1 # carbonic anhydrase
7:1 9:1 14:1 18:1 22:1 30:1 39:1 46:1 50:1 56:1 85:1 120:1 138:1 148:1 153:1 155:1 159:1 240:1 # carbonic anhydrase ii
1:1 7:1 8:1 9:1 14:1 18:1 22:1 30:1 39:1 46:1 47:1 49:1 50:1 56:1 85:1 111:1 120:1 138:1 143:1 148:1 153:1 155:1 159:1 240:1 265:1 292:1 # carbonic anhydrase inhibitor
10:1 15:1 19:1 22:1 46:1 54:1 120:1 127:1 161:1 240:1 # carboplatin
15:1 19:1 22:1 46:1 71:1 101:1 120:1 162:1 175:1 240:1 # carboxylate
22:1 29:1 37:1 46:1 101:1 120:1 137:1 162:1 175:1 240:1 # carboxymethylcellulose
1:1 6:1 22:1 31:1 46:1 67:1 89:1 180:1 201:1 231:1 240:1 # carcinogenesis
1:1 6:1 22:1 31:1 46:1 67:1 89:1 180:1 201:1 231:1 240:1 # carcinogenicity
1:1 22:1 31:1 34:1 46:1 67:1 68:1 70:1 72:1 109:1 110:1 180:1 184:1 240:1 277:1 # carcinoid tumours
1:1 15:1 22:1 31:1 35:1 46:1 47:1 48:1 60:1 65:1 67:1 84:1 95:1 99:1 107:1 121:1 180:1 240:1 278:1 293:1 # carcinoma, hepatocellular
12:1 22:2 28:1 33:1 46:1 53:1 56:1 58:2 115:1 240:1 # cardiac arrhythmia
12:1 15:1 16:1 22:1 28:1 33:1 46:1 58:1 88:1 115:1 240:1 # cardiac death
12:2 13:1 22:1 30:2 33:1 39:1 46:1 58:1 88:1 115:1 148:1 149:1 240:1 # cardiac disease
12:2 13:1 22:1 30:2 33:1 39:1 46:1 58:1 59:1 88:1 115:1 148:1 149:1 240:1 # cardiac diseases
4:1 8:1 12:2 13:1 16:1 22:1 33:1 46:1 51:1 58:1 115:2 144:1 149:1 182:1 240:1 243:1 250:1 271:1 299:1 300:1 # cardiac disorder
6:1 12:1 22:1 33:1 37:1 46:1 58:1 59:1 115:1 240:1 # cardiac enzymes
6:1 12:1 22:1 24:1 33:1 46:1 58:1 97:1 103:1 115:1 240:1 # cardiac events
12:1 17:1 22:1 33:1 46:1 58:1 72:1 100:1 114:1 115:1 204:1 228:1 240:1 287:1 # cardiac failure
9:1 10:1 12:1 17:1 22:1 26:1 33:1 41:1 46:1 58:1 72:1 77:1 100:1 102:1 114:1 115:1 117:1 118:1 169:1 204:1 225:1 228:1 240:1 287:1 # cardiac function failure
12:1 16:1 22:1 33:1 34:1 40:1 42:1 46:1 57:1 58:1 59:1 115:1 124:1 140:1 185:1 222:1 229:1 240:1 # cardiac glycosides
12:1 22:1 27:1 33:1 46:1 58:1 62:1 115:1 146:1 209:1 240:1 # cardiac muscle
2:1 12:1 22:1 23:1 27:1 33:1 44:1 46:1 58:1 115:1 116:1 163:1 177:1 240:1 # cardiac problem
2:1 12:1 17:1 22:1 23:1 33:1 44:1 46:1 48:1 58:1 59:1 72:1 74:1 95:1 115:1 196:1 228:1 240:1 # cardiac procedures
8:1 12:1 13:1 20:1 22:1 33:2 41:1 46:1 47:1 58:1 115:1 189:1 204:1 240:1 265:1 277:1 # cardiac risk factors
12:1 18:1 22:1 33:1 46:1 47:1 49:1 58:1 67:1 101:1 115:1 145:1 240:1 # cardiac toxicity
5:1 12:1 15:1 22:1 33:1 46:1 52:1 54:1 58:1 83:1 107:1 115:1 191:1 240:1 # cardiac valvulopathy
6:1 12:1 22:1 26:1 46:1 50:1 89:1 91:1 95:1 115:1 201:1 231:1 240:1 # cardiogenic shock
12:1 15:1 17:1 21:1 22:1 26:1 46:1 49:1 54:1 59:1 62:1 67:1 83:1 90:1 115:1 209:1 240:1 # cardiopulmonary resuscitation
6:1 12:1 22:1 24:1 26:1 36:1 46:1 47:1 89:1 101:1 103:1 115:1 157:1 201:1 240:1 # cardiotoxic agents
4:1 8:1 12:2 13:1 16:1 22:1 26:1 39:1 46:1 51:1 115:2 144:1 149:1 182:1 191:1 209:1 240:1 243:1 250:1 271:1 277:1 299:1 300:1 # cardiovascular disorders
6:1 12:1 22:1 24:1 26:1 39:1 46:1 97:1 103:1 115:1 191:1 209:1 240:1 # cardiovascular event
1:1 12:1 18:1 22:1 26:1 39:1 46:1 67:1 90:1 104:1 115:1 122:1 190:1 191:1 209:1 240:1 # cardiovascular insufficiency
2:1 12:1 22:1 23:1 26:1 27:1 39:1 44:1 46:1 115:1 116:1 163:1 177:1 191:1 209:1 240:1 # cardiovascular problems
4:1 17:1 22:1 46:1 97:1 226:1 234:1 240:1 277:1 # caregivers
12:1 22:1 30:1 37:1 40:1 46:1 51:1 52:1 68:1 84:1 87:1 99:1 194:1 227:1 240:1 284:1 293:1 # carmellose sodium
1:1 11:1 22:1 46:1 53:1 86:1 172:1 194:1 240:1 # carmine
1:1 10:1 11:1 22:1 46:1 49:1 50:1 86:1 240:1 298:1 # carnitine
2:1 5:1 11:1 22:1 37:1 46:1 60:1 64:1 84:1 85:1 107:1 109:1 119:1 169:1 210:1 240:1 273:1 280:1 # carpal tunnel syndrome
9:1 22:1 46:1 47:1 150:1 240:1 # carton
20:1 22:1 32:1 34:1 46:1 89:1 150:1 240:1 257:1 # cartridge
1:1 30:1 39:1 46:1 66:1 78:1 148:1 # casein
39:1 46:1 61:1 63:1 106:1 112:1 169:1 234:1 # caspofungin
8:1 25:1 39:1 46:1 47:1 100:1 184:1 265:1 # castor oil
5:1 6:1 16:1 22:1 24:1 37:1 39:1 46:1 90:1 103:1 107:1 121:1 145:1 150:1 # casualty department
15:1 18:1 21:1 38:1 45:1 46:1 108:1 120:1 # catabolic
5:1 10:2 15:1 18:1 21:1 33:1 41:1 46:1 49:1 131:1 140:1 145:1 189:1 225:1 226:1 235:1 # catalytic activity
14:1 15:1 21:1 22:1 33:1 41:1 46:1 189:1 # cataracts
3:1 8:1 15:1 20:1 46:1 59:1 113:1 190:1 # categories
3:1 8:1 15:1 46:1 113:1 126:1 # category
1:1 15:1 28:1 42:1 46:1 65:1 121:1 # cathepsin
15:1 16:1 28:1 30:1 46:1 59:1 61:1 62:1 88:1 # causes of death
1:1 42:1 46:1 62:1 63:1 105:1 # causing
10:1 18:1 25:1 46:1 62:1 235:1 # caustic
2:1 4:1 5:1 13:1 31:1 40:2 42:1 46:1 97:1 104:1 160:1 164:1 222:1 249:1 266:1 292:1 # cavernosal fibrosis
46:1 49:1 131:1 145:1 # cavity
6:1 7:1 10:1 24:1 89:1 152:1 187:1 201:1 207:1 # cd20 antigen
48:1 84:1 99:1 293:1 # cd34+ cell
48:1 84:1 99:1 293:1 # cd4 cell
24:1 48:1 57:1 84:1 99:1 110:1 169:1 293:1 # cd4 cell count
48:1 84:1 99:1 293:1 # cd4 cells
24:1 57:1 110:1 169:1 # cd4 count
30:1 39:1 48:1 88:1 148:1 # cease
1:1 48:1 67:1 80:1 97:1 202:1 # cefovecin
10:1 26:1 48:1 61:1 72:1 102:1 # ceftiofur
9:1 20:1 32:1 48:1 58:1 257:1 # ceftriaxon
2:1 37:1 48:1 72:1 101:1 151:1 # cefuroxime
2:1 12:1 37:1 48:1 51:1 68:1 72:1 87:1 101:1 151:1 227:1 284:1 # cefuroxime sodium
15:1 16:1 28:1 48:1 84:1 88:1 99:1 293:1 # cell death
6:1 11:1 48:1 84:1 89:1 99:1 201:1 293:1 # cell gene
2:1 28:1 48:1 84:1 99:1 237:1 293:1 # cell growth
1:1 11:1 38:1 48:1 84:1 86:1 99:1 263:1 293:1 # cell line
1:1 11:1 38:1 48:1 59:1 84:1 86:1 99:1 263:1 293:1 # cell lines
2:1 4:1 14:1 15:1 23:1 38:1 44:1 45:1 48:1 84:1 99:1 188:1 252:1 293:1 # cell proliferation
8:1 17:1 33:1 47:1 48:3 72:1 80:1 84:1 90:1 99:1 121:1 197:1 204:1 265:1 277:1 293:1 # cell surface receptors
5:1 48:1 84:1 99:2 293:1 # cell wall
48:1 84:1 99:1 293:1 # cells/mm3
30:1 40:1 48:1 52:1 83:1 84:1 99:1 114:1 293:1 # cellulose
1:1 5:1 6:1 14:1 24:1 32:1 48:1 66:1 78:1 97:1 103:1 158:1 # central vein
5:1 6:2 14:1 17:2 23:1 24:1 31:1 32:1 48:1 59:1 62:1 72:1 90:1 97:1 103:1 110:1 158:1 178:1 228:1 291:1 # central venous pressure
6:1 17:1 24:1 32:1 48:1 59:1 103:1 # centres
6:1 24:1 32:1 48:1 68:1 103:1 125:1 # centrum
5:1 40:1 43:1 48:1 52:1 81:1 106:1 112:1 121:1 216:1 # cephalosporin
5:1 40:1 43:1 48:1 52:1 81:1 106:1 112:1 121:1 216:1 # cephalosporins
6:1 11:1 27:1 48:1 121:1 161:1 # ceplene
4:1 5:1 8:1 14:1 17:1 48:1 70:1 81:2 116:1 157:1 164:1 # cerebral haemorrhage
4:1 5:1 13:1 14:1 17:1 48:1 53:1 58:1 65:1 73:1 116:1 164:1 209:1 # cerebral ischemia
2:1 4:1 17:1 34:1 40:1 48:1 112:1 114:1 129:1 164:1 # cerebrospinal fluid
2:1 4:1 17:1 39:1 48:1 164:1 191:1 # cerebrovascular
2:1 4:1 6:1 16:1 17:1 24:1 33:1 34:1 39:1 48:1 67:1 103:1 124:1 164:1 191:1 295:1 # cerebrovascular accidents
4:1 5:1 18:1 46:1 48:1 131:1 232:1 272:1 # cervical
4:2 5:1 7:1 18:1 46:2 48:2 117:1 131:1 232:1 272:1 # cervical cancer
1:1 4:1 5:1 18:1 22:1 31:1 35:1 46:2 48:1 60:1 67:1 131:1 180:1 232:1 240:1 272:1 278:1 # cervical carcinoma
4:1 5:1 18:1 20:1 46:1 48:1 131:1 232:1 253:1 272:1 292:1 # cervical ribs
1:1 4:2 5:1 11:1 18:1 46:1 48:1 72:1 86:1 89:1 90:1 112:1 126:1 129:1 131:1 198:1 232:1 272:1 # cervical spine surgery
6:1 9:1 10:1 15:2 17:1 24:1 26:1 32:1 37:1 48:1 59:1 61:1 77:1 88:1 102:1 103:1 118:1 127:1 160:1 178:1 258:1 # cessation of treatment
1:1 10:1 11:1 20:1 29:1 48:1 86:1 141:1 195:1 # cetirizine 10 mg
2:1 8:1 17:1 29:1 32:1 38:1 48:1 84:1 # cetrorelix
20:1 29:1 34:1 48:1 71:1 145:1 260:1 276:1 # cetylpyridinium
4:1 69:1 73:1 81:1 123:1 277:1 # chambers
7:1 48:1 59:1 73:1 81:1 117:1 # chances
7:1 63:1 73:1 81:1 89:1 # change
7:1 45:1 52:1 57:1 63:1 72:1 73:1 81:1 89:1 110:1 # change colour
7:1 63:1 73:1 74:1 81:1 89:1 # changed
7:1 59:1 63:1 73:1 81:1 89:1 # changes
4:1 7:1 11:1 52:1 73:1 81:1 84:1 95:1 163:1 # channel blocker
4:1 7:1 11:1 52:1 73:1 81:1 84:1 95:1 163:1 277:1 # channel blockers
22:1 59:1 73:1 81:1 89:1 198:1 # charges
4:1 9:1 10:1 14:1 15:1 19:1 26:1 28:1 65:2 73:1 77:1 84:1 102:1 118:1 127:1 173:1 258:1 # chelation therapy
8:1 15:1 19:1 47:1 65:1 73:1 84:1 265:1 # chelator
8:1 15:1 19:1 47:1 65:1 73:1 84:1 265:1 277:1 # chelators
5:1 18:1 46:1 53:1 65:1 73:1 116:1 232:1 272:1 # chemical
5:1 18:1 46:1 53:1 65:1 73:1 99:1 116:1 140:1 232:1 272:1 # chemically
1:1 4:1 10:1 14:1 15:1 26:1 28:1 36:1 55:1 57:1 60:1 65:2 70:1 73:1 102:1 116:1 127:1 143:1 258:1 286:1 # chemotherapy combinations
4:1 14:1 27:1 28:1 36:1 65:2 70:1 73:1 116:1 146:1 165:1 229:1 # chemotherapy cycle
4:1 6:1 14:1 17:1 28:1 36:1 37:1 65:2 70:1 73:1 116:1 122:1 151:1 234:1 # chemotherapy regimens
2:1 4:1 65:1 73:1 # cherokee
4:1 65:1 73:1 126:1 # cherry
25:1 59:1 65:1 73:1 # chest
8:1 12:1 13:1 25:1 57:1 59:1 60:1 65:1 73:1 149:1 150:1 202:1 209:1 # chest discomfort
1:1 25:1 59:1 65:1 73:1 107:1 122:1 287:1 # chest pains
2:1 25:1 37:1 59:1 60:1 64:1 65:1 73:1 85:1 119:1 210:1 273:1 280:1 # chest syndrome
5:1 25:1 59:1 65:1 73:1 99:1 # chest wall
21:1 27:2 29:1 65:1 73:1 108:2 163:2 # chewable tablet
6:1 9:1 17:1 73:1 85:1 100:1 111:1 140:1 # children only
1:1 3:1 4:1 11:1 25:1 30:1 59:1 69:1 73:1 81:1 86:1 111:1 130:1 # chinese hamster
2:1 9:1 73:1 111:1 141:1 # chiron
10:1 12:1 14:1 15:1 19:1 32:1 33:1 35:1 58:1 60:1 69:1 73:2 91:1 127:1 138:1 158:1 268:1 278:1 # chlamydia trachomatis
8:1 9:1 16:1 20:1 26:1 34:1 52:1 73:1 77:1 122:1 124:1 268:1 # chloride ions
5:1 8:1 16:1 20:1 34:1 46:1 52:1 67:1 68:1 73:1 124:1 227:1 268:1 272:1 284:1 # chloride, calcium
1:1 2:1 8:1 52:1 73:1 268:1 # chloroquine
2:1 8:1 23:1 35:1 44:1 52:1 60:1 73:1 268:1 273:1 278:1 # chlorpromazine
2:1 3:1 4:1 25:1 27:2 45:1 59:1 73:1 84:1 91:1 97:1 130:1 # cholesterol levels
2:1 3:1 4:1 25:1 27:1 45:1 59:1 73:1 91:1 130:1 # cholesterol, ldl
1:1 4:2 11:2 38:1 45:1 73:1 86:1 91:1 97:1 198:1 234:1 263:1 # cholinergic nerve
2:1 15:1 35:1 47:1 54:1 60:1 73:1 273:1 278:1 # chromatopsia
2:1 4:1 9:1 10:1 14:1 15:1 26:1 37:1 40:1 51:1 60:2 70:1 73:1 77:1 102:1 108:1 118:1 123:1 127:1 252:1 258:1 273:1 280:1 # chromosome aberrations
2:1 5:1 8:1 31:1 35:1 37:1 38:1 40:1 49:1 51:1 60:2 70:1 73:1 108:1 194:1 262:1 273:1 280:1 # chromosome abnormality
2:1 9:1 18:1 50:1 73:1 # chronic
2:1 5:1 9:1 18:1 30:1 45:1 50:1 57:1 62:1 73:1 91:1 108:1 261:1 # chronic alcohol abuse
2:1 9:1 12:1 18:1 22:1 50:1 58:1 73:1 88:1 91:1 # chronic diarrhoea
2:1 7:1 9:1 12:1 13:1 14:1 15:1 18:1 30:2 35:1 39:1 50:1 52:1 60:1 73:1 83:1 88:1 148:1 149:1 193:1 237:1 278:1 # chronic granulomatous disease
2:1 9:1 11:1 18:1 50:1 59:1 73:1 99:1 100:1 178:1 # chronic illness
1:1 2:1 9:2 10:1 18:1 26:1 41:1 50:1 73:1 77:1 80:1 102:1 118:1 188:1 225:1 290:1 # chronic infection
2:1 9:1 18:1 27:1 34:1 50:1 52:1 53:1 58:1 73:1 84:1 116:1 184:1 269:1 # chronic myeloid leukaemia
1:1 2:1 9:1 18:1 50:1 73:1 107:1 287:1 # chronic pain
2:1 5:1 6:1 9:1 17:2 18:1 50:1 55:1 72:1 73:1 100:1 114:1 204:1 228:1 287:1 # chronic renal failure
1:1 2:1 9:1 10:1 13:1 18:1 42:2 49:1 50:1 62:1 73:1 # chronic sinusitis
32:1 36:1 56:1 70:1 73:1 126:1 239:1 # chymotrypsin-like
1:1 3:1 17:1 22:1 29:1 63:1 67:1 70:1 105:1 139:1 152:1 167:1 # cigarette smoking
22:1 38:1 58:1 67:1 87:1 100:1 120:1 126:1 236:1 # ciliary body
1:1 10:1 11:1 12:1 29:1 34:1 37:1 67:1 86:1 137:1 151:1 170:1 # cimetidine
1:1 10:1 11:1 12:1 29:1 34:1 37:1 67:1 86:1 137:1 151:1 170:1 195:1 # cimetidine 600 mg
1:1 67:1 # cin 3
1:1 5:1 29:1 33:1 46:1 48:1 55:1 67:1 272:1 286:1 # cinacalcet
2:1 23:1 44:1 52:1 61:1 67:1 101:1 195:1 211:1 # ciprofloxacin 500 mg
2:1 3:1 15:1 19:1 21:1 23:1 33:1 41:1 44:1 52:1 61:1 67:1 101:1 113:1 189:1 211:1 # ciprofloxacin lactate
2:1 5:1 6:1 8:1 9:1 14:1 23:1 26:1 42:1 44:1 52:1 61:1 62:1 67:1 76:1 77:1 90:1 101:1 112:1 122:1 211:1 # ciprofloxacin oral suspension
1:1 2:1 23:1 44:1 67:1 101:1 211:1 # ciproxin
7:1 12:1 28:1 46:1 56:1 58:1 67:1 141:1 166:1 # circadian rhythm
8:1 15:1 19:2 30:1 45:1 47:1 57:1 67:1 83:1 99:1 141:1 154:1 173:1 265:1 # circulatory collapse
3:1 8:1 15:1 19:1 25:1 47:1 67:1 83:1 116:1 141:1 154:1 210:1 246:1 265:1 # circulatory system
1:1 10:1 13:1 15:1 19:1 67:1 112:1 127:1 161:1 298:1 # cisplatin
3:1 14:1 15:1 32:1 49:1 67:1 113:1 158:1 252:1 # citrate
3:1 12:1 14:1 15:1 32:1 49:1 51:1 67:1 68:1 87:1 113:1 158:1 227:1 252:1 284:1 # citrate sodium
18:1 20:1 32:1 49:1 67:1 257:1 # citric
18:1 20:1 32:1 33:1 34:1 49:1 67:2 257:1 274:1 295:1 # citric acid
2:1 3:1 32:1 33:1 41:1 49:1 67:1 177:1 189:1 238:1 # citrobacter
2:1 3:1 4:1 12:1 32:1 33:1 41:1 49:1 62:1 67:1 90:1 97:1 177:1 189:1 226:1 238:1 277:1 # citrobacter diversus
2:1 3:1 12:1 17:1 32:1 33:1 41:1 49:1 64:1 67:1 169:1 177:1 189:1 238:1 269:1 301:1# citrobacter freundii
2:1 3:1 4:1 20:1 30:1 32:1 33:1 40:1 41:1 49:1 67:1 177:1 189:1 233:1 238:1 # citrobacter koseri
2:1 3:1 32:1 33:1 41:1 49:1 59:1 67:2 76:1 80:1 112:1 177:1 189:1 190:1 238:1 # citrobacter species
5:1 19:1 43:1 54:1 58:1 111:1 133:1 146:1 166:1 259:1 # cladophialophora
1:1 11:1 19:1 20:1 85:1 86:1 143:1 146:1 166:1 292:1 # cladribine
19:1 69:1 146:1 # clammy
19:1 20:1 22:1 74:1 104:1 146:1 190:1 # clarified
19:1 20:1 22:1 146:1 # clarify
2:1 19:1 20:1 22:1 28:1 49:1 60:1 146:1 195:1 273:1 # clarithromycin 500 mg
19:1 20:1 22:1 49:1 145:1 146:1 # clarityn
19:1 39:1 146:1 178:1 # class ii
18:1 19:1 39:1 42:1 46:1 104:1 146:1 178:1 232:1 # classifications
7:1 15:1 19:2 55:1 83:1 146:1 # clavulanate
3:1 7:1 14:2 15:1 22:1 27:1 48:1 88:1 113:1 117:1 146:1 193:1 252:1 # clearance rate
17:1 22:1 27:1 74:1 88:1 146:1 # cleared
1:2 5:1 10:1 15:1 18:1 26:1 38:1 46:1 50:1 53:1 55:1 69:1 102:1 127:1 142:1 146:1 172:1 200:1 232:1 256:1 258:1 263:1 272:1 286:1 # clinical examination
1:2 5:1 9:1 10:1 18:1 26:1 38:1 41:1 46:1 50:1 77:1 80:1 102:1 118:1 122:1 146:1 188:1 225:1 232:1 263:1 272:1 290:1 # clinical infections
1:1 5:1 15:1 18:1 28:1 38:1 45:1 46:1 50:1 52:1 91:1 107:1 146:1 231:1 232:1 263:1 272:1 # clinical pathology
1:1 5:1 9:1 11:1 18:1 38:1 46:1 50:2 58:1 68:1 70:1 146:1 232:1 263:1 269:1 272:1 # clinical pneumonia
1:1 5:1 17:1 18:1 22:1 30:1 38:1 46:1 50:1 59:1 73:1 88:1 146:1 232:1 263:1 272:1 # clinical research
1:1 5:1 7:1 13:1 17:1 18:1 21:1 25:1 38:1 42:1 46:1 48:1 50:1 59:1 117:1 146:1 219:1 232:1 249:1 263:1 272:1 294:1 # clinical resistance
1:1 4:1 5:1 18:2 30:1 38:1 46:1 48:1 50:1 131:1 146:1 232:1 263:1 272:1 # clinical service
1:1 2:1 5:2 18:1 20:1 32:1 38:1 46:1 50:1 58:1 110:1 146:1 232:1 237:1 257:1 263:1 272:1 # clinical trial group
52:1 69:1 146:1 177:1 238:1 288:1 # clobazam
52:1 95:1 146:1 # clock
1:1 14:1 22:1 52:1 61:1 108:1 143:1 146:1 204:1 # clofarabine
52:1 74:1 89:1 146:1 231:1 # clogged
6:1 11:1 52:1 53:1 60:1 146:1 188:1 # clomifene
6:1 11:1 43:1 52:1 53:1 60:1 65:1 146:1 211:1 254:1 283:1 # clomiphene
14:1 23:1 52:1 53:2 60:1 69:1 142:1 146:1 211:1 # clomipramine
2:1 8:1 14:1 23:1 52:2 53:2 56:1 60:1 69:1 73:1 85:1 95:1 119:1 138:1 142:1 146:1 153:1 155:1 159:1 171:1 176:1 211:1 268:1 # clomipramine hydrochloride
9:1 11:1 52:1 146:1 183:1 # clone
8:1 14:1 15:1 52:1 107:1 121:1 146:1 288:1 # clorazepate
9:1 10:1 15:1 17:1 19:1 26:1 30:1 40:1 52:1 77:1 84:1 102:1 118:1 122:1 127:1 146:1 258:1 # close relationship
4:1 13:1 26:1 30:1 40:1 42:1 52:1 76:1 90:1 131:1 146:1 267:1 # close supervision
1:1 12:1 20:1 25:1 32:1 34:1 36:1 38:1 40:1 52:1 68:1 83:1 109:1 120:1 146:1 212:1 227:1 257:1 263:1 # clostridium botulinum
1:1 4:1 6:1 12:1 20:2 25:1 32:1 34:1 40:1 52:1 63:1 76:1 89:1 105:1 146:1 201:1 212:1 227:1 257:1 267:1 # clostridium perfringens
3:1 7:1 12:1 20:1 21:1 25:1 29:1 32:1 34:1 40:1 50:1 52:1 146:1 212:1 227:1 242:1 248:1 257:1 294:1 # clostridium tetani
20:1 32:1 35:1 36:1 52:1 146:1 151:1 257:1 288:1 # clotrimazole
36:1 52:1 146:1 # clots
68:1 74:1 76:1 114:1 146:1 199:1 # clumped
1:1 11:1 42:1 59:1 68:1 86:1 114:1 146:1 178:1 # clumsiness
7:1 16:1 17:1 23:1 24:1 59:1 121:1 122:1 160:1 178:1 187:1 # cns depressants
12:1 13:1 30:2 39:1 59:1 88:1 122:1 148:1 149:1 # cns diseases
7:1 10:1 19:1 24:1 25:1 83:1 122:1 151:1 187:1 # cns stimulant
20:1 32:1 57:1 70:1 101:1 151:1 221:1 257:1 # co-trimoxazole
4:1 8:1 10:1 12:1 13:1 15:1 16:1 19:1 26:1 51:1 57:1 83:1 102:1 115:1 127:1 144:1 149:1 157:1 182:1 243:1 250:1 258:1 271:1 299:1 300:1 # coagulation disorder
8:1 10:1 15:1 19:1 26:1 33:1 41:1 47:1 57:1 83:1 102:1 127:1 157:1 189:1 204:1 258:1 265:1 # coagulation factor
8:1 10:1 15:1 19:1 26:1 33:1 41:1 47:1 57:1 83:1 102:1 127:1 131:1 157:1 189:1 204:1 258:1 265:1 # coagulation factor viii
8:1 10:1 15:1 19:1 26:1 33:1 41:1 47:1 57:1 83:1 102:1 127:1 157:1 189:1 204:1 258:1 265:1 277:1 # coagulation factors
9:1 57:1 87:1 122:1 133:1 # codons
8:1 33:1 41:1 47:1 57:1 61:1 189:1 204:1 265:1 # cofactor
10:1 49:1 50:1 57:1 97:1 226:1 231:1 289:1 # cognitive
4:1 8:1 10:1 12:1 13:1 16:1 49:1 50:1 51:1 57:1 97:1 115:1 144:1 149:1 182:1 226:1 231:1 243:1 250:1 271:1 289:1 299:1 300:1 # cognitive disorder
10:2 26:1 41:1 49:1 50:1 57:1 97:1 102:1 117:1 169:1 225:1 226:1 231:1 236:1 246:1 289:1 # cognitive dysfunction
9:1 10:1 12:1 15:1 18:1 26:1 37:1 45:1 46:1 57:1 74:1 77:1 102:1 118:1 127:1 232:1 258:1 # cold medications
10:1 13:2 18:1 38:1 45:1 49:1 53:1 57:1 65:1 73:1 116:1 209:1 # colitis, ischemic
8:1 14:1 45:1 52:1 57:1 133:1 166:1 # colorado
1:1 5:1 8:1 17:1 21:1 22:1 31:1 35:1 41:1 45:1 46:1 52:1 57:1 60:1 67:1 80:1 180:1 240:1 278:1 290:1 # colorectal carcinoma
8:1 27:1 45:1 52:1 57:1 59:1 178:1 # colorless
1:1 12:1 13:1 20:1 45:1 52:1 53:1 55:1 57:1 72:1 110:1 149:1 151:1 172:1 209:1 218:1 286:1 # colour discrimination
27:1 45:1 52:1 57:1 59:1 72:1 110:1 178:1 # colourless
1:1 4:1 10:1 14:1 15:1 26:1 28:1 36:1 55:1 57:1 60:1 65:2 70:1 73:1 102:1 116:1 127:1 143:1 258:1 286:1 # combination chemotherapy
1:2 10:1 11:1 15:1 26:1 33:1 55:1 57:1 60:1 67:1 86:1 102:1 127:1 143:1 191:1 258:1 286:1 # combination vaccine
57:1 60:1 131:1 141:1 143:1 226:1 # combivir
6:1 24:1 37:1 57:1 60:1 103:1 # comment
6:1 24:1 37:1 57:1 60:1 103:1 # comments
4:1 5:1 37:1 57:1 58:1 60:1 67:1 # commercial
6:1 24:1 37:1 49:1 53:1 57:1 60:1 103:1 # commitment
49:1 50:1 57:1 60:1 145:1 169:1 # community
17:1 33:1 49:1 50:1 57:1 60:1 74:1 141:1 145:1 169:1 # community acquired
33:1 41:1 57:1 60:1 107:1 189:1 199:1 # compact
17:1 22:1 57:1 60:1 107:1 199:1 # compare
6:1 22:1 37:1 57:1 60:1 107:1 150:1 199:1 # compartments
10:1 15:1 27:1 57:1 60:1 107:1 127:1 163:1 199:1 292:1 # compatible
10:1 15:1 27:1 28:1 49:1 57:1 60:1 107:1 127:1 163:1 199:1 292:1 # compatible with
3:1 6:1 15:1 57:1 60:1 76:1 113:1 122:1 160:1 199:1 # compensate
3:1 6:1 15:1 57:1 60:1 76:1 113:1 122:1 160:1 199:1 # compensated
6:1 8:1 24:1 27:1 33:1 37:1 41:1 47:1 57:1 60:1 103:1 116:1 161:1 189:1 199:1 204:1 265:1 # complement factor
3:1 24:1 27:1 29:1 52:1 57:2 60:1 87:1 110:1 161:1 163:1 169:1 199:1 # complete blood count
3:1 24:1 27:1 29:1 52:1 57:2 60:1 87:1 110:1 161:1 163:1 169:1 199:1 # complete blood counts
2:1 17:1 23:1 27:1 44:1 48:1 57:1 60:1 72:1 74:1 95:1 161:1 196:1 199:1 200:1 228:1 # complex procedure
3:1 15:1 18:1 38:1 46:1 57:1 60:1 113:1 161:1 199:1 232:1 # complicated
1:1 3:1 9:1 10:1 15:1 18:1 26:1 38:1 41:1 46:1 57:1 60:1 77:1 80:1 102:1 113:1 118:1 161:1 188:1 199:1 225:1 232:1 290:1 # complicated infection
10:1 15:1 18:1 38:1 46:1 57:1 60:1 127:1 161:1 199:1 232:1 # complicating
6:1 24:1 37:1 38:1 57:1 60:1 103:1 151:1 161:1 199:1 # complimentary
3:1 40:1 42:1 49:1 57:1 60:1 106:1 199:1 222:1 # composite
6:1 17:1 23:1 57:1 60:1 65:1 122:1 199:1 283:1 # comprehensive
17:1 23:1 30:1 57:1 59:1 60:1 74:1 178:1 199:1 # compressed
17:1 23:1 26:1 42:1 57:1 59:1 60:1 178:1 199:1 # compression
2:1 13:1 23:1 30:1 44:1 53:1 57:1 60:2 199:1 273:1 # compromise
9:1 47:1 57:1 60:1 197:1 199:1 # compton
3:1 4:1 57:1 60:1 130:1 136:1 199:1 277:1 # computers
9:1 48:1 57:1 66:1 74:1 97:1 117:1 226:1 # conceived
6:1 9:1 14:1 15:1 24:1 32:1 48:1 57:1 103:1 117:1 158:1 252:1 # concentration
6:1 9:1 14:1 15:1 24:1 32:1 48:1 49:1 50:1 57:1 103:1 117:1 158:1 169:1 252:1 # concentration unit
9:1 16:1 57:1 114:1 117:1 146:1 # conclude
9:1 16:1 57:1 59:1 114:1 117:1 146:1 # concludes
6:1 9:1 17:1 24:1 57:1 72:1 103:1 117:1 154:1 # concurrent
4:1 6:1 9:1 14:1 17:1 24:1 28:1 57:1 65:1 72:1 103:1 117:1 154:1 173:1 # concurrent therapy
9:2 10:1 12:1 26:1 49:1 57:1 64:1 77:1 102:1 118:1 301:1# condition
1:1 9:2 10:1 12:1 20:1 26:1 49:1 57:1 63:1 64:1 72:1 77:1 102:1 105:1 118:1 196:1 301:1# condition during
4:1 6:1 9:1 17:1 48:1 57:1 117:1 188:1 # conferences
1:1 3:1 4:1 5:1 6:1 9:1 16:1 24:1 34:1 48:1 57:1 104:1 117:1 124:1 130:1 191:1 # confidence interval
6:1 9:1 16:1 34:1 38:1 48:1 49:1 53:1 57:1 104:1 117:1 124:1 151:1 # confidence limit
6:1 9:1 16:1 34:1 38:1 48:1 49:1 53:1 57:1 104:1 117:1 124:1 151:1 # confidence limits
6:1 9:1 16:1 24:1 34:1 57:1 103:1 104:1 124:1 # confident
9:1 15:1 35:1 47:1 57:1 104:1 141:1 194:1 # confirmatory
9:1 37:1 57:1 74:1 104:1 141:1 194:1 # confirmed
1:1 9:1 53:1 57:1 63:1 104:1 105:1 141:1 172:1 194:1 # confirming
9:1 57:1 104:1 141:1 194:1 # confirms
1:1 9:1 10:1 18:1 38:1 41:1 57:1 225:1 298:1 # conflicting
1:1 8:1 9:1 12:1 33:1 41:1 47:1 57:1 64:1 110:1 169:1 170:1 189:1 202:1 204:1 265:1 277:1 301:1# confounding factors
9:1 30:1 57:1 62:1 74:1 # confused
3:1 9:2 15:1 21:1 25:1 26:1 42:1 55:1 57:1 62:1 77:1 113:1 219:1 # confusional state
5:1 6:1 9:1 21:1 49:1 50:1 57:1 63:1 89:1 201:1 # congenital
5:1 6:1 9:1 12:1 13:1 21:1 22:1 30:2 39:1 49:1 50:1 57:1 63:1 65:1 88:2 89:1 148:1 149:1 150:1 201:1 # congenital heart disease
9:2 10:1 25:1 26:1 57:1 59:1 63:1 77:1 89:1 102:1 118:1 # congestion
9:1 10:1 25:1 57:1 59:1 63:1 89:1 97:1 226:1 # congestive
9:1 10:1 15:1 26:1 57:1 102:1 127:1 139:1 258:1 # conjugation
9:1 10:1 11:1 18:1 41:1 57:1 80:1 154:1 225:1 235:1 290:1 # connecticut
9:1 10:2 11:1 13:2 21:1 29:1 37:1 38:1 41:1 45:1 57:1 80:1 90:1 97:1 108:1 120:1 137:1 167:1 178:1 225:1 226:1 248:1 290:1 # connective tissue metabolism
6:1 9:1 30:1 57:1 117:1 122:1 # consequences
4:1 6:1 7:1 9:1 10:1 15:1 24:1 30:1 35:1 37:1 55:1 57:1 89:1 103:1 116:1 122:1 127:1 157:1 191:1 224:1 # conservative management
4:1 9:1 14:1 15:1 28:1 34:1 38:1 45:1 51:1 57:1 65:1 122:1 173:1 275:1 # consolidation therapy
9:1 10:2 15:1 25:1 57:1 107:1 122:1 127:1 211:1 # constipating
9:1 10:2 25:1 49:1 57:1 109:1 122:1 136:1 # constitution
9:1 25:1 32:1 41:1 57:1 98:1 122:1 125:1 212:1 213:1 # construct
9:1 57:1 83:1 90:1 122:1 # consult
7:1 9:1 21:1 24:1 57:1 83:1 90:1 122:1 187:1 294:1 # consultant
1:1 9:1 10:1 57:1 63:1 83:1 90:1 105:1 122:1 298:1 # consulting
9:1 21:1 24:1 33:1 41:1 57:1 189:1 # contact
4:1 9:1 10:2 13:1 15:1 16:1 21:1 24:1 33:1 35:1 41:1 49:1 57:1 127:1 182:1 189:1 194:1 # contact dermatitis
6:1 9:1 10:1 15:1 18:1 21:1 24:1 27:1 33:1 38:1 41:1 46:1 57:2 60:1 122:1 127:1 161:1 189:1 199:1 232:1 # contact lens complication
1:1 9:1 21:1 24:1 57:1 287:1 # contain
1:1 4:1 9:1 11:1 21:1 24:1 57:1 86:1 277:1 287:1 # containers
1:2 9:1 21:1 24:1 50:1 57:1 63:1 105:1 287:1 # containing
1:1 6:1 9:1 15:1 21:1 24:2 37:1 53:1 55:1 57:1 69:1 103:1 142:1 172:1 211:1 256:1 286:1 # contaminated equipment
3:1 6:1 9:1 24:2 57:1 103:1 # content
1:1 9:1 10:1 24:1 57:1 62:1 110:1 207:1 291:1 298:1 # continuous
1:1 9:1 10:1 24:1 27:1 57:1 62:1 88:1 89:1 110:1 157:1 207:1 291:1 298:1 # continuous leakage
1:1 9:1 14:1 24:1 32:1 57:1 64:1 158:1 270:1 281:1 # contra-indicated
6:1 9:1 14:1 24:2 32:1 33:1 48:1 57:1 89:1 103:1 121:1 157:1 158:1 197:1 201:1 # contraceptive agents
9:1 14:1 24:1 28:1 29:1 32:1 33:1 37:1 48:1 57:1 87:1 91:1 121:1 128:1 137:1 158:1 174:1 197:1 # contraceptive method
9:1 14:1 24:1 32:1 33:1 48:1 57:1 121:1 158:1 197:1 # contraceptives
9:1 10:1 14:1 24:1 32:1 33:1 41:1 57:1 100:1 158:1 189:1 225:1 # contractile
1:1 9:1 12:1 14:1 24:1 32:1 57:1 64:1 158:1 270:1 287:1 301:1# contraindicated
1:1 9:1 12:1 14:1 24:1 32:1 57:1 64:1 158:1 270:1 287:1 301:1# contraindication
1:1 9:1 12:1 14:1 24:1 32:1 47:1 57:1 64:1 158:1 270:1 287:1 301:1# contraindication to
3:1 5:1 9:1 14:1 15:1 19:1 24:1 32:1 57:1 113:1 158:1 # contralateral
6:1 9:1 14:1 24:2 25:1 32:1 39:1 57:1 89:1 103:1 157:1 158:1 201:1 # contrast agents
9:1 12:1 14:1 22:1 24:1 25:1 26:1 32:1 39:1 46:1 57:1 73:1 80:1 91:1 95:1 115:1 158:1 240:1 # contrast echocardiography
3:1 9:1 20:1 24:1 32:1 57:1 136:1 257:1 261:1 292:1 # contribute
2:1 6:1 9:1 24:2 32:1 37:1 45:1 57:1 70:1 97:1 103:1 116:1 # control movement
2:1 9:1 24:1 27:1 32:1 45:1 57:1 74:1 99:1 # controlled
2:1 7:1 9:1 10:2 15:1 19:1 20:1 22:1 24:1 25:1 26:1 27:1 32:1 45:1 57:1 58:1 74:1 83:1 99:1 102:1 127:1 151:1 191:1 258:1 # controlled ovarian stimulation
9:2 24:1 26:1 42:1 57:1 62:1 77:1 109:1 # contusion
9:2 26:1 42:1 57:1 77:1 83:1 # convulsion
9:2 26:1 42:1 57:1 77:1 83:1 # convulsions
9:1 42:1 57:1 83:1 97:1 226:1 # convulsive
3:1 25:1 57:1 59:1 60:1 253:1 # coombs test
4:1 10:1 14:1 15:1 54:1 57:1 76:1 127:1 226:1 252:1 267:1 # cooperative
1:1 8:1 10:1 12:1 15:1 55:1 57:1 115:1 127:1 170:1 250:1 286:1 # coordinating
54:1 57:1 59:1 129:1 190:1 # copies
4:1 37:1 45:1 54:1 57:1 106:1 140:1 # copolymer
4:1 6:1 16:1 18:1 54:1 57:1 67:1 76:1 104:1 117:1 165:1 190:1 267:1 # copper deficiency
5:1 8:1 10:1 11:1 33:1 49:1 54:1 57:1 59:1 67:1 88:1 107:1 190:1 274:1 # corneal opacities
5:1 8:1 11:1 33:1 49:1 54:1 57:1 67:1 88:1 107:1 145:1 274:1 # corneal opacity
5:1 8:1 11:1 17:1 27:1 57:1 88:1 200:1 # corneal reflex
5:1 8:1 11:1 16:1 17:2 27:1 30:1 39:1 57:1 74:1 80:1 88:2 148:1 200:1 218:1 # corneal reflex decreased
2:1 3:1 4:1 8:1 9:1 20:1 22:2 55:1 57:1 59:1 126:1 130:1 150:1 190:1 233:1 # coronary arteries
8:2 10:1 14:1 15:1 26:1 57:1 102:1 106:1 127:1 252:1 258:1 # corporation
8:1 10:1 17:1 41:1 57:1 80:1 97:1 225:1 226:1 290:1 # corrective
2:1 8:1 40:1 42:1 57:1 97:1 222:1 226:1 # corrosive
5:1 8:1 9:1 10:1 11:1 18:1 46:1 57:1 120:1 150:1 183:1 232:1 235:1 272:1 # cortical bone
8:1 10:1 13:1 27:1 45:1 51:1 57:1 84:1 97:1 144:1 150:1 # cortisol levels
4:1 8:1 11:1 12:1 20:1 28:1 33:1 41:1 43:1 57:1 58:1 65:1 126:1 189:1 211:1 233:1 238:1 # corynebacterium diphtheriae
8:1 11:1 33:1 41:1 57:1 126:1 189:1 238:1 # corynebacterium equi
10:1 18:1 29:1 37:1 40:1 57:1 137:1 167:1 235:1 # cosmetics
21:1 25:1 40:1 57:1 219:1 # costa
9:1 36:1 47:1 57:1 # cotton
5:1 9:1 36:1 47:1 57:1 99:1 238:1 # cotton ball
9:1 36:1 45:1 47:1 57:1 # cotton wool
4:1 57:1 97:1 110:1 188:1 # cough fever
1:1 17:1 30:1 39:1 57:1 74:1 88:1 110:1 117:1 148:1 218:1 # cough increased
1:1 20:1 22:1 35:1 57:1 68:1 110:1 251:1 # coumarin
27:1 57:1 110:1 161:1 # couple
30:1 57:1 72:1 110:1 277:1 # course
30:1 57:1 59:1 72:1 110:1 277:1 # courses
1:1 4:1 20:1 57:1 63:1 97:1 105:1 233:1 # covering
57:1 101:1 217:1 # cox-1
57:1 101:1 230:1 # cox-2
1:1 17:1 30:1 39:1 74:1 88:1 117:1 148:1 218:1 # cpk increased
14:1 69:1 199:1 218:1 # cramps
14:1 27:1 62:1 69:1 146:1 199:1 209:1 218:1 # cramps, muscle
1:2 10:1 11:1 15:1 17:1 30:1 39:1 55:1 86:1 88:1 127:1 148:1 218:1 286:1 298:1 # creatine kinase
1:2 10:1 11:1 15:1 17:1 27:1 30:1 39:1 55:1 84:1 86:1 88:1 97:1 127:1 148:1 218:1 286:1 298:1 # creatine kinase levels
1:2 6:1 10:1 11:1 15:1 17:2 30:1 37:2 39:2 55:1 72:1 86:1 88:2 90:1 116:1 127:1 148:1 218:1 228:1 286:1 298:1 # creatine kinase measurement
1:3 10:1 11:1 15:1 17:2 30:1 39:1 40:1 43:2 74:1 86:1 88:2 91:2 112:1 117:1 127:1 148:1 218:2 298:1 # creatine phosphokinase increased
1:2 7:1 10:1 11:1 14:1 15:1 17:1 22:1 27:1 48:1 50:1 86:1 88:2 117:1 127:1 146:1 193:1 218:1 298:1 # creatinine clearance
1:2 10:1 11:1 15:1 17:1 27:1 50:1 84:1 86:1 88:1 97:1 127:1 218:1 298:1 # creatinine level
8:1 17:1 25:1 47:1 59:1 218:1 265:1 # crestor
6:1 7:1 13:2 20:1 24:1 35:1 37:1 42:1 55:1 89:1 103:1 116:1 157:1 218:1 224:1 249:1 # crisis management
7:1 20:1 191:1 218:1 226:1 # crixivan
2:1 34:1 40:1 106:1 112:1 131:1 133:1 218:1 # crospovidone
2:1 40:1 178:1 218:1 # cross
2:1 7:1 13:1 17:1 21:1 25:1 40:1 42:1 48:1 59:1 117:1 178:1 218:1 219:1 249:1 294:1 # cross resistance
1:1 2:1 38:1 40:1 178:1 218:1 263:1 # cross-linking
2:1 30:1 40:1 74:1 178:1 218:1 # crossed
2:1 4:1 12:1 25:1 40:1 51:1 59:1 97:1 109:1 178:1 190:1 218:1 # crossover studies
62:1 65:1 74:1 125:1 218:1 # crushed
1:1 63:1 105:1 126:1 218:1 # crying
14:1 16:1 41:1 46:1 166:1 237:1 # ctcae grade 4
1:1 18:1 67:1 143:1 154:1 206:1 # cubicin
5:1 14:1 72:1 83:1 109:1 154:1 285:1 # cultural
10:1 15:1 17:1 19:1 40:1 68:1 72:1 83:1 90:1 97:1 106:1 127:1 154:1 200:1 226:1 228:1 # cumulative exposure
6:2 15:1 17:2 24:2 32:1 37:1 72:1 88:1 103:2 154:1 # current treatment
18:1 20:1 68:1 72:1 83:1 114:1 154:2 # curriculum
4:1 7:1 11:1 15:1 21:1 28:1 35:1 47:1 62:2 65:1 110:1 114:1 116:1 126:1 136:1 154:1 223:1 291:1 294:1 # cutaneous lupus erythematosus
218:1 # cxcr4
3:1 7:2 10:1 16:1 24:1 34:2 36:1 50:1 59:1 79:1 124:1 133:1 165:1 187:1 207:1 242:1 # cyanide antidotes
1:1 7:1 9:1 13:1 16:1 34:1 50:2 51:1 63:1 105:1 106:1 124:1 144:1 165:1 184:1 242:1 # cyanide poisoning
7:1 13:1 31:1 40:1 42:1 165:1 222:1 249:1 266:1 # cyanosis
52:1 89:1 101:1 146:1 162:1 165:1 175:1 229:1 # cyclooxygenase
1:1 8:1 47:1 49:1 52:1 89:1 101:1 111:1 143:1 146:1 162:1 165:1 175:1 229:1 265:1 292:1 # cyclooxygenase inhibitor
40:1 43:1 52:1 54:1 91:1 112:1 146:1 165:1 229:1 259:1 # cyclophosphamide
8:1 20:1 40:1 52:1 106:1 112:1 146:1 165:1 229:1 # cyclosporin
8:1 20:1 40:1 52:1 106:1 112:1 146:1 165:1 229:1 # cyclosporin a
8:1 20:1 40:1 52:1 106:1 112:1 146:1 165:1 229:1 # cyclosporine a
9:1 18:1 24:1 38:1 57:1 71:1 87:1 133:1 165:1 # cylicodontophorus
1:1 4:1 16:1 38:1 64:1 71:1 165:1 182:1 263:1 270:1 # cylinder
5:1 21:1 165:1 238:1 # cymbalta
165:1 239:1 # cyp 1a2
165:1 239:1 # cyp 2d6
165:1 239:1 # cyp2c19
165:1 239:1 # cyp3a5
8:1 9:1 10:1 15:1 25:1 26:1 35:1 77:1 102:1 118:1 127:1 165:1 194:1 202:1 246:1 258:1 # cyst formation
7:1 11:1 21:1 25:1 165:1 166:1 219:1 246:1 275:1 # cystadane
1:1 3:1 11:1 25:1 53:1 69:1 86:1 88:1 142:1 165:1 172:1 246:1 256:1 # cysteamine
2:1 10:1 15:1 18:1 25:1 32:1 43:1 54:1 56:1 165:1 235:1 245:1 246:1 259:1 # cystic atrophy
1:1 10:1 11:1 25:1 86:1 165:1 246:1 298:1 # cystine
16:1 19:1 22:1 25:1 33:1 34:1 35:2 47:1 74:1 83:1 116:1 154:1 165:1 184:1 246:1 # cystoid macular oedema
1:1 10:1 11:1 12:1 34:1 86:1 165:1 170:1 # cytidine
2:1 37:1 47:1 60:1 73:1 95:1 165:1 273:1 280:1 # cytochrome p450
2:1 37:1 47:1 60:1 73:1 95:1 165:1 273:1 280:1 # cytochromes
5:1 6:1 8:1 10:1 11:1 29:1 31:1 35:1 38:1 47:1 49:1 89:1 108:1 165:1 194:1 201:1 231:1 262:1 # cytogenetic abnormalities
5:1 6:1 7:1 10:1 11:1 29:1 30:1 47:1 55:1 59:1 89:1 140:1 165:1 201:1 231:1 246:1 # cytogenetic analyses
6:1 10:1 11:1 29:1 47:1 89:1 165:1 201:1 231:1 # cytogenetics
10:3 13:1 15:1 18:1 45:1 47:1 49:1 65:1 107:1 121:1 127:1 140:1 165:1 235:1 # cytolytic hepatitis
5:1 7:1 10:1 24:1 37:1 47:1 52:1 60:1 87:1 120:1 139:1 165:1 187:1 207:1 236:1 280:1 292:1 # cytomegalovirus antibody
5:1 7:1 10:2 24:1 37:1 40:1 42:1 47:1 49:1 52:1 60:1 87:1 97:1 106:1 120:1 139:1 165:1 187:1 207:1 222:1 226:1 236:1 280:1 292:1 # cytomegalovirus antibody positive
1:1 5:1 9:1 10:1 26:1 37:1 41:1 47:1 52:1 60:1 77:1 80:1 102:1 118:1 139:1 165:1 188:1 225:1 280:1 290:1 # cytomegalovirus infection
5:1 14:1 37:1 47:1 52:1 53:1 58:1 60:1 116:1 131:1 139:1 141:1 165:1 280:1 # cytomegalovirus viraemia
10:1 15:1 18:1 21:1 25:1 40:1 47:1 127:1 165:1 219:1 235:1 # cytostatic
17:1 18:1 38:1 73:1 80:1 121:1 163:1 206:1 # czech republic
7:1 14:1 15:1 32:1 108:1 139:1 143:1 152:1 158:1 193:1 275:1 # dabigatran
1:1 22:1 33:1 46:1 238:1 240:1 275:1 288:1 # dacarbazine
100:1 140:1 275:1 287:1 # daily
30:1 40:1 100:1 133:1 140:1 275:1 287:1 # daily dose
35:1 69:1 89:1 157:1 275:1 # damage
35:1 59:1 69:1 89:1 157:1 275:1 # damages
7:1 45:1 55:1 275:1 288:1 # danazol
9:1 11:1 51:1 173:1 183:1 275:1 # dapsone
6:1 20:1 22:1 33:1 55:1 67:1 188:1 274:1 275:1 # darifenacin
6:1 20:1 22:1 33:1 55:1 67:1 188:1 195:1 274:1 275:1 # darifenacin 15 mg
6:1 20:1 22:1 33:1 55:1 67:1 188:1 195:1 274:1 275:1 # darifenacin 7.5 mg
2:2 6:1 20:1 22:1 33:1 53:1 55:1 56:1 60:1 67:1 85:1 119:1 138:1 153:1 155:1 159:1 164:1 171:1 176:1 177:1 188:1 273:1 274:1 275:1 # darifenacin hydrobromide
22:1 55:1 125:1 131:1 141:1 169:1 275:1 # darunavir
1:1 10:1 15:1 39:1 50:1 127:1 160:1 275:1 292:1 298:1 # dasatinib
1:1 10:1 15:1 39:1 50:1 127:1 160:1 195:1 275:1 292:1 298:1 # dasatinib 140 mg
1:1 10:1 15:1 39:1 50:1 127:1 160:1 195:1 275:1 292:1 298:1 # dasatinib 70 mg
15:1 21:1 30:1 39:1 59:1 108:1 148:1 238:1 275:1 # databases
3:1 15:1 28:1 61:1 113:1 141:1 143:1 150:1 275:1 # date of birth
8:1 18:1 31:1 125:1 143:1 169:1 206:1 275:1 # daunorubicin
4:1 76:1 246:1 267:1 275:1 # days per
4:1 76:1 246:1 267:1 275:1 # days per week
15:1 16:1 28:1 88:1 # death
15:1 16:1 28:1 88:1 # deaths
16:1 22:1 46:1 71:1 80:1 101:1 120:1 162:1 175:1 240:1 # decarboxylation
16:1 46:1 80:1 # decay
16:1 46:1 80:1 246:1 # decays
1:2 16:1 38:1 50:1 63:1 80:1 105:1 146:1 263:1 # declining
6:1 16:1 57:1 60:1 76:1 80:1 122:1 160:1 199:1 # decompensated
9:1 16:1 21:1 25:1 57:1 59:1 63:1 80:1 89:1 219:1 # decongestants
1:1 9:1 16:1 21:1 24:1 53:1 57:1 69:1 80:1 142:1 172:1 256:1 # decontaminate
10:1 16:1 17:1 30:1 33:1 39:1 41:1 49:1 74:1 80:1 88:1 131:1 145:1 148:1 189:1 218:1 225:1 226:1 # decreased activity
16:1 17:3 23:1 30:1 39:1 52:1 59:1 72:1 74:1 80:1 87:1 88:1 90:1 148:1 163:1 178:1 218:1 228:1 # decreased blood pressure
16:1 17:1 30:1 39:1 74:1 80:1 88:1 148:1 218:1 # decreased by
16:1 17:1 30:1 39:1 52:1 70:1 74:1 80:1 81:1 88:1 116:1 143:1 148:1 177:1 185:1 218:1 231:1 # decreased haemoglobin
1:1 16:1 17:1 20:1 22:1 30:1 39:1 63:1 65:1 74:1 80:1 88:2 105:1 148:1 218:1 # decreased hearing
5:1 6:1 7:1 14:1 16:1 17:2 22:1 27:1 30:1 39:1 48:1 55:1 74:1 80:1 88:2 117:1 146:1 148:1 193:1 218:1 # decreased renal clearance
6:1 10:1 16:1 17:1 30:2 39:1 42:1 49:2 74:1 80:1 88:1 122:1 131:1 148:1 218:1 226:1 # decreased sensitivity
12:1 16:1 17:1 30:1 39:1 51:1 68:1 74:1 80:1 87:1 88:1 148:1 218:1 227:1 284:1 # decreased sodium
9:1 10:1 15:1 16:1 26:1 30:1 74:1 77:1 102:1 118:1 121:1 127:1 258:1 275:1 # deep sedation
2:1 6:1 13:1 16:1 28:1 31:1 40:1 42:1 60:1 62:1 97:1 110:1 120:1 121:1 222:1 249:1 273:1 291:1 # deep venous thrombosis
10:1 15:1 16:1 26:1 46:1 80:1 102:1 127:1 204:1 258:1 # defaecation
6:1 16:1 64:1 188:1 # defend
4:1 16:1 17:1 74:1 188:1 # deferred
6:1 16:1 18:1 61:1 67:1 104:1 117:1 165:1 190:1 # deficiency of
1:1 11:1 16:1 74:1 86:1 104:1 # defined
4:1 6:1 10:1 11:1 14:1 15:1 16:1 89:1 127:1 201:1 252:1 # degeneration
4:1 6:1 10:1 11:1 14:1 15:1 16:1 89:1 127:1 201:1 252:1 # degenerative
4:1 6:1 10:1 11:1 12:2 13:2 14:1 15:1 16:1 30:2 39:1 88:1 89:1 127:1 148:1 149:2 201:1 209:1 252:1 # degenerative disc disease
16:1 17:1 237:1 # degree
3:1 6:1 8:1 16:1 17:1 24:1 103:1 200:1 237:1 # degree or extent
16:1 17:1 59:1 237:1 # degrees
2:1 6:1 16:1 56:1 85:1 89:1 119:1 138:1 153:1 155:1 159:1 171:1 176:1 201:1 231:1 # dehydrogenase
1:1 12:1 16:1 19:1 84:1 115:1 131:1 141:1 170:1 # delavirdine
16:1 19:1 84:1 # delay
16:1 19:1 74:1 84:1 # delayed
10:1 15:1 16:1 18:1 19:1 40:1 42:1 46:1 74:1 84:1 104:1 127:1 178:1 232:1 # delayed ossification
1:1 5:1 16:1 19:1 38:1 63:1 64:1 65:1 74:1 84:1 88:1 105:1 110:1 169:1 263:1 # delayed wound healing
9:1 10:1 15:1 16:1 26:1 27:1 77:1 84:1 102:1 118:1 127:1 139:1 258:1 # delegation
3:1 16:1 27:1 29:1 84:1 # delete
9:2 10:2 15:1 16:1 21:1 26:2 27:1 29:1 77:2 84:1 102:2 118:2 127:1 136:1 258:1 # deletion mutation
3:1 4:1 16:1 25:1 38:1 84:1 97:1 116:1 126:1 210:1 226:1 246:1 # delivery systems
9:1 16:1 26:1 42:1 62:1 77:1 84:1 114:1 122:1 # delusions
6:1 10:1 16:1 24:1 37:1 58:1 103:1 116:1 207:1 # dementia
6:1 10:1 14:1 15:2 16:1 55:1 72:1 109:1 127:1 252:1 285:1 # denaturation
6:1 16:1 22:1 35:1 # denmark
2:1 5:1 6:1 16:1 17:1 21:1 23:1 24:1 44:1 48:1 59:1 72:1 74:1 95:1 103:1 196:1 228:1 # dental procedures
4:1 5:1 6:1 16:1 21:1 24:1 72:1 89:1 90:1 103:1 126:1 198:1 # dental surgery
10:1 16:1 34:1 101:1 162:1 165:1 175:1 223:1 229:1 # deoxycytidine
7:1 16:1 31:1 101:1 162:1 175:1 223:1 # deoxyguanosine
16:1 20:1 34:1 101:1 162:1 175:1 223:1 239:1 260:1 # deoxypyridinoline
9:1 16:1 20:1 33:1 34:1 67:1 101:1 120:1 162:1 175:1 223:1 260:1 274:1 292:1 295:1 # deoxyribonucleic acid
6:2 16:2 24:1 64:1 76:1 103:1 121:1 # dependent
3:1 16:1 95:1 106:1 121:1 165:1 # depocyte
3:1 16:1 40:1 42:1 49:1 74:1 106:1 121:1 222:1 # deposited
10:1 14:1 15:1 16:1 17:1 22:1 23:1 26:1 36:1 102:1 106:1 107:1 121:2 127:1 252:1 258:1 # depot preparations
10:1 16:2 17:1 23:1 34:1 36:1 121:1 124:1 223:1 # depreotide
13:1 16:2 17:1 23:1 42:1 51:1 59:1 87:1 97:1 121:2 129:1 144:1 178:1 226:1 # depressive episode
11:1 16:1 17:1 23:1 42:1 59:2 97:1 99:1 100:1 121:1 178:2 226:1 # depressive illness
16:1 17:1 23:1 42:1 47:1 59:1 60:1 97:1 121:1 178:1 197:1 199:1 210:1 226:1 # depressive symptoms
4:1 16:1 20:1 74:1 97:1 182:1 226:1 233:1 # derived
1:1 4:1 16:1 20:1 63:1 105:1 131:1 182:1 226:1 233:1 # deriving
4:1 6:1 16:1 24:1 33:1 35:1 47:1 48:1 103:1 182:1 194:1 # dermacentor
4:1 5:1 16:1 35:1 182:1 194:1 262:1 # dermal
4:1 7:1 15:1 16:1 21:1 35:1 182:1 194:1 294:1 # dermatan
4:1 9:1 10:2 13:1 15:1 16:1 21:1 24:1 33:1 35:1 41:1 49:1 57:1 127:1 182:1 189:1 194:1 # dermatitis contact
4:1 15:1 16:1 35:1 45:1 47:1 52:1 182:1 194:1 231:1 # dermatology
8:1 14:1 15:1 16:1 21:1 52:1 59:1 166:1 252:1 # desloratadine
1:1 8:1 16:1 17:1 38:1 52:1 59:1 84:1 263:1 # deslorelin
10:1 15:1 16:1 35:1 59:1 69:1 127:1 # desquamation
10:1 16:1 25:1 26:1 32:1 41:1 59:1 98:1 102:1 125:1 212:1 213:1 225:1 # destruction
4:1 10:1 11:1 16:1 25:1 26:1 32:1 41:1 59:1 61:1 97:1 98:1 102:1 125:1 212:1 213:1 225:1 # destruction of nerve
10:1 16:1 25:1 32:1 41:1 59:1 98:1 125:1 212:1 213:1 225:1 226:1 # destructive
16:1 21:1 29:1 33:1 73:1 248:1 # detach
3:2 16:1 29:1 41:1 74:1 80:1 290:1 # detected
3:1 4:1 8:1 14:1 15:1 16:1 20:1 26:1 29:1 130:1 233:1 252:1 # deteriorating
3:1 4:1 5:1 6:1 8:1 9:1 10:1 14:1 15:1 16:1 17:1 20:1 26:2 29:1 41:1 55:1 77:1 102:1 117:1 118:1 130:1 169:1 225:1 233:1 252:1 # deteriorating renal function
9:1 16:1 # devon
8:1 16:1 47:1 49:1 53:1 60:1 133:1 200:1 265:1 # dexdomitor
2:1 8:1 16:2 29:1 37:1 47:1 52:1 56:1 60:1 73:1 74:1 85:1 95:1 119:1 138:1 153:1 155:1 159:1 171:1 176:1 200:1 268:1 # dexmedetomidine hydrochloride
7:1 14:1 16:1 32:1 158:1 193:1 200:1 # dextran
2:1 9:1 10:1 16:1 26:1 30:1 32:1 40:1 45:1 51:1 77:1 102:1 114:1 118:1 136:1 200:1 # dextrose solution
1:1 3:1 12:1 29:1 34:1 42:1 58:1 59:1 62:1 108:1 122:1 123:1 129:1 196:1 211:1 # diabetes insipidus
10:1 12:1 18:1 29:2 33:1 34:1 40:1 47:1 58:1 67:1 108:1 123:1 133:1 235:1 274:1 295:1 # diabetic ketoacidosis
2:1 4:2 5:1 10:1 11:1 12:1 14:1 15:1 18:1 20:1 28:1 29:1 43:1 54:1 56:1 58:1 65:1 72:1 76:1 107:1 108:1 123:1 147:1 211:1 233:1 235:1 245:1 254:1 267:1 269:1 # diabetic peripheral neuropathy
1:1 10:2 12:1 15:1 17:1 18:1 28:1 29:2 31:1 54:1 58:1 107:1 108:1 123:1 180:1 235:1 298:1 # diabetic retinopathy
12:1 29:1 45:1 47:1 52:1 58:1 108:1 123:1 231:1 # diabetology
10:1 12:1 14:1 18:1 25:1 31:1 33:2 40:1 58:1 72:1 154:1 157:1 165:1 235:1 266:1 289:1 # diagnostic accuracy
10:1 12:1 18:2 25:1 31:1 33:1 40:1 46:1 58:1 104:1 157:1 165:1 232:1 235:1 266:1 289:1 # diagnostic efficacy
2:1 10:1 12:1 17:1 18:1 23:1 25:1 31:1 40:1 44:1 48:1 58:1 59:1 72:1 74:1 95:1 157:1 196:1 228:1 235:1 266:1 289:1 # diagnostic procedures
3:1 10:1 12:1 18:1 25:2 31:1 40:1 58:1 59:1 157:1 235:1 266:1 289:1 # diagnostic test
10:1 12:1 14:1 18:1 25:1 31:1 32:1 39:1 40:1 51:1 58:1 64:1 83:1 110:1 157:1 158:1 169:1 235:1 266:1 289:1 # diagnostic ultrasound
10:1 12:1 18:1 25:1 30:1 31:1 40:1 58:1 62:1 157:1 235:1 266:1 289:1 # diagnostic use
12:1 14:1 58:1 69:1 157:1 237:1 # diagram
5:1 7:1 12:1 13:1 14:1 22:1 27:1 42:1 48:1 58:1 88:1 117:1 140:1 146:1 193:1 246:1 249:1 # dialysis clearance
12:1 22:1 58:1 65:1 88:1 # diarrhea
12:1 17:2 18:1 23:1 25:1 38:1 39:1 45:1 47:1 58:1 59:1 72:1 90:1 178:1 228:1 # diastolic pressure
12:1 15:1 28:1 30:1 58:1 59:2 65:1 # diatheses
12:1 13:1 15:1 28:1 42:1 58:1 59:1 65:1 249:1 # diathesis
12:1 16:1 34:1 58:1 101:1 124:1 288:1 # diazoxide
6:1 12:1 18:1 33:1 52:1 55:1 61:1 146:1 188:1 195:1 # diclofenac 150 mg
12:1 18:1 21:1 22:1 29:1 48:1 126:1 131:1 166:1 190:1 248:1 # dietary advice
2:1 9:1 12:1 21:1 22:1 24:1 29:1 32:1 45:1 57:1 126:1 190:1 248:1 # dietary control
1:1 12:1 21:2 22:1 24:1 29:1 126:1 190:1 248:1 # dietary intake
1:1 2:1 3:1 12:1 21:1 22:1 23:1 29:1 36:1 44:1 66:1 75:1 78:1 79:1 82:1 92:1 93:1 94:1 96:1 126:1 132:1 134:1 135:1 190:1 214:1 215:1 248:1 # dietary protein
1:2 2:1 3:1 12:1 21:2 22:1 23:1 24:1 29:1 36:1 44:1 66:1 75:1 78:1 79:1 82:1 92:1 93:1 94:1 96:1 126:1 132:1 134:1 135:1 190:1 214:1 215:1 248:1 # dietary protein intake
10:1 12:1 17:1 18:1 20:1 21:1 22:1 25:1 26:1 29:1 32:1 41:1 59:1 102:1 126:1 190:1 212:1 225:1 248:1 257:1 # dietary restriction
6:1 11:1 12:1 27:1 28:1 29:1 45:1 56:1 57:1 71:1 128:1 140:1 147:1 168:1 179:1 181:1 185:1 190:1 192:1 229:1 # diethylene glycol
1:1 10:1 12:1 29:1 63:1 105:1 190:1 298:1 # dieting
2:1 4:2 6:1 7:1 10:1 12:1 17:1 24:1 28:1 34:1 46:1 48:1 56:1 103:1 117:1 147:1 184:1 188:1 207:1 260:1 # differentiated thyroid cancer
1:1 12:1 18:1 42:1 62:1 63:1 83:1 95:1 104:1 105:1 145:1 154:2 202:1 # difficulty focusing
1:1 5:1 12:1 18:1 52:1 63:1 83:1 99:1 104:1 105:1 145:1 154:1 # difficulty swallowing
12:1 30:1 59:1 62:1 # diffuses
1:1 12:1 33:1 52:1 67:1 101:1 274:1 # difloxacin
10:1 12:1 25:1 59:1 89:1 97:1 152:1 226:1 # digestive
10:1 12:1 14:1 25:1 32:1 33:1 41:1 59:1 89:1 97:1 152:1 158:1 189:1 226:1 # digestive tract
5:1 12:1 13:1 16:1 21:1 34:1 38:1 40:1 42:1 49:1 57:1 59:1 124:1 140:1 152:1 185:1 222:1 229:1 234:1 # digitalis glycosides
1:1 12:1 101:1 152:1 # digoxin
1:1 12:1 101:1 152:1 195:1 # digoxin 0.5 mg
1:1 12:1 30:1 40:1 101:1 133:1 152:1 # digoxin dose
1:1 12:1 27:1 84:1 97:1 101:1 152:1 # digoxin levels
1:1 12:1 18:1 47:1 49:1 67:1 101:2 145:1 152:1 # digoxin toxicity
2:1 12:1 45:1 56:1 61:1 85:1 119:1 138:1 153:1 155:1 159:1 171:1 176:1 202:1 # dihydrofolate
2:1 12:1 54:1 56:1 85:1 119:1 138:1 153:1 155:1 159:1 171:1 176:1 245:1 260:1 # dihydropyridine
3:1 12:1 15:1 19:1 74:1 100:1 113:1 # dilated
9:1 10:1 12:1 15:1 19:1 26:1 77:1 100:1 102:1 118:1 127:1 258:1 # dilation
6:1 12:1 24:1 100:1 103:1 114:1 # diluent
9:1 10:1 12:1 26:1 77:1 100:1 102:1 114:1 118:1 136:1 # dilution
12:1 19:1 28:1 29:1 33:1 37:1 56:1 71:1 128:1 137:1 147:1 151:1 168:1 174:1 179:1 181:1 192:1 247:1 264:1 # dimethylacetamide
8:1 12:1 18:1 43:1 70:1 111:1 151:1 # dimorphic
5:1 12:1 47:1 49:1 53:1 107:1 211:1 # dipalmitoylphosphatidylglycerol
10:2 12:1 30:1 34:2 39:1 71:1 76:2 121:2 148:1 197:2 211:1 236:1 275:1 # dipeptidyl peptidase 4
12:1 34:1 52:1 161:1 184:1 211:1 # diploid
1:1 12:1 17:1 38:1 41:1 80:1 100:1 125:1 141:2 143:2 206:1 290:1 # direct bilirubin
12:1 17:1 41:1 80:1 140:1 141:1 290:1 # directly
12:1 13:1 34:1 57:1 149:1 184:1 209:1 # discoid
8:1 12:1 13:1 14:1 15:1 45:1 52:1 57:1 149:1 209:1 252:1 # discoloration
12:1 13:1 17:1 45:1 52:1 57:1 72:1 110:1 149:1 209:1 228:1 # discoloured
8:1 12:1 13:1 25:1 33:1 35:1 47:1 57:1 60:2 73:1 149:1 150:1 202:1 209:1 278:1 # discomfort stomach
1:1 9:1 10:1 12:1 13:1 24:1 57:1 149:1 207:1 209:1 298:1 # discontinuation
1:1 9:1 10:1 12:1 13:1 24:1 57:1 149:1 207:1 209:1 298:1 # discontinuations
1:1 9:1 10:1 12:1 13:1 24:1 57:1 149:1 207:1 209:1 298:1 # discontinue
1:1 9:1 10:1 12:1 13:1 24:1 57:1 149:1 207:1 209:1 298:1 # discontinued
7:1 12:1 13:1 17:1 107:1 117:1 121:1 149:1 209:1 218:1 # discrepancy
3:1 4:1 12:1 13:1 14:1 20:1 22:1 30:2 33:1 39:1 41:1 73:1 81:1 88:1 130:1 148:1 149:1 189:1 233:1 # disease characteristics
2:1 9:1 12:1 13:1 24:1 30:2 32:1 39:1 45:1 57:1 88:1 148:1 149:1 # disease control
5:1 12:1 13:1 17:1 30:2 39:1 72:1 88:1 90:1 131:1 148:1 149:1 191:1 226:1 # disease free survival
1:1 12:1 13:1 21:1 41:1 42:1 80:1 149:1 188:1 290:1 # disinfectants
12:1 13:1 14:1 51:1 53:1 54:1 69:1 142:1 144:1 149:1 260:1 # disopyramide
4:1 8:1 12:1 13:1 16:1 33:1 51:1 65:2 73:1 88:1 115:1 144:1 149:1 166:1 182:1 243:1 250:1 271:1 275:1 277:1 299:1 300:1 # disorders headache
4:1 7:1 8:1 12:1 13:1 16:1 29:1 51:1 115:1 144:1 145:1 149:1 182:1 190:1 243:1 250:1 271:1 277:1 299:1 300:1 # disorders, anxiety
6:1 8:1 12:1 13:1 20:1 21:1 24:1 51:1 103:1 144:1 149:1 190:1 243:1 # disorientation
4:1 12:1 13:1 76:1 112:1 149:1 267:1 277:1 # dispers
4:1 9:1 12:1 13:1 26:1 42:1 76:1 77:1 112:1 149:1 267:1 277:1 # dispersion
12:1 13:1 19:1 33:1 48:1 74:1 112:1 149:1 161:1 # displaced
12:1 13:1 19:1 74:1 112:1 149:1 161:1 # displayed
1:1 12:1 13:1 19:1 63:1 105:1 112:1 149:1 161:1 # displaying
12:1 13:1 27:1 40:1 106:1 108:1 112:1 149:1 160:1 163:1 # disposable
12:1 13:1 27:1 40:1 52:1 59:1 97:1 106:1 108:1 112:1 149:1 160:1 163:1 185:1 # disposable gloves
1:1 12:1 13:1 20:1 27:1 40:1 63:1 89:1 105:1 106:1 108:1 112:1 149:1 160:1 163:1 210:1 260:1 # disposable syringe
12:1 13:1 125:1 149:1 197:1 # disrupts
1:1 4:1 12:1 13:1 15:1 30:1 39:1 52:1 53:1 55:1 76:1 99:1 100:1 112:1 116:1 149:1 172:1 178:1 198:1 234:1 267:1 286:1 # disseminated aspergillosis
1:1 12:1 13:1 15:1 30:1 53:1 55:1 116:1 149:1 172:1 178:1 286:1 # dissemination
12:1 13:1 45:1 51:1 97:1 149:1 178:1 # dissolve
5:1 12:1 13:1 21:1 25:1 149:1 219:1 # distal
7:1 12:1 13:1 21:1 24:1 25:1 149:1 187:1 219:1 294:1 # distant
3:1 6:1 9:1 12:1 13:1 25:1 26:1 42:1 77:1 122:1 149:1 # distension
10:1 12:1 13:1 25:1 27:1 74:1 99:1 100:1 149:1 # distilled
3:1 4:1 10:1 12:1 13:1 15:1 25:1 27:1 74:1 99:1 100:1 113:1 130:1 149:1 # distilled water
8:1 9:1 10:1 12:1 13:1 25:1 26:1 47:1 77:1 102:1 118:1 149:1 150:1 265:1 # distortions
3:1 12:1 13:1 20:1 25:1 32:1 136:1 149:1 212:1 257:1 261:1 292:1 # distributed
10:1 12:1 13:1 15:1 20:1 21:1 25:1 32:1 136:1 149:1 212:1 257:1 261:1 275:1 292:1 # distribution data
1:1 3:1 6:1 7:1 9:1 10:1 12:1 13:1 15:1 24:1 25:1 26:1 72:1 77:1 102:1 103:1 109:1 117:1 118:1 149:1 207:1 238:1 285:1 # disturbance in attention
3:1 7:1 12:1 13:1 21:1 25:2 39:1 61:1 72:1 109:1 117:1 149:1 238:1 285:1 # disturbance of taste
9:1 12:1 13:2 25:1 26:1 42:1 72:1 74:1 77:1 109:1 123:1 131:1 149:1 285:1 # disturbed vision
12:1 13:1 17:1 42:1 59:1 72:1 227:1 228:1 249:1 # diuresis
10:1 12:1 17:1 18:1 29:1 72:1 227:1 228:1 235:1 # diuretics
4:1 12:1 30:1 97:1 226:1 277:1 # diverse
12:1 16:1 34:1 124:1 131:1 226:1 # divide
12:1 16:1 34:1 74:1 124:1 131:1 226:1 # divided
1:1 12:2 34:1 63:1 105:1 131:1 170:1 226:1 # dividing
1:1 5:1 11:1 12:1 14:1 25:1 40:1 59:1 72:1 86:1 106:1 109:1 178:1 285:1 # dizziness postural
17:1 55:1 107:1 121:1 141:1 287:1 # dna repair
13:1 24:1 28:1 42:1 55:1 59:1 65:1 210:1 249:1 # dna synthesis
31:1 36:1 65:1 73:1 133:1 # do not chew
3:1 12:1 31:1 36:1 100:1 114:1 133:1 136:1 # do not dilute
31:1 36:1 81:1 133:1 # do not shake
1:1 11:1 21:1 53:1 69:1 86:1 133:1 136:1 142:1 172:1 177:1 256:1 261:1 # dobutamine
6:1 15:1 21:1 24:1 37:1 68:1 95:1 103:1 133:1 154:1 # documentation
6:1 24:1 37:1 68:1 95:1 103:1 133:1 154:1 # documents
2:1 9:1 19:1 29:1 30:1 32:1 39:1 45:1 133:1 148:1 # dolasetron
10:1 18:1 25:1 37:1 59:1 60:1 133:1 235:1 280:1 # domestic
5:1 7:1 10:1 18:1 25:1 35:1 37:1 50:1 59:1 60:1 133:1 151:1 235:1 242:1 262:1 280:1 # domestic animals
1:1 7:1 24:1 53:1 55:1 60:1 133:1 172:1 187:1 286:1 # dominant
9:2 10:1 15:1 26:1 55:1 77:1 102:1 118:1 127:1 133:1 258:1 # donation
3:1 8:1 9:1 31:1 42:1 49:1 133:1 # donor site
1:1 11:1 53:1 54:1 69:1 86:1 107:1 133:1 142:1 172:1 256:1 # dopamine
1:1 7:1 9:1 11:1 13:1 21:1 24:1 25:1 50:1 53:1 54:1 69:1 86:1 107:1 133:1 142:1 157:1 172:1 187:1 256:1 # dopamine antagonists
1:1 8:1 11:1 17:1 47:1 48:1 53:1 54:1 69:1 80:1 86:1 107:1 121:1 133:1 142:1 172:1 197:1 256:1 265:1 277:1 # dopamine receptors
4:1 27:1 54:1 133:1 161:1 # doppler
6:1 8:1 9:1 11:1 14:1 15:1 20:1 31:1 56:1 70:1 76:1 85:1 116:1 133:1 138:1 153:1 155:1 159:1 211:1 252:1 # doripenem monohydrate
6:1 17:1 30:1 40:1 117:1 133:1 165:1 # dose frequency
30:1 40:1 59:1 133:1 # doses
29:1 32:1 37:1 40:1 42:1 126:1 133:1 137:1 151:1 222:1 # dosimetry
27:1 110:1 133:1 163:1 206:1 # double
17:1 83:1 133:1 203:1 # down-regulation
22:1 115:1 133:1 # downwards
8:1 18:1 67:1 101:1 125:1 133:1 143:1 206:1 # doxorubicin
14:1 85:1 # draft
1:1 17:1 42:1 59:1 63:1 85:1 105:1 178:1 # dressing
20:1 74:1 85:1 190:1 # dried
1:1 20:1 85:1 # drink
1:1 5:1 20:1 45:1 57:1 85:1 91:1 # drink alcohol
1:2 20:1 63:1 85:1 105:1 # drinking
1:1 5:1 9:1 11:1 20:1 52:1 85:1 183:1 # drinks alone
20:1 85:1 97:1 226:1 # drive
2:2 9:2 11:1 22:1 74:1 85:1 119:1 183:1 275:1 # dronedarone
2:1 9:1 10:1 26:1 45:1 51:1 54:1 77:1 85:1 102:1 114:1 118:1 119:1 136:1 245:1 # drop solution
2:1 54:1 74:1 76:1 85:1 119:1 245:1 # dropped
2:1 19:1 40:1 43:1 51:1 54:1 85:1 100:1 111:1 119:1 259:1 # drosophila
2:1 17:1 32:1 36:1 57:1 75:1 80:1 85:1 119:1 231:1 234:1 # drotrecogin
1:1 2:1 11:1 42:1 59:1 85:1 86:1 119:1 178:1 # drowsiness
7:1 14:1 22:1 27:1 48:1 85:1 88:1 117:1 125:1 146:1 193:1 # drug clearance
6:2 16:2 48:1 64:1 76:1 85:1 117:1 121:1 125:1 # drug dependence
6:2 16:2 64:1 76:1 85:1 117:1 121:1 125:1 165:1 # drug dependency
4:1 85:1 97:1 125:1 188:1 # drug fever
1:1 3:1 4:1 10:1 14:1 24:1 26:1 33:1 41:1 85:1 102:1 125:1 130:1 189:1 225:1 # drug interaction
13:1 21:1 29:1 37:1 38:1 45:1 85:1 108:1 120:1 125:1 137:1 167:1 248:1 # drug metabolism
10:1 14:1 15:1 17:1 22:1 23:1 26:1 85:1 102:1 107:1 121:1 125:1 127:1 252:1 258:1 # drug preparations
9:1 10:1 17:1 26:1 33:1 41:1 77:1 85:1 88:1 102:1 118:1 122:1 125:1 189:1 225:1 # drug reactions
85:1 125:1 169:1 # drunk
28:1 70:1 85:1 110:1 126:1 136:1 # dry mouth
1:1 11:1 33:1 67:1 86:1 191:1 # dtp vaccine
1:1 38:1 163:1 196:1 206:1 263:1 # dublin
9:1 11:1 29:1 120:1 196:1 206:1 # dubonnet
98:1 196:1 # ducks
3:1 4:1 20:1 22:1 26:1 40:1 41:1 62:2 90:1 98:1 109:1 130:1 150:1 196:1 213:1 233:1 # ductus arteriosus
3:1 15:1 113:1 196:1 275:1 # due date
47:1 196:1 # due to
4:1 5:1 6:1 16:1 48:1 55:1 83:1 87:1 196:1 277:1 # duodenal ulcers
9:1 10:1 14:1 15:1 26:1 72:1 77:1 102:1 118:1 127:1 196:1 252:1 258:1 # duration
7:1 9:1 10:1 14:1 15:1 17:1 23:1 26:1 55:1 61:1 72:1 77:1 102:1 117:1 118:1 127:1 165:1 196:1 252:1 258:1 289:1 # duration of pregnancy
4:1 9:1 10:1 14:2 15:1 26:1 28:1 61:1 65:1 72:1 77:1 102:1 118:1 127:1 173:1 196:1 252:1 258:1 # duration of therapy
9:1 10:1 14:1 15:1 26:1 72:1 77:1 102:1 118:1 122:1 127:1 196:1 252:1 258:1 # durations
1:1 20:1 63:1 72:1 105:1 196:1 # during
1:1 3:1 4:1 8:1 20:1 63:1 72:1 105:1 130:1 196:1 # during or after
1:1 20:1 27:1 63:1 72:1 105:1 121:1 196:1 # during sleep
3:1 25:1 49:1 53:1 59:1 62:1 196:1 # dust mites
15:1 21:1 25:1 39:1 55:1 219:1 236:1 # dynastat
1:1 11:1 42:1 58:1 59:1 86:1 236:1 246:1 # dyskinesias
34:1 38:1 129:1 211:1 236:1 246:1 275:1 # dyslipidaemia
2:1 23:1 38:1 44:1 54:1 106:1 211:1 236:1 246:1 # dyslipoproteinaemia
6:1 8:1 31:1 37:1 167:1 236:1 246:1 # dysmenorrhea
10:1 36:1 38:1 49:1 70:1 100:1 167:1 236:1 246:1 # dysmotility
42:1 58:1 76:1 112:1 121:1 236:1 246:1 # dyspepsia
31:1 88:1 112:1 236:1 246:1 # dyspnoea
9:1 25:1 47:1 50:1 58:1 236:1 246:1 # dystonia
9:1 25:1 27:1 47:1 50:1 58:1 62:1 146:1 209:1 236:1 246:1 # dystonia, muscle
20:1 58:1 72:1 90:1 236:1 246:1 # dysuria
27:1 88:1 157:1 185:1 # eagle
4:1 8:1 12:1 13:1 16:1 22:1 51:1 88:1 115:1 144:1 149:1 182:1 243:1 250:1 271:1 277:1 299:1 300:1 # ear disorders
39:1 42:1 88:1 100:1 140:1 # easily
143:1 # ebixa
6:1 18:1 20:1 24:1 32:1 48:1 80:1 103:1 257:1 # eccentric
30:1 40:1 56:1 59:1 70:1 73:1 80:1 # ecchymoses
13:1 40:1 42:1 56:1 70:1 73:1 80:1 222:1 249:1 # ecchymosis
12:1 22:1 26:1 46:1 73:1 80:1 91:1 95:1 115:1 240:1 # echocardiogram
8:1 9:1 31:1 57:1 80:1 # econor
18:1 41:1 47:1 54:1 80:1 129:1 290:1 # ectopic
10:1 15:1 18:2 40:1 41:1 42:1 46:1 47:1 54:1 80:1 104:1 127:1 129:1 178:1 232:1 290:1 # ectopic ossification
7:1 17:1 18:1 23:1 41:1 47:1 54:1 55:1 80:1 117:1 129:1 165:1 289:1 290:1 # ectopic pregnancy
3:1 15:1 16:1 21:1 29:1 74:1 113:1 248:1 # edetate
3:1 12:1 15:1 16:1 21:1 29:1 51:1 68:1 74:1 87:1 113:1 227:1 248:1 284:1 # edetate sodium
3:1 15:1 46:1 74:1 98:1 113:1 196:1 # educate
3:1 15:1 46:1 74:2 98:1 113:1 196:1 # educated
9:1 10:1 15:1 26:1 46:1 74:1 77:1 98:1 102:1 118:1 127:1 196:1 258:1 # education
7:1 9:1 10:1 15:1 26:1 34:1 46:1 48:1 55:1 74:1 77:1 98:1 102:1 117:1 118:1 127:1 196:1 258:1 275:1 # educational guidance
6:1 17:1 131:1 141:1 195:1 204:1 # efavirenz 300 mg
6:1 17:1 131:1 141:1 195:1 204:1 # efavirenz 50 mg
41:1 80:1 188:1 290:1 # effects
1:1 17:1 30:1 39:1 41:1 74:1 80:1 88:1 117:1 148:1 188:1 218:1 290:1 # effects increased
4:1 21:1 27:1 29:1 48:1 59:1 97:1 108:1 163:1 188:1 209:1 # effervescent tablets
18:1 33:1 46:1 104:1 165:1 232:1 # efficacy
8:1 150:1 202:1 # effort
6:1 24:1 103:1 104:1 190:1 # efient
7:1 19:1 57:1 84:1 117:1 # elanco
19:1 30:1 74:1 84:1 173:1 # elapsed
4:1 19:1 20:1 25:1 37:1 39:1 47:1 60:1 84:1 233:1 280:1 # elastomeric
1:1 9:1 15:1 46:1 47:1 50:1 84:1 # elcatonin
10:1 27:1 41:1 80:1 84:1 97:1 225:1 226:1 290:1 # elective
5:1 18:1 20:1 27:1 32:1 41:1 46:1 80:1 84:1 232:1 257:1 272:1 290:1 # electrical
5:1 10:1 18:1 20:1 27:1 32:1 33:1 41:2 46:1 49:1 80:1 84:1 131:1 145:1 189:1 225:1 226:1 232:1 257:1 272:1 290:1 # electrical activity
2:1 5:1 8:1 22:1 27:1 31:1 32:1 35:1 41:1 46:1 80:1 84:1 95:1 108:1 194:1 240:1 262:1 290:1 # electrocardiogram abnormal
2:1 22:1 27:1 32:1 41:1 46:1 80:1 84:1 95:1 240:1 290:1 # electrocardiograms
2:1 6:1 17:1 19:1 27:1 32:1 33:1 37:1 41:1 45:1 48:1 80:1 84:1 116:1 121:1 140:1 161:1 290:1 # electrolyte replacement
2:1 9:1 18:1 27:1 32:1 41:1 50:1 80:1 84:1 290:1 # electronic
2:1 27:1 32:1 41:1 43:1 54:1 56:1 80:1 84:1 245:1 259:1 290:1 # electrophysiology
1:1 3:1 15:1 27:1 38:1 74:1 84:1 100:1 113:1 125:1 141:1 143:2 191:1 206:1 # elevated bilirubin
3:1 15:1 27:1 74:1 84:1 113:1 191:1 218:1 # elevated crp
3:1 15:1 27:1 74:1 84:1 113:1 191:1 # elevated ldh
3:1 4:1 5:1 15:1 27:1 30:1 46:1 67:1 68:2 74:1 84:1 113:1 125:1 191:1 227:1 272:1 284:1 # elevated serum calcium
1:2 3:1 4:1 10:1 11:1 15:2 17:1 27:1 30:1 50:1 68:1 74:1 84:1 86:1 88:1 113:1 125:1 127:1 191:1 218:1 298:1 # elevated serum creatinine
1:1 3:1 5:1 15:1 21:1 27:1 36:1 38:1 47:1 74:1 84:1 100:1 113:1 125:1 141:1 143:2 191:1 206:1 # elevated total bilirubin
1:1 3:1 7:1 14:1 15:1 27:1 32:1 53:1 55:1 69:1 74:1 84:1 113:1 122:1 142:1 158:1 160:1 172:1 191:1 193:1 256:1 286:1 # elevated transaminases
3:1 4:1 15:1 20:2 27:1 32:1 48:1 74:1 84:1 113:1 140:1 152:1 185:1 191:1 229:1 233:1 257:1 # elevated triglycerides
3:1 15:1 18:1 20:1 27:1 33:1 34:1 67:1 72:1 74:1 84:1 113:1 191:1 274:1 295:1 # elevated uric acid
18:1 38:1 49:1 67:1 84:1 # elicit
27:1 38:1 84:1 152:1 163:1 234:1 292:1 # eligible
1:1 3:1 15:1 38:1 53:1 55:1 74:1 84:1 113:1 151:1 172:1 286:1 # eliminated
35:1 100:1 116:1 287:1 # email
40:1 116:1 126:1 164:1 # embryos
4:1 6:1 37:1 89:1 116:1 117:1 165:1 198:1 201:1 # emergency
4:1 6:1 37:1 46:1 89:1 108:1 116:1 117:1 165:1 198:1 201:1 # emergency cabg
4:1 6:1 17:1 22:1 37:1 46:1 89:1 116:1 117:1 165:1 198:1 201:1 240:1 # emergency care
4:1 6:1 9:1 10:1 15:1 26:1 37:1 42:1 49:1 77:1 89:1 102:1 109:1 116:1 117:1 118:1 122:1 127:1 165:1 198:1 201:1 258:1 # emergency situations
4:1 6:1 13:1 37:1 42:1 49:1 89:1 116:1 117:1 131:1 165:1 198:1 201:1 # emergency visits
13:1 37:1 42:1 59:1 116:1 249:1 # emesis
9:1 13:1 26:1 42:1 53:1 77:1 116:1 178:1 # emission
16:2 34:1 42:1 70:1 87:1 116:1 121:1 124:1 # emodepside
1:1 5:1 9:1 10:1 21:1 25:1 26:1 36:1 38:1 49:1 55:1 70:1 77:1 100:1 102:1 108:1 116:1 118:1 122:1 143:1 219:1 # emotional instability
5:1 9:1 10:1 19:1 26:1 36:1 38:1 49:1 55:1 70:1 77:1 100:1 102:1 108:1 116:1 118:1 143:1 145:1 # emotional lability
5:1 18:1 20:1 46:1 116:1 129:1 141:1 199:1 232:1 272:1 # empirical
1:1 52:1 63:1 105:1 116:1 161:1 199:1 # employing
52:1 116:1 161:1 199:1 246:1 # employs
1:1 8:1 9:2 10:1 26:2 41:1 42:1 77:2 80:1 83:1 102:1 116:1 118:1 202:1 225:1 290:1 # emulsion for injection
9:1 26:1 42:1 77:1 83:1 116:1 122:1 # emulsions
5:1 6:1 19:1 20:1 23:1 55:1 100:1 173:1 # enalapril
6:1 37:1 55:1 69:1 84:1 # enamel
4:1 6:1 7:1 10:1 24:1 26:1 37:1 55:1 60:1 102:1 187:1 207:1 280:1 # enantiomer
4:1 6:1 7:1 10:1 24:1 26:1 37:1 55:1 60:1 102:1 187:1 207:1 280:1 # enantiomers
6:1 15:1 19:1 46:1 83:1 90:1 117:1 173:1 # encapsulated
6:1 16:1 57:1 74:1 87:1 117:1 # encoded
6:1 21:1 25:1 64:1 89:1 157:1 219:1 # end stage
6:1 16:1 64:1 74:1 # ended
2:1 6:1 9:1 64:1 73:1 117:1 133:1 164:1 177:1 # endobronchial
6:1 20:1 29:1 32:1 37:1 58:1 60:1 64:1 133:1 137:1 257:1 280:1 # endometrial
6:1 20:1 26:1 29:1 32:1 37:1 54:1 58:1 60:1 64:1 133:1 137:1 143:1 210:1 257:1 280:1 # endometrial biopsy
4:1 6:1 7:1 20:1 29:1 32:1 37:1 46:1 48:1 58:1 60:1 64:1 117:1 133:1 137:1 257:1 280:1 # endometrial cancer
1:1 6:1 20:1 22:1 29:1 31:1 32:1 35:1 37:1 46:1 58:1 60:2 64:1 67:1 133:1 137:1 180:1 240:1 257:1 278:1 280:1 # endometrial carcinoma
5:1 6:1 28:1 43:1 54:1 64:1 81:1 133:1 259:1 # endophthalmitis
1:1 6:1 28:1 36:1 38:1 64:1 65:1 84:1 133:1 263:1 # endothelin-1
6:1 14:1 32:1 33:1 36:1 64:1 65:1 73:1 133:1 158:1 # endotracheal
6:1 14:1 32:1 33:1 36:1 64:1 65:1 73:1 109:1 123:1 133:1 158:1 206:1 # endotracheal tube
6:1 14:1 30:1 32:1 33:1 36:1 62:1 64:1 65:1 73:1 133:1 158:1 # endotracheopulmonary use
1:1 4:1 6:1 11:1 17:1 30:1 39:1 74:1 88:1 117:1 148:1 198:1 218:1 # energy increased
4:1 6:2 11:1 17:2 37:1 116:1 141:1 198:1 # energy requirements
1:2 4:1 6:1 11:1 20:1 63:1 86:1 233:1 234:1 # engineering
6:1 7:1 48:1 81:1 117:1 # enhance
4:1 6:1 7:1 48:1 81:1 117:1 # enhancer
6:1 9:1 19:1 22:1 42:1 47:1 74:1 89:1 100:1 122:1 198:1 # enlarged tonsils
3:1 6:1 24:1 46:1 80:1 103:1 131:1 141:1 # entecavir
3:1 6:1 24:1 46:1 80:1 103:1 131:1 141:1 195:1 # entecavir 0.5 mg
3:1 6:1 24:1 46:1 80:1 103:1 131:1 141:1 195:1 # entecavir 1 mg
2:2 3:1 4:2 6:2 11:1 24:1 33:1 41:1 59:1 89:1 103:1 130:1 177:1 189:1 201:1 231:1 238:1 # enterobacter aerogenes
2:1 3:1 4:1 6:1 24:1 33:2 41:1 46:1 52:1 103:1 130:1 146:1 177:1 189:1 238:1 # enterobacter cloacae
2:1 3:1 4:1 6:1 24:1 33:1 41:1 59:1 67:1 76:1 80:1 103:1 112:1 130:1 177:1 189:1 190:1 238:1 # enterobacter species
2:1 3:1 4:1 6:1 24:1 57:1 95:2 103:1 130:1 # enterococcus
2:1 3:1 4:1 5:1 6:1 13:1 24:1 38:1 46:1 57:1 80:1 95:2 103:1 130:1 204:1 272:1 # enterococcus faecalis
2:1 3:1 4:1 6:1 24:1 57:1 67:1 68:1 80:1 95:2 103:1 130:1 204:1 227:1 284:1 # enterococcus faecium
2:1 3:1 4:1 6:1 24:1 38:1 45:1 57:1 95:1 103:1 130:1 # enterocolitis
2:1 3:1 4:2 6:1 18:1 20:1 24:1 36:1 38:1 45:1 47:1 57:1 59:1 65:1 73:2 75:1 101:1 103:1 111:1 130:1 209:1 233:1 # enterotoxigenic escherichia coli
6:1 13:1 17:1 42:1 59:1 72:1 228:1 249:1 # enuresis
6:1 10:2 15:1 18:1 33:1 35:1 41:1 49:1 127:1 131:1 145:1 189:1 225:1 226:1 235:1 # enzymatic activity
6:1 37:1 # enzyme
1:1 6:1 8:1 37:1 47:1 49:1 111:1 143:1 265:1 277:1 292:1 # enzyme inhibitors
4:1 6:2 14:1 17:1 19:1 28:1 33:1 37:2 48:1 65:1 116:1 121:1 161:1 173:1 # enzyme replacement therapy
6:1 37:1 59:1 # enzymes
1:1 11:1 20:1 43:1 65:1 74:1 85:1 86:1 121:1 254:1 # ephedrine
1:1 3:1 11:1 15:1 20:1 43:1 65:1 74:1 83:1 85:1 86:1 90:1 113:1 121:1 204:1 254:1 # ephedrine sulfate
16:1 26:1 34:1 45:1 52:1 53:1 116:1 121:1 124:1 129:1 # epidemiological
12:1 16:1 25:1 26:1 34:1 45:1 52:1 53:1 59:1 109:1 116:1 121:1 124:1 129:1 190:1 # epidemiological studies
2:1 4:1 5:1 11:1 13:1 16:1 34:1 35:1 42:1 45:1 80:1 121:1 124:1 129:1 140:1 182:1 194:1 218:1 246:1 249:1 262:1 # epidermal necrolysis
8:1 12:1 13:1 18:1 20:1 25:1 32:1 39:1 57:1 60:1 121:1 129:1 139:1 149:1 150:1 152:1 202:1 209:1 212:1 257:1 # epigastric discomfort
27:1 100:1 121:2 129:1 210:1 # epilepsy
10:1 17:1 18:1 27:1 30:1 59:1 66:1 72:1 100:1 121:2 129:1 197:1 228:1 235:1 # epileptic seizures
30:1 43:1 56:1 59:1 121:1 129:1 211:1 246:1 # epiphyses
13:1 16:1 51:1 61:1 87:1 121:1 129:1 144:1 # episode of
13:1 16:1 51:1 59:1 87:1 121:1 129:1 144:1 # episodes
1:1 10:1 21:1 29:2 106:1 121:1 123:1 248:1 298:1 # epoetin beta
1:1 10:1 16:1 21:1 29:1 84:1 106:1 121:1 298:1 # epoetin delta
1:1 10:1 21:1 29:2 106:1 121:1 248:1 298:1 # epoetin zeta
9:1 11:1 28:1 36:1 52:1 100:1 106:1 111:1 121:1 183:1 # epothilone
5:1 47:1 # equal to
5:1 7:1 19:1 191:1 # eqvalan
4:1 # erbb2
4:1 49:1 109:1 143:1 # erbitux
4:1 10:1 17:1 27:1 41:1 80:1 100:1 225:1 290:1 # erectile
4:1 9:1 10:1 17:1 26:1 41:1 77:1 80:1 102:1 118:1 225:1 290:1 # erection
4:1 36:1 198:1 # ergot
4:1 5:2 34:1 36:1 52:1 184:1 198:1 # ergot alkaloid
4:1 5:2 34:1 36:1 52:1 184:1 198:1 # ergot alkaloids
2:1 4:1 40:1 42:1 97:1 222:1 226:1 # erosive
2:1 4:1 8:1 277:1 # errors
4:1 6:1 11:1 21:1 76:1 116:1 150:1 173:1 # ertapenem
4:1 6:1 11:1 12:1 21:1 51:1 68:1 76:1 87:1 116:1 150:1 173:1 227:1 284:1 # ertapenem sodium
4:1 19:1 39:1 42:1 76:1 84:1 126:1 211:1 246:1 # erysipelas
4:1 8:1 10:2 15:1 28:1 35:1 37:1 65:1 83:1 90:1 116:1 126:1 127:1 194:1 200:1 202:1 226:1 275:1 # erythema exsudativum multiforme
4:1 28:1 31:1 35:1 40:1 65:1 68:1 87:1 90:1 116:1 126:1 133:1 # erythema nodosum
2:1 4:1 28:1 95:1 126:1 165:1 # erythrocytes
2:1 4:1 28:1 95:1 126:1 165:1 # erythrocytopenia
2:1 4:1 28:1 34:1 126:1 184:1 # erythroid
1:1 2:1 4:1 6:1 10:2 15:1 19:1 24:1 25:1 28:1 54:1 83:1 89:1 103:1 106:1 126:1 127:1 151:1 157:1 184:1 201:1 245:1 298:1 # erythropoiesis stimulating agents
2:1 4:1 28:1 54:1 106:1 126:1 184:1 245:1 # erythropoietins
4:1 18:1 20:1 38:1 45:1 57:1 59:1 65:1 73:2 111:1 209:1 233:1 # escherichia coli
14:1 23:1 37:1 51:1 59:1 60:1 121:1 280:1 288:1 # esomeprazole
3:1 4:1 5:1 6:2 10:1 24:1 30:1 42:1 56:1 58:1 59:1 76:1 103:1 122:1 150:1 178:1 207:1 239:1 267:1 # essential hypertension
13:1 21:1 25:1 38:1 59:1 65:1 108:1 163:1 219:1 # established
19:1 21:1 25:1 45:1 59:1 69:1 219:1 288:1 # estazolam
3:1 4:1 25:1 59:1 130:1 # ester
3:1 25:1 59:1 97:1 # esteve
2:1 3:1 10:1 15:1 25:1 35:1 59:1 60:1 74:1 113:1 151:1 273:1 # estimated from
3:1 10:1 15:1 25:1 35:1 59:2 113:1 151:1 # estimates
7:1 9:1 25:1 47:1 50:1 58:1 59:1 # estonian
12:1 14:1 25:1 26:1 32:1 45:1 59:1 158:1 166:1 195:1 212:1 # estradiol 0.5 mg
20:1 25:1 26:1 32:1 45:1 59:1 212:1 257:1 # estriol
2:1 4:1 6:1 14:1 25:1 28:1 32:1 59:1 65:1 89:1 173:1 201:1 212:1 231:1 # estrogen therapy
2:1 6:1 18:1 25:1 32:1 50:1 59:1 89:1 201:1 212:1 231:1 # estrogenic
2:1 25:1 32:1 59:1 62:1 110:1 212:1 291:1 # estrous
2:1 25:1 27:1 32:1 59:2 62:1 110:1 146:1 165:1 212:1 229:1 291:1 # estrous cycles
4:1 7:1 11:1 21:1 29:1 48:1 121:1 197:1 248:1 294:1 # etanercept
4:1 28:1 29:1 65:1 128:1 # ether
5:1 18:1 28:1 29:1 46:1 111:1 128:1 232:1 272:1 # ethical
1:1 28:1 29:1 52:1 59:1 71:1 111:1 128:1 241:1 279:1 # ethinyloestradiol
1:1 8:1 18:1 20:1 28:1 29:1 50:1 128:1 152:1 234:1 # ethnic origin
1:1 3:1 15:1 21:1 28:1 29:2 33:1 48:1 56:1 71:2 113:1 128:1 131:1 147:1 168:1 179:1 181:1 192:1 241:1 248:1 279:1 # ethyl vinyl acetate
6:1 11:1 27:1 28:1 29:1 56:1 71:1 128:1 147:1 168:1 179:1 181:1 192:1 # ethylene
6:1 11:1 16:1 27:1 28:1 29:1 34:1 56:1 71:1 101:1 124:1 128:1 147:1 168:1 179:1 181:1 192:1 # ethylene oxide
1:1 10:1 11:1 20:1 27:1 29:1 86:1 100:1 # etilefrine
10:1 26:1 29:1 45:1 52:1 102:1 231:1 # etiology
9:1 25:1 29:1 31:1 32:1 47:1 59:1 89:1 195:1 212:1 231:1 # etonogestrel 68 mg
8:1 20:1 43:1 58:1 91:1 269:1 # euphoria
8:1 18:1 20:1 43:1 91:1 269:1 # euphoric
8:1 18:1 20:1 43:1 70:1 87:1 91:1 269:1 # euphoric mood
2:1 54:1 72:1 107:1 245:1 269:1 # europa
2:1 54:1 72:1 76:1 245:1 269:1 # europe
2:1 7:1 54:1 72:1 76:1 88:1 245:1 269:1 # european
2:1 7:1 49:1 50:1 54:1 57:1 60:1 72:1 76:1 88:1 145:1 169:1 245:1 269:1 # european community
2:1 7:1 9:1 26:1 50:1 54:1 72:1 76:1 77:1 88:1 169:1 245:1 269:1 # european union
5:1 27:1 108:1 114:1 163:1 191:1 # evaluable
5:1 6:1 10:1 15:1 24:1 27:1 103:1 107:1 108:1 114:1 127:1 163:1 190:1 191:1 # evaluable patients
5:1 9:1 10:1 15:1 26:1 77:1 102:1 114:1 118:1 127:1 191:1 258:1 # evaluation
5:1 8:1 9:1 10:1 15:1 17:1 26:1 77:1 102:1 106:1 114:1 118:1 121:1 127:1 150:1 191:1 258:1 # evaluation reports
5:1 9:1 10:1 15:1 26:1 77:1 102:1 114:1 118:1 127:1 191:1 258:1 # evaluations
6:1 24:1 97:1 103:1 # events
4:1 72:1 91:1 97:1 110:1 126:1 277:1 # every 24 hours
1:1 3:1 4:1 53:1 59:1 97:1 126:1 136:1 172:1 # every 30 minutes
4:1 97:1 126:1 # every 4 weeks
4:1 72:1 91:1 97:1 110:1 126:1 277:1 # every 48 hours
4:1 72:1 91:1 97:1 110:1 126:1 277:1 # every 6 hours
4:2 28:1 36:1 65:1 97:1 126:1 275:1 # every other day
4:1 9:1 30:1 57:1 64:1 80:1 97:1 126:1 # every second
4:1 9:1 24:1 28:1 42:1 70:1 97:1 126:1 # every six months
4:1 9:1 17:1 24:1 28:2 70:1 97:1 126:1 # every three months
4:1 17:1 22:1 28:1 88:1 97:1 126:1 277:1 # every three years
4:1 22:1 88:1 97:1 126:1 # every year
4:1 97:1 126:1 138:1 275:1 # everyday
1:1 8:1 11:1 53:1 69:1 74:1 86:1 142:1 172:1 200:1 202:1 256:1 # examined for
1:2 50:1 53:1 63:1 69:1 105:1 142:1 172:1 200:1 256:1 # examining
27:1 69:1 161:1 199:1 200:1 # example
8:1 48:1 121:1 197:1 200:1 202:1 # except for
34:1 48:1 59:1 114:1 178:1 200:1 # excess fluid
2:1 9:1 48:1 59:1 141:1 178:1 200:1 # excess iron
5:1 8:1 21:1 38:1 48:1 49:1 59:1 70:1 145:1 150:1 178:1 200:1 # excess mortality
5:1 9:1 10:1 15:1 26:1 38:1 42:1 48:1 59:1 77:1 97:1 102:1 118:1 127:1 160:1 178:1 191:1 200:1 226:2 258:1 # excessive salivation
25:1 28:1 42:1 48:1 59:1 97:1 111:1 141:1 178:1 200:1 226:1 277:1 # excessive thirst
40:1 42:1 48:1 52:1 59:1 66:1 97:1 152:1 178:2 200:1 226:1 # excessive weight loss
3:1 9:1 10:1 14:1 15:1 17:1 26:1 29:1 77:1 102:1 113:1 118:1 200:1 218:1 252:1 # excretion rate
4:1 10:1 13:1 30:1 37:1 67:1 151:1 200:1 # exercise time
4:1 10:3 13:1 15:2 16:1 35:1 38:1 45:1 49:1 58:1 127:2 182:1 194:1 200:1 202:1 226:1 # exfoliative dermatitis
5:1 27:1 74:1 81:1 141:1 200:1 287:1 # exhaled air
1:1 10:1 49:1 63:1 105:1 111:1 143:1 200:1 292:1 298:1 # exhibiting
49:1 111:1 143:1 200:1 292:1 # exhibits
16:1 166:1 200:1 # exjade
6:1 31:1 62:1 89:1 110:1 200:1 201:1 231:1 291:1 # exogenous
7:1 16:1 64:1 74:1 107:1 200:1 # expanded
3:1 41:1 74:1 76:1 80:1 200:1 290:1 # expected
6:1 30:1 59:1 76:1 122:1 200:1 # expenses
4:1 6:1 20:1 48:1 76:1 117:1 190:1 200:1 233:1 267:1 # experience
4:1 6:1 16:1 20:1 24:1 37:1 42:1 59:1 76:1 103:1 151:1 152:1 200:1 233:1 267:1 289:1 # experimental design
4:1 6:1 16:1 20:1 24:1 37:1 70:1 76:1 84:1 87:1 103:1 151:1 200:1 233:1 267:1 # experimental models
4:1 6:1 20:1 24:1 37:1 76:1 103:1 151:1 200:1 233:1 267:1 # experiments
3:1 9:1 10:1 14:1 15:2 26:1 77:1 102:1 113:1 118:1 127:1 129:1 141:1 200:1 252:1 258:1 275:1 # expiration date
17:1 129:1 141:1 200:1 # expire
17:1 74:1 129:1 141:1 200:1 # expired
7:1 10:1 15:1 19:1 26:1 55:1 102:1 127:1 161:1 200:1 258:1 # explanations
30:1 40:1 74:1 106:1 200:1 # exposed
17:1 40:1 47:1 72:1 90:1 106:1 200:1 228:1 # exposure to
9:1 10:1 12:1 14:1 15:1 17:1 26:1 40:1 47:1 58:1 72:1 77:1 90:1 102:1 106:1 118:1 127:1 166:1 200:1 228:1 258:1 # exposure to radiation
17:1 40:1 47:1 70:1 72:1 90:1 106:1 167:1 200:1 228:1 # exposure to smoke
17:1 40:1 59:1 72:1 90:1 106:1 200:1 228:1 # exposures
9:1 17:1 23:1 26:1 42:1 59:1 77:1 178:1 200:1 # expression
21:1 58:1 131:1 200:1 # extavia
3:1 6:1 16:1 17:1 27:1 30:1 39:1 64:1 74:1 84:1 88:1 148:1 200:1 # extended release
3:1 6:1 64:1 200:1 # extends
3:1 6:1 47:1 64:1 200:1 # extends to
3:1 6:1 42:1 97:1 122:1 200:1 226:1 # extensive
14:1 32:1 33:1 34:1 48:1 84:1 99:1 114:2 158:1 200:1 293:1 # extracellular fluid
8:1 14:1 32:1 33:1 57:1 106:1 158:1 200:1 # extracorporeal
3:1 14:1 32:1 33:1 41:1 74:1 158:1 189:1 200:1 # extracted
14:1 15:1 32:1 65:1 107:1 121:1 158:1 200:1 # extrahepatic
14:2 32:1 47:1 60:1 69:1 158:1 173:1 197:1 199:1 200:1 210:1 260:1 # extrapyramidal symptoms
2:1 14:2 32:1 37:1 60:1 64:1 69:1 85:1 119:1 158:1 173:1 200:1 210:1 260:1 273:1 280:1 # extrapyramidal syndrome
17:1 32:1 37:1 116:1 200:1 # extreme
10:1 17:1 32:1 49:1 53:1 116:1 190:1 200:1 # extremities
9:1 10:1 15:1 26:1 77:1 102:1 118:1 127:1 200:1 258:1 275:1 # exudation
2:1 54:1 85:1 119:1 245:1 # eye drops
1:1 10:1 15:1 19:1 35:1 69:1 127:1 # eye inflammation
9:1 10:1 15:1 20:1 21:1 26:1 49:1 77:1 102:1 118:1 127:1 141:1 258:1 # eye irritation
27:1 62:1 146:1 209:1 # eye muscle
1:1 6:1 24:2 37:1 103:1 184:1 # eye ointment
1:1 107:1 287:1 # eye pain
34:1 38:1 84:1 # eyelids
2:1 23:1 27:1 42:1 44:1 59:1 116:1 152:1 163:1 177:1 # eyesight problems
10:1 15:1 21:1 33:1 38:1 49:1 67:1 100:1 127:1 204:1 274:1 # facilitation
8:1 33:1 41:1 47:1 189:1 204:1 265:1 # factor ix
8:1 27:1 33:1 41:1 47:1 57:1 60:1 161:1 189:1 199:1 200:1 204:1 265:1 # factor ix complex
8:1 27:1 33:1 41:1 47:1 84:1 97:1 189:1 204:1 265:1 # factor ix level
8:1 33:1 41:1 47:1 131:1 189:1 204:1 265:1 # factor viii
6:1 8:1 16:1 18:1 33:1 41:1 47:1 67:1 104:1 117:1 131:1 165:1 189:1 190:1 204:1 265:1 # factor viii deficiency
1:1 8:1 9:1 10:1 26:1 33:1 41:1 47:1 49:1 77:1 102:1 111:1 118:1 131:1 143:1 189:1 204:1 265:1 292:1 # factor viii inhibition
8:1 33:1 41:1 47:1 189:1 204:1 265:1 # factor x
8:1 33:1 41:1 47:1 189:1 204:1 265:1 # factor xa
8:1 33:1 41:1 47:1 189:1 204:1 265:1 # factor xiii
5:1 35:1 46:1 52:1 60:1 80:1 204:1 272:1 278:1 # faecaloma
27:1 74:1 100:1 204:1 287:1 # failed
6:1 15:1 17:2 24:1 32:1 37:1 72:1 88:1 100:1 103:1 114:1 204:1 228:1 287:1 # failure treatment
5:1 6:1 17:2 55:1 72:1 100:1 114:1 204:1 228:1 287:1 # failure, renal
8:1 14:1 15:1 17:2 47:1 59:1 72:1 100:1 112:1 114:1 129:1 141:1 204:1 228:1 252:1 265:1 287:1 # failure, respiratory
17:1 59:1 72:1 100:1 114:1 204:1 228:1 287:1 # failures
1:2 10:1 24:1 63:1 105:1 204:1 207:1 287:1 298:1 # fainting
1:1 11:1 24:1 59:1 178:1 204:1 287:1 # faintness
5:2 19:1 20:1 22:2 35:1 58:1 67:1 68:1 107:1 125:1 204:1 211:1 262:1 # falciparum malaria
5:1 9:1 57:1 204:1 # falcon
5:1 7:1 52:1 54:1 58:1 59:1 99:1 109:1 123:1 129:1 204:1 206:1 # fallopian tubes
5:1 10:1 11:1 15:1 30:1 97:1 127:1 139:1 204:1 226:1 # false negative
5:1 10:1 30:1 40:1 42:1 49:1 97:1 106:1 204:1 222:1 226:1 # false positive
5:1 9:1 10:2 17:1 26:1 30:1 33:1 40:1 41:1 42:1 49:1 77:1 88:1 97:1 102:1 106:1 118:1 122:1 189:1 204:1 222:1 225:1 226:1 # false positive reactions
5:1 38:1 53:1 58:1 69:1 100:1 142:1 204:1 # familial
5:1 6:1 13:1 15:1 16:1 31:1 35:1 38:1 40:1 42:1 45:1 47:1 53:1 58:1 60:1 69:1 100:1 106:2 110:1 140:1 142:1 166:1 204:1 222:1 239:1 249:1 278:1 # familial adenomatous polyposis
38:1 53:1 59:1 69:1 100:1 142:1 190:1 204:1 # families
8:1 13:1 25:1 47:1 53:1 61:1 69:1 100:1 111:1 126:1 140:1 142:1 204:1 265:1 # family history of
7:1 9:1 50:1 57:1 117:1 204:1 # fanconi
2:1 7:1 9:1 17:1 33:1 37:1 50:1 57:1 60:1 64:1 74:1 85:1 117:1 119:1 141:1 204:1 210:1 273:1 280:1 # fanconi syndrome acquired
15:1 22:1 25:1 39:1 65:1 88:2 123:1 150:1 204:1 # fast heartbeat
3:2 15:1 21:1 25:2 39:1 74:1 113:1 204:1 219:1 # fasted state
1:1 10:1 25:1 39:1 63:1 105:1 204:1 298:1 # fasting
12:1 13:1 15:1 17:1 20:1 25:1 32:1 74:1 149:1 204:1 212:1 257:1 261:1 292:1 # fat redistribution
1:1 15:1 21:1 27:1 45:1 49:1 51:1 53:1 69:1 114:1 122:1 131:1 142:1 163:1 172:1 204:1 206:1 256:1 # fat soluble vitamins
10:1 13:1 15:1 59:1 90:1 178:1 204:1 # fat tissues
5:1 15:1 21:1 37:1 57:1 60:1 110:1 136:1 204:1 280:1 # fatal outcome
4:1 15:1 28:1 65:1 204:1 277:1 # fathers
15:1 33:1 34:1 67:1 145:1 204:1 274:1 295:1 # fatty acids
9:1 10:1 15:1 16:1 26:1 40:1 42:1 49:1 77:1 102:1 106:1 118:1 121:1 145:1 204:1 222:1 # fatty deposition
4:1 15:1 38:1 97:1 145:1 204:1 226:1 # fatty liver
9:2 20:1 26:1 27:1 42:1 57:1 77:1 83:1 100:1 164:1 188:1 # febrile convulsions
11:1 20:1 27:1 59:1 99:1 100:2 164:1 178:1 188:1 # febrile illness
9:1 10:1 17:1 20:1 26:1 27:1 33:1 41:1 77:1 88:1 100:1 102:1 118:1 122:1 164:1 188:1 189:1 225:1 # febrile reactions
17:1 20:1 27:1 30:1 66:1 72:1 100:1 164:1 188:1 228:1 # febrile seizure
15:1 21:1 25:1 40:1 188:1 219:1 261:1 # febuxostat
1:1 7:1 26:1 38:1 62:1 63:1 84:1 105:1 110:1 188:1 263:1 291:1 # feeling anxious
1:1 3:1 4:1 29:1 38:1 63:1 84:1 105:1 123:1 130:1 188:1 263:1 # feeling better
1:1 38:1 45:1 57:1 63:1 84:1 105:1 188:1 263:1 # feeling cold
1:1 12:1 38:1 63:1 84:1 105:1 188:1 263:1 # feeling dizzy
1:1 38:1 63:1 84:1 85:1 105:1 125:1 169:1 188:1 263:1 # feeling drunk
1:1 22:1 28:1 38:1 61:1 63:1 84:1 105:1 188:1 194:1 263:1 # feeling of warmth
1:1 38:1 63:1 84:1 88:1 105:1 188:1 263:1 # feeling weak
3:1 15:1 35:1 69:1 84:1 113:1 188:1 238:1 # felbamate
6:1 11:1 16:1 37:1 84:2 188:1 # feldene melt
1:1 5:1 11:1 18:1 38:2 46:1 67:1 84:1 86:1 125:1 131:1 141:1 188:1 226:1 263:1 272:1 # feline calicivirus
1:1 11:1 27:1 38:1 53:1 58:1 62:1 84:1 86:1 116:1 125:1 131:1 141:1 188:1 263:1 269:1 # feline leukaemia virus
1:1 7:1 11:1 27:1 38:1 54:1 76:1 84:1 86:1 107:1 188:1 263:1 269:1 # feline panleukopenia
5:1 27:1 35:1 116:1 188:1 262:1 # female
4:1 5:1 10:1 27:1 35:1 38:1 49:1 100:1 116:1 145:1 150:1 188:2 262:1 # female fertility
5:1 6:1 10:1 15:1 24:1 27:1 35:1 103:1 107:1 116:1 127:1 188:1 190:1 262:1 # female patient
5:1 6:1 10:1 15:1 24:1 27:1 35:1 103:1 107:1 116:1 127:1 188:1 190:1 262:1 # female patients
3:1 4:1 10:1 14:1 15:1 38:1 49:1 59:1 100:1 113:1 145:1 150:1 188:1 252:1 # fertility rates
4:1 10:1 12:1 25:1 38:1 49:1 59:1 100:1 109:1 145:1 150:1 188:1 190:1 # fertility studies
4:1 10:1 25:1 38:1 49:1 100:1 109:1 145:1 150:1 188:1 236:1 # fertility study
5:1 21:1 29:1 188:1 248:1 # fetal
4:1 97:1 188:1 # fever
4:1 73:1 97:1 99:1 100:1 111:1 188:1 # fever chills
17:1 59:1 104:1 164:1 292:1 # fibres
6:1 10:1 15:1 18:1 19:2 20:2 24:1 32:1 83:1 97:1 99:1 100:1 103:1 104:1 127:1 154:1 164:1 257:1 292:1 # fibrillation ventricular
6:1 10:1 15:1 18:1 19:2 20:2 24:1 32:1 83:1 97:1 99:1 100:1 103:1 104:1 127:1 154:1 164:1 257:1 292:1 # fibrillation, ventricular
1:1 4:1 9:1 20:1 31:1 37:1 60:1 70:1 104:1 164:1 277:1 280:1 292:1 # fibrin monomers
1:1 6:1 7:1 20:1 31:1 35:1 68:1 89:1 104:1 164:1 180:1 201:1 205:1 224:1 231:1 251:1 292:1 297:1 # fibrinogen human
1:1 6:1 20:1 27:1 31:1 84:1 89:1 97:1 104:1 164:1 180:1 201:1 231:1 292:1 # fibrinogen level
1:1 20:1 31:1 45:1 104:1 140:1 164:1 180:1 292:1 # fibrinolytic
2:1 34:1 104:1 164:1 184:1 292:1 # fibroid
2:1 9:1 13:1 22:1 40:1 42:1 55:1 70:1 83:1 104:1 126:1 164:1 222:1 249:1 292:1 # fibrosis, pulmonary
2:1 10:1 18:1 36:1 75:1 104:1 164:1 235:1 292:1 # fibrotic
6:1 19:1 24:1 37:1 47:1 69:1 100:1 103:1 104:1 110:1 # filamentous
6:1 19:1 24:1 37:1 47:1 63:1 69:1 100:1 103:1 104:1 110:1 169:1 234:1 # filamentous fungi
3:1 4:1 11:1 27:1 74:1 100:1 104:1 130:1 # filter needle
1:2 12:1 63:1 64:1 104:1 105:1 170:1 270:1 301:1# findings
1:1 4:2 48:1 63:1 83:1 89:1 104:1 105:1 277:1 # finger ulcers
9:1 35:1 104:1 141:1 157:1 194:1 # firmagon
104:1 140:1 141:1 194:1 # firmly
13:1 16:1 25:1 51:1 87:1 104:1 121:1 129:1 141:1 144:1 277:1 # first episode
25:1 39:1 104:1 107:1 141:1 178:1 277:1 # first pass
15:1 25:1 28:1 104:1 107:1 141:1 277:1 # first pathway
25:1 42:1 104:1 141:1 152:1 277:1 289:1 # first sign
25:1 42:1 104:1 122:1 141:1 152:1 277:1 289:1 # first signs
3:1 4:1 20:1 25:2 32:1 37:1 59:1 104:1 130:1 141:1 151:1 257:1 277:1 # first trimester
4:1 13:1 65:1 104:1 # fisher
4:1 7:1 16:1 19:1 64:1 182:1 277:1 # flanders
1:1 7:1 19:1 107:1 287:1 # flank pain
7:1 19:1 # flanks
15:1 19:1 62:1 109:1 # flatus
3:1 19:1 33:1 41:1 177:1 189:1 238:1 # flavobacterium
19:1 72:1 110:1 # flavour
1:1 19:1 20:1 63:1 72:1 105:1 110:1 # flavouring
1:1 10:1 15:1 21:1 25:1 26:1 27:1 59:1 88:1 102:1 127:1 188:1 219:1 258:1 # flea infestation
1:1 27:1 53:1 63:1 105:1 116:1 172:1 # fleming
6:1 8:1 18:1 50:1 52:1 57:1 188:1 # florfenicol
3:1 14:1 15:1 52:1 113:1 252:1 # flow rate
38:1 47:1 60:1 114:1 197:1 199:1 210:1 # flu like symptoms
1:1 14:1 22:1 108:1 114:1 143:1 275:1 # fludarabine
34:1 114:1 # fluid
5:1 7:1 19:1 34:1 48:1 114:1 117:1 238:1 # fluid balance
3:1 6:1 9:1 10:1 17:1 24:1 26:1 29:1 34:1 77:1 102:1 103:1 114:1 118:1 207:1 # fluid retention
4:1 14:1 28:1 34:1 65:1 114:1 173:1 # fluid therapy
34:1 37:1 45:1 68:1 114:2 # fluid volume
6:1 35:1 50:1 68:1 100:1 114:1 251:1 288:1 # flumazenil
2:1 8:1 14:1 33:1 72:1 110:1 114:1 # fluorouracil
1:1 7:1 8:1 10:1 11:1 29:2 31:1 64:1 86:1 101:2 114:2 298:1 # fluoxetine and norfluoxetine
1:1 2:1 8:1 10:1 11:1 29:1 52:1 56:1 73:1 85:1 86:1 95:1 101:1 114:1 119:1 138:1 153:1 155:1 159:1 171:1 176:1 268:1 298:1 # fluoxetine hydrochloride
1:1 53:1 69:1 101:1 114:1 142:1 172:1 256:1 # fluvoxamine
4:1 5:2 6:1 21:1 24:1 30:1 37:2 40:1 46:1 52:2 60:1 83:1 95:1 103:1 125:1 185:1 202:1 272:1 280:1 # focal segmental glomerulosclerosis
20:1 29:1 32:1 48:1 58:1 95:1 202:1 257:1 # focetria
1:1 42:1 62:1 63:1 95:1 105:1 154:1 202:1 # focusing
5:1 15:1 16:1 21:1 28:1 29:1 88:1 202:1 248:1 # foetal death
16:1 45:1 74:1 202:1 # folded
45:1 202:1 # folds
20:1 45:1 104:1 141:1 202:1 # folfiri
18:1 33:1 34:1 38:1 45:1 67:1 202:1 274:1 295:1 # folic acid
18:1 19:1 22:1 35:1 38:1 43:1 45:1 60:1 83:1 91:1 99:1 140:1 154:1 199:1 202:1 278:1 # follicular lymphoma
2:1 32:1 38:1 45:1 49:1 54:1 99:1 129:1 202:1 245:1 # follitropin
2:1 5:1 32:1 38:1 45:1 49:1 54:1 99:1 129:1 202:1 204:1 245:1 # follitropin alfa
45:1 52:1 99:1 202:1 # follow up
45:1 52:1 74:1 99:1 202:1 # followed by
1:1 45:1 52:1 63:1 99:1 105:1 202:1 # following
1:1 9:1 20:1 22:1 64:1 107:1 173:1 202:1 275:1 # fondaparinux
10:1 12:1 49:1 59:1 87:1 97:1 166:1 202:1 226:1 # food additives
6:1 8:1 17:1 73:1 85:1 100:1 111:1 202:1 # for children
8:2 14:1 15:1 37:1 45:1 47:1 48:1 68:1 74:1 114:1 126:1 129:1 141:1 200:1 202:1 252:1 265:1 # forced expiratory volume
8:1 29:1 89:1 198:1 202:1 # forget
8:1 29:1 89:1 198:1 202:1 # forgets
8:1 9:1 10:1 15:1 26:1 35:1 77:1 102:1 118:1 127:1 194:1 202:1 258:1 # formation
4:1 8:1 37:1 140:1 194:1 202:1 # formerly
8:1 10:1 15:1 18:1 26:1 46:1 53:1 102:1 127:1 194:1 202:1 232:1 258:1 # formication
8:1 12:1 19:1 29:1 83:1 190:1 194:1 202:1 # formula diet
8:1 16:1 22:1 74:1 115:1 202:1 271:1 # forwarded
6:1 17:1 23:1 40:1 55:1 69:1 160:1 199:1 202:1 # fosamprenavir
6:1 17:1 23:1 40:1 55:1 69:1 160:1 195:1 199:1 202:1 # fosamprenavir 700 mg
1:1 12:1 17:1 23:1 37:1 40:1 49:1 53:1 68:1 114:1 121:1 129:1 151:1 160:1 172:1 173:1 185:1 202:1 # fosaprepitant dimeglumine
3:1 4:1 25:1 40:1 130:1 202:1 # foster
10:1 37:1 59:1 72:1 100:1 110:1 140:1 151:1 202:1 275:1 287:1 # four times daily
59:1 101:1 202:1 # foxes
9:1 10:1 14:1 26:1 33:1 41:1 61:1 77:1 102:1 118:1 189:1 225:1 # fraction of
9:1 10:1 14:1 15:1 26:1 33:1 41:1 55:1 77:1 102:1 118:1 189:1 225:1 # fractionation
14:1 17:1 33:1 41:1 59:1 72:1 109:1 189:1 228:1 285:1 # fractures
6:1 14:1 15:1 21:1 24:1 37:1 103:1 157:1 # fragmentation
1:1 14:1 53:1 63:1 69:2 81:1 105:1 142:1 172:1 256:1 # framingham
1:1 7:1 14:1 38:1 193:1 263:1 # franklin
8:1 10:1 13:1 17:1 45:1 51:1 57:1 144:1 150:1 # free cortisol
9:1 10:1 14:1 17:1 26:1 33:1 41:1 77:1 102:1 118:1 189:1 225:1 # free fraction
2:1 3:2 4:1 17:1 25:2 40:1 47:1 59:1 130:1 # free testosterone
17:1 20:1 85:1 186:1 # freeze-dried
4:1 17:1 # freezer
1:1 17:1 63:1 105:1 # freezing
1:1 6:1 9:1 10:1 17:1 24:1 26:1 41:1 77:1 80:1 102:1 103:1 118:1 122:1 188:1 225:1 290:1 # frequent infections
6:1 17:1 24:1 103:1 140:1 # frequently
6:1 20:1 64:1 190:1 # friends
2:1 3:1 5:1 8:1 9:1 21:1 24:1 57:1 150:1 200:1 # frontal cortex
16:1 30:1 34:1 53:1 62:1 116:1 124:1 125:1 # frusemide
3:1 14:1 15:1 25:1 32:1 62:1 74:1 113:1 125:1 158:1 212:1 252:1 # frustrated
10:1 33:1 41:1 49:1 131:1 145:1 189:1 225:1 226:1 # fsh activity
27:1 84:1 97:1 # fsh levels
1:1 7:1 10:2 13:1 15:1 24:1 49:1 53:1 55:1 65:1 83:1 107:1 121:1 127:1 172:1 187:1 286:1 # fulminant hepatitis
5:1 63:1 139:1 169:1 # fungal
5:1 17:1 63:1 72:1 83:1 109:1 139:1 154:1 169:1 228:1 285:1 # fungal culture
63:1 169:1 234:1 # fungi
5:1 10:1 18:1 33:1 34:1 41:1 49:1 63:1 67:1 131:1 145:1 169:1 189:1 225:1 226:1 234:1 275:1 295:1 # fungicidal activity
2:1 16:1 30:1 34:1 40:1 53:1 72:1 116:1 124:1 # furosemide
13:1 20:1 22:1 26:1 40:1 42:1 62:1 160:1 222:1 249:1 # fusariosis
20:1 22:1 62:1 68:1 160:1 227:1 284:1 # fusarium
1:1 8:1 9:1 26:1 42:1 47:1 49:1 62:1 77:1 111:1 143:1 265:1 292:1 # fusion inhibitor
1:1 8:1 9:1 26:1 42:1 47:1 49:1 62:1 77:1 111:1 143:1 265:1 277:1 292:1 # fusion inhibitors
9:1 223:1 # fuzeon
131:1 # fviii
1:1 3:1 6:1 12:1 24:1 29:1 37:1 53:1 54:1 68:1 76:1 103:1 114:1 133:1 139:1 151:1 166:1 172:1 185:1 # gadopentetate dimeglumine
4:1 29:1 30:1 97:1 133:1 139:1 166:1 277:1 # gadoversetamide
1:1 66:1 139:1 152:1 287:1 # gain weight
5:1 8:1 31:1 35:1 49:1 108:1 139:1 194:1 262:1 287:1 # gait abnormal
1:1 4:1 5:1 7:1 14:1 19:1 24:1 27:1 30:1 33:1 40:1 41:1 45:1 47:2 117:1 139:1 189:1 193:1 # galactose intolerance
1:1 5:1 7:1 19:1 21:1 24:1 53:1 69:1 139:1 142:1 172:1 187:1 256:1 # galantamine
5:1 6:1 27:1 55:1 139:1 # galena
4:1 5:1 12:1 13:1 16:1 19:1 30:2 39:1 88:1 99:1 139:1 148:1 149:1 163:1 166:1 182:1 # gall bladder disease
5:1 16:1 19:1 99:1 139:1 163:1 166:1 # gallbladder
3:1 29:1 37:1 69:1 137:1 139:1 # gamete
2:1 28:1 49:1 53:1 60:1 69:1 139:1 142:1 273:1 # gamithromycin
4:1 14:1 35:1 37:1 46:1 69:2 139:1 # gamma camera
9:1 10:1 12:1 14:1 15:1 26:1 35:1 58:1 69:1 77:1 102:1 118:1 127:1 139:1 166:1 258:1 # gamma radiation
15:1 28:1 54:1 56:1 69:1 70:1 107:1 139:1 147:1 # gammopathy
6:1 7:1 11:1 17:1 63:1 139:1 237:1 # gangrene
6:1 16:1 22:1 115:1 122:1 139:1 271:1 # gardens
18:1 22:1 38:1 139:1 # garlic
6:1 22:1 24:1 37:1 103:1 139:1 194:1 # garments
1:1 5:1 8:1 9:1 10:1 15:1 19:1 26:1 39:1 77:1 81:1 102:1 118:1 127:1 139:1 202:1 258:1 # gas for inhalation
2:1 3:1 4:1 25:1 39:1 43:1 54:1 111:1 130:1 139:1 245:1 259:1 # gasterophilus
18:1 20:1 25:1 32:1 33:1 34:1 39:1 67:1 139:1 212:1 257:1 274:1 295:1 # gastric acid
6:1 16:1 18:1 20:1 22:1 25:1 31:1 32:1 39:1 46:1 67:1 95:1 139:1 166:1 212:1 240:1 257:1 # gastric adenocarcinoma
18:1 20:1 25:1 32:1 39:1 40:1 57:1 98:1 139:1 160:1 212:1 257:1 # gastric mucosa
18:1 20:1 25:1 32:1 39:1 43:1 139:1 212:1 257:1 # gastric ph
18:2 20:2 22:1 25:1 32:1 39:1 48:1 59:1 139:1 191:1 212:1 257:1 # gastric varices
2:1 25:1 32:1 39:1 139:1 212:1 221:1 # gastro-
2:1 25:1 32:1 39:1 87:2 139:1 196:1 212:1 # gastroduodenal
2:1 4:1 25:1 32:1 39:1 48:1 83:1 87:2 139:1 196:1 212:1 277:1 # gastroduodenal ulcers
2:1 25:1 32:1 39:1 51:1 54:1 59:1 139:1 212:1 # gastroesophageal
2:1 17:1 25:1 32:1 39:1 51:1 54:1 59:1 114:1 139:1 212:1 # gastroesophageal reflux
2:1 12:1 13:1 17:1 25:1 30:2 32:1 39:2 51:1 54:1 59:1 88:1 114:1 139:1 148:1 149:1 212:1 # gastroesophageal reflux disease
1:2 2:1 3:1 12:1 24:1 25:1 27:1 32:1 39:1 63:1 74:1 105:1 139:1 163:1 170:1 184:1 212:1 # gastrointestinal bleeding
1:1 2:1 3:1 10:1 15:1 18:1 24:1 25:1 32:1 38:1 39:1 46:1 57:1 60:1 127:1 139:1 161:1 184:1 199:1 212:1 232:1 # gastrointestinal complications
1:1 2:1 3:1 12:1 13:1 24:1 25:1 30:2 32:1 39:2 88:1 139:1 148:1 149:1 184:1 212:1 # gastrointestinal disease
1:1 2:1 3:1 4:1 8:1 12:1 13:1 16:1 24:1 25:1 32:1 39:1 51:1 115:1 139:1 144:1 149:1 182:1 184:1 212:1 243:1 250:1 271:1 299:1 300:1 # gastrointestinal disorder
1:1 2:1 3:1 4:1 8:1 12:1 13:1 16:1 24:1 25:1 32:1 39:1 51:1 115:1 139:1 144:1 149:1 182:1 184:1 212:1 243:1 250:1 271:1 277:1 299:1 300:1 # gastrointestinal disorders
1:1 2:1 3:1 10:1 24:1 25:1 26:1 32:1 39:1 41:1 102:1 117:1 139:1 169:1 184:1 212:1 225:1 236:1 246:1 # gastrointestinal dysfunction
1:1 2:1 3:1 13:1 19:1 24:1 25:2 32:1 39:1 83:1 104:1 109:1 139:1 184:1 212:1 # gastrointestinal fistulae
1:1 2:1 3:1 8:1 24:1 25:1 32:1 39:1 70:1 81:2 116:1 139:1 157:1 184:1 212:1 # gastrointestinal haemorrhage
1:1 2:1 3:1 24:1 25:1 32:1 39:1 40:1 57:1 98:1 139:1 160:1 184:1 212:1 # gastrointestinal mucosa
1:2 2:1 3:1 24:1 25:1 32:1 39:1 107:1 139:1 184:1 212:1 287:1 # gastrointestinal pain
1:1 2:1 3:1 24:1 25:1 32:1 39:1 45:1 106:1 139:1 140:1 184:1 212:1 239:1 # gastrointestinal polyps
1:1 2:2 3:1 5:1 24:1 25:2 32:2 35:1 39:1 60:1 68:1 70:1 72:1 109:1 110:1 139:1 184:1 212:2 262:1 273:1 278:1 # gastrointestinal stromal tumour
1:1 2:2 3:1 5:1 24:1 25:2 32:2 35:1 39:1 60:1 68:1 70:1 72:1 109:1 110:1 139:1 184:1 212:2 262:1 273:1 277:1 278:1 # gastrointestinal stromal tumours
1:1 2:1 3:2 24:1 25:2 32:1 39:1 116:1 139:1 184:1 210:1 212:1 246:1 # gastrointestinal system
1:1 2:1 3:1 18:1 24:1 25:1 32:1 39:1 47:1 49:1 67:1 101:1 139:1 145:1 184:1 212:1 # gastrointestinal toxicity
1:1 2:1 3:1 14:1 24:1 25:1 32:2 33:1 39:1 41:1 139:1 158:1 184:1 189:1 212:1 # gastrointestinal tract
1:1 2:1 3:1 4:1 24:1 25:1 32:1 39:1 48:1 83:1 139:1 184:1 212:1 277:1 # gastrointestinal ulcers
2:1 12:1 13:1 17:1 25:1 30:2 32:1 39:2 51:1 59:1 88:1 114:1 139:1 148:1 149:1 212:1 # gastrooesophageal reflux disease
4:1 12:1 13:1 30:2 39:1 65:1 73:1 88:1 98:1 139:1 148:1 149:1 # gaucher disease
1:1 17:1 42:1 59:1 63:1 85:1 105:1 139:1 178:1 # gauze dressing
4:2 6:2 12:1 16:1 17:1 48:1 64:1 89:1 117:1 182:1 188:1 201:1 # gender differences
6:1 9:1 11:1 17:1 23:1 26:1 42:1 59:1 77:1 89:1 178:1 200:1 201:1 # gene expression
6:1 9:1 10:1 11:1 15:1 21:1 26:1 77:1 89:1 102:1 118:1 127:1 136:1 201:1 258:1 # gene mutation
6:1 9:1 10:1 11:1 15:1 21:1 26:1 77:1 89:1 102:1 118:1 122:1 127:1 136:1 201:1 258:1 # gene mutations
3:1 6:2 11:1 24:1 73:1 80:1 89:1 103:1 201:1 # genentech
4:1 5:1 6:1 11:1 14:1 89:1 201:1 # general
4:1 5:1 6:1 9:1 10:1 11:1 14:1 15:1 19:1 26:1 54:1 77:1 83:1 89:1 102:1 106:1 118:1 127:1 201:1 258:1 # general population
4:1 5:1 6:1 11:1 14:1 47:1 60:1 89:1 197:1 199:1 201:1 210:1 # general symptoms
4:1 5:1 6:1 11:2 14:1 59:1 88:1 89:1 178:1 201:1 # general weakness
4:2 5:1 6:1 7:1 8:1 11:1 12:1 13:2 14:1 16:1 29:1 30:1 38:1 51:1 89:1 115:1 144:1 145:1 149:1 182:1 190:1 201:1 243:1 250:1 271:1 299:1 300:1 # generalised anxiety disorder
4:1 5:1 6:1 11:1 13:1 14:1 16:1 30:1 35:1 38:1 74:1 89:1 116:1 201:1 # generalised oedema
4:1 5:1 6:1 11:2 13:1 14:1 30:1 38:1 59:1 88:1 89:1 178:1 201:1 # generalised weakness
3:1 4:1 6:1 11:1 14:1 15:1 74:1 89:1 113:1 201:1 252:1 # generated
4:1 6:1 11:1 18:1 20:1 89:1 201:1 233:1 # generic
4:1 6:1 8:1 10:1 11:1 12:1 13:1 16:1 18:1 29:1 51:1 89:1 115:1 144:1 149:1 182:1 201:1 235:1 243:1 250:1 271:1 299:1 300:1 # genetic disorder
3:1 4:1 5:1 6:1 10:1 11:1 15:1 18:1 20:1 29:1 35:1 58:1 89:1 113:1 130:1 201:1 233:1 235:1 # genetic material
6:1 9:1 10:2 11:1 15:1 18:1 20:1 22:1 26:1 29:1 58:1 77:1 89:1 102:1 118:1 127:1 191:1 201:1 235:1 258:1 # genetic variation
1:1 4:1 5:1 6:2 10:1 11:2 17:1 18:1 29:1 46:1 63:1 74:1 86:1 89:1 99:1 201:1 232:1 234:1 235:1 272:1 # genetically engineered
5:2 6:1 7:1 10:1 11:1 12:1 18:1 29:1 35:1 46:1 50:1 70:1 74:1 87:1 89:1 99:1 104:1 151:1 190:1 201:1 232:1 235:1 242:1 262:1 272:1 # genetically modified animal
5:1 6:1 21:1 22:1 49:1 50:1 89:1 150:1 201:1 # genital warts
3:1 6:1 18:1 25:1 31:1 36:1 47:1 59:1 67:1 89:1 101:1 201:1 # genotoxicity test
3:1 6:1 18:1 25:1 31:1 36:1 47:1 59:1 67:1 89:1 101:1 201:1 # genotoxicity tests
1:1 2:1 6:1 31:1 32:1 36:1 54:1 89:1 129:1 201:1 245:1 # genotropin
6:1 18:1 31:1 36:1 89:1 129:1 145:1 201:1 239:1 # genotypic
6:1 20:1 23:1 89:1 100:1 201:1 # genpril
6:1 24:1 27:1 89:1 103:1 201:1 # gentle
7:1 18:1 20:1 29:1 32:1 37:2 60:1 88:1 89:1 137:1 223:1 257:1 280:1 # geometric mean
9:1 10:1 15:1 21:1 25:1 26:1 55:1 59:1 77:1 89:2 102:1 118:1 127:1 157:1 219:1 258:1 # gestational age
9:1 52:1 89:1 100:1 131:1 # gevilon
7:1 24:1 58:1 187:1 234:1 # giant
1:2 5:1 12:1 27:1 63:2 74:1 105:2 163:1 170:1 191:1 226:1 234:2 # gingival bleeding
141:1 234:1 # girls
1:1 6:1 9:1 10:1 26:1 41:1 77:1 80:1 97:1 102:1 118:1 225:1 226:1 234:1 290:1 # given injection
7:1 19:1 64:1 185:1 # gland
1:1 11:1 19:1 22:1 86:1 185:1 198:1 234:1 # glargine
1:1 19:1 20:1 39:1 63:1 89:1 105:1 178:1 185:1 210:1 260:1 # glass syringe
19:1 30:1 39:1 59:1 178:1 185:1 # glasses
19:1 35:1 57:1 60:1 98:1 185:1 278:1 # glaucoma
19:1 185:1 # glaxo
26:1 35:1 38:1 39:1 60:1 185:1 278:1 # gliomas
38:1 80:1 97:1 185:1 226:1 # glivec
4:1 9:1 10:1 14:1 15:1 19:1 22:1 26:1 32:1 37:1 52:1 60:1 77:1 83:1 100:1 102:1 104:1 118:1 125:1 127:1 158:1 185:1 252:1 258:1 280:1 # glomerular filtration
4:1 37:1 40:1 52:2 60:1 83:1 125:1 185:1 280:1 # glomerulosclerosis
40:1 50:1 51:1 52:1 87:1 178:1 185:1 236:1 # glossodynia
10:1 13:1 36:1 52:1 185:1 # glottis
3:1 4:1 25:1 48:1 52:1 59:1 98:1 110:1 130:1 185:1 # gloucestershire
4:1 8:1 10:1 14:1 28:1 57:2 65:1 95:1 98:1 114:1 150:1 173:1 185:1 # glucocorticoid therapy
9:1 11:1 57:1 89:1 98:1 114:1 183:1 185:1 223:1 231:1 # gluconeogenesis
2:1 9:1 24:1 30:1 32:1 40:1 45:1 57:2 98:1 114:1 185:1 # glucose control
5:2 8:1 19:2 30:2 33:1 35:1 40:2 41:1 47:1 51:1 57:1 98:1 108:1 114:1 139:1 185:1 189:1 197:1 243:1 253:1 262:1 # glucose galactose malabsorption
1:1 4:1 7:1 14:1 24:1 27:1 30:1 40:1 45:1 47:1 57:1 98:1 114:1 117:1 185:1 193:1 # glucose intolerance
27:1 30:1 40:1 57:1 84:1 97:1 98:1 114:1 185:1 # glucose levels
30:1 34:1 38:1 40:1 57:1 98:1 114:1 185:1 # glucose liquid
30:1 40:1 57:1 98:1 110:1 114:1 136:2 185:1 # glucose output
4:1 7:1 14:1 17:1 27:1 30:1 40:1 45:1 47:1 48:1 57:1 74:1 98:1 107:1 114:1 117:1 141:1 151:1 185:1 193:1 199:1 287:1 # glucose tolerance impaired
7:1 8:1 14:1 30:1 32:1 40:1 57:1 98:1 106:1 112:1 114:1 122:1 150:1 158:1 185:1 193:1 # glucose transport
21:1 30:1 40:1 57:1 98:1 114:1 185:1 197:1 # glucose uptake
34:1 39:1 40:1 42:1 57:1 98:1 114:1 185:1 222:1 275:1 # glucosidase
2:1 9:1 18:1 33:1 34:1 50:1 67:1 72:1 98:1 114:1 154:1 185:1 274:1 295:1 # glucuronic acid
2:1 4:1 7:1 9:1 14:2 32:1 39:1 71:1 72:1 98:1 114:1 122:1 154:1 158:1 185:1 188:1 193:1 241:1 279:1 # glucuronyl transferase
3:1 5:1 88:1 114:1 136:1 185:1 # gluteal
3:1 5:1 9:1 17:1 26:1 77:1 88:1 114:1 136:1 185:1 234:1 # gluteal region
2:1 4:1 45:1 48:1 140:1 185:1 229:1 # glycerol
1:1 3:1 4:1 14:1 15:1 20:1 32:2 48:1 49:1 50:1 71:1 113:1 126:1 140:1 158:1 185:1 229:1 252:1 257:1 # glyceryl trinitrate
2:1 45:1 57:1 61:1 72:1 140:1 185:1 229:1 # glycofurol
6:1 31:1 40:1 57:1 89:1 140:1 185:1 201:1 229:1 231:1 266:1 # glycogenosis
2:1 3:1 8:1 9:1 11:1 23:1 36:1 44:1 54:1 57:1 70:1 75:1 79:1 91:1 92:1 93:1 132:1 140:1 183:1 185:1 194:1 229:1 # glycoprotein hormone
15:1 19:1 40:1 52:1 57:1 70:1 71:1 81:1 116:1 140:1 143:1 177:1 185:2 210:1 229:1 231:1 # glycosylated haemoglobin
5:1 7:1 52:1 55:1 231:1 289:1 # gnrh analogue
5:1 9:1 55:1 166:1 275:1 # gonadal
2:1 9:1 32:1 36:1 54:1 55:1 133:1 166:1 245:1 # gonadotrophin
2:1 9:2 10:1 17:1 26:1 29:1 30:1 32:1 36:1 54:1 55:1 77:1 80:1 102:1 118:1 133:1 166:1 218:1 245:1 # gonadotrophin secretion
4:1 8:1 9:1 11:1 13:1 20:1 30:1 31:1 58:1 66:1 88:1 91:1 178:1 233:1 # gonorrhoeae neisseria
1:1 5:1 10:1 14:1 18:2 23:1 33:1 38:1 41:1 46:1 48:1 50:1 87:1 146:1 189:1 225:1 232:1 235:1 263:1 272:1 # good clinical practice
10:1 13:1 20:1 22:1 28:1 49:1 110:1 136:1 145:1 150:1 # gouty arthritis
58:1 129:1 292:1 # gpiib/iiia
14:1 16:1 166:1 237:1 # grade 0
14:1 16:1 166:1 237:1 # grade 2
14:1 16:1 166:1 237:1 # grade 3
14:1 16:1 166:1 237:1 # grade 4
14:1 16:1 166:1 237:1 # grade 4b
14:1 16:1 166:1 237:1 # grade a
14:1 16:1 166:1 237:1 # grade i
14:1 16:1 166:1 237:1 # grade iii
1:1 12:1 14:1 63:1 105:1 166:1 170:1 237:1 # grading
5:1 14:1 166:1 196:1 237:1 # gradual
10:1 14:1 26:1 41:1 102:1 117:1 169:1 225:1 236:1 237:1 246:1 # graft dysfunction
14:1 40:1 52:1 178:1 237:1 # graft loss
5:1 14:1 72:1 90:1 131:1 191:1 226:1 237:1 # graft survival
3:1 4:1 10:1 14:1 20:1 33:1 40:1 41:1 42:1 49:1 58:1 69:1 97:1 106:1 130:1 189:1 222:1 226:1 233:1 237:1 238:1 # gram positive bacteria
7:1 10:2 13:1 14:1 15:1 19:1 26:1 83:1 90:1 102:1 127:1 178:1 193:1 237:1 258:1 # granulation tissue
7:1 14:1 52:1 83:1 95:1 165:1 193:1 237:1 # granulocyte
7:1 14:1 24:1 52:1 57:1 83:1 95:1 110:1 165:1 169:1 193:1 237:1 # granulocyte count
7:1 14:1 52:1 83:1 95:1 165:1 193:1 237:1 # granulocytic
7:1 14:1 27:1 52:1 53:1 58:1 83:1 95:1 116:1 165:1 193:1 237:1 269:1 # granulocytic leukaemia
7:1 14:1 52:1 83:1 95:1 165:1 193:1 237:1 # granulocytopenia
7:1 14:1 35:1 52:1 60:1 83:1 193:1 237:1 278:1 # granuloma
14:1 18:1 48:1 49:1 76:1 125:1 173:1 237:1 # grapefruit juice
14:1 49:1 131:1 145:1 237:1 # gravity
3:1 6:1 15:1 17:1 24:1 88:1 103:1 200:1 237:1 # great extent
3:1 4:1 15:1 17:1 88:1 113:1 130:1 237:1 # greater
3:1 4:1 7:1 15:1 17:1 28:1 81:1 88:1 113:1 130:1 237:1 # greater than
3:1 15:1 17:1 25:1 59:1 88:1 113:1 237:1 # greatest
20:1 49:1 145:1 237:1 # gritty
2:1 8:1 28:1 33:1 41:1 47:1 189:1 204:1 237:1 265:1 # growth factor
2:1 19:1 28:1 39:1 59:1 61:1 65:1 84:1 237:1 # growth of eyelashes
2:1 3:1 4:1 14:1 22:1 28:1 29:1 37:1 69:1 107:1 130:1 137:1 237:1 277:1 # growth parameters
2:1 3:1 14:1 15:1 28:1 113:1 237:1 252:1 # growth rate
1:1 11:1 86:1 88:1 129:1 152:1 # guinea pig
4:1 20:1 62:2 76:1 112:1 151:1 233:1 267:1 # gusperimus
2:1 4:1 20:2 32:1 56:1 62:2 73:1 76:1 85:1 95:1 112:1 119:1 138:1 151:1 153:1 155:1 159:1 171:1 176:1 233:1 257:1 267:1 # gusperimus trihydrochloride
5:1 99:1 136:1 # gut wall
6:1 24:1 103:1 # gwent
45:1 52:1 55:1 57:1 80:1 231:1 # gynaecologist
8:1 20:1 52:1 71:1 # h. pylori
8:1 17:1 47:1 48:1 80:1 121:1 197:1 265:1 # h1 receptor
35:1 81:1 114:1 116:1 136:1 157:1 185:1 # haemagglutination
1:1 9:1 10:1 26:1 35:1 49:1 77:1 81:1 102:1 111:1 114:1 116:1 118:1 136:1 143:1 157:1 185:1 292:1 # haemagglutination inhibition
15:1 35:1 47:1 65:1 73:1 81:1 95:1 116:1 # haematochezia
15:1 35:1 45:1 47:1 52:1 81:1 116:1 231:1 # haematology
15:1 35:2 39:1 47:1 60:1 81:1 116:1 278:1 # haematomas
15:1 35:1 47:1 54:1 81:1 106:1 116:1 184:1 # haematopoiesis
15:1 35:1 47:1 54:1 81:1 106:1 116:1 184:1 # haematopoietic
15:1 20:1 35:1 58:1 72:1 81:1 109:1 116:1 285:1 # haematuria
6:1 9:1 14:1 15:1 24:1 32:1 48:1 52:1 57:1 70:1 81:1 103:1 116:1 117:1 143:1 158:1 177:1 185:1 231:1 252:1 # haemoglobin concentration
52:1 70:1 81:1 116:1 143:1 177:1 185:1 231:1 # haemoglobin f
27:1 52:1 70:1 81:1 84:1 97:1 116:1 143:1 177:1 185:1 231:1 # haemoglobin levels
52:1 70:1 81:1 116:1 143:1 177:1 185:1 231:1 # haemoglobinopathies
13:1 42:1 45:1 70:1 81:1 116:1 140:1 246:1 249:1 # haemolysis
10:1 18:1 45:1 70:1 81:1 116:1 140:1 235:1 # haemolytic
7:1 10:1 18:1 45:1 53:1 55:1 58:1 70:1 81:1 116:2 140:1 235:1 # haemolytic anaemia
2:1 10:1 14:1 18:2 37:1 45:1 53:1 60:1 64:1 70:1 72:1 81:1 85:1 116:2 119:1 140:1 210:1 235:1 273:1 280:1 # haemolytic uraemic syndrome
4:1 18:1 20:1 54:1 70:1 76:1 81:1 116:1 233:1 267:1 # haemopericardium
38:1 43:1 54:1 70:1 81:1 100:1 111:1 116:1 259:1 # haemophilia a
38:1 43:1 54:1 70:1 81:1 100:1 111:1 116:1 259:1 # haemophilia b
8:1 70:1 81:2 116:1 157:1 # haemorrhagic
7:1 8:1 10:1 15:1 17:1 49:1 70:1 81:2 88:1 107:1 116:1 117:1 127:1 157:1 218:1 # haemorrhagic pancreatitis
2:1 8:1 25:1 32:1 70:1 81:2 116:1 157:1 212:1 # haemorrhagic stroke
8:1 70:1 81:1 91:1 116:1 184:1 # haemorrhoids
10:1 15:1 21:1 25:1 40:1 70:1 81:1 116:1 127:1 219:1 # haemostatic
10:1 15:1 21:1 25:1 40:1 70:1 81:1 116:1 127:1 219:1 # haemostatics
7:1 45:1 52:1 57:1 59:1 63:1 72:1 73:1 81:2 89:1 110:1 141:1 287:1 # hair colour changes
18:1 27:1 48:1 53:1 59:1 81:1 141:1 178:1 287:1 # hairless mice
48:1 81:1 84:1 99:1 126:1 141:1 287:1 293:1 # hairy cell
1:1 5:1 31:1 52:1 61:1 81:1 180:1 234:1 # halofuginone
1:1 2:2 5:1 31:1 52:1 53:1 56:1 60:1 61:1 81:1 85:1 119:1 138:1 153:1 155:1 159:1 164:1 171:1 176:1 177:1 180:1 234:1 273:1 # halofuginone hydrobromide
6:1 11:1 74:1 76:1 81:1 173:1 # happened
22:1 27:1 46:1 81:1 83:1 90:1 115:1 173:1 # hard capsule
6:1 11:1 16:1 22:1 74:1 81:1 115:1 271:1 # hardened
10:1 33:1 39:1 41:1 49:1 81:1 131:1 145:1 189:1 225:1 226:1 # has activity
4:1 81:1 97:1 188:1 # hayfever
88:1 123:1 157:1 # hbeag
6:1 31:1 36:1 76:1 89:1 145:1 201:1 239:1 # hcv genotype
2:1 3:1 4:1 25:1 27:1 45:1 59:1 73:1 91:1 130:1 # hdl cholesterol
7:1 11:1 64:1 65:1 80:1 88:1 166:1 # head and neck
1:1 65:1 72:1 88:1 126:1 166:1 # head injury
33:1 65:2 73:1 88:1 166:1 275:1 # headache
5:1 6:1 24:1 28:1 30:1 37:1 39:1 59:1 65:1 88:1 103:1 167:1 178:2 # health assessment
5:1 6:1 9:1 10:1 24:1 25:1 26:1 28:1 30:1 37:1 39:1 55:1 59:2 65:1 77:1 88:1 102:1 103:1 118:1 167:1 178:2 # health assessment questionnaire
5:1 6:1 11:1 28:1 49:1 65:1 88:1 104:1 123:1 # health benefits
2:1 5:1 9:1 17:1 22:1 23:1 26:1 28:1 42:1 44:1 46:1 59:1 61:1 65:1 77:1 88:1 178:1 188:1 240:1 # health care professionals
2:1 5:1 9:1 17:1 22:1 23:1 26:1 28:1 42:1 44:1 46:1 59:1 61:1 65:1 77:1 88:1 178:1 188:1 240:1 # healthcare professional
2:1 4:1 5:1 16:1 17:1 22:1 23:1 28:1 34:1 44:1 46:1 65:1 88:1 124:1 131:1 182:1 240:1 277:1 # healthcare providers
1:1 20:1 22:1 63:1 65:1 88:1 105:1 # hearing
1:1 17:1 20:1 22:1 63:1 65:1 74:1 88:1 105:1 107:1 141:1 151:1 199:1 287:1 # hearing impaired
1:1 20:1 22:1 40:1 52:1 63:1 65:1 88:1 105:1 178:1 # hearing loss
7:1 22:1 63:1 64:1 65:1 88:1 114:1 150:1 169:1 # heart and lung
22:2 28:1 53:1 56:1 58:1 65:1 88:1 150:1 # heart arrhythmias
15:1 21:1 22:1 33:1 65:1 88:1 150:1 # heart attacks
15:1 22:1 65:1 88:2 123:1 150:1 # heart beats
12:1 13:1 22:1 30:2 39:1 59:1 65:1 88:2 148:1 149:1 150:1 # heart diseases
3:1 17:1 22:1 33:1 65:1 72:1 88:1 100:1 114:1 136:1 150:1 154:1 204:1 228:1 287:1 # heart failure acute
22:1 35:1 39:1 65:1 88:1 89:1 150:1 157:1 160:1 178:1 # heart massage
3:1 14:1 15:1 22:1 65:1 88:1 113:1 150:1 252:1 # heart rate
3:1 14:1 15:1 16:1 17:1 22:1 30:1 39:1 65:1 74:1 80:1 88:2 113:1 148:1 150:1 218:1 252:1 # heart rate decreased
1:1 3:1 14:1 15:1 17:1 22:1 30:1 39:1 65:1 74:1 88:2 113:1 117:1 148:1 150:1 218:1 252:1 # heart rate increased
7:2 14:1 19:1 22:1 24:1 32:1 65:1 88:1 112:1 122:1 150:1 158:1 161:1 187:1 193:1 # heart transplant
5:1 22:1 65:1 88:1 97:1 150:1 191:1 # heart valve
11:1 22:1 59:1 65:1 88:2 150:1 178:1 # heart weakness
15:1 40:1 52:1 65:1 88:1 178:1 # heat loss
15:1 65:1 88:1 91:1 95:1 # heat shock
1:1 10:1 15:1 63:1 65:1 88:1 105:1 127:1 298:1 # heating
5:1 21:1 29:1 37:1 65:1 88:1 137:1 248:1 # heavy metal
5:1 21:1 29:1 37:1 65:1 88:1 137:1 248:1 # heavy metals
7:1 64:1 65:1 66:2 152:2 # height and weight
1:1 65:1 66:1 78:1 # heinz
8:1 18:1 20:1 33:1 38:1 41:1 52:1 57:1 65:1 71:1 84:1 177:1 189:1 238:1 # helicobacter pylori
1:1 8:1 9:1 10:1 18:1 20:1 26:1 33:1 38:1 41:2 52:1 57:1 65:1 71:1 77:1 80:1 84:1 102:1 118:1 177:1 188:1 189:1 225:1 238:1 290:1 # helicobacter pylori infection
38:1 65:1 84:1 # helix
15:1 35:1 47:1 54:1 65:1 106:1 116:1 184:1 190:1 # hematopoietic
1:1 52:1 65:1 70:1 116:1 143:1 177:1 185:1 231:1 # hemoglobinuria
8:1 65:1 70:1 81:1 116:1 157:1 234:1 # hemorrhagic
3:1 4:1 10:1 15:1 18:1 20:1 22:1 59:1 65:1 107:1 121:1 127:1 130:1 150:1 190:1 233:1 235:1 # hepatic arteries
3:1 4:1 10:1 15:1 18:1 22:1 65:1 107:1 121:1 126:1 127:1 130:1 150:1 235:1 # hepatic artery
10:2 15:1 18:1 26:1 41:1 65:1 102:1 107:1 117:1 121:1 127:1 169:1 225:1 235:1 236:1 246:1 # hepatic dysfunction
1:1 6:1 10:1 15:1 17:1 18:1 30:1 37:1 39:1 59:1 65:1 74:1 88:1 107:1 117:1 121:1 127:1 148:1 218:1 235:1 # hepatic enzymes increased
9:1 10:2 15:1 17:1 18:1 26:1 29:1 65:1 77:1 102:1 107:1 118:1 121:1 127:1 200:1 218:1 235:1 # hepatic excretion
2:1 10:1 13:1 15:1 18:1 40:1 42:1 65:1 104:1 107:1 121:1 127:1 164:1 222:1 235:1 249:1 292:1 # hepatic fibrosis
1:1 10:1 15:1 18:1 65:1 72:1 107:1 121:1 126:1 127:1 235:1 # hepatic injury
10:1 13:1 15:1 18:1 21:1 29:1 37:1 38:1 45:1 65:1 107:1 108:1 120:1 121:1 127:1 137:1 167:1 235:1 248:1 # hepatic metabolism
10:1 15:1 18:1 21:2 25:1 29:1 30:1 37:1 39:2 59:1 65:1 107:1 121:1 127:1 137:1 148:1 219:1 235:1 248:1 # hepatic metastases
10:1 11:1 15:1 18:1 19:1 39:1 54:1 65:1 107:1 121:1 127:1 161:1 167:1 223:1 235:1 # hepatic neoplasm
10:1 15:1 18:1 65:1 68:1 70:1 72:1 107:1 109:1 110:1 121:1 127:1 235:1 277:1 # hepatic tumours
10:2 13:1 15:1 49:1 65:1 107:1 121:1 127:1 # hepatitis a
10:2 13:1 15:1 49:1 62:1 65:1 107:1 121:1 125:1 127:1 131:1 141:1 # hepatitis a virus
10:2 13:1 15:1 30:1 49:1 59:1 62:1 65:1 107:1 121:1 125:1 127:1 131:1 141:1 # hepatitis a viruses
10:2 13:1 15:1 49:1 65:1 107:1 121:1 127:1 # hepatitis b
10:2 13:1 15:1 31:1 49:1 52:1 65:1 107:1 121:1 127:1 151:1 169:1 177:1 185:1 231:1 # hepatitis b immunoglobulin
10:4 13:1 15:2 17:1 33:1 41:1 49:1 65:1 88:1 107:1 121:1 127:2 189:1 191:1 225:1 226:1 # hepatitis b reactivation
1:1 10:2 11:1 13:1 15:1 33:1 49:1 65:1 67:1 86:1 107:1 121:1 127:1 191:1 # hepatitis b vaccine
10:2 13:1 15:1 49:1 65:1 107:1 121:1 127:1 # hepatitis d
10:2 13:1 15:1 49:1 65:1 107:1 121:1 127:1 # hepatitis e
4:1 8:1 12:1 13:1 15:1 16:1 38:1 47:1 51:1 65:1 100:1 107:1 115:1 121:1 143:1 144:1 149:1 177:1 182:1 243:1 250:1 271:1 277:1 299:1 300:1 # hepatobiliary disorders
1:1 15:1 22:1 31:1 35:1 39:1 46:1 47:1 48:1 60:1 65:1 67:1 84:1 95:1 99:1 107:1 121:1 180:1 240:1 278:1 293:1 # hepatocellular carcinomas
4:1 14:1 30:1 65:1 121:1 # hepsera
4:1 6:1 11:1 65:1 89:1 201:1 # her2 gene
4:1 5:1 65:1 85:1 125:1 238:1 # herbal drug
1:1 4:1 5:1 11:1 12:1 18:1 37:1 59:1 65:1 67:1 74:1 86:1 238:1 # herbal medicines
4:1 5:1 10:1 14:1 15:1 17:1 22:1 23:1 26:1 65:1 102:1 107:1 121:1 127:1 238:1 252:1 258:1 # herbal preparations
4:1 7:1 12:1 16:1 17:1 21:1 22:1 26:1 35:1 49:1 63:1 65:1 74:2 116:1 126:1 234:1 # hereditary angioedema
4:1 12:2 13:1 17:1 21:1 22:1 30:2 39:1 49:1 65:1 74:1 88:1 126:1 148:1 149:1 # hereditary disease
1:1 2:1 4:1 11:1 12:1 17:1 21:1 22:1 40:1 42:1 49:1 53:1 65:1 74:1 86:1 116:1 126:1 145:1 222:1 260:1 # hereditary tyrosinemia
4:1 59:1 65:1 76:1 # herpes
3:1 4:2 25:1 40:1 59:1 65:1 76:1 130:1 # herpes zoster
4:1 59:1 65:1 76:1 125:1 131:1 141:1 # herpesvirus
4:1 8:1 65:1 115:1 150:1 202:1 250:1 # hertfordshire
2:1 3:1 4:1 6:1 11:1 29:1 65:1 89:1 130:1 201:1 231:1 # heterogeneous
2:1 3:1 4:1 29:1 45:1 52:1 65:1 130:1 231:1 # heterologous
2:1 8:1 65:1 114:1 200:1 # hexafluoroisopropanol
33:1 65:1 191:1 200:1 # hexavac
2:1 3:1 6:1 16:1 23:1 36:1 38:1 42:1 44:1 49:1 54:1 66:1 75:1 79:1 82:1 92:1 93:1 96:1 106:1 111:1 122:1 132:1 135:1 145:1 152:1 211:1 214:1 # high density lipoprotein
49:1 65:1 73:1 74:1 111:1 129:1 152:1 # high pitched
21:1 36:1 39:1 42:1 68:1 106:1 111:1 152:1 178:1 227:1 284:1 # high potassium
13:1 20:1 111:1 152:1 # high risk
8:1 13:1 20:1 33:1 41:1 47:1 111:1 152:1 189:1 204:1 265:1 277:1 # high risk factors
13:1 20:1 61:1 111:1 152:1 # high risk of
6:1 10:1 30:1 42:1 49:2 111:1 122:1 131:1 152:1 226:1 # high sensitivity
3:1 4:1 14:1 15:1 72:1 76:1 109:1 111:1 116:1 152:1 199:1 252:1 267:1 285:1 # high temperature
111:1 140:1 152:1 268:1 # highly
1:1 12:1 111:1 125:1 141:1 170:1 # hirudin
1:1 7:1 9:1 11:1 13:2 21:2 24:1 25:2 50:1 53:1 69:1 86:1 111:1 142:1 157:1 172:1 187:1 219:1 256:1 # histamine antagonist
1:1 2:1 11:1 12:1 13:1 21:1 25:1 53:1 56:1 69:1 73:1 85:1 86:1 95:1 111:1 119:1 138:1 142:1 153:1 155:1 159:1 171:1 172:1 176:1 219:1 256:1 268:1 # histamine dihydrochloride
1:1 11:1 13:1 17:1 21:1 25:1 27:1 30:1 39:1 53:1 69:1 84:1 86:1 88:1 111:1 142:1 148:1 172:1 219:1 256:1 # histamine release
1:1 2:1 8:1 9:1 10:1 11:1 12:1 13:1 14:1 15:1 25:1 31:1 34:1 52:1 56:2 70:1 73:1 85:2 86:1 95:1 111:1 119:1 138:2 153:2 155:2 159:2 170:1 171:1 176:1 252:1 268:1 # histidine hydrochloride monohydrate
13:1 19:1 25:1 39:1 47:1 54:1 111:1 161:1 167:1 # histoplasma
13:1 19:1 25:1 39:1 47:1 54:1 111:1 161:1 167:1 # histoplasmosis
5:1 8:1 13:1 18:1 20:1 25:1 46:1 47:1 111:1 232:1 265:1 272:1 # historical
8:1 13:1 25:1 47:1 111:1 126:1 265:1 # history
4:1 5:1 8:1 13:1 25:1 27:1 47:1 59:1 61:1 99:1 111:1 126:1 190:1 198:1 234:1 265:1 # history of allergies
1:1 8:1 9:1 26:1 42:1 47:1 49:1 62:1 77:1 111:2 143:1 226:1 265:1 292:1 # hiv fusion inhibitor
1:1 9:1 10:1 26:1 41:1 77:1 80:1 102:1 111:1 118:1 188:1 225:1 226:1 290:1 # hiv infection
10:1 11:1 15:1 97:1 111:1 127:1 139:1 226:2 # hiv negative
2:1 3:1 23:1 30:1 36:1 39:1 44:1 75:1 79:1 88:1 92:1 93:1 111:1 132:1 148:1 226:1 # hiv protease
1:1 2:1 3:1 8:1 23:1 30:1 36:1 39:1 44:1 47:1 49:1 75:1 79:1 88:1 92:1 93:1 111:2 132:1 143:1 148:1 226:1 265:1 292:1 # hiv protease inhibitor
1:1 2:1 3:1 8:1 23:1 30:1 36:1 39:1 44:1 47:1 49:1 75:1 79:1 88:1 92:1 93:1 111:2 132:1 143:1 148:1 226:1 265:1 277:1 292:1 # hiv protease inhibitors
3:1 25:1 59:1 111:1 226:1 # hiv test
4:1 14:1 28:1 65:1 111:1 173:1 226:1 # hiv therapy
5:1 14:1 52:1 111:1 131:1 141:1 166:1 226:1 # hiv viral load
59:1 97:1 111:1 226:1 # hives
4:1 16:1 45:1 91:1 182:1 277:1 # holders
1:1 13:1 50:1 53:1 60:1 91:1 172:1 # hominis
3:1 25:1 27:1 60:1 66:1 70:1 82:1 84:1 91:1 95:1 97:1 165:1 246:1 # homocysteine levels
1:1 10:1 25:1 60:1 70:1 91:1 95:1 165:1 246:1 298:1 # homocystinuria
6:1 11:1 60:1 70:1 89:1 91:1 110:1 201:1 223:1 231:1 # homogeneous
45:1 52:1 60:1 70:1 91:1 231:1 # homology
60:1 62:1 70:1 91:1 110:1 291:1 # homozygous
4:1 5:1 27:1 38:1 45:1 53:1 56:1 58:1 60:1 62:1 69:1 70:1 73:1 76:1 91:2 100:1 110:1 142:1 204:1 239:1 267:1 291:1 # homozygous familial hypercholesterolaemia
4:1 5:1 27:1 38:1 45:1 53:1 56:1 58:1 60:1 62:1 69:1 70:1 73:1 76:1 91:2 100:1 110:1 142:1 204:1 239:1 267:1 291:1 # homozygous familial hypercholesterolemia
8:1 91:1 194:1 # hookworms
5:1 8:1 9:1 55:1 70:1 91:1 194:1 # hormonal
4:1 5:1 8:2 9:1 12:1 13:1 16:1 51:1 55:1 70:1 91:1 115:1 144:1 149:1 182:1 194:1 243:1 250:1 271:1 299:1 300:1 # hormonal disorder
8:1 9:1 11:1 70:1 91:1 183:1 194:1 # hormone
1:2 8:1 9:1 11:1 12:1 63:1 64:1 70:1 91:1 105:1 143:1 170:1 183:1 194:1 270:1 301:1# hormone binding
6:1 8:1 9:1 11:1 16:1 18:1 67:1 70:1 91:1 104:1 117:1 165:1 183:1 190:1 194:1 # hormone deficiency
8:1 9:1 11:1 27:1 70:1 84:1 91:1 97:1 183:1 194:1 # hormone level
8:1 9:1 11:1 27:1 70:1 84:1 91:1 97:1 183:1 194:1 # hormone levels
1:1 8:1 9:1 11:1 17:1 27:1 39:1 42:1 63:1 70:1 84:1 88:1 91:1 105:1 183:1 194:1 # hormone releasing
4:1 8:1 9:1 11:1 14:1 28:1 65:1 70:1 91:1 173:1 183:1 194:1 # hormone therapy
8:1 30:1 59:1 91:1 277:1 # horses
8:1 9:1 47:1 91:1 150:1 # horton
5:1 13:1 21:1 22:1 25:1 33:1 35:1 40:1 43:1 49:1 67:1 81:1 91:1 112:1 129:1 194:1 216:1 274:1 # hospital pharmacist
5:1 21:2 25:1 40:1 49:1 91:1 112:1 129:1 219:1 # hospital staff
5:1 13:1 21:1 38:1 40:1 49:1 91:1 112:1 129:1 # hospitalisation
5:1 21:1 40:1 49:1 91:1 112:1 129:1 # hospitals
25:1 40:1 48:1 84:1 91:1 99:1 293:1 # host cell
10:1 25:1 38:1 40:1 49:1 91:1 100:1 145:1 # hostility
217:1 # htlv-1
5:1 6:1 35:1 52:1 68:1 76:1 205:1 231:1 251:1 262:1 297:1 # humalog kwikpen
7:1 17:1 25:1 35:1 39:1 53:1 68:1 88:1 100:1 164:1 205:1 224:1 251:1 297:1 # human breast milk
1:1 5:1 7:1 9:1 35:1 46:1 47:1 49:1 50:1 67:1 68:1 205:1 224:1 251:1 272:1 297:1 # human calcitonin
1:1 7:1 11:1 35:1 38:1 48:1 68:1 84:1 86:1 99:1 205:1 224:1 251:1 263:1 293:1 297:1 # human cell line
7:1 15:1 21:1 35:1 68:1 205:1 224:1 251:1 275:1 297:1 # human data
7:1 35:1 68:1 116:1 126:1 164:1 205:1 224:1 251:1 297:1 # human embryo
7:1 16:1 31:1 35:1 62:1 68:1 87:1 104:1 125:1 131:1 141:1 151:1 169:1 205:1 224:1 251:1 297:1 # human immunodeficiency virus
7:1 16:1 30:1 31:1 35:1 59:1 62:1 68:1 87:1 104:1 125:1 131:1 141:1 151:1 169:1 205:1 224:1 251:1 297:1 # human immunodeficiency viruses
1:2 7:1 35:1 38:1 68:1 83:1 90:1 122:1 205:1 224:1 251:1 263:1 297:1 # human insulin
1:2 7:1 35:1 38:1 43:1 68:1 83:1 90:1 122:1 205:1 224:1 251:1 263:1 297:1 # human insulin nph
1:1 2:1 3:2 4:2 7:1 9:1 24:1 27:1 35:1 68:1 95:1 130:1 165:1 188:1 205:1 224:1 251:1 269:1 297:1 # human leukocyte interferon
5:1 7:1 8:1 31:2 35:2 52:1 68:1 151:1 169:1 177:1 185:1 194:1 205:1 224:1 231:1 251:1 262:1 297:1 # human normal immunoglobulin
7:1 12:1 25:1 35:1 59:1 68:1 109:1 190:1 205:1 224:1 251:1 297:1 # human studies
7:1 35:1 41:1 68:1 80:1 90:1 205:1 206:1 224:1 251:1 290:1 297:1 # human subjects
7:1 10:1 13:1 35:1 68:1 90:1 178:1 205:1 224:1 251:1 297:1 # human tissue
7:1 10:1 13:1 35:1 59:1 68:1 90:1 178:1 205:1 224:1 251:1 297:1 # human tissues
1:1 7:1 11:1 20:1 35:1 68:1 72:1 86:1 205:1 224:1 251:1 297:1 # human urine
2:1 6:2 9:1 34:1 37:1 53:1 68:1 131:1 141:1 205:1 297:1 # humid environment
14:1 53:1 68:1 141:1 205:1 297:1 # humira
1:1 38:1 68:1 83:1 205:1 263:1 297:1 # humulin
1:1 38:1 68:1 83:1 205:1 263:1 297:1 # humulin r
3:1 4:1 24:1 130:1 169:1 205:1 # hunter
2:1 5:1 9:1 18:1 33:1 34:1 50:1 56:1 67:1 72:1 114:1 274:1 295:1 # hyaluronic acid
1:1 10:1 46:1 56:1 69:1 229:1 298:1 # hycamtin
3:1 14:1 15:1 56:1 74:1 85:1 113:1 138:1 153:1 155:1 159:1 252:1 # hydrated
2:1 22:1 46:1 56:1 84:1 85:1 89:1 95:1 119:1 120:1 138:1 153:1 155:1 159:1 171:1 176:1 240:1 # hydrocarbon gel
2:1 8:1 33:1 34:1 52:1 56:1 67:1 73:1 85:1 95:1 119:1 138:1 153:1 155:1 159:1 171:1 176:1 268:1 274:1 295:1 # hydrochloric acid
2:1 8:1 9:1 10:1 26:1 33:1 34:1 45:1 51:1 52:1 56:1 67:1 73:1 77:1 85:1 95:1 102:1 114:1 118:1 119:1 136:1 138:1 153:1 155:1 159:1 171:1 176:1 268:1 274:1 295:1 # hydrochloric acid solution
2:1 8:1 52:1 56:1 73:1 85:1 95:1 119:1 138:1 153:1 155:1 159:1 171:1 176:1 268:1 # hydrochlorothiazide
2:1 3:1 8:1 9:1 10:1 15:1 33:1 48:1 55:1 56:1 57:1 85:1 95:1 106:1 113:1 119:1 121:1 138:1 150:1 153:1 155:1 159:1 171:1 176:1 # hydrocortisone aceponate
2:1 3:1 8:1 10:1 15:1 21:1 29:1 33:1 48:1 56:1 57:1 85:1 95:1 113:1 119:1 138:1 150:1 153:1 155:1 159:1 171:1 176:1 248:1 # hydrocortisone acetate
2:1 3:1 8:1 10:1 14:1 15:1 56:1 57:1 85:1 95:1 113:1 119:1 136:1 138:1 145:1 150:1 153:1 155:1 159:1 171:1 176:1 252:1 260:1 261:1 # hydrocortisone butyrate
2:1 56:1 84:1 85:1 89:1 119:1 138:1 153:1 155:1 159:1 171:1 176:1 231:1 # hydrogel
2:2 4:1 6:1 16:1 34:1 56:1 76:1 85:1 89:1 101:1 119:1 124:1 138:1 153:1 155:1 159:1 171:1 176:1 201:1 231:1 267:1 # hydrogen peroxide
2:1 6:1 15:1 21:1 27:1 29:1 55:1 56:1 85:1 89:2 97:1 100:1 108:1 119:1 138:1 153:1 155:1 159:1 163:1 171:1 176:1 184:1 201:1 231:1 248:1 # hydrogenated vegetable oil
2:1 16:1 34:1 56:1 85:1 101:1 119:1 124:1 138:1 153:1 155:1 159:1 171:1 176:1 # hydroxide
2:1 12:1 16:1 34:1 51:1 56:1 68:1 85:1 87:1 101:1 119:1 124:1 138:1 153:1 155:1 159:1 171:1 176:1 227:1 284:1 # hydroxide sodium
2:1 12:1 16:1 34:1 51:1 56:1 68:1 85:1 87:1 101:1 119:1 124:1 138:1 153:1 155:1 159:1 171:1 176:1 227:1 284:1 # hydroxide, sodium
2:1 6:1 56:1 85:1 101:1 119:1 123:1 138:1 153:1 155:1 159:1 162:1 171:1 175:1 176:1 # hydroxybenzoate
2:1 22:1 46:1 56:1 85:1 101:1 119:1 138:1 153:1 155:1 159:1 162:1 171:1 175:1 176:1 229:1 240:1 # hydroxycarbamide
2:1 21:1 22:1 25:1 28:1 29:1 56:1 73:1 85:1 101:1 119:1 128:1 138:1 153:1 155:1 159:1 162:1 171:1 175:1 176:1 219:1 # hydroxyethyl starch
2:1 50:1 56:1 85:1 101:1 119:1 138:1 151:1 153:1 155:1 159:1 162:1 171:1 175:1 176:1 # hydroxynimesulide
2:2 23:1 30:1 40:1 44:1 48:1 52:1 56:1 83:1 84:1 85:1 99:1 101:1 114:1 119:1 138:1 153:1 155:1 159:1 162:1 171:1 175:1 176:1 239:1 293:1 # hydroxypropyl cellulose
2:2 23:1 28:1 29:1 37:1 44:1 48:1 56:2 71:1 84:1 85:1 99:1 101:1 119:1 128:1 137:1 138:1 147:1 153:1 155:1 159:1 162:1 168:1 171:1 174:1 175:1 176:1 179:1 181:1 192:1 239:1 247:1 264:1 293:1 # hydroxypropyl methylcellulose
3:1 4:1 6:1 31:1 37:1 54:1 56:1 130:1 197:1 # hymenoptera
4:1 38:1 56:1 76:1 100:1 141:1 143:1 239:1 267:1 # hyperbilirubinaemia
4:1 38:1 56:1 76:1 100:1 141:1 143:1 239:1 267:1 # hyperbilirubinemia
4:1 5:1 46:1 48:1 56:1 76:1 239:1 267:1 272:1 # hypercalcemia
2:1 4:1 34:1 56:1 76:1 85:1 111:1 119:1 239:1 267:1 # hyperhidrosis
2:1 4:1 56:2 76:1 85:1 119:1 138:1 153:1 155:1 159:1 171:1 176:1 239:1 267:1 # hyperhydrosis
4:1 19:1 21:1 33:1 41:1 56:1 76:1 189:1 239:1 267:1 # hyperlactatemia
4:1 34:1 38:1 56:1 76:1 129:1 211:1 239:1 267:1 # hyperlipidaemia
4:1 34:1 38:1 56:1 76:1 129:1 211:1 239:1 267:1 # hyperlipidemia
4:1 11:1 35:1 56:1 76:1 157:1 194:1 239:1 267:1 289:1 # hypermagnesaemia
4:1 28:1 29:1 37:1 56:1 76:1 111:1 128:1 137:1 174:1 194:1 239:1 267:1 # hypermethioninemia
4:1 19:1 39:1 42:1 56:1 76:1 161:1 239:1 267:1 # hyperplasia
2:1 4:1 19:1 23:1 44:1 45:1 56:1 76:1 239:1 267:1 # hyperprolactinaemia
4:1 17:1 56:1 76:1 200:1 239:1 260:1 267:1 # hyperpyrexia
4:1 30:1 56:1 76:1 200:1 239:1 267:1 277:1 # hypersexuality
3:1 4:1 6:1 42:1 56:1 76:1 122:1 150:1 239:1 267:1 # hypertension
3:2 4:1 6:1 14:1 15:1 42:1 56:1 74:1 76:1 113:1 122:1 150:1 157:1 191:1 237:1 239:1 267:1 # hypertension aggravated
3:1 4:1 6:1 9:1 22:1 42:1 55:1 56:1 70:1 76:1 83:1 122:1 126:1 150:1 239:1 267:1 # hypertension pulmonary
3:1 4:1 6:1 9:1 22:1 30:1 42:1 56:1 57:1 64:1 76:1 80:1 122:1 126:1 150:1 239:1 267:1 275:1 # hypertension secondary
3:1 4:1 6:2 15:1 17:1 24:1 32:1 37:1 42:1 56:1 76:1 88:1 103:1 122:1 150:1 239:1 267:1 # hypertension treatment
3:2 4:2 5:1 6:1 20:1 22:1 42:1 56:1 58:1 76:1 122:1 130:1 150:2 233:1 239:1 267:1 # hypertension, arterial
3:1 4:1 6:1 13:2 20:1 42:2 56:1 76:1 122:1 150:1 218:1 239:1 249:1 267:1 # hypertensive crisis
4:1 9:1 47:1 50:1 56:1 58:1 76:1 150:1 239:1 267:1 # hypertonia
4:1 18:1 20:1 32:1 56:1 73:1 76:1 150:1 239:1 257:1 267:1 # hypertrichosis
4:1 20:1 32:1 56:1 76:1 150:1 152:1 185:1 239:1 257:1 267:1 # hypertriglyceridemia
2:1 4:1 12:1 22:1 26:1 32:1 43:1 46:1 54:2 56:1 60:1 76:1 115:1 150:1 239:1 240:1 245:1 259:1 267:1 # hypertrophic cardiomyopathy
4:1 21:1 49:1 56:1 69:1 76:1 131:1 239:1 267:1 # hypervitaminosis a
13:1 33:1 42:1 56:1 62:1 106:1 154:1 239:1 249:1 # hypoacusis
25:1 28:1 56:1 59:1 65:1 106:1 239:1 # hypoaesthesia
25:1 28:1 56:1 59:2 65:1 106:1 239:1 # hypoesthesia
46:1 56:1 106:1 140:1 185:1 229:1 231:1 239:1 # hypoglycaemia
9:1 10:1 17:1 26:1 33:1 41:1 46:1 56:1 77:1 88:1 102:1 106:1 118:1 140:1 185:1 189:1 225:1 229:1 231:1 239:1 # hypoglycaemic reaction
48:1 56:1 106:1 116:1 140:1 185:1 229:1 231:1 239:1 # hypoglycemic
9:1 12:1 55:1 56:1 106:1 166:1 231:1 239:1 # hypogonadism
9:2 12:1 55:2 56:2 106:2 133:1 166:2 231:2 239:2 # hypogonadotrophic hypogonadism
9:1 15:1 17:1 32:1 55:1 56:1 106:1 116:1 239:1 # hyponatremia
40:1 43:2 54:1 56:1 91:1 106:1 112:1 239:1 259:1 # hypophosphatemia
2:1 3:1 23:1 36:1 44:1 54:1 56:1 66:1 75:1 79:1 82:1 92:1 93:1 96:1 106:1 132:1 135:1 214:1 239:1 # hypoproteinaemia
4:1 35:1 40:1 56:1 76:1 106:1 112:1 194:1 239:1 267:1 # hypospermatogenesis
3:1 6:1 8:1 10:1 15:1 21:1 25:1 26:1 28:1 36:1 40:1 42:1 56:1 79:1 91:1 106:1 122:1 127:1 150:1 219:1 239:1 # hypotension orthostatic
3:1 6:1 8:1 10:1 15:1 21:1 25:1 26:1 28:1 36:1 40:1 42:1 56:1 79:1 91:1 106:1 122:1 127:1 150:1 219:1 239:1 # hypotension, orthostatic
19:1 45:1 56:1 106:1 116:1 239:1 # hypovolaemia
2:1 23:1 30:1 40:1 44:1 45:1 52:1 56:1 239:1 # hyprolose
2:1 6:1 15:1 18:1 32:1 50:1 58:1 89:1 201:1 231:1 # iatrogenic
7:1 10:1 20:1 21:1 29:1 35:1 49:1 60:1 68:1 70:1 109:1 164:1 227:1 248:1 278:1 292:1 294:1 # ibritumomab tiuxetan
2:1 6:1 23:1 30:1 40:1 44:1 61:1 133:1 188:1 261:1 292:1 # ibuprofen dose
7:1 18:1 19:1 48:1 64:1 84:1 # iceland
3:1 4:1 18:1 41:1 62:1 125:1 130:1 # icterus
5:1 16:1 34:1 66:1 87:1 88:1 120:1 124:1 152:1 236:1 # ideal body weight
5:1 6:1 10:1 16:1 18:1 24:1 34:1 46:1 103:1 124:1 207:1 232:1 235:1 272:1 # identical
6:1 10:1 16:1 24:1 34:1 74:1 103:1 104:1 124:1 190:1 207:1 # identified
12:1 15:1 18:1 26:1 28:1 34:1 54:1 107:1 111:1 # idiopathic
7:1 12:1 15:1 16:1 18:1 26:2 28:1 34:1 35:1 54:1 63:1 74:1 107:1 111:1 116:1 234:1 # idiopathic angioedema
9:1 10:1 12:1 14:1 17:1 26:2 33:1 34:1 40:1 41:1 77:1 88:1 102:1 117:1 118:1 122:1 189:1 210:1 218:1 225:1 # idiosyncratic reactions
6:1 17:1 37:1 151:1 234:1 # ifl regimen
7:1 10:1 24:1 87:1 120:1 139:1 152:1 187:1 207:1 236:1 292:1 # iga antibody
152:1 # igfbp-3
35:1 52:1 60:1 84:1 152:1 278:1 # igg myeloma
9:1 10:1 26:1 49:1 50:1 77:1 102:1 118:1 152:1 289:1 # ignition
14:1 100:1 156:1 217:1 # il-1ra
11:1 30:1 59:2 99:1 100:1 178:1 # illnesses
1:1 9:1 10:1 26:1 41:1 77:1 80:1 102:1 118:1 151:1 225:1 290:1 # im injection
1:1 9:1 10:1 26:1 41:1 77:1 80:1 102:1 118:1 122:1 151:1 225:1 290:1 # im injections
35:1 89:1 151:1 157:1 # image
1:1 2:1 17:1 23:1 35:1 44:1 48:1 63:1 72:1 74:1 95:1 105:1 151:1 157:1 196:1 228:1 234:1 # imaging procedure
1:1 10:1 15:1 35:1 50:1 127:1 151:1 195:1 292:1 298:1 # imatinib 400 mg
1:1 3:1 10:1 15:2 19:1 35:1 37:1 42:1 50:1 59:1 100:1 113:1 127:1 151:1 292:1 298:1 # imatinib mesilate
27:1 34:1 45:1 53:1 151:1 275:1 288:1 # imidazole
1:1 11:1 14:1 23:1 53:2 69:1 86:1 142:1 151:1 172:1 211:1 256:1 # imipramine
3:1 12:1 15:1 37:1 58:1 74:1 113:1 151:1 # immediate
4:1 9:1 26:1 37:1 42:1 77:1 151:1 277:1 # immersion
38:1 70:1 100:1 143:1 151:1 177:1 # immobilization
9:1 10:1 11:1 26:1 41:1 77:1 102:1 117:1 118:1 151:1 169:2 225:1 # immune function
4:1 11:1 14:1 30:1 151:1 169:1 # immune sera
11:1 15:1 21:1 25:1 62:1 109:1 151:1 169:1 219:1 # immune status
3:1 11:1 25:1 116:1 151:1 169:1 210:1 246:1 # immune systems
10:1 13:1 15:1 50:1 127:1 151:1 160:1 169:1 # immunisation
49:1 50:1 145:1 151:1 169:1 # immunity
31:1 57:1 60:1 95:1 151:1 169:1 199:1 # immunocompetent
6:1 10:1 15:1 24:1 31:1 57:1 60:1 95:1 103:1 107:1 127:1 151:1 169:1 190:1 199:1 # immunocompromised patients
31:1 52:1 151:1 169:1 177:1 185:1 231:1 # immunoglobulin g1
13:1 25:1 31:1 111:1 151:1 169:1 # immunohistochemistry
31:1 45:1 52:1 151:1 169:1 231:1 234:1 # immunologic
31:1 60:1 70:1 87:1 151:1 169:1 196:1 # immunomodulators
31:1 40:1 90:1 151:1 169:1 266:1 # immunosuppressant
31:1 40:1 90:1 151:1 169:1 266:1 # immunosuppressive
6:1 24:1 31:1 40:1 89:1 90:1 103:1 151:1 157:1 169:1 201:1 266:1 # immunosuppressive agents
9:1 17:1 26:1 57:1 62:1 67:1 74:1 107:1 110:1 122:1 141:1 151:1 199:1 209:1 287:1 291:1 # impaired consciousness
1:1 17:1 20:1 22:1 63:1 65:1 74:1 88:1 105:1 107:1 141:1 151:1 199:1 287:1 # impaired hearing
4:1 9:1 10:1 17:1 26:1 38:1 41:1 74:1 77:1 97:1 102:1 107:1 117:1 118:1 141:1 151:1 169:1 199:1 225:1 226:1 287:1 # impaired liver function
5:1 6:2 17:1 24:1 37:1 55:1 103:1 107:1 141:1 151:1 194:1 199:1 287:1 # impairment renal
7:1 19:1 24:1 151:1 161:1 187:1 199:1 # implant
7:1 19:1 21:1 24:1 108:1 151:1 161:1 163:1 187:1 199:1 # implantable
3:1 7:1 10:1 15:1 19:1 21:1 24:1 42:1 49:1 127:1 151:1 161:1 187:1 199:1 # implantation site
3:1 7:1 19:1 24:1 74:1 151:1 161:1 187:1 199:1 # implanted
9:1 17:1 23:1 26:1 42:1 59:1 77:1 151:1 178:1 199:1 # impression
1:1 3:1 20:1 23:1 24:1 74:1 151:1 199:1 # imprinted
2:1 6:1 23:1 37:1 44:1 97:1 116:1 151:1 199:1 # improvement
2:1 4:1 8:1 9:1 12:1 13:1 16:1 24:1 30:1 32:1 45:1 51:1 57:1 83:1 115:1 144:1 149:1 151:1 182:1 199:1 243:1 250:1 271:1 277:1 299:1 300:1 # impulse control disorders
1:1 2:1 3:1 4:1 25:1 27:1 45:1 59:1 73:1 91:1 130:1 # in ldl cholesterol
1:2 8:1 28:1 50:1 63:1 65:1 70:1 105:1 # in the morning
1:1 2:1 32:1 49:1 131:1 # in vitro
1:1 2:1 25:1 32:1 49:1 109:1 131:1 236:1 # in vitro study
1:1 3:1 14:1 15:1 33:1 55:1 72:1 113:1 154:1 252:1 286:1 # inaccurate
1:2 3:1 10:1 11:1 15:1 33:2 41:1 55:1 67:1 86:1 113:1 189:1 191:2 225:1 226:1 286:1 # inactivated vaccine
1:1 10:1 33:1 41:1 55:1 97:1 189:1 225:1 226:1 286:1 # inactive
1:1 3:1 15:1 16:1 55:1 113:1 166:1 286:1 # inadequate
1:1 6:1 10:1 24:1 48:1 59:1 97:1 103:1 117:1 207:1 226:1 # incentives
1:1 6:1 16:1 34:1 48:1 67:1 117:2 124:1 295:1 # incidence
1:1 3:1 6:1 14:1 15:1 16:1 34:1 48:1 67:1 113:1 117:2 124:1 252:1 295:1 # incidence rate
1:1 6:1 16:1 34:1 48:1 59:1 67:1 117:2 124:1 295:1 # incidences
1:2 4:1 10:1 11:1 14:1 15:1 67:1 86:1 117:1 127:1 252:1 # incineration
1:1 6:1 24:1 67:1 103:1 117:1 129:1 190:1 211:1 # incipient
1:1 16:1 114:1 117:1 146:1 # include
1:1 16:1 74:1 114:1 117:1 146:1 # included
1:1 16:1 59:1 114:1 117:1 146:1 # includes
1:1 42:1 62:1 97:1 114:1 117:1 146:1 226:1 # inclusive
1:1 4:1 6:1 17:1 24:1 57:1 65:1 73:1 76:1 80:1 103:1 112:1 117:1 # incoherent speech
1:1 10:1 15:1 57:1 60:1 107:1 117:1 127:1 199:1 292:1 # incompatibility
1:1 3:1 10:1 15:1 18:1 27:1 29:1 40:1 42:1 46:1 57:1 60:1 104:1 117:1 127:1 161:1 178:1 199:1 232:1 # incomplete ossification
1:1 3:1 9:1 13:1 25:1 42:1 57:1 117:1 122:1 249:1 # inconsistent
1:1 17:1 30:1 39:1 74:1 88:1 117:1 148:1 218:1 # increased
1:1 10:1 17:1 30:1 33:1 39:1 41:1 49:1 74:1 88:1 117:1 131:1 145:1 148:1 189:1 218:1 225:1 226:1 # increased activity
1:1 7:1 9:1 17:1 26:1 30:1 39:1 50:1 74:1 77:1 88:1 117:1 139:1 148:1 173:1 218:1 242:1 # increased anion gap
1:1 17:1 30:1 39:1 74:1 88:1 98:1 117:1 148:1 218:1 # increased auc
1:2 7:1 14:2 17:3 23:1 24:1 30:1 32:1 33:1 39:1 50:1 59:1 72:1 74:1 88:1 90:1 117:1 148:1 158:1 178:1 193:1 218:2 228:1 242:1 # increased intracranial pressure
1:2 14:1 17:3 19:1 23:1 24:1 30:1 32:1 39:1 59:1 72:1 74:1 83:1 88:1 90:1 95:1 117:1 148:1 154:1 158:1 178:1 218:1 228:1 # increased intraocular pressure
1:1 10:1 15:1 17:1 19:1 20:1 26:1 30:1 33:1 35:1 39:1 74:1 88:1 102:1 117:1 127:1 148:1 151:1 218:2 258:1 # increased lacrimation
1:1 17:1 30:1 34:1 38:1 39:1 74:1 88:1 117:1 133:1 143:1 148:1 218:1 292:1 # increased libido
1:1 17:1 21:1 30:1 36:1 39:2 42:1 68:1 74:1 88:1 106:1 117:1 148:1 178:1 218:1 227:1 284:1 # increased potassium
1:3 4:1 10:1 11:1 15:1 17:2 30:2 39:1 50:1 68:1 74:1 86:1 88:2 117:1 125:1 127:1 148:1 218:2 298:1 # increased serum creatinine
1:2 6:1 10:1 17:1 30:2 39:1 42:1 49:2 74:1 88:1 117:1 122:1 131:1 148:1 218:1 226:1 # increased skin sensitivity
1:1 4:1 17:1 20:2 30:1 32:1 39:1 48:1 74:1 88:1 117:1 140:1 148:1 152:1 185:1 218:1 229:1 233:1 257:1 # increased triglycerides
1:2 6:1 17:2 20:1 22:1 30:1 39:1 55:1 72:1 74:1 88:1 117:2 126:1 148:1 165:1 218:1 286:1 # increased urinary frequency
1:2 11:1 17:1 20:1 30:1 39:1 72:1 74:1 86:1 88:1 110:1 117:1 136:2 148:1 218:1 # increased urine output
1:1 17:1 30:1 39:1 66:1 74:1 88:1 117:1 148:1 152:1 218:1 # increased weight
1:1 17:1 27:1 84:1 117:1 200:1 218:1 # increlex
1:1 6:1 17:1 24:1 37:1 103:1 116:1 117:1 218:1 # increment
1:1 6:1 17:1 21:1 24:1 37:1 103:1 116:1 117:1 218:1 # incremental
1:1 16:1 64:1 200:1 270:1 # index
1:1 3:1 12:1 15:1 18:1 46:1 64:1 74:1 113:1 232:1 270:1 301:1# indicated
1:1 8:1 9:1 10:1 12:1 15:1 18:1 26:1 46:1 64:1 77:1 102:1 118:1 127:1 202:1 232:1 258:1 270:1 301:1# indication for
1:1 9:1 10:1 12:1 15:1 18:1 26:1 46:1 61:1 64:1 77:1 102:1 118:1 127:1 232:1 258:1 270:1 301:1# indication of
1:1 12:1 64:1 152:1 270:1 301:1# indigo
1:1 12:1 22:1 46:1 64:1 95:1 152:1 194:1 240:1 270:1 301:1# indigocarmine
1:2 10:1 12:1 36:1 64:1 152:1 270:1 298:1 301:1# indigotin
1:2 10:1 11:1 12:1 36:1 64:1 86:1 152:1 270:1 298:1 301:1# indigotine
1:2 12:1 55:1 64:1 131:1 141:1 170:1 270:1 286:1 301:1# indinavir
1:2 12:1 55:1 64:1 131:1 141:1 170:1 195:1 270:1 286:1 301:1# indinavir 400 mg
1:2 12:1 17:1 38:1 41:1 64:1 80:1 100:1 125:1 141:2 143:2 206:1 270:1 290:1 301:1# indirect bilirubin
1:1 12:1 64:1 68:1 217:1 227:1 270:1 284:1 301:1# indium-111
1:1 21:1 29:1 33:1 37:1 60:1 64:1 67:1 133:1 137:1 248:1 270:1 274:1 280:1 # indometacin
1:1 28:1 29:1 33:1 37:1 60:1 64:1 81:1 128:1 133:1 137:1 174:1 270:1 280:1 # indomethacin
1:1 9:1 11:1 42:1 58:1 59:1 64:1 133:1 183:1 270:1 # indonesia
1:1 4:1 9:1 10:1 14:1 26:1 28:1 36:1 41:1 64:1 65:2 70:1 73:1 77:1 98:1 102:1 116:1 118:1 196:1 213:1 225:1 270:1 # induction chemotherapy
1:1 9:1 10:1 13:1 26:1 40:1 41:1 42:1 47:1 54:1 61:1 64:1 77:1 98:1 102:1 106:1 118:1 173:1 196:1 197:1 213:1 222:1 225:1 249:1 270:1 # induction of apoptosis
1:1 9:2 10:2 15:1 19:1 26:2 41:1 61:1 64:1 77:2 83:1 98:1 102:2 118:2 127:1 196:1 213:1 225:1 258:1 270:1 # induction of ovulation
1:2 9:1 10:2 26:1 41:1 49:1 53:1 60:1 61:1 63:1 64:1 77:1 98:1 102:1 105:1 118:1 196:1 213:1 225:1 270:1 298:1 # induction of vomiting
1:1 4:1 9:1 10:1 14:1 26:1 28:1 41:1 64:1 65:1 77:1 98:1 102:1 118:1 173:1 196:1 213:1 225:1 270:1 # induction therapy
1:2 38:1 63:1 64:1 84:1 99:1 105:1 263:1 270:1 293:1 # indwelling
1:1 7:1 20:1 65:1 200:1 204:1 # infanrix hexa
1:1 5:1 7:1 8:1 21:1 24:1 38:1 49:1 70:1 145:1 150:1 187:1 204:1 # infant mortality
1:1 7:1 10:1 24:1 27:1 100:1 187:1 204:1 207:1 # infantile
1:1 5:1 9:1 10:1 12:1 22:2 26:1 41:1 46:1 58:1 77:1 95:1 102:1 115:1 118:1 204:1 225:1 240:1 # infarction, myocardial
1:1 9:1 10:1 22:1 26:1 41:1 77:1 102:1 118:1 204:1 225:1 # infarctions
1:2 3:1 4:1 41:1 48:1 74:1 80:1 83:1 188:1 290:1 # infected skin ulcer
1:1 9:1 10:1 26:1 41:1 77:1 80:1 102:1 118:1 188:1 225:1 290:1 # infection
1:1 2:1 6:1 9:1 10:1 11:1 26:1 32:1 41:1 50:1 54:1 76:1 77:1 80:1 102:1 118:1 136:1 188:1 225:1 245:1 269:1 290:1 # infection neutropenic
1:1 9:1 10:1 13:1 20:1 26:1 41:1 77:1 80:1 102:1 118:1 188:1 225:1 290:1 # infection risk
1:1 3:1 4:1 5:1 9:1 10:1 20:1 26:1 33:1 41:2 58:1 77:1 80:1 102:1 118:1 130:1 188:1 189:1 225:1 233:1 238:1 290:1 # infection, bacterial
1:1 5:1 9:1 10:1 26:1 41:1 63:1 77:1 80:1 102:1 118:1 139:1 169:1 188:1 225:1 290:1 # infection, fungal
1:1 9:1 10:1 26:1 41:1 77:1 80:1 102:1 118:1 122:1 188:1 225:1 290:1 # infections
1:1 10:1 26:1 41:1 62:1 80:1 102:1 110:1 188:1 225:1 290:1 291:1 # infectious
1:1 6:1 10:1 24:1 26:1 41:1 62:1 80:1 89:1 102:1 103:1 110:1 157:1 188:1 201:1 225:1 290:1 291:1 # infectious agent
1:1 6:1 10:1 24:1 26:1 41:1 62:1 80:1 89:1 102:1 103:1 110:1 157:1 188:1 201:1 225:1 290:1 291:1 # infectious agents
1:3 10:1 11:1 14:1 26:1 31:1 32:1 33:1 36:1 41:1 62:1 73:1 80:1 86:1 102:1 110:1 111:1 120:1 131:1 158:1 180:1 188:1 225:1 290:1 291:1 # infectious bovine rhinotracheitis
1:1 2:1 9:1 10:2 13:1 26:1 41:1 49:1 62:2 73:1 80:1 102:1 110:1 111:1 117:1 125:1 131:1 141:1 164:1 188:1 225:1 290:1 291:1 # infectious bronchitis virus
1:1 10:1 12:1 13:1 26:1 30:2 39:1 41:1 59:1 62:1 80:1 88:1 102:1 110:1 148:1 149:1 188:1 225:1 290:1 291:1 # infectious diseases
1:1 10:1 26:1 30:1 40:1 41:1 62:1 80:1 102:1 110:1 133:1 188:1 225:1 290:1 291:1 # infectious dose
1:1 4:1 8:1 20:2 26:1 49:1 188:1 233:1 # inferiority
1:1 10:1 14:1 15:1 32:1 100:1 104:1 127:1 158:1 252:1 # infiltrating
1:1 2:1 7:1 10:1 13:1 15:1 19:1 35:1 40:1 42:1 64:1 69:1 104:1 127:1 164:1 222:1 249:1 292:1 # inflammation and fibrosis
1:2 10:1 15:1 19:1 35:1 61:1 69:1 127:1 # inflammation of skin
1:1 15:1 19:1 35:1 47:1 48:1 69:1 84:1 99:1 293:1 # inflammatory cells
1:2 15:1 19:1 35:1 47:1 69:1 107:1 287:1 # inflammatory pain
1:1 9:1 15:1 17:1 19:1 30:1 35:1 47:1 59:1 69:1 106:1 112:1 122:1 # inflammatory response
1:1 6:1 114:1 # influenza a
1:2 6:1 11:1 33:1 67:1 86:1 114:1 191:1 # influenza vaccine
1:2 6:1 11:1 33:1 59:1 67:1 86:1 114:1 191:1 # influenza vaccines
1:1 6:1 62:1 114:1 125:1 131:1 141:1 # influenza virus
1:1 6:1 30:1 59:1 62:1 114:1 125:1 131:1 141:1 # influenza viruses
1:1 14:1 25:1 32:1 39:1 98:1 125:1 212:1 # infrastructure
1:1 9:1 26:1 42:1 62:1 68:1 77:1 199:1 # infusion pumps
1:1 3:1 9:1 26:1 42:2 49:1 62:1 77:1 # infusion site
1:1 3:1 8:1 9:1 12:1 13:1 26:1 42:2 49:1 57:1 60:1 62:1 77:1 149:1 150:1 202:1 209:1 # infusion site discomfort
1:1 3:1 4:1 9:1 26:1 28:1 35:1 42:2 49:1 62:1 65:1 77:1 116:1 126:1 # infusion site erythema
1:1 3:1 9:1 16:1 26:1 35:1 42:2 49:1 62:1 74:1 77:1 116:1 # infusion site oedema
1:2 3:1 9:1 26:1 42:2 49:1 62:1 77:1 107:1 287:1 # infusion site pain
1:1 4:1 5:1 9:1 10:1 15:1 16:1 19:1 26:1 77:1 81:1 102:1 106:1 118:1 127:1 182:1 258:1 # inhalation powder
1:1 5:1 27:1 28:1 29:1 37:1 52:1 60:1 74:1 80:1 81:2 123:1 128:1 137:1 146:1 174:1 280:1 # inhaled beclomethasone
1:1 4:1 5:1 27:1 81:1 277:1 # inhalers
1:1 3:1 49:1 74:1 111:1 143:1 292:1 # inhibited
1:2 10:1 49:1 63:1 105:1 111:1 143:1 292:1 298:1 # inhibiting
1:1 8:1 47:1 49:1 111:1 126:1 143:1 265:1 292:1 # inhibitory
1:1 5:1 6:1 9:1 10:1 14:1 15:1 24:1 32:1 48:1 49:1 50:1 57:1 58:1 103:1 117:1 158:1 252:1 # initial concentration
1:1 5:1 6:1 10:2 15:1 17:1 21:1 23:1 24:1 30:1 49:1 50:1 58:1 59:1 103:1 127:1 # initial presentation
1:1 5:1 10:1 49:1 50:1 58:1 99:1 140:1 # initially
1:3 38:1 41:1 80:1 83:1 90:1 122:1 263:1 290:1 # inject insulin
1:1 9:1 10:1 21:1 26:1 27:1 41:1 45:1 51:1 77:1 80:1 102:1 108:1 114:1 118:1 136:1 163:1 290:1 # injectable solution
1:1 3:1 30:1 40:1 41:1 74:1 80:1 133:1 290:1 # injected dose
1:1 9:1 10:1 26:1 41:1 77:1 80:1 102:1 118:1 225:1 290:1 # injection
1:1 9:1 10:1 16:1 18:1 26:1 41:1 48:1 77:1 80:1 102:1 118:1 131:1 225:1 290:1 # injection device
1:2 6:1 9:1 10:1 14:1 24:1 26:1 31:1 32:1 41:1 77:1 80:1 97:1 102:1 110:1 118:1 158:1 225:1 290:1 # injection intravenous
1:1 9:1 10:1 11:1 26:1 27:1 41:1 59:1 74:1 77:1 80:1 102:1 118:1 225:1 290:1 # injection needles
1:3 9:1 10:1 26:1 38:1 41:1 61:1 77:1 80:1 83:1 90:1 102:1 118:1 122:1 225:1 263:1 290:1 # injection of insulin
1:2 3:1 9:1 10:1 13:1 26:1 41:1 42:2 49:1 63:1 77:1 80:1 102:1 105:1 118:1 125:1 164:1 225:1 290:1 # injection site bruising
1:1 3:1 4:1 9:1 10:1 26:1 28:1 35:1 41:1 42:1 49:1 65:1 77:1 80:1 102:1 116:1 118:1 126:1 225:1 290:1 # injection site erythema
1:2 3:1 9:1 10:2 15:1 19:1 26:1 35:1 41:1 42:1 49:1 69:1 77:1 80:1 102:1 118:1 127:1 225:1 290:1 # injection site inflammation
1:1 2:1 3:1 9:1 10:1 11:1 13:1 26:1 40:1 41:1 42:2 49:1 77:1 80:2 102:1 118:1 218:1 222:1 225:1 249:1 290:1 # injection site necrosis
1:2 3:1 9:1 10:1 26:1 41:1 42:1 49:1 77:1 80:1 102:1 107:1 118:1 225:1 287:1 290:1 # injection site pain
1:1 3:1 9:2 10:2 17:1 26:2 33:1 41:2 42:1 49:1 77:2 80:1 88:1 102:2 118:2 122:1 189:1 225:2 290:1 # injection site reactions
1:2 3:1 9:1 10:1 26:1 38:1 41:1 42:1 49:1 63:1 77:1 80:1 84:1 99:1 102:1 105:1 118:1 225:1 263:1 290:1 293:1 # injection site swelling
1:1 2:1 3:1 9:1 10:1 13:1 26:1 28:1 40:1 41:1 42:2 49:1 60:1 77:1 80:1 102:1 118:1 120:1 222:1 225:1 249:1 273:1 290:1 # injection site thrombosis
1:1 7:1 9:1 10:1 11:1 21:1 26:1 41:1 77:1 80:1 90:1 102:1 118:1 136:1 154:1 206:1 223:1 225:1 290:1 294:1 # injection subcutaneous
1:2 7:1 9:1 13:1 50:1 51:1 63:1 64:1 72:1 105:1 106:1 126:1 144:1 184:1 # injury and poisoning
1:1 7:1 8:1 18:1 31:1 50:1 139:1 180:1 198:1 242:1 # inorganic
1:1 6:1 7:1 8:1 18:2 22:1 30:1 31:1 50:2 139:1 180:1 198:1 242:1 277:1 # inorganic arsenic
1:2 9:1 11:1 31:2 40:2 42:1 43:2 54:1 70:1 86:1 91:1 112:1 180:1 222:1 259:1 266:1 # inosine monophosphate
1:1 136:1 # input
1:1 6:1 17:1 24:1 27:1 30:1 41:1 76:1 80:1 84:1 99:1 103:1 121:1 122:1 290:1 293:1 # insect repellents
1:1 4:1 30:1 122:1 150:1 # insert
1:1 3:1 4:1 30:1 74:1 122:1 150:1 # inserted
1:1 17:1 74:1 112:1 122:1 129:1 141:1 # inspired
1:1 10:2 25:1 26:1 49:1 102:1 109:1 122:1 136:1 # institutionalised
1:1 6:1 24:1 25:1 32:1 37:1 68:1 103:1 122:1 125:1 212:1 # instrumentation
1:1 6:1 24:1 25:1 32:1 37:1 68:1 103:1 122:1 125:1 212:1 # instruments
1:2 7:1 10:1 12:1 24:1 38:1 59:1 83:1 87:1 90:1 120:1 122:1 187:1 190:1 207:1 263:1 292:1 # insulin antibodies
1:2 7:1 10:1 24:1 38:1 83:1 87:1 90:1 120:1 122:1 187:1 207:1 236:1 263:1 292:1 # insulin antibody
1:2 3:1 4:1 16:1 25:1 38:2 83:1 84:1 90:1 97:1 116:1 122:1 126:1 210:1 226:1 246:1 263:1 # insulin delivery systems
1:3 11:1 19:1 22:1 38:1 83:1 86:1 90:1 122:1 185:1 198:1 234:1 263:1 # insulin glargine
1:2 7:1 35:1 38:1 68:1 83:1 90:1 122:1 205:1 224:1 251:1 263:1 297:1 # insulin human
1:3 9:1 26:1 38:1 42:1 62:1 68:1 77:1 83:1 90:1 122:1 199:1 263:1 # insulin infusion pump
1:2 27:1 38:1 83:1 84:1 90:1 97:1 122:1 263:1 # insulin levels
1:2 4:1 30:1 38:1 40:1 83:1 90:1 97:1 115:1 122:1 133:1 263:1 # insulin overdose
1:2 10:1 14:1 15:1 17:1 22:1 23:1 26:1 38:1 83:1 90:1 102:1 107:1 121:1 122:1 127:1 252:1 258:1 263:1 # insulin preparations
1:2 8:1 17:1 38:1 47:1 48:1 80:1 83:1 90:1 121:1 122:1 197:1 263:1 265:1 277:1 # insulin receptors
1:2 6:1 10:1 30:1 38:1 42:1 49:2 83:1 90:1 122:2 131:1 226:1 263:1 # insulin sensitivity
1:3 20:1 38:1 59:1 63:1 83:1 89:1 90:1 105:1 122:1 210:1 260:1 263:1 # insulin syringes
1:1 3:1 5:1 14:1 24:1 237:1 # integral
1:1 3:1 20:1 24:1 49:1 61:1 145:1 237:1 # integrity of
1:1 3:1 6:1 24:1 27:1 48:1 84:1 117:1 # intelence
1:1 3:1 6:1 16:1 24:1 64:1 74:1 # intended
1:1 3:1 6:1 17:1 22:1 24:1 42:1 46:1 49:1 50:1 97:1 122:1 169:1 226:1 240:1 # intensive care units
1:1 3:1 6:1 15:1 17:1 24:2 32:1 47:1 88:1 103:1 # intent to treat
1:1 3:1 4:1 10:1 14:1 24:1 26:1 33:1 41:1 102:1 130:1 189:1 225:1 # interaction
1:1 3:1 4:1 17:1 24:1 25:1 59:1 130:1 # interest
1:1 3:1 4:1 17:1 24:1 25:1 59:1 130:1 # interests
1:1 3:1 4:2 17:1 24:1 130:1 188:1 # interfere
1:1 3:1 4:2 17:1 24:1 59:1 130:1 188:1 # interferes
1:1 2:1 3:1 4:3 9:1 14:1 24:1 28:1 65:1 130:1 173:1 188:1 # interferon therapy
1:1 2:1 3:1 4:2 9:1 24:1 130:1 188:1 # interferon-gamma
1:1 2:1 3:1 4:2 9:1 24:1 130:1 188:1 # interferons
1:1 3:1 4:1 20:1 24:1 130:1 151:1 233:1 # interim
1:1 3:1 4:1 8:1 17:1 20:1 24:1 106:1 121:1 130:1 150:1 151:1 233:1 # interim report
1:1 3:1 4:1 24:1 27:1 130:1 269:1 # interleukin 6
1:1 3:1 4:1 24:1 27:1 130:1 269:1 # interleukin-1
1:2 3:2 4:1 13:1 14:1 24:1 25:1 32:1 49:1 50:1 53:2 130:1 158:1 166:1 172:1 194:1 212:1 # intermittent administration
1:2 3:1 4:1 5:1 12:1 24:1 27:1 55:1 63:1 74:1 105:1 130:1 163:1 170:1 # internal bleeding
1:1 3:1 4:1 5:1 24:1 38:1 55:1 130:1 # internalization
1:1 3:1 4:1 10:1 15:1 24:1 26:1 55:1 102:1 127:1 130:1 258:1 # international
1:1 3:1 4:1 5:1 8:1 10:2 13:1 14:1 15:2 24:1 26:2 30:1 31:1 35:1 38:1 55:1 74:1 102:2 127:2 130:1 194:1 252:1 258:2 262:1 # international normalised ratio
1:1 3:1 4:1 10:1 15:1 24:1 26:1 49:1 50:1 55:1 102:1 127:1 130:1 169:1 258:1 # international unit
1:1 3:1 4:1 17:1 23:1 24:1 29:1 130:1 # interpret
1:1 3:1 4:1 17:1 21:1 23:1 24:1 29:1 130:1 248:1 # interpretation
1:1 3:1 4:1 10:1 17:1 23:1 24:1 29:1 130:1 # interpreting
1:1 3:1 4:1 24:1 125:1 130:1 197:1 # interrupt
1:1 3:2 4:1 24:1 125:1 130:1 197:1 # interrupted
1:1 3:1 4:1 24:1 125:1 130:1 197:1 # interrupts
1:1 3:1 4:1 10:2 12:1 13:1 24:1 25:1 30:2 39:1 49:1 63:1 88:1 114:1 130:1 148:1 149:1 169:1 277:1 # interstitial lung disease
1:1 3:1 4:1 9:1 10:2 11:1 24:1 25:1 49:1 50:1 58:1 68:1 70:1 130:1 269:1 277:1 # interstitial pneumonia
1:1 3:1 4:1 9:1 10:3 11:1 24:1 25:1 49:2 50:1 68:1 70:1 130:1 269:1 277:1 # interstitial pneumonitis
1:1 3:1 4:1 5:1 24:1 130:1 191:1 # intervals
1:1 3:1 4:1 6:1 10:1 24:2 97:1 103:1 130:1 207:1 # intervention
1:2 3:1 5:1 10:1 24:1 25:1 55:1 59:1 286:1 298:1 # intestinal
1:2 3:1 5:1 8:1 10:1 14:1 24:1 25:1 52:1 55:1 59:1 286:1 298:1 # intestinal flora
1:2 2:1 3:1 5:1 10:1 11:1 13:1 24:1 25:1 40:1 42:1 55:1 59:1 80:1 218:1 222:1 249:1 286:1 298:1 # intestinal necrosis
1:2 3:1 5:1 10:1 14:1 24:1 25:1 32:1 33:1 41:1 55:1 59:1 158:1 189:1 286:1 298:1 # intestinal tract
1:2 3:1 10:1 11:1 24:1 25:1 59:1 86:1 298:1 # intestine
1:1 4:1 7:1 14:1 24:2 27:1 45:1 47:1 187:1 193:1 # intolerant
1:1 3:1 14:1 22:1 24:1 32:1 150:1 158:1 244:1 281:1 # intra-arterial
1:1 12:1 14:1 22:1 24:1 32:1 33:1 46:1 115:1 158:1 240:1 # intracardiac
1:1 14:1 24:1 32:1 33:1 34:1 48:1 84:1 99:1 114:2 158:1 293:1 # intracellular fluids
1:1 7:1 9:1 14:2 24:1 26:1 27:1 32:1 33:1 42:1 50:1 59:1 77:1 158:1 193:1 218:1 242:1 # intracranial lesion
1:2 7:1 14:2 17:3 23:1 24:1 30:1 32:1 33:1 39:1 50:1 59:1 72:1 74:1 88:1 90:1 117:1 148:1 158:1 178:1 193:1 218:2 228:1 242:1 # intracranial pressure increased
1:1 2:1 3:1 4:1 14:1 16:1 24:1 32:1 35:1 110:1 136:1 158:1 166:1 182:1 194:1 # intradermal route
1:1 4:1 14:1 16:1 24:1 30:1 32:1 35:1 62:1 158:1 166:1 182:1 194:1 # intradermal use
1:1 11:1 14:1 19:1 24:1 28:1 32:1 39:1 42:1 49:1 54:1 58:1 121:1 129:1 158:1 161:1 223:1 # intraepithelial neoplasia
1:1 14:1 24:1 32:1 35:2 69:2 158:1 # intramammary
1:1 14:1 24:1 32:1 62:1 69:1 154:1 158:1 209:1 # intramuscular
1:1 2:1 3:1 14:1 24:1 32:1 62:1 69:1 110:1 136:1 154:1 158:1 209:1 # intramuscular route
1:1 14:1 24:1 30:1 32:1 62:2 69:1 154:1 158:1 209:1 # intramuscular use
1:1 5:1 7:1 14:1 24:1 32:1 39:1 55:1 158:1 160:1 193:1 # intranasal
1:1 14:1 19:1 24:1 32:1 83:1 95:1 154:1 158:1 # intraocular
1:2 9:1 10:1 14:1 19:1 24:1 26:1 32:1 41:1 77:1 80:1 83:1 95:1 102:1 118:1 154:1 158:1 225:1 290:1 # intraocular injection
1:1 4:1 14:2 24:1 32:1 54:1 76:1 158:1 267:1 # intraoperative
1:1 14:1 24:1 30:1 32:1 40:1 158:1 178:1 223:1 # intraosseous
1:1 14:1 15:1 24:1 28:1 32:1 46:1 65:1 80:1 158:1 252:1 # intrathecal
1:1 4:1 14:2 15:1 24:1 28:2 32:1 36:1 46:1 65:3 70:1 73:1 80:1 116:1 158:1 252:1 # intrathecal chemotherapy
1:2 9:1 10:1 14:1 15:1 24:1 26:1 28:1 32:1 41:1 46:1 65:1 77:1 80:2 102:1 118:1 158:1 225:1 252:1 290:1 # intrathecal injection
1:1 2:1 3:1 14:1 15:1 24:1 28:1 32:1 46:1 65:1 80:1 110:1 136:1 158:1 252:1 # intrathecal route
1:1 4:1 14:2 15:1 24:1 28:2 32:1 46:1 65:2 80:1 158:1 173:1 252:1 # intrathecal therapy
1:1 8:1 14:1 15:1 24:1 32:1 68:1 70:1 109:1 158:1 252:1 # intratumoral
1:1 3:1 4:1 14:1 20:1 24:1 32:1 130:1 136:1 158:1 233:1 # intrauterine
1:2 9:1 10:1 14:1 24:1 26:1 32:1 39:1 41:1 77:1 80:1 102:1 118:1 154:1 158:1 191:1 209:1 225:1 290:1 # intravascular injection
1:1 9:1 10:1 14:1 16:1 24:1 26:1 27:1 29:1 32:1 37:1 39:1 45:1 68:1 77:1 102:1 114:1 118:1 121:1 154:1 158:1 161:1 191:1 209:1 # intravascular volume depletion
1:2 6:1 13:1 14:2 24:1 25:1 31:1 32:2 50:1 53:1 97:1 110:1 158:2 166:1 172:1 212:1 # intravenous administration
1:1 6:1 14:1 24:1 31:1 32:1 45:1 62:1 97:1 110:1 114:1 120:1 158:1 # intravenous bolus
1:1 6:1 14:1 20:1 24:1 31:1 32:1 85:1 97:1 110:1 158:1 211:1 # intravenous drip
1:1 6:1 14:1 24:1 31:1 32:1 34:1 97:1 110:1 114:1 158:1 # intravenous fluids
1:1 6:1 9:1 10:1 14:1 24:1 26:1 31:1 32:1 45:1 51:1 77:1 97:1 102:1 110:1 114:1 118:1 136:1 158:1 # intravenous solution
1:1 6:1 8:1 14:1 24:2 32:2 70:1 81:2 97:1 103:1 116:1 157:1 158:1 # intraventricular haemorrhage
1:1 14:1 18:1 24:1 30:1 32:1 42:1 59:1 62:1 97:1 158:1 # intravesical use
1:1 14:1 17:1 24:1 32:2 49:1 131:1 158:1 # intravitreal
1:2 20:1 24:1 32:1 122:1 160:1 257:1 # intrinsa
1:1 2:1 17:1 23:1 39:1 42:1 44:1 48:1 59:1 72:1 74:1 95:1 97:1 191:1 196:1 226:1 228:1 # invasive procedures
1:1 10:1 15:1 25:1 59:1 97:1 139:1 152:1 # investigator
1:1 14:1 30:1 39:1 131:1 141:1 148:1 # invirase
1:1 21:1 22:1 24:1 45:1 114:1 169:1 # involuntary
1:1 6:1 21:1 22:1 24:2 37:1 45:1 70:1 97:1 103:1 114:1 116:1 169:1 # involuntary movements
1:1 9:1 10:1 14:1 21:1 22:1 24:2 26:1 27:1 32:1 33:1 41:1 45:1 57:1 62:1 102:1 114:1 146:1 158:1 169:1 189:1 209:1 225:1 # involuntary muscle contractions
1:1 6:1 37:1 45:1 97:1 116:1 # involvement
1:1 3:1 6:1 9:1 12:1 14:1 15:1 24:2 25:1 26:1 32:1 39:1 55:1 57:1 74:1 87:1 89:1 103:1 113:1 157:1 158:1 170:1 201:1 286:1 # iodinated contrast agent
1:1 11:1 12:1 26:1 86:1 87:1 170:1 # iodine 131
7:1 9:1 11:1 26:1 73:1 77:1 81:1 84:1 # ion channels
8:1 9:1 17:1 26:1 31:1 43:1 54:1 59:1 77:1 91:1 259:1 # ionophores
1:1 17:1 26:1 30:1 39:1 54:1 74:1 88:1 117:1 148:1 218:1 # iop increased
7:1 21:1 22:1 59:1 123:1 141:1 150:1 160:1 294:1 # irbesartan
7:1 21:1 22:1 59:1 123:1 141:1 150:1 160:1 195:1 294:1 # irbesartan 300 mg
1:1 3:1 7:1 20:1 31:1 36:1 46:1 79:1 80:1 141:1 180:1 # irinotecan
6:1 10:1 13:1 15:1 20:1 21:1 24:1 37:1 103:1 127:1 129:1 141:1 152:1 # iris pigmentation
2:1 4:1 9:2 10:1 14:1 15:1 19:1 26:1 28:1 65:2 73:1 77:1 84:1 102:1 118:1 127:1 141:1 173:1 258:1 # iron chelation therapy
2:1 6:1 7:1 9:1 16:1 18:1 53:1 55:1 58:1 67:1 104:1 116:1 117:1 141:1 165:1 190:1 # iron deficiency anaemia
2:1 9:1 16:1 34:1 101:1 124:1 141:1 # iron oxide
2:1 9:1 10:1 14:1 15:1 17:1 22:1 23:1 26:1 102:1 107:1 121:1 127:1 141:1 252:1 258:1 # iron preparations
2:1 6:1 9:1 24:1 27:1 37:1 90:1 103:1 116:1 141:1 161:1 # iron supplementation
3:1 12:1 14:1 15:1 58:1 74:1 113:1 141:1 166:1 # irradiated
10:1 12:1 14:1 15:1 26:1 58:1 102:1 127:1 141:1 166:1 258:1 # irradiation
15:1 17:1 19:1 22:2 65:1 83:1 88:2 123:1 141:1 150:1 # irregular heart beat
15:1 17:1 19:1 22:2 65:1 83:1 88:2 123:1 141:1 150:1 # irregular heartbeat
6:1 10:1 15:1 17:1 19:1 22:1 25:1 32:1 37:1 83:1 122:1 125:1 127:1 141:1 212:1 # irregular menstruation
4:1 17:1 19:1 20:1 22:1 26:1 76:1 83:1 87:1 141:1 233:1 267:1 # irregular periods
20:1 21:1 27:1 49:1 84:1 108:1 120:1 141:1 163:1 # irritable bowel
1:1 9:1 10:1 15:1 20:1 21:1 26:1 49:1 61:1 77:1 102:1 118:1 127:1 141:1 258:1 # irritation of skin
9:1 10:1 15:1 20:1 21:1 26:1 49:1 77:1 102:1 118:1 127:1 141:1 258:1 # irritations
13:1 # is 35
6:1 10:1 13:1 30:1 42:1 47:1 49:1 97:1 122:1 226:1 # is sensitive to
12:1 13:2 18:1 22:1 30:2 39:1 53:1 65:1 73:1 81:1 88:2 116:1 148:1 149:1 150:1 209:1 # ischaemic heart disease
2:1 11:1 13:2 18:1 40:1 42:1 53:1 73:1 80:1 81:1 116:1 209:1 218:1 222:1 249:1 # ischaemic necrosis
10:1 13:2 18:1 38:1 45:1 49:1 53:1 57:1 65:1 73:1 116:1 209:1 # ischemic colitis
12:1 13:2 18:1 22:1 30:2 39:1 53:1 65:2 73:1 88:2 116:1 148:1 149:1 150:1 209:1 # ischemic heart disease
2:1 10:1 11:1 13:1 15:1 18:2 28:1 53:1 54:2 56:1 65:1 72:1 73:1 107:1 116:1 147:1 197:1 209:1 235:1 245:1 269:1 # ischemic optic neuropathy
2:1 13:1 18:1 25:1 32:1 53:1 65:1 73:1 116:1 209:1 212:1 # ischemic stroke
4:1 13:1 57:1 97:1 209:1 # iscover
6:1 13:1 17:1 24:1 30:1 32:1 59:1 103:1 178:1 # isentress
8:1 13:1 17:1 57:1 81:1 209:1 # ishak score
13:1 22:1 46:1 51:1 95:1 101:1 120:1 144:1 240:1 # isocarboxazid
8:1 13:1 51:1 61:1 144:1 194:1 202:1 # isoforms
3:1 13:1 15:1 19:1 45:1 51:1 113:1 144:1 # isolate
3:1 13:1 15:1 19:1 45:1 51:1 59:1 113:1 144:1 # isolates
2:1 13:1 23:1 44:1 51:1 54:2 71:1 144:1 245:1 # isopropyl
2:1 5:1 13:1 23:1 44:1 45:1 51:1 54:2 57:1 71:1 91:1 144:1 245:1 # isopropyl alcohol
3:1 13:1 18:1 20:1 22:1 25:1 33:1 34:1 40:1 51:1 67:1 88:1 144:1 274:1 295:1 # isostearic acid
13:1 37:1 51:1 144:1 # isozyme
13:1 37:1 51:1 59:1 144:1 # isozymes
13:1 14:1 84:1 # israel
1:1 49:1 63:1 73:1 105:1 111:1 # itching
1:1 4:1 5:1 49:1 63:1 73:1 97:1 99:1 105:1 111:1 # itching all over
1:1 9:1 26:1 42:1 62:1 77:1 226:1 # iv infusion
4:1 30:1 277:1 # jersey
1:1 24:1 184:1 # joint
1:1 4:1 8:1 12:1 13:1 16:1 24:1 51:1 115:1 144:1 149:1 182:1 184:1 243:1 250:1 271:1 299:1 300:1 # joint disorder
1:1 4:1 8:1 12:1 13:1 16:1 24:1 51:1 115:1 144:1 149:1 182:1 184:1 243:1 250:1 271:1 277:1 299:1 300:1 # joint disorders
1:2 14:1 23:1 24:1 112:1 184:1 287:1 # joint sprain
9:1 39:1 55:1 # jonas
6:1 10:1 13:1 20:1 22:1 27:1 28:1 49:1 50:1 97:1 100:1 150:1 # juvenile arthritis
6:1 10:1 12:1 13:1 15:1 18:1 20:1 22:1 26:1 27:1 28:2 34:1 49:1 50:1 54:1 97:1 100:1 107:1 111:1 150:1 # juvenile idiopathic arthritis
6:1 9:1 27:2 31:1 50:1 52:1 53:1 58:1 60:1 70:1 84:1 95:1 97:1 100:1 116:1 269:1 # juvenile myelomonocytic leukaemia
5:1 14:1 27:1 29:1 32:1 158:1 # kaletra
5:1 17:1 23:1 59:1 178:1 276:1 # kalpress
107:1 173:1 # kappa
39:1 160:1 # kawasaki
12:1 13:1 30:2 39:2 88:1 148:1 149:1 160:1 # kawasaki disease
4:1 126:1 # kerry
10:1 12:1 18:1 29:2 33:1 34:1 40:1 47:1 58:1 67:1 108:1 123:1 133:1 235:1 274:1 295:1 # ketoacidosis, diabetic
9:1 29:1 47:1 55:1 57:1 95:1 288:1 # ketoconazole
9:1 11:1 12:1 29:1 47:1 59:1 87:1 120:1 183:1 190:1 # ketone bodies
9:1 11:1 29:1 47:1 59:1 183:1 # ketones
2:1 8:1 19:1 29:1 33:1 45:1 47:1 265:1 # ketorolac
66:1 87:1 120:1 152:1 236:1 # kg body weight
4:1 7:1 11:1 34:1 46:1 48:1 117:1 # kidney cancer
11:1 12:1 13:1 30:2 34:1 39:1 88:1 148:1 149:1 # kidney disease
11:1 17:1 34:1 72:1 100:1 114:1 204:1 228:1 287:1 # kidney failure
4:1 11:1 34:1 38:1 97:1 226:1 # kidney liver
99:1 100:1 # kills
1:2 8:1 30:1 39:1 47:1 49:1 55:1 111:1 143:1 148:1 265:1 286:1 292:1 # kinase inhibitor
1:1 60:1 63:1 105:1 133:1 # kingdom
1:1 4:1 13:1 63:1 65:1 104:1 105:1 # kingfisher
1:1 5:1 60:1 # kinzalkomb
97:1 200:1 226:1 # kivexa
4:1 9:1 10:1 11:1 14:1 15:1 26:1 54:1 76:1 77:1 102:1 118:1 127:1 252:1 258:1 267:1 # knee operation
7:1 191:1 # kuvan
1:2 11:1 22:1 50:1 86:1 156:1 198:1 234:1 244:1 # l-arginine
1:1 19:1 38:1 63:1 84:1 105:1 108:1 123:1 263:1 # labeling
8:2 14:1 15:1 19:1 20:1 47:1 108:1 120:1 252:1 265:1 # laboratories
1:2 8:2 12:1 14:1 15:1 19:1 47:1 63:1 64:1 104:1 105:1 108:1 120:1 126:1 170:1 252:1 265:1 270:1 301:1# laboratory findings
8:2 14:1 15:1 17:1 19:1 47:1 59:1 83:1 90:1 108:1 120:1 126:1 252:1 265:1 # laboratory results
8:2 14:1 15:1 19:1 25:1 47:1 108:1 109:1 120:1 126:1 236:1 252:1 265:1 # laboratory study
3:1 8:2 14:1 15:1 19:1 25:1 47:1 59:1 108:1 120:1 126:1 252:1 265:1 # laboratory test
1:1 8:1 10:1 12:1 15:1 19:1 33:1 55:1 57:1 61:1 115:1 127:1 170:1 250:1 286:1 # lack of coordination
18:1 19:1 33:2 46:1 61:1 104:1 165:1 232:1 # lack of efficacy
1:1 19:1 33:1 63:1 105:1 # lacking
16:1 19:1 33:1 34:1 40:1 53:1 57:1 69:1 124:1 142:1 160:1 # lacosamide
4:1 8:1 10:1 12:1 13:1 15:1 16:1 19:1 20:1 26:1 33:1 35:1 51:1 102:1 115:1 127:1 144:1 149:1 151:1 182:1 218:1 243:1 250:1 258:1 271:1 299:1 300:1 # lacrimation disorder
1:1 10:1 15:1 17:1 19:1 20:1 26:1 30:1 33:1 35:1 39:1 74:1 88:1 102:1 117:1 127:1 148:1 151:1 218:2 258:1 # lacrimation increased
1:1 2:1 3:1 6:1 15:1 16:1 17:1 19:1 21:1 30:1 33:1 39:1 41:1 56:1 74:1 85:1 88:1 89:1 113:1 117:1 119:1 138:1 148:1 153:1 155:1 159:1 171:1 176:1 189:1 201:1 218:1 231:1 # lactate dehydrogenase increased
3:1 15:1 19:1 21:1 27:1 33:1 41:1 84:1 97:1 113:1 189:1 # lactate levels
10:1 18:1 19:1 33:2 34:1 41:1 67:1 189:1 225:1 235:1 274:1 295:1 # lactic acid
9:1 11:1 19:1 33:1 41:1 47:1 183:1 189:1 # lactone
2:1 7:1 19:1 30:1 33:1 40:1 41:1 47:1 56:1 62:1 85:1 110:1 119:1 138:1 153:1 155:1 159:1 171:1 176:1 189:1 291:1 # lactose anhydrous
2:1 7:1 19:1 30:1 33:1 40:1 41:1 47:1 56:1 62:1 85:1 110:1 119:1 138:1 153:1 155:1 159:1 171:1 176:1 189:1 291:1 # lactose, anhydrous
6:1 11:1 19:1 37:1 59:1 69:1 178:1 # lameness
5:1 18:1 19:1 21:1 41:1 53:1 69:1 142:1 # lamictal
1:1 11:1 12:1 19:1 53:1 69:1 86:1 142:1 170:1 226:1 # lamivudine
1:2 7:1 11:2 12:2 19:1 34:1 53:1 64:1 69:1 86:2 133:1 142:1 170:2 226:1 # lamivudine and zidovudine
1:1 5:1 8:1 9:1 10:1 11:1 12:1 14:1 19:1 26:1 45:1 51:1 53:1 69:1 77:1 86:1 102:1 114:1 118:1 136:1 142:1 170:1 226:1 # lamivudine oral solution
1:2 11:2 12:2 19:1 34:1 53:1 69:1 86:2 133:1 142:1 170:2 226:1 # lamivudine zidovudine
1:1 19:1 20:1 32:1 36:1 69:1 70:1 152:1 195:1 234:1 257:1 # lamotrigine 2 mg
2:1 3:1 4:1 7:1 19:1 25:1 31:1 40:1 45:1 130:1 266:1 # lanosterol
7:1 14:1 19:1 23:1 51:1 54:1 122:1 288:1 # lansoprazol
7:1 14:1 19:1 23:1 51:1 54:1 122:1 288:1 # lansoprazole
7:1 14:1 19:1 23:1 51:1 54:1 122:1 195:1 288:1 # lansoprazole 15 mg
7:1 19:1 24:1 62:1 109:1 187:1 # lantus
7:1 8:1 19:1 # lanzor
2:1 4:1 19:1 22:1 40:1 54:1 57:1 72:1 89:1 90:1 107:1 126:1 173:1 198:1 209:1 # laparoscopic surgery
1:1 10:1 15:1 19:1 50:1 107:1 127:1 173:1 292:1 298:1 # lapatinib
19:1 22:1 89:1 198:1 # large
1:1 19:1 22:2 31:1 35:1 46:1 48:1 60:1 67:1 84:1 89:1 99:1 180:1 198:1 240:1 278:1 293:1 # large cell carcinoma
1:2 3:1 10:1 11:1 19:1 22:1 24:1 25:1 59:1 86:1 89:1 198:1 298:1 # large intestine
1:1 19:1 22:1 66:1 78:1 89:1 97:1 198:1 # large vein
19:1 22:1 25:1 59:1 89:1 198:1 # largest
2:1 9:1 19:1 22:1 30:1 34:1 39:1 50:1 148:1 275:1 # laronidase
2:1 7:1 14:1 19:1 22:1 23:1 54:1 129:1 193:1 211:1 245:1 # laropiprant
19:1 22:1 191:1 # larvae
5:1 16:1 19:1 22:1 35:1 63:1 74:1 88:1 89:1 116:1 126:1 # laryngeal oedema
4:1 6:1 15:1 17:1 19:1 24:1 30:1 32:1 37:1 39:1 88:1 103:1 148:1 # laser treatment
3:1 15:1 19:1 21:1 25:1 59:1 89:1 113:1 157:1 219:1 # late stages
3:1 4:1 6:1 15:1 19:1 20:1 26:1 76:1 87:1 113:1 117:1 165:1 233:1 267:1 # latency period
3:2 6:1 12:1 15:1 19:1 24:1 29:1 58:1 59:1 103:1 108:1 113:1 123:1 # latent diabetes
3:1 6:1 15:1 19:1 24:1 103:1 113:1 # latent tb
3:1 4:1 6:1 15:1 19:1 24:1 40:1 52:1 83:1 103:1 109:1 113:1 123:1 154:1 206:1 # latent tuberculosis
3:1 15:1 19:1 71:1 72:1 83:1 90:1 113:1 126:1 204:1 # lauryl sulfate
19:1 89:1 157:1 191:1 # lavage
19:1 49:1 145:1 # laxity
4:1 19:1 277:1 # layers
1:1 17:1 30:1 39:1 74:1 88:1 117:1 148:1 218:1 # ldh increased
2:1 3:1 4:1 25:1 27:1 45:1 59:1 73:1 91:1 130:1 # ldl cholesterol
17:1 22:1 25:1 27:1 39:1 59:1 88:1 # least squares
7:1 9:1 27:1 31:1 238:1 # lebanon
1:1 27:1 28:1 49:1 67:1 80:1 111:1 # lecithin
7:1 27:1 64:1 81:1 # left hand
22:1 27:1 65:1 88:1 150:1 # left heart
16:1 27:1 34:1 42:1 124:1 # left side
3:1 4:1 5:1 18:1 22:1 27:1 38:1 46:1 68:1 100:1 126:1 130:1 143:1 150:1 232:1 272:1 # left umbilical artery
6:1 9:1 10:1 18:1 19:1 20:1 24:1 26:1 27:1 32:1 41:1 77:1 80:1 83:1 97:1 102:1 103:1 118:1 154:1 225:1 257:1 290:1 # left ventricular ejection
6:1 17:1 18:1 19:1 20:1 24:1 27:1 32:1 72:1 83:1 97:1 100:1 103:1 114:1 154:1 204:1 228:1 257:1 287:1 # left ventricular failure
2:1 4:1 6:1 18:1 19:1 20:1 24:1 27:1 32:2 43:1 54:1 56:1 76:1 83:1 97:1 103:1 150:1 154:1 239:1 245:1 257:1 259:1 267:1 # left ventricular hypertrophy
14:1 27:1 69:1 199:1 218:1 # leg cramps
11:1 27:1 59:1 88:1 178:1 # leg weakness
9:1 11:2 19:1 26:1 27:1 43:1 54:1 68:1 70:1 77:1 84:1 99:1 100:1 111:1 183:1 234:1 259:1 269:1 293:1 # legionella pneumophila
10:1 13:1 15:1 19:1 26:1 27:1 102:1 127:1 234:1 258:1 # legislation
26:1 27:1 35:1 60:2 66:1 278:1 # leiomyoma
22:1 26:1 27:1 40:1 60:1 66:1 160:1 # leiomyosarcoma
1:1 6:1 27:1 33:1 64:1 67:1 274:1 275:1 # lendacin
6:1 27:1 28:1 63:1 # length
1:1 12:1 27:1 121:1 125:1 129:1 141:1 170:1 # lepirudin
9:1 26:1 27:1 42:1 59:1 77:1 122:1 # lesions
7:1 27:1 28:1 59:1 81:1 178:1 # less than
4:1 27:1 30:1 59:1 178:1 # lesser
5:1 27:1 28:1 29:1 81:1 128:1 # lethal
3:1 27:1 57:1 59:1 95:1 98:1 165:1 269:1 # leucocytes
6:1 27:1 50:1 54:1 57:1 58:1 76:1 98:1 269:1 # leucopenia
2:1 9:1 18:1 27:1 50:1 53:1 58:1 73:1 116:1 269:1 # leukaemia chronic
27:1 39:1 53:1 58:1 116:1 269:1 # leukaemias
4:1 17:1 27:1 43:1 65:1 173:1 254:1 269:1 # leukaphereses
3:1 24:1 27:1 57:1 95:1 110:1 165:1 169:1 269:1 # leukocyte counts
10:1 13:1 27:1 38:1 39:1 47:1 49:1 83:1 95:2 154:1 165:1 191:1 209:1 269:1 # leukocytoclastic vasculitis
27:1 40:1 47:1 95:1 165:1 269:1 # leukocytosis
8:1 27:1 65:1 88:1 269:1 # leukorrhea
7:1 27:1 40:1 46:1 209:1 269:1 # leukoscan
6:1 20:1 27:1 32:1 36:1 190:1 257:1 269:1 # leukotriene
6:1 7:1 8:1 9:1 13:1 17:1 20:1 21:1 24:1 25:1 27:1 32:1 36:1 47:1 48:1 50:1 80:1 121:1 157:1 187:1 190:1 197:1 257:1 265:1 269:1 # leukotriene receptor antagonist
2:1 8:1 17:1 23:1 27:1 38:1 44:1 84:1 269:1 # leuprorelin
27:1 84:1 97:1 # level
9:1 26:1 27:1 57:1 61:1 62:1 67:1 84:1 97:1 110:1 122:1 209:1 291:1 # level of consciousness
8:1 9:1 27:1 31:1 59:1 89:1 198:1 # levonorgestrel
2:1 9:1 27:1 34:1 55:1 69:1 85:1 119:1 200:1 # lexidronam
12:1 27:1 48:1 84:1 99:1 138:1 152:1 293:1 # leydig cell
204:1 217:1 281:1 # lfa-1
4:1 8:1 12:1 13:1 16:1 34:1 38:1 51:1 115:1 133:1 143:1 144:1 149:1 182:1 243:1 250:1 271:1 292:1 299:1 300:1 # libido disorder
1:1 10:1 15:1 18:1 21:1 25:1 26:1 38:1 48:1 59:1 102:1 127:1 188:1 219:1 258:1 # lice infestations
6:1 18:1 30:1 38:1 48:1 74:1 122:1 # licensed
6:1 17:1 18:1 38:1 48:1 72:1 90:1 122:1 228:1 # licensure
6:1 18:1 38:1 65:1 73:1 283:1 # lichen
6:1 18:1 31:1 34:1 38:1 65:1 73:1 184:1 283:1 # lichenoid
18:1 38:1 # licks
1:1 2:1 8:1 11:1 34:1 38:1 46:1 52:1 56:1 73:1 85:1 86:1 95:2 119:1 133:1 138:1 153:1 155:1 159:1 171:1 176:1 268:1 287:1 # lidocaine hydrochloride
3:1 6:1 25:1 38:1 73:1 80:1 122:1 190:1 # liechtenstein
1:1 3:1 6:1 15:1 17:1 28:1 38:1 50:1 88:1 113:1 188:1 # life threatening
7:1 38:1 64:1 139:1 152:1 # ligand
38:1 152:1 # light
7:1 25:1 28:1 38:1 42:1 55:1 59:2 65:1 152:1 # light anaesthesia
1:1 14:1 22:1 34:1 38:2 104:1 107:1 152:1 # light liquid paraffin
38:1 65:1 88:1 152:1 166:1 # light-headedness
1:1 10:1 38:1 63:1 105:1 152:1 298:1 # lighting
38:1 140:1 152:1 # lightly
38:2 84:1 87:1 91:1 # likelihood
6:1 24:1 37:1 38:1 70:1 97:1 103:1 116:1 151:1 # limb movements
3:1 9:1 10:1 16:1 26:1 29:1 38:1 41:1 49:1 53:1 61:1 77:1 80:1 102:1 118:1 151:1 225:1 290:1 # limit of detection
9:1 10:1 15:1 21:1 26:1 38:1 49:1 53:1 77:1 102:1 118:1 127:1 151:1 258:1 # limitations
3:1 38:1 49:1 53:1 74:1 151:1 # limited by
1:1 10:1 38:1 49:1 53:1 63:1 105:1 151:1 298:1 # limiting
1:1 11:1 22:1 38:1 86:1 88:1 263:1 # linear
1:1 11:1 34:1 38:2 45:1 86:1 263:1 # linezolid
34:1 38:1 129:1 211:1 # lipids
2:1 15:1 32:1 38:1 43:1 54:1 106:1 211:1 245:1 259:1 # lipoatrophy
2:1 25:1 32:1 38:1 87:1 106:1 211:1 212:1 236:1 246:1 # lipodystrophy
6:1 11:1 38:1 42:1 59:1 89:1 106:1 201:1 211:1 231:1 # lipogenesis
13:1 38:1 42:1 45:1 106:1 140:1 211:1 246:1 249:1 # lipolysis
35:1 38:1 60:1 106:1 211:1 278:1 # lipoma
15:1 35:1 38:1 40:1 42:1 47:1 60:1 106:1 211:1 222:1 278:1 # lipomatosis
18:1 38:2 43:1 54:1 100:1 106:1 111:1 211:1 259:1 # lipophilicity
22:1 38:1 40:1 57:1 60:1 106:1 160:1 211:1 # liposarcoma
3:1 4:1 5:1 18:1 20:1 35:1 36:1 38:1 40:1 43:1 51:1 60:1 69:1 79:1 91:1 106:1 130:1 199:1 211:1 233:1 262:1 278:1 # liposomal amphotericin
37:1 38:1 40:1 51:1 59:1 60:1 106:1 211:1 280:1 # liposomes
15:1 21:1 25:1 38:1 40:1 106:1 211:1 219:1 # lipostat
25:1 34:1 38:1 45:1 47:1 # liquid stools
3:1 6:1 13:1 25:1 38:1 # listen
3:1 4:1 13:1 20:1 25:1 26:1 38:1 40:1 42:1 130:1 222:1 233:1 # listeriosis
28:1 38:1 49:1 68:1 111:1 227:1 284:1 # lithium
3:1 4:1 38:1 49:1 130:1 # litter
27:1 38:1 49:1 # little
1:1 11:1 33:1 38:1 67:1 86:1 97:1 191:1 226:1 # live vaccine
1:1 11:1 33:1 38:1 59:1 67:1 86:1 97:1 191:1 226:1 # live vaccines
38:1 74:1 97:1 133:1 226:1 # livedo
10:1 17:1 18:1 19:1 20:1 22:1 29:1 38:1 74:1 83:1 97:1 133:1 154:1 226:1 235:1 # livedo reticularis
4:2 7:1 38:1 46:1 48:1 97:1 117:1 226:1 # liver cancer
4:1 6:1 16:1 38:1 57:1 60:1 76:1 80:1 97:1 122:1 160:1 199:1 226:1 # liver decompensation
4:1 12:1 13:1 30:2 38:1 39:1 88:1 97:1 148:1 149:1 226:1 # liver disease
4:1 12:1 13:1 30:2 38:1 39:1 59:1 88:1 97:1 148:1 149:1 226:1 # liver diseases
4:2 8:1 12:1 13:1 16:1 38:1 51:1 97:1 115:1 144:1 149:1 182:1 226:1 243:1 250:1 271:1 277:1 299:1 300:1 # liver disorders
4:1 10:1 26:1 38:1 41:1 97:1 102:1 117:1 169:1 225:1 226:1 236:1 246:1 # liver dysfunction
4:1 6:1 37:1 38:1 59:1 97:1 226:1 # liver enzymes
2:1 4:1 13:1 38:1 40:1 42:1 97:1 104:1 164:1 222:1 226:1 249:1 292:1 # liver fibrosis
3:1 4:1 9:1 10:1 15:1 26:1 27:1 38:1 41:1 74:1 77:1 84:1 97:1 102:1 113:1 117:1 118:1 169:1 191:1 225:1 226:1 # liver function elevated
3:1 4:1 9:1 10:1 25:1 26:1 38:1 41:1 59:1 77:1 97:1 102:1 117:1 118:1 169:1 225:1 226:1 # liver function tests
1:1 4:1 9:1 10:1 26:1 38:1 41:1 77:1 80:1 97:1 102:1 118:1 188:1 225:1 226:1 290:1 # liver infection
4:1 11:1 34:1 38:1 97:1 226:1 # liver kidney
2:1 4:1 11:1 13:1 38:1 40:1 42:1 80:1 97:1 218:1 222:1 226:1 249:1 # liver necrosis
2:1 4:1 23:1 27:1 38:1 44:1 97:1 116:1 163:1 177:1 226:1 # liver problem
4:1 9:1 10:1 17:1 26:1 30:1 38:1 41:1 59:1 77:1 80:1 97:1 102:1 118:1 225:1 226:1 290:1 # liver resection
3:1 4:1 25:1 38:1 59:1 97:1 226:1 # liver tests
4:1 7:2 14:1 19:1 24:1 32:1 38:1 97:1 112:1 122:1 158:1 161:1 187:1 193:1 226:1 # liver transplantation
16:1 52:1 74:1 166:1 # loaded
5:1 46:1 52:1 95:1 272:1 # local
5:1 7:1 10:1 25:1 28:1 29:1 46:1 52:1 55:1 59:1 65:1 95:1 272:1 # local anaesthetic
5:1 16:1 35:1 46:1 52:1 74:1 95:1 116:1 272:1 # local oedema
5:1 9:1 10:1 17:1 26:1 33:1 41:1 46:1 52:1 77:1 88:1 95:1 102:1 118:1 122:1 189:1 225:1 272:1 # local reactions
1:1 5:1 38:1 46:1 52:1 63:1 84:1 95:1 99:1 105:1 263:1 272:1 293:1 # local swelling
4:1 5:1 14:1 28:1 46:1 52:1 65:1 95:1 173:1 272:1 # local therapy
5:1 27:1 46:1 52:1 95:1 272:1 # locale
5:1 38:1 46:1 52:1 74:1 95:1 272:1 # localized
1:3 9:1 10:1 33:1 38:1 41:1 52:1 63:2 83:1 90:1 105:1 122:1 189:1 225:1 263:1 298:1 # long acting insulin
3:1 4:1 9:1 52:1 63:1 130:1 194:1 # long term
3:1 4:1 6:1 9:1 15:1 17:1 24:1 32:1 37:1 52:1 63:1 88:1 103:1 130:1 194:1 # long term treatment
1:1 9:1 12:1 49:1 52:1 63:1 109:1 170:1 234:1 # longitudinal
6:1 30:1 40:1 52:1 # loosen
1:1 6:1 30:1 40:1 50:1 52:1 63:1 105:1 # loosening
1:1 9:1 20:1 47:1 49:1 52:1 54:1 55:2 129:1 131:2 141:2 286:1 # lopinavir + ritonavir
1:1 9:1 20:1 47:1 49:1 52:1 54:1 55:2 129:1 131:2 141:2 286:1 # lopinavir / ritonavir
1:1 52:1 54:1 55:1 129:1 131:1 141:1 286:1 # lopinavir/ritonavir
7:1 21:1 22:1 40:1 52:1 150:1 160:1 294:1 # losartan
9:1 26:1 40:1 52:1 57:1 61:1 62:1 67:1 110:1 122:1 178:1 209:1 291:1 # loss of consciousness
4:1 6:1 11:1 40:1 52:1 61:1 178:1 198:1 # loss of energy
1:1 38:1 40:1 52:1 61:1 63:1 84:1 105:1 178:1 188:1 263:1 # loss of feeling
40:1 52:1 61:1 81:1 141:1 178:1 287:1 # loss of hair
1:1 3:1 4:1 17:1 24:1 25:1 40:1 52:1 59:1 61:1 130:1 178:1 # loss of interest
9:1 10:1 26:1 36:1 52:1 77:1 102:1 118:1 # lotion
17:2 23:1 52:2 59:1 72:1 87:1 90:1 163:1 178:1 228:1 # low blood pressure
52:1 66:1 87:1 120:1 152:1 236:1 # low body weight
2:1 3:1 6:1 16:1 23:1 36:1 38:1 42:1 44:1 49:1 52:1 54:1 66:1 75:1 79:1 82:1 92:1 93:1 96:1 106:1 122:1 132:1 135:1 145:1 211:1 214:1 # low density lipoprotein
6:1 16:1 27:1 28:1 29:1 42:1 45:1 49:1 52:1 56:1 71:1 106:1 122:1 128:1 140:1 145:1 147:1 168:1 179:1 181:1 192:1 # low density polyethylene
13:1 20:1 23:1 52:2 58:1 129:1 167:1 173:1 # low flow priapism
6:1 17:1 52:1 117:1 165:1 # low frequency
52:1 # low hdl
1:1 52:2 65:1 70:1 116:1 143:1 177:1 185:1 231:1 # low hemoglobin
4:1 17:2 23:1 52:2 59:1 72:1 87:1 90:1 163:1 178:1 228:1 # lower blood pressure
4:1 52:1 87:1 120:1 236:1 # lower body
4:1 34:1 38:1 52:1 84:1 # lower eyelid
4:1 38:1 52:1 151:1 # lower limb
4:1 38:1 52:1 151:1 253:1 # lower limbs
1:1 4:1 8:1 9:1 10:1 14:1 15:1 17:1 26:1 41:1 47:1 52:1 59:1 77:1 80:1 102:1 112:1 118:1 129:1 141:1 188:1 225:1 252:1 265:1 290:1 # lower respiratory infection
1:1 4:1 14:1 20:1 22:1 32:1 33:1 41:1 52:1 55:1 72:1 126:1 158:1 189:1 286:1 # lower urinary tract
4:1 17:1 52:1 74:1 # lowered
4:1 52:1 277:1 # lowers
25:1 52:1 59:1 # lowest
4:1 46:1 114:1 173:1 # luer cap
1:1 5:1 9:1 22:1 26:1 42:1 55:1 62:1 68:1 77:1 112:1 114:1 129:1 238:1 286:1 # lumbar spinal fusion
14:1 33:1 53:1 57:1 68:1 101:1 114:1 141:1 # lumiracoxib
12:1 13:1 30:2 39:1 63:1 88:1 114:1 148:1 149:1 169:1 # lung disease
13:1 38:1 45:1 63:1 114:1 116:1 120:1 167:1 169:1 # lung embolism
2:1 13:1 40:1 42:1 63:1 104:1 114:1 164:1 169:1 222:1 249:1 292:1 # lung fibrosis
1:1 9:1 10:1 26:1 41:1 63:1 77:1 80:1 102:1 114:1 118:1 169:1 188:1 225:1 290:1 # lung infection
7:2 14:1 19:1 24:1 32:1 63:1 112:1 114:1 122:1 158:1 161:1 169:1 187:1 193:1 # lung transplantation
10:1 11:1 13:1 20:1 43:1 49:1 62:1 114:1 121:1 # lupus nephritis
4:1 13:1 20:1 97:1 114:1 233:1 # luveris
1:1 9:1 10:1 26:1 40:1 42:1 49:1 63:1 77:1 102:1 105:1 106:1 118:1 140:1 222:1 # lying position
43:1 140:1 199:1 # lymph
16:1 31:1 43:1 59:1 87:1 140:1 199:1 # lymph nodes
10:1 15:1 18:1 43:1 81:1 127:1 140:1 199:1 216:1 235:1 # lymphatic
27:1 43:1 48:1 84:1 91:1 95:1 140:1 199:1 # lymphocele
3:1 43:1 91:1 95:1 140:1 165:1 199:1 # lymphocytes
10:1 43:1 91:1 95:1 140:1 165:1 199:1 # lymphocytic
34:1 43:1 48:1 84:1 91:1 99:1 140:1 184:1 199:1 293:1 # lymphoid cells
7:1 8:1 34:1 43:1 91:1 122:1 139:1 140:1 184:1 198:1 199:1 # lymphoid organs
10:1 13:1 34:1 43:1 59:1 90:1 91:1 140:1 178:1 184:1 199:1 # lymphoid tissues
1:1 11:1 43:1 86:1 91:1 140:1 199:1 # lymphokines
1:1 6:1 10:1 13:1 15:1 35:1 37:1 43:1 47:1 49:1 50:1 60:1 63:1 91:1 105:1 140:1 199:1 234:1 278:1 # lymphomatous meningitis
2:1 12:1 13:1 23:1 30:2 39:1 43:1 44:1 45:1 54:1 88:1 91:1 140:1 148:1 149:1 199:1 # lymphoproliferative disease
13:1 42:1 140:1 246:1 249:1 # lysis
5:1 6:1 35:1 37:1 40:1 51:2 59:1 60:1 140:1 246:1 262:1 278:1 # lysosomal enzymes
17:1 45:1 51:1 59:1 218:1 # m-cresol
8:1 17:1 47:1 48:1 80:1 121:1 197:1 265:1 # m3 receptor
33:1 35:1 46:1 59:1 # macaques
1:1 4:1 11:1 33:1 35:1 73:1 86:1 111:1 126:1 # machinery
2:1 33:1 35:1 45:1 218:1 231:1 # macrogol 4000
2:1 7:1 10:2 16:1 18:1 24:1 26:1 33:1 34:1 35:1 36:1 38:1 45:1 124:1 143:1 187:1 207:1 218:1 235:1 292:1 # macrolide antibiotic
2:2 9:1 10:2 15:1 26:1 33:2 35:1 37:1 41:1 43:1 54:1 60:1 64:1 77:1 81:1 85:1 89:1 102:1 118:1 119:1 127:1 157:1 189:1 191:1 210:1 216:1 218:1 225:1 226:1 245:1 258:1 259:1 273:1 280:1 # macrophage activation syndrome
6:1 33:1 35:1 89:1 154:1 201:1 # macugen
19:1 22:1 33:1 35:1 83:1 154:1 # macular
16:1 19:1 22:1 33:1 35:2 74:1 83:1 116:1 154:1 # macular oedema
15:1 28:1 33:1 35:1 52:1 54:1 83:1 107:1 154:1 # maculopathy
3:1 11:1 15:1 18:1 35:1 38:1 42:2 46:1 59:1 68:1 100:1 113:1 157:1 227:1 232:1 284:1 289:1 # magnesium silicate
3:1 11:1 15:1 35:1 42:1 43:1 59:1 68:1 81:1 83:1 90:1 113:1 157:1 216:1 227:1 276:1 284:1 289:1 # magnesium sulphate
10:1 11:1 18:1 29:1 35:1 157:1 235:1 289:1 # magnetic
7:2 9:1 10:1 11:1 14:1 17:1 18:1 26:1 29:1 35:1 43:1 48:1 51:1 55:1 59:1 63:1 117:1 157:1 173:1 231:1 234:1 235:1 237:1 289:1 # magnetic resonance angiography
1:1 3:1 6:1 7:2 24:1 25:1 28:1 35:1 42:1 55:2 59:2 61:1 65:1 117:1 287:1 # maintenance of anaesthesia
8:1 9:1 16:1 17:1 23:1 26:1 35:1 42:1 59:1 77:1 121:1 178:1 # major depression
4:1 8:2 12:1 13:1 16:2 17:1 23:1 35:1 42:1 51:1 59:1 97:1 115:1 121:1 144:1 149:1 178:1 182:1 226:1 243:1 250:1 271:1 299:1 300:1 # major depressive disorder
4:1 8:2 12:1 13:1 16:2 17:1 23:1 35:1 42:1 51:1 59:1 97:1 115:1 121:1 144:1 149:1 178:1 182:1 226:1 243:1 250:1 271:1 277:1 299:1 300:1 # major depressive disorders
8:1 11:1 16:1 17:1 23:1 35:1 42:1 59:2 97:1 99:1 100:1 121:1 178:2 226:1 # major depressive illness
1:1 8:1 35:1 72:1 126:1 # major injury
4:1 8:1 20:1 35:1 59:1 72:1 89:1 90:1 190:1 198:1 233:1 # major surgeries
4:1 8:1 35:1 72:1 89:1 90:1 126:1 198:1 # major surgery
8:1 20:1 35:1 49:1 145:1 # majority
4:1 5:1 16:1 19:1 30:1 33:1 35:2 39:1 56:1 58:1 73:1 107:1 138:1 153:1 178:1 182:1 194:1 262:1 # malassezia pachydermatis
5:2 7:1 27:1 35:2 50:1 151:1 242:1 262:2 # male animals
5:1 27:1 30:1 35:1 200:1 262:1 # male sex
5:1 18:1 33:1 34:1 35:1 38:1 67:1 262:1 274:1 295:1 # malic acid
5:1 7:1 24:1 35:2 38:1 39:1 43:1 55:1 60:1 91:1 140:1 152:1 187:1 199:1 262:1 278:1 289:1 # malignant lymphomas
5:1 7:1 24:1 26:1 28:1 35:1 36:1 37:1 38:2 51:1 55:1 59:1 65:1 84:1 152:1 187:1 262:1 289:1 # malignant mesothelioma
5:1 7:1 24:1 35:1 38:1 55:1 68:1 70:1 72:1 109:1 110:1 152:1 187:1 262:1 289:1 # malignant tumour
5:1 10:1 20:1 32:1 35:1 49:1 136:1 257:1 262:1 # malnutrition
5:1 16:1 32:1 35:1 47:1 87:1 200:1 262:1 # maltodextrin
5:1 30:1 35:1 40:1 47:1 262:1 # maltose
7:1 19:1 22:1 35:2 64:1 69:1 126:1 185:1 # mammary gland
6:1 7:1 24:1 35:1 37:1 55:1 89:1 103:1 116:1 157:1 224:1 # management
6:1 7:1 10:1 14:1 18:1 23:1 24:1 33:1 35:1 37:1 41:1 48:1 55:1 89:1 103:1 116:1 157:1 189:1 224:1 225:1 235:1 # management practice
6:1 7:1 10:1 14:1 18:1 23:1 24:1 33:1 35:1 37:1 41:1 48:1 55:1 59:1 89:1 103:1 116:1 157:1 189:1 224:1 225:1 235:1 # management practices
1:1 7:1 35:1 55:1 63:1 105:1 157:1 224:1 234:1 # managing
7:1 8:1 15:1 35:1 47:1 64:1 126:1 224:1 265:1 275:1 # mandatory
7:1 35:1 63:1 89:1 224:1 # mange
7:1 35:1 50:1 58:1 224:1 242:1 # mania
7:1 18:1 35:1 50:1 224:1 242:1 # manic
7:1 9:1 10:1 17:1 18:1 26:1 33:1 35:1 41:1 50:1 77:1 88:1 102:1 118:1 189:1 224:1 225:1 242:1 # manic reaction
7:1 18:1 35:1 47:1 50:1 60:1 197:1 199:1 210:1 224:1 242:1 # manic symptoms
7:1 15:1 21:1 25:1 35:1 50:1 59:1 188:1 219:1 224:1 242:1 # manifestation
7:1 15:1 21:1 25:1 35:1 50:1 59:1 188:1 219:1 224:1 242:1 # manifestations
7:1 35:1 53:1 58:1 65:1 66:1 151:1 224:1 # mannheimia
7:1 10:1 18:1 35:1 45:1 53:1 58:1 65:1 66:1 70:1 81:1 116:1 140:1 151:1 224:1 235:1 # mannheimia haemolytica
7:1 33:1 35:1 41:1 72:1 109:1 189:1 204:1 224:1 285:1 # manufacturer
7:1 33:1 35:1 41:1 72:1 109:1 189:1 204:1 224:1 285:1 # manufacturing
1:1 8:1 35:1 47:1 49:1 111:1 143:1 265:1 277:1 292:1 # mao inhibitors
35:1 221:1 244:1 # mao-a
35:1 221:1 # mao-b
2:1 14:1 22:1 35:1 95:1 131:1 141:1 195:1 # maraviroc 150 mg
17:1 22:1 35:1 59:1 # mares
1:1 20:1 22:1 35:1 55:1 286:1 # marina
9:1 20:1 22:1 26:1 35:1 77:1 # marion
13:1 20:1 22:1 35:1 160:1 # marisa
22:1 35:1 74:1 # marked
4:1 22:1 35:1 277:1 # markers
22:1 29:1 35:1 # market
1:1 10:1 22:1 29:1 35:1 63:1 105:1 298:1 # marketing
22:1 29:1 35:1 # markets
1:1 22:1 35:1 63:1 105:1 # markings
2:1 3:1 7:1 14:1 15:1 21:1 22:1 24:1 32:1 35:1 49:2 54:1 67:1 113:1 129:1 158:1 187:1 245:1 252:1 294:1 # maropitant citrate
2:1 3:1 22:1 35:1 36:1 75:1 79:1 88:1 93:1 # maroteaux-lamy
2:1 19:1 22:1 35:1 39:1 42:1 54:1 56:1 58:1 106:1 161:1 239:1 # marrow hypoplasia
2:1 7:2 14:1 19:1 22:1 24:1 32:1 35:1 112:1 122:1 158:1 161:1 187:1 193:1 # marrow transplantation
1:1 10:1 22:1 35:1 50:1 150:1 298:1 # martini
1:1 13:1 35:1 38:1 39:1 50:1 83:1 154:1 209:1 263:1 # masculinisation
3:1 4:1 25:1 35:1 39:1 130:1 # master
15:1 35:1 73:1 # match
3:1 4:1 5:1 15:1 20:1 35:1 58:1 113:1 130:1 233:1 # materials
3:1 4:1 5:1 15:1 17:1 22:1 35:1 46:1 55:1 113:1 130:1 240:1 # maternal care
3:1 4:1 5:2 8:1 15:1 21:1 35:1 38:1 49:1 55:1 70:1 113:1 130:1 145:1 150:1 # maternal mortality
15:1 17:1 35:1 72:1 109:1 228:1 285:1 # mature
5:1 35:2 151:1 262:1 # maximal
3:1 4:1 5:1 14:1 15:1 27:1 30:1 35:2 40:1 45:1 47:1 74:1 99:1 113:1 133:1 140:1 151:1 252:1 262:1 # maximally tolerated dose
35:1 68:1 151:1 # maximum
5:1 15:1 21:1 35:1 123:1 204:1 # may be fatal
1:1 35:1 45:1 64:1 133:1 270:1 288:1 # mazindol
5:1 10:1 37:2 59:1 88:1 151:1 # mealtimes
6:1 7:1 10:1 16:1 17:1 34:1 37:2 42:1 48:1 59:1 88:1 117:1 124:1 151:1 # mean residence time
1:1 11:1 27:1 33:1 37:1 39:1 59:1 67:1 86:1 88:1 191:1 # measles vaccine
14:1 27:1 37:1 39:1 72:1 88:1 90:1 108:1 163:1 # measurable
6:1 17:1 37:2 39:1 72:1 88:1 90:1 116:1 228:1 # measurement
1:1 20:1 37:1 39:1 63:1 72:1 88:1 90:1 105:1 # measuring
5:1 7:1 18:1 37:1 46:1 50:1 73:1 80:1 81:1 232:1 242:1 272:1 # mechanical
5:1 6:1 7:1 10:2 15:1 18:1 19:1 24:1 26:1 37:1 46:1 50:1 73:1 80:1 81:1 97:1 100:1 102:1 103:1 127:1 207:1 232:1 242:1 258:1 272:1 # mechanical ventilation
7:1 9:1 10:1 13:1 26:1 33:1 37:1 41:1 50:1 61:1 73:1 77:1 80:1 81:1 102:1 118:1 167:1 189:1 225:1 242:1 # mechanism of action
7:1 13:1 37:1 50:1 73:1 80:1 81:1 167:1 242:1 # mechanisms
9:2 10:1 14:1 15:1 26:1 37:1 39:1 50:1 57:1 68:1 77:1 80:1 102:1 112:1 118:1 127:1 129:1 141:1 227:1 252:1 258:1 284:1 # meconium aspiration
5:1 37:1 74:1 275:1 # medal
14:1 37:1 74:1 85:1 # meddra
1:1 4:1 8:1 10:1 12:2 13:1 16:1 25:1 37:1 39:1 51:1 55:1 58:1 74:1 115:1 144:1 149:1 182:1 243:1 250:1 271:1 277:1 286:1 298:1 299:1 300:1 # mediastinal disorders
1:1 10:1 12:1 15:1 37:1 58:1 63:1 74:1 105:1 127:1 298:1 # mediating
5:1 12:1 18:1 37:1 46:1 74:1 232:1 272:1 # medical
5:1 12:1 18:1 33:1 37:1 38:1 46:1 49:1 67:1 74:1 100:1 145:1 204:1 232:1 272:1 274:1 # medical facility
5:1 8:1 12:1 13:1 18:1 25:1 37:1 46:1 47:1 74:1 111:1 126:1 232:1 265:1 272:1 # medical history
5:1 8:1 12:1 13:1 18:1 25:1 37:1 46:1 47:1 61:1 74:1 111:1 126:1 232:1 265:1 272:1 # medical history of
2:1 5:1 12:1 17:1 18:1 23:1 37:1 44:1 46:1 48:1 59:1 72:1 74:2 95:1 196:1 228:1 232:1 272:1 # medical procedures
4:1 5:1 12:1 18:2 30:1 37:1 46:1 48:1 74:1 131:1 232:1 272:1 # medical service
3:1 9:1 12:1 15:1 18:1 37:1 46:1 63:1 74:2 89:1 106:1 112:1 113:1 232:1 # medicated sponge
1:1 11:1 12:1 18:1 37:1 67:1 74:1 86:1 # medicine
12:1 37:1 68:1 74:1 227:1 284:1 # medium
1:1 4:1 12:1 20:2 32:1 37:1 48:1 68:1 73:1 74:1 81:1 140:1 152:1 185:1 227:1 229:1 233:1 257:1 284:1 287:1 # medium chain triglycerides
2:2 23:1 37:1 44:1 74:1 85:1 101:1 119:1 162:1 175:1 239:1 # medroxyprogesterone
1:1 11:1 37:1 52:1 86:1 # mefloquine
22:1 37:1 95:1 126:1 139:1 # megakaryocytes
5:1 19:1 37:1 39:1 52:1 139:1 163:1 177:1 # megaloblastic
13:1 26:1 37:1 40:1 42:1 66:1 222:1 249:1 # meiosis
6:1 19:1 37:1 55:1 84:1 # melaena
1:1 9:1 13:1 15:1 19:1 21:1 29:1 37:2 38:1 45:1 47:1 50:1 84:1 108:1 120:1 137:1 167:1 248:1 # melatonin metabolism
18:1 37:1 46:1 52:1 69:1 84:1 101:1 232:1 # meloxicam
4:1 37:1 111:1 116:1 123:1 211:1 277:1 # membership
1:1 2:1 3:1 7:1 11:1 14:1 23:1 36:1 37:1 44:1 66:1 75:1 78:1 79:1 82:1 92:1 93:1 94:1 96:1 116:1 132:1 134:1 135:1 164:1 193:1 214:1 215:1 # membrane protein
4:1 7:1 9:1 14:1 31:1 37:2 52:2 60:1 62:1 83:1 110:1 116:1 125:1 164:1 185:1 193:1 280:1 291:1 # membranous glomerulonephropathy
4:1 8:2 12:1 13:1 16:1 37:1 51:1 70:1 115:1 116:1 126:1 144:1 149:1 182:1 243:1 250:1 271:1 277:1 299:1 300:1 # memory disorders
2:1 8:1 23:1 27:1 37:1 44:1 70:1 116:2 126:1 163:1 177:1 # memory problems
1:1 5:1 6:1 37:1 50:1 63:1 88:1 89:1 105:1 # meningeal
1:1 6:1 37:1 50:1 59:1 63:1 89:1 105:1 # meninges
1:1 6:1 10:1 34:1 37:1 49:1 50:1 63:1 105:1 234:1 # meningitidis
1:1 6:1 33:1 37:1 45:1 50:1 57:1 63:1 73:1 81:1 95:2 105:1 106:1 140:1 160:1 246:1 # meningococcal polysaccharide
1:1 6:1 33:1 37:1 45:1 50:1 57:1 63:1 73:1 81:1 95:2 105:1 106:1 140:1 160:1 246:1 # meningococcal polysaccharide c
5:1 6:1 31:1 37:1 54:1 62:1 107:1 160:1 # menopausal
6:1 8:1 31:1 37:1 81:1 157:1 234:1 # menorrhagia
5:1 6:1 17:1 19:1 20:1 22:1 25:1 32:1 37:1 83:1 122:1 125:1 141:1 212:1 # menstrual irregularity
6:1 10:1 15:1 17:1 19:1 22:1 25:1 32:1 37:1 83:1 122:1 125:1 127:1 141:1 212:1 # menstruation irregular
4:1 5:2 6:1 11:1 21:1 24:1 27:1 37:1 59:1 103:1 150:1 178:1 # mental alertness
4:1 5:1 6:1 8:1 12:1 13:1 16:1 21:1 24:1 37:1 51:1 103:1 115:1 144:1 149:1 182:1 243:1 250:1 271:1 299:1 300:1 # mental disorder
4:1 5:1 6:1 8:1 12:1 13:1 16:1 21:1 24:1 37:1 51:1 103:1 115:1 144:1 149:1 182:1 243:1 250:1 271:1 277:1 299:1 300:1 # mental disorders
2:1 5:1 6:1 21:1 23:1 24:1 27:1 37:1 44:1 103:1 116:1 163:1 177:1 # mental problems
5:1 6:1 10:1 15:1 17:1 21:2 22:1 24:1 26:1 29:1 37:1 102:1 103:1 115:1 127:1 248:1 258:1 275:1 # mental retardation
3:1 5:1 6:1 15:1 21:2 24:1 25:1 37:1 103:1 113:1 219:1 # mental state
4:1 37:1 46:1 47:1 54:1 173:1 197:1 # mercaptopurine
3:1 4:1 6:1 18:1 20:1 24:1 30:1 37:1 59:1 103:1 130:1 233:1 # mesenteric
3:1 15:1 19:1 37:1 42:1 59:1 100:1 113:1 # mesilate
37:1 59:2 89:1 157:1 160:1 178:1 # messages
18:1 21:1 29:1 37:1 38:1 45:1 108:1 120:1 137:1 248:1 # metabolic
13:1 18:1 21:1 29:1 33:1 34:1 37:1 38:1 40:1 42:1 45:1 67:1 108:1 120:1 133:1 137:1 222:1 248:1 249:1 274:1 295:1 # metabolic acidosis
4:1 8:1 12:1 13:1 16:1 18:1 21:1 29:1 37:1 38:1 45:1 51:1 108:1 115:1 120:1 137:1 144:1 149:1 182:1 243:1 248:1 250:1 271:1 277:1 299:1 300:1 # metabolic disorders
1:1 9:1 10:1 18:1 21:1 26:1 29:1 37:1 38:1 45:1 49:1 77:1 102:1 108:1 111:1 118:1 120:1 137:1 143:1 248:1 292:1 # metabolic inhibition
2:1 18:1 21:1 23:1 27:1 29:1 37:1 38:1 44:1 45:1 61:1 100:1 104:1 108:1 120:1 137:1 248:1 # metabolic profile
13:1 21:1 29:1 37:1 38:1 45:1 108:1 120:1 137:1 167:1 248:1 # metabolism
21:1 29:1 33:1 37:1 46:1 69:1 137:1 248:1 # metacam
17:1 21:1 29:1 33:1 37:1 45:1 51:1 59:1 137:1 218:1 248:1 # metacresol
3:1 5:1 18:1 21:2 25:1 29:1 37:1 38:1 39:1 99:1 137:1 248:1 # metallic taste
5:1 21:1 28:1 29:1 36:1 37:1 52:1 99:1 111:1 137:1 248:1 # metallothionein
5:1 21:1 29:1 37:1 137:1 248:1 # metals
5:1 21:1 29:1 30:1 37:1 137:1 140:1 246:1 248:1 # metalyse
8:1 21:1 29:1 37:1 43:1 69:1 70:1 91:1 137:1 248:1 # metamorphosis
13:1 21:2 25:1 29:1 37:1 39:2 42:1 137:1 219:1 248:1 249:1 # metastasis
10:1 15:1 18:1 21:2 25:1 29:1 37:1 39:1 127:1 137:1 219:1 235:1 248:1 # metastatic
6:1 10:1 15:1 16:1 18:1 21:2 22:1 25:1 29:1 31:1 37:1 39:1 46:1 67:1 95:1 127:1 137:1 166:1 219:1 235:1 240:1 248:1 # metastatic adenocarcinoma
4:2 7:1 10:1 15:1 16:1 18:1 19:1 21:2 25:1 29:1 37:1 39:1 46:1 48:1 117:1 127:1 137:1 163:1 166:1 182:1 219:1 235:1 248:1 # metastatic bladder cancer
4:1 5:1 7:1 8:1 10:1 15:1 17:1 18:1 21:3 25:1 29:1 37:1 39:1 41:1 45:1 46:1 48:1 52:1 57:1 80:1 117:1 127:1 137:1 219:1 235:1 248:1 290:1 # metastatic colorectal cancer
3:1 8:1 29:1 37:1 137:1 223:1 # meteor
1:1 8:1 29:1 37:1 53:1 137:1 172:1 194:1 202:1 # metformin
1:1 8:1 29:1 37:1 53:1 137:1 172:1 194:1 195:1 202:1 # metformin 1000 mg
1:1 8:1 29:1 37:1 53:1 137:1 172:1 194:1 195:1 202:1 # metformin 500 mg
1:1 8:1 29:1 37:1 53:1 137:1 146:1 172:1 194:1 202:1 # metformin hcl
4:1 19:1 28:1 29:1 33:1 37:2 45:1 54:1 57:1 71:1 81:1 106:1 126:1 128:1 137:1 140:1 174:1 218:1 # methacrylate copolymer
1:1 9:1 11:1 26:1 28:1 29:1 37:1 50:1 77:1 86:1 111:1 128:1 137:1 174:1 # methionine
10:1 14:1 15:1 17:1 22:1 23:1 26:1 28:1 29:1 37:1 61:1 87:1 91:1 102:1 107:1 121:1 127:1 128:1 137:1 174:1 252:1 258:1 # method of preparation
28:1 29:1 37:1 45:1 52:1 87:1 91:1 128:1 133:1 137:1 174:1 231:1 # methodology
17:1 18:1 28:1 29:1 32:1 36:1 37:1 47:1 49:1 67:1 91:1 101:1 128:1 137:1 145:1 174:1 200:1 # methotrexate toxicity
28:1 29:1 37:1 91:1 101:1 114:1 128:1 137:1 162:1 174:1 175:1 # methoxyflurane
4:1 28:2 29:2 37:1 56:1 65:1 71:1 128:2 137:1 147:1 168:1 174:1 179:1 181:1 192:1 247:1 264:1 # methyl ether
2:1 6:1 28:1 29:1 37:1 56:2 71:1 85:1 101:1 119:1 123:1 128:1 137:1 138:1 147:1 153:1 155:1 159:1 162:1 168:1 171:1 174:1 175:1 176:1 179:1 181:1 192:1 247:1 264:1 # methyl hydroxybenzoate
3:1 15:1 19:1 28:1 29:1 37:1 56:1 71:1 74:1 113:1 128:1 137:1 147:1 168:1 174:1 179:1 181:1 192:1 247:1 264:1 # methylated
28:1 29:1 37:1 54:1 56:1 71:1 107:1 128:1 133:1 137:1 147:1 168:1 174:1 179:1 181:1 192:1 247:1 264:1 # methyldopa
6:1 11:1 27:1 28:1 29:1 37:1 56:1 71:1 128:1 137:1 147:1 168:1 174:1 179:1 181:1 192:1 247:1 264:1 # methylene
2:1 5:1 16:1 28:1 29:1 34:1 37:1 53:1 55:1 56:1 60:1 71:1 124:1 128:1 137:1 147:1 164:1 168:1 174:1 179:1 181:1 192:1 247:1 264:1 273:1 # methylnaltrexone bromide
2:1 29:1 32:1 37:1 38:1 45:1 49:1 54:1 106:1 137:1 245:1 # metropolitan
2:1 8:1 29:1 32:1 37:1 81:1 137:1 157:1 # metrorrhagia
1:1 10:1 11:1 27:1 29:1 37:1 86:1 100:1 200:1 298:1 # mexiletine
9:1 18:1 27:1 45:1 53:1 55:1 57:1 288:1 # miconazole
2:1 18:1 53:1 218:1 221:1 # micro-
2:1 8:1 18:1 53:1 139:1 198:1 218:1 221:1 # micro-organisms
1:1 2:1 5:1 9:1 15:1 18:1 21:1 24:1 53:2 55:1 57:1 58:1 69:1 142:1 143:1 172:1 177:1 218:1 256:1 286:1 # microbial contamination
2:1 5:1 12:1 13:1 18:1 30:2 39:1 53:1 58:1 88:1 143:1 148:1 149:1 177:1 218:1 # microbial disease
2:1 18:1 26:1 45:1 52:1 53:1 143:1 177:1 218:1 # microbiology
2:1 18:1 53:1 163:1 177:1 206:1 218:1 261:1 # microbubbles
2:1 18:1 25:1 30:1 40:1 48:1 52:1 53:1 83:1 84:1 95:1 99:1 114:1 126:1 218:2 246:1 293:1 # microcrystalline cellulose
2:1 8:1 14:1 18:1 52:1 53:1 61:1 218:1 # microflora
2:1 18:1 53:1 218:1 231:1 # microg
2:1 18:1 52:1 53:1 177:1 185:1 218:1 231:1 261:1 # microglobulin
2:1 3:1 4:1 18:1 38:1 45:1 49:1 53:1 130:1 218:1 # microliter
2:1 9:1 18:1 53:1 122:1 218:1 # microns
2:1 9:1 18:1 27:1 53:1 98:1 146:1 218:1 # micronuclei
2:1 18:1 37:1 40:1 51:1 53:1 59:1 60:1 218:1 280:1 # microsomes
2:1 4:1 18:1 40:1 43:1 53:1 65:1 112:1 218:1 254:1 # microspheres
27:1 34:1 53:1 # middle
22:1 27:1 34:1 53:1 88:1 # middle ear
1:1 4:1 27:1 34:1 53:1 63:1 89:1 104:1 105:1 # middle finger
1:1 11:1 14:1 53:1 59:1 86:1 152:1 237:1 287:1 # migraines
25:1 28:1 35:1 39:1 53:1 100:1 # mild asthma
1:1 53:1 100:1 107:1 287:1 # mild pain
9:1 11:1 25:1 27:1 47:1 53:1 59:1 100:1 183:1 # milestone
2:1 9:1 10:1 23:1 26:1 41:1 44:1 53:1 77:1 87:1 98:1 100:1 102:1 118:1 196:1 213:1 225:1 # milk production
53:1 100:1 # milky
1:1 3:1 4:1 9:1 10:1 15:1 24:1 26:2 38:1 49:1 50:1 53:1 55:1 77:1 99:1 100:1 102:1 127:1 130:1 169:1 258:1 # million international units
1:1 4:1 5:1 6:1 11:1 14:1 24:1 27:1 37:1 53:1 86:1 90:1 103:1 116:1 161:1 172:1 # mineral supplements
1:1 4:1 5:1 11:1 14:1 38:1 53:1 86:1 172:1 # mineralization
1:1 5:1 35:1 50:1 53:1 151:1 172:1 262:1 # minimal
1:2 6:1 8:1 9:1 14:1 15:1 24:1 32:1 47:1 48:1 49:1 50:1 53:1 57:1 68:1 103:1 111:1 117:1 126:1 143:1 151:1 158:1 172:1 252:1 265:1 292:1 # minimum inhibitory concentration
10:1 18:1 26:1 36:1 53:1 235:1 # miotics
6:1 17:1 53:1 55:1 141:1 # mirena
13:1 30:1 53:1 74:1 178:1 # missed
9:1 13:1 26:1 42:1 53:1 77:1 122:1 178:1 # missions
13:1 21:1 25:1 53:1 59:1 219:1 # mistakes
13:1 30:1 53:1 62:1 90:1 # misuse
9:1 47:1 49:1 53:1 64:1 73:1 85:1 91:1 95:1 # mitochondrial
9:1 47:1 49:1 53:1 55:1 64:1 73:1 85:1 91:1 95:1 # mitochondrial dna
9:1 18:1 47:2 49:2 53:1 64:1 67:1 73:1 85:1 91:1 95:1 101:1 145:1 # mitochondrial toxicity
5:1 14:1 32:1 49:1 53:1 158:1 # mitral
3:1 5:1 6:1 13:1 14:1 25:1 31:1 32:1 40:1 42:1 49:1 53:1 158:1 222:1 249:1 266:1 # mitral stenosis
5:2 14:1 32:1 49:1 53:1 97:1 158:1 191:1 # mitral valve
53:1 74:1 # mixed
1:1 9:1 10:1 26:1 41:1 53:1 74:1 77:1 80:1 102:1 118:1 122:1 188:1 225:1 290:1 # mixed infections
1:1 53:1 63:1 105:1 # mixing
3:1 4:1 15:1 61:1 113:1 130:1 # ml of water
1:1 50:1 70:1 87:1 100:1 104:1 275:1 # modafinil
16:1 70:1 84:1 87:1 # models
1:1 3:1 4:1 10:1 14:1 15:2 16:1 19:1 35:1 69:1 70:1 87:1 113:1 127:1 182:1 252:1 # moderate inflammation
1:1 3:1 4:1 14:1 15:1 16:1 70:1 87:1 107:1 113:1 182:1 252:1 287:1 # moderate pain
3:1 4:1 13:1 14:1 15:1 16:1 20:1 61:1 70:1 87:1 113:1 182:1 252:1 # moderate risk of
3:1 4:2 14:1 15:1 16:1 17:1 30:1 47:1 70:1 87:1 97:1 113:1 182:1 252:1 # moderate to severe
9:1 10:1 15:1 19:1 26:1 70:1 77:1 83:1 87:1 102:1 118:1 127:1 196:1 258:1 # modulation
13:1 25:1 70:1 184:1 # moist
19:1 22:1 27:1 45:1 70:1 80:1 83:1 154:1 # molecular
6:1 19:1 22:1 27:1 45:1 70:1 80:1 83:1 89:1 101:1 154:1 162:1 175:1 201:1 # molecular oxygen
19:1 22:1 27:1 45:1 66:1 70:1 80:1 83:1 152:1 154:1 # molecular weight
27:2 45:1 59:1 70:1 80:1 83:1 154:1 # molecules
9:1 21:1 24:1 26:1 40:1 45:1 57:1 62:1 68:1 70:1 90:1 99:1 114:1 154:1 157:1 209:1 234:1 # molluscum contagiosum
9:1 11:1 21:1 29:1 37:1 39:1 51:1 60:1 70:1 137:1 183:1 248:1 280:1 # mometasone
9:1 64:1 70:1 275:1 # monday
8:1 9:1 47:1 49:1 50:1 70:1 265:1 # monitor
1:1 6:1 8:1 9:1 10:1 15:1 20:1 24:1 47:1 49:1 50:1 63:1 70:1 103:1 105:1 107:1 127:1 190:1 265:1 # monitoring patients
9:1 70:1 246:1 # monkeys
1:1 9:1 11:1 31:1 53:1 69:1 70:1 86:1 142:1 172:1 256:1 # monoamine
1:1 2:1 7:1 9:1 11:2 14:1 31:1 32:1 36:1 53:1 69:1 70:1 72:1 75:1 86:1 122:1 142:1 158:1 172:1 193:1 256:1 269:1 # monoamine neurotransmitters
5:1 7:1 9:2 10:1 24:1 31:1 52:1 55:1 70:1 87:1 95:1 120:1 146:1 187:1 207:1 236:1 292:1 # monoclonal antibody
5:1 9:2 15:1 28:1 31:1 52:1 54:1 55:1 56:1 69:1 70:2 95:1 107:1 139:1 146:1 147:1 # monoclonal gammopathy
3:1 9:1 31:1 59:1 70:1 95:1 165:1 # monocytes
4:1 9:1 31:1 48:1 70:1 140:1 185:1 229:1 231:1 # monoglycerides
9:1 14:1 15:1 31:1 56:1 70:1 85:1 138:1 153:1 155:1 159:1 252:1 # monohydrate
2:1 9:2 11:1 31:1 54:1 70:1 72:1 183:1 245:1 269:1 # mononeuropathies
9:2 27:1 31:1 48:1 70:1 84:1 88:1 98:1 99:1 146:1 293:1 # mononuclear cell
9:2 27:1 31:1 48:1 70:1 84:1 88:1 98:1 99:1 146:1 293:1 # mononuclear cells
3:2 9:2 25:1 27:1 31:1 43:1 70:1 81:1 88:1 95:1 98:1 116:1 146:1 157:1 165:1 210:1 216:1 246:1 # mononuclear phagocyte system
3:1 9:1 12:1 24:1 39:1 51:1 68:1 70:1 84:1 87:1 114:1 227:1 284:1 # montelukast sodium
1:1 63:1 70:1 87:1 105:1 # mood swings
8:1 14:1 19:1 70:1 84:1 99:1 293:1 # moraxella
8:1 13:1 14:1 19:1 70:1 84:1 99:1 120:1 131:1 293:1 # moraxella bovis
2:1 5:1 8:1 41:1 47:1 57:1 70:1 95:2 204:1 231:1 # moroctocog alfa
40:1 47:1 49:1 59:1 70:1 # mosquitoes
25:1 38:1 40:1 70:1 84:1 140:1 # most likely
6:1 17:1 24:1 25:1 40:1 48:1 70:1 80:1 103:1 # most recent
4:1 28:1 36:1 65:1 70:1 277:1 # mothers
2:1 8:1 11:1 15:1 28:1 36:1 47:1 54:1 56:1 70:1 72:1 107:1 147:1 245:1 265:1 269:1 # motor neuropathy
16:1 30:1 62:1 70:2 84:1 87:1 110:1 291:1 # mouse model
1:1 10:1 15:1 19:1 28:1 35:1 69:1 70:1 110:1 127:1 136:1 # mouth inflammation
2:1 60:1 70:1 74:1 97:1 273:1 # moved from
131:1 199:1 # mps vi
4:1 20:1 38:1 61:1 97:1 226:1 # mri of liver
45:1 54:1 57:1 98:1 106:1 140:1 160:1 246:1 # mucopolysaccharidosis
40:1 57:1 98:1 160:1 # mucosa
1:1 5:1 10:1 15:1 19:1 35:1 40:1 57:1 69:1 98:1 127:1 160:1 # mucosal inflammation
4:1 7:1 8:1 11:1 12:1 13:1 14:1 16:1 37:1 51:1 57:1 62:1 98:1 110:1 115:1 116:1 144:1 149:1 164:1 182:1 193:1 243:1 250:1 271:1 291:1 299:1 300:1 # mucous membrane disorder
7:1 11:1 14:1 37:1 57:1 59:1 62:1 98:1 110:1 116:1 164:1 193:1 291:1 # mucous membranes
62:1 98:1 154:1 # mucus
6:2 65:1 73:1 117:1 283:1 # muenchen
3:1 6:1 10:1 18:1 24:1 25:1 48:1 83:1 103:1 109:1 235:1 236:1 # multicenter study
10:1 33:1 41:1 47:1 83:1 189:1 204:1 # multifactorial
5:1 6:1 10:1 27:1 46:1 48:1 57:1 83:1 95:1 98:1 117:1 121:1 202:1 269:1 272:1 # multifocal leucoencephalopathy
4:1 8:1 10:1 28:1 35:1 37:1 65:1 83:1 116:1 126:1 194:1 202:1 # multiforme erythema
10:1 27:1 83:1 161:1 211:1 # multiple
10:1 14:1 17:1 27:1 33:1 41:1 59:1 72:1 83:1 109:1 161:1 189:1 211:1 228:1 285:1 # multiple fractures
10:1 27:1 35:1 52:1 60:1 83:1 84:1 161:1 211:1 278:1 # multiple myeloma
7:1 8:1 10:1 17:1 27:1 72:1 83:1 100:1 114:1 139:1 161:1 198:1 204:1 211:1 228:1 287:1 # multiple organ failure
2:1 10:1 17:1 23:1 27:1 44:1 48:1 59:1 72:1 74:1 83:1 95:1 161:1 196:1 211:1 228:1 # multiple procedures
2:1 4:1 10:1 13:1 27:2 40:1 42:1 83:1 146:1 161:1 209:1 211:1 222:1 249:1 # multiple sclerosis
5:1 7:1 10:1 20:1 22:1 30:1 55:1 58:1 59:1 83:1 140:1 191:1 226:1 246:1 # multivariate analyses
68:1 199:1 # mumps
62:1 68:1 125:1 131:1 141:1 199:1 # mumps virus
1:1 18:1 20:1 22:1 46:1 50:1 62:1 209:1 240:1 # muscarinic
27:1 62:1 146:1 209:1 # muscle
27:1 33:1 59:1 62:1 65:1 73:1 146:1 209:1 # muscle aches
14:1 27:1 62:1 69:1 146:1 199:1 209:1 218:1 # muscle cramp
27:1 35:1 62:1 69:1 89:1 146:1 157:1 209:1 275:1 # muscle damage
4:1 8:1 12:1 13:1 16:1 27:1 51:1 62:1 115:1 144:1 146:1 149:1 182:1 209:1 243:1 250:1 271:1 299:1 300:1 # muscle disorder
1:1 27:1 62:1 72:1 126:1 146:1 209:1 # muscle injury
2:1 11:1 13:1 27:1 40:1 42:1 62:1 80:1 146:1 209:1 218:1 222:1 249:1 # muscle necrosis
1:1 27:1 62:1 107:1 146:1 209:1 287:1 # muscle pain
1:1 27:1 62:1 107:1 122:1 146:1 209:1 287:1 # muscle pains
5:1 13:1 14:1 22:1 27:1 42:1 62:1 107:1 140:1 146:1 209:1 246:1 249:1 # muscle paralysis
7:1 17:1 19:1 24:1 27:1 62:1 84:1 146:1 187:1 209:1 # muscle relaxants
12:1 20:1 27:1 34:1 49:1 62:1 145:1 146:1 152:1 209:1 234:1 # muscle rigidity
10:1 13:1 27:1 62:1 90:1 146:1 178:1 209:1 # muscle tissue
1:1 25:1 40:1 52:1 59:1 62:1 65:1 73:1 83:1 107:1 154:1 209:1 287:1 # musculoskeletal chest pain
10:1 11:1 25:1 40:1 52:1 59:1 62:1 83:1 154:1 178:1 209:1 # musculoskeletal stiffness
40:1 47:1 52:1 60:1 62:1 83:1 154:1 197:1 199:1 209:1 210:1 # musculoskeletal symptoms
3:1 15:1 21:1 74:1 113:1 136:1 # mutated
5:1 109:1 136:1 # mutual
6:1 13:1 14:1 25:1 28:1 39:1 50:1 58:1 65:1 131:1 237:1 283:1 # myasthenia gravis
2:1 6:1 18:1 25:1 28:1 37:1 39:1 50:1 60:1 64:1 65:1 85:1 119:1 210:1 273:1 280:1 283:1 # myasthenic syndrome
3:1 4:1 33:1 41:1 57:1 130:1 177:1 189:1 229:1 238:1 # mycobacterial
3:1 4:1 33:1 41:1 57:1 130:1 177:1 189:1 229:1 238:1 # mycobacterium
3:1 4:1 33:1 41:1 57:1 68:1 130:1 131:1 177:1 189:1 227:1 229:1 238:1 284:1 # mycobacterium avium
6:1 31:1 43:1 45:1 54:1 57:1 65:1 229:1 254:1 259:1 283:1 # mycophenolate
19:1 35:1 39:1 54:1 57:1 161:1 167:1 229:1 # mycoplasma
1:1 13:1 19:1 35:1 39:1 50:1 53:1 54:1 57:1 60:1 91:1 161:1 167:1 172:1 229:1 # mycoplasma hominis
9:1 11:1 19:1 35:1 39:1 54:2 56:1 57:1 68:1 70:1 161:1 167:1 229:1 269:1 # mycoplasma hyopneumoniae
3:1 52:1 59:1 84:1 95:1 165:1 # myelocytes
6:1 31:1 52:1 84:1 89:1 110:1 201:1 231:1 # myelogenous
34:1 48:1 52:1 84:2 99:1 184:1 293:1 # myeloid cells
27:1 34:1 52:1 53:1 58:1 84:1 116:1 184:1 269:1 # myeloid leukaemia
15:1 28:1 52:1 54:1 56:1 84:1 107:1 147:1 # myelopathy
2:1 4:1 8:1 12:1 13:1 16:1 23:1 38:1 44:1 45:1 51:1 52:1 54:1 84:1 115:1 144:1 149:1 182:1 243:1 250:1 271:1 277:1 299:1 300:1 # myeloproliferative disorders
5:1 12:1 22:1 46:1 58:1 95:1 115:1 240:1 # myocardial
4:1 5:1 6:1 10:1 11:1 12:1 14:1 15:1 16:1 22:1 46:1 58:1 89:1 95:1 115:1 127:1 201:1 240:1 252:1 # myocardial degeneration
5:1 12:1 13:1 22:1 46:1 53:1 58:2 65:1 73:1 95:1 115:1 116:1 209:1 240:1 # myocardial ischemia
54:1 58:1 129:1 # myopia
7:1 10:1 13:1 18:1 40:2 42:2 46:1 49:1 104:1 122:1 178:1 222:1 232:1 # myositis ossificans
37:1 # myozyme
29:1 32:1 33:1 48:1 71:1 145:1 203:1 244:1 # n-acetyltryptophan
8:1 9:1 31:1 88:1 91:1 # n. gonorrhoeae
4:1 8:1 12:1 13:1 16:1 51:1 55:1 100:1 115:1 144:1 149:1 182:1 243:1 250:1 271:1 287:1 299:1 300:1 # nail disorder
1:1 5:1 11:1 43:1 55:1 86:1 111:1 261:1 # nalbuphine
5:1 9:1 11:1 52:1 55:1 101:1 183:1 # naloxone
5:1 7:1 10:1 18:2 22:1 36:1 42:1 55:2 57:1 59:1 89:1 235:1 # narcotic analgesics
10:1 18:1 22:1 36:1 41:1 55:1 57:1 80:1 188:1 235:1 290:1 # narcotic effect
1:1 2:1 22:1 55:1 61:1 63:1 105:1 # narrowing of
5:1 39:1 55:1 160:1 # nasal
5:1 39:1 46:1 49:1 55:1 131:1 145:1 160:1 # nasal cavity
5:1 12:1 13:1 22:1 39:1 55:1 73:1 81:1 89:1 149:1 160:1 198:1 209:1 # nasal discharge
5:1 11:1 39:1 55:1 59:1 85:1 126:1 160:1 178:1 # nasal dryness
5:1 39:1 45:1 55:1 106:1 140:1 160:1 239:1 # nasal polyps
5:1 14:1 23:1 39:1 55:1 112:1 160:1 # nasal spray
5:1 6:1 9:1 14:1 23:1 26:1 39:1 42:1 55:1 62:1 76:1 77:1 90:1 112:2 122:1 160:1 # nasal spray suspension
4:1 5:1 7:1 14:1 27:1 39:1 45:1 47:1 48:1 55:1 117:1 160:1 193:1 # nasal tolerance
1:1 3:1 5:1 15:1 39:1 55:2 72:1 109:1 113:1 143:1 160:1 285:1 286:1 # nasal turbinate
5:1 30:1 39:1 55:1 62:1 160:1 # nasal use
20:1 25:1 32:1 39:2 51:1 55:1 109:1 123:1 139:1 206:1 212:1 231:1 257:1 # nasogastric tube
22:1 39:1 43:1 51:1 54:1 55:1 81:1 126:1 216:1 259:1 # nasopharyngitis
5:1 15:1 21:1 35:1 38:1 55:1 68:1 251:1 # natalizumab
1:1 3:1 15:1 34:1 38:1 50:1 55:1 113:1 185:1 263:1 # nateglinide
1:1 3:1 15:1 34:1 38:1 50:1 55:1 113:1 185:1 195:1 263:1 # nateglinide 120 mg
5:1 9:1 10:1 15:1 26:1 55:2 77:1 102:1 118:1 127:1 258:1 # national
10:1 15:1 17:1 20:1 29:1 32:1 55:1 72:1 227:1 228:1 257:1 # natriuretic
10:1 15:1 17:1 20:1 29:1 32:1 41:1 55:1 72:1 80:1 188:1 227:1 228:1 257:1 290:1 # natriuretic effect
2:1 5:1 14:1 15:1 23:1 41:1 44:1 55:1 72:1 87:1 98:1 109:1 196:1 213:1 285:1 # natural products
4:1 5:1 14:1 15:1 55:1 72:1 109:1 123:1 125:1 206:1 285:1 # natural rubber
15:1 17:1 55:1 72:1 109:1 228:1 285:1 # nature
48:1 55:1 84:1 # naxcel
11:1 22:1 88:1 # nearby
11:1 17:1 22:1 25:1 59:1 88:1 # nearest
4:1 11:1 38:1 83:1 261:1 277:1 # nebulizers
11:1 27:1 62:1 80:1 146:1 209:1 # neck muscle
2:1 11:1 13:1 40:1 42:1 80:1 218:1 222:1 249:1 # necrosis
2:1 3:1 4:1 6:1 10:2 11:1 13:1 18:1 20:1 24:1 36:1 49:1 75:1 80:1 103:1 130:1 218:1 233:1 235:1 # necrotic enteritis
1:1 2:1 7:1 10:2 11:1 13:1 36:1 49:1 63:1 75:1 80:1 218:1 234:1 # necrotizing angitis
5:1 11:1 58:1 67:1 74:1 76:1 80:1 112:1 # need special
11:1 22:1 27:1 74:1 115:1 # needle guards
11:1 27:1 59:1 74:1 # needles
10:1 11:1 18:1 25:1 27:1 59:1 74:1 235:1 # needlestick
3:1 7:1 10:1 11:1 15:1 17:1 23:1 25:1 55:1 59:1 97:1 117:1 127:1 139:1 165:1 226:1 289:1 # negative pregnancy test
11:1 27:1 38:1 152:1 163:1 185:1 234:1 292:1 # negligible
4:1 8:1 9:1 11:1 13:1 20:1 30:1 31:1 58:1 66:1 88:1 91:1 178:1 233:1 # neisseria gonorrhoeae
1:1 4:1 6:1 10:1 11:1 13:1 20:1 30:1 34:1 37:1 49:1 50:1 58:1 63:1 66:1 105:1 178:1 233:1 234:1 # neisseria meningitidis
1:1 11:2 14:1 19:1 22:1 84:1 86:1 108:1 143:1 # nelarabine
1:1 11:1 55:1 84:1 104:1 131:1 141:1 286:1 # nelfinavir
11:1 19:1 20:1 22:1 49:1 95:1 145:1 146:1 223:1 # neoclarityn
1:1 3:1 11:1 15:1 43:1 60:1 67:1 81:1 83:1 90:1 113:1 216:1 223:1 229:1 276:1 # neomycin sulphate
5:1 9:1 11:1 15:1 21:1 55:1 223:1 # neonatal
5:1 9:1 11:1 12:1 15:1 18:1 21:1 48:1 55:1 64:1 169:1 223:1 301:1# neonatal jaundice
3:1 9:1 11:1 15:1 55:1 59:1 113:1 223:1 # neonates
11:1 19:1 39:1 42:1 54:1 58:1 161:1 223:1 # neoplasia
11:1 19:1 39:1 54:1 161:1 167:1 223:1 # neoplasm
1:1 11:1 19:1 39:1 54:1 61:1 161:1 167:1 223:1 # neoplasm of skin
1:1 3:1 4:1 11:1 20:1 54:1 130:1 197:1 223:1 233:1 # neopterin
11:1 17:1 41:1 43:1 47:1 60:1 80:1 121:1 290:1 # nephrectomy
2:2 3:1 6:1 11:1 13:1 18:1 25:1 40:1 42:1 43:1 50:1 53:1 89:1 104:1 116:1 121:1 164:1 201:1 210:1 222:1 231:1 246:1 249:1 292:1 # nephrogenic systemic fibrosis
1:1 2:1 10:1 11:1 13:1 15:1 25:1 28:1 31:1 40:1 42:1 43:1 54:1 107:1 121:1 165:1 180:1 222:1 245:1 246:1 249:1 266:1 298:1 # nephropathic cystinosis
2:2 10:1 11:1 18:1 36:1 37:1 43:1 60:1 64:1 75:1 85:1 119:1 121:1 210:1 235:1 273:1 280:1 # nephrotic syndrome
2:1 11:1 36:1 43:1 47:1 75:1 101:1 121:1 # nephrotoxic
4:2 8:1 11:1 12:1 13:1 16:1 51:1 97:1 115:1 144:1 149:1 182:1 243:1 250:1 271:1 277:1 299:1 300:1 # nerve disorders
1:1 4:1 6:1 11:1 12:1 63:1 64:1 97:1 105:1 170:1 301:1# nerve endings
1:1 4:1 11:1 72:1 97:1 126:1 # nerve injury
4:1 11:1 62:1 110:1 291:1 # nervous
3:1 4:1 11:1 25:1 62:1 110:1 116:1 210:1 246:1 291:1 # nervous system
3:1 4:2 8:1 11:1 12:1 13:1 16:1 25:1 51:1 62:1 110:1 115:1 116:1 144:1 149:1 182:1 210:1 243:1 246:1 250:1 271:1 277:1 291:1 299:1 300:1 # nervous system disorders
3:1 4:1 11:1 25:1 47:1 60:1 62:1 110:1 116:1 197:1 199:1 210:2 246:1 291:1 # nervous system symptoms
4:1 11:2 59:1 62:1 110:1 291:1 # nervousness
11:1 59:1 106:1 112:1 # nespo
4:1 7:1 11:1 19:1 28:1 29:1 64:1 65:1 128:1 # netherlands
1:1 8:1 11:1 29:1 63:1 105:1 # networking
8:1 11:1 29:1 # networks
11:1 19:1 21:1 25:1 39:1 83:1 219:1 269:1 # neulasta
6:1 11:1 89:1 106:1 201:1 231:1 269:1 # neupogen
4:2 5:1 10:1 11:1 13:1 14:1 20:2 43:1 49:1 65:1 72:1 76:1 211:1 233:1 254:1 267:1 269:1 # neuritis, peripheral
2:1 11:1 72:1 81:1 123:1 177:1 269:1 # neurobehavioral
2:1 11:1 52:1 72:1 95:1 163:1 177:1 269:1 # neurobloc
2:1 11:1 57:1 72:1 140:1 185:1 229:1 231:1 269:1 # neuroglycopenia
1:2 2:1 11:1 50:1 72:1 269:1 # neurokinin
2:1 11:1 45:1 72:1 269:1 # neurol
2:2 5:1 7:1 10:1 11:1 24:1 27:1 35:1 37:1 38:1 45:1 55:1 60:1 64:1 72:1 85:1 119:1 121:1 152:1 187:1 197:1 210:1 262:1 269:1 273:1 280:1 289:1 # neuroleptic malignant syndrome
2:1 4:1 8:1 11:1 12:1 13:1 16:1 18:1 45:1 51:1 52:1 72:1 115:1 144:1 149:1 182:1 231:1 234:1 243:1 250:1 269:1 271:1 299:1 300:1 # neurologic disorder
2:1 11:1 18:1 45:1 47:1 52:1 60:1 72:1 197:1 199:1 210:1 231:1 234:1 269:1 # neurologic symptoms
2:1 6:1 11:1 18:1 24:1 30:1 37:1 39:1 45:1 52:1 59:1 72:1 103:1 167:1 178:2 231:1 234:1 269:1 # neurological assessment
2:1 4:1 8:1 11:1 12:1 13:1 16:1 18:1 45:1 51:1 52:1 72:1 115:1 144:1 149:1 182:1 231:1 234:1 243:1 250:1 269:1 271:1 299:1 300:1 # neurological disorder
2:1 4:1 8:1 11:1 12:1 13:1 16:1 18:1 45:1 51:1 52:1 72:1 115:1 144:1 149:1 182:1 231:1 234:1 243:1 250:1 269:1 271:1 277:1 299:1 300:1 # neurological disorders
2:1 7:1 11:1 15:1 18:1 21:1 25:1 35:1 45:1 50:1 52:1 59:1 72:1 188:1 219:1 224:1 231:1 234:1 242:1 269:1 # neurological manifestations
2:1 11:1 15:1 18:1 21:1 25:1 45:1 52:1 62:1 72:1 109:1 219:1 231:1 234:1 269:1 # neurological status
2:1 11:1 16:1 52:1 60:1 62:1 72:1 95:1 154:1 163:1 166:1 209:1 269:1 273:1 # neuromuscular blockade
1:1 2:1 6:1 11:1 24:1 52:1 60:1 62:1 63:1 72:1 89:1 95:1 103:1 105:1 154:1 157:1 163:1 201:1 209:1 269:1 273:1 # neuromuscular blocking agents
2:1 9:1 11:2 72:1 183:1 269:1 # neurone
1:1 2:1 9:1 10:1 11:1 24:1 72:1 207:1 269:1 298:1 # neurontin
1:1 2:1 11:1 15:1 28:1 54:1 72:1 107:2 111:1 122:1 245:1 269:1 287:1 # neuropathic pains
2:1 11:1 15:1 28:1 54:1 72:1 107:1 111:1 245:1 269:1 # neuropathies
2:1 11:1 13:1 40:1 42:1 72:1 222:1 249:1 269:1 # neurosis
2:1 11:1 18:1 36:1 47:1 72:1 75:1 101:1 269:1 # neurotoxicity
1:1 2:1 11:1 36:1 47:1 72:1 75:1 101:1 269:1 # neurotoxin
2:1 7:1 11:1 14:1 32:1 36:1 72:1 75:1 122:1 158:1 193:1 269:1 # neurotransmitters
5:1 7:1 10:1 11:1 12:1 13:1 14:1 24:1 32:1 38:1 42:1 59:1 87:1 120:1 136:1 158:1 187:1 190:1 207:1 269:1 292:1 # neutralising antibodies
2:1 6:1 11:1 32:1 50:1 54:1 76:1 136:1 245:1 269:1 # neutropenia
2:1 6:1 10:1 11:1 13:1 32:1 38:1 45:1 49:1 50:1 54:1 57:1 76:1 136:1 245:1 269:1 # neutropenic colitis
2:1 4:1 6:1 11:1 32:1 50:1 54:1 76:1 97:1 136:1 188:1 245:1 269:1 # neutropenic fever
2:1 11:1 32:1 43:1 54:1 100:1 111:1 136:1 245:1 259:1 269:1 # neutrophil
2:1 11:1 16:1 17:1 24:1 30:1 32:1 39:1 43:1 54:1 57:1 74:1 80:1 88:1 100:1 110:1 111:1 136:1 148:1 169:1 218:1 245:1 259:1 269:1 # neutrophil count decreased
4:1 11:1 97:1 # never
1:1 11:2 14:1 86:1 129:1 131:1 141:1 173:1 # nevirapine
1:1 11:2 14:1 86:1 129:1 131:1 141:1 173:1 195:1 # nevirapine 200 mg
6:1 7:1 11:1 19:1 63:1 64:1 185:1 # new england
11:1 17:1 69:1 81:1 111:1 141:1 199:1 # new hampshire
11:1 76:1 145:1 239:1 # new type
8:1 11:1 # new york
11:1 12:1 30:1 31:1 40:1 58:1 74:1 140:1 157:1 266:1 289:1 # newly diagnosed
11:1 22:1 191:1 200:1 # nexavar
1:1 6:1 11:1 24:1 37:1 106:1 173:1 184:1 200:1 # next appointment
11:1 62:1 200:1 # nexus
1:1 10:1 18:2 33:1 34:1 36:1 50:2 57:1 67:1 274:1 295:1 298:1 # nicotinic acid
34:1 50:1 # niddm
4:1 50:1 89:1 152:1 # niger
17:1 22:1 35:1 50:1 152:1 # nightmare
1:1 10:1 36:1 50:2 52:1 100:1 292:1 298:1 # nilotinib
16:1 34:1 37:1 38:1 50:1 59:1 83:1 90:1 124:1 151:1 # nimesulide
1:1 9:1 10:1 11:1 13:1 31:1 42:1 49:1 50:1 180:1 183:1 # nitisinone
1:1 12:1 27:1 31:1 63:1 74:1 105:1 163:1 170:1 # no bleeding
7:1 31:1 63:1 73:1 81:1 89:1 # no change
15:1 21:1 31:1 275:1 # no data
6:1 8:1 16:1 31:1 34:1 48:1 117:1 124:1 131:1 202:1 # no evidence for
6:1 16:1 31:1 34:1 48:1 61:1 117:1 124:1 131:1 # no evidence of
2:1 28:1 31:1 237:1 # no growth
1:1 9:1 10:1 12:1 15:1 18:1 26:1 31:1 46:1 61:1 64:1 77:1 102:1 118:1 127:1 232:1 258:1 270:1 301:1# no indication of
1:1 8:1 10:1 15:1 19:1 26:1 27:1 31:1 35:1 100:1 102:1 108:1 127:1 163:1 191:1 194:1 202:1 258:1 287:1 # no information available
1:1 10:1 15:1 17:1 28:1 29:1 31:2 54:1 107:1 180:1 298:1 # no retinopathy
31:1 84:1 # noael
5:1 31:1 41:1 55:1 72:1 95:1 109:1 285:1 # nocturnal
5:1 28:1 31:1 56:1 87:1 275:1 # nodal rhythm
27:1 31:1 83:1 87:1 196:1 # nodule
27:1 31:1 59:1 83:1 87:1 196:1 # nodules
4:1 9:1 31:1 70:1 122:1 167:1 277:1 # nonsmokers
5:1 6:1 8:1 14:1 17:1 31:1 55:1 85:1 166:1 # noradrenaline
5:1 6:1 8:1 14:1 17:1 21:1 31:1 55:1 85:1 166:1 197:1 # noradrenaline uptake
1:1 8:1 11:1 17:2 21:1 31:1 43:1 86:1 121:2 129:1 197:1 269:1 # norepinephrine reuptake
1:1 8:1 17:1 28:1 29:1 31:1 64:1 85:1 111:1 128:1 270:1 # norethindrone
3:1 8:1 13:1 17:1 25:1 28:1 29:1 31:1 111:1 128:1 # norethisterone
3:2 8:1 13:1 15:1 17:1 21:1 25:1 28:1 29:2 31:1 33:1 48:1 111:1 113:1 128:1 248:1 # norethisterone acetate
6:1 7:1 8:1 21:1 24:1 31:1 103:1 188:1 241:1 294:1 # norfentanyl
8:1 10:1 25:1 31:1 35:1 59:1 89:1 151:1 198:1 # norgestimate
5:1 8:1 17:2 23:1 31:1 35:1 52:1 59:1 72:1 87:1 90:1 163:1 178:1 194:1 228:1 262:1 # normal blood pressure
5:1 8:1 22:1 31:1 35:1 65:1 88:1 150:1 194:1 262:1 # normal heart
5:1 8:1 9:1 10:1 26:1 31:1 35:1 41:1 63:1 77:1 102:1 114:1 117:1 118:1 169:2 194:1 225:1 262:1 # normal lung function
4:1 5:1 8:1 9:1 10:1 14:1 15:1 26:1 31:1 35:1 54:1 76:1 77:1 102:1 118:1 127:1 194:1 252:1 258:1 262:1 267:1 # normal operation
5:1 8:1 9:1 10:1 26:1 31:1 35:1 40:1 42:1 49:1 77:1 102:1 106:1 118:1 194:1 222:1 262:1 # normal position
5:1 8:1 31:1 35:1 42:1 194:1 262:1 # normal size
5:1 8:1 10:1 13:1 31:1 35:1 90:1 178:1 194:1 262:1 # normal tissue
5:1 8:1 31:1 35:1 66:1 152:1 194:1 262:1 # normal weight
5:1 8:1 31:1 35:1 38:1 194:1 262:1 # normalize
5:1 8:1 31:1 35:1 38:1 74:1 194:1 262:1 # normalized
4:1 8:1 20:1 31:1 34:1 37:1 76:1 121:1 194:1 233:1 267:1 # normeperidine
3:1 6:1 8:1 31:1 36:1 42:1 70:1 79:1 122:1 194:1 # normotensive
1:1 2:1 8:1 31:1 101:1 # noroxin
8:1 28:1 31:1 150:1 # north
4:1 8:1 28:1 31:1 68:1 123:1 150:1 205:1 297:1 # northumberland
8:1 31:1 131:1 141:1 # norvir
27:1 30:1 31:1 40:1 74:1 163:1 266:1 # nosebleed
20:1 25:1 31:1 32:1 40:1 100:1 212:1 257:1 266:1 # nostril
1:1 3:1 4:1 13:1 25:1 31:1 36:1 50:1 53:1 130:1 166:1 172:1 # not administered
9:1 11:1 31:1 36:1 133:1 183:1 # not done
31:1 36:1 64:1 110:1 169:1 202:1 # not found
6:1 10:1 16:1 24:1 31:1 34:1 36:1 74:1 103:1 104:1 124:1 190:1 207:1 # not identified
1:1 3:1 12:1 15:1 18:1 31:1 36:1 46:1 64:1 74:1 113:1 232:1 270:1 301:1# not indicated
31:2 36:1 # not known
17:2 31:1 36:1 74:1 141:1 # not required
9:1 17:1 31:1 36:1 42:1 59:1 97:1 106:1 112:1 122:1 226:1 # not responsive
30:1 31:1 36:1 62:1 74:1 # not used
31:1 36:1 73:1 # notch
10:2 15:1 18:1 31:1 36:1 46:1 104:1 127:1 232:1 # notification
10:1 31:1 36:1 # notify
10:1 13:1 22:1 31:1 150:1 191:1 # novartis
31:1 84:1 97:1 # novel
8:1 12:1 13:1 31:2 115:1 149:1 250:1 # novo nordisk
8:1 14:1 31:1 34:1 129:1 173:1 # novorapid
31:1 100:1 101:1 104:1 # noxafil
122:1 146:1 209:1 # nsclc
3:1 25:1 53:1 116:1 122:1 # nstemi
3:1 15:1 27:1 74:1 88:1 98:1 113:1 146:1 # nucleated
10:1 13:1 16:1 24:1 27:1 28:1 34:1 36:1 42:1 59:1 65:1 98:1 124:1 146:1 210:1 223:1 249:1 # nucleotide synthesis
2:1 4:1 37:1 62:1 68:1 110:1 291:1 # numerous
6:1 20:1 24:1 32:1 103:1 136:1 190:1 257:1 # nutrients
9:1 10:1 15:1 20:1 21:1 25:1 26:1 32:1 49:1 55:1 62:1 77:1 102:1 109:1 118:1 136:1 219:1 257:1 # nutritional status
6:1 9:1 10:1 20:1 24:1 26:1 27:1 32:1 37:1 49:1 55:1 77:1 90:1 102:1 103:1 116:1 118:1 136:1 161:1 257:1 # nutritional supplement
9:1 52:1 71:1 241:1 279:1 # nylon
21:1 25:1 62:1 157:1 219:1 241:1 246:1 # nystagmus
16:1 28:1 29:1 37:1 56:1 59:1 128:1 137:1 147:1 167:1 174:1 181:1 186:1 221:1 247:1 # o-desmethylvenlafaxine
15:1 # oatp1b1
30:1 59:1 123:1 177:1 # obese
41:1 80:1 177:1 290:1 # objects
4:1 10:1 15:1 26:1 30:1 102:1 127:1 177:1 191:1 253:1 258:1 # observational
4:1 10:1 15:1 25:1 26:1 30:1 102:1 109:1 127:1 177:1 191:1 236:1 253:1 258:1 # observational study
10:1 25:1 26:1 32:1 41:1 98:1 102:1 125:1 177:1 212:1 213:1 225:1 253:1 # obstruction
9:1 10:1 12:1 13:1 22:1 25:1 30:2 32:1 39:1 41:1 55:1 70:1 83:1 88:1 98:1 125:1 126:1 148:1 149:1 177:1 212:1 213:1 225:1 226:1 253:1 # obstructive pulmonary disease
5:1 9:1 26:1 39:1 42:1 46:1 55:1 77:1 95:1 # occasional
42:1 62:1 95:1 97:1 114:1 146:1 226:1 # occlusive
9:1 10:1 15:1 26:1 77:1 95:1 102:1 107:1 118:1 127:1 154:1 258:1 # occupational
9:1 10:1 12:1 13:1 15:1 26:1 30:2 39:1 77:1 88:1 95:1 102:1 107:1 118:1 127:1 148:1 149:1 154:1 258:1 # occupational disease
74:1 95:1 129:1 154:1 190:1 # occupied
17:1 72:1 74:1 95:1 154:1 # occurred
31:1 41:1 45:1 47:1 95:1 101:1 162:1 175:1 # octoxynol 10
19:1 22:1 83:1 95:1 154:1 # ocular
3:1 4:1 6:1 19:1 22:1 42:1 56:1 76:1 83:1 95:1 122:1 150:1 154:1 239:1 267:1 # ocular hypertension
3:1 6:1 19:1 22:1 36:1 42:1 56:1 79:1 83:1 95:1 106:1 122:1 154:1 226:1 239:1 # ocular hypotensive
3:1 4:1 18:1 19:1 22:1 41:1 62:1 83:1 95:1 125:1 130:1 154:1 # ocular icterus
2:1 19:1 22:1 33:1 40:1 48:1 83:1 88:1 95:1 154:1 160:1 # ocular rosacea
4:1 6:1 8:1 9:1 10:1 12:1 13:1 15:1 16:1 19:1 22:1 26:1 30:1 51:1 77:1 83:1 95:1 102:1 115:1 118:1 122:1 127:1 144:1 149:1 154:1 160:1 182:1 243:1 250:1 258:1 271:1 277:1 299:1 300:1 # ocular sensation disorders
18:1 19:1 22:1 47:1 49:1 67:1 83:1 95:1 101:1 145:1 154:1 # ocular toxicity
72:1 87:1 110:1 133:1 # odour
16:1 35:1 74:1 116:1 # oedema
16:1 19:1 22:1 35:1 61:1 74:1 116:1 126:1 # oedema of larynx
16:1 35:1 39:1 74:1 116:1 # oedemas
4:1 7:1 43:1 46:1 48:1 51:1 54:1 59:1 81:1 88:1 89:1 117:1 157:1 216:1 259:1 # oesophageal cancer
7:1 12:2 34:1 39:1 42:1 43:1 46:1 51:1 54:1 58:1 59:1 64:1 81:1 88:1 89:1 157:1 216:1 259:1 301:1# oesophageal candidiasis
17:1 43:1 51:1 54:1 59:1 72:1 81:1 88:1 89:1 109:1 125:1 157:1 197:1 216:1 228:1 259:1 285:1 # oesophageal rupture
3:1 6:1 13:1 25:1 31:1 40:1 42:1 43:1 51:1 54:1 59:1 81:1 88:1 89:1 157:1 216:1 222:1 249:1 259:1 266:1 # oesophageal stenosis
43:1 49:1 51:1 54:1 59:1 81:1 157:1 216:1 234:1 259:1 # oesophagitis
12:1 14:1 25:1 26:1 32:1 45:1 59:1 158:1 166:1 212:1 # oestradiol
2:1 6:1 8:1 17:1 25:1 32:1 47:1 48:1 59:1 80:1 89:1 121:1 197:1 201:1 212:1 231:1 265:1 # oestrogen receptor
25:1 32:1 59:1 62:1 125:1 212:1 # oestrus
33:1 61:1 73:1 88:1 # of each
22:1 61:1 107:1 150:1 # of part
3:1 5:1 12:1 15:1 18:1 19:1 38:1 51:1 61:1 68:1 71:1 87:1 113:1 160:1 165:1 227:1 284:1 # of sodium salicylate
6:1 15:1 17:1 24:1 32:1 37:1 61:1 88:1 103:1 # off treatment
1:1 12:1 18:1 48:1 61:1 63:1 100:1 104:1 105:1 170:1 261:1 # office building
29:1 30:1 61:1 # offset
25:1 45:1 47:1 100:1 140:1 184:1 # oily stools
1:1 7:1 11:1 19:1 45:1 86:1 129:1 173:1 # olanzapine
14:1 23:1 27:1 37:1 45:1 60:1 121:1 280:1 288:1 # omeprazole
9:1 25:1 109:1 236:1 # on study
9:1 48:1 100:1 117:1 140:1 275:1 287:1 # once daily
9:2 24:1 28:1 48:1 70:1 117:1 140:1 268:1 # once monthly
9:1 13:1 25:1 45:1 52:1 57:1 117:1 231:1 234:1 # oncologist
2:1 9:1 45:1 52:1 57:1 110:1 117:1 231:1 237:1 # oncology group
2:1 7:1 9:1 29:1 30:1 32:1 64:1 122:1 275:1 # ondansetron
9:1 11:1 100:1 140:1 183:1 275:1 287:1 # one daily
9:1 11:1 16:1 34:1 42:1 124:1 183:1 # one side
7:1 9:1 11:1 28:1 62:1 64:1 91:1 110:1 160:1 183:1 291:1 # one thousand
9:2 10:1 26:1 29:1 30:1 33:1 41:1 61:1 77:1 102:1 118:1 122:1 189:1 225:1 # onset of action
9:1 27:1 29:1 30:1 61:1 121:1 122:1 # onset of sleep
8:1 9:1 65:1 73:1 91:1 229:1 241:1 # onychorrhexis
3:1 95:1 165:1 # oocyte
15:1 18:1 33:1 46:1 54:1 67:1 104:1 107:1 232:1 274:1 # opacification
5:1 6:1 24:1 27:1 48:1 54:1 59:1 103:1 107:1 209:1 # opalescent
1:1 6:1 50:1 54:1 63:1 76:1 105:1 # opening
4:1 10:1 14:1 15:1 54:1 76:1 97:1 127:1 226:1 252:1 267:1 # operative
4:1 8:1 14:1 15:1 47:1 54:1 76:1 252:1 265:1 267:1 # operator
4:1 5:1 18:1 28:1 43:1 53:1 54:1 59:1 65:1 76:1 81:1 259:1 # ophthalmic herpes
5:1 9:1 10:1 18:1 26:1 28:1 43:1 45:1 51:1 53:1 54:1 77:1 81:1 102:1 114:1 118:1 136:1 259:1 # ophthalmic solution
26:1 34:1 54:1 129:1 184:1 # opioid
9:1 13:1 25:1 26:1 34:1 50:1 54:1 129:1 157:1 184:1 # opioid agonists
5:1 7:1 18:1 26:1 34:1 42:1 54:1 55:1 59:1 89:1 129:1 184:1 # opioid analgesic
5:1 7:1 18:1 26:1 34:1 42:1 54:1 55:1 59:1 89:1 129:1 184:1 # opioid analgesics
1:1 8:1 9:1 10:1 13:1 26:1 41:1 50:1 54:1 77:1 80:1 102:1 106:1 109:1 118:1 150:1 169:1 188:1 225:1 290:1 # opportunistic infection
10:1 18:1 54:1 197:1 235:1 # optic
4:1 10:1 11:1 18:1 54:1 97:1 197:1 235:1 # optic nerve
5:1 10:1 18:1 46:1 54:1 197:1 232:1 235:1 272:1 # optical
10:1 18:1 38:1 54:1 146:1 197:1 235:1 # opticlik
5:1 9:1 10:1 26:1 54:1 55:1 77:1 102:1 118:1 197:1 # optional
9:1 10:1 13:1 51:1 54:1 144:1 197:1 # optison
1:1 8:1 42:1 63:1 72:1 105:1 277:1 # or nursing
5:1 7:1 8:1 14:1 17:1 21:1 23:1 24:1 49:1 121:1 129:1 173:1 187:1 294:1 # oral aprepitant
5:1 8:1 14:1 25:1 28:1 56:1 59:1 65:1 106:1 239:1 # oral hypoaesthesia
5:1 6:1 8:1 14:1 24:1 48:1 56:1 89:1 103:1 106:1 116:1 140:1 157:1 185:1 201:1 229:1 231:1 239:1 # oral hypoglycemic agents
1:1 5:1 8:1 14:1 21:1 24:1 # oral intake
5:1 8:1 9:1 14:1 26:1 27:1 42:1 59:1 77:1 122:1 # oral lesions
5:1 8:1 14:1 17:1 23:1 28:1 29:1 37:1 56:1 71:1 74:1 128:1 137:1 147:1 168:1 174:1 179:1 181:1 192:1 247:1 264:1 276:1 # oral methylprednisolone
5:1 8:1 14:1 19:1 34:1 45:1 53:1 69:1 275:1 288:1 # oral midazolam
4:1 5:1 8:1 14:1 16:1 106:1 182:1 # oral powder
4:1 5:1 8:1 9:1 13:1 14:1 20:2 34:1 76:1 112:1 133:1 233:1 267:1 # oral risperidone
5:1 8:1 9:1 10:1 14:1 26:1 45:1 51:1 77:1 102:1 114:1 118:1 136:1 # oral solution
5:1 6:1 8:1 9:1 14:1 26:1 42:1 62:1 76:1 77:1 90:1 112:1 122:1 # oral suspension
1:1 5:1 8:1 14:1 20:1 63:1 89:1 105:1 210:1 260:1 # oral syringe
5:1 8:1 14:1 21:1 27:1 29:1 108:1 163:1 # oral tablet
5:1 8:1 14:1 27:1 # orale
7:1 8:1 14:1 63:1 89:1 193:1 # orange
7:1 8:1 14:1 45:1 52:1 57:1 63:1 72:1 89:1 110:1 193:1 # orange colour
7:1 8:1 14:1 19:1 63:1 72:1 89:1 110:1 193:1 # orange flavour
6:1 8:1 17:1 58:1 67:1 117:1 # orencia
1:1 8:1 12:1 166:1 170:1 204:1 # orfadin
7:1 8:1 18:1 50:1 139:1 198:1 242:1 # organic
7:1 8:1 13:1 50:1 139:1 167:1 198:1 242:1 # organisms
7:1 8:1 9:1 31:1 139:1 198:1 # organon
8:1 39:1 139:1 167:1 198:1 # orgasm
5:1 8:2 31:1 35:1 39:1 108:1 139:1 167:1 194:1 198:1 262:1 # orgasm abnormal
1:1 8:1 20:1 152:1 234:1 # origin
8:1 13:1 15:1 21:1 25:1 38:1 219:1 # orlistat
8:1 13:1 15:1 21:1 25:1 38:1 195:1 219:1 # orlistat 120 mg
1:1 8:1 14:1 28:1 31:1 32:1 33:2 36:1 49:1 50:1 73:1 91:1 111:1 158:1 177:1 180:1 238:1 # ornithobacterium rhinotracheale
7:1 8:1 43:1 81:1 85:1 125:1 216:1 # orphan drugs
8:1 12:1 14:1 28:1 32:1 35:1 54:1 68:1 74:1 91:1 107:1 150:1 158:1 251:1 # orthopaedic trauma
8:1 10:1 15:1 21:1 25:1 28:1 40:1 91:1 127:1 150:1 219:1 # orthostatic
3:1 19:1 25:2 39:1 40:1 95:1 146:1 223:1 # osteoclast
3:1 5:1 19:1 25:1 33:1 35:1 40:1 60:1 223:1 262:1 278:1 # osteomalacia
2:1 3:1 8:1 25:1 40:2 54:1 106:1 223:1 # osteoporosis
2:1 3:1 8:1 14:1 17:1 25:1 33:1 36:1 40:1 41:1 54:1 59:1 72:1 75:1 106:1 109:1 189:1 223:1 228:1 285:1 # osteoporotic fractures
4:1 28:1 36:1 65:1 # other
4:1 7:1 10:1 25:1 28:2 29:1 36:1 55:1 59:1 65:2 # other anaesthetic
4:1 7:1 10:2 18:1 24:1 26:1 28:1 36:2 65:1 143:1 187:1 207:1 235:1 292:1 # other antibiotics
4:2 14:1 28:2 36:2 65:3 70:1 73:1 116:1 # other chemotherapy
4:1 28:1 36:1 65:1 85:1 125:1 # other drugs
4:1 28:1 36:1 65:1 87:1 202:1 # other foods
4:2 9:1 28:1 36:1 51:1 65:1 76:1 267:1 277:1 # other person
4:2 14:1 28:2 36:1 59:1 65:2 129:1 173:1 190:1 # other therapies
3:1 4:1 10:2 13:1 36:1 49:1 55:1 130:1 200:1 # otitis externa
10:2 12:1 13:1 36:1 37:1 49:1 58:1 74:1 # otitis media
5:1 18:1 36:1 45:1 46:1 47:1 52:1 231:1 232:1 234:1 272:1 # otologicals
17:1 88:1 110:1 136:1 164:1 # outbreaks
37:1 57:1 60:1 110:1 136:1 280:1 # outcome
4:1 14:1 28:1 37:1 57:1 60:1 61:1 65:1 110:1 136:1 173:1 280:1 # outcome of therapy
25:1 37:1 57:1 60:1 109:1 110:1 136:1 236:1 280:1 # outcome study
6:1 10:1 15:1 24:1 103:1 107:1 110:1 127:1 136:1 190:1 # outpatients
110:1 136:2 # output
4:1 7:2 20:1 22:1 46:1 48:1 58:1 117:1 191:1 # ovarian cancer
6:2 7:1 19:1 20:1 22:2 37:1 58:1 89:1 116:1 191:1 198:1 # ovarian enlargement
7:1 17:1 20:1 22:1 58:1 72:1 100:1 114:1 191:1 204:1 228:1 287:1 # ovarian failure
2:1 4:1 7:1 10:1 20:1 22:1 25:1 37:1 56:1 58:1 60:1 64:1 76:1 85:1 119:1 151:1 191:1 210:1 239:1 267:1 273:1 277:1 280:1 # ovarian hyperstimulation syndrome
7:1 8:1 9:1 20:1 22:1 26:1 42:1 47:1 58:1 77:1 191:1 265:1 277:1 # ovarian torsion
7:1 20:1 22:1 58:1 68:1 70:1 72:1 109:1 110:1 191:1 277:1 # ovarian tumours
4:1 10:1 14:1 33:1 41:1 97:2 189:1 225:1 226:1 # overactive
4:1 37:1 57:1 60:1 97:1 280:1 # overcome
4:1 30:1 40:1 97:1 115:1 133:1 # overdose
4:1 30:1 40:1 61:1 85:1 97:1 115:1 125:1 133:1 # overdose of drug
4:1 17:2 23:1 59:1 97:1 200:1 # overexpress
4:1 17:2 23:1 59:1 97:1 200:1 # overexpression
1:1 4:1 19:1 97:1 129:1 173:1 # overlapping
9:1 10:1 15:1 17:1 19:1 23:1 26:2 42:1 59:1 77:1 83:1 90:1 102:1 118:1 127:1 178:1 258:1 # ovulation suppression
4:1 11:1 # owner
3:1 5:1 15:1 19:1 101:1 113:1 # oxalate
2:1 3:1 5:1 11:1 15:2 19:1 28:1 43:1 54:1 101:1 107:1 113:1 121:1 245:1 # oxalate nephropathy
5:1 10:1 15:1 19:1 38:1 101:1 127:1 161:1 211:1 # oxaliplatin
1:1 11:1 59:1 86:1 101:1 121:1 129:1 288:1 # oxazepines
10:1 15:1 17:1 25:1 32:1 34:1 59:1 97:1 101:1 127:1 178:1 212:1 226:1 275:1 # oxidative stress
3:1 4:1 29:1 37:1 101:1 130:1 137:1 151:1 277:1 # oximeters
9:1 11:1 57:1 87:1 101:1 133:1 162:1 175:1 183:1 229:1 # oxycodone
13:1 20:1 72:1 101:1 162:1 175:1 # oxyuris
9:1 11:1 183:1 # ozone
2:1 23:1 44:1 54:1 57:1 140:1 185:1 229:1 # p-glycoprotein
5:1 114:1 191:1 # p-value
33:1 89:1 107:1 157:1 # package
1:1 4:1 30:1 33:1 89:1 107:1 122:1 150:1 157:1 # package inserts
33:1 74:1 89:1 107:1 157:1 # packaged
1:1 33:1 63:1 105:1 107:1 157:1 234:1 # packaging
12:1 15:1 18:1 20:1 32:1 58:1 74:1 107:1 257:1 # paediatrician
1:1 10:1 13:1 20:1 22:1 28:1 49:1 107:1 150:1 287:1 # pain arthritis
1:1 25:1 59:1 65:1 73:1 107:1 287:1 # pain chest
1:3 24:1 107:1 184:1 287:1 # pain in joints
1:2 11:1 12:1 18:1 37:1 67:1 74:1 86:1 107:1 287:1 # pain medicine
1:1 27:1 62:1 107:1 146:1 209:1 287:1 # pain muscle
1:2 17:1 38:1 63:1 84:1 105:1 107:1 131:1 190:1 287:1 # pain relieving
1:2 107:1 287:1 # pain skin
1:1 33:1 48:1 107:1 204:1 287:1 # pain, face
1:1 4:1 5:1 6:1 11:1 13:1 14:1 30:1 38:1 89:1 107:1 201:1 287:1 # pain, generalised
1:1 2:1 10:1 11:1 12:1 15:1 18:1 28:1 29:1 54:1 56:1 58:1 72:1 83:1 107:2 108:1 123:1 147:1 235:1 245:1 269:1 287:1 # painful diabetic neuropathy
1:1 4:1 9:1 10:1 17:1 26:1 41:1 77:1 80:1 83:1 102:1 107:1 118:1 122:1 225:1 287:1 290:1 # painful erections
1:1 6:1 10:1 15:1 25:1 32:1 37:1 83:1 107:1 122:1 125:1 127:1 212:1 287:1 # painful menstruation
1:1 107:1 122:1 287:1 # pains
5:1 6:1 11:1 27:1 59:1 107:1 178:1 # paleness
1:1 4:1 5:1 38:1 53:1 107:1 172:1 188:1 194:1 # palifermin
5:1 22:1 35:1 107:1 # palmar
3:1 5:1 15:1 21:1 49:1 53:1 107:1 113:1 # palmitate
5:1 107:1 # palms
5:1 9:1 29:1 30:1 31:1 32:1 40:1 52:1 107:1 266:1 # palonosetron
5:2 14:1 76:1 107:1 164:1 276:1 # palpebral
5:2 13:1 14:1 17:1 72:1 76:1 90:1 104:1 107:1 164:1 178:1 228:1 276:1 # palpebral fissure
5:1 10:1 15:1 21:1 26:1 49:1 102:1 107:1 127:1 129:1 258:1 276:1 # palpitations
2:1 9:1 15:1 34:1 53:1 55:1 69:1 85:1 107:1 119:1 142:1 # pamidronate
7:1 10:1 15:1 17:1 18:1 88:1 107:1 117:1 127:1 218:1 235:1 # pancreatic
4:1 7:2 10:1 15:1 17:1 18:1 46:1 48:1 88:1 107:1 117:2 127:1 218:1 235:1 # pancreatic cancer
3:1 7:1 10:1 15:1 17:1 33:1 49:1 88:1 107:1 117:1 127:1 136:1 154:1 218:1 # pancreatitis acute
7:1 16:1 20:1 64:1 107:1 116:1 # pandemrix
7:1 18:1 47:1 50:1 60:1 107:1 197:1 199:1 210:1 242:1 # panic symptoms
4:1 76:1 107:1 173:1 267:1 # paper
16:1 52:1 74:1 99:1 100:1 107:1 129:1 173:1 # papilloedema
35:1 52:1 60:1 99:1 100:1 107:1 129:1 173:1 278:1 # papillomaviruses
19:1 83:1 107:1 173:1 # papulae
14:1 19:1 22:1 39:1 83:1 107:1 173:1 # papular rash
14:1 18:1 22:1 46:1 101:1 107:1 133:1 166:1 232:1 # paradoxical
14:1 22:1 25:1 28:1 59:2 65:1 107:1 # paraesthesia
3:1 4:1 14:1 22:1 29:1 37:1 69:1 107:1 130:1 137:1 277:1 # parameters
4:2 6:1 7:1 10:1 11:2 14:2 15:1 16:1 17:1 19:2 22:2 48:1 54:1 84:1 89:1 99:1 107:1 123:1 127:1 161:1 193:1 201:1 223:1 252:1 293:1 # paraneoplastic cerebellar degeneration
7:1 14:1 22:1 31:1 58:1 107:1 184:1 193:1 # paranoia
13:1 14:1 20:1 22:2 39:1 46:1 107:1 209:1 240:1 # parascaris
3:1 14:1 22:1 39:1 42:1 49:1 107:1 # parasite
1:1 2:1 14:1 15:1 22:2 28:1 31:1 35:1 46:1 56:1 60:1 67:1 107:1 147:1 180:1 184:1 240:1 252:1 260:1 278:1 # parathyroid carcinoma
2:1 7:1 14:1 15:1 19:1 22:1 28:1 56:1 64:1 107:1 147:1 184:1 185:1 252:1 260:1 # parathyroid gland
17:1 22:1 57:1 80:1 101:1 107:1 292:1 # parecoxib
1:1 3:1 4:1 5:1 6:1 13:1 14:2 17:1 22:1 24:1 25:1 32:1 50:1 53:1 103:1 107:1 130:1 158:1 166:1 172:1 212:1 # parenteral administration
3:1 4:1 5:1 6:1 14:1 17:1 22:1 24:1 34:1 103:1 107:1 114:1 130:1 # parenteral fluids
3:1 4:2 5:1 6:1 14:2 17:1 22:1 24:1 28:1 65:1 103:1 107:1 130:1 173:1 # parenteral therapy
7:1 13:1 14:1 20:1 22:1 48:1 107:1 117:1 193:1 # paris france
1:1 9:1 22:1 47:1 50:1 51:1 60:1 107:1 122:1 197:1 199:1 210:1 # parkinsonian symptoms
1:1 9:1 22:1 50:1 51:1 107:1 122:1 # parkinsonism
22:1 35:1 107:1 194:1 # parma
1:1 2:1 10:1 11:1 22:1 29:1 86:1 101:1 107:1 298:1 # paroxetine
1:1 2:1 10:1 11:1 22:1 29:1 86:1 101:1 107:1 195:1 298:1 # paroxetine 40 mg
1:1 2:2 8:1 10:1 11:1 22:1 29:1 52:1 56:1 73:1 85:1 86:1 95:1 101:1 107:1 119:1 138:1 153:1 155:1 159:1 171:1 176:1 268:1 298:1 # paroxetine hydrochloride
2:1 5:1 22:1 35:1 101:1 107:1 162:1 167:1 175:1 246:1 262:1 # paroxysmal
1:1 2:1 5:2 22:1 31:1 35:1 41:1 52:1 55:1 65:1 70:1 72:1 95:1 101:1 107:1 109:1 116:1 143:1 162:1 167:1 175:1 177:1 185:1 231:1 246:1 262:1 285:1 # paroxysmal nocturnal hemoglobinuria
5:1 10:1 17:1 22:1 30:1 58:1 66:1 72:1 107:1 150:1 228:1 # partial seizure
2:1 5:1 10:2 19:1 22:1 28:1 37:1 54:1 58:1 60:1 107:1 120:1 150:1 151:1 161:1 273:1 # partial thromboplastin time
10:1 18:1 22:1 27:1 42:1 107:1 146:1 150:1 235:1 # particle size
3:1 4:1 10:1 15:2 18:1 19:1 22:1 35:1 83:1 107:1 130:1 150:1 154:1 235:1 # particulate matter
22:1 107:1 150:1 # parts
4:1 9:1 22:1 26:1 38:1 53:1 76:1 77:1 99:1 100:1 107:1 150:1 267:1 # parts per million
10:1 20:1 22:1 26:1 49:1 72:1 102:1 107:1 109:1 150:1 285:1 # parturition
1:1 9:1 10:1 22:1 26:1 41:1 62:1 77:1 80:1 102:1 107:1 118:1 125:1 131:1 141:1 188:1 225:1 290:1 # parvovirus b19 infection
5:1 39:1 46:1 107:1 209:1 272:1 # pascal
1:2 11:1 20:1 39:1 42:1 63:1 72:1 86:1 105:1 107:1 178:1 # passing urine
9:1 26:1 39:1 42:1 77:1 107:1 178:1 # passion
10:1 13:1 15:1 39:1 42:1 50:1 97:1 107:1 127:1 151:1 160:1 169:1 178:1 226:1 # passive immunisation
39:1 42:1 49:1 50:1 97:1 107:1 145:1 151:1 169:1 178:1 226:1 # passive immunity
3:1 25:1 39:1 107:1 # paste
3:1 17:1 25:1 34:1 39:1 47:1 67:1 72:1 83:1 84:1 95:1 99:1 107:1 228:1 269:1 275:1 293:1 295:1 # pasteurella multocida
2:1 3:2 4:1 15:1 25:2 40:1 47:1 59:1 73:1 107:1 130:1 # patch testosterone
3:1 6:1 15:1 24:1 103:1 107:1 113:1 # patent
6:1 15:1 28:1 89:1 91:1 107:1 201:1 231:1 # pathogen
6:1 15:1 18:1 28:1 50:1 89:1 91:1 107:1 201:1 231:1 # pathogenic
6:1 15:1 18:1 28:1 50:1 89:1 91:1 107:1 201:1 231:1 # pathogenicity
15:1 18:1 28:1 45:1 52:1 91:1 107:1 231:1 234:1 # pathologic
15:1 18:1 28:1 45:1 52:1 54:1 58:1 91:1 107:1 129:1 231:1 234:1 # pathological myopia
6:1 10:1 15:1 24:1 103:1 107:1 127:1 190:1 # patient
3:1 4:1 6:1 10:1 14:1 15:1 20:1 22:1 24:1 33:1 41:1 73:1 81:1 103:1 107:1 127:1 130:1 189:1 190:1 233:1 # patient characteristics
6:1 10:1 12:1 15:1 24:1 74:1 103:1 107:1 127:1 190:2 # patient died
6:1 10:1 15:1 24:1 39:1 81:1 103:1 107:1 127:1 190:1 # patient has
6:1 10:1 11:1 15:1 24:1 74:1 103:1 107:1 127:1 190:1 # patient needs
4:1 6:2 10:1 15:1 17:2 23:1 24:1 48:1 103:1 107:1 117:1 127:1 188:1 190:1 # patient preference
2:1 6:1 10:1 15:1 23:1 24:1 27:1 44:1 61:1 100:1 103:1 104:1 107:1 127:1 190:1 # patient profile
6:1 10:1 15:1 24:1 29:1 103:1 107:1 127:1 145:1 160:1 188:1 190:1 # patient safety
3:1 4:1 15:1 107:1 130:1 # pattern
3:1 4:1 15:1 107:1 122:1 130:1 # patterns
6:1 24:1 37:1 103:1 107:1 # payments
5:1 7:1 13:1 42:1 55:1 140:1 218:1 246:1 249:1 # pcr analysis
1:1 8:1 16:1 47:1 49:1 111:1 143:1 265:1 292:1 # pde5 inhibitor
1:1 8:1 16:1 47:1 49:1 111:1 143:1 265:1 277:1 292:1 # pde5 inhibitors
8:1 17:1 47:1 48:1 80:1 121:1 197:1 265:1 # pdgf receptor
6:1 9:1 14:1 15:1 24:1 32:1 48:1 57:1 76:1 88:1 103:1 117:1 158:1 252:1 # peak concentration
1:2 38:1 63:1 76:1 84:1 105:1 263:1 # peeling skin
7:1 21:1 50:1 76:1 139:1 173:1 197:1 242:1 292:1 294:1 # pegaptanib
39:1 76:1 139:1 210:1 246:1 # pegasys
1:1 10:1 27:1 29:1 63:1 76:1 84:1 99:1 105:1 293:1 298:1 # pelleting
18:1 76:1 84:1 131:1 # pelvic
1:1 12:1 13:1 15:1 18:1 19:1 30:2 35:1 39:1 47:1 69:1 76:1 84:1 88:1 131:1 148:1 149:1 # pelvic inflammatory disease
1:1 18:1 76:1 84:1 107:1 131:1 287:1 # pelvic pain
14:1 18:1 32:1 39:1 51:1 64:1 76:1 83:1 84:1 110:1 131:1 158:1 169:1 # pelvic ultrasound
34:1 43:1 76:1 111:1 116:1 152:1 184:1 199:1 # pemphigoid
6:1 67:1 76:1 100:1 117:1 # pencil
3:1 6:1 11:1 14:1 15:1 29:1 32:1 59:1 76:1 113:1 158:1 252:1 # penetrates
6:1 18:1 19:1 50:1 67:1 69:1 76:1 99:1 100:1 # penicillamine
1:1 6:1 18:1 38:1 50:1 67:1 76:1 99:1 100:1 263:1 # penicillin
1:1 6:1 18:1 38:1 50:1 67:1 76:1 99:1 100:1 263:1 # penicillin g
1:1 6:1 18:1 38:1 50:1 67:1 76:1 99:1 100:1 263:1 # penicillins
6:1 21:1 24:1 76:1 103:1 # penta
6:1 9:1 21:1 24:1 76:1 103:1 157:1 # pentagon
1:1 6:1 21:1 24:1 67:1 76:1 95:1 103:1 288:1 # pentazocine
6:1 10:1 15:1 21:1 24:1 25:1 40:1 47:1 76:1 103:1 127:1 219:1 # pentostatin
27:1 54:1 76:1 161:1 223:1 # people
1:1 4:1 24:1 53:1 76:2 121:1 172:1 194:1 267:1 # peppermint
10:1 18:1 76:1 121:1 197:1 235:1 # peptic
10:1 30:1 34:1 39:1 59:1 76:1 121:1 148:1 197:1 275:1 # peptidases
4:1 47:1 50:1 57:1 76:1 89:1 95:2 121:1 152:1 154:1 197:1 # peptococcus niger
4:1 76:1 89:1 157:1 267:1 # per age
4:1 17:1 32:1 38:2 49:1 53:1 76:1 99:1 100:2 267:1 # per millilitre
4:1 9:1 26:1 38:1 53:1 76:1 77:1 99:1 100:1 267:1 # per million
1:1 3:1 4:1 53:1 76:1 136:1 172:1 267:1 # per minute
2:1 4:1 23:1 36:1 44:1 45:1 47:1 57:1 75:1 76:1 92:1 95:1 267:1 # per protocol
4:1 76:1 267:1 # per week
4:1 22:1 76:1 88:1 267:1 # per year
4:1 48:1 66:1 74:1 76:1 97:1 226:1 267:1 # perceived
4:1 7:1 11:1 21:1 76:1 136:1 154:1 223:1 267:1 294:1 # percutaneous
4:1 7:1 8:1 9:1 10:1 11:1 21:1 26:1 51:1 76:1 77:1 102:1 108:1 118:1 136:1 154:1 197:1 223:1 243:1 253:1 267:1 294:1 # percutaneous absorption
1:1 4:2 5:2 6:1 10:1 13:1 17:1 18:1 27:1 49:1 50:2 58:1 76:1 99:1 111:1 198:1 234:1 267:1 # perennial allergic rhinitis
1:1 4:1 8:1 10:1 14:1 15:1 76:1 127:1 202:1 252:1 267:1 298:1 # perforating
4:1 8:1 10:1 14:1 15:1 26:1 76:1 102:1 127:1 202:1 252:1 258:1 267:1 # perforations
4:1 8:1 37:1 74:1 76:1 194:1 202:1 267:1 # performed
4:2 13:1 20:1 76:1 97:1 198:1 233:1 267:1 # pergoveris
4:1 5:1 7:1 20:1 55:1 58:1 76:1 233:1 267:1 # perianal
4:1 12:1 18:1 20:1 22:1 46:1 58:1 76:1 115:1 232:1 233:1 240:1 267:1 # pericardial
1:1 4:1 20:2 23:1 54:1 64:1 76:1 133:1 233:1 267:1 270:1 # perindopril
1:1 4:1 20:2 23:1 54:1 64:1 76:1 133:1 233:1 267:1 270:1 # perindoprilat
4:1 9:1 20:1 21:1 24:1 26:1 76:1 87:1 133:1 233:1 267:1 # periodontal
4:1 8:1 16:1 20:1 21:1 26:1 35:1 49:1 74:1 76:1 116:1 143:1 233:1 267:1 # periorbital edema
4:1 8:1 16:1 20:1 21:1 26:1 35:1 49:1 74:1 76:1 116:1 143:1 233:1 267:1 # periorbital oedema
3:1 4:3 5:2 12:1 13:1 14:1 20:2 22:1 30:2 39:1 43:1 58:1 65:1 76:1 88:1 130:1 148:1 149:1 150:1 211:1 233:2 254:1 267:1 # peripheral arterial disease
4:2 5:1 14:1 20:1 43:1 52:2 65:1 76:1 87:1 163:1 211:1 233:1 254:1 267:1 # peripheral blood flow
1:1 4:2 5:1 6:1 14:2 20:1 24:1 31:1 32:1 43:1 65:1 76:1 97:1 110:1 158:1 211:1 233:1 254:1 267:1 # peripheral intravenous
4:2 5:1 13:1 14:1 20:1 43:1 53:1 58:1 65:1 73:1 76:1 81:1 116:1 209:1 211:1 233:1 254:1 267:1 # peripheral ischaemia
4:2 5:1 13:1 14:1 20:1 43:1 53:1 58:1 65:2 73:1 76:1 116:1 209:1 211:1 233:1 254:1 267:1 # peripheral ischemia
2:1 4:2 5:1 8:1 11:1 14:1 15:1 20:1 28:1 36:1 43:1 47:1 54:1 56:1 65:1 70:1 72:1 76:1 107:1 147:1 211:1 233:1 245:1 254:1 265:1 267:1 269:1 # peripheral motor neuropathy
4:3 5:1 11:1 14:1 20:1 43:1 59:1 65:1 76:1 97:1 211:1 233:1 254:1 267:1 # peripheral nerves
3:1 4:3 5:1 11:1 14:1 20:1 25:1 43:1 62:1 65:1 76:1 110:1 116:1 210:1 211:1 233:1 246:1 254:1 267:1 291:1 # peripheral nervous system
3:1 4:3 5:1 11:1 14:1 20:1 25:1 43:1 62:1 65:1 76:1 110:1 116:1 210:1 211:1 233:1 246:1 254:1 267:1 291:1 # peripheral nervous systems
1:1 2:1 4:2 5:1 11:1 14:1 15:1 20:1 28:1 43:1 54:1 65:1 72:1 76:1 107:2 111:1 211:1 233:1 245:1 254:1 267:1 269:1 287:1 # peripheral neuropathic pain
4:2 5:1 14:1 16:1 20:1 35:1 43:1 65:1 74:1 76:1 116:1 211:1 233:1 254:1 267:1 # peripheral oedema
4:2 5:1 10:1 12:1 14:1 15:1 19:1 20:1 39:1 43:1 51:1 65:1 76:1 87:1 100:1 127:1 191:1 211:1 233:1 254:1 267:1 # peripheral vasodilation
4:1 6:1 7:1 11:1 24:1 35:1 76:1 103:1 194:1 224:1 267:1 # permanent
2:1 4:1 32:1 49:1 50:1 76:1 101:1 162:1 175:1 267:1 # peroxynitrite
1:1 3:1 4:1 6:1 13:1 24:1 25:1 42:1 63:1 76:1 103:1 105:1 126:1 218:1 249:1 267:1 277:1 # persistent crying
3:1 4:1 6:1 13:1 24:1 25:1 42:1 76:1 103:1 249:1 267:1 277:1 # persistently
4:2 5:1 8:1 9:1 12:1 13:1 16:1 38:1 49:1 51:2 55:1 76:1 115:1 144:1 149:1 182:1 243:1 250:1 267:1 271:1 277:1 299:1 300:1 # personality disorder
4:1 9:1 11:1 51:1 76:1 84:1 267:1 277:1 # personnel
3:1 4:1 11:1 29:1 73:1 76:1 80:1 150:1 267:1 # pertechnetate
1:1 4:1 13:1 42:1 47:1 62:1 76:1 101:1 109:1 150:1 178:1 249:1 267:1 # pertussis toxin
3:1 29:1 58:1 73:1 76:1 80:1 111:1 # petechiae
13:1 22:1 25:1 32:1 33:1 35:1 43:1 48:1 53:1 65:1 73:1 81:1 116:1 126:1 136:1 194:1 212:1 216:1 269:1 # pharmaceutical chemistry
1:1 22:1 25:1 32:1 33:1 35:1 43:1 48:1 62:1 64:1 81:1 126:1 136:1 194:1 196:1 212:1 216:1 269:1 270:1 # pharmaceutical industry
22:1 33:1 35:1 43:1 48:1 81:1 136:1 194:1 216:1 269:1 # pharmaceuticals
22:1 33:1 35:1 43:1 59:1 67:1 81:1 190:1 194:1 216:1 274:1 # pharmacies
3:1 4:1 14:1 22:2 29:1 33:1 35:1 37:1 43:1 57:1 69:1 81:1 107:1 130:1 137:1 194:1 216:1 277:1 # pharmacokinetic parameters
9:1 10:1 22:1 26:1 33:2 35:1 41:1 43:1 45:1 52:1 57:1 77:1 81:1 102:1 118:1 189:1 194:1 216:1 225:1 # pharmacologic action
6:1 15:1 17:1 22:1 24:1 32:1 33:1 35:1 37:1 43:1 45:1 52:1 57:1 81:1 88:1 103:1 194:1 216:1 # pharmacological treatment
22:1 28:1 33:1 35:1 36:1 43:1 57:1 81:1 194:1 216:1 # pharmacotherapeutic
22:1 33:1 35:1 43:1 81:1 165:1 194:1 216:1 # pharmacy
1:1 19:1 22:1 43:1 45:1 63:1 81:1 107:1 126:1 216:1 287:1 # pharyngolaryngeal pain
25:1 30:1 39:1 43:1 81:1 109:1 148:1 216:1 236:1 # phase 1 study
25:1 30:1 39:1 43:1 81:1 109:1 148:1 216:1 236:1 # phase i study
5:1 20:1 30:1 32:1 39:1 43:1 58:1 81:1 148:1 216:1 257:1 # phase ii trial
25:1 30:1 39:1 43:1 81:1 109:1 148:1 216:1 236:1 # phase iii study
5:1 20:1 30:1 32:1 39:1 43:1 58:1 81:1 148:1 216:1 257:1 # phase iii trial
6:1 9:1 11:1 43:1 55:1 65:1 183:1 254:1 283:1 288:1 # phenazone
6:1 31:1 43:1 45:1 65:1 254:1 283:1 # phenol
6:2 31:1 37:1 43:1 55:1 60:1 65:1 254:1 280:1 283:1 # phenomena
6:1 28:1 31:1 36:1 43:1 58:1 65:1 111:1 254:1 283:1 288:1 # phenothiazines
2:1 6:1 23:1 43:1 44:1 57:1 65:1 95:1 110:1 254:1 283:1 # phenprocoumon
6:1 43:1 65:1 71:1 241:1 254:1 279:1 283:1 # phenyl
6:1 19:1 29:1 33:1 43:1 48:1 65:1 71:1 241:1 254:1 279:1 283:1 # phenylacetate
6:1 19:1 29:1 33:1 43:1 48:1 65:1 71:1 241:1 254:1 279:1 283:1 # phenylacetylglutamine
6:1 43:1 65:1 71:1 136:1 145:1 241:1 254:1 261:1 279:1 283:1 # phenylbutyrate
6:1 27:1 43:2 65:1 71:1 121:1 241:1 254:1 279:1 283:1 # phenylephrine
6:1 29:1 43:1 47:1 65:1 71:1 241:1 254:1 279:1 283:1 # phenylketonuria
4:1 6:1 10:1 15:1 16:1 20:1 43:1 65:1 71:1 76:1 97:1 127:1 129:1 182:1 191:1 211:1 226:2 233:1 241:1 254:1 276:1 279:1 283:1 # phenylpiperidine derivative
16:1 19:1 43:2 84:1 100:1 111:1 166:1 276:1 # philadelphia
10:1 13:1 27:1 43:1 49:1 143:1 268:1 # phlebitis
3:1 12:1 15:1 40:1 43:2 51:1 68:1 81:1 87:1 91:1 112:1 113:1 216:1 227:1 284:1 # phosphate sodium
10:1 15:1 34:1 40:1 43:2 81:1 91:1 112:1 127:1 216:1 # phosphatidylcholine
1:1 8:1 12:1 40:1 43:2 47:1 49:1 87:1 91:2 111:1 112:1 143:1 190:1 265:1 292:1 # phosphodiesterase inhibitor
1:1 8:1 12:1 40:1 43:2 47:1 49:1 87:1 91:2 111:1 112:1 143:1 190:1 265:1 277:1 292:1 # phosphodiesterase inhibitors
38:1 40:1 43:2 45:1 91:2 112:1 211:1 # phospholipase c
8:1 18:1 20:1 33:1 34:1 40:1 43:2 67:1 91:2 112:1 274:1 295:1 # phosphoric acid
8:1 40:1 43:2 71:1 91:2 112:1 126:1 # phosphorylation
10:1 33:1 36:1 41:1 43:1 47:1 91:1 189:1 225:1 226:1 # photoactivation
36:1 43:1 47:1 54:1 57:1 91:1 95:1 # photocopying
14:1 16:1 36:1 43:1 47:1 87:1 91:1 237:1 # photodegradation
5:1 28:1 43:1 52:1 81:1 95:1 114:1 163:1 165:1 # phthalocyanine blue
5:1 7:1 14:1 18:1 22:1 42:1 43:1 46:1 48:1 56:1 76:1 88:1 117:1 173:1 193:1 232:1 246:1 272:1 # physical appearance
5:1 9:2 10:1 12:1 18:1 26:1 42:1 43:1 46:1 49:1 56:1 57:1 64:1 77:1 102:1 118:1 232:1 246:1 272:1 301:1# physical condition
5:1 6:1 16:1 18:1 37:1 42:1 43:1 46:1 52:1 54:1 56:1 84:1 97:1 232:1 246:1 272:1 # physical development
1:1 5:1 10:1 15:1 18:1 26:1 42:1 43:1 46:1 53:1 55:1 56:1 69:1 102:1 127:1 142:1 172:1 200:1 232:1 246:1 256:1 258:1 272:1 286:1 # physical examinations
5:1 18:1 42:2 43:1 46:1 56:1 122:1 152:1 232:1 246:1 272:1 289:1 # physical signs
10:1 25:1 40:1 43:1 51:1 56:1 152:1 246:1 # physostigmine
17:1 18:1 41:1 59:1 72:1 109:1 129:1 228:1 285:1 # pictures
6:1 10:1 15:1 21:1 24:1 37:1 103:1 127:1 129:1 152:1 # pigmentation
5:1 6:1 8:1 10:1 15:1 21:1 24:1 31:1 35:1 37:1 103:1 108:1 127:1 129:1 152:1 194:1 262:1 # pigmentation abnormal
99:1 100:1 129:1 # pills
1:1 7:1 11:1 27:1 59:1 64:1 74:1 122:1 129:1 # pins and needles
1:1 4:1 11:1 14:1 76:1 86:1 129:1 211:1 267:1 288:1 # piperazine
3:1 29:1 76:1 129:1 211:1 # pipette
1:1 2:1 8:1 38:1 52:1 56:1 67:1 73:1 85:1 95:1 119:1 129:1 138:1 141:1 151:1 153:1 155:1 159:1 171:1 176:1 229:1 268:1 # pirlimycin hydrochloride
2:1 19:1 61:1 69:1 129:1 141:1 # piroflam
2:1 3:1 36:1 75:1 79:1 80:1 93:1 129:1 141:1 # pirotec
2:1 18:1 46:1 69:1 101:1 129:1 141:1 195:1 232:1 # piroxicam 20 mg
9:1 13:1 25:1 47:1 129:1 # piston
1:1 10:1 49:1 63:1 105:1 129:1 298:1 # pitting
19:1 33:1 48:1 161:1 # place
2:1 9:1 19:1 24:1 25:1 27:1 32:1 33:1 45:1 48:1 57:1 74:1 99:1 109:1 120:1 161:1 236:1 # placebo controlled study
19:1 33:1 48:1 57:1 120:1 161:1 221:1 # placebo-controlled
4:1 5:1 6:1 19:1 20:1 21:1 22:1 24:1 33:1 48:1 103:1 161:1 190:1 238:1 # placental barrier
1:1 19:1 33:1 63:1 67:1 105:1 161:1 274:1 # placing
7:1 19:1 21:1 22:1 24:1 161:1 187:1 # plantar
19:1 35:1 39:1 161:1 167:1 # plasma
2:1 3:1 4:1 5:1 9:1 19:1 25:1 35:1 39:1 40:1 130:1 133:1 161:1 167:1 # plasma aldosterone
6:1 9:1 14:1 15:1 19:1 24:1 32:1 35:1 39:1 48:1 57:1 103:1 117:1 158:1 161:1 167:1 252:1 # plasma concentration
8:1 10:1 13:1 19:1 35:1 39:1 45:1 51:1 57:1 144:1 150:1 161:1 167:1 # plasma cortisol
1:1 11:1 13:1 19:1 21:1 25:1 35:1 39:1 53:1 69:1 86:1 111:1 142:1 161:1 167:1 172:1 219:1 256:1 # plasma histamine
12:1 14:1 19:1 25:1 26:1 32:1 35:1 39:1 45:1 59:1 158:1 161:1 166:1 167:1 212:1 # plasma oestradiol
1:1 2:1 3:1 19:1 23:1 35:1 36:1 39:1 44:1 66:1 75:1 78:1 79:1 82:1 92:1 93:1 94:1 96:1 122:1 132:1 134:1 135:1 161:1 167:1 214:1 215:1 # plasma proteins
1:1 6:1 10:1 17:1 19:1 33:1 35:1 39:1 41:1 49:1 50:1 131:1 145:1 161:1 167:1 189:1 225:1 226:1 # plasma renin activity
1:1 2:1 11:1 19:1 27:1 35:1 39:1 40:1 42:1 84:1 86:1 97:1 145:1 161:1 167:1 222:1 260:1 # plasma tyrosine level
19:1 35:1 37:1 39:1 45:1 68:1 114:1 161:1 167:1 # plasma volume
4:1 19:1 35:1 39:1 43:1 65:1 161:1 167:1 173:1 254:1 # plasmapheresis
1:1 19:1 31:1 39:1 53:1 89:1 161:1 167:1 172:1 180:1 231:1 # plasminogen
5:2 12:1 19:2 20:1 22:2 35:1 39:1 58:1 67:1 68:2 70:1 87:1 107:1 125:1 161:1 167:1 204:1 211:1 227:1 262:1 284:1 # plasmodium falciparum malaria
10:1 18:1 19:1 25:1 39:1 157:1 161:1 235:1 238:1 # plastic bag
10:1 18:1 19:1 25:1 27:1 36:1 39:1 120:1 161:1 235:1 # plastic bottle
10:1 18:1 19:1 25:1 39:1 109:1 123:1 161:1 206:1 235:1 # plastic tube
10:1 18:1 19:1 25:1 39:1 161:1 235:1 # plastics
3:1 15:1 19:1 27:1 29:1 84:1 113:1 161:1 # platelet
1:1 3:1 8:1 10:1 15:2 17:1 19:1 26:1 27:1 29:1 47:1 49:1 84:1 102:1 111:1 113:1 127:1 139:1 143:1 157:1 161:1 237:1 258:1 265:1 277:1 292:1 # platelet aggregation inhibitors
3:1 8:1 15:1 19:1 27:1 29:1 33:1 41:1 47:1 84:1 113:1 161:1 189:1 204:1 265:1 # platelet factor
3:1 9:1 10:1 15:1 19:1 26:1 27:1 29:1 41:1 77:1 84:1 102:1 113:1 117:1 118:1 161:1 169:1 225:1 # platelet function
3:1 7:1 14:1 15:1 19:1 26:1 27:1 29:1 32:1 42:1 62:1 84:1 113:1 122:1 158:1 161:1 193:1 # platelet transfusion
1:1 10:1 15:1 19:1 68:1 127:1 161:1 298:1 # platinum
5:1 14:1 27:1 72:1 161:1 269:1 # pleural
1:1 3:1 9:1 11:2 15:1 33:1 57:2 67:1 68:1 70:1 86:1 95:2 113:1 139:1 191:1 269:1 # pneumococcal conjugate vaccine
1:1 11:2 33:1 57:1 67:1 68:1 70:1 86:1 95:2 191:1 269:1 # pneumococcal vaccine
11:1 25:1 68:1 70:1 95:1 165:1 246:1 269:1 # pneumocystis
1:1 11:1 20:1 22:1 25:1 46:1 50:1 68:1 70:1 95:1 165:1 240:1 246:1 269:1 # pneumocystis carinii
1:1 9:1 11:2 20:1 22:1 25:1 46:1 50:2 58:1 68:2 70:2 95:1 165:1 240:1 246:1 269:2 # pneumocystis carinii pneumonia
2:1 11:1 25:1 67:1 68:1 70:1 80:1 95:1 97:1 141:1 165:1 246:1 269:1 # pneumocystis jiroveci
3:1 11:1 68:1 70:1 95:1 165:1 269:1 # pneumocyte
1:1 3:1 4:1 9:1 10:2 11:1 24:1 25:1 49:1 50:1 58:1 68:1 70:1 130:1 269:1 277:1 # pneumonia, interstitial
9:1 11:1 50:1 58:1 67:1 68:1 70:1 76:1 80:1 104:1 112:1 122:1 169:1 190:1 269:1 # pneumonia, unspecified
26:1 38:1 45:1 62:1 106:1 125:1 131:1 141:1 # poliovirus
19:1 20:1 45:1 72:1 99:1 106:1 227:1 # pollakiuria
4:1 37:1 45:1 52:1 69:1 101:1 106:1 # poloxamer
4:1 37:1 45:1 52:1 69:1 101:1 106:1 # poloxamer 407
19:1 33:1 45:1 71:1 106:1 126:1 140:1 218:1 # polyacrylate
33:1 45:1 52:1 71:1 106:1 126:1 140:1 218:1 # polyacrylonitrile
3:1 4:1 25:1 45:1 59:1 106:1 130:1 140:1 # polyester
8:1 25:1 28:1 29:1 39:1 45:1 46:1 47:1 91:1 100:1 101:1 106:1 128:1 140:1 162:1 175:1 184:1 265:1 # polyethoxylated castor oil
27:2 28:1 29:1 36:1 45:1 56:1 71:1 106:1 120:1 128:1 140:1 147:1 168:1 179:1 181:1 192:1 # polyethylene bottle
27:1 28:1 29:1 45:2 56:1 57:1 71:1 106:1 128:1 140:2 147:1 168:1 179:1 181:1 185:1 192:1 229:1 # polyethylene glycol 3350
27:1 28:1 29:1 45:2 56:1 57:1 71:1 106:1 128:1 140:2 147:1 168:1 179:1 181:1 185:1 192:1 229:1 # polyethylene glycol 400
27:1 28:1 29:1 45:2 56:1 57:1 71:1 106:1 128:1 140:2 147:1 168:1 179:1 181:1 185:1 192:1 229:1 # polyethylene glycol 6000
4:1 18:1 20:1 37:1 45:1 106:1 140:1 233:1 # polymeric
4:1 13:1 20:1 37:1 45:1 106:1 140:1 160:1 233:1 # polymerisation
10:1 34:1 45:1 76:1 106:1 121:1 140:1 197:1 239:1 # polypeptide
2:1 3:1 23:1 36:1 44:1 45:1 66:1 75:1 79:1 82:1 92:1 93:1 96:1 106:1 132:1 135:1 140:1 214:1 239:1 # polyproteins
33:1 45:1 73:1 81:1 106:1 140:1 160:1 246:1 # polysaccharides
8:1 15:1 45:1 51:1 106:1 140:1 238:1 243:1 246:1 # polysorbate
8:1 15:1 45:1 51:1 106:1 140:1 238:1 243:1 246:1 # polysorbate 20
8:1 15:1 45:1 51:1 106:1 140:1 238:1 243:1 246:1 # polysorbate 80
17:1 28:1 29:1 45:1 72:1 81:1 106:1 128:1 140:1 228:1 # polyurethane
1:1 45:1 71:1 106:1 131:1 140:1 241:1 279:1 # polyvinyl
1:1 3:1 15:1 21:1 29:1 33:1 45:1 48:1 71:1 106:1 113:1 131:1 140:1 241:1 248:1 279:1 # polyvinyl acetate
1:1 3:2 5:1 15:2 19:1 21:1 28:1 29:1 33:1 43:1 45:1 48:1 71:1 81:1 106:1 113:2 131:1 140:1 241:1 248:1 279:1 # polyvinyl acetate phthalate
1:1 45:1 71:1 106:1 131:1 140:1 241:1 279:1 # polyvinylchloride
1:1 38:1 45:1 63:1 105:1 106:1 263:1 # pooling
2:1 8:1 13:1 23:1 31:1 40:1 42:1 44:1 106:1 222:1 231:1 249:1 266:1 289:1 # poor prognosis
5:1 8:1 27:1 38:1 49:1 106:1 121:1 145:1 # poor quality sleep
8:1 106:1 140:1 # poorly
5:1 7:1 9:1 10:1 13:1 15:1 19:1 26:1 42:1 54:1 55:1 77:1 83:1 102:1 106:1 118:1 127:1 140:1 246:1 249:1 258:1 # population analysis
7:1 9:1 10:1 12:1 15:1 19:1 26:1 37:1 54:1 58:1 74:1 77:1 83:1 102:1 106:1 118:1 127:1 258:1 # population median
1:1 8:1 11:1 67:1 86:1 106:1 # porcine
1:1 8:1 11:1 57:1 62:1 67:2 86:1 106:1 125:1 131:1 141:2 # porcine circovirus
4:1 8:1 37:1 104:1 106:1 151:1 # porfimer
8:1 9:1 10:1 26:1 77:1 102:1 106:1 118:1 150:1 # portion
5:1 9:1 10:1 26:1 40:1 42:1 49:1 55:1 77:1 102:1 106:1 118:1 222:1 # positional
7:1 10:1 40:1 42:1 49:1 55:1 97:1 106:1 222:1 226:1 # positive ana
2:1 9:1 10:1 24:1 32:1 40:1 42:1 45:1 49:1 57:1 97:1 106:1 222:1 226:1 # positive control
30:2 40:1 59:2 106:1 178:2 # possesses
6:1 15:1 17:1 24:1 25:1 32:1 37:1 40:1 88:1 103:1 106:1 # post treatment
5:1 21:1 25:1 40:1 106:1 219:1 # postal
9:1 14:1 24:1 25:1 32:1 40:1 57:1 106:1 158:1 # postcontrast
3:1 4:1 6:1 8:1 20:1 25:1 26:1 27:1 40:1 48:1 106:1 117:1 121:1 130:1 233:1 269:1 # posterior leukoencephalopathy
2:1 3:1 6:1 8:1 25:2 31:1 37:1 40:3 54:2 106:2 107:1 223:1 # postmenopausal osteoporosis
5:1 15:1 21:1 25:1 40:1 55:1 106:1 # postnatal
4:1 14:1 15:1 25:1 30:1 40:1 47:1 54:1 55:1 62:1 76:1 88:1 106:1 252:1 267:1 # postoperative nausea
7:1 12:1 21:1 36:1 39:1 42:1 51:1 64:1 68:2 87:1 106:1 178:1 227:2 284:2 # potassium and sodium
2:1 16:1 21:1 34:1 36:1 39:1 42:1 56:1 68:1 85:1 101:1 106:1 119:1 124:1 138:1 153:1 155:1 159:1 171:1 176:1 178:1 227:1 284:1 # potassium hydroxide
3:1 15:1 21:1 36:1 39:1 40:1 42:1 43:2 68:1 81:1 91:1 106:1 112:1 113:1 178:1 216:1 227:1 284:1 # potassium phosphate
19:1 21:1 35:1 36:1 39:2 42:1 68:1 106:1 161:1 167:1 178:1 227:1 284:1 # potassium plasma
4:1 21:1 30:1 36:1 39:1 42:1 68:2 106:1 125:1 178:1 227:1 284:1 # potassium serum
3:1 8:1 15:1 21:1 36:1 39:1 42:1 51:1 68:1 106:1 113:1 178:1 227:1 238:1 243:1 284:1 # potassium sorbate
1:1 10:1 12:1 17:1 18:1 20:1 21:1 22:1 29:1 36:1 39:1 42:1 63:1 68:1 72:1 105:1 106:1 107:1 112:1 178:1 227:2 228:1 235:1 284:1 # potassium sparing diuretics
9:1 11:1 34:1 106:1 131:1 133:1 183:1 # povidone
2:1 4:1 9:1 11:1 34:1 45:1 48:1 106:1 131:1 133:1 140:1 183:1 185:1 229:1 # povidone glycerol
4:1 8:1 9:1 10:1 16:1 17:1 25:1 49:1 57:1 80:1 106:1 109:1 122:1 182:1 202:1 # powder for reconstitution
4:1 8:1 9:1 10:1 16:1 26:1 45:1 51:1 77:1 102:1 106:1 114:1 118:1 136:1 182:1 202:1 # powder for solution
10:1 14:1 18:1 23:1 33:1 41:1 48:1 189:1 225:1 235:1 # practice
10:1 14:1 18:1 23:1 33:1 41:1 48:1 59:1 189:1 225:1 235:1 # practices
14:1 23:1 166:1 275:1 # pradaxa
4:1 14:1 16:1 23:1 100:1 166:1 182:1 # prader-willi
2:1 9:1 12:1 14:2 15:1 23:1 31:1 45:1 53:1 56:2 69:1 70:1 73:1 76:1 85:2 95:1 119:1 138:2 142:1 153:2 155:2 159:2 171:1 176:1 200:1 211:1 252:1 268:1 # pramipexole dihydrochloride monohydrate
10:1 14:1 15:1 21:1 23:1 25:1 39:1 127:1 191:1 195:1 219:1 # pravastatin 40 mg
7:1 14:1 23:1 24:1 187:1 288:1 # praziquantel
1:1 17:1 18:1 23:1 38:1 50:1 146:1 263:1 # pre-clinical
5:1 17:1 23:1 35:1 38:1 152:1 262:1 289:1 # pre-malignant
4:1 17:1 23:1 123:1 150:1 206:1 296:1 # pre-pubertal
2:1 4:1 7:1 17:1 23:1 46:1 48:1 80:1 117:1 # precancerous
2:1 4:1 7:1 9:1 17:1 23:1 26:1 27:1 42:1 46:1 48:1 59:1 77:1 80:1 117:1 122:1 # precancerous lesions
9:1 10:1 17:1 23:1 26:1 46:1 77:1 80:1 102:1 118:1 136:1 # precautions
16:1 17:1 23:1 48:1 74:2 80:1 # preceded
15:1 17:1 21:1 23:1 49:1 67:1 80:1 129:1 211:1 # precipitate
1:1 17:1 18:1 23:1 38:1 46:1 50:1 80:1 146:1 232:1 263:1 # preclinical
1:1 16:1 17:1 18:1 23:1 38:1 46:1 50:1 70:1 80:1 84:1 87:1 146:1 232:1 263:1 # preclinical models
1:1 17:1 18:1 23:1 25:1 38:1 46:1 50:1 80:1 109:1 146:1 232:1 236:1 263:1 # preclinical study
12:1 17:1 18:1 21:1 23:1 41:1 74:1 108:1 143:1 # predictability
3:1 12:1 17:1 18:1 23:1 41:1 74:2 # predicted
5:1 10:1 12:1 17:1 18:1 23:1 41:1 74:1 97:1 114:1 191:1 225:1 226:1 # predictive value
12:1 13:1 17:1 23:1 40:1 42:1 74:1 106:1 112:1 149:1 222:1 # predisposing
8:1 12:1 13:1 17:1 23:1 33:1 40:1 41:1 42:1 47:1 74:1 106:1 112:1 149:1 189:1 204:1 222:1 265:1 277:1 # predisposing factors
1:1 10:1 13:1 17:1 23:1 25:1 200:1 298:1 # preexisting
4:1 17:2 23:1 74:1 188:1 # preferred
7:1 17:1 23:1 55:1 117:1 165:1 289:1 # pregnancy
6:1 7:1 9:1 10:1 17:2 23:2 24:1 26:1 55:1 77:1 97:1 102:1 103:1 117:1 118:1 165:1 207:1 289:1 # pregnancy prevention
3:1 7:1 17:1 23:1 25:1 55:1 59:1 117:1 165:1 289:1 # pregnancy tests
1:1 17:1 22:1 23:1 38:1 53:1 55:1 84:1 151:1 172:1 286:1 # preliminary
5:1 9:1 10:1 14:1 15:2 17:2 20:1 23:1 24:1 26:1 32:2 33:1 35:1 41:1 57:1 58:1 72:1 102:1 109:1 116:1 158:1 189:1 225:1 228:1 257:1 285:1 # premature atrial contractions
15:1 17:3 23:1 35:1 40:1 52:1 72:2 90:1 109:1 116:1 146:1 228:2 285:1 # premature closure
1:1 7:1 15:1 17:2 23:1 24:1 35:1 72:1 109:1 116:1 187:1 204:1 228:1 285:1 # premature infants
9:1 10:1 15:2 17:2 19:1 23:1 26:1 35:1 72:1 77:1 83:1 102:1 109:1 116:1 118:1 127:1 228:1 258:1 285:1 # premature ovulation
4:1 17:1 23:1 53:1 116:1 190:1 # premier
5:1 6:1 15:1 17:1 21:1 23:1 55:1 # prenatal
5:1 6:1 15:1 17:2 21:1 23:1 40:1 55:1 72:1 90:1 106:1 200:1 228:1 # prenatal exposure
2:1 10:1 14:1 15:1 17:2 22:1 23:2 26:1 44:1 48:1 72:1 74:1 95:1 102:1 107:1 121:1 127:1 196:1 228:1 252:1 258:1 # preparation procedure
6:1 17:2 23:1 45:1 59:1 73:2 85:1 91:1 100:1 111:1 209:1 # preschool children
1:1 17:1 20:1 23:1 59:1 143:1 209:1 218:1 292:1 # prescribing
10:1 17:1 20:1 23:1 59:1 61:1 197:1 209:1 211:1 218:1 # prescription of
5:1 6:1 17:1 21:1 23:1 25:1 30:1 48:1 59:1 61:1 117:1 126:1 218:1 219:1 246:1 # presence of crystals
6:1 17:1 23:1 24:1 30:1 59:1 103:1 # present
4:1 10:1 15:1 17:2 23:1 30:1 59:1 127:1 191:1 # preservative free
4:1 17:1 23:1 30:1 59:1 74:1 97:1 # preserved
17:2 23:1 59:1 72:1 90:1 178:1 228:1 # pressure
1:1 17:3 23:1 30:1 39:1 59:1 72:1 88:1 90:1 117:1 148:1 178:1 218:1 228:1 # pressure increase
17:2 23:1 59:2 72:1 90:1 178:1 228:1 # pressures
1:1 5:1 6:1 9:2 10:1 13:1 15:1 17:1 19:1 20:1 23:1 26:2 30:1 42:1 59:1 62:1 72:1 76:1 77:2 81:1 90:2 102:1 112:1 118:1 122:1 127:1 178:1 258:1 # pressurised inhalation suspension
5:1 6:1 17:1 23:1 27:1 48:1 117:1 191:1 # prevalence
6:1 17:1 22:1 23:1 55:1 97:1 # prevenar
6:1 9:1 10:1 17:2 23:1 24:1 26:1 37:1 39:1 59:1 72:1 77:1 88:1 90:1 97:1 102:1 103:1 118:1 207:1 228:1 # prevention measures
5:1 6:1 9:1 10:1 17:1 20:1 23:1 24:1 26:1 32:1 58:1 77:1 97:1 102:1 103:1 118:1 207:1 257:1 # prevention trials
6:1 17:1 23:1 24:1 97:1 103:1 # prevents
1:1 5:1 9:1 10:1 12:1 17:1 22:2 23:1 26:2 41:1 46:1 58:1 62:1 77:1 95:1 102:1 110:1 115:1 118:1 131:1 204:1 225:1 240:1 291:1 # previous myocardial infarction
3:1 17:1 19:1 23:1 36:1 79:1 84:1 99:1 293:1 # prevotella
5:1 20:1 23:1 58:1 # prialt
2:1 3:1 4:1 5:1 9:1 20:1 22:1 23:1 25:1 35:1 40:1 126:1 130:1 133:1 151:1 # primary aldosteronism
1:1 6:1 20:1 22:1 23:1 24:1 35:1 64:1 106:1 126:1 151:1 184:1 # primary endpoint
4:1 5:1 14:1 20:1 22:1 23:1 35:1 40:1 56:1 76:1 126:1 133:1 151:1 239:1 267:1 # primary hyperaldosteronism
10:1 13:1 15:1 20:1 22:1 23:1 35:1 50:1 126:1 127:1 151:2 160:1 169:1 # primary immunisation
16:1 20:1 22:1 23:1 31:1 35:1 87:1 104:1 126:1 151:2 169:1 # primary immunodeficiency
6:1 9:1 10:1 17:1 20:1 22:1 23:2 24:1 26:1 35:1 77:1 97:1 102:1 103:1 118:1 126:1 151:1 207:1 # primary prevention
6:1 15:1 17:1 20:1 22:1 23:1 24:1 32:1 35:1 37:1 88:1 103:1 126:1 151:1 # primary treatment
3:1 15:1 20:1 23:1 35:1 59:1 113:1 151:1 # primates
1:1 20:1 23:1 53:1 63:1 105:1 151:1 172:1 # priming
1:1 5:1 8:1 9:1 10:1 12:1 20:1 22:2 23:1 26:2 41:1 46:1 58:1 77:1 95:1 102:1 115:1 118:1 204:1 225:1 240:1 # prior myocardial infarction
8:1 9:1 10:1 12:1 14:1 15:1 20:1 23:1 26:2 58:1 77:1 102:1 118:1 127:1 166:1 258:1 # prior radiation
8:1 10:1 20:2 23:1 26:1 49:1 59:1 190:1 # priorities
3:1 15:1 20:1 23:1 113:1 191:1 226:1 # private
2:1 23:1 27:1 44:1 116:1 163:1 177:1 # problem
2:1 23:1 27:1 44:1 116:1 163:1 177:1 # problem
2:1 23:1 27:1 44:1 116:1 163:1 177:1 # problems
2:1 22:1 23:1 44:1 46:1 95:1 238:1 240:1 288:1 # procarbazine
2:1 3:1 17:1 21:1 22:1 23:1 25:1 44:1 48:1 72:1 74:2 95:1 150:1 196:1 219:1 228:1 # procedure started
2:1 23:1 30:1 44:1 48:1 59:1 74:1 95:1 178:1 # processed
2:1 19:1 23:1 44:1 57:1 83:1 95:1 157:1 # procoagulant
2:1 3:1 4:1 23:1 27:1 41:1 44:1 69:1 95:1 130:1 139:1 163:1 # procter & gamble
2:1 23:1 44:1 85:1 87:1 125:1 # prodrug
2:1 19:1 23:1 41:1 44:1 84:1 87:1 98:1 108:1 123:1 196:1 213:1 # product label
2:1 9:1 10:1 23:1 26:1 41:1 44:1 52:1 61:1 77:1 87:2 98:1 102:1 118:1 163:1 196:1 213:1 225:1 # production of blood
2:1 4:1 6:1 16:1 23:1 44:1 61:1 64:1 182:1 188:1 # profender
1:1 2:1 9:1 11:1 14:1 23:1 26:1 32:1 42:1 44:1 59:1 61:1 74:1 77:1 86:1 158:1 178:1 188:1 287:1 # professionals trained
2:1 21:1 23:1 25:1 44:1 59:1 89:2 157:1 219:1 231:1 # progestagen
2:1 23:1 25:1 44:1 47:1 59:1 89:2 231:2 # progestogens
2:1 14:1 23:1 44:1 69:1 231:1 237:1 # programs
2:1 17:1 23:1 44:1 59:1 178:1 231:1 237:1 # progress
2:1 17:1 23:1 30:1 44:1 59:2 178:1 231:1 237:1 # progresses
1:1 2:1 17:1 23:1 42:1 44:1 59:1 178:1 231:1 237:1 # progressing
2:1 17:1 23:1 42:1 44:1 59:1 178:1 226:1 231:1 237:1 # progressive
1:1 2:1 5:1 6:1 17:2 18:1 23:1 42:1 44:1 55:1 59:1 67:1 90:1 104:1 122:1 178:1 190:1 226:1 231:1 237:1 # progressive renal insufficiency
2:1 3:1 23:1 44:1 49:1 74:1 111:1 143:1 292:1 # prohibited
2:1 3:1 23:1 41:1 44:1 74:1 80:1 290:1 # projected
2:1 9:1 10:1 23:1 26:1 41:1 44:1 77:1 80:1 102:1 118:1 225:1 290:1 # projections
1:1 2:1 9:1 10:2 17:1 19:1 23:1 26:1 29:1 30:1 33:1 41:1 44:1 45:1 77:1 80:1 102:1 118:1 189:1 218:1 225:1 298:1 # prolactin secretion
2:1 9:1 23:1 44:1 45:1 52:1 63:1 74:1 89:1 # prolonged
1:1 2:1 3:1 4:1 5:1 9:1 23:2 24:1 44:1 45:1 52:1 63:1 74:1 89:1 130:1 191:1 # prolonged pr interval
1:1 2:1 6:1 11:1 23:1 24:1 44:1 53:1 60:1 86:1 103:1 172:1 273:1 # prominent
1:1 2:1 10:1 23:1 36:1 44:1 60:1 63:1 70:1 105:1 273:1 298:1 # promoting
2:1 9:1 10:1 23:1 26:1 36:1 44:1 60:1 70:1 77:1 102:1 118:1 273:1 # promotion
2:1 23:1 44:1 52:1 60:1 84:1 95:1 165:1 273:1 # promyelocytes
2:1 4:1 10:1 23:1 44:1 54:1 59:1 76:1 150:1 190:1 245:1 267:1 # properties
2:1 6:1 15:1 17:1 19:1 23:1 24:1 32:1 33:1 37:1 41:1 43:1 44:1 54:1 56:1 71:1 88:1 103:1 168:1 189:1 245:1 259:1 # prophylactic treatment
2:1 8:1 19:1 23:1 43:1 44:1 54:1 56:1 71:1 168:1 202:1 245:1 259:1 # prophylaxis for
2:1 9:1 18:1 23:1 26:1 44:1 50:1 54:1 77:1 129:1 245:1 # propionic
2:1 3:1 6:1 9:1 11:1 15:1 22:1 23:1 27:1 44:1 46:1 54:1 55:1 71:1 113:1 120:1 240:1 245:1 # propylene carbonate
2:1 6:1 11:1 23:1 27:1 44:1 45:1 54:1 57:1 71:1 140:1 185:1 229:1 245:1 # propylene glycol
2:1 10:1 23:1 25:1 40:1 41:1 44:1 76:1 80:1 109:1 112:1 225:1 226:1 236:1 290:1 # prospective study
2:1 5:1 7:2 19:1 21:1 23:1 25:1 40:1 44:1 52:1 55:1 157:1 185:1 219:1 231:1 # prostaglandin analogue
2:1 7:1 8:1 9:1 10:1 15:1 19:1 21:1 23:1 25:1 26:1 35:1 40:1 44:1 77:1 102:1 118:1 127:1 157:1 185:1 194:1 202:1 219:1 258:1 # prostaglandin formation
2:1 7:1 21:1 23:1 25:1 31:1 34:1 40:1 44:1 184:1 219:1 294:1 # prostanoid
2:1 3:1 4:1 7:1 15:1 21:1 23:1 25:1 40:1 44:1 46:1 48:1 113:1 117:1 219:1 # prostate cancer
2:2 3:1 4:1 15:1 21:1 23:1 25:1 32:1 40:1 43:1 44:1 54:1 56:1 76:1 113:1 150:1 219:1 239:1 245:1 259:1 267:1 # prostate hypertrophy
2:1 3:1 4:1 15:1 21:1 23:1 25:1 40:1 44:1 72:1 89:1 90:1 113:1 126:1 198:1 219:1 # prostate surgery
1:1 2:1 10:1 15:1 18:1 21:1 22:1 23:1 25:1 31:1 35:1 40:1 44:1 46:1 60:1 67:1 127:1 180:1 219:1 235:1 240:1 278:1 # prostatic carcinoma
2:1 4:1 10:1 15:1 18:1 19:1 21:1 23:1 25:1 39:1 40:1 42:1 44:1 56:1 76:1 127:1 161:1 219:1 235:1 239:1 267:1 # prostatic hyperplasia
2:2 3:1 23:1 36:1 41:1 44:1 60:1 75:1 79:1 80:1 92:1 93:1 132:1 141:1 273:1 287:1 290:1 # protect from air
2:1 3:1 9:1 10:1 23:1 26:1 36:1 41:1 44:1 75:1 77:1 79:1 80:1 92:1 93:1 102:1 118:1 132:1 225:1 290:1 # protection
2:1 3:1 6:1 7:1 10:2 23:1 24:1 36:1 41:1 44:1 75:1 79:1 80:1 89:1 92:1 93:1 97:1 132:1 152:1 187:1 201:1 207:1 225:1 226:1 290:1 # protective antigen
2:1 3:1 10:1 23:1 36:1 41:1 44:1 52:1 59:1 75:1 79:1 80:1 92:1 93:1 97:2 132:1 185:1 225:1 226:1 290:1 # protective gloves
1:1 2:1 3:1 23:1 27:1 36:1 44:1 57:1 60:1 66:1 75:1 78:1 79:1 82:1 92:1 93:1 94:1 96:1 132:1 134:1 135:1 161:1 199:1 200:1 214:1 215:1 # protein complex
1:2 2:1 3:1 21:1 23:1 24:1 36:1 44:1 66:1 75:1 78:1 79:1 82:1 92:1 93:1 94:1 96:1 132:1 134:1 135:1 214:1 215:1 # protein intake
1:2 2:1 3:1 23:1 30:1 36:1 39:1 44:1 55:1 66:1 75:1 78:1 79:1 82:1 92:1 93:1 94:1 96:1 132:1 134:1 135:1 148:1 214:1 215:1 286:1 # protein kinase
1:1 2:1 3:1 13:1 21:1 23:1 29:1 36:1 37:1 38:1 44:1 45:1 66:1 75:1 78:1 79:1 82:1 92:1 93:1 94:1 96:1 108:1 120:1 132:1 134:1 135:1 137:1 167:1 214:1 215:1 248:1 # protein metabolism
1:1 2:1 3:1 23:1 36:1 44:1 49:1 50:1 66:1 75:1 78:1 79:1 82:1 90:1 92:1 93:1 94:1 96:1 132:1 134:1 135:1 169:1 206:1 214:1 215:1 261:1 # protein subunit
1:1 2:1 3:1 7:1 10:1 14:1 15:1 19:1 23:1 26:1 32:1 36:1 44:1 66:1 75:1 78:1 79:1 82:1 92:1 93:1 94:1 96:1 102:1 122:1 127:1 132:1 134:1 135:1 158:1 193:1 214:1 215:1 258:1 # protein translation
1:1 2:1 3:1 20:1 23:1 36:1 44:1 66:1 72:1 75:1 78:1 79:1 82:1 92:1 93:1 94:1 96:1 132:1 134:1 135:1 214:1 215:1 # proteinuria
2:1 3:1 23:1 36:1 40:1 44:1 52:1 75:1 79:1 84:1 92:1 93:1 132:1 # protelos
2:1 3:1 23:1 36:1 42:1 44:1 45:1 75:1 79:1 92:1 93:1 132:1 140:1 223:1 246:1 # proteolysis
2:1 3:1 10:1 23:1 36:1 44:1 45:1 75:1 79:1 92:1 93:1 132:1 140:1 223:1 # proteolytic
2:1 3:1 13:1 14:1 23:1 36:1 38:1 44:1 53:1 62:1 75:1 79:1 92:1 93:1 100:1 108:1 132:1 141:1 143:1 269:1 # proteus mirabilis
2:1 9:1 23:1 36:1 44:1 47:1 57:1 75:1 92:1 117:1 221:1 # proto-oncogene
2:1 9:1 23:1 36:1 44:1 47:1 68:1 75:1 92:1 199:1 # proton pump
1:1 2:1 8:1 9:1 23:1 36:1 44:1 47:2 49:1 68:1 75:1 92:1 111:1 143:1 199:1 265:1 292:1 # proton pump inhibitor
2:1 18:1 23:1 36:1 44:1 47:1 54:1 75:1 92:1 129:1 # protopic
2:1 8:1 23:1 36:1 43:1 44:1 47:1 54:1 75:1 92:1 106:1 # protoporphyrin
2:1 16:1 23:1 34:1 44:1 59:1 124:1 131:1 # provides
2:1 9:1 13:1 23:1 26:1 42:1 44:1 55:1 77:1 131:1 # provisional
2:1 5:1 15:1 23:1 28:1 35:1 44:1 52:1 54:1 83:1 101:1 107:1 109:1 151:1 206:1 261:1 262:1 # proximal tubulopathy
5:1 27:1 30:1 59:1 99:1 269:1 275:1 # pseudallescheria
30:1 37:1 60:1 116:1 133:1 269:1 280:1 # pseudomembranous
2:1 3:1 4:1 6:1 24:1 30:1 37:1 38:1 45:1 57:1 60:1 95:1 103:1 116:1 130:1 133:1 269:1 280:1 # pseudomembranous enterocolitis
9:1 30:1 55:1 60:1 70:1 133:1 269:1 # pseudomonas
9:1 30:1 55:1 59:1 60:1 67:1 70:1 76:1 80:1 112:1 133:1 190:1 269:1 # pseudomonas species
5:1 6:1 8:1 14:1 27:1 51:1 122:1 243:1 # psoralens
8:1 14:1 20:1 39:2 42:1 51:1 58:1 202:1 243:1 # psoriasiform rash
8:1 10:2 13:1 15:1 18:1 20:2 22:1 28:1 49:1 51:1 58:1 127:1 150:1 235:1 243:1 # psoriatic arthritis
11:1 15:1 20:1 32:1 58:1 59:1 73:1 99:1 100:1 111:1 178:1 210:1 229:1 257:1 # psychiatric illness
15:1 32:1 58:1 73:1 111:1 126:1 210:1 229:1 # psychiatry
45:1 52:1 73:1 91:1 210:1 229:1 231:1 234:1 # psychological
4:1 14:1 28:1 45:1 52:1 65:1 73:1 91:1 173:1 210:1 229:1 231:1 234:1 # psychological therapy
4:1 7:1 8:1 35:1 36:1 47:1 60:1 70:1 73:1 76:1 91:1 117:1 194:1 202:1 210:1 224:1 229:1 267:1 # psychomotor performance
30:1 40:1 59:1 73:1 91:1 210:1 229:1 # psychoses
10:1 25:1 40:1 73:1 91:1 151:1 210:1 229:1 # psychostimulants
13:1 40:1 42:1 47:1 197:1 222:1 249:1 # ptosis
10:1 15:1 18:1 26:1 38:1 46:1 102:1 127:1 163:1 206:1 232:1 258:1 # publications
1:1 13:1 38:1 63:1 105:1 111:1 163:1 206:1 # publishing
1:1 38:1 63:1 83:1 99:1 105:1 263:1 # pulling
7:1 9:1 14:1 22:1 26:1 43:1 55:1 63:1 70:1 83:1 126:1 173:1 231:1 234:1 237:1 # pulmonary angiography
3:1 4:1 9:1 22:2 55:1 70:1 83:1 126:2 130:1 150:1 # pulmonary artery
9:1 19:1 22:2 46:1 55:1 70:1 74:1 83:1 99:1 100:1 123:1 126:2 129:1 173:1 # pulmonary capillary bed
9:1 12:1 13:1 22:1 30:2 39:1 55:1 70:1 83:1 88:1 126:1 148:1 149:1 # pulmonary disease
4:1 8:1 9:1 12:1 13:1 16:1 22:1 51:1 55:1 70:1 83:1 115:1 126:1 144:1 149:1 182:1 243:1 250:1 271:1 299:1 300:1 # pulmonary disorder
4:1 8:1 9:1 12:1 13:1 16:1 22:1 51:1 55:1 70:1 83:1 115:1 126:1 144:1 149:1 182:1 243:1 250:1 271:1 277:1 299:1 300:1 # pulmonary disorders
3:1 9:2 10:1 22:1 25:1 26:1 41:1 55:1 59:1 70:1 77:1 83:1 102:1 117:1 118:1 126:1 169:1 225:1 # pulmonary function tests
1:1 6:1 9:1 22:1 37:1 45:1 55:1 70:1 83:1 97:1 116:1 126:1 # pulmonary involvement
2:1 9:1 22:1 33:1 35:1 43:1 54:1 55:1 70:1 81:1 83:1 89:1 126:1 157:1 216:1 218:1 245:1 259:1 # pulmonary macrophages
3:1 14:1 15:1 30:1 83:1 113:1 252:1 # pulse rate
1:1 63:1 68:1 105:1 129:1 199:1 # pumping
68:1 199:1 # pumps
1:1 11:1 20:1 72:1 86:1 # purine
1:1 11:1 20:1 59:1 72:1 86:1 # purines
20:1 49:1 72:1 145:1 # purity
27:1 72:1 161:1 # purple
1:1 7:1 14:1 53:1 55:1 72:2 83:1 122:1 172:1 286:1 # purpura fulminans
19:1 22:1 25:1 62:1 83:1 109:1 # pustular
14:1 29:1 32:1 37:1 60:1 137:1 158:1 280:1 # pyometra
17:1 58:1 200:1 260:1 # pyrexia
1:1 11:1 20:1 34:1 86:1 101:1 133:1 260:1 # pyridoxine
1:1 11:1 12:1 20:1 34:1 53:1 86:1 151:1 170:1 260:1 # pyrimidine
27:1 57:1 60:1 161:1 199:1 200:1 277:1 # qrs complex
14:1 29:1 37:1 69:1 85:1 137:1 166:1 # quadramet
18:1 20:1 48:1 85:1 121:1 166:1 # quadriceps
2:1 5:1 9:1 24:1 32:1 38:1 45:1 49:1 57:1 145:1 # quality control
5:1 6:1 7:1 24:1 35:1 37:1 38:1 49:1 55:1 89:1 103:1 116:1 145:1 157:1 224:1 # quality management
7:1 10:2 15:1 21:1 24:1 49:1 127:1 187:1 207:1 # quantitative
1:2 11:1 12:1 34:1 50:1 86:1 170:1 # quinidine
14:1 31:1 52:1 59:1 108:1 143:1 151:1 169:1 177:1 185:1 190:1 231:1 # rabies immunoglobulin
1:1 11:1 14:1 33:1 59:1 67:1 86:1 108:1 143:1 190:1 191:1 # rabies vaccine
4:1 9:1 10:1 12:1 14:2 15:1 26:1 28:1 58:1 65:1 77:1 102:1 118:1 127:1 166:1 173:1 258:1 # radiation therapy
1:1 10:1 11:1 12:2 14:1 26:2 33:1 41:1 86:1 87:1 166:1 170:1 189:1 225:1 226:1 # radioactive iodine
12:1 14:1 26:1 53:1 65:1 73:1 95:1 116:1 166:1 # radiochemical
12:1 14:2 26:1 43:1 166:1 173:1 231:1 237:1 # radiographic
12:1 14:2 26:1 43:1 166:1 173:1 231:1 237:1 # radiographs
12:1 14:1 19:1 26:1 45:1 84:1 108:1 123:1 166:1 # radiolabeling
4:1 9:1 11:1 12:1 14:2 26:1 28:1 36:1 47:1 65:1 120:1 166:1 183:1 # radiotherapy to bone
12:1 14:1 18:1 26:1 36:1 47:1 101:1 166:1 # radiotoxicity
13:1 14:1 30:1 74:1 287:1 # raised
5:1 6:1 11:1 14:1 52:1 101:1 188:1 # raloxifene
2:1 5:1 6:1 8:1 11:1 14:1 52:2 56:1 73:1 85:1 95:1 101:1 119:1 138:1 153:1 155:1 159:1 171:1 176:1 188:1 268:1 # raloxifene hydrochloride
3:1 5:1 14:2 131:1 237:1 # raltegravir
3:1 5:1 14:2 131:1 195:1 237:1 # raltegravir 400 mg
2:1 8:1 14:1 20:1 23:1 52:1 53:1 56:1 69:1 73:1 85:1 95:1 100:1 119:1 138:1 142:1 153:1 155:1 159:1 171:1 176:1 211:1 268:1 # ramipril + hydrochlorothiazide
2:1 5:1 7:1 9:1 14:1 20:1 24:1 27:1 32:2 45:1 53:1 57:1 58:1 60:1 64:1 74:2 99:1 133:1 193:1 257:1 # randomized controlled trial
7:1 11:1 14:1 193:1 200:1 # ranexa
7:1 14:1 35:1 50:1 68:1 143:1 193:1 242:1 251:1 292:1 # ranibizumab
11:1 14:1 69:1 107:1 169:1 173:1 # rapamune
1:1 14:1 67:1 69:1 107:1 173:1 229:1 # rapamycin
14:1 34:1 129:1 173:1 # rapid
1:1 14:1 15:1 17:1 28:1 34:1 63:1 88:1 105:1 111:1 129:1 164:1 173:1 # rapid breathing
12:1 13:1 14:1 17:1 22:1 30:2 39:1 88:1 148:1 149:1 # rare disease
12:1 13:1 14:1 17:1 22:1 30:2 39:1 59:1 88:1 148:1 149:1 # rare diseases
14:1 17:1 22:1 84:1 140:1 # rarely
1:1 11:1 14:1 38:1 39:1 86:1 100:1 157:1 160:1 234:1 263:1 # rasagiline
14:1 19:1 22:1 25:1 39:1 62:1 83:1 109:1 # rash pustular
14:1 33:1 35:1 39:1 52:1 54:1 83:1 107:1 154:1 173:1 # rash, maculopapular
1:1 14:1 39:1 # rash, skin
4:1 14:1 39:1 112:1 123:1 126:1 # raspberry
3:1 14:1 15:1 22:1 65:1 88:1 113:1 150:1 252:1 # rate, heart
3:1 14:1 15:1 74:1 113:1 252:1 # rated
10:1 14:1 15:1 26:1 102:1 127:1 252:1 258:1 # ratio
17:1 33:1 73:1 88:1 # reach
17:1 33:1 59:1 65:1 73:1 88:1 # reaches
1:1 17:1 33:1 63:1 73:1 88:1 105:1 111:1 # reaching
4:1 5:1 9:1 10:1 17:1 18:1 26:1 27:1 33:1 41:1 77:1 88:1 99:1 102:1 118:1 189:1 198:1 225:1 234:1 # reaction, allergic
4:1 9:1 10:1 17:1 26:1 30:1 33:1 41:1 77:1 88:1 97:1 102:1 118:1 122:1 166:1 189:1 225:1 277:1 # reactions adverse
1:1 9:1 10:1 17:1 26:1 33:1 41:1 77:1 88:1 102:1 118:1 122:1 189:1 225:1 # reactions skin
1:1 13:1 17:1 25:1 50:1 53:1 88:1 166:1 172:1 # readministration
9:1 17:1 39:1 51:1 88:1 # reason
8:1 9:1 17:1 39:1 51:1 88:1 202:1 # reason for
1:1 17:1 20:1 39:1 63:1 72:1 88:1 90:1 105:1 178:1 # reassuring
17:1 143:1 # rebif
17:1 48:1 66:1 80:1 97:1 226:1 # receive
6:1 13:1 16:1 17:1 24:1 48:1 51:1 80:1 87:1 103:1 121:1 129:1 144:1 # recent episode
1:1 5:1 6:1 9:1 10:1 12:1 17:1 22:2 24:1 26:1 41:1 46:1 48:1 58:1 77:1 80:1 95:1 102:1 103:1 115:1 118:1 204:1 225:1 240:1 # recent myocardial infarction
9:1 10:1 17:1 26:1 48:1 77:1 80:1 102:1 118:1 121:1 197:1 # reception
1:2 8:1 12:1 17:1 47:1 48:1 63:1 64:1 80:1 105:1 121:1 143:1 170:1 197:1 265:1 270:1 301:1# receptor binding
6:1 17:1 24:1 67:1 80:1 103:1 129:1 190:1 211:1 # recipient
1:1 2:1 4:1 7:1 17:1 28:1 54:1 55:1 57:1 60:1 80:1 106:1 126:1 143:1 184:1 245:1 286:1 # recombinant erythropoietin
1:1 7:1 8:1 17:1 33:1 41:1 47:1 55:1 57:1 58:1 60:1 80:1 131:1 143:1 189:1 204:1 265:1 286:1 # recombinant factor viia
1:2 2:1 3:1 4:2 7:1 9:1 17:1 24:1 55:1 57:1 60:1 80:1 130:1 143:1 188:1 286:1 # recombinant interferon
1:2 2:1 3:1 7:1 17:1 23:1 36:1 44:1 55:1 57:1 60:1 66:1 75:1 78:1 79:1 80:1 82:1 92:1 93:1 94:1 96:1 122:1 132:1 134:1 135:1 143:1 214:1 215:1 286:1 # recombinant proteins
1:2 7:1 11:1 17:1 33:1 55:1 57:1 60:1 67:1 80:1 86:1 143:1 191:1 286:1 # recombinant vaccine
6:1 17:1 37:1 57:1 60:1 64:1 80:1 275:1 # recommendation
6:1 17:1 37:1 47:1 57:1 60:1 64:1 80:1 275:1 # recommendation to
6:1 17:1 37:1 57:1 60:1 64:1 80:1 # recommends
9:1 17:1 25:1 32:1 57:1 80:1 98:1 122:1 125:1 212:1 # reconstruction
8:1 17:1 57:1 80:1 115:1 250:1 # records
4:1 17:1 57:1 80:1 97:1 # recover
4:1 17:2 57:1 74:1 80:1 97:1 # recovered
3:1 4:1 17:2 27:1 29:1 57:2 60:1 74:1 80:1 84:1 97:1 140:1 161:1 199:1 # recovered completely
4:1 17:1 20:1 57:1 59:1 80:1 97:1 190:1 233:1 # recoveries
1:1 2:1 4:1 17:1 20:1 57:1 60:1 63:1 80:1 97:1 105:1 233:1 273:1 # recovering from
5:1 17:1 21:1 41:1 80:1 290:1 # rectal
6:1 17:1 24:1 68:1 80:1 103:1 123:1 154:1 # recumbent
17:1 72:1 80:1 154:1 # recur
1:1 17:1 38:1 63:1 80:1 105:1 146:1 165:1 229:1 263:1 # recycling
17:1 48:1 74:1 84:1 99:1 293:1 # red cells
17:1 38:1 74:1 152:1 # red light
2:1 17:1 22:1 35:1 74:1 # red marrow
14:1 17:1 39:1 74:1 # red rash
3:1 10:1 17:1 29:1 48:1 49:1 74:2 76:1 98:1 173:1 196:1 # reduced appetite
1:1 6:1 17:1 24:1 63:1 67:1 74:1 89:1 98:1 103:1 105:1 157:1 196:1 201:1 # reducing agents
17:1 21:1 30:1 39:1 41:1 74:1 98:1 148:1 196:1 213:1 # reductase
4:1 17:1 188:1 # refer
4:1 5:1 8:1 14:1 17:1 188:1 202:1 # referral for
4:1 17:2 74:1 188:1 # referred
17:1 27:1 41:1 80:1 290:1 # reflects
9:1 10:1 14:1 17:1 26:1 33:1 41:1 77:1 102:1 118:1 189:1 225:1 # refraction
4:1 8:1 9:1 10:1 12:1 13:1 14:1 16:1 17:1 26:1 33:1 41:1 51:1 77:1 102:1 115:1 118:1 144:1 149:1 182:1 189:1 225:1 243:1 250:1 271:1 277:1 299:1 300:1 # refraction disorders
4:1 14:1 15:1 17:1 20:1 89:1 152:1 252:1 # refrigeration
6:1 17:1 37:1 122:1 151:1 234:1 # regimens
3:1 4:1 13:1 17:2 25:1 74:1 130:1 234:1 # registered
10:1 13:1 14:1 15:1 17:1 25:1 32:1 127:1 158:1 212:1 234:1 252:1 # registration
7:1 11:1 14:1 17:1 193:1 200:1 237:1 # regranex
9:1 17:2 26:1 42:1 59:1 77:1 178:1 237:1 # regression
5:1 7:1 9:1 13:1 17:2 26:1 42:2 55:1 59:1 77:1 140:1 178:1 237:1 246:1 249:1 # regression analysis
1:2 7:1 17:1 19:1 22:1 35:1 38:1 68:1 83:2 90:1 122:1 205:1 224:1 251:1 263:1 297:1 # regular human insulin
1:2 17:1 19:1 22:1 38:1 83:2 90:1 122:1 263:1 # regular insulin
9:1 10:1 15:1 17:1 19:1 26:1 77:1 83:1 102:1 118:1 127:1 258:1 # regulations
8:1 15:1 17:1 19:1 47:1 83:1 126:1 265:1 # regulatory
15:1 17:1 21:1 49:1 61:1 72:1 87:1 198:1 202:1 234:1 # regurgitation of food
3:1 17:1 41:1 74:1 80:1 290:1 # rejected
1:1 17:1 19:1 38:1 84:2 99:1 108:1 123:1 263:1 293:1 # relabelling
17:1 19:1 30:1 74:1 84:1 173:1 # relapsed
17:1 19:1 30:1 59:1 84:1 173:1 # relapses
3:1 15:1 17:1 19:1 84:1 113:1 # relate
9:1 10:1 15:1 17:1 19:1 26:1 77:1 84:1 102:1 118:1 122:1 127:1 258:1 # relationship
10:1 13:1 15:1 17:1 19:1 20:1 84:1 97:1 127:1 226:1 # relative risk
17:1 19:1 49:1 84:1 131:1 145:1 226:1 # relaxivity
7:1 17:1 24:1 27:1 84:1 187:1 191:1 # relevant
17:1 38:1 84:1 190:1 # relief
1:1 17:1 38:1 84:1 97:1 107:1 190:1 287:1 # relieve pain
1:2 17:1 35:1 50:1 63:1 105:1 116:1 287:1 # remaining
17:1 22:1 35:1 116:1 # remarks
12:1 17:1 37:1 59:1 74:1 116:1 190:1 # remedies
5:1 17:1 70:1 116:1 191:1 # removal
17:1 70:1 97:1 116:1 # remove
17:1 70:1 74:1 97:1 116:1 # removed
17:1 59:1 70:1 97:1 116:1 # removes
5:1 6:1 7:1 17:1 53:1 55:2 58:1 116:1 # renal anaemia
3:2 4:1 5:1 6:2 13:1 17:1 22:1 25:1 31:1 40:1 42:1 55:1 126:1 130:1 150:1 222:1 249:1 266:1 # renal artery stenosis
5:1 6:1 7:1 14:1 17:1 22:1 27:1 48:1 55:1 88:1 117:1 146:1 193:1 # renal clearance
5:1 6:1 17:1 18:1 55:1 76:1 84:1 131:1 # renal pelvic
5:1 6:1 9:1 10:1 17:2 19:1 22:1 26:1 29:1 30:1 55:1 77:1 80:1 83:1 102:1 109:1 118:1 206:1 218:1 261:1 # renal tubular secretion
5:1 6:1 7:1 8:1 14:1 17:1 19:1 22:1 32:1 55:1 83:1 106:1 109:1 112:1 122:1 150:1 158:1 193:1 206:1 261:1 # renal tubular transport
5:1 6:1 17:1 27:1 55:1 59:1 83:1 109:1 206:1 261:1 # renal tubules
5:1 6:1 15:1 17:1 28:1 52:1 54:1 55:1 83:1 107:1 109:1 206:1 261:1 # renal tubulopathy
5:1 6:1 12:1 13:1 17:1 19:1 22:1 30:2 39:2 55:1 83:1 88:1 148:1 149:1 154:1 191:1 209:1 # renal vascular disease
5:1 6:1 11:1 17:1 # renewal
1:2 6:1 8:1 17:1 47:1 49:1 50:1 111:1 143:1 265:1 292:1 # renin inhibitor
17:1 107:1 121:1 141:1 277:1 287:1 # repairs
15:1 17:1 76:1 88:1 121:1 # repeat
9:1 10:2 17:1 26:1 29:1 49:1 76:1 77:1 102:1 118:1 121:1 # repetition
17:1 19:1 33:1 48:1 74:1 121:1 161:1 # replaced
17:1 19:1 33:1 48:1 74:1 121:1 161:1 # replaced by
17:1 19:1 33:1 48:1 59:1 121:1 161:1 # replaces
8:1 17:1 106:1 121:1 150:1 # report
3:1 8:1 17:1 74:1 106:1 121:1 150:1 # reported
6:1 17:2 23:1 24:1 30:1 59:1 103:1 121:1 # represent
6:1 17:2 21:1 23:1 24:1 30:1 59:1 103:1 121:1 # representation
6:1 17:2 21:1 23:1 24:1 30:1 59:1 103:1 121:1 # representative
2:1 10:1 17:1 23:1 41:1 44:1 87:1 98:1 121:1 196:1 213:1 225:1 # reproductive
2:1 6:1 10:1 16:1 17:1 23:1 37:1 41:1 44:1 52:1 54:1 84:1 87:1 97:1 98:1 121:1 196:1 213:1 225:1 # reproductive development
2:1 9:1 10:2 17:1 23:1 26:1 41:2 44:1 77:1 87:1 98:1 102:1 117:1 118:1 121:1 169:1 196:1 213:1 225:2 # reproductive function
2:1 3:1 10:1 17:1 23:1 31:1 41:1 44:1 45:1 52:1 73:1 80:1 87:1 98:1 121:1 196:1 213:1 225:1 231:1 234:1 # reproductive technologies
6:1 7:1 16:1 17:1 22:1 30:1 37:1 52:1 54:1 59:1 64:1 73:1 84:1 88:1 97:1 # research and development
16:1 17:1 34:1 42:1 59:1 124:1 # reside
7:1 13:1 17:1 21:1 25:1 42:1 48:1 59:1 117:1 219:1 249:1 294:1 # resistance
1:1 7:1 9:1 10:1 13:1 17:1 21:1 25:1 26:1 41:1 42:1 47:1 48:1 59:1 77:1 80:1 102:1 117:1 118:1 188:1 219:1 225:1 249:1 290:1 294:1 # resistance to infection
7:1 13:1 17:1 21:1 24:1 25:1 42:1 47:1 59:1 187:1 219:1 249:1 294:1 # resistant to
17:1 45:1 51:1 59:1 97:1 # resolve
17:1 45:1 51:1 59:1 74:1 97:1 # resolved
1:1 17:1 45:1 51:1 59:1 63:1 105:1 131:1 # resolving
8:1 9:1 10:1 17:1 26:1 51:1 59:1 77:1 102:1 118:1 197:1 243:1 # resorption
8:1 14:1 15:1 17:1 47:1 59:1 112:1 129:1 141:1 252:1 265:1 # respiratory
8:1 9:1 14:1 15:1 16:1 17:2 23:1 26:1 42:1 47:1 59:2 77:1 112:1 121:1 129:1 141:1 178:1 252:1 265:1 # respiratory depression
8:1 12:1 13:1 14:1 15:1 17:1 30:2 39:1 47:1 59:2 88:1 112:1 129:1 141:1 148:1 149:1 252:1 265:1 # respiratory diseases
8:1 14:1 15:1 17:2 47:1 59:1 72:1 100:1 112:1 114:1 129:1 141:1 204:1 228:1 252:1 265:1 287:1 # respiratory failure
3:1 8:1 14:1 15:1 17:1 25:1 47:1 59:1 112:1 116:1 129:1 141:1 210:1 246:1 252:1 265:1 # respiratory system
8:1 14:2 15:1 17:1 32:1 33:1 41:1 47:1 59:1 112:1 129:1 141:1 158:1 189:1 252:1 265:1 # respiratory tract
9:1 17:1 30:1 59:1 106:1 112:1 122:1 # response
9:2 10:1 14:1 15:1 17:1 26:1 30:1 59:1 72:1 77:1 102:1 106:1 112:1 118:1 122:1 127:1 196:1 252:1 258:1 # response duration
3:1 4:1 9:1 14:1 17:1 22:1 29:1 30:1 37:1 59:1 69:1 106:1 107:1 112:1 122:1 130:1 137:1 277:1 # response parameters
3:1 9:1 14:1 15:1 17:1 30:1 59:1 106:1 112:1 113:1 122:1 252:1 # response rate
9:1 17:1 42:1 59:1 106:1 112:1 122:1 143:1 292:1 # responsibilities
9:1 17:1 42:1 59:1 106:1 112:1 122:1 143:1 292:1 # responsibility
9:1 17:1 42:1 47:1 59:1 106:1 112:1 122:1 163:1 292:1 # responsible to
17:1 25:1 27:1 59:2 178:1 # restless
17:1 25:1 27:2 59:2 121:1 178:1 # restless sleep
17:1 18:1 20:1 25:1 32:1 41:1 59:1 212:1 257:1 # restrict
3:1 17:1 18:1 20:1 25:1 32:1 41:1 59:1 74:1 212:1 257:1 # restricted
1:1 10:1 17:1 18:1 20:1 25:1 32:1 41:1 59:1 212:1 225:1 257:1 298:1 # restricting
1:1 2:1 10:1 17:1 59:1 60:1 63:1 83:1 90:1 105:1 273:1 298:1 # resulting from
17:1 21:1 29:1 38:1 69:1 83:1 107:1 173:1 248:1 # retapamulin
3:1 17:1 19:1 29:1 30:1 39:1 121:1 148:1 161:1 # reteplase
10:1 17:1 18:1 24:1 29:1 52:1 57:1 83:1 95:1 110:1 154:1 165:1 169:1 235:1 # reticulocyte count
1:1 10:1 17:1 29:1 55:1 286:1 298:1 # retina
1:1 6:1 10:2 13:1 17:1 24:1 29:1 37:1 40:1 47:1 49:1 50:1 103:1 129:1 152:1 160:1 298:1 # retinitis pigmentosa
6:1 15:1 17:2 29:1 32:1 37:1 88:1 # retreatment
2:1 17:1 29:1 32:1 83:1 177:1 238:1 261:1 # retrobulbar
2:1 14:1 16:1 17:1 29:1 32:1 166:1 231:1 237:1 # retrograde
2:1 4:1 17:1 20:1 29:1 32:1 49:1 54:1 76:1 233:1 245:1 267:1 # retroperitoneal
2:1 17:1 29:1 32:1 40:1 41:1 76:1 80:1 112:1 290:1 # retrospective
2:1 12:1 17:1 25:1 29:1 32:1 40:1 41:1 59:1 76:1 80:1 109:1 112:1 190:1 290:1 # retrospective studies
2:1 17:1 25:1 29:1 32:1 40:1 41:1 76:1 80:1 109:1 112:1 236:1 290:1 # retrospective study
17:1 29:1 47:1 72:1 109:1 285:1 # return to
17:1 21:1 197:1 269:1 # reuptake
1:1 15:1 17:1 33:1 55:1 67:1 191:1 286:1 # revaccination
5:1 17:1 88:1 97:1 # reveals
4:1 7:1 14:1 17:1 20:1 30:1 32:1 97:1 122:1 158:1 193:1 197:1 209:1 211:1 218:1 277:1 # reverse transcriptase
17:1 61:1 131:1 190:1 # review of
13:1 17:1 30:1 74:1 131:1 # revised
15:1 17:1 21:1 288:1 # reyataz
1:1 65:1 66:1 78:1 # rhein
10:1 15:1 18:1 35:1 65:1 68:1 127:1 235:1 251:1 269:1 # rheumatic
1:1 4:1 5:1 10:1 13:1 18:1 27:1 49:1 50:1 99:1 111:1 198:1 234:1 # rhinitis, allergic
1:1 8:1 31:1 91:1 111:1 180:1 # rhinorrhoea
28:1 56:1 # rhythm
28:1 56:1 # rhythms
1:1 20:2 131:1 141:1 238:1 292:1 # ribavirin
9:1 20:1 27:1 33:1 34:1 66:1 67:1 98:1 120:1 146:1 274:1 292:1 295:1 # ribonucleic acid
9:1 20:1 27:1 98:1 120:1 146:1 223:1 292:1 # ribonucleotides
1:1 2:1 3:1 5:1 20:1 23:1 35:1 36:1 40:1 44:1 51:1 60:1 66:1 75:1 78:1 79:1 82:1 92:1 93:1 94:1 96:1 120:1 132:1 134:1 135:1 214:1 215:1 262:1 278:1 292:1 # ribosomal protein
1:1 15:1 18:1 20:1 27:1 31:1 45:1 67:1 88:1 180:1 # ricinoleate
18:1 20:1 29:1 42:1 58:1 # rickettsia
1:1 10:1 20:1 108:1 136:1 195:1 204:1 261:1 298:1 # rifabutin 150 mg
1:1 20:1 67:1 69:1 204:1 229:1 # rifamycin
7:1 20:1 64:1 81:1 152:1 # right hand
20:1 34:1 152:1 234:1 # rigid
8:1 20:1 152:1 277:1 # rigors
1:1 20:1 30:1 122:1 # rinse
6:1 11:1 13:1 20:1 49:1 104:1 123:1 # risk benefit
13:1 20:1 61:1 # risk of
9:1 10:1 13:1 17:1 20:1 26:1 41:1 74:1 77:1 98:1 102:1 118:1 196:1 213:1 225:1 # risk reduction
13:1 20:1 # risks
6:1 7:1 11:1 13:1 20:1 49:1 64:1 104:1 123:1 # risks and benefits
4:1 9:1 13:1 20:2 34:1 76:1 112:1 133:1 233:1 267:1 # risperidone
9:1 20:1 47:1 49:1 55:1 131:1 141:1 195:1 # ritonavir 100 mg
2:1 20:1 22:1 101:1 108:1 191:1 226:1 238:1 # rivaroxaban
10:1 20:1 25:1 39:1 53:1 152:1 191:1 226:1 # rivastigmine
2:1 7:1 11:1 21:1 33:1 136:1 154:1 294:1 # roaccutane
2:1 25:1 62:1 177:1 261:1 # robust
2:3 9:1 16:1 34:1 50:1 53:1 60:1 68:1 72:1 95:1 124:1 154:1 164:1 227:1 273:1 284:1 # rocuronium bromide
2:1 6:1 16:1 24:1 87:1 103:1 # rodents
2:1 57:1 61:1 80:1 101:1 188:1 292:1 # rofecoxib
2:1 7:1 35:1 50:1 58:1 60:1 224:1 242:1 273:1 278:1 # romania
2:1 21:1 38:1 40:1 42:1 49:1 152:1 185:1 222:1 288:1 # rosiglitazone
2:1 21:1 38:1 40:1 42:1 49:1 152:1 185:1 195:1 222:1 288:1 # rosiglitazone 4 mg
2:1 3:1 5:1 15:1 21:1 27:1 35:1 38:1 40:1 42:1 49:1 88:1 113:1 152:1 185:1 222:1 262:1 288:1 # rosiglitazone maleate
2:1 20:1 21:1 22:1 36:1 75:1 # rotarix
2:1 3:1 15:1 21:1 36:1 75:1 113:1 # rotateq
1:1 2:1 11:1 21:1 33:1 36:1 62:1 67:1 75:1 86:1 125:1 131:1 141:1 191:1 # rotavirus vaccine
2:1 21:1 30:1 36:1 62:1 75:1 125:1 131:1 141:1 # rotaviruses
1:1 2:1 10:2 11:1 36:2 75:1 86:1 152:1 298:1 # rotigotine
2:1 16:1 64:1 74:1 110:1 169:1 # rounded
2:1 8:1 64:1 110:1 169:1 194:1 # roundworms
1:1 2:1 3:1 13:1 14:1 25:1 32:1 50:1 53:1 61:1 110:1 136:1 158:1 166:1 172:1 212:1 # route of administration
2:1 3:1 59:1 110:1 136:1 # routes
1:1 2:1 10:1 11:1 86:1 110:1 136:1 298:1 # routine
150:1 218:1 296:1 # rt-pcr
4:1 123:1 125:1 206:1 # rubber
4:1 52:1 59:1 97:1 123:1 125:1 185:1 206:1 # rubber gloves
19:1 84:1 99:1 123:1 125:1 206:1 293:1 # rubella
1:1 11:1 19:1 33:1 67:1 84:1 86:1 99:1 123:1 125:1 191:1 206:1 293:1 # rubella vaccine
19:1 62:1 84:1 99:1 123:1 125:2 131:1 141:1 206:1 293:1 # rubella virus
3:1 7:1 46:1 49:1 80:1 125:1 143:1 206:1 # rubitecan
1:1 50:1 63:1 105:1 125:1 169:1 # running
17:1 59:1 72:1 109:1 125:1 197:1 228:1 285:1 # ruptures
1:1 12:1 20:1 22:1 33:1 51:1 68:1 73:1 81:1 87:1 160:1 227:1 284:1 # saccharin sodium
2:1 22:1 33:1 60:1 73:1 81:1 160:1 273:1 # saccharomyces
2:1 22:1 30:1 33:1 40:1 73:1 81:1 160:1 # saccharose
13:1 29:1 90:1 145:1 160:1 178:1 188:1 # safety issue
22:1 29:1 33:1 35:1 43:1 45:1 52:1 57:1 81:1 145:1 160:1 188:1 194:1 216:1 # safety pharmacology
25:1 29:1 109:1 145:1 160:1 188:1 236:1 # safety study
5:1 19:1 20:1 22:1 59:1 160:1 190:1 # salaries
5:1 27:1 59:1 160:1 # sales
3:1 5:1 15:1 18:1 19:1 38:1 71:1 113:1 160:1 165:1 # salicylates
1:1 5:1 11:1 38:1 86:1 160:1 263:1 # saline
5:1 9:1 11:1 52:1 70:1 84:1 99:1 160:1 183:1 293:1 # salmonellosis
3:1 5:1 10:1 25:1 49:1 90:1 109:1 136:1 160:1 206:1 253:1 # salt substitutes
4:1 5:1 14:1 28:1 65:1 89:1 157:1 160:1 173:1 191:1 # salvage therapy
7:2 13:1 14:1 57:1 67:1 117:1 160:1 193:1 209:1 # san francisco
5:1 7:1 46:1 64:1 95:1 133:1 160:1 272:1 # sandocal
5:1 7:1 46:1 64:1 95:1 133:1 160:1 272:1 # sandocal 1000
7:1 64:1 133:1 160:1 # sandoz
1:1 9:1 50:1 106:1 160:1 173:1 # saponin
2:1 3:1 4:1 20:1 23:1 44:1 54:1 130:1 160:1 173:1 197:1 233:1 245:1 # sapropterin
10:1 13:1 15:1 33:1 41:1 47:1 127:1 160:1 189:1 204:1 # satisfactory
15:1 72:1 109:1 115:1 160:1 275:1 285:1 # saturday
48:1 98:1 160:1 # sauce
5:1 27:1 46:1 59:1 209:1 272:1 # scales
1:1 7:1 12:1 20:1 24:1 32:1 46:1 55:1 57:1 59:1 64:1 110:1 131:1 169:1 170:1 190:1 209:1 257:1 286:1 301:1# scandinavian countries
7:1 46:1 122:1 209:1 # scans
1:1 20:1 22:1 46:1 63:1 105:1 209:1 240:1 # scarring
27:1 59:1 65:1 73:1 74:1 83:1 196:1 209:1 # schedules
6:1 48:1 59:1 67:1 117:1 190:1 209:1 # sciences
6:1 10:1 18:1 24:1 67:1 103:1 104:1 190:1 207:1 209:1 # scientific
1:1 10:1 15:1 19:1 24:1 67:1 99:1 100:1 207:1 209:1 # scintillation
2:1 4:2 16:1 27:1 87:1 146:1 182:1 194:1 209:1 # scleroderma
13:1 26:1 38:1 40:1 42:1 45:1 57:1 209:1 222:1 249:1 # scoliosis
35:1 36:1 47:1 57:1 60:1 209:1 278:1 # scotoma
1:1 14:1 63:1 105:1 129:1 173:1 209:1 218:1 # scrapings
17:1 209:1 218:1 # screw
2:1 5:1 21:1 36:1 75:1 209:1 218:1 # scrotal
2:1 4:1 5:1 21:1 28:1 35:1 36:1 65:1 75:1 116:1 126:1 209:1 218:1 # scrotal erythema
5:1 7:1 19:1 24:1 30:1 88:1 187:1 # sealant
5:1 9:1 30:1 39:1 51:1 55:1 88:1 # seasonal
4:1 5:2 9:1 27:1 30:1 39:1 51:1 55:1 88:1 99:1 198:1 # seasonal allergy
1:1 6:1 9:1 11:1 15:1 17:1 24:1 30:1 32:1 37:1 38:1 57:1 64:1 80:1 86:1 88:1 103:1 263:1 # second line treatment
9:1 22:1 30:1 57:1 64:1 80:1 126:1 275:1 # secondary
9:1 22:1 30:1 34:1 40:1 42:1 52:1 57:1 64:1 69:1 71:1 80:1 126:1 133:1 184:1 222:1 275:1 # secondary amyloidosis
9:1 16:1 22:1 30:1 31:1 57:1 64:1 80:1 87:1 104:1 126:1 151:1 169:1 275:1 # secondary immunodeficiency
1:1 9:2 10:1 22:1 26:1 30:1 41:1 57:1 64:1 77:1 80:2 102:1 118:1 122:1 126:1 188:1 225:1 275:1 290:1 # secondary infections
5:1 7:1 9:1 22:1 30:1 35:1 38:1 55:1 57:1 64:1 67:1 80:1 117:1 126:1 152:1 262:1 275:1 289:1 # secondary malignancies
9:1 22:1 30:1 57:1 64:1 80:1 126:1 275:1 # secondary mds
6:1 9:2 10:1 17:1 22:1 23:1 24:1 26:1 30:1 57:1 64:1 77:1 80:1 97:1 102:1 103:1 118:1 126:1 207:1 275:1 # secondary prevention
3:1 17:1 29:1 30:1 74:1 80:1 218:1 # secreted
9:1 10:1 17:1 26:1 29:1 30:1 77:1 80:1 102:1 118:1 122:1 218:1 # secretions
8:1 15:1 17:1 28:1 29:1 30:1 47:1 80:1 107:1 126:1 218:1 265:1 # secretory pathway
3:1 15:1 30:1 74:2 113:1 275:1 # sedated
1:1 7:1 10:2 13:1 15:1 21:1 24:1 25:1 30:1 63:1 69:1 74:1 105:1 111:1 127:1 187:1 207:1 219:1 275:1 298:1 # sedating antihistamines
10:1 15:1 30:1 59:1 74:1 97:1 127:1 226:1 275:1 # sedatives
6:1 12:1 24:1 30:1 37:1 74:1 103:1 151:1 # sediment
6:1 12:1 15:1 21:1 24:1 30:1 37:1 74:1 103:1 151:1 # sedimentation
3:1 6:1 24:1 30:1 37:1 74:1 103:1 # segmented
17:1 30:1 66:1 72:1 228:1 # seizure
4:1 8:1 12:1 13:1 16:1 17:1 30:1 51:1 66:1 72:1 115:1 144:1 149:1 182:1 228:1 243:1 250:1 271:1 277:1 299:1 300:1 # seizure disorders
6:1 17:2 30:1 66:1 72:1 117:1 165:1 228:1 # seizure frequency
8:2 17:2 30:1 32:1 59:1 66:1 70:1 72:1 116:1 228:1 277:1 # seizures or tremors
1:1 10:1 19:1 30:1 37:1 41:1 69:1 80:1 84:1 225:1 290:1 298:1 # selamectin
1:1 10:1 27:1 30:1 41:1 80:1 84:1 225:1 290:1 298:1 # selectin
1:1 11:1 27:1 30:1 38:1 84:1 86:1 100:1 234:1 263:1 # selegiline
1:1 2:1 8:1 11:1 27:1 30:1 38:1 52:1 56:1 73:1 84:1 85:1 86:1 95:1 100:1 119:1 138:1 153:1 155:1 159:1 171:1 176:1 234:1 263:1 268:1 # selegiline hydrochloride
1:1 10:1 11:1 27:1 30:1 84:1 86:1 298:1 # selektine
1:1 2:1 4:1 27:1 30:1 50:1 53:1 59:1 83:1 109:1 116:1 172:1 188:1 206:1 261:1 # seminiferous tubules
6:1 9:1 10:1 15:1 26:1 30:1 77:1 102:1 118:1 122:2 127:1 160:1 258:1 # sensations
6:1 30:2 122:1 # sense
6:1 30:2 59:1 122:1 # senses
6:1 7:1 8:1 12:1 13:1 25:1 30:1 51:1 72:1 109:1 117:1 122:1 126:1 149:1 238:1 243:1 285:1 # sensory disturbances
2:1 6:1 8:1 11:1 30:1 45:1 51:1 54:1 72:1 106:1 122:1 126:1 140:1 243:1 245:1 269:1 # sensory polyneuropathy
1:1 6:1 10:1 11:1 24:1 30:1 84:1 86:1 103:1 207:1 298:1 # sentinel
3:1 14:1 15:1 22:1 30:1 107:1 113:1 121:1 252:1 # separate
5:1 21:1 30:1 121:1 197:1 # septal
10:1 18:1 30:1 46:1 53:1 116:1 121:1 197:1 232:1 235:1 # septicaemia
30:1 68:1 109:1 121:1 197:1 # septum
1:1 4:1 11:1 20:1 30:1 86:1 233:1 # serine
4:1 20:1 26:1 30:1 62:1 110:1 233:1 291:1 # serious
4:2 6:1 20:1 24:1 26:1 30:2 62:1 97:2 103:1 110:1 166:1 233:1 277:1 291:1 # serious adverse event
4:1 11:1 20:1 26:1 30:1 59:1 62:1 99:1 100:1 110:1 178:1 233:1 291:1 # serious illness
4:1 11:1 20:1 26:1 30:1 59:1 62:1 110:1 233:1 291:1 # seriousness
2:1 3:1 4:1 25:1 30:1 45:1 52:1 59:1 231:1 # serology tests
2:1 4:1 9:1 10:1 11:1 15:1 30:1 127:1 139:1 183:1 # seronegative
2:1 4:1 9:1 30:1 31:1 # serono
1:1 2:2 4:1 9:1 30:1 36:1 37:1 47:1 50:1 60:1 64:1 75:1 85:1 119:1 210:1 273:1 280:1 # serotonin syndrome
1:1 2:1 3:1 4:1 7:1 8:1 9:1 14:1 30:1 32:1 36:1 47:1 50:1 75:1 106:1 112:1 122:1 150:1 158:1 193:1 # serotonin transporter
4:1 10:1 14:1 15:1 30:1 33:1 38:1 58:1 67:1 127:1 190:1 204:1 252:1 274:1 # serratia liquefaciens
4:1 6:1 10:1 14:1 15:1 22:1 30:1 35:1 48:2 58:1 59:1 122:1 127:1 209:1 252:1 # serratia marcescens
4:1 10:1 14:1 15:1 30:1 58:1 59:1 67:1 76:1 80:1 112:1 127:1 190:1 252:1 # serratia species
4:1 30:1 68:1 125:1 # serum
1:1 4:1 5:1 30:1 53:1 68:2 125:1 172:1 261:1 # serum albumin
1:1 4:1 5:2 11:1 15:1 21:1 30:1 38:1 39:1 40:1 43:2 68:1 81:1 86:1 91:1 112:1 125:1 216:1 263:1 # serum alkaline phosphatase
1:1 3:1 4:1 7:1 14:1 15:1 21:1 22:1 30:1 31:1 32:1 36:1 39:1 53:1 68:1 69:1 107:1 112:1 113:1 122:1 125:1 142:1 150:1 158:1 172:1 180:1 193:1 256:1 # serum aspartate aminotransferase
4:1 30:1 46:1 68:1 125:1 # serum ca
2:1 3:1 4:2 25:1 27:1 30:1 45:1 59:1 68:1 73:1 91:1 125:1 130:1 # serum cholesterol
4:1 6:1 9:1 14:1 15:1 24:1 30:1 32:1 48:1 57:1 68:1 103:1 117:1 125:1 158:1 252:1 # serum concentration
4:2 30:1 54:1 57:1 68:1 76:1 125:1 267:1 # serum copper
4:1 8:1 10:1 13:1 30:1 45:1 51:1 57:1 68:1 125:1 144:1 150:1 # serum cortisol
1:2 4:1 10:1 11:1 15:1 17:1 30:1 50:1 68:1 86:1 88:1 125:1 127:1 218:1 298:1 # serum creatinine
1:2 4:1 10:1 11:1 15:1 17:1 27:1 30:1 50:1 68:1 84:1 86:1 88:1 97:1 125:1 127:1 218:1 298:1 # serum creatinine level
2:1 4:1 27:2 30:1 32:1 41:1 45:1 68:1 80:1 84:2 97:1 125:1 140:1 290:1 # serum electrolyte levels
4:1 12:1 14:1 25:1 26:1 30:1 32:1 45:1 59:1 68:1 125:1 158:1 166:1 212:1 # serum estradiol
2:1 4:1 8:1 9:1 11:1 28:1 30:1 68:1 70:1 91:1 125:1 183:1 194:1 237:1 # serum growth hormone
4:1 30:1 31:1 52:1 68:1 125:1 151:1 169:1 177:1 185:1 231:1 # serum immunoglobulins
2:1 4:1 9:1 30:1 68:1 125:1 141:1 # serum iron
4:1 30:2 38:1 39:1 68:1 107:1 125:1 148:1 211:1 # serum lipase
4:1 27:1 28:1 30:1 38:1 49:1 68:2 84:1 97:1 111:1 125:1 227:1 284:1 # serum lithium level
4:1 11:1 30:1 35:1 42:1 59:1 68:2 125:1 157:1 227:1 284:1 289:1 # serum magnesium
2:2 3:1 4:2 23:1 25:1 30:1 44:1 59:1 68:1 89:1 125:1 130:1 231:1 # serum progesterone
1:1 2:1 3:1 4:1 23:1 30:1 36:1 44:1 66:1 68:1 75:1 78:1 79:1 82:1 92:1 93:1 94:1 96:1 122:1 125:1 132:1 134:1 135:1 214:1 215:1 # serum proteins
4:1 11:1 18:1 30:1 42:1 59:1 68:1 125:1 178:1 # serum sickness
4:1 12:1 30:1 51:1 68:2 87:1 125:1 227:1 284:1 # serum sodium
4:2 20:2 30:1 32:1 48:1 68:1 125:1 140:1 152:1 185:1 229:1 233:1 257:1 # serum triglycerides
4:1 5:1 14:1 30:1 97:1 # several
4:2 5:1 9:1 10:1 17:2 18:1 26:1 27:1 30:1 33:1 41:1 77:1 88:1 97:1 99:1 102:1 118:1 189:1 198:1 225:1 234:1 # severe allergic reaction
1:1 4:1 11:1 16:1 17:1 30:1 31:1 57:1 60:1 74:1 86:1 87:1 97:1 104:1 143:1 151:1 169:1 # severe combined immunodeficiency
2:1 4:1 5:1 6:2 9:1 11:1 17:1 21:1 30:1 32:1 49:1 50:2 54:1 57:1 63:1 76:1 89:1 97:1 136:1 201:1 245:1 269:1 # severe congenital neutropenia
4:1 9:1 10:2 15:1 17:1 25:1 30:1 57:1 97:1 107:1 122:1 127:1 211:1 # severe constipation
4:1 9:1 16:1 17:2 23:1 26:1 30:1 42:1 59:1 77:1 97:1 121:1 178:1 # severe depression
4:1 17:1 30:1 33:1 65:2 73:1 88:1 97:1 166:1 275:1 # severe headache
2:1 4:1 17:1 28:1 30:1 36:1 56:2 97:1 106:1 147:1 184:1 239:1 260:1 # severe hypothyroidism
1:1 4:1 17:1 30:1 97:1 107:1 287:1 # severe pain
2:1 4:1 17:2 23:1 26:1 30:1 42:1 44:1 59:1 97:1 178:1 231:1 237:1 # severe progression
4:1 10:1 20:1 30:1 49:1 59:1 97:1 190:1 233:1 # severities
7:1 14:1 30:1 61:1 72:1 114:1 193:1 # sevoflurane
5:1 10:1 30:1 33:1 41:1 49:1 131:1 145:1 189:1 200:1 225:1 226:1 # sexual activity
5:1 26:1 30:1 72:1 81:1 110:1 123:1 131:1 200:1 # sexual behaviour
5:1 6:1 16:1 30:1 37:1 52:1 54:1 84:1 97:1 200:1 # sexual development
5:1 9:1 10:1 26:1 30:1 41:1 77:1 102:1 117:1 118:1 169:1 200:1 225:1 # sexual function
4:1 5:1 11:1 22:1 30:1 107:1 150:1 200:1 277:1 # sexual partners
5:1 9:1 10:1 15:1 17:1 19:1 26:1 30:1 77:1 84:1 102:1 118:1 122:1 127:1 200:1 258:1 # sexual relations
1:1 5:1 15:1 17:1 28:1 52:1 63:1 81:1 88:1 99:1 105:1 111:1 164:1 # shallow breathing
1:1 20:1 22:1 63:1 81:1 105:1 # sharing
1:1 22:1 25:1 59:1 65:1 73:1 81:1 107:1 287:1 # sharp chest pain
1:1 4:1 9:1 11:1 21:1 22:1 24:1 57:1 81:1 86:1 287:1 # sharps container
1:1 12:1 63:1 84:1 105:1 111:1 170:1 190:1 # shielding
4:1 11:1 19:1 20:1 27:1 84:1 89:1 99:1 111:1 152:1 200:1 233:1 293:1 # shigella flexneri
9:1 11:1 19:1 51:1 66:1 84:1 89:1 99:1 111:1 152:1 293:1 # shigella sonnei
1:1 4:1 20:1 63:1 97:1 105:1 111:1 226:1 233:1 # shivering
6:1 15:1 17:1 24:1 32:1 37:1 88:1 91:1 95:1 103:1 # shock treatment
1:1 54:1 63:1 91:1 105:1 129:1 # shopping
8:1 91:1 150:1 # short
8:1 9:1 10:1 14:1 15:1 26:1 72:1 77:1 91:1 102:1 118:1 127:1 150:1 196:1 252:1 258:1 # short duration
8:1 11:1 15:1 17:1 28:1 59:1 61:1 88:1 91:1 150:1 164:1 178:1 # shortness of breath
1:1 20:1 # shrink
42:1 49:1 50:1 169:1 # si unit
5:1 6:1 16:1 42:1 50:1 52:1 58:1 166:1 # sialoadenitis
1:1 2:1 18:1 37:1 42:2 60:1 62:1 64:1 85:1 119:1 210:1 273:1 280:1 # sick sinus syndrome
18:1 27:1 42:1 48:1 84:1 99:1 293:1 # sickle cell
16:1 34:1 41:1 42:1 80:1 124:1 188:1 290:1 # side effect
7:1 42:1 47:1 60:1 64:1 122:1 152:1 197:1 199:1 210:1 289:1 # signs and symptoms
18:1 38:1 42:1 46:1 100:1 232:1 # silica
9:1 12:1 16:1 18:1 26:1 34:1 38:1 42:1 57:1 100:1 101:1 124:1 # silicon dioxide
9:1 11:1 18:1 38:1 42:1 57:1 100:1 183:1 # silicone
27:1 42:1 151:1 161:1 199:1 # simple
27:1 41:1 42:1 80:1 83:1 151:1 290:1 # simulect
1:1 6:1 24:1 27:1 42:1 63:1 97:1 103:1 105:1 185:1 # single event
1:1 5:1 12:1 13:1 14:1 27:1 42:2 45:1 58:1 63:1 70:1 81:1 105:1 116:1 140:1 166:1 185:1 246:1 249:1 # single radial haemolysis
1:1 5:1 27:1 30:1 42:1 58:1 62:1 63:1 105:1 131:1 185:1 # single use vial
1:1 12:1 15:1 18:1 19:1 20:1 32:1 42:1 58:1 63:1 74:1 83:1 105:1 107:1 141:1 257:1 287:1 # singulair paediatric
1:1 22:1 28:1 42:1 53:1 56:1 58:1 62:1 # sinus arrhythmia
1:1 12:1 14:1 22:1 42:1 46:1 62:1 115:1 164:1 166:1 229:1 236:1 240:1 # sinus bradycardia
1:2 9:1 10:1 26:1 41:1 42:1 62:1 77:1 80:1 102:1 118:1 188:1 225:1 290:1 # sinus infection
1:1 16:1 31:1 42:1 62:1 87:1 # sinus node
1:1 10:1 13:1 42:2 49:1 62:1 # sinusitis
1:1 21:1 42:1 108:1 136:1 # sinutab
2:1 30:1 38:1 40:1 42:1 45:1 62:1 133:1 141:1 151:1 # sirolimus dose
2:1 5:1 8:1 9:1 10:1 14:1 26:1 38:1 42:1 45:2 51:1 62:1 77:1 102:1 114:1 118:1 136:1 141:1 151:1 # sirolimus oral solution
10:1 21:1 38:1 42:1 49:1 157:1 185:1 195:1 197:1 211:1 # sitagliptin 100 mg
3:1 6:1 24:1 32:1 42:1 49:1 61:1 103:1 126:1 # site of entry
3:1 7:1 10:1 15:1 19:1 21:1 24:1 42:1 49:1 61:1 127:1 151:1 161:1 187:1 199:1 # site of implantation
1:1 10:1 42:1 49:1 63:1 105:1 298:1 # sitting
1:1 9:1 10:2 26:1 40:1 42:2 49:2 63:1 77:1 102:1 105:1 106:1 118:1 222:1 298:1 # sitting position
5:1 15:1 21:1 27:1 28:1 29:1 54:1 56:1 84:1 107:1 147:1 248:1 # skeletal myopathy
1:1 5:1 21:1 27:1 29:1 84:1 107:1 248:1 287:1 # skeletal pain
5:1 10:1 13:1 21:1 27:1 29:1 84:1 90:1 178:1 248:1 # skeletal tissue
27:1 74:1 99:1 100:1 # skilled
37:1 53:1 74:1 100:1 151:1 # skimmed milk
1:1 17:1 88:1 133:1 164:1 # skin breakdown
1:1 45:1 52:1 57:1 72:1 110:1 # skin colour
1:1 9:2 10:1 12:1 26:1 49:1 57:1 64:1 77:1 102:1 118:1 122:1 301:1# skin conditions
1:1 35:1 69:1 89:1 157:1 275:1 # skin damage
1:1 12:1 13:1 14:1 45:1 52:1 57:1 72:1 110:1 149:1 209:1 # skin discolouration
1:1 4:1 28:1 35:1 65:1 116:1 126:1 # skin erythema
1:1 8:1 70:1 81:2 116:1 157:1 # skin haemorrhage
1:2 9:1 10:1 26:1 41:1 77:1 80:1 102:1 118:1 188:1 225:1 290:1 # skin infection
1:2 9:1 10:1 26:1 41:1 77:1 80:1 102:1 118:1 122:1 188:1 225:1 290:1 # skin infections
1:1 9:1 10:1 15:1 20:1 21:1 26:1 49:1 77:1 102:1 118:1 127:1 141:1 258:1 # skin irritation
1:1 4:1 9:1 10:1 14:1 15:1 19:1 26:1 33:1 48:1 77:1 102:1 118:1 127:1 252:1 258:1 # skin laceration
1:1 9:1 26:1 27:1 42:1 59:1 77:1 122:1 # skin lesions
1:1 72:1 87:1 110:1 133:1 # skin odour
1:1 6:1 30:1 36:1 40:1 42:1 43:1 47:1 91:1 122:1 # skin photosensitivity
1:1 14:1 39:1 59:1 65:1 # skin rashes
1:2 6:1 16:1 17:1 50:1 63:1 74:1 105:1 # skin reddening
1:2 14:1 63:1 105:1 129:1 173:1 209:1 218:1 # skin scrapings
1:1 6:1 10:1 13:1 15:1 30:1 42:1 49:1 122:1 160:1 # skin sensitisation
1:1 20:1 25:1 32:1 58:1 212:1 257:1 # skin striae
1:1 18:1 47:1 49:1 67:1 101:1 145:1 # skin toxicity
1:1 68:1 70:1 72:1 109:1 110:1 277:1 # skin tumours
30:1 39:1 83:1 99:1 148:1 238:1 # skull base
2:1 27:1 31:1 37:1 60:1 64:1 85:1 88:1 119:1 121:1 173:1 210:1 273:1 280:1 # sleep apnoea syndrome
4:1 8:1 12:1 13:1 16:1 27:1 51:1 115:1 121:1 144:1 149:1 182:1 243:1 250:1 271:1 299:1 300:1 # sleep disorder
5:1 27:1 38:1 49:1 121:1 145:1 # sleep quality
27:1 97:1 # sleeve
38:1 140:1 152:1 # slightly
38:1 74:1 76:1 211:1 # slipped
52:1 54:1 76:1 # slope
17:1 18:1 38:1 52:1 121:1 163:1 191:1 206:1 # slovak republic
3:1 14:1 15:1 22:1 52:1 65:1 88:1 113:1 150:1 252:1 # slow heart rate
5:1 35:1 99:1 167:1 262:1 # small
5:1 35:1 84:1 99:1 120:1 167:1 262:1 # small bowel
3:2 5:1 25:1 35:1 59:2 99:1 167:1 262:1 # small testes
3:1 5:1 35:1 49:1 99:1 111:1 167:1 262:1 # small white
1:1 11:1 22:1 28:1 33:1 35:1 38:1 43:1 48:1 49:1 53:1 69:1 73:1 80:1 81:2 86:1 123:1 136:1 167:1 194:1 216:1 263:1 269:1 # smithkline beecham pharmaceuticals
1:1 15:1 21:1 25:1 62:1 63:1 70:1 105:1 109:1 167:1 219:1 # smoking status
1:1 51:1 63:1 105:1 # soaking
5:1 7:1 29:1 51:1 58:1 67:1 95:1 145:1 190:1 # social anxiety
4:1 5:1 7:1 8:1 12:1 13:1 16:1 29:1 51:2 58:1 67:1 95:1 115:1 144:1 145:1 149:1 182:1 190:1 243:1 250:1 271:1 299:1 300:1 # social anxiety disorder
37:1 38:1 51:1 87:1 151:1 275:1 # soda lime
3:1 12:1 15:1 21:1 29:1 33:1 48:1 51:1 68:1 87:1 113:1 227:1 248:1 284:1 # sodium acetate
3:2 12:1 14:1 15:2 20:1 21:1 29:1 32:1 33:1 48:1 51:1 56:1 68:1 85:1 87:1 113:2 138:1 153:1 155:1 159:1 227:1 248:1 252:1 257:1 284:1 # sodium acetate trihydrate
2:1 5:1 6:1 9:1 12:1 15:1 27:1 51:1 55:1 64:1 68:1 85:1 87:1 119:1 227:1 284:1 # sodium alendronate
1:1 3:1 5:1 12:1 15:1 51:1 55:1 68:1 87:1 113:1 227:1 234:1 284:1 286:1 # sodium alginate
7:1 11:1 12:1 51:1 68:1 73:1 81:1 84:1 87:1 227:1 284:1 # sodium channels
8:1 12:1 16:1 20:1 34:1 51:1 52:1 68:1 73:1 87:1 124:1 227:1 268:1 284:1 # sodium chloride
1:1 8:1 9:1 10:1 12:1 16:1 20:1 26:1 34:1 41:1 51:1 52:1 68:1 73:1 77:1 80:1 87:1 102:1 118:1 124:1 225:1 227:1 268:1 284:1 290:1 # sodium chloride injection
3:1 12:1 14:1 15:1 32:1 49:1 51:1 67:1 68:1 87:1 113:1 158:1 227:1 252:1 284:1 # sodium citrate
3:1 9:1 12:1 15:1 51:1 55:1 57:1 68:1 87:1 98:1 113:1 114:1 185:1 227:1 284:1 # sodium gluconate
2:1 3:1 6:1 9:1 12:1 15:1 22:1 46:1 51:1 55:1 56:1 68:1 85:1 87:1 89:1 113:1 119:1 120:1 138:1 153:1 155:1 159:1 171:1 176:1 201:1 227:1 231:1 240:1 284:1 # sodium hydrogen carbonate
1:1 12:1 21:1 24:1 51:1 68:1 87:1 227:1 284:1 # sodium intake
3:1 12:1 15:1 19:1 51:1 68:1 71:1 72:1 83:1 87:1 90:1 113:1 126:1 204:1 227:1 284:1 # sodium lauryl sulfate
3:1 6:1 9:1 10:1 12:1 17:1 24:1 26:1 29:1 51:1 68:1 77:1 87:1 102:1 103:1 118:1 207:1 227:1 284:1 # sodium retention
3:1 5:1 12:1 15:1 18:1 19:1 38:1 51:1 68:1 71:1 87:1 113:1 160:1 165:1 227:1 284:1 # sodium salicylate
5:1 12:1 51:1 68:1 87:1 160:1 227:1 284:1 # sodium salt
4:1 12:1 30:1 51:1 68:2 87:1 125:1 227:1 284:1 # sodium serum
3:1 12:1 15:1 19:1 21:1 22:1 25:1 45:1 51:1 57:1 68:1 73:1 87:1 113:1 140:1 185:1 219:1 227:1 229:1 284:1 # sodium starch glycolate
3:1 12:1 15:1 43:1 51:1 68:1 81:1 83:1 87:1 90:1 113:1 216:1 227:1 276:1 284:1 # sodium sulphate
27:1 46:1 51:1 61:1 83:1 90:1 173:1 # soft capsule
10:1 13:1 22:1 35:1 51:1 57:1 60:1 61:1 90:1 160:1 178:1 278:1 # soft tissue sarcoma
1:1 3:1 6:1 50:1 51:1 61:1 63:1 105:1 # softening
17:1 22:1 51:1 61:1 # software
7:1 8:1 34:1 38:1 45:1 51:1 139:1 198:1 # solid organ
8:1 34:1 38:1 45:1 51:1 68:1 70:1 109:1 277:1 # solid tumors
34:1 38:1 45:1 51:1 68:1 70:1 72:1 109:1 110:1 # solid tumour
21:1 22:1 38:1 45:1 49:1 51:1 126:1 # solitary
9:1 45:1 51:1 52:1 60:1 70:1 # solomon
21:1 22:1 25:1 40:1 45:1 51:1 52:1 219:1 # solostar
38:1 45:1 49:1 51:1 100:1 114:1 143:1 145:1 206:1 # solubility
1:2 27:1 38:1 45:1 51:1 83:1 90:1 114:1 122:1 163:1 206:1 263:1 # soluble insulin
9:1 10:1 26:1 45:1 51:1 77:1 102:1 114:1 118:1 136:1 # solution
1:1 8:1 9:2 10:1 26:2 42:1 45:1 51:1 62:1 77:2 102:1 114:1 118:1 136:1 202:1 # solution for infusion
9:1 10:1 26:1 30:1 45:1 51:1 62:1 74:1 77:1 102:1 114:1 118:1 136:1 # solution used
10:1 15:1 18:1 35:1 51:1 60:1 127:1 235:1 278:1 # somatic
38:1 51:1 55:1 60:1 69:1 83:1 261:1 # somnambulism
9:1 31:1 51:1 # sonovue
7:1 8:1 21:1 49:1 51:1 143:1 243:1 294:1 # sorbitan
3:1 7:1 8:1 15:1 20:1 21:1 26:1 27:1 32:1 45:1 49:1 51:1 88:1 113:1 143:1 243:1 257:1 294:1 # sorbitan trioleate
8:1 45:1 47:1 49:1 51:1 143:1 243:1 # sorbitol
8:1 45:1 47:1 49:1 51:1 143:1 243:1 # sorbitol 70%
8:1 9:1 10:1 26:1 45:2 47:1 49:1 51:2 77:1 102:1 114:1 118:1 136:1 143:1 243:1 # sorbitol solution
8:1 17:1 30:1 31:1 40:1 51:1 243:1 266:1 # sore nose
1:1 8:1 11:1 12:1 20:1 51:1 86:1 170:1 226:1 243:1 # sorivudine
1:1 27:1 28:1 49:1 51:1 67:1 80:1 111:1 # soya lecithin
33:1 48:1 107:1 112:1 # space
2:1 22:1 107:1 112:1 # sparrows
8:1 10:1 12:1 18:2 38:1 39:1 45:1 47:1 57:1 70:1 87:1 99:1 107:1 112:1 150:1 167:1 235:1 265:1 # spasmodic torticollis
27:1 39:1 62:1 107:1 112:1 146:1 167:1 209:1 # spasms, muscle
19:1 22:1 39:1 62:1 83:1 107:1 112:1 154:1 167:1 209:1 # spasms, muscular
1:1 63:1 76:1 88:1 105:1 112:1 # speaking
5:1 17:1 22:1 46:1 58:1 67:1 76:1 80:1 112:1 240:1 # special care
5:1 12:1 29:1 58:1 67:1 76:1 80:1 112:1 190:1 # special diet
5:1 9:1 10:1 15:1 19:1 26:1 54:1 58:1 67:1 76:1 77:1 80:1 83:1 102:1 106:1 112:1 118:1 127:1 258:1 # special populations
5:1 13:1 25:1 38:1 58:1 67:1 76:1 80:1 112:1 # specialists
18:1 67:1 76:1 80:1 104:1 112:1 # specific
3:1 18:1 42:1 49:1 67:1 76:1 80:1 104:1 112:1 # specific site
27:1 74:1 76:1 80:1 112:1 # speckled
73:1 76:1 80:1 112:1 # speech
10:1 12:1 18:1 73:1 76:1 80:1 83:1 104:1 112:1 154:1 # speech difficulties
2:1 4:1 34:1 43:1 65:1 112:1 184:1 254:1 # spheroids
1:1 5:1 34:1 55:1 112:1 114:1 129:1 286:1 # spinal fluid
1:1 4:1 5:1 9:1 26:1 42:1 55:1 62:1 72:1 77:1 89:1 90:1 112:1 126:1 129:1 198:1 286:1 # spinal fusion surgery
1:1 11:1 14:1 17:1 33:1 41:1 72:1 86:1 109:1 112:1 129:1 189:1 228:1 285:1 # spine fracture
1:1 4:1 11:1 72:1 86:1 89:1 90:1 112:1 126:1 129:1 198:1 # spine surgery
2:1 9:1 19:1 31:1 33:1 45:1 112:1 129:1 141:1 # spironolactone
8:1 9:1 10:2 15:1 18:1 20:1 38:1 49:1 51:1 58:1 64:1 71:1 106:1 112:1 127:1 235:1 236:1 243:1 # spondylitis, psoriatic
9:1 63:1 89:1 106:1 112:1 # sponge
8:1 9:1 51:1 106:1 112:1 122:1 243:1 # sponsor
7:1 8:1 9:2 10:1 11:1 21:1 24:1 26:1 77:1 102:1 106:1 108:1 110:1 112:1 118:1 120:1 122:1 150:1 223:1 294:1 # spontaneous abortions
7:1 9:2 10:1 11:1 15:1 21:2 24:1 26:1 77:1 102:1 106:1 110:1 112:1 118:1 127:1 136:1 223:1 258:1 294:1 # spontaneous mutation
8:1 17:1 59:1 106:1 112:1 # spores
1:1 10:1 36:1 63:1 105:1 106:1 112:1 298:1 # spotting
1:1 14:1 23:1 112:1 122:1 287:1 # sprains
5:1 6:1 11:1 27:1 # squalene
48:1 62:1 69:1 70:1 84:1 99:1 110:1 291:1 293:1 # squamous cell
48:1 62:1 69:1 70:1 84:1 99:1 110:1 291:1 293:1 # squamous cells
3:1 4:1 17:1 22:1 29:1 37:1 130:1 137:1 # square meter
6:1 9:1 10:1 15:1 24:1 25:1 26:1 27:1 30:1 37:1 77:1 84:1 102:1 103:1 118:1 127:1 191:1 258:1 # st segment elevation
13:1 15:1 21:1 25:1 38:1 100:1 108:1 143:1 160:1 219:1 # stabilisation
21:1 25:1 38:1 74:1 100:1 108:1 143:1 219:1 # stabilized
21:1 25:1 27:1 108:1 163:1 219:1 # stable
1:1 7:1 21:1 25:1 27:1 55:1 63:1 108:1 163:1 219:1 234:1 286:1 # stable angina
1:1 7:1 8:1 13:1 20:1 21:1 25:1 27:1 41:1 47:1 55:1 63:1 76:1 80:1 108:1 163:1 219:1 234:1 265:1 286:1 290:1 # stable angina pectoris
21:1 25:1 89:1 157:1 219:1 # stage
21:1 25:1 89:1 157:1 219:1 # stage 1
21:1 25:1 89:1 157:1 219:1 # stage iii
13:1 21:1 25:1 89:1 157:1 219:1 # stage is
1:2 21:1 25:1 50:1 63:1 105:1 219:1 287:1 # staining
1:1 3:1 21:1 25:2 27:1 59:1 84:1 178:1 219:1 287:1 # stainless steel
1:1 21:1 25:1 122:1 219:1 287:1 # stains
5:1 21:1 25:1 27:1 219:1 # stalevo 50
7:1 21:1 25:1 64:1 219:1 294:1 # stand up
7:1 21:1 22:1 25:1 64:1 115:1 219:1 275:1 294:1 # standard
1:1 2:1 4:1 7:1 10:1 14:1 15:1 17:1 21:1 22:1 23:1 25:1 44:1 48:1 54:1 63:1 64:1 72:1 74:1 76:1 95:1 105:1 115:1 127:1 196:1 219:1 228:1 252:1 267:1 275:1 294:1 298:1 # standard operating procedure
7:1 12:1 21:1 22:1 25:1 64:1 115:1 219:1 275:1 294:1 # standardization
1:1 7:1 9:1 10:1 12:1 21:1 25:1 26:1 40:1 42:1 49:1 63:1 64:1 77:1 102:1 105:1 106:1 118:1 170:1 219:1 222:1 294:1 301:1# standing position
3:1 4:1 14:1 21:1 25:1 33:1 41:1 43:1 52:1 53:1 56:1 57:1 71:1 95:1 116:1 130:1 168:1 173:1 189:1 219:1 238:1 # staphylococcal bacteraemia
17:1 21:1 25:1 43:1 52:1 56:1 57:1 62:1 71:1 72:1 95:1 168:1 173:1 219:1 228:1 269:1 # staphylococcus aureus
3:1 4:1 14:1 17:1 21:1 25:1 33:1 41:1 43:1 52:1 53:1 56:1 57:1 62:1 71:1 72:1 95:1 116:1 130:1 168:1 173:1 189:1 219:1 228:1 238:1 269:1 # staphylococcus aureus bacteraemia
21:1 22:1 25:1 150:1 219:1 # start
9:1 17:1 21:1 22:1 25:1 27:1 30:1 59:1 106:1 112:1 122:1 150:1 219:1 # startle response
3:1 15:1 21:1 25:1 113:1 219:1 # state
3:1 9:1 15:1 21:1 25:1 26:1 57:1 61:1 62:1 67:1 110:1 113:1 122:1 209:1 219:1 291:1 # state of consciousness
5:1 7:1 10:2 13:2 15:1 18:1 21:1 25:2 42:1 46:1 55:1 127:1 140:1 219:1 232:1 235:1 246:1 249:1 # statistical analysis
7:1 10:2 13:1 15:1 18:2 21:1 25:2 42:1 46:2 50:1 104:1 127:1 152:1 219:1 232:2 235:1 289:1 # statistically significant
1:1 15:1 20:1 21:1 25:1 62:1 63:1 72:1 105:1 109:1 196:1 219:1 # status during
10:1 15:1 18:1 21:1 25:1 27:1 62:1 100:1 109:1 121:2 129:1 154:1 197:1 219:1 235:1 # status epilepticus
3:1 25:1 88:1 166:1 236:1 # steady
3:1 5:1 22:1 25:1 45:1 57:1 71:1 88:1 91:1 126:1 # stearyl alcohol
3:1 13:1 15:1 25:1 40:1 42:1 47:1 88:1 222:1 249:1 # steatosis
3:1 25:1 48:1 84:1 99:1 116:1 293:1 # stem cell
3:1 10:1 13:1 15:1 25:1 38:1 48:1 70:1 84:1 99:1 100:1 116:1 127:1 143:1 160:1 177:1 293:1 # stem cell mobilisation
3:1 6:1 25:1 30:1 31:1 40:1 59:1 266:1 # stenoses
3:1 6:1 24:1 25:1 103:1 # stent
3:1 6:1 24:1 25:1 103:1 # stents
3:1 25:1 121:1 # step 2
3:1 25:1 121:1 # steps
3:1 4:1 13:1 17:1 25:1 51:1 60:1 130:1 144:1 184:1 223:1 # stereoisomer
3:1 4:1 20:1 25:1 27:1 48:1 59:1 100:1 108:1 130:1 178:1 209:1 233:1 253:1 # sterile abscess
3:1 4:1 6:1 12:1 20:1 24:1 25:1 27:1 100:2 103:1 114:1 130:1 233:1 # sterile diluent
3:1 4:1 8:1 12:1 16:1 20:2 25:1 27:1 34:1 51:1 52:1 68:1 73:1 87:1 100:1 124:1 130:1 227:1 233:1 268:1 284:1 # sterile sodium chloride
3:2 4:2 15:1 20:1 25:1 27:1 100:1 113:1 130:2 233:1 # sterile water
3:1 4:1 20:1 25:1 38:1 49:1 100:1 130:1 145:1 233:1 # sterility
2:1 3:1 4:1 25:1 34:1 130:1 184:1 # steroid
2:1 3:1 4:1 25:1 45:1 130:1 # sterols
2:1 3:1 6:1 9:1 25:1 37:1 51:1 60:1 64:1 85:1 97:1 119:1 122:2 210:1 273:1 280:1 # stevens johnson syndrome
10:1 11:1 25:1 80:1 # stiff neck
10:1 25:1 99:1 100:1 # still
10:1 25:1 28:1 99:1 100:1 141:1 143:1 150:1 # stillbirths
8:1 10:1 25:1 99:1 100:1 120:1 # stillborn
25:1 33:1 35:1 47:1 60:1 73:1 278:1 # stomach
2:1 23:1 25:1 27:1 33:1 35:1 44:1 47:1 60:1 73:1 116:1 163:1 177:1 278:1 # stomach problems
9:1 11:1 25:1 47:1 59:1 183:1 # stones
1:1 8:1 25:1 47:1 54:1 63:1 105:1 # stop working
1:1 25:1 47:1 54:1 63:1 105:1 129:1 # stopping
1:2 12:1 25:1 27:1 47:1 54:1 63:2 74:1 105:2 129:1 163:1 170:1 # stopping bleeding
14:1 25:1 32:1 158:1 166:1 212:1 275:1 # strada
1:1 14:1 25:1 32:1 158:1 212:1 287:1 # strain
1:1 14:1 25:1 32:1 122:1 158:1 212:1 287:1 # strains
3:1 14:1 15:1 25:1 32:1 59:1 113:1 158:1 190:1 212:1 234:1 252:1 # strategies
10:1 14:1 15:1 18:1 25:1 32:1 46:1 104:1 127:1 158:1 212:1 232:1 252:1 # stratification
10:1 14:1 15:1 25:1 32:1 74:1 104:1 127:1 158:1 190:1 212:1 252:1 # stratified
4:1 6:1 13:1 17:1 25:1 30:1 32:1 62:1 67:1 110:1 200:1 212:1 291:1 # strenuous exercise
1:1 9:1 10:1 17:1 25:1 26:1 32:1 41:1 47:1 57:1 77:1 80:1 95:2 102:1 118:1 121:1 188:1 197:1 212:1 225:1 290:1 # streptococcal infection
5:1 10:1 17:1 19:1 25:1 32:1 33:1 41:1 47:1 57:1 58:1 95:2 121:1 139:1 157:1 189:1 197:1 212:1 225:1 # streptococcus agalactiae
17:1 25:1 32:1 47:1 57:1 95:2 121:1 197:1 212:1 # streptococcus equi
9:1 11:1 17:1 25:1 32:1 47:1 50:1 57:1 58:1 68:1 70:1 95:2 121:1 197:1 212:1 269:1 # streptococcus pneumoniae
6:1 11:1 17:1 25:1 32:1 47:1 57:1 59:1 89:1 95:2 121:1 197:1 201:1 212:1 231:1 # streptococcus pyogenes
14:1 17:2 25:1 32:1 33:1 41:1 59:2 72:1 109:1 178:1 189:1 212:1 228:1 285:1 # stress fractures
1:2 6:1 9:1 10:1 11:1 17:1 24:1 25:1 32:1 57:1 59:1 86:1 117:1 178:1 207:1 212:1 298:1 # stress incontinence
1:3 6:1 9:1 10:1 11:1 17:1 20:1 22:1 24:1 25:1 32:1 55:1 57:1 59:1 72:1 86:1 117:1 126:1 178:1 207:1 212:1 286:1 298:1 # stress urinary incontinence
17:1 25:1 32:1 59:1 83:1 178:1 212:1 # stressful
2:1 3:1 8:1 14:1 22:1 25:1 32:1 106:1 116:1 126:1 199:1 212:1 # stroke, temporary
2:1 5:1 25:1 32:1 35:1 60:1 68:1 70:1 72:1 109:1 110:1 212:1 262:1 273:1 277:1 278:1 # stromal tumours
2:1 9:1 25:1 32:1 62:1 63:1 71:1 114:1 212:1 # strongylus
2:1 9:1 10:1 24:1 25:1 32:1 68:1 207:1 212:1 227:1 284:1 # strontium-90
17:1 25:1 32:1 41:1 59:1 72:1 98:1 109:1 125:1 212:1 213:1 228:1 285:1 # structures
25:1 109:1 236:1 # study
6:1 24:1 25:1 89:1 103:1 109:1 157:1 201:1 236:1 # study agent
9:1 10:1 14:1 15:1 25:1 26:1 72:1 77:1 102:1 109:1 118:1 127:1 196:1 236:1 252:1 258:1 # study duration
8:1 17:1 25:1 106:1 109:1 121:1 150:1 236:1 # study report
3:2 4:1 5:1 6:1 12:1 20:1 22:1 33:2 41:1 46:1 49:1 58:1 64:1 90:1 95:1 115:1 130:1 133:1 136:1 154:1 189:1 206:1 233:1 238:2 240:1 # subacute bacterial endocarditis
1:2 3:2 5:1 10:2 24:1 25:2 26:1 32:1 33:1 41:1 55:1 59:1 90:1 98:1 102:1 125:1 136:1 154:1 177:1 206:1 212:1 213:1 225:1 238:1 253:1 286:1 298:1 # subacute intestinal obstruction
1:1 2:1 3:1 4:1 6:1 7:1 11:1 27:1 33:1 40:1 42:1 43:1 48:1 63:1 81:1 90:1 105:1 107:1 117:1 121:1 136:1 146:1 154:1 206:1 209:1 216:1 222:1 238:1 # subacute sclerosing panencephalitis
7:1 11:1 21:1 48:1 59:1 90:1 108:1 136:1 154:1 178:1 206:1 209:1 223:1 253:1 294:1 # subcutaneous abscess
2:1 3:1 7:1 11:1 21:1 90:1 110:1 136:2 154:1 206:1 223:1 294:1 # subcutaneous route
7:1 11:1 21:1 30:1 62:1 90:1 136:1 154:1 206:1 223:1 294:1 # subcutaneous use
5:1 88:1 90:1 97:1 202:1 206:1 # subfoveal
1:1 5:1 38:1 63:1 90:1 105:1 163:1 206:1 263:1 # sublingual
1:2 5:1 13:1 14:1 25:1 32:1 38:1 50:1 53:1 63:1 90:1 105:1 158:1 163:1 166:1 172:1 206:1 212:1 263:1 # sublingual administration
3:1 49:1 53:1 74:1 90:1 206:1 # submitted
3:1 49:1 53:1 74:1 90:1 206:1 # submitted by
5:1 40:1 57:1 90:1 98:1 160:1 206:1 # submucosal
9:1 10:1 26:1 30:1 41:1 77:1 80:1 90:1 102:1 118:1 206:1 225:1 253:1 290:1 # subsection
6:1 9:1 13:1 17:1 24:1 26:1 30:1 42:1 77:1 90:1 103:1 131:1 206:1 253:1 # subsequent revision
7:1 21:1 25:1 30:1 48:1 59:1 62:1 74:1 90:1 117:1 206:1 219:1 253:1 294:1 # substances used
10:2 25:1 49:1 90:1 109:1 136:1 206:1 253:1 # substitution
59:1 76:1 90:1 145:1 206:1 239:1 # subtypes
1:1 5:1 16:1 18:1 30:1 50:1 53:1 56:1 58:1 67:1 90:1 98:1 116:1 # succinic semialdehyde
5:1 14:1 30:1 40:1 52:1 90:1 98:1 218:1 # sucralose
6:1 16:1 90:1 # sudden
6:1 12:1 15:1 16:2 22:1 28:1 33:1 46:1 58:1 88:1 90:1 115:1 240:1 # sudden cardiac death
6:1 15:1 16:2 28:1 88:1 90:1 # sudden death
6:1 9:1 16:1 29:1 30:1 90:1 122:1 # sudden onset
6:1 9:1 16:1 29:1 30:1 61:1 90:1 122:1 # sudden onset of
1:1 4:1 20:1 63:1 90:1 105:1 188:1 233:1 # suffering
4:1 90:1 188:1 277:1 # suffers
6:1 18:1 24:1 67:1 90:1 103:1 104:1 190:1 # sufficient
1:2 11:1 20:1 22:1 72:1 86:1 90:1 139:1 # sugar in urine
9:1 10:1 25:1 26:1 59:1 77:1 89:1 90:1 102:1 118:1 # suggestion
5:1 9:1 10:1 15:1 16:1 18:1 26:1 34:2 67:1 77:1 88:1 90:1 102:1 118:1 124:1 127:1 258:1 275:1 295:1 # suicidal ideation
3:1 15:1 16:1 18:1 34:1 67:1 90:1 116:1 124:1 197:1 199:1 295:1 # suicide attempt
13:1 16:1 18:1 20:1 34:1 67:1 90:1 124:1 295:1 # suicide risk
15:1 21:1 30:1 39:1 83:1 90:1 148:1 204:1 # sulfatase
9:1 34:1 53:1 55:1 69:1 83:1 90:1 142:1 202:1 # sulfonamide
9:1 71:1 72:1 83:1 90:1 114:1 202:1 241:1 279:1 # sulfonylurea
9:1 43:1 71:1 83:1 90:1 91:1 114:1 241:1 276:1 279:1 # sulphonylurea
43:1 56:1 71:1 83:1 85:1 90:1 126:1 138:1 153:1 155:1 159:1 276:1 # sulphydryl
16:1 20:1 34:1 83:1 90:1 124:1 129:1 141:1 276:1 # sulpiride
16:1 20:1 23:1 34:1 47:1 54:1 83:1 90:1 124:1 # sultopride
1:1 10:1 49:1 50:2 90:1 169:1 292:1 298:1 # sunitinib
4:1 18:1 58:1 67:1 76:1 90:1 104:1 267:1 # superficial
1:1 2:1 4:1 18:1 28:1 43:1 54:1 58:1 60:1 66:1 67:1 76:1 78:1 90:1 97:1 104:1 120:1 259:1 267:1 268:1 273:1 # superficial vein thrombophlebitis
1:1 4:1 20:1 76:1 80:1 90:1 188:1 233:1 267:1 # superinfections
4:1 7:1 15:1 21:1 55:1 76:1 90:1 267:1 294:1 # supernatant
4:2 20:1 37:1 68:1 76:1 90:1 253:1 267:1 292:1 # supernumerary ribs
2:1 4:1 16:1 34:1 76:1 90:1 101:1 124:1 267:1 # superoxide
1:1 6:1 8:1 10:1 15:1 24:1 26:1 27:1 35:1 37:1 90:1 102:1 103:1 116:1 127:1 161:1 194:1 202:1 258:1 # supplementary information
38:1 74:1 90:1 161:1 190:1 # supplied
4:1 38:1 90:1 161:1 190:1 # supplier
38:1 59:1 90:1 161:1 190:1 # supplies
8:1 90:1 106:1 150:1 # support
8:1 10:1 17:1 22:1 46:1 90:1 97:1 106:1 150:1 226:1 240:1 # supportive care
8:1 40:1 42:1 47:1 49:1 90:1 106:1 222:1 265:1 # suppository
17:1 23:1 59:1 90:1 178:1 # suppress
6:1 12:1 14:1 21:1 22:1 23:1 24:1 32:1 33:1 46:1 56:1 73:1 90:1 97:1 103:1 115:1 229:1 240:1 # supraventricular tachycardia
6:1 7:1 10:1 24:1 33:1 48:1 72:1 89:1 90:1 152:1 187:1 201:1 204:1 207:1 # surface antigen
2:1 3:1 23:1 33:1 36:1 44:1 48:1 54:1 57:1 72:1 75:1 79:1 90:1 92:1 93:1 132:1 140:1 185:1 204:1 229:1 # surface glycoprotein
2:1 4:1 19:1 22:1 40:1 54:1 57:1 72:1 89:1 90:1 107:1 126:1 173:1 198:1 209:1 # surgery, laparoscopic
4:1 72:1 89:1 90:1 126:1 198:1 # surgery
5:1 10:1 14:1 15:1 17:1 18:1 22:1 23:1 26:1 46:1 72:1 90:1 102:1 107:1 121:1 127:1 198:1 232:1 234:1 252:1 258:1 272:1 # surgical preparation
2:1 5:1 17:1 18:1 23:1 44:1 46:1 48:1 72:2 74:1 90:1 95:1 196:1 198:1 228:1 232:1 234:1 272:1 # surgical procedure
2:1 5:1 17:1 18:1 23:1 44:1 46:1 48:1 59:1 72:2 74:1 90:1 95:1 196:1 198:1 228:1 232:1 234:1 272:1 # surgical procedures
5:2 17:1 18:1 46:1 70:1 72:1 90:1 116:1 191:1 198:1 232:1 234:1 272:1 # surgical removal
5:1 6:1 15:1 17:1 18:1 24:1 32:1 37:1 46:1 72:1 88:1 90:1 103:1 198:1 232:1 234:1 272:1 # surgical treatment
2:1 64:1 72:1 90:1 110:1 169:1 # surround
2:1 16:1 64:1 72:1 74:1 90:1 110:1 169:1 # surrounded
5:1 10:1 37:1 72:1 90:1 131:1 151:1 191:1 226:1 # survival time
1:1 9:1 10:2 26:1 41:1 47:1 48:1 62:1 77:1 80:1 90:1 102:1 118:1 121:1 143:1 188:1 197:1 209:1 225:1 290:1 292:1 # susceptibility to infection
1:1 3:1 9:1 13:1 41:1 50:1 51:1 62:1 63:1 74:1 76:1 80:1 90:1 105:1 106:1 112:1 144:1 184:1 290:1 # suspected poisoning
1:1 6:1 12:1 62:1 63:1 64:1 76:1 90:1 105:1 112:1 170:1 301:1# suspending
6:1 9:1 17:1 26:1 42:1 62:1 72:1 76:1 77:1 83:1 90:1 109:1 112:1 122:1 154:1 228:1 285:1 # suspension culture
18:1 26:1 62:2 67:1 90:1 110:1 112:1 129:1 291:1 # suspicious
18:1 26:1 62:2 67:1 90:1 110:1 112:1 129:1 291:1 # suspiciousness
1:1 11:1 21:1 25:1 62:1 74:1 86:1 90:1 219:1 287:1 # sustained
1:1 9:1 11:1 13:1 17:1 21:1 25:1 26:1 42:1 53:1 62:1 74:1 77:1 86:1 90:1 116:1 178:1 219:1 287:1 # sustained remission
10:1 25:1 62:1 90:1 191:1 226:1 # sustiva
3:1 6:1 24:1 90:1 103:1 136:1 # sutent
5:1 52:1 74:1 99:1 # swallowed
1:1 2:1 5:1 23:1 27:1 44:1 52:1 63:1 99:1 105:1 116:1 163:1 177:1 # swallowing problems
5:1 52:1 99:1 # swallows
15:1 88:1 # sweat
7:1 15:1 19:1 64:1 88:1 185:1 # sweat glands
1:1 10:1 15:1 63:1 88:1 105:1 127:1 298:1 # sweating
1:2 10:1 15:1 17:1 30:1 39:1 63:1 74:1 88:2 105:1 117:1 127:1 148:1 218:1 298:1 # sweating increased
3:1 4:1 6:1 11:1 29:1 # sweetener
1:1 33:1 38:1 48:1 63:1 84:1 99:1 105:1 204:1 263:1 293:1 # swelling face
1:1 7:1 38:1 61:1 63:1 64:1 81:1 84:1 99:1 105:1 263:1 293:1 # swelling of hands
1:1 38:2 61:1 63:1 84:1 99:1 105:1 211:1 263:1 293:1 # swelling of lips
1:2 38:1 61:1 63:1 84:1 99:1 105:1 263:1 293:1 # swelling of skin
1:1 8:1 16:1 35:1 38:1 63:1 74:1 84:1 99:1 105:1 116:1 263:1 293:1 # swelling or oedema
1:1 53:1 63:1 105:1 151:1 172:1 # swimming
1:1 6:1 9:1 10:1 11:2 18:1 36:1 50:1 58:1 68:1 70:1 86:1 235:1 269:1 # swine enzootic pneumonia
13:1 18:1 48:1 53:1 178:1 # swiss mice
4:1 7:1 19:1 49:1 # switzerland
6:1 27:1 45:1 99:1 # swollen
6:1 7:1 27:2 45:1 59:1 99:1 # swollen ankles
6:1 27:1 33:1 45:1 48:1 99:1 204:1 # swollen face
18:1 20:1 29:1 32:1 37:1 46:1 137:1 210:1 232:1 257:1 # symmetrical
15:1 28:1 41:1 53:1 60:1 80:1 91:1 107:1 188:1 199:1 210:1 290:1 # sympathomimetic effect
15:1 28:1 53:1 60:1 91:1 107:1 199:1 210:1 # sympathomimetics
2:1 9:1 24:1 32:1 45:1 47:1 57:1 60:1 197:1 199:1 210:1 # symptom control
10:1 15:1 35:1 47:1 60:1 127:1 197:1 199:1 210:1 278:1 # symptomatic
4:1 10:1 15:1 19:1 21:1 33:1 35:1 41:1 47:1 56:1 60:1 76:1 127:1 189:1 197:1 199:1 210:1 239:1 267:1 278:1 # symptomatic hyperlactatemia
2:1 9:1 17:1 22:1 24:1 27:1 32:1 45:1 47:1 57:1 60:1 74:1 99:1 197:1 199:1 210:1 # symptoms are controlled
9:1 16:1 17:1 23:1 26:1 42:1 47:1 59:1 60:1 61:1 77:1 121:1 178:1 197:1 199:1 210:1 # symptoms of depression
12:1 22:1 33:1 46:1 54:1 57:1 58:1 76:1 115:1 117:1 210:1 240:1 # syncope cardiac
54:1 57:1 59:1 76:1 117:1 210:1 # syncopes
2:1 10:1 15:1 37:1 38:1 45:1 58:1 60:1 64:1 85:1 119:1 127:1 200:1 202:1 210:1 226:1 273:1 280:1 # syndrome, exfoliative
4:1 10:1 11:1 13:1 25:1 198:1 210:1 234:1 # synergistic
5:1 31:1 58:1 131:1 210:1 # synovial
10:2 16:1 18:1 24:1 28:1 29:1 34:1 65:1 76:1 121:1 124:1 197:1 210:1 235:1 # synthetic peptide
1:1 11:1 20:1 27:1 63:1 74:1 89:1 105:1 210:1 260:1 # syringe needle
1:1 20:1 59:1 63:1 89:1 105:1 210:1 260:1 # syringes
3:1 4:1 8:1 12:1 13:1 16:1 25:1 51:1 115:1 116:1 144:1 149:1 182:1 210:1 243:1 246:1 250:1 271:1 299:1 300:1 # system disorder
1:1 3:1 25:1 45:1 74:1 97:1 116:1 210:1 246:1 # system involved
3:1 17:2 18:1 23:1 25:1 52:1 53:1 59:1 72:1 87:1 90:1 116:1 163:1 178:1 210:1 228:1 246:1 # systemic blood pressure
3:1 7:1 18:1 25:1 53:1 63:1 73:1 81:1 89:1 116:1 210:1 246:1 # systemic change
3:1 4:1 14:1 18:1 25:1 28:1 36:1 53:1 65:2 70:1 73:1 116:2 210:1 246:1 # systemic chemotherapy
3:1 12:1 13:1 18:1 25:1 30:2 39:1 53:1 88:1 116:1 148:1 149:1 210:1 246:1 # systemic disease
3:2 4:1 6:1 18:1 25:1 42:1 53:1 56:1 76:1 116:1 122:1 150:1 210:1 239:1 246:1 267:1 # systemic hypertension
3:1 7:1 13:1 17:1 18:1 19:1 21:1 22:1 25:2 39:1 42:1 48:1 53:1 59:1 83:1 116:1 117:1 154:1 191:1 209:1 210:1 219:1 246:1 249:1 294:1 # systemic vascular resistance
3:1 25:1 116:1 210:1 246:1 # systems
10:1 18:1 25:1 26:1 38:1 41:1 45:1 47:1 102:1 117:1 169:1 210:1 225:1 236:1 246:2 # systolic dysfunction
9:1 10:2 15:1 26:1 33:1 41:1 48:1 77:1 84:1 99:1 102:1 118:1 127:1 189:1 191:1 225:1 226:1 258:1 293:1 # t cell activation
48:1 84:1 99:1 293:1 # t cells
43:1 91:1 95:1 140:1 165:1 199:1 # t-lymphocyte
21:1 27:1 59:1 108:1 163:1 # tables
4:1 21:1 27:1 29:1 48:1 59:1 97:1 108:1 163:1 188:1 209:1 # tablet, effervescent
21:1 27:2 29:1 45:1 51:1 108:1 114:1 163:2 206:1 # tablet, soluble
21:1 33:1 40:1 42:1 73:1 91:1 100:1 222:1 # tachosil
12:2 14:1 21:1 22:2 33:1 46:2 56:1 73:1 115:2 164:1 166:1 229:2 236:1 240:2 # tachycardia bradycardia
2:1 21:1 33:1 38:1 45:1 62:1 151:1 218:1 # tacrolimus
2:1 21:1 30:1 33:1 38:1 40:1 45:1 62:1 133:1 151:1 218:1 # tacrolimus dose
5:1 19:1 21:1 100:1 104:1 166:1 275:1 # tadalafil
6:1 21:1 50:1 58:1 # taenia
8:1 17:1 21:1 52:1 74:1 100:1 287:1 # tailored
19:1 21:1 33:1 48:1 161:1 # take place
6:1 21:1 # taken
1:1 7:1 10:1 18:1 21:1 24:1 57:1 63:1 83:1 105:1 157:1 187:1 207:1 235:1 # taking anticoagulants
1:1 9:1 10:1 12:1 15:1 18:1 21:1 26:1 37:1 46:1 63:1 74:1 77:1 102:1 105:1 118:1 127:1 232:1 258:1 # taking medication
1:1 5:1 21:1 63:1 105:1 # talking
4:1 21:1 76:1 173:1 267:1 # taper
1:1 11:1 12:1 21:1 22:1 42:1 58:1 59:1 86:1 97:1 115:1 226:1 236:1 246:1 # tardive dyskinesia
17:1 21:1 22:1 # tareg
21:1 22:1 29:1 89:1 198:1 # target
21:1 22:1 29:1 48:1 84:1 89:1 99:1 198:1 293:1 # target cells
1:1 10:1 17:1 21:1 22:1 29:1 198:1 237:1 298:1 # targretin
18:1 20:1 21:2 22:2 33:1 34:1 67:1 150:1 274:1 295:1 # tartaric acid
3:1 14:1 15:1 21:1 22:1 32:1 113:1 150:1 158:1 252:1 # tartrate
21:1 22:1 35:1 39:1 167:1 # tasmar
1:1 4:1 9:1 11:1 21:1 39:1 51:1 53:1 172:1 183:1 194:1 # tasonermin
3:1 4:1 8:1 12:1 13:1 16:1 21:1 25:1 39:1 51:1 115:1 144:1 149:1 182:1 243:1 250:1 271:1 277:1 299:1 300:1 # taste disorders
21:1 # taught
3:1 10:1 11:1 29:1 68:1 73:1 80:1 227:1 284:1 # technetium
1:1 3:1 5:1 8:1 9:1 10:1 12:1 14:1 26:1 45:1 51:1 77:1 84:1 102:1 114:1 118:1 136:1 143:1 170:1 226:1 # telbivudine oral solution
3:1 9:1 11:1 27:1 43:1 84:1 91:1 121:1 183:1 # telephone
2:1 3:1 28:1 38:1 49:1 60:1 84:1 273:1 # telithromycin
3:1 84:1 141:1 # telzir
3:1 45:1 52:1 53:1 60:1 70:1 116:1 # temozolomide
1:1 3:1 4:2 7:1 14:2 15:1 24:1 27:1 45:1 47:1 72:1 76:1 109:1 116:1 117:1 193:1 199:1 252:1 267:1 285:1 # temperature intolerance
3:1 5:1 8:1 9:1 10:1 14:1 15:1 17:1 19:1 26:1 77:1 84:1 102:1 106:1 116:1 118:1 122:1 127:1 199:1 258:1 # temporal relationship
3:1 8:1 14:1 22:1 106:1 116:1 126:1 199:1 # temporary
3:1 6:1 9:1 17:1 27:1 64:1 133:1 200:1 # tendon reflex
3:1 6:1 31:1 61:1 131:1 141:1 202:1 # tenofovir
3:1 4:1 6:1 14:1 15:1 47:1 89:1 130:1 201:1 231:1 252:1 # teratogen
3:1 4:1 6:1 11:1 14:1 15:1 47:1 89:1 130:1 201:1 231:1 252:1 # teratogenesis
3:1 4:1 6:1 14:1 15:1 47:1 50:1 89:1 130:1 201:1 231:1 252:1 # teratogenicity
3:1 4:1 14:1 15:1 45:1 47:1 52:1 130:1 231:1 252:1 # teratology
1:1 3:1 4:1 5:1 21:1 38:1 130:1 136:1 261:1 263:1 # terbutaline
3:1 4:1 5:1 17:1 28:1 43:1 81:1 121:1 130:1 # terephthalate
1:1 3:2 4:1 15:1 53:1 55:1 74:1 113:1 130:1 172:1 194:1 286:1 # terminated
2:1 3:1 4:1 8:1 13:1 20:1 130:1 167:1 # terrorism
3:2 25:1 59:1 74:1 # tested
3:1 9:1 10:2 18:1 19:1 22:1 25:1 26:1 41:1 59:1 77:1 83:1 102:1 117:1 118:1 154:1 169:1 225:1 235:1 # testicular function
3:1 10:1 13:1 25:1 59:1 # testis
3:1 7:1 21:1 29:1 31:1 52:1 62:1 151:1 169:1 177:1 185:1 231:1 248:1 294:1 # tetanus immunoglobulin
5:1 8:1 19:1 28:1 35:1 39:1 81:1 116:1 160:1 178:1 # thalassaemia major
5:1 28:1 34:2 38:1 53:1 60:1 81:1 133:1 195:1 # thalidomide 50 mg
28:1 48:1 65:1 84:1 99:1 293:1 # the cell
4:1 10:1 14:1 28:1 65:1 76:1 136:1 173:1 269:1 # therapeutic
4:1 6:1 10:1 14:1 24:1 28:1 65:1 76:1 89:1 103:1 136:1 157:1 173:1 201:1 269:1 # therapeutic agents
4:1 10:1 14:1 17:1 28:1 40:1 65:1 72:1 76:1 90:1 106:1 136:1 173:1 200:1 228:1 269:1 # therapeutic exposure
4:1 10:1 12:1 14:2 22:1 26:1 28:1 43:1 54:1 65:1 76:1 81:1 136:1 166:1 173:1 194:1 216:1 259:1 269:1 # therapeutic radiopharmaceuticals
4:1 9:1 10:1 14:1 17:1 28:1 30:1 59:1 65:1 76:1 106:1 112:1 122:1 136:1 173:1 269:1 # therapeutic response
4:1 14:1 28:1 59:1 65:1 129:1 173:1 190:1 # therapies
4:1 14:1 28:1 65:1 173:1 # therapy
3:1 4:1 28:1 29:1 37:1 60:1 65:1 70:1 137:1 194:1 280:1 # thermometer
28:1 30:1 59:1 65:1 # these
6:1 28:1 43:1 50:1 58:1 65:1 69:1 111:1 199:1 254:1 283:1 # thiamphenicol
16:1 28:1 34:1 58:1 111:1 124:1 288:1 # thiazide
10:1 12:1 16:1 17:1 18:1 28:1 29:1 34:1 58:1 72:1 111:1 124:1 227:1 228:1 235:1 288:1 # thiazide diuretic
27:1 28:1 62:1 111:1 146:1 152:1 209:1 # thigh muscle
1:1 28:1 111:1 # thinks
1:2 28:1 50:1 63:1 105:1 111:1 # thinning
8:1 20:1 26:1 28:1 34:1 111:1 275:1 288:1 # thioridazine
3:1 4:1 20:1 25:1 28:1 32:1 37:1 59:1 111:1 115:1 130:1 141:1 151:1 257:1 277:1 # third trimesters
8:1 14:1 18:1 28:1 33:1 67:1 91:1 274:1 # thoracic
8:1 14:1 28:1 91:1 # thorax
15:1 17:1 28:1 88:1 # threats
1:1 9:1 11:1 17:1 28:1 50:1 86:1 223:1 # threonine
2:1 9:1 10:1 15:2 20:1 21:1 26:1 28:1 49:1 77:1 102:1 118:1 127:1 141:1 258:1 # throat irritation
2:1 24:1 28:1 57:1 60:1 95:1 110:1 120:1 165:1 169:1 273:1 # thrombocyte count
2:1 28:1 60:1 95:1 120:1 165:1 273:1 # thrombocytopaenia
2:1 14:1 28:1 60:1 72:2 95:1 120:1 165:1 273:1 # thrombocytopenic purpura
2:1 28:1 60:1 95:1 120:1 165:1 273:1 # thrombocytosis
2:1 6:1 24:1 28:1 60:1 97:1 103:1 116:1 120:1 273:1 # thromboembolic event
2:1 6:1 13:1 28:1 31:1 40:1 42:1 60:1 62:1 97:1 110:1 120:1 222:1 249:1 273:1 291:1 # thrombosis, venous
2:2 7:1 10:1 18:2 26:1 28:1 36:1 53:1 60:1 63:1 120:1 218:1 234:1 235:1 273:1 # thrombotic microangiopathy
2:2 10:1 14:1 18:1 28:2 36:1 60:2 72:2 95:1 120:2 165:1 235:1 273:2 # thrombotic thrombocytopenic purpura
2:1 7:1 28:1 60:1 101:1 120:1 273:1 # thromboxane
2:1 28:1 47:1 110:1 # through to
28:1 68:1 205:1 297:1 # thumb
1:2 11:1 12:1 28:1 30:1 34:1 39:1 53:1 55:1 56:1 86:1 147:1 148:1 170:1 286:1 # thymidine kinase
1:1 8:1 10:1 11:1 12:1 28:1 33:1 34:1 40:1 41:1 43:2 49:1 53:1 56:1 71:1 86:1 91:2 112:1 126:1 131:1 145:1 147:1 170:1 189:1 225:1 226:1 # thymidine phosphorylase activity
7:1 19:1 28:1 56:1 62:1 64:1 147:1 185:1 # thymus gland
2:1 28:1 52:1 56:1 147:1 177:1 185:1 231:1 260:1 261:1 # thyroglobulin
2:1 7:1 19:1 28:1 34:1 56:1 64:1 147:1 184:1 185:1 260:1 # thyroid glands
2:1 8:1 9:1 11:1 28:1 34:1 56:1 70:1 91:1 147:1 183:1 184:1 194:1 260:1 # thyroid hormone
2:1 8:1 9:1 11:1 28:1 34:1 56:1 59:1 70:1 91:1 147:1 183:1 184:1 194:1 260:1 # thyroid hormones
10:1 18:1 235:1 # ticks
1:1 10:1 12:1 18:1 34:1 52:1 54:1 129:1 146:1 170:1 235:1 # ticlopidine
10:1 152:1 # tight
8:1 10:1 17:1 37:1 123:1 151:1 202:1 # time before
1:1 3:1 4:1 5:1 10:1 24:1 37:1 130:1 151:1 191:1 # time interval
4:1 10:1 20:1 26:1 37:1 76:1 87:1 151:1 233:1 267:1 # time period
10:1 37:1 47:1 76:1 88:1 151:1 # time to peak
4:1 10:1 37:1 59:1 76:1 151:1 267:1 275:1 # times per day
4:1 10:1 37:1 59:1 76:1 151:1 267:1 # times per week
3:1 5:1 10:1 15:1 27:1 35:1 45:2 52:1 70:1 88:1 113:1 151:1 262:1 # timolol maleate
7:1 10:1 14:1 23:1 55:1 131:1 141:1 193:1 211:1 # tipranavir
10:1 13:1 90:1 178:1 # tissue
10:1 13:1 35:1 69:1 89:1 90:1 157:1 178:1 275:1 # tissue damage
2:1 10:1 13:1 28:1 90:1 178:1 237:1 # tissue growth
1:1 5:1 10:1 13:1 30:1 38:1 63:1 88:1 90:1 105:1 178:1 263:1 # tissue sealing
7:1 10:1 21:1 49:1 294:1 # titan
10:1 17:1 32:1 49:1 # titre
25:1 47:2 54:1 74:1 76:1 123:1 # to be stopped
41:1 47:1 # to ct
20:1 47:1 # to mri
13:1 42:1 45:1 47:1 57:1 95:1 140:1 246:1 249:1 # tocolysis
27:1 29:1 47:1 100:1 184:1 # toilet
27:1 29:1 33:1 38:1 47:1 49:1 67:1 100:2 145:1 184:1 204:1 274:1 # toilet facility
9:1 11:1 45:1 46:1 47:1 106:1 173:1 183:1 195:1 # tolcapone 200 mg
14:1 20:1 32:1 45:1 47:1 72:1 158:1 288:1 # toltrazuril
3:1 9:1 15:1 47:1 57:1 63:1 74:1 113:1 # tongue coated
28:1 36:1 47:1 48:1 59:1 108:1 178:1 209:1 253:1 # tooth abscess
4:1 8:1 12:1 13:1 16:1 28:1 36:1 47:1 51:1 115:1 144:1 149:1 182:1 243:1 250:1 271:1 299:1 300:1 # tooth disorder
5:1 18:1 46:1 47:1 54:1 129:1 232:1 272:1 # topical
5:1 10:1 15:1 18:2 26:1 38:1 46:2 47:1 54:1 102:1 127:1 129:1 161:1 173:1 232:2 258:1 272:1 # topical application
3:1 5:1 8:1 10:1 18:2 25:1 40:1 46:1 47:1 54:1 57:2 129:1 150:1 232:1 235:1 272:1 # topical corticosteroid
3:1 5:1 8:1 10:1 18:2 25:1 40:1 46:1 47:1 54:1 57:2 129:1 150:1 232:1 235:1 272:1 # topical corticosteroids
5:1 18:1 30:1 46:1 47:1 54:1 62:1 129:1 232:1 272:1 # topical use
3:1 14:1 15:1 35:1 47:1 54:1 69:1 113:1 129:1 141:1 # topiramate
4:1 13:1 37:1 47:1 51:1 54:1 60:1 106:1 144:1 184:1 226:1 280:1 # topoisomerase iv
3:1 7:1 36:1 46:1 47:1 54:1 79:1 80:1 106:1 # topotecan
3:1 7:1 9:1 11:1 19:1 33:1 36:1 41:1 46:1 47:2 54:1 79:1 80:1 106:1 183:1 189:1 # topotecan lactone
8:1 9:1 26:1 42:1 47:1 77:1 265:1 277:1 # torsion
5:2 21:1 36:1 46:1 47:1 67:1 68:1 227:1 272:1 284:1 # total calcium
5:1 6:1 17:1 19:1 21:1 33:1 36:1 37:1 47:1 48:1 111:1 116:1 121:1 161:1 211:1 # total hip replacement
3:1 4:1 5:2 6:1 9:1 10:1 14:1 17:1 20:1 21:1 22:1 24:1 26:1 32:1 36:1 47:1 49:1 77:1 102:1 103:1 107:1 118:1 130:1 136:1 257:1 # total parenteral nutrition
5:1 10:1 13:1 21:1 36:1 47:1 90:1 178:1 # total tissue
18:1 47:1 101:1 # toxic
5:1 6:1 18:1 43:1 47:1 48:1 52:1 54:1 81:1 101:1 117:1 121:1 216:1 # toxic encephalopathy
2:1 4:1 5:1 11:1 13:1 16:1 18:1 34:1 35:1 42:1 45:1 47:1 80:1 101:1 121:1 124:1 129:1 140:1 182:1 194:1 218:1 246:1 249:1 262:1 # toxic epidermal necrolysis
14:1 16:1 18:1 47:1 49:1 67:1 101:1 145:1 166:1 237:1 # toxicity grade
18:1 45:1 47:1 52:1 57:1 101:1 231:1 234:1 # toxicologic
18:1 45:1 47:1 52:1 57:1 101:1 231:1 234:1 # toxicological
1:1 47:1 101:1 122:1 # toxins
7:1 13:1 14:1 22:1 46:2 47:1 50:1 95:1 101:1 240:1 242:1 # toxocara canis
19:1 39:1 47:1 54:1 70:1 101:1 161:1 167:1 # toxoplasmosis
3:1 12:1 14:1 32:1 41:1 74:1 80:1 108:1 123:1 158:1 290:1 # trabectedin
5:1 14:1 21:1 29:1 32:1 33:1 37:1 48:1 137:1 158:1 248:1 # trace metal
4:1 14:1 32:1 33:1 48:1 158:1 # tracer
5:1 14:1 32:1 33:1 65:1 73:1 88:1 158:1 # tracheal
10:1 14:1 15:1 32:1 33:1 35:1 60:1 73:1 91:1 127:1 158:1 278:1 # trachomatis
14:1 32:1 33:1 41:1 158:1 189:1 # tract
9:1 10:1 12:1 14:1 26:1 32:1 49:1 55:1 77:1 102:1 118:1 158:1 166:1 # traditional
1:1 11:1 14:1 32:1 59:1 86:1 111:1 158:1 287:1 # traineeship
1:1 4:1 11:1 14:1 32:1 86:1 158:1 287:1 # trainer
1:2 6:1 14:1 17:1 24:1 32:2 48:1 50:1 63:1 103:1 105:1 158:1 287:1 # training centre
1:1 7:1 14:1 32:1 53:1 55:1 69:1 122:1 142:1 158:1 160:1 172:1 193:1 256:1 286:1 # transaminases
4:1 7:1 14:1 15:1 16:1 32:1 35:1 73:1 107:1 122:1 158:1 182:1 193:1 194:1 # transdermal patch
4:1 7:1 14:1 16:1 30:1 32:1 35:1 62:1 122:1 158:1 182:1 193:1 194:1 # transdermal use
4:1 7:1 14:1 17:1 32:1 122:1 158:1 188:1 193:1 # transferred
4:1 7:1 9:1 10:1 14:2 15:2 20:1 26:1 32:1 72:1 77:1 102:1 109:1 118:1 122:1 127:1 158:1 160:1 188:1 193:1 252:1 258:1 285:1 # transferrin saturation
4:1 7:1 14:1 20:1 32:1 122:1 158:1 188:1 193:1 # transferring
7:1 8:1 14:1 32:1 35:1 122:1 158:1 193:1 194:1 202:1 # transformations
5:1 6:1 7:1 11:1 14:1 24:1 32:1 42:2 52:1 58:1 59:1 69:1 103:1 122:1 158:1 177:1 185:1 190:1 193:1 238:1 # transient global amnesia
6:1 7:1 13:1 14:1 15:1 18:1 21:1 24:1 32:1 33:1 42:1 53:1 65:1 73:1 103:1 116:1 122:1 158:1 190:1 193:1 209:1 # transient ischemic attack
6:1 7:1 14:1 16:1 24:1 32:1 35:1 42:1 74:1 103:1 116:1 122:1 158:1 190:1 193:1 # transient oedema
7:1 9:1 10:1 14:1 26:1 32:1 42:1 49:1 77:1 102:1 118:1 122:1 158:1 193:1 # transitional
7:1 10:1 14:1 15:1 19:1 26:1 32:1 102:1 122:1 127:1 158:1 193:1 258:1 # translations
1:1 5:2 7:1 9:1 10:1 12:1 14:2 22:2 26:1 32:1 41:1 46:1 58:1 72:1 77:1 95:1 102:1 115:1 118:1 122:1 158:1 167:1 193:1 204:1 225:1 240:1 # transmural myocardial infarction
6:1 7:1 14:1 17:1 22:1 32:1 107:1 112:1 122:1 158:1 193:1 # transparent
6:1 7:2 14:1 17:1 19:1 24:2 32:1 67:1 80:1 103:1 112:1 122:1 129:1 158:1 161:1 187:1 190:1 193:1 211:1 # transplant recipients
7:2 11:1 14:1 19:1 24:1 32:1 34:1 112:1 122:1 158:1 161:1 187:1 193:1 # transplanted kidney
1:1 2:1 3:1 7:1 8:1 14:1 23:1 32:1 36:1 44:1 66:1 75:1 78:1 79:1 82:1 92:1 93:1 94:1 96:1 106:1 112:1 122:2 132:1 134:1 135:1 150:1 158:1 193:1 214:1 215:1 # transport proteins
4:1 7:1 10:1 13:1 14:1 30:1 32:1 38:1 49:1 84:1 97:1 122:1 158:1 193:1 277:1 # transverse myelitis
7:1 14:1 23:1 32:1 71:1 158:1 165:1 193:1 239:1 241:1 279:1 # tranylcypromine
14:1 25:1 32:1 35:1 39:1 68:1 109:1 158:1 251:1 # trastuzumab
14:1 32:1 35:1 68:1 158:1 251:1 # trauma
3:1 15:1 17:1 32:1 74:1 88:1 113:1 # treated by
6:1 15:1 17:1 24:1 32:1 37:1 41:1 80:1 88:1 103:1 188:1 290:1 # treatment effect
6:2 15:1 17:1 24:1 32:1 37:1 88:1 97:1 103:1 226:1 234:1 # treatment given
4:1 5:1 6:1 15:1 17:1 24:1 32:1 37:1 46:2 56:1 61:1 76:1 88:1 103:1 239:1 267:1 272:1 # treatment of hypercalcaemia
6:1 9:1 10:1 15:1 17:1 24:1 26:1 32:1 37:1 54:1 77:1 88:1 102:1 103:1 118:1 122:1 197:1 # treatment options
15:1 17:1 32:1 88:1 # treats
8:1 17:1 27:1 32:1 62:1 70:1 116:1 146:1 209:1 # tremor, muscle
19:1 20:1 32:1 45:1 58:1 69:1 257:1 288:1 # triazolam
5:1 7:1 10:1 20:1 24:1 27:1 32:1 45:1 58:1 63:1 139:1 169:1 187:1 207:1 257:1 288:1 # triazole antifungal
13:2 18:1 20:2 32:1 72:1 73:1 83:1 129:1 205:1 257:1 276:1 # trichuris vulpis
18:2 20:1 32:1 38:1 146:1 165:1 229:1 257:1 # tricyclics
7:1 20:1 28:1 29:1 31:1 32:1 45:1 81:1 128:1 190:1 257:1 # triethanolamine
2:1 8:1 20:1 32:1 114:1 257:1 # trifluoroacetate
4:1 20:1 32:1 89:1 152:1 257:1 # trigger
4:1 17:1 20:1 32:1 74:1 89:1 152:1 257:1 # triggered by
3:1 4:1 20:1 25:1 32:1 37:1 59:1 130:1 151:1 257:1 277:1 # trimesters
1:1 20:1 32:1 49:1 50:1 145:1 257:1 # trinity
1:1 20:1 26:1 27:1 32:1 45:1 66:1 78:1 257:1 # triolein
20:1 32:1 40:1 43:2 81:1 91:1 112:1 211:1 216:1 257:1 # triphosphate
13:1 20:1 32:1 51:1 60:1 144:1 257:1 # trisomy
13:1 20:1 32:1 51:1 60:1 144:1 257:1 # trisomy 12
2:1 7:1 27:1 32:1 45:1 60:1 64:1 88:1 133:1 # troleandomycin
1:1 2:1 9:1 32:1 50:1 54:1 106:1 245:1 # troponin i
7:1 32:1 43:1 47:1 54:1 81:1 126:1 197:1 216:1 239:1 259:1 # tryptophan
1:1 63:1 105:1 109:1 143:1 206:1 # tubing
2:1 15:1 19:1 22:1 32:1 43:1 54:1 56:1 83:1 109:1 206:1 245:1 259:1 261:1 # tubular atrophy
19:1 22:1 48:1 83:1 84:1 99:1 109:1 206:1 261:1 293:1 # tubular cells
2:1 11:1 13:1 19:1 22:1 40:1 42:1 80:1 83:1 109:1 206:1 218:1 222:1 249:1 261:1 # tubular necrosis
9:1 10:1 17:1 19:1 22:1 26:1 29:1 30:1 77:1 80:1 83:1 102:1 109:1 118:1 206:1 218:1 261:1 # tubular secretion
1:1 3:1 10:1 11:1 13:1 20:1 24:1 43:1 49:1 52:1 83:1 109:1 121:1 184:1 206:1 261:1 # tubulointerstitial nephritis
8:1 68:1 70:1 109:1 # tumor
8:1 48:1 68:1 70:1 84:1 99:1 109:1 293:1 # tumor cell
48:1 68:1 70:1 72:1 84:1 99:1 109:1 110:1 293:1 # tumour cells
1:1 68:1 70:1 72:1 107:1 109:1 110:1 287:1 # tumour pain
2:1 17:1 23:1 26:1 42:1 44:1 59:1 68:1 70:1 72:1 109:1 110:1 178:1 231:1 237:1 # tumour progression
42:1 68:1 70:1 72:1 109:1 110:1 # tumour size
68:1 70:1 72:1 109:1 110:1 277:1 # tumours
34:1 72:1 109:1 143:1 285:1 # turbid
72:1 109:1 246:1 285:1 # turkeys
2:1 4:1 11:1 37:1 60:1 64:1 72:1 85:1 109:1 119:1 210:1 273:1 280:1 285:1 # turner syndrome
6:1 # tween 80
18:1 48:1 140:1 # twice weekly
1:1 20:1 83:1 166:1 196:1 # twinrix adult
1:1 12:1 15:1 18:1 20:2 32:1 58:1 74:1 107:1 257:1 # twinrix paediatric
3:1 13:1 25:1 74:1 # twisted
1:1 10:1 13:1 25:1 63:1 105:1 298:1 # twisting
1:1 3:1 14:1 15:1 21:1 22:1 32:1 40:1 42:1 52:1 71:1 113:1 145:1 150:1 158:1 222:1 252:1 # tylosin tartrate
1:1 5:1 40:1 42:1 52:1 71:1 145:1 191:1 222:1 # tylvalosin
7:1 25:1 31:1 40:1 47:1 107:1 145:1 199:1 266:1 # tympanostomy
1:1 2:1 3:1 4:2 9:1 24:1 76:1 130:1 145:1 188:1 239:1 # type i interferons
76:1 145:1 239:1 # type iii
9:1 11:1 61:1 76:1 120:1 145:1 183:1 239:1 # type of bone
61:1 76:1 87:1 145:1 202:1 239:1 # type of food
1:1 11:1 14:1 53:1 69:1 86:1 142:1 145:1 172:1 256:1 260:1 # tyramine
1:3 2:1 8:1 11:1 30:1 39:1 40:1 42:1 47:1 49:1 55:1 86:1 111:1 143:1 145:1 148:1 222:1 260:1 265:1 286:1 292:1 # tyrosine kinase inhibitor
1:1 2:1 11:1 40:1 42:1 53:1 76:1 86:1 116:1 145:2 222:1 239:1 260:1 # tyrosinemia type 1
20:1 108:1 145:1 160:1 164:1 246:1 # tysabri
4:1 48:1 83:1 # ulcer
14:1 26:1 32:1 45:1 83:1 131:1 158:1 281:1 # ultra-violet
9:1 14:1 18:1 32:1 39:1 50:1 51:1 83:1 158:1 # ultrasonic
14:1 32:1 39:1 51:1 64:1 83:1 110:1 158:1 169:1 # ultrasound
1:1 10:1 14:1 15:1 26:1 32:1 39:1 51:1 53:1 55:1 64:1 69:1 83:1 102:1 110:1 127:1 142:1 158:1 169:1 172:1 200:1 256:1 258:1 286:1 # ultrasound examination
7:1 14:1 32:1 39:1 46:1 51:1 64:1 83:1 110:1 158:1 169:1 209:1 # ultrasound scan
14:1 32:1 39:1 51:1 59:1 64:1 83:1 97:1 110:1 158:1 169:1 # ultrasound waves
14:1 26:1 27:1 32:1 45:1 83:1 131:1 158:1 # ultraviolet
14:1 26:1 27:1 32:1 38:1 45:1 83:1 131:1 152:1 158:1 # ultraviolet light
5:1 27:1 47:1 52:1 55:1 99:1 108:1 163:1 169:1 # unable to swallow
21:1 33:1 48:1 55:1 108:1 121:1 169:1 197:1 # unacceptable
1:1 20:1 22:1 55:1 58:1 67:1 117:1 169:1 286:1 # uncinaria
2:1 9:1 24:1 25:1 32:1 45:1 57:1 99:1 109:1 117:1 169:1 236:1 # uncontrolled study
4:1 16:1 64:1 169:1 182:1 # under
4:1 7:1 16:1 21:1 25:1 64:2 169:1 182:1 219:1 277:1 294:1 # understand
14:1 16:1 41:1 42:1 59:1 64:1 80:1 108:1 141:1 163:1 169:1 188:1 290:1 # undesirable effects
5:1 11:1 169:1 # unequal
1:1 9:1 10:1 14:1 20:1 22:1 26:1 33:1 41:1 65:1 77:1 102:1 107:1 118:1 121:1 169:1 189:1 225:1 # unfractionated heparin
1:1 3:1 6:1 10:1 24:2 26:1 50:1 102:1 103:1 169:1 207:1 # unintentional
50:1 169:1 # unique
3:2 15:1 21:1 25:1 49:1 50:1 59:1 74:1 113:1 169:1 219:1 # united states
49:1 50:1 169:1 # units
10:1 37:1 49:1 50:1 61:1 151:1 169:1 # units of time
9:1 17:1 42:1 59:1 106:1 112:1 122:1 169:1 # unresponsive
21:1 25:1 27:1 108:1 122:1 163:1 169:1 219:1 # unstable
1:1 7:1 21:1 25:1 27:1 55:1 63:1 108:1 122:1 163:1 169:1 219:1 234:1 286:1 # unstable angina
30:1 62:1 74:1 169:1 # unused
5:1 62:1 90:1 169:1 # unusual
4:1 33:1 76:1 238:1 267:1 # upper back
4:1 34:1 38:1 76:1 84:1 267:1 # upper eyelid
1:1 4:1 8:1 9:1 10:1 14:1 15:1 17:1 26:1 41:1 47:1 59:1 76:1 77:1 80:1 102:1 112:1 118:1 129:1 141:1 188:1 225:1 252:1 265:1 267:1 290:1 # upper respiratory infection
25:1 29:1 30:1 33:1 35:1 47:1 60:1 73:1 278:1 # upset stomach
14:1 33:1 67:1 72:1 100:1 274:1 # uracil
2:1 14:1 18:1 37:1 53:1 60:1 64:1 72:1 85:1 116:1 119:1 210:1 273:1 280:1 # uraemic syndrome
3:1 14:1 15:1 72:1 113:1 252:1 # urate
3:1 5:1 14:1 15:1 21:1 25:1 72:1 113:1 126:1 218:1 219:1 246:1 252:1 # urate crystals
2:1 6:1 17:1 32:1 49:1 50:1 72:1 88:1 89:1 201:1 228:1 231:1 # urea nitrogen
5:1 10:1 17:2 18:1 19:1 35:1 39:1 72:2 88:2 140:1 154:1 161:1 167:1 173:1 228:2 235:1 # ureaplasma urealyticum
10:1 13:1 17:1 20:1 28:1 29:1 49:1 72:1 128:1 228:1 # urethritis
1:2 6:1 9:1 10:1 11:1 24:1 57:1 72:1 86:1 89:1 117:1 198:1 207:1 298:1 # urge incontinence
1:1 11:1 12:2 15:1 20:1 34:1 40:1 43:2 72:1 81:1 86:1 91:1 112:1 170:1 211:1 216:1 # uridine diphosphate
1:1 4:1 16:1 19:1 20:1 22:1 55:1 72:1 126:1 163:1 166:1 182:1 286:1 # urinary bladder
1:1 20:1 22:1 52:1 55:1 72:1 126:1 286:1 # urinary flow
1:1 6:1 17:1 20:1 22:1 55:1 72:1 117:1 126:1 165:1 286:1 # urinary frequency
1:3 6:1 9:1 10:1 11:1 20:1 22:1 24:1 55:1 57:1 72:1 86:1 117:1 126:1 207:1 286:1 298:1 # urinary incontinence
1:2 9:1 10:1 20:1 22:1 26:1 41:1 55:1 72:1 77:1 80:1 102:1 118:1 126:1 188:1 225:1 286:1 290:1 # urinary infection
1:1 3:1 6:1 9:1 10:1 17:1 20:1 22:1 24:1 26:1 29:1 55:1 72:1 77:1 102:1 103:1 118:1 126:1 207:1 286:1 # urinary retention
1:1 3:1 20:1 22:1 25:1 55:1 72:1 116:1 126:1 210:1 246:1 286:1 # urinary system
1:2 10:1 14:1 15:1 19:1 20:1 22:1 32:1 33:1 35:1 41:1 55:1 69:1 72:1 126:1 127:1 158:1 189:1 286:1 # urinary tract inflammation
1:1 5:1 11:1 20:1 46:1 67:1 68:1 72:1 86:1 227:1 272:1 284:1 # urine calcium
1:2 5:1 11:1 17:1 20:1 30:1 39:1 46:1 67:1 68:1 72:1 74:1 86:1 88:1 117:1 148:1 218:1 227:1 272:1 284:1 # urine calcium increased
1:1 11:1 17:1 20:1 72:2 83:1 86:1 109:1 154:1 228:1 285:1 # urine culture
1:1 8:1 11:1 12:1 13:1 14:1 15:1 20:1 45:1 52:1 57:1 72:1 86:1 149:1 209:1 252:1 # urine discoloration
1:1 11:1 20:1 52:1 72:1 86:1 # urine flow
1:1 11:1 16:1 17:1 20:1 30:1 39:1 52:1 72:1 74:1 80:1 86:1 88:1 148:1 218:1 # urine flow decreased
1:1 11:1 20:1 72:1 86:1 110:1 136:2 # urine output
1:2 2:1 3:1 11:1 20:1 23:1 36:1 44:1 66:1 72:1 75:1 78:1 79:1 82:1 86:1 92:1 93:1 94:1 96:1 132:1 134:1 135:1 214:1 215:1 # urine protein
2:1 5:1 6:1 8:1 21:1 49:1 50:1 70:1 72:1 81:2 89:1 116:1 157:1 201:1 231:1 # urogenital haemorrhage
2:1 45:1 52:1 72:1 231:1 # urology
5:1 10:1 18:1 20:1 22:1 46:1 58:1 72:1 150:1 232:1 235:1 240:1 # urticarial
3:1 10:1 18:1 30:2 39:1 50:1 62:1 73:1 80:1 121:1 148:1 197:1 235:1 # use aseptic technique
30:1 61:1 62:1 # use of
13:1 21:1 25:1 30:1 61:1 62:1 131:1 219:1 # use of evista
5:1 6:1 11:1 14:1 30:1 52:1 61:1 62:1 101:1 188:1 # use of raloxifene
5:1 8:1 14:1 30:1 62:1 # use oral
4:1 30:1 62:1 277:1 # users
1:1 10:1 15:1 26:1 33:1 55:1 67:1 102:1 127:1 191:1 258:1 286:1 # vaccination
1:2 10:1 15:1 25:1 26:1 27:1 33:1 37:1 39:1 55:1 59:1 67:1 88:1 102:1 122:1 127:1 139:1 157:1 191:1 258:1 286:1 287:1 # vaccination against measles
13:1 15:1 33:1 38:1 45:1 154:1 160:1 191:1 # vacuolisation
1:1 5:1 7:1 12:1 34:1 46:1 55:1 64:1 157:1 191:1 234:1 275:1 286:1 301:1# vaginal candida
1:1 5:1 28:1 38:1 49:1 55:1 65:1 68:1 84:1 121:1 129:1 157:1 191:1 227:1 234:1 284:1 286:1 # vaginal epithelium
1:2 5:1 10:1 15:1 19:1 35:1 55:1 69:1 127:1 157:1 191:1 234:1 286:1 # vaginal inflammation
1:1 5:1 43:1 55:1 157:1 191:1 234:1 286:1 # vaginal ph
5:1 16:1 57:1 80:1 101:1 191:1 292:1 # valdecoxib
5:1 16:1 57:1 80:1 101:1 191:1 195:1 292:1 # valdecoxib 40 mg
5:1 7:1 101:1 133:1 191:1 # valdoxan
5:1 59:1 114:1 191:1 # values
5:1 7:1 14:1 64:1 85:1 191:1 # vandral
6:1 16:1 22:1 55:1 100:1 104:1 115:1 191:1 271:1 # vardenafil
6:1 16:1 22:1 55:1 100:1 104:1 115:1 191:1 195:1 271:1 # vardenafil 20 mg
1:1 6:1 17:1 18:1 22:1 38:1 50:1 146:1 191:1 263:1 # varenicline
1:1 3:1 6:1 14:1 15:1 17:1 18:1 21:1 22:2 32:1 38:1 50:1 113:1 146:1 150:1 158:1 191:1 252:1 263:1 # varenicline tartrate
9:1 10:1 15:1 20:1 22:1 26:1 58:1 77:1 102:1 118:1 122:1 127:1 191:1 258:1 # variations
1:1 9:1 10:1 18:1 19:1 20:1 22:1 26:1 41:1 48:1 77:1 80:1 84:1 99:1 102:1 118:1 188:1 191:1 225:1 290:1 293:1 # varicella infection
18:1 19:1 20:1 22:1 48:1 62:1 84:1 99:1 125:1 131:1 141:1 191:1 293:1 # varicella virus
18:1 20:1 22:1 48:1 59:1 191:1 # varices
20:1 22:1 59:1 190:1 191:1 # varies
6:1 19:1 22:1 28:1 36:1 38:1 39:1 64:1 65:1 83:1 84:1 133:1 154:1 191:1 209:1 227:1 # vascular endothelium
7:1 13:1 17:1 19:1 21:1 22:1 25:1 39:1 42:1 48:1 59:1 83:1 117:1 154:1 191:1 209:1 219:1 249:1 294:1 # vascular resistance
4:1 19:1 22:1 39:1 72:1 83:1 89:1 90:1 126:1 154:1 191:1 198:1 209:1 # vascular surgery
13:1 19:1 20:1 22:1 39:1 83:1 154:1 191:1 209:1 # vascularisation
10:1 12:1 15:1 19:1 39:1 51:1 87:1 100:1 127:1 191:1 # vasodilation
12:1 15:1 19:1 39:1 47:1 51:1 87:1 100:1 191:1 # vasodilators
1:1 7:1 10:1 25:1 39:2 40:1 51:1 55:1 63:1 107:1 112:1 191:1 234:1 286:1 # vasospastic angina
2:1 9:1 50:1 68:1 72:1 80:1 97:1 154:1 227:1 284:1 # vecuronium
1:1 10:1 25:1 26:1 32:1 41:1 66:1 78:1 97:1 98:1 102:1 125:1 177:1 212:1 213:1 225:1 253:1 # vein obstruction
1:1 5:1 66:1 78:1 97:1 99:1 # vein wall
1:1 66:1 78:1 97:1 122:1 # veins
1:1 38:1 40:1 52:1 83:1 84:1 90:1 97:1 263:1 # velosulin
6:1 41:1 50:1 97:1 109:1 117:1 169:1 211:1 # venipuncture
1:1 6:1 19:1 97:1 195:1 204:1 # venlafaxine 50 mg
6:1 14:1 31:1 43:1 56:1 97:1 173:1 231:1 237:1 # venography
6:1 13:1 21:1 25:1 31:1 39:1 42:1 62:1 97:1 110:1 219:1 249:1 291:1 # venous stasis
2:1 6:1 13:1 28:1 31:1 40:1 42:1 60:1 62:1 97:1 110:1 120:1 222:1 249:1 273:1 291:1 # venous thrombosis
6:1 13:1 21:1 24:1 97:1 103:1 131:1 # ventavis
3:1 6:1 10:1 15:1 19:1 24:1 74:1 97:1 100:1 103:1 113:1 207:1 # ventilated
6:1 10:1 18:1 19:1 20:1 24:1 26:1 32:1 41:1 83:1 97:1 102:1 103:1 117:1 154:1 169:1 225:1 236:1 246:1 257:1 # ventricular dysfunction
2:1 4:1 6:1 18:1 19:1 20:1 24:1 32:2 43:1 54:1 56:1 76:1 83:1 97:1 103:1 150:1 154:1 239:1 245:1 257:1 259:1 267:1 # ventricular hypertrophy
6:1 17:1 18:1 19:2 20:2 22:1 24:1 32:1 45:1 83:1 97:1 103:1 106:1 121:1 154:1 257:1 # ventricular repolarization
5:1 6:1 16:1 18:1 19:1 20:1 21:1 24:1 30:1 32:1 41:1 80:1 83:1 97:1 103:1 121:1 154:1 188:1 197:1 257:1 290:1 # ventricular septal defect
6:1 12:1 18:1 19:1 20:1 21:1 22:1 24:1 32:1 33:1 46:1 56:1 73:1 83:1 97:1 103:1 115:1 154:1 229:1 240:1 257:1 # ventricular tachycardia
4:1 5:2 14:1 15:1 32:1 34:1 52:1 68:1 97:1 125:1 184:1 252:1 # veratrum alkaloids
3:1 4:1 14:1 97:1 150:1 164:1 # vertebrae
3:1 4:1 5:1 14:1 97:1 150:1 164:1 # vertebral
3:1 4:1 8:1 97:1 104:1 106:1 121:1 150:1 # verteporfin
4:1 5:1 7:1 10:1 13:1 14:1 18:1 32:1 42:1 46:1 53:1 97:1 122:1 150:1 158:1 167:1 178:1 193:1 232:1 235:1 272:1 # vertical transmission
4:1 97:1 111:1 126:1 152:1 # very high
4:1 19:1 22:1 89:1 97:1 126:1 198:1 # very large
4:1 52:1 97:1 126:1 # very low
18:1 27:1 42:1 59:2 97:1 146:1 # vesicles
1:1 3:1 4:1 20:1 22:1 29:1 55:1 85:1 97:1 125:1 126:1 130:1 233:1 286:1 # veterinary drug
1:2 3:1 4:1 11:1 12:1 18:1 20:1 22:1 29:1 37:1 55:1 67:1 74:1 86:1 97:1 126:1 130:1 233:1 286:1 # veterinary medicine
27:1 58:1 108:1 131:1 163:1 # viable
14:1 58:1 131:1 157:1 237:1 # viagra
5:1 19:1 39:1 58:1 131:1 178:1 185:1 # vial, glass
5:1 58:1 131:1 # vials
34:1 131:1 275:1 288:1 # vidaza
7:1 19:1 24:1 100:1 131:1 152:1 187:1 234:1 # vigilant
38:1 100:1 131:1 157:1 185:1 195:1 197:1 211:1 275:1 # vildagliptin 50 mg
1:2 10:1 19:1 25:1 39:1 131:1 163:1 298:1 # vinblastine
1:1 5:2 34:1 46:1 52:1 117:1 131:1 184:1 # vinca alkaloids
14:1 53:1 58:1 116:1 131:1 141:1 # viraemia
5:1 10:1 14:1 15:1 17:1 18:1 26:1 38:1 46:1 102:1 121:1 127:1 131:1 141:1 161:1 232:1 258:1 # viral replication
5:1 7:1 13:1 14:1 17:1 21:1 25:1 42:1 48:1 59:1 117:1 131:1 141:1 219:1 249:1 294:1 # viral resistance
13:1 20:1 38:1 100:1 131:1 141:1 167:1 # virilism
2:1 17:1 18:1 45:1 52:1 72:1 100:1 114:1 131:1 141:1 204:1 228:1 231:1 234:1 287:1 # virologic failure
2:1 45:1 52:1 131:1 141:1 231:1 # virology
62:1 125:1 131:1 141:1 # virus
30:1 59:1 62:1 125:1 131:1 141:1 # viruses
4:1 5:1 13:1 14:1 48:1 131:1 209:1 # visceral
13:1 40:1 42:1 49:1 57:1 131:1 145:1 209:1 222:1 # viscosity
13:1 57:1 62:1 110:1 131:1 209:1 291:1 # viscous
9:1 13:1 17:1 26:1 42:1 72:1 74:1 77:1 114:1 131:1 163:1 # vision blurred
7:1 9:1 12:1 13:2 25:1 26:1 42:1 72:1 77:1 109:1 117:1 131:1 149:1 238:1 285:1 # vision disturbance
1:1 5:1 13:1 20:1 63:1 72:1 90:1 105:1 114:1 131:1 163:1 # visual blurring
5:1 7:1 13:1 59:1 63:1 73:1 81:1 89:1 90:1 131:1 # visual changes
5:1 7:1 12:1 13:2 25:1 72:1 90:1 109:1 117:1 131:1 149:1 238:1 285:1 # visual disturbances
5:1 13:1 84:1 90:1 104:1 131:1 190:1 # visual field
5:1 9:1 10:1 13:1 26:1 41:1 77:1 90:1 102:1 117:1 118:1 131:1 169:1 225:1 # visual function
1:1 21:1 49:1 53:1 69:1 131:1 142:1 172:1 256:1 # vitamin b 12
1:1 21:1 49:1 53:1 69:1 131:1 142:1 172:1 256:1 # vitamin b12
1:1 6:1 16:1 18:1 21:1 49:1 53:1 67:1 69:1 104:1 117:1 131:1 142:1 165:1 172:1 190:1 256:1 # vitamin b12 deficiency
1:1 18:1 21:1 47:1 49:2 53:1 67:1 69:1 101:1 131:1 142:1 145:1 172:1 256:1 # vitamin d toxicity
1:2 17:1 21:1 30:1 39:1 49:1 53:1 69:1 74:1 88:1 117:1 131:1 142:1 148:1 172:1 218:1 256:1 # vitamin e increased
17:1 32:1 49:1 62:1 110:1 131:1 223:1 291:1 # vitreous
17:1 34:1 69:1 85:1 88:1 131:2 226:1 # vivid dreams
2:1 3:1 4:1 25:1 27:1 45:1 59:1 73:1 91:1 130:1 # vldl cholesterol
3:1 4:1 5:1 9:1 10:1 14:1 15:1 18:1 26:1 48:1 77:1 102:1 118:1 127:1 130:1 184:1 252:1 258:1 # voice alteration
1:1 11:1 20:1 37:1 45:1 61:1 68:1 72:1 86:1 114:1 # volume of urine
3:1 4:1 24:1 45:1 114:1 169:1 # volunteer
1:1 7:1 10:1 30:1 49:1 53:1 55:1 60:1 62:1 63:1 64:1 88:1 105:1 298:1 # vomiting and nausea
7:1 9:1 14:1 27:1 64:1 99:1 100:1 164:1 193:1 # von willebrand
1:1 63:1 105:1 # waking
5:1 99:1 # walls
22:1 37:1 74:1 194:1 # warmed
22:1 150:1 # warts
39:1 65:1 74:1 110:1 136:1 # washed out
3:2 4:1 5:1 15:1 20:1 25:1 35:1 39:1 58:1 113:1 130:1 233:1 # waste material
3:1 4:1 9:1 10:1 15:1 26:1 57:1 68:1 90:1 102:1 113:1 122:1 130:1 197:1 199:1 # water consumption
1:1 3:1 4:1 8:1 9:1 10:1 15:1 26:1 41:1 77:1 80:1 102:1 113:1 118:1 130:1 202:1 225:1 290:1 # water for injection
1:1 3:1 4:1 15:1 21:1 24:1 113:1 130:1 # water intake
3:1 49:1 111:1 # wax, white
22:1 52:1 59:1 88:1 97:1 185:1 # wear gloves
140:1 # weekly
1:1 63:1 66:1 105:1 111:1 152:1 # weighing
3:1 8:1 15:1 20:1 46:1 59:1 66:1 113:1 152:1 190:1 # weight categories
7:1 59:1 63:1 66:1 73:1 81:1 89:1 152:1 # weight changes
6:1 7:1 24:1 35:1 37:1 55:1 66:1 89:1 103:1 116:1 152:1 157:1 224:1 # weight management
66:1 88:1 123:1 152:1 # weight-bearing
3:1 66:1 74:1 152:1 # weighted
66:1 152:1 # weights
15:1 21:1 22:1 25:1 65:1 73:1 88:1 219:1 # wheat starch
65:1 # wheeze
3:1 49:1 111:1 # white
3:1 48:1 49:1 52:1 84:1 87:1 99:1 111:1 163:1 293:1 # white blood cell
3:2 4:1 15:1 35:1 49:1 111:1 130:1 # white matter
27:1 45:1 91:1 # whole
27:1 45:1 87:1 91:1 120:1 236:1 # whole body
1:1 6:1 16:1 34:1 50:1 63:1 105:1 124:1 # widening
76:1 100:1 145:1 239:1 # wild type
59:1 76:1 211:1 # wipes
2:1 5:1 13:1 18:1 20:1 36:1 37:1 60:1 64:1 73:1 85:2 119:1 210:1 273:1 280:1 # wiskott aldrich syndrome
9:1 10:1 14:1 15:1 26:1 28:1 49:1 72:1 77:1 102:1 118:1 127:1 196:1 252:1 258:1 # with duration
10:1 28:1 37:1 49:1 151:1 # with time
3:1 4:1 15:1 28:1 49:1 113:1 130:1 # with water
5:1 14:1 28:1 47:1 49:1 60:1 85:1 197:1 199:1 210:1 # withdrawal symptoms
2:1 5:1 14:1 28:1 37:1 49:1 60:1 64:1 85:2 119:1 210:1 273:1 280:1 # withdrawal syndrome
14:1 28:1 49:1 85:1 # withdrawn
1:1 28:1 49:1 111:1 # within
4:1 8:1 277:1 # workers
1:1 3:1 6:1 8:1 12:1 29:1 30:1 50:1 58:1 59:1 61:1 63:1 105:1 108:1 123:1 277:1 # worsening of diabetes
64:1 110:1 169:1 # wounds
1:1 38:1 74:1 263:1 # x-linked
14:1 # x-ray
1:1 7:1 11:1 24:1 28:1 86:1 111:1 187:1 # xanthine
52:1 84:1 101:1 # xelox
5:1 6:1 18:1 46:1 50:1 232:1 272:1 # xenical
6:1 10:1 18:1 26:1 31:1 36:1 143:1 177:1 235:1 # xenobiotic
38:1 45:1 47:1 49:1 71:1 162:1 # xylitol
1:1 11:1 27:1 39:1 53:1 84:1 86:1 99:1 167:1 172:1 293:1 # yasminelle
1:1 50:1 63:1 105:1 # yawning
22:1 88:1 277:1 # years
63:1 83:1 110:1 166:1 169:1 196:1 # young adults
20:1 32:1 68:1 227:1 257:1 284:1 # yttrium
7:1 14:1 32:1 33:1 41:1 158:1 189:1 193:1 # zactran
6:1 55:1 107:1 173:1 # zenapax
4:1 6:1 11:1 17:1 # zerene
20:1 25:1 32:1 59:1 100:1 212:1 257:1 # zestril
1:1 5:1 38:1 191:1 263:1 # zevalin
9:1 10:1 16:1 18:1 31:1 34:1 36:1 57:1 124:1 # ziconotide
1:1 11:1 12:1 34:1 86:1 133:1 170:1 195:1 # zidovudine 200 mg
1:1 3:1 15:1 21:1 29:1 33:1 48:1 113:1 117:1 248:1 # zinc acetate
2:1 9:1 18:1 27:1 45:1 50:1 74:1 85:1 119:1 # zoledronic
21:1 29:1 37:1 60:1 137:1 248:1 280:1 # zometa
6:1 9:1 14:1 15:1 21:1 24:1 29:1 32:1 37:1 48:1 57:1 60:1 103:1 117:1 137:1 158:1 248:1 252:1 280:1 # zometa concentrate
