# Supplementary material for: A Cross-Lingual Similarity Measure for Detecting Biomedical Term Translations
Source: PLoS One. 2015 Jun 1;10(6):e0126196. doi: 10.1371/journal.pone.0126196 (PMC4452086; doi:10.1371/journal.pone.0126196)
Supplement: S1 dataset — (TGZ) [file pone.0126196.s001.tgz › dataset/en-el/context_1000.shuffled]

100ml	100ml	YES
100ml	αγγειοδιαστολή	NO
abacavir	αβακαβίρης	YES
abacavir	συγκρινόμενος	NO
abbreviation	συντομογραφία	YES
abbreviation	θερμοκρασία	NO
abundance	ισοτοπικός	YES
abundance	ούρηση	NO
acanthosis	μελανίζουσα	YES
acanthosis	μοτίβο	NO
acceptability	ανοχή	YES
acceptability	στρατός	NO
acetate	acetate	YES
acetate	λεπτά	NO
acetylcholine	ακετυλοχολίνη	YES
acetylcholine	νομοθεσία	NO
activation	ενεργοποίηση	YES
activation	ογκολόγος	NO
activities	δράση	YES
activities	ανταγωνίζομαι	NO
address	εξετάζω	YES
address	εντύπωση	NO
adenocarcinoma	αδενοκαρκίνωμα	YES
adenocarcinoma	σιπροφλοξασίνη	NO
admixture	μείγμα	YES
admixture	λαμβάνω	NO
adrenaline	αδρεναλίνη	YES
adrenaline	φορτίο	NO
adrenoceptor	αδρενεργικούς	YES
adrenoceptor	οξείδιο	NO
advocate	συνιστώ	YES
advocate	καταψύκτης	NO
agoraphobia	αγοραφοβία	YES
agoraphobia	γλυκαγόνης	NO
airway	εξασφαλίζω	YES
airway	rotarix	NO
alanine	αλανίνη	YES
alanine	ζήτηση	NO
alder	alder	YES
alder	κατηγορία	NO
alertness	εγρήγορση	YES
alertness	αποφεύγω	NO
alexander	alexander	YES
alexander	υπόστρωμα	NO
alkaloid	αλκαλοειδές	YES
alkaloid	παλάμη	NO
alkylation	αλκυλίωση	YES
alkylation	αντιγόνο	NO
allergy	αλλεργία	YES
allergy	διαχωρίζω	NO
allowance	επίδομα	YES
allowance	οξείδιο	NO
alopecia	αλωπεκία	YES
alopecia	μήνιγγα	NO
alprazolam	επίδραση	YES
alprazolam	λακτόζη	NO
alternating	διαφορετικά	YES
alternating	γράμμα	NO
aluminium	θειϊκός	YES
aluminium	αξονικός	NO
alveolus	κυψελίδα	YES
alveolus	γουανίνης	NO
amantadine	αμανταδίνη	YES
amantadine	μεταμόσχευση	NO
amendments	τροποποίηση	YES
amendments	drosophila	NO
amine	αμίνα	YES
amine	υπερλιπιδαιμία	NO
amiodarone	αμιωδαρόνη	YES
amiodarone	βοήθεια	NO
amitriptyline	αμιτριπτυλίνη	YES
amitriptyline	υποφυσιακός	NO
ammonia	αμμωνία	YES
ammonia	βγαίνω	NO
amphetamine	αμφεταμίνη	YES
amphetamine	νεφροπαθής	NO
amphotericin	αμφοτερικίνη	YES
amphotericin	στρόντιο	NO
amplitude	διαμόρφωση	YES
amplitude	μυελοκαταστολής	NO
amylase	αμυλάση	YES
amylase	αγγειοδιαστολή	NO
anaerobe	αναερόβιος	YES
anaerobe	μηχανισμός	NO
anaesthesia	αναισθησία	YES
anaesthesia	διάθεση	NO
anaesthetics	αναισθητικός	YES
anaesthetics	νεφροπαθής	NO
anaesthetist	αναισθησιολόγος	YES
anaesthetist	γλυκαιμικό	NO
analgesia	αναλγησία	YES
analgesia	περιφερικός	NO
anaphylaxis	αναφυλαξία	YES
anaphylaxis	σωληνώνω	NO
anemia	αναιμία	YES
anemia	γράμμα	NO
angiography	αγγειογραφία	YES
angiography	μυασθένεια	NO
angiostrongylus	angiostrongylus	YES
angiostrongylus	ντοσεταξέλη	NO
angle	κλειστός	YES
angle	τηλεπικοινωνιακός	NO
anomaly	ανωμαλία	YES
anomaly	αποστέλλω	NO
answer	απαντώ	YES
answer	τερατογόνος	NO
antacid	αντιόξινος	YES
antacid	φαρμακοποιός	NO
antagonism	νιτροφουραντοΐνη	YES
antagonism	ward	NO
antagonist	ανταγωνιστής	YES
antagonist	καλλυντικός	NO
anthracyclines	ανθρακυκλίνες	YES
anthracyclines	υποφέρω	NO
anthrax	άνθρακας	YES
anthrax	inflammation	NO
anti-androgen	ανδρογόνο	YES
anti-androgen	μεταφορά	NO
anti-arrhythmic	αντιαρρυθμικά	YES
anti-arrhythmic	acetate	NO
antibacterial	αντιμικροβιακός	YES
antibacterial	sertraline	NO
antibacterials	αντιβιοτικός	YES
antibacterials	παραπομπή	NO
antibody	αντιγόνο	YES
antibody	συνεχής	NO
antidiabetics	αντιδιαβητικός	YES
antidiabetics	έκπτωση	NO
antidote	αντίδοτο	YES
antidote	τυποποιημένος	NO
antiepileptics	αντιεπιληπτικός	YES
antiepileptics	μήνιγγα	NO
antihypertensives	αντιυπερτασικός	YES
antihypertensives	σύνοψη	NO
antioxidant	αντιοξειδωτικός	YES
antioxidant	κρίση	NO
antipsychotic	αντιψυχωσικός	YES
antipsychotic	oncology	NO
antipyretics	αντιπυρετικός	YES
antipyretics	berkshire	NO
antithrombin	αντιθρομβίνη	YES
antithrombin	ολοκλήρωση	NO
anxiety	αγχώδης	YES
anxiety	floor	NO
anxiolytics	αγχολυτικός	YES
anxiolytics	παραφίνη	NO
aortic	αορτή	YES
aortic	mcneil	NO
apache	apache	YES
apache	καταψύκτης	NO
apathy	απάθεια	YES
apathy	αναφερόμενος	NO
aphasia	αφασία	YES
aphasia	εργασία	NO
apnoea	άπνοια	YES
apnoea	δυστοκία	NO
apolipoprotein	απολιποπρωτεΐνη	YES
apolipoprotein	αντιβιοτικός	NO
appearance	εκδήλωση	YES
appearance	διαγράφω	NO
applesauce	κομπόστα	YES
applesauce	βραχνάδα	NO
applicant	γερμανία	YES
applicant	βενλαφαξίνη	NO
applicator	εφαρμογή	YES
applicator	μηχανισμός	NO
appropriateness	καταλληλότητα	YES
appropriateness	νευροτοξίνη	NO
areas	επιφάνεια	YES
areas	φάρμακο	NO
arsenic	αρσενικός	YES
arsenic	υποφέρω	NO
artery	συμβάλλω	YES
artery	ακολουθώ	NO
arthritis	αρθρίτις	YES
arthritis	ψυχοδιεγερτικός	NO
arthropathies	αρθροπάθειες	YES
arthropathies	άσκηση	NO
arthropathy	αρθροπάθεια	YES
arthropathy	λέιζερ	NO
asepsis	επαρκώ	YES
asepsis	ανοσία	NO
aspartate	ασπαρτικός	YES
aspartate	επιχείρηση	NO
aspergillus	aspergillus	YES
aspergillus	νευρογλοιακός	NO
assessor	δίκαιο	YES
assessor	τριφωσφορικός	NO
aster	αστέρας	YES
aster	αναερόβιος	NO
asthenia	αδιαθεσία	YES
asthenia	αμιωδαρόνη	NO
asthma	άσθμα	YES
asthma	σημειώνω	NO
atelectasis	ατελεκτασία	YES
atelectasis	αμιωδαρόνη	NO
atropine	ατροπίνη	YES
atropine	τριφωσφορικός	NO
attention	αντιμετώπιση	YES
attention	αντιαρρυθμικά	NO
attenuation	περιορισμός	YES
attenuation	μικροσωληνίσκος	NO
augmentation	επιδείνωση	YES
augmentation	scale	NO
australia	αυστραλία	YES
australia	επιληψία	NO
authorities	χορήγηση	YES
authorities	μεταβολικός	NO
authorization	κυκλοφορία	YES
authorization	διαμόρφωση	NO
autism	αυτιστικός	YES
autism	πρόθεση	NO
autoantibody	αυτοαντίσωμα	YES
autoantibody	άρωμα	NO
axial	αξονικός	YES
axial	ανάστημα	NO
azole	αζόλες	YES
azole	κατάταξη	NO
bacillus	bacillus	YES
bacillus	ούρηση	NO
bacteria	βακτήριο	YES
bacteria	έναρξη	NO
bacteroides	bacteroides	YES
bacteroides	protection	NO
banana	μπανάνα	YES
banana	συμπολυμερής	NO
barbiturate	βαρβιτουρικό	YES
barbiturate	τυπικός	NO
barrel	κύλινδρος	YES
barrel	θυμιδίνη	NO
basal	ανάλογα	YES
basal	μυελοπάθεια	NO
batch	αποδέσμευση	YES
batch	αντιμικροβιακός	NO
bayer	bayer	YES
bayer	ενασχόληση	NO
bedtime	βράδυ	YES
bedtime	αφαλός	NO
benzoate	βενζοϊκό	YES
benzoate	αντιβιοτικός	NO
berkshire	berkshire	YES
berkshire	σπειρονολακτόνη	NO
berlin	βερολίνο	YES
berlin	μανιακός	NO
beta-blocker	βήτα	YES
beta-blocker	ατελεκτασία	NO
betaine	άνυδρος	YES
betaine	ταυτόχρονος	NO
bioavailability	βιοδιαθεσιμότητα	YES
bioavailability	μετοκλοπραμίδη	NO
biologic	βιολογικός	YES
biologic	μυελοκαταστολής	NO
biomarkers	βιοδείκτης	YES
biomarkers	μείγμα	NO
biotransformation	πρωτεάση	YES
biotransformation	block	NO
bipolar	επανεμφάνιση	YES
bipolar	bayer	NO
birds	ωοτόκος	YES
birds	αιματολογικός	NO
biscuit	μπισκότο	YES
biscuit	ανταγωνίζομαι	NO
bisphosphonates	ενδοφλεβίως	YES
bisphosphonates	κιρσός	NO
bladder	ουροδόχος	YES
bladder	τρυγικός	NO
blast	βλαστός	YES
blast	αμιωδαρόνη	NO
blind	αναλυτής	YES
blind	αβακαβίρης	NO
blockade	αποκλεισμός	YES
blockade	διαμόρφωση	NO
bolus	έφοδος	YES
bolus	επίδεσμος	NO
booster	επαναληπτικός	YES
booster	διούρηση	NO
borate	βορικό	YES
borate	λαβίδα	NO
bowel	bowel	YES
bowel	υδροχλωρικός	NO
bradycardia	βραδυκαρδία	YES
bradycardia	κολύμπι	NO
bradykinesia	βραδυκινησία	YES
bradykinesia	μακρολίδες	NO
braille	βοήθεια	YES
braille	κάτοχος	NO
breakthrough	αιφνίδιος	YES
breakthrough	ποικίλλες	NO
breastfeeding	θηλάζω	YES
breastfeeding	executive	NO
breath	δοκιμασία	YES
breath	σοβαρά	NO
breathing	δυσκολία	YES
breathing	ζήτηση	NO
breathlessness	λαχάνιασμα	YES
breathlessness	συνθετάση	NO
breeding	όρνιθα	YES
breeding	καταλληλότητα	NO
brittle	εύθραυστος	YES
brittle	προπυλένιο	NO
brochure	κάρτα	YES
brochure	πυριτικός	NO
broiler	αναπαραγωγή	YES
broiler	ομαλός	NO
bronchoconstriction	άσκηση	YES
bronchoconstriction	δημογραφικός	NO
bronchospasm	βρογχόσπασμο	YES
bronchospasm	φαρμακευτικός	NO
bupropion	λαμβάνω	YES
bupropion	επιλογή	NO
business	επιχειρησιακός	YES
business	pennsylvania	NO
butanol	βουτανόλη	YES
butanol	υποκατηγορία	NO
byetta	πένα	YES
byetta	παλμός	NO
caffeine	καφεΐνη	YES
caffeine	λογισμικό	NO
calcitonin	καλσιτονίνη	YES
calcitonin	λογισμικό	NO
calcium	ασβεστούχος	YES
calcium	γλυκόζη	NO
calendar	κυκλικός	YES
calendar	βαρεία	NO
calories	θερμίδα	YES
calories	πενικιλλαμίνη	NO
canis	canis	YES
canis	τυποποιημένος	NO
capecitabine	καπεσιταμπίνη	YES
capecitabine	λίπος	NO
capsules	δισκίο	YES
capsules	κινητοποίηση	NO
carbonate	ανθρακικός	YES
carbonate	εισφορά	NO
carboplatin	carboplatin	YES
carboplatin	jules	NO
carcinogenesis	καρκινογένεση	YES
carcinogenesis	ισοτοπικός	NO
cardiomyopathy	µυοκαρδιοπάθεια	YES
cardiomyopathy	ανθρακυκλίνες	NO
career	andreas	YES
career	αποκλεισμός	NO
carlos	carlos	YES
carlos	gasterophilus	NO
carrying	εκτέλεση	YES
carrying	σάββατο	NO
catabolism	καταβολισμός	YES
catabolism	υπενθύμιση	NO
catecholamine	κατεχολαμίνες	YES
catecholamine	ωοτόκος	NO
category	κατηγορία	YES
category	γράμμα	NO
cattle	αγελάδα	YES
cattle	στατίνη	NO
cells	ερυθροκυττάρων	YES
cells	πετέχεια	NO
cellulose	κυτταρίνη	YES
cellulose	aspergillus	NO
centre	βρεφονηπιακός	YES
centre	δοχείο	NO
ceplene	ceplene	YES
ceplene	ιντερφερόνη	NO
certainty	βεβαιότητα	YES
certainty	θυλακίτιδα	NO
cervarix	cervarix	YES
cervarix	τραχεία	NO
cetirizine	σετιριζίνη	YES
cetirizine	βορικό	NO
chains	chain	YES
chains	hominis	NO
chairman	πρόεδρος	YES
chairman	όρνιθα	NO
channel	δίαυλος	YES
channel	jonas	NO
checking	έλεγχος	YES
checking	στενός	NO
chelation	φορτίο	YES
chelation	μικροοργανισμός	NO
chemotherapeutics	χημειοθεραπευτικός	YES
chemotherapeutics	θολερότητα	NO
cherokee	cherokee	YES
cherokee	δυσφαγία	NO
cherry	cherry	YES
cherry	κοκκιοκύτταρο	NO
chest	θώρακας	YES
chest	ανωμαλία	NO
childhood	παιδικός	YES
childhood	µυοκαρδιοπάθεια	NO
children	έκβαση	YES
children	μυωπία	NO
cholestasis	χολόσταση	YES
cholestasis	θερμοκρασία	NO
cholesterol	χοληστερόλη	YES
cholesterol	αϋπνία	NO
choosing	καθορίζω	YES
choosing	αϋπνία	NO
ciclosporin	κυκλοσπορίνη	YES
ciclosporin	χειρουργός	NO
ciprofloxacin	σιπροφλοξασίνη	YES
ciprofloxacin	πολυποδίαση	NO
cirrhosis	κίρρωση	YES
citrate	κιτρικός	YES
citrate	μείγμα	NO
cladribine	cladribine	YES
cladribine	αγγειοσύσπασης	NO
clarification	διευκρίνηση	YES
clarification	αξιοπιστία	NO
clarity	διαύγεια	YES
clarity	λεβονοργεστρέλη	NO
classics	κλασσικός	YES
classics	σήψη	NO
clearing	εξάλειψη	YES
clearing	αυστραλία	NO
clinicians	γιατρός	YES
clinicians	λοίμωξη	NO
clitoris	κλειτορίδα	YES
clitoris	λεπτά	NO
clonidine	κλονιδίνη	YES
clonidine	pennsylvania	NO
clozapine	κλοζαπίνη	YES
clozapine	οστεοκαλσίνη	NO
clumsiness	αδεξιότητα	YES
clumsiness	πρόληψη	NO
co-infection	λοίμωξη	YES
co-infection	ταινία	NO
coating	επικάλυψη	YES
coating	τάση	NO
coefficient	συντελεστής	YES
coefficient	συµπτώµατα	NO
cofactor	συμπαράγοντας	YES
cofactor	συνδυασμός	NO
colchicine	κολχικίνη	YES
colchicine	αφασία	NO
colloid	κολλοειδής	YES
colloid	οισοφάγος	NO
colorado	colorado	YES
colorado	oncology	NO
colostomy	κολοστομία	YES
colostomy	καταναλωτής	NO
colostrum	πρόσληψη	YES
colostrum	block	NO
combinations	συνδυασμός	YES
combinations	ινωδογόνο	NO
commitment	ενασχόληση	YES
commitment	οπτικοποίηση	NO
comparator	συγκρινόμενος	YES
comparator	διδασκαλία	NO
competition	ανταγωνίζομαι	YES
competition	περιορισμός	NO
complaints	ενόχλημα	YES
complaints	προετοιμασία	NO
completion	ολοκλήρωση	YES
completion	λεμφοίδημα	NO
complication	οικογενή	YES
complication	siadh	NO
compression	συμπίεση	YES
compression	σπλήνα	NO
compton	compton	YES
compton	τετρακέφαλος	NO
congestion	συμφόρηση	YES
congestion	κατάταξη	NO
conjunctivitis	οφθαλμικός	YES
conjunctivitis	μεταφορά	NO
consequence	υποβάλλω	YES
consequence	κοκκιοκύτταρο	NO
conservation	διατήρηση	YES
conservation	χορήγηση	NO
constant	συνεχής	YES
constant	συνθετάση	NO
construct	κλωβός	YES
construct	καταστροφή	NO
consultation	εξέταση	YES
consultation	κολύμπι	NO
consumer	καταναλωτής	YES
consumer	κυταραβίνη	NO
consumption	κατανάλωση	YES
consumption	συντομογραφία	NO
container	δοχείο	YES
container	τετάρτη	NO
contraception	αντισυλληπτικός	YES
contraception	σαμαρίου	NO
controller	ελεγκτής	YES
controller	ισομερής	NO
contusion	μώλωπας	YES
contusion	αντισταθμίζω	NO
convulsion	συχνός	YES
convulsion	μείωση	NO
copolymer	συμπολυμερής	YES
copolymer	αναφερόμενος	NO
copper	χαλκός	YES
copper	διαύγεια	NO
corporation	corporation	YES
corporation	αγωγή	NO
cortisone	κορτιζόνη	YES
cortisone	αξιοπιστία	NO
cosmetic	καλλυντικός	YES
cosmetic	ειδίκευση	NO
cotton	βαμβάκι	YES
cotton	ακτινοβολία	NO
counterbalance	αντισταθμίζω	YES
counterbalance	solomon	NO
county	county	YES
county	σύνδρομο	NO
courses	σχήμα	YES
courses	θυρεοειδής	NO
creatine	κινάση	YES
creatine	ασβεστούχος	NO
crest	ακρολοφία	YES
crest	listeria	NO
crush	σπάω	YES
crush	περιοδικότητα	NO
crust	κρούστα	YES
crust	μεθειονίνης	NO
cryptococcus	cryptococcus	YES
cryptococcus	όχημα	NO
crystals	κρύσταλλος	YES
crystals	τυπογραφικός	NO
cushingoid	ανορεξία	YES
cushingoid	βαρβιτουρικό	NO
cutting	κόψιμο	YES
cutting	χωλότητα	NO
cyp1a2	υπόστρωμα	YES
cyp1a2	εντερικός	NO
cyp2d6	μεταβολικός	YES
cyp2d6	μανιακός	NO
cyprus	κύπρος	YES
cyprus	αγγειοσύσπασης	NO
cyst	κύστη	YES
cyst	αυξάνω	NO
cystine	κυστίνη	YES
cystine	τάση	NO
cytarabine	κυταραβίνη	YES
cytarabine	μελέτη	NO
cytochrome	κυτοχρώματα	YES
cytochrome	παλάμη	NO
cytology	κυτταρολογικός	YES
cytology	stroke	NO
cytotoxicity	κυτταροτοξικότητα	YES
cytotoxicity	κυκλικός	NO
deaminase	αδενοσίνη	YES
deaminase	συνέχιση	NO
decarboxylase	αποκαρβοξυλάση	YES
decarboxylase	έκπτωση	NO
decarboxylation	αποκαρβοξυλίωση	YES
decarboxylation	canis	NO
declining	έκπτωση	YES
declining	κρίση	NO
decongestants	αποσυμφορητικός	YES
decongestants	γλυκαιμικό	NO
deferiprone	deferiprone	YES
deferiprone	τραυματισμός	NO
deformability	παραμόρφωση	YES
deformability	υποβάλλω	NO
degeneration	εκφύλιση	YES
degeneration	αλκυλίωση	NO
degrees	ετερόπλευρο	YES
degrees	τριμεθοπρίμης	NO
deleted	διαγράφω	YES
deleted	παροχή	NO
demand	ζήτηση	YES
demand	bacteroides	NO
demographic	δημογραφικός	YES
demographic	οπτικός	NO
denaturation	αλλοίωση	YES
denaturation	χαρακτηριστικός	NO
denmark	ισπανία	YES
denmark	ετοποσίδη	NO
depersonalisation	αποπροσωποποίηση	YES
depersonalisation	γύρη	NO
depression	κατάθληψης	YES
depression	σκλήρυνση	NO
description	κατάλογος	YES
description	καφεΐνη	NO
desire	επιθυμία	YES
desire	πορφυρίνη	NO
desquamation	απολέπιση	YES
desquamation	νομοθεσία	NO
destruction	καταστροφή	YES
destruction	διευρυμένος	NO
detachment	ξεφλούδισμα	YES
detachment	αδεξιότητα	NO
detoxification	αδρανοποίηση	YES
detoxification	master	NO
dextrose	δεξτρόζη	YES
dextrose	block	NO
diabetes	diabetes	YES
diabetes	λοραταδίνη	NO
diabetic	γλυκαιμικό	YES
diabetic	προσεγγίζω	NO
diagram	εικόνα	YES
diagram	πρόθεση	NO
diary	ημερολόγιο	YES
diary	ward	NO
diathesis	διάθεση	YES
diathesis	εύθραυστος	NO
diazepam	διαζεπάμη	YES
diazepam	υπερθερμία	NO
diffusion	διάχυση	YES
diffusion	θρομβοκυττάρωση	NO
digital	δακτυλικός	YES
digital	ιστοπαθολογικός	NO
dihydroergotamine	διυδροεργοταμίνη	YES
dihydroergotamine	πολυεστέρας	NO
dilation	διαστολή	YES
dilation	νόσος	NO
diluent	διαλύτης	YES
diluent	ολοκλήρωση	NO
diploma	σπουδή	YES
diploma	gasterophilus	NO
diplopia	διπλωπία	YES
diplopia	άτοµα	NO
directions	οδηγία	YES
directions	νυκτερινός	NO
disability	αναπηρία	YES
disability	εχθρότητα	NO
discharge	έκκριση	YES
discharge	επιπλοκή	NO
discoloration	υπερχρωμάτωση	YES
discoloration	μιτοχόνδριο	NO
discontinuation	διακοπή	YES
discontinuation	κλειστός	NO
discrepancy	απόκλιση	YES
discrepancy	συμπαράγοντας	NO
disinfectant	απολυμαντικός	YES
disinfectant	acetate	NO
disposition	κατανομή	YES
disposition	επικάλυψη	NO
dissemination	εξάπλωση	YES
dissemination	αμφεταμίνη	NO
dissociation	απόσπαση	YES
dissociation	βλαστός	NO
distension	διάταση	YES
distension	γονιμοποίηση	NO
disturbance	κεφαλαλγία	YES
disturbance	κατανάλωση	NO
diuresis	διούρηση	YES
diuresis	ένεση	NO
diverticulitis	εκκολπωματίτιδα	YES
diverticulitis	περιβάλλον	NO
docetaxel	ντοσεταξέλη	YES
docetaxel	υπολογίζω	NO
doctor	ιατρός	YES
doctor	σφραγίδα	NO
documented	πιστοποιώ	YES
documented	επιλογή	NO
dopamine	αγωνιστής	YES
dopamine	πλατίνα	NO
doppler	doppler	YES
doppler	υβριδισμός	NO
doubling	διπλασιασμός	YES
doubling	κλάσμα	NO
draft	προσχέδιο	YES
draft	γαλακτώδης	NO
drainage	παροχέτευση	YES
drainage	αδρενεργικούς	NO
dropout	εγκατάλειψη	YES
dropout	καταστροφή	NO
drops	σταγόνα	YES
drops	υποκαλιαιμία	NO
drosophila	drosophila	YES
drosophila	toronto	NO
drowsiness	υπνηλία	YES
drowsiness	nsclc	NO
duck	πάπια	YES
duck	κολύμπι	NO
dysfunction	λειτουργία	YES
dysfunction	εισπνοή	NO
dysmenorrhea	δυσμηνόρροια	YES
dysmenorrhea	νόσος	NO
dyspepsia	δυσπεψία	YES
dyspepsia	μελανοκύτταρα	NO
dysphagia	δυσφαγία	YES
dysphagia	κηρίο	NO
dystocia	δυστοκία	YES
dystocia	ούρηση	NO
dystonia	δυστονία	YES
dystonia	τροποποίηση	NO
earache	αυτί	YES
earache	υποκινώ	NO
edema	οίδημα	YES
edema	εκατοστιαίος	NO
effectiveness	μεταλλαγμένος	YES
effectiveness	θεράποντας	NO
effort	µπορεί	YES
effort	λαβίδα	NO
electrophysiology	ηλεκτροφυσιολογία	YES
electrophysiology	αγγειοδιαστολή	NO
elevation	αφορώ	YES
elevation	παράσταση	NO
emission	emission	YES
emission	συμπαθητικομιμητικός	NO
emulsion	λίπος	YES
emulsion	θειϊκός	NO
enabling	καθιστώ	YES
enabling	σφραγίδα	NO
endocrinologist	ενδοκρινολόγος	YES
endocrinologist	θέρμανση	NO
endoscope	ενδοσκόπιο	YES
endoscope	σαλικυλικός	NO
endpoint	σκοπός	YES
endpoint	χορήγηση	NO
engineering	επεξεργασμένος	YES
engineering	βιολογικός	NO
enhancer	ενισχυτής	YES
enhancer	εναιώρημα	NO
enrollment	ένταξη	YES
enrollment	δίκαιο	NO
enteral	εντερικός	YES
enteral	μυασθένεια	NO
enteritis	εντερίτιδα	YES
enteritis	συμβάλλω	NO
enterobacteriaceae	enterobacteriaceae	YES
enterobacteriaceae	κέλυφος	NO
enterocolitis	εντεροκολίτιδα	YES
enterocolitis	μεθαδόνη	NO
entertainment	υποδοχή	YES
entertainment	συμπαθητικομιμητικός	NO
enuresis	νυκτερινός	YES
enuresis	nsclc	NO
ephedrine	εφεδρίνη	YES
ephedrine	πρόθεση	NO
epilepsy	επιληψία	YES
epilepsy	κυτταρολογικός	NO
epiphysis	επίφυση	YES
epiphysis	σιελόρροια	NO
epistaxis	αιμάτωμα	YES
epistaxis	παραπομπή	NO
epitope	επιτόπου	YES
epitope	κενό	NO
equation	εξίσωση	YES
equation	τερματικός	NO
eructation	ερυγή	YES
eructation	άπνοια	NO
erysipelas	ερυσίπελας	YES
erysipelas	αιφνίδιος	NO
ester	εστέρας	YES
ester	εναιώρημα	NO
estonia	εσθονία	YES
estonia	μεταβολικός	NO
estriol	οιστριόλη	YES
estriol	όζος	NO
ether	ether	YES
ether	αυτί	NO
ethylene	ethylene	YES
ethylene	γράμμα	NO
etoposide	ετοποσίδη	YES
etoposide	όρχις	NO
euphoria	ευφορία	YES
euphoria	δυστοκία	NO
evaluated	υπολογίζω	YES
evaluated	προσχέδιο	NO
evening	απογευματινός	YES
evening	υπόθετο	NO
executive	executive	YES
executive	στειρότητα	NO
experiments	πείραμα	YES
experiments	πρόγραμμα	NO
expertise	ειδίκευση	YES
expertise	εισφορά	NO
failing	αποτυχημένος	YES
failing	νιασίνη	NO
failure	κίνδυνος	YES
failure	δίκαιο	NO
fainting	λιποθυμία	YES
fainting	προπυλένιο	NO
falling	μείωση	YES
falling	τετραπλός	NO
fatigue	κόπωση	YES
fatigue	carlos	NO
felis	felis	YES
felis	πλύση	NO
fentanyl	φαιντανύλης	YES
fentanyl	ανθρώπινος	NO
ferric	οξείδιο	YES
ferric	καλοήθης	NO
fertilisation	γονιμοποίηση	YES
fertilisation	βράδυ	NO
fiber	λωρίδα	YES
fiber	τερματικός	NO
fibrillation	μαρμαρυγή	YES
fibrillation	εξάπλωση	NO
fibrin	ινώδης	YES
fibrin	έκπτωση	NO
fibrinogen	ινωδογόνο	YES
fibrinogen	πλύση	NO
fibrinolysis	ινωδόλυσης	YES
fibrinolysis	μελανοκύτταρα	NO
finding	εύρημα	YES
finding	γενίκευση	NO
fisher	fisher	YES
fisher	εφαρμογή	NO
fixed	ινωτικού	YES
fixed	τρυγικός	NO
flatulence	τυμπανισμός	YES
flatulence	ιστιδίνης	NO
flea	ψύλλος	YES
flea	προστάτης	NO
floor	floor	YES
floor	institute	NO
fludarabine	αγωγή	YES
fludarabine	νιφεδιπίνη	NO
folliculitis	θυλακίτιδα	YES
folliculitis	cladribine	NO
forceps	λαβίδα	YES
forceps	αδεξιότητα	NO
forms	περίοδος	YES
forms	στένωση	NO
foxes	αλεπού	YES
foxes	καρκινογένεση	NO
fracture	βαθμός	YES
fracture	γύρη	NO
fragility	ευθραυστότητα	YES
fragility	ουροδόχος	NO
fragment	τμήμα	YES
fragment	ισομερής	NO
franklin	franklin	YES
franklin	εκτέλεση	NO
freezer	καταψύκτης	YES
freezer	έλεγχος	NO
freezing	θερμοκρασία	YES
freezing	acetate	NO
friday	παρασκευή	YES
friday	μητέρα	NO
furosemide	φουροσεμίδη	YES
furosemide	κίνδυνος	NO
gallbladder	χοληδόχος	YES
gallbladder	αβακαβίρης	NO
gambling	τζόγος	YES
gambling	φαρμακευτικός	NO
ganglion	γάγγλιο	YES
ganglion	επιπλοκή	NO
gasterophilus	gasterophilus	YES
gasterophilus	δυστοκία	NO
gauze	γάζα	YES
gauze	ακτινοβολία	NO
gelatin	ζελατίνη	YES
gelatin	μακρολίδες	NO
generalization	γενίκευση	YES
generalization	νοσηλευτικός	NO
giddiness	ίλιγγος	YES
giddiness	ειλεός	NO
gingival	ούλος	YES
gingival	επιλογή	NO
girl	κορίτσι	YES
girl	εγκυρότητα	NO
glargine	γλαργίνη	YES
glargine	βιωσιμότητα	NO
glass	ποτήρι	YES
glass	ακροφυσίου	NO
glaucoma	γλαύκωμα	YES
glaucoma	παράσταση	NO
glial	νευρογλοιακός	YES
glial	ειλεός	NO
glioblastoma	γλοιοβλάστωμα	YES
glioblastoma	μεταβολικός	NO
glucagon	γλυκαγόνης	YES
glucagon	ραδιενέργεια	NO
gluconeogenesis	γλυκονεογένεση	YES
gluconeogenesis	oxaliplatin	NO
glucose	γλυκόζη	YES
glucose	επικεφαλής	NO
glucosidase	γλυκοσιδάσης	YES
glucosidase	παρασκευή	NO
glycerin	γλυκερίνη	YES
glycerin	αδυναμία	NO
goggle	γυαλί	YES
goggle	θόρυβος	NO
gonadotropin	γοναδοτροπίνη	YES
gonadotropin	κνίδωση	NO
graduate	βαθμολογημένος	YES
graduate	jones	NO
gram	γραμμάριο	YES
gram	γοναδοτροπίνη	NO
granulation	κοκκιώδης	YES
granulation	αναφερόμενος	NO
granulocyte	κοκκιοκύτταρο	YES
granulocyte	χιλιόγραμμο	NO
grape	ζελές	YES
grape	θέμα	NO
grass	αγρωστώδες	YES
grass	παραπομπή	NO
gravis	μυασθένεια	YES
gravis	διεγείρω	NO
grouping	κατάταξη	YES
grouping	απολιποπρωτεΐνη	NO
guanine	γουανίνης	YES
guanine	ρυθμός	NO
gullet	οισοφάγος	YES
gullet	φαρμακευτικός	NO
haematology	αιματολογικός	YES
haematology	νυσταγμός	NO
haemoglobin	επιθυμητός	YES
haemoglobin	ερυγή	NO
haloperidol	αλοπεριδόλη	YES
haloperidol	επίδομα	NO
handling	χειρισμός	YES
handling	λεβονοργεστρέλη	NO
hardening	σκλήρυνση	YES
hardening	σκοπός	NO
hardness	σκληρότητα	YES
hardness	βαθμός	NO
hbeag	ορομετατροπή	YES
hbeag	roberts	NO
hbsag	μητέρα	YES
hbsag	αγχώδης	NO
headache	παλμός	YES
headache	ακολουθώ	NO
heater	block	YES
heater	υποφέρω	NO
heating	θέρμανση	YES
heating	ευφορία	NO
helix	έλικας	YES
helix	βοήθεια	NO
hemoglobin	αιμοσφαιρίνη	YES
hemoglobin	οστέωση	NO
hepatitis	ηπατίτιδα	YES
hepatitis	τυπικός	NO
herceptin	herceptin	YES
herceptin	θολερότητα	NO
herpes	herpes	YES
herpes	melanogaster	NO
herpesvirus	γάτα	YES
herpesvirus	λευκοκύτταρο	NO
hiccup	λήθαργος	YES
hiccup	listeria	NO
hiring	απασχόληση	YES
hiring	corporation	NO
hirsutism	υπερτρίχωση	YES
hirsutism	τυμπανισμός	NO
histidine	ιστιδίνης	YES
histidine	solomon	NO
histopathology	ιστοπαθολογικός	YES
histopathology	χορήγηση	NO
hive	κνίδωση	YES
hive	αναθεωρώ	NO
hoarseness	βραχνάδα	YES
hoarseness	παροχή	NO
holder	κάτοχος	YES
holder	κόψιμο	NO
hominis	hominis	YES
hominis	προστατεκτομή	NO
hospital	φαρμακεία	YES
hospital	κυψελίδα	NO
hospitalisation	νοσηλεύω	YES
hospitalisation	στρατηγική	NO
hostility	εχθρότητα	YES
hostility	άδεια	NO
hudson	hudson	YES
hudson	aspergillus	NO
humira	αποφεύγω	YES
humira	θυμιδίνη	NO
hybridisation	υβριδισμός	YES
hybridisation	μεταλλαγμένος	NO
hydrochloride	υδροχλωρικός	YES
hydrochloride	πυριτικός	NO
hydroxyl	ρίζα	YES
hydroxyl	ενδοφλεβίως	NO
hygiene	υγιεινός	YES
hygiene	άσθμα	NO
hymenoptera	υμενόπτερο	YES
hymenoptera	τριφωσφορικός	NO
hyperbilirubinaemia	υπερχολερυθριναιμία	YES
hyperbilirubinaemia	δυσκολία	NO
hypercalcemia	υπερασβεστιαιμία	YES
hypercalcemia	επέμβαση	NO
hypericum	ταυτόχρονος	YES
hypericum	αλκαλοειδές	NO
hyperlipidaemia	υπερλιπιδαιμία	YES
hyperlipidaemia	βακτήριο	NO
hyperplasia	προστάτης	YES
hyperplasia	υποφυσιακός	NO
hyperprolactinemia	υπερπρολακτιναιμία	YES
hyperprolactinemia	αγελάδα	NO
hyperthermia	υπερθερμία	YES
hyperthermia	τετραπλός	NO
hypertonia	υπερτονία	YES
hypertonia	υποσιτισμός	NO
hyperuricemia	υπερουριχαιμία	YES
hyperuricemia	αορτή	NO
hypocalcaemia	ενέργεια	YES
hypocalcaemia	υπερασβεστιαιμία	NO
hypoglycaemia	υπογλυκαιμία	YES
hypoglycaemia	μυελικός	NO
hypokalemia	υποκαλιαιμία	YES
hypokalemia	πολυποδίαση	NO
hypomania	υπομανία	YES
hypomania	βαρβιτουρικό	NO
hypospadias	υποσπαδίας	YES
hypospadias	εντερίτιδα	NO
hypotonia	υποτονία	YES
hypotonia	berkshire	NO
iceland	ισλανδία	YES
iceland	φυτό	NO
ideation	αυτοκτονία	YES
ideation	παρακολουθώ	NO
identification	αναγνώριση	YES
identification	αιμάτωμα	NO
idiopathic	έτος	YES
idiopathic	nsclc	NO
ileus	ειλεός	YES
ileus	σαλικυλικός	NO
imaging	απεικονιστικός	YES
imaging	τρυπτοφάνη	NO
imatinib	imatinib	YES
imatinib	master	NO
imiquimod	κρέμα	YES
imiquimod	πρωτεάση	NO
immaturity	ανωριμότητα	YES
immaturity	περιοδικότητα	NO
immersion	εμβάπτιση	YES
immersion	ρινίτιδα	NO
immunisation	ανοσοποίηση	YES
immunisation	interface	NO
immunity	ανοσία	YES
immunity	enterobacteriaceae	NO
immunoassay	based	YES
immunoassay	διάλυμα	NO
immunosuppressant	λήψη	YES
immunosuppressant	φάρμακο	NO
impairment	μνήμη	YES
impairment	βαθμός	NO
impetigo	κηρίο	YES
impetigo	συστροφή	NO
implementation	προτεραιότητα	YES
implementation	φαρμακολογία	NO
impression	εντύπωση	YES
impression	συμπολυμερής	NO
incident	παροδικός	YES
incident	κύμα	NO
incineration	αποτέφρωση	YES
incineration	δοκιμασία	NO
incorporation	θυμιδίνη	YES
incorporation	μυελικός	NO
increment	προσαύξηση	YES
increment	διατήρηση	NO
incretin	ινκρετινών	YES
incretin	jules	NO
index	index	YES
index	αορτή	NO
indication	ενδεικτικά	YES
indication	διαδίκτυο	NO
indomethacin	ινδομεθακίνη	YES
indomethacin	εξόγκωμα	NO
infarction	μυοκάρδιο	YES
infarction	σουλφαδιαζίνη	NO
inferiority	πολυκεντρικός	YES
inferiority	καουτσούκ	NO
inflammation	inflammation	YES
inflammation	κυκλοφορία	NO
influenza	γρίππη	YES
influenza	πάπια	NO
inhaler	εισπνοή	YES
inhaler	τυπογραφικός	NO
injection	εναιώρημα	YES
injection	λίπος	NO
instance	παράδειγμα	YES
instance	αντιδιαβητικός	NO
institute	institute	YES
institute	αντιόξινος	NO
institutions	όργανο	YES
institutions	λαρυγγίτιδα	NO
insulation	μόνωση	YES
insulation	διαύγεια	NO
integrase	ιντεγκράσης	YES
integrase	κόπρανα	NO
integrin	ιντεγκρίνης	YES
integrin	περιφερικός	NO
intention	πρόθεση	YES
intention	προετοιμασία	NO
interest	συμφέρον	YES
interest	λήψη	NO
interface	interface	YES
interface	παράσταση	NO
internet	διαδίκτυο	YES
internet	μεταλλαγμένος	NO
intervention	επέμβαση	YES
intervention	τυπικός	NO
intoxication	μέθη	YES
intoxication	πένα	NO
intubation	διασωλήνωση	YES
intubation	τετραπλός	NO
irinotecan	ιρινοτεκάνη	YES
irinotecan	ζευγάρωμα	NO
irradiation	ακτινοβολία	YES
irradiation	μητέρα	NO
isoforms	ισόμορφος	YES
isoforms	ceplene	NO
isomer	ισομερής	YES
isomer	εργασία	NO
isotope	ισότοπο	YES
isotope	μώλωπας	NO
isotretinoin	συµπτώµατα	YES
isotretinoin	λέιζερ	NO
isozyme	συγκέντρωση	YES
isozyme	αντιπυρετικός	NO
israel	ισραήλ	YES
israel	janssen	NO
janssen	janssen	YES
janssen	ακροφυσίου	NO
joints	άρθρωση	YES
joints	νοσηλευτικός	NO
jonas	jonas	YES
jonas	ηπατίτιδα	NO
jones	jones	YES
jones	βλέπω	NO
judgement	κρίση	YES
judgement	κλονιδίνη	NO
jules	jules	YES
jules	στρόντιο	NO
justification	δικαιολόγηση	YES
justification	αποδέσμευση	NO
kawasaki	νόσος	YES
kawasaki	corporation	NO
ketamine	κεταμίνης	YES
ketamine	ethylene	NO
ketoconazole	κετοκοναζόλη	YES
ketoconazole	επηρεασμένος	NO
ketone	κετονών	YES
ketone	δοκιμή	NO
kilogram	χιλιόγραμμο	YES
kilogram	ύπαρξη	NO
laboratory	άδεια	YES
laboratory	ξανθίνης	NO
labour	τοκετός	YES
labour	εντερίτιδα	NO
lameness	χωλότητα	YES
lameness	επανεμφάνιση	NO
laryngitis	λαρυγγίτιδα	YES
laryngitis	μελέτη	NO
laser	λέιζερ	YES
laser	επιφάνεια	NO
latvia	λιθουανία	YES
latvia	αγωγή	NO
lavage	πλύση	YES
lavage	γλαργίνη	NO
legal	δικαστικός	YES
legal	δόντι	NO
legislation	νομοθεσία	YES
legislation	πρόεδρος	NO
letters	γράμμα	YES
letters	φαρμακείο	NO
leucine	λευκίνη	YES
leucine	καταλληλότητα	NO
leucocyte	λευκοκύτταρο	YES
leucocyte	νεύρωση	NO
leukaemia	λευχαιμικός	YES
leukaemia	προετοιμασία	NO
leukoencephalopathy	λευκοεγκεφαλοπάθεια	YES
leukoencephalopathy	σημασία	NO
leukotriene	τροποποιητής	YES
leukotriene	προφυλακτικά	NO
levonorgestrel	λεβονοργεστρέλη	YES
levonorgestrel	οιστριόλη	NO
libido	λίμπιντο	YES
libido	ενδοφλεβίως	NO
library	κονδύλι	YES
library	διάταση	NO
lichen	ομαλός	YES
lichen	σιπροφλοξασίνη	NO
lidocaine	φαρμακευτικός	YES
lidocaine	αξιοπιστία	NO
liechtenstein	λιχτενστάιν	YES
liechtenstein	εγκατάλειψη	NO
light-headedness	τάση	YES
light-headedness	bowel	NO
likelihood	πιθανότητα	YES
likelihood	ιστιδίνης	NO
limits	ανιχνεύσιμος	YES
limits	κινάση	NO
liner	ταινία	YES
liner	άτοµα	NO
linezolid	λινεζολίδη	YES
linezolid	ψωρίαση	NO
lipase	λιπάση	YES
lipase	κετοκοναζόλη	NO
listeria	listeria	YES
listeria	κατηγορία	NO
litre	λίτρο	YES
litre	τετάρτη	NO
localisation	εντόπιση	YES
localisation	επιθυμία	NO
loosening	χαλάρωση	YES
loosening	inflammation	NO
loratadine	λοραταδίνη	YES
loratadine	παιδικός	NO
lovastatin	λοβαστατίνη	YES
lovastatin	εξέταση	NO
low-dose	χαμηλός	YES
low-dose	ethylene	NO
lump	εξόγκωμα	YES
lump	γάζα	NO
lutropin	κλάσμα	YES
lutropin	άρθρωση	NO
lymph	φλεγμονή	YES
lymph	διάλυμα	NO
lymphedema	λεμφοίδημα	YES
lymphedema	απάθεια	NO
lymphocyte	λεμφοκύτταρο	YES
lymphocyte	οστεοκαλσίνη	NO
lysine	λυσίνης	YES
lysine	μιρταζαπίνη	NO
macrolides	μακρολίδες	YES
macrolides	κίρρωση	NO
macrophage	μακροφάγα	YES
macrophage	ραβδοειδής	NO
malnutrition	υποσιτισμός	YES
malnutrition	καθιστώ	NO
mania	μανία	YES
mania	εισφορά	NO
manic	μανιακός	YES
manic	τιτλοδότηση	NO
manufacturer	κατασκευάστρια	YES
manufacturer	υπερτρίχωση	NO
manure	κοπριά	YES
manure	απόφραξη	NO
marking	αρχίζω	YES
marking	σχήμα	NO
marks	σημειώνω	YES
marks	γοναδοτροπίνη	NO
marrow	μυελικός	YES
marrow	ανάλογα	NO
master	master	YES
master	παλμός	NO
matching	αντίστοιχος	YES
matching	αδρεναλίνη	NO
mating	ζευγάρωμα	YES
mating	μιρταζαπίνη	NO
mcneil	mcneil	YES
mcneil	cherokee	NO
mealtime	δόση	YES
mealtime	προσεγγίζω	NO
measles	measles	YES
measles	scale	NO
measurement	προσδιορισμός	YES
measurement	συνέχιση	NO
measures	μετρώ	YES
measures	ατελεκτασία	NO
mechanisms	μηχανισμός	YES
mechanisms	chain	NO
medicines	φάρμακο	YES
medicines	σκελετός	NO
meeting	συζητώ	YES
meeting	συνθετάση	NO
melanocyte	μελανοκύτταρα	YES
melanocyte	εφεδρίνη	NO
melanogaster	melanogaster	YES
melanogaster	φαρμακείο	NO
melanoma	μελάνωμα	YES
melanoma	λιποθυμία	NO
melena	μελαίνω	YES
melena	ισραήλ	NO
members	κράτος	YES
members	υποκαλιαιμία	NO
memory	επηρεασμένος	YES
memory	υπολογίζω	NO
meninx	μήνιγγα	YES
meninx	αποπροσωποποίηση	NO
message	μήνυμα	YES
message	οστεοκαλσίνη	NO
messenger	νευροδιαβιβαστής	YES
messenger	εύρημα	NO
metastasis	μετάσταση	YES
metastasis	προσαύξηση	NO
metformin	μετφορμίνη	YES
metformin	νεφροπαθής	NO
methadone	μεθαδόνη	YES
methadone	έφοδος	NO
methanol	μεθανόλη	YES
methanol	γλαύκωμα	NO
methionine	μεθειονίνης	YES
methionine	ανθρακυκλίνες	NO
methodology	μεθοδολογία	YES
methodology	μπανάνα	NO
metoclopramide	μετοκλοπραμίδη	YES
metoclopramide	ύπαρξη	NO
microbiology	μικροβιολογία	YES
microbiology	θύμος	NO
microgram	σοβαρά	YES
microgram	μυωπία	NO
microsome	μιτοχόνδριο	YES
microsome	ανωριμότητα	NO
microtubules	μικροσωληνίσκος	YES
microtubules	ασβεστούχος	NO
micturition	ούρηση	YES
micturition	βιωσιμότητα	NO
midazolam	ριτοναβίρη	YES
midazolam	δέντρο	NO
midwife	μαία	YES
midwife	αδεξιότητα	NO
military	στρατός	YES
military	σορβιτόλη	NO
milky	γαλακτώδης	YES
milky	jones	NO
millilitre	χιλιοστόλιτρο	YES
millilitre	κακός	NO
minute	λεπτά	YES
minute	πυριτικός	NO
mirtazapine	μιρταζαπίνη	YES
mirtazapine	100ml	NO
misuse	κατάχρηση	YES
misuse	εθελοντής	NO
mitoxantrone	docetaxel	YES
mitoxantrone	ωκυτοκίνης	NO
mobilisation	κινητοποίηση	YES
mobilisation	toronto	NO
modulator	ρυθμιστής	YES
modulator	ίριδα	NO
monitor	παρακολουθώ	YES
monitor	αρθροπάθεια	NO
monohydrate	λακτόζη	YES
monohydrate	βιωσιμότητα	NO
mortality	mortality	YES
mortality	παιδικός	NO
mouth	στόμα	YES
mouth	συνεχής	NO
multiplication	πολλαπλασιασμός	YES
multiplication	φαρμακευτικός	NO
myasthenia	βαρεία	YES
myasthenia	ίριδα	NO
mycobacterium	σύμπλεγμα	YES
mycobacterium	αντιοξειδωτικός	NO
myelopathy	μυελοπάθεια	YES
myelopathy	jules	NO
myelosuppression	μυελοκαταστολής	YES
myelosuppression	αιματολογικός	NO
myopia	μυωπία	YES
myopia	υπολογίζω	NO
nail	νύχι	YES
nail	απογευματινός	NO
narrows	στενός	YES
narrows	κόπωση	NO
nasopharyngitis	ρινοφαρυγγίτιδα	YES
nasopharyngitis	σταγόνα	NO
navel	αφαλός	YES
navel	δισκίο	NO
necrosis	νέκρωση	YES
necrosis	θύμος	NO
neoplasm	καλοήθης	YES
neoplasm	νυκτερινός	NO
nervousness	νευρικότητα	YES
nervousness	συστροφή	NO
nettle	κνησμώδες	YES
nettle	καταθλιπτικός	NO
neurosis	νεύρωση	YES
neurosis	διαδοχικός	NO
neurotoxicity	νευρικός	YES
neurotoxicity	συγκρινόμενος	NO
neurotoxin	νευροτοξίνη	YES
neurotoxin	ενημερώνω	NO
neutropenia	υπερευαισθησία	YES
neutropenia	περιοδικότητα	NO
niacin	νιασίνη	YES
niacin	ενεργοποίηση	NO
nicotine	νικοτίνη	YES
nicotine	jones	NO
nifedipine	νιφεδιπίνη	YES
nifedipine	αμανταδίνη	NO
nodule	όζος	YES
nodule	παλμιτικός	NO
noise	θόρυβος	YES
noise	τυμπανισμός	NO
noradrenaline	νοραδρεναλίνη	YES
noradrenaline	νευρικός	NO
novartis	novartis	YES
novartis	άλας	NO
nozzle	ακροφυσίου	YES
nozzle	sertraline	NO
nsclc	nsclc	YES
nsclc	σαλικυλικός	NO
nursing	νοσηλευτικός	YES
nursing	πλατίνα	NO
nystagmus	νυσταγμός	YES
nystagmus	πείραμα	NO
obesity	παχύσαρκος	YES
obesity	πολιομυελίτιδα	NO
obstruction	απόφραξη	YES
obstruction	jules	NO
occupancy	κατάληψη	YES
occupancy	νοραδρεναλίνη	NO
occurrence	ύπαρξη	YES
occurrence	χειρισμός	NO
oedema	περιφερικός	YES
oedema	mortality	NO
oestrus	οίστρος	YES
oestrus	ισόμορφος	NO
olanzapine	ολανζαπίνη	YES
olanzapine	κάρτα	NO
omega	ιντερφερόνη	YES
omega	μακροφάγα	NO
omeprazole	αυξάνω	YES
omeprazole	διαδοχικός	NO
oncologist	ογκολόγος	YES
oncologist	διαχωρίζω	NO
oncology	oncology	YES
oncology	διαφάνεια	NO
ondansetron	ονδανσετρόνη	YES
ondansetron	σλοβακία	NO
onset	έναρξη	YES
onset	φαρμακοποιός	NO
opacity	θολερότητα	YES
opacity	τάση	NO
openness	δημοσιότητα	YES
openness	αδρενεργικούς	NO
operations	επιχείρηση	YES
operations	ταχυκαρδία	NO
option	επιλογή	YES
option	οίδημα	NO
organisms	μικροοργανισμός	YES
organisms	ντοσεταξέλη	NO
orthopaedic	ορθοπαιδικός	YES
orthopaedic	κλοζαπίνη	NO
oseltamivir	oseltamivir	YES
oseltamivir	τερματικός	NO
osmolality	ωσμωτικότητα	YES
osmolality	σταγόνα	NO
ossification	οστέωση	YES
ossification	έκκριση	NO
osteopenia	οστεοπενία	YES
osteopenia	αυστραλία	NO
outlet	σύνδεση	YES
outlet	φυματίωση	NO
output	παροχή	YES
output	ωκυτοκίνης	NO
overstimulation	υπερδιέγερση	YES
overstimulation	φαρμακευτικός	NO
overview	σύνοψη	YES
overview	διαλύτης	NO
ovulation	ωοθυλακιορρηξίας	YES
ovulation	αρχίζω	NO
owner	ιδιοκτήτης	YES
owner	απολυμαντικός	NO
oxaliplatin	oxaliplatin	YES
oxaliplatin	διευρυμένος	NO
oxytocin	ωκυτοκίνης	YES
oxytocin	σωληνώνω	NO
packaging	οδός	YES
packaging	αδιαθεσία	NO
paclitaxel	paclitaxel	YES
paclitaxel	pennsylvania	NO
paediatrician	παιδίατρος	YES
paediatrician	νυσταγμός	NO
paediatrics	τροπικός	YES
paediatrics	αρχίζω	NO
paleness	ωχρότητα	YES
paleness	ινωδογόνο	NO
palm	παλάμη	YES
palm	εισπνοή	NO
palmitate	παλμιτικός	YES
palmitate	συνέχιση	NO
pandemrix	εταιρεία	YES
pandemrix	λεμφοίδημα	NO
paraffin	παραφίνη	YES
paraffin	εκατοστιαίος	NO
parent	διαδοχικός	YES
parent	εξίσωση	NO
paroxetine	στέρηση	YES
paroxetine	περιοδικότητα	NO
participant	άτοµα	YES
participant	αγωνιστής	NO
partner	σύντροφος	YES
partner	διεγείρω	NO
pascal	pascal	YES
pascal	αϋπνία	NO
pathogen	παθογόνος	YES
pathogen	ισομερής	NO
pathways	μονοπάτι	YES
pathways	cryptococcus	NO
patterns	μοτίβο	YES
patterns	ούλος	NO
payment	καταβολή	YES
payment	πουρινών	NO
penetration	διαπερατότητα	YES
penetration	ολισθαίνω	NO
penicillamine	πενικιλλαμίνη	YES
penicillamine	herceptin	NO
penicillin	πενικιλλίνη	YES
penicillin	θερμίδα	NO
pennsylvania	pennsylvania	YES
pennsylvania	παραπομπή	NO
peppermint	άρωμα	YES
peppermint	γλαργίνη	NO
percentile	εκατοστιαίος	YES
percentile	γλαργίνη	NO
periodicity	περιοδικότητα	YES
periodicity	γλαύκωμα	NO
persistence	συνέχιση	YES
persistence	διεγείρω	NO
personnel	ηλεκτρονικός	YES
personnel	εύρημα	NO
petechiae	πετέχεια	YES
petechiae	διαζεπάμη	NO
pfizer	εργασία	YES
pfizer	πείραμα	NO
pharmacist	φαρμακοποιός	YES
pharmacist	mortality	NO
pharmacology	φαρμακολογία	YES
pharmacology	αλκαλοειδές	NO
pharmacy	φαρμακείο	YES
pharmacy	θυλακίτιδα	NO
phenol	φαινόλη	YES
phenol	αυτοαντίσωμα	NO
phenylketonuria	φαινυλκετονουρία	YES
phenylketonuria	στοιχειό	NO
pheochromocytoma	φαιοχρωμοκύττωμα	YES
pheochromocytoma	μνήμη	NO
phlebitis	φλεβίτιδα	YES
phlebitis	ιντεγκρίνης	NO
phosphatase	φωσφατάση	YES
phosphatase	αφορώ	NO
phosphorus	φώσφορος	YES
phosphorus	μηχανισμός	NO
phototherapy	φωτοθεραπεία	YES
phototherapy	εκκολπωματίτιδα	NO
physician	θεράποντας	YES
physician	πρωτεάση	NO
physiologic	φυσιολογικός	YES
physiologic	υπερθερμία	NO
pigmentation	ίριδα	YES
pigmentation	βεβαιότητα	NO
pill	χάπι	YES
pill	αρχείο	NO
piroxicam	αποστέλλω	YES
piroxicam	canis	NO
pituitary	υποφυσιακός	YES
pituitary	γλυκοσιδάσης	NO
placement	τοποθέτηση	YES
placement	cherokee	NO
planned	προγραμματισμένος	YES
planned	συμβάλλω	NO
planning	σχεδιάζω	YES
planning	διαμόρφωση	NO
plants	φυτό	YES
plants	αντιβιοτικός	NO
plasma	παράσταση	YES
plasma	σορβιτόλη	NO
plaster	επίδεσμος	YES
plaster	γλυκαιμικό	NO
platinum	πλατίνα	YES
platinum	κολλοειδής	NO
plunger	ραβδοειδής	YES
plunger	αυτιστικός	NO
polio	πολιομυελίτιδα	YES
polio	νευρογλοιακός	NO
pollen	γύρη	YES
pollen	εκτέλεση	NO
polyester	πολυεστέρας	YES
polyester	εντερικός	NO
polymer	φιάλη	YES
polymer	εχθρότητα	NO
polyposis	πολυποδίαση	YES
polyposis	αμίνα	NO
polypropylene	ασφαλής	YES
polypropylene	κίνδυνος	NO
polyurethane	πολυουρεθάνη	YES
polyurethane	αυτοκτονία	NO
polyvinylchloride	πολυβινυλοχλωρίδιο	YES
polyvinylchloride	στένωση	NO
pool	ομαδοποίηση	YES
pool	τοποθέτηση	NO
populations	πληθυσμός	YES
populations	κιρσός	NO
porphyrin	πορφυρίνη	YES
porphyrin	γραμμάριο	NO
portal	πυλαίος	YES
portal	δέντρο	NO
portion	υπόλοιπο	YES
portion	κατάταξη	NO
posterior	πρόσθιος	YES
posterior	αφορώ	NO
potentiation	επιδεινώνω	YES
potentiation	ritonavir	NO
powder	τυποποιημένος	YES
powder	ούλος	NO
predictability	πρόβλεψη	YES
predictability	andreas	NO
prescription	συνταγογραφούμενος	YES
prescription	εξετάζω	NO
prevention	πρόληψη	YES
prevention	λέιζερ	NO
priapism	αϋπνία	YES
priapism	οδοντικός	NO
prime	προετοιμασία	YES
prime	βιωσιμότητα	NO
printing	τυπογραφικός	YES
printing	παιδίατρος	NO
problems	πρόβλημα	YES
problems	διαφορετικά	NO
procurement	προμήθεια	YES
procurement	φαινυλκετονουρία	NO
professionals	προσωπικό	YES
professionals	εθελοντής	NO
progestogen	προγεσταγόνα	YES
progestogen	oncology	NO
prognosis	πρόγνωση	YES
prognosis	γράμμα	NO
programs	πρόγραμμα	YES
programs	υπογλυκαιμία	NO
progress	εξελίσσω	YES
progress	νεύρωση	NO
proline	προλίνης	YES
proline	γουανίνης	NO
prophylactic	προφυλακτικά	YES
prophylactic	παραμόρφωση	NO
propylene	προπυλένιο	YES
propylene	novartis	NO
prostatectomy	προστατεκτομή	YES
prostatectomy	γοναδοτροπίνη	NO
protection	protection	YES
protection	νυσταγμός	NO
protocols	πρωτόκολλο	YES
protocols	αποκλεισμός	NO
prowess	μελέτη	YES
prowess	οστέωση	NO
prozac	prozac	YES
prozac	πένα	NO
pseudoephedrine	ψευδοεφεδρίνη	YES
pseudoephedrine	λοβαστατίνη	NO
psoriasis	ψωρίαση	YES
psoriasis	άνθρακας	NO
psychostimulants	ψυχοδιεγερτικός	YES
psychostimulants	κρίση	NO
publications	έκδοση	YES
publications	αφαλός	NO
publishing	δημοσιευμένος	YES
publishing	συνταγογραφούμενος	NO
puppy	κουτάβι	YES
puppy	αλλεργία	NO
purine	πουρινών	YES
purine	σάββατο	NO
pyrexia	πυρετός	YES
pyrexia	αξιοπιστία	NO
pyridoxine	πυριδοξίνη	YES
pyridoxine	έκδοση	NO
pyrimidine	πυριμιδίνης	YES
pyrimidine	υπερτονία	NO
quadriceps	τετρακέφαλος	YES
quadriceps	αλανίνη	NO
quadruple	τετραπλός	YES
race	ταχυκαρδία	YES
race	ισόμορφος	NO
radical	ριζικός	YES
radical	κλωβός	NO
radioactivity	ραδιενέργεια	YES
radioactivity	floor	NO
rating	toronto	YES
rating	ανακούφιση	NO
reaching	προσεγγίζω	YES
reaching	στατίνη	NO
recommendation	εισηγούμαι	YES
recommendation	σωλήνος	NO
rectum	ορθός	YES
rectum	αντιοξειδωτικός	NO
reductase	αναγωγάση	YES
reductase	αδενοκαρκίνωμα	NO
referrals	παραπομπή	YES
referrals	φορτίο	NO
refrigerator	φυλάω	YES
refrigerator	ακροφυσίου	NO
registry	αρχείο	YES
registry	κίνδυνος	NO
relevance	σημασία	YES
relevance	εύρημα	NO
reliability	αξιοπιστία	YES
reliability	ενόχλημα	NO
relief	ανακούφιση	YES
relief	ποικίλλες	NO
remicade	υπόλοιπος	YES
remicade	pascal	NO
reminder	υπενθύμιση	YES
reminder	πρόθεση	NO
removal	βγαίνω	YES
removal	αντιμικροβιακός	NO
renal	νεφροπαθής	YES
renal	ενδοκρινολόγος	NO
reporting	αναφερόμενος	YES
reporting	υπερδιέγερση	NO
representative	εκπρόσωπος	YES
representative	βράδυ	NO
restlessness	παρόν	YES
restlessness	συνδυασμός	NO
retina	αμφιβληστροειδής	YES
retina	περίοδος	NO
revenue	πρόσοδος	YES
revenue	παράγοντας	NO
revision	αναθεωρώ	YES
revision	αναισθησία	NO
rhinitis	ρινίτιδα	YES
rhinitis	στειρότητα	NO
rhythm	ρυθμός	YES
rhythm	εισπνοή	NO
ribosome	ριβόσωμα	YES
ribosome	δίαυλος	NO
rickettsia	rickettsia	YES
rickettsia	ψυχοδιεγερτικός	NO
risperdal	risperdal	YES
risperdal	ιντεγκράσης	NO
risperidone	ρισπεριδόνη	YES
risperidone	σταγόνα	NO
ritonavir	ritonavir	YES
ritonavir	μεθαδόνη	NO
roberts	roberts	YES
roberts	συνθετάση	NO
rotarix	rotarix	YES
rotarix	herceptin	NO
roundworm	ασκαρίδες	YES
roundworm	διαστολή	NO
routine	τυπικός	YES
routine	ούρο	NO
rubber	καουτσούκ	YES
rubber	σφραγίδα	NO
rubella	ερυθρός	YES
rubella	αξονικός	NO
salicylate	σαλικυλικός	YES
salicylate	εξίσωση	NO
salivation	σιελόρροια	YES
salivation	ιντεγκράσης	NO
salpingitis	σαλπιγγίτιδα	YES
salpingitis	παλάμη	NO
salts	άλας	YES
salts	παραπομπή	NO
samarium	σαμαρίου	YES
samarium	ορομετατροπή	NO
sarcoidosis	σαρκοείδωση	YES
sarcoidosis	μονοπάτι	NO
sarcoma	σάρκωμα	YES
sarcoma	δόση	NO
saturday	σάββατο	YES
saturday	σχεδιάζω	NO
sauce	μήλος	YES
sauce	όχημα	NO
scales	scale	YES
scales	αποκαρβοξυλάση	NO
scaling	λέπι	YES
scaling	λευκίνη	NO
scrapings	απόξεση	YES
scrapings	κατανάλωση	NO
screw	αφαιρώ	YES
screw	κατάταξη	NO
seal	σφραγίδα	YES
seal	συστροφή	NO
security	εισφορά	YES
security	pascal	NO
self-harm	αυτοτραυματισμός	YES
self-harm	δημοσιευμένος	NO
separates	διαχωρίζω	YES
separates	σαλπιγγίτιδα	NO
sepsis	σήψη	YES
sepsis	αυτοαντίσωμα	NO
sertraline	sertraline	YES
sertraline	εγκυρότητα	NO
serum	οστεοκαλσίνη	YES
serum	τοποθέτηση	NO
setting	περιβάλλον	YES
setting	αποτυχημένος	NO
shakiness	αστάθεια	YES
shakiness	οίστρος	NO
shaking	τρέμουλο	YES
shaking	παρόν	NO
shell	κέλυφος	YES
shell	πορφυρίνη	NO
siadh	siadh	YES
siadh	καλλυντικός	NO
signature	χαρακτηριστικός	YES
signature	μυελικός	NO
silicate	πυριτικός	YES
silicate	περιβάλλον	NO
silicone	σωληνώνω	YES
silicone	δικαστικός	NO
skeleton	σκελετός	YES
skeleton	σιπροφλοξασίνη	NO
slide	ολισθαίνω	YES
slide	aspergillus	NO
slope	κλίση	YES
slope	τρέμουλο	NO
slovakia	σλοβακία	YES
slovakia	χαλκός	NO
slur	κακός	YES
slur	έλικας	NO
software	λογισμικό	YES
software	κολοστομία	NO
solomon	solomon	YES
solomon	διαλύτης	NO
solutions	διάλυμα	YES
solutions	σύντροφος	NO
sorbitol	σορβιτόλη	YES
sorbitol	χιλιόγραμμο	NO
speaking	ενημερώνω	YES
speaking	πιθανότητα	NO
specimen	δείγμα	YES
specimen	pascal	NO
speech	ομιλία	YES
speech	γλαργίνη	NO
spinach	σπανάκι	YES
spinach	περιφερικός	NO
spironolactone	σπειρονολακτόνη	YES
spironolactone	κορίτσι	NO
spleen	σπλήνα	YES
spleen	pascal	NO
stalevo	θεραπευτικός	YES
stalevo	ευθραυστότητα	NO
statin	στατίνη	YES
statin	λίμπιντο	NO
stature	ανάστημα	YES
stature	λαμβάνω	NO
sterility	στειρότητα	YES
sterility	νόσος	NO
sterol	στερόλη	YES
sterol	έλικας	NO
stevens	σύνδρομο	YES
stevens	τυποποιημένος	NO
sticker	αυτοκόλλητος	YES
sticker	αμφοτερικίνη	NO
stimulated	υποκινώ	YES
stimulated	οπτικοποίηση	NO
stimulation	διεγείρω	YES
stimulation	ξεφλούδισμα	NO
stool	κόπρανα	YES
stool	βιολογικός	NO
strategy	στρατηγική	YES
strategy	βερολίνο	NO
strawberry	φράουλα	YES
strawberry	αυτοτραυματισμός	NO
stricture	στένωση	YES
stricture	θέμα	NO
stroke	stroke	YES
stroke	ζελές	NO
strontium	στρόντιο	YES
strontium	μώλωπας	NO
submission	περιοδικός	YES
submission	κατηγορία	NO
substitution	αντικατάσταση	YES
substitution	συγκέντρωση	NO
subtype	υποκατηγορία	YES
subtype	ζήτηση	NO
succinate	ηλεκτρικός	YES
succinate	υποδοχή	NO
suffering	υποφέρω	YES
suffering	based	NO
sulfadiazine	σουλφαδιαζίνη	YES
sulfadiazine	κορτιζόνη	NO
sulfonylurea	παράγοντας	YES
sulfonylurea	θέμα	NO
sulphide	σουλφίδιο	YES
sulphide	τριφωσφορικός	NO
sunday	κυριακή	YES
sunday	πρόληψη	NO
suppository	υπόθετο	YES
suppository	σουλφίδιο	NO
surgeons	χειρουργός	YES
surgeons	αντικατάσταση	NO
survey	επικεφαλής	YES
survey	δοκιμή	NO
survival	επιβίωση	YES
survival	ολοκλήρωση	NO
swimming	κολύμπι	YES
swimming	θυρεοειδής	NO
sympathomimetic	συμπαθητικομιμητικός	YES
sympathomimetic	άσθμα	NO
symptoms	καταθλιπτικός	YES
symptoms	cladribine	NO
synthase	συνθετάση	YES
synthase	προγραμματισμένος	NO
synthesis	ενζύµου	YES
synthesis	πολλαπλασιασμός	NO
synthetic	συνθετικός	YES
synthetic	ποικιλία	NO
syrup	σιρόπι	YES
syrup	λιπάση	NO
systems	θέμα	YES
systems	γλυκόζη	NO
tamiflu	tamiflu	YES
tamiflu	αστέρας	NO
tartrate	τρυγικός	YES
tartrate	αδεξιότητα	NO
teaching	διδασκαλία	YES
teaching	καταβολή	NO
teeth	δόντι	YES
teeth	παροχέτευση	NO
telecommunication	τηλεπικοινωνιακός	YES
telecommunication	φαιντανύλης	NO
teratogen	τερατογόνος	YES
teratogen	ομαλός	NO
terminal	τερματικός	YES
terminal	μώλωπας	NO
testis	όρχις	YES
testis	εξελίσσω	NO
thrombin	ανθρώπινος	YES
thrombin	υποφέρω	NO
thrombocytosis	θρομβοκυττάρωση	YES
thrombocytosis	σκλήρυνση	NO
thumb	αντίχειρας	YES
thumb	χοληστερόλη	NO
thursday	πέμπτος	YES
thursday	δυστοκία	NO
thymus	θύμος	YES
thymus	άδεια	NO
thyroid	θυρεοειδής	YES
thyroid	αμυλάση	NO
thyrotropin	θυρεοτροπίνη	YES
thyrotropin	τοξοπλάσμωση	NO
tibia	κνήμη	YES
tibia	βανκομυκίνη	NO
titration	τιτλοδότηση	YES
titration	χειρισμός	NO
tooth	οδοντικός	YES
tooth	ονδανσετρόνη	NO
topiramate	τοπιραμάτης	YES
topiramate	ενισχυτής	NO
torsion	συστροφή	YES
touch	επαφή	YES
touch	ούρο	NO
toxoplasmosis	τοξοπλάσμωση	YES
toxoplasmosis	τραχεία	NO
tract	σωλήνος	YES
tract	κοπριά	NO
trainer	εκπαιδευτής	YES
trainer	ρινοφαρυγγίτιδα	NO
transaminases	βλέπω	YES
transaminases	νεφροπαθής	NO
transmembrane	διαμεμβρανικός	YES
transmembrane	alder	NO
transmission	μεταφορά	YES
transmission	καταβολή	NO
transparency	διαφάνεια	YES
transparency	αδιαθεσία	NO
transplantation	μεταμόσχευση	YES
transplantation	ωοτόκος	NO
trauma	τραυματισμός	YES
trauma	county	NO
trees	δέντρο	YES
trees	πορφυρίνη	NO
trial	δοκιμή	YES
trial	μεταφορά	NO
triangle	ward	YES
triangle	πολυβινυλοχλωρίδιο	NO
trimethoprim	τριμεθοπρίμης	YES
trimethoprim	γλοιοβλάστωμα	NO
triphosphate	τριφωσφορικός	YES
triphosphate	ισόμορφος	NO
tryptophan	τρυπτοφάνη	YES
tryptophan	θολερότητα	NO
tuberculosis	φυματίωση	YES
tuberculosis	αγγειογραφία	NO
tuesday	στοιχειό	YES
tuesday	οδός	NO
turning	γυρίζω	YES
turning	τρυπτοφάνη	NO
urease	ουρεάση	YES
urease	αδρανοποίηση	NO
urine	ούρο	YES
urine	τρυπτοφάνη	NO
vacuum	κενό	YES
vacuum	δικαστικός	NO
validation	εγκυρότητα	YES
validation	αναπηρία	NO
vancomycin	βανκομυκίνη	YES
vancomycin	bayer	NO
variable	ποικίλλες	YES
variable	υγιεινός	NO
variant	ποικιλία	YES
variant	ψυχοδιεγερτικός	NO
varix	κιρσός	YES
varix	melanogaster	NO
vascular	λείος	YES
vascular	μεθαδόνη	NO
vasoconstriction	αγγειοσύσπασης	YES
vasoconstriction	μώλωπας	NO
vasodilatation	αγγειοδιαστολή	YES
vasodilatation	ψωρίαση	NO
vasodilator	αγγειοδιασταλτικός	YES
vasodilator	πείραμα	NO
vehicles	όχημα	YES
vehicles	οίδημα	NO
velocity	ταχύτητα	YES
velocity	κνήμη	NO
venlafaxine	βενλαφαξίνη	YES
venlafaxine	μεθοδολογία	NO
viability	βιωσιμότητα	YES
viability	μελάνωμα	NO
vision	οπτικός	YES
vision	κεταμίνης	NO
visualization	οπτικοποίηση	YES
visualization	µπορεί	NO
volunteers	εθελοντής	YES
volunteers	ανταγωνιστής	NO
waist	ένεση	YES
waist	οίστρος	NO
walking	περπάτημα	YES
walking	ωσμωτικότητα	NO
walls	τοίχωμα	YES
walls	όργανο	NO
washout	ακολουθώ	YES
washout	παραπομπή	NO
wave	κύμα	YES
wave	κρίση	NO
weariness	αδυναμία	YES
weariness	λιπάση	NO
wednesday	τετάρτη	YES
wednesday	ισομερής	NO
widening	διευρυμένος	YES
[truncated: 11 more rows]
