# Supplementary material for: A Cross-Lingual Similarity Measure for Detecting Biomedical Term Translations
Source: PLoS One. 2015 Jun 1;10(6):e0126196. doi: 10.1371/journal.pone.0126196 (PMC4452086; doi:10.1371/journal.pone.0126196)
Supplement: S1 dataset — (TGZ) [file pone.0126196.s001.tgz › dataset/en-el/el_1000_context_test.dat]

2:569.9376112025216 3:1.0802387263867967 4:108.95350043250724 5:2.1060556052453077 6:753.7593761428403 7:748.5398488009456 8:616.1982102254182 9:372.0659193250814 10:72.39384443662432 11:47.685364728087094 12:1000.7798501194798 13:462.4490221246125 14:1323.2002070447577 15:170.30692742012897 16:198.65313353269045 17:374.6725818500036 18:295.1620536759328 19:702.7204244094852 20:321.39807420943447 21:114.04064860944806 22:1.8833619222210722 23:232.98817284551873 24:26.794451699563297 25:70.63834105339893 26:133.00736586927394 27:194.95230430443482 28:408.9454631883977 29:0.41903843400406476 30:48.55897560818792 31:27.58298119246994 32:274.18129862392914 33:96.36924115476774 34:435.61650304612215 35:54.49477343368243 36:33.66457972853032 37:7.040678733598425 38:395.6554324411267 39:88.42233362920655 40:7.453106634254445 41:112.76065874805823 42:36.783448223573046 43:12.72501420174516 44:50.65206481569636 45:6.22489012275433 46:0.2364830233100509 47:95.69774739154491 48:85.01656374457936 49:10.07993355507654 50:92.85123307563995 51:122.04301831860843 52:200.16845223750548 53:332.31017788161205 54:43.44322580081767 56:37.72667394446543 57:46.72994353646082 58:24.712441145908798 59:198.3201246709613 60:50.53990840894548 61:811.1987978125192 62:372.6792766019448 63:395.4906370856165 64:78.3800022484969 65:7.1054705705525745 66:102.45777073599345 67:264.07167447189875 68:19.27022519990097 69:66.27124285494536 70:24.370527951224187 71:29.583624796740608 72:133.5784539450457 73:241.77341982733756 74:32.453705896908964 75:300.48370332405 76:4.810873063301708 77:4.823655360191567 78:950.1795289002023 79:62.87608188726862 80:26.11844937906397 81:266.1331179533853 82:82.25966837865867 83:225.84759339553273 84:110.3983309113194 85:64.71994537647527 86:59.24212029746501 87:42.807346972569405 88:217.16592506123874 89:37.04689556520302 90:71.16068232497511 91:102.7470966888504 93:3.6745763999843764 94:116.77909500381676 95:76.39950909982078 96:17.041888366181468 98:33.403058450718426 99:56.09444948831089 100:365.57010366676263 101:9.198092240209645 102:417.0719232477265 103:158.09626558184644 104:1.1084468222326815 105:78.14096643385743 106:1.214524787979298 107:139.72359101997515 108:0.5763382949238538 109:43.082406802417175 110:0.13545795512462921 111:10.54945563828821 112:47.22713644534257 113:7.399533180568197E-4 114:1121.2072008469645 115:2.3508230585204664 116:0.7316150901665575 117:23.293116537797445 118:174.1097384015122 119:4.088602399197475 120:42.85689111432529 121:33.23185496133908 122:7.763043444730225 123:43.429454891789995 124:0.33750555742666705 125:47.48173456048847 126:332.8893557516621 127:66.28810626192868 128:6.430722282323632 129:17.34119176745179 131:31.525837467996162 132:45.0871808149436 133:138.2674263805616 134:71.67431334494573 135:0.44636170203526826 136:380.9140013946348 137:129.43599715711298 139:97.38008775069275 140:35.60664056788016 141:18.019370400352596 142:76.84388563979046 143:246.2582600506312 144:191.85097599447477 145:141.28607004982504 146:315.7868203303656 147:2.750895444616791 148:125.89737512092505 149:254.22361472701192 150:35.06945894047261 151:81.03870225260277 152:2.873829851440789 153:94.33333045388935 154:35.289974785746686 155:142.23721296313064 156:12.468623717973175 157:0.20412230621084335 158:82.09552961206313 159:1.7814600072345677 160:185.58218702317313 161:12.795112922028368 162:3.1962434203140915 163:26.79814354128255 164:125.73487904983057 165:0.9685068542429198 166:97.92968671807104 167:0.20440519487672093 168:60.112652811620094 169:309.0425402523329 170:7.0388640375171665 171:1.1022316447898806 172:7.082587355006585 173:19.180179555742836 174:1.1335354745528596 175:104.90215174823253 176:22.18152534951092 177:78.05917491174354 178:129.98236247502223 179:0.027575154252804945 180:88.05774543485491 181:11.938556280364848 182:2.698876958664344 183:137.52272482451727 184:47.52950956866101 185:72.55186006119948 186:81.44209061660119 187:37.17443623467807 190:131.03357970167562 191:21.38633511453036 192:13.120616485725595 194:0.10510948570345001 195:1.6899891176223811 196:84.39504230932224 197:0.7251109777236797 198:369.11480903564046 199:4.7347479168752855 200:171.59575264156575 201:4.848154619677526 202:6.792410549959076 204:14.206566296351594 205:147.65651634822086 206:36.83185151106828 207:37.442121989156234 208:33.8119478582241 209:128.4036867300177 210:857.1426591836606 211:79.41525687755473 212:79.52926323526661 213:12.322305150568196 214:24.057714543430375 215:15.075814565114051 216:62.43010396612399 217:42.298714056908025 218:15.352062796404464 219:147.1550480083146 220:1.3451146686566018E-5 221:5.733352195170831 222:54.783816082312875 223:46.69765607631719 224:39.1408519348866 225:5.913245515255926 226:10.486240640901553 229:25.521470000649142 230:2.633442366569121 231:65.47983371623373 232:6.264696829463765 233:25.91957531785726 234:79.3390576812414 235:93.92124296124345 236:1.5775057469711051 237:0.01195340233842179 238:37.09970891603763 239:53.15491926600449 240:0.25319755312271763 241:14.063631041236908 242:90.4909980609349 243:6.610346258521913 244:62.82119177849566 245:2.907236237161807 246:9.039796242663913 247:14.468627065503846 248:30.987567979460906 249:1.3921103639680128 250:241.97042843141145 251:1.6278526026344071 252:27.534086924990227 253:34.985976276959406 254:230.0943170198554 255:268.7846154888344 256:14.802275672539478 257:0.17577642288019804 258:24.31521419005976 259:31.39310760220977 260:27.974545244374 261:1.7227706431641383 262:31.736747647045014 263:104.21892069650588 265:15.188356597410175 266:104.53128582132156 267:195.8979229175459 268:61.017110659199176 269:208.7524738022453 270:80.22413660750085 271:1.21260057300013 272:0.736262246870396 274:32.65544279340066 275:0.08726090325310033 276:7.6441691173437984 277:5.429239965644127 278:29.15229816848655 279:86.0937335276199 281:7.732311100908155 282:244.00251253665687 283:5.549759664459603 284:81.8295760633498 285:5.623277844318357 286:113.27567351311309 288:3.7156807378672547 289:0.1238360437651506 290:73.14639630988167 291:8.064434333861135 292:0.8765019392248357 293:42.075317520477036 295:8.28338129613953 296:23.426445458300744 297:55.59356813508002 298:115.74413257351188 300:38.59343218772895 301:94.5789191646682 302:0.9577107257041958 304:334.60536867095817 305:20.36396084797593 306:105.9583628077766 307:51.77390488483063 308:20.42020072683555 309:11.291100838733387 310:117.3891707605213 311:85.66618607474864 312:112.79992747153211 313:76.33547580880273 314:17.670638571325913 315:57.47593636977065 316:177.7816002902493 317:0.23332238611100226 318:14.58237775675462 319:11.64854105027585 320:48.70723208526555 321:32.186030189910994 322:44.470085100880596 323:48.80953369587348 325:0.02315682076007347 326:125.29551684095208 327:0.25645132862027703 328:72.62970745561499 330:131.82835662459408 332:25.21449614721943 333:12.060925832333632 334:4.571271382413745 335:0.7873469137719892 336:63.84034569759305 337:41.25767305175808 339:59.34910615940717 340:89.37142713607976 341:25.69072140417452 343:0.3340954533237699 344:37.887819911380184 346:70.01939983791117 347:2.949260211550045 348:33.96184514451034 349:33.96184514451034 350:65.38570964079166 352:7.246441174545514 353:60.57444752305295 354:0.3688109672289549 355:15.854256734584578 356:75.73719774426709 357:34.64436664649149 358:5.142145439422001 359:108.63648437404134 360:56.94517915305719 361:5.1684529661462575 362:19.631584828811494 363:30.865280208603806 365:27.123502514441704 367:5.274998776826215 368:23.516691636498905 369:299.48043804977516 370:23.65351469968184 372:0.4794754973613355 373:127.93642748008607 374:1.6729040488367513 375:20.369454833919484 376:10.691028603805583 377:40.248311877547586 378:218.05349447027692 379:20.559751519510407 380:106.13036538116451 381:44.86048438049379 382:100.52873685029272 383:32.11317199605721 384:54.17893498047893 385:0.5306902255628267 386:0.004611619739619717 387:45.07565573872411 388:24.426459069287453 389:59.21753671817559 390:0.005291929547267822 391:8.194609125056527 392:17.325832561025283 393:90.44497239464333 394:59.48000578416504 395:180.5678987801415 397:131.13443846292344 398:65.0995086816968 399:32.89919081828283 400:28.918894808728457 401:21.2786960934858 402:1.894829900203261 404:50.80642100179928 406:97.42765018081307 407:1.9261268002205398 408:50.92681820542905 409:29.0832910952953 410:17.91568007408816 411:14.55887009422086 412:209.62731151830513 413:17.97612009095152 414:251.57456845900796 415:29.249099037793616 416:55.94003332752916 417:92.43971059284745 418:66.10862970679541 420:3.8318930532718602 421:29.41633968010202 422:0.021518883743438497 423:11.61592991200895 424:29.585034540139706 425:0.6790382080110009 426:11.708875772509453 427:305.10514272064825 428:0.409697904669097 430:268.77561648560135 431:128.68127605824992 432:52.158812056785344 433:11.849982361884024 434:22.245256992218557 435:94.33270501565205 436:6.403285592931328 438:22.388373104379827 439:0.03701265798220021 442:0.7629678846757257 443:117.86392911704574 444:48.03998433985886 445:52.79470883357481 446:4.099931902015745 447:12.138442946710866 448:6.46913099877081 449:4.125161264450217 450:0.35852967842722894 451:0.7825671241554135 452:43.6371661321523 456:130.89295205469423 457:35.05031015863758 458:15.666429461683645 460:119.49136082711419 461:113.52526446489624 464:90.66144750317719 466:2.3363154384643474 468:0.896884645454835 469:0.896884645454835 470:115.14074722999266 471:0.07341293175695235 472:23.58252835580345 474:19.85625781232321 476:0.94131638871497 478:2.4885387437760165 479:0.0855206951422186 480:23.895569461002093 482:4.662548479383462 483:7.168878933026005 484:41.32774620550039 485:24.134402350683274 487:4.69115722358619 488:46.00867707165948 489:10.110488157621832 490:0.10217104444357453 491:0.10217104444357453 493:82.55670561859817 494:1.0350512255855906 495:32.6988160736617 496:7.3184906097522475 497:24.54044103464476 498:32.89800563291568 500:10.296381808948105 501:0.11674816663082124 502:46.76443913715943 505:24.622877500713475 507:1.084464839066904 508:24.705731883049253 510:56.92461984759921 512:20.937696411345936 514:21.012776963017135 515:7.588751457977993 516:67.64657607835255 517:52.32714830421104 519:25.041402672783445 521:7.668016954858815 522:57.520704464243536 523:0.19272317559321578 525:38.2184695575521 526:57.6715714737469 527:33.71487912864366 528:63.01627419509822 529:0.1538452694413972 530:25.29772857049963 531:7.7886827556627996 532:5.142251385577926 533:0.1795700518796564 534:5.205675031996109 535:63.50469777270683 536:91.25090100203471 538:2.9762211914534538 540:0.17716436241755318 541:154.4209347115391 542:195.4389465278101 543:43.75043045345752 544:8.036590543014434 545:372.8393522618319 547:8.121240918948029 548:30.349189200342686 549:70.08096034716844 550:14.609893348152848 552:22.188039671934348 553:44.395491225535444 555:8.25016989184612 556:1.3594790555596747 557:26.45661011481494 558:198.59348367611642 559:1.374547077639502 560:54.818664893424234 561:14.860318468079662 562:22.434791604875514 563:303.8836963940124 564:26.642240498295468 565:88.01646953113804 567:0.23004100341346634 568:3.264049640219953 569:45.05783119746462 570:31.062601053672505 571:0.23580914685541715 573:60.522852754410984 574:35.68101935773178 575:15.116607148275857 576:11.722487761172607 577:1.4519247991048556 578:8.560471803346813 579:35.91143043642543 580:60.85662946941578 582:40.61077599022633 583:3.3400144066169193 588:8.697688208198688 589:8.697688208198688 590:0.09806895116650023 592:8.790631745827007 593:27.503731152816446 594:3.470417936911322 597:3.4970849525925045 599:1.5494375973554253 603:0.3054417975636377 604:62.22893147528558 605:0.3054417975636377 606:154.7114525347274 607:6.034942723926398 608:109.00399173123272 609:12.233546361168296 610:51.97122293503173 611:1.6174121073049237 612:115.84405579349645 613:19.676687407025014 614:6.148311006672197 615:0.3264989341748027 617:3.6613587105993743 620:0.06942506644943533 621:3.6894691582960473 622:32.80176049835094 623:74.28823787876478 624:1.6878732011704085 626:9.224089535970815 629:0.36369095383985706 631:0.36369095383985706 632:16.27689636498183 634:42.86121375739174 635:0.3714537426820455 636:86.82162808754792 637:12.774314437161836 638:48.04902742415708 640:0.05268474327441637 644:0.05008822172108936 645:6.5029973619427786 646:29.151120255769285 647:3.922277681998657 649:6.584936174620739 651:34.09581176313006 652:13.152766293767037 654:29.47820418001013 655:265.2102486937657 656:20.84350216405525 657:1.8953397619652563 658:9.79036590845991 659:107.34457109365465 660:4.075303176307349 661:25.253011682485614 662:0.44644940051250076 663:17.09614117215626 664:0.031416006223365905 665:6.837987624558648 666:9.952364964063444 667:4.138223124151333 668:21.196299406619353 669:0.031416006223365905 670:6.881253566913452 672:21.376180673795226 676:10.062272933631242 677:10.062272933631242 678:6.924840561737265 679:0.025419523752078434 680:25.863513702640237 681:2.038685131365126 682:2.038685131365126 683:55.79856827123292 684:13.74980932713928 685:90.71145827175455 686:45.19800850423414 687:13.81845705465434 688:164.4833859855723 689:78.83518992533033 690:0.5313457252022183 695:35.48179598401986 699:30.8509532185563 700:30.8509532185563 701:17.8121457036216 702:0.541434446628544 704:0.5516599482684003 705:51.2686948410522 707:0.013709371325563022 708:4.468448191157556 711:7.285548515867947 713:10.517954332338615 716:111.45163839539444 718:10.576799051877833 720:51.61401292269492 721:22.31264456231044 722:2.2143869526247615 724:0.009718851266020217 725:18.229483300048066 726:26.826065046158394 727:22.409866950510143 728:4.572897121559942 729:14.312807770005207 730:0.008531788419526233 731:0.008531788419526233 732:2.2604266539954736 733:7.474328993632313 734:41.43562561659716 735:4.608296495665541 736:2.2604266539954736 737:93.35174612884637 738:14.458673363373936 739:2.3073533208411714 741:36.69285251920888 743:0.006377552665759522 744:106.45096154184075 745:106.75522361379838 746:10.939203989629888 747:41.889883308719114 749:52.49799541968856 752:2.3551889264354218 754:32.081790552726495 756:0.004522522585279504 757:32.081790552726495 758:7.669097610610968 760:11.001212703379798 764:4.78982970061912 766:7.768821662993317 767:88.42712835103318 769:0.0029741575832075372 770:64.32465645983626 771:64.53682532444303 772:64.53682532444303 774:37.398828403140065 775:4.864631231359565 776:14.909378059576676 777:0.6856526335747419 778:2.4286967050529635 779:14.986480689287413 780:27.850497713256487 781:11.254056683610115 784:19.11034094843402 785:7.921445014039579 786:7.921445014039579 789:8.286858015609196E-4 792:11.44891478483534 793:19.3875495389542 795:2.479684711828356E-4 797:28.44907669433627 799:15.380951583842366 800:54.361383024996734 801:5.096962856631106 803:23.846697357381036 804:5.136886644714485 806:33.40274584453276 807:144.8900276368024 812:24.064373070020782 813:24.064373070020782 814:28.694823116767648 816:1.1398412688844044E-4 819:19.767170564712124 820:11.784165282040403 821:66.74482642990756 822:3.01220535818614E-4 823:28.94432726537074 824:15.707764069330535 825:8.402559438919301 826:49.74976319287995 827:111.5904903309352 828:33.959132211710745 830:20.059739781428565 834:34.24377632019173 835:5.384068229634245 837:0.001411945941032453 838:67.6751360226977 840:86.24684126952044 841:29.58522946713678 843:12.204895019634039 845:0.8861252046985345 846:5.4694937828665395 847:0.0026226050242737164 849:0.0033729244310776317 850:99.8567434332463 852:34.679155000128524 854:106.53987880502012 855:24.969614342564054 856:163.97113199847576 857:0.004221718579228927 858:142.30398650626384 859:0.9312278966806695 861:0.0062203490120467655 863:30.11652803533365 864:45.72107665675583 865:68.87946603559722 867:2.978819549736132 870:12.572043117724537 871:69.12613822316104 872:63.099230616132004 873:2.978819549736132 875:129.1808048090301 877:51.67898010399273 879:46.08737994333421 881:8.982320197884963 882:5.735479473796781 883:5.78128862402767 885:0.00999277392697646 886:136.7723835558556 887:9.104566897626242 888:57.867539624742314 889:9.104566897626242 890:12.800048504891842 891:3.071475300337396 893:3.071475300337396 894:0.013041809017687485 896:52.28858211574608 897:41.17868227842775 898:12.87739437386761 901:21.413072825152923 902:12.955429302867227 905:5.921376811183711 908:89.81913557996373 911:17.127275552468788 912:47.02993175229425 915:1.0607064245572113 916:31.23298737647158 917:6.017053899920254 918:77.1909554956536 919:1.0778893493059898 920:17.222593707064533 922:3.232604703545513 924:31.377937133387487 926:17.415788858280724 928:26.572397545439 931:13.274674666286678 933:17.415788858280724 935:6.164139472099068 936:9.550572232624603 937:42.24320378388526 938:22.089952071488987 939:91.4167717713749 941:17.61248655332011 944:6.2141499941562754 945:13.52188691091076 949:37.19063695379222 950:72.25208089318127 951:9.68348681142668 952:6.26466454371991 957:32.12202601540003 958:6.315691219741777 959:27.10275762436621 960:13.605836285229547 961:22.323739591292014 962:9.750907092895998 965:32.4290874293592 966:32.4290874293592 968:1.22405721549281 969:86.06632805377852 973:6.4719279926487845 974:18.120313450335157 975:49.04074681944361 976:18.120313450335157 977:27.513283129651168 983:107.2239319312167 987:0.04756598571599222 988:1.2831210938782114 989:73.94249606969652 990:43.752738264247434 991:1.2831210938782114 992:14.037754406822994 994:32.900352818505496 997:32.900352818505496 998:0.04756598571599222 999:27.935365437033056 1000:33.06038589182169 1001:6.6330851317624955# προκαλώ
1:569.9376112025176 3:328.6220331731599 4:352.5629525891823 5:77.40819488478392 6:769.5819448414686 7:564.7639938800024 8:303.1032226744463 9:256.5244670799432 10:229.47905594276483 11:364.50086340783366 12:992.1280160527689 13:195.54959038749993 14:239.92016418595867 15:197.17777723996412 16:12.599749225209525 17:121.41055781196195 18:521.1883057895398 19:142.1748027976693 20:66.74695310165984 21:76.51306726105264 22:201.599244445784 23:375.2380614869318 24:285.1430827985374 25:111.88437147273432 26:213.36248845662726 27:460.5603169039237 28:907.8396299965483 29:40.70613439700114 30:43.63110913177967 31:36.94173837296839 32:321.814322243714 33:431.07933514529384 34:216.0439401068069 35:6.11921977691252 36:746.9269218603965 37:64.52319260951553 38:109.29144280282341 39:53.84995992913937 40:133.08431397544376 41:114.78504905599407 42:127.30968735241088 43:21.656510765374147 44:206.9308353661792 45:159.10652347261185 46:74.83984646277321 47:9.389968726101849 48:566.0829180640173 49:75.02566211240062 50:13.04520953084349 51:22.458044653453694 52:73.80138698343069 53:85.87919705046333 54:147.20210818018842 55:192.0382434080158 56:9.875263410793398 57:15.963270939175406 58:83.69089830042526 59:288.21377001814125 60:12.129081583812308 61:129.98256408315635 62:280.7022945918929 63:213.86902529251515 64:21.29350802079639 65:34.98093568002232 66:24.35168087762101 67:86.96234572035088 68:0.11651642977307469 69:259.5225499670283 70:15.41490483277403 71:30.51057118045824 72:13.336945551416681 73:6.035606068372383 74:130.11571789422766 75:117.7685048082033 76:157.94711073090497 77:77.6329210422464 78:16.04200645189339 79:5.139131205273394 80:100.10255587797958 81:275.728705013407 82:55.47872256901571 83:140.70927191338328 84:66.40689573287646 85:66.89814558037615 86:15.742828789880114 87:113.16821483513428 88:28.980837147189963 89:23.49672106689481 90:713.0675654125779 91:123.73423629672214 92:1.2026928234896441 93:14.241115932008116 94:74.67148352741424 95:99.24783421117985 96:60.54516318126301 97:1.3647250485098903 99:6.861911199376604 100:47.33761077399837 101:34.70603924874611 102:214.36519740060632 103:125.23725076197967 104:56.03306707940991 105:105.78300803764112 106:53.36533346300187 107:194.32610061251742 108:22.059933352799526 109:12.223112431425326 110:43.991040926965134 111:25.256257608956496 112:186.8841872412532 113:48.18952431956547 114:66.91274821021605 115:0.4389062433491268 116:254.325839273233 117:210.66605165329207 118:0.05072279681467814 119:72.49837557351447 120:177.22265344486908 121:24.308190169516354 122:13.731650862890666 123:30.680539859923602 124:79.23594040115533 125:97.00352695567587 126:561.9270553366212 127:19.483179986075097 128:155.33090142926918 129:176.31294610905718 130:52.54047843627006 131:192.4419401907071 132:4.373358362526129 133:20.072332467029348 134:132.14747307044632 135:8.046832254214303 136:25.94071362814387 137:32.388225738793004 138:99.64168614546695 139:228.2852973661733 140:20.356481075658095 141:15.06786927735891 142:17.826691745094056 143:82.84539313977824 144:129.42726765231407 145:43.55824036931421 146:4.994729305990638 147:28.022269013912986 148:99.97820174689568 149:60.953506831440635 150:119.57795621282582 151:1.1699706476187635 152:57.326614829387694 153:28.574435865260433 154:155.5647905703871 155:105.96210548209568 156:3.806792143087742 157:17.011123043763153 158:42.804609170219294 159:42.86556195700591 160:2.4717254701237885 161:284.496459171853 162:191.3814637959933 163:7.769249009225832 165:1.4282803257608736 166:129.07280333881255 167:0.07375323043488313 168:21.116282707241236 169:41.471705703622256 170:73.9267759103323 171:27.6608128731361 172:267.4342450826126 173:24.555136142684187 174:6.367615225985769 175:83.30831315625984 176:57.51789461520518 177:57.67369104482956 178:16.032970113289807 179:28.493424869511475 180:16.312393070613393 181:277.8572359896302 182:8.923535690701764 183:85.65555298372577 185:227.20105863003766 186:116.22328908819179 187:137.1744966937194 188:82.70967633007419 189:37.26763575613234 190:45.03356167739122 191:20.623446541235452 192:74.90077056369215 193:12.285378871048806 194:49.6485887341917 195:31.027163792808427 196:24.367953784100568 197:233.79617788793234 198:105.04213292935435 199:115.14941591439094 200:12.696222938417552 201:2.38621389949226 202:1.1575766229430295 203:13.155429678760497 204:8.226279500793021 205:25.504162717249002 206:64.9619549410714 207:8.587670919424287 208:0.4335854845744158 209:61.48818157028554 210:1.3761588434956367 211:11.135101341468626 212:13.84358703239013 213:23.08543639450272 214:49.3043146246237 215:14.02186630932155 216:0.49061086488159283 217:6.699687934315611 218:111.36921371533383 219:50.034935545693514 220:38.051810874072345 221:9.075979502551068 222:91.59221185545154 223:54.60804200466301 224:123.12409407305039 225:63.86594257756217 226:11.938809813692771 227:3.184504359145159 228:93.37007577994983 229:93.49951067951218 230:28.28275640012148 231:56.40655235485388 232:0.14365670528800584 233:56.49899842418127 234:1.2672199758230067 235:159.93773949865496 236:100.05697897853855 237:25.154207846598148 238:25.20899346353757 239:18.5727712185943 240:0.1201722394952825 241:3.5228095867028006 242:40.64421199822417 243:18.892402544702463 244:0.7884571931233619 245:53.590502458364924 246:175.180205215477 247:37.392926230702706 248:10.55754058029952 249:3.765077050611853 250:16.33936223054169 251:10.623274222434704 252:114.01076431363884 253:30.175881610465414 254:3.818841893696633 255:247.08136466277833 256:109.10134411553585 257:5.851907650276395 258:54.994463960206694 259:8.187470413964874 260:13.669222324750374 261:13.70821331426182 262:3.946935491265497 263:13.786586430315259 264:0.16610161889148692 267:116.26702057857283 268:8.47599799520602 269:51.69928237699347 270:133.72716860566348 271:6.2836133092818045 272:90.85024730733231 273:47.87638648829839 274:11.376998388470195 275:112.26910780253328 276:0.03439740645503678 277:4.234420373132228 278:48.14700336853246 279:27.915034302100686 280:0.8950779211455128 281:20.911232317775646 282:6.459802887002562 283:44.19470924293702 284:165.53219868292 285:1.1511885713733851 286:11.776250491874624 287:0.8355013585056893 289:1.190040754763202 290:173.44301768041075 291:14.941634456523332 292:0.8093999120975044 293:25.22775017663402 294:29.151709606002996 295:12.230233212268846 296:0.008885422853802295 297:25.59605870708559 298:6.963374014242169 301:12.34688093805097 302:50.30768438182018 303:0.006085077838427892 304:55.26169423179016 305:140.4897955315712 306:170.76410459330808 307:42.004427128241794 308:74.78789046303724 309:51.09721172600728 310:19.035043718083664 311:141.31025305292778 313:34.3943814105881 314:7.447940220562625 315:0.651905584148905 316:91.74072049772366 317:0.4079281008594367 318:1.5015061603653357 319:61.400236718946566 320:56.76153770230582 321:1.3763061022855803E-4 322:43.2519374877302 323:19.6194957761373 324:0.4195476333883923 325:0.4254366992559151 326:39.03776422481228 327:43.5270794344177 329:5.289619100907732 330:39.38141053845881 331:57.538276789922776 332:53.05889992185088 333:62.57540433832238 334:0.5859328785144858 335:16.75487714731453 336:72.90105572765627 337:78.02675009530336 338:53.488410097105465 339:48.97189473469698 341:5.539205049492235 342:3.458946481826001 343:8.09602964337667 344:24.4149562675847 345:17.264225516030184 346:0.006165350343778155 347:14.082039256402718 348:28.402357273826663 349:74.40257716519665 350:28.47454334352125 351:1.8170451430437822 352:1.8170451430437822 353:20.921372298801035 354:28.54700270600477 355:1.830676852683152 357:0.6207795996542297 358:236.03054195622423 362:5.9908157190694284 364:70.78266227628723 365:21.647805916995413 367:8.700373298084184 368:0.4231012296930254 369:177.89243389791739 370:29.667942638578484 371:2.060331647763213 372:2.0754358623366187 373:0.028322007243027192 374:29.97813485781697 375:4.021633132106116 376:0.7337359110154883 377:57.27906084899148 378:12.018800391696656 379:34.48395082569454 380:6.420569556113953 382:34.48395082569454 383:0.36602761304513276 384:12.106367959452925 386:0.36097896510250393 387:0.36097896510250393 388:2.215586450803994 389:6.51032223343529 390:100.64582883368955 391:0.046102635118009 392:22.672644968774275 394:6.570894331121741 395:15.598006713856961 396:6.63206576878144 397:26.85209247436225 398:79.60340263669667 401:259.9882995969865 402:0.8604499972730987 403:31.270359492576418 404:0.06383215043901018 405:44.551102263541 406:31.353996526590862 407:2.3806262585695914 408:19.520357534205605 410:40.177411619812595 411:108.55856734141727 412:91.3070600401022 413:54.45312384880933 414:108.76013371955769 415:54.45312384880933 416:0.29759425707544546 417:0.909302986078251 418:103.30747256714581 420:54.699965834630824 421:0.9193118559065133 422:0.07929262018735944 423:277.4866290016509 425:7.01217337722266 426:9.86451044120533 427:55.199839895407365 429:27.929447480774925 430:40.985918274264826 431:4.644707831845676 432:23.982824667131442 433:180.22173750349828 434:87.63431278787083 435:41.400604948770436 436:28.330347120917143 438:51.016755628612 440:16.747483425470456 441:1.023944383339045 442:0.23866455222143543 444:28.411598219531605 445:13.369927110769215 446:20.47119147922822 447:56.225252888628034 450:4.8281200400771205 451:28.575193910233438 452:2.6857364930541547 453:2.7047152438027746 454:13.520442770221969 455:4.881853355243208 456:13.571100500774198 457:7.486000582199312 458:0.1302793348366316 459:37.74846492194589 460:204.67052112861663 461:1.1138905716080512 462:83.78540155226915 463:0.2048078995158738 464:7.592111321525675 465:0.2048078995158738 466:47.35004375777058 467:2.821144601069075 469:0.15738967855302535 470:0.1615165155951404 471:25.408609644411086 473:90.94980048847422 475:17.763716441699557 476:0.16908745394647012 477:29.85092093818965 478:34.232297323545204 479:201.5049413009508 481:18.015254320001148 482:1.285800902289633 483:11.123992501251777 484:30.296459549854333 485:5.394013532558377 486:11.170850261713195 487:14.526999249459855 491:39.41707180931513 492:0.2016486160419615 493:22.13695154488949 494:8.226786985415798 495:3.154415358195231 496:30.568972182379454 497:59.819690096136185 498:39.854199743131105 499:0.22128089557787659 500:1.3655695200171007 501:22.359148753548137 502:39.964806245248994 503:65.28683380972316 504:0.2263684789334796 505:8.345062664307887 509:118.29620494400567 510:31.032136367939614 511:0.12229078590280751 512:45.12125097004096 513:88.25462220246575 514:1.4350358131036485 515:3.3115085107703304 518:8.546674573540837 519:18.868652791454675 520:15.214795417771715 521:119.28204550631779 522:11.753127511068444 524:83.2315937919124 525:0.10591987372631084 528:0.2697522188610702 529:19.073849125889172 530:1.492653538197417 532:5.864064758001066 533:0.09655818068879005 534:19.282319241797815 535:61.632358748767345 536:0.09351647759845802 537:72.77223119289921 538:0.2933019090311097 539:23.362178641343963 541:51.566166831955464 542:23.52260333402011 543:0.3055607581231569 544:3.573660799899517 545:51.8442579428771 546:41.93169523535932 547:6.132822160350122 549:73.84420697318521 552:1.661046333398518 553:47.14871166208545 555:6.237106158788352 556:47.41405505749697 557:20.002049806298356 558:24.18178505221403 559:57.980040189608246 560:57.980040189608246 561:0.35796318771588476 562:1.7096445781082883 563:20.07621702220319 564:3.777005600936661 565:9.32265816617756 567:69.10226055104876 568:28.687250926306987 569:9.368245561769784 571:130.50192322502787 572:37.922139540918714 579:1.7933415294892683 580:6.48828731252059 581:9.506682991413754 582:9.506682991413754 583:0.3935809024847092 584:99.6285809363343 585:9.60039801719 586:24.870590414058046 587:0.416064572812569 588:9.64769097579316 589:13.041406882004582 590:20.762855663279968 591:106.59781614296088 592:1.8805568640631596 593:43.817767117762315 595:13.157131492440389 597:0.43941323959090034 598:1.898437468955448 600:119.93689881350771 601:16.93716857606872 602:76.87320627927433 604:17.0756870893114 605:1.9346479112765835 606:13.333366308484855 607:133.7179280551834 608:17.0756870893114 609:13.392831739469914 610:0.029628073467629985 611:25.499491532483937 612:65.964287727089 614:1.9901095035307643 615:0.4803211130885886 616:4.1903276266386875 618:0.48881084253203316 619:108.63887528805702 621:50.08365975404894 623:66.50482959204338 626:4.278452811971086 627:4.278452811971086 628:50.38160997158583 630:0.5238325116318974 631:10.290380383809685 632:4.338284362062576 633:45.44392590931746 634:10.342075364793352 635:10.342075364793352 637:35.559195583944835 638:7.189533337539496 639:0.5512460659950356 640:0.5512460659950356 641:35.67806156707044 643:130.66077719383782 645:17.94304700183863 646:0.012563033342987027 647:46.01175420562653 648:4.523174485861287 652:10.713657024491617 654:18.24688150637044 655:4.586668318680115 656:18.24688150637044 657:7.48623976454832 659:14.396826637782647 660:0.6192298647709763 661:0.6192298647709763 662:10.82306171415346 664:0.0052777393952554786 666:7.617938779051731 667:236.7113777900613 668:81.28561115642322 669:2.3324445552147677 670:0.6501710194017324 672:0.0037446696874947963 673:2.3761101121764585 674:37.034745614815314 675:14.732528503896292 676:7.707319541203636 677:0.6607353372416704 680:42.38573786641969 682:0.6822484215254735 687:27.868693042891916 689:32.61282738135542 690:15.079733409832523 691:76.77205926767364 692:23.432176764210105 693:64.90689089506441 694:101.89044491533026 695:11.334429635295402 696:15.079733409832523 698:0.7268540161814664 699:37.81543595755721 700:0.7268540161814664 701:70.98561144091005 703:8.030581894449437 706:23.719702694602205 708:33.093687817534295 709:54.08005488756722 711:23.719702694602205 716:15.366240633499988 721:90.36775508914968 722:0.7736486901220316 723:11.63284643040439 725:24.013148318858097 726:19.630963869063937 727:2.6305335628499544 728:43.69726307153955 729:11.693831597692395 731:11.755263066701936 733:33.587574380726075 734:66.30296025465948 735:8.83524071584269E-5 737:2.3822073645345717E-4 738:2.3822073645345717E-4 741:2.7043814150053236 742:5.278567064037703 743:28.969246841809625 744:19.892332195413058 751:7.605413551250901E-4 752:2.754744901008528 754:2.754744901008528 755:85.5526382331902 756:29.19855607644385 757:44.46072311444568 758:29.19855607644385 759:0.0011348241029411374 760:5.354009293163787 762:8.52272638014472 763:5.392197276116024 764:5.392197276116024 765:12.069310895366216 767:55.867184749041826 769:67.55301959289153 770:2.8060401334970906 771:20.340562543382973 772:29.54863817316792 775:2.8320445157603005 777:0.0027215076552663136 779:0.003408269778818877 780:2.8582907804500453 781:2.8582907804500453 783:8.677916332367255 784:25.036985033006008 785:29.78622948193069 786:148.53971988161067 787:0.005024653020708643 789:2.91152142362076 790:0.005024653020708643 791:2.91152142362076 792:0.9421880752610777 793:0.9562755234671734 795:16.51699852934641 796:20.805461526223535 797:12.597133359084358 798:25.467674140539277 799:12.597133359084358 801:0.9705338381691004 802:5.709442066276134 805:0.9849652752640747 806:3.0210258822697935 808:0.009258510284857212 810:40.811752073026994 811:16.763023789166027 812:5.792173176400683 813:25.687877801587813 815:5.792173176400683 817:5.8340769336123905 818:3.077353872878423 820:75.94804912790043 822:46.57643247220135 823:41.12134004923387 824:88.97893209074537 825:3.134770321808802 827:5.91898529478216 834:0.018247515102352202 835:26.25328484872334 836:31.15753685442584 838:0.02006893232214178 839:13.15915030876058 840:47.26933700879846 843:31.41943363189711 844:0.02198611839002716 845:53.14543052456305 846:1.10693532605026 847:0.02198611839002716 848:3.2529895670953994 850:6.1379179457136095 854:77.69999518075875 855:31.551929372344304 857:0.0261131841020394 858:97.95695674597981 859:22.100673980335134 861:1.1725324954779077 862:1.1725324954779077 864:13.529510523190883 865:3.375938506494384 866:3.375938506494384 867:13.605465160332091 868:3.4074467233474213 870:13.605465160332091 872:42.7426117773346 873:22.312096165092573 874:17.807595361367788 875:37.47202459862947 876:37.47202459862947 877:22.419118851719286 879:6.366918339600344 880:54.32868209404328 882:22.419118851719286 883:0.03820415473988377 885:22.527033406163373 886:0.03820415473988377 890:6.461503673112012 891:3.5038944469166764 892:6.461503673112012 893:13.837262538462246 894:6.509461489937513 895:37.94024336993585 897:13.915872408254238 898:27.57880263166022 899:27.7053480424104 901:6.557871661099241 904:55.149933926183536 905:13.995171340051629 908:6.606741068918916 910:6.606741068918916 917:191.0084526441549 919:61.62379608571832 921:0.056275274425525684 922:6.705885917944858 924:28.091499763301552 927:44.31770958296728 931:1.351464039600969 932:23.3085794730662 933:23.3085794730662 934:44.31770958296728 935:14.402380487691966 936:3.7407909343693015 937:108.89680396504635 938:0.06687293843206847 939:18.861512188726937 941:1.3900223309505104 943:10.462389129431214 945:6.910007441788205 946:1.4096715530269577 947:39.248231587974395 949:23.658356330072436 951:3.8117146895932446 953:0.07064899715747068 954:1.4295727329366943 957:10.599112312775505 958:56.877909992951245 959:14.65569041736064 961:6.962298132572193 965:10.738459404067287 969:7.068449288400501 970:24.13963377225705 971:0.08702316789709143 972:24.13963377225705 975:7.122326961832748 977:0.08702316789709143 980:3.995801675798313 981:3.995801675798313 985:40.113535082912186 987:4.033832283044259 988:24.386985921623868 990:58.021399631926045 991:19.588075778859373 993:257.5093119172206 994:0.09600142914480837 998:0.09600142914480837 999:11.025378309673265 1000:52.15046036146932 # άλλος
1:1.0802387263916142 2:328.6220331731546 4:157.47912252432042 5:707.6745219766406 6:219.2849271243423 7:488.13299133560554 8:590.5914272218466 9:176.01964937076272 10:780.7786131702491 11:34.926224979504106 12:215.60556394098666 13:338.5312252640581 14:2.6193073761736425 15:72.43812592027945 16:166.52726497360712 17:5.40343103764565 18:309.31572586561975 19:132.54005081380683 20:403.3082052955431 21:68.32708989290653 22:266.42542657761805 23:88.26473408195773 24:59.81674414715 25:756.4299334154246 26:539.4668152878661 27:34.459703537240095 28:38.86742070805568 29:206.45806730706556 30:29.007055445048003 31:53.701448351501945 32:62.68823813757136 33:202.52579817367723 34:43.38478956700127 35:94.34236727166608 36:604.0448464467777 37:257.2100322133002 38:27.070740544102772 39:37.315125274647954 40:5.268164719852213 41:104.162403433411 42:214.2813547599065 43:191.86384877657775 44:21.394212505034883 45:214.14333731424503 46:145.03821429334621 47:93.53546309385878 48:42.75065925779416 49:43.02370554697583 50:58.712273122794755 51:60.31201534546434 52:1.9218166529119518 53:12.40369074226168 54:193.57933261778268 55:108.96531818157372 56:216.1542452687012 57:10.097250203790722 58:2.296369195050025 59:2.710221131455036 60:14.35036892936599 61:14.571077527221481 62:40.72655743229018 63:16.78005959409281 64:47.08159729810678 65:0.00794815602109453 66:5.780481067871588 67:15.183285177666695 68:116.57807789750606 69:25.03850014235761 70:3.314047587171701 71:30.796640562528367 72:3.3436174123324003 73:289.501218345036 74:85.21472877671185 75:25.706599959116414 76:269.27027934897467 77:53.04755900325853 78:1.4368169079984212 79:10.422348845120373 80:41.80286249137521 81:379.6386819562092 82:1.4919651303060792 83:70.38157992713805 84:27.725952205084116 85:0.3476873049085404 86:126.8700750455013 87:11.577612065379695 88:160.31700248349475 89:58.51814157680563 90:156.5445732262543 91:38.79650500184977 93:36.104733963744216 94:1.3049912871710934 95:49.586907392811014 96:221.34166454928524 97:8.604816736878796 98:2.5312863917472646 99:47.424160829851026 100:89.6098753042326 101:0.20729796972142925 102:45.00758097181819 103:9.175914146497387 104:175.92283201264416 105:977.1069098733203 106:50.15124510709554 108:0.09755243894802797 109:155.34247314182159 110:180.85852896403384 111:0.03579397287683816 112:3.411099935566059 113:410.0896624574335 114:3.4345199135119335 115:943.3376407784432 116:2.2694180191416717 117:72.4095628159283 118:1.2749141134341806 119:0.07697740746673012 120:123.11646881718393 121:70.40229032900328 123:211.71653620320672 124:11.855858643219973 125:4.197775517469066 126:22.469446965887748 127:93.45485132347483 128:0.7429380799337904 129:31.841798536099887 130:25.67058519895877 131:126.614243011989 132:6.1614989952012875 133:90.61444404724865 134:49.84889396827183 135:1.2875952529427939 136:10.291887315030397 137:61.70888720320298 138:10.386432891534279 139:53.93186868164178 140:36.058993784206024 141:54.13070533635579 142:91.93017345382358 143:1.1982782853054765 144:83.57644257668846 145:3.1267799898038318 146:13.568942957552846 147:186.48702388347093 148:42.07715680160105 149:61.32409189882607 150:145.2823781334546 151:9.455201627517567 152:227.7002720294603 154:96.79720511685862 155:0.4369913386171733 156:5.579942391170603 157:655.6873996284427 158:12.048952439419656 159:582.1852145987797 160:102.96945889169476 161:225.5269412259048 162:250.1472567835096 163:154.1983208500446 164:0.08338025400463808 165:222.40656124911135 166:33.78710492191461 167:266.15786959294246 168:15.608524136512628 169:13.144273287382996 170:92.44489555908255 171:38.214846475327995 172:0.10214489214447352 173:1025.2869827495354 174:42.12757822207223 175:24.84533163547379 176:93.08548119611444 177:1.6904846658007664 178:198.7819146775731 179:42.95899151558884 180:217.77106814254807 181:50.84575933112263 182:81.197054730339 184:29.47427834957062 185:20.169514305723926 186:2.0209711080507198 187:259.34751584840666 188:193.4421779362495 189:53.09698637622669 190:17.720587619341057 191:5.475537645777585 193:12.411462199282893 194:71.28141656574701 195:296.97245847252634 196:0.38456882210553256 197:24.654984525070887 198:54.764974086868264 199:24.703359105593563 200:222.8815312915751 202:165.36703940694886 205:29.129307553197368 206:1.3193497615019156 207:1.4015912724167747 208:158.32673316199893 209:0.014160145151167905 210:0.25521242989776693 211:8.765753391712407 214:26.6896366319586 218:208.6897817129835 219:14.44429724492109 220:374.74513022910276 221:1.5771458604235906 222:333.5733954639784 223:34.675492228654754 225:1.6601537399980817 226:118.9092640275597 227:60.39596929104738 229:9.66501605857798 230:9.813998565055567 231:21.630514588918405 232:154.40256688182612 233:70.44719586939888 234:12.53470816492764 235:65.91353801547706 236:1.8820410822651468 237:7.5704343883351894 239:0.1167995135099863 240:315.7592341300116 241:249.75702024012557 242:33.045920872940535 243:53.61148225035501 244:58.32372264009043 245:29.560427274714222 246:58.517853152075034 248:19.608897574630205 249:8.13585903840347 250:19.65695442758734 253:16.605720754462084 254:0.06628264214008883 255:0.9136291279237568 256:215.79510512573017 257:98.97792369109017 260:121.10618443041618 263:0.051705858926802566 265:8.507494349076085 268:4.0991765366704795 269:11.272016051523083 271:14.349898319966558 272:17.504073364112873 273:107.14199463603988 274:4.254206601170562 277:86.38775646546586 278:39.90932300366272 279:6.459062310824136 280:24.509455848825965 282:2.55328160294015 283:119.27788060750323 284:0.022627361847459504 285:17.976023101323243 286:6.664767996803327 288:103.77921992282772 289:0.2746205582812068 290:2.7052055458148696 291:6.796666859916679 292:15.1094030180066 293:12.185376682393384 295:33.31934737058013 296:25.768985541741344 297:2.848361554262333 298:4.774033407230501 299:25.831194443490148 300:189.0115027445286 301:79.40875056551118 302:18.76542272323827 303:355.78778434277007 304:90.33684454557505 305:22.496719252297453 307:0.7026270728908001 308:12.694020055016107 309:38.25635338165816 310:7.293978883151641 311:4.9981858289390235 312:3.0839128640079747 313:1.4978794522980021 315:3.136528852954239 316:0.4176602166031167 318:1.5329514566120679 319:7.915927920254192E-5 320:39.09024474438182 321:0.4352938294347504 322:0.6176837184131635 323:13.228019252865764 324:3.189930209046388 325:13.270202647108754 326:3.207907615241862 327:93.06647436109202 329:13.440574359085469 330:208.39295384069004 331:7.798529324894318 332:48.72168702090346 333:35.63199388645603 334:10.586493308003858 335:0.0017522310862479941 337:27.80170629048547 338:0.5476025383069565 339:53.86841379904451 340:1.7309270022996381 341:106.08138371615314 342:3.508076042917038 343:40.75671072463364 344:8.24205346958902 345:130.21127574973858 347:364.92755515797904 348:101.6919728128517 350:45.67816589894571 352:80.10081931243222 354:131.04615208738304 355:358.2072572953271 356:32.93066971945226 357:25.238913283888113 358:1.9629877864478398 361:294.29138890713466 362:33.41583137440593 363:0.020375261713518743 364:8.678708041553834 365:14.808266820029653 366:133.62392688744083 367:56.47260905021837 368:0.025858337820880154 369:11.817228030545497 370:25.858245438175626 371:42.83593319942783 372:0.032052296801430916 375:135.40687114135665 377:173.62460727902146 378:9.14141515120105 379:73.08568150234042 380:26.427744496913714 382:18.876941990479487 383:0.044660946737972905 385:53.039251522089906 387:39.2251002009743 388:84.26270663487108 389:48.49375475292706 390:73.52427508360493 391:4.233259787379893 392:0.0507762912379081 394:19.17034676834682 395:2.300673236534483 396:0.8436034912305799 397:74.26680788480009 398:0.8720369213613627 399:74.56796057522749 400:80.10231624708902 401:2.383907288023668 402:6.825134624233912 403:6.856660991774291 404:184.22674140449033 406:6.8883448904010285 408:0.07180003809612409 410:0.9110258508599276 411:12.796119436470304 414:0.07703581307589016 415:16.19432744330413 416:45.099981905701824 417:103.51652254393272 419:54.96050887467597 420:23.706378630095813 421:4.546608761865272 425:109.99507801126187 426:0.9718922073702593 428:264.761216291254 429:10.03147518274726 430:0.9928353308117761 431:32.391635292899636 432:2.594411054703554 433:0.2513619217426393 434:28.334604303354308 435:0.10969827896798852 437:66.51035668507403 438:4.8031463459930315 441:7.349126871821873 442:32.83430974966365 444:32.83430974966365 446:20.60531569022206 448:7.41768845605614 449:2.705680464992892 450:10.364829969666454 451:156.31559093897536 452:24.643986900971907 453:232.2894386383702 455:197.3289173087724 456:0.21293270525971697 457:51.99930605251836 458:1.1257180071328312 459:10.57998864721828 460:0.14156347998004346 462:233.8129589731541 464:1.149119262844345 467:29.326378760489142 468:5.187145150425299 469:17.69772470147048 471:5.2157568539813814 473:103.0730791236789 474:0.1654951456708319 475:34.31930566066426 476:0.16174970396262564 477:91.69368372785193 478:103.4942323778388 481:92.27797001020768 484:8.183040103593484 485:0.20593038791910634 486:49.1642246448647 487:22.126852195626885 488:44.26519921988677 489:1.3369574187744417 490:87.05312643103693 491:0.13998316880535586 492:14.687161169727771 493:1.3502921596193216 496:1.3637332580807426 498:93.67324955150099 501:3.2398186714453634 503:31.014105379199854 504:18.65455315991496 505:1.404703772703723 507:76.75492948682042 508:35.610107577128254 509:15.085834504059505 510:11.644057098422607 513:3.330253197171838 514:125.55050293383144 516:1.460876166223353 517:71.85828967290483 518:306.10068972658354 519:18.989977315179317 521:15.320305448894626 524:83.56030670345784 525:8.70273491602697 527:1.5041981090686949 528:19.195456691143765 534:12.09729303974505 535:3.518468425887994 538:0.30401346254994405 540:56.87212901691535 543:51.799820636437744 544:37.09566961396464 546:57.46801541902703 548:3.6664098395258953 551:74.14203424450339 552:0.06614711748764954 556:3.76844656646176 557:24.236561048569758 560:37.87955929928618 561:1.737183180694439 562:0.3696182177094116 563:1.737183180694439 564:9.397967080789455 566:28.747253087555936 568:24.490149649766387 569:20.348915308662185 570:24.490149649766387 571:16.440793057335032 572:24.490149649766387 573:0.3909980778932275 574:0.3909980778932275 575:0.0490577005481917 577:93.62012819469102 580:24.74798271499887 582:29.130182809982525 584:6.58498407895732 585:38.69337140532652 588:20.808494358401546 590:280.1873827699509 592:65.35069041494783 593:29.62096770721525 595:196.40364292734284 596:249.24189887401056 597:4.09209662618912 598:65.52499498897514 600:65.52499498897514 601:25.276893876155167 603:0.4683539443383577 604:0.4683539443383577 606:29.922167685758613 608:17.183933242895364 609:30.02372378314446 610:21.36513115696687 612:4.206217892235872 613:21.36513115696687 615:96.14264447649097 617:0.5020698162762237 618:4.264519713316728 619:0.5020698162762237 620:269.0888715615141 621:13.72720884317181 622:0.021802437294734987 623:2.0571030690068386 624:17.610194285677686 626:17.610194285677686 627:50.45246577457002 628:61.494327763406524 629:303.2413344744278 630:0.5374688900370291 631:0.017261601063582203 633:0.5465899120921419 634:0.5465899120921419 636:17.829249742945894 637:7.251021767879858 638:2.154800360750823 639:10.52396673111594 640:85.67182836405613 641:172.79344532255348 642:111.15590596787551 644:10.576785830020063 645:165.97284765965432 646:4.537662822623996 647:46.21674334721635 652:22.550961404171858 653:36.45672950802107 654:10.791607772687327 655:57.46974546797055 656:18.3566372980376 657:36.58011573668287 658:36.58011573668287 659:27.080122739049852 660:0.6338097653514786 662:2.3199957438886503 664:32.07250611440295 665:2.3630967398539973 666:0.6545015422439314 668:7.6803707391362295 669:18.66875600902103 671:169.4353585616985 672:82.03710714263423 673:2.406951003865814 675:23.091789537973224 676:58.509213579814876 677:27.590731406521215 678:27.590731406521215 679:0.6864789869721903 680:148.98732648195806 681:82.49297421222435 682:23.27678089739311 686:15.03412866871339 690:23.558879301766538 691:43.00473355664967 693:7.999613048568385 694:2.5199963712709055 697:11.413418278339787 698:71.25577810601321 699:15.245597750046024 702:8.046563982209179 703:71.46566693989755 704:0.7539612317631134 706:8.141514379648621 711:0.7656834061913089 712:33.25250377896592 713:11.591465224765308 714:28.44291393213627 715:8.189522209215342 720:78.18028843217093 721:24.041836303594113 727:2.6624123543417877 732:2.6869000224336896 733:49.44278785364329 737:2.7116094215991473 743:33.99898835803178 745:24.54164709453142 748:34.12640832503961 749:12.0222229483307 750:5.364277846617754 752:0.8646466068228779 753:44.65214118397227 754:0.0017224372548453773 756:67.38575584680441 757:8.535929827397114 761:34.383923523393264 763:192.25657418674598 764:61.68161107615909 765:39.50560776514862 768:24.850068994886474 770:20.361637577124185 774:24.95435374943243 775:50.62116270937446 780:0.0043733073843496 781:25.05939321811695 782:0.0043733073843496 783:25.05939321811695 784:106.85846260316052 785:29.930354793770103 786:16.372938828392527 787:0.9453024095041654 790:242.6819875518528 791:35.0438649536829 792:20.82358766402916 793:8.955538966532993 798:12.678009129840095 799:0.00950900540447243 800:12.678009129840095 803:3.0264608128780686 805:0.01078968879997859 807:108.41111267877723 809:349.02049042689816 811:35.72813415157281 812:88.73451776091743 814:40.98828234302911 815:1.0170770503715858 817:16.943367704940055 818:41.14259097526987 819:3.1108367267080173 824:0.01515913926218687 828:13.025496700628521 829:0.01852352148809537 831:52.78307082211692 833:64.80869135060814 835:21.700179686659332 836:58.81577058664448 838:3.2569563125299297 839:208.4007070771671 842:470.56771784540837 843:53.35447702584692 845:1.125100746834223 846:17.457669948198163 848:26.615099603973487 850:26.732764211347394 853:90.98009484552286 855:209.52770413120007 856:37.026682405010995 857:22.109967763777902 861:1.1910753519213624 866:13.611612958958558 868:79.0180754484657 869:0.03581431463758545 870:3.441967522974796 874:0.03581431463758545 875:22.53321506444352 876:13.764360056381447 879:92.45647251343742 880:1.2252932400906889 883:3.5061294922276085 885:0.04115070917864047 889:1.2603636592940661 890:22.750138236963558 891:43.43257378623405 893:3.5386983254421827 895:27.70909077960906 899:1.2963120628476696 901:43.78118728383531 905:49.4850270442828 911:33.08377770568968 912:38.421234921186844 913:3.638415107371911 916:10.263447433808635 917:0.05639836439204892 921:10.32909913455403 923:3.706619525052674 924:1.35193943424675 925:50.267013360220524 926:192.65930067702436 928:18.761232925523743 931:1.3709504956720207 934:10.395356675176082 936:3.7762553362964812 937:10.462229600855046 938:10.529727683446746 939:14.569279295653729 941:33.821728766170935 942:28.61873925628395 943:10.529727683446746 944:0.07066873428119332 948:82.3682993085124 951:23.77349051609794 952:1.4294410917554756 954:45.23630096689522 955:1.4494366329763966 957:19.16367792029891 958:3.8834925434080874 959:10.666639589941816 960:117.54149445864813 963:63.50501596744423 964:0.08265690175167927 968:14.91212346240433 969:24.13308135278231 971:1.5109759786720047 973:34.59281065936209 974:70.37769466002466 975:0.09129076999564623 978:0.09129076999564623 980:4.031926608390717 981:19.581069909724263 983:64.24637114289314 988:157.6220766620883 992:134.47325212055873 993:11.020590786749729 994:1.553338899151264 995:4.070051577705564 997:46.19923129771778 998:29.586384729724315 999:150.30452831398767 1000:0.10524670842379205 1001:1.5749347547292187# θεραπεία
1:108.9535004325105 2:352.56295258918135 3:157.47912252432283 5:16.612740193898734 6:330.0661776332645 7:306.9977077582501 8:773.6446360760823 9:64.63320293373549 10:294.15947299410396 11:523.2865115046282 12:164.94067549811186 13:440.1866397868004 14:239.98506195809193 15:26.928516196506298 16:183.74962043594792 17:0.9046865889577362 18:668.5814555431241 19:322.7305466839473 20:275.09319026332014 21:204.62852523811762 22:30.88735903497054 23:175.60855681566966 24:440.10771903997085 25:83.81471473708767 26:0.08989629597054256 27:188.18352944567698 28:0.5297391975167564 29:14.768515892510903 30:196.32147380914267 31:19.4613062651859 32:2.6985354385414375 33:496.91289714281083 34:101.4688931060817 35:442.2340807097108 36:6.5625553403466 37:25.04356762913837 38:547.3322046278666 39:201.292702234439 40:295.177615799593 41:17.73549147838061 42:372.1111015450864 43:22.407705251936484 44:88.46452220489336 45:19.947182601963462 46:129.84105449908807 47:452.6285841578552 48:22.036185846298753 49:281.6292022252414 50:152.5632020663395 51:329.22417583200854 52:5.596381508619843 53:176.00891893873833 54:172.0112359680611 55:166.62224596110025 56:16.43450792687817 57:307.4307220963227 58:1.815774516932097 59:7.002162970596162 60:298.873807885381 61:94.52524132183078 62:373.4702095030064 63:86.76844404517303 64:9.028894600081118 65:24.787160774541274 66:92.12041457647902 67:58.97067865254211 68:162.5218983315751 69:186.4308927382759 70:20.66465560898518 71:118.72612933998144 72:4.828051563798415 73:163.9924977224491 74:86.20435902251232 75:9.974590521334905 76:657.0192699562003 77:18.621526334361974 78:1.6487049565231664 79:422.0066381371165 80:294.00963540296124 81:63.4182937109382 82:9.10354498056687 83:46.454920101852956 84:46.5994370263322 85:134.7463390231485 86:263.959287002297 87:170.67063144748928 88:619.3445498445072 89:66.62296442643527 90:19.18524049796906 91:301.0775958944038 92:219.21194470549165 93:22.1578119457695 94:12.607445982679474 96:31.35309174934447 97:446.5639038949971 98:2.315510349507937 99:70.06292842418515 100:38.298914546655965 101:121.99681156039814 102:21.12972781908904 103:42.24190176858668 104:76.3936365731079 105:37.14517739908772 106:85.81741377531691 107:445.78636342255135 108:48.08433624013414 109:235.71691004934584 110:10.492149541590807 111:119.03933254121266 112:173.66084998255224 113:5.071844882921902 114:1.7353286866120625 115:206.70872037233445 116:18.28341383034294 117:181.17212629750344 118:11.214957003384189 119:5.414991912481084 120:66.99277088776194 121:310.4214240543997 122:101.35544708755394 123:106.58938841727824 124:31.614293826178088 125:35.10522941029139 126:1.3357336846899888 127:1.7037734547006111 128:979.1754720741653 129:77.53865272903005 130:216.82455656692687 131:23.104939569933432 132:2063.3338481232963 133:70.07224812208032 134:100.62774470865281 135:74.30911063065251 136:218.8675561362588 137:39.892636957412854 138:8.46304497510594 139:4.727709981729522 140:15.48688017254732 141:3.224241578701828 142:30.228769142151606 143:55.23887081597602 144:13.298525256816294 145:0.3061202538171453 146:41.67512616284442 147:0.9532062508652223 148:42.60735606638008 149:1.2359953353484883 150:11.963854708395234 151:42.96439473455182 152:54.35877927785277 153:0.8891363277298249 154:259.5173187084629 155:117.13788084311987 156:4.002058607486682 157:9.907649624713997 158:122.67016804060816 159:51.279356405585006 160:2.6245126886312113 161:2.5646081605160167 163:33.70611928276846 164:27.279705361896035 165:60.82111071510613 166:45.13334985866149 167:87.83145730232643 168:49.57614609202918 169:122.43239267715322 170:49.99236090521768 171:117.66253907672349 172:435.06432440344645 173:1.7202943172029654 174:11.065717418098288 175:0.1272718202078806 176:11.092956789130923 177:188.24750715238832 178:22.337659835753 179:130.06285025421954 180:0.16277244259513354 181:25.900338995870495 182:86.59098607292118 184:362.53018717193993 185:41.10159652534993 186:45.00632529124416 187:37.55169902613507 188:103.09033143517203 189:15.04238551389181 190:0.41498298580988846 191:12.517375087980286 192:454.23488716748153 193:50.27396931759753 194:152.6740782632392 195:187.3846665189367 197:148.47052101675732 198:43.168914531778086 199:0.34473407219185054 200:31.994251326093522 201:10.61953187628813 202:0.3187719120604678 203:25.794851345490727 204:16.41906328686285 205:6.352043467689223 206:48.783634975727615 207:37.52828335902233 208:14.07072984675246 209:2.865093778177955 210:85.62966931480825 212:0.22308342429959485 213:0.02717567291420809 215:54.437662915689906 216:34.451359630102345 217:0.18929908213980656 218:6.960441495556409 219:4.892921710466931 220:11.937794024831604 221:0.1804806627477458 222:64.23942462649666 223:47.00061829504927 224:12.135453867284228 225:170.12336147294795 226:24.652679959435982 227:0.13904155314851302 228:1079.290141250142 229:1.827400153606886 230:436.163933411436 231:1.8955984458659352 232:197.2637421671753 233:15.64566867740764 234:10.061250980629577 235:95.78166328472712 236:36.76669155016223 238:316.9595255503727 240:440.3475009956813 242:26.058019674691128 243:7.941191301375312 244:0.08046741364021631 245:113.67247336820651 246:0.8730500315266988 248:0.06284482468702195 249:30.55062761710355 250:0.936297027136744 251:104.62710218714813 252:0.9444208806670454 253:0.1656610733926423 254:3.9811833659040334 255:13.817984339766657 256:0.9690888718507911 257:46.96438470818443 258:0.1722180561990443 259:2.2935215062380716 260:34.936685443730084 261:95.2559217091314 262:23.859893287702917 264:106.27549332055644 265:134.1522767404629 266:14.209914260895786 267:1.06343937730832 268:39.47353809409911 269:0.21477029311287169 270:8.850636303779298 271:57.50217955794811 272:2.5450851853379954 273:0.025703699374351567 274:8.971809865206549 275:4.382570892195319 276:102.88341189960623 277:2.57438041356244 278:36.238339713167974 280:48.99034345200043 281:4.4630823511062365 282:0.8269091308936456 284:9.219541894915716 285:1.2318022557772048 286:0.013841672980363718 287:15.162967964507502 288:18.376192667348036 289:15.206137513316376 290:15.292930319566057 291:15.292930319566057 293:9.572390300499602 294:64.67070553276136 295:64.78493734796113 296:4.886724698826213 298:0.0038575181370691567 299:112.2242527400842 301:65.12981066796121 302:70.0185198393617 303:12.774682523488925 304:26.398464934772807 307:60.890696177436304 308:0.389315450522482 309:185.86614357891804 310:3.0832117138757877 311:34.591246881723045 312:7.582714012783208 313:5.22924530811026 315:0.6065840719890552 316:43.65227196713103 317:13.346737670315493 318:62.253131914381484 319:3.2410536552348104 320:77.36320282558239 322:13.430959489709833 323:3.277082122254695 324:16.623666504285595 326:23.6724444389187 327:23.794506926446342 328:20.24281707046733 329:16.867746027546904 330:35.767492004467705 331:40.09814511089711 332:73.44703283420984 333:58.574166969943455 334:44.6676205180706 335:8.069286377021475 336:20.63479634458859 337:36.25552170894582 338:10.912559330003122 339:100.91005320609908 341:90.24809304642662 342:3.5981146916496067 343:96.19864432118403 344:64.89893893495545 345:50.41847715481625 346:149.58535167547385 347:50.62890132213115 348:21.2720241865443 349:0.6127915345129712 350:3.7180719089008503 352:0.01395507085675519 353:3.7180719089008503 355:11.379805911579298 356:8.589935439408563 357:0.6737543085704459 358:14.824347476413031 360:3.904965436897339 361:115.77396776896097 362:42.471217389921065 365:0.7139182240013231 366:134.53032965515752 367:0.030926877934502904 368:0.7304426898092101 369:43.150116918070644 370:6.377333931451929 371:0.7557320699070987 372:6.435283263986557 373:30.326918607764476 375:0.35355222288421234 376:130.1925855598507 377:6.552855527555654 378:39.32729377153076 379:2.2702864927651927 380:26.725588768175534 382:15.615314734434152 383:0.053203955378385896 384:0.8262072924683612 385:12.388255641908223 387:22.95760151112371 388:0.32463245222321585 389:0.32463245222321585 390:2.3186519239791425 392:189.68125625663214 393:12.566806066577799 394:69.14165796496476 395:9.556215946016064 396:85.56382226367215 397:23.358036996337834 398:133.10901514503686 399:0.0744076827202947 400:9.74860607060259 401:0.9208210023776615 402:6.951071178099311 404:0.9306988249159005 405:80.88138743446278 406:31.86351190220191 411:12.980459646249837 412:60.075468142781766 414:0.08795629625351829 415:40.876906093929954 416:0.9608019572650237 417:0.9709947925915209 418:0.9812678240092846 419:0.9812678240092846 420:20.143582725427414 421:32.20267208988775 422:0.9916216412098956 425:32.37442276613623 426:1.012574024882406 427:2.6280065272817157 428:13.314160529608182 429:20.460345194359462 431:28.476163889499986 433:32.72237533134954 434:16.966307750210426 437:46.84227422501203 438:51.70975176942306 439:42.10848083358094 440:4.902864613064832 441:33.076415525519096 442:2.757805331400329 444:56.83338706337384 448:7.546681839518125 449:56.96375305910149 451:2.7959343389787255 452:57.09468217468965 453:2.8151772574307645 455:33.52781795605325 456:21.115682344224155 457:7.68664228526105 459:10.738944214522855 460:21.318222931851146 461:2.893360106353404 462:10.738944214522855 463:17.611182372106903 464:43.07498841500361 465:96.44474983030517 466:10.826872656935771 469:0.16335923409349826 470:1.2660055371973846 471:25.83596683115964 472:0.18973688845461417 473:58.85012086724885 475:5.376080670030462 477:0.1988461206449213 478:104.20628643220327 479:49.08848598241594 481:0.1383337072264853 482:0.1348924033798769 484:1.3695047750399927 485:0.13148537373015323 486:81.74920260334437 487:1.3695047750399927 490:22.448464049320325 494:1.4100193822309388 495:35.54015464068612 496:5.645785421596599 498:26.891059949680777 499:1.437563934152729 500:26.891059949680777 501:40.41973796649933 502:40.530608651006325 504:31.321459996764965 506:1.4655448869839587 509:200.48389683266103 510:66.39277658003213 511:152.00884473638826 513:126.0964517446085 514:11.906055254607294 515:23.124242187715186 516:40.97953058086184 518:0.2816982861468508 520:15.512797460771026 521:23.278638035209866 522:0.2874978477230203 523:46.225505216554225 524:0.09044805208253084 525:23.356432361561072 526:8.83750254721277 527:12.056795129095702 528:8.87925177385321 529:27.662099510986756 532:6.02832843190889 533:6.0614672572192605 534:36.998628274377985 535:41.78684892520166 537:23.751512958351242 538:115.62981280881307 539:23.751512958351242 540:15.936594262455037 541:142.1597955782676 543:0.33672207316020486 544:1.6742900681860018 545:1.6901072346537511 546:37.6559327966764 547:191.67255521021508 548:0.3565245279307582 549:24.23955118156233 550:16.24935154836478 551:3.770430429738452 553:9.354767448431993 555:98.81311891961599 556:42.99126480307422 557:38.10570133201894 559:3.873848589575602 560:24.573761248434018 563:99.26551711878345 564:0.39844432626881243 566:3.9001481558791644 570:16.636342153686133 571:9.581303696459452 572:38.449354852671114 575:16.76828966900535 576:1.8727330772129533 578:9.720533695463065 581:1.8727330772129533 582:1.8727330772129533 584:0.03831675987514215 585:44.00164088800876 586:0.034368743933744256 588:49.26245523983339 590:4.117224730864116 591:17.10488995961463 592:0.4674493403557555 594:6.845103931769963 598:227.8700723280848 599:1.9794141591329142 600:6.8834000377325735 602:121.37259721253326 603:2.0161529856910527 604:89.91593422000223 605:49.973573989060625 606:2.0161529856910527 609:4.259210186514695 610:0.5091731341180737 612:170.3745893276199 613:7.039122832122135 614:4.317433047000724 615:2.0724071572681755 616:2.0724071572681755 618:84.71275358683417 619:2.0914703859342656 622:4.376497517904149 623:21.838033842169445 624:10.405544325468544 626:4.406350816555947 628:40.635074755050475 631:35.81090429741523 632:31.03710734132782 633:14.145256266217505 634:18.0281957011042 635:31.143714772032663 637:26.648660840311102 638:22.258342652072397 639:4.558918762227735 641:41.15218806200717 643:36.286021214085004 644:7.447140205055006 645:7.447140205055006 646:10.771686733636196 647:31.576613664291283 648:160.46431555729424 649:7.5321352083695094 652:133.12769125367632 653:47.02595740673016 656:0.005235635559465451 657:4.749580393760744 658:10.988629733225705 660:7.70571596976779 663:23.048376546993154 664:76.0662409902305 666:4.848172859825161 667:177.31007940083234 669:2.419233562369611 670:88.55549910129656 671:42.50094982479249 673:19.029047092826787 674:0.0014823683295369602 676:11.268177325349706 677:11.268177325349706 679:0.7142131042775799 680:23.50723333676985 681:53.68973527985364 682:0.7252984080029938 685:11.4405746726312 686:15.206841191774608 687:8.068009811697706 691:19.437101307679907 692:2.577322132025169 693:195.3239139188227 695:2.577322132025169 697:11.557527258194945 699:38.308039477929185 700:2.600703731699553 703:11.676141301772322 704:38.44141130465777 705:0.7946064654077064 706:2.6480885668838474 707:33.541916161146155 709:268.41769702039244 710:97.18008418100942 711:2.6480885668838474 712:11.736083755652169 715:0.8066385296694208 716:11.796456614939375 720:110.92311833858301 721:197.6373035913967 727:2.720757215205342 730:20.032120447048243 733:24.471830806207315 734:111.52030854646095 735:0.8435918376674761 737:39.26056466773552 738:39.26056466773552 739:5.414391117444908 741:12.104962476856938 743:8.551764061635591 744:44.691835130990434 747:44.8458280347089 748:8.602173732827508 751:2.8207286153052675 753:2.8462895897725384 754:2.8462895897725384 755:61.92058909897322 756:8.652971681961517 759:61.92058909897322 762:8.70416279508449 769:8.755752050184624 770:8.755752050184624 771:29.954881234501713 772:20.657058380206685 775:45.47257243471231 776:29.954881234501713 777:25.187693678176558 781:25.292903001570586 782:0.006430067274907292 783:0.9487347102178576 784:45.792607456237434 785:30.193000968988546 786:114.31168575405407 787:5.725903692477709 788:0.9766033916414706 789:8.966193438699571 790:35.33565529260824 791:35.33565529260824 792:3.0319063439276532 793:1.005138055088279 794:0.01105047745580728 796:12.757477613684957 797:46.446603932098576 799:52.057667777096476 800:3.087183611910539 801:41.00436182728528 802:12.825515163862953 804:12.894086254134395 805:5.8896243949904585 807:1.034356230425503 811:5.931431966911711 812:5.931431966911711 813:76.47308513357495 815:0.015403229381628802 817:13.03285795740728 818:0.01702917233564012 819:5.973599937644421 821:13.103073391108044 823:36.30200872689371 827:47.29154813885763 828:36.44422372734729 829:31.437520224057785 831:3.2594038830159304 835:42.09405556032767 836:42.09405556032767 837:104.11242875540496 838:31.697916460061148 839:9.58106681934284 840:6.190020413423351 843:3.3492900720894028 845:1.1584399904359597 846:404.39609525056323 850:37.1718875629592 851:72.12599273381008 853:26.968821847520413 855:17.723961480559684 862:27.32801665425028 863:13.761327135411497 864:13.761327135411497 866:9.879747085560476 867:6.462707188467561 868:13.837545991382044 869:27.44969217426536 870:18.084519865967096 875:86.33615413587174 876:22.741163223559415 877:10.002870690764896 879:60.918340480960275 888:3.6023086910330284 889:10.128173821385948 891:10.128173821385948 892:18.362913598950072 893:3.6023086910330284 894:10.191663162996194 895:74.12023365680376 896:18.457291702035132 899:23.179365829313415 901:249.62870357304175 902:14.228573271733024 904:10.255722303023994 906:49.838526237007464 907:38.716932016898284 909:50.03172272566618 914:10.320359944118133 915:18.648490952852942 917:10.385584990105045 919:130.45836077317705 920:268.44107839573337 921:3.7710791895113305 922:10.451406551725807 932:0.07010777800081014 933:102.44078692272326 934:18.941588959027904 938:1.4457544938425615 939:7.0035646848520114 940:0.07782119591964305 941:3.8765933255635523 943:14.721031797736252 949:10.72084779323412 951:3.9125069223794675 954:0.08602672661151381 956:29.12794505775212 960:0.08602672661151381 961:0.08602672661151381 962:10.789796315357147 963:19.447791581155624 964:57.697366317147 965:4.022558414086136 967:10.929671855631515 970:1.547882272227308 971:11.000620655781116 972:40.39798006529648 974:84.06522439194907 975:7.26898388670582 976:11.000620655781116 979:11.072258451385373 980:150.0804870975533 982:46.32967634635914 988:4.136209860070957 989:29.82617932555487 992:4.136209860070957 996:58.61732154398884 997:24.713522099191312 1000:71.63222338692015 # άτομο
1:2.1060556052421346 2:77.40819488478327 3:707.6745219766394 4:16.61274019389745 6:379.5967074961197 7:545.0460822575398 8:1023.767975786685 9:308.39451056504356 10:175.06658858713195 11:589.0574685961358 12:169.14473870873923 13:399.9538068886326 14:58.19162465695394 15:0.18182520295459348 16:129.031588383491 17:16.35371248306946 18:10.854704636619683 19:148.72694545820264 20:289.6645785595112 21:172.79740371714732 22:217.96817846647892 23:229.4040808633772 24:93.85928998439138 25:4.136505035864167 26:279.8383584155758 27:183.89426960460668 28:24.296466128103823 29:76.36039083751902 30:134.2419889985635 31:5.802298834696212 32:156.8343882469362 33:384.3787521907301 34:9.742234660080575 35:181.3466884107959 36:19.410274893841702 37:64.84309717127093 38:218.84838245378802 39:429.2703298534578 40:665.6964424304948 41:0.1079724726639014 42:124.41418931053119 43:50.2515979840181 44:1.375466727312068 45:139.1064703401049 46:158.3348140612399 47:51.74667610323125 48:146.02430191873566 49:312.7774383344265 50:42.21823667832649 51:46.56368652778551 52:92.17933902400404 53:60.69122268164609 54:198.95494679818975 55:59.473192351247995 56:32.57278358544463 57:164.1203046930175 58:12.993173886255361 59:27.321189737244396 60:42.21521822902191 61:33.602503189231065 62:113.13941982075202 63:2.2024079233294147 64:66.35287873909971 65:20.602841362974893 66:50.04669775669537 67:31.693856569652056 68:68.16771886545722 69:26.437344270529277 70:47.82160181028405 71:121.1869591546422 72:8.474977144110884 73:130.2334544067254 74:26.887652740838437 75:48.38169852711085 76:372.1636409356107 77:12.573608107271529 78:19.71442069800309 79:53.6373598125655 80:212.3004529987333 81:18.23327438707547 82:18.393452355745982 83:13.762862771377666 84:54.78592462343679 85:4.656092743482566 86:19.414137936717697 87:16.998941675385137 88:113.47336182427122 89:109.17636167162144 90:19.93210017949643 91:72.79952507086541 92:2.527886725787601 94:1.5583462927418859 95:11.08344584445348 96:18.335978504239105 97:150.073858847365 98:104.93358306808426 99:56.51743206726055 100:11.70433762510812 101:7.829041285185192 102:1.8997829272130564 103:1.8997829272130564 104:94.88179799183001 105:28.736610153744007 106:34.96010666835273 107:6.801166894101635 108:3.5924478244959666 109:8.845550199470818 110:139.84900861499975 111:0.07992059942061938 112:24.08149562760036 113:680.0356696538097 114:5.411090374573651 115:100.04257179945058 116:16.352542602045915 117:21.834345544800083 118:59.07074956821545 119:0.13669194730019876 120:14.657131439864408 121:449.2014649000159 122:243.71482056604756 123:0.8109187169607561 124:257.4706590964523 125:3.2514712436219457 126:26.60212306262471 127:3.151717734690528 128:36.48451727022195 129:3.1663406506258234 130:18.17747273856645 131:170.86951531774864 132:366.90808587374465 133:238.99552301000446 134:156.66667694744052 135:18.535654543548144 136:71.7459045852642 137:40.944897148776775 138:76.29317027262356 139:44.540313583084234 140:13.52653993508038 141:152.55430143958563 142:2.157843231317591 143:5.178115100592582 144:52.83503600877609 145:114.29625233325199 146:74.65616011714572 147:1.335339091599536 148:23.35192922798666 149:148.35089474038105 150:2.5826386614250727 151:17.741525484526605 152:72.19307665189892 154:23.71456258921344 155:23.836953431528077 157:56.312200400979734 158:0.07133024396990842 159:100.48433416564971 160:0.6142888863579313 161:135.99966293037085 162:41.760501799531454 163:45.57668681317255 164:28.068607759858743 165:148.3910781588913 166:35.14416671833432 167:98.94063793245326 168:32.124472104057894 169:4.899963185309933 170:32.435254570741556 171:119.68480111929247 172:19.607484614284864 173:114.90004503325066 174:196.24503800321185 175:51.49007209866414 176:157.16945261030781 178:68.71512906161439 179:148.1463938906086 180:29.96090692641592 181:44.63829409815748 182:0.22779188974989822 183:14.819213002747961 184:61.92978249473974 185:89.80314611284953 186:71.39510616092458 187:151.96834089177295 188:469.0615074214178 189:344.81695142407244 190:39.09739974445008 191:2.4341623806995965 194:51.608130946282444 195:107.61254108175581 196:78.58642786365539 197:19.265426300342835 198:10.86029219834274 199:1.6290781126497664 200:74.35282449137735 201:1.5848002709999824 202:222.5977618329927 203:13.994270817483434 204:33.74803446775146 205:30.277890689928665 206:41.724788787194626 207:14.551200692695462 208:50.54877910225313 209:3.0554279467880994 210:38.48222587578124 211:46.623186628304296 212:3.0981651574165774 213:14.802825907615173 214:51.189205247096154 216:55.73313334996771 217:1.2973614348029778 218:297.14558728228593 219:51.92520276170468 220:31.95554730427034 221:47.7760335476184 222:0.13927515462487616 223:183.4659282200123 224:89.88403496188234 225:32.441250776233154 226:18.66372001643266 227:96.07174231909434 229:0.7799188088105106 231:33.38077886184095 232:77.10501888562214 233:10.439484927340004 234:2.0531055545402737 235:13.222524423650647 236:68.09879389262764 237:37.6813722912326 238:742.2695254795517 239:16.3836341979 240:22.99591681509917 241:68.94016947396395 242:13.620703777276983 243:2.2126627482388423 244:16.799479683876978 246:2.2765919843159557 247:0.9995452117886431 248:23.883566769289384 249:70.45747475294058 250:100.82003255543886 251:39.26753764993353 252:1.0413435471819943 253:0.03721409293996001 255:8.712846613125038 256:43.65460107547861 257:0.20882899651029993 259:8.770512213244237 260:24.372226873419013 261:39.869705080757335 262:17.671011448270864 263:6.49994479887503 264:17.76124490097433 267:4.423930593662004 268:67.30423635451993 269:2.6191317622017682 271:1.2307110596619604 272:244.84000070772504 273:58.69604652691364 274:54.09711883497046 277:272.63071781265876 278:25.39144069653127 279:93.93185056819378 282:54.677718209137204 283:15.362085485677401 284:2.828906133110168 285:15.490367370870823 286:18.79367722478101 287:95.37027013416265 288:42.01219022306519 289:42.09502013248043 290:9.816521606102915 291:117.8517511874012 293:70.3933401505776 294:80.87579914836527 295:113.40106593720064 296:61.330454645382474 297:38.741925483239456 299:66.28971984082963 300:23.075963756485255 301:71.23674680674183 302:0.41231581400430883 303:2.3554633745602053E-5 304:103.40247074653288 305:76.9214763607989 306:98.0727275031256 307:19.800912490678407 308:1.5782915186071067 310:48.2681369664146 311:5.344575156979593 312:23.834004985007464 313:31.633568596511545 314:7.963896641546125 315:13.713435099545068 316:13.713435099545068 318:0.5453565115810942 319:44.61722760900264 322:31.996573968302474 323:0.003635945981520784 325:13.883214125826083 326:0.528996151510558 327:32.2174330323195 328:0.5521076655473548 329:179.41939878048257 330:112.39688884561242 332:8.302732704586328 334:107.22481273742643 335:11.191699156368069 337:17.638135494784116 338:0.4703889774284535 339:37.183332178928126 340:5.936939166089348 341:41.716134683881826 342:0.6435833112494457 343:37.60276670736703 344:8.690543487398761 345:0.42919068718575637 347:92.76147102105116 348:25.591221199009812 350:25.657404143577015 351:14.865339492839384 352:29.62405617274563 354:190.94689118959172 355:33.831583999487464 357:22.288511268997002 358:34.39792648097022 361:111.54428471074074 362:0.7615355497283068 363:26.333337972222466 364:135.6944069267122 365:39.0878630486786 366:15.487422557306243 367:22.66108151315722 368:0.3459409147122565 369:0.8214785140959605 370:6.625669194832036 371:0.05419912733609314 373:0.056318507037026955 374:19.367853189853232 375:96.4335555193835 376:63.99274324437 377:40.00718062064663 379:6.8634962495741805 380:6.8634962495741805 383:0.295440198817766 384:4.452577837692329 385:49.60894339290787 387:75.14852042903725 389:9.75297715266824 390:9.75297715266824 391:0.9320557743206973 392:36.10267026768017 393:19.89609765763877 394:27.693198461687118 395:19.956034766074644 396:9.905733876015042 397:76.04083928232792 398:32.273963202388146 400:45.9249888347825 401:13.21150801481091 404:4.71761979689105 405:7.237770440224938 406:1.0218995814576142 408:41.45609413851781 409:13.305136673895023 410:88.03741731433087 413:13.399617935422631 415:24.384723604215917 416:0.11186939853857956 417:10.259974163400521 418:100.0484513167751 419:2.696898089968795 420:4.843252478207576 422:2.7149927105245113 423:37.379990592340356 424:17.05973732857684 425:61.74763994568157 426:7.49977630350604 428:183.48532012480726 429:24.882013166199382 431:184.08910662839628 433:78.36764240921154 436:5.104822307976043 437:52.609317183164656 438:1.174454600531816 439:0.1879785237878683 440:79.01279195026875 441:57.661382904841794 442:25.32059593763169 443:21.342640735683183 444:90.48537918153556 446:185.62099762444143 447:2.9214046871539385 448:96.46918697820321 449:5.158856309950689 451:21.475558807627838 452:25.469418650755284 453:43.3177886953415 454:10.88510893591791 455:0.17379354151620544 456:2.980134581856853 457:21.677231560629775 459:39.036335007351056 460:3.0399545555557057 462:8.020395439926846 463:103.76618891204106 465:21.881717553289292 468:22.22896489013031 469:0.13795791675050306 471:8.277501088164717 472:5.554260852674101 473:44.64250584606277 474:0.2278402471097877 475:1.382857016268108 476:5.61331901277793 477:14.928434094119439 478:1.3959748099867122 479:0.12158374297052807 481:26.87218836601709 482:22.802041796900355 484:50.43557855375405 485:125.45392612249047 486:192.7744115625496 487:3.3563461159624306 488:22.87524856465006 489:50.56189484826542 490:282.1526528540879 491:94.84084072890356 494:0.2745751153582059 496:0.2745751153582059 498:27.450870117843454 501:152.97658307652046 503:120.55714779077483 504:27.5351679981786 505:15.547727460061065 507:8.861919595166405 509:277.682413170016 510:19.453030993880898 513:27.790583876055983 514:127.96290512399955 515:196.2738925896529 516:73.31413551933674 518:41.82942947770994 519:79.17982099825105 521:19.725470980535842 522:3.631993727946066 523:23.860783940420834 524:28.13716376520801 525:1.650097988127964 527:3.655942108720181 528:9.151592132933438 532:19.933541606942743 533:42.40772639627131 534:6.310102322913819 536:136.36966599914135 537:3.7780615854886275 541:0.37897270425358126 543:98.80551975383909 544:0.05299629667857039 545:0.05075595782302166 546:3.904276917813641 549:24.74757046236796 550:16.641166663871253 551:20.577943476564514 552:0.04428773743614488 556:48.830153987998365 557:38.78914668388109 558:0.43615602304937384 559:1.8906319804078282 564:0.4436957946199443 566:9.812793874664596 567:9.812793874664596 568:34.32456478455721 569:101.04792241851612 570:39.13380050720638 571:6.7671174317314025 572:54.50702672463404 575:0.03072118328235343 576:49.64690077309298 577:54.94959319747655 578:65.95582317657437 579:83.36915784554023 580:140.97526028347568 582:140.97526028347568 584:39.60208120679926 585:4.225082325735533 586:25.776700625610275 588:4.253022614511268 590:84.18385718272006 591:7.0290194257495 592:4.30948752593733 593:2.0675204717665614 595:84.39031589972815 596:2.0675204717665614 599:156.67480035726976 600:7.106029729921762 603:10.38593442187598 604:171.56168796768634 605:2.1234043989275646 609:26.31777608864739 610:14.054072001872328 611:30.983005082465514 615:40.81905238132271 618:10.586623263074847 619:85.86803919214076 620:31.29453734621996 622:22.295278660059825 623:26.689058652823103 624:10.688887928469516 626:7.424330348480364 627:22.378660058538006 628:26.878003417331712 629:7.506577542042971 631:46.63017980852794 632:4.634644311996016 633:0.6241997724325801 634:10.844761292003861 635:27.069213308290102 636:22.631834822641128 637:27.165682930980456 638:2.319824517954603 640:18.578004463612984 641:7.632044656892094 642:32.043219386695526 645:11.003691343146567 647:42.10784913450538 648:23.06422549900347 649:4.823120271536505 650:42.37492524255512 651:14.94078544061281 653:27.757008147148383 654:4.887809390606662 656:53.20077273501735 657:64.65940566776943 658:19.03736866799417 660:0.7159492132959899 662:0.7159492132959899 663:32.824320173172325 664:23.60121125899255 665:11.443224940014597 666:19.273722644404184 667:37.908231656598275 668:28.163630598126005 669:186.70348154494937 671:54.006567108833195 675:19.43386634868651 676:43.33592716761979 677:11.556856039882014 680:38.421128040655574 681:43.61831635735006 682:173.42434914477346 684:33.52163206013977 685:8.25320578137349 688:33.640482166224494 689:15.625091882055587 690:28.900686023786946 691:19.84358781870312 692:5.261466438431971 693:5.261466438431971 695:5.261466438431971 697:55.007393080680146 698:15.767561559832448 699:11.907303558852913 703:20.011354730194704 704:39.081036883859305 705:0.8538624037660544 706:61.26494737915969 707:12.027430076585073 708:125.33394499673872 711:0.8538624037660544 712:29.22704309507127 714:5.368948511277895 715:44.63580882177786 716:12.08813638920887 719:85.79206314051423 720:39.48749242889608 721:12.14927831058357 723:20.267327946666867 724:56.047755751296116 725:39.62479422358398 729:16.13247374777666 731:8.68672417522115 733:24.93874564346474 737:155.6492635002878 740:50.90939315153386 743:12.398309524404667 747:5.6298256500877 748:16.433799514800693 750:8.837807810704357 751:16.433799514800693 752:68.78411222167894 754:0.9568520340850808 755:0.007040431989842766 757:2.9662119333307584 758:12.525581272766845 761:12.589926425453001 763:0.008089041004106349 764:8.94046378614506 766:16.665551970859593 768:25.552154655119256 770:3.0187024949815227 774:0.9979687466515317 775:46.1743574206683 776:57.50171228960972 777:35.521848744776584 778:3.0453045432212154 780:3.0721484751159838 781:40.90367833280954 782:51.932948650099306 783:0.011704532704259965 784:25.86879288102695 788:41.198983028049255 789:1.0405276923913516 791:3.126574455381412 793:3.182005978452345 794:21.536100626569542 798:36.331187773771155 799:70.73829679894232 800:6.029110554862825 802:13.122530259444826 804:13.19143481181968 805:31.333364809770433 806:6.070895979495933 807:31.333364809770433 810:36.60892661132777 811:110.65639984273713 812:90.40028199118176 815:53.18339243745653 817:31.5847005277439 820:77.71195455773454 821:6.198405165808857 822:9.591337920771927 823:22.021787865020382 827:59.639936905482024 828:0.029159731995936067 830:17.732003646467806 831:0.03139119680822721 835:98.5104945460577 837:286.8465943794106 839:341.28505178150175 840:105.6591861310122 841:3.475214699227873 842:164.49523164555515 844:3.475214699227873 845:48.69761520003988 846:105.97815013526677 850:18.082373555425477 851:1.2430624057039485 853:18.082373555425477 854:92.64988574007693 857:106.62363032743372 859:93.23437247663286 862:14.06267727849429 866:18.352675772639312 867:0.05270855922087638 869:33.03814006659311 870:49.60456191398209 872:27.925610529590223 873:10.18467762172192 874:0.05270855922087638 875:6.69555203130158 877:10.24684133322842 879:1.3295782607050473 881:23.159320888104673 883:0.059051603742167155 886:14.294291223357193 891:38.83324940078236 893:18.723659959568895 895:6.839888247435076 896:14.452027611720263 897:3.7643049186512125 903:14.53192423598184 905:23.598857380762382 907:270.0943290968074 913:0.07303858951818261 915:69.14999871816568 917:45.11315349590454 919:34.03209928951286 920:117.19317664949105 921:0.0807088525630603 922:19.205445939663136 928:29.07039160483481 933:39.80113110551335 934:7.0895911538885095 936:57.57968077244291 937:7.140967261740777 938:64.02431121759994 939:7.192839490890715 942:64.02431121759994 943:29.33693137015971 944:83.57852825630748 947:34.77897988537922 950:4.044100529392989 952:19.606316567648687 953:29.471964401762627 954:11.037768625197574 957:58.24347416892571 959:64.5043264886853 961:7.298104139293837 964:0.106597763732635 965:7.405450694047086 966:35.24309315121451 967:1.601531539422432 968:24.766233883175975 969:7.405450694047086 971:106.08067873372168 972:46.79082431307629 973:20.021892800389658 974:24.888801279943795 976:4.192960977957379 977:20.021892800389658 978:20.021892800389658 981:59.156478745177836 984:15.548538217273704 985:4.231176010578956 988:4.26980431968069 989:1.6661805740363886 992:176.0817117873006 994:1.6661805740363886 995:0.12641196470616878 996:200.8655133331141 999:4.308852852459146 1001:0.1317042573534596# ασθενής
1:753.7593761428388 2:769.5819448414684 3:219.28492712434382 4:330.0661776332671 5:379.59670749611854 7:655.7737996360067 8:619.1851555635201 9:253.71442792681248 10:265.8234758105378 11:1623.2063904398124 12:296.77102393070356 13:650.7078127445175 14:16.331466429045832 15:256.656225570327 16:125.91335930596081 17:5.992062282376946 18:159.70539613289478 19:187.73030842209053 20:264.30168905371505 21:13.654578964430842 22:74.56042898935014 23:17.822218428050377 24:38.1062681647934 25:41.399752549099915 26:124.64958373513277 27:306.6451333235098 28:62.969027629751665 29:22.75437076069057 30:250.6521267396503 31:217.14503075517473 32:64.68128789399788 33:8.661720836119065 34:141.88881121199435 35:9.146597388800997 36:1391.693636543043 37:7.753515070991708 38:405.4425897227958 39:111.7520800507913 40:1663.845862257357 41:164.57857894677983 42:3.0032009778975457 43:320.69050821291995 44:6.212402283462933 45:326.9178535566518 46:3.063431905315495 47:41.25147412217988 48:31.836782073567218 49:21.7612805310484 50:11.08357531688191 51:51.36250779995027 52:840.8908467454547 53:861.1021397032915 54:408.2432488967721 55:102.94030967027182 56:167.214152928743 57:77.80310679291244 58:15.894018358293648 59:40.09202728523511 60:11.874848693921383 61:87.0851868508834 62:23.726205183439575 63:189.59201252944237 64:261.67556574994495 65:290.2568919835394 66:80.69736875140451 67:45.243010261330426 68:140.94386731822428 69:10.73309024096203 70:98.26385133140522 71:33.578837690729685 72:30.72904901742203 73:156.1982101327469 74:52.986159551885265 75:28.19186235744793 76:181.21828096503899 77:1.3849230626820876 78:25.873307841035803 79:35.43460097533257 80:102.18308064980428 81:111.57988998522063 82:0.009415990837723922 83:78.83020739892869 84:245.60253312481308 85:36.63198895673139 86:37.66800553676133 87:6.884279089818794E-6 88:70.0179662454696 89:4.742354109020966 90:35.255923436954525 91:70.78255974044163 92:0.23865955918039536 94:18.709420052470588 95:7.655608142868691 96:11.938849225319517 97:27.458745090764538 98:534.3867827541375 101:12.515571418304333 102:28.561028774191705 103:20.049497190872554 104:0.05724726163762466 105:5.27306560433777 106:102.89004099907564 107:30.234721564947073 108:1.5634968965939902 109:43.802524409945725 110:178.23509427430065 111:5.650449508672006 112:144.02855112451735 113:4.128271338672098 114:97.05155025224265 115:52.36241028595686 116:181.60333742982576 117:14.628692828386502 118:42.041599205372265 119:2.947469287576986 120:39.66965842797948 121:50.624883714224204 123:333.71089523609425 124:33.591480753556205 125:47.94831107632756 126:55.80465631463721 127:189.17627973568986 128:18.809356505520835 129:117.77309935093419 130:0.008659586071176818 131:48.593178248227225 132:19.13638232673048 133:175.39929725415348 134:5.286901056981387 135:28.274146533047407 136:260.99971854383443 137:91.37942004834939 138:53.392272641577215 139:7.254084546675475 140:5.396020884727575 141:110.29081352801694 142:32.109826814916424 143:0.02813448660242757 144:9.632578392424344 145:29.223299759540513 146:36.7115587260328 147:60.37986620862619 148:12.871514991745805 149:73.45203082285161 150:34.28796876163627 152:10.589244281472185 153:4.469013024978338 155:74.3754308419352 157:70.35325657032101 158:13.345288812562902 159:57.87253626704718 160:88.90689406572908 162:8.851993264802212 163:67.2626353794922 164:19.491735906725083 165:195.5867348975654 166:0.16597322422951344 167:125.97059722793469 169:52.36638066889923 170:82.8448436131036 171:92.31267781957325 172:2.0509887708412724 173:30.070698368782857 174:33.6693858813466 175:0.005711504638004618 177:41.191120153702904 178:379.06481077572425 179:9.89913732079991 180:119.11540388438809 181:84.80343307787302 182:1.086448180443969 183:54.4692785217891 185:1.198697842514869 186:21.88200807116989 187:68.64563001799368 188:1.2299476214454692 189:13.355367999610296 190:2.6126114794033626 191:88.43239198419538 192:6.282708856574654 194:6.383796756046167 196:23.054747540342273 197:99.98774077475078 198:80.54807752174288 199:136.8662000125195 200:23.235199964374022 201:100.83192791703733 203:86.96643704968847 205:31.14987506924526 206:59.69589924239479 207:3.26112317710526 208:114.42342899384157 213:21.61736501573069 217:3.48445731593321 218:32.71756477947377 219:203.87140925292763 220:36.6810773586767 221:62.11194149793051 222:122.6697142601646 223:22.26607551809589 224:49.397420340993065 225:7.875001393120489 226:67.68213907363118 227:3.769680571924349 228:98.0116038239361 229:5.80716423440849 230:3.8859844378548063 231:0.9260853304630475 232:166.23864465096864 233:88.76158038444636 234:0.06150481044609842 235:64.50024344778079 236:60.16956733990149 238:99.8681598223697 239:0.17335698643725123 240:198.67733745202264 241:278.23202927693586 242:106.00639565055711 243:2.387045072583264 244:31.48796153527623 245:123.01915738340202 248:8.974076994949183 249:113.50245198178362 250:6.547239640961522 251:159.73889636337768 252:147.85410508462704 253:9.089665615159475 254:21.282343069423373 255:17.933286088575013 256:6.643050587091964 258:2.6307572762508955 259:1.1911204335911691 260:109.23331232800057 261:0.015124198943570834 262:231.23433716399575 263:0.013367848439463571 264:132.36680434222723 265:15.17088421822578 266:45.42343985000691 267:63.85168675237635 268:49.99325005062264 269:0.008721040003315373 271:2.87964619693064 272:0.7214104940230734 273:4.836016926966693 274:74.51952617618417 277:33.79033517112961 278:355.55772541132137 279:7.196015116593985 280:9.818147474492227 281:117.96535061942792 282:147.260514070822 283:135.60055945252793 285:42.743820845706956 286:7.408664788560841 288:1.4969985962162817 289:97.2206674832687 290:71.4129393611147 291:61.60236388850452 292:0.4273850740743863 293:27.067069804175084 294:3.2483565861761665 295:3.0354537564216213E-4 296:6.391444478326719E-4 297:13.478356560133406 298:364.28106422031397 299:5.400389628362875 300:7.825402686248239 301:10.543395379629127 302:110.14166093190164 303:20.288487104815875 304:10.681718963716854 305:1.7001030478099846 306:5.516065712314374 307:10.716626398759981 308:1.711987547977417 310:146.8513176845644 311:258.7842441945526 312:28.34394638384567 313:185.97499076474787 315:45.51640664229268 316:28.54310198899721 318:3.6208799899923445 319:85.26296650745174 320:41.23753462398397 322:130.9600611275869 323:75.0096409853704 326:8.420684864346091 327:14.436276481206193 330:0.015901281356452687 331:8.577147356684526 332:6.055299136998193 334:1.9773380707291124 337:25.546291841748236 338:0.024099005972624554 339:133.5436707941537 340:38.13164031564166 341:274.3063289846349 342:8.932925270988555 343:15.107302551596614 344:26.12982784392386 345:298.06338373650476 346:99.81723422688098 347:4.094411235395596 348:38.811779053382494 349:22.410490991844675 350:6.453707320592187 351:0.7704593275121989 353:18.801416553772956 354:6.481225534512989 355:284.86016909565643 356:48.300747206619036 358:222.94190783157882 361:237.2798606059754 362:44.23585101397672 364:39.7801586437471 365:85.3024588650424 368:132.43658774412484 369:12.777073536711292 370:0.07385823138469597 372:0.927130494939741 373:23.59068788813627 375:109.69439648001313 377:13.039832955195363 378:7.119506978468527 379:0.2591267773851317 380:128.4161555029842 381:0.09465647409662721 382:41.07244924205208 383:20.208073664164477 384:0.25501672825676147 385:110.45681981566689 386:0.25093052512324476 387:0.25093052512324476 389:76.63424382368171 390:28.226268554985296 391:2.6282763491468684 392:1.0236269443638109 394:46.23940455789635 397:77.38111733595554 398:106.2442579493894 399:42.039955607365556 400:7.496354884559786 401:130.82413408719464 402:1.0955247710982807 403:0.13161567962101944 404:20.87430356134419 405:17.161961596100912 406:51.96735788152607 408:56.97467942419435 410:0.13848309888196375 412:2.80395772869035 413:1.1382989476122976 415:7.626882667833369 416:67.61954968701393 418:278.2315869255696 419:42.74092757653956 420:2.858690762348681 423:33.70442786584798 425:5.122466938930144 427:38.48257991811209 428:10.823156001131146 429:63.29850962486503 430:0.17448273678938003 431:58.228935748492795 432:2.9710980792443538 433:43.35821048114695 435:17.950222746933118 436:313.2693922454574 438:5.335760319096965 439:0.15704271596420266 440:11.07593134858705 442:0.1926116754060058 444:298.1972544656964 447:26.01987374615115 451:80.8521733694116 452:22.035350129824966 453:34.86187595832487 455:11.29223820717921 456:0.21012307730759172 458:14.77233169711468 459:70.52758898885503 460:0.22388585842188488 461:5.558416980962382 462:22.374854780506954 463:22.44369843278109 464:93.43259272026953 465:1.3846799745656033 466:1.3973884238600052 468:11.695250499007047 470:5.761393206653978 473:35.99092986067511 474:0.2685488764827332 475:1.4890248665695323 477:0.1004255811400266 478:50.771936893303085 479:0.2791874910591503 481:0.09199384918814474 482:133.49197773149035 484:90.16794894358642 485:15.64157500453565 487:32.08544183912679 491:12.165009035406822 493:27.833875147810282 496:12.261899245189863 497:196.98227646143545 498:1.642994105181844 501:0.3304517081843215 504:6.192026792685865 506:0.3426249671492611 507:37.38992083917617 509:19.95745164320701 510:19.95745164320701 513:177.01528304802207 514:439.6894825434253 517:16.28096842906704 519:9.334913591487904 520:28.686938222790314 522:111.01059512752948 523:20.30071165319506 525:86.72236623212488 526:9.419099674536364 527:92.70960455608297 528:130.82260382875262 532:53.36175726907365 534:179.6771574146027 535:99.64828899157686 536:0.046030209875298246 537:48.554038063878 539:6.5898806169155835 540:1.8582387826878564 542:13.128445784094342 543:24.993540347410622 544:6.693851365502032 546:21.014691485806253 548:21.014691485806253 549:49.33545680138492 550:54.612462983160334 551:17.085856172650672 552:21.162113773377502 553:21.162113773377502 554:25.491013264222676 557:108.18094579301702 558:39.67760506847985 559:10.08194799220014 563:49.87000737579674 564:13.621064377463485 565:4.2458314250082925 566:102.31627189151034 567:17.410927036118416 568:375.31451302903315 569:13.677370462625163 572:155.77153338253112 573:17.543520624258942 574:0.021295317334876617 575:10.268708014491988 577:17.677622936083402 578:17.677622936083402 579:4.355654804666282 580:253.5438198221038 581:4.355654804666282 582:13.848252809196472 584:35.46286292996259 585:7.205098746706217 590:2.1710503142922954 592:26.535961105676893 595:7.320599380123022 596:10.55739046415215 598:46.113084981898055 600:26.626240488761358 603:22.402177397972576 604:159.37540276027224 605:2.2467245221328067 607:62.73142242850445 608:4.58447292119486 609:520.0032108648529 610:2.285469227042119 611:18.371838183074907 612:4.643678172466524 613:36.46355896480746 618:4.703716470633536 620:106.39863789159288 622:14.624763674295624 623:63.57651063481214 624:18.66119831330257 626:0.0040576763161351065 627:7.680814157347325 629:4.826361826365641 632:27.55829467261275 634:32.369474209237985 637:27.751385337432215 638:329.0680893638916 639:53.3333963621743 641:42.62691455123711 642:4.952553789292347 643:239.58245074742393 645:7.933111626261735 648:43.025023230500025 649:5.017027560016548 650:23.67425864864781 653:2.5748347805264644 654:2.5748347805264644 655:9.984420003699072E-5 656:9.984420003699072E-5 658:8.151327137404481 659:90.08627816861024 660:9.638809970825103E-7 663:24.03368789871405 664:2.66377313908291 666:11.770332965938616 668:49.224347621973344 669:24.124974532854836 670:19.81209110969642 671:0.814208358713468 677:2.7093639267173626 680:79.14983550384348 681:39.14317330747814 682:67.0233990232616 683:12.059186612038488 684:105.05825464403523 685:34.17841637567223 686:91.99523697811249 687:5.424477529468421 689:199.21274303213323 691:2.8267506268473506 694:2.8267506268473506 695:24.780740027368726 697:12.177536043417238 698:0.003260186346302165 700:20.3883004471328 701:2.8508306475246017 704:8.707220723714507 706:99.78385897695554 707:50.78238541227302 708:2.8996123285752864 709:56.44367465598499 711:25.071153865134086 713:113.18597211237677 715:2.924318918304442 719:29.930654432997645 721:5.642491854839799 722:0.9482748729741374 723:12.480766001931634 724:8.903455405605099 725:62.817489473607424 727:5.679823921142621 729:74.92173827411328 730:12.605107914350238 731:5.717449866317786 733:30.26698557796793 734:5.717449866317786 735:8.95342709068764 737:311.2948612020109 743:356.31417187746166 749:40.910180700801305 754:16.909701217794684 755:12.859258827984114 756:3.1034007787506557 757:245.31182017299665 758:52.104328147565745 760:108.73308947659454 764:12.923968959701574 768:3.1566212961360804 770:30.960770494483548 771:21.534070767762937 772:13.054837944545834 774:13.054837944545834 775:31.07925696028479 776:9.31397018958568 777:21.534070767762937 778:13.054837944545834 780:3.210797234308899 781:3.210797234308899 782:109.9306713718694 783:6.02948290693729 785:17.30348796922114 786:0.02118322918069766 790:26.508397641378632 794:0.026867372598075256 797:0.02893036722144767 799:6.235061970426786 800:26.835490376364998 802:31.80829976335757 804:22.19658473251046 805:42.53333517112982 806:13.528762185507693 811:1.190563255330464 812:0.03331544749299394 814:13.59857245254 816:119.47657388796188 817:3.437561551945693 819:3.437561551945693 820:42.84254559584489 821:119.81554725628895 822:6.405816518047585 823:3.4670945371628377 824:1.222237999262674 826:43.15639408180315 827:1.2383480648787164 828:9.921736477601643 831:43.315098572039616 835:22.79286119601207 838:0.048628377322066624 839:14.029210920731536 840:1.28779911462903 841:22.99785774798521 842:3.6189732287322407 843:14.103020401022313 844:6.627632603847732 845:14.103020401022313 846:80.33926987637523 850:3.6502192942021248 851:206.70972236473526 854:43.962186001440124 855:14.17743374382237 856:3.681765050067482 857:23.206122538313657 858:0.060735941092090316 863:18.759916255552277 866:1.374112924517595 870:44.629780519842036 872:6.8593750480948215 873:6.8593750480948215 874:75.11226999710533 877:18.944589354849832 879:33.78133058074438 880:10.523763805847171 881:1.4100674427881743 884:33.92133697651698 885:14.637093432970698 888:19.13236041567829 890:14.715987253576692 891:7.003488951539647 892:14.715987253576692 895:76.12823145523609 896:3.9113483601748196 897:14.795559809125162 898:3.9113483601748196 902:39.8222288069376 903:0.08588351626214573 904:3.9454539091067056 905:1.4845595418666695 911:10.844745379492911 912:0.08991191090338696 915:34.49303612208761 916:7.201912771497068 917:118.65439478337967 922:4.0498423224976 923:10.9771889228832 924:0.09831216049579102 926:11.04431479440589 927:4.085346851992341 932:248.57912339587332 933:40.47433985107486 934:7.30393733099046 936:64.72362135719713 937:91.25566081299766 938:11.180422467985935 939:1.603154942968426 940:35.235328870488104 943:7.4079156615911 945:4.194063931410822 947:40.9782811804169 948:52.74408057833993 949:7.460656918769106 951:4.194063931410822 954:25.00232006884697 957:1.6446307302011527 961:1.6446307302011527 963:41.321669422302186 969:99.88016029060964 973:114.720041958496 974:7.676827233304626 976:36.010752485466774 977:0.13676158234195673 983:0.14214567631990582 985:4.382964406965903 987:25.61707605956631 988:11.677363944055667 989:47.92436758833013 990:73.2528403165827 991:15.987093822928273 995:60.26337972427803 997:20.649680228003746 998:15.987093822928273 1001:42.207629043119425# σύμπτωμα
1:748.5398488009442 2:564.7639938800048 3:488.1329913356057 4:306.99770775824936 5:545.0460822575398 6:655.7737996360057 8:283.0947819562806 9:299.3866857553113 10:221.6372306953578 11:488.4494603671712 12:119.53693257547619 13:249.90200724875154 14:82.29923914039449 15:304.9431029879639 16:272.2182875402757 17:13.465679168658106 18:417.51148791343047 19:48.49844590828497 20:690.9255420430329 21:12.615679159124683 22:156.92119561807118 23:151.4497829419158 24:232.49087326123615 25:59.263890550008355 26:112.20104294617491 27:50.117552936944215 28:188.06603166128085 29:239.14035196088204 30:128.26344316188778 31:34.201806799667956 32:599.6714223305653 33:104.3686119739718 34:16.472810146593574 35:166.6495720632339 36:74.80733299501384 37:35.83500005587555 38:119.30012324125774 39:76.80730014636018 40:67.99860899585362 41:86.34017988271343 42:59.43715860254199 43:233.2133618635552 44:139.25180309458537 45:369.0947700689521 46:85.87720766618307 47:164.5624355455235 48:232.11105884943515 49:9.618550401578068 50:51.03605173752606 51:4.187095108566009 52:2.2521029994501753 53:32.04694520988582 54:162.716241505088 55:130.0626966496588 56:2.4127922595047515 57:184.3039422580257 58:120.17120198444833 59:0.6495936655978994 60:0.774454467733234 61:69.34168759637123 62:167.6429556364824 63:16.936515971045782 64:172.73773512858932 65:282.4836831469382 66:5.546392091273687 68:2.9352501318293744 69:206.10995141416453 70:53.78190081163171 71:1.0309293742612722 72:40.62343844524573 73:28.628232198008497 74:108.64323856180889 75:40.99481616272176 76:267.1543341479598 77:100.85168149959264 78:55.074794406532604 79:10.209667153834731 80:87.04791416032404 81:68.02187907829085 82:2.4277303620663666 83:338.8832709473215 84:310.2188205278701 85:123.72111804543182 86:45.096568792411176 87:90.99382874361855 89:35.69826612349618 90:39.24913292589292 91:0.8891537938881092 92:0.28803035417598327 93:33.402912383925894 94:0.9654825065817656 95:81.23675856009848 96:73.95268865792539 97:6.346711474686487 98:10.389118736710692 99:10.409084603465349 100:48.440513437994056 101:48.90784854198991 102:76.07862223410156 103:119.83509806959063 104:1.6464657581154751 105:0.44655024356110035 106:16.228163698210736 107:422.49280153763834 109:25.061579308883097 110:398.74388576355256 111:2.7931878871604314 112:17.145518054082046 113:68.39096627055255 114:10.001791633990447 115:17.43440856310718 116:42.486311993691274 117:8.201237213932675 118:32.6199914310601 119:123.90614880015725 120:30.32280323684444 121:156.25292671037565 122:10.934668994596613 123:1.0866471232360448 124:76.67061429915101 125:123.1117093348512 126:25.013068801625266 127:159.0783394867523 128:45.53669105384137 129:119.31449067290924 130:14.032258103454382 131:144.41585948388442 132:140.1603614637265 133:42.58925948835694 134:35.554361796034 135:50.111644334476566 136:50.1722567486217 137:66.43135545045297 138:79.24250189439711 139:0.12480632224228973 140:50.538174888616844 141:116.59750596766928 142:0.10980767296522437 143:132.28736711870016 144:9.945325989065745 145:23.485662187959818 146:2.766357152093492 147:38.0413146230101 148:2.945966102035078 149:147.54432322867487 150:49.850547859705685 151:0.11470580842224638 153:0.038485544415977783 154:1.7129616152666398 156:39.014548544078046 157:0.13623598844059062 158:13.712403801983683 159:16.44112838221822 161:0.802585926824179 162:9.137243063075626 163:0.17252947444893063 164:19.94811137802788 165:106.19111870298431 167:48.699713955594575 168:3.567960497117931 169:83.89067484904153 170:9.747750278875673 171:49.29943387790573 172:150.11821575284694 173:49.43421447649955 174:0.4262637185253152 175:49.569552461196935 176:1.035636892680745 177:5.575854328197477 178:5.62887218411455 180:158.15335687834317 181:28.040941330851997 182:0.33123038736528404 183:101.35045189844124 184:1.232244054019883 185:22.310177454805114 186:113.0049264592202 187:258.1618027214267 188:60.84524908250072 189:16.54555386611551 190:8.65974337898998 191:79.997184847573 192:141.81204094470667 195:121.47897736883391 196:4.686995937804792 197:76.7741123119572 198:17.308705369582327 199:149.52408364646305 200:72.29913266324178 201:112.40556895891935 202:9.27994236872138 203:39.03222790099983 204:5.037840732670353 205:351.06010493303523 206:56.14480055130543 207:0.12744576890096496 208:148.8923792356716 209:52.61543107819593 210:1.8651101493605242 211:0.1205749794532248 212:12.712962740935687 213:12.810095838283413 214:12.842660390187138 215:5.470949109529786 216:0.7807892118753543 218:37.16695040324123 219:16.0859530282176 220:13.173550053453479 221:62.98311694900654 222:13.2408941451516 223:102.7178431674645 224:26.351707887306908 225:8.11080768014118 226:50.46457407970537 227:0.9349473312008058 229:64.59416959631818 230:4.04025431137121 231:79.65823273693175 233:1.0036915171066632 234:4.07452005779396 235:133.23677337034343 236:2.385587580489931 237:4.161330611278036 238:47.75018546983973 240:321.1745629394763 241:66.48124298452733 242:6.42246716535775 243:0.22677143665473665 244:14.600131237965753 245:28.22149763553182 246:17.824599788010165 247:2.623886031098186 248:67.82926307766836 249:0.27649537274399977 250:230.70326682408506 251:4.563670565791677 252:88.08330413311289 253:49.66135873236906 255:49.66135873236906 256:29.045967113601733 257:18.351288446515326 258:88.59498647345589 259:63.659743580493135 260:0.009222375847262557 262:139.23989942004607 263:12.384033212762409 264:4.778084328523672 265:9.63417978983623 266:0.00604436778742264 267:41.93364661077619 268:134.29207474153588 269:22.408976713978145 270:0.3604316780462253 271:1.4334161374783128 272:12.81656814603687 273:0.0016564879231400894 274:30.22169121700646 275:26.450886996632445 277:51.61097125216267 278:102.16628723534721 279:61.044228482779396 280:166.66624092881872 281:211.5689736592541 282:86.49880611628971 283:2.0685492126156212E-4 284:10.198285789909356 285:34.90197885889076 286:0.43692744430950026 288:10.36151564081541 289:1.5922562768064106 290:43.878616646647856 291:27.34929089873223 292:104.28194119526457 294:3.3770326264871797 296:27.909719046421177 297:17.01783336461982 298:3.428740591581953 299:0.0034508461284244608 300:58.640294308137186 301:5.572341385167107 302:83.89767852660296 303:24.332012979982572 304:59.0610928923844 306:147.68363420618567 307:64.05319448533571 308:24.507499028381382 309:5.760438030989783 310:124.27349243852274 311:64.50509836148375 312:41.41188920507145 313:0.6134656142882543 314:1.9254318601372702 315:0.01497634450001437 316:0.6271560297182581 317:17.870687832051136 318:25.16672406904027 319:70.48869191020363 320:21.47943758972139 321:0.018098813297995082 322:0.44114622980843526 324:0.018098813297995082 327:25.474879764106646 328:42.27115477493573 330:66.25351687760526 331:0.6913750713295601 334:38.19409794035423 335:3.9871007825635467 337:8.958064346607445 338:4.0271826966299535 339:52.381582023436664 340:12.014910498578592 341:67.4691772416847 342:22.50623072059614 343:0.7839652674569707 344:53.11280192469021 345:73.29806373137056 346:0.3433282573912353 347:0.8166901875439205 348:409.4609262476594 350:2.2836299365070456 351:19.152565439643823 354:0.05498613301315481 355:84.5879431586176 356:9.461125051804489 357:19.53395863670536 358:49.460837774706775 360:12.74728567521631 361:197.5542572469199 362:197.5542572469199 363:54.52050531028291 364:4.4720670398047675 366:0.08203843068158002 367:12.917527480716007 368:0.2746532557938901 370:9.923795871836727 372:2.5634782943363152 373:32.20879874049992 375:46.03002268284891 376:1.0147221078707682 378:7.306386667773937 380:7.337205651123005 381:7.337205651123005 382:358.0052098306849 384:2.680161713351508 385:1.054232517679453 386:1.064289065584447 387:168.66620079324733 388:41.92822261324995 389:13.536606189474725 391:4.891577611609511 392:13.582270269507664 393:4.916012745557309 394:42.12138964603927 395:2.7663874368520314 398:67.71304044800988 399:2.8371617976762575 401:132.07671247234128 402:38.07645194393861 405:17.47897230184578 406:113.94134380545358 407:52.62419460486608 408:17.53389442907299 409:38.26082597563964 410:47.80832703718972 411:47.80832703718972 412:1.1907776157121444 414:21.421599107984385 415:2.9279477309716513 419:74.10745830579467 420:7.884121844627677 423:10.933063157916719 425:1.246785654999624 427:25.83605696907996 428:74.70715349768135 429:115.78862457705497 430:0.19089098252096584 431:75.01073035910726 433:3.0787879753209086 434:14.589674091585932 437:75.62553781991924 438:11.311611454211642 439:14.690734663658976 441:34.98891941131104 442:35.07933082732145 443:18.387636839061688 444:149.02869295436975 445:1.3528183784128682 446:70.26955606658795 447:22.33169637555237 448:18.446633888800434 450:3.2166960244205978 452:26.500787327711233 454:1.389718271495103 455:3.2571580547251844 459:11.66210063131916 461:351.4664966426513 462:8.514915628666394 463:3.3395431406988254 465:15.157441506834818 466:35.91120789290188 467:11.751885115625642 468:23.158848314381835 471:15.47992444298417 474:0.08885511683546742 475:3.5103775664105656 477:8.891098793765229 478:15.644736547519937 482:9.047172503426712 484:41.97345012492051 486:3.6440726410324014 487:0.07347258825393244 488:9.086711834805717 489:0.33643747615052716 490:2503.510003261701 491:0.33643747615052716 493:52.27385054190904 494:0.3484956445632424 497:16.212227346731577 498:9.287622697913791 499:16.212227346731577 500:1.7157013464687545 502:9.328460581700535 505:24.26094469349218 506:1.7455383880989042 507:6.381968436014751 508:20.217193103910233 509:37.990757746374605 510:3.8302227172982724 513:16.447411200226355 514:58.63607545660131 515:69.65273599560226 517:99.33897987751683 518:3.9024680242475767 519:0.048550183195244775 520:3.926855789837136 521:9.578238905054342 522:1.822090253608449 523:216.18320470266158 524:20.62943640791174 525:70.13891345325092 526:9.620679126876746 528:419.12807937721334 529:93.83552907905278 530:29.276496455797115 534:210.29903907841467 535:16.93273630803876 536:76.5498972185416 540:0.03328685698856492 541:44.2603669448834 542:4.127664924841249 543:6.819815767488296 546:4.205680006934689 547:0.026621828541337676 548:39.61112699055208 549:25.697076844231265 550:55.2408181470259 553:13.645736074618098 555:0.02206549703323965 558:222.19614402357826 560:0.5249424290145945 566:13.86868847314028 567:96.99599288472201 568:0.5413010980128602 569:4.393793030445571 570:78.918567544841 571:73.03565969931576 572:50.72877642391581 573:0.5496160371331154 574:0.5496160371331154 577:26.467845062025003 578:14.096795713723656 581:40.763084949734825 582:0.5665214754184598 583:0.5665214754184598 584:26.555852265696533 585:51.42153742505315 586:26.73334288113544 588:2.2323290568935383 589:0.5925819675257705 590:0.6014597619178881 591:31.441084756835963 592:4.619810379533765 593:188.6933224824934 595:26.912834779431343 596:0.6104346092688295 597:2.289105872924473 598:0.6195074726664047 599:2.289105872924473 600:92.94403574950933 601:27.003343868801554 603:0.005381460139523641 604:125.95443940487618 605:14.569301996147418 606:132.73867177665147 607:10.913754253327387 609:63.57352516197219 611:2.366905001880102 612:236.52448738376222 613:0.6567988691181209 615:4.797590224040773 616:0.003349610953215291 617:42.23073995752763 620:88.23651496276531 621:18.8821155255576 622:27.651647572388708 623:23.1498723768562 624:101.13415376094943 626:18.955338871754268 627:18.955338871754268 629:7.931282806024832 630:19.10312046732765 631:19.10312046732765 632:7.931282806024832 633:95.43846741971547 634:11.377933125393742 636:15.128737035553929 639:19.32820186259364 641:95.90915492504736 642:19.404157736301794 648:0.7788491587904223 650:8.232242780520231 652:0.8007707669218601 657:0.8119100692083778 658:19.791134132904823 659:24.191904115690345 662:66.57074202448811 663:24.373208785540278 666:79.05516355540102 667:2.7493436648250107 668:131.8764500610263 669:44.35275921375411 672:8.54792747591203 676:8.54792747591203 677:0.0019385374928474774 678:34.25036982753374 679:73.54283465065286 682:50.38850416042267 684:16.205171978837587 685:5.518158906771802 686:16.205171978837587 687:265.04836877177263 689:39.873687177687835 691:80.57447988086587 693:2.913929142460058 695:34.84380595775229 697:0.9301725830838247 698:40.13968128278661 699:25.218488356164382 700:40.13968128278661 701:93.58758999798452 703:2.962755012169826 704:40.27398125980621 707:121.05727343033584 708:81.24667433519173 711:51.33658848757124 715:0.9811796883157547 716:20.94350894637066 718:0.9811796883157547 719:504.82356444193584 721:16.713220734160135 722:46.087831808729895 723:12.696127826440899 724:30.53925882526546 725:165.48156237316536 727:9.076689752698831 731:51.98959843492535 733:3.088518724603437 734:25.81058518813368 735:1.020917420700123 736:5.848569021141641 737:25.911636712676156 738:25.911636712676156 743:12.947537818295565 747:13.01153393635335 748:13.01153393635335 750:9.279758875691924 754:1.0759666418082534 755:116.57831690117308 758:9.331484978145978 760:13.075998961364563 761:6.042383723899792 763:3.2198282218258747 765:58.65394241701851 767:53.00270249972778 768:31.34752185370045 769:3.246786126631521 775:0.02356989705814366 776:47.482526111145226 777:71.16259489345094 782:31.585798431961376 783:31.585798431961376 786:478.40384842098416 788:22.11669772829996 789:26.853661477180992 790:6.24411424893341 792:17.725828968502558 795:32.07270703381875 797:27.181443381156413 800:3.4423536116229054 803:6.369167477495507 804:6.411547607658799 807:171.8093052762835 808:32.32152545104485 809:3.4713108389309766 810:1.2404752048233034 811:32.447318337893606 812:32.447318337893606 815:332.6316218814897 816:18.141861243555805 817:3.530023589249262 822:13.959571182522112 823:6.540840914998012 824:1.27260939304801 826:14.031277981097897 827:27.744240123996295 828:6.584672619494406 829:1.3054740731171581 831:10.157528696425688 832:1.3221866141684033 833:6.673467326014933 835:100.69221257528638 837:18.486387214359592 838:1.3390894011843946 840:38.567944331043584 842:6.763805621067127 843:6.763805621067127 845:38.71552147880788 846:28.21016150120639 847:6.763805621067127 850:1.3734763774497951 851:23.407431896375115 853:14.398538607686802 857:18.841955015268873 859:18.932646916365297 863:1.426551834849057 866:1.426551834849057 867:6.996696695046994 868:3.8732327518011895 869:34.03403203429277 872:45.10620591498236 874:63.06193870454989 875:132.09863711880683 877:186.42282538191893 880:23.939847920510875 886:10.766963368220743 888:57.52548572195831 889:0.08921139398907967 891:1.5002323135355011 893:1.5002323135355011 894:24.26989864330779 895:24.26989864330779 902:15.0989938415016 904:57.94187199020003 905:1.53837681311026 909:15.180184819979129 910:24.494575631937888 913:15.180184819979129 916:1.5774259152107692 917:29.70048938486243 919:29.70048938486243 920:19.783579399501544 923:52.4589721614371 924:1.5972983417779545 926:78.13732549766895 931:1.6174074586976896 932:52.65806322184771 933:1.6174074586976896 936:11.29401990800232 938:25.07338120043858 939:251.62643427244356 940:11.362616055095744 943:99.36016394144093 948:20.285452026742337 951:591.8956048757125 952:7.600735313439105 957:176.52531626468408 959:30.503826761136136 965:15.944258019381822 970:7.817824555582516 972:11.715333061778711 973:228.8533012972555 974:211.6193768540868 979:11.787899068824592 988:7.929613604804798 991:4.521081857183617 992:16.213252748067166 994:16.213252748067166 995:20.91820865710066 998:54.530333040277945 999:21.027123282418867 1001:11.935144708740314# νόσος
1:616.198210225418 2:303.1032226744425 3:590.5914272218475 4:773.6446360760831 5:1023.7679757866852 6:619.1851555635199 7:283.0947819562799 9:1614.5042424502012 10:726.5011017787426 11:177.05830254182973 12:122.15190624715906 13:122.56479878119877 14:103.24390182137304 15:1112.2926112914977 16:55.09714903442658 17:1.1805732288763682 18:193.3731273412239 19:455.4699654216742 20:800.4283544553542 21:195.81388200287634 22:81.25165938558695 23:73.27634980525644 24:16.140920074641773 25:237.38228794810013 26:193.97485070717264 27:28.050033068747776 28:288.0007181830847 29:34.0021712545306 30:215.78080899210653 31:187.4710680576538 32:52.0733981536423 33:102.69656608166066 34:146.71675113214002 35:53.688305462222544 36:2.793391763536466 37:124.68328229668911 38:184.3377641651572 39:19.912653136292477 40:66.11256360044555 41:73.7649459056232 42:42.183168177475665 43:12.819651445425 44:219.5501565547846 45:51.51676661161078 46:43.17998020509839 47:37.38766355706389 48:250.5454040704272 49:10.051742731021648 50:2.6787134860573016 51:26.652425258076082 52:118.51448599545213 53:296.3981817037749 54:95.66520642012267 55:28.689829960382387 56:21.658894931986566 57:51.60519534258002 58:202.10685018356588 59:65.84650851769007 60:10.73140910803666 61:323.26750407472315 62:137.30898920167238 63:74.51917891174855 64:39.76068161108884 65:22.797656551743923 66:1.0279554700377158 67:25.88042099576152 68:11.549996074769128 69:72.75745021812679 70:225.53943483229963 71:93.2367834721957 72:9.774721582032381 73:29.388581319927862 74:160.69285914385395 75:3.344882417002992 76:211.52518962154224 77:880.6264291495511 78:2.269337227566713 79:28.04076278638905 80:34.06006885041063 81:17.67032587008902 82:44.36387265510989 83:5.416955498585495 84:111.41712404651396 85:26.167713333394165 86:39.35301809558964 87:0.28390187405804196 88:6.016179627941989 89:33.37029179727378 90:1.9143776993068338 91:27.712766214281633 92:73.46959675421316 93:47.55748768702967 94:47.80425129067658 95:51.52016010191052 96:105.09581260336498 97:52.203506127831716 98:56.43677159625639 99:6.808323888751364 100:42.39550126693501 101:26.7176108773047 102:13.469457221746222 103:103.25418969714089 104:172.6646713133257 105:28.026870866157754 106:5.774784004764517 107:31.624849598130762 108:0.7461293565879449 109:25.69485177726849 110:4.390832645683619 111:99.16928441782122 112:39.20018414261782 113:57.60811297138118 114:4.5709561083716626 115:46.81517272815876 116:191.43939927783512 117:83.43276707725876 118:3.255800690700359 119:71.1983230909522 120:48.58004767324102 121:85.6173796634228 122:0.3461981725910035 123:73.25055540892163 124:25.27683179527111 125:105.51202565945064 126:245.11377862613844 127:14.268616183411941 128:319.05037015909795 129:0.9069371910091504 130:126.03051082650197 131:97.20801592294322 132:58.685371834916815 133:84.44087353400094 134:190.77360773226212 135:12.237225162691965 136:163.6381423562435 137:67.54866928172044 138:59.28765972331422 139:180.45973056885614 140:128.0563807931843 141:10.061314198623988 142:2.546331644296963 143:76.9142874076292 144:204.84325279019328 145:86.43476229268853 146:31.173993632029916 147:3.065659792523866 148:2.248017607335043 149:46.59046761666036 150:80.53647233328059 151:11.262131040045752 152:0.7742637805471769 153:35.82007685556754 154:11.337169808011378 156:55.37262615919636 158:19.75446425056181 159:115.27424903241346 160:17.048520387049365 161:26.326810928390067 162:44.48580806923853 163:234.10496251127 164:2.0858629279631393 165:45.035072657821416 166:7.441777531211562 167:41.723510020618036 168:94.14400321175096 169:12.555973909607165 170:71.44675910886654 171:38.46213719608056 172:141.0857591278848 173:50.30181403501578 175:34.98605342223905 176:10.212941052929555 177:18.449243651719815 178:72.39759515163911 179:15.86991266176377 180:10.5416136299552 181:171.49949278001856 182:82.93468220290242 183:10.775623188801863 184:56.61701569958814 185:61.488840399832526 186:16.649181841422838 187:70.68788463222043 188:89.65986606925826 189:1.4693940030267296 190:62.558013252009 191:100.80208836925026 192:26.95132825998065 193:54.331214700508916 194:38.23613052393437 195:0.18953275226613675 196:0.1842187321744945 197:185.97436227349573 198:27.6365135136474 199:0.17636444224094025 200:0.04543216977367481 201:27.937361671194623 202:78.68792558616124 203:0.06753202996921967 204:154.03432116416164 205:18.505643131800053 206:12.641157415891033 207:32.961271893063916 208:15.843479125185016 210:76.43281855944397 211:0.10546066011914626 213:45.3791885336795 214:16.138153501593568 215:58.55574384550573 216:37.50959746597717 217:37.768058899130885 218:77.99922557405574 219:54.771811597401836 220:3.8432104981398028 221:68.59998079820328 222:98.6542541735815 223:120.1820217555592 224:13.724390324906585 225:30.687067301367694 226:6.06627732044231 227:51.679954050453674 228:75.03275230372337 229:0.9450903101942663 230:0.03596867930317688 231:6.346828727817484 232:43.67754342087324 233:35.541715736995755 234:117.76540981606978 235:31.688842883768263 236:44.051996535342454 238:171.11541804033124 239:11.650651730161046 241:242.6121006741012 242:0.01998243953940017 243:14.842116969444138 244:6.733186206280509 245:0.27376720768557095 246:2.6971423155565337 248:6.947235098733161 249:37.29312624960389 250:18.577557449768978 252:2.8234895920254166 253:7.04458532072295 254:4.778147273081189 255:50.432506722887986 256:55.06377481816091 257:59.714741749596804 258:122.55935914975097 259:29.648699949088208 260:4.876430951919488 261:276.2200198313811 262:9.812837216773413 264:4.956439825323712 265:22.655620253895172 266:55.89825644260299 267:0.6713897479646129 268:5.017269154389551 269:34.380105074380914 270:5.0994926795348965 271:81.46548453615787 272:102.95948463234525 273:10.215536048174831 274:26.893611242023688 275:5.204106188758448 276:7.605883958020412 277:57.045471927473194 278:57.142926954538225 279:7.632487061648957 280:233.411866321676 281:220.27051900170906 282:23.500515764168803 283:43.818431428106 284:67.33168639966304 286:31.4841777991979 287:58.13382463349929 288:48.80578238311687 289:73.03086624795426 292:53.79595682405962 293:3.4659758331814094 294:45.077562241348915 295:14.02090811080267 296:17.387733864012418 297:1.8129204265656271 298:95.6354310178186 299:112.62142017944373 300:84.95535047878649 301:95.78195455637628 302:0.008162653649537934 303:5.83019002649453 304:0.5993646642624275 305:11.254392549890696 306:143.11676104599331 307:0.012072771159473819 308:3.695283041434174 309:50.74261203422297 310:21.35498976475554 311:5.973894406771172 312:33.4243336797191 313:6.0964153377943076 314:51.515728236089956 315:37.90912568912672 316:0.4187453625673461 317:56.40045874598307 318:29.594172374942183 319:2.0383964416324383 320:6.196296945790193 321:0.02741361664409553 323:0.02741361664409553 324:0.02741361664409553 325:6.2468729582950475 326:0.7103523789974996 328:11.91457898023761 330:6.349320943824119 331:34.313293062459785 333:99.92065530684741 334:43.274523347480475 335:0.7786995896200472 337:62.77044343029945 338:0.794498153895394 339:19.003199419641984 340:0.34210011755839004 341:22.81286869907316 342:35.16167189430684 343:4.300351404512564 344:23.109446242710312 345:4.342475577654509 346:12.581772821674129 347:0.8769664356892597 348:6.804931936000201 349:12.62244131810048 350:27.236533624348095 351:2.389793475209436 353:49.34837312595045 354:80.13912378849429 355:80.13912378849429 356:9.70503170274588 358:7.06023930417883 360:127.88348353332213 361:27.85122615694718 362:23.844572897877324 363:16.46711991608412 364:36.45776166317326 365:13.166486114554655 366:41.229915196204736 367:0.25120415149770636 368:0.24731420526742254 369:7.295992661606234 370:0.1085388087594983 371:46.28764561043871 372:37.135579909282534 374:0.12045561874335882 375:51.54098431502347 376:7.4477608142827165 377:10.394847435192714 378:0.1298779007971786 379:10.470836843375803 380:72.5535327199331 381:56.866909708550686 383:0.13639499082653145 385:10.509085040007932 386:2.8096741109425705 388:37.92367845397717 389:7.634570496418962 390:72.9737583567017 391:13.877933207031635 392:25.081521289326123 394:5.074861010223111 395:21.252693714910585 398:58.06179762360755 399:2.9515629432614583 400:7.891964766946859 402:14.204952842242726 403:79.79738848074878 404:29.830574842405497 405:0.16761105517159292 407:3.006447093239321 408:21.685360383177642 410:5.302664391412583 411:53.44984363886489 412:0.18354674876441723 413:0.15766731367576453 414:153.7645239906345 415:34.46077127664159 416:1.2717863880268385 417:43.83094327126406 418:0.1956584481767727 419:34.633408315988476 420:3.0810997619170224 422:39.302022875643594 423:0.1998024710265711 426:39.492323439403464 427:86.9102178734339 428:75.60226261623289 429:64.84604883476325 431:8.297018456723732 432:64.98229769090517 433:18.44263131458473 434:35.33872142168534 435:30.946746940321056 436:14.99197033225512 438:65.53303204779515 439:0.12031593536026401 441:0.2395798594159153 442:55.12369496682264 443:191.41343362102523 444:71.12048508860546 445:45.08181303859094 446:8.472930960215484 447:8.508640644484702 448:35.70055766883882 450:11.697716080206833 451:40.46844956507882 452:0.11161160254302352 453:0.10876877111299185 455:11.78581467043406 456:15.250008414937062 457:36.0687710845182 458:5.84848889384956 459:40.97259474290582 461:15.407769482646067 462:101.25119596109741 463:95.42896277979621 465:3.4602439298891237 466:3.4813924944817938 467:12.009844552617281 468:41.59252690499721 469:23.55491532968282 470:0.31645358765324577 471:19.58968651211551 472:96.75941185344875 474:6.144003932084857 477:0.07219446929033886 478:196.89237792915912 479:0.3393544334448393 481:3.7225680877043543 484:16.23172827013864 485:12.619012789057345 486:16.23172827013864 487:0.36333015537122315 488:1.7214499596325952 489:0.05846890673630394 490:24.28313430471395 491:6.360742660532815 494:12.765387517007603 496:47.90855634650466 497:1.7953608395396061 498:164.77004893108494 499:0.3948665885196121 500:48.14901747890579 501:58.653944517392475 502:0.04798692585968691 503:1.8104666485222507 505:0.04798692585968691 506:9.58664128828267 508:308.6966104206729 509:1.841009322808798 510:13.014467866750124 511:0.4146526520270931 512:0.42139576420226277 513:6.619116646399347 514:4.004750221753575 515:106.40966856621564 516:29.372193839493743 517:20.84580055263288 518:13.167088304491715 520:4.053856480769487 521:20.915275547549456 522:9.796570300150192 525:29.635292820220556 526:76.7111285924213 527:9.839252831719206 528:76.88463069296138 529:4.103583754989281 531:34.45350015803454 532:25.36428714662375 533:0.02979017549896248 534:10.012374970445048 535:21.268074363415035 536:39.4878816582817 537:25.606079501205524 538:4.204946016933334 540:25.687513950797765 541:21.484212121958063 542:4.25660409856387 543:0.023603135297866822 545:7.065300451244459 546:21.70380775943369 548:72.62846226485756 549:26.101140070836724 550:55.919525126610985 555:35.5689647325999 556:2.1546641580363355 558:2.172430597213038 559:17.94855643192789 560:10.509181313501303 562:22.07775251556584 563:10.509181313501303 565:73.67560457574703 566:14.136824866209883 567:0.012125672530660499 568:4.525155342289792 569:10.602950519064231 570:0.5813868262956702 571:117.53723000258155 572:7.357545049603775 574:92.17850188457469 576:10.745691726829738 577:31.497155540536895 578:0.607334150514513 579:4.609215423088504 580:26.874089145360465 581:0.008169073171916204 583:0.008169073171916204 585:31.69450144502662 587:10.89100351007156 590:112.72835095215895 591:31.89403808177114 593:10.989343987698092 594:10.989343987698092 595:7.664523588869685 596:47.1179289207858 597:0.003636623405657476 599:2.377003983797698 600:7.703990108950562 602:58.30090554833142 603:0.0025146606619570505 604:169.33282802709957 605:0.6807023903102498 606:11.139112787834211 607:37.198877413784906 608:7.783679529981839 609:37.31241211738609 610:14.962512715229002 611:18.982288014574856 612:64.47094640562679 613:94.79167150499964 614:11.291665266381212 615:121.20886307290876 616:2.475849061451015 617:19.12704369440943 618:32.71500087439688 620:19.20007059745568 621:4.993750312810084 622:231.91974568160256 623:15.14854857580841 626:3.7095923964070417E-4 627:23.597758651031043 629:7.785359791663698E-5 630:2.5786198597164414 631:7.785359791663698E-5 632:2.5786198597164414 633:19.496612574470483 634:33.24762663069897 635:33.24762663069897 637:43.550806082401195 638:71.7742905568184 639:8.240885879515343 640:33.46510904317459 641:54.56538695028789 643:11.766913604145277 644:54.72069160078465 645:33.57482761784315 646:15.661750704386941 647:11.821423692154086 648:0.8249928804376109 649:11.876288305586412 650:2.729495126330774 651:5.347335890334891 655:8.459976189712055 657:0.8587807659807903 659:29.239736200374452 660:5.414665185719619 662:2.7967912906509156 663:50.221389467408066 664:44.90304907375513 665:5.482982251848735 667:39.600346512764375 669:0.8936555077695626 672:34.70962362876678 673:112.93155326631909 674:0.9175272150037177 676:16.27107051856667 677:50.67701569920135 678:39.856844192955904 679:25.110839696116205 680:29.96859934665928 681:20.676612659499515 687:100.5906017252078 688:74.9405801610762 689:20.842710049932894 690:8.969319418860273 692:8.969319418860273 693:30.29108342093585 694:0.9794665553939437 695:5.7302000371461315 698:9.017610671633097 699:57.33847312190163 700:3.033406723226736 701:16.697764387852093 703:0.011117576459951007 704:21.09602736978006 705:0.012345696028629722 706:82.0742765149377 708:3.083132495196903 709:9.11524171382034 712:3.083132495196903 713:12.80571853554763 714:35.6704077974937 715:12.867261871396357 716:12.867261871396357 718:12.867261871396357 721:25.980756389791203 722:25.980756389791203 724:5.952737931770516 725:21.441854007895426 728:1.0582748936193391 729:5.952737931770516 731:64.33968174719037 732:17.1422279236745 734:31.06878043933034 736:3.185140558210718 737:70.63387956191684 739:47.251315180676606 742:3.2374644706894307 743:1.0996158810271366 744:0.021205512304797017 747:0.022938757456771184 748:13.245858596665748 749:1.113694867069069 750:6.106929477560059 751:1.113694867069069 752:9.520379824745937 753:47.56270538894341 755:13.310565956730613 756:13.310565956730613 757:13.310565956730613 761:31.64727250458986 762:17.52714901934045 764:13.375748143462344 765:6.185862298259863 766:13.441411188427477 767:13.441411188427477 771:31.884356220680637 775:17.68502117558528 777:13.50756123999925 778:37.077730695774434 779:1.1864144456094041 782:27.011716781037237 784:27.118861197223925 785:9.786220501436487 787:3.4560820612816427 788:32.24634157237447 790:37.480533898284406 792:112.80648177117772 797:43.36470450125639 798:3.54212579965676 799:13.915048297129292 800:0.044597377571706155 801:60.82320004704353 802:10.00640621857893 803:10.00640621857893 804:10.062542286322378 807:0.047218413765397926 809:79.86632272476105 810:3.600789843338044 811:43.67258776387613 812:3.600789843338044 813:80.10875481137361 814:10.11912589485086 815:107.05290298882286 816:14.125902619958572 817:14.125902619958572 822:0.05560893573528935 823:114.71237786874258 824:14.19728856720251 825:3.690808685600696 826:74.36878696116 829:0.06165404282715248 832:3.7522129772973347 834:1.3780236201295843 836:28.350943047966044 837:0.0648157269408851 842:33.77667267020421 843:3.814766848054749 844:0.07142378436012622 845:14.562824629126672 846:18.947366497692897 848:23.63379823531636 850:50.75310579260345 851:1.4300404045914485 854:33.910603161163465 857:0.07842031322026465 858:14.789327287082232 865:139.93494890577986 866:0.08581637608116977 868:14.943466403428953 869:19.40209107118255 873:57.51950647313124 876:15.021504897000527 877:24.27161604265328 879:57.72209932249325 880:34.59634325617893 882:24.27161604265328 884:45.96348383462518 886:15.100202153528883 887:7.291036843706299 889:7.291036843706299 891:19.683996416415155 894:1.5776959455830637 895:24.602393802305297 897:15.259612677164224 898:15.259612677164224 901:46.48827945760329 902:15.340346371027147 903:71.25235242273538 905:1.597121923761662 906:91.3612161377356 908:1.6167740335774488 909:52.627489149871884 911:24.827555484216447 914:24.827555484216447 915:58.760124148584595 917:15.503923462073274 919:52.823485301327224 920:20.071102331308268 921:41.21571071655536 922:4.251772856332656 923:78.61433246838149 924:0.12436461230670001 933:7.594317669980283 936:65.9839357429518 937:0.13417875581837946 938:0.13926656231544668 939:72.7526216809637 941:30.611274514053772 943:4.360798626750199 945:0.14447738760138853 947:1.7396337626402325 948:53.82884010075114 949:30.747144628571892 950:30.747144628571892 954:36.362047255250225 957:25.64675792307195 959:20.6775017143683 960:0.14981318438354913 963:31.022508172142707 964:4.473200197441915 965:0.16086774121314074 966:7.915199671251048 967:73.79698828958801 968:0.16086774121314074 969:7.915199671251048 970:20.99311126476852 971:7.970512127051699 972:42.5814865274225 973:7.970512127051699 975:7.970512127051699 976:7.970512127051699 978:26.013652597009056 979:0.17244682151374158 982:16.367005290484173 984:16.367005290484173 985:42.75912293691834 987:4.628609039346283 989:4.628609039346283 990:21.20839742882071 991:67.94576460498178 995:8.08278587583095 997:21.20839742882071 999:37.31660011627231 1000:55.31270268944405 1001:12.13421795310278# πολύς
1:372.06591932508513 2:256.52446707994045 3:176.01964937075923 4:64.63320293373886 5:308.39451056504214 6:253.7144279268102 7:299.3866857553123 8:1614.5042424501987 10:310.99163046826686 11:352.00264928565633 12:100.24453442281222 13:189.39079350829218 14:258.17657433393623 15:32.889841893248025 16:187.7038595569354 17:58.0979136150288 18:180.63763751932603 19:325.6638312972369 20:214.71575494610232 21:80.32914795587718 22:145.83800659701097 23:308.7184064664272 24:30.886775726368416 25:78.14720010138863 26:62.220635375124935 27:178.8881188088673 28:51.30801141120586 29:221.6579396036504 30:364.4917125586407 31:206.71083475053777 32:22.30917557369698 33:221.5935670586354 34:3.2256094434888785 35:33.34962320314083 36:10.779368521447525 37:119.3156659387312 38:81.75958856627564 39:138.68975122844026 40:264.6033836996937 41:120.73417799378804 42:30.003066609950146 43:143.0971184862184 44:4.138770484373661 45:106.3535233662034 46:61.93376377038514 47:198.93268984543752 48:34.97706531361893 49:230.6573670548474 50:80.02328918639085 51:22.295173373611966 52:15.151052062869155 53:31.20726861603881 54:489.9262897328879 55:73.94194382791787 56:12.533803147284434 57:53.53339761123259 58:499.16697339871416 59:0.2588219285145743 60:15.153135654800241 61:115.2856790358656 62:0.18772754097941172 63:47.698150907524344 64:81.50579242617579 65:116.267125780301 66:32.25828275249768 67:4.149593270505586 68:100.28087027891286 69:32.72742365192152 70:5.914633306600161 71:101.05343786720091 72:0.7679831843584384 73:171.79487577234872 74:9.701094039983738 75:19.124767685068434 76:0.31537935762088476 77:53.80197375836186 78:22.148810533946115 79:309.5834420309061 80:15.04495386254555 81:5.008200910982221 82:92.77538650907329 83:463.1962964361138 84:585.57487607508 85:6.968142361556494 86:132.32988699127665 87:16.29587146292324 88:128.34557988280625 89:70.7036824028504 90:96.7515135248957 91:593.2109140210312 92:7.69144392038105 93:9.857541901581195 94:2.8591527892068287 95:0.7590738005664804 96:81.67013708846322 97:108.50865046296875 98:39.42168063325524 99:69.87164744129765 100:294.0894921038792 101:66.64542291730734 102:13.161136463725613 103:6.642642101244118 104:44.552493389659695 105:123.47197898641198 106:38.1516712091643 107:9.404208289797376 108:11.753380602611339 109:14.31254058419993 110:7.44991185094241 111:25.91931426383527 112:71.07131400657288 113:43.30340848004947 114:20.19522912622204 115:67.51129080062692 116:33.213188918578936 117:4.171695143662303 118:5.986146985947725 119:1.4758114906283366 120:0.6447278359424591 121:78.54974031853543 122:4.518277081004592 123:61.87678471843433 124:10.973158710946626 125:176.07782909163754 126:0.7554368765535502 127:19.236125628267843 128:39.313869390812 129:134.31682791726442 131:80.77899150140665 133:86.16589711425293 134:7.000987069724401 135:1.922235872189393 136:81.73276985749807 137:86.66675769506001 138:0.8725357339996856 140:0.011287834458368746 141:14.360229453599915 142:96.81858645635953 143:126.96053407255381 144:2.073572672411821 146:5.586907994394199 147:85.74836633118746 148:2.792675861245734E-4 149:1.161475127746139 150:35.47308687145235 152:25.02758394303332 154:21.90117151838748 155:1.6972467781451825 156:10.629651116487162 157:206.982772740705 158:22.19180451406666 159:107.4139584301677 160:19.269399192776486 161:56.517266328281224 162:1.3605515397514267 163:40.596912758731676 164:13.82578042166827 165:13.90956182196663 166:75.55376464318654 167:26.741484606231555 168:4.660126199575787 170:50.14420154871925 171:81.66481784681426 172:9.16011909907702 173:58.901470896994596 174:122.64135850554976 175:208.6949867409837 176:167.27373206572994 177:0.1855281312785288 178:14.719994810926906 179:0.6251820449916737 180:24.452439242792355 181:0.6351591708100726 182:21.354533326362084 183:3.321948886031045 184:52.358797923245454 185:7.588187164733405 186:48.642859134560865 187:320.9030084236918 188:348.9521751201874 189:57.97302954857929 190:49.45475133250592 191:41.24842256027766 192:77.1858993036764 194:26.32664149769918 195:189.0541995572567 196:13.548401786396102 198:214.88969719871943 199:83.45227736047876 200:59.68688478420281 201:2.2748074905825515 202:302.486602805023 203:14.107568411603452 204:257.53602585270295 205:27.702579254173486 206:80.68524105545994 207:8.986343019297419 208:118.69457026468534 210:28.301407365139323 212:2.6032705921087453 213:0.2653960119191055 214:1.2050124242995972 216:77.71796402541248 217:0.7815424001844807 218:58.862700577978984 219:285.67839096504736 220:2.775331581658802 221:168.17875318101 222:50.06950522253441 223:37.27845677766145 224:4.776876244791129 225:33.5320031437437 226:7.130140477316043 227:22.538284746759878 228:55.73298433241081 229:1.4300843834627934 230:19.35388355202666 231:51.71088322521467 232:16.070818956258478 233:10.088178282612015 234:130.43552566577353 235:3.606338695836439E-4 236:26.85266940029996 237:1.539704910206354 238:5.212858251473688 240:161.71712421111923 241:43.75875614011288 242:16.565177940647963 243:52.85654272964837 244:9.693774343247368E-4 245:0.4808242148393178 246:13.588777394129638 248:0.527684703152794 249:44.803812721989786 250:0.5330714403635647 251:8.104887732914927 252:17.160071861802773 254:95.05496163455514 255:79.05132558663333 256:17.282360187556428 258:3.5496921995107913 259:32.322393630651284 262:28.603996394743067 265:130.79839481191163 266:5.87645223385208 267:28.89280750139883 268:70.07890415902258 269:46.129862813925556 271:14.67546784799927 272:46.613790911544044 273:37.70927488583663 275:25.480443123017672 276:3.8760453066973426 277:46.777026916121194 278:71.26804273531991 279:8.769254356486544 282:2.0696067231072988 283:38.207883062401024 284:29.847138987859783 285:18.526086017206048 286:2.129848699541966 288:0.3740693565858288 290:6.459240820894944 291:12.110953417998346 293:6.530267578107419 294:4.230353562162637 295:19.12285981438461 296:48.72750140453257 297:35.153153059648126 298:0.8384115459383563 299:90.1363084229123 300:6.6992434653213335 301:22.985970300710925 302:15.749429496148199 303:6.773087339020187 304:23.2000659557496 305:156.9024543043395 306:59.015563531200144 307:0.30423308141737243 309:80.21149585705902 310:6.898115895349316 311:4.4771435158131805 312:31.839854308855863 313:7.0514645540831955 315:9.932512204731077 317:32.11216482969137 318:0.26055638223542216 319:2.5517879025913954 320:2.5660627368083704 321:0.2535150097492852 322:2.5804080006502104 323:0.9962497972112168 325:1.0046778926193456 326:24.086300606813303 327:55.74890481643755 329:4.779573990846112 330:66.17221425205916 332:2.6977567764566524 333:1.0651847934160463 334:0.1189920270298779 335:46.65359902117357 337:665.5002802009476 338:46.835409656391256 339:7.534484348052265 340:42.28182693127608 341:47.11050538885154 342:5.036270772786865 343:42.6257441108217 345:33.67928932159232 347:0.16092171319546833 348:47.763787495723044 350:10.809718372951247 351:63.01215668334036 352:79.18405760954579 354:25.451510035086827 355:5.192500261744113 356:25.575755907008777 357:8.025079350849794 358:11.09854523243984 360:30.183764277137726 361:43.86904067505709 362:18.081762571260832 363:18.132138002062792 364:5.40082072237165 365:69.78988755914027 367:18.28446583920029 368:1.3462678590249981 369:11.397103077833805 370:22.318729614424637 371:3.2172559071500095 372:3.2348993152384695 373:35.29623660400259 374:1.4111109629948297 375:31.05046983776567 376:0.24307062537218563 377:18.752585068154783 378:8.52084592342487 379:1.4557263778967469 380:71.3501226374715 381:11.7059262537009 382:1.4557263778967469 383:0.10771974151513396 384:1.4670579521669935 387:1.4784616014832734 388:0.10272488660771337 389:19.02015453552947 391:3.4164943889296127 392:3.4164943889296127 393:15.387315577867595 394:40.9033900321959 395:5.896267853947383 398:46.25794337102051 399:84.08466129192176 401:15.674858057653537 402:12.148392731100436 404:41.549004143917884 406:36.876056970554444 408:6.081173495669083 409:6.081173495669083 411:3.607943713167052 412:0.07701940094419059 413:37.049471002878875 414:9.05345032398006 416:3.627658057318702 417:23.795743994503493 418:15.96996481573217 420:3.667407178553478 421:9.122829286205468 425:32.75044635738466 426:3.7278438052874745 427:0.062293607371879535 428:28.422384236390695 429:0.3640647163736782 430:9.29915770327558 431:3.789275426054822 432:110.47032153807622 433:52.733977856911416 434:3.8307937313342326 435:9.443266099617329 436:24.523987875403744 437:105.0015071415852 438:3.8727711534134848 440:63.925098002683754 442:1.8020162922056042 444:0.39805368394248836 445:9.516363987652456 448:3.9152147300155162 450:1.8292216812988376 451:3.936613570071888 452:0.4098447492743238 454:1.8429576673783832 455:0.42187245218569225 456:59.12064157480958 457:6.646243150936927 458:38.77153695486036 460:1.8988064332581964 461:20.874435778688873 462:43.806479670524645 463:82.34501428952304 465:1.9129983863305664 466:13.28581350209569 467:13.28581350209569 469:4.180080747216595 471:30.044564726732077 472:39.63820886240756 473:121.01244489657488 474:30.207178916320032 475:10.127673702067684 478:50.03703178568114 479:84.00574090602571 484:84.691107881277 485:0.5414082630767711 486:78.72013053768595 487:61.48727495166015 488:50.62570914919111 491:10.410974478810731 492:7.207066652581983 494:7.2727755536059675 496:2.1691782253643628 497:18.038767389330843 498:7.339205739775404 500:2.201273285419327 501:26.548457999168573 503:40.9546413810153 505:4.537755497327373 506:41.059276700217666 509:57.03219802634587 513:2.266780193071187 514:62.88840885200643 515:10.790697751518374 516:57.29917390004694 517:22.593683482234084 518:10.834017330934955 519:80.56927875569991 520:0.6334144162309506 522:46.7665158247512 525:2.3340940916319086 526:10.9213572758447 527:10.9213572758447 528:0.6497955753835449 530:0.004430602778978539 532:52.47686049580355 534:4.820915234704979 536:0.0028052601469435263 538:4.847602768753252 542:191.57807792619565 543:64.35838963367101 544:15.007480086952453 545:42.69174380158932 546:42.80499289183695 547:15.118560836431062 548:23.464949971926803 549:28.086191507860004 550:108.31075097173728 551:2.529063100432061 552:48.33411528352768 553:2.5475396004137596 556:15.344397681083436 557:11.560279849767976 559:4.165995669182717E-6 560:122.59894067350378 561:38.21401986176352 563:23.84441950289503 565:5.1523150975468885 566:77.67461124058342 567:15.459200501588688 568:2.6419028345902955 569:116.34684335620895 571:65.90386764990959 574:43.73240571579241 577:60.567269810880454 580:8.352555810305233 582:5.268446369588596 584:84.77272258088043 585:33.9145825860273 587:2.759665671283261 590:2.7797917609648386 591:20.111969420591763 592:5.417866994499389 595:61.330726635526716 596:5.417866994499389 598:73.37459847230849 599:0.8829445223648267 600:61.48591291240701 602:154.04141539070022 603:24.880821668334065 604:8.674201131140144 605:5.509880390565359 606:191.6001278058682 607:50.414153334637135 609:50.55024097477816 610:25.04708365210873 612:45.20003484236914 613:0.004944558900118343 614:86.76410201101801 615:5.603730598210181 616:29.87979160604689 617:62.435231340749866 618:25.21526968109967 619:2.946192905530529 620:2.9676901330341368 621:2.9676901330341368 623:0.9587141011057825 626:25.385420180033165 634:3.055298306279739 635:0.011098556155194712 636:3.055298306279739 638:25.731782779861998 639:3.100097976278161 640:5.8634196344405325 642:16.945085972151183 645:12.893216561527208 648:26.08652161925541 649:46.77007487376706 650:26.176558353427282 651:102.77309394014361 652:0.019954117105638863 653:89.52658427145806 656:0.019954117105638863 657:17.28261548782465 659:3.238652825511381 660:0.02300930240579068 661:1.1135532865751208 662:3.2623713543371577 665:65.13252788487654 669:231.6785702645661 670:65.30982112684868 671:3.334640174741166 672:36.96064475202538 673:6.244689926337368 674:1.1652173787953286 677:9.64777648763003 678:6.244689926337368 679:139.84914266629994 680:3.408623174435521 681:27.012530028360253 682:17.77355943456472 686:17.84553460069274 687:202.1523480460045 688:13.705571702962601 689:27.204861821595355 691:9.889675979596825 695:105.5641090364307 698:9.939072255028405 699:13.827901116811798 700:0.04203900061498612 702:1.246574107120988 703:6.5033653881493185 707:73.21487502745144 711:3.5619727181122345 712:13.951911732160669 713:13.951911732160669 714:0.04663649298232896 715:67.14529439810582 716:27.696796097182816 718:6.5797457346442245 719:3.5882563789325164 721:10.140180508407678 725:93.48366057797595 726:3.6414678644752256 727:61.367836921055755 728:1.318120251505947 731:67.71940288244002 733:14.20514015787182 737:93.97832835814272 743:14.334443545601346 748:10.399818255141664 749:6.815885356298647 750:87.7502927690777 751:10.399818255141664 752:137.4546774234485 755:10.452891732380838 758:14.46559944034568 761:1.4087875142778281 764:6.897028255830216 766:23.673048973256353 770:18.985634935575188 772:14.665909859998408 775:19.065962007822016 776:1.4402396948516403 777:39.349747583496224 778:1.4402396948516403 780:1.4562051185633433 784:3.921113639280251 792:19.39313906562209 794:4.009708486550095 796:7.191214476805141 797:45.86629781185528 798:0.09767376984536194 799:179.49964999019892 800:7.234591084563669 804:19.64490331013126 805:7.278318608330815 807:7.278318608330815 813:83.95172509012448 814:0.10521306920211587 815:4.100625830550532 816:19.81590834217403 817:4.131463836405196 818:15.294196743166136 820:15.294196743166136 821:11.18053764649619 824:4.162573942351794 826:15.439741960305344 827:15.439741960305344 828:46.65014807643814 829:52.77498863045979 830:1.6430149895076103 832:11.359165978201926 833:15.58757130956391 834:1.6610749326590049 835:7.54832273494021 836:11.359165978201926 837:92.05666798153896 838:20.255003786238863 841:35.84239039419105 844:20.344883272754075 846:15.737749165858967 848:0.13444569520005337 849:4.355161476479439 851:7.68846487187608 853:0.1389997865157402 854:30.54921178845911 855:1.7164069159713249 856:15.890342664868582 858:0.1484048081796556 861:36.388904301170626 864:16.045421863074417 867:42.23380293621005 869:16.123916332846115 870:16.123916332846115 874:108.30289989139511 876:1.8126334195691485 880:31.164131875873014 884:42.547211123202295 889:4.593561705356074 893:8.029829372686882 894:1.8729030642149396 896:0.17909906181994553 901:43.02693236921863 902:16.526321736480412 905:4.664590424566414 909:12.186271862405375 911:31.804347442854144 913:1.9141913214448276 914:26.45989113260805 915:49.189812442115716 916:4.736986449827669 917:31.93559881909365 918:31.93559881909365 920:8.234561839868475 922:49.5521964533931 923:8.286910861062804 924:0.20175252119756754 927:16.860782582356038 932:82.52574246662843 934:12.390572788563684 935:8.393059014983578 938:32.471869330583935 939:111.96694762345342 943:56.376530929276406 948:4.924240622845599 949:69.66103142262071 951:2.0436815998533913 954:17.207159779212706 955:8.556022419427023 959:32.74702092172694 961:0.23272655550181967 963:17.29570671934945 964:0.23929442178878732 965:17.385060394368548 966:8.66725334036521 967:5.041119074403087 968:8.66725334036521 969:2.1117769211064283 970:2.1349985398538163 971:8.723670902698919 972:12.889289089031433 973:63.9535631469276 974:5.080869791768994 976:5.080869791768994 977:5.080869791768994 978:63.9535631469276 980:5.121027012492853 986:178.16143007571364 987:51.46070545388597 990:17.658097508664998 991:5.161597512457429 995:17.658097508664998 999:99.85736370998892 1000:0.2741118237717687 1001:22.741593503351236# περίπτωση
1:72.39384443662485 2:229.4790559427664 3:780.7786131702537 4:294.1594729941022 5:175.06658858713502 6:265.8234758105343 7:221.6372306953627 8:726.5011017787431 9:310.99163046827005 11:41.26077592925023 12:143.56399531609583 13:60.502731456447826 14:69.75484476595499 15:67.55470651490594 16:219.01213623571766 17:2.638624053619665 18:17.41573128461033 19:78.25535795662701 20:216.28668844431746 21:64.15447157001795 22:146.4793170421447 23:203.4210808541351 24:473.47257967251267 25:16.805903341229225 26:170.97171016458944 27:464.6004733007655 28:90.6019675972236 29:0.6996688975667584 30:66.11197316263025 31:45.17054289413765 32:127.90129389928896 33:19.15281262798546 34:86.23024561872002 35:29.634852914293248 37:114.8795265916295 38:56.84759096800834 39:134.00478269442235 40:0.37976686231286266 41:0.3428731008716861 42:289.94288422085486 43:0.9822040123651733 44:9.475764146764204 45:226.2479521289989 46:31.776272920466923 47:18.682152838080725 48:240.43441130043334 49:49.59070475713148 50:120.04360431009476 51:122.35660884214445 52:18.465728513829003 53:16.47439362350331 54:70.48928733203954 55:50.370021499963435 56:44.80939547904212 57:41.62318902573424 58:23.50730014989119 59:48.553114800966256 60:305.4615473578168 61:29.870749506397956 62:146.44874207810307 63:39.299627019190666 64:49.558083092596235 65:7.811263703398446 66:115.56270123749348 67:36.991348580585225 68:14.574434222427792 69:4.661120298265744 70:14.778770715356622 71:70.3346099395517 72:19.89225027533286 73:74.49033115069255 74:62.765560535258714 75:44.83888828734705 76:0.4243340537003231 77:87.47150304886827 78:119.34735798734017 79:191.16803479904075 80:160.3880302912211 81:270.30023446970046 82:137.1304214515796 83:66.15494119270181 84:2.5855606890215586 85:7.502352629271975 86:56.38500201377038 87:25.58124704656543 88:131.5535990755424 89:10.115394388675698 90:65.18548929896141 91:42.64115135379385 92:8.243688614881735 93:275.5639905918098 94:36.337693253042865 95:0.2537868286886595 96:171.37575180878437 97:97.435340429566 98:30.69332369385129 99:13.47623606631507 100:13.585182587392751 101:2.919754817276853 102:5.266617800282085 103:73.17263901245572 104:65.74503498936983 105:79.55853623278232 106:116.63128321297903 107:23.403300053931854 108:20.515390250317655 109:51.67318838429115 110:15.113917387756405 111:1.4707389102454784 112:15.411264711608608 113:30.562483994054766 114:37.51025123907158 115:41.496794414811944 116:78.40786852904093 117:248.83473101309866 118:6.430340546639276 119:3.0064098159890618 120:35.70066000954761 121:80.69165535683486 122:6.818782563264905 123:39.79096200774909 124:59.804322024395944 125:29.573761973878227 126:29.732811238028393 127:197.4220840208041 128:11.882164151105464 129:11.927591912871684 130:97.06586055493067 131:37.098371815884335 132:14.754698714802043 133:14.833183138887735 134:344.0367555823756 135:7.468743082665116 136:34.02445532785724 137:160.99822324192243 138:45.466428110171805 139:27.25849897855085 140:61.98805457755829 141:20.92886380271075 142:5.6200791158715315 143:250.6154811192297 144:173.90836202328705 145:1.1219902014362946 146:47.23383012583818 147:25.60773959458445 148:8.448297112782559 149:167.5276891241418 150:44.42278162519191 151:13.668077923638972 152:88.80672093965728 153:16.566256714948164 154:52.82813951302889 155:1.4057454046651285 156:8.727650688768133 157:26.396823683525632 158:16.83684041567462 159:8.809168868583642 160:0.4992116364403702 162:41.84317242835862 163:17.268224725611702 164:42.175633959854174 165:34.599741959510865 166:0.5770062761617536 167:97.71263892630395 168:83.06942512448488 169:18.0390163355407 170:21.25161325861832 171:18.10511502033142 172:21.324971020994266 173:51.811935757146834 174:9.736646920165411 175:84.06516224077647 176:39.65215331088154 177:21.546990960555803 178:7.444111875556275 179:32.56480414930882 180:44.437420132815724 181:116.34626694216814 182:40.72054133694655 183:117.29098537982892 185:8.030688750402836 186:26.312143730346712 187:68.22440506303369 188:63.651991361926115 189:26.712035860668855 190:98.95339142483081 191:38.41744268002878 192:79.08103549758569 193:16.930855162342723 195:35.052418881028125 196:0.19805039100052974 197:162.84418580240146 198:4.196612540409228 199:11.368521531380267 200:111.78782474209983 201:0.8873924922479882 203:2.5921461844863547 204:21.299702271729533 205:14.889247712554733 206:44.93118816219325 207:41.262426796862314 208:121.1711825696591 209:1.2967116873850473 210:12.267963714289264 211:2.8175748053751 212:105.08646152796605 213:0.7302055660413393 214:46.0922096906442 215:29.6606680682046 216:84.67428074551395 217:26.171360231699786 218:80.06602572105676 220:0.001821251502490807 221:38.205404647349454 222:363.2434612716301 223:0.0011049130386583759 224:30.457238126906205 225:96.92791957361345 226:56.674075206903225 228:57.174097971951916 229:0.4516780632538233 231:10.540701689180448 232:181.8822409667922 233:53.15494223040138 234:0.4850389508695279 235:13.578159706279367 237:27.78852500098936 238:5.535715006737768 239:35.906184602717836 240:3.4489642113742307 242:20.67839126193778 243:36.348857515413435 244:20.85549985915008 246:5.7723525868069805 247:1.8747094405319993 248:0.013686486833872332 249:8.489777861853945 250:96.68613158439813 251:11.366991300832833 253:46.24670032911302 254:5.998244436761809 255:17.89322517182792 256:1.960653077653822 257:740.6679373540155 258:14.619273136190245 259:29.212568751670226 260:14.728808572484237 261:182.7222727140983 262:0.6828609609402388 263:29.556720142796415 265:8.831647464753514 266:71.48608033193996 267:22.011452943078986 268:11.808758511639533 269:0.3894962230480477 270:38.4878610855952 271:4.083671325437781 272:67.40431248329264 273:12.070505167351012 274:0.039978100604606076 275:52.64413382523712 276:2.2018227342624517 277:43.38954446282256 278:18.87542834417001 280:4.170300279037523 281:0.7999872830991429 282:9.273943163186368 283:34.904969024337184 284:9.330992728881691 286:39.56196096499032 287:6.732513288319095 288:58.62491592657243 289:0.06248585074124465 290:0.30676136825506994 291:0.8782355716323728 292:15.965695616527569 293:9.652137875228897 294:23.522124104970747 296:0.08421023686296386 297:40.61026075683611 298:7.022725617904538 299:31.888946626303213 300:4.573078072566788 301:70.20848074326024 302:158.64095182764825 303:20.077029591900057 304:36.49882697495437 305:2.575901972611465 306:0.09764544086576239 307:41.07397537539244 308:1.0018455815781 309:28.20612646566034 310:0.24439341662280098 311:82.05505566880349 313:16.94064925825286 314:13.56929435466757 315:2.7317016848979896 317:20.76906509509346 318:7.484067390793852 319:7.484067390793852 321:13.685189605305107 322:24.785331231234387 323:13.685189605305107 324:7.537376429440275 325:37.67973451871399 326:42.27381514817301 327:42.438373875300776 328:2.8351990742639357 330:2.850271244428959 331:29.2722160039974 332:73.37224039998691 333:138.4466530914424 334:0.1572239072752504 335:5.163790404113495 336:7.838361646057826 337:7.838361646057826 339:1.23009474807012 340:63.39679567346789 341:3.0050828468405157 342:1.2685023034939684 343:11.075890433329095 344:0.1498287117044993 345:0.19711655192527985 347:5.430696494840199 348:1.3178368405200471 349:0.20431102008830518 350:3.1345003614144695 351:3.1345003614144695 352:22.093828333626618 353:59.166513754884555 354:0.13894133652217852 355:0.21166668567165234 357:8.391403108328717 358:560.0735875790517 359:1.410493444915156 360:3.286356747394414 362:0.24274327624278766 363:45.049307851044 364:0.2468183816853014 365:18.841932059733605 366:1.4642000451832455 367:31.317578253491693 368:18.94482736360373 370:3.409294801232997 371:27.243030993972997 372:23.127204161613992 373:36.227645817112425 374:5.933772197160156 375:23.306582344375087 376:23.306582344375087 377:19.364712894369266 378:51.3082285783004 379:0.08292380396470951 380:0.3085473094271281 381:72.84612391578202 382:41.4669662420073 383:0.0807589263091639 387:0.07861789812338306 389:0.3229578906400184 391:0.3278580670352298 392:12.318492079596263 393:37.131775770323536 394:6.164751984713647 395:9.123879571292456 398:1.708586097514213 399:47.3557897828821 400:28.477392624021775 401:16.211655148138984 402:3.766023047916032 403:9.327594167016525 404:47.55790629494468 405:57.955907995606495 406:12.688613067818379 407:20.189953084947376 408:80.36505178135187 409:12.688613067818379 410:0.37960666123130477 411:28.69200074456639 412:24.365155489500456 413:0.053032664800270676 414:47.864143349576956 415:28.764131011088725 416:16.409005648878924 417:16.458880082494073 419:53.241002982322016 420:0.04948136522900661 421:0.04948136522900661 422:3.9066131996710145 425:0.40742673664988077 426:38.4303094995949 427:81.56847221866651 428:87.47678274289112 429:16.762759764711504 430:0.041074250202028664 431:16.814194084796334 433:165.74757766054745 434:9.788777075324736 435:9.825431534812088 436:0.4547922204566361 437:0.4547922204566361 438:146.15464183504514 439:0.03336045577927782 440:34.27135018088686 441:54.37697145151113 442:25.295264595724586 443:9.899266271062743 444:6.80244873750629 445:44.1201998100605 446:1.944887004721936 447:6.831849608293188 448:113.64279736208603 449:0.4672031671709549 450:6.861398979207765 451:49.45330229368575 452:6.861398979207765 453:107.67602971997015 454:10.011353290530336 455:44.525017300076414 457:10.086984129757846 459:13.658881204435437 460:4.2708480979156365 461:13.658881204435437 462:50.00579910270526 463:39.908023901557755 464:10.201818250241395 466:205.74217078433227 468:0.5467307698780587 469:72.92436397982183 470:0.014652713449326376 471:56.173884582513956 473:22.00963127961753 475:61.9482200122714 478:2.1941518195920295 479:0.010859571196326896 480:31.244441826592737 481:22.337821073801678 482:7.452668367605682 484:10.760883836402494 486:14.38041844332723 487:31.49578975333827 488:18.295889368421324 489:26.954574150827646 490:80.39913600490814 491:10.80235068480483 493:7.551538448115304 494:0.635557441394151 496:4.695762943522594 498:10.97037297344154 499:0.004309049281647192 500:0.004309049281647192 501:14.633012692492533 502:32.00929515394839 503:0.003757483674311296 504:14.684299876962386 505:27.33945294665244 506:11.055703040372629 507:0.6673956563993453 509:32.18376897250591 510:0.0027637338813068712 511:0.0027637338813068712 513:4.8474142967775595 518:18.95668177055866 519:0.0015513055450008708 521:2.472490177412043 522:19.01858035151533 523:2.489859964792696 524:42.65463525196042 525:42.65463525196042 526:11.317154780549723 528:6.80528119530683E-4 529:64.74618242967107 531:32.8080259984166 532:0.7346501711165858 534:0.7522401436155818 535:32.99039989063726 536:83.14022425134725 537:28.302566709696592 538:6.675518592670382E-5 539:28.302566709696592 542:38.25834146011257 543:15.430831164555679 544:43.538849452659086 547:173.03030790920522 548:8.291139377815007 549:84.40807666972945 552:49.37562509234158 553:2.7077268349733314 556:5.3362522981212 557:66.71504741136506 558:5.365015968185644 559:39.096147446129315 561:0.0014123461607339703 562:2.76504899611827 563:24.48602191196806 564:91.67503535410796 565:5.393959332415869 566:12.057404750335511 567:20.12165768627043 569:12.105900145544233 570:34.222368632668896 571:39.31109946621653 572:20.18971314992749 573:0.0026611793726037665 574:118.51864958406281 575:2.8433624730568785 578:29.592677524528018 581:5.511564422233945 582:0.9050538464170902 583:0.003720798617096615 585:99.39536014324278 587:20.60601932440446 588:25.11788020404915 589:0.9362615293625697 590:45.41987766576382 593:35.023647467080416 594:12.50408098868399 595:8.876701162208049 597:56.86962546349718 598:93.72431263779161 599:0.9683342499309335 600:40.307344009396324 602:369.22495402147536 603:0.009853723568329142 605:0.009853723568329142 606:135.03770178520625 607:9.000277399723737 608:20.963803880023427 610:94.57554615247497 611:40.76611322657765 612:5.8190422787222635 613:1.012488638136594 614:63.48390747086492 615:435.90886597658454 616:1.0237823045529348 617:3.1137492613452844 618:115.15985540763734 619:25.863135917160513 620:5.9152539006533855 622:25.94833149729982 624:5.947751072264445 627:108.82603007667048 630:6.013398772657339 631:3.202180189625831 632:1.0818339987687737 633:0.020612795481819806 634:47.073061750370634 635:0.020612795481819806 636:3.2246969784875583 637:31.28696157998825 638:6.079932990057089 639:1.1179717855250844 641:77.13710858222588 642:41.95965304276157 643:13.303752332323134 644:0.02517090568722863 645:17.435687063955754 646:9.563390035271004 647:97.01791357072575 650:3.3633696605847927 651:1.1804813471694968 652:13.529829328202677 653:13.529829328202677 654:0.03204761597406416 655:22.181527865317868 657:154.8247486288773 659:17.775058930896336 660:13.645050278056525 661:0.0358397377098999 662:1.206312286318447 663:27.19568909519761 664:0.039874668007906094 665:1.2326315987573984 667:54.34496061170318 669:66.347900304321 670:22.587022735106455 673:22.66966645040316 674:6.498861904341881 676:22.66966645040316 677:3.533296599602892 678:0.04415784944646922 679:1.273050380095904 680:13.999841809520328 683:0.05106045540505456 684:14.060351077511354 685:142.59891667050198 687:3.634589391109071 688:43.75454897308059 690:1.328757029359494 691:61.45346087788469 693:100.36649084931665 695:27.958305574528854 696:38.377481460938746 698:10.275465651182143 699:93.81499835166983 700:14.244332453755002 703:3.712668471825168 704:14.306493590062452 705:129.49094496828675 706:23.350380101351362 707:44.29688914356972 708:44.29688914356972 709:10.376043699365885 711:3.739109278524146 713:14.36908002522377 714:38.7480383870302 716:23.438012690498002 721:3.7926274175893786 722:0.06950145564645449 724:23.61504917802582 725:6.915498889063754 726:10.529595442285958 727:28.556726348991756 730:50.63404516154536 731:10.581512691079524 732:1.4315126788432195 735:0.07539942213983176 736:19.014140996427635 737:14.688573846621841 739:1.4621678714617714 740:14.753822721399226 742:3.902282299780971 743:34.081212828625084 745:10.739527967349046 746:14.819534696790702 747:69.52671623725323 749:23.97641364903754 751:7.075584493014416 752:7.116368154746992 760:0.08807867027698262 762:51.41729730386782 763:45.57055045810284 764:124.98805187158163 767:7.198877044429352 769:7.198877044429352 771:0.09838998432714255 774:10.955674821845099 775:1.5414736444701183 776:45.86427408459249 777:334.49787306241495 778:70.32787509675474 780:19.648523773328073 781:4.073640967323818 782:0.10198496576002604 783:7.282668031058449 784:34.918553228048246 785:64.3610086064889 786:1.5743037320728799 788:0.10941780137322364 789:58.3117701522124 792:0.11325774296370786 793:11.235090129348928 794:4.192740752648799 795:19.97956865138363 796:15.432778149610641 797:15.503459751677621 798:135.06129014867432 800:1.6419535576952735 803:46.77053387424068 805:0.12528461814197533 806:15.574674898129881 807:15.574674898129881 808:35.54244403169167 809:52.8971730873339 810:11.40792489984341 811:53.06754079704033 812:0.1294663170817815 813:30.2779878897051 818:92.46265162878538 819:30.392251547076345 820:47.23848684314327 823:11.525406166028938 824:30.507366274177002 826:0.14254590620166527 828:4.37920304502913 832:1.7670992072978546 833:1.7670992072978546 834:1.7670992072978546 836:1.7670992072978546 837:66.55617232257762 838:25.736038325086014 839:1.7857178892046404 840:0.15645289590800993 841:20.851697554718463 843:31.096128930728188 845:20.851697554718463 846:4.509055432749188 847:48.20615333705677 848:7.9080562418634255 849:16.240857081387766 850:42.44939941797115 851:0.16620094768389165 852:42.44939941797115 854:25.946548597323716 855:16.240857081387766 857:0.1712220113018297 858:0.17634295350383225 861:4.6436375882372305 862:61.35010360334419 863:8.100404339321232 864:48.876290387689416 866:8.100404339321232 868:1.9015777162424292 870:1.9015777162424292 873:4.678054120560549 877:0.19231947482972694 879:43.21944030922172 880:8.199075727669477 882:8.199075727669477 886:16.712190658177736 887:8.299477724051124 890:43.536115294618874 891:26.71009539673526 892:55.78330115597539 893:4.783226817694778 895:4.818941326884612 897:32.2154459493474 898:0.2092481729836299 899:21.794970772485357 901:62.58951031643339 902:16.956755638636594 903:8.401662393061192 905:32.34489972601469 906:56.17019662453402 909:32.4754281474157 911:21.89362586924568 912:56.36603727757858 913:0.22108405769177997 915:17.03966255547189 916:0.2271720147671827 917:4.928125553577465 918:0.2271720147671827 919:200.5599947301855 921:12.673371183222995 923:8.558401705913036 924:69.86287558134445 927:38.5868975397615 928:5.002668127012808 932:44.517861098828895 934:2.089774697898645 935:2.111840127897938 938:2.134149706824615 940:0.2526983415747842 941:0.2526983415747842 943:8.719469764739447 946:12.953389023986686 949:39.04582550627596 956:13.024981706190548 958:0.26619215523731427 959:13.024981706190548 960:39.20146459154543 961:8.829355772408572 962:45.20052018742814 963:71.30451226702758 964:2.202582405505623 965:2.225908122769849 966:28.126806755085205 967:13.170145579521748 968:2.225908122769849 969:2.225908122769849 971:39.676684575824574 972:5.275325410186353 973:2.2494982446753475 974:0.2873904229493691 976:2.2494982446753475 977:5.275325410186353 978:28.251684858651828 979:5.315851135319236 980:18.00109781887015 985:33.98727732139973 986:13.318020524694669 987:28.50485384492608 988:65.49878549120085 991:2.297489223523253 994:0.3021854568181582 996:34.13213636831673 1001:9.171784188219375# υπάρχω
1:47.68536472808428 2:364.50086340783616 3:34.92622497950025 4:523.2865115046278 5:589.0574685961376 6:1623.2063904398115 7:488.44946036716885 8:177.05830254182672 9:352.00264928565593 10:41.260775929246584 12:173.44182169586668 13:963.3263865185194 14:43.98871748008011 15:289.53970732651175 16:331.5292719885288 17:2.64946445807668 18:626.1907890095946 19:105.7768639861561 20:325.53881006263543 21:57.10983525950004 22:0.011068968037307232 23:153.77200072691798 24:31.10424463722211 25:1.86398956827899 26:39.30852647697491 27:185.23808974698434 28:0.8260920525758311 29:2.9580461145291346 30:104.90544749067604 31:299.7936977409075 32:348.7378825111046 33:127.7040639020999 34:100.06529795300676 35:97.2292695845485 37:208.41923905025052 38:239.21346590944069 39:137.39043026578437 40:2.237646013530992 41:0.6607258942393452 42:3.5811947003146902 43:383.0979662652201 44:204.68790454374357 45:46.65783026106233 46:34.77728376644666 47:72.74548730731907 48:53.184732968589756 49:179.08176626491016 50:14.876533493484581 51:1.242060411421905E-4 52:58.73418041028722 53:149.94354372671373 54:259.9497339573738 55:0.020384324830258493 57:518.605937977596 58:3.450376034130114 59:137.4874667087997 60:67.86144704459535 61:184.4428298510398 62:97.62454175371101 63:179.34928008260204 64:53.21731749826041 65:13.416148484657313 66:65.52708032576717 67:141.43308517537386 68:50.921579915291254 69:109.00979946436443 70:506.50312203942735 71:109.72325643011406 72:0.6545128060297248 73:363.84464437585643 75:34.402783786311275 76:25.094542832113483 77:22.226543920011856 78:84.71721816952659 79:0.29566364329300143 80:42.676505675453306 81:50.36749933526754 82:26.676244011346274 83:50.68064027018743 84:12.997486066909664 85:83.7531925809457 86:162.95673559296293 87:18.960673228303275 88:52.76196624760443 89:13.853993568504722 90:109.53018077663543 91:16.687347631149095 92:9.40593207649869 94:0.030565960293663604 95:58.174891510784015 96:4.00843102629317 97:168.42070134559833 98:158.81772886972894 99:40.24362407428474 100:33.410381451758894 101:1.4910177938368947 102:1.5213463267993521 103:1.5213463267993521 104:45.43454748786206 105:0.036254111214548336 107:75.89325164587645 108:16.529503892195216 109:6.8466417011622145 110:11.405777489298767 111:90.57430346889458 112:130.6815614708094 113:3.3839683158395424 114:256.06262325578894 115:5.215221062820572 116:69.29929633199833 117:2.0772931349313644 118:44.86768000228491 119:0.0035346168747824114 120:294.3656294249088 121:140.48532273423288 122:2.3006911026466175 123:215.31219962367643 124:1.1608843414839431 126:91.57328339357016 127:106.33659915773646 128:106.70093920706937 129:10.629124868741851 131:160.2418158443266 132:2.605564909835533 133:13.487524968491835 134:6.247800550128019 135:349.10669153929763 136:36.47590734490929 137:343.4265854488976 138:36.6564840697567 139:8.541086686628555 140:11.02728186322454 141:16.54771076936656 142:13.827950985526565 143:19.775185450015073 144:45.06286677537837 145:2.852097729579178 146:20.4681988131852 147:27.602703015724735 148:1.3356825628220015 149:83.00566328815702 150:31.572234214306654 151:18.019040258509403 152:0.6409060183725055 153:9.63116895246812 154:47.46839348307517 155:79.09021984810849 156:18.263929173295065 157:3.3460875369931897 158:0.07106068991274475 159:7.416535241513083 160:1.869285823703327 161:25.236860364160435 163:57.40448567686631 164:5.515851065180602 165:242.09552943543682 166:67.18175165930984 168:67.85866369067578 169:41.796004068591344 170:37.813487177217816 171:26.504296119872052 172:0.14363686973761783 173:3.859702462687932 174:3.88517759022653 175:19.789205892572742 177:64.2529276011492 178:3.9624995920456323 180:13.980756800330767 181:198.01999118292167 182:65.53826355129614 183:52.06275592194148 184:43.73433448553344 185:0.23833009713086908 186:4.370229301487193 187:129.92205893662322 188:0.2499898686476909 189:1.2029606938906918 190:49.29452804560703 191:103.70515423190048 192:15.089888519900574 194:4.678110310541795 195:18.601487516158034 196:12.394293358989815 197:15.493657815078286 198:1.3547614104927888 199:4.816168479109595 200:84.3989012294888 201:0.0031151313083179256 202:331.73601147898063 203:47.05504110858566 204:19.3986675145629 205:38.72561162786277 206:47.52438678154537 207:0.5918847114765079 208:109.16361634218757 209:3.2724278219493166 210:27.289233081552915 211:0.5795360340822614 212:8.565510120628292E-4 213:1.6657582423643218 214:7.897894782596025 215:182.4318168172132 216:1.7014589004489649 218:0.00429036308462368 219:32.03951494951394 220:10.893315729545904 222:0.0060404396583756 223:20.763062311972256 224:17.396582769283327 225:54.668641764836515 226:54.82567545757463 227:0.013909886767300915 228:17.76762725408915 229:28.9729058277526 230:0.43425407229723983 231:25.35779238649659 232:46.49114080070701 233:55.94767798450467 234:55.94767798450467 235:97.68111325977056 236:2.040745385995104 237:11.712038471674065 238:51.66120081304436 240:29.765406339777734 241:2.1255761626568144 242:4.024796639714314 243:0.7432598927028748 244:47.738926506186395 245:22.35267605022602 248:30.704312168365828 249:34.98176844549438 250:30.76096336659321 251:89.71521074084832 252:53.346252959172084 253:26.85563006000432 254:26.85563006000432 255:15.727052911086115 256:0.32028673005547054 258:48.88894928761504 259:12.509830880627874 260:31.220108290441495 261:0.06776583776361518 263:64.17142963883701 265:9.693052426009054 266:23.429123443897673 267:0.07870839148375208 268:59.48485269386923 269:54.69759004322783 271:115.51241461345477 272:9.973645017321628 274:133.89653848525143 275:2.5705925611185494 276:7.184800036601915 278:36.651476150218286 280:7.231752377056926 281:81.88273721755675 282:24.223185069977617 283:7.30281857417847 284:1.0438620896447794 285:302.0343118886805 286:2.7003922783727305 287:0.21905096744387634 290:106.13577918508882 291:0.21029071331066004 293:4.997181569335487 296:0.15664351772414228 297:33.68836923315195 298:21.260336504435184 299:0.18206944652302395 300:62.74874194783309 301:0.15950869176102123 302:68.01171930691117 303:0.16829422097875327 305:58.0770859630942 307:0.16854309550930732 308:7.926473292998187 309:3.0216573651823375 310:68.87812790058173 311:48.41677066670556 312:1.3047368015925283 313:43.988339500102306 314:86.47080206489656 315:3.1414148590393327 316:22.105504246247705 318:5.483634515410059 319:39.493893472018065 320:11.33133398917143 321:0.13285860495576293 322:22.259824801940177 323:3.187461302569336 324:0.22015187664345254 325:11.39833355488313 326:0.22368367038923775 327:0.12564991121151703 328:87.40049099332143 330:59.97036052035589 331:26.68805326779455 332:11.636837436082176 334:11.636837436082176 335:8.55484961501452 337:106.17558068705442 338:22.893643374852054 339:5.812935537384653 340:23.001942769789217 341:27.22785981017461 343:36.34591242940043 344:27.53533066102238 345:36.495625577641604 346:36.57088338055009 348:1.582513682340892 349:0.3063737444767568 350:6.044372789684949 352:0.31073678592860743 353:6.044372789684949 355:8.966274242363045 356:27.91174884748773 357:12.429677726695168 358:42.14071569528601 360:73.94626823178508 361:28.296601603612732 362:32.769550525171866 363:9.243474535166493 365:28.492296513891713 366:16.272358840820534 367:6.36065808509929 368:74.58619958161832 369:12.774525762779755 370:9.434158312441701 372:48.02883336693801 374:3.9236926728934787 380:64.61900852200199 382:29.297920702154748 383:24.972090062263014 384:9.729494779510135 385:81.85003107043863 386:0.4392175211318055 387:0.03717404557982552 388:0.4447746657482798 389:48.90129463031747 390:64.97910264517688 391:49.00010708298186 392:4.078315940488238 393:43.99761564955677 394:6.775999531393171 395:9.898624161333476 397:88.8273981192939 398:174.830591816818 399:6.91216449273698 400:10.071526679706027 401:2.0111051969091336 405:49.804677365127674 406:6.9954033596869385 407:4.259822138780584 408:17.41534810756275 410:13.673888644018614 411:4.280504652876279 412:44.84072389498276 414:25.862619953729176 415:13.716817369269515 416:10.212657496242194 417:39.999229182332215 418:25.99407321320773 419:7.10823763223864 423:55.76689493406996 424:30.654445558503394 425:0.016587026165980033 427:10.429208758014594 429:0.5599908784551437 430:0.01374092273364378 431:143.20658341974448 433:2.1750966819627777 436:68.01791828488322 437:73.81136251473745 438:2.2324115084427767 440:0.5935417325929331 442:73.95268230371029 443:36.123769637624896 444:31.335148899590795 445:92.02266183587587 446:31.335148899590795 447:68.28479000703328 448:18.244416461201073 449:57.03206244014084 452:36.29459203515905 453:0.6214206405927261 455:46.62257344653182 456:57.387322666466865 458:27.15782128733009 460:46.9329245178385 463:0.0038529351583898542 464:14.664139982666002 466:7.706325867408354 468:2.444275143590734 472:0.0011384102719767103 476:6.526957821716686E-4 478:19.135149724918616 479:15.148641988879065 480:95.31544723294249 481:5.052202646730215 482:23.698211533758624 484:186.04138922298407 485:48.54775280277251 486:8.128445961816874 489:2.607153915200413 490:38.18213717350886 491:0.7757508768578457 493:129.3617765620279 495:43.54596141545161 496:15.50196949777269 497:19.72685282089105 498:5.22951827653103 500:43.75490560335666 502:15.657172897326681 505:24.178282609504084 506:8.367854803952348 507:28.880037114644406 509:0.8361597289377765 510:5.307677938756993 511:0.8361597289377765 513:91.13955427308312 514:0.854078767928805 517:5.387186997363213 522:49.92195928050983 523:12.132116109149472 527:85.53546297209743 528:34.3480340900996 529:16.08271585346503 531:2.8531266224393312 532:0.9002111590587898 533:20.412203489676777 535:34.62303051213234 536:0.004577495805304719 542:20.671053918088223 543:12.452905323696832 544:5.66243282607005 545:5.690858631264265 546:0.9781695736365358 547:0.9781695736365358 549:5.7482215011487945 550:62.898532337232496 553:3.0429579698925338 554:9.065489768137505 556:0.01255809350590457 557:16.81310926316915 558:30.628557200373177 562:25.80029741646794 563:12.834729400622972 564:41.007585824892935 565:94.95028951675216 566:12.883655637074785 567:9.182607919287465 568:21.342430516476792 570:12.932856639022166 571:3.1426914688715017 572:0.015789630146993694 573:1.0615674713006336 574:5.954530092894871 575:21.481076903734177 578:21.55096954519765 579:1.083315567090282 583:17.16785282145076 592:9.546510939443774 594:71.11418294368082 599:6.20144918925786 603:17.659730039085627 604:22.12428301924577 605:13.492988334477223 606:9.672204027518552 607:36.9828539016174 608:36.9828539016174 610:3.418424152312641 611:9.757277190995623 612:27.019072715631633 614:22.346037643727396 617:13.705741377685536 621:0.04018359522197352 622:60.212390781144535 623:3.485663899150149 624:3.508395455567357 626:1.2464325993116208 627:92.03936125350565 630:37.84027282486455 631:10.018864822194175 632:13.923651064599765 633:10.063420796714231 634:13.978959765681823 635:60.82623943938813 636:32.681009364717504 638:113.42891909629527 639:22.956630236636027 641:32.880565611094795 642:1.3226165239753636 643:212.6597491953996 644:55.298706432311334 645:14.146938089546845 646:0.05732770100003539 648:49.728179761191036 649:55.593262799655875 650:33.286824753210446 653:14.37583762630561 655:247.49395764168554 659:3.7695157247767037 662:10.477462737882684 663:10.524975018009844 664:18.995542431624138 665:14.610600622182762 667:3.8444481740126806 668:28.626482452663463 669:44.79321615164122 674:34.02183993270376 675:23.845669538935535 677:3.895341279496313 679:1.4731864292073844 680:102.92497167273741 681:63.26079908791906 682:34.23775114754113 684:57.27810697775759 685:10.816767009601092 688:210.50108823118737 689:14.974330813225116 690:7.212366230136576 692:10.916679630990313 696:29.30080630792563 699:15.098808480356524 700:1.5466820965726822 705:15.224967355612886 709:11.069139382105591 710:111.52970727925805 711:7.328896803440741 713:46.13077125091863 714:83.79856922879101 715:19.80463110094704 722:0.11343307085783805 723:0.11343307085783805 725:46.54898925758953 727:29.9034610201481 734:40.927115039978645 735:7.488256207281869 737:4.245752706132387 739:52.94550562915627 741:4.2742060588174535 742:20.192390461253016 743:59.08345756055766 749:15.68036162486669 751:1.687735499040324 752:4.331797275485571 755:0.13624420323110453 756:53.26125425447543 757:78.82696032914257 758:30.424366776286437 759:41.44914171208538 760:53.26125425447543 762:30.530690520987385 764:15.814609547583995 766:1.7374320659415907 768:41.715506366664385 770:47.55784427020586 774:15.950781034041276 775:4.4199385283992125 776:36.190554130435515 777:7.77873566293963 781:30.854113154760945 782:25.63254988407836 785:66.69386404840465 788:25.82503529828861 790:20.84145897745215 791:42.259407872984966 792:16.229095294760626 793:203.04342914358688 794:1.841153075863066 795:21.009597445186373 796:54.56849255635804 797:0.1757065297007353 798:11.99735005396405 799:4.602838475120865 800:1.8590253042756457 801:16.371343342875445 802:4.602838475120865 803:1.8590253042756457 804:4.634217250382879 805:21.18020979535405 807:31.521883402092683 809:21.18020979535405 810:4.665860942610805 811:21.26646454839387 813:31.63601325704449 814:0.18539413647976266 816:248.13859870107603 818:4.697773108022596 820:16.588735338017184 821:43.249209591900204 822:26.5210615453933 827:16.73642888949671 829:43.54142418505172 834:55.95247605164723 835:8.361585281120167 838:26.935328346189888 843:12.538823399776916 844:0.22214589137531643 845:17.038732783889387 846:32.45909406717964 849:4.928989912376032 850:2.0476651402934967 851:50.224682095786605 854:127.11976797871284 855:8.50494993225415 857:0.23350089232661528 858:0.2393275134835287 863:32.94952253882934 869:12.856823504866012 871:91.24882173146759 872:0.25128613285118856 873:0.25128613285118856 875:8.75202032077531 878:44.91275651115781 880:27.691774074763867 881:2.14926251767659 892:27.91573660942142 893:0.27000985462434235 894:13.120845439707958 895:17.755134219147607 897:71.29011421050934 903:45.55410629075779 905:64.77527051161329 908:33.84615588808214 909:22.93847401683625 913:51.961410735642545 914:138.57508113252524 915:5.285185171826413 917:13.324816737222795 919:28.374806328145574 921:147.39127955920227 924:0.3034170334288258 927:0.31044376036978555 928:5.398584842354675 930:0.31044376036978555 931:5.398584842354675 932:9.1701902021166 935:5.4371041468924295 936:52.69663451078616 937:13.534158005557927 948:40.58381624007895 958:2.4156420165345636 961:5.554900471952919 962:18.527478832940282 963:5.594932058940558 967:53.651661802951864 973:18.79877588221747 974:67.22286491610166 975:9.561639780081459 976:9.561639780081459 977:18.79877588221747 980:5.717413438490689 986:2.512305094644967 989:67.6937199043757 990:14.12067703888541 995:143.50642803068607 1001:29.850116220568964# εμφανίζω
1:1000.7798501194812 2:992.128016052766 3:215.60556394098626 4:164.94067549811226 5:169.14473870874215 6:296.7710239307047 7:119.53693257547296 8:122.15190624716085 9:100.24453442281335 10:143.56399531609455 11:173.4418216958651 13:167.95327277027764 14:103.63349955906 15:410.67197726369784 16:190.15112878661864 17:0.36588475529932724 18:369.60161367372746 19:33.72492250712147 20:194.4403811534671 21:0.21900575785807455 22:116.72756682184722 23:99.38899632718365 24:104.65711635497226 25:98.54644958804006 26:14.413812814950917 27:65.38136875706789 28:244.6687992282183 29:129.1225969347358 30:67.3269538389919 31:72.23686431006577 32:162.8056752219648 33:72.58900559521554 34:88.1570144257724 35:6.992417691872593 36:97.21978798804528 37:37.84559240442211 38:114.43338441687601 39:75.39408690040192 40:157.7930081180823 41:85.26933373287272 42:123.48042959362236 43:155.4733250639299 44:128.1560581455531 45:38.98427019921974 46:2.363883594103215 47:2.3818212222874915 48:188.69773468167975 49:7.399158032407109 50:23.692037224668855 52:0.9607138137857797 53:205.5101218368449 54:130.8502060132721 55:32.27521785576411 56:99.03415034993037 57:18.680717584592404 58:241.76439016505185 59:0.10525542367599502 60:62.496179251742866 61:16.601682021449005 62:51.54573106887808 63:96.48942308775082 64:48.01338014414915 65:84.15272292024218 66:5.962388096725821 67:56.466576874050084 68:1.7158516024191866 69:220.50781673867124 70:1.2830832968311043 71:238.57748739215282 72:250.28189489974162 73:49.88850569287405 74:410.61012319420166 75:153.23372906111393 76:100.18494737299586 77:6.393941506189609 78:43.488451480019364 79:3.4235945013652596 80:37.43314446984815 81:178.99380921454372 83:270.80645894508297 84:370.8105294380072 85:1.1687906750711043 86:1.2943780265540097 87:26.057968904801033 88:88.77847288508218 89:17.42764686103934 90:10.014888259739543 91:7.875919498969988 92:44.00554597503272 93:26.93518863638547 94:119.1951663992308 95:2.473481458327775 96:45.16189318648666 97:1.5850655578383224 98:0.10522818165713697 99:6.4264612025089445 100:107.1048318396819 101:0.12812153589375178 102:25.313828981836018 103:108.2199116563325 104:16.70669750848979 105:29.6263200568019 106:9.32862545003757 107:204.13860630648279 109:1.9579435429414553 110:83.58334030627795 111:138.84122223249068 112:150.30394048312277 113:30.84473420551676 114:38.088036780377834 115:5.6875918544451025 116:42.35535223374957 117:38.7287087180873 118:10.283075327685728 119:222.2052023170835 120:0.38431666464357545 121:133.37330847730723 122:19.159490460161006 124:22.66697413497834 125:65.83361756082193 126:1.419030375992227 127:279.00571454472515 128:94.62130286347289 129:260.81484494907403 130:30.034622211196687 131:109.98801567228736 132:80.89030176824178 133:188.7330836965121 134:26.935564584496802 135:0.21155584605349562 136:90.93629196529561 137:63.10896385294267 138:6.827167686834542 139:0.20110124204126484 140:46.152253734861965 141:11.745637836805134 142:54.85472513312902 143:144.80581996993678 144:17.718180745109798 145:9.46404432866634 147:132.05660047701306 148:1.922519155632725 149:80.56926842802464 151:0.10270012625619733 152:0.7804842948267238 153:10.252518830027078 154:44.954304163849265 156:91.56034056168512 157:10.422792586301686 160:41.585368918579874 162:16.507146213053137 163:1.0386452016015733 164:59.624482351143875 166:160.40711883368468 167:8.513578313344018 168:79.6623229393825 169:100.54345614853021 170:39.22511118186383 172:730.4476415942248 173:2.436929144287581 174:4.238516190830833 175:14.335112296810104 176:6.3768630737884076 177:90.99161121271324 178:61.77363719862464 179:97.15747553695022 180:24.718843957309947 181:48.8158092715067 182:1.207786496181476 183:12.003374163140283 184:4.622213934442711 185:59.19546951509778 186:29.353035814426267 187:29.44337930544414 188:33.39679617117467 190:90.09284815554005 191:2.9786382723386287 192:112.14255003487754 194:107.17748159377483 196:19.531478259948265 197:30.703945455997317 198:5.1952807382533575 199:7.565570602739768 200:5.211246603641861 201:52.548111657186055 203:20.190702142987348 206:3.4371914753555695 207:28.307300112309857 208:14.048717099552324 210:17.35742587949012 211:1.8307555142483438 212:40.979303787588236 216:11.293846303969046 218:41.72598476169197 220:168.69679753500685 221:37.488094944738506 222:25.35771402584076 223:228.55256948894498 224:46.75877626527857 225:0.026205096743303288 226:25.72647725962141 227:11.904546229643378 228:18.55714230605104 229:4.04720975873302 230:6.45983166655528 232:12.136466926088763 233:0.04459291055481879 234:22.53408216516091 235:62.654074015366646 236:39.19923427583998 240:100.97481070944741 241:6.74461006139216 242:0.8611985937077392 243:19.379552908901747 244:23.247912782660528 245:9.59204298101886 246:4.437919882586 247:49.669663570096525 248:158.09997045824778 249:0.271223364427394 250:2.5066429789798352 252:80.8961572745243 253:32.025020218541094 255:9.936838213707224 257:32.08271870337486 258:20.125283509072133 260:32.31518363510361 261:55.592406651373466 262:4.741855301587777 264:66.03977821829321 265:0.23286137142006577 266:24.333343864936236 267:20.557207667492168 268:99.41438101989779 269:37.25406305631999 270:4.901554819705398 272:20.91238170953161 275:0.20210821715165614 277:1.13754253888417 278:89.3439778151239 280:2.8449766578522 281:83.95191981341476 282:25.13365520568875 283:0.18602804864875272 284:13.998714762814835 285:10.79082722628785 286:1.2098722915777345 287:21.508824910573797 288:84.90375830864002 289:43.26538788144558 291:21.65000494923059 292:108.74191819950819 294:25.974818168794904 295:34.66746335576009 296:5.454787781624963 297:103.90379647060254 298:14.613832796972277 300:5.4749928018322365 301:49.05636018393295 302:14.65113191215037 303:1.3653320327032106 304:26.411875423276765 305:92.92101990923399 306:275.9514507202446 307:75.83609843043112 309:54.787771754209906 310:35.40185573343584 311:26.690925393632252 314:8.635976091084855 315:0.10296033033472747 316:8.635976091084855 317:0.27233148647191996 318:11.837777557568232 319:27.14721850112544 320:88.81868437245636 321:3.4395160188635985 322:0.09676561105263136 323:0.09676561105263136 325:31.69070918757821 326:45.7915278222765 327:15.50555131873188 328:3.5034677487958845 330:72.47541715797712 331:56.3940948634073 332:8.94540312434775 333:32.14800915959468 334:95.95814254219104 336:32.34739755637636 337:67.63204948228979 338:23.72768771309538 339:3.651648289589871 340:90.85678386449611 341:12.428175276961932 342:12.500161293713656 345:24.168768341973465 348:9.358993342192507 350:0.05473778488366292 351:52.82582804975734 355:3.84123066430795 358:93.29564402310363 359:0.41915218539661586 360:64.49173497425622 361:9.668999537127501 362:43.45333952668186 364:0.4294517056377128 365:9.764511977153322 367:48.882323042707355 369:17.061199578140897 370:0.4613980293213145 371:0.466878288638627 373:133.04986982878913 374:0.483592307285361 375:30.03588645456879 376:10.058347937412067 377:10.091692240795204 378:10.125179235084678 381:4.270653116734899 382:21.482466172673572 387:21.592640948939856 389:0.019201819683912207 390:30.450515115062732 391:2.09654356719559 392:35.223290689507486 394:17.678789064471264 395:0.016285092805599793 397:30.803605950091676 398:10.503244304350652 399:2.1761909214770863 404:18.0252340897955 405:0.01112326323767453 406:4.535315868787349 408:22.214851869401137 409:56.641795194686225 410:0.009606900939574222 411:246.51856629515154 412:0.009606900939574222 415:56.8638534309947 417:0.008195131726695263 419:26.848431811464803 423:18.33042178758355 424:31.605933354629986 425:18.38205099749705 427:4.706907069227835 430:4.728848631477434 431:4.750902407472344 433:0.6538526900537042 434:189.42533517743084 437:0.682369118114725 438:63.87801795156381 442:27.595945760946925 444:7.807401179620076 445:58.351946149386485 446:27.595945760946925 447:47.56085684423264 448:0.0016770897390918174 449:18.910879738220192 451:18.96505501434544 452:58.588067690837214 455:7.930285204603825 456:2.492849318531934 458:2.5237023064728747 460:11.43493186714193 461:5.024618036213997 462:76.68864089691132 463:19.2952620025963 464:82.91459554156961 466:11.514243402860457 467:108.47050546496473 468:8.215785796404985 469:2.6346213358232244 470:0.7977858082170511 471:24.00160402014525 472:33.491274889437065 474:38.59070400983684 477:8.346864404427995 478:123.43667080728451 479:0.8309649306329693 483:20.04269774353719 484:12.048906296020045 486:5.392106918192498 488:39.14811038189006 490:0.8739546655595316 491:91.64468531718465 492:8.54857107717778 493:153.08069599546846 496:12.177238453006535 497:39.6245436433191 499:12.263876788329725 500:61.71955589406154 501:20.403474011703345 502:0.004558221757769801 503:5.547716766882913 505:24.951567548820005 506:0.9278599345495159 508:0.00513928195451419 509:34.7767739076178 510:0.9370983686012719 512:20.649905683627203 514:155.20241661333677 516:2.9605139563607477 517:134.0032824375533 518:2.9787491963623807 519:0.007833407313810607 520:25.3785856539509 522:5.708633256181884 523:163.35390718800724 526:40.41066054716006 527:35.22594959908139 528:68.90441770292455 529:68.90441770292455 530:35.31710296047411 531:5.791169471668495 532:0.011134980509985662 534:69.35081305238133 535:51.77774120887244 537:88.26191232742599 538:30.647098682607574 540:94.93437349069693 541:41.124034811519095 545:13.037627457633391 546:21.552403884105317 547:36.15817555336039 550:116.14804119560517 551:31.157577517105192 555:13.23008272194703 556:6.136065729458135 558:90.10718102389207 560:26.582177865940906 561:36.64229797967587 566:42.0789006671942 569:31.684091182166583 570:26.739767676923673 571:71.36393419842126 572:1.1603652911293179 573:77.78891506883343 575:37.03877207266749 576:3.4109173763608287 577:1.1940217780231674 579:26.97933017000363 581:6.3179557439420675 584:6.348920138541538 591:66.30634495299776 592:9.947430333648171 599:66.61880417014827 600:92.24988296226255 602:179.28698381111235 604:10.074295570892701 605:32.69422029538278 606:134.52150765889021 610:43.657022202356465 611:10.160150170032347 612:142.39839932446375 614:0.05542930844466863 617:23.11305898152432 618:18.510273954722322 619:3.674536684439285 620:67.73971563911938 621:6.735897531885063 622:10.290901481009278 624:0.06229981884937302 627:14.314635096349889 631:23.418097029990324 632:1.3883432205555732 634:6.871582911379046 637:56.280367922499906 640:3.838695419727659 644:6.975690763254753 647:3.887107418545466 651:0.08876029128050593 656:19.315895897094812 658:63.46945489207479 659:69.76782557136221 660:29.23317781846405 663:7.226823513396264 664:103.90702880181861 666:76.77023330077884 667:7.26367674195409 669:51.74261353017504 671:34.80636692173298 673:7.3381436114056475 675:46.13867161452955 678:29.611674916296366 680:4.166263437437574 681:7.413643688529954 684:11.228626678057203 687:35.34982988294884 689:24.885261913219676 691:7.528883565583748 694:127.41164972900944 695:4.246414632848736 696:4.246414632848736 697:11.329320766313398 699:11.380181901757659 704:11.431391171846498 705:35.79717046624743 706:47.218496634106 707:41.41011296797945 711:20.334811409019533 716:0.13981802885494043 717:35.910821945444475 719:128.58969366195376 724:53.66504509650216 725:107.15958809635794 727:7.766840793417706 729:4.412291846432662 731:15.99402969230662 732:7.807508691091203 733:30.80648798776975 736:122.03317442269264 737:86.56252416637035 738:0.1560012389620318 739:16.126262839222207 743:60.366410603689545 744:7.88974058607652 747:4.5272247843246465 748:20.8804550059991 749:54.289731668146416 752:16.260348502375468 754:0.16891160722716547 755:20.9605528813184 758:31.226174326687296 761:0.1733671548356296 765:36.8476207826686 768:36.968315925102175 770:26.149081008005417 774:4.645839632224104 775:0.18251211269668033 776:4.645839632224104 781:4.676090529371702 782:109.57942696114351 784:16.603979791656666 785:12.187340459358241 787:8.231176519745627 789:43.25621830632549 790:8.231176519745627 792:16.744930830376592 798:1.9912215261402602 805:16.960271936751404 806:16.960271936751404 807:2.0096576272589686 817:56.44232196713702 819:2.047058466524124 822:76.4158142617569 825:56.791559261919396 831:5.025747145866313 832:5.059160989930215 833:77.08086713407914 835:8.688652640359582 838:17.482015010852752 840:63.82954833944519 844:0.26184668346148554 847:12.96279607769122 848:2.1636652168331567 850:45.14107737388262 851:77.76109737530886 853:17.63632197381991 855:8.833189544109972 861:39.57308435033677 864:17.872398986466592 865:58.24210563836514 866:8.981349432240206 869:2.2661956189768557 872:9.031568403664766 874:9.031568403664766 875:45.91660050994528 877:78.93042275384211 882:58.61894657765268 883:58.80961660303183 884:0.30609785340414675 885:0.30609785340414675 886:0.30609785340414675 887:28.631430578525613 892:72.45421945692435 902:94.30222301251953 904:59.390905545881935 905:34.527670370465664 915:59.587842663312415 917:66.49892328326499 920:9.395400834635012 921:34.9258365940459 924:0.34819761883625905 926:29.328185697193355 927:0.3556151034498536 928:5.635817703258206 933:53.61386202644483 936:67.15594633239913 938:29.568343825993303 939:142.82957230000804 940:111.16263163403227 943:0.37080969088962484 947:41.49561069095765 950:9.669355631067896 957:111.83214640732176 961:29.812669114487758 963:0.39452923973821824 967:48.26337278342831 969:112.51364257726847 972:0.41098406018590955 973:36.038555752628135 979:19.41958824786632 985:2.6566146886640616 987:14.55363717123338 990:24.825257446969335 992:19.512908856570284 993:113.5592933270758 1000:224.76938819099658 # ασθένεια
1:462.4490221246142 2:195.54959038749885 3:338.531225264061 4:440.1866397867974 5:399.9538068886338 6:650.7078127445199 7:249.90200724875322 8:122.5647987811957 9:189.39079350829394 10:60.50273145644882 11:963.3263865185194 12:167.9532727702744 14:100.43796166762027 15:55.61051872567507 16:136.87189508467833 17:90.08097285973399 18:396.8215114817126 19:183.4151093692576 20:213.03309720815193 21:132.5731374978482 22:380.8521872493406 23:236.5728237986101 24:1.7790052015245739 25:224.35717670766167 26:38.87483195506405 27:224.86360839174057 28:0.15446944290050452 29:50.48426925344304 30:64.07019097276117 31:163.05981246098452 32:107.06389562528582 33:91.54894265405287 34:62.79538259848749 35:34.78556552465169 36:70.89105095470575 37:35.06219591650878 38:35.366896759644064 39:174.89703432484106 40:347.54515003397955 41:45.67614386555092 42:27.82980538240721 43:98.36997471407707 44:170.75424851782827 45:191.75705520318385 46:39.891312972781144 47:5.102808554049786 48:26.36145821534539 49:5.715547564846955 50:18.491215698673823 51:0.11843557363692042 52:510.05052733074837 53:271.95234088828295 54:58.705377827776246 55:336.5804676882086 56:18.678163338845692 57:270.3805039704773 58:172.01407536877187 59:78.25321688314332 60:137.91610491655362 61:79.39567029527484 62:148.59654428701958 63:1.5500896405660165 64:119.73495574758425 65:16.947048678272452 66:9.958715496058897 67:219.89628002459983 68:232.02044882700767 69:243.49618250123729 70:32.45111795778037 72:8.241407812127191 73:239.37792779768634 74:6.329370744104393 75:118.99089071578537 76:50.41839750135034 77:8.394761100631245 78:129.74184435994505 79:30.78963625119786 80:55.96391152963403 81:60.387601906150586 82:7.118026096688043 83:28.170085884327182 84:2.252205565783822 85:0.14976702358043167 86:1.3113716227047676 87:1.321858061700346 88:43.51343810191962 89:67.2359927975698 90:67.6776745780506 91:2.6482545386676177 92:159.4407067140138 93:8.069141277758472 94:30.461704306186565 95:0.07869394932391205 96:49.12360893773218 97:45.33901033160436 98:528.2386419125763 99:13.33000506246268 100:88.41551827468447 101:11.10679832594936 102:94.06376392931041 103:8.860164145041448 105:152.5090713098659 106:101.18763930978393 107:309.09943680010974 108:26.876098603061735 109:2.1407744719173505 110:304.250557488934 111:0.25773918300364723 112:12.463058193382965 113:30.944871430271156 114:108.98240116805835 115:50.24266144695718 117:120.48290114043601 118:1.1637025582599592 119:4.0301571402540555 120:82.98438306853504 121:1.6369118284767663 122:29.075119493245143 123:103.25869865491697 124:8.606419104836604 125:163.18803512274624 126:49.06438241536606 128:152.88242937931471 130:11.391124211423936 131:115.38717211316546 132:6.7249279655201875 133:20.345553165511387 134:54.2396837920506 135:81.37316242440312 136:63.00716563540741 137:86.57015424998612 138:11.732762464852778 139:20.528567551753653 140:0.03609465362474006 141:67.9632888440006 142:1.6416103811134812 143:0.595269065223564 144:0.6074815840178903 145:24.375558793011727 146:28.415056055389236 147:10.049116401277114 149:40.5752657586225 150:32.964309985187356 151:57.80279799198878 152:29.289143098009465 153:3.615188686419318 154:7.822425457486717 155:49.449913307293734 156:7.912528449862534 157:0.12102341745695469 158:5.697650036405897 159:134.81582212877154 160:22.861860119672922 161:130.05103528246661 162:0.9147216282575878 163:38.063175170548455 164:10.909672868651745 165:274.04704126730996 166:42.65102711574113 167:17.100182142281906 168:4.1223503409944 169:31.37670084705296 170:24.064672928912987 171:90.52898352117293 172:52.22147337763319 173:24.178202667011877 174:43.75133083427587 175:35.5546553625089 176:66.24775641001654 178:0.026119507202474905 179:14.75213058316559 180:0.01979509365351625 181:1.1879104070960531 183:18.228128570174697 184:88.35106674187534 185:22.047221418817568 186:45.849153459474856 187:15.47904555418949 188:50.452671022895245 189:29.84821190958834 190:29.986738670566822 191:106.59806356520559 193:46.959976539587956 194:107.37860536040561 195:76.01245180118555 196:5.17619547559621 197:0.619486758709815 198:34.86062235584394 199:81.5781763336635 200:19.739957047444076 201:126.14168259091197 202:48.18165449806764 203:10.637663097839399 204:13.681888489513057 205:8.012433048545049 206:5.5871107232103245 207:100.84613846343126 208:1.8188031932863997 209:3.590233373651948 210:20.906540196774742 211:24.671790296145666 212:32.60105021845548 213:0.6050734428477333 214:8.425320078186521 215:74.99626019437638 217:17.9119832225655 218:65.46144358667148 219:143.89902084020662 220:55.82346796487118 221:228.24021417145266 222:0.022074887398742585 223:33.51366607863601 225:0.4030243807263144 226:29.770744802143998 227:47.49685218820198 228:18.616277005866714 229:15.216539606082902 230:47.99616877223036 231:30.44830501694657 232:100.05667522028563 233:57.73285609419614 234:12.21086005548634 235:30.554653333589016 236:15.590832849898792 239:0.8329417462201288 240:142.870519904019 241:472.9917885366351 242:2.362300726830888 243:23.178506884039148 244:12.693510783477606 247:0.9364978371911413 249:335.409062840785 250:9.894573392162805 252:16.41347332827669 253:7.140198546007442 254:55.20533337129804 255:0.2579023720826432 256:27.979468974707867 258:13.167890398322909 259:7.184479023628178 260:20.313817083127745 262:220.96649200330157 263:41.48489048327503 264:32.632341934691624 266:2.6822376363359903 267:13.496733181782382 268:7.410488404266161 269:0.21760798407716758 272:0.14055440136774072 274:17.255891358064005 275:37.80572517000179 277:57.09957993043879 278:10.623148989610797 280:7.692261011133898 281:0.18775999104335198 282:225.5205774992154 283:113.4903788161143 284:33.78884266952051 285:101.9853727576189 286:2.957226383663868 289:96.66185564562048 290:127.15972772426667 291:11.011938845785735 292:0.15713790488868784 293:1.2882625731575783 295:11.228625709096933 296:0.13791162887497693 297:5.480405148499766 298:1.3407882318934934 299:5.500638523127634 300:39.53936406397874 302:64.56534203208477 303:104.65539920877386 304:81.46157918181291 305:14.886852577053801 306:39.90262185387514 307:26.536123522423367 308:18.592018126572686 309:8.452006821894406 311:0.2471791750744209 312:0.2618117152739482 313:50.36020802680157 315:11.84462546593373 316:8.669238235926759 319:1.5087993565328883 320:31.6383996088357 321:5.9007233417821325 322:5.9007233417821325 323:5.9007233417821325 325:27.390773803289527 326:23.20342672229238 327:107.48734496385005 328:83.82667503210656 330:89.77750825979115 332:102.14782795528404 333:8.978977179463753 334:12.221239854406344 335:27.92494513912246 337:78.97253331124382 338:41.89049249620673 339:19.78976644993701 340:23.899192109812166 341:9.183099053911947 343:1.7154827404661142 344:97.87318776117459 345:6.356638325302453 346:6.3804484255597105 348:24.34370535159079 350:12.760646039266291 351:0.05295191277610976 352:3.8432720496717137 353:12.760646039266291 354:12.797727368534334 355:92.43012976487434 356:53.22211502417843 357:3.968662465179919 358:81.55646482265236 359:9.671650878836923 361:9.703254142404274 362:0.42990115215287117 363:1.8858802378825144 364:1.8858802378825144 365:1.9096765912562186 366:9.830982982887006 368:1.9337369266079611 369:39.191839147653596 370:9.928185962915842 372:54.72268709142111 374:4.212789009253832 375:71.6688532970037 376:2.0200786944789195 377:2.0326899399744525 378:55.241625471795516 380:55.34659325503815 381:13.692684012419553 382:2.0581247214486473 384:4.310803588683206 385:17.53432225373505 386:0.5243809660153836 387:0.5243809660153836 389:21.704331603172026 390:7.117723808392182 391:10.32958295425762 394:21.81590242982214 395:13.940342572517814 396:50.73089896542633 398:7.310410742908643 399:7.310410742908643 400:22.156120289798267 401:0.5799432800630399 403:10.608979992663942 404:4.53504530549135 406:40.96256995074142 407:2.230612989744314 408:18.124943234847528 410:51.44480506241469 411:7.423334241115446 412:31.30770416031173 413:31.380958999328662 414:0.6059579390369035 415:4.59835069392127 416:41.13896997467264 417:22.446143822681638 418:98.64047077383678 419:10.788687575850181 422:0.6260228821465084 423:14.455026627461049 424:0.005710431803547412 425:10.861706139736496 426:4.706001355811948 428:0.6465743403219877 429:2.3577281716928016 430:31.902291849562452 432:125.75036209457525 433:0.003646932771894927 434:7.7450157415552505 435:69.63661723920713 436:27.59065746293899 438:11.160515230830848 439:0.6891808354999535 440:0.0020304852982035693 441:23.106182797363125 442:37.25366930077874 443:14.90504847385541 444:18.906752924033373 445:4.884035761647979 447:27.729841673025255 450:0.7112588348664277 452:0.0011197353010156577 453:19.06936570401001 454:32.595526290708975 455:11.352954513297124 456:32.67421669033531 457:23.47967355030861 459:48.273008967795676 460:95.37520422245424 462:1.94117349753056E-4 463:2.569144068585937 465:2.569144068585937 466:11.549972622031524 467:28.298888372157045 468:19.627579800123954 469:54.39840571496822 470:65.93126561105402 471:43.669986275015575 474:0.8215370098158447 475:2.6980481788690387 476:11.875189830214996 477:19.858154127516837 478:43.969907618861555 479:44.07078359510329 480:55.10263088232008 481:60.915082527084614 482:12.042624583925178 484:61.17281968635327 485:2.798886131053332 486:49.89412304352548 487:2.798886131053332 488:0.8726829689667053 489:2.816053535318223 490:85.46046356480241 491:0.8814469995597811 492:2.816053535318223 493:118.32465948657921 495:44.789942892007666 496:2.8507056547242513 497:5.543337671956132 498:2.8857868474788426 500:56.07184752698799 501:16.228970930632016 505:12.3437946613882 507:34.76038289661503 510:29.89460287614682 513:2.95726604860199 514:68.4345403332023 515:8.892424673665811 516:20.762992164947914 517:0.008457971131512783 518:2.993679338718746 519:0.008457971131512783 520:5.730748813899149 521:3.012057847676465 526:74.96544875505998 527:68.87250005534327 528:30.380428963432887 530:3.0491636564881235 532:1.0117740521723688 534:0.013815036341787145 535:16.875672525564624 536:12.839409686513022 538:5.897426485659797 541:46.638586581718044 542:173.085486201108 544:0.01818237566482244 545:89.12623273091054 546:13.122099547462664 548:1.0930849652632897 549:21.670500564216688 550:0.02189234845152896 552:36.42299267743424 553:47.212325040494804 555:13.266917980500171 557:3.302246662610047 558:3.322611171240138 559:9.570085041441065 563:42.050539797206696 565:1.1576154327272414 566:97.03546766295656 567:22.010921941796937 568:42.26774119412918 572:0.030475010584848833 575:6.30986264523153 576:37.21209714191455 577:22.289898340083415 578:0.03536990843557352 580:32.01936759365594 581:6.3406668745301396 582:1.2024216410303918 584:37.313097102942045 585:72.29072792446941 586:13.767401704204365 588:17.986484159237037 591:32.38572048401501 594:60.49114268476536 596:43.15987052641561 597:18.17269530560005 598:0.04642603597263236 600:22.71998041070497 601:1.2724501433289788 602:10.061823743637095 603:38.035589270573674 604:38.035589270573674 605:6.594046065097067 606:60.93148620032878 608:142.01942640374526 609:376.1278324178079 610:99.9517244962151 611:27.865636685860217 613:0.05477552595101705 614:0.056989775507589824 615:6.692375750219864 617:18.55481368174227 619:28.036809063846437 620:0.06157416237905063 621:1.3586718032450167 622:3.7134214859668004 624:10.365289441735785 627:18.685169024938524 628:0.06636998264415686 631:33.534665274918005 632:23.469918662423083 634:68.50950027239446 636:0.07138165370732996 639:23.703521585291092 640:1.4367087780935077 641:14.630722801873048 642:28.741567265403194 646:3.903257084800403 648:10.728540383061672 651:10.82226080682206 654:3.977272745037828 655:29.106605580632316 658:14.976606234773616 659:29.19924733998537 662:10.917195730580449 666:1.5614910666367903 668:29.48059001957489 669:76.88704019903862 670:4.104262469715193 672:97.5439462216375 675:11.1108188965724 676:52.116379222421436 677:0.10954803739371136 678:34.98027034396607 679:0.11290920365915942 680:11.209564403979861 681:204.92612406320166 684:15.45870063148297 685:1.6351225983893451 686:20.005490231429004 687:15.520740384342254 688:40.98708881697841 689:11.30963902981646 690:4.262961370944849 692:25.02406868470395 695:20.153861167137265 698:30.257077870906922 701:1.680875173620388 704:30.356950218540224 705:25.286882536291497 711:11.513901510392726 712:15.77305331825642 713:53.29552283542832 715:15.837194916259607 716:4.372810818390544 718:1.7278590158236657 720:86.02428669843837 723:4.400801568858594 725:25.554925888171386 726:7.790714765861461 727:7.790714765861461 729:25.554925888171386 731:11.723869518231488 734:36.32318356716342 736:7.831411026539569 737:7.872404766416909 738:0.15846929484857528 741:1.809023204528263 743:1.809023204528263 745:11.885259075058014 748:7.955299399912246 749:31.18000152060217 752:4.5733848875010406 755:73.80456248012405 756:16.298686949201688 757:21.00605693381396 760:42.517802702448854 761:4.602947553766908 763:42.650948648713914 764:8.039428789503194 765:0.17594866276963067 766:8.081966242569612 771:48.87940209858657 772:16.50347712852283 774:37.15694749702067 775:1.8939527785794097 776:0.1851503467840423 777:0.1851503467840423 778:0.1851503467840423 780:26.39243327923702 781:4.693062711609476 782:1.911411450879775 783:49.02892228912912 784:1.92903239888928 788:21.498776397841866 793:26.78185273748111 794:4.8166615836733175 798:8.388937672685886 802:16.926554088528658 807:56.18698727451649 808:2.019645776168901 813:0.2252248391529568 814:69.36140779576006 816:44.17840509549803 819:2.0571033424364162 821:27.2847169438076 823:4.976993376530446 824:17.21918770895571 826:12.747445498442923 827:44.46930293361229 828:56.8805140493255 831:44.6163718677318 832:44.76454125711578 838:22.459757120445687 839:12.93199100400192 841:33.328289469225204 844:64.12164840785995 845:2.1738802752626842 846:2.1738802752626842 849:5.178540592400402 850:17.67519933015338 851:77.87175948602639 854:84.86468434095066 856:5.213156775030251 857:2.2143426182265826 858:33.695931441080745 859:2.23487417723017 862:39.64072635677534 863:9.005989219635735 865:58.331287340544385 870:33.945838874369706 872:5.318846779778944 873:5.318846779778944 874:0.2961461851755239 878:13.380177166321483 885:0.30936008724351416 889:2.34065316850667 890:59.09111231407143 892:5.427393890337253 893:5.427393890337253 894:2.362454762310089 895:13.580276423748472 896:34.45772979208096 897:72.784594692335 903:18.401221159723946 905:40.5027757556439 908:0.3370888530230929 910:13.716511091432425 913:0.3370888530230929 914:141.00540132318235 915:0.3370888530230929 917:13.785505089468526 919:9.420267536546152 921:0.35163003824170286 922:18.65545876287178 923:9.474109874586528 924:0.35163003824170286 926:13.925291975006848 928:47.29889566874741 931:5.653584074631262 932:23.90983603876168 933:47.29889566874741 934:35.12153936814071 936:13.996103731932664 938:60.68701937494121 939:0.37432720368473527 942:35.394950174869926 943:18.91629348741276 948:2.5451798040120575 950:9.694364155842946 951:5.771512637693632 952:24.222122987535567 957:14.212330252258463 958:0.39007065654752676 959:74.91197890049793 961:5.811576204400222 964:48.161577929688164 965:0.40632206025611767 966:5.89287107478875 969:9.864905637199067 970:2.6424700534262304 971:0.4146433959993323 972:5.934115125522749 973:30.2410527713415 974:36.09950578479671 975:5.934115125522749 976:0.4146433959993323 979:9.981273999224275 980:24.761183946487314 983:0.42309800394184327 985:30.368186882499675 988:2.692710692432462 989:36.39016785838045 990:2.692710692432462 991:6.017829519541676 995:69.0903818200192 1000:0.4404159028828168 1001:6.0603135865092534# συνήθως
1:1323.2002070447566 2:239.92016418596043 3:2.619307376170877 4:239.9850619580875 5:58.191624656950516 6:16.331466429043523 7:82.29923914039065 8:103.24390182136979 9:258.17657433393515 10:69.75484476595226 11:43.98871748007923 12:103.63349955905807 13:100.4379616676168 15:586.4879790945595 16:89.32430085994417 17:420.1278423514718 18:205.51512339313777 19:707.495464838748 20:69.573626510586 21:175.23550889858146 22:34.63282920789317 23:887.3855751962478 24:180.0070421040556 25:84.50464677651557 26:33.630171861885366 27:240.44768833998168 28:202.1075633030842 29:41.49366882850716 30:82.43942801557732 31:18.425670721923673 32:20.808029536910635 33:7.1127054383992965 34:104.68708564518776 35:14.728339299047862 36:32.30602798513237 37:0.4784170395325984 38:4.362295582600866 39:2.5452739823770396 40:105.400145088614 41:30.58219143382245 42:25.294477953197354 43:20.15679802608183 44:59.333302830025225 45:49.29935081156986 46:33.86358125441744 47:2757.1178672117526 48:0.0037397153600757698 49:23.905386373234492 50:21.25436902417751 53:337.34577918932104 54:14.912472681682674 55:93.37284453835912 56:9.309244358480422 58:198.97316574634254 59:127.94398410385782 60:2.6829750291583023 61:557.374563081434 62:28.148560992344894 64:19.53303478860015 65:19.759323899273085 66:0.1856700057925972 67:20.081072212504758 69:23.136935097661635 70:0.8614947096146727 71:2265.35634981258 72:23.44458668388785 73:39.51589702977345 74:0.23789277617402857 75:119.46796276484287 76:119.54317668237961 77:23.73082565238515 78:1.9905690748245293 79:21.73101621444663 80:0.18492315703183967 81:1.127881465240309 82:19.31756002005384 83:16.599611245880983 84:28.444034131700512 85:25.53842674482731 87:4.030827386021337 89:51.37335837848683 90:12.551411954051563 91:108.94205063128365 93:410.9732331813898 94:100.52605156413867 95:48.82663562016362 96:8.455272334312388 97:6.393480063572555 98:42.24506354303207 100:8.721102179464303 101:0.764852946482536 102:76.11037482958427 103:1.8264359631614444 104:2.1044874590667364 105:7.239509117064456 106:44.46596359990638 107:369.3787998408648 108:17.670285583121025 110:5.501206658038224 111:49.63166718800125 112:89.69310663477185 113:2.2928248790954604 114:18.187614007993822 116:2.3879847909050267 117:42.87927648419534 118:2.4448952236252164 119:1.2120622465771638 121:527.2276891378204 122:289.40689946858424 124:13.822859380251295 125:23.050393749452223 126:1.5014234978698835 127:1.5014234978698835 128:1096.3671557680461 129:0.5084265263687691 132:171.6779685437638 133:42.066808538930566 134:27.181253377250904 136:1222.2078906252298 137:167.04651520163344 140:24.006580388802025 141:0.584388361710733 142:3.145338707085382 143:129.04949751015644 144:42.99965726130658 145:31.612374070901755 146:5.280428017717786 147:3.5253536809113286 149:40.774133582613594 153:281.9662901478886 154:29.571927935195685 156:3.729651464047354 160:245.31400857577137 162:10.860383874987328 163:2.2330581508371257 164:23.462275488510247 165:23.571285644711445 166:8.490391850929507 167:11.269098768947538 168:270.29042914230035 169:101.09909717490594 170:134.13320682400933 171:1.0910077835995793 172:544.4108563969972 173:17.54716365498782 175:0.2298782894533665 176:8.907750548777921 177:17.70244564547443 179:2.6396750240831524 180:21.40672581356515 181:36.47678284382002 182:2.711306339700735 183:6.852677194223336 185:74.05641518516411 186:1.3545948568122532 188:0.0042044950751132446 189:0.6868172863844071 190:140.90376898811448 191:1.4571660800092057 192:340.80086244919903 194:118.93632100537859 195:13.144900758298663 197:19.782995190771388 198:23.37596951187416 199:52.47295146050954 200:120.15615447007181 201:43.87058745847493 204:5.554532607206197 207:11.12475695093417 208:54.68388123748284 210:0.5903225432333105 211:45.648516561713116 212:776.556861972226 213:0.01405656826310679 214:80.38885297746415 216:60.34147282599088 217:114.31371109571177 218:3.8360361911268845 219:8.695499070053318 220:29.40854485529597 221:2.0151609427379467 222:33.615268098649246 223:8.787995268127174 224:139.278110111541 230:141.713619763539 232:6.565273120862912 234:12.291397031857601 235:15.580974768504747 237:26.84057473502953 241:12.651798833125518 243:2.4035193971576843 244:64.35323801914346 245:4.4722704616349604 246:4.504986000314533 247:19.914740370200104 248:13.057288451983203 252:133.89324746663436 253:20.208263466093513 255:10.044699021789121 256:0.10244772125537877 257:0.24744468810162892 258:70.98183975844542 260:36.921889855265185 261:50.99384700876259 262:1.0530023111132922 264:4.845524770659737 265:2.7135403380073053 267:99.90410523596115 269:42.07798701081891 270:136.78524860029756 271:0.19724654465365266 272:62.25344938974859 273:21.081770103017316 274:2.8419544442680036 275:25.068800630203583 278:13.953983024500031 280:2.8948470897690193 281:29.424161549101395 283:7.822333503389629 284:29.594854889646648 285:17.754835750855676 288:43.460960490716175 289:34.31592163557469 290:1.2824455166671986 291:3.0590061549504703 295:75.31861181395507 296:0.22039389958084876 297:39.628624815656615 298:75.54394665812559 299:54.373348731015085 300:129.1780605237683 301:92.71198292341188 302:0.13034880771683827 304:461.4129173670689 305:254.4919116383396 309:5.711721210797204 311:15.124860083490587 312:8.646367955991836 313:5.839086077848731 317:19.183435046491834 318:23.15811645616259 319:0.09401125027164726 321:23.262114225920214 324:172.31685711359128 327:0.30540006827550525 330:12.18971432676768 337:15.96713181752417 338:9.155199406827323 339:23.95608710897256 340:19.936877435755125 341:1.7050856513806218 343:0.37090944012979554 344:249.5496636037138 345:24.34327645009091 347:0.05137712014755723 348:6.452336164558409 349:0.38983878663563143 351:75.00155102155442 354:0.3995442530042046 355:20.43043935037526 357:1.8734733726184751 358:9.732878594674421 360:9.764532271163143 361:4.04093725843134 362:4.04093725843134 363:13.212240098029874 364:76.2566373351469 366:49.158172214172126 369:146.6202913610065 371:34.605287641991936 372:2.006018579633186 373:39.50584080059794 374:21.421064255272267 376:34.90482835402583 377:7.032924834770085 378:55.431866283603554 379:7.086238395269253 380:17.57405376695165 381:55.536884481862074 384:7.11307497548448 385:21.694164674779213 386:4.367238545081825 387:2.107603950363912 389:128.74430033921456 392:0.547458667112883 393:30.787939200358863 394:184.69100041557084 396:56.283369475014574 399:14.184306982544511 400:10.636104612738027 407:2.254925672693753 408:247.043446190247 409:2.254925672693753 411:104.75089921373724 412:0.007702543943594388 414:131.1598256987779 419:4.678387352317313 420:7.55951100112799 421:7.55951100112799 424:105.6264154552921 427:7.676393872590888 428:2.367993059416746 429:57.95377136512103 430:2.38249459345287 431:11.07293730291423 432:0.6725856840414496 433:391.1784768877889 434:69.72141079660304 437:53.00401770419229 438:23.208001471872517 439:18.94203410870984 442:11.262091233555653 445:47.71809518427213 448:0.7161781491000504 449:32.56672284982795 450:11.338986099114113 452:27.914674864151387 454:5.357874123366015E-4 455:3.7092921517759583E-4 458:121.6234469529265 461:5.679761371972242E-5 462:0.761884641484395 463:1.3020158121207236E-5 464:8.135191397184833 465:19.4347565101773 467:38.17872169613873 468:71.91027664650359 469:2.6747086217472535 471:19.774583356549115 472:72.19464467656525 473:5.277108142638036 474:166.03472655942042 475:8.39406533718687 477:19.94806747735623 478:19.94806747735623 481:29.231042312006462 482:8.561256001725418 483:0.8773339189959187 484:5.452847488874538 489:5.478504142513525 491:0.0032025080144352544 492:20.302476671761152 493:2.859605343944803 494:50.39898525989367 495:44.94437514276136 496:56.00630483485943 498:0.005338953764408641 500:39.84551949515223 501:0.9308572736388151 502:68.0661638362037 503:45.25993875943493 505:8.802688646364574 506:29.9311483306212 507:154.98005630656962 509:0.007318780590744416 512:20.7912120823738 514:0.008823077768831674 515:25.39621976890423 517:5.7430406664846405 519:25.467989099060564 520:3.0388409638500455 521:0.010477904976714076 522:0.010477904976714076 523:0.011362591938687824 527:35.427547547127396 528:75.34159527111134 529:16.788341782226322 531:25.758639391005943 533:121.71662847057428 534:35.795184568337326 537:0.01637239671730404 539:0.01637239671730404 540:35.98175305453546 541:337.1417937149416 542:5.994254354221045 543:5.994254354221045 544:9.351319890090878 546:89.55570767803701 548:6.080941780481654 550:116.6112382027411 551:41.765479021354324 555:526.420758939474 557:26.66671492516248 558:36.84507764425865 559:0.02946876760272075 560:272.39311280556245 561:90.49032287647685 564:22.10254954948766 565:31.778044441506612 566:53.53848400212305 568:6.289290433145021 571:6.289290433145021 572:31.867028270312773 575:1.2060916778524422 579:22.38172763118733 581:104.86835323704953 583:32.136827697760104 585:3.4969339135953534 589:186.32607071951932 590:22.667060544275685 593:18.18954791905605 597:66.92257133314638 598:22.812112229457814 601:10.07323186565946 603:27.80143386515192 604:22.958797101191085 605:18.37803224381315 607:3.6282847869925647 608:120.63760364619648 610:27.97078303236937 611:0.05756250554356494 612:23.107148676603668 613:0.05756250554356494 615:1.3491360925099902 616:18.569781086043047 617:3.718878079272672 618:23.25720151542565 620:3.7419188923565216 621:23.332877004427136 622:14.364210135779928 623:1.3743870764299377 624:10.419416864051808 627:10.419416864051808 628:136.9582846992302 634:0.07452158403857152 641:23.796308889979272 644:7.040606725957745 645:69.21045021205435 646:14.811866495597695 647:10.736607721985546 648:0.08827748881266843 650:10.829831670975903 655:260.64799672254713 657:0.0972235304046523 658:24.27658687308772 659:278.50199369442925 661:378.87727423277556 662:10.97192822119573 663:29.492236643302725 667:40.39639260689942 670:438.5264023035885 672:19.867025938166915 674:19.867025938166915 676:29.777219735135102 677:35.099243119010325 684:127.30040215650048 685:0.12377152856502266 687:15.588673730655206 689:543.481418274999 690:11.415370765952872 695:4.2925680729610285 696:15.651174410466705 699:11.466310687734964 701:25.204748316112063 706:1.7290340740267511 707:85.81178781739932 710:0.14247548008841945 711:207.93319154671377 718:20.537488213708443 726:25.648822507849612 727:16.035076566730194 728:7.833411252760671 729:11.72631635472797 731:0.1586869884433546 733:7.874157937500738 737:36.55952459333843 738:11.832875376062084 744:202.24415557852709 747:21.007221297053178 748:7.99819758339439 750:16.299869308962514 754:16.367225384038985 755:4.60354625168314 758:26.107967701143743 761:54.8553031455724 762:37.03449713355132 763:0.1806012830307512 764:8.082427821698094 765:37.03449713355132 766:16.503368058253663 767:147.2518981939085 769:21.24943102905434 772:12.161797231931226 774:8.167924083374894 783:26.486783720422252 787:1.9644994850718815 788:26.680208203253503 792:1.9825017121053528 794:0.21457124950315387 795:12.447088535640011 798:26.975565947602497 801:111.39850077577435 803:12.505431740479468 804:44.024835164397444 806:97.07152600884804 809:12.564216560926793 810:50.25147620088211 811:8.52323814995724 817:27.277415770283866 819:17.21434695269555 821:2.094135935361275 822:12.743280614674958 825:27.482388240416146 826:27.482388240416146 831:77.1656294617293 832:27.69044976198527 833:0.2585146212258525 840:136.84885672844692 844:27.901688043762146 858:865.448155189623 860:0.2890104541563133 876:13.43712833906757 877:9.151069030204596 880:65.50141213694013 882:52.40470705355286 883:46.28416466481059 889:0.3220405092561752 892:0.3220405092561752 904:9.358356637040155 905:2.4032702662879943 906:59.639933695471555 908:18.55525367252269 912:29.124582350705957 915:29.124582350705957 916:463.2117998488003 919:18.64004627898131 920:360.1176400316024 922:5.646733615328279 924:5.646733615328279 926:18.81180734659471 929:13.982646560836963 944:103.9031006649186 948:14.197118609336227 950:19.075062532962676 953:19.075062532962676 954:2.588308726987641 955:2.588308726987641 956:0.3964881723216621 960:14.269886546546052 965:128.70843929663076 966:9.909770427772953 967:24.62593720335192 973:5.966243096785451 977:19.437065291099987 979:76.09775736620767 986:14.567626402613518 989:36.49919692568823 990:30.59268765950854 # ιός
1:170.30692742013142 2:197.1777772399672 3:72.43812592028401 4:26.928516196505374 5:0.18182520295374355 6:256.6562255703253 7:304.94310298796285 8:1112.292611291497 9:32.889841893247784 10:67.55470651490505 11:289.53970732651345 12:410.6719772637 13:55.610518725674524 14:586.4879790945616 16:108.13834059652294 17:3.947295288843427 18:635.701019242635 19:410.86292464321133 20:221.18241072814004 21:70.51179078393537 22:36.89091337776994 23:144.8494283008406 24:204.77543525782178 25:60.09064101851331 26:3.408456190989201E-4 27:232.90652410339692 28:22.61081555885885 29:101.3052627441378 30:281.94626829585997 31:188.2988316269052 32:0.8335616970397345 33:62.014560951846654 34:84.73803576660697 35:216.5505584653363 36:8.006428630544612 37:1.4125156275204118 38:16.302027614833186 39:191.08883411920755 40:224.18336949913214 41:6.228399346631068 42:38.83156966627005 43:196.165559270003 44:97.89492574163556 45:1.602837215003644 46:49.017553714817815 47:766.0201657861726 48:1.9043704707025808 49:0.39195792350003217 50:1.8619919551119302 51:0.05026215166568704 52:38.93501515038238 53:116.63740690880242 54:371.1840327908785 56:10.106887802679651 57:22.954876905811282 58:73.1194251337595 59:38.93074226714464 60:86.5047948715934 61:32.895905796202904 62:10.538170485787056 63:26.588549951883117 64:1.2008134693005565 65:6.587507545539743 66:0.002707329410146157 67:4.94551160267863 68:131.41805520942276 69:59.69386203829488 70:13.642867717326459 72:13.697482077941919 73:85.52568841193485 74:31.14470656620485 75:81.6037786250151 76:169.28022901042922 77:185.49271061512596 78:25.396665218386833 79:217.24817068591594 80:228.97791142757504 81:1.3653736402722538 82:7.84648237385821 83:2.615499614701596 84:71.99108722055254 85:175.8468808981422 86:78.22138074705134 87:120.79689569600724 88:10.782447439978657 89:126.46646355222899 90:1.7006583248680682 91:62.17261376697984 92:13.543182025234422 93:0.13810470175625214 94:11.249984568722404 95:2.1840452838543327 96:0.5444371074929947 97:29.265333869804248 98:17.07383056980589 99:64.39830268318403 100:9.410579825128021 101:1.9882091534932156 102:78.75567426605514 103:37.369795304870856 104:9.894372515446943 105:2.3373281321212347 106:0.30463020306602817 107:526.8816726893293 108:0.3437072402634951 109:2.4838262771088346 111:182.74508754848713 112:13.387268156725277 113:78.38824173909632 115:93.32314017231576 116:16.504507915381957 117:16.602891630900526 118:0.25517348945750945 119:23.008287983009197 120:30.48400682172957 121:38.00452691890668 123:144.1666824801389 124:20.755131890116186 125:9.415829005880807 126:9.488650661408306 127:9.488650661408306 128:1158.8998912971506 129:12.210993328650662 130:12.23242541657844 131:24.564971302933387 132:363.9882443215981 133:212.6192216992381 134:12.470969255853767 135:35.87426647394461 136:310.01904404746244 137:79.8213651283317 138:44.03469914684663 139:7.483467597924405 140:70.47662865640615 142:0.7495403946514537 143:1.9336776871995758 144:57.52638353680233 146:19.42720968449798 148:10.886239297531603 149:26.85267527853158 150:0.16923252165021505 151:2.2859583915220574 152:69.36799572033965 153:4.028340627775499 154:104.831579543527 155:11.143899932805974 156:8.558179131314885 158:4.1361003590291965 159:17.218409869278922 161:6.3541040156976205 163:0.02836794916505003 164:28.206801468719853 165:24.666881553702755 166:17.893789862364308 167:6.72577684247707 168:49.30537898658714 169:25.266180290546533 170:98.69182789583155 171:63.48652683888223 172:993.0390833008121 173:45.456899981214214 175:1.300044464617031 176:4.715433448818239 177:88.91845140102899 178:41.61467561481177 179:287.94148985303144 180:0.7007647197405728 181:0.36019420204640423 182:34.05355401993796 185:16.301381731706293 186:7.593266424904201 187:5.247998464720404 188:30.948223096309146 190:16.699722975765052 191:35.53226855898395 192:377.1801855684055 194:0.5394064955697238 195:10.844364386774837 196:0.005228031946365056 197:36.309327785299644 198:0.5569547512751081 199:1.7918426871239392 200:5.705956766574147 201:0.009432669916721157 203:0.014942999137822783 204:14.499864974086215 205:0.018586240397609706 206:3.8197398771436557 207:51.66440027801231 210:14.95475179330072 211:2.0969678601302935 212:76.97229722123289 214:0.7484440922527088 215:34.26923723867116 216:875.4260655642338 217:0.3538474267181128 219:34.70273010701511 220:30.55765491471183 221:52.95093225267914 222:22.731725041616297 223:0.33522975278070194 224:30.862105151445125 225:4.313766677672509 226:0.8626377932835654 227:2.4009833581150746 228:19.570468636350782 229:9.662858091799025 230:274.2317074783567 232:372.5216359006736 233:7.028226106668602 235:16.330691065598188 236:7.1106643287109 237:0.25873712930924514 238:86.79120552119868 239:0.25593783018013644 240:185.622625754464 242:60.73328379090418 244:20.52571643740708 245:16.862762062102778 246:0.22322213171535957 247:0.21268612079310606 248:24.81505908914805 251:2.8156995536211373 253:33.42267350007248 256:62.30259738850968 258:1530.4207593567023 259:25.10136140065771 260:0.18223722557135522 261:57.60547955040436 262:7.810216068246824 265:21.50516052590773 266:38.51898576232033 267:5.255650629514957 268:48.1225536269169 269:14.31041101630962 271:127.75285264855381 273:39.179071344632376 274:5.4037662571774705 275:14.551545046545165 276:48.894342369084036 278:160.65185096444915 280:3.154376083166012 281:30.501391237279346 283:0.13122887325732024 284:0.12906747040390315 285:75.88869250834865 286:1.4006390885537385 287:3.280222826919147 288:8.436743796613174 289:35.49902112924224 290:65.59028466302368 291:3.3232235714220706 292:0.25553323057474137 294:100.45405037591293 296:5.896014788996373 297:8.74574243534099 298:36.21784826265043 299:36.28443575857296 301:8.772098744893535 302:119.43008659997913 303:0.08709185317527862 304:36.55291494856117 309:15.765868226748974 311:114.57230215860545 313:16.0016189377493 314:19.922625378593303 316:9.207203035224028 317:91.34004632958445 318:9.23526433759373 319:12.531542742660712 320:0.3605741808066146 321:0.059806403824759914 322:79.89221268241445 324:6.3251555339844945 325:0.36932279653184097 326:12.634435523476977 327:0.3782130921099406 328:12.738461235237446 334:3.9009844696208003 335:0.04500890643992028 337:0.043629813596690194 340:9.699057157972819 341:43.59774832598674 342:4.056109025177115 343:1.9182847072225075 344:106.71940178009625 345:6.789893347483911 346:113.19307218614146 349:17.127261717496634 350:17.171133415910006 351:34.48292216258883 352:0.47529886982432623 357:0.021126490408310154 358:7.0623261059554805 360:7.087726007912875 361:30.43331092532438 363:17.61912957269971 364:0.01824783126467249 367:2.1324162427226443 369:45.629920043420285 370:4.462886624061594 371:22.06145680930743 372:40.717073004773994 373:0.5765134640863839 374:4.5413816973303724 375:62.27987912558629 376:97.9380374192435 377:31.308927324168614 378:26.77906204594152 379:10.753512197302568 384:0.619774830205178 385:4.641602104056771 387:4.661932872455046 389:68.66407284967806 390:27.029813772601756 391:27.093121810367272 392:22.6666423919134 393:4.723510610581581 394:0.6455419286854032 398:2.409681934905628 399:14.788303155101806 400:32.22958576952742 402:0.0021924745384434754 403:4.870696702155624 407:2.4519436870217675 408:27.674434026115378 409:32.37549368683385 410:0.0012877704236247188 411:7.874676933259547 412:0.0012877704236247188 415:42.510924538646705 416:2.4805096140631093 417:15.04936705452683 419:11.356209856248478 420:11.356209856248478 423:37.67483178251301 424:11.430110780760483 425:11.430110780760483 428:1.0104335659422324E-4 430:4.000818803487749E-5 431:115.28697212137668 433:43.234599092886825 434:23.899750210442086 437:43.60547687814931 438:19.6548159822729 439:1.5498293969480823E-4 442:2.63496258970332E-4 444:19.708981824692014 448:4.010231325287316E-4 449:8.32419830030922 450:33.66542166552102 456:9.899208654635173E-4 457:24.399106024573406 458:0.001531733568879635 460:2.7844958052050734 463:85.23973316623453 465:39.21530130778384 466:29.33513050972977 467:0.0025729595259483397 468:29.62908324386331 469:16.214447984992326 472:161.6090841601582 473:20.551176146725766 476:0.006736976952405877 477:0.9506267066786742 478:0.006736976952405877 480:35.05300339860957 485:20.964473831240376 495:46.17866291932704 496:0.013025141595341927 497:1.0423549990506822 499:0.014945824121755219 500:317.5010555234347 501:12.88440409009809 502:0.015960088979082892 508:129.166028105632 510:5.97870067556007 515:17.195062614251487 516:3.2174824219864036 517:21.64249055716338 518:47.033319455515105 519:0.021583099333436932 520:26.368756597191048 522:1.1108401671917358 524:0.024095757389383136 525:3.273942587156461 527:36.46107842837812 528:9.510688351333771 530:1.1310899145349673 531:0.026762945629369803 532:3.3121657515265737 533:9.585185021903065 534:9.62273547086103 535:97.0171545530497 537:31.762306158793034 539:31.762306158793034 540:47.92133666481322 541:71.77689535794832 542:6.315521352234899 543:26.962007275275884 546:6.4033811677976225 548:42.79961089317699 550:66.20620437439347 555:400.10493579533187 556:13.909715866863143 558:6.553265486598601 560:18.214193254565124 563:79.37858508630667 565:14.009016771568385 570:14.059078068910788 572:38.08260407053404 575:18.454119693735148 576:3.678686090777106 577:27.979362318960423 578:23.11639367386622 579:10.252588540951137 583:0.058201755089197504 584:1.3517952954237757 585:3.7220882290479396 588:14.3653670397874 589:55.806044619748604 590:14.417428087380491 596:6.866735905749918 599:167.21778554971056 602:1.425050758238949 603:6.964552444262118 604:62.567488881069586 605:10.589708872002026 608:14.628673098826736 609:1.450258777711042 610:14.73613892441836 612:23.84572280964995 613:1.4630153096586986 615:19.20660330527688 617:51.070444190936335 619:0.08738237271585551 620:10.80866275091781 621:10.80866275091781 622:0.09014195522783745 624:7.165753007479042 632:1.5417562666004678 634:1.555256951341459 635:0.10171437698182857 637:51.86233431394708 639:0.10782892603204662 640:1.5825918844682447 643:15.292946679090807 644:7.374770311025855 645:70.7715927195172 647:15.350496195426427 648:52.40561706521005 649:4.189673791333542 656:11.31463596019506 657:52.82153321287203 658:0.1275428402793806 659:11.362391171388579 660:15.643640428328867 664:11.50751250324318 667:143.35256441086537 669:15.763491870155319 670:53.38783505391631 672:92.77277066965206 673:11.60584151214385 674:0.14561686065471885 677:4.395674993431976 681:4.449059236396765 683:42.05099449144656 684:16.069903110485455 687:7.895854889068203 689:60.343653278393795 690:11.857413319620086 693:11.857413319620086 694:1.818432604007692 695:7.935007197693613 697:54.263753516310736 699:31.21445550738898 701:25.95348377289965 704:11.960422950638778 705:31.415732481498747 706:26.130144997706136 710:48.603181580710434 711:31.415732481498747 712:54.71424672378299 714:0.17787546371077498 715:87.80209132034143 721:48.88280229062518 722:16.51606336433706 723:0.1866203118791473 724:16.581522743131032 725:49.02398067180299 730:8.216919619677649 733:8.216919619677649 735:12.224187133017526 736:43.18426196674762 737:1.948969467295473 739:4.786584614763241 740:16.78060081477231 743:1.9659374288818594 744:110.44050659508866 747:12.386900455146018 748:103.40023007191398 750:16.847878810432398 755:110.9772121503089 759:49.74401653877519 760:0.21459355208569492 761:56.119683622686765 764:8.427143658767406 766:17.052550059678197 767:21.900713718783116 769:126.549126638308 771:32.5715767995391 775:12.609311405530226 776:56.44365847648189 777:90.0531245594764 781:50.33775433535654 782:56.60731865640093 784:0.24000553101456595 787:0.24532879743525665 788:159.27722286382743 789:32.90213887630318 790:63.40413365139784 791:44.52515850238033 794:50.94814416661304 799:12.955290931241555 800:0.2617991316624274 801:106.03312002705488 802:8.780182619063654 803:70.61842200642104 805:17.620245397832818 806:17.620245397832818 811:22.662573452986386 812:5.189424232859844 814:13.074089793996674 817:33.584748660608795 819:33.584748660608795 820:17.767437328032663 823:33.70142944976127 824:2.2396342897019594 825:45.667408057608334 826:5.2885618621618775 827:13.255705799929329 832:52.22261386772975 833:39.90217159943658 834:0.3032945837401361 835:72.04649090882018 844:0.3159818561201554 851:13.567939869503205 853:34.42006710384905 858:0.33574462365394614 859:34.66698824610584 862:18.53800803922634 866:318.9836170897384 867:18.618437084957545 868:18.618437084957545 873:59.95139708254057 877:5.637807491564565 880:18.699515241137117 881:2.466092265179565 882:35.044660101154726 884:13.95943544464477 887:9.608308334646278 888:2.509922761065519 890:18.86365773124884 891:9.608308334646278 895:0.37804626855045165 896:0.37804626855045165 898:0.37804626855045165 901:111.6039791639174 902:19.03051541354862 903:2.5546312691512285 904:41.59196646736982 906:266.20620327245376 907:35.694548654218934 909:19.114988424809148 915:9.766969019515019 916:5.862541504180125 919:9.820779147903835 921:54.83190853741368 922:5.901199972554483 923:61.512000789183894 925:61.71437393416525 927:14.441495188354528 932:61.71437393416525 933:112.8885312756275 934:0.4163251748777398 935:19.46009688599976 938:2.6942971934925604 939:55.39289927637023 948:2.7184208807369 949:2.7184208807369 950:0.44070956207298995 956:0.44908505504555074 957:2.742796532711815 964:42.97167993775999 965:0.4662190183232811 966:0.4662190183232811 967:56.16365010081364 976:10.327299668028965 979:15.029601867231344 980:10.386198415801786 986:15.029601867231344 994:0.49290888965041335 995:0.49290888965041335 1000:2.894575464171188 1001:63.83700412423595# άνθρωπος
1:198.65313353268832 2:12.599749225208349 3:166.52726497360882 4:183.74962043594772 5:129.0315883834902 6:125.9133593059639 7:272.2182875402757 8:55.09714903442741 9:187.703859556934 10:219.01213623571834 11:331.52927198853104 12:190.15112878662015 13:136.87189508467887 14:89.32430085994292 15:108.1383405965257 17:41.30969498853856 18:2.317823085254068 19:0.0715337481358502 20:110.7201603912063 21:161.35066182777183 22:108.19806774897236 23:0.3418880123562295 24:437.77476846431915 25:14.193174517319978 26:8.681957357489496 27:17.272590363291062 28:8.269506020199412 29:94.50014603481483 30:12.976021591568806 31:180.46478730844134 32:69.79895378640877 33:62.87652070052139 34:9.785629270545387 35:26.26009492180263 36:60.84274347433161 37:37.98105465832769 38:8.444161286883027 39:316.21874051036707 40:180.24423360718126 41:35.969971560866625 42:16.88186775135642 43:10.293152709639722 44:59.07980152574379 45:71.00995279515217 46:16.397148644471137 47:88.47738427403095 48:22.807014023932165 49:786.3250843292941 50:38.326668972963994 51:39.348517147862985 52:36.18647557555609 53:3.9129865523912715 54:36.975999792183345 55:5.9542067409062085 56:4.566439754095639 57:366.1688401982211 58:20.55719275449568 59:206.29983554400675 60:74.55965372662543 61:21.054191365932134 62:83.62833013989402 63:88.05915616318197 64:1.1415140871068 65:130.9335547428588 66:13.511720245265503 67:44.73798013629701 68:117.94757399847722 69:41.46001521869525 70:143.48724414554013 71:49.18385746003868 72:0.3839377325788386 73:169.86434987998732 74:31.612593243557686 75:42.22235122043031 76:11.709201122714573 77:96.05996620204573 78:32.25979951223004 79:480.696250462361 80:93.89143415549938 81:2.6704479282715274 82:51.994784786256545 83:30.265381934900482 84:64.29875083321703 85:21.12481518699632 86:31.4027009360278 87:34.92514873359583 88:46.21912957320411 89:6.602184903454613 90:1.7825100141334598 91:1.8007204270219244 92:11.27556019684394 93:29.018245837901517 94:55.336981249356754 95:22.78589475142359 96:23.114794848914865 97:146.96754691576766 98:9.522999867892628 99:20.351089469028192 100:20.480386227340432 101:74.706208848358 102:1.0281843878459729 103:0.2605162450778834 104:5.696948987366023 105:67.92721628182807 107:10.60225626497041 108:32.29539210575007 109:2.578601101428944 111:213.69893303537782 112:8.546181808650019 113:0.4326335340599363 114:56.84045638365486 115:48.88297555004552 117:37.34103178454568 118:0.23135216695083813 119:2.8976206417537007 120:27.333298134942854 121:23.97465690494043 122:24.006305153032876 123:7.071573196667371 124:78.27755367300561 125:7.2237934358617055 126:56.04089706589842 127:12.30977806475922 128:60.67778832694632 129:47.83399173204472 130:7.394977751604442 131:43.76241351434336 132:15.481952707122426 133:25.25073898203073 134:44.29511367017983 135:90.03069332561721 137:44.54056203341094 138:44.54056203341094 139:18.790021401109918 140:57.47561173453601 141:40.61860772784113 142:3.601854337879864 143:5.574181986572415 144:5.615206700560215 145:112.58144157366478 146:3.863189242077066 147:42.59654640905193 148:16.97715976197796 149:47.062972372831936 150:11.197221338827038 151:116.19899277972029 152:34.9911635877085 153:0.04056736382434595 154:8.640091570821546 155:52.0212609897099 156:11.392959884950368 157:1.080733937605643 158:4.249924032350894 159:101.25127718544137 160:0.23221996614237275 161:2.5371828145173936 162:4.411651982719062 163:14.716835561061309 164:67.3846694289188 165:1.216456999690629 166:0.8004153254929239 168:115.24959797664623 169:9.536199818204388 170:73.74296457644847 171:15.417091417293332 172:9.59805372968721 173:12.43216020595411 174:0.7217501567832955 175:7.094924786897561 176:64.45174806162633 177:4.862005408471413 178:15.697300813876057 179:42.45075176763918 180:70.27380258039076 181:3.0422612079042177 182:10.087344274162403 183:7.504429539589365 184:5.220608322186564 185:23.496155938396505 186:1021.1406232093738 188:20.065119976341396 190:0.5433200881106893 191:88.75206239461077 192:110.91394080009376 194:63.7293865408393 195:5.733787490089313 196:0.008735598748461249 197:24.673281117985532 198:14.223496417613507 199:11.153393070844476 200:0.010899810274930633 201:113.19656841888605 202:96.45624808512527 203:298.2209550620875 204:55.944968466697915 206:61.18600466314204 207:0.7438929730922818 208:2.137002135643385 209:93.56031861214065 210:52.232955050981566 211:4.0822533896921795 212:93.87850954179731 213:88.68118303307682 214:18.85760444305208 215:0.3506117118294553 217:63.092102051979175 221:124.41761093405972 222:58.49526551513648 223:2.346111090027342 224:4.385866114019353 225:58.9674907079755 226:102.20514106317557 229:4.553564427802149 230:0.09369496235234186 231:4.6476926286841715 232:0.2571960499876334 233:36.49605825452952 234:140.06490508174008 236:20.297733629594966 237:87.37163338750413 238:87.48008701063316 239:166.586308181778 240:7.329651961461883 241:82.5690804372283 242:13.500871846345403 243:51.34149885878121 244:17.091131263260145 245:1.101614860682723 246:28.8747515948243 247:0.144647212531809 248:0.18929259440957516 249:2.879644084644198 250:29.29100139634586 251:89.82452714094666 252:33.659266717980515 253:2.917129190696092 254:73.37209108595609 255:52.57533364347797 256:25.34463627276744 258:5.183912669033684 259:5.183912669033684 260:38.580019399656734 261:53.0522113442211 262:3.0063471392951073 263:108.60666860201218 265:48.41689705293521 266:53.37462200717205 268:3.0716149296880007 269:1.3064722797913957 270:14.579745690989128 271:64.49139184359517 272:64.58563662682361 273:92.4282111286121 274:5.51327146041885 276:39.69932594922238 277:18.432899214606042 281:59.78024513927959 282:65.15688088557799 283:49.73676417969078 284:49.8164713472585 285:26.801654909397257 286:15.108282685809924 288:1.467880438393369 289:0.10509528877160945 290:0.10121690209354872 291:40.66436448715007 292:60.88210179549169 293:5.885274559137573 295:207.24893906001887 296:12.11050627268988 297:503.45705905840276 298:0.08451019268297266 299:6.029144047528749 300:3.5523484687714175 302:6.029144047528749 303:46.50274020507372 304:9.02202784293808 305:3.628918870307629 306:56.906407448890384 307:1.6354953619227628 308:6.155558503776024 309:6.198350325907225 310:3.6756417450469083 311:23.900310175571086 312:779.2761739196568 313:1.7251396622777515 314:103.98996627470183 315:20.15950286480931 316:9.352105290796668 317:28.62813259301986 318:162.71617011680348 319:0.3788170282229141 320:1.766306234934089 321:3.852154871062386 322:16.408446142082663 323:0.052017575465327086 324:149.56526510377668 325:1.7872042748835397 326:33.326402191532296 328:43.11316926531056 329:20.533578186533123 330:53.39630975576607 331:1.8403876637328125 332:6.6220547727216665 334:0.42476898096100213 335:43.58749149838802 337:16.8630906501351 338:1.906023982925109 339:145.3468211610925 340:566.1610485497831 343:0.028760987325391528 348:17.33630405054403 349:0.49536306626155635 350:13.603481084285116 353:34.814842312156074 355:10.151857872782326 356:13.71682549421507 357:30.604352181811915 358:13.90868803898845 359:0.015873808044732127 360:17.783730960304858 361:55.973018950806804 362:96.78497873229324 364:7.231588713919364 365:2.1773337118297325 366:14.104351025468304 368:0.011121050057503822 369:35.97294397591061 370:10.634346279224895 372:68.10670101105065 373:18.201390486682723 374:80.06778710388255 375:26.928044696628604 376:10.801876253642163 377:46.562271521672336 378:0.6351902404119558 381:4.710691128796353 385:18.536631529684794 386:36.73265794104431 387:152.75503846222855 389:2.3727914243439376 390:14.673544580210569 391:0.0031880875929064948 393:11.07734604241215 398:4.918591263613002 399:18.981812984916814 400:47.76913229910799 401:2.4836567690462688 402:58.703171372538876 403:11.326232879837788 404:4.961381566784364 405:15.057164806966197 407:88.55864089989433 408:7.967225832389194 409:19.13390812687273 410:32.75441200467926 411:37.68410451830146 412:42.78906100570225 414:28.08145474815737 415:64.8499094252665 416:11.43523944874503 417:0.7504713736408216 418:11.508713660526675 420:5.07019522352984 421:9.07282241666277E-5 422:5.092279196755406 424:33.126489752277486 425:0.7723612136942418 426:0.7797662053477993 428:2.7201631702076406E-5 430:48.83975069773845 433:24.022745343781036 434:19.76190797944922 438:11.88608777578008 439:298.403984699821 440:11.88608777578008 443:33.81595630236653 445:180.68830831561104 447:0.8489298201859818 448:33.894189862477766 449:15.823398974605462 451:0.8569023609896581 452:33.97275795306769 453:39.11369967243253 455:8.541567288588235 456:39.20100925668412 457:2.8149819188394187 458:16.059948602715206 460:8.637071310042577 461:29.46730684594766 462:5.485060996001812 463:20.367018760072952 464:34.45134084364934 465:29.539775073693246 466:5.533538271781943 468:16.40032030086072 469:8.83231503220621 470:5.65695381525479 471:8.865419485428648 472:20.767933819261543 474:0.008638968359986083 476:3.0138723462966746 477:16.59984849132596 479:40.464142978550846 481:3.0657997534775654 482:35.5328000819081 483:12.780399649278657 484:5.861295200035884 487:69.36116089369807 489:51.9110983833521 492:5.887456104457218 493:0.01556167794778577 494:5.940202805585751 495:46.550043526329965 496:9.24073494560643 497:46.76093519375848 498:9.311260619908655 499:46.76093519375848 500:3.1906050471884777 501:0.018729785742214164 502:1.0863940113803676 503:6.020403235737956 505:9.346797810014273 506:6.047429761690609 507:0.02102161037475953 508:3.22723201076098 511:269.5133102039726 512:21.735072125406543 514:0.024735181099394453 517:41.90936651366179 520:13.35560071721158 522:3.320758774616497 523:6.212755960623226 524:0.02878746759409668 525:3.33980788397267 526:13.401435950790358 530:0.030215044317798808 531:0.03168159458679742 533:59.524525828073315 534:6.326088389206792 536:59.65544678641443 537:32.043256608896726 538:0.03631857536599622 539:32.043256608896726 544:147.81843371431202 545:43.03694893036001 546:6.500987467185659 547:3.5369074119164057 548:1.2625792289227837 550:22.7133001169082 552:27.59622589826828 553:22.781220034092435 556:18.344974241357864 557:10.138445018017668 558:0.05445761226530822 559:1.3189083402470805 560:22.98713007948061 561:0.05445761226530822 562:3.640187063751793 563:3.640187063751793 564:0.05650841018525039 566:38.296175453957396 570:3.682429126715249 571:6.712866022172374 574:6.743853319577734 576:14.37092992741598 577:49.93819338199162 578:1.3774628197589232 579:23.337690167466814 580:10.38194888070376 583:0.06516288647585781 584:6.837931915857667 585:14.473819767584695 587:39.00337360719322 588:28.476556102796543 589:3.81247895068969 590:1.4259815488050498 592:56.481526018172595 593:19.01523071144557 596:81.64344671882871 598:0.07954719954252135 599:10.633981917776092 600:10.633981917776092 601:33.91442780753675 602:0.08211416180636698 603:69.26299057890367 604:0.0847308642685281 605:63.00466851558773 607:10.719977005796105 608:14.789573576881724 611:3.9708208760637844 614:76.17318315993846 615:3.994050387536658 616:10.85089929367991 617:39.95275709591248 618:24.219215469750367 619:4.017436883602653 620:0.0985782488013049 621:15.061181169852007 626:19.59511787890554 627:125.2447328730219 629:70.56665326024894 630:4.112585465321154 631:4.112585465321154 634:52.105181745091876 635:11.119957895532938 636:15.284309142572626 639:0.11694607399539499 640:24.761852891128765 641:0.11694607399539499 643:15.455208872175445 644:15.455208872175445 647:7.511525773444078 648:7.54750447451119 650:7.5837194900516325 651:1.6931960501089771 652:41.29597819296606 653:25.163388798411756 654:1.6931960501089771 655:53.059579463960034 656:25.163388798411756 657:11.494588406171154 658:7.65686886859159 660:20.41751501039101 661:11.542764081663913 664:224.90460810596232 665:1.7520640715829805 669:1.7520640715829805 670:36.22817995554817 671:0.15212983966893961 674:7.844064503407574 675:11.738606139283702 677:7.844064503407574 679:0.15989814590244733 681:4.520825195939257 687:7.998454112022264 688:0.17203390112514694 689:1.8441406362314945 690:1.8599457010919485 691:8.037719900462111 692:4.6027256570749575 693:0.17621100517157154 694:0.17621100517157154 697:11.990745343881848 698:0.1804553120075249 699:8.077259307635602 702:26.178865449973106 704:4.658342122224179 705:37.22423135487013 711:74.48200050041845 712:0.18914869267799853 713:16.550766862513022 715:0.19359938060793613 718:12.198627723818447 719:147.60077439989055 720:0.1981205004950051 721:1.941031225171257 722:155.79989991118288 723:43.24459123357214 724:12.30471678009704 725:8.279175689754544 726:37.56917715753593 727:4.77210142662393 728:0.20271289611207424 730:55.708152176428236 731:12.358313520474226 733:37.685672312399376 735:26.716559121407688 736:1.974457679290175 737:8.361975159039876 738:8.361975159039876 739:21.772945650076352 741:16.94558651518178 742:0.21692640375186012 743:8.403824775817846 745:17.012977992225824 748:17.012977992225824 752:17.080838382001062 753:2.0430882413210063 754:12.57648874804906 755:0.22677462406776933 756:12.57648874804906 757:38.1594740280732 758:4.919251226981433 761:4.949368630730123 762:17.149173603112175 766:22.09679873633191 768:2.0783219207824204 770:0.23692954588364648 771:22.179173809094546 772:90.58728606213282 774:27.371761784053476 775:17.287292783886 776:5.0103140054583735 778:90.58728606213282 779:90.82099714851837 785:12.858094622798994 786:12.858094622798994 788:0.25819075893481847 790:8.74992553159858 791:5.103554142341334 793:33.384517346688 795:51.298332999495706 798:5.199057044455203 799:33.49797593961478 800:17.713698212745495 801:8.885164950277096 802:5.199057044455203 804:0.2807756312422032 805:5.231409673901142 806:2.225751293105996 807:5.231409673901142 809:28.059651694451237 810:13.209918417553082 815:39.53156314618442 817:9.023563198265558 818:17.934011788549903 820:92.75119595176241 821:0.2986253465469415 822:0.2986253465469415 824:2.2838709411515628 825:52.247841802565446 827:28.468609011700604 828:5.363505301902583 829:18.159326301835574 830:2.323526463009321 832:52.57371058190218 833:2.3436344326186513 838:0.32370060813592305 840:9.261601712373697 842:40.462932451853334 845:13.641130702976906 847:2.3844237785417794 848:13.641130702976906 850:2.405110514510872 853:13.70467636909153 854:2.405110514510872 855:18.46789097227747 858:18.625814482329304 862:9.509428265171476 863:2.468372338780078 871:0.3642151976674179 876:0.3713240158490617 888:47.83532215835528 890:29.772573123656922 895:143.6580869061025 896:5.825077763051554 897:19.115018780165418 899:30.002160276491818 901:5.862808538518559 903:24.448884382438507 904:75.12294789022 907:35.95502771284622 908:19.283492141067228 909:5.90088111433363 914:144.43277384643645 916:42.18091362064963 919:9.928144666394928 921:5.978072665210603 926:14.57970701041463 927:62.098010304348456 928:6.017202443795351 929:2.6931828652735628 930:0.4321377328027298 931:0.4321377328027298 933:30.47282702980859 934:2.6931828652735628 935:2.71692787675881 940:2.7409170396864706 942:36.632790103675624 943:0.4484985772652444 945:0.45686258125967544 946:36.77181343627134 947:42.947745690810585 948:10.20501511678564 951:19.806327044518774 953:0.45686258125967544 955:2.789643353924156 957:0.4653515615891027 961:6.1774136402210384 962:14.868964361425574 964:6.218419122683974 965:2.8393938179563234 966:6.259818049256485 976:6.301616870554647 978:25.60077698854355 979:0.5005979826821498 982:20.26340297409177 986:25.711074363559757 988:31.59252557027916 989:20.357306722756167 991:37.63189121183516 993:43.91265154900716 994:0.5097428362009303 995:0.5097428362009303 998:0.5097428362009303 999:31.7225351244932 # μεγάλος
1:374.672581850003 2:121.41055781196275 3:5.4034310376493 4:0.9046865889570229 5:16.353712483070005 6:5.99206228237155 7:13.465679168659925 8:1.1805732288754165 9:58.09791361502866 10:2.638624053619833 11:2.6494644580780418 12:0.3658847552988952 13:90.08097285973444 14:420.12784235147194 15:3.947295288843436 16:41.309694988539334 19:18.411131593273026 20:0.6465399380794992 21:113.22159663596818 22:0.7192223552622962 23:230.34339497343888 24:0.06601104766159051 25:110.10890082650587 26:8.966120258705223 27:0.276279833511305 28:80.9783516454582 29:103.72250189291967 30:55.31803923874119 31:13.797638515022053 32:0.6603814319198266 33:18.433103446353087 34:407.0663583589398 35:1.614245693735508 36:16.776800671229402 37:21.72728297707993 38:1.5348557661730897 39:2.10941578838684 40:6.474406794909842 41:163.61383457660844 42:3.6753942674490534 43:10.56930313687516 44:18.55744462332438 45:21.43678316947094 46:163.02467990106672 47:14.384541424905695 48:1.7468297403313986 49:49.18285708252975 51:13.641145773610912 53:0.6514490717599914 54:14.1564738298346 55:10.136383892972365 56:15.395788552800514 58:1.941253725106542 59:70.67725008705288 60:75.40629513496093 61:3.4063026708471438 62:8.83326780258536 63:93.4698312659247 64:27.514000334635774 65:37.7041368976125 66:16.371070171001097 67:143.30269116424722 68:0.3909841390243343 69:28.4206988857253 70:0.4161801047671721 71:57.5881540613266 72:9.504761068996142 73:42.500465960089535 75:66.21535377159566 76:66.26446297347762 77:0.8934768893521229 78:157.40788176921996 79:118.60180404743144 80:0.066343783012581 81:40.99455744228664 82:12.925318789565907 85:0.09834011234689097 87:25.296278862559635 89:71.59386779744433 90:0.16149917038957665 91:81.13785241346596 92:43.58830796700594 94:60.13355871593256 95:163.23172020999363 96:14.629632023028504 98:1.9331286389905364 99:1.9282136756837989 100:66.08999763631795 101:84.68128077086541 102:135.01317333834862 103:7.756512559279938 104:46.693295840238164 106:4.14481206562549 107:83.18215606507245 108:29.178903958521914 110:52.513993112968905 111:0.4447416416225336 112:0.24819752235591508 113:61.75616526852515 114:66.2409980129872 115:1.4840755285979965 116:8.953091304761475 117:1.5269368145958173 118:132.2085984673495 121:1.6977063900872116 122:204.11419929699508 124:21.39655905242939 125:114.76819183653531 126:0.07595076659829401 127:43.940857528679665 128:65.84931397785908 132:1.1692607334232805 133:10.204585171070029 134:71.3985915457116 139:91.25654248775051 140:106.85179395742078 142:49.679549988519135 143:13.269974760356012 144:118.53938663892599 145:50.16174680712263 146:55.387463376049546 147:1.023956088236844 148:11.298261791537907 149:11.319705418401215 150:0.21186331544460385 152:1.0784956605947875 153:376.2853309742338 154:11.492917472213927 155:14.47005896691957 158:96.74636945141083 159:4.37895537535638 160:771.0104796190984 161:501.35967060752677 162:58.19905917041764 163:11.985017456721874 164:12.100209479686905 165:9.395033773297689 166:192.2842848802305 167:94.28112540855416 168:99.78554874151207 169:495.1638331413559 170:50.705209580593014 171:12.598319550401948 172:89.92463332819872 173:0.69553524653323 175:33.91655305227378 177:12.769689403788718 179:96.7072412102883 180:30.571446719500667 183:61.82795479080572 185:0.0016190252363820067 186:20.243745237988055 188:0.546255738699057 189:17.104615473882216 190:24.310308075656316 191:8.175666509346085 194:0.009727604289754839 195:59.72996731011725 196:74.90211479828459 197:5.928354296948602 199:0.6272581801369024 200:46.041917646280574 201:21.53124349415882 204:0.7098094258936091 205:25.86648451155895 207:122.98117067987145 208:0.355907897177787 209:4.156084213008518 210:26.388227867324236 211:268.4799520343573 212:166.7952759611434 213:509.71313270896627 214:0.053887594585394 215:161.2112110052317 217:95.82400585052383 221:27.154700657743 223:0.07283900193976867 224:203.28393155046214 225:2.471806361677894 226:0.2743446114900232 227:7.116491174745356 229:23.94724813685548 230:122.26075743697686 231:2.63648807085396 232:10.145669282132918 234:46.065927983877735 235:104.79510126564942 237:61.22129934073926 239:316.887438966767 241:2.787028250500163 243:0.20317108016068394 245:42.44128355654485 246:57.20793729420254 247:33.73001334465504 252:1.2290103501698766 253:38.65117565609745 254:7.929401990638876 256:14.27885955231882 258:0.160283190724023 259:1.2597167325665082 260:74.48332206849018 262:1.2989467952939007 263:5.401855439915062 264:30.262180612528958 265:5.438406446001513 266:91.92904281124382 268:5.47521973218257 269:14.715736672303308 270:148.290340085088 272:26.583520034598667 273:59.84987348730823 275:93.25579998520656 277:5.663316639838506 283:26.944451020211915 285:112.45364984663361 286:36.025748003646534 287:27.260061534456383 288:23.08831676525719 289:40.91791459209084 290:8.79951274831149 291:19.249887647934123 293:3.530745250312092 296:1.6304809168424896 299:6.1439727905192605 300:1.6400668805598912 301:37.006391018531495 302:1.6400668805598912 303:167.76299986004418 304:0.3462905127554722 306:73.77664181641991 308:3.7288414705307753 310:12.582070898221467 312:47.73560205892308 313:1.7793794709475639 315:0.39781486670688787 316:69.36313365203618 318:0.40232867833720265 319:9.528146316525639 321:111.40877742404712 323:20.54006254230566 324:43.199664446975156 325:9.61364742874789 327:0.040753394031738756 328:81.60209683079091 329:0.43491131515748005 331:1.89587549369908 332:0.4494151988437811 334:6.739946821309382 335:106.65678635426438 336:486.0611940446079 337:6.810168508635702 339:82.72213933402026 340:9.995569690111699 342:25.61548203115789 343:0.023486662450033825 345:13.672919941351592 347:7.075083660298556 348:30.395425270106617 354:611.9935452743775 357:221.7662192104649 359:10.524984702711818 364:103.900994071009 366:26.717688665787396 368:18.228502980600584 372:27.020943905055244 373:51.90813371607799 374:4.721019038671036 375:41.70078052309956 376:99.29502767671163 378:69.22815705973012 381:2.3925770059153124 382:81.19423953961429 383:32.13057073507946 384:18.752428822073025 386:27.518439833635725 387:7.779457006357527 388:52.79037909865669 389:23.10059262415987 391:27.6452599729419 392:18.899351765263425 393:212.88240364558652 396:76.1209078841266 397:169.30040991302204 401:37.783596265808505 402:15.199616128252128 403:2.5593586211601456 404:42.985186430285765 407:128.34502617365627 409:8.091017948742845 410:15.3305460669636 413:121.97232139841472 414:5.119274543913726 415:28.361152433517262 419:142.95510973648038 420:5.163345837572461 421:5.163345837572461 422:9.272146682425558E-5 424:11.738423243784815 427:19.767057724879894 428:5.252792402516086 430:997.0467375918773 432:43.97675014933662 433:24.272188115786346 439:5.390320878424123 442:24.580714407561402 443:20.142898449117258 444:2.799377047015267 447:0.8812915718747625 448:0.8812915718747625 449:0.8812915718747625 450:0.8893775827046672 451:24.7059966820358 452:0.0029351898500075543 456:5.508125317890735 457:0.004293956730846313 458:56.07942233189937 460:8.76335975451038 461:139.89809629515008 462:12.358011401077562 463:2.927648238977434 465:99.27103404699997 466:0.9476621945890615 467:112.7157980898413 468:12.602423175406194 469:0.009261692722295073 470:93.79327851518698 471:25.48129806557498 474:1.009009534018971 475:0.011647645900917797 476:3.079118180322555 478:9.093148899299615 480:12.85391859471207 481:40.996909752227886 482:12.939385526219104 483:242.71983098704177 484:3.1667441809568473 485:1.0641643177582518 489:3.1845797273999104 491:5.984464734790798 494:166.132288415904 495:46.927622185981356 496:6.037438384298035 500:58.56531329053887 503:70.70907606399116 506:70.85232013268444 507:83.40206780977955 510:13.334596167600143 512:357.62163925737354 515:13.424867214808577 519:946.2684954727392 520:97.32898475515911 521:1.1821050572475795 522:13.516061772478604 523:9.73029516423392 524:53.71342249099763 525:84.38848992986654 528:0.035493203838584 535:42.86481566983104 536:37.45858772984102 540:37.64639171405486 542:1.266821626751598 543:18.131122232745344 544:54.68799810688936 545:37.9316312031539 546:43.49118210815878 548:0.05115907566472369 551:38.124198267072444 556:1.3452763452242358 559:33.195583156296344 560:23.21166477465997 561:1087.4233841056905 562:38.51527609242522 563:3.709177599382775 565:44.136795190658006 570:14.381233990700535 571:0.06569770440528191 573:107.92139988523465 574:33.46439246845304 575:50.19768872178133 576:101.4239352629485 579:68.48970171930125 581:14.533774027282252 583:108.35176622414495 588:3.8823773219425948 589:691.6632134122923 590:28.815893314190163 593:401.96717291676805 594:153.37550316014853 597:23.99688344238742 599:34.202522669306774 603:3.9952922292763566 605:45.49042137677667 608:24.144803848839615 610:76.50761673147417 613:277.90909652595843 616:40.164763685849834 619:40.27270902852737 622:1.5808887324316157 624:34.9736827195523 628:15.336626479675866 629:90.97332982782814 630:24.753503626061388 632:1.6214183661432748 634:0.1199679805890982 635:1.6351460091297323 639:52.75705391467078 645:11.39225307630422 652:79.01722799713689 653:0.14395315859052873 657:11.629160740997829 658:25.473095824475223 661:167.71953120222983 662:15.972378133629965 663:86.35788533412673 667:4.4871086951243555 670:7.910051177163465 671:20.82994621310761 674:226.89383570053934 677:4.54017639699783 679:20.975887574770002 682:31.335028070174378 683:512.4336983765278 684:26.14661787915326 690:116.71500627437516 691:1.9024069743810497 695:48.892209870326056 696:31.63094685965466 698:12.17801024660912 700:4.704074002218048 701:67.96381538407597 704:55.327289296232095 706:0.20089526866917817 708:8.262124208651557 711:12.282174226896498 716:16.782733156396183 720:110.649627881526 721:12.387764288018104 723:16.847978590011202 726:26.855216143098318 728:26.855216143098318 735:12.494815117005944 737:2.034759569110169 742:0.2293538995965293 744:12.603362681973708 745:4.964031450480718 746:1754.4088707204094 747:0.23435363200906412 750:12.658209346514514 754:27.317450351428267 755:0.23942909443773439 757:50.44829765432184 759:0.23942909443773439 762:252.58333693411714 765:0.24458122836502805 766:17.386281042752955 769:38.69406911309015 770:17.386281042752955 774:84.06524212306596 775:33.09091730159326 776:0.2551193618792545 782:0.2605073335756939 787:144.84787660213948 789:0.2715261578914353 792:5.2107052673487955 797:0.28867740606781134 799:71.51060703040015 800:71.51060703040015 801:8.99204650460606 802:13.22886953721553 803:71.51060703040015 805:39.696143998362025 806:5.307322746220536 810:9.084180174116995 812:2.289903935640345 814:5.340053783686933 815:9.084180174116995 816:18.103438039908482 818:2.309389843203129 819:86.09873881509728 824:13.469189664142014 825:28.700520261680346 831:94.04846892752285 832:79.92238496125796 837:46.60954120548586 844:13.780129068161093 848:2.430176213037525 849:95.07983642270705 852:47.06281602548493 856:47.2162163977525 859:35.190414311877724 869:2.5361896617854276 871:9.668700785204004 873:0.37947992836934946 874:2.5361896617854276 876:0.38670223847890794 877:41.59688005004454 880:14.16983341386973 881:2.5580106303325736 883:24.354790676363876 886:0.3940303264219901 890:194.76092262033035 898:35.9562222014145 908:2.6703763036512314 910:48.652232615744964 912:113.12810777495216 916:55.35911477385785 920:19.540258196715165 922:6.056369059804261 924:6.056369059804261 929:49.1545877532847 930:114.09623960216437 931:19.713254931642435 938:36.89812042698252 941:36.89812042698252 945:123.04181387605391 948:2.812836020396859 951:19.978363626136076 952:31.070662458877315 955:31.194051092413737 958:0.4820916987802101 959:0.4820916987802101 963:0.49082114984734243 964:0.49082114984734243 967:20.250502325043225 970:2.9127993207741256 971:2.9127993207741256 977:10.545972901369993 980:20.436007031430822 983:93.4034156374893 985:50.55855665795471 988:64.3916971063931 989:71.48343062989593 992:37.89801600474883 994:6.465872146346284 1000:15.464480609526934 # κύτταρο
1:295.16205367592937 2:521.1883057895388 3:309.31572586561987 4:668.5814555431277 5:10.854704636618196 6:159.70539613289728 7:417.51148791342916 8:193.3731273412247 9:180.63763751932555 10:17.415731284610448 11:626.1907890095978 12:369.60161367372615 13:396.82151148171107 14:205.51512339313956 15:635.7010192426337 16:2.3178230852540356 19:141.23858791988343 20:134.3397847740753 21:3.4513639167970935 22:67.39436793587589 24:355.89096692384186 25:73.69243623700703 26:362.97480417874374 28:50.63698833927239 29:36.93354136289019 30:81.93870863278593 31:50.80931856825005 32:338.60601726038954 34:84.43611106434918 35:260.11322473546556 36:105.95918241068675 37:7.165059388569378 38:1.4197740978575448 39:90.70880499779928 41:43.88860373231668 42:93.57587213486202 43:44.338291252684826 44:110.4456107150164 45:98.04715420621679 46:10.298272307753496 47:871.1724284071643 48:338.7202773681263 49:473.14354200232526 50:50.24435067441781 51:7.526805546748315 53:0.7310037694436796 55:54.07980140208863 56:176.92121067431626 57:13.387065258204979 58:21.466125531660122 59:177.64650229673396 61:72.87156896919352 62:13.816446341825765 64:13.868933003705182 65:114.30380308017602 68:14.442099065305934 69:58.1327356040721 72:423.97164744203866 74:1.340246867049072 75:185.0431863918882 76:425.7850991675434 77:185.24105715250715 79:120.17665776517883 80:15.626420520611369 81:27.824510443136102 82:2.326251923226417 83:121.61687852245998 84:16.03087720210332 85:390.8698072473164 87:124.59609294738627 89:195.83832332753877 90:0.010515990667668512 93:82.93884480824605 94:17.51961355605908 97:128.73334330302768 99:66.8296833986301 100:367.47258517379146 101:203.61047096375665 102:131.34539351506282 104:132.69074694715238 105:376.0996055654887 106:208.07252160334227 107:470.84094596665574 108:19.76311415962158 111:71.22762964790034 113:20.26887607708715 115:72.27862743856409 116:38.326836874409 117:0.5797404909467646 118:20.79082621273942 119:20.902850854253984 120:15.201384613360128 121:74.46294570742502 125:75.66668583623837 126:144.0059912860891 127:172.86709494589013 128:806.698672980617 129:0.1059120061235266 130:222.6008456517565 133:224.09450956779878 136:3.7419680829085373 137:33.727970309806274 141:22.93120314568871 142:78.10918966184238 143:23.154328421434855 145:23.38034751358085 147:24.28040463654237 150:81.46775332192553 152:152.78428651105406 154:24.73058190693393 155:24.83609321344267 156:323.408257869087 157:24.977743076521907 159:25.048987006775477 163:25.5190254456369 164:83.94183516108471 165:84.18882789197512 167:84.93821529744389 169:26.419873928039298 172:460.7475358245011 173:159.54280355993285 174:26.652129309545895 176:86.12977439183756 177:86.30264229012967 178:26.88732214019929 179:87.17721456381918 180:27.205591953365108 187:28.194010444653006 194:29.01461481464953 195:91.63117229361103 197:29.37088353255184 200:29.460984618955536 201:29.688083253559693 207:53.388821437994324 212:31.059904347887546 220:177.24377651587966 221:31.75786014396678 223:177.7607410198817 227:32.533717638919676 229:271.13490831681105 230:99.72296192775322 231:32.960049664154454 235:33.06804901950581 236:33.23113207283838 240:2399.526731524129 241:33.67251228577875 247:34.237973097770904 248:34.410690655239556 251:34.526644991401746 253:34.643254367962086 257:34.701806763059174 258:34.76052541155726 259:34.76052541155726 264:492.80811437506395 265:35.23636238671819 267:35.35704478743124 269:11.585655419970257 273:35.84688505418218 276:106.34526969334607 278:286.77193837389075 280:390.0291967673775 281:287.3480224957988 282:36.221944766683215 285:36.47576040729969 289:36.73267405718752 290:290.57788807176024 294:37.25607281028631 295:37.322416868602616 297:37.45573053640827 298:37.45573053640827 300:37.522702522124646 301:37.522702522124646 302:37.522702522124646 304:6.392572777872879 305:0.05361087948602859 307:110.40929911404716 314:38.62389678106134 317:112.19899866544874 320:38.76561742708246 326:38.908279102386416 330:4.1449857813658975 332:39.415172480228364 341:204.6715744044283 342:40.08486634487465 344:115.66632094522556 345:40.31277226186481 351:116.1593094954013 360:310.69065916827486 362:41.249001045242316 373:41.978410254400195 385:7.9260043797667175 387:42.647694919323115 394:42.90399297324856 396:43.076519388974646 406:1090.9984705815268 409:122.69724389222777 421:43.9598211783067 428:44.323174362614786 431:44.50708785973512 433:44.50708785973512 437:327.3516898103154 440:221.1420769842417 446:44.973581184912504 448:125.82462722120871 451:126.02696241353344 461:45.64337111245742 462:45.64337111245742 472:46.434000434075664 477:46.63604687020993 478:335.4380663098083 491:47.25319655941866 493:83.40117692680575 495:2662.976651584604 496:47.462688274921895 501:47.67412212791661 503:47.78057795490162 506:131.8349588581406 507:341.21501999985543 508:131.8349588581406 514:48.211429143463334 517:13.697952678306834 519:48.32042132686502 520:48.42993444152796 522:48.42993444152796 523:6.451014551895279 528:133.4608795346366 538:49.09822027436885 540:134.6562420630253 541:235.96271826632812 546:49.67035078458836 548:49.67035078458836 558:6.8937641784147 567:50.376173246437354 568:50.49593304791487 574:50.6163151828902 589:89.25649084546839 592:51.47694276853065 596:1.5332828569802939 598:51.60253243261078 604:51.855761844461206 612:140.83771122513377 617:52.370621686698385 618:52.370621686698385 626:0.12387218512184718 627:141.94783645030108 628:52.764352254085445 629:52.8970820226618 634:142.7971241410244 637:143.08349554414548 641:53.29984350238025 653:53.98686382563605 654:53.98686382563605 665:372.3180614057085 672:54.83867324681392 697:55.57277668485689 723:56.330373133733744 730:56.640316685917725 734:56.640316685917725 744:56.95435532717693 747:57.112942915187475 748:57.112942915187475 753:262.68868398338526 755:151.8582127711915 760:57.27259390817482 762:57.43332205223035 768:57.595141361139945 773:264.3376878026935 777:152.89728936929177 795:58.58979211068605 796:58.58979211068605 798:13.424585877220816 809:58.93075383211573 817:156.15118030892185 826:59.627584151676224 828:156.90401595812776 831:59.80499991517818 832:59.98373563244484 834:59.98373563244484 835:5.61663666231229 846:60.34524347689112 853:60.52805492925219 855:60.52805492925219 862:61.084964594861475 865:194.13311004326764 866:61.084964594861475 867:61.27349705045991 875:61.46351406415687 877:160.84831251854771 880:14.367914314045956 925:708.036265265796 932:164.2440262453914 947:63.65857863611301 948:63.65857863611301 953:63.65857863611301 967:15.359043540287969 986:64.72598965190662 990:26.315040697349886 991:168.3609534796327 # φυματίωση
1:702.7204244094836 2:142.17480279767116 3:132.540050813806 4:322.73054668395076 5:148.72694545820062 6:187.73030842209315 7:48.498445908285014 8:455.4699654216754 9:325.66383129723545 10:78.25535795662341 11:105.7768639861526 12:33.724922507122564 13:183.41510936925897 14:707.495464838748 15:410.86292464320996 16:0.07153374813636698 17:18.411131593272277 18:141.23858791988212 20:205.80151311395326 21:23.64155889349589 22:57.823054207850426 23:37.50164731030888 24:482.7829676647237 25:32.42757360360548 26:19.800582848377584 27:168.371158838669 28:216.23062419406554 29:56.491476659319204 30:37.38494361811088 31:38.270400848733125 32:19.054267380074705 33:21.64504022930617 34:330.6840591178912 35:70.38489728228707 36:128.04336972252136 37:98.36214675482505 38:20.19734229853886 39:1.0893715269335285 40:131.95721402987658 41:147.10819160544517 42:65.97289993636498 43:152.89293179407625 44:12.024333986880588 45:94.1433521940529 46:55.289875395030634 47:1235.0384427859822 48:21.17333741867038 49:36.51357042508443 50:2.503963489275532 51:0.3893766056363479 53:160.56235515434636 54:0.18469112885977554 55:1.8948892987798032 56:63.539074779 57:5.0434934075437825 58:473.05229541243466 59:18.801142456501143 60:3.560183301927334 61:13.923781550589224 62:9.233820211718449 63:2.867243191143991 64:568.6731993824437 65:78.12360275063942 66:61.79580701968954 67:39.13573390071339 68:12.053420071791356 69:0.4669901846790381 70:58.792532812731615 71:514.0922457784362 72:47.21707111383995 73:88.98553013672665 74:39.9241637122628 75:278.6312323008581 76:76.17762040112254 77:36.6803605765095 78:6.032288050890185 79:96.42491164288116 80:57.09389399590779 81:136.7412386648695 82:6.516370102287177 83:92.96494758094843 84:93.15599877731076 85:93.66882808245626 87:39.944635439244635 89:86.56879841360173 90:5.211246029399645 91:126.5568203639618 93:65.3770545035417 94:49.00657768746613 95:23.81487221589086 96:7.080171151415309E-4 97:12.460863276515116 98:21.274411651841778 99:2.324446213646569 100:58.729729239153855 101:5.888135219764815 102:126.5008288041053 104:4.2099422740328984 105:356.4191732412916 106:13.653433245098821 107:57.384367406794766 108:2.8210663543050063 110:115.2905840050103 111:0.512855288190984 112:49.98495511325148 113:67.4246834892244 114:106.13896163323187 115:4.845853524444444 116:107.03591653339673 118:9.422455184771163 119:168.38132161650614 120:1.8180355325599404 121:99.31707986753091 122:56.56735728918444 125:48.84735501304479 127:85.95002995059734 128:144.86239886582217 130:3.6586830600548033 131:3.6586830600548033 132:5.712518762283606 133:13.33068233728404 135:2.1184728237457615 136:41.64527716763768 137:54.598583176335225 140:33.967282265904835 141:73.19961808851491 142:5.943969956879533 144:23.37446585593038 145:8.419921076089233 146:1.0546440771326193 147:96.39842907415633 148:2.552335619656616 150:6.601622468134379 152:67.10834564520437 153:4.466314263273582 156:4.540421255481041 157:87.71223270925846 158:0.28539032871576575 159:21.625990686707368 160:0.010487938375986381 162:6.997872624290111 163:132.8438492751355 164:4.822090303915315 165:37.70816894542179 166:0.35522130563665644 167:12.766462538811336 168:9.945948894416283 169:65.68865457835092 170:42.784419184850776 172:75.80739035048403 173:1.5119267415888253 174:5.162294831689433 175:0.42097682980867723 176:10.196825339754518 177:16.302561127450907 178:56.95738125434232 179:27.293605642861145 180:3.290916193184889 181:109.37489551425152 183:31.638601152952674 185:196.9420199847944 186:1.7943125077729245 187:49.694836647790964 188:3.5755694485098792 189:3.6471258702873826 191:21.240044251911137 192:206.37544982997798 194:0.6508818141074219 195:29.321989320883784 197:61.036618593267875 198:66.08860374310972 199:103.52712991503643 200:42.36069783816598 201:56.65763474237786 203:15.287941062975722 204:159.63281289930342 205:0.04649176010783415 206:34.763456724158495 207:35.234362060149664 208:2.3355157386979717 210:53.64909693075205 212:23.17153571834306 213:2.4055712020292996 214:59.076977061127465 216:59.30635831909317 217:2.4878573466777576 218:16.28910581348619 219:120.80554307350543 220:151.82501200154752 222:27.82465380078992 223:50.221748933346994 224:92.49706656249677 226:241.26027699098356 227:1.056885531025548 230:33.03943895584036 234:13.693078480505388 235:94.58338141528922 236:13.815043668298108 237:0.19414543874400275 239:1.1592105345142887 240:217.79528109458585 242:0.16389938594518294 243:1.2094941516826456 244:63.13243639245454 246:14.253316719897752 247:0.15532648945164848 248:48.63946730999115 250:25.980766976057158 252:8.137077960968607 253:11.250428839454019 254:34.77769865553872 255:1.3308544735876116 256:22.116376534939423 258:1.3466791725647171 260:14.777133182063524 262:3.229194667476132 264:14.91212898105751 265:18.614376795876765 267:512.23927441274 269:93.66852118240848 270:118.09105377120972 272:5.826878340507302 273:15.292152500434952 274:19.013093609658174 276:31.577739790466673 277:19.094323958138627 280:220.69708279670755 281:61.22602558940954 284:95.38661904160261 285:51.2495791522439 288:46.45318617521678 289:15.795426156093392 290:90.45807260865064 291:27.959159992570942 292:15.906273357347535 293:32.57109158760073 297:20.066406202908702 298:9.296864496288046 300:189.96747273899365 301:52.5711200044382 302:32.9955720469906 303:149.25541859228028 304:24.404812499617428 305:16.438393946470324 306:33.30459656201681 309:24.607766356295436 311:9.56905731267637 312:38.54991746974795 313:0.039014947840954065 315:4.04319558444656 319:38.831665810084274 320:64.9725456419271 321:0.03307881856749157 322:4.09309879522934 323:25.180029686851764 324:38.97393750651417 325:9.880141579270074 327:34.393682455702475 330:0.47981647831975677 333:4.229323179907219 334:6.9521983141325965 337:114.50660857578158 338:2.064046717082234 339:55.422924068013 340:17.582607786211447 341:2.098565402767164 343:0.01543866327026159 345:7.2406605595812845 346:2.1691797676456273 347:14.074022266796698 348:129.4204882115141 350:10.5422808524997 353:61.887359182441394 354:56.47553526698415 355:31.072661651617647 356:14.226106461386015 357:111.12170235229854 358:22.51046045815785 359:10.797435957140351 362:14.458665770992525 363:46.61978091348737 364:232.46775239262405 365:31.79374531295634 366:7.647993497985651 368:4.764863497143525 369:106.1307376281151 371:75.33139707893561 372:7.781000662943185 373:69.57775574645929 375:7.862182412893979 376:7.862182412893979 378:23.31992952107148 380:19.090815132761332 382:0.7238937716823896 383:5.402361513421278E-4 384:58.92019256261635 385:7.972076203226437 386:19.18857033538356 389:2.645957292470573E-4 391:1.6297047208942397E-4 393:59.34918589084888 394:48.33049503350096 396:2.598750936553886 400:2.6560332420380486 406:90.29745514387484 408:33.54829033122682 410:43.83074070045017 411:272.9694622945442 412:5.26456703310612 413:15.708826371769202 414:28.862536196704315 416:8.372316562183109 417:11.905942589915519 419:78.463454550239 421:44.0995513432072 425:5.376010482507318 428:2.8047338906866517 430:85.35832343688581 431:12.169328892258012 432:689.1826809163464 434:352.8154269899234 435:39.64109302695351 436:5.560070406136199 437:73.72713305368815 442:8.767401574380608 443:45.113762133084016 444:29.753920604636104 445:8.767401574380608 449:25.091652690081094 452:45.30318820416996 453:12.480625202016379 456:30.038184005402947 457:16.53834126972075 459:106.90047792141134 461:30.254629483306477 462:3.0270498158588968 463:30.327409775967467 464:20.98090408020656 466:16.73185949682373 467:30.400510187693623 468:9.187422188359303 470:30.770905358907797 472:75.94783468966911 475:5.97657049521119 476:3.19685877373461 477:30.99715378539701 478:1314.5972435464978 481:3.2497223803797746 482:1.1177774950336123 485:64.68352064884 486:3.2854777431079083 487:58.739417103377065 489:3.30351188421717 491:13.311449365885675 496:47.6038937599524 497:6.2662967024986 498:117.59040136428409 500:0.031619587349158096 501:59.35366655349697 503:0.03305939022684425 505:207.26568017816837 506:132.1281708083321 507:3.413963263323374 508:0.03453555237039956 510:9.77884113373719 513:9.815250236179631 514:0.03918533787051633 515:22.419401092744373 516:17.917648267889728 521:27.32719645012637 522:18.027137242127566 527:6.488025179264651 528:48.792198613083194 529:13.896534505553232 532:32.588690818851155 534:10.113501264768919 535:43.48806250975583 538:22.93694703255199 540:10.190066630694385 541:86.59072530642943 542:14.179940122989175 545:6.749495928874065 546:74.14327205871598 547:3.728631875383452 548:49.812375928124304 555:10.464685882361213 557:10.504786827495243 558:44.65324081543334 560:50.39925979217168 561:10.545111347646433 564:10.585661572389688 565:10.585661572389688 566:23.683799492897844 567:33.79881161717073 568:50.63824507826465 569:23.75384642219935 570:95.09570107179768 572:23.75384642219935 576:3.941666100213554 577:7.087895282850731 580:39.58631168789965 590:10.918454670322337 592:96.66511720152931 599:15.13994625270852 600:51.74521332177511 601:11.004068753530735 603:4.122168430982023 604:514.4977622348259 605:15.247026077398145 607:19.749459900072647 609:40.5230995333195 610:7.415287936178594 612:271.54963328934565 613:19.87855628930908 616:0.1179453478431454 617:4.21602721752614 623:172.91240783219385 624:65.15252488095821 626:0.12750132955063187 628:0.13079274015475859 631:158.18549755130684 638:41.50756994400095 639:7.727707688378001 642:11.632704284170686 644:53.57890396509726 645:11.632704284170686 646:30.759082065876456 648:11.726970170394004 649:30.8509320777137 654:73.26293660648466 656:11.822424224828122 659:25.881511853042824 667:21.110990253384884 669:8.058680857563258 672:48.85263212590291 676:37.147767431286496 677:16.51259150310286 679:155.09658371575514 682:12.216662400048175 684:110.00766533578405 687:37.58747195122509 689:95.81667188110987 695:37.69912986444077 697:55.716646154837925 698:32.19715266768039 699:4.836511333343599 706:8.450542359668693 707:75.81832772682128 712:56.168416129039876 713:17.017582282557516 715:12.579013746666073 721:62.89660127386938 727:158.44222719555822 729:8.573482409832266 736:44.40472062708258 737:22.248514452238627 744:27.542877853988017 745:77.18350723626028 749:77.18350723626028 750:50.937499903489126 751:2.147965788319025 752:17.550150655327425 754:77.38374126622232 755:33.234761405108465 758:8.784309677730372 760:113.37849731239547 763:2.1835131212192125 764:8.827397489916779 767:160.92002575565698 769:77.78828602449764 770:13.071111146705265 775:0.2790450602547802 776:5.220452022172827 781:71.33632537572109 784:39.588305748627135 787:5.314628487045685 789:13.300095147802608 792:34.003814695981596 797:58.904355265839605 801:115.89147685807521 807:2.351446441394764 810:9.276372106224084 811:23.41920485247936 813:40.35165525305121 818:2.3906377232326625 821:9.37034474275373 826:387.142289704111 828:29.115887981700993 831:29.220343660539616 832:18.709884567170338 833:13.903095745180233 835:9.514093800414086 838:142.0114421431005 839:5.68000770033955 845:47.49393676684274 846:18.864782745699717 848:67.25009819218859 851:14.09317728035121 853:9.661316403983205 855:54.068250967426096 858:9.76146796077433 861:19.181896132008454 862:35.788208752356006 872:2.6196224108952775 873:14.353749563353482 877:68.46275014879188 879:5.930578186259773 880:61.60881810064518 882:61.60881810064518 888:24.814877365155695 891:10.01920212377705 892:36.299491287332245 893:48.74702802879853 896:19.592758165973336 904:14.691610468568769 905:2.731883431048003 915:14.760883941674022 916:0.4616016589709037 917:6.15786583920086 919:6.15786583920086 921:6.196949916542792 926:6.236391817653869 932:164.54150081645048 937:6.276197134961129 939:2.8741030078157075 943:20.197230821822153 944:0.49509478302256665 949:25.736255461315526 950:20.2865634212187 956:10.568997227972895 961:15.262771340982408 965:20.559298014929276 967:0.5305572016975348 968:15.41191866924242 969:10.684948605322612 972:20.651832064469332 973:2.999410128633372 974:50.965180336802824 976:6.522991116672472 977:6.522991116672472 979:15.563777082175813 986:32.11908040217375 987:186.28761058972648 990:79.54890016218476 991:15.640751377895372 # λοίμωξη
1:321.3980742094318 2:66.74695310165778 3:403.3082052955405 4:275.09319026331804 5:289.6645785595127 6:264.30168905371755 7:690.9255420430305 8:800.428354455354 9:214.71575494610096 10:216.28668844431988 11:325.53881006263384 12:194.4403811534668 13:213.03309720815147 14:69.57362651058428 15:221.18241072813979 16:110.72016039120741 17:0.6465399380790426 18:134.3397847740747 19:205.80151311395298 21:1.0428153538731827E-5 22:89.38226926973431 23:55.36612504716978 24:80.7899374361127 25:56.385390157796316 26:1.0248247923140923 27:42.077974535868485 28:1.7150504741880577 29:45.72551005028322 30:45.96812824144739 31:43.676653363171845 32:125.56159166869178 33:61.0780502301184 34:96.62914870197834 35:35.403842815007444 36:26.731589319476843 37:0.09607113382634681 38:12.158099050210776 39:11.24768374788592 40:63.931385512713774 41:72.3564634623931 42:68.9131453906132 43:438.17746237825804 44:101.44531063496783 45:68.49932743761717 46:1.3873881012725515 47:176.40951890057616 48:25.468401593645048 49:0.18041202140983448 50:4.379058635907288 51:0.8791770411630189 52:10.551743095294295 53:1.1416731736569632 54:116.00122401016041 55:7.130952956381704 56:14.42206296931243 57:222.25199683325008 58:146.20342344390966 59:32.50354594162704 60:36.24860941392165 61:93.91925710146506 62:163.72636824306926 63:80.45375204612253 64:631.9595631543807 65:33.49555190808175 66:10.339261797493545 68:530.0049808763939 69:24.31040976810919 70:57.1343056639816 71:24.558441331009668 72:101.51356648363192 73:18.625135639907096 74:24.658526887615583 75:31.388473467828373 76:70.28185414609969 77:131.924046291947 78:11.075648630986784 79:19.623753215309403 80:241.85858724452066 81:7.059938478976226 82:0.5080993698275662 83:11.766248763989223 84:11.816081230744537 85:0.9360647163911388 86:70.64061324835066 87:279.8972530359349 88:12.53779885020028 89:7.734533381029451 90:226.4151314930183 91:62.971291804867526 93:31.724971770359442 94:126.43796344024192 95:2.48136184170982 96:36.028124700460005 97:8.313084517381133 98:6.254629901119465 99:16.356563588040263 100:83.75509816079253 101:29.659464955799116 102:0.016405127229244396 103:0.24611480653720058 104:26.792704524917735 105:0.03680246054522841 106:20.59669307410668 107:123.34319763433442 109:17.936476540704668 110:73.71388764829597 111:12.273705971901936 112:1.8049631145810927 113:60.746407396675295 114:119.99191791907876 115:1.8693208185793064 116:5.354147124140757 117:12.745463020497263 119:190.7892127662039 120:123.56398547776266 121:146.07327159007002 123:50.24044816620005 124:68.56937972191527 125:5.968674566974697 126:6.021716037896677 127:0.05518351208873592 128:23.51225648063439 130:13.928968061648824 131:6.115642997319301 132:47.33055960898015 133:11.28390255701197 134:2.403155500757655 135:2.403155500757655 138:17.382091669971068 139:0.9072585115077176 140:0.03280246674440971 141:6.377881441210276 142:0.22950914496272548 143:24.43033094700449 144:8.96566295724799 145:0.021964427750879312 146:480.2476995540467 147:25.570333312751355 148:45.87104467993779 149:64.20104810773732 150:25.884471942680687 152:15.5963536386733 155:2.9686497290181406 156:90.23573183731658 157:75.00750205531139 159:38.22524287480543 160:6.482093590556702E-4 161:47.17810645126659 163:166.44618652702243 164:16.385734073411165 165:373.27569751478416 166:27.197387817910105 168:10.59158597956469 169:3.4024214700528743 170:127.5343506217249 171:7.993847129639005 172:27.850963667598766 173:58.38676775504875 174:8.065386715051783 175:13.840445766301398 176:13.865550035448495 177:17.168930468609837 178:0.5078343632083497 180:20.987609670913777 181:1.8582574944118164 182:101.6577515612828 183:32.94408268087738 184:80.70241743217905 185:33.491795645674856 187:29.52613171822251 188:66.11515569642332 189:56.66236455440272 190:110.18217190739875 191:38.496211160570105 192:52.319611083764414 194:6.483818948629762 195:48.16579659321127 196:0.338889929713387 197:15.598794135742574 198:6.636762805408849 199:30.759474048502753 200:0.05563453733551234 201:26.952999047581173 202:414.5543226592576 203:19.629116243342835 204:44.840749194008986 205:516.5232896576524 206:19.87299386824838 207:0.10063449640490832 208:10.03984962431281 210:7.212802462811942 212:110.27385403232977 213:0.11337701506140081 216:135.41647816495862 218:0.21136115905268726 219:776.0956226709759 221:28.855315476400186 222:42.24200968867058 223:13.768304391915628 224:5.049893125037311 226:21.236487332591082 227:0.1688291495616332 229:14.181350246967238 230:0.15833711107653772 231:14.363382746782822 232:79.80472979565022 233:43.61058286403754 234:48.43566398542615 235:8.054743700953214 236:53.68748376442861 238:8.162258239926542 239:0.20707306801531794 240:160.53715883653393 241:399.61198568363034 243:39.70749884831415 245:39.89204749837295 246:30.925599489909633 247:35.62048867785838 248:55.29313556185826 249:8.609493249043112 250:5.790105854177534 251:0.26906864235012923 253:11.854357125211553 255:77.18831605520882 257:0.09730387279617171 258:19.12415972123865 259:5.881296099214266 260:5.936763322078021 261:19.27987733537468 262:51.034123142566216 263:36.505038243691025 265:95.63551074676049 267:95.87482578597043 269:12.259981430551798 271:90.76908780777646 274:16.011167514367386 276:19.921837205045282 277:3.7228829637195537 278:37.4283843399979 279:62.84549915108886 280:52.35413145402925 281:103.54113111604646 283:63.20902164879226 285:28.685535178133886 288:9.491197231043682 289:20.42450565177281 290:12.935259994080013 292:20.553172421584645 293:0.4224004752820716 295:4.038200772895651 296:981.0824120027527 297:43.78591647003681 298:38.85955396466507 300:20.946695355364195 301:20.946695355364195 302:9.836877517176589 303:88.39804223175132 304:209.3456291272564 305:34.466385192288826 306:49.33989111903819 307:4.1653953921045135 310:2.009267558127325 313:17.527790784510284 314:30.47550343498047 315:4.347153339485682 316:13.80006687706484 317:30.534480044172447 319:40.10583981032584 320:10.342507043197697 321:40.248849145904025 322:0.015751962124314685 323:10.371574582847192 326:4.415307359325933 327:40.46514184635689 328:10.488920449282318 331:0.011421777381015763 332:56.55941693177025 339:18.280158979506897 340:7.512477941744759 341:41.35241296273523 342:10.882624188039479 343:46.74008038073771 344:2.362189780159285 345:57.69459824498996 346:74.97273196349947 347:41.88708189438611 348:22.897814480972002 350:0.002791357280548271 351:0.6740975474930895 352:0.6740975474930895 353:14.74820902929872 354:47.24191735648585 355:32.140555729866996 356:14.86359603590658 357:23.312556917629394 358:7.145282463328398E-4 360:23.41817176289027 361:101.05886108012271 362:0.730111942370723 365:2.5529931855110997 366:0.7561130853470605 369:2.606323337265243 370:11.595527210079013 375:71.76532243808879 379:2.7162672906386875 380:109.9150717800398 382:43.90974356745488 385:5.309728399510992 387:0.8455951711101245 391:0.0016463439143210939 392:0.0016463439143210939 394:29.17880598272613 398:8.660149477295702 399:79.46468020334652 405:29.63648076164044 408:50.49376147776778 409:12.33788897880818 411:8.778015122929657 413:2.9349719978881423 414:45.21776478830645 416:0.006231724816433293 419:56.52037466470814 420:2.9654451357946745 423:2.980802600456455 425:2.9962414551474366 426:0.983122858879727 429:20.972454202067844 430:0.9994596422231833 432:57.16349018241314 434:5.844993950193875 436:12.871100165848585 438:30.66208843710127 440:21.24374024585393 441:35.696149175973 442:316.75145647334733 444:75.70469688952562 445:1.0498199222158142 446:9.207691061462679 447:9.239452087972047 450:0.017676802911756214 453:26.090018789417297 455:17.147544939582794 457:64.17797734852981 459:17.292806203055925 460:1.1112320825037516 461:52.717542678199294 462:21.690207232728962 463:9.46600281186 465:21.747129121105743 466:102.9008216082824 467:6.136740407046928 468:3.3577843850923697 469:1.1662642948664461 471:47.7821418716633 472:13.523052980285044 475:22.21182319936949 486:1.253203971000878 487:18.049746667902088 489:0.04503749438398902 493:18.154745244383967 496:43.29672367853712 497:202.78650715046223 498:43.491159756300775 499:22.87935651305851 500:14.045298081178023 502:86.21427559577775 504:27.776170845954304 505:6.6365431623689215 506:86.37656304213245 507:18.421698357324725 510:1.3351951251573877 511:3.669034682575471 513:0.0593688187724901 514:18.585015127240705 515:67.65567814174175 519:10.341101883564631 522:38.66279486692677 524:18.750767078778207 527:49.997073874754435 528:129.19560509009017 532:151.5615113655044 533:50.33162142017867 541:1.4672107476494565 542:1.4672107476494565 543:0.08301041508665657 544:0.08539920852457125 545:1.4903366098471986 547:19.321722920460925 548:1.5020253974030238 558:7.2825601579314325 559:19.618445600797497 560:19.618445600797497 561:29.43458943437176 566:1.5739697988698382 567:1.5739697988698382 569:34.88663865580398 570:1.5862700998878314 572:29.594707317824614 573:0.11163431054326678 574:19.800284323728203 575:1.6111436584519025 577:64.61787559666432 579:7.4409103379815305 581:7.4409103379815305 582:1.623718668647678 584:4.209592502934343 588:15.550888540919928 590:30.168643660222997 592:11.423559401846664 594:59.066062952248394 595:1.6880122494500243 599:197.96920730484788 601:30.336631641901775 603:53.32433906536413 604:174.46890202921665 605:7.704174976231064 606:25.33635700519947 609:72.40044435633992 610:30.678186217195382 611:1.7547571170144314 613:0.14917699705161203 617:72.88724491087986 618:7.840641949275598 619:7.840641949275598 620:66.54280986251959 623:7.875284739408335 626:1.810002327680504 627:54.10340744534027 630:20.95660864806127 631:11.914115820738717 632:16.262067882327134 637:21.0925557008747 641:31.47533064946867 644:54.90914517464056 647:8.160352372985184 648:16.60901661813595 650:1.9406994741769419 651:1.955795570307444 652:1.955795570307444 654:74.91883174326215 656:4.767625987616611 659:49.424118742246726 660:16.84743473072355 661:43.54311399525525 662:1.986347389828963 663:32.21978986655283 664:2.0173875972511968 666:68.94517177932889 672:44.02079048368241 675:4.927990920604313 677:173.74847918568577 679:32.605696225069316 681:2.0809774565609445 685:56.75521913707714 686:63.196760094286844 689:8.656133777619589 691:5.066907629285081 692:0.25229741739463896 694:8.69608057853167 695:27.527225767070984 698:8.736300999376434 699:44.75969013420746 704:44.885566412463014 705:17.599790249580415 708:27.793746874844057 714:5.152687417421375 715:13.053978562589245 720:91.94315969830038 721:71.0293051291172 726:5.240369490359413 731:28.157276451073596 735:17.863934637843986 737:0.29364949103653337 738:13.270359345018182 743:5.330023458524467 745:39.87191177127872 751:23.101307718880292 754:0.31035221025836524 756:13.436606742887648 757:5.390924396576889 758:13.436606742887648 763:5.421722824780593 765:2.3388897425099926 766:2.3572657304656928 770:2.3572657304656928 775:2.375799938649403 776:34.469206224190906 777:108.81393171234163 778:2.375799938649403 781:18.41428484379257 784:5.547305300210905 785:40.60625362484586 786:13.721617760871753 788:2.432372173276103 789:5.5793134746049 790:40.73161234842895 791:5.5793134746049 793:13.8976112990278 795:13.8976112990278 796:2.470915983385021 797:13.95713985992642 799:9.557146106198935 802:102.8566428761675 804:53.83952679004143 805:88.328192344747 807:14.017110038173493 814:53.99786649487325 816:9.697587462581431 817:41.50262543194717 820:18.996655760310315 827:14.261527339915343 828:0.39786701285476095 830:19.224013398583764 832:0.41176544721289676 835:54.80704152203843 836:0.41176544721289676 837:19.300946633374544 838:19.378466955894247 839:24.65737825956621 843:24.74998684199063 845:2.6742641249998105 846:5.984007624477563 847:36.207569769099486 850:0.43332493360368285 851:62.01999665465588 853:153.5277371330206 857:2.7171980597649004 862:2.760936862202159 863:49.24281268440594 867:0.4634565676317576 874:10.241746103651176 876:25.320906705288582 878:49.55918731547782 879:25.320906705288582 882:77.0414422857851 888:25.517290345872865 889:20.103999623809422 891:31.23372168507919 899:2.8972210157392606 903:25.716866283134003 906:63.73452115862977 907:37.612835933464865 910:10.559823113782606 914:31.581559865633153 915:25.81788202259091 920:10.614427785668095 924:0.5288268967532224 931:20.617823819288457 932:64.53720629117535 933:0.5375085640134718 937:20.70600060084075 939:15.60633872264593 944:10.837655944045355 947:10.89470353542731 948:3.0665724320736665 951:32.30364597171544 953:6.632304968168063 954:3.0917426323481356 957:20.975117666828286 960:20.975117666828286 965:0.5921696876580427 967:15.903485195599355 970:3.1688060052016698 971:11.128099253890744 974:32.80599974491602 975:11.128099253890744 976:11.128099253890744 978:26.876250594753678 987:235.4906067808867 988:6.88603685919071 991:16.13342472683729 995:16.13342472683729 996:6.88603685919071 # χρόνος
1:114.04064860944726 2:76.51306726105078 3:68.32708989290735 4:204.62852523812168 5:172.79740371714365 6:13.654578964429758 7:12.615679159121989 8:195.8138820028753 9:80.32914795587409 10:64.15447157001923 11:57.10983525950158 12:0.2190057578576486 13:132.57313749784623 14:175.2355088985777 15:70.51179078393452 16:161.3506618277728 17:113.22159663596679 18:3.4513639167953194 19:23.641558893494462 20:1.0428154955284617E-5 22:271.74908106493956 23:4.5506682486308145 24:0.44918155866166 25:24.127173869153044 26:127.00252364233128 27:88.63058764801369 28:26.579725982447926 29:20.064278214734877 30:17.762917518168223 31:0.030700807079283274 32:54.402466760857074 33:9.647669604016684 34:48.21972690087399 35:478.6758016598612 36:39.11929643727439 37:120.66345078192877 38:75.20466309539813 39:122.04879454602921 40:16.49753986486829 41:230.82161095326452 42:98.53270240594111 43:34.08635142370525 44:39.21578615713396 45:26.890328642949036 46:47.32428450911087 47:66.32082449178478 48:35.30560892703921 49:4.476575810397919 50:1493.2726931285163 51:134.29635822318818 52:1.9597346589875377 53:67.52441654883866 54:40.920137167017195 55:1047.6660323327874 56:173.079157320082 58:36.28714281793326 59:201.31556655224168 60:180.19339725399922 61:15.164970985368601 63:108.8905860862986 64:26.95758238936798 66:282.72488847011664 67:6.28256882022189 68:0.04911668023760494 69:13.194444283622717 70:8.571701913352573 71:24.870945667834786 72:0.7022603256056946 75:70.84458008510454 77:0.7385490477522543 78:16.50077597110659 79:115.24143957069202 80:0.5184808979194929 81:2.022666975050983 82:301.35255940269985 83:26.649482576640647 84:3.553298833642303 85:12.144957935763529 86:34.65448208158311 87:66.91982403762829 89:10.216267853462966 90:1.1676239965417758 91:0.3368212972623309 92:4.047826564397574 94:0.37329605143530264 95:160.12187451228354 96:36.40303587420361 98:22.74389943061109 99:343.38591693397757 100:1.5412972077681204 101:0.4851689687174832 102:120.55483478039898 103:0.02215653471298008 104:11.674184114276668 105:3.131200905554671 106:107.40536457125229 107:3.233423679133928 108:31.67880696581568 109:56.05165908165254 110:5.172868046320072 111:1.2469082945002026 113:25.146581172275372 114:0.08183690567680496 115:149.188134408453 116:10.153135069981541 117:18.94114637665545 118:254.14161000316787 119:13.072977616627925 120:3.8179516511388862 122:271.1876760504387 124:26.9164090446021 126:166.91031779204158 127:8.500749009966029 128:20.359286706164912 131:27.453369570207673 134:0.8945968837053007 136:101.21415784077523 138:14.4817755491461 139:106.87732190523438 140:0.8688476350689285 141:0.8651864560308634 142:246.55801042605614 143:9.056227850945476 145:14.879476024494817 147:25.839726321827428 148:46.26496059397242 150:0.0024499636106179276 151:0.6845499990291155 153:12.756813686925014 154:26.296293605159033 155:65.40957585625804 157:0.4012557934200764 158:80.70135785801088 159:38.57091990682084 161:76.21331917802905 162:52.37572793920458 163:16.448613991975876 164:280.35990294775667 165:138.1442607874851 166:0.4850569808089707 167:48.83394955135073 168:35.86058098482146 170:36.135863204780904 171:1.7673445949321351 172:8.137496565071924 173:0.5520234746765429 174:49.57125727622515 175:111.5697234709085 176:3.5548298494943693 177:49.74410931639411 178:8.300569713371122 180:0.01363821859269943 181:0.620727922327451 182:46.144038091317874 183:11.486548884486304 184:0.420118607982325 185:0.028692450010187966 186:42.518248361957475 187:29.80396428406873 188:25.872100826519514 190:0.3629068593221645 191:0.7803387443649418 192:123.01820720093569 194:9.296223078053842 195:15.663161568224568 197:0.31657020845736156 198:6.743513323739444 199:0.06232643006784452 200:79.25301658514908 201:0.2981385949401609 204:7.044438517280359 205:20.010273314694913 206:7.135706328845987 207:7.303287780023758 208:0.23560737514915495 209:330.0984014897224 211:24.374602650484675 212:16.882353879111147 213:32.849821229048935 214:0.1264035326260572 216:4.936094491604971 217:124.3293371522622 218:24.91173748255136 220:0.1471870040610432 224:176.99428105696924 225:7.812643002697602 229:114.66910551239751 230:109.24200181417996 232:14.525510981269107 233:21.999668635959797 234:0.1434314123942339 235:1.3262366711035696 236:11.30985849313638 237:5.511868726054214 239:194.9229702819968 240:0.22711628951726368 242:18.59686102535317 243:0.1185784001526988 244:0.1131126426835802 245:0.1131126426835802 246:3.3408682264842544 247:5.808076058525608 248:45.60202791842567 249:36.14098144389002 250:31.61073242819329 251:19.159453523459334 253:145.0056195534764 254:303.1227373920496 257:0.0890081217830919 258:0.29852939557867714 261:6.046260371923677 262:6.065023070139128 265:108.32351330208833 267:6.159811804589975 268:6.159811804589975 270:0.06588431008734638 271:32.82292267360001 274:0.06021697197089818 276:37.65584872195517 278:12.672138105680721 282:12.764286228984993 283:9.454120355607223 284:58.315408267713416 286:1.8223713390254614 288:1.8416106920006874 289:206.65965363806637 290:214.38884617413257 291:99.42027384012715 293:53.94068146652154 294:0.03308166170503388 295:0.03201852343815351 296:44.1029065819751 298:0.029938727698676466 299:44.176184269123354 300:34.422969837372946 302:54.52994049654881 303:77.09502633825011 304:4.219049100046519 307:0.4969352735487901 308:13.602377890876681 309:13.669951198069736 310:89.52756065969454 312:447.5479485535671 313:0.016384114657005407 314:13.944991141178022 315:135.3620366515217 316:431.47129484458236 319:4.434929697314346 320:10.462862510663358 321:0.5670846787054433 324:90.91105415281127 325:356.5561219408895 326:2.186106411033806 327:26.51180423109129 328:35.897445929617696 329:1267.443475576577 330:10.639376372403566 331:10.669177177437332 332:0.007728407626799376 335:2.289688445140153 337:41.34735317328136 339:7.584904540056633 340:63.07346013340558 341:41.64745663585631 347:27.5721313941569 349:100.13338911211261 353:11.193325173057387 354:7.85913883593661 358:11.452086707285359 359:1357.9094669907959 361:2.562622894488817 362:2.562622894488817 363:23.668651600737725 364:0.7608760148990666 367:5.137522129067057 369:11.719161511023692 370:136.13246671554694 371:2.6694127686936553 372:28.707261557001512 374:5.280068258370016 375:8.390360734560835 380:2.7664296690788976 382:15.858921690200846 383:0.8639902901875567 386:78.86123065513264 387:29.209952684196143 391:189.26450722817023 392:91.62661364392225 393:8.615690741356557 394:55.626865388093655 395:12.207938451310328 396:182.53577586433894 398:12.352898246665221 399:8.760538337696797 400:20.570057312406686 402:112.34557582466188 403:86.4393672859319 404:25.12561496408157 406:45.33762616013733 407:2.956045400404581 409:0.9541935943288095 412:20.72507592707661 413:12.537600628184702 414:16.5098467333083 415:12.537600628184702 417:126.88864026807755 418:35.177495553093706 419:45.697129083564626 421:0.009596732210737606 423:12.650345103841367 425:3.047961364283234 426:0.011796942417695584 428:16.781847381352318 429:35.55800184403908 430:35.55800184403908 431:9.152528659679978 432:3.11087075173145 433:0.014243076186737615 435:1070.0140386108278 441:136.10485912407594 443:1.0775918481348146 444:21.47476315549186 447:6.0175664087889675 449:9.34139850842765 450:26.227383698117098 452:41.45710210297866 453:6.066104461152689 454:3.2407861981047286 456:13.196630653530868 458:1068.9775143114155 460:31.46221767737812 461:0.02660073711751077 465:6.189569385343945 466:1.157834614942281 467:13.40023656953368 469:22.2127183856365 470:13.608605679266695 471:6.341863501843892 472:9.803336374061262 473:37.24640974934497 475:59.89590906202953 476:0.040253314686596015 477:0.040253314686596015 479:37.5004597788689 481:258.25598411210643 482:22.688780618127023 483:13.908699481537683 487:3.5730678569500087 488:3.5730678569500087 491:0.05002087165319181 494:14.084766704325421 496:3.628840152633999 499:38.28368944136444 501:49.43011955963417 504:106.88444299683518 505:3.6855779242396958 506:80.30336095095267 508:10.29784876480992 509:28.122928901858224 513:28.195266528014226 514:3.762773443384761 515:128.89872627930194 518:1.39762805575965 520:62.12150140756944 521:14.493818637126042 522:0.0712352317598357 523:18.904954565267097 524:0.0733871091243891 525:0.0733871091243891 530:18.960839602355346 531:183.00205157131063 535:14.729201570010044 538:19.187208472589795 544:10.829002891247034 545:110.04209846274293 546:15.019797242352741 549:29.323883538802864 551:40.050866611736424 552:29.40218182230776 559:1.5936303005931147 560:52.024339787113725 562:163.4104502901201 564:19.834234568882724 565:11.15080911779606 566:1.6059227477924038 568:90.78572562604285 569:4.177454132144235 570:35.116488777807334 572:0.1161735809385433 573:19.95594752009345 574:35.20721141997949 575:29.961760507659303 576:4.244134694181437 577:30.043389920924433 579:229.7228904264431 581:1.6559995553641844 583:0.1250214250781868 584:11.359276899781372 586:7.620078752314186 587:189.62067442270305 588:181.58538886068283 590:35.761713533379826 592:7.686049172494266 593:7.686049172494266 595:78.7258707619665 596:4.358101821727346 597:0.14398350099406845 598:4.3813328103975975 599:7.71933044420797 601:198.7727420340222 603:41.78221487847319 605:15.94991719401093 608:4.428244045693054 609:0.1541230060644523 611:1.7878578568193946 613:47.85215908978488 615:16.114217148170123 619:60.36815931270454 622:7.95801473410661 624:11.93004814092352 626:0.17204421661105865 628:185.571587446849 631:60.94091037158334 633:31.501347472515526 635:12.06809377614199 641:0.19130101029008922 644:1.9300355688586404 646:139.86601335431885 648:12.303840662537974 649:110.06497217415078 650:12.351868435272372 651:16.860554969177247 652:4.826560330738764 654:0.21196522013968 657:16.92042265303087 658:0.2162736853216179 660:12.497766850121833 661:2.020759921313819 662:197.79575058147037 665:69.30158125731795 667:50.0964004283877 670:165.98928454219705 675:2.083667653697501 676:56.623198956273896 677:12.696660889402086 678:32.71611651511007 679:27.362795497285905 680:32.911620463594105 681:2.115881918486081 683:5.070417439090351 684:5.070417439090351 687:22.3998332540443 688:50.89921375376218 698:0.2677810775857437 701:0.2677810775857437 704:5.183886317047051 706:17.73400019637757 708:2.2157084999802144 710:2.2157084999802144 711:8.902355375406279 712:71.02815097509347 715:39.39975448470754 716:17.799459536308557 718:39.39975448470754 720:33.718726556712745 727:5.3006976462187945 728:5.3006976462187945 737:18.06570653279811 738:52.16165551172503 740:13.43537094679699 741:205.04793795484517 745:46.18093764773319 748:13.490867138483713 749:258.60989439875686 751:0.3160054646270094 752:9.239729936168283 754:5.45166250470277 756:28.71491255288222 758:28.71491255288222 759:2.3567223209346326 760:0.3217304514395729 761:34.46021430868635 762:9.283268656677393 764:13.603029266465773 766:5.513659203877772 770:13.659705066236338 772:13.71678408972359 775:2.4120982287261716 779:1203.810474394289 780:34.788847574712136 784:34.89990808770145 788:87.82723905132924 789:13.890492714226557 790:18.692102986329207 792:5.672885072610582 800:103.31469374735525 801:5.738335502082715 804:5.771451157811815 805:9.689858216555951 806:88.73658763655239 810:35.58290591446166 813:96.33821552628994 814:35.58290591446166 815:35.58290591446166 817:29.899568813019282 823:5.872401939343434 829:14.435171756482669 830:75.45807832328293 831:48.43283792260549 832:0.424455552367697 833:19.437124379333017 838:0.4316278167556992 839:19.514726695246893 840:19.514726695246893 841:24.91106133312843 843:0.43889585840554773 851:42.681143424308154 862:56.10400242965388 863:43.101055106522054 864:99.17228233378917 867:31.080386598567785 869:49.66091503523804 871:0.47672062393211667 873:14.951812756150597 874:14.951812756150597 876:2.8435239948775775 879:15.018729719699103 881:164.53591324872474 882:2.8435239948775775 883:20.15771520644648 885:20.15771520644648 886:6.302108336575019 887:31.420196657664167 888:0.5006550927568778 892:0.5006550927568778 893:56.80534797905852 897:20.32495815166451 904:31.651309916524223 905:2.9355691212235326 912:37.82431320076527 916:15.431964513581686 918:78.77522708986696 920:64.4432554412216 921:38.09354692746328 922:20.66779912569247 927:20.755313472960662 928:0.5515105666680162 930:57.90053571971095 936:65.05303196255579 938:6.654912441119085 939:0.5693975149184748 940:0.5693975149184748 941:0.5693975149184748 943:3.0804942705126668 944:20.932587326389896 945:38.645677286050415 946:169.2721728196237 950:242.02322539589446 951:21.022370859819873 956:45.199163678072736 958:38.786664832940346 963:0.5971556210326073 965:11.15750388747368 967:73.32981668267047 968:0.6066636601797459 970:39.21703569927189 972:0.616302823359942 975:0.616302823359942 977:0.616302823359942 978:0.616302823359942 985:6.906755022364756 988:21.57792892193356 989:11.336838937087707 990:3.2609323589197055 991:0.6359831751182664 996:16.246931339838362 997:21.57792892193356 # αίμα
1:1.8833619222224216 2:201.59924444578195 3:266.4254265776161 4:30.887359034968394 5:217.9681784664829 6:74.56042898934756 7:156.9211956180712 8:81.25165938558875 9:145.8380065970071 10:146.47931704214142 11:0.011068968040026992 12:116.72756682184689 13:380.8521872493393 14:34.63282920789267 15:36.89091337776907 16:108.19806774897181 17:0.7192223552609206 18:67.39436793587713 19:57.823054207850106 20:89.38226926973554 21:271.7490810649419 23:29.3138112338776 24:0.7683190968883559 25:47.33117275788332 26:29.641005709755934 27:9.566496246833733 28:10.272593030181062 29:0.03857388772887787 30:210.9170429430301 31:23.485415162576025 32:1.2607877885496288 33:23.647880985739263 34:21.304539254824743 35:0.010446031259898942 36:1.1178560664768062 37:39.385016099203135 38:46.25480667591466 39:42.27068946125189 40:4.3831705902891525 41:139.07507393795325 42:85.95979793840631 43:103.25127620239529 44:106.98431192125929 45:2055.108304430054 46:47.44394043833271 47:30.689461378083163 48:0.1977246206777618 49:4.505011833685725 50:0.8310715157536462 51:92.18346267618988 52:1.9774344582240377 53:76.02289029759919 54:8.939998716406505 55:840.3002249350529 56:0.48778708924683994 57:17.455667510833663 58:0.04841228789461626 59:39.95357810003967 60:0.08658051970930873 61:159.7542036747384 62:6.028441404021314 63:0.7659642603451957 64:6.059655592917265 65:12.861999304404193 66:2.860171194633469 67:2.8947101448750594 68:15.863104388366933 69:4.558443106223001 70:10.910800204519726 71:53.79924799946774 72:3.0433797019887083 73:10.97134257211155 74:16.148079579818926 75:42.60157401991323 76:4.760552258976889 77:13.638097175373206 78:32.25195744004096 79:3.3982706755656458 80:125.70857353073801 81:44.43184128642217 82:11.988830698159541 83:73.91855097598523 84:0.22873141417834295 85:33.9257253277943 86:34.74082418571539 88:50.46952700843093 89:0.31735339027443976 90:72.34464898874663 91:5.927943015394533 92:13.052218663581582 93:82.27871768641874 94:0.37962691839399354 95:0.30490176837863364 96:13.555423117031234 97:0.42141506138609985 98:65.75659554283881 99:4.443131037331975 100:0.24847713530059629 101:11.362027251075574 102:131.38988163005018 104:58.75724517375902 105:24.212960390846856 106:533.9050755453131 107:28.03775437467327 110:12.40374137484823 111:79.50095618720094 112:1.879519043703511 114:3.457162126815472 115:29.046010233854 117:161.63353388108357 118:2.0119972770986037 119:2.039341733979112 120:3.8386498923459373 121:8.182702530919373 122:23.08083016253759 123:3.93959129506163 124:59.94062689105006 125:0.9692234935158418 126:4.084877483520824 127:6.163879509003343 128:2.3754762239359364 129:14.141049566522046 130:11.292547872019428 131:11.292547872019428 132:2.454128997483068 133:1.0951074944752426 134:31.66785835731949 135:0.22348613352481533 136:43.81352163378622 137:17.648655333241926 138:0.8690548782958705 139:11.608390524048117 140:1.136454752964607 141:61.963544833824336 142:0.021241443740744406 143:32.24060682351193 144:17.991066052154935 145:125.10833320058421 146:0.3133325400457798 147:15.584288488729532 148:0.6989315238797245 149:12.64064804979717 150:15.812236478098521 151:12.751896705138735 152:90.34192364825383 153:1.4462540241159785 154:117.81706313796278 156:19.36100047492937 157:19.419762254962244 158:16.122701759093214 159:10.125390964180045 160:3.165404408472579 162:92.34243851314282 163:16.494715991128565 164:0.5788274393356717 165:150.29457974433748 166:0.0014734557394595609 168:13.783333396337541 169:0.005168506826249304 171:1.7794224616933603 173:17.272394105215234 174:216.96407927449556 175:95.06063013810065 176:14.082136365751369 177:0.008783712114017891 178:8.330082146227205 179:130.52715687181023 180:11.31897278152317 181:1.9238358926155381 182:6.019807895807802 183:8.648338836660198 184:21.739912917519828 186:2.094427711025193 188:127.61451458546134 189:191.22302913736226 190:38.79769354414131 192:105.68908985264848 193:22.659187564901135 194:9.326699935159056 195:0.32336150772991135 196:30.968599555989893 197:31.059304871590655 198:6.768409134483815 200:68.83627671602432 201:0.0725596747311867 202:216.14859724579887 203:0.08612452648770033 204:50.01327933331469 205:2.552557003694577 206:7.161018194652466 207:0.11361664227686606 208:50.928487439697854 209:0.11548364790902425 210:0.23000420810850916 211:7.3856524633936305 212:4.851360777464578 214:46.63592032539174 215:0.21136735837988793 218:1.1476627565837612 219:10.608147291288118 220:7.677590575686336 221:13.87942318086882 222:7.717491081487716 223:84.06911948135308 225:29.552765246877613 226:79.18363721791306 228:5.3166286920761365 231:3.1206942594744422 232:48.81137589750329 233:109.63393946229134 234:0.14099285308708923 235:14.624844178751548 239:8.301872853251249 240:44.54250517922727 248:1.5219207423186984 249:88.93797491558946 250:8.751125306984628 252:72.00901082746437 253:56.08745052804004 254:0.08876119324696952 255:3.4998954917085165 256:0.29902649101588524 257:46.02552427473512 258:36.50255857600706 259:41.22426382948085 260:0.31272962458093906 261:6.067450278926836 262:61.941817672372444 263:3.608316055111236 264:36.92189037337184 265:36.98248062522495 266:41.74590832307809 267:12.374564263483792 268:0.0701026195583251 270:0.06429687966284724 271:9.279596201469115 272:63.08633191556209 273:9.304534726057952 274:42.414945046006025 275:28.51013605187309 277:20.157486689243292 278:1.7571660834415106 279:169.3013087524728 281:1.7757551775668783 283:53.044035637403546 284:28.87684882000545 285:33.52089672335013 286:0.04446912167519426 288:53.53056027995474 289:58.9279052107971 290:38.62170912464118 291:144.47586627658004 292:214.84997633894483 293:245.08758196389616 295:25.267330624801943 296:94.59098690945923 298:0.47354808161677253 299:29.856839825980455 300:9.983452583190529 301:17.181644193605834 302:4.171071526552343 303:2.0125679877385303 304:10.093421409871835 305:4.251550428147166 307:39.627817467684196 308:49.84247374778009 309:7.0480478757310845 310:0.020495407336014137 311:0.019642631210356646 312:0.5411713280492527 313:13.909219073897221 315:96.79377659207832 318:0.5616928672684257 319:30.83533545590461 322:26.401726905191726 324:73.14828293453665 325:14.119262851606512 326:10.549341778997082 327:0.5881293224303218 328:4.555140778909601 329:0.008892397320301943 330:0.008892397320301943 331:18.191968932593014 332:31.43712550648249 333:26.83530927288908 334:18.276633114722028 335:18.361899563006375 337:18.404760962480797 338:18.44777573699995 341:7.656465803705925 343:18.70913932996857 345:42.09719057607823 347:106.66276619345548 349:18.88657356467567 350:11.221814664555438 351:64.09002856171239 352:4.9011974138303085 353:0.0014010697187842197 355:4.920197489201365 356:32.5739386365092 357:121.07794676816896 358:19.295522787814946 359:37.84384758030787 361:6.695690195486637E-5 362:19.34181806009376 364:5.094960717203789 365:11.613273821503018 367:33.237766978445826 368:2.6403842336609906 369:0.8067119097039048 370:11.747953677176955 372:4.685297366860434E-4 374:38.74118194211776 375:0.0010063190632244535 376:5.318192226191485 377:60.676900713062686 381:8.497149143935701 382:39.04932846499686 383:0.0020490333017989274 385:20.107227022517964 386:0.8772395768268645 388:0.0027128596917985084 389:20.206314351708517 391:0.003080968805229699 393:2.849666364773427 395:0.9067825253179429 396:39.60004786597157 399:2.9230500904704324 400:12.418675234902942 401:2.937955057198162 404:86.5493072817646 405:0.006917236713844623 406:0.007510856837800226 407:25.231146209700324 408:0.9604055421826789 409:12.492434188138374 410:40.16599528479052 411:40.16599528479052 413:0.008776170633157134 414:16.544825262021444 415:25.350067427593824 417:3.013651396097648 418:40.413401252338524 419:20.92279748964923 420:30.24832069247022 422:9.022584617724029 424:51.480015817647235 427:35.53940076641628 428:0.013210512554704493 429:9.145164430871716 430:1.0331219154747906 432:5.8926482245552805 434:5.939825433775619 436:13.02705790953081 437:41.26020868990026 439:41.26020868990026 440:13.02705790953081 441:36.00467231531772 442:1.0840875681379 443:6.011454318185888 444:136.46528196835155 445:64.03914449122006 446:1.0840875681379 447:13.106168446550452 449:1.0927832112020217 450:41.521162098154804 451:0.02173467196104027 453:21.682363836538997 454:166.29672984778202 457:0.025098468931894758 458:1.137151206391264 460:17.480055121331564 462:3.320245639631658 463:0.02873365878407594 465:13.38876494836729 467:53.33125275450583 468:191.7792220731862 469:90.92314021589166 470:3.441382633555274 473:13.680625086912658 475:325.1441067055828 478:132.94757298099447 481:140.85007804118547 482:10.035182754931062 483:37.816618060932576 485:3.5857200389266515 486:79.34528717824809 487:210.22673569101804 490:32.72676286310285 491:0.05121421634086062 492:66.91325035991353 494:6.651956524641288 495:134.7134978093686 496:0.05478372424927435 498:14.2040809863866 499:1.3409001633948587 500:0.058495024338047305 501:6.706841478354717 503:33.12394750068229 504:107.00679843904628 505:6.734502491095982 508:10.32212212621993 509:10.358812776723633 510:10.358812776723633 511:1.3724897203132902 512:107.58074595889474 515:14.431403778654671 516:28.31529272876041 518:3.7952149458053976 519:1.4047480984796257 522:1.415652547298045 523:1.4266339349263677 526:44.63010099788108 527:10.545122692793091 528:1.4376929402745864 531:1.4488302525788241 533:0.0815530439119284 534:0.0838804421289988 535:1.471342596560741 536:56.76007324829928 542:24.069657126315537 543:29.06217112222766 544:7.167845558694947 546:45.67055651493045 549:15.099468294928199 550:24.340969156844643 552:132.4997090627548 553:70.25074508597577 556:1.5888496014436804 561:1.6010719765078791 562:4.146868087841 563:15.299499808014264 564:4.16870329018231 565:4.16870329018231 566:4.16870329018231 567:228.40880966223276 568:0.11791559012391535 570:35.16996737280124 574:7.4774991422759465 576:4.257411221232344 577:20.11523915092942 578:24.97239612702444 580:65.05436398622071 583:91.44180019446839 584:25.04442903893903 585:15.660137186464741 586:35.72165424071988 588:4.325414999390778 589:0.13614280781308516 590:35.81532457057447 591:0.13934535735623393 592:11.555202628284952 593:1.7283339371465944 594:1.7283339371465944 595:15.81900934974393 597:59.60913776894874 598:65.92665586542064 600:11.598603863055502 601:4.394722858301947 602:151.50307547141338 603:11.68616273177411 604:15.98058233101773 605:4.441671934031007 607:0.15264322617697784 608:72.70785826641492 609:11.730325482225831 611:42.05591422952897 613:30.932299087979924 614:48.036177114960516 615:25.78677667565709 616:1.8093382931288216 618:42.27254135401179 619:16.200358111007024 621:0.17040005979316974 623:4.561736923167771 624:21.015743107776583 626:31.28195477935299 627:315.2499119234121 628:16.368562191363047 630:80.72800978974202 631:0.181684259846982 633:0.18555396505932975 634:16.48235498258107 637:8.154265910703899 638:16.53975898699692 639:0.19345926419370724 640:61.45600734576471 642:1.9379502508303563 645:0.1974960339724807 646:8.263155118294982 647:16.71404533137977 648:12.32902218609931 650:21.633960072782273 651:8.374148479979565 652:12.425415867279556 653:0.21421807729486456 654:4.840290947503439 655:75.38835719511579 656:26.816860364643404 657:43.74217884057293 660:2.028788127333917 661:12.523024057037466 665:119.0540036619862 666:4.94685677265641 667:17.133308745740468 669:0.231890524002911 671:8.564004929619937 679:38.55399977605799 680:5.056436370678393 681:2.1240236499145966 682:56.98653023166282 686:22.361460359982324 690:0.2652347577587949 692:2.173385200630927 695:38.99833827562613 697:2.173385200630927 698:45.07749648898719 701:0.2702609852864512 702:51.23926844444317 703:33.45970185212282 704:0.2753552029897176 706:45.33025496696938 708:51.51710568233534 709:13.13576960918918 712:57.884434114786615 713:0.2805182107458851 714:0.2805182107458851 720:71.46982991565326 722:5.285206066836081 726:45.71552249960908 728:17.96297988958359 733:18.02978099257754 735:13.351084274858051 736:18.02978099257754 738:0.30739411713868525 740:5.404706623034102 741:0.31298748621224076 742:23.217028479198607 745:9.216374719198893 746:46.24108674929288 747:108.37377762121722 749:9.216374719198893 751:46.24108674929288 752:0.3243995710375541 756:9.259619816733299 760:13.572387246818499 762:23.461424209159215 768:0.33611836286071484 770:0.33611836286071484 771:0.3420951813637708 772:29.044781612314075 773:80.12979906748063 775:73.1429991571451 776:2.420561621014019 778:29.044781612314075 780:117.30810644884863 786:5.622694851520166 788:35.060502977430495 789:41.020491106889324 792:0.3668087228159091 794:5.7197795325809055 800:24.138542029717485 805:2.5556114102132708 807:2.5556114102132708 810:29.840044732620896 815:5.819186750772502 816:14.275390550501124 817:19.16411672757059 818:0.399594599347347 819:74.92248842656504 820:19.16411672757059 827:2.6365940629904916 829:30.255155841525347 830:54.99370737691895 833:5.990285069432395 837:68.7239790822193 838:6.025351363375367 839:6.025351363375367 840:0.43461860397641383 841:317.45165702485565 842:36.467131870106414 843:62.21853540703221 844:2.7205395120561633 846:14.651104294100861 849:19.703469623089248 851:19.703469623089248 853:6.096362256904879 857:2.7636752771236446 858:43.014810085037894 859:99.00568844406092 861:10.297808574224257 862:19.943641895620917 863:10.297808574224257 870:0.4798249428008677 871:2.829895304353626 872:10.349392632243127 873:6.242015312989788 874:20.024966394772715 876:6.279210757686697 877:63.3398710368493 882:10.40140301677053 884:0.49571228339280965 885:2.8750873088670943 887:63.72547183546005 891:6.354572597415794 892:2.8980061431689315 893:10.506728083009582 897:20.356853175701733 899:20.441522011927404 910:2.968092793117618 911:57.41271085834063 912:10.668075141168597 914:31.811718966040303 915:6.470115935777885 916:44.32540791674434 924:3.015959512536199 930:32.168523807299785 931:32.168523807299785 932:194.53537191622505 935:10.889768086788983 936:32.289455453530785 940:38.55518042208275 941:20.964614807366328 944:44.93939524698657 952:26.64225493572565 953:51.71570135319351 954:3.1398345128243057 956:15.893013444594608 957:0.5911269158423282 961:3.1398345128243057 964:3.1653616452195648 965:11.178112804337598 966:32.90982832264844 968:11.178112804337598 970:0.6197098987629567 972:0.6197098987629567 978:27.076920331958625 980:21.515403122848156 987:3.2701147888016395 988:52.79105128677452 989:27.300076947981555 994:3.2701147888016395 995:21.61008886130455 998:81.56519636623308 # γίνομαι
1:232.9881728455221 2:375.2380614869288 3:88.26473408195841 4:175.60855681567276 5:229.40408086337388 6:17.82221842805013 7:151.44978294191958 8:73.27634980525555 9:308.718406466428 10:203.4210808541383 11:153.77200072691988 12:99.3889963271849 13:236.57282379860706 14:887.3855751962482 15:144.84942830084123 16:0.34188801235795163 17:230.34339497344058 19:37.501647310309366 20:55.36612504716991 21:4.550668248627937 22:29.313811233877175 24:323.614142811582 25:99.28257807908729 26:7.528368497612719 27:98.10434826582674 28:51.896922587041566 29:83.81930398530075 30:255.22675123543678 31:45.11730232213176 32:21.40602382699715 33:11369.386505401164 34:0.5582247450850544 35:5.023490033486837 36:188.92628549754897 37:22.375071540288424 38:0.16387088702887337 39:21.652799060206497 40:4.635229035269984 41:51.39225773416452 42:12.639986665697649 43:6.57298306297483 44:1.5665796901234583 45:86.90988065179538 46:0.37986282449987674 47:0.15019287191432093 48:148.0014878115168 49:158.6932535035489 50:0.24873180929971567 51:0.30804424194228597 52:1.0346466000890393 53:28.003261140740925 54:90.45652183836215 56:2.6487470663022634 57:12.558896498805572 58:113.66490933214094 59:6.009496841755149 60:44.637710656490896 61:2.421648115472611 62:8.272850518854417 63:4.414226467447118 64:0.6293764178950801 65:583.0564665459107 66:53.56759598289728 67:0.11706390830704999 68:31.72273185088865 69:42.49898977702202 70:1.7886674188904923 71:170.74680377165893 72:1.8046886885450109 74:19.35417201504712 75:32.364457357988016 76:139.5719765989188 77:90.06595083935319 79:82.86892306979475 80:204.01121778542836 81:132.96906705880957 82:1.9142441201362532 83:17.785738939945187 84:166.19868856370135 85:94.05441242654724 87:105.62610053537294 88:101.14204077926198 89:148.0855662215868 90:18.96666700454549 91:154.57200619787713 92:2.580814472320122 93:262.6881266644305 94:4.330599275412181 95:4.359220770501073 96:70.47465790268322 97:8.721686114892709 98:0.23176733407294753 99:6.611400019029435 101:148.68295622005968 103:9.167602427447347 104:318.32282688153623 106:1.7609354784366769 107:99.2939462517029 110:9.997488340107326 112:90.70281474779382 113:3.573131338848448 114:40.74220771116754 115:0.113525929960985 116:41.19721674059475 117:2.0827940491780823 118:2.1034636421183768 119:13.387557545313125 122:99.14858097981532 123:172.9291380540264 125:168.10861833891133 126:8.737743941719565 127:95.58519754916406 128:70.82607885032121 129:52.43146470352162 130:14.440289425075068 131:2.4964982755773466 132:71.46517683683783 133:36.027404745374334 134:44.33275172466771 136:102.37422362934888 137:40.35945152973299 138:32.3155895824937 140:4.4919447113720485 142:0.28180736307874815 143:72.70858646661186 144:0.7798584269779231 145:45.38134831584042 146:18.825307142603066 147:30.103749944737267 148:22.76966550277257 150:16.09719466289364 153:51.842481122822974 154:23.058903983240768 155:3.1647355199591773 157:1.5682102003420904 159:7.660873750570816 160:0.5860876991443698 161:636.6114523834614 162:0.0014072480467232661 163:57.83057557368639 164:133.2691890356852 165:0.535688984930068 167:32.18295330194006 168:49.616740192137996 170:0.009805977557567345 171:129.71984179624633 173:8.368444989652971 175:3.673960132498605 176:17.65012235034741 177:41.38178039752943 178:14.465309665828883 180:3.832571518254966 181:137.87935269390525 182:76.2546384317958 183:6.216610073126167 186:52.39343837688708 187:22.41893022492446 188:2.200755906738274 190:226.9154793893173 191:136.08333233399134 192:0.3229067091735912 194:0.3098790131121782 195:31.284679266702806 197:27.34706808137526 198:0.9181536212852667 199:85.49868940752741 200:114.08527723322571 201:69.92686132102347 203:16.564960032312804 206:110.54493676078535 207:17.064464108121282 208:117.56019854715771 210:33.02943539110321 211:37.55372830604812 212:2.7941637537149866 213:62.03733213165753 214:1.1490948777921044 218:7.799141310782297 219:10.80531751212276 221:191.02673954375567 224:53.12739032925601 225:0.15722049733407187 230:5.543325691067152 232:49.33465481149297 233:22.35666563558388 234:92.71948976514575 235:30.76158288194744 236:8.423182728251517 238:8.466822537854163 242:26.990374997693127 243:5.799902757452301 244:0.09817146829629268 245:241.54479469296126 246:0.09485651592499629 247:19.28753905116588 248:3.542432525278246 249:3.5557275034523124 250:0.3098320578447716 251:23.488087610193023 252:19.47846257582732 255:0.3201239443249912 256:3.609399920283617 257:19.594358964013335 260:62.36881629807153 261:153.90582400317888 262:52.00985376368976 264:12.490908639712854 268:12.579432629892828 269:16.245331756474222 270:116.40806263168835 271:42.80419260743727 272:6.470538044842902 273:20.35284311656737 274:136.29690524855016 278:24.616857278183854 280:20.51815704947541 283:0.4231918694427654 286:16.857714250879827 288:16.931945179184094 289:13.255124253111628 293:1.975498986394319 295:10.074631524810663 296:0.02285997090884914 297:21.420813902307746 300:0.021979052003208453 302:0.021979052003208453 304:304.36560218432226 305:4.3535113611390885 306:212.17344547216112 309:0.015505397399005185 310:115.47161438891318 312:2.186353478467585 314:35.889607245599336 319:45.994258322706635 320:0.008900662447869289 321:22.33953820245593 322:10.695280970424628 325:22.387112134237668 326:7.460825784253819 329:0.005768831074523474 330:22.579046081108103 332:195.18044721457488 334:22.72474473522905 335:22.82272502516966 336:31.977533229136906 337:0.0032879906598208605 339:69.37932803610339 340:52.6206098781473 342:161.00666321721155 343:37.30733107688495 344:19.046769382725717 345:37.44773767243599 346:23.37415054283996 347:0.7316096990383898 348:127.33909101951153 351:19.18092797693473 352:2.5291702281686823 355:127.68457323660049 357:0.7826404745529816 359:2.632399623402429 360:71.48914204642837 361:15.495356397313872 363:1.6681038528136964E-4 365:2.6855439425052627 367:0.822688402632608 369:54.92751484569422 372:0.0015446339986099854 373:110.46464375881595 376:20.16342660655335 378:98.15747672806583 379:5.490085870547494 381:8.642027726307413 382:24.76927667311961 383:29.52251356790167 384:24.82573505988804 385:24.82573505988804 388:24.939316020724867 389:50.411996627765255 390:29.650405854531552 391:0.005323690305560593 393:16.323363211448473 397:176.69159128637546 399:80.66544643194845 401:25.402729453687552 402:0.009408756881469468 408:5.774007321305457 411:0.011539795975224438 412:9.048703622405135 413:3.073396724584186 414:3.073396724584186 415:21.072046034373 416:12.749275358910111 417:5.841989351970115 418:100.95518259373306 420:35.59758042943706 421:9.139145767868357 422:63.41578708456657 423:5.887846101435767 425:88.24448352973727 430:76.04073096663166 433:3.198988145865729 434:0.021407326886980136 436:116.16151248288652 437:26.376041893287304 438:36.36787488498708 440:58.5388773415844 441:26.376041893287304 442:151.8679044820133 445:64.58225461913902 446:719.6127926455625 447:9.513404017271537 449:3.2967131095272344 450:3.31330614692534 452:26.56591514246645 453:3.329988277310104 457:13.451095056877191 458:13.491764336588039 459:17.700672189640716 462:26.88787306738056 463:26.953109701394784 466:37.171131089790464 467:13.614894193601716 469:1.244152665837486 470:98.42914825875796 473:9.97724011445215 475:0.04671339053111346 476:1.2829945702419991 482:10.185778028441753 485:1.3330504646840895 487:1.3330504646840895 490:99.98745759205377 491:0.05894028603686557 492:80.11210462266259 493:0.060824136108998034 494:33.21485800389334 497:3.7590127530505724 500:49.93875369401984 502:10.43703006269591 504:28.321342062268307 505:14.436326593840318 506:14.481680951844876 509:56.15589305690731 510:18.888740769827997 512:6.934335214690428 514:10.584639085306087 515:88.07962930209644 517:10.622016054169546 521:56.63013084456962 522:14.711866038210063 523:0.08393362284832383 528:1.482685455538242 531:3.9556509371134125 532:7.106899664658846 534:24.12995760171932 538:24.19637412624783 540:29.28211967360132 541:24.330211371958132 543:29.358596381409708 545:4.100323008890134 547:0.10899110886659885 549:34.96804444987529 555:46.3977363579486 560:15.489297562053924 561:35.323141500382214 562:0.12308181262843397 570:4.2733002057849525 571:0.1290252048991682 572:20.157004074598014 573:11.41255339667477 576:4.340387559484136 578:11.49644172945887 580:11.49644172945887 586:36.05583475770393 594:7.824507310887003 597:0.1580555023795896 598:25.67326887933921 601:30.888983026219414 603:0.16503629515236748 606:36.52987493520116 611:31.23140795023442 613:0.17221806190736272 616:21.04427000934879 617:0.1796048949625768 622:1.8858878060751463 624:16.504180944506196 632:43.084731647240446 635:1.9432854610851318 638:31.939678925684003 642:0.21128926024573447 643:88.96211070879961 646:4.8476920244132735 648:4.873640308210087 649:89.35398442017785 651:2.048044152726649 653:0.22847802845590953 655:89.75046668149201 656:0.22847802845590953 657:12.631545690659387 658:27.16439821121737 660:190.74622574117768 663:166.47037279055363 666:12.77970324923354 667:90.55768548957646 668:69.90128682113595 672:44.71122813108973 673:33.06590246277848 676:70.2383980371027 678:0.2560564702774476 680:39.00161374082222 687:22.66692617044652 688:8.88297611517948 689:219.4006987732387 696:17.76582529103706 701:8.96357852656105 704:5.2851564400085 705:153.9224646443409 706:9.045288393475232 707:256.5955390609692 712:33.86393662763715 713:92.6642968366807 714:33.86393662763715 715:0.30176101899585683 720:0.3071807488693007 722:13.401926036857079 724:46.0900428015101 727:5.402510193024331 728:0.3126717559014227 730:34.278496087485415 731:34.278496087485415 733:58.9488713443768 734:9.2121375846113 738:23.367894617970112 740:72.71979424260924 744:9.297332914511626 748:5.523369991365231 750:5.523369991365231 755:80.0743928419355 756:224.75277417244186 757:34.70410935184514 758:13.732316842808478 766:13.845541508746749 769:190.8225861920284 774:18.706458772730347 776:40.9862486456073 779:13.960379167013647 782:41.110103080635774 783:2.4924004224078455 786:53.82593131357011 789:35.36451258310587 793:2.5696924287594527 794:35.59081944556844 795:0.39095437649628256 797:5.842046559077568 799:19.138256010357804 801:2.589437140605236 803:35.70517668093043 810:35.93635328332447 812:42.001681486300484 819:14.436720396453689 822:42.264686588370594 829:2.7116233456281598 832:0.4461214028188713 840:98.58468702765317 848:171.70063968181736 850:6.1869230250878715 858:217.0735274320864 859:37.144543971928556 861:0.4914325383876536 871:2.8851558332711167 878:50.25832905449184 880:100.44455466254924 883:10.58089122664657 891:2.9536167431771303 892:57.28583399442793 895:31.84927603806921 897:20.555752310341013 901:64.56752550979267 905:20.640537838245983 908:38.18020160358729 912:3.0240534659987452 919:15.621598071977507 924:0.5664469357418115 926:87.3292254688607 928:6.680860933658852 934:15.764291826791965 939:38.862457370251065 941:0.593504387691893 943:15.909447381919884 944:51.92092369299549 948:11.131773188702473 949:0.6027670596217924 951:6.80314980381955 958:3.1966120284958213 963:6.88657096735346 970:16.283635557490964 979:0.6509958228241257 980:21.715819262969344 985:39.7204119081859 991:3.3274757689265715 994:0.6610393529255021 995:16.438056668396033 996:39.86784926407487 998:21.810621695505162 1000:3.354463944691903 # τύπος
1:26.79445169955998 2:285.1430827985379 3:59.81674414714845 4:440.1077190399678 5:93.85928998438732 6:38.1062681647932 7:232.490873261239 8:16.140920074640846 9:30.88677572636807 10:473.4725796725152 11:31.104244637221505 12:104.65711635497418 13:1.7790052015267195 14:180.00704210405416 15:204.77543525782468 16:437.77476846431654 17:0.06601104766140511 18:355.8909669238417 19:482.78296766472397 20:80.7899374361138 21:0.4491815586596036 22:0.7683190968887443 23:323.6141428115808 25:45.81525970094332 26:70.01453375480125 27:124.8002121314995 28:2119.4414248294393 29:184.2602248604655 30:179.90574618558028 31:129.84324495923244 32:2.578990079607242 33:647.2530988115202 34:1.3911532544357286 35:1423.8991577104784 36:43.94876451819172 37:5.352144158524464 38:0.20658577263245756 39:322.469123545097 40:62.76803717428751 41:91.93272008318561 42:554.0787604651192 45:5.790962650485444 46:191.9254237809551 47:355.3271278972289 48:58.614098917338545 49:92.5394689635991 50:55.10101655230647 51:18.990018051673854 52:0.3597947651835685 53:0.4024216467031757 55:32.949539939477624 56:876.0010759348369 57:95.6021478687703 58:48.68435130828286 59:12.92432583058197 60:4.481907969265721 61:504.9083502295596 62:2.9655453192548857 63:4.577102491199072 64:87.92753067300112 65:994.8456425700386 66:1350.7284264655816 67:32.0154742648156 68:19.417890482270437 69:8.968681851964313 70:104.56898544929253 71:25.851432328500845 73:11.52182324098545 74:129.9323452139362 75:1.951602760453293 76:77.26029324587 77:5.108391740543307 78:26.49361080782538 79:9.780131057089903 80:65.9683635786985 81:1.0574052373620624 83:150.92756108738445 84:21.235572955070452 86:235.80702460129763 87:1928.521965173594 89:2.593686102923032 90:6.257419566399679 91:16.40047843414225 93:61.33179675984568 96:53.68142111917982 97:110.32252076503988 98:0.5373274521245488 99:41.906343481791694 100:544.855699004589 101:393.0860152908182 102:34.88099898812414 103:304.8160813006447 105:43.913075970137825 106:0.12804749420259867 108:15.718150671965926 109:132.87366248364438 111:19.071421117938357 112:13.172104271260096 113:41.25375825715324 115:16.34262286500935 116:33.8191998168582 117:8.169449122414482 118:0.14968156770352717 119:2.223842231755508 120:31.043601756384724 121:31.114379950522505 122:14.09978835814537 123:4.2018286848824395 124:6.378983139721428 125:140.13981602810392 126:1.1337447977172357 127:0.2379274926963322 128:24.60446214680374 130:91.87167864989587 131:135.51949046376623 132:2.651510856945695 133:255.0132838928206 134:44.89470302287074 135:103.28266918510185 137:18.276408956985843 138:12.093237334176113 139:0.7836692888453201 140:311.1152067220988 141:6.865436334045213 142:192.29645753351465 143:68.59827027462426 144:2.8371632159724496 146:55.71158285217017 148:750.2159339918404 149:19.623724618102706 150:39.055734267612834 152:61.71859300143824 153:0.5991508999752541 154:225.16270793690072 155:5.336448952121159 157:5.389030247659074 158:20.091938563831267 159:23.709389204321358 160:0.5026731836368344 161:0.002565951723770453 162:1.735335087805748 164:216.17305057793814 168:141.99035992323695 169:3.71948498837077 170:0.4537431918318289 171:0.4508539826492659 172:3.7527389254550414 173:96.6811022833192 174:3.7862683375215394 175:29.103243871869296 176:0.6524525307026029 177:55.721864962637994 178:37.665345669120995 179:6.212493083388224 180:6.227766715741108 181:2.080553933920266 182:25.93366932438957 183:6.367005596165941 185:22.64301371377652 186:22.678156675999798 187:4.236112245878251 191:19.442512766745388 192:657.8096470035446 195:64.58308670219343 196:19.87007478398191 197:4.586540763169746 198:0.9670482601000006 199:164.56111397286273 200:2.5379403817166524 204:99.23409894216239 205:24.541995915966954 206:0.21404204949709832 207:230.83604414654206 208:2.839861091160503 209:0.1488807676321435 210:17.361806778273515 211:0.15312891241887597 212:89.60813942556382 213:7.782018870654872 215:17.620885925288956 216:5.205415015799035 218:1.2557037316820578 220:34.29414848245964 222:114.87847814533978 224:18.12145542642368 225:53.82196990015006 226:26.160042563221072 227:18.431508138567132 228:5.5713003724779036 229:0.231386329675103 230:5.671180424061352 232:18.713526070918288 233:5.704900748448835 234:40.20740273520583 235:0.11093886540501256 238:130.96274847371458 239:8.631062774354904 240:36.010620235873205 242:199.07454101757162 243:8.786725793380054 244:15.572232833816528 246:36.57731467294128 247:0.3207008654899116 248:19.67469474127517 250:12.346956546308535 251:9.108362905420156 252:57.04927905670554 257:19.867860808708976 260:0.3633861410421364 261:103.55501559086309 264:6.389246972491414 265:47.63857658879822 268:104.30346579207507 269:327.12691467033966 270:0.04632748204495279 271:12.993776786939405 272:20.628501436507044 274:24.78813952213039 279:13.116256915646323 286:49.18547963180081 287:6.869011132353067 288:9.978538629991133 291:60.23322909776675 293:2.040395731244477 296:50.27145130966739 297:4.357449054974422 298:2.1023198288431684 299:17.669411474221107 301:21.743934342092622 303:21.878680570628656 304:109.35360571374898 305:35.57131898807053 306:21.969246873959232 308:4.471733162671384 309:56.36646515780912 310:10.551868655062448 311:10.580232019997622 313:2.2646944736650934 316:26.876427406430896 319:26.929674458066696 320:51.82268024520173 323:0.005349326020855355 324:7.576208525497913 327:22.763856027090544 332:63.70197591392843 333:11.108601885009206 337:0.0015514354276156175 339:4.925480154048369 340:37.41847842748754 342:169.271227669121 343:37.69683594683806 345:28.14818845855766 347:8.114307703477479 348:101.83191279714342 350:2.5996288213234924 351:19.428774621468573 352:0.7728781149329513 353:11.576551271338491 354:43.26188865039393 355:2.215922743759847E-6 357:33.54992448063613 358:5.745110678891199E-4 362:2.717068425347752 365:19.98195750433527 366:8.481984588046679 367:15.869598273197065 370:20.171980800027995 372:5.472541536333355 373:39.37623310719286 375:8.701772749912136 376:0.0044417454841231 377:8.729767542948192 380:8.786113438748885 381:132.76708951700382 383:0.006405167609559443 385:92.74267533343736 388:20.70996325637308 389:16.452959199572184 390:12.490758579766387 391:0.00812763768637832 392:30.036828653211348 393:20.81030457695299 394:86.93070794297543 395:0.9834470535547776 400:25.690079263745638 402:3.0869626929527576 403:1.030637314098327 408:25.808498068376398 411:107.89150268191256 412:107.89150268191256 413:5.929550726352088 415:5.929550726352088 416:3.1482824021901887 417:164.85727454582022 420:5.975419048536551 421:3.179417696292249 425:17.16142724603679 426:9.377165034637148 427:1.104942261642769 431:6.115645015013869 432:26.415323522016635 434:26.539739171118615 435:0.02777175158678695 436:1.1569485735573335 437:3.3400395033524664 438:21.96985386379349 443:13.433230374850801 446:160.25759060979345 448:42.22926020814119 451:9.693022389514137 452:13.513157723741708 454:71.60741219944474 455:48.03610673082616 457:13.634404502884136 458:1.2202609137308393 460:1.229545901378276 463:22.476222537949127 466:66.21361567458146 470:0.05063793092748203 472:49.1243814286443 475:1.3159380439088402 477:18.421767101819004 486:3.7437050517948807 487:3.7437050517948807 491:0.06707969008047829 492:87.27178307455758 497:10.550923723136098 498:14.577002192120085 502:23.677491251863618 504:0.07742105758209679 505:10.587472960186188 507:1.450290580959941 508:81.63424749330328 509:33.94459310293728 514:19.220190113535818 515:0.08634689809326321 518:3.955732139260195 519:3.955732139260195 521:1.5052077186892465 522:14.898467704178914 524:7.164532729629852 528:34.43981967368394 529:0.09587496456282335 532:0.09835356970699627 546:11.238490353506453 550:24.860961826188785 555:11.359572577166372 563:65.36953773856288 565:15.728627777967725 569:15.779814635000733 572:0.14045689647208343 573:7.713847377073195 574:4.377902481570125 575:36.01659826012018 576:30.68463143591183 578:0.15005212113522495 581:20.565937449699277 582:1.7579252868982436 587:7.876654316936479 588:20.75374454517906 591:168.24046571149233 592:11.864424063344462 596:11.864424063344462 598:0.1705089691098707 599:0.1705089691098707 600:42.367495820443196 605:11.996074800799295 608:11.996074800799295 611:138.7608112344133 614:16.526838294153368 617:43.011676765623925 618:12.175211442330356 619:8.182107706279595 622:8.217081616680186 623:4.730311346289591 624:12.266371645825819 626:12.266371645825819 631:26.699550055753335 632:4.804951161020463 634:43.56512764180415 639:12.499095908783266 640:2.0219817236066335 641:37.95331516839494 642:43.9048237796053 651:17.276414887056525 653:32.79097157578925 658:2.113495697700649 659:5.037994163171102 660:70.08024159400458 663:33.07529969488704 666:17.519121671898983 669:8.768788817069892 672:0.2712347410989764 673:13.036970597075209 677:13.036970597075209 678:27.848738236914116 679:13.087745982945952 681:2.225779942669747 682:33.560834359104796 684:2.2423313877672255 689:2.2590149474582475 690:0.2965241691477703 693:28.28347041021546 695:13.294170514495006 696:17.958784773494408 697:33.859449140223006 698:18.023217258105046 700:2.292784564056036 703:0.3071050552900164 712:13.452588196414318 714:13.452588196414318 716:72.32154698237247 718:9.209042745284794 721:2.361978406251979 724:46.46133431251838 725:52.757908937001865 731:9.334954067573461 737:18.486300159823216 738:0.3405253015802166 740:53.19043093249545 743:9.420376474327314 745:2.451711787351256 749:59.866309009845516 750:46.98781946895134 752:40.956001295527976 756:133.30123785245507 761:41.07746904065046 762:18.76086427847108 763:18.76086427847108 764:41.07746904065046 769:5.70447602542889 770:14.004499372415262 772:88.4338442681419 775:0.37660771087840333 776:18.901007797070513 781:5.767926468106929 783:9.684085009341343 785:14.177714342648684 786:360.56742570440025 788:5.832356942296719 789:111.59678250093107 790:9.77457455597015 792:14.295277406872504 794:5.897792990801163 798:75.35197573959711 799:48.367869295019155 803:186.14919760110092 805:5.964261168645963 813:36.238348512082084 815:5.997890894130992 820:145.2063002936627 822:48.94751944741684 824:62.215210631595575 825:6.100405517110834 828:36.591779737736786 829:36.71132409528616 838:56.14595921284556 843:2.8296630133286556 849:20.097800917867495 857:25.601988432276443 858:2.8953577463405633 861:10.550272247501574 862:37.57370457344461 866:63.855375167943 867:10.602086539005068 873:43.97883024560753 876:20.50242246945211 877:15.369005374576908 879:20.50242246945211 882:64.23540679506297 883:6.498655645170488 885:15.436716339572532 886:125.1022281507322 892:133.6005128886308 893:6.536730215058881 895:109.7302731047538 907:38.4842406161318 915:142.98672149155894 917:0.5780661936989726 919:21.009833284506872 921:6.73218022637152 922:11.032495594495904 927:65.81775693377773 934:73.01469031917969 943:21.36239963618156 946:3.227600876945638 951:153.83794132377798 956:128.86261694765602 958:6.936582273483621 959:21.543245934857886 960:0.6332370769448123 963:11.375320005265788 968:33.45123178981697 972:60.144045174878976 976:97.51284064746682 979:11.553762611413093 983:3.3577097754020993 984:21.914569388260965 986:16.523768316171623 991:40.17325083132598 994:3.384533700798475 995:22.009485367425505 1001:7.194721620751889# κίνδυνος
1:70.63834105339612 2:111.88437147273814 3:756.4299334154242 4:83.81471473708513 5:4.13650503586466 6:41.39975254909895 7:59.26389055000679 8:237.38228794810263 9:78.1472001013882 10:16.805903341229794 11:1.8639895682787473 12:98.54644958803921 13:224.35717670765928 14:84.5046467765184 15:60.090641018510816 16:14.193174517318337 17:110.1089008265085 18:73.69243623700858 19:32.42757360360537 20:56.38539015779838 21:24.127173869154145 22:47.3311727578828 23:99.28257807908827 24:45.81525970094393 26:997.9706053968519 27:87.66362354641372 28:98.57219744841194 29:4.8328937307013 30:305.95012856574004 31:112.45743133219713 32:108.13701752853547 33:45.43713322633993 34:60.15428987433329 35:128.42002794386042 36:39.831248303698004 37:46.74544801010615 38:10.008266870598947 39:72.83699021571752 40:1.4302178263127248 41:4.039931436181585 42:27.947367711778078 43:279.2909372137881 44:12.789795744378356 45:312.1754418956781 46:1.0027148831098833 47:18.569729470233984 48:0.02447152375247861 50:42.62911677481536 51:12.343663792081285 52:23.47266240815536 53:52.07693987211839 54:56.25500720871074 55:97.40131084863837 56:3.223081602437958 57:11.386932626092085 58:0.16381338431750056 59:25.79791372255264 60:16.92480978135217 61:33.08602723359298 62:11.75048478713411 63:23.12054302530425 64:0.9003424072756081 65:2.0005338580891494 66:0.45936159921315867 67:88.13367517485425 68:3.6870062732689903 70:0.41106187943383005 71:93.94410624709303 72:79.96950843752214 73:98.95066913744886 74:53.88923672998885 75:3.6272531658477626E-5 76:27.760858768392872 77:38.48552109982401 79:35.911509459716946 80:6.107779376262165 81:183.68413147126458 82:0.00850667767868872 83:44.219767831039405 84:10.980198389559309 85:0.259528445421884 86:37.704187641099196 87:2.9338585809368873 88:165.6339842014117 89:58.572140529214266 90:50.389301271656635 91:72.58917681132694 92:1.369760497337557 93:311.61981144668835 94:0.05122518367248811 95:1.3139891760594349 96:3.3048879912123987 97:5.173753656995573 98:7.452266026140697 99:3.4015112630596267 101:32.68042891767374 102:71.22116198446813 103:1.157425890411434 104:16.11243041957888 105:468.93236141776504 106:77.77428826721638 107:0.9456655101454149 108:0.9582283312025849 110:8.439342225117873 111:1.0052977938244438 112:23.86682012784854 113:31.212038827716082 114:23.923139397984997 115:47.83210827636139 116:0.8907656593542265 117:24.351331190568875 118:0.8674921199100882 119:1512.7194682289446 120:103.36474309492316 121:0.28755873646795604 122:166.4962343037782 123:104.15369144809415 124:41.34802980613106 125:4.781186807705052 126:37.55319527122824 127:0.004910170207943738 129:55.28487343826724 130:111.33531545319393 131:2.948504396208061 132:9.905121929453362 133:123.42749690131939 134:19.249256523351857 135:0.3894084756239844 136:22.767997842592344 137:30.394467022245216 138:91.01554409905954 139:165.3881583861465 141:13.012078836220125 142:66.16132788132357 143:91.77214591826562 144:39.039834619165255 145:10.36863957919172 146:10.647260626771793 147:68.41018647163061 148:13.989408321065357 149:14.012131350062 150:243.99508850105192 151:20.894461845404237 152:84.52051027481721 153:28.48316580607987 154:11.131125440820904 156:0.6074005713122822 157:69.72164402933889 158:45.81208105130185 159:3.7160752178708725 160:25.132691010755515 161:137.21677845203766 162:143.81985572722323 165:0.028225778640439167 166:56.471476050024954 167:77.12903116906716 168:0.03740387415463763 171:47.89254285053257 173:117.06888226559438 174:15.465102832379714 175:15.465102832379714 177:34.82097174658836 178:173.53784699381598 179:0.06247926048076755 180:68.6734326675389 181:4.365425068994946 183:0.07508229389917678 185:9.919490448351361 186:27.832121526341822 187:9.980628344372079 188:13.130575420796246 189:36.748539850046946 190:16.771459136622877 191:41.51597382011925 192:4.835795936316232 194:37.33174068513291 195:17.150699735499167 197:7.61233167371196 198:29.053760751230058 200:1.1517513222198739 203:5.2400344777513945 205:102.59800110816458 207:14.645198035146292 208:3.15439921667129 209:8.229063439906687 210:0.2159612297063923 211:39.55601437676325 213:54.438219402631816 214:70.29751902862299 215:0.12175581259850826 217:54.98886632212242 218:5.727400841672484 219:11.694793412389256 220:22.787898980369715 221:0.10700321125818789 222:1.4812512376962699 224:0.09759965559928788 225:83.03109839965893 226:3.4759967459267513 227:6.005979992815295 233:0.3339689975914397 234:15.891523967414562 235:0.3372731120800957 236:57.22757915041414 237:0.3507068232085756 238:9.21200584462671 239:0.35412007449662575 242:3.80307200345982 243:12.692475444317614 244:0.38948757620918895 247:43.137669183191626 248:3.977989895205356 249:0.4271773636810514 252:9.697317755325274 253:16.84050661983318 254:43.586430783290204 256:105.90039776206945 258:4.061469840542464 261:94.2048708402937 263:9.93972885990855 264:21.148650705939417 266:17.186755734275714 267:4.204650345406438 268:21.269869309184788 269:21.351283201526893 270:6.996824926785421 272:50.08039350016721 273:89.72939087955417 274:2.080200394291563 276:55.541953759014504 277:4.353118566731181 278:35.226191812395705 284:21.935109569925316 285:73.02252564275163 286:30.957929118296597 288:214.30808584770395 289:45.896686565276944 290:18.137934460484644 291:0.5986669242850148 292:2.25191206639133 293:26.80016587487378 295:0.633994403121487 296:63.016488125746996 297:98.87924195016684 298:18.48575263904633 299:36.61187422846446 300:41.60993134761234 301:41.60993134761234 302:0.6495967664860732 303:18.643627810242094 304:22.905302162006887 308:11.10499984046363 309:4.867198709257168 311:52.806538999170286 312:2.4937041364811656 315:76.33353263922183 316:47.98341018373845 318:5.023537749253363 319:2.6977434139304716E-4 324:76.66111967004646 326:11.513914299280932 327:2.393966316279489E-6 329:128.65572927403036 333:33.38433489371762 334:23.996607249594277 338:6.559091423919578E-4 339:8.213442258715296E-4 340:15.758128830944816 341:15.79589211466386 342:2.773060708404161 343:158.96336281271698 344:91.40047558672825 345:0.8801696115006081 346:29.325306282096513 349:0.8935092146311637 350:2.850877978265207 351:16.103009468426983 354:131.8547568740243 357:183.51817745432038 358:34.86410582441416 364:16.49995360175335 366:5.75009500347623 370:1.0136204029566835 374:35.685867952322404 377:57.76338389244744 378:1.0667806474661985 379:5.9830699342983795 380:5.9830699342983795 381:9.294486871832898 382:1.07456132663588 385:58.062395327787655 388:26.231972433944957 389:26.231972433944957 392:26.289593246028257 395:3.2747460727136275 396:13.270020462596188 399:36.69265042934462 400:9.617361311504068 401:6.227642580115804 402:0.029899379087618454 403:36.840986141791646 404:42.17707352171005 407:13.493100044830378 409:183.06825974953924 410:22.158112979871717 411:6.29647754097283 412:0.03351574946632599 414:26.93867355039956 418:0.03736749047594243 419:0.03736749047594243 420:22.31695627322184 428:22.531828441454117 429:27.366970758323383 431:32.44918608091425 432:3.5439656809568096 434:6.557180936971358 435:0.05038775411333403 438:37.99225828649941 440:3.6107496131856522 441:194.417276419044 443:1.313019895586429 444:0.05359010574200025 446:10.14774778343459 449:10.180221500079933 450:268.54620304786624 451:120.4301962044497 453:93.11268123804905 454:61.25163105143347 455:43.883585340380336 457:1.3601487273584292 459:18.689653983035186 460:0.0657242019542379 462:1.379420888687186 463:6.831784947352685 464:14.40350199831776 468:18.990430669403647 469:6.961528583016136 473:7.014329335082257 475:75.34814503160953 476:34.06479672320816 477:7.067658887359343 478:3.9291653182974033 481:34.29739051144645 483:24.143892813476395 485:24.205278423386538 488:4.023192181856629 493:0.1016148928098095 494:19.617298748810455 496:139.6669579964567 498:57.924619657511755 501:24.516529285782365 503:1.5974196038939044 504:24.579661404987736 508:11.154332106998416 509:4.179121985026602 510:4.179121985026602 511:46.33095651759607 515:4.219205135858553 516:35.26039230630504 517:24.899873729254054 519:84.40452964453819 525:15.601808245894862 526:25.030133074638343 529:4.300746477787846 530:157.49323877127844 534:1.7241354884754325 535:4.363137866391943 536:11.536029180632426 542:25.496241907324496 543:66.05303854953051 544:0.1538520642386559 545:47.775272035625974 547:11.774721285256069 549:100.40971863828155 551:1.8097838620325524 552:1.8223560522651154 553:7.937543155585001 555:16.238159849850106 556:8.000684297159216 557:1.8477608230160765 559:21.045940517320147 563:4.601471364995231 564:16.391227121250356 565:1.8735182430263566 567:48.535548484143646 569:16.442795614154775 570:4.646500858115837 572:48.64638063586673 574:1.8996350302971237 575:1.9128303388664498 576:43.02932714657524 579:4.715073709179486 580:37.26960479726008 581:55.113453728694516 582:186.7645384983025 583:4.715073709179486 585:1.952974556060113 588:4.784913025300601 589:1.966545087773351 590:4.808480688928802 594:1.9939754331595 595:16.865561413792786 597:8.394975502239637 598:62.222857611314524 600:4.856056430869251 601:82.19147801016584 602:12.49465699708303 603:12.539175197974435 606:0.2251381534964659 607:0.2251381534964659 611:4.953011118085756 613:38.220239019621 616:2.078650896948032 620:27.38275868852636 621:76.53036149615971 624:50.62283639947499 627:38.61523931039058 628:17.421232826383793 633:17.53624934331946 634:8.781667922906003 637:12.998904904207613 638:17.59426521217715 639:0.2726846038887451 640:27.857578951251103 641:2.197425721573474 643:17.711330386341295 645:13.094171462202695 647:71.05579851167263 649:57.98882162211196 652:0.296502733782953 654:33.83687512778953 655:28.26608376935713 659:18.010198743259473 661:5.366776284297081 664:5.421651286570907 665:0.31662265151728813 666:0.31662265151728813 669:5.421651286570907 671:18.255939217123085 674:2.372709551140605 675:2.372709551140605 677:2.372709551140605 679:2.389382913372891 682:34.60979116556161 692:46.99557736254658 694:46.99557736254658 699:40.95918203123104 700:35.010729792347654 701:0.3598881005987312 702:29.29828603031621 704:29.387836923063706 711:0.37136908280694725 712:5.70767839191016 714:0.37136908280694725 715:29.568667748933002 719:41.303870185136 723:0.3831285012281481 728:2.563471587881295 729:9.724370808095314 730:0.395173045806441 732:2.58165120541684 733:0.395173045806441 736:41.6552580487086 737:48.02473163273032 738:29.937444414404965 743:14.336008576954287 747:35.95119051313361 748:2.6370788155392044 749:5.9203394466120125 752:19.37319877391958 753:61.57871988353165 758:9.9406066524759 763:24.729148624635496 764:14.505559332188074 765:5.983128973417027 766:42.37915661617938 768:14.562865945993417 775:42.50266205133088 776:0.43967678406816424 778:68.94451196854938 780:36.498372881038485 781:19.655024893298254 786:19.726714773821072 791:49.24913682979725 793:10.303055246796655 794:10.303055246796655 795:0.4738349586337835 796:19.944848197020082 797:6.243968074947695 798:14.975599262375733 799:6.243968074947695 801:10.34987371067449 805:15.03628225452875 809:15.03628225452875 810:20.16772097598421 811:25.587771355689924 813:37.29684698741527 817:100.11836154806294 818:37.41418405241786 822:0.5101160842112317 824:15.221040842600813 827:15.28355082355117 830:2.957202851622107 831:37.771349272274705 832:10.687698505851612 833:57.413781065433014 837:0.5329636706980871 840:109.18252525128929 849:51.15969675296993 855:6.593796679392392 859:32.377084089110355 861:3.111805771123359 862:51.62730467094656 869:127.0139571111807 870:169.2881064433153 871:95.21998156221694 875:135.59785149021636 881:3.1577984260419267 882:32.71347434401763 884:6.817834145464797 891:21.360421742448086 892:26.999670211118026 909:3.2765660424140455 912:0.6422790182206525 918:39.684302699098595 920:52.92926468245858 926:7.09417248502368 931:7.09417248502368 934:3.350555119128338 937:16.569233221477138 944:60.611199443897924 946:3.426708157222167 949:0.6990185318964669 953:210.92274724360624 954:28.038646438537153 961:53.96306693645429 962:47.13040514373491 963:3.478730252922289 966:7.345151501441815 968:16.942616660892117 973:7.388344232510501 974:17.019283153072827 979:17.096638649429444 985:3.558725485807985 991:3.5859310990099713 996:17.174694735297283 999:48.11224103535342 # χρησιμοποιώ
1:133.0073658692726 2:213.36248845662624 3:539.46681528787 4:0.0898962959708358 5:279.83835841557675 6:124.64958373513379 7:112.20104294617745 8:193.97485070717556 9:62.22063537512667 10:170.9717101645904 11:39.30852647697539 12:14.413812814949603 13:38.8748319550642 14:33.63017186188852 15:3.408456208113529E-4 16:8.681957357491354 17:8.96612025870536 18:362.9748041787421 19:19.800582848376376 20:1.0248247923144986 21:127.00252364233361 22:29.641005709756445 23:7.528368497613131 24:70.0145337548026 25:997.9706053968521 27:144.2497360046548 28:66.97801160676427 29:89.33880525926476 30:47.8284043731387 31:2.8153600071739966 32:15.977023298878002 33:4.218729231354486 34:0.2819105591158728 35:152.51607647251942 36:274.57616338185125 37:30.602614506635028 38:30.853517127248903 39:5.324952781553902 40:7.366892480262305 41:70.82174580084639 42:48.169944530804564 43:262.35685417601456 45:0.9380058662196133 46:107.04607340099435 47:6.834530989821285 48:49.895872235138654 50:0.03218541198132593 51:254.1799742917147 52:85.10371477302499 53:1.5048212172965583 54:269.5338001186047 55:1.703833720188747 56:139.53508002296246 57:2.1401687766589403 58:32.585113519348376 59:3.306228319577708 60:0.5208564556458546 61:2.0376144318145575 62:163.19666235823178 63:20.131804224735053 64:56.28580183800548 65:0.22318742276913928 66:0.0034940370218310168 67:2.1586472818969527 68:0.26147555441051246 69:0.0012585096803445044 73:49.9243373731737 74:42.0968989796975 75:1.4658285585428372E-7 76:34.884347238349 78:4.001403138716998 79:0.3066008717475903 80:25.494248328165074 81:256.5454542324927 83:19.46583296211376 84:16.52313256114187 85:52.931396166395366 86:115.9082272137729 87:14.309572573655876 89:111.42703516621464 90:14.605540549470705 91:251.96437035899172 93:20.97953324257435 94:7.165100005521548 96:43.600200465351456 98:7.492744296640813 99:21.754656832719995 100:7.570451959560365 101:7.688536263927668 102:36.78373650076265 104:72.2221277833059 105:353.10279046670104 106:23.04149357310917 108:0.1701079668545509 109:166.43693746037832 110:0.18034235941048088 112:2.4046045351467096 113:373.67881226965744 114:14.21687434958144 115:95.88416027214355 116:39.658243310421376 117:112.3803300274456 119:9.025808922924977 120:28.873435223564414 121:2.7334333512476308 123:88.50446431543159 124:7.011143547552023 125:4.810035789649147 127:0.3478635099683426 128:26.03268094374715 129:19.00216334900916 130:29.920906360410527 131:19.02803899779428 133:262.0519498083663 134:51.46582818713035 136:5.071484011448819 137:3.1081873117971086 138:19.4484163016783 139:178.02507725389353 140:23.01951380882253 141:0.41943411409608944 142:237.26900162088847 143:5.237269637689817 144:34.97923528725549 145:13.359068790668806 146:1.7007430589646322 147:116.91719532040938 150:258.1133402041278 152:153.5342967144562 153:5.820468677192212 155:0.4674526212481427 156:14.364851319708613 158:14.435197342390547 159:136.6966803976072 160:33.18178805907671 161:17.976658955572162 164:29.605464693248084 165:127.01213910787384 167:38.51965083542984 168:0.03935788790193552 169:6.484598179363995 170:0.7888379570844627 171:2.2247082257969506 173:88.89500792017994 174:57.810503270623514 175:0.05021165851869701 176:319.2482877990277 177:4.2472697985489285 178:53.309612154182496 179:68.74652595738974 180:68.81735351365755 182:27.289627591060224 185:2.5560256505384187 186:2.5650566443843883 188:50.43388888531654 189:116.26992450572376 190:7.348146163727767 191:2.694495481545594 194:167.95212176182875 195:435.7263192344769 198:7.663532234640031 199:72.7072271960135 200:47.265161837483134 202:107.34136144774936 203:7.938097088306498 206:43.695886044526596 208:0.13419262766855902 210:18.353731182471556 211:11.394428410382826 213:26.52711102306777 214:161.80338291002812 216:1.4289573788628578 218:22.77543403587991 220:50.236199880075 222:0.1012051480123382 223:55.52519551624394 225:19.19172395917877 227:101.53751951507125 229:15.723476594826828 232:37.04892315332812 233:187.81669682327964 234:1.661245695145142 235:3.6812344054803168 240:12.597460612858951 242:1.7592840044207827 243:0.38419000076274307 244:20.348878600870606 248:53.65095255176327 249:1.879918281452684 252:33.90294069679181 255:20.849176613215874 256:151.6112671000945 257:38.82615489555913 261:4.138980509481865 267:10.074680629936351 268:21.327973125354184 269:39.617655927193084 272:336.2655806211454 273:13.789163466120671 274:10.276968261472899 276:0.5387367373379801 277:13.851210231173567 278:17.703691581924037 281:115.51531404441849 282:4.435346293967904 283:50.706190424017855 285:7.312703407289888 286:2.2038746529171496 288:185.27882269362897 289:35.957763732786425 290:4.59191843148858 291:46.13570263453085 293:771.6118787434435 294:4.6887234403413425 295:98.78961126483016 297:0.6512626258151533 298:22.737646866456714 300:7.6587052365803 301:2.3623552974436706 302:2.3623552974436706 303:27.371686424224368 304:27.423113045424017 311:87.81748059678259 313:11.373065401465798 315:11.431931442531027 320:5.06338955886303 321:8.096221460378246 324:23.666713928283187 326:43.10701517991798 327:89.39023060986167 328:33.212970505941385 331:11.702101324460909 332:0.8109226442266758 333:33.458659134603124 339:2.7373968467310834 340:19.949991811152778 342:66.7195654964514 343:39.14602065267551 344:44.53325394745402 345:2.8268882338729697 347:118.04426669744737 350:29.509174478662953 354:5.530876239008131 355:61.58964387049328 359:45.40250345911225 362:2.987205077234366 365:45.727105868984395 367:0.01084695639514396 370:51.59271181553522 371:16.8322207967263 375:9.239546251543906 377:142.9583896893377 379:165.22560235960228 380:30.97773648446686 385:21.544499849856106 386:46.901368525781926 387:31.10616881190757 388:6.07184597101934 389:13.162451820175152 392:6.093900742938445 394:47.16110031354749 395:9.499468244975631 396:13.308205249978984 399:96.71581405179482 400:295.8622236364221 403:22.106439063335433 404:77.61301647019708 408:26.879127188194083 409:183.3083957424069 410:3.4146773736423888 411:6.319982437761979 412:84.23950260535881 413:37.14121824980466 414:9.769545006769771 415:3.430528970588283 417:0.03738393669927054 418:42.67384034310131 419:13.68338426715766 425:17.971144614208864 426:27.304094923974223 428:85.20580376839919 431:37.75403889083847 432:6.532483750827859 434:6.5809286938665 435:27.678217899518955 436:120.04571478195518 437:474.2739011999087 438:3.6271301988156446 440:3.6271301988156446 442:3.6440642924216866 450:10.24411712472499 451:33.015269756856036 453:10.276911081529615 455:106.99326505502272 456:28.06189495876263 457:3.730064420838085 458:14.359394550069277 459:18.735880080627307 461:49.934816682207575 462:14.400767057574823 463:38.794067175072556 465:14.442327057336042 468:3.872445274667849 469:1.448011566631359 473:23.835260668142062 476:10.752418524955633 477:14.825056287135963 478:10.752418524955633 485:10.9300665152478 487:7.227653665217555 488:24.259262763545966 490:34.602035974566306 496:40.24540641439899 498:278.2226261550348 499:4.136833327754957 501:4.136833327754957 502:118.49015568524194 503:64.33696931037416 505:4.156507531847079 506:15.361207207535056 507:7.423698411252339 508:7.423698411252339 509:11.223526196444878 514:35.329463385365344 518:4.256548358799368 521:30.140799112970242 522:52.75228580621684 523:1.6867475447701097 525:4.297362170018135 527:41.15311067276402 538:0.14714542373050873 540:1.7580937135439463 542:7.807460805636428 543:15.978745316633248 548:4.50861940536646 549:36.525117146887055 551:86.63943832508602 561:31.376372764352183 563:48.50963263539538 566:54.71798449018828 570:12.095406099206514 571:26.24594005919473 572:1.8966746700966828 574:94.80153359414902 578:0.1972264805695857 580:12.222440793483148 582:1195.6597130360972 584:4.755850050635658 587:1.9768209514765664 588:8.318926102811913 590:26.754661166413392 594:43.626674518349674 595:68.69563172772258 596:16.90553461899244 598:8.420136346667116 600:16.959722104584905 605:12.57179545971922 609:17.124115403964925 610:22.04378946504132 614:27.283001685653865 615:17.235267931217766 616:17.235267931217766 620:0.2490474287084502 626:2.132899092441789 631:8.77082126771171 633:2.177661306530491 634:91.29485280559163 638:91.48739544883429 641:152.35341360567196 645:236.70034935605247 649:8.991731620758689 653:114.80405802268646 656:28.321326691069032 659:33.994161405147395 660:2.318062375580854 664:40.14118827235272 665:2.3505723027818877 671:18.296442367896347 672:0.33052085020923144 673:18.358857505360536 675:5.495559051955307 676:59.21940581424332 680:18.48486814628663 681:34.67264174001281 682:124.44542189464781 684:23.668632954637438 691:59.959233152257575 695:34.972467746562245 696:2.4683650386541856 698:41.02955587969518 699:53.56436726574414 702:2.485721188127564 703:18.80699674444841 707:2.520845476837558 708:67.15295672072737 710:0.37501429020396476 712:103.02657744924917 713:53.843472445333454 723:0.38681787179087035 727:19.0723273920146 731:0.3989065799559687 732:5.846418089145439 733:54.41249468395612 736:47.97111225406791 737:14.313658174554556 750:36.01432815234797 752:24.694817926633032 766:0.43695410128817924 767:36.34047801823598 772:19.624779467815806 774:6.065561017990875 775:0.4435648913090301 780:19.69599176262369 782:2.7438463057585656 784:14.7707956829247 786:19.767703725655444 787:2.783193877586569 789:36.78582243089618 792:10.282781773030866 793:49.60981846958712 797:2.8434694709859683 806:99.75304837679835 807:0.4921275136303355 809:181.6114533867599 811:6.330601614755457 815:0.4994046588145897 817:6.36490356986913 818:43.72443783270263 819:0.5067700970027311 821:10.56703538114703 824:20.36019682859286 828:25.906148235183416 831:6.469456955469247 832:44.26027070249058 833:10.714095919123755 835:10.714095919123755 836:6.50486985545103 837:10.714095919123755 838:20.669727557908917 839:6.540570136846094 842:848.2572098805035 845:51.084612563394565 850:94.33920735006315 853:142.37817974556552 855:3.056007261070748 856:6.649435895062257 862:65.50919993443556 864:21.07010692296667 868:58.68966729574804 870:1202.154978525982 871:152.24482789283405 879:32.76973304579869 881:26.85069254512002 882:38.95587355797673 891:32.99847529925245 893:21.401874428926284 899:11.338618375194162 902:6.953454089583373 915:16.315945675491488 917:33.46710450119794 925:67.47561939608376 928:40.020899452242645 931:67.47561939608376 936:22.009019850979442 937:16.603421301671034 942:40.2982517890227 946:3.438706400716066 948:68.09769710164194 950:11.732781628723528 954:28.08774307872996 957:47.20179479476724 962:7.279387018470268 963:11.849891370089932 966:7.364623406559564 970:34.58030740427324 972:0.7440032453352213 973:41.012661278608725 976:34.58030740427324 979:34.7094122972803 992:567.7140386375581 997:28.641484943823315 1001:3.625567335857451# φάρμακο
1:194.95230430443698 2:460.56031690392587 3:34.459703537240074 4:188.18352944567656 5:183.89426960460796 6:306.64513332351015 7:50.11755293694499 8:28.050033068748874 9:178.88811880886544 10:464.60047330076634 11:185.23808974698227 12:65.38136875706947 13:224.86360839174236 14:240.4476883399834 15:232.90652410339837 16:17.272590363292746 17:0.27627983351065144 19:168.37115883866932 20:42.07797453586766 21:88.63058764801166 22:9.566496246833388 23:98.10434826582743 24:124.80021213149772 25:87.66362354641258 26:144.24973600465606 28:264.86796175523585 29:63.646688285415266 30:4.28788163833407 31:9.90660268322304 32:241.4535404190626 33:85.38523352755432 34:112.04482726476277 35:1.8450875464072505 36:28.55129709980487 37:95.87286629040128 38:63.528820360948565 39:1.5234879728435617 40:263.7602692709603 41:38.60679965757485 42:7.88763343833521E-4 43:38.990362951205256 44:40.876620717600154 45:142.2022556686329 46:53.159284762631486 47:5.369942029705631 48:218.91647828729512 49:67.71419190783944 50:4.17446736813294 51:24.31276881093051 52:34.32127445562355 53:57.666501621505816 54:28.208259139274993 55:29.126317009801056 56:3.509291849916732 57:14.599820268421912 58:12.020095324599842 59:204.07281318121758 60:70.0542983485437 61:12.345500359822012 62:98.3547588986284 63:79.5573238326002 64:12.390599743579875 65:0.2858745243636175 66:27.822125313317628 67:18.37220683102415 68:21.593406925847777 69:18.54820759788814 70:121.21612987635083 71:5.966315034892005 72:0.33100350002515516 73:77.36212811322085 74:111.30413017009072 75:101.71587295623642 76:116.93560597275538 77:19.007221243418822 78:123.0130467574873 79:8.720348014459756 80:371.71017808549476 81:33.697618308994166 82:53.7504460665556 83:58.069294594590616 84:9.008483327441976 85:54.246039451616056 87:17.85856769431613 88:235.2495559579312 89:43.179446132432865 90:124.79229342972226 91:39.5863558576805 92:282.18234076225264 93:18.471366541841764 94:25.195170351723995 96:66.60329214504179 97:7.737441727500581 98:22.445436394743144 99:10.386799864679352 100:26.057632625488033 101:54.333025249481885 102:2.1583952873055345 103:22.951855363111807 104:10.927870675250185 105:43.00782711612797 106:6.189990264854164 107:47.739923990471695 108:4.246792365008594 109:8.840525559502858 110:14.461281460090804 111:71.32940290137479 112:24.678575419028604 113:6.603215855753874 114:17.894176551545314 115:2.6651606198973252 116:25.05075827320539 117:178.58453668457463 118:63.27314178500202 119:1.2835991437788628 120:46.15244302862668 121:25.970359559172294 122:2.937127568764164 123:201.5400306795277 124:19.22646247592658 125:10.044952189170678 126:26.652115189278515 127:38.6069963438068 128:216.82569792848943 129:107.89011836462412 130:102.48195158376184 131:0.4316910138138801 132:292.9983228386525 133:57.22617211774137 134:13.374644846343477 135:5.331430559575212 136:259.1661242420066 138:9.379941635462634E-4 139:27.392634361539553 140:39.63523079199865 142:1.6901622578775206 143:53.392229812568004 144:44.463984699250574 145:8.066357435421072 146:8.301990155676803 147:1.9244650694779406 148:65.16996551544942 149:14.551597845226025 150:17.997907268116744 151:21.586318887210595 152:75.72643917182212 153:8.694927617472871 154:70.78485547281775 155:0.4121154670309013 157:0.7048191351693447 158:56.37922508559195 159:0.39699038193590325 160:76.91909962820694 162:26.143894167194244 163:72.26902921873747 165:18.926181054679112 167:124.03953757357529 168:12.456921027471678 169:44.281969110116584 170:35.402503295625046 171:0.06759022028897377 172:2.390309724392742 173:63.89190353706869 174:49.26837804226331 175:19.562018876450658 176:0.07375906516504997 177:90.90793092799703 178:2.4652960747810115 179:91.75872025255028 180:27.768659095040544 181:158.18176239330586 183:7.232567804273164 185:32.81712272907061 186:180.61965855619155 187:0.21318861853982424 188:105.62025175636784 189:24.876080185174867 190:42.428974754208475 191:47.274676765182875 192:13.94022891718275 193:25.207931791743725 194:144.3926702327778 195:7.88077279009468 196:29.72146147208883 197:14.27434773943131 198:7.970874618694823 199:21.661269225392726 200:68.72445088595477 201:8.080570156177078 202:18.08014157734676 203:3.17657774020109 204:59.34741046570885 205:14.836999006683355 206:1.4014107555437372 207:1.4627255798285075 208:8.557036441546552 209:76.66537235337124 210:65.71701091201922 211:50.26822179725902 214:219.67976533833198 217:61.428773674771335 218:89.45117163984521 219:78.05207126864816 220:1.591970271990512 221:51.23571460578564 222:19.507439487874993 223:3.594011309827156 224:12.298958482873756 225:120.95164907133471 226:28.08628796246376 228:6.302359624894418 230:52.72035187676701 232:0.38563052752755295 233:24.39692544415756 235:37.958572486998214 236:0.04699118367356052 237:6.529042900857275 241:0.4328818434916546 242:13.09971986633191 243:0.03764520237725725 244:25.068508376187637 245:0.03473333058246047 246:87.96585158340254 247:1.9669412556179278 249:2.002914931578792 250:0.025788144647303647 251:0.024959502076728177 252:49.54751892975673 253:95.18240132380626 254:0.023338920692462697 256:0.022547103514378917 257:89.22706328024418 258:39.691339426403204 261:0.5260704084016176 262:10.279851333300424 265:40.177920869444556 266:35.302901708448296 267:35.415730050403454 269:10.455152925381652 270:4.479203353836711 271:0.5846157457334654 273:2.221520088773973 275:0.5940239832372415 276:7.4107365450663485 277:0.008881892736345126 278:2.2515875337476077 280:10.71246654415461 281:10.738657422555386 282:10.764933630744844 284:92.22060301608595 285:14.505012924295606 287:92.80053899450472 289:31.869382686409722 290:0.0031163639819663056 293:2.4184626617860605 294:47.452170743141814 295:14.931484201839577 296:9.369164190654232E-4 297:64.222343390092 298:69.9982163565828 302:15.032496392917272 303:2.528633149752569 304:2.5399113078365065 306:11.450975776375282 307:32.82514346914981 308:0.754703926170766 309:37.94606347184974 311:2.5970360011880413 312:0.7951427836700067 313:5.196338216627725 314:8.296980112334118 315:0.8129796959414092 316:24.067675693550783 317:19.74108700059042 319:77.80415282583434 321:19.825079035130937 322:136.6938262439655 323:33.65182214457355 324:24.211577717804126 325:38.73163250466619 326:8.39278418230941 327:33.83393471863909 329:0.8620821543442087 330:5.3767782318850355 331:39.0681386648099 333:34.14152606467505 334:29.26817712192251 336:98.16806113275531 339:2.8764869736432397 340:8.71420591859915 341:67.60892574467574 342:5.602988205605459 343:29.83560154295652 344:62.22475928591759 345:45.35506672004329 350:3.007209728337721 351:5.720287071245397 354:0.9882241956694919 355:40.32762418649939 356:16.67928805840184 358:40.83906887133424 359:46.226501982757306 363:101.21769513904985 364:156.96058465154107 365:5.963820998893987 366:30.90869492935126 367:9.29616097002886 370:6.047776009302291 371:46.965318901741135 372:9.43567948594852 373:3.258174555011412 374:0.025288701444605655 375:36.521152273327324 376:31.408713136680493 377:58.831810227086756 378:3.3317272706517453 382:9.606915877766504 384:1.1689024777921415 385:36.80527815361372 386:3.376708171522701 388:17.67475069279367 390:1.1851444996402745 391:0.0342259926192785 392:31.858779297254813 393:9.752909852410582 394:17.761985446495796 395:0.03670055685282514 398:13.77095855553122 399:9.902014851696308 402:32.32117601271299 403:0.044722725276030675 405:9.962552988131785 407:0.04614890942951637 409:1.2693234917454712 410:32.52327661225732 411:105.46213610981889 412:43.186193397167514 413:0.049079354955962176 414:10.054343619899866 415:1.2867730550507215 416:22.753087546014996 417:3.5954855871635396 419:22.8596414959054 420:79.42896121897373 422:32.79653944911854 423:18.34657749960034 426:23.021122950004294 427:3.6773502208721114 431:18.579931449548642 432:10.30507457737127 433:80.21913952804779 434:74.08096998609824 435:128.59960414342825 436:1.3960241889989575 437:49.99433556163679 438:3.778341461320244 442:0.07076650534268972 444:44.37868301953295 445:10.466358945130853 447:81.02866599954653 448:33.57140798923166 449:3.812694818885169 451:6.923840262217028 452:14.551570614689549 453:10.564889151819086 456:50.475424595864574 457:14.674624608808822 461:3.9178989206034474 462:14.757581045140288 465:34.08340460866597 466:3.9537003799905848 467:39.57443689587852 471:185.17783026798855 473:82.998157804136 476:11.043178685989941 477:15.183857491971727 478:51.77505907161655 482:1.6185514399935899 484:11.221820295141956 485:0.11892573796865034 486:4.195862409695261 487:29.839120847985196 488:35.15539168871811 491:46.49657838879377 492:11.258070250474098 494:4.254189316052185 496:40.94655493506533 497:0.13210194968991432 498:119.81372901176262 500:52.82656821763284 509:41.39608306142504 514:25.38739513796298 515:7.735658940601544 516:4.39408341215577 517:53.480927851001866 518:15.908943243922804 521:30.707322561709425 522:4.4350638410994865 524:53.70316653812979 525:25.582975161020794 526:16.00360772048765 527:30.78192204650425 533:31.007896449798487 535:31.083957544992305 536:0.16747889945257116 537:7.973992273037857 539:7.973992273037857 540:25.982826683846717 542:8.035184813972899 543:31.314397093928715 545:21.165809153641543 547:16.491503784795047 548:54.84697840702095 549:8.15958402222381 550:26.325272303719384 551:1.9124150648100775 555:228.63721763943715 556:4.7577904917969995 560:31.946075925988968 561:8.286752868079297 563:68.23742658997953 565:4.802992072638013 566:88.67104683206438 567:4.802992072638013 570:95.87195579419868 571:26.747889218318807 572:12.393121756227636 573:0.21609357037548257 575:68.80431814790727 577:17.005392110737493 578:21.835922284308943 579:43.8134554491827 580:12.520752653759127 583:12.520752653759127 584:32.437132134938864 587:12.650515185550828 588:2.071826049134907 589:27.183959037305925 591:2.085713507212907 592:8.617503431359886 593:63.098033888230624 596:56.673722192357104 600:5.0373382454237845 602:0.2519940595940335 606:17.436952210721728 608:5.085952658036544 610:98.33324371283712 611:22.480207573110643 612:57.31526890599961 613:0.2648390604598985 614:63.93433904563523 615:2.185698391937399 617:17.660058695740215 618:2.2003901407846316 619:39.12775586194681 620:45.19856314911146 621:0.27814549993475235 622:17.716632667951263 624:8.932072895966538 626:13.145608834012688 627:5.23550093082838 629:58.108639737398946 631:2.2602199846361684 633:2.275448723263474 634:0.2966301101035053 635:13.286209277369334 637:58.37906404989841 638:51.979013532075555 640:85.72300329128502 641:34.00922313660155 642:34.10130000662141 647:93.26158074868457 654:5.497894554436204 655:9.3023095236768 656:9.3023095236768 657:5.525093457056229 659:13.673756564536701 661:5.552474502656177 664:2.45054587042607 665:2.45054587042607 666:34.857677463423244 668:34.857677463423244 669:34.857677463423244 670:73.47007038247251 674:0.3629975076799837 677:5.663861109771566 678:13.925847365672299 679:5.692183921552923 681:18.857580748752945 682:41.225139122710296 689:2.5523101243321222 692:0.3912993354130585 695:0.3912993354130585 696:0.3912993354130585 697:19.05021284855469 698:35.651520236243044 700:0.39715826601708404 704:5.866291603087247 706:9.861912745653544 711:41.90509720352638 714:0.40908090184992835 718:2.64077662994202 719:42.02094643662674 721:14.45487721932117 722:14.45487721932117 729:9.988760407409375 731:0.4337681762886173 733:61.88680592517395 734:48.68656995672602 736:0.4337681762886173 737:19.58254816177101 739:0.44654643966153384 741:19.651091192869732 743:2.732787687368398 745:19.72009732949385 747:83.52200865570777 749:6.1102333776097195 750:6.1102333776097195 751:14.732828098794121 752:6.141732505316608 755:19.78957238110284 757:10.206100402233405 760:0.4596239557249049 761:10.250490765857805 764:2.7897867530461578 765:14.846693514035264 767:6.205432489393164 768:6.205432489393164 769:10.295197619981169 770:14.904220959590994 777:49.62764160530618 778:56.23001841549167 781:6.270087926851635 782:37.14225496857319 785:15.079243429755516 787:0.5007280396756462 788:6.335723400178267 790:2.8879373607255325 791:50.04474810833505 794:6.402364451351995 796:31.573292221314897 797:108.45031878195653 798:124.30088082207502 801:100.70447057483003 806:44.11230483081693 807:2.9694430924549957 809:64.19605294665033 812:6.504269865447153 818:0.5448116822277419 821:10.809068797386162 824:3.032406787676842 825:0.5602097058359005 831:38.41766055608761 832:51.5004004183301 835:10.956725595890315 836:0.575975441825904 838:32.51162476356301 840:6.715430906025941 848:11.05708418897487 849:32.728723581813014 854:0.6003358919233974 855:11.10785595880482 857:0.6086512000711117 858:39.157626194746854 861:6.8993805281608065 862:16.146981769844434 870:11.315026145802964 874:128.57222264964597 878:52.74469134782301 880:21.614938174114013 888:3.325161696098398 889:46.32570030280767 892:11.474859855665805 895:21.867349615090856 896:0.6697372185497652 897:7.091155670865388 899:3.373326619862269 902:53.39639566304648 903:0.6788933420542614 911:16.629163533474678 915:7.170188475952577 917:40.333926591529114 919:7.210222802304264 922:68.13069245967797 927:16.844452928228105 928:7.291354005144376 930:11.806748071246991 932:3.4723982085706826 933:61.10967594213496 934:7.291354005144376 938:91.51946334959142 940:16.99104062974409 947:47.69804397530935 949:17.065282237390992 953:17.065282237390992 959:7.458024170428193 960:47.856977434990384 961:41.167325856064465 963:34.84451385689288 965:12.156237732130226 969:3.6282976143223338 970:0.7874112434487626 971:22.942054982408816 972:17.368809190361844 976:12.216318157728976 980:7.630891737656899 985:0.798035371984543 987:3.709761775767383 989:29.09320685646595 997:23.13224405513257 999:85.79126244686698 # κάποιος
1:408.94546318839565 2:907.8396299965453 3:38.867420708057175 4:0.5297391975203802 5:24.296466128101937 6:62.96902762975421 7:188.06603166128502 8:288.00071818308504 9:51.30801141120572 10:90.60196759722398 11:0.8260920525757497 12:244.66879922822054 13:0.1544694429006104 14:202.10756330308357 15:22.610815558858494 16:8.269506020199652 17:80.97835164545872 18:50.63698833927113 19:216.23062419406583 20:1.7150504741894192 21:26.579725982448426 22:10.272593030180348 23:51.89692258704456 24:2119.441424829441 25:98.57219744841049 26:66.97801160676191 27:264.8679617552335 29:531.4683307322292 30:51.07301569622668 31:3.4410650146425708 33:0.05279585112720923 34:124.21702665588916 35:15.727682948281787 36:159.64702200315244 37:33.005404091646675 38:5.421642286731977 39:4.457237779908079 40:3.138361056440465 41:83.28488800997097 42:971.622915514307 45:0.03071067286905641 46:17.422503491768158 47:39.84280798584077 48:125.31616237914969 49:0.6540950251376705 50:45.4614261631677 51:28.542621846563737 53:1.8886112635402048 54:29.27095289220947 56:24.274101144287012 57:140.1683249301868 58:287.6721956711996 59:0.29902730253220244 60:7.928266944278591 61:100.68906396819311 62:21.704168671088333 63:10.4144490163588 64:50.993945761707025 65:426.88536510273036 66:43.644050890104474 67:13.382068518714606 69:262.8239457292008 71:6.362298822705753 72:1.3818660085694292 73:103.57648642045872 74:264.46953849930446 75:124.70011486795057 76:0.015863543061782014 77:1.4299017773689229 79:106.43137656250775 80:27.27351456994578 81:435.97124686799503 83:17.813156241163863 84:82.87396747173166 85:24.531654775140513 86:142.5612047522569 87:219.68605652443605 88:15.659575867101452 89:25.40818819652362 90:0.7838914482590069 91:49.04875898058156 93:22.501737265763687 94:67.52214112551104 95:0.07972410528506575 96:77.82031703541108 97:0.1448206449422365 99:30.49166045669917 100:38.41663097624377 101:280.9434102691513 102:69.8839835699927 103:138.13404778224526 104:20.71613115787625 105:32.04537741900579 106:71.5597254207681 109:72.62298078428056 110:0.01261143365475892 111:2.7577737235650037 112:161.6198650012791 113:29.283574283499824 115:12.472998779086566 116:169.0223228656099 117:79.43744147891266 118:0.364243381151683 120:19.542546717223534 121:3.1569966010518637 122:0.4296844248948482 124:87.20986627540063 125:174.40553405097725 127:62.51003049488775 130:0.5115300124720902 131:13.693044534870356 133:36.13700847368312 134:0.005497151496372126 137:3.5504748366573176 139:5.705930183041724 140:95.01083371923467 142:8.322556203370961 143:1022.7734629035222 144:5.866490218255345 146:81.11458525070482 147:0.3919938668970243 148:352.254128370887 149:15.109368654069392 150:258.5993072849033 153:134.2691875021602 154:12.078879027472611 155:22.48060958936857 157:43.489366165142265 158:18.95706011907773 159:15.510247228941532 160:2.292928181259304 161:35.046459776237555 162:0.06252961499555304 164:39.90717351870841 167:0.9454159357140945 169:121.0174453072632 173:50.35043943486081 174:28.05047792616398 176:36.623477642000374 177:45.85485594344516 178:7.302024626352175 179:41.69896752349956 180:71.64557368785911 181:41.79706839999643 183:7.576304482527439 184:17.345721408901465 186:7.793889116592662 187:78.85504682676188 188:0.16950895728145338 189:0.16186348194442 190:0.18795258089718547 191:8.036235726840067 192:3.077506269170935 195:5.4965156389493215 196:14.729383941336845 197:44.38735973061857 198:1.3815908499972873 199:49.324703554762785 200:54.40067402601796 202:59.94649146432723 204:31.40329544832318 207:41.3257690371894 208:3.556337396682625 210:19.463920499676888 211:27.7634815009399 212:8.997026487920326 213:46.61509951139052 214:15.888554562806174 215:0.3372702247652168 218:32.77920262653155 219:12.562394893884731 220:20.0349042882893 221:57.598996788253466 222:20.103720407138372 224:42.66997725068923 225:47.77664136804416 227:24.708203010953316 228:24.748580198249606 232:20.8484328295037 233:4.068838137531288 234:1.9163522916458704 235:4.081915488103631 238:9.940374589652436 240:6.87610637070393 242:71.40661321224306 243:10.101776639120974 244:71.75657890581624 245:39.72211165787747 246:154.22738114769766 248:61.270566362219654 249:4.423525110648795 250:21.870146730606145 251:26.23206714807038 252:72.73818985362658 257:0.5713725440405895 258:4.495406885555509 259:14.096889088462332 260:56.490004750901505 262:10.656662360306827 263:0.6029691478420415 264:0.6075849505684263 267:4.642971083452876 268:41.221343585259845 269:57.18728183781181 270:62.91056419415579 272:31.88533174534607 273:0.6600971394639495 274:0.6600971394639495 276:4.795823067080711 277:0.6699955741673322 281:0.0021863568152225583 284:4.89018912855481 286:47.66050540312203 288:32.58421124874586 289:7.96911987854411 293:32.91609466906137 296:23.895709065475746 298:0.7920966279508889 299:1.1671325638720413E-4 301:28.522505652971805 302:352.74024984045076 303:2.6828828647119933 304:4.849780520009794E-4 305:19.78988144654762 306:24.170565867102336 307:8.349731738976239 311:5.34147017858726 312:5.4122961248242305 313:0.002544870042776132 314:0.8929111646270508 315:16.05479154146042 316:2.8361965447349227 317:5.484216396857175 318:55.61650476034967 319:2.8483458970539894 320:8.656644340842991 321:12.250973442605757 325:29.581515363079795 326:34.48901312504083 327:24.979114467443832 328:0.005853475093728425 333:0.007786724379256448 337:0.00942961332693038 339:434.9942279268646 342:35.48863792880805 343:30.538494805352222 345:9.184501379101624 348:63.589773245670465 349:1.0596543472061815 350:3.1699474249091857 352:1.066822900416057 355:21.42915601940471 356:17.151700864481587 358:0.024852516955670482 360:6.1436711702068765 361:6.1436711702068765 362:31.370119534038615 363:83.26240663038217 364:89.68720027381882 365:213.07560417668532 367:0.029997080177424938 369:65.31269961624004 370:31.80192181247898 372:17.7662975831887 373:110.81979575700416 374:3.4544769333336403 377:9.871315841331947 378:66.05321699313035 379:18.02217648316025 381:42.922107635076166 388:22.68650268435877 389:13.913222963789336 392:0.048805988796332765 394:193.83946556630175 395:37.95457365578945 397:38.10148319454975 398:1.3365295119171836 401:38.32399621168528 404:14.248343675389927 405:33.100092865147246 407:10.318233266734092 408:0.06268782495658262 413:6.808371250759334 415:14.362846335413797 417:18.735061657489048 420:0.06952472416536637 421:14.439984622372968 425:3.816455825630428 426:23.57982349468505 427:23.63431504929959 428:6.952200525582549 430:33.78825327745633 431:7.001025967229072 432:81.55452631746236 433:33.85861322517613 435:19.20497642670276 437:1.492714799856246 438:45.161344419576444 440:10.762074558287072 442:0.09057034857156161 445:3.9695300894174914 447:45.337048436818925 449:14.916890338315389 451:10.86081223375782 452:51.23013533600113 455:10.927383739201467 456:76.23755453851787 460:1.5718726592100627 463:51.81727707826446 466:19.745612031661576 467:64.11959393560174 468:0.11999688415016235 469:4.203324094659788 472:52.52150388717858 475:11.339925113030521 476:7.5695509430558 477:0.13011812677811 481:11.482680168675591 482:4.355257339666647 486:4.374706942541697 487:25.320480638218566 488:7.707438367059828 491:30.55248842035672 492:15.860042077781689 493:20.526882761413006 494:11.665025732735728 498:20.68973330017302 501:59.961218497904575 505:1.799079285786185 507:4.513832933631831 508:53.99689050781116 509:60.31391846680989 512:4.554568167840488 516:73.4549369293943 519:31.278112645160036 521:67.19010895742862 523:21.1355678942632 524:235.34817726341416 527:42.656658985029075 528:0.18575745504699273 529:12.082337245145403 531:0.1890561687186297 534:48.9833273709613 542:74.86823438387525 550:26.89572720874318 552:21.838094249492112 556:21.959392977543207 558:223.5255908870622 562:17.161686363613487 563:17.161686363613487 569:32.75722918567424 571:119.2983735194737 575:12.818210113624627 578:50.72446642179733 579:12.861205215837332 580:70.06305153663925 581:5.081058547150993 582:44.61822161742552 586:5.152213362263765 589:38.98652091577937 594:2.2096668047284216 596:22.649804006283095 598:0.28089455855880563 600:2.2239670331652595 601:13.124231674643699 603:5.273722058263289 605:2.252865489252264 606:33.681652258558636 609:9.020420852901262 611:92.51524356140278 612:169.73922026424978 614:45.78622426836291 616:0.30339301656986456 618:85.74208983602799 623:65.25957598203435 624:18.194309602497057 626:107.96468666741642 627:13.489109015208868 631:0.3271866088526565 634:86.63395586361032 637:46.566843090321186 639:5.5547276028350865 641:34.66318053226412 642:241.88994204821827 643:53.11652500426373 646:23.731509468969204 649:0.3575454014502495 650:35.03559172130607 651:9.570752682859451 652:9.570752682859451 653:13.96995036251675 656:47.261097074999434 657:5.716563581363695 660:103.0466474989429 661:29.573980370336944 663:35.41685015464306 669:9.726339937974481 677:14.27283062257695 682:82.21750538342387 687:82.58993415993685 691:61.77736563777153 693:10.008454589496226 695:36.20756106261991 696:10.008454589496226 699:10.049826324866048 700:6.030630300229508 707:0.4491290202793852 708:10.133403634708213 716:19.73911433165921 724:2.7949494569786575 725:30.899502444946744 727:114.16976646623921 729:162.90473488533078 731:10.303987729781937 734:14.914525990886737 735:2.8135676011799955 736:25.316677781582392 740:20.078399408648743 743:2.8512464564017233 744:6.274570651624625 748:2.8703107953055356 750:31.274914373874555 752:20.217315997873744 755:0.5014136560546325 756:20.217315997873744 761:100.16047706452211 762:0.5082846533609978 763:10.523940945117875 766:10.56886549981132 767:85.33403588674477 769:2.9284259402756083 772:37.691595725655205 779:15.371827921552708 780:25.97915556283357 783:124.47176347855893 785:15.430798356769008 786:37.91509087036658 792:57.736916881007474 800:0.5661318360891936 801:94.36832956368589 806:6.668256394514983 810:38.60450488335429 812:21.016662098997674 814:10.98811821169029 819:38.72228049109569 820:102.8071695787678 823:11.085131406956748 825:21.245784063906367 827:52.0186511425467 828:38.96039676400858 830:6.843227496854854 831:39.080761342624 832:0.6212483714705752 833:6.879056855469753 835:11.233441320843369 836:16.108391224725047 838:6.9151735958840055 840:88.5789667069064 845:33.20611232064935 848:39.447229692482615 849:6.9882853877597855 855:46.065900821600664 856:59.85704013775775 861:53.24601902225511 871:0.6809990350017814 874:21.9648826349201 877:46.7765688990677 879:16.637673488861573 880:22.04790670931074 881:16.637673488861573 882:3.4019938478345564 883:7.214954127676199 885:0.6989872873507547 886:60.728869365412415 891:22.21594104490787 893:60.907356308131035 904:7.332638644330055 905:47.365393340744816 908:7.37254365801402 910:3.522954204465901 912:47.51556300465372 915:40.865161093191425 916:17.057324620778008 919:158.37829050095573 922:41.13653362270611 924:3.5729218586844467 933:7.4943623179856935 934:186.10906575812112 943:22.916086234658692 948:7.619452536145405 949:28.943072062953952 950:7.619452536145405 951:62.58056029908855 956:48.60210085787801 959:23.0985730206374 963:93.52451954733922 972:23.378289192021413 973:56.12631228338696 974:23.378289192021413 979:23.473177464040436 980:7.835641747640843 983:102.41863760359651 989:0.8595106311095452 991:3.8375819083684983 992:42.564014278393614 995:23.568913693761626 996:17.884054891503638 997:7.8800928303749345 # παράγοντας
[truncated: 6,581,274 more chars]
