# Supplementary material for: A Cross-Lingual Similarity Measure for Detecting Biomedical Term Translations
Source: PLoS One. 2015 Jun 1;10(6):e0126196. doi: 10.1371/journal.pone.0126196 (PMC4452086; doi:10.1371/journal.pone.0126196)
Supplement: S1 dataset — (TGZ) [file pone.0126196.s001.tgz › dataset/en-el/el_1000_context_train.dat]

75:7.202367859636601 396:10.751840568259327 469:58.699101210904374 587:11.506778419795394 638:10.868572578574762 # 100ml
5:62.48029315741656 26:68.18422250663667 442:75.0792257647566 # αβακαβίρης
2:2.0590052638624514 4:8.122043935658182 18:78.90126261052879 23:1.6468970661622835 25:42.97338450877219 26:28.295767314950506 27:14.47882209390945 29:0.7853752657635198 43:8.34057652222108 52:3.6542121999239043 64:1.6976653480210129 75:37.20178972254906 84:2.264307816988871 92:80.77348798759748 96:7.15914698763551 97:8.423350406971315 99:2.8136159560928617 112:5.969220030004995 116:68.5105455033967 119:6.0910791006376765 134:87.39677541036413 168:1.9686500416652075 177:7.642767303040579 188:10.417774953860041 201:8.696508308878903 222:3.723733548429176 236:17.766907900725382 244:6.826442083762663 247:2.8402249321330144 294:4.086292993351092 311:11.051865142658484 367:2.8918152913284736 371:9.334258580023192 419:4.121187207972743 433:2.9911853826810657 499:8.415989500214467 501:53.71963257146991 502:3.18894518757775 504:20.856855917348934 530:57.027301731703965 535:27.302028613166584 537:6.280796587581736 539:6.102224093981596 548:21.087445837965785 554:4.683931248392758 559:8.899449980637831 634:5.907178601891193 708:258.4005483956085 718:4.315452345207047 723:12.508754913271355 765:40.576493576173995 865:129.82375707199216 871:25.215264998809417 876:1.98058663529422 916:5.590055004635637 994:7.179793834739371 # συντομογραφία
4:19.872919581682858 25:1.6778794747573145 29:6.823115901074374 30:7.115405903141471 46:35.64866995350106 59:16.415778902825945 79:9.429028956481417 84:3.884352198364058 112:16.445004945419008 117:3.9402406711224107 119:24.539530782655156 164:5.171656694806013 168:9.802949682868013 171:12.253255395321137 177:11.094671889814624 190:20.07135502648166 204:23.6964774592984 244:95.90151342476581 247:20.088632890056928 249:5.850598083854425 251:22.348729952827995 257:26.309759084789142 268:20.895307547718406 311:5.901243969745621 339:5.909816314631175 389:14.093280357378132 396:16.160315075245055 496:14.13351383183262 600:61.1915815001519 605:14.219178690684439 620:16.166770546265887 649:7.619845386584633 676:20.298085228348242 677:13.228317460848487 721:15.51607515150038 736:22.551042105097736 795:5.195128840362142 802:28.90562583135516 871:9.953674352619995 921:13.962082390886291 948:16.75807001243773 999:20.225529116893096 # ισοτοπικός
2:61.96587798456817 131:98.80972019233936 309:93.96850538751208 770:107.47241185357684 # μελανίζουσα
1:24.385520857223405 2:3.0473387541170367 4:45.79551185187499 5:29.749626875451582 6:34.529222880639495 8:0.4536920812945878 9:10.011201927058922 10:8.160233392895766 11:21.020243643751137 13:9.994130765226618 15:0.04172084486931598 16:5.31130661070579 20:72.24500928833963 22:4.121461362253311 24:7.026027985639347 25:0.08317709280321894 26:27.28260939499082 27:0.010649864484706485 28:2.9396875098076167 30:0.5461993097969076 31:14.966813061717646 32:0.06973612725208905 33:53.23200229023043 34:56.50573110311791 35:44.40189317969018 36:12.15820614536908 37:48.98720824740695 39:37.22566595564849 40:2.8458760361901216 42:0.06945058917615589 43:0.003584386530970514 44:0.005379847747756547 45:4.6573439964422745 46:0.0010125391720533544 50:49.245797581165846 52:81.25978752092506 56:1.1987879737797513 59:0.1819362423784565 61:2.2508551235751315 66:16.703847730631022 72:4.455368704893022 74:60.53825692215412 75:78.54873826867264 76:163.6003735466642 78:17.08479974146134 94:5.265956262078514 101:11.230639881547429 104:18.17245569856347 111:6.78841211538439 112:1.8905268429694735 117:6.2360768377582385 124:56.54567323356174 125:4.1126232528944096 127:0.4428300647345691 133:1.8413114741527288 134:31.798674959231086 139:18.716301332872764 144:2.479521810718627 146:2.9689118759209663 155:1.8925254936310716 167:1.7207700380653241 168:0.28262558246587477 169:86.61658860085575 178:55.445789997812795 180:57.23042857446691 182:6.036012714065426 186:1180.5620306375733 190:0.83864467877582 194:0.4607325724362863 198:30.976088134803504 200:4.4520989096278365 201:43.843043696729474 206:1251.8821089886178 207:31.99704122326734 210:14.594334907325486 215:103.6913777433578 218:5.311906433063546 220:31.678174176577766 225:0.7717413424098795 241:62.61585713804656 244:41.249613636426204 248:1.2284817531866974 249:54.085470898187424 250:22.57122001844048 251:1.3894091848115262 256:62.37226705299525 270:6.451272252428066 271:16.30805440258925 283:4.85965404266642 284:0.7249617989221082 286:2.230562869934385 290:12.094098967054096 295:78.0828859231833 296:1.0331838179954507 297:6.123733173231866 299:40.108142309356545 306:38.776323131627585 311:6.314403012840851 314:4.749429098183357 320:47.57328882435263 321:21.180253813227214 324:1.368092653469703 329:289.8062631816317 333:2.0299716405564663 345:1184.7849015126671 350:4.700614745384085 358:15.559523431223589 361:2.730962170665917 364:22.30369919573513 367:3.880384596794043 378:264.67425456390384 389:5.86199842862361 394:27.86899302551084 405:1.141739600678948 441:130.6187592338953 447:81.18096823538359 452:2.312257871766341 460:63.63639361577482 468:1.063356893297916 474:57.08534080355581 482:15.615286876580676 491:2.3098945788664333 497:69.6417755088811 498:25.970848889478354 513:52.01653681888042 518:2.411209827012685 525:2.4599381829088975 544:1.0713790045435903 554:7.295580446632133 564:8.53871714326635 571:69.8253077437123 572:2.4809254673923946 577:2.9941795724554456 595:18.66966403622101 598:25.701193056557635 601:20.609323396671112 618:2.050604754873283 622:13.455216775565427 624:3.3834166191427415 627:2.6174786386715425 629:7.053840377080624 637:2.9978209585458195 638:8.016676641725086 644:1.908537285399955 649:16.786523471560354 657:100.79257225506404 666:1.9952819162103483 672:91.08212466696116 677:9.825833799422321 679:14.358963519791118 693:30.292414755083296 720:2.4690850781221814 724:7.190661317387012 736:1.441939695705471 739:2.376270904007622 748:6.690925982349172 756:16.68044754961607 771:31.19739201702391 779:10.933872459932276 783:69.8365455525038 798:11.064967666862579 809:4.26656351403208 810:79.23504594393562 825:0.7847697679218717 828:3.642339985213493 833:5.603390275703174 853:3.8124729011491665 866:9.004263857478119 880:11.035443059383924 927:14.245559764422353 949:12.68138577299191 965:5.16046468087424 967:14.875158816651853 997:4.316222153618406 # ανοχή
13:26.071786374590136 23:27.039271719831522 25:21.848008827170272 728:21.215928632169376 # acetate
1:64.62632184190932 2:23.575508890376668 4:23.72868647001662 5:28.273017742982162 60:36.41919345081712 63:3.3726595925461504 72:2.6509876246342894 122:42.98967183320755 125:120.95708061800593 133:52.56494653188234 145:13.216514918570288 146:60.31521420323492 207:128.79917874971144 208:4.2321974413296966 245:4.735910717123461 375:50.266958230539174 379:55.3016055126172 388:45.651593331140134 422:69.73593367430419 502:67.433402500502 521:4.12995815386391 607:81.25512502068918 645:69.40073541939509 696:394.1860460081157 726:7.5793589121007505 817:58.31612061573835 839:55.76753044212714 871:57.076262323458266 # ακετυλοχολίνη
1:298.2044791123739 2:46.569353999311765 4:6.141543374121973 6:17.388128334443792 8:2.415026003800845 10:0.04238624236050839 13:1.6459984226975262 14:4.772019304055169 15:19.426486554821693 16:0.18543899894426097 17:802.8738932378924 20:1.0568496369432028 21:69.68258126422889 22:0.0034937491896412185 23:22.175012919241762 25:0.16073361962631075 27:14.24855913061912 28:238.51329998716466 29:19.869095745931833 30:0.6319152573008581 32:16.533451662560367 34:183.27903843736823 35:8.712085258512394 36:182.79737058908333 37:228.25077181288688 38:11.33722474481071 39:9.427040130645203 41:313.8463190676084 42:0.40807931518570717 43:0.3528075790310372 44:5.054466402272881 46:15.764747412567925 47:11.879303789815662 48:7.393073711440009 50:1.4649815636697796 58:19.53491207402056 59:23.316431081246606 60:29.77004268190984 62:0.24795477112435357 63:1.5550333289088698 64:14.5643188228336 65:26.209340229616593 66:24.198010766988908 67:12.562511914142975 69:34.50688210078678 72:74.41644257557668 74:4.808050233437263E-4 75:4.715417441276447 79:8.165539452496933 80:23.52525739254885 81:68.27851041788692 87:17.61475013581352 89:24.80316250201853 91:24.529958481418888 94:9.025349971789542 96:23.7276513101571 102:1.7795655859599895 103:115.11799638834661 106:33.377175587768086 114:24.332046762516033 117:1.4694666741288989 122:77.28499475000646 123:50.11675587348205 134:10.377188448155396 139:26.83212679435405 140:38.490731755944495 144:2.342444774412468 150:58.413697714343975 153:253.19047035111552 155:8.926536058744135 158:28.911888089159653 159:60.44432310890726 160:4.334116613850078 164:16.37375857047617 167:0.9903319375877517 169:370.7157094601246 170:6.631117716999995 173:5.880512048313821 177:0.16389244716219928 178:5.275246541664083 180:3.6483251475741674 186:2.9306989141527793 187:36.40033242541478 188:8.17660120227992 190:39.28780500727013 194:0.07342695652301899 196:102.78966375093448 198:33.64568124501743 199:19.148395488283892 207:7.369623944693498 210:14.305932883059592 211:23.67318414676758 213:41.414090851798605 215:24.931824909310556 217:1.3882556722168116 218:99.08001039311341 224:82.66021846626268 226:0.27070180267560556 235:18.75232143704798 236:42.377367235117475 244:42.669386125280326 245:35.006322145838396 246:46.09168366502022 251:22.093260234321395 257:22.796273126089964 260:43.40443611635779 267:56.260033125154315 269:18.634847138034253 270:84.82607027703368 272:11.656319083797978 283:94.81377671761562 284:12.431577035114959 285:18.814933299437165 289:5.855000227005796 290:26.640031130368783 299:40.38439891575002 303:13.256905766872581 313:4.6891769779805905 321:22.010374651384 322:12.396365538633328 324:59.90191071401157 326:6.285603116978656 333:33.13138009029413 334:3.955967721606667 335:15.77493031569933 339:14.243615869754942 342:37.04484793517588 343:11.71245702977443 346:34.63184984846455 347:100.54505236064641 348:46.92776215771889 355:19.99541658550052 359:17.27869470428254 364:17.725572174097497 368:61.193587052859435 378:136.00581533782878 379:9.352920434350686 382:38.06178198603387 407:35.78813829771696 413:50.31009012063771 415:65.47500222398891 419:52.61165823846849 420:1.8204481468629568 422:52.75656361793587 423:10.236155148462272 425:12.758587027523584 427:35.99680516418558 446:74.08585332158411 456:11.179460107489112 460:0.7062664830263758 467:82.24387791777356 473:2.034479022522036 474:7.519259908777697 477:4.726515204051457 483:43.664684750316674 494:43.46640446103443 496:44.01740650554466 505:192.90621968593507 512:7.8600296234652065 523:22.260566455412967 525:29.49327013240354 541:75.16624195441199 545:33.56142947390335 556:27.715614547565956 566:52.447808029896365 579:55.64277341703563 583:43.747997306931204 586:67.54452054396074 593:233.44214126899183 594:14.731075502670572 601:3.235905390448496 616:153.90019791790704 627:23.666897756040303 634:21.050552890065468 639:2.353667804946963 642:9.25524282338966 653:1.4302147803692744 656:49.5744849215935 663:87.8228010203004 671:4.294508806858939 695:7.054026877780879 696:356.78687587255513 720:146.4592768147499 726:67.08913344910746 727:4.402660326056036 731:4.0840097708961824 734:48.99943992447109 748:47.79628204770202 762:72.43885808554695 776:48.711428641827844 781:14.500567489725961 805:6.285603116978656 806:21.849633362684592 808:61.831645907742256 810:345.0396061510119 821:44.14065557120887 822:1.7311437056248482 824:41.8716725768547 849:12.295573335626997 856:136.5984571253404 880:23.753590155481223 908:18.78946279668073 910:11.503074032132789 916:50.505868731465384 922:28.51135031149897 945:21.62221265479785 954:12.164037477179278 963:272.68702801975667 965:66.76115577748352 989:36.05797678090744 # ενεργοποίηση
1:406.72072672061626 2:111.54181959990339 3:17.88289129988818 4:0.4687025808766215 5:279.50131394606245 6:0.36336173129259247 7:0.35480325906614474 8:221.9197101932374 9:10.264772044733641 10:72.92755776205048 11:258.65679391395236 12:0.0014848146816457877 13:2.5395561887048768 14:49.25266437999444 15:172.39839047104851 16:54.2290525768956 17:310.41544980581426 19:7.757239723108979 20:81.55645045482599 21:37.455094972015644 22:1.975180263997019 23:13.365570657161982 24:0.010074106803578993 25:234.1325965683172 26:531.5811186131416 27:82.46503260638595 28:76.84682726372955 29:13.881754734456736 30:51.46612806073816 32:543.2947773095624 33:19.628826989488463 34:104.83386489686312 35:83.67319000447175 36:71.05410647687408 37:162.08933001170195 38:8.82715027746602 39:129.43346125166335 40:367.3783176062894 41:59.33383530696605 42:169.80051475323052 43:61.36045301181352 44:21.751439612754176 46:87.27329501605774 47:10.821167432364021 48:9.68789359571472 49:0.06845436781546163 50:66.38361264355777 51:56.9821909265403 52:4.703199534586819 54:3.0446821168533265 56:93.50873882164205 58:295.20949744888577 59:28.296643195641785 60:123.47476807866151 61:11.610755751768501 62:7.201959017505107 63:0.5124842403679637 64:87.80832335707157 65:49.037248762680896 66:44.25268379363777 67:24.991068694174185 68:0.024624719051095353 69:44.948280798346545 70:5.99312203551382 72:14.099620719920624 74:22.578217425828957 75:145.44150941655258 76:50.325232463182644 77:0.12227610339148791 78:3.4965494377002475 79:1.2457238857424981 80:24.88191213661265 81:79.29505279339023 82:7.832390167679481 83:1.5011283096912234 84:10.680222375815967 85:6.388887691254265 87:79.6874155038724 89:19.451185528205567 91:7.327623002194082 92:1.4599606079357228 93:1.6222373693230523 94:151.54834267943025 95:84.42242272536566 96:54.12859925382252 97:2.2331435216920443 99:25.422915904214776 101:68.10074978202167 102:892.0289975620663 103:114.87448607526235 104:16.925065191049693 105:107.2158418862735 106:38.41366867395364 108:1.3794588775805812 109:2.3297712196875735 110:14.892095085351265 111:0.3282615389528518 112:299.26818441102023 113:2.3953481655356037 114:0.07465886363318393 115:28.191846694883758 116:7.892720601648636 117:174.2886468423192 118:113.2278665455682 119:0.5033786832068129 122:39.85496094838345 124:68.65701469829024 125:75.76156276160148 126:80.15026383869974 127:149.6351646355854 130:42.21625027475287 133:0.36459284443643786 134:75.17230944685896 135:1.2206897753211634 138:38.551056471341184 139:114.1835125755889 140:11.205433080474274 142:16.5741362667628 143:12.784584128835006 144:16.469220813798557 145:24.83547766957896 146:11.570849441462867 147:60.40608119327446 150:1.5630338100528745 151:0.012958661282226551 152:51.49852238640722 153:224.28105099201443 154:5.5459597611976585 155:174.96811470212063 156:13.688560182899064 158:11.060677125103576 159:280.55124616608657 160:125.87889919534277 161:299.94543468045896 162:21.827512827466673 163:16.118329076967086 164:29.902092580711976 167:49.7916911808996 168:12.512001246621008 169:32.40369128955197 170:8.153671555270474 171:67.48231164470167 173:26.602692634322025 176:10.26202946407314 177:91.20570589415904 178:137.5655694057099 179:0.9982533872063489 180:16.525625634156526 181:6.4640015675240985 183:4.488787503613423 186:16.437951810483543 189:26.793481140330044 190:80.68128400991722 194:1.6686439482657227 195:81.42950657547757 197:0.4774827692738201 198:0.20012743491277507 199:23.595499381282476 200:90.62734519285698 201:14.746294648943495 202:63.871466273285066 204:1.5253176927272691 206:5.290262111475999 207:5.232691463262933 208:111.9407305477896 209:95.00936509684765 210:64.74772316960218 211:97.58567376426824 212:75.6011254291969 213:317.00364242577893 214:273.1515709938269 215:41.177215280640354 216:5.654638448082549 217:15.689040327850101 218:176.51391914816344 220:69.33585569636638 221:18.625777647133127 222:10.44882469968706 224:0.285372686059338 225:12.236660117826256 226:0.08193184921619132 227:63.623622430295285 229:0.1251243489451186 232:2.886881408413323 233:0.23530083930440365 235:18.94230573665157 236:7.822955092894109 237:9.355379148818441 239:0.7145347516266926 240:4.440824550050252 241:23.254042275481154 243:118.40649377147581 244:70.5115228231398 245:4.803451215519811 246:56.88055493506347 247:1.1124665206431292 248:28.30817816774759 249:3.9150181614240114 253:26.052588194203672 255:2.5754804025441573 256:10.269206696316365 257:0.06405207806902229 258:9.881290388954923 260:58.44703774242173 262:4.944872969024876 263:0.5072797995040158 264:2.1286849423979906 266:3.32745703418768 268:45.10531438346165 269:0.9203347123272458 270:677.2325674345448 271:7.855169321982595 272:12.279868025914567 274:0.018404257119550217 275:28.904551803670422 281:0.9256251662369678 283:0.6770374315841591 284:6.850182979814831 285:1.1055681792391105 286:5.079133904052357 287:14.104172898273848 288:49.35798142951541 289:17.43918493004391 290:0.01451596122244592 291:3.8394776928639414 292:32.35819053780394 293:1.602711327452347 295:81.41292112210772 296:18.40249203273408 297:19.96988591211391 299:4.550516648112968 300:0.5446595299206326 301:44.79034997723736 303:3.359488065916144 307:35.34252651476075 308:19.99404926404431 309:18.896811380734658 311:233.39154579776854 312:17.59039929621819 313:94.08666943206978 314:1.874327580414088 316:37.5373555139966 318:3.2693598311474683 319:1.2268414330824853 323:19.91196965440248 324:12.211871509603258 326:50.033655763581166 327:8.77483216921058 328:15.031259920820977 333:10.329826098920291 334:5.33844998798445 335:28.076021924528874 339:69.94151639117759 340:41.199059226336985 341:0.022951259617223805 342:76.09337668581519 343:78.13693403741009 344:10.119356563819455 345:61.621290780129705 347:1.9716598876647398 348:7.116343965027107 350:5.719528330348012 355:134.28729867518302 358:8.198081202397601 363:17.150057526100717 364:5.0408127863923715 366:36.56377467438167 367:16.45937294886489 368:5.6880593381867355 369:45.438704601118005 370:1.9431838215921307 372:0.09255429074089204 373:52.4270604341729 374:12.522879998203694 375:17.892375120640743 376:14.870698781072093 377:23.5569500860641 378:25.651784505683512 379:7.909976334380532 382:6.593927070253552 388:40.93303923054982 390:68.41259926413758 393:27.611262861494474 394:9.475292252864985 396:1.254988639007358 398:1.26333379623314 399:23.059747248581168 400:13.062523383680466 402:252.4881600035702 403:0.3520356705159469 404:14.588208325162649 405:10.33917945905329 410:2.6881096939078177 412:49.83208750314421 413:124.98181191494194 414:53.95191947487728 415:76.60533312918668 419:0.40317120361659653 420:6.560962294141586 425:0.1977054953355543 426:6.222523627421341 427:29.294859803978063 428:265.4032785697526 430:0.17162529892478365 432:38.52924702529687 435:0.976231165851465 437:0.47262305020402684 438:3.852431852065818 439:0.9735767862945901 440:20.846671071159253 442:34.485297235718875 443:5.660554309846443 449:10.553093208361862 451:22.889708838831545 452:33.73927056226962 453:6.050082180609764 455:2.9816980257783903 457:28.300283959111752 460:94.09938757797214 462:2.84882605591771E-4 463:0.013564788455646501 464:87.88566938769145 466:3.2973369610395356 467:25.31546881601567 468:137.96306761320824 469:40.2758608973547 470:257.77240808254203 471:0.9489432496082357 472:13.187108500714514 473:4.166678855753142 474:150.43597852419137 477:39.487645870654475 481:22.921431350475533 482:21.407363535825624 489:1.397655765277319 491:0.8603802630000733 493:5.892063541086987 494:54.287214047804724 495:70.17806615888304 498:20.70813578749383 501:105.95715513673856 502:12.929986223118853 503:2.1095120290699003 504:1.0631182952118279 505:8.469334835566396 506:0.0024800295788397412 507:32.542841060933924 509:3.075764645080934 510:22.331873304645487 511:1.1323437070753777 512:35.549554287609304 514:1.1253912222511768 519:45.85546482173148 520:1.4677941655677254 521:15.219092615074798 522:1.4646514012003091 523:0.004984831734127324 524:16.977774762653194 525:5.886907867992843 529:7.5589881384444935 530:0.015846399198653247 531:4.727040481086503 533:0.23753868670865458 535:52.34762990386114 543:11.23014870032276 544:2.944930334151827 545:4.270930528018189 546:35.488347046718644 547:16.501709035452798 548:1.152036884952535 550:6.808882082546961 551:0.03267144194129601 557:131.8624490523126 559:7.149590844960962 560:3.5614538521666264 561:81.37127776708087 562:75.70425459428466 563:24.8846845683586 564:7.737498027566448 568:8.589797023829806 570:2.2277059175823752 571:18.694754203762123 573:0.6418853199699026 575:103.40894865968711 576:4.1299394887210195 577:53.29704731054042 579:305.89356142718066 581:13.407905942512862 582:14.216819674220723 583:15.104238632910711 584:17.614826610058 585:11.29835764544661 586:22.67530480498002 589:54.357078106906755 590:44.6225510376243 591:39.263649625803474 593:49.69568720411617 594:2.17022026689264 595:0.7504123962416837 596:0.11151719391095899 598:7.670598084260032 600:62.95918387731386 601:3.8488043900826314 602:0.07861105767949988 603:4.050142071688901 605:55.96192901240815 607:21.58210714257667 610:31.90480695386805 611:4.068545513797429 613:3.89148233402552 614:0.07861105767949988 616:762.5635533731132 618:26.18340345951575 620:0.04500730748696453 622:9.082630722849279 626:5.5168227374155165 627:0.04405075748134439 629:48.616306410786464 631:0.03161251810925354 633:1.573838895308008 634:14.247497860464023 635:1.1629014456917073 637:25.50620144580745 638:3.77430836457523 639:22.141066222108844 640:3.3885835784504152 641:6.43805110359052 642:0.8420231140466639 644:0.03994551875235492 646:36.77764737656029 647:2.852324078534875 649:41.03589922982619 652:27.31815703340827 653:0.7551836393472998 654:1.1707840823165228 656:3.757248548446631 661:36.88616183002593 662:65.74546515867897 664:4.843639886336613 669:33.12766228465037 670:9.272329993786691 671:56.1506371358642 674:0.005751538224836693 675:159.65809129766157 676:25.22189652265426 677:6.627780245518057 680:11.611627880345472 681:13.019852236130767 682:0.3195157388080815 683:22.010374651384417 684:35.29495857606421 685:1.462541713223579 689:3.769964733738576 691:29.217283291359546 692:0.18399483468066632 693:4.403665638407097 694:0.036801476085114616 695:4.824051760302212 696:569.4348247119354 699:2.9166275819668126 700:20.188160104567647 701:8.632397014256375 704:12.3368092104871 710:8.826516336978118 711:19.84832128566324 712:28.76616592629645 716:26.71571250225978 718:147.4079927104967 719:7.909976334380532 720:5.91945872567412 721:12.092955628445983 722:0.03212383860794 723:3.402330371647251 726:3.537947382126065 727:23.147876613786895 728:15.104238632910711 729:31.68807445026794 736:0.0827688043228215 740:24.680356895611638 741:24.833721823109794 743:8.352402633919244 745:71.79761150373838 747:0.27357717673578574 748:7.502307176346511 750:9.322732255478993 751:1.180417035298595 753:17.981571395423536 754:31.461770236221216 755:2.087143572438916E-4 757:32.55460115118234 758:2.4211500189133116E-4 761:7.079500809309179 762:1.6320849701579072 763:70.27674908799904 765:1.650592275210931 766:0.7028198971749546 767:117.06431827003887 769:2.148155823327009 771:26.646190068611162 772:5.548254232572835 774:40.95169781577855 775:0.3886938207779736 776:42.24508283841593 778:0.20834668785147667 781:8.640021456636475 782:45.90468467867903 783:207.13208126270084 784:72.13945965795425 787:0.044166615388169295 792:33.85785788814057 795:0.3526063662123991 797:48.87701117217948 800:0.18406234898752255 802:0.2807048830616073 805:0.07905781458699525 806:153.76756939851583 808:12.594323796067332 809:85.615669121898 812:6.156390641428934 813:7.660885750176023 814:24.50817501511416 815:34.2724971618135 817:0.05596187230665414 818:0.36466008849963755 819:30.884064938455566 820:25.22323716176787 821:33.017982277839415 824:67.67241774462964 825:3.3393922475601037 826:19.13114919242781 827:0.5154406115989117 832:22.280645436649948 836:0.3074023646309361 840:0.20503183683203557 844:46.69188040136298 847:0.5435904072211613 849:0.14012425666094985 850:5.952362001642087 855:1.2677235850854622 861:10.55289226118801 862:0.27357717673578574 863:29.562366158786634 864:38.94708293181804 866:12.646167544370162 867:33.14356214023805 869:44.442715007147214 870:961.153622016174 871:43.7728708777002 873:0.797384853445445 876:77.36150073659131 879:3.7509124189832326 881:54.3200681687635 883:32.26015160268187 887:1.9472781267123025 888:14.199418482415973 889:6.123351313170871E-4 890:40.83724196720942 891:2.1095120290699003 892:36.02494767365545 894:5.117933753992707 904:13.050944251453283 907:49.298357861672876 908:20.69779545342079 912:81.02108559248691 916:62.7754197230711 917:12.995259362653847 920:11.042240981884914 922:15.809144443805629 926:61.69453499705509 927:54.83058185418866 928:71.7708663927267 930:0.091709273842277 931:88.14073799197166 937:6.808882082546961 938:6.394056280430192 939:1.033881532629512 940:3.417832363753565 941:21.80142008161016 942:27.051542429859293 945:76.15008564619131 946:7.034419121713125 947:8.215989891013471 949:41.56061923549013 953:28.08582330871284 954:19.932581445721272 957:0.36341374187824926 959:9.480267012337942 963:9.657915643438532 967:15.302784651280868 968:29.423854284790878 972:1.4352306142772415 979:45.36158286689636 981:0.5811321519199707 986:5.34920769848557 988:4.395194812246585 993:12.030289604970674 996:0.06431563385680215 997:63.79722153906061 998:19.952905784891946 1000:4.431499381177839 1001:177.42345377823324# δράση
1:5.736800589805911 2:56.66892027195224 3:104.32477222342301 4:108.92370989652089 5:195.21949556193206 6:88.92028412070007 7:47.295431100195614 8:25.270931133161103 9:129.69210917850705 10:12.224114737677848 11:91.4535774112546 12:0.004459155345854325 13:30.526174000081163 14:2.789863446188732 15:95.59864748471324 16:20.376659758276354 17:97.34345876700745 19:4.254387034839268 20:26.130253960994025 21:40.562955152909424 22:21.37060266352593 23:15.37143095146847 25:17.349028650882268 26:33.15782946239353 27:39.28137047667861 28:21.97471364946217 29:2.1754783628484176 30:60.56854261551516 31:126.35654546191984 32:24.033352330468624 34:39.003032195994955 36:0.11169417234934209 37:37.00209661087748 39:0.05628522051924331 40:49.74804814639907 42:27.80115980073974 43:11.799034808547662 44:6.05024769195431 45:59.05729289234512 46:27.960279227048165 47:26.639023152939835 48:83.13223969655574 49:52.90445133140723 50:7.012931108413811 51:16.98888422857926 52:0.2973341045945129 53:78.9984992766601 54:65.60148736454532 57:3.377482640979224 58:33.82547201172965 59:45.278314610800905 62:20.739345627983855 63:2.188163460885971 64:12.547749978624552 65:15.854372084416314 68:0.002275612246314741 69:2.2193395477794606 70:17.73468923997564 72:23.14034816932359 74:27.79676998206537 75:0.06388976406168939 77:0.6590915116372833 79:20.47905234624205 80:21.220756290556984 81:83.95881157302583 82:21.55926520768421 84:1.9540158018078413 87:1.0605371294852137 89:10.964872113263644 90:6.259697977017888 92:8.507043273499423 93:4.940152765545676 94:26.34856644441226 95:72.11306528593884 96:25.686692485332234 97:3.4193342250493304 99:3.1885406072510727 101:47.81497581284022 103:22.848824965820643 104:110.33373194746545 107:13.353713603459603 108:16.16329841510203 110:4.748892916554233 111:69.38456535349475 112:27.894969140570712 113:32.294663918905904 115:41.41814746665396 116:1.7023355655618906 117:34.76739289065635 118:38.786515411606494 119:41.72753490254249 124:53.44933629945527 125:1.3446651780896717 126:45.64158515628725 128:45.30351041828744 130:52.460255494141585 131:103.37735783630409 132:26.69122328379617 133:0.5223950764500249 135:18.601002044468753 136:32.193097681091835 137:5.726999539648801 138:34.71476489277681 139:19.720741841894544 140:1.8330708756458065 141:34.34668931840174 143:33.03568756536372 144:0.649966370760858 147:3.2669257991363265 150:10.235694032934381 152:30.53119641575989 154:2.6267224305225936 157:93.6878474203152 158:53.70034635071127 162:82.37260764873041 163:20.299707090290823 165:23.408011577791953 166:6.528504238767958 167:36.065509148706234 168:14.678004186036452 171:14.474236914755105 174:191.75172408702298 175:7.969090464281139 176:25.884369998034746 177:27.98936038153885 178:17.13398677093698 179:9.740839126077104 180:5.287092775473019 181:63.73566959709921 183:0.6757085803387523 184:0.3183661134863501 186:4.220630793061267 188:47.60361241029908 190:26.13824438451926 191:16.281208273634707 193:0.7619086081143139 194:1.984204647950967 197:32.475265210549345 198:21.95207886017449 199:6.298203123470706 200:4.12867574184771 204:14.70130369725959 206:9.585950485827073 208:34.6123258554083 210:4.085168594219139 211:4.270390038894366 212:1.3360738437808344 213:3.7956513702686864E-4 214:33.85572901059452 215:49.17736231395237 217:0.030960542377316023 218:13.216297121057048 222:2.3798205676815716 224:63.108081368948085 225:5.733599366104042 226:5.874493046833114 228:40.742922160517594 229:35.61307381720244 230:34.06447582404359 232:5.576492433359238 234:51.60210272177555 235:2.7439119502970435 237:16.282515713237174 240:27.744479277963034 243:13.824715436968061 244:24.11270175070739 245:17.996033594531177 246:8.391645022606575 248:7.858691556228895 249:0.5556203154901536 252:22.592745452852046 253:34.20853828471664 255:6.152754702876748 256:25.894098210428776 257:33.37968407097405 258:45.853014215064334 260:0.004462224397093123 263:2.0366445491463923 264:6.9951712116160625 265:5.90427223212204 266:81.27666070676025 268:28.421608551751603 269:13.86336872514381 270:11.220459456904468 273:10.575068412424846 274:18.67661849332178 276:13.69458007259664 277:13.794331824134991 281:27.57033515601351 282:2.0341748727365503 284:8.653380478747415 285:132.57260894719525 287:19.73895333586069 288:4.75907673933447 291:31.35280835982653 292:8.123034015672662 293:14.901698117729028 294:2.9629140193038035 296:6.966769713406992 298:7.034563220828917 299:7.139230910025873 301:6.965100872289565 302:0.3786963459642542 303:6.035627476961522 304:13.48410718785908 307:35.35498964931191 308:13.132012573134498 309:34.481745888372274 312:14.1070878418662 317:0.643909378559273 318:2.6622628778924313 319:18.702473012814124 323:2.002453044510815 324:17.01880516218841 327:0.916020630801572 332:0.5586714710464189 334:5.745071271592474 339:0.5906177107857373 341:1.0174531309930324 342:31.019120963389987 343:32.4959066225013 347:15.868913271277577 355:43.9304261929279 356:129.28412111885152 359:19.50370801801176 362:11.843081474555905 366:0.3025877047081334 367:17.561089774938615 371:7.872773965347007 372:2.2287254811340818 374:8.15492261846797 376:37.11509540467893 385:43.76697813738348 388:18.71194142522151 389:2.727646304704941 390:66.50515710928723 391:82.59367862777941 394:8.524468132546689 396:194.6569989031621 398:5.709006032591562 399:3.5784738581767166 401:6.4549012340572265 404:3.503091922613002 405:51.97391280877649 407:14.474236914755105 410:0.8368761638639626 419:3.0204919378879107 420:8.89271257426979 424:20.62334765810373 426:8.604417439280189 429:10.911208078307045 431:13.010544062696948 433:6.603325646303746 439:1.2247596052194243 440:10.068434464594107 441:23.387376754640062 442:14.140918834384394 444:2.548662954822161 449:13.6322350309371 450:0.5317132260248844 453:31.577728306130204 454:79.9713026501721 455:64.38285473156529 456:16.364510463428328 459:60.77458637271483 460:110.04140353102824 461:3.0278007397220215 462:7.719129480372136 463:0.9664036324796907 464:14.613046259504465 465:20.398043805251596 466:8.532822506548817 468:23.892180171177685 469:2.9095662191915115 471:181.08292460267305 473:9.596883031870739 474:0.28921351079779073 475:19.40076454088767 476:4.588413738510702 477:0.6315657646668642 480:1.9880481163825185 482:1.5200533031531331 486:20.203693940262326 491:23.39254890077702 492:15.246720488220694 494:9.918882270677331 496:14.683612828162168 498:6.7290583918733695 499:1.1985596746066938 501:5.1841402260663205 504:8.356288227843505 509:43.39231851516555 510:1.6342335370524161 511:13.472667101982491 518:8.166537612064754 520:2.711493057920026 521:33.61440012682637 522:10.026083040311882 529:52.23147773095048 530:3.7632455839360444 533:14.363030398687508 535:31.57564484839044 540:151.87592879638171 543:28.388046921045326 544:23.974233740025657 546:7.0835192325098095 547:3.0338437833437233 548:37.637374659946936 551:1.0611843290411476 556:17.081291534221577 561:28.806427720137986 562:0.7881010216613125 571:23.824216541019265 572:8.380539314432994 574:29.062547314286448 575:3.431741400830606 577:1.4185954743444962 581:4.260558906350017 590:61.44029642008179 594:45.89432132955041 596:4.900743564118445 598:46.93739721385444 600:8.336171268023579 601:26.133308892129335 602:14.426997105310607 603:6.683390357758486 605:25.2002306841808 607:1.0228155757553923 613:6.536665559866275 615:1.5802498195688566 618:11.457191967629662 619:40.46939843115651 622:0.9674189158189015 626:36.002063646300854 629:3.762267924675668 631:19.095302940499455 634:46.060209982417035 635:4.296301484497188 638:14.297068886306699 640:8.647026632665215 641:2.069144524992858 647:42.46048479254106 649:6.114448926689466 650:40.79232136153462 653:0.7947800232863056 656:20.401752053403634 661:7.418472474415286 664:16.97734920360615 666:16.06472696482232 671:10.3378625211813 676:2.8213052610823786 677:4.97397746965315 679:4.62925378266795 682:5.866835184480531 692:0.9255596483108827 693:56.08161352072508 695:1.5369584965069403 697:19.611939981106154 700:34.11862428498887 701:60.48281671458139 720:8.344208030609087 721:7.928348549187219 722:0.20624403175513917 724:0.8829647205333105 725:104.84803200662807 728:0.4418843702616555 736:17.53898851892544 737:21.696275400803202 738:1.1608403966934477 747:59.2096101534811 749:6.589226317474846 753:4.438441975774687 758:3.744639078269036 764:2.437899782110162 766:0.7602989057333597 769:1.623252708573374 776:7.498568721169162 778:1.5234159823563236 782:9.596883031870739 783:2.933821534572731 798:13.581715930710525 799:33.062837922350894 801:15.357784085119775 819:10.034481377438189 825:5.796414577985663 828:1.9856615061633391 832:25.27910589791157 833:9.56710218877809 836:12.75480660845588 837:8.532766350624806 839:14.085349745638515 844:1.8068886015368162 851:37.75816744426943 862:51.410931850389034 866:29.062547314286448 867:14.271370774695376 871:1.4866357141034023 878:2.9016806670590074 883:8.843477113303647 884:1.802704880288084 887:1.5100197251866534 888:1.871242432645126 889:7.498568721169162 890:39.921014586061936 901:42.10832452587845 903:4.333898694556831 915:29.819400202416563 917:7.8431433751969495 926:2.873526011544121 927:32.22378097935295 930:54.21947404187366 933:40.9136414787042 937:4.080354422300036 938:4.396730893739358 940:19.5985653677603 947:12.309490185027238 951:47.42238809203107 953:3.6838157000241027 957:17.276594132163094 965:3.398025667453839 967:47.7400791462169 974:41.751773434764395 975:49.863919253108946 979:0.6749869868583606 985:10.525220336884804 993:7.895271858124778 996:14.207536688904437 997:7.757880579243687 1000:5.134499016035709 # εξετάζω
2:3.1718613933968403 3:13.589699398585632 4:19.65436685617923 8:33.100532281550905 9:23.32469938961893 10:4.822488351884619 11:68.47997388835032 13:23.301710012958086 17:90.97478295238032 23:115.34380864364867 24:17.833838882973463 29:9.41275707040844 32:42.976826541842094 40:10.870432294853378 41:17.612928106151724 42:8.04074691058841 43:25.51027911957009 44:73.83298468345895 45:44.42514494962925 46:10.604870474788292 66:23.344713999563268 68:18.090800326992415 80:29.588304031598565 84:10.682347243058105 85:50.23682009647796 87:82.71723773029309 110:21.488989829155198 113:12.92147477466383 116:35.99807674353587 118:46.636534862976035 119:4.701122742374218 127:29.304565586992418 183:25.134867241968692 186:13.772130612694538 199:40.78552880491339 203:167.67145256451423 208:13.640418030591697 212:104.22667452017357 229:48.676028708617025 236:15.478179158310091 239:16.561541169563355 245:47.193787808865395 247:65.64755796971755 269:423.7317344550941 278:31.818211769171178 281:38.037667748554234 285:34.220865534707 290:471.54456688187423 298:42.47827621035002 310:22.974989233368333 337:28.617084456724115 374:26.72831323389004 398:23.02469446883556 443:26.677300935492724 456:71.70609927036242 467:48.78240544861899 473:28.822538302331036 489:57.17023383165453 505:30.08632700558264 576:58.01097624949837 624:31.012080863572915 662:147.36670013135267 696:48.07158461146292 699:53.545366652184846 723:55.997713809739516 732:55.93174643282037 754:65.32431162445003 827:87.83926173854869 844:62.66453608260171 879:56.6534919556693 937:67.05359824674258 940:14.046661684801528 945:22.41099677436988 953:17.72855511440898 990:73.77795980869999 # αδενοκαρκίνωμα
2:8.142193553026877 3:8.02122160329271 8:19.077692479149793 9:7.022028357389997 10:5.990660023947962 13:28.655692483449574 15:1.4254226694063794 16:11.339341773105884 17:13.830877939496682 21:8.538798057528675 22:0.009353874106504217 25:67.62080742387225 27:3.3579533937250723 28:0.6083985540810529 29:50.36100763876944 30:11.11319386251421 32:57.698554420649046 34:41.81609626550376 35:2.360971189478078 36:0.2560970216520275 37:5.134446358944668 39:24.40474307463057 41:3.4685524720573495 42:1.5889924873025258 43:2.6186822690862146E-4 46:0.0018951783657490137 58:1.1592389875219706 59:12.66865467758754 60:13.849322654890619 64:0.20863854506097496 68:0.7978567029147785 70:50.95587436367617 72:26.631976296307972 74:4.987983419852722 75:8.273254830384001 77:0.14655568365813995 81:74.32093777683804 82:30.204911767681 84:6.472010739432963 91:6.910237583782543 92:3.6742871279305853 99:3.9886535527075018 106:42.02927915199176 117:10.864591084164566 125:4.3703970874084215 138:20.247928234993985 139:55.034812006776285 144:8.501774940292409 151:101.26756249593755 158:4.224374326967134 162:0.554029037049082 170:14.980287757255061 177:11.795279846839295 178:4.017853602656649 180:1.60122092894376 186:14.632785759218457 190:8.169940970110677 193:103.40977785867263 194:0.5440631906146202 200:4.714099868758583 201:4.413926913170074 208:9.239649688566779 213:18.95322533144987 215:115.14364872957955 217:25.854347460026126 226:3.9320068998620683 232:1.6954590156832465 235:1.8612010311893055 237:3.7849631334594784 239:57.27182592789023 240:8.858285193924992 249:12.032342203037166 253:19.989942789571717 257:0.49625045091496456 260:7.703960584827241 261:0.998202698212662 265:11.30407063854645 268:19.64655276176645 272:10.224851521472678 274:20.913206791749854 276:5.775705040166382 285:1.0651826107033946 288:0.664467644546415 289:21.210694617203423 295:2.6184905472175624 297:6.400904875431424 298:25.8793007750119 303:1.8452625029763339 312:74.31020735849428 314:1.354877492104617 321:5.336584431606565 334:17.025705023732435 345:21.675891474479577 347:6.6517996762514375 358:23.600352087275024 364:10.888140218432065 367:0.9836646960233647 376:5.174170143262851 393:18.847099674845833 396:2.7537885470890506 402:55.32335006180506 403:60.68167336655909 404:2.2670184720380564 421:23.913689938268515 437:10.226299883916813 450:11.912742005060537 462:2.396952070665718 465:6.427670581693472 469:152.06983332949858 496:31.10405378852271 501:3.1449572367768277 502:4.694994848411973 509:2.5723722675917764 510:24.24032261858131 515:10.395223638583998 521:4.517706308254739 522:1.8420970033953192 538:133.81434121846374 547:32.138256975367575 557:3.037711670818544 566:2.6980041217332182 573:4.061051029537886 579:16.691211539786448 596:15.250264520997673 599:3.3218713181971093 600:2.599880911104303 601:5.123555284568856 603:6.586817933063094 613:47.33145172542773 619:19.43471016090769 620:2.756702211481907 622:2.5775750371034656 626:35.34198365430241 635:21.228921087129745 640:7.972447487289516 644:47.57453838320375 653:2.351263591297964 666:6.730604082602681 667:11.669579690109476 674:2.237521278826446 677:5.346239846453533 691:3.5967353722720246 705:21.03673048283502 718:139.62177701292904 728:11.445786880936074 730:41.06790031285077 733:2.9648910647408067 748:6.971711042073939 766:2.3047280249138895 775:1.9940256968127308 783:6.38191541753917 787:6.503367047092594 792:3.4851001804381663 795:15.690739171679178 800:138.36050771415867 825:12.693885826760031 847:1.2915538949208816 850:33.277382891636435 856:55.84191671719829 859:9.488801544513693 876:5.6301742648830775 881:29.30023050011793 883:8.109459345688615 888:3.655349433742457 892:28.666209719867403 895:9.809733951172074 908:4.324532778623296 921:17.246860789057237 923:132.55052204256532 926:17.86380693947517 934:5.071975203528969 941:1.7600563516163286 946:15.025836060216447 961:8.017540170921475 972:5.154706813502536 993:13.490513325273374 # μείγμα
1:33.534353811982456 2:2.352801036714082 3:30.81110284882192 8:10.047506015889685 21:1.9230283469797562 23:38.251155826668594 35:18.67903944393544 37:39.649804572884385 42:36.72682651886561 50:13.64803809301897 69:3.811274551112204 75:38.632826283103306 81:6.155154489767036 87:8.577142503581433 94:41.05724458395457 112:39.300822869097956 117:13.658273827242779 127:78.19731622551117 139:42.21233342143959 140:9.7665245870273 158:3.1247569403256 160:56.76522603033715 164:52.60359934616228 167:56.01068940033523 179:39.57384797300232 217:78.32188803888305 237:14.934787570518084 246:34.20862009278354 250:5.543423177577064 272:25.71179113482807 289:5.057129363128311 311:57.804482404175964 319:23.7306076977076 321:34.40879568284852 389:10.96658594132951 391:31.642999311627026 402:89.38760413293933 413:117.0874318729424 415:27.55130217302913 474:17.912301441100748 521:9.203824183556028 524:40.99702579724926 546:38.58000313882313 562:60.09744272097221 563:146.58389355148353 578:24.498287125860696 610:23.649488752641243 650:18.437171600918408 671:11.114199221152324 733:13.473418114564351 840:67.14491269155677 876:74.76109232584807 945:59.20980345170494 # αδρεναλίνη
1:27.00877107260832 16:21.318773025710886 23:29.75515374650389 28:67.11228734235829 50:104.2673985145941 113:71.73748125755095 164:102.88922201946369 379:98.88883664764937 408:10.10982993618278 521:6.1969930338359385 638:8.24344320077317 696:203.48322189426025 823:121.19125832684628 # αδρενεργικούς
1:2.904984473682282 2:9.054115156975842 3:1318.5736811335903 4:318.196839440461 5:249.70479440993216 6:117.18633653331128 7:97.83309818453742 8:125.84550750590348 9:182.7197483196608 10:68.81117555382662 11:11.602617566867572 12:112.76972609946927 13:110.14373704823595 14:2.487489333244075 15:149.21385379306045 16:65.13835230286608 17:114.15915096830747 18:85.80026464027972 19:6.963095255427472 20:4.358067239665651 21:216.54681558565565 22:15.033811261025352 23:8.215513048403377 24:94.61228885721982 25:20.902754131500803 26:218.03107526812818 27:21.430156619731868 28:68.31421326592253 29:1.1178349477968477 30:126.36981243449321 31:120.1364490750504 32:22.55938194504292 33:61.22995435922401 34:43.89083851032215 35:29.33453295557324 36:0.0440971963542322 37:1.7104556390066015 38:11.106574885937063 39:6.929074402838405 40:0.49786077555804387 42:50.912520174723255 43:38.0526338382521 44:10.558117945132352 45:72.11938398615995 46:1.6578963739198713 47:57.17387161774055 48:142.31195349900585 49:22.03850708135616 50:66.86717884733564 51:25.250156256939537 52:144.17127866194897 53:84.8509186615176 54:51.572656578134186 55:470.35652763063314 56:7.195198073127689 57:1.3608495360979387 58:0.3876765287645641 59:11.633787032297377 60:3.621479709427447 61:4.983076950005118 62:4.891530652258831 63:0.0072220322022634445 64:0.26038431403580364 65:4.442205511847917 66:9.718744013708566 67:16.811746620891864 68:2.489761053537052 70:22.346184879647517 72:36.79936996497686 74:6.80779711291029 75:0.011278333354006352 76:10.09689923127867 77:0.0012056818867127882 79:9.453196278520407 80:113.43086072873642 81:8.530435716754406 82:34.06760323710956 83:18.088124048201006 84:0.42883327367197577 86:42.622300695620325 87:5.1375640647844785 89:36.805390299484394 90:6.752598635843707 91:21.07169584282847 92:0.948119676495467 93:15.865623149265021 94:97.82951719152054 96:114.24263006787231 97:64.37235494382175 98:0.0642860073403531 99:118.62112162810833 101:72.06853266137568 102:0.7663235587970214 103:0.9311938034186812 105:2.487028870075455 106:202.38516865171485 107:9.541157444254846 108:0.10469772951736776 109:42.263950602535644 111:0.37976496046008984 112:1.5905916561425941 113:35.690432751499046 117:185.52707187507406 119:1.748554487337179 120:1.3764118357265862 123:255.5241407196353 124:0.2413612968295626 127:22.86701716244843 130:197.86890530128338 131:21.156745964830847 132:3.0553382075386946 133:38.8215261191892 134:13.195008441944744 135:21.32649621482827 137:26.189686920301853 138:48.68160522343996 139:67.24751579014493 141:31.652226070584923 142:166.2460035681309 143:8.446337250795473 144:8.906620711527585 147:233.65431593591072 149:29.725643480456096 150:176.36158497920798 152:65.59968821924093 153:18.467445883700368 154:22.043085075283447 155:7.1430329300734785 156:30.369245175096214 157:107.07514366694095 158:44.700124861900946 160:1.3908070202395875 161:38.91671564747545 162:10.387206076863567 163:38.8533960116005 165:56.870521977021106 168:30.071041103818263 171:28.075128859364423 173:24.241051423722787 174:68.52298111722257 175:17.73962285271014 176:731.0106741340625 177:0.7926742159695142 178:38.419925397250246 180:20.31046951693952 182:106.03945145239113 184:39.8631826185254 185:74.51151398021996 186:0.024781379338010945 190:17.793178916925037 191:4.381562072392898 192:22.783907241903602 194:1.5721462805622217 195:3.024042346151109 196:35.52994447612106 197:15.308744930306627 198:129.76146771533237 199:10.357964125525418 200:53.772795521658196 202:195.36964839102703 203:4.319773957571289 204:1.2994548643217831 206:121.08873532160409 207:12.681259478365487 210:1.6586526798944442E-4 211:0.5683872530482147 212:5.982570708793626 213:1.5656177326033651 214:60.153731179415054 218:2.8882300985796245 220:141.11136288792684 222:99.07016814824934 223:65.56201629535143 225:98.96010037406066 226:2.8714056971147395 227:94.01564233444371 229:6.296436181243076 230:9.995443881928223 231:13.855907066697274 232:0.01588982574516012 233:3.69223251937827 235:0.0490635739039644 237:1.0425710600249334 238:127.15811308967473 240:39.52467252101742 241:20.069295717451592 243:1.072003152926358 244:82.89284076430289 245:5.625633771716934 246:0.7395960959384902 247:0.15569885635520542 248:10.57507848200668 249:1.5135056496471806 250:3.3624472274329458 251:19.46878152247611 252:41.749277910709274 254:2.588238309802027 255:44.40903719733518 256:83.2256041658971 257:12.600526070991172 258:1.1631075091843932 259:11.861804211824612 260:169.8560723819427 261:3.2329967414461254 264:0.14529153437822215 268:57.1369220783103 269:35.71703095414799 270:11.333656509222205 271:87.72943487851558 272:3.750774891507039E-6 273:28.929381335428577 274:23.651957821722906 275:44.56187611569722 276:35.384592449940975 277:268.34424697011735 278:45.06726890213747 281:0.8553551756365767 283:36.52977923884251 285:0.08870509464543276 287:30.72747944775544 288:25.272552572262526 289:9.729525310588745 290:65.09764995769366 292:4.22373793230343 293:3.139780616632991 295:59.34306716582512 296:0.05762931099372784 297:1.4470578164629881 298:1.7537154817071667 299:7.874434907214673 300:46.85174948165934 302:3.2504718178910506 303:22.458393028426062 304:50.533768866982165 306:17.835963611464884 307:34.77432417703919 308:39.14217287960398 309:48.94587466823151 312:27.394037084763035 313:11.255705069581644 315:26.849370856996735 319:9.092784592049517 321:28.1918466948835 322:21.65682023342467 324:1.187733112731963E-5 326:31.3896595670962 327:5.34229968440219 328:14.267602761848265 330:178.1553939023635 331:36.099235374078205 332:50.77005196470744 333:1.7319915420666052 334:6.10138285209886 338:0.45580116104947915 340:36.606302017793084 343:11.624117120960442 345:27.7589362608946 347:1.6214186488724085 348:7.651546176953301 350:2.1997768829145152 351:32.972775955133436 354:51.87285201553054 355:185.63941022500148 356:5.97442572257514 362:8.8982233985415 367:3.178650258383577 368:13.3615869554137 370:8.314900539752857 374:28.426197237854023 376:0.6903205792420593 377:106.56587610459805 379:275.87390577993625 380:90.56586987190116 381:16.309146679229055 382:14.693555209669219 385:236.71327445891313 386:2.764193356184845 387:38.1152890769091 389:0.04690297615215694 390:1.1240870425098286 391:6.046920363141325 392:3.245608421276497 395:1.0765007006681444 396:36.02212105077724 398:3.240813075378926 399:130.11046704732266 400:166.91260167697877 401:38.916225472932226 403:16.443262556386486 405:6.894439832817332 407:0.06345769424973365 408:23.910567112422786 410:8.660186889989962 414:0.7113379753100754 415:1.2947366764254085 418:37.322934116983355 422:30.022150134776727 423:0.263921299261437 425:137.85226234201653 428:109.95888842146934 429:143.04728611156654 430:3.421243547123572 433:8.744593250349775 436:39.4833748558602 440:53.14625591555391 441:43.186486170796336 446:12.444061587950367 447:4.446541439338193 448:43.44509961800344 450:14.632140931414282 451:4.724901209470283 452:8.803724657619412 453:1.113714842605357 454:16.960719102523033 456:0.6496102254717653 457:63.97275025576022 460:2.5217569908576822E-5 462:8.619163576797366 463:0.3404701844425006 465:114.2636525897415 468:1.8040948277599316 469:10.015224101152633 470:3.23328884677761 471:20.004490159900055 473:11.051489739291302 474:5.480325568626828 475:79.8060884324756 476:18.27830988575229 477:40.76335815874472 481:30.740171908185303 482:22.502737503674666 483:0.04293363929980409 484:60.36079157495824 485:18.53056380658419 487:60.58246688094882 488:5.913074090015076 489:10.434949319044957 492:6.972115625016477 494:0.03864264530213484 496:66.080350307181 501:16.502566143586442 503:17.520103052095305 506:0.043283129526956426 507:21.65576946037137 509:261.0866600483443 511:2.548592545635502 512:19.152157283294567 521:19.988152105084424 522:13.759364011309865 523:2.2689113584089333 525:23.516302322158193 529:0.011963164080336021 530:1.6500661772834735 531:7.3876747731594135 536:1.7622092478692561 539:76.4071040545809 540:0.7507761502866361 541:6.987395516129261 543:0.2112622898430899 544:0.04455227844983133 546:11.664066293538724 547:7.136052834677663 548:0.3952660324061575 552:38.651951984110134 556:5.3930100448601445E-6 557:65.21133353964252 559:0.40524520030513506 561:17.24153497668804 562:8.405116348369358 563:30.982884795374318 564:27.26687023152596 566:29.759048594498037 568:24.104090588238144 570:3.881325340442971 574:3.717936563608338 575:1.843317937797841 576:11.245494297982367 577:73.67651323167644 580:49.55907402756204 581:13.562038057423694 582:24.944698600351032 583:6.46239523550961 584:11.49704501896353 586:1.5414422265200969 587:49.337128570957674 588:43.99490893200989 590:114.62845516486993 591:31.685065497238753 593:29.96136179943124 594:20.459285964547586 595:180.20206551856992 596:6.714808388580585 597:3.5017381545965693 598:0.19157370299634907 600:0.35322962832980637 601:2.371649222128434 608:2.3518867888545256 610:3.6094454705774996 611:0.5767851329900393 614:2.9406571801247394 615:12.263013632955957 617:46.72809794126173 619:54.49187050597836 620:81.92832802974623 622:85.74007804890057 623:14.441174513326011 624:18.413651338898386 626:63.92291998781672 627:0.4393834903202237 628:10.22852828790815 635:9.745943623539569 636:44.02357354358654 640:0.410372033131012 641:32.80805000764912 642:1.6190925310085882 646:7.310263922170799 647:8.936442645569441 648:41.418147466654005 650:1.099317108772066 652:63.835321500929446 656:336.9701395127317 657:1.7690990344775765 660:31.737586933397665 661:37.14094139269867 667:60.13016752734491 668:65.60763702269071 669:25.399585256254024 671:10.27696770915616 673:30.24148593558272 674:31.052163735272515 675:35.50814668296324 677:8.157506516820137 678:17.040464532387418 681:0.8723807990939154 682:8.142225690971474 690:8.817802863208627 691:13.35205431056524 692:7.21553169687976 694:0.7197214141397907 695:3.6094454705774996 697:5.2240829292311775 699:61.010342384135605 700:11.29186921497866 701:7.627715585286059 703:168.46045665968896 704:7.483446119871592 705:13.95186591346441 706:2.0419590026627517 716:40.45591870020498 720:40.42409301264893 724:0.2841795178353325 728:9.913373898479136 729:0.7575419545423995 730:17.604390504647082 732:9.806521647855106 733:3.0696951070705256 736:0.0019475782776781094 737:46.05642142454977 744:1.3474841252058585 747:23.422026572743313 748:1.851535074246577 749:4.689526418241462 752:42.89834855556704 753:0.4427999175864821 754:2.8350774665650853 756:4.182538908050095 757:7.698946261839965 758:49.998268503185145 760:33.750548273306016 761:105.03624945492025 765:0.020782432140965763 771:7.511993686203354 775:7.046129358680639 776:8.335487231907168 778:40.77502655807229 780:11.28487595279497 781:10.677553059410664 782:0.6017492853375335 785:33.24670352073054 786:105.0691971944732 787:0.09471215595615888 796:0.1410795363307204 800:1.043301933989132 807:35.73383418285289 810:36.883926749099686 811:18.43149071707715 812:8.944272128180122 813:70.54770193596359 814:169.41158304644458 818:13.304589167148272 824:9.212594491578612 825:0.1981403634183983 828:83.34733616040303 830:18.450897351941414 832:30.070517586923792 833:1.1023878598966654 834:26.59324749155984 835:6.124407204480738 836:5.219198887628262 838:2.0061358643530927 841:51.94441044936695 843:1.428074901439424 849:3.2735457594561668 850:109.30757773762869 853:9.472445457195022 856:5.1996242948568865 859:29.556949206303738 862:29.385509228163436 867:15.02748499380501 868:201.1220842617853 871:4.138380888327075 874:33.72884617050854 876:1.0129846713616797 879:5.580973111946627 882:1.0345260555832905 884:13.276267335099245 885:7.125761098921523 888:4.302479562976662 889:21.541026214794492 890:0.17100507644022978 891:0.826941800519215 897:24.167488981919206 898:16.151102702497163 899:2.739167031877127 901:7.677206060223853 903:35.54341511869542 908:0.09023078843618842 912:1.9775395837966525 916:3.7738418633146886 917:16.960719102523033 921:1.1913832690695336 922:5.155289729635545 925:188.25414811973152 927:2.823313903584212 933:51.81656646380163 937:3.0944933467684548 938:2.676987241487921 940:15.552696838444868 941:3.2972603979502657 945:32.27369732843541 946:67.50868375597985 948:3.175569697303036 951:47.988334571506186 955:54.89247748073085 956:63.33182793311521 963:12.62812677550726 967:6.772890772051208 968:1.6502657640477272 971:0.8050833738751472 975:7.2925456904534025 979:4.447174963706907 987:13.980003470642945 989:18.87864726816799 991:13.151656738358461 992:11.298422441196436 996:2.8494843134783383 998:39.65194464454693 1001:28.37460436306225# συνιστώ
4:91.5112975720531 8:5.802352173280633 11:72.57537469300144 25:1.882854014752833 27:22.481607189283793 43:2.613620323398097 46:14.305412572196342 49:20.99660043928625 63:347.16101682467894 80:19.015269006416347 85:24.87446814867426 97:21.079576957151318 119:3.632277591162356 178:20.813699464150186 194:4.137308069695615 233:7.542384945125242 236:5.739015083147434 260:49.38951658600569 261:12.399759637616803 319:21.5644245193157 405:22.12808070580872 466:27.204362954229087 750:9.212455397953821 845:226.89490297975965 # αγοραφοβία
2:18.536363535815966 4:0.9725782764429194 5:0.7665127282971869 8:17.69847202657394 9:0.021870552051560566 10:0.37171935542628487 13:2.0362839653025815 14:2.2753390547757886 15:13.417536952082678 16:172.77247299103934 17:6.364687825259949 20:5.588154321156416 21:29.714155493495394 22:12.120657886781363 23:0.8061119150566952 25:0.9621186030400394 26:17.49340772817284 27:6.0681619625305245 28:0.17432329564257032 29:0.028428983608088588 30:35.66461339335258 32:0.009428900957982529 34:138.25977246920255 35:36.6426281011934 37:16.746601559157817 39:0.15063802112715657 42:2.224420590345416 43:1.0889800136131054 44:1.5062670487357954 46:1.1710480953752818 48:17.988887156561734 49:9.955876174983807 54:3.672858904729666 58:3.0701332033513804 59:8.834601165250808 61:1.6305804396940617 67:24.65221271167389 70:30.382427835666583 72:2.8091207501014672 75:0.0018667868730277242 76:9.217426451530713 77:7.8213446170130645 79:1.0167756756012716 80:35.58743278569529 81:0.8588298752045841 82:14.216643931002778 85:1.2734992466144832 89:6.21990072285778 91:1.9049061490773784 93:2.2244626589892125 94:183.1245221703067 96:41.420816401619696 97:2.718975931037159 98:10.68131819322961 99:2.5568989633243904 100:17.413239420894893 101:27.20879926298502 106:76.70086939664156 108:2.3470164288489554 116:3.3440763785883 117:119.68355145221166 118:0.9020666174861818 122:48.891068723153715 126:11.154969835522534 127:1.6536583875323052 128:2.7548500815357584 130:24.597532986528797 133:20.391276417286726 135:1.033995510915715 138:0.625337114534987 139:68.43041833668245 140:0.7318572621325943 143:0.896094836392818 144:1.1726212629818575 154:1.1052492134912402 156:3.3691958900112695 158:159.5930539601052 159:3.8448809868034464 163:14.63099312354745 170:0.7029370781822498 173:11.694680812248796 174:83.31911388044996 176:2.046485310828389 179:0.44618236370568826 180:188.41612370333903 182:14.462432785122296 183:56.81612979383796 186:3.277549753496362 188:1.097229968380792 189:159.16314647818194 190:5.834953132093861 191:5.1888350867402435 194:11.413643110387733 200:0.6222432814804444 207:2.6132216199812155 208:11.161929260288538 209:15.404735816521512 210:1.658661965047037 213:13.486440569962054 217:0.12907149736380727 218:119.12072213602232 222:8.351794289172874 224:63.420299793578195 225:2.438992485711509 227:11.524025946122105 241:2.0710278599343024 244:19.323487725383757 245:13.077385214257456 246:0.8179142646191082 248:0.7168259824284455 249:4.883297927374342 257:1.5860623420492437 260:18.083325032019726 261:19.503827242322163 268:6.541510847239117 270:15.314469042359676 271:18.9782795955654 276:1.0111214087083356 281:3.912462099276909 284:13.406035770641568 285:43.08898926851656 288:0.2094107358829605 291:3.586413776024161 295:17.47607094514162 296:10.770228959789167 297:1.2594774517093241 299:1.4704363752964131 300:15.461194773367259 302:1.0567678037634471 307:0.6668085422479543 312:15.071766140030844 313:9.817777604372056 314:0.7274065749663189 315:10.615995809635637 316:39.41925261128914 317:1.4133805636905683 318:1.122157715228192 321:29.189011599747698 322:2.3144675408284887 324:0.835931789384242 332:33.52281290256763 333:9.981927998493708 343:12.513084383928055 345:7.657098429853147 346:20.757738635976565 347:5.03036355979493 348:5.160161153579391 349:1.342994711547971 350:288.31711334416735 359:98.08646931605404 366:0.9449892329818548 367:0.4334699281878002 373:36.87319898759359 375:7.849369362423096 376:28.58078708870813 386:24.91915071264505 389:32.161553908668324 391:31.88079989224337 395:2.8607677730109025 399:1.561848794178476 400:1.3248112764939526 402:40.2579088977076 403:3.1015622860579106 407:6.502531937522735 409:0.6386369940004797 410:1.6539798003044606 415:1.1681493841245532 419:4.870269190573059 426:6.271730672161023 433:36.899183695933736 451:1.5449883278569274 453:2.907645654143589 456:3.567422510449323 458:43.192946901171766 463:6.041730925840204 465:40.06228516074002 467:7.139367511013482 468:6.668607107164801 469:3.2574039090685343 471:0.9053404919335175 476:16.929599858007673 477:1.3975658757181506 482:2.445353388947516 483:1.1386513078404412 485:2.727740618660881 486:6.709008518807232 489:47.89118464227911 491:1.685485166187719 492:58.2319228206068 494:45.387843298504556 500:3.4550904345586324 504:6.103894504434362 505:43.43371457647911 510:13.869903573493838 518:5.975456385909317 522:32.077408625646335 525:1.825718715011287 529:24.484087300908662 530:10.606389298635973 533:4.45432924644559 535:1.2742833943085805 538:2.144198272139958 541:77.14094937947115 547:9.52208810718733 548:11.641588818703255 551:6.288985997665282 553:25.10576345530262 556:12.459168078713581 562:1.59421229146651 564:26.63909964156218 566:1.923184241170399 581:11.388672695682377 592:42.67468312973726 595:16.47885568602615 601:7.466943644509837 603:1.3355213969450987 605:68.57714373368138 610:51.45538872537229 613:4.868412441144221 616:9.94357734102529 621:2.951978182750825 622:6.0444096539760075 626:1.7279521313782156 627:39.2402004477776 628:3.372274024846944 629:36.551624676783 635:1.910130054368095 638:2.073943002644052 640:1.9271245318918606 644:47.67917647038452 647:1.718897064571251 648:2.514256533993865 650:24.94517482333267 653:43.40269558927523 656:3.5024895208002014 657:62.152520917185335 661:28.81530050689188 670:71.48705456822266 671:1.2087864501885377 677:0.8481545855068168 679:18.500934640112558 681:28.239139742647062 690:1.690995000621555 698:40.98522719410049 701:0.7614048452573173 704:27.484113102754286 706:10.612371152935689 708:7.2329882061033635 711:2.963653922033843 720:1.8342980774782298 722:7.573811850307831 728:1.1456006427632075 729:7.416066247283369 736:3.927255032241144 744:1.1999492613173028 748:1.495735397652759 749:22.742340054509793 758:1.6422270200145481 762:12.74702562833682 765:0.6614947049128699 766:5.481780375107836 767:14.673604267224304 768:25.413133103036863 776:10.51900351596481 783:4.773378810877713 786:19.672765377414066 790:2.5260437871545895 792:2.6683717505801194 795:12.347058684351913 796:1.4178110894605573 799:15.693863962645722 802:2.602832686074664 807:11.813159556526545 809:24.995926017252323 814:3.7262164686364776 818:54.128457462598874 824:43.98031031910803 825:18.58686007771563 832:106.62504673270223 841:3.6051090357536584 842:6.565243494084891 843:16.181642093516267 848:2.436022044102434 859:20.902397989093036 861:1.4621186415679122 862:20.802647903267484 866:2.5221047845981834 876:17.987709826840817 880:16.759142724514298 881:6.475706930605835 882:1.0080706417828855 887:7.400108609917117 889:16.200107215922042 891:2.535935031224165 893:59.59368744378255 903:6.303433385541656 907:5.2061627221557085 908:20.004956871449256 921:31.71479712841502 923:16.436928836251422 924:36.27015576815495 926:1.2229264672253968 931:9.138259609325592 932:4.049084364232317 933:2.260479183881509 948:26.197199728649984 954:2.243999844973195 959:4.10820904936858 964:4.03024144589474 967:12.725461622929457 968:3.5530439632222346 971:13.655530895853838 975:4.377694012301649 979:1.452943089096009 1000:7.154179257602224 # εξασφαλίζω
5:10.529849300383098 11:5.839096215351532 21:5.829333119854526 22:41.65520322946286 25:2.6632107645545253 28:13.098202454691949 29:22.62387779518246 30:3.816630278828827 35:11.578266710360912 37:5.957506545843166 43:8.185284868968886 50:34.00553691561079 54:6.452995666340576 55:17.129594166137785 60:15.261847665843137 64:188.81497626806052 65:9.15562781915263 72:10.841722993417443 78:18.21823974699477 87:14.476750735332345 105:12.210585092203871 108:14.115597874611312 113:8.42931340929122 145:10.91645250264285 153:29.829792727283525 173:20.971873045238162 175:29.328002722557265 189:9.648786856712121 201:22.615617928443697 203:11.125139243179564 210:19.172419983454912 213:9.69389319222611 218:9.863363582069665 239:26.398325794676285 248:23.901299800880523 253:15.613368186232416 293:13.044496678928379 296:15.421513569841098 297:18.515870041503963 318:17.965646003688065 329:12.43019227210113 334:10.215464348474649 337:21.881141694500336 340:19.47691222623993 345:9.505022187104293 350:9.194197474620388 364:10.052080566663005 366:25.2667666836059 382:58.449214229959665 389:10.456802580343721 427:14.331274713201916 432:15.153222705898962 477:46.51219986891736 520:64.07444848405864 521:15.426854887787925 556:16.784734689176908 562:11.582726618525797 579:17.468414732583682 583:10.436246427092199 587:55.31698082054938 600:12.157581239595872 616:56.645541870368845 638:31.019338030706052 728:18.060843636267368 765:9.043562767520534 776:47.887175952563766 782:13.066624282210308 871:24.93293512821999 882:25.625398024022278 908:8.487283460900866 920:15.146922347373339 963:28.400815728307304 # αλανίνη
25:13.261250970348058 29:14.37886782464391 210:92.82586556623015 # alder
1:12.208007991242653 4:17.469948319280892 5:53.62723443455455 12:42.41066998771923 25:1.2093910672341537 27:6.824283363205824 35:56.57373476796831 50:32.716250066112764 68:63.222020217192174 69:39.86691990986419 75:2.69761851682955 87:64.59711276131792 142:5.271640107948563 145:22.489650790232066 170:4.429654694431179 176:47.182251010031166 199:5.1615465666427935 217:89.74147728655352 226:3.868870480127548 234:29.958849668044685 244:3.209345432000264 257:16.149950779423158 260:3.7587116938723666 261:4.002451130329348 286:14.069494166684438 295:81.56967431599895 297:22.215513116634032 318:5.028049278258537 361:83.78758131222513 404:5.546466441099356 419:13.259576037658196 425:61.5505894020308 482:61.69062100659147 607:5.971373308330073 621:18.938435012276532 632:182.04753532547656 647:5.782871239102991 771:6.653423355177388 822:24.664357009567933 824:67.08264563195283 871:31.116239583236343 872:21.580180742616676 948:6.382910875072271 972:103.2698759448495 988:144.61597343916043 # εγρήγορση
43:9.647827168782058 77:4.205310011575161 89:4.623369133968643 303:6.815233465996062 457:8.647790783545213 465:27.754026333008287 474:6.50418766872127 509:18.152563608708263 621:24.409036857654602 722:6.308507390021134 729:8.39526725525533 # alexander
1:3.9177764587268387 2:15.44973687129488 4:0.7097393489540144 6:1.8163518575273818 8:12.221858737494557 10:9.942467078082535 16:15.810883156767174 21:1.4985775493705848 25:13.303455018859175 26:13.011612462162963 29:0.5877778724685186 30:7.14536867488701 32:4.7245679646203875 35:5.711165034857908 40:2.0474085847558308 42:14.539663084335134 46:23.011946528935646 49:13.984363444941694 54:11.228287426736825 58:2.8246757769673274 60:8.089560352138966 64:65.08674595912026 72:10.098998999862314 74:22.072286210073543 81:10.041327651672404 91:6.764292089948677 99:13.756272726113247 113:36.73895593191344 127:1.9764445119822585 138:2.9110505766265757 139:31.161986579338866 144:0.7973599226701945 162:2.01951604579072 168:5.816818794159926 208:8.40149090302843 209:3.9663239979905587 213:25.849301023286348 214:36.253477512145516 217:146.87738917946965 223:5.534342100560606 224:32.10764482631266 225:2.4579529710439503 239:39.839730229253895 244:88.556318899011 246:3.1913619804977573 247:28.10968933767359 260:2.395172664734961 312:45.383781259296235 319:8.121273863745865 321:49.25606368283432 377:82.68198183787328 388:4.485241440788223 419:3.817625585131654 449:90.17499797041783 458:5.184865547655238 479:4.561842181358052 502:8.391669617290122 557:40.689234438566004 572:28.87701466835793 579:9.533371186724288 582:6.783950705423285 584:26.794880533239787 621:21.602847819122935 724:11.346360091331253 728:9.922593837408952 779:6.218776680306128 796:10.626790837021606 876:5.842597699536496 920:24.376504265562524 949:7.097130131682518 953:4.207311589671378 972:27.993373770350786 # αλκαλοειδές
23:8.305377187901177 40:3.5864030986672204 51:4.103633868893372 64:38.566498297090824 162:9.789098089514544 168:3.2022780300620095 213:601.5922413979345 367:11.10063195256245 535:5.443087054227205 # αλκυλίωση
1:152.29458758123397 2:19.724559942766717 4:26.905514982347228 5:0.13433513297933372 6:29.2424147954315 8:56.23369317133418 9:92.49707956941788 10:49.52949341656661 11:67.48191127269513 12:44.77650289588299 13:14.116488659051242 15:154.87606922257592 19:68.4863054288778 21:1.9258817916280495 23:25.313370373929672 25:159.64521118274925 26:27.584664178170872 27:57.424681956528985 28:31.785405619742185 29:4.080292271084418 30:10.587764847139244 31:114.4227889241845 33:30.94656360732839 34:1.0257258770497293 35:8.858191943686903 36:26.636694783085666 37:81.74605503743427 39:11.453738642344527 40:0.5129851326479242 42:6.9899320725890615 45:14.529997847789057 46:5.06287001079604 48:1.4684209390913538 49:71.19361535898219 54:13.671641379000738 57:36.23183679300719 58:185.4319936676853 61:41.81242480765413 62:192.31133260893228 65:14.548025029433013 67:22.576380424255053 68:22.27471562901447 72:54.01521222878495 75:99.76047734348101 76:47.52776078480781 77:1.6014693519437253 78:6.0222670979210635 81:99.67078197997319 83:1.77337711065622 84:2.8123094179751207 85:6.2408935932303 90:23.90928177551399 91:32.10485424737687 93:30.033025232309043 94:51.86212550121849 95:4.105134643121144 96:43.391167311104354 101:103.46386377698222 102:16.219537848636648 103:22.094405882366782 112:8.244331216606142 114:355.85642499666756 116:26.227596657931368 119:26.940316548382086 122:127.43852700022794 124:12.96212587454308 127:25.07999833795037 133:17.62116905868583 137:22.89203934692957 139:87.90340547389836 143:5.2852768231865515 147:325.5490974405849 153:12.933498293548247 154:1.7114749488856313 167:5.926821356648619 168:13.298088009338974 169:9.078474176872579 174:2.276382929326045 176:21.44879923837532 177:11.410715988090528 178:12.58358111290262 179:12.9273795049409 183:2.097949410019377 184:5.475159358378531 185:57.02003229399653 191:64.3570555367322 195:82.48084477891705 197:32.011390298876066 199:151.36375925016935 200:38.82150293474921 203:6.572615242763812 209:39.91648575947267 210:152.342542394589 211:10.460340867614466 213:1.3094222166393044 217:0.47307356204208895 219:66.44464490908511 225:3.6804565421390127 227:27.963998931865753 230:10.746075314295464 232:5.597252750371776 234:4.228625655191117 243:22.70730331085909 246:15.258283653099708 248:4.799176198440905 255:60.921378922739365 258:12.373775647373591 267:38.65501300992143 269:24.311724640844595 270:47.55112711370877 289:52.576197847640735 290:6.621542477770321 293:2.909116607054978 298:2.082039360894179 302:5.701284790920716 306:187.56031612052828 311:6.397669233785902 319:4.267237483492547 321:41.5606192354893 322:3.0172816289296245 326:37.386523333800795 335:27.274010920963537 346:32.0262989132463 350:39.93328602756565 353:53.153212328039395 357:282.85523491704186 362:9.971732280287485 384:45.48956969017831 385:20.49460363006702 392:8.535854680498085 395:61.282280735876924 399:6.930746398152467 400:1.9562239125577383 403:8.77319435922279 410:94.17209705184737 426:61.35665381629405 437:62.09759865210492 446:50.52023216556483 447:61.69568271455801 452:7.224099476337136 473:46.709397002842124 475:175.70738485742703 485:9.536804761120312 498:3.8376375204022573 503:23.662885102777317 507:7.001796979270293 509:7.497136392646123 516:69.48993396572958 523:7.327629749550793 563:11.780455579459588 572:20.512086113982264 573:35.559409203950125 575:18.8076217580913 577:8.674660131658927 584:32.46827846599501 585:106.58667938411732 591:37.61669583214083 606:11.815544845552697 610:8.964998571590442 652:3.9985410460811655 656:4.24675570862982 659:21.4737425241965 666:2.0334259806172263 669:8.08635260298054 671:6.081977773893041 695:3.174065815816783 710:11.977532729230036 712:22.072708436510876 728:5.925079583160383 730:77.66882697146794 748:18.830887834118055 770:19.278515496284854 792:24.249314685077415 794:12.137043261857784 801:30.227793892649686 812:10.004430022169789 824:25.029789820615985 826:37.59558141804757 843:18.503910171226313 848:8.903435947015893 888:3.5564433219663396 891:3.2489627156252547 892:28.2458506869708 904:9.266721389002296 913:10.557655432892453 917:28.504813359337128 919:15.112665689612015 933:8.517496007527237 934:21.407125474222678 937:57.010705231262904 947:16.060686352765813 963:21.276116013626936 965:31.81165312616731 987:25.385752534383958 # αλλεργία
2:10.327144676598763 9:5.557890020833401 12:27.56026247992648 35:15.333744996743894 77:24.422739033124632 113:17.709527273687517 130:8.21657504406931 176:9.543923475189116 180:19.18985935482918 367:17.548500258412215 697:40.11497516183219 776:8.975592501178784 846:12.021654708744057 889:8.975592501178784 # επίδομα
23:26.679202241591756 26:21.463287912164887 66:36.69957075449511 78:37.097698715144126 87:5.165518827387064 104:5.318248128368564 115:6.978784249892145 134:5.588606729465699 155:143.46195882761648 205:42.49492138649473 207:44.03492328070608 211:29.80867065557186 252:70.93362958057347 391:153.72107329141556 460:58.0651301576735 484:187.07822462316378 # αλωπεκία
1:36.60192039632269 2:175.09644764483144 3:77.69200101540723 4:3.9381092312697303 5:16.522127304423496 6:21.48422634335597 7:2.2595862199146035 8:106.814142658394 9:13.087848207027438 10:36.13410902636261 11:1.632677530530717 12:0.004228177973673666 13:31.44894504510858 14:15.40830518052921 15:25.837013526996632 16:75.91695949160956 17:50.28923694056396 19:18.899075454017495 20:7.441970198638801 21:1.5135247256519926 22:51.901378550105576 23:184.65233495651816 24:7.756563294116978 25:1.1030634651957372 26:62.61565547922211 27:66.64145310942786 28:136.2313325369455 29:2.646814933827447 30:75.91251332286888 31:14.431247696372257 32:25.614370128687323 33:9.717802638933707 34:31.33871008868856 35:45.150579576725164 36:58.41541130178131 37:81.2182551217738 38:8.919292837478608 39:206.92874100013023 40:12.045394173145944 41:0.42906079702606353 42:185.370682116646 43:8.413656130757 44:6.641069599028889 45:3.8144339325138152 46:93.19986578450228 47:2.977618525592366 49:2.282482028888261 50:19.44225434184869 51:23.185373143894594 52:16.312485618938435 56:22.786777586134182 57:10.074274751393643 58:76.82416910731267 59:35.00427830849534 60:22.99793438386006 62:4.833216764999496 63:6.26922171727774 64:793.3368380823855 66:0.3877565281585258 67:49.19381173626163 68:0.6081818226280185 69:0.4074697422069751 70:3.678565234382038E-4 71:21.26261818584954 72:6.397174410329101 74:23.90104211292607 75:36.22554960089031 76:4.621794821634912 77:44.68184231454831 78:19.16991991376786 79:0.8950924546166802 80:1.529318218855421 81:141.61766501878827 82:30.186387100295235 83:9.23588900686423 84:9.307176417833553 85:4.711432245483855 87:0.9009713329313307 89:0.013324751335451458 90:0.2922274383902611 91:26.681102180179064 92:44.577580604126894 94:76.00334033730624 95:0.0050246765204372355 96:4.219319756883488 97:1.5601455680873999E-4 98:6.690939778924643 99:1.9968384530514014 100:2.646728053903486 101:22.557907982711825 102:0.9375904718147684 103:71.04477266632603 104:13.00670186763602 105:73.09178730702655 107:0.007067042143722666 108:38.1050297891227 110:0.854769271388061 111:2.2638930227270766 112:0.25766946817936476 113:59.65470984242477 114:5.423474435165338 115:19.988152105085945 116:7.891158652378014 117:75.25566322659952 118:5.028517548437559 119:5.689005850254824 120:14.071579517089852 122:8.091049048007383 124:18.461434339527838 125:11.047632827702753 126:74.14096048885301 127:65.19700174259123 129:1.9408707107833016 130:53.621255712409955 133:0.2563695031641504 134:3.3748701696886942 135:14.166390051662521 137:3.7389108096033623 138:18.430292677514448 139:157.5676080158727 140:103.77099564753459 141:1.5874001720811037 142:16.90809527544445 143:42.1636996566555 144:0.018944393565815797 145:0.13903722973642696 149:0.5970658785499924 150:2.335489612367301 153:2.981391517854656E-4 154:6.223140826673517 155:13.425279632355245 156:1.077067279731408 158:95.34877389592553 159:0.004509822646824608 160:49.24504029941523 161:1.1037837498407215 162:187.49617303964556 163:4.636745800464811 164:21.246355812313286 166:4.787325534956684 167:2.205175903201871 168:0.15098091751519965 169:1.4537452566979578 170:8.17777332587415 171:89.87074381020798 173:0.002440208877314925 175:0.030327701844774395 177:16.94855750412486 178:7.348243023947424 179:2.50681888390901E-4 180:7.588641304807172 181:50.54106038655906 182:0.2819931659509324 183:44.11646725728517 184:10.54292722319191 186:0.7702899782331695 187:12.1955024766309 190:174.2319339103633 193:0.31623916816740405 194:47.29637921756342 195:39.72221769478731 197:10.712609998429505 198:14.097951834813045 199:27.26796688753821 200:51.972864418759485 201:0.01813042506607398 204:15.547266731990037 205:13.172253673903045 206:17.676027655338498 207:29.422119634228505 208:18.326042608239746 209:5.354755994971829 210:513.2265894873398 211:209.69897785211967 212:69.50269635126205 213:5413.174317018796 214:87.38437761734093 215:95.21223128441835 217:18.718833300992987 218:3.1985289846693576 221:0.2957190101028025 222:313.51672891697916 224:218.2077146230983 225:8.927341786367545 226:0.18783341049753938 227:4.631473649098226 229:6.238974756514475 231:0.22292469447832117 232:0.007493546307989465 233:0.07889437951800927 234:2.974267516188945 235:34.567082555994745 236:0.47749761402755925 237:0.12315976041996796 239:661.7738198562761 240:249.70218715662884 241:11.952621171123303 243:17.41342883230054 244:51.506308679230834 245:5.351200474822593 246:14.90058442900505 247:3.6220334239517027 248:5.980257424499462 249:24.30277200316988 250:6.30090516698074 252:14.79998518609893 253:226.2241081780134 258:14.13692250289437 259:0.05407733162346477 260:2.338140533788395 265:0.03113220748811198 267:31.22894939370721 268:1.4181483370808063 269:28.677141935776742 270:107.23734141970344 271:0.5998553646861261 272:0.31201406214991106 276:0.5569875946350534 280:26.332220401439955 281:0.6696954225425444 283:0.8922016378869283 284:10.703060747789754 285:132.81431927069698 286:12.49905604050977 287:0.8106479165648662 288:1.038489749045574 289:4.766979993059759 290:21.939128261849998 291:184.71485520492232 292:7.580561121113498 293:12.790925602819696 294:2.5858358046063334 295:7.395731065579333 296:20.38075211759789 298:48.675745596828875 299:270.8280822449464 300:0.14250180563801323 301:3.0879287653602354 302:5.937592954748658 303:9.138791381656793 307:13.061871430901924 308:38.553251624289445 309:8.96545546690992 311:33.118225005087744 312:13.626545377641305 313:57.42283977770799 314:0.1744528478677199 316:28.098830953536858 317:0.14895571105750505 318:8.957998441720438 319:8.887559884569455 320:1.2473009382698146 321:15.219092615077626 323:0.25773853525333956 324:0.3027467318257217 326:2.8482422256295425 327:0.02399357121504827 328:17.49297263972694 329:0.7114678163752803 330:61.09905446997557 332:4.845975659917112 334:21.30709311706418 339:5.037846526450064 340:8.610760675167956 341:7.4966242693335845 342:46.3611331685736 343:12.311836928881537 344:17.043872966936213 345:14.84140301211695 348:11.107800509130156 349:0.14809401887053883 350:0.06015394861558294 353:3.851975138467486E-4 355:10.992052133206617 356:16.39625599654365 357:0.9122463136989865 358:60.55120356964923 359:5.061129051889182 361:5.391724507728133 362:4.959263529260053 364:88.38330652456864 366:34.846625061224316 367:5.678301928990655 371:0.16611429938491606 372:5.115483790973327 373:30.43301628416812 374:7.052471934731703 375:4.20757217638676 376:288.42242349771476 377:8.620354889289212 386:0.7819989712899993 387:46.6746693767064 388:26.516940364380325 389:6.506412106815749 390:41.38964853525675 392:0.023553409694673812 394:97.85099274530273 395:1.9657133111499785 396:2.537501499487056 398:41.18420909208537 399:15.644623919043351 400:4.946606181770346 402:251.91353060379706 403:3.153905985120287 404:3.446243288813511 405:40.25970513751362 407:1.4441304747178771 408:3.4492281828198506 409:0.7515228186260582 410:0.40054757110861156 412:0.2842920559441891 413:74.60821202684131 414:48.21270729306641 415:15.518704672509154 418:27.081819471397896 419:0.1171591649704045 420:2.7241846504474474E-6 421:0.0761034459964407 422:11.245418641212007 424:16.635981739468527 425:37.89298815943846 427:1.8495251809580326 428:57.61882901055746 430:42.506296956510404 431:19.332599610755473 433:1.3260753549974869 437:50.05199433350838 438:0.8997146269908702 439:0.3467456021773553 440:6.43628225693879 442:21.53387825012807 444:38.21395046470989 449:3.483327270346727 450:0.24661073402492653 451:0.3016111858481983 452:4.0016327600382935 455:28.085440424655285 460:54.105500043562735 462:0.05024348477680453 464:12.398072123065417 465:20.13991040583932 466:14.510805599289332 467:3.3602849490562385 469:148.34166259916185 470:1.1037837498407215 471:0.652019167193613 473:0.016174924132109313 474:7.514505707059919 476:0.0421751395135496 477:38.49906370518761 480:0.25048966560330693 481:3.632393835055033E-4 482:6.718267748028634 483:15.222887875306169 488:59.08610793625898 489:0.0018869730682651014 491:1.8717195583380657 492:13.2626449525851 494:0.035540274265389415 496:184.0504018291889 497:0.16413745217171383 498:2.3482107685937343 499:0.3127090541484583 500:3.927377569703353 501:130.33241517692824 503:3.9262600869039432 504:0.009761227778105046 505:18.84154980916975 507:3.6731835969234243 509:2.1439375913912238 510:10.862995736018554 511:7.580974397485382 514:28.795289785605537 518:0.01833691629805341 522:82.37277079685413 523:43.88875652846544 524:45.65030597349644 525:2.1884137328054667 529:13.736637154790897 530:0.49330615098413577 531:32.709512154781336 533:11.834276467598608 535:0.1061476791875751 540:43.39583642868839 544:17.803700434245975 547:2.696049966823415 556:2.7896658264537018 557:17.014662253763948 559:0.16487840668332604 562:41.684546341768225 564:26.55991672949993 570:40.047074240615814 571:1.8354943477229786 574:14.645814265929914 575:44.76770321425795 577:9.701929170724966 578:0.14852582495056274 579:104.44727601003655 581:66.35808402656134 584:68.76653391954035 586:15.034837095938276 587:7.402295735044572 588:57.79820607761776 590:0.9259993214556802 591:5.596541695614171 594:18.25782377273876 595:14.836211043098166 598:23.025272591235506 599:6.965508947373099 600:22.012186373277142 601:0.8940390820949085 602:8.606096889284933 605:26.945034656618244 606:0.7392977782371997 616:8.059477475262204 618:74.67936602514588 619:55.54269332932067 624:0.1443688721396336 625:1.3391829693484714 629:52.624203513933395 631:2.3993263724587544 632:14.012214783631332 634:21.27969921999403 635:0.6691751814461917 638:83.91775724167334 639:1.49627030210176 640:63.219723205633294 641:17.782402409430176 642:44.083245153231275 644:13.54998499599304 646:0.0509763068465157 647:0.4641245863150861 648:33.61440012682793 649:1.8743368565745957 650:5.888835553953286 651:4.229529335148775 652:2.6016877846688677 653:9.164729045871809 656:3.0040915950532687 659:174.84194556048135 660:0.8105226743177648 664:8.847251979735878 667:21.322703700330646 671:12.630287902396082 672:5.653739071324136 674:5.749789071333017 675:25.789099205374033 676:7.463522729433182 677:0.7444054094003454 679:5.360190082658701 681:10.982043999926088 682:0.13470168340239908 684:19.71570335806884 685:25.481821830079426 692:6.443267590568957 696:21.074945366548537 700:88.5263906179852 701:0.9041638584720583 705:0.00630180953843066 706:3.7153599267297923 716:4.019688504642063 718:2140.6075805766923 720:22.035788831218326 721:16.875825682464754 723:86.69790024543722 724:0.4551218545326702 728:52.22924106188389 730:10.765242784340455 731:1.0871469583238011 732:0.002061983293736306 733:5.724961368710159 735:22.14623880776164 736:0.3895302357781801 737:0.7450025072218873 738:5.236163525330212 739:0.49306114957340547 743:7.113229862535227 747:1.5577448552479338 748:11.663642190836544 749:0.2869196275082189 750:8.057544854789553 753:1.5117531740696424E-4 758:0.38939546925018104 762:1.062725053681085 763:11.062491644304162 767:0.1895347104533829 768:0.002970321829870311 774:83.61871115076141 775:10.097248843498104 777:76.8053315902709 780:13.182251699772221 781:20.8899964773551 782:1.0500283343151442 783:113.92845718169349 784:13.70798880284012 785:25.78840672770518 786:46.07757742130749 789:12.85744294819717 794:35.44884166118093 795:0.28662706622914724 796:0.14646022876141657 798:43.78812077437853 799:0.33881563549112903 800:63.31884385368414 802:15.128607204987892 805:8.613222038314419 806:17.668836295983734 812:17.181058772946894 816:0.1827146095355343 817:5.180420955297998 819:3.473866702960426 824:4.715070128444419 825:98.94812179134625 827:2.2211151179247124 830:3.8991424991441463 831:40.30179152513491 832:69.5184743897186 833:0.01444625691141739 836:25.718758131546405 838:0.8452923590123896 845:22.84921395202997 847:0.12289984771704407 848:0.05916873262510168 849:52.460585731186114 853:0.32996214001634205 861:5.580461788076374 862:7.2476518031942305 863:3.132867270119556 867:54.60150760755693 869:2.8627354461665333 871:26.140767639846267 872:29.805370332101983 874:2.4546592054356577 876:466.3659316680831 879:31.685518226867607 880:6.436039258705404 881:0.7819989712899993 882:1.7791691041950761 883:19.22288044209024 888:4.6978621128314275 889:0.330425703272021 890:64.90049238079325 891:14.728510037188018 892:11.059466841292869 898:6.38798875046706 904:7.301278061408065 907:6.0695671898669845 908:16.276930616938127 909:0.07833132538816458 911:61.57535083398347 912:77.7573949658908 915:0.8105226743177648 916:1.5049119623799248 917:6.936817512119721 920:34.516347887699474 922:0.03816223320689097 926:0.078693118732523 932:49.58750507332277 933:3.2300365756330565 934:51.26104031076504 938:5.999645587268097E-4 939:53.53432371083516 941:646.6462168572264 945:2.1418552077652264 947:7.335837608619376 948:0.017577497347463528 950:12.290072354360964 957:20.71295937909999 962:4.678504551832606 965:26.185327353222096 967:5.909537508232297 970:45.58608622878632 971:1.439818990999425 972:45.02086132254242 975:1.1514755895550235 979:3.2022139671692735 985:6.965508947373099 986:1.6560049423004075 994:12.785161710992343 996:15.66707144778326 # επίδραση
1:35.55886006871458 2:5.290051973143685 3:7.1852766553361995 4:66.9219681641582 5:24.168745784652838 6:190.39729200522189 7:20.3759010766325 8:683.9437734545506 9:21.027959697247717 10:456.0401683770312 11:174.02963172458192 12:9.812152100273433 13:41.74129250205784 14:14.371548414421557 15:49.00828335076327 16:14.274248780339827 17:137.8028498093976 19:0.7151195032975263 20:25.726090194670302 21:8.024538185114748 22:12.82373913351978 23:39.28489297870766 24:29.19908661154095 25:131.8819004782487 26:21.143104177094575 27:73.33891045008274 28:0.31842418369418674 29:85.54134044676914 30:126.65869830449775 31:30.089066964099178 32:16.054174074909003 33:24.94307189068115 34:123.9644975600903 35:0.8085092956164437 36:77.98543323311242 37:147.61665062675078 38:0.9276314908432151 39:3.1373170280601763 40:77.00678938614243 41:13.56491943924827 42:8.275933710906735 43:6.258326292956187 44:7.924036810704393 46:274.9342863903522 48:13.105810191346277 50:82.0140999379691 54:90.22494915324383 55:0.029721965390969537 56:1.0910814057185498E-7 57:12.635207482550136 58:61.33846823309676 59:67.68731358060248 60:0.5109171772664245 62:0.10840532301913339 63:19.145130926011614 64:0.0935966996834343 65:48.20119651532246 68:14.377803235300934 69:9.502074578823718 70:20.28096066568746 72:1.9568385895443043 74:8.081778146192761 75:84.6522563976154 76:146.4738732795772 77:14.212661020366259 79:0.051545806041667926 80:8.89435831104947 81:15.549419164757374 82:9.04902385112234 84:0.6870669162948462 86:17.764305746197824 87:0.08429770871419638 89:14.804067880821583 90:40.6276269747158 91:9.62638156496935 92:349.27853952731886 94:12.415281593507142 95:149.59187146912254 96:0.7610631337447769 98:4.35492567764291 100:5.670787384961159 101:13.596844215343271 102:4.873467421432583 103:1035.344103202937 106:5.687095880601286 107:19.974046821836172 108:3.1914297598296075 110:39.435772885684315 111:10.191808101076608 112:376.3722345813148 113:1.892305225975777 114:33.02741343839632 115:85.7400780489026 116:0.7412839344311499 117:71.67139106065049 118:41.377289888222215 119:0.1873075255485368 122:467.8101164149609 124:6.488504507654869 125:21.139887698488064 126:110.64036102488099 127:8.638843846024772 128:45.81054460473432 130:3.6001991320051734 133:35.682066400353555 134:0.6575963416334072 135:18.443334433948195 137:28.103824310629022 138:0.0030048406895324775 139:0.0022332460189335417 140:307.03438360077564 143:1.1137292061547084 144:811.7990025949899 147:74.64131071298924 149:31.082902158419376 150:24.554832235105035 153:37.783752044401226 155:0.1686397109031592 156:5.048865119982126 158:9.57795849847346 159:16.936887878045614 162:11.821275516374499 164:0.008096729376196618 165:14.001962430900258 166:1.8044242277730942 167:0.10140989362362891 168:54.25676982760593 169:43.46288313167443 171:77.45573567678052 175:19.017538113175362 177:87.88534011533669 178:6.103551339869714 179:1.7913442723642572 181:16.02074338136851 182:1.6855466797996856 186:74.90432945207161 188:44.521225959974 189:5.914069627795397 190:664.4871108493678 192:50.048743809439024 194:60.84185767151995 199:4.284292583362474 200:31.72423822287433 201:0.5078990485080463 202:1.0539452039560033 204:4.121401421801247 208:164.03295157824675 211:34.0222329007182 212:13.388237242837988 213:41.46694519555634 215:4.2307050679758476 217:2.0178126624753876 221:8.96109962597417 222:1.2716050885328658 224:3.2319042332607015 225:31.080476313965583 226:1.5429355327786383 229:14.717542488225202 231:4.831863259124947 233:13.10270100167805 235:7.288097969257476 236:38.07636535807113 237:702.8740105361704 239:2.1030047531494795 243:0.060362408205272514 244:5.640356711552606 245:13.59716752134066 246:0.00953482200566738 247:56.528949254333384 248:11.732745518983345 249:0.16750393062216304 251:3.1193433906125976 253:0.6173565698923161 255:26.235235178987402 257:36.68610302574247 258:31.498044505531674 259:3.9040130192491027 260:8.217306817762795 261:16.36078120376303 262:4.0815706432590835 264:32.245041555219636 265:3.927331418562591 268:10.363227417057482 269:16.783599027151023 271:3.7017493710230087 272:1.024006916363749 275:421.089546895259 279:0.9891262714789986 280:4.732351292624606 283:44.29942187822871 284:114.81812225834118 285:6.800942373063971 286:2.3904469437037164 288:54.62468482582771 289:2.938387119708764 291:0.003316096344573216 292:0.14612115492278535 294:98.29537736737494 296:7.208822756039962 297:25.266533023724193 298:2.0743742238680474 299:0.2547156330668901 300:0.23040959766898358 301:26.813361895268656 302:86.21318237767406 303:0.10168392566505619 307:0.734017090238844 311:0.1862976444504887 313:12.270846969558253 314:0.8321679751264819 315:5.475924632749934 318:14.821547689218065 319:13.696152934968515 321:9.082630722848206 323:1.3407077910807839 324:68.24578328610481 327:54.2092616336254 329:0.5494010532303715 332:99.25767768349422 333:0.2313492094705557 334:79.95982640589055 338:0.5858868308207819 339:12.061677496992976 340:8.83396146609498 342:2.907001705999557 343:1.0412765063699503 344:54.7930426482581 345:8.8853229193652 348:37.70770899304905 349:4.659761807465249 350:2.1856918415616468E-4 359:15.663417584872567 362:4.895126690837002 364:60.15974534967252 367:0.3775594825077049 371:59.64353697532079 372:0.028408404147835246 373:19.593357995694127 376:137.40922429930524 377:21.604381849467384 385:49.027293136032284 389:10.94818031575449 390:0.07107846486853957 391:20.789098519916255 394:31.21199736998138 396:10.848625018919456 398:409.65144102942065 399:120.51077973480325 400:8.021233290569848 401:4.969774044228921 403:35.744396498442256 405:0.001511829987727529 407:7.124042289181224 419:1.810148901371391 420:26.434290694246968 423:5.682786992152459 426:2.953010481597439 432:1.4992508041407258 433:4.106674665628052 439:52.81452839472006 440:0.854915590188202 449:0.05102674902820715 450:0.15283963443310045 451:22.77265630034684 452:66.40283141871465 456:90.4081252577404 460:30.34397372601246 463:2.7581996140250484 465:4.432838933689478 466:76.8063509505586 467:41.437824464580245 468:56.172986534135106 469:0.026393630883399306 471:94.9527652366853 472:58.821948543614866 473:0.7443534033759118 475:5.542845191859334 476:54.622962177384224 480:9.622509135906423 482:23.823028953212134 483:1.5346232343036734 491:0.37946627785226283 492:91.33093449362302 497:1.161530849374859 499:1.7777257291129178 500:2.668182487753941 502:0.652763940319367 504:10.260458856728594 506:18.144036031434855 510:37.2911497243206 511:69.72907383048089 512:32.89100116381989 518:0.438864433932293 520:1.5469008737619068 522:4.037211254758597 523:47.619391446180956 524:10.28700603396592 525:0.4684015396954999 528:28.907097517099373 529:1.2778078475422985 530:4.294827960719848 535:11.655220440040576 536:6.361576445540188 538:73.88021837383144 540:0.9036998813824902 543:13.34226686290544 544:96.89894081556666 547:59.71509419324814 549:24.87930854427128 551:25.797584738840552 559:4.56423203561538 561:18.32983835247653 562:2.3581262364181463 566:6.456685478389829 570:8.557806248780242 574:24.320288435914414 575:17.444664219984446 581:14.94145762390937 589:30.032878714772263 590:7.075126615803215 595:1.6928245596911886 598:90.75233760246982 600:6.1752913456198515 601:0.8964259759687856 602:11.39431773417191 603:4.636436865594481 605:19.88757103469157 606:99.36999015537543 611:22.119638085418856 613:1.8087160531722595 616:12.470654784546051 617:42.87638350599721 618:0.241377575884721 621:13.622618625926313 626:5.854656587050063 627:26.207692842560856 629:0.35831121486045664 631:99.15795729448101 633:0.7232165686159971 634:1.2305615914185266 637:3.750302126879177 638:0.6377675620242776 639:4.153514816680328 640:0.5358902763785561 645:31.659171302374382 647:2.588739661155477 648:0.9674189158176362 650:18.57126264971084 652:29.033334517475026 653:0.32948267228576067 661:28.100165544990457 666:87.73111587461955 669:38.95343545605581 671:0.12702023343931113 673:21.769076743959584 674:2.182554248769883 675:4.892967953511692 677:5.848471242714387 679:87.32665006036534 681:24.801565672193416 682:66.87956839738908 685:2.5405809609647285 690:29.38431394221149 692:8.268798651422458 693:0.8099733463067497 695:8.115429496736365 696:67.68410439272874 697:5.640913655649068 700:3.642794984800667 701:24.513592476208803 702:5.826572229366724 704:3.9895881533398203 705:0.49701002126002 708:0.8454711517023993 710:18.78603159283934 720:2.8037095473630433 721:124.44561845157993 722:0.9395567955483937 723:0.5394655335814449 724:29.559929610311073 728:62.9888343744729 732:0.534110112668441 736:6.090882182527507 739:9.870248704378245 744:11.22214015325374 747:13.437748174155303 749:5.098320612832911 751:2.0328735081533753 753:0.571616850512289 755:45.81154722704338 757:8.32249221349084 758:0.3531658985959788 761:29.111674765168186 765:2.4990364291207023 768:0.6513494544871267 771:23.982134994513192 775:15.953096533710093 778:23.84735418223591 779:16.910827347973513 780:0.7858489261285152 783:0.14583470522569467 790:24.345763370010232 792:44.96287336042295 797:86.73514516447983 800:3.625293824483306 803:11.032551550967487 804:7.939206627109474 810:45.5891117728687 812:20.778065391361483 818:91.64885313487657 819:48.59483585390357 823:23.488136311964297 826:16.457982162449486 827:21.19141157490076 836:9.22068532283191 844:4.569002446957698 845:15.409784882203777 847:8.008162935515557 866:4.10786681067393 871:30.121626609702943 876:0.334328162579021 881:15.761593209566147 882:13.979696880912321 884:1.161530849374859 889:0.315149966668276 890:0.2628616123495307 891:95.76038916707125 895:32.23821426900364 903:2.9800495529619115 904:8.538809813485226 908:81.5217385803208 909:0.9613060645957269 912:17.976371479407053 916:80.32437552359588 920:35.222500556054186 922:9.611990084276687 924:51.60163669618737 926:1.6842101664425033 929:0.8308327873252632 930:0.6892040506986769 933:75.73677679900388 935:2.1427370361001206 940:1.6277355834764022 941:6.885337184529312 953:34.23682803491458 954:0.7611860582287467 956:22.592324217170635 959:2.3400252567142776 961:0.5494010532303715 964:64.76489675565465 965:7.859011454001865 967:0.7467367572841961 972:7.562472493761992 979:27.141442916075217 986:8.699412733463571 987:9.529108670666528 991:43.91192371986115 993:2.549291737166291 995:36.757119593898565 999:2.0683910119861912 1000:0.8177363738158531 # διαφορετικά
25:12.375283975562475 54:10.90265154763574 64:95.86852191028379 107:7.018022290102777 125:42.25663953800525 153:41.69860997175942 171:13.203136028337406 449:14.62706051537432 502:43.1911758992652 626:27.301557978954722 718:26.25476255311669 728:6.114684505329028 825:12.522789090195793 871:18.812341723885876 941:82.9636410838133 # θειϊκός
2:9.021843283867485 4:0.41328400832397616 8:6.478714810023933 12:1.7303089889405752 16:64.30352981025916 17:16.6220151481161 21:67.63125513443917 22:59.59708409374918 29:58.84641307396218 30:60.80987907840182 32:3.835528076831336 34:45.72658412907901 39:180.5634237608905 41:1.815147034156141 43:6.121859958727217 46:0.48554384438258574 58:2.3642801308491923 72:66.90490841614786 78:3.198246270301254 79:25.904244244280914 83:3.167755476635214 89:20.440024351651807 90:9.091698260509506 91:5.80927326334844 95:19.24441923738578 114:4.263644749471226 160:16.067600240869826 168:4.887391184118275 170:13.851786872047345 209:166.50740327213902 213:3.6404255098504175 215:3.224695128632656 239:5.561947005277276 267:148.96105389249743 284:6.356172427372468 290:42.026941984312295 307:88.03342005419924 311:9.415643743790934 345:2.7135178263329425 348:9.618739702446918 386:229.1839316348768 396:4.1341319992396945 406:348.94580193527656 414:11.87648414576849 439:2.184653313559885 443:84.6436959449595 469:9.2444716531272 476:14.03847638598152 489:11.18549809974553 506:176.02562554497624 508:80.49180373626194 511:4.035053640486432 520:96.5238311822657 538:4.324305398177325 547:3.340706132093023 559:7.300284931667035 583:76.67537973204348 603:41.28658387954657 619:3.624566745097191 626:3.8506105500638577 631:86.46573361448088 644:502.33578522567245 670:84.06025257298812 741:58.06323520588841 766:43.00278022339517 929:161.96602560549093 937:93.65584199429871 970:50.36653970778726 # κυψελίδα
3:45.06593279728164 104:9.038077728505781 134:9.314237786704432 157:54.80240187932552 876:7.948749628517489 # αμανταδίνη
2:15.419554837646833 3:15.070728397889482 7:68.3185543231663 8:29.53849558021311 10:0.9151040227399619 13:0.34131549249239873 14:1.2843592088674525 15:0.3281039042629942 16:1.631094497402218 17:0.2679837031503717 20:16.412773714696034 22:10.234083960642947 23:0.5086530949178061 24:14.54294558739957 25:47.03230667748073 27:2.0665700792298427 28:4.326414842029536 30:0.08134193116738174 34:2.0400057374954117 36:26.815526491262414 37:11.232542965248765 39:7.58737460472543 40:1.0191675888938236 41:20.03097289235808 42:24.173464828127727 43:1.6198490406897628 48:32.89302485913763 49:1.4913569503173858 59:0.590512356593672 67:7.054138990342579 72:0.5491548300398865 75:0.5399802654427224 77:0.450076437883098 80:80.74895406857229 81:37.747221940667885 85:2.5867050905480213 89:16.665481855293493 91:8.760880581812813 96:18.858447537553634 103:101.6461185555271 112:0.596368867006618 113:1.5610943837507925 116:17.42743235639326 117:156.70010384248607 119:0.6361257597726163 134:17.094707961936997 137:26.782487804923377 143:12.409180252191057 150:60.3362255336398 153:82.01097006766159 155:169.86356395798936 159:6.659089320223486 164:12.028993535496737 168:7.376491375315029 182:27.891316635820235 186:11.301616694515616 190:1.4482045072133873 200:23.559302249033447 204:2.4646172293889292 205:92.97249633239781 206:50.279789545221185 208:11.172793583463585 211:96.93953653545584 218:2.178032770482393 222:2.241749977086883 226:9.910736394256134 239:4.164500589151228 240:34.55451054197675 246:32.237250324159504 247:21.667587362882387 251:2.0734514113461233 253:1.7270547598452577 268:1.668351614008096 270:36.976366565758575 271:34.12937375438096 273:10.651337900621739 276:2.270133575180808 283:1.961260675378732 288:32.01942371225517 292:20.174157553609678 293:61.8361439414947 296:1.6737597609270831 298:2.780686186102411 300:21.58942723819856 302:2.326217929130852 319:16.53301625986129 324:12.152046090490526 333:2.7660968345876453 334:2.3348531445306766 339:2.67045182927657 348:2.7567872212755242 357:5.584971672521448 362:4.415014458020352 367:5.343492500364598 371:46.35184118020757 376:11.929601686790036 386:3.420844846349464 390:163.39859264426678 396:3.385891840506357 403:93.7519289092288 410:3.0265329374929224 414:10.317984678807969 415:2.4611928606114137 419:7.778706042989491 420:16.583866092750206 425:35.13254719042201 430:3.8097015952434763 442:2.356260042406474 451:14.948281248969698 453:37.82030918860703 464:145.17735712458352 465:2.583001968449769 476:71.18349133191194 488:109.97269728494692 494:2.4057637338476616 507:74.40172611683523 518:15.799248025450506 530:1.6368472849019304 535:2.587632236243663 556:12.184900195787206 559:1.7122576806669727 561:18.223266191423896 564:3.7512415318261074 575:29.607826991187313 581:11.350273912949673 583:59.82587877253007 584:63.12737461974666 590:9.749051318651796 600:9.076658174996863 601:6.376367720928768 603:7.88426772835851 611:3.6156184484206246 613:2.6091086411196227 618:21.693714927579173 619:197.91713755139995 620:3.3889032039286078 621:10.723429678409689 661:55.52574175943619 664:2.906901120321099 691:77.47508750613443 694:24.971304754385237 695:64.15126366164516 699:4.511323056752349 708:3.8020490760096988 718:2.7922424737075455 729:26.397216118302126 758:8.630138837406765 761:93.71205381916167 766:2.919392505707197 776:8.476415469974937 792:45.99916077742526 816:37.246500375994735 817:79.61685301999431 833:2.318410372099209 836:12.284678022025513 861:14.641563259715811 871:22.85712351608895 876:3.5547862503505687 922:39.16972932140055 931:152.90161593160695 938:3.3679336516421126 957:46.621981770645554 959:44.257259611282116 967:9.975119523146052 971:3.9638138315055915 979:8.173784057694444 987:4.412335622976652 989:4.270729754668837 # τροποποίηση
2:5.286835007941321 8:46.65275680628411 16:30.662381152505834 22:41.88523345555384 25:13.681782260671442 28:18.40228343267363 34:7.908248920117762 36:31.442951706567396 39:95.0146221816867 41:13.713464236658144 43:6.884732812506121 64:36.42343258288073 69:2.008297071413843 72:62.085937612466104 75:10.11453522059969 79:56.86885708122356 84:12.576744370117211 87:9.503731304187786 91:13.201150248403053 94:11.379031359356935 116:1.7000426014604548 133:2.420446957277054 140:17.17004858821045 145:13.665307484530299 162:35.96935798042028 166:2.461668323366253 168:16.19506864349621 177:13.74845883375149 194:3.86151234393521 208:75.38738389544984 211:0.8961023280480499 213:276.2535046942236 217:0.857395760379741 224:18.096857228718463 239:224.51083226331076 245:18.47771880467616 267:3.5757660065518646 272:46.5545956886261 284:9.130425697332223 291:221.07627107897258 311:35.56307764722722 319:22.03039880695847 321:17.837644674446388 345:17.6533936924309 373:18.529110669709564 376:1.8476145096824919 389:19.545864613187177 469:32.245617631262434 476:45.35093664069573 496:258.8546754925724 502:16.44750163300441 530:15.878345688505494 621:15.860279460924607 628:4.720817441784575 705:15.635513057375269 721:22.339848294237346 728:7.096182022030301 755:21.78826855925459 782:60.60755381436048 876:27.217313262979843 884:108.13008453367854 # αμίνα
28:48.60250084614696 37:45.957731613390735 66:10.056891052367444 323:12.291177296445245 374:58.6683162730667 470:11.4902140616295 812:86.3408109635341 # αμιωδαρόνη
173:112.6413017126903 301:108.29049554475004 # αμιτριπτυλίνη
2:45.78701483436664 4:75.04246802304364 5:7.068652998644023 8:18.157224508741045 9:0.3077765523301312 10:13.750035131221718 13:15.570564078684873 15:0.09309181691038411 16:0.7937992978631301 17:5.408147432084808 20:0.25100376624259646 21:7.745859482177827 22:0.47864517162611103 23:13.947874866034482 25:46.35804533662444 26:0.1656032611196183 27:21.22800098610186 28:14.829791665130593 29:10.142677915865182 32:9.343441714174558 35:2.8107169900699707 37:1.4898615888412608E-4 39:0.7970822220171757 40:6.915645938157436 41:1.7394059463404592 42:16.245895936203905 43:71.58899107588215 44:0.21189185668527125 46:9.240786942059996 49:0.3025445610366349 59:0.001846172510016262 64:103.71490707639137 66:0.9293698835627946 72:31.37399781376425 74:4.85423587495638 75:0.007702898402844666 76:31.891638151157125 79:19.146002420077075 80:1.3837192723582248 81:4.581595795867611 82:173.6403575555815 84:0.05982340275621584 87:0.2603598295695104 89:2.8010978044953476 94:20.637981230233883 102:0.14281345059686065 108:1.9750523977576033 110:45.23363957819777 112:4.882129089479555 113:0.3437933710149619 117:0.07380453174537475 127:6.64293339785118 139:102.20617673185326 140:0.5742936120457026 144:0.8065411696267177 150:1.0010268833869052 151:4.753147187088547 155:1.1093472968982445 156:10.595753652052212 162:38.455674374491984 164:0.644140805074428 168:20.50943176695617 170:6.525200933677998 171:0.40246860845404286 177:4.40463504914802 178:8.833295617136606 186:2.8668128261556087 194:105.97715657894808 201:5.749468222641947 204:0.9853107592488888 208:10.231247947332085 210:263.79400046775254 211:44.12710184930359 213:976.2662538927746 217:18.397194988939894 222:0.8126298558562911 224:112.87796375677073 225:0.2342774274749706 236:3.813905065869482 239:186.17637402623532 240:32.68160809255396 244:6.316785954356193 247:8.875215662330739 248:0.5604945918209906 253:48.47490274159329 258:12.747343416273496 260:8.259411667898908 270:60.93240756325453 283:3.172649146793664 284:0.20496857117028408 285:9.475021331573531 288:7.419846474372582 291:174.4398891537295 296:9.845853374648776 298:1.2415099438990902 301:9.234639105114013 307:31.29697537018305 311:4.520064199794585 312:9.523728731666706 313:19.945112214631845 315:15.34478057648761 319:18.96108651871211 339:8.970532208757739 342:1.6765059033751124 345:95.29386160919258 364:229.18432611416378 370:59.5589726032005 371:6.593270036591478 372:3.537790996124324 373:2.49009586523785 376:6.85920413077921 382:2.8648309035306343 389:8.274442057691166 399:40.96773923816439 403:61.245317836517664 414:18.86393173455506 419:1.1017045947525805 424:63.06233587254124 440:2.1441608194917285 449:7.705106821250259 458:12.78152223871243 465:1.07985574223342 469:128.71160096406746 473:18.168546653082306 480:8.017151231817254 483:24.17332020852136 496:8.329240099230843 497:2.525611465610437 500:0.5576889040372743 506:0.44460558869641603 507:5.090699131537231 510:2.3436707054568786 515:2.7968490891391893 520:4.078174250890902 521:976.402856650684 538:11.716626326845734 546:1.2554783866805304 548:1.6890035724237622 551:5.814559145067275 556:7.093175909008022 562:34.29616358608616 575:1.2911814953759913 576:9.574751896557684 579:7.707410048119946 581:20.124749571273423 599:2.28498842378912 605:13.372190110244688 607:1.6641270291517432 616:1.2191804011353895 620:1.7626020744517634 626:1.5198205161664071 638:220.90278249487005 641:14.641950907802524 644:31.875818195246143 674:1.298459616130364 705:10.794390614762719 706:1.4004993332529512 718:26.537183355679716 720:1.6229034020383502 723:5.8374147752471295 724:10.250993104337432 758:10.01763159127053 765:2.906006800326127 774:8.974346443828694 775:13.766482566980104 776:1.3748709937139478 781:14.419200855745393 790:34.04284114248455 816:2.571174155924863 822:84.57273124050542 825:8.572200380996922 836:16.59841867535182 848:6.917699001891425 856:3.062280069203936 869:1.8920972160740475 871:21.0626904200648 876:322.9377652695478 881:69.12890220281791 908:86.49136096016326 912:87.30998587720399 938:30.188008734251653 941:49.281387434861166 945:2.7392992143434944 970:7.270667560663897 979:4.779732437682359 # αμμωνία
1:60.46377305797443 5:22.6178954822383 6:24.84775591486795 11:31.447333946465147 16:9.24040001428716 23:15.332207411511696 25:28.987434776116263 29:18.206124540435805 31:34.743601923200934 43:26.392206037673798 48:31.49200822732315 56:30.26161132512935 94:24.378918519892355 99:37.483351433526586 139:25.040223456852413 156:40.06557221795962 168:32.690563500984034 186:29.96552037061534 211:3.7238580610119616 214:45.85243584471665 272:21.6217856591421 276:5.247663820584777 284:36.72688373875531 313:34.18120280586558 321:85.7861195721979 345:41.09988076971014 471:5.098487615266881 474:41.932157683215586 482:51.47640927499784 577:50.82620087475385 601:40.74292686734449 611:38.10712406203923 715:39.67356121451888 850:49.00340662756697 856:43.0999093710874 876:32.76071612501053 972:47.324080020729475 # αμφεταμίνη
3:125.17317493284315 26:54.332225609275 64:6.129185619726611 66:61.43486231135091 96:6.853828950608901 223:54.90558831174743 288:40.53089178809017 569:14.27119196049937 842:51.520134377052806 # αμφοτερικίνη
1:8.00499624758888 2:9.319046577909123 4:17.23050627397619 5:14.768059554019732 8:35.73730493274243 10:137.0926044377367 11:30.276524416932897 15:1.1071436094501717 16:25.965264191068655 17:5.649642349632055 20:11.392853570423723 22:0.05604972176135206 23:24.13565643536088 24:3.134319942527087 25:15.412645618744657 27:0.002260642701041576 28:24.974953944795562 29:6.144984663323869 30:0.4503215355234705 32:9.93883068461734 34:19.947424615424897 35:0.21064205977817824 36:0.15410053217157105 37:16.064369255870577 39:2.2433675685554437 40:24.580437318878516 41:44.22414799819468 42:65.96208746658895 43:2.150593139701983 44:8.276299654794547 46:26.68342612079121 50:19.27603971778959 54:5.146262370190557 56:8.84184417440429 58:64.88866708655388 62:0.6946141344656949 64:0.11642670159122198 69:5.04511761569363 72:24.66146969048321 74:11.503818088100386 75:7.3816025676803205 77:10.421784351053946 79:1.7955504268630893 80:5.877094567569047 81:1.6009267866278583 87:22.345148625449845 89:8.295163926218503 92:3.242524760828538 94:0.24149752751018466 96:5.947168442541697 99:0.7492802045046766 101:15.557212132821952 110:46.661273657778054 112:4.378266547469261 113:23.386850552797707 117:61.04549194132286 118:15.131858913392982 124:0.8270586473802555 125:7.995972173855617 127:14.058754742997003 134:13.469786889587544 135:5.356914206194951 139:13.414251602928529 140:4.563017893781824 144:0.6066691900018918 150:1.6740122600794924 153:55.227607747257906 155:11.288110006242226 158:3.7775919273617906 159:33.66914743889211 162:19.15700024674286 167:1.6286703779018619 177:3.058058507301069 178:0.7603402789599177 179:69.54333434434395 180:9.865244600393 186:1.0620170824496207 188:5.515939605144538 189:1.3112862233314269 190:114.45387871705111 192:15.42659541998202 194:24.25110769294507 199:5.82647806822043 203:62.50680590351291 206:107.53586263178238 208:51.29244912793162 211:0.41939971651670177 218:1.3959372267907437 225:11.648409601584472 226:3.4928412579489287 235:16.52506438594223 237:0.6731780952318397 239:19.148397139211546 244:107.55280537494986 245:15.435703718490316 246:145.54629777116523 253:4.172386966431226 257:9.470164102073163 258:3.4827908692316756 260:11.389226710465772 270:17.716278585957863 272:4.862747989409188 277:35.430275185371094 283:26.186742254819354 285:3.883049641430986 288:15.13680578446258 292:0.5763728630530173 300:17.865401104476994 301:11.72309310533119 303:1.629438778893533 307:19.311052141015423 308:1.3813958145530156 309:2.086828538499366 314:8.997251803911189 317:11.703566340476375 318:16.321486577136152 319:12.92527379657344 321:1.291350192650753 324:94.13781182771955 332:11.294123206450664 343:1.3012745766756268 347:11.515258866995717 348:17.834451031590493 349:1.8435534037346288 350:1.1364726869170605 353:78.372360138179 373:3.293856757955843 376:4.7072547703955925 386:60.913180712296395 389:1.636375141916083 390:16.012760653197294 399:2.079326137165022 403:4.136159508321694 405:13.627021951710908 409:1.0531378793851414 410:120.07780010482124 420:7.641370743362202 423:12.637709472971057 428:7.465461300525509 438:21.08714733855203 442:16.10608234022081 452:6.926251628177972 463:19.724310249825713 467:22.03778094630036 468:65.09972250170922 469:0.19222833324318453 471:1.360223933494022 473:37.24307944289624 474:5.076823638484082 476:68.26279575602364 483:1.6202482282712882 488:46.78336992833362 491:2.211281221661971 493:3.4278390968715016 494:22.547736050976383 497:3.331080712723276 501:8.396754273462644 507:48.268156524771335 521:4.064016254137767 522:1.6263679354584515 524:67.86271001243352 535:17.108333849912633 538:7.95652568929883 544:37.107117253764066 547:1.7964905501500452 548:2.4409832134074003 555:4.8753735898909225 557:37.388117959772515 559:72.6575587822443 562:2.1139455323888736 598:47.64433389701256 600:2.366520318619771 601:20.06447903905244 607:34.839063448933985 613:37.732539874667815 618:97.60685761862685 619:32.36238347740048 626:7.01876456011094 627:2.51636950573369 637:2.894226478700114 638:2.6213829640489466 639:8.836710645589188 640:2.46709116296434 647:6.99799175907781 648:3.0800986569881528 652:10.36293025736782 653:6.7291281447633695 656:4.094985196808708 664:2.065496011568616 669:2.6137536433978226 673:6.308364570893673 674:18.22867803511147 675:1.9245026747687777 677:1.2954262090399427 691:9.331729833726904 692:7.032868694101287 694:1.2457850818586136 700:29.55625036157087 701:92.44122509765998 705:7.3404779412531225 708:14.98514442056155 718:1.9584511331600416 724:2.2372507939964756 729:15.269370607775986 733:2.7256841229219266 739:2.277075917818445 750:12.019981174846698 758:6.821357066286338 766:18.527900737969333 769:8.867138631240216 776:2.0965321755798407 778:8.62641947753548 780:2.8337481879906075 783:11.102105556728475 787:17.245460538990425 792:3.2395020757391175 803:4.013381481859601 806:3.608639249053618 824:30.207938800760477 833:10.326766994846905 841:11.086381142697762 859:3.1803649155124902 861:11.881922298975889 863:2.7754397597358986 876:2.0829282917503056 903:2.4684775781884407 908:109.55210565099895 915:4.508947027962969 921:10.541271222281871 926:76.45263621688349 927:2.5850941195849475 930:2.696554786467275 931:3.844677658384529 932:29.531924172211642 957:3.33579122429566 993:2.2242091265525885 # διαμόρφωση
1:16.20853062760488 7:24.286995047499946 9:17.945205725419715 10:12.636590923131097 20:16.19905739867813 21:61.35998369614265 22:14.282340161202173 25:72.33204268730232 26:63.34371483746157 27:16.805482208778606 34:16.718123749186162 35:21.02962086376816 37:20.41701558124803 43:2.9417811704353256 45:28.624631959116062 46:20.713637503088425 48:30.123997994060772 55:2.9675690673154995 57:26.4067518918807 60:27.214935918986313 64:92.17424944251613 66:87.32247539256173 69:30.270478853209635 72:4.536122293812723 75:19.71236101179501 80:23.12420005893767 82:26.11578196472483 87:25.898874195446 94:21.394791590029904 110:29.339636089537212 119:20.49258604003623 126:28.006498465353406 127:22.889148734866186 144:44.45758668523897 153:41.8409114566437 167:31.90535010509434 190:26.095153302015753 194:23.051380592654393 212:27.03972422634805 217:59.71580589855282 218:30.44762175079741 224:30.104373071988604 236:31.12502891470062 247:26.123529344196708 270:81.19245834281058 285:26.966015495364278 303:31.910075848956854 311:33.17558230292967 315:138.49192737661662 321:29.772941212279807 329:36.93998944596061 345:29.537197545914168 372:47.16261340848702 374:85.9791741860759 396:37.10763620167067 426:36.7440739711894 504:86.72571437981406 519:263.34550361411635 521:7.435923357635829 601:72.39234958242695 616:459.71034449480555 671:32.325358213734916 678:107.39826002911495 681:40.67961831286486 683:44.640584270048265 714:46.3928575704234 728:31.900626663960725 801:111.56082931379837 830:111.09813806167128 840:39.805244093473654 854:53.358066101482834 872:53.73880698824908 874:13.850328679897919 985:40.20513423650041 999:47.27589738751326 # αμυλάση
1:15.485646742232008 2:45.612784893615085 3:0.9729492261384006 8:3.4353288362545413 9:7.5102742578180495 10:73.77326394280927 16:9.143427640689925 17:33.520841754588965 19:51.601129366629316 22:2.3674523992334273 25:63.51528431756851 28:59.45234389879927 32:48.83716535196387 35:1.22561954765435 36:1.1130527215366819 37:4.495692958630286 38:2.6419035335284082 42:3.7705820359270406 43:2.7011668310427575 50:10.549908475437258 54:9.662652565553294 56:13.690623950581973 57:32.93813490601526 58:94.89728211174202 64:31.16849779668187 74:4.3917186018607985 76:6.324250295907455 82:12.22842666574312 85:40.57200709817474 91:10.869294473174786 94:156.85654370711762 102:329.0742389142909 106:7.933081243703191 108:6.30720560543579 110:21.08688224253902 116:2.4815606874187273 117:1.5833493156431055 118:54.63838384898566 119:38.9418754685278 144:49.29423977555153 150:57.83960029844426 159:8.084734157119255 162:5.496778911360547 167:15.640289724265616 173:10.749491061950756 178:40.10042153823907 201:26.430566084454696 206:15.266854883927726 211:5.529117130071087 212:12.77034396406735 213:99.41926021374444 224:82.0835071975706 229:56.97212004911 258:39.708109173570975 268:34.193218379195585 270:3.4216438476162927 284:6.28668746298928 285:2.2186085179257873 286:52.543324475730195 296:26.71489441044185 299:24.812451983112602 312:6.968981883752408 324:7.996461895389299 329:45.602702940777014 355:4.788909929635347 364:2.9343190536199257 369:32.84814552490808 380:14.104501848954833 403:13.158080855774326 414:126.01090727674277 425:69.9384892543863 442:15.377921009950281 449:2.930387857788557 460:45.34956976424118 462:10.099603127704476 485:287.30858395095146 491:10.198678171448678 494:39.35464065548316 496:8.905278017530486 501:11.726507749453349 505:59.8706283460607 506:2.3618310552506747 515:75.37122255694203 518:3.8752691511950137 521:26.723825592639617 529:2.917870877562736 546:3.4924485895042756 556:45.312240760479035 581:20.28041607416217 584:16.721534018657735 671:3.1936592353915465 708:4.523583593855406 718:16.817025757612555 723:18.5775868193417 733:11.340092644344502 741:81.84061609339506 744:15.854068077466135 751:2.2549358511770934 754:7.166183802053917 788:27.13659398420419 800:188.9472323232713 882:22.36807238078866 908:2.2146265394718787 912:17.260155644836622 970:82.67498089034952 # αναερόβιος
1:56.770430955088415 2:11.170516041722186 4:22.14706483832694 5:15.169053306557991 6:17.327056175341266 7:6.925400717167686 8:31.74513207389165 13:4.519654363763946 16:7.624834072853872 22:59.144196820407494 25:0.2864551558834365 26:26.621160364940568 30:0.6719671423096291 31:25.190147045837165 39:17.321466923554393 40:25.18245415165412 43:3.560214559612281 44:8.144113930503961 46:35.05915299625513 48:40.66387341791877 52:153.1564237796432 58:54.832200380499465 74:35.445857494197284 84:6.4206864709331795 85:43.837143058789266 100:57.93319738235176 105:4.475296326748095 106:57.97500419919781 127:6.389090433268939 138:2.896209529781885 139:11.471676891881014 157:60.563400365546045 159:49.37163604792012 162:12.024392814148884 167:17.23320795176361 173:58.99417480465487 174:121.54280336499687 176:60.06272898979041 179:28.42589861118685 188:9.761239487368751 195:30.243022567909062 208:8.370129300206633 218:50.092037837886416 220:64.17298900748753 222:9.463354107744733 225:20.22811902021878 231:5.638111785275167 233:22.176103763006996 259:5.111062452440079 266:4.5326091979258125 286:36.84356484519155 288:2.1641996559794734 291:239.85069564178875 312:7.988014728252348 313:3.911149903966753 343:16.001334942699405 345:3.169367734891485 347:26.412353886641725 383:5.6543032953723085 386:20.449842929587142 391:4.624413894355648 392:12.62141054126576 393:24.789901485940455 404:470.0105078706925 418:15.659845468512286 422:4.588680915350672 431:35.39631876632767 486:30.08052167541327 498:45.42994759035255 503:5.2438720925663675 518:37.875830728093156 523:4.333344934031727 584:18.321187662209816 594:26.834880066281794 618:10.66473170332251 626:37.55876122861002 632:5.9815343408580395 642:25.484272830918478 710:16.13283343395444 771:31.714470124927104 775:25.978430889374074 792:22.71299301279331 818:5.493267131166145 838:16.294287827729416 861:26.923142238091554 871:5.928205965957767 883:39.118329477165844 917:48.40253648484175 924:5.347098977379552 954:12.564895044888926 976:6.213501670732814 # αναισθησία
2:108.64779916410306 4:22.925704143252347 8:17.3108194395619 16:21.213489388340705 24:7.351862588621059 25:192.68062225145925 26:68.6588091888034 27:4.338657329719335 29:3.3210383871025426 35:17.10155082676206 36:5.6486757955618945 39:17.962195939756757 40:25.84921716052178 46:0.8749389131243929 56:8.859182598645733 75:5.4267483096614475 81:10.374515218532805 99:44.72979232961549 127:6.639205904376315 138:8.64995589015906 139:18.03875756851745 157:25.202916920717826 166:10.532831538828841 179:29.098410651276094 195:12.61355544121542 207:43.399091406532115 211:33.1156661396093 217:32.7771799133965 225:28.169041252670787 267:5.100869293389769 276:33.57546489374358 291:87.66325624878453 293:12.757775183221467 312:2.8266535338838206 321:59.447622529296694 345:9.224669648917253 371:15.793915366247386 392:21.764877649584232 403:8.505306806846075 404:27.783337554953647 438:4.89156893326846 452:11.52587885518413 473:21.600990138388614 487:61.30447090999876 498:46.11439909373246 509:11.811105307901993 575:11.04266376014995 579:25.01298268395036 594:10.926856279900095 601:31.779130744921645 640:12.097468096263142 671:3.8227869926067624 753:39.75181587662151 774:47.82266047679308 822:12.060486218108895 833:52.18238772076301 836:32.5346597918221 871:1.8651996749941766 882:25.047171208783634 883:4.75926687992627 889:11.25793048898747 922:11.52587885518413 931:70.57445934673224 949:17.20473700202816 979:18.83289702704704 # αναισθητικός
1:29.794815241576295 5:81.27413953613905 138:42.08009504543151 155:47.0138971285556 174:73.78413671533097 179:40.499939144156 224:66.91543273678424 457:55.20553898323589 486:91.5078496661897 871:35.52956868266769 # αναισθησιολόγος
1:55.921420367207126 3:14.635976648437227 5:5.832280838052306 34:33.42363251917254 69:44.680252831573426 157:19.48001755305344 174:21.01700803330572 210:38.63896705014209 260:7.062780560489831 287:50.47941664907659 572:9.304215899058336 792:53.414714388372474 851:58.681325481496344 # αναλγησία
1:814.610828006761 2:39.71377370781583 3:13.073372311579584 4:289.20956100709554 6:172.8401401637243 8:20.45812668195054 9:114.2413577474083 10:51.258643241792754 11:42.99671666571294 13:107.64088081654603 15:197.0548904862648 16:3.5662971010112496 17:10.723943433472469 22:29.296664886862253 24:189.82869983661504 25:5.0750198898831735 26:140.92795595265653 27:182.26398575063874 28:51.249284021149506 29:7.469745388744204 31:90.15651832440086 32:12.03509141686582 34:10.242245867826735 35:45.18089677440046 37:14.232130922911512 39:32.18548841755383 40:507.07796540561975 43:31.6610217240162 45:159.89405778255468 46:9.023554687174226 48:167.17220726931913 49:20.9411471390688 51:56.878548043856355 52:1.138590096938672 55:25.548423746265378 58:105.74237954588372 59:43.04457140958609 60:21.920209560817515 64:17.64285842419218 65:23.577733293431077 68:19.44731560294987 70:21.140922876355194 72:9.724484910026051 74:6.545068939510463 75:42.06195143782383 79:14.198400044486641 80:17.25186259373525 81:13.43428409393071 83:27.48642828474886 84:17.080094941876435 85:65.138485725068 87:20.407183570943484 89:45.12794050669682 91:144.10948088809607 93:35.22769087351719 95:3.2735649233097592 99:20.50011941231973 100:173.1609325685116 104:21.284653140442007 106:24.618941995279716 107:32.703046337317176 111:18.57505598948689 112:78.80126477148421 115:30.982884795375274 117:50.466933946273464 119:43.90852869480844 125:21.757674699362898 126:17.309890444966722 127:178.5173273656922 132:34.82511438369897 133:28.22607282693852 135:26.47225996746636 138:61.937657482456025 139:20.876475555626147 142:73.67975167420127 147:75.28933852633716 152:32.47434421387049 153:21.12851769807001 158:21.27836266490666 169:37.203397302165854 181:124.75220526998476 190:20.632240615416606 194:17.16979171471145 195:34.708095011205636 203:29.41660601016685 210:703.6472368152531 213:0.7517677491135483 214:30.11583521958262 220:152.29417944858133 222:26.096289976820536 225:62.74454862221872 235:27.492019889072967 242:89.1663258287286 243:171.98690922625258 246:51.0111971689103 250:88.56126434683289 257:16.707340175750627 265:27.08029397936565 272:65.98055996589936 274:81.69035222565272 278:96.06504845608633 280:158.1735220844718 281:25.307359009744747 286:30.90677039318561 293:86.90083917427476 303:27.38072041605873 320:36.20949986185628 321:24.884684568357223 324:24.809968323102083 326:34.405178669568926 330:42.39753608737096 333:75.5208511250884 341:82.0859855378701 350:23.69164260126554 358:28.708015746466252 362:39.94635882086251 374:24.962376251372273 378:411.2873431865325 385:32.56176464939292 392:35.53060240085697 394:32.90020967727403 401:97.13969444676442 409:62.196625383373636 422:33.342572769786095 425:36.589404132575005 426:262.98532240289785 442:26.85625307830264 444:43.99819559879909 455:98.33759058374143 460:24.906758170112145 475:42.11400384905878 497:3.0153863566247145 509:32.31007027755128 516:314.4868764190136 524:32.57932945490899 530:21.970471308037077 584:29.51674528523717 599:216.1023077645713 601:24.20107584453843 603:28.846483022580934 645:44.77490409493201 652:33.258053829037614 681:37.74112508506041 695:36.85403146846239 706:30.85379334137429 712:189.0569003874389 715:91.21401346740744 720:32.50923199208319 730:37.442296478133706 738:33.94049765527794 739:31.88876544093075 765:23.246884490640674 771:36.892333833042116 786:49.38041203797168 810:8.578866776773438 828:40.11382733735928 856:101.50308776218601 871:15.632709986335318 917:44.62531675154453 922:31.458598278087777 943:57.73675131063509 948:35.27206751233452 949:11.780455579459836 979:29.733407465524024 997:44.35591039215092 # αναφυλαξία
1:346.26322494323546 2:54.4703736571807 3:16.654325123200042 4:20.008371829649768 5:142.14303046032907 6:257.05173327622134 7:269.647258643573 8:39.68196688734875 9:159.43038465159165 10:25.201893810083533 11:66.59862729408309 12:93.39930432954779 16:8.023348478870124 17:61.19602881867582 18:4.612137288562212 20:9.228306535445673 21:465.87298080914854 23:212.42317861719098 24:34.907134279850816 25:6.171928473176535 26:0.11818423248650059 28:37.929365148146516 29:12.040181501531999 31:27.18989173603323 32:22.928409102631814 33:4.021648686586754 34:4.562176605591725 35:15.06946714761874 36:14.15455391644902 38:56.83869602087285 39:50.28576777424273 40:27.176871192220347 41:102.18916438338093 42:50.255774362043596 45:244.45549303098736 48:6.908262966423582 49:12.635829320086863 50:3.484608319623167 51:1.9629955607252365 52:11.491716787224858 53:34.77163652865119 55:7.024234631627664 56:36.34823693318124 58:23.597188066879003 60:33.92774689777847 61:27.02984920130939 63:18.319912909034233 64:251.86327910954725 65:42.49503348416224 66:41.72962952622465 67:121.52782183619502 70:50.25845011021988 73:42.3545839139759 74:2.1547477935683754 75:6.880223102610436 78:151.6829718480648 79:45.92361730909016 81:1.982491778307714 83:42.30830742608507 84:76.83134242116857 85:72.43210541959408 86:20.212722680103617 90:8.101601769844104 91:28.020108040800938 94:23.960058554275324 95:13.060927683162404 99:4.785179871935928 103:119.548012849795 110:20.47685342999757 111:1.5075492353567501 113:17.60799351077372 119:0.6279361667666817 120:8.307931202119 124:38.442821087570266 125:13.282404553447815 126:0.39507939107271034 127:1.1524579193821582 132:45.554426515374786 134:9.72357359266971 139:56.475220814701615 141:46.82665578992891 142:50.98932721652069 143:52.017030690297865 144:21.26334232782249 146:234.7662250130536 147:38.357924916694216 152:21.940010809270664 155:209.42087316245295 158:2.1682397915935083 159:45.01481439236274 160:24.029393725767047 164:37.90835877453906 167:12.571157710687832 168:0.7935149604728368 171:28.6243437694848 175:15.338133730113528 176:23.189442420785845 177:24.251688345976138 178:1.9958775362945156 183:4.531774046847046 185:237.26960273381582 186:35.71091215760931 187:27.625477393796515 198:18.541972109723726 199:4.013128440790923 200:240.21615843803914 201:18.05817176883719 204:42.43496316772213 205:115.29004227985234 207:33.77519434980549 208:18.978174559671437 214:53.47535211865821 218:3.3520862496573516 223:27.304061391314082 229:84.52203491788495 232:22.382221537632713 244:0.014663666830494287 245:74.04307821605322 247:37.58731659821612 250:11.926104144674868 251:26.59598450588747 252:6.886534807857425 255:27.482715781571734 257:1.0929148062406893 260:1.7657453393920215 262:33.07928415829458 264:195.49157422085662 272:57.86249239336534 284:11.62076740607489 286:102.64324878995784 288:14.561172468032131 290:4.481372656747426 293:24.12423373097678 297:0.9685476771275399 306:177.08155471115947 308:3.321571072350999 311:4.272997658598811 312:2.2796403250390296 313:1.0814663456907612 319:39.86245150586278 323:2.611032986132234 331:39.47590466119615 334:41.146822102343314 337:38.10451171234889 354:15.963266409334071 362:7.686461220680033 364:7.335772747904079 365:44.713089582895705 380:65.95162212325015 382:53.87264326496814 383:2.551049245126618 385:42.53818704090428 388:42.60850344223578 391:16.547274730748676 401:13.979759888086338 409:2.627299045332367 412:128.8607508676113 415:17.92890886966951 417:22.70923510056191 427:164.7437993221479 430:145.44652323399924 444:15.835305004781784 446:34.325759348649605 447:136.7197964499826 460:32.34771229279855 467:31.768293777182656 470:1.9192216217093365 491:48.26002421486308 497:19.966662838061776 513:88.43758479465635 514:60.71364310827119 523:113.65167785739172 528:6.40843081574091 531:260.01328132855855 564:11.852725739695668 567:66.69400225911019 568:16.59727355529308 573:8.295391289611194 575:26.015994192077013 579:22.269233606940237 586:22.8234672432978 590:5.989590510546821 605:29.866678602110674 606:41.46508580980547 607:50.31681092452884 609:16.94976108202007 615:25.799179010220584 633:6.134672291761727 642:106.10672448739972 646:259.1230973770985 657:23.936206075098752 658:2.9980774776220995 662:9.414446906838029 667:31.844187686550526 669:11.0524630718272 676:3.4649820404391996 698:8.561540302525 729:137.42589138285743 734:11.582062624296997 738:1.7035359528065004 749:14.190447453015851 751:18.02902459209346 758:20.840707848928357 761:29.919853852626417 765:19.36959317880588 770:3.1611160267257357 774:22.7947489734729 775:13.232383212749044 776:54.38641398222791 792:26.65660530729669 794:9.80813414061775 800:3.531575845092194 820:36.39319909360774 829:17.72717354038645 847:10.053541702649055 851:33.120998589083634 881:84.18161363434547 886:11.022451513757177 897:51.606125329327085 904:26.297429215685302 908:17.77363273176105 911:70.14615163975257 919:62.256284173312835 926:18.277180851865392 937:29.962498442496962 939:41.30556508961332 943:5.3535621309194 958:20.207390391640157 959:170.37181226245147 960:46.33742308842157 969:6.707811153968867 1001:4.245829717043858# αναιμία
8:2.024094779542979 22:46.985437638030234 25:34.540827660262174 32:3.6047317462955353 55:35.34244735001323 89:10.988503416470616 113:5.2797592503719155 118:35.22277068464455 147:38.018762953059415 174:90.4102125348139 254:40.495228328001495 311:87.53967338670726 343:34.932804585713555 429:100.00201774976158 435:109.37044705617204 487:48.41308350893931 552:216.17084526769455 598:6.797415905227655 694:5.814743854263786 751:5.354884403412559 780:42.221989350127934 789:8.477553817897794 841:209.37643475811663 # αγγειογραφία
116:72.00170183125688 880:89.22428182024323 965:94.36991139651975 # angiostrongylus
1:2.600003535060675 2:21.98693449051958 4:49.857977625204896 8:5.614531062063671 9:22.054108990583092 10:10.76204310109301 11:41.518309585906195 13:83.48672321626458 15:3.312620662216928 16:15.870830946288445 20:2.998501700296124E-6 22:24.507534818077566 23:4.096922140344729 24:0.6112125376094085 25:9.366170158459237 27:2.8628045665926347 29:6.26460574638545 30:0.028191549769556543 31:14.591569500466877 32:6.579409396049103 34:78.77257298373368 35:2.025680194242918 36:4.514205972037713 37:4.573364514148204 39:7.536928378175906 40:48.48809043718875 42:0.050947776418226356 43:0.010421523032912374 44:66.1157668210003 46:26.972257107562232 50:0.4378708678023871 56:4.507608310203973 57:3.7451931111889785 59:15.91019986099735 61:48.90014007299501 62:0.7145183345000297 68:0.6513397302522248 70:7.787931263189747 72:35.30043790260267 74:7.781713545407683 75:1.6487868573885935 77:0.0776826935653539 79:79.50276464662088 81:1.6427180619160744 83:10.844002657394004 87:11.991420531431732 91:6.307453925363239 96:19.475584640978067 97:0.8393533491829503 99:0.7696977316704344 108:21.82380481108487 111:15.527380911645173 112:0.15618199922826073 114:71.09352131007356 117:0.4397349291499879 125:3.9737769422393425 133:1.7737487575120061 137:1.5570865419545155 140:1.1854194548496817 144:4.686736346446767 145:6.141758939384027 154:1.6088657325491549 159:1.3408813495359608 162:142.26717725788737 163:1.7762844748666748 168:2.1081045082146153 170:75.61652407260361 171:13.103499907824615 177:38.322515388040145 178:12.115436189157649 181:6.0441345491929805 189:1.335518156860986 193:2.1064853869376114 194:2.642454874762675 197:1.8928405897258018 200:1.0564034622405152 201:8.149799906905539 204:29.759772701018214 206:5.465258414556057 208:8.601995123393033 210:14.220683681628763 218:105.38877515421417 224:34.11749907086057 226:0.7481505622733305 235:22.959352566593108 237:11.609530230528858 239:35.884234975793134 245:1.443168159489805 247:7.561666795536537 248:4.577024737563353 253:8.484510426043585 256:14.036555630875737 258:0.7442344010718718 260:3.3550244572717838 267:22.05556910668869 284:16.4252127863798 291:4.708189214117452 292:3.1415682991928398 297:60.8637029093056 300:31.724954895983636 302:5.471711157511748 307:19.46269977795296 308:1.4059751242922724 311:11.515670441143548 319:8.204266981273246 324:54.976643151711045 332:6.0789503465490995 334:28.897639502183907 337:21.546853388119654 338:2.572075537367817 340:2.049728408630466 343:4.9461277187606925 349:201.42828029793682 353:7.621689473121982 363:8.850689945727423 364:21.907815563230724 366:1.4295679263599406 367:0.8259642328102252 386:7.711056181394647 389:22.908226864461597 392:21.964618392131705 393:3.919617725910832 397:108.68899140312763 398:1.5513833935138204 400:17.48724821832306 403:1.0066718759917441 405:8.716996713233337 407:13.103499907824615 409:1.0758837726147343 428:7.5256217804189225 433:8.005446858642147 438:2.680777264727783 439:3.8075464289878 443:2.3245041260812207 445:151.7056389843312 451:2.0883751197334455 458:22.858861703664488 462:2.194874024536017 466:2.458162956240448 476:20.04592172252565 494:1.6276119278817545 496:1.678455164640388 499:0.8368043860181721 502:1.0486241374803273 503:3.1318180575517465 518:13.109429435908602 521:4.118135100674661 523:2.288902729129698 524:2.4074804976819126 530:0.9440764201113361 536:11.310097891495156 538:14.364453652435907 543:2.1150869257741975 544:18.826282927241376 547:6.071181927933568 559:505.70668631758434 564:46.527705921540466 573:3.840409837614237 575:12.078165194641826 579:21.891201878130964 581:13.822565430786806 594:24.775895429903105 596:2.7873862658146167 597:84.33674691254663 606:4.433384039561057 608:30.888622303978682 613:6.053769070677652 617:2.4180123522167536 620:20.634203831281216 627:7.636938016592357 630:3.3939514996660973 639:31.215727468555258 641:3.658004783371745 644:11.432982767052366 647:12.894146149587037 650:5.45078701991862 666:54.46776360299051 674:2.0384368951539327 675:6.354433148542548 688:11.55663292627958 691:3.379604774772739 692:7.11662547483417 694:1.2696726732673482 696:2.7924040872390967 699:3.6330286227204924 701:1.2197442458707157 705:2.433947012271664 720:2.3970206207636475 723:2.5007794834553385 724:12.862373226890803 742:32.08874590515466 748:18.33806906676536 753:52.25313264507844 755:2.1412014660822996 764:10.802079813188172 765:1.1029304884298718 787:6.075063869925634 800:10.270454914713577 803:18.54431081527849 818:16.424087544513608 822:2.4786374048116997 826:14.333365935937804 838:4.590450597289996 843:3.9099249385493793 856:10.510898985551611 861:6.459489703762392 866:66.53274007946571 876:0.25324099459097016 890:25.028541216586664 893:5.293232187614587 894:118.25522129721799 901:5.2131424749530435 912:2.1129317518253896 920:3.77351071902034 921:5.593481802759896 922:6.98581687112981 929:2.9249815723449935 930:2.725143213549253 948:2.814329597535938 954:8.237964626083231 961:310.03510404635136 979:6.437783026788426 986:3.255621397789573 989:16.522163126999555 997:4.237751370266119 # κλειστός
1:717.6120838401938 2:91.77005888151218 3:11.199041398273161 4:60.64027653810891 5:85.11194807769205 7:63.97554829587359 8:152.72526693960288 9:35.34319334302231 10:59.04442333773089 11:19.343016466701254 12:30.49945113376002 13:6.783277573142554 14:6.609375891780012 16:7.950390090610966 17:65.4122744711311 18:8.237670131123007 19:2.202740609227281 21:31.814111695104014 22:15.968971569628149 23:18.27754867217068 24:90.3776613535357 25:4.62374974718229 26:3.4687449116947455 27:17.380964619882196 28:145.56600039219373 29:9.932631811147663 30:23.38597086304876 31:24.61780875547885 32:2.6152682255767647 33:0.7313045984357737 34:53.97266110026812 35:6.7357781905834 36:72.79178361261536 37:96.3025061335733 38:220.9499069553006 39:18.33827751075731 40:20.1837046351625 41:179.9468607981913 42:2.6123932907947913 43:6.629755683633088 44:0.5432213521763493 45:64.30083767219017 46:1.2856487978983997 48:55.053287411406444 49:1.6529768182348408 51:4.0340624275789265 52:42.98178326238562 54:17.87405669151427 55:10.287156877982929 57:29.878699547102137 58:311.19934747850624 59:0.3112066137004015 60:16.367492785322206 63:61.75509398567593 69:0.4721332630118582 72:40.24977818382087 73:3.274036936388645 74:0.08080635508323425 75:26.69739804361254 76:14.318386954754299 78:96.49371977056813 79:90.26295015093692 80:11.959663592161066 81:5.68579503876973 82:24.375694346657713 83:16.41487891221576 85:61.26206454605468 87:56.81209914598544 90:104.86700102901438 91:68.2875819692625 95:15.945545420098268 96:24.544344942267685 97:0.1343614426962736 98:26.254125756684385 99:19.448147049183692 100:9.695436835040114 101:158.02080324153465 103:98.20537165005136 104:0.14534652565729328 106:5.802240441341961 110:5.697738734940805 111:1.125515366139465 114:21.923684767502884 115:1.076500700668492 116:70.36929685271006 117:15.968190991574287 118:209.6176520700854 119:0.3660673556571745 123:38.56017240882198 124:35.47387801861112 125:4.571052075803126 126:103.3987520315708 134:22.105750719260723 135:0.5703116764747628 138:0.25490459351610373 139:27.197013714530975 140:52.21870808170023 141:65.53355174099163 142:28.725443437177994 143:470.16455780849634 144:18.40303093821763 145:28.911999151539238 146:67.9562871700693 148:1.201418331861818 150:3.4137110964251076 153:4.307977848395276 154:0.6291604768693624 160:7.315965172378815 165:19.613224947684444 166:182.09453115009137 167:21.633826171816192 168:25.53772833791343 169:70.54987830307351 170:2.3157073903379466 171:42.72646276959557 174:19.203564374532952 175:38.92975626934033 179:15.603225064184242 181:41.069383492383515 183:23.94209125705672 186:50.626894582746345 188:0.6224945098316085 190:4.102702539471282 194:5.310879606496007 196:20.998160983925995 197:17.67988039041892 199:346.4936371715 200:140.51756897657154 201:21.03252631343235 204:7.120338859448633 205:16.653090891427393 209:23.645046648181253 210:23.95752400807481 211:2.8085317103336416 212:7.953404538969579 213:26.82294069847219 215:22.090720019452046 218:10.363028780093604 220:24.510947480549607 221:190.7343435275497 224:0.45401965705709346 225:23.596303828247247 226:44.97070416281861 231:7.028843992151893 232:10.769197295766308 235:3.3551968432465364 236:44.30200893222605 237:10.399006222016041 243:31.99803935786291 244:0.7080373322979419 246:14.16165701911005 250:102.39006428988051 251:5.956203987719993 253:0.23229103038368176 256:34.92419250053714 258:0.0906351599877183 259:1.805155576408075 262:46.17661275003182 263:67.70119080143967 264:42.65149743174385 270:3.8674266441171854 274:40.09459575022043 275:312.09522163038974 277:15.249873642483871 283:9.462606240823932 284:10.268487397407945 286:31.341659661089654 288:0.017758972196752924 289:1.3330404737448323 297:0.75925455723279 299:49.98011156632794 300:3.932467498185696 307:2.2306581977703104 313:29.368276642863268 315:1.061660311493587 316:48.79609763526055 317:0.8921801956490617 319:16.457380469634973 320:52.636712773069796 324:14.285414864014847 327:19.975169017126476 333:56.430759167488844 336:38.647443438449066 338:71.95088377692534 342:40.531830403350554 343:47.99438212625904 346:97.5321090134394 347:7.795507671174199 348:23.684181270313598 349:62.3367929121603 352:8.903989695093985 356:56.52915697104222 357:9.393847409631688 366:2.8724318318991107 374:53.70854940693398 375:39.616288380316355 377:5.383961239336468 381:16.79464089674238 382:2.456564382714536 383:12.8955163599943 384:14.179449999115116 386:5.174718455318406 387:105.50674695833052 389:66.35442091964417 390:148.81363015671081 391:9.897531962560578 394:9.586181686740652 397:17.661519954947295 398:32.23511939719317 404:30.610896544797495 405:5.135679066535492 406:14.219728768167755 410:4.425502562001425 412:7.300692276875502 413:31.37849563060315 417:140.51192947173772 420:1.421470320422516 423:19.52338588636431 427:12.48946800429203 429:55.30950942260996 430:1.756085553721966 433:41.78794651313266 442:11.099990892900129 444:14.918501113466498 446:3.4329182081880303 448:73.01578657448091 449:10.694514201586939 452:8.910527205746911 456:13.739572422849088 461:16.477192805046876 463:1.2454163560203275 470:1.6615293067538262 471:36.46301050851432 473:5.624731145787392 475:2.612661412671641 482:45.61341900310185 485:6.67804974677277 487:8.628947109321281 489:57.20374615423317 491:19.6003353260534 492:16.719796663100116 493:33.48713656392463 494:6.945019412566881 501:1.7379343019284095 503:1.9182933167879572 504:14.695776853981357 507:4.293057241870122 510:6.35565323279474 520:11.420900511327154 521:1.9657133111520684 523:1.1754356878334349 531:11.349101747456482 532:9.036162470948566 534:23.322970716982002 536:65.53487229272069 538:10.425656400244941 540:6.065248996893779 545:15.637951167921607 548:14.987827880771041 552:49.96140016119225 553:46.75936335477161 556:5.915240451077748 565:20.512812814120018 571:25.706974069150373 573:35.89744210688714 575:50.235832422933356 578:682.779051783802 583:7.029329698048628 587:18.20066479077644 591:22.194041473404482 592:15.104722400085858 594:0.9195963222077611 598:24.491284246495216 602:5.3776982111590845 606:39.59620584006522 614:49.916388153140716 616:0.894498181221181 624:12.237035242848577 626:14.192604347041952 628:2.7175166004527846 630:33.08467038574186 632:7.686929814371037 634:26.06375160562376 635:9.654701187444152 636:3.8954697481432885 638:65.00187961804563 646:11.266149942585937 650:10.934068830082227 654:3.2874773556848353 656:8.269881675329001 658:7.996795199469601 661:4.2108233071592975 662:3.1003003468020314 664:44.00189369424934 669:42.1772070241054 672:37.31006982103474 679:160.56981781839664 692:23.157636955053924 693:23.150975681410706 698:7.963236538954349 701:13.768767679655722 704:23.986513367164175 707:9.856213131204436 711:13.056938406953815 724:19.743153970766098 726:80.96742945341575 729:23.88301551931858 731:51.94078459359641 734:10.967059346433892 738:5.239944356154802 743:56.66529863018023 750:32.486856496648265 768:5.355873942662799 770:29.76315868486372 771:1.8560764302881252 778:69.71948851496921 780:44.09909860326463 782:5.624731145787392 799:13.6078484051123 803:54.145067635199794 806:85.84512894036246 823:1.784632638271082 825:0.0855685184092046 832:34.19626493271336 837:9.277116810045694 840:78.04178557576152 842:1.4629891237509245 854:11.247299658113045 858:5.0964080385278345 863:5.624731145787392 873:54.40912007612261 874:7.589351807119086 876:0.5135383505671789 879:21.90000787119716 886:10.409624140452012 903:27.312635794612458 911:3.199819566225463 914:122.95995144467554 919:29.792942266636544 924:71.94960796518993 926:3.491614952894805 932:3.375147402989198 935:410.9543511661079 938:1.3813449560594304 940:14.1494307038941 946:29.196748786552874 949:61.28228073587634 951:3.370419611820491 952:51.416804002761396 954:59.15881502487203 955:87.5249950952467 970:71.61639984878896 971:24.239699923582936 975:52.56404194529951 979:0.9267801632558386 980:38.835423907810245 # ανωμαλία
1:0.43489432096910496 2:52.79237476175516 3:0.2848533698362425 4:34.615826319916216 5:1.9300258501156158 6:27.967138604199445 7:0.17592914224855463 8:228.08808372872082 9:51.72231864052027 10:18.294744145958248 11:1.3270083010547913 12:37.35709064078397 13:82.5691635850012 14:714.8911428828471 15:31.08751142024887 16:174.76533507539037 17:41.32457786356206 20:0.04189115184420254 22:0.08639224221618515 23:83.80760849275494 25:4.104320630748944 26:1.1388619340833657 27:19.57861646914029 29:2.0071378634206534 30:500.7963980233884 31:0.14247173961109444 32:455.6038627730613 34:52.67118215706864 35:3.200136156331473 36:206.2996862914065 37:2.483219920569996 38:22.308174373209344 39:85.68992524837971 40:5.134002000573678 41:0.925260314443527 42:5.443681929442559 43:22.559613917494822 44:428.17848745735245 45:1.1736211700522547 46:1.435055657282806 47:32.97100460224864 48:0.06721822208250303 49:32.059171571877414 50:3.246389670008241 53:1.5390041467681237 54:102.73886328070992 55:52.1890463817779 57:32.16526793680674 58:0.30517002640169694 59:26.112118592407622 60:30.060955941184492 62:33.99084789274339 63:0.0906923074138262 64:56.56122604722238 67:6.84614835836092 68:49.26445178474979 69:0.059089018002134064 70:0.46937631205451696 72:1.169744861817546 74:17.31803109275863 75:98.8599892634472 76:0.34767188276747935 77:160.08974572533452 78:7.781503383037194 79:17.883050010410944 80:9.432666048999874 81:103.29375627443977 82:35.490878953602866 83:18.511779464791342 84:1.3800896291587677 88:0.21088720555258036 89:22.257651635881288 90:0.7282950854259792 91:22.326571763098574 92:2.7409094275432024 93:0.3020358662537075 94:17.224529627994826 95:21.54649634059771 96:5.100786369727283 97:0.5937746137567236 98:2.2507325411590338 99:13.407262477071495 100:1.4607707091842692 101:4.163266765157951 102:6.182088192138098 103:0.04803839061730935 104:0.6325356414496349 108:18.675806362143053 111:8.420298690472292 112:2.556344508832399 113:0.4257920796757766 116:10.43280446175779 117:0.1480625329395659 118:23.841730834403304 119:133.5336258381556 122:25.48170166258615 124:1.8864324382472923 125:4.005515179691643 126:2.56232797655994 127:34.1524922645784 130:0.02915511367221691 132:5.1530089834153205 133:3.7038198962871576E-5 134:0.9919315267036887 135:0.02234243422112065 137:146.0680998975292 138:16.51472299833341 139:21.99880023367525 140:0.15675875192314084 143:0.06564627929727167 144:818.3107120543976 145:2.8200000527364577 151:40.60869850305828 152:7.448389567405181 153:24.639667182221665 154:0.009489101006072106 156:1.1408590527164588 159:15.645278032419244 160:5.019513712424136 162:7.092099072130549 163:0.7889451904756226 167:0.00466043582419251 168:19.9518744202153 177:0.036014322286165586 178:23.676158823279813 179:0.011428027345180168 180:6.420789200117264 182:0.7441051978351522 183:16.938734685723247 186:0.11768202844992075 189:8.891692797710032 190:20.16197702017461 191:0.014284578126029533 193:1.223890629093756 194:3.114432595295812 196:11.71394212922677 198:14.326643956234633 200:4.668895269438173 201:4.0882590883072885 204:0.0026019013274875217 208:13.06952417781215 209:45.50549034751066 211:0.057706087197925034 212:6.268762497652295 213:12.499629712444726 217:0.18940588127313965 218:1.7824815725445387 224:9.085193470527988 225:6.799690756738367E-4 226:96.51682245335014 227:0.1366793472704047 229:26.445834398340175 232:0.026542648191852338 235:796.4220361974155 236:0.5025424022533493 237:2.9338557554467437 239:3.1679818327490263 243:2.027564039774703 244:87.70505427820964 246:1.4793459718835693 247:16.814556937251716 248:7.8539972409180345 251:0.0842810414298751 253:0.2787212189794772 257:340.7921611016117 258:51.80578939281021 259:2.613247251864542 260:15.373743147309616 261:228.23251138143578 262:24.981865462681714 264:9.082792385713411 265:4.549299957786861 266:1.7562640232907896 267:13.59487075981324 268:6.628921849144676 270:0.009385549886351648 271:0.5085384334535689 272:0.2921167537217296 273:10.25612770675019 274:90.06503498363345 276:1.9743843393109288 277:0.1748747423662734 281:0.06654260720915997 283:0.13271642192527489 284:2.844383209221054 286:0.05182757804971899 287:0.20629585470057665 288:37.60043983473246 289:4.417843369566208 290:9.101869917000897 291:3.157639657570596 294:0.8004749961972409 296:4.2809621368176485 297:8.425185969424501E-5 298:16.823810566841324 299:3.205660547095253 300:20.98825595100272 302:0.017589045033797945 303:4.701366203831964 306:49.372532085330384 307:17.02664675694446 308:0.3778198580410776 311:12.14353361494955 312:29.642369451186614 313:0.9604078597244419 314:385.7766256604016 315:27.39895323411564 316:4.670767300619085 317:204.5618521335483 318:0.6124722770269105 319:22.430211064748235 320:2.5322625291861343 321:3.4807645755868495 324:0.284939706438738 325:5.380688798373586 327:23.93452317425073 329:1.8263844735088566 332:5.329566723659665 334:0.5400700981035237 337:33.15568359881381 342:4.370717762354016 343:31.71669759938471 348:1.013992700238754 349:2.858144008394431 350:21.287708718954836 353:0.1778019205056225 358:0.4159196737176043 361:2.0467122318770654 363:2.8014489528214095 364:0.4690293871702179 366:1.802967060815093 367:0.4935953348733044 369:50.08059200561726 371:33.82010961676705 372:0.36990979890605485 374:10.925641229086173 376:937.1010685254273 385:11.267195154583732 386:12.130449497351943 389:0.6521243224568036 390:13.794764925236475 392:2.3615615499743035 393:4.199231182335392 394:30.29110662455189 398:2.0853672049189775 399:1.223890629093756 403:2.4124606394527337 404:47.255892618360505 405:7.323269461273441 407:0.051216266042046495 409:50.46058386367111 410:1.3634266778590578 413:2.8117855085114245 415:2.388179007746209 419:33.49124721276262 421:0.45770034394828385 422:11.845601585158438 426:11.645555980924835 428:0.15962013793942065 430:0.3782056114934524 433:709.0842120637953 436:15.98787424668004 437:3.5643996715548476 438:4.975611714023422 439:11.22813333120561 443:1.537168021949328 449:0.46548395137001153 450:0.8025853397130227 452:44.10174723728638 455:12.391548181083818 458:10.014937283856348 460:0.2962701722914975 461:51.14980617875574 462:0.060729100739448226 463:11.100775453034329 464:27.430654339023178 467:0.34978773875817126 468:15.940293096221795 469:69.97565803475077 470:13.45617302789444 471:0.35736853391067563 472:6.485026663761414 473:0.30033418890002944 474:140.29008851705643 476:11.073256189463462 481:1.9657512086772817 483:7.53293648793905 491:14.42976205595438 493:11.553860172992186 494:18.14702859055926 499:105.60010769017988 500:7.831822247396114 502:49.86765817267713 506:0.07866474661434822 512:27.481850971466727 514:10.201175019078269 520:2.3282317099909298 522:36.24278902676042 523:14.73523783833904 529:0.45426426845561346 530:26.175686570276756 531:9.856705403117928 533:61.7694528211977 535:8.263656518047181 538:17.38043341783381 540:5.915433256410706 543:13.67497401006465 544:4.461263038478853 548:0.15048120026670422 553:26.422993148330082 555:6.021976479460516 556:27.227147243108117 557:0.31152198162659916 559:1567.4411432958334 562:1.2725355077056848 564:2.430594973047426 565:12.835767080085697 570:25.729404061994686 572:11.286639272293959 574:0.47194901505988246 575:1.1189051691464007 578:0.5952901670839962 579:1.950625194158163 581:7.414795241643915 582:42.81394232261964 583:22.528729463781996 584:1.021661346227366 587:2.9872349003502654 588:9.221063331507404 594:25.727202380483213 599:0.46596916520978215 601:1.3509441295555864 602:12.63254921411042 605:0.712742457185399 610:54.612079862585894 611:22.55851330432004 613:9.616952385812814E-4 616:5.7852717497406285 618:0.016499695385588934 619:0.03337511879259334 620:4.620329346640384 621:18.68412557793379 622:29.499740389927723 627:0.18076169125646066 629:3.7032674971215953 632:13.02681355775295 637:34.71590336736326 638:12.479230979735341 640:0.160718661861433 641:0.8221605394857546 644:0.0021414649014995795 647:1.4636159613449866 648:2.7843208591348674 653:1.2849586860774038 657:1.3157147604267343 661:6.340145880820223 664:6.320221431825703 666:29.920166409992618 669:21.667929762562753 673:3.076277683472555 674:13.206865057674774 675:20.922603680425283 680:19.537489718485197 682:20.759493871995563 685:1.8484086778266848 688:1.4054277929899033 692:33.311492968658065 693:5.562754753597321 694:35.3675483358483 695:9.999692456561549 701:8.175491993742758 706:3.5750046465297602 718:3.1477463938146264 719:20.136410931192252 721:0.07968276336244634 722:0.11729286750967383 723:0.16293063404859656 724:0.08039200842648042 727:25.469946172481144 728:41.20106383156655 730:10.35204438657232 732:36.022989720693865 733:0.27563846094802696 736:46.67597290017925 738:0.20956831292815895 739:108.10323282816347 744:158.84684236595862 747:0.5130059746030743 748:0.025288380070837543 751:1417.6943291568489 753:0.18315314914832734 755:3.546543237738997 756:32.78957808893869 758:43.465091360100196 762:2.2974166651474577 765:638.1217974873035 767:16.33149220032496 768:17.054234155481566 775:8.288955356049945 776:3.5015200779302713 777:1.1171248141306462 782:9.023490692343463 783:2.6118437936153223 787:0.0013529674861971074 788:25.173030169757045 795:168.14978763520128 796:92.8440066218815 799:17.96240433967214 800:0.47977911136315105 803:13.849391032059904 810:101.56700686042956 812:22.42515805301645 814:48.02677261026563 817:26.350679120018594 819:13.95247998253278 822:1.7688132636906284 823:29.58177996260624 824:0.8257400270042543 825:10.108404254893546 826:2.1362064085501773 827:0.8066495122957698 828:11.97497520033101 832:0.17371293677121816 836:3.5706396121837707 840:0.42358224899940283 847:240.48685060785218 848:14.35541244889954 849:9.275157602513476 850:25.880983778535914 855:5.665165469558167 859:6.430583200899405 861:0.019201213766945505 863:28.088045999255215 867:0.223703286610569 869:8.580042628640053 870:19.044437194104056 871:7.574895361655572 873:1.1278480259909613 876:60.111998023951976 881:1.9242213221102014 882:0.4733087969915655 884:6.852939546412547 887:0.4191901456129902 890:3.2466088669951643 891:25.186620233768522 904:37.32332568412233 908:2.056756804933289 909:10.169474156594987 913:12.978545357233852 916:6.259633982680037 917:1.2872940343082313 921:35.65334623554041 923:4.330516916484962 926:1213.0036334561187 938:16.19684175088022 940:8.466450568988424 943:15.70346006407128 948:22.907508875334813 953:3.597954699301155 957:11.194870600315506 958:3.3119036384526233 959:10.815857315807893 961:41.88587782907771 964:0.04843003282670744 969:11.579027640504501 979:21.24592286339311 991:31.060126047655537 993:38.75152303491335 994:10.612302907691978 996:0.21689293196382617 1000:5.592258723597952 # απαντώ
6:12.598197143867791 13:4.0826456331207295 25:2.7685156803040107 26:23.141171737955553 48:130.38004342196646 49:24.147604736275742 66:27.38239249057948 106:15.686644209261075 127:5.087278314678189 138:36.07172713177524 175:18.11933073362942 195:31.28567650752699 225:5.632802695429885 326:31.131474507895216 379:22.286423604872727 413:153.072361188846 515:159.26318261762717 576:167.38383493296655 590:19.08696840135836 594:28.709659453378773 730:8.606295415184794 # αντιόξινος
13:75.55143395045518 135:97.43186698914819 150:99.13791944445511 195:261.98114219934104 296:91.47252243096166 344:115.79860571602856 745:127.24890715275887 # νιτροφουραντοΐνη
1:52.84634937903771 2:18.083714888782723 5:35.75608144051164 6:3.526793014774118 8:1.6597436298572164 10:23.760196859820876 13:22.60466385428454 16:26.616550668729843 22:3.364141835450731 25:61.17747009804834 26:25.652977816335966 27:1.8716690748634115 29:52.545171275514434 30:1.2852213661988432 34:1.845916273107827 37:0.5449032689488215 39:1.502176498612451 40:136.2458219108003 42:2.3559158827699234 44:4.472792485224634 52:39.997885733084615 54:0.7064636342303793 56:23.431244607930047 57:1.3895204264506966 58:1.5813274372765485 64:6.161337780404548 74:0.5109465130874326 75:30.690785738970295 76:1.223450393068304 79:26.004853310037433 83:13.082660318600846 85:2.4631179361545423 89:21.267998571380456 91:30.724115202782993 101:1.094202030395822 104:1.4301344707642993 107:3.1310998153689074 113:151.26607675284998 123:53.604208164768465 125:35.294774327144125 127:3.8448731770986986 133:2.4412344615003505 140:37.86465462062324 145:27.887587847421127 150:114.02088374770896 152:23.016154022736686 168:3.3040613903741423 180:12.170962749917635 181:13.579728549101846 190:1.3405438385839723 194:29.70017046835004 195:41.6185633742933 214:110.24090995895841 220:26.35410548973063 222:2.121732167986872 226:1.2970427017663262 241:3.3613501252245817 256:197.00462362645536 268:5.477287908234068 276:65.33213402580513 288:18.952952270144795 296:58.320460496228755 298:2.6554126638641926 302:2.205250043597562 307:30.02068549964563 308:32.34046217079301 312:1.4894040374006197 317:2.6255853190898932 332:27.719462277285345 338:16.16294328126397 344:37.20354334901153 347:2.5665873076357006 377:24.31413403815468 379:314.06490246180647 392:3.57618702947806 402:2.481594174198841 403:10.59627121790559 409:1.6756903219865131 421:53.52740858255685 438:3.3967038675853276 455:4.417031318734129 463:3.073761800874878 477:2.60735065014131 498:28.763943972322277 503:53.821553614563335 535:2.464036521822111 559:5.574773654809738 572:57.25878436858262 594:2.6616544810614484 596:3.507334812830707 598:2.758335309482336 601:1.8436193183456893 605:2.3765276229765067 607:8.911754673674437 618:2.6626971725471846 620:9.144863388083781 627:31.838956323485633 647:8.543650870480885 664:72.44789246089576 670:4.043553079152357 695:10.237670399419896 696:698.5325386496071 720:3.1008208545575098 732:3.2005657697627234 769:3.8887128080629507 775:2.469559532685335 783:115.31486062634302 817:49.68987145146582 824:35.77689690209341 861:28.735080153152744 864:6.295082740976152 883:49.40329810577978 922:55.72798282933567 942:62.495734794756245 948:3.5352531709635664 967:3.528231432713452 # ανταγωνιστής
3:14.635976648437227 28:110.19219629818313 125:116.66609157820038 142:20.221422843311423 448:25.31041145564845 # ανθρακυκλίνες
1:51.54047802112106 2:122.29904651601198 3:10.005005432310112 4:9818.90533076235 5:1.133242514660553 6:11.205528117913266 7:1.0881332203168197 8:64.8324838764309 9:0.03280830214607669 10:67.0408819824141 11:42.75422468682412 12:1.2203655519814738 13:5.788364962641108 14:222.0133987030296 15:3.6559094297544306 16:86.17073765347189 17:32.119827631842405 18:0.13293667796341355 20:9.867880236908153 21:96.23915504563001 22:78.9862600893011 23:42.71354802642976 24:0.13512907930431348 25:479.8263111496459 26:2.7668484486144487 27:30.468001768283717 28:14.41091003052452 29:280.70151561930953 30:161.91516017086812 32:86.84403284637109 34:6.485667984329245 35:112.16223294124032 36:28.840974868810818 37:21.34536658262866 38:2.371926065109539 39:41.84513641893584 40:50.673686092619775 41:37.6504241549945 42:76.01602992559617 43:43.17277357229232 44:0.007731857103230651 45:3.597228328218299 46:61.790589643761805 48:12.294953559878994 49:12.029530180779023 50:233.52993455553536 51:80.26810624023028 54:34.052711243767554 56:57.31733689617894 58:23.207584458864428 59:81.03595888490084 60:1.3187433315594574 61:9.043895057110559 62:2.3314330693181495 64:532.005606903522 65:0.8049504707185259 66:21.36652871017617 67:3.3441529831629366 68:1.3861379370238618 69:29.543821816110995 70:2.208054967918492 72:122.46179570057136 74:15.822564653321322 75:26.737800495498437 76:0.7286429346438016 77:1.314215197285573 78:0.773571963576907 79:414.52221076159026 80:18.444642083411114 81:70.69888284921872 82:139.6549719131425 83:18.389097512226122 84:6.9218941302365575 85:0.9325192676091492 87:107.92655039656435 89:20.565578334106995 91:2.979302674181745 94:32.8794689567192 95:54.36256626576803 96:1.438638349417003 99:75.98901130860567 100:47.685507850315815 101:5.188974185301052 102:2.949685936303021 106:1.1061678694737895 107:17.748976544524936 108:0.0685197233963783 110:0.19656398062510205 112:46.23239773165445 113:18.324997523852343 116:40.008566758337444 117:1.5307044333106994 118:0.3362186411598175 119:2.611873127979933 124:7.597882796068819 125:498.33918516335467 126:1.3294696694541352 127:56.09319395086503 130:0.48274490463695935 131:3.0441649363994028 132:12.208544553904856 134:20.882460660525307 135:0.5258663031393553 138:0.05432991120135487 139:29.786019556504222 140:10.633451673380765 142:0.9959769834756783 144:11.46751973303312 145:0.11114070382515862 147:1.1955480805696537 148:9.814650372098436 150:18.696798089533786 151:1.2539892457939315 152:2.082723803698427 153:12.295136016932414 155:0.9839349100424241 156:21.95595633379858 158:0.28808229693178344 159:6.79250516753804 160:0.8463270068356714 162:64.94711314698432 164:95.00797775182032 166:4.579214077443546 168:159.92151730650582 170:13.04509252236898 171:1.3903469791642347 173:22.354731993326524 176:2.5848274974527943 177:41.31250590407236 178:19.71701576370286 179:0.2608458728032609 180:9.880976022873053 182:19.104025887055624 184:16.193918421330867 186:1.2532246590624299 188:3.7171696172950335 189:1.237012516160056 190:22.819513527066864 191:7.87178448154617 193:3.407100090341785 194:32.70748502277307 199:0.8409733817361246 200:1.7038311574953338 204:29.870214904775256 208:12.011861849008692 209:10.731946866476838 210:262.41136503848116 211:324.9193354446562 213:595.0173967928065 215:43.32140311961998 216:0.6752042032679144 217:669.714292658765 218:3.0171458105258315 221:11.624760867489906 224:825.4300600133153 225:0.11151713534288948 226:2.2066515062192344 228:1.090081756030648 232:0.5534803188255932 236:27.71399783730364 237:2.8285036710394458 239:371.60636170448873 240:94.75390340648224 244:24.63927144837036 245:3.103644620642243 246:8.857223361391386 247:51.45472832968217 248:22.567486529477826 250:6.108362427241453 251:0.8038553289856218 253:71.73888344329455 255:0.167341004803091 256:4.039425025206415E-6 257:77.97017864770552 258:1.771331361622676 260:10.257033445554763 261:1.8983941972069656 265:629.2726912430634 266:0.007973110750525562 267:0.018385851319580034 268:16.672549366728088 271:13.770777633188821 274:4.367901796086364 280:4.591481406357899 281:4.742478530120345 283:0.9710875422553737 284:4.249285425031245 285:18.67778713912984 288:0.2536633457438332 289:2.2577623830813165 290:149.72400026159556 291:13.790186692623609 292:0.9710027372026229 293:2.9810576629604277 294:4.469182260616978 296:4.510307412450769 297:6.866215784121102 298:25.473081025855596 300:2.953349596395665 301:5.1634629298555454 302:8.167927242736353 303:3.9378100879722795 307:7.514245161830788 311:10.191556410875284 312:110.60198117081698 313:0.1427091905755932 316:2.465702054753209 318:1.9939361936927031 319:0.27172642832261085 320:6.24267210608974 324:1.1654457849104696 326:0.8379471394123097 327:13.135907179183997 329:91.8891855112023 332:229.09703701798622 337:0.005289396967851966 339:16.817975328939962 342:0.00961826425654638 343:0.80569444071241 345:11.478419182808048 347:7.467912702415757 348:0.17357864887225838 349:24.279024898107544 350:7.899361846636934 359:0.001383299845286566 362:31.878117955893252 364:43.623170171552964 366:12.832350333655906 367:111.33605183621437 372:12.546132949231094 375:0.10424494765081829 376:2.3699316161301907 388:0.015212581039491746 389:610.7765517791674 394:72.76968809037977 399:65.54798959157584 400:4.736309555353782 402:9.841864096667022 403:186.42512364471264 406:74.22837419255269 407:8.609639484161546 408:52.697737019939005 409:1.7694870869210075 415:0.7450268707797764 418:38.6359496846902 419:0.09149862639257485 420:8.346149425450891E-4 422:10.943707367269399 426:7.4641877204058416 428:2.2998021187786004 433:1.7207186766743046 439:1.8618646064820052 440:95.82132097199315 441:0.12089024768004311 442:3.6471741917351173 449:0.5733098123083361 450:4.47620164434285 456:0.16540806884599565 460:6.649459022849657 463:39.386327350148335 464:5.4374178090366945 465:84.84782762151434 466:0.009308384216142735 467:3.229186063612229 468:14.234545500083613 469:502.5495985532861 472:0.09948224416794209 473:8.920464893147203 474:79.07019367366489 476:8.19934766969438 477:37.73544094914867 483:212.32981663515724 485:162.38398936978263 491:3.8253141037294514 494:11.502109505713488 496:33.93817007990982 499:0.25364994150982023 501:17.363554994947627 503:0.07150144100772471 504:17.55187783325656 505:3.6944551883736914 506:11.646417484966525 507:23.18691973301354 514:17.093241205998165 515:27.409237417149672 520:75.85137248391098 521:167.40663409023267 522:81.01395793921868 523:13.013167635196053 524:7.1357108858952225 525:25.722921636433863 529:0.4620896096687844 531:48.18528669562663 533:0.02018075136465612 535:0.2775892954530317 538:2.81797808895118 540:9.930596046335046 543:3.433975853739607 546:68.35166476564169 547:27.704291164808893 548:18.088522086399042 551:18.251075498366887 556:2.617123549572735 562:55.76022844874271 570:10.781430427716115 571:4.406318562707844 572:0.0157973099278492 573:5.598081530284765 574:248.64389166514462 575:22.07742009092166 576:16.155254398286612 577:1.1261987449470208 579:256.16775746214654 581:15.320905304627743 582:35.020248668840075 584:17.594724769581713 585:18.51490184508982 586:42.55962578646626 587:24.10679611324406 590:0.0018255751729819257 594:3.018334386765252 597:0.03977302293413618 598:30.845559318576193 600:17.500552194372876 601:0.9730266004700867 602:0.8361405976200732 603:16.728271023065368 605:2.233698876432045 607:0.5764287878698157 609:7.500616874942313 615:6.767984905200162 616:222.01743417517085 617:188.10558557242265 619:8.482470030961837 620:11.095699736340675 621:0.41460574980744985 622:0.021737431992006638 623:15.421662922360063 626:3.9706215048159477 628:54.639888327740536 631:2.2816966789535855 634:0.17590227670669506 638:0.800646720707644 639:3.814344162628654 640:0.0055974895641263695 641:8.75587632458191 644:216.24724680419487 647:1.8368177508188586 649:4.4731367750063535 650:3.502426794138434 657:0.6267743466372888 669:0.7919599921370527 670:15.41881563340154 673:1.2183101354334673 674:1.3698757032449356 675:0.1741265886153527 676:16.811549122265603 677:14.783989670697864 679:23.82436113712762 681:14.770032717408258 683:0.40447875526138266 685:8.666380259714924 687:8.221019989885908 690:9.39989699693556 691:0.15018147798373047 700:9.195366937290967 701:113.89635271695964 705:4.459288273645578 706:15.596869637443223 707:13.50370917027261 708:21.85157686514214 711:0.22774768444354998 714:6.7466547729315645 715:1.3916662483045141 716:7.9918050106883065 718:34.089960568057805 721:0.046082871102038715 722:0.20286229389443564 723:26.871103873124635 724:6.507735263384826 728:37.7837798349764 733:24.781989837671336 736:4.776855134127645 743:6.954427365050886 745:24.667697970382754 749:0.26040515275907555 751:1.6284231627969359 758:36.94328006279044 762:118.72444621091884 763:0.09420726531723264 765:12.53897420333169 767:11.8016432525214 772:9.103233497762446 774:10.1723674718608 775:4.529194588791062 776:15.37347228314565 779:280.9856723336501 782:8.920464893147203 783:27.039455814641144 784:8.523757062993168 787:0.09576833396225737 789:4.949699191461355 790:3.7638670518647066 792:57.482737515099835 794:12.250999013617882 795:0.8604829787282587 800:2121.820559544396 804:1.2265258118992983 805:9.869402545739248E-4 817:2.954464247641528E-4 818:30.326937897702642 819:6.203928361256444 823:3.430636905653654 824:88.45436838279869 825:34.919782118473876 826:2.795949015370225 827:0.25537082171842457 831:13.421132890321953 838:7.628397923902719 840:3.5504586379957344 847:1.179159466760021 848:3.5364027900901935 849:5.934757625364495 850:9.719093553389536 851:7.400855250459361 856:5.807773634445833 861:53.12708732487347 862:3.922863555286728 867:15.403546720481561 869:2.738040891924254 871:441.8129394154456 874:2.364856668577902 876:2000.3691214962812 877:10.94575936040311 878:7.53858565516091 881:99.62325158543301 882:136.85735721124033 886:20.33494938802771 887:13.802871306858856 889:1.5341242797056087 891:1.4055866419529741 895:58.84937794276909 898:2.8329146811325665 901:14.646004293352949 908:1913.2999724794497 912:105.37232437510718 913:86.01118368370976 915:17.13740842259245 920:2.346170214864502 921:3.7526304326497226 922:0.05195439853657452 926:0.32244085224009733 927:28.01677515170481 929:13.224949571970832 930:5.4374178090366945 931:86.94900553747281 933:1.0329331610377215 939:21.84665947152623 940:80.8288579452332 941:94.5879431108793 945:2.055661833404867 948:0.010683653071647991 951:7.867544632199784 961:0.00392486832547021 962:53.17969344015149 967:20.762260833460036 970:228.0945349657735 979:1.2776177450694541 981:5.344405221894523 984:10.604989098225797 985:3.7289802457158885 987:74.28783932286599 989:4.454792557980932 991:13.74426195761709 997:3.0944058283015035 998:62.22050737964744 999:3.42994739265075 # άνθρακας
1:23.246787898711695 5:0.6747260949723886 11:0.787315346663659 16:0.01056553272756172 17:24.604161909016014 21:115.81225406296532 22:1.7537184688433307 28:33.60097338898815 32:0.5657828053567895 39:27.471535154242446 49:1.7499247017161934 50:39.95246815654732 60:1.8936611238387424 70:37.74135683224928 87:10.864523442609999 94:43.69267958603162 95:142.15422813987894 99:16.743001500313294 101:398.8776623033506 102:21.53050436186869 104:11.306727646391169 116:25.53042810179546 124:5.988236837619966 125:31.160528818227135 135:2.5818144519838024 140:6.874554905957169 144:97.76934722075275 150:8.12331984100928 164:41.888739099402336 168:200.60592284127836 175:3.399074675297661 178:139.18045050257825 209:8.69412875813429 211:1.2424112994223948 213:146.76727720189294 239:332.7769599554165 253:55.33682647426922 262:193.5894555671239 269:11.38979218685906 295:24.940699484156884 312:53.94128170908043 321:184.55675948197194 339:55.99082745011004 347:2.9825719037508343 388:101.48650004174432 402:400.1687915553555 415:63.02948040058749 417:13.170668749477601 431:63.02183943877327 433:38.29780204725501 466:17.147623752100525 502:239.11987312404094 522:2.7188481453854783 562:67.99874178226972 575:23.19370922426443 582:23.978710361244282 615:4.277459127422276 616:75.44416791536231 677:2.343296299953883 696:584.7456539174874 705:25.036058842038436 710:23.72179999367544 783:64.03843544221498 945:323.39955777188294 949:46.70720017724773 957:199.0448258214855 # ανδρογόνο
8:52.76035346462403 20:59.199894316334266 81:62.93279006280189 170:72.25767465339453 # αντιαρρυθμικά
2:2.6339120055564655 3:63.49974940749853 5:3.817015882510726 9:59.988385726958 10:24.846636453484358 13:33.53748680271689 19:7.1651298619637105 20:6.128521055023547 22:38.753010528286225 24:44.58145407790511 25:106.82591787748316 26:260.17046019168055 28:192.26832663896894 29:17.113722816472034 30:78.43953734341784 35:45.51258614030085 40:49.654552382641015 54:20.206656580495356 57:6.441273219004324 75:8.093662793171855 81:43.05554190935601 87:6.249491325528907 89:38.54823688382827 94:46.181485751372826 95:6.602086074644931 101:29.69902577655464 105:83.7344858806232 119:51.578170073685385 131:4.243306653121431 137:2.8630147938395143 139:55.06207272352813 141:9.580123323424273 144:2.5499567763953026 152:232.12237311207042 153:55.544348106693285 159:7.788941252706286 162:5.217853511799576 163:8.836539177425674 168:1.1540117865709434 176:213.32048084221222 181:76.62056388213193 185:112.48326202326615 198:38.17810166356909 213:0.6616092586367023 214:99.80000798236851 217:1.4104095973258028 226:6.218250510732861 241:4.05811078052072 244:9.62911241997328 245:2.7323643122091017 264:3.316539586333829 274:3.80047853710234 281:7.865380411181463 293:11.121262486735521 296:6.849372648717001 302:8.311644222027489 313:3.260814469381335 318:8.48553284421615 319:12.472841289382101 321:128.17922513540043 330:76.50529864510192 342:84.16051280896991 347:161.64812605672174 361:36.169756156851314 373:20.806186880155558 381:67.59722033715681 402:39.76010971623764 403:57.67516038519667 404:69.7704424684021 414:68.23961832539159 428:117.00771214477349 467:4.3264173436610935 476:27.4681995508115 507:3.51096904841361 518:10.121195661671221 535:8.880373922432819 542:6.106293409840345 558:140.62709981124686 566:63.99571267854019 569:19.7310832887535 575:16.514653330700465 579:82.12168585166634 583:30.35119514438821 586:89.40671212159769 621:6.755367062468705 623:16.595981786063092 626:34.06584869740755 633:27.65955027894346 652:42.76628845155947 664:9.565620876510925 728:124.6149508014886 769:48.905123797502256 809:78.72250512948665 825:1.8662102257160937 836:14.023145143027135 856:88.18920972285984 870:88.48064313493892 882:2.798326827155589 890:9.40971638673653 953:9.720785149295452 # αντιμικροβιακός
1:93.41976672632119 2:167.15057565232476 3:1563.1658114673846 4:35.119554110233416 5:119.01025236010204 6:27.557200343331836 7:17.13527059497044 8:131.50870080824055 9:162.67222914559036 10:89.50448000340725 11:0.9632447618349527 12:36.550284951214586 13:196.41606948908785 14:22.17600260082671 15:27.730905980028226 16:34.052053456632784 17:3.3604388179760334 18:391.48354246642 19:838.1812632470741 20:0.05237035733262446 21:19.897146344622126 22:18.27127662602505 24:73.5803733955862 25:423.05141135086853 26:523.6563727757087 27:83.56929184739926 28:63.83761487982253 29:122.52305954577245 30:16.77111269603542 31:9.365927549805196 32:11.052047131261014 34:2.3092499823251305 35:2.802656038338838 36:27.30257734925661 37:60.815892553371334 39:80.13993194513415 40:178.31222281756908 41:7.710241016755164 42:19.52303207685852 43:298.54240414679555 44:0.7110949639444745 45:8.340450126757581 46:656.6888595181259 48:6.220191426341797 49:0.4114564013323293 50:12.285115758549233 51:0.06562255797798647 53:2.7580922707323037 54:91.54134616880158 56:83.23094488049468 58:14.373710909860426 60:0.5559157166131312 61:401.1304282331768 62:82.51929271393522 63:0.2851451290926421 65:11.838230340063234 66:24.177526853500076 68:14.721899442203334 69:13.529536124035651 70:9.71047213362993 72:7.970506854974343 73:19.245201045674392 74:0.052162452746137476 75:0.8292316419332447 76:148.1429323439169 77:1.6460564560422066 78:11.357721762441296 79:60.68845954327139 80:2.219583686982911 81:121.9627438025903 82:6.337484523592633 83:15.376519907323932 84:6.357921984999403 85:113.58822766395951 87:1.6601615102350618 89:45.25981074648256 91:0.9779172885632198 93:28.507121919669718 94:42.23756534558022 95:25.3683006889759 96:62.589102206921126 97:24.768346653798854 98:240.31641465043967 99:3.70727243794229 100:5.832665872658848 101:848.9045447172115 102:493.58035741872084 103:13.759838697965813 104:0.4601974537750522 110:5.719181612425584 111:4.976435137743909 113:137.7624671404855 115:2.487028870077466 116:53.729160863166996 117:22.693300358030502 119:35.41083873543697 123:37.1366253847118 127:3.994407252452633 130:23.088682033238097 131:106.79299226485543 133:105.99209940263731 134:4.8985385856902655 137:0.08238470897126404 138:37.147312215279484 139:133.44895741136145 140:20.14694325316039 141:34.061383891530575 142:60.55838987952826 144:2.127889364794569 147:186.7183865873738 150:352.2018510148205 152:309.9091716113601 154:10.887320480456602 157:3.812593834211469 159:75.93214484809451 162:9.182033241811265 163:85.47068600049506 164:1.02192477442008 166:4.617622218596415 167:34.79421318667499 168:50.677905911424354 172:7.671261914534791 173:286.6736244139956 176:856.1511527276004 177:10.714889924999103 178:3.754698417615942 179:38.38117279372575 180:53.663984798149144 181:11.965167872435567 184:48.60764525972003 187:154.4904198102834 188:81.67547038374957 191:5.06072624498428 194:6.428670436988879 195:623.8119146405063 198:380.8994186805231 199:112.13212846396459 200:7.865645998536234 201:26.034377668262568 203:2.095863273554807 204:19.968317184363293 208:57.95376547373088 211:15.500381999708251 212:13.693565650707718 213:7.885054794890968 214:84.14211373137289 217:25.880388722980847 218:84.02833970974463 219:324.23093235460635 220:18.962510466410528 222:60.57249443928992 223:575.3096877440838 224:31.40506673276192 225:15.456951202670203 226:1.6309790823788106 227:20.30642330077184 229:24.136567351221704 232:28.035788531850834 235:1.6421347062027047 239:0.3481195128007349 240:41.99402753201759 244:1.884183000498993 248:2.7841354509049783 251:1.101983167531011 255:20.363635465338838 256:58.982156444118154 257:0.021552611462362425 258:8.975279273725713 260:3.303601107869004 262:43.840068500427954 268:4.557999905021874 269:34.319661725882426 272:25.954789492693298 274:25.51467681952017 276:14.27537006586296 277:44.60296141593785 283:16.327439549240427 285:0.5118429100615727 288:86.89271057938727 289:10.739354989116187 290:12.787755005297186 291:16.300882228147806 292:1.2253566455573006 293:138.6914627021738 295:106.15506376982938 296:0.604879498651187 297:30.827213309162314 298:12.834102378362129 300:2.1219628887000708 301:12.71620003568396 303:116.92259663658076 305:14.809733191038756 314:0.8864664189959198 318:19.544415068478695 319:4.4669832012333694 321:107.21584188627457 322:17.669283498539382 324:40.85446929383933 330:29.633053353039433 332:31.311584491309517 333:0.2529682346933603 335:196.38195087254732 339:74.09800615747166 340:64.0758134597512 341:84.36467398472303 343:3.2271811357234537 344:1297.630556042807 345:5.844397193873626 347:355.303460450316 350:0.857141234543239 351:27.074441466838895 354:31.45791083061721 355:25.113050965025042 358:49.88577114549371 361:3.351826410182241 362:4.986813351371777 364:1.3634159946002085 367:6.55856940904738 371:20.00771738230685 375:4.433188364792965 377:0.6929171062904544 379:1.8929307042845944 380:159.01363159727802 385:69.67359431472462 386:3.210696081538115 388:6.361646639701005 389:34.88387682036426 390:1.4685002998406875 391:21.08080750512274 396:15.82795455129308 399:58.46955249219987 402:31.160253153155736 403:14.491724001891711 404:17.968115578842973 407:0.010192972881567614 408:6.616188073329728 410:2.546313726121369 411:44.214183022596316 414:3.918325234741737 415:15.433332165053635 420:0.6185589117901136 421:37.05141894192691 428:15.549182559078655 432:1213.4306385866882 437:273.0461270777384 438:16.52739784831241 451:0.3200403393023112 455:97.2873598178637 457:19.549385793360777 462:101.46858288738281 463:55.66448308356695 464:232.51619906444577 465:59.892510124869126 466:15.370709048543805 473:7.5096715884428 475:51.19900695858157 477:26.997128594635804 478:68.39307969376864 481:32.90390988063614 486:53.02943315192729 488:11.932822458769293 491:9.785280439934201 494:1.5724383237439687 498:133.19567679280686 500:0.8636711887153857 502:41.97284594275214 503:138.20035156533424 504:2.8913022562451003 505:8.361260172756568 506:0.6598884692987739 507:40.29492053072832 510:19.048649905124606 517:50.8108670042411 521:73.09178730702848 522:0.11590207490446112 523:54.56794083943635 525:10.392657809723897 532:48.84158286812879 535:92.64815579322298 538:3.4716854306126823 542:41.67774902204536 547:16.380460519800202 548:0.5486021413809337 558:45.66706978350919 561:13.18981423989319 566:131.2670643318905 567:6.118455023354376 570:4.364112289890788 571:14.413601814707603 572:91.16591068271234 574:43.97586413572625 575:5.247853910398778 576:6.512186517912552 579:49.19532140800758 580:126.02439874892242 582:26.32976349756106 583:1.6144115330920836 584:0.2515069576274265 585:91.36251454076239 587:4.404549198080175 590:7.211720118400617 595:157.93490207157424 596:3.5880590135066215 598:0.31087781333041226 607:0.5311273212254499 609:49.140296266745416 612:49.33329547537619 618:2.1600806977538825 619:23.02959382601476 621:10.403413227345746 623:30.4823436353158 626:5.98591076490493 632:22.454406651454512 634:47.11324390740039 638:3.337916257951129 640:0.565649994579099 641:34.738636421875945 642:24.01351791603517 645:98.20545630774674 647:14.411319574972733 649:26.41436484886895 650:23.530399340860384 652:1.6259264544172145 653:5.595540210928493 654:12.809175123212007 657:2.0056364830651465 659:78.2725584381947 661:2.360106629842005 664:9.188925577128813 665:52.495049597973235 666:2.066901457849385 671:0.14391738603847126 675:68.96662114451235 677:6.011670900464218 682:45.52524464485562 689:45.73743899160132 691:266.24565912102844 694:20.952352616063735 695:30.350239124526116 699:5.1644872497449255 701:0.9436133821380283 706:28.967320174220166 711:1.371764640378571 714:18.004785746214363 721:0.41973746105226845 727:8.294558495115309 730:31.018785239096456 733:16.908373467603077 736:3.377280935422239 745:20.486369871884477 752:181.46911895436628 754:8.798755803490586 755:2.434992651780765 758:0.3786789459097257 761:5.6548447439000755 765:23.64694052862411 766:0.3288107246486674 767:4.772389382819903 773:31.78226925619508 775:1.8552101127620726 776:2.404728125469089 783:7.870112581409567 787:42.41220241566873 798:78.0190526984834 802:4.352088753288137 803:5.94767516734449 805:16.535502052121334 809:38.576539469247685 814:39.76793431654725 817:32.8145842325505 818:9.17292517515077 819:7.929976575347004 822:15.477335499250803 828:63.3028485763354 830:58.403442165562694 833:14.568071492986842 836:1.123478015117133 840:36.55023031551245 842:0.650684010575326 846:52.448307813033225 861:0.27251939511436835 866:43.97586413572625 867:16.335172809122838 870:30.191908145256523 871:23.203998221333368 876:22.56785011500893 882:1.3698455016887339 890:2.2333032041127963 904:31.405811587309373 908:0.5079197892723734 911:2.1673278635798487 916:4.253766838433155 920:10.376159891248838 922:2.6092610662267868 931:51.13958190815383 936:16.916008283561357 939:32.59762383856156 942:156.88842238987482 960:21.839473549868185 966:8.414212821431986 976:23.59402399187267 977:4.339515158879785 979:148.83644775951723 999:56.403823724053275 # αντιβιοτικός
1:93.17376385009732 2:181.4513995180713 4:7.817923729509276 5:60.90139803324302 7:16.395067217563497 8:89.88064523854544 9:2.0544764765594703 10:9.351108936367499 11:0.2170611321285702 14:64.19663598084044 15:14.604832586476277 16:18.222022464034424 17:1246.8913348504627 19:16.80407386941555 21:399.75640336302314 22:27.575351884771283 23:33.121491137702954 25:20.11370392993387 27:10.188049849796386 28:134.66185594111164 32:15.54596691001076 33:39.11498635134867 34:208.38959285725198 35:0.34409886317483845 37:98.8468103803665 40:32.65986056816523 42:105.48308620513667 43:38.08536049212281 44:422.3688041549054 45:8.567930418166917 46:31.06789905971326 47:10.072289253839678 50:69.8732062726828 54:4.071907992778994 55:197.54397906627102 58:7.86003544635823 59:80.33511625064664 64:0.1742168483505091 66:10.739766508927772 70:7.136085807490246 72:52.7156048749246 75:101.10398513598226 80:23.168985649220314 81:95.2231874816685 84:22.916324334186218 91:0.0015217201204449234 94:28.73957309361795 95:7.334153860058305 96:195.98157688802902 98:7.694546418186865 99:1.369977917680313 102:12.57703145823406 106:18.174209958985603 111:39.8399265376551 114:9.850980336513446 115:36.88392674909798 116:12.491594474281747 117:53.081256206549575 119:1.4804760941675839 120:13.483329512125284 122:1262.9943353244582 125:216.5211310231618 127:22.779572850102493 133:39.44131914602497 137:10.474276269886287 139:30.39310437275416 143:9.645706552089894 150:157.7251701317397 153:302.9181813909801 158:34.31243136815202 167:10.909349670483248 168:202.2456739217004 169:168.70053821562553 170:2.1098036777453935 171:7.704620883289396 177:62.46463057373337 179:1.509044833561256 180:9.845612747363178 181:33.58920559228379 184:36.028349462352345 190:113.25336983177392 199:6.930846618736298 200:520.9149097966139 201:15.58138267138762 208:16.47915299591127 210:52.06646799866574 212:52.02476049164215 213:29.254701043226813 217:68.83015184639865 221:86.11963104427052 222:10.118584797200851 224:29.36092479604657 225:32.29118238532606 232:6.193167227082092 237:6.371066560381552 239:4.928501274743627 245:9.959866068590605 247:6.858108960212076 253:20.91044789907601 258:1.3210544419775507 264:303.2758253106003 268:7.755268435239254 269:19.61467962102552 270:68.61963512949875 273:17.210419930487134 282:6.98958032760416 283:33.462330560788416 284:26.70816992998663 286:13.125212405277324 288:2.861201545665244 289:4.711606801997857 296:0.15384680040343965 297:0.6698475061346439 298:12.320093022317124 299:12.466624885593912 300:3.6944459732297874 302:20.136982463753437 303:20.836654376256394 306:85.17457574233146 311:3.508320677425644 312:15.402888305444334 315:13.096454557865128 318:50.56995085250943 324:92.88295238069743 334:10.500008308899899 336:14.80838239941647 347:28.250131382180907 349:40.451456307789456 366:95.72914977888603 374:31.74909491464793 378:85.69379739402683 386:14.91993375205189 394:152.63020190381224 402:27.610787895785332 407:363.8198788310594 426:14.503282591793782 427:55.53489697616998 431:20.52371616795494 432:7.302781114079564 450:21.749459788771446 452:13.47504059428949 456:5.230668191818564 458:16.949874586873992 463:32.02346363910364 467:126.51879261451992 476:33.14536441835268 482:1.7160789000708256 494:15.514696453729478 496:0.5957969696674243 497:6.474580473403631 501:16.409114606903096 502:26.147139905598213 515:12.863558893342365 516:124.63670461090312 525:38.821205171901774 531:36.9602611143906 534:3.039396232427342 541:368.32587982361923 544:7.958347719526491 546:92.2209775592538 556:23.48689253041936 561:76.90366563849243 563:8.578866776773397 579:10.188740855618919 581:4.839594303865851 583:64.40592488181586 584:7.628643170212358 589:21.00670464376082 593:309.64028353043113 596:21.883716535892567 598:85.95543980470973 607:4.649832759173245 615:30.425965286385278 616:0.7998575177568937 617:14.233018944857825 619:12.769645099711544 620:14.790495105491049 622:45.589111772867106 624:39.10170615687704 627:4.8532314677704385 628:289.293395062501 629:43.86576138943353 633:10.184054932857384 646:10.863457820636741 652:60.191822720890926 663:82.02929729363473 670:88.62904803114125 671:58.57577600241151 674:7.883384363395723 679:15.212035278266974 683:345.0396061510116 685:42.022815245025015 695:5.871262269666599 696:406.402493143384 701:206.4936427064381 706:13.091673368506786 718:23.0956233282397 723:4.766365114522453 728:108.36490120674358 729:1.712620579381977 740:67.56561250531995 748:3.8454087146696936 755:162.0606887865146 762:90.01678893271384 763:24.13155967109492 773:27.659756615570814 775:3.3814412042933486 781:13.230556082529482 783:3.322718243095306 787:3.4293883849822295 806:75.20327010885549 815:48.25371663910805 822:9.26518514355389 830:149.46318282508636 840:5.824637412759613 851:22.92556404488213 856:87.71526886179291 863:49.86807983790464 871:4.055895638671498 874:34.70999240496055 876:0.048281829354912924 890:3.8233306791257995 908:0.11802603339358697 916:11.340833739828259 919:4.572917222076303 922:8.521876668209787 945:41.14987071198559 953:13.13001720683175 963:9.352552303441998 965:52.044230181760994 # αντιγόνο
3:45.29074036037598 9:43.79125292373531 25:57.682351085764516 26:122.34120554264163 161:65.16087899144763 176:63.898285590259704 218:56.73408197074857 251:56.12117205073106 256:63.90676082014285 488:72.95750243185498 999:73.69755968419462 # αντιδιαβητικός
10:32.457916904432885 11:42.03466286537006 15:2.9619407845379078 24:4.323143639416497 25:30.956427887577625 28:27.48056704658757 37:3.4737472024906535 46:2.5261999680148 72:16.495616316272322 74:3.417612613372888 78:56.851636879053245 87:20.244434063373266 91:4.13641460753451 96:4.031926875976092 115:25.743907297096218 133:57.41892544018593 156:5.071315580505681 173:6.710060784385762 179:4.6756473457665475 201:21.03513951726279 212:4.778626249526656 222:13.82802437935561 321:22.59883749145021 382:30.85688989166366 413:41.00990293638215 418:8.642038557444979 469:3.549071202205191 538:6.974827900051897 605:24.108337462004993 610:66.25491313557907 645:74.26869503426394 707:9.297297462414024 783:5.8835667824707185 800:23.3366350668628 922:25.987170660343487 941:55.92229311397813 948:7.074816623896788 972:78.18280153251588 # αντίδοτο
2:9.420747019067807 3:77.63379955968402 5:31.240344862561038 8:35.35444845163376 10:17.540988526927016 25:154.3367456127928 26:446.167087102739 57:4.472383014368707 89:3.4139601517142597 91:86.854608928268 106:41.78619064319003 124:29.140547618391476 133:56.21955942987546 138:30.36322278608213 144:20.03654170970406 147:5.905249393848119 233:52.51618856627653 272:31.734740296886798 285:93.38394451857698 295:37.05614622237218 470:51.106026426578914 498:7.859841497087902 502:30.29913707295187 545:59.520835722694514 549:83.78062647228249 656:57.992172097328584 770:58.166055074916535 837:20.436402377670568 872:66.10704818516416 922:36.268364771950466 942:10.25083681606493 991:48.07596735083594 # αντιεπιληπτικός
3:329.8112493781744 25:6.870949015877296 26:630.4530589797237 28:80.78220581592765 37:73.57829391885728 51:86.11376551685848 84:79.39284351124806 86:105.09320397729235 91:81.24167180191063 106:94.17198960084711 109:104.71456697733238 113:49.39768391032791 115:60.971911377136465 148:62.173103440067905 158:87.7052159643901 159:95.04926203018844 177:14.660317963048623 182:100.59695155556065 190:206.3476185735122 205:114.89175405302703 272:94.65687022488464 321:17.821411482510637 371:92.55526386310758 379:76.4445972974216 396:111.00942398801818 399:60.44333115847584 502:214.89955754014449 596:113.99261666792533 619:60.208003209071684 629:106.66230442217493 653:105.99832701811451 673:103.48937974156048 786:140.58078143031202 824:32.47690479881584 828:123.35776175216148 908:9.156899024269846 # αντιυπερτασικός
1:7.747563765145788 2:0.08836619289788764 3:4.911470670858978 8:25.797389262370377 13:13.800591871499936 17:8.306647196513039 21:1.4234853234483187 22:3.072428588401317 25:50.95997580693971 27:0.9141975736551053 28:32.27153862723234 35:29.166123303362 40:31.918561011718868 41:33.32760660114406 42:4.554395117569757 46:0.7349251057220132 50:6.375193196193731 56:38.34573366372802 58:2.7380425953779213 59:10.027796085550051 64:123.24494874179612 66:9.645595230302714 68:2.277477123554581 74:34.88951896730369 75:1.3634750756234557 81:5.034634798222663 87:20.1558783310383 95:2.597071411030554 105:4.398624792258349 139:69.57019892297053 140:47.36541927862146 144:7.368758943009483 150:33.70924749273252 164:15.563123707838695 167:42.32889646633023 186:2.8552329324417616 193:27.1048478761888 199:3.6386719643997085 210:1.8990888071272982 214:3.9855928769741333 217:38.90212998498894 218:23.787911701628147 228:7.094473092194032 243:16.526664213560196 244:142.77581518360455 246:15.609264062916147 260:13.043175329712637 268:14.34746171248268 284:7.1421405322637685 288:12.326338915243163 300:10.456379453021558 301:3.881695726845881 307:14.914700020003258 318:3.510144546630552 321:276.71606066375006 367:20.557007859575023 373:13.476121362654595 388:355.1751183997785 404:10.706956213051999 422:29.00044351652437 426:90.78216474227813 515:5.704903342281738 520:9.73531026364178 531:51.75275023866344 575:35.68462339434746 588:36.206264336043574 616:18.053066436476765 646:21.57919588977644 671:3.6207913606307147 680:29.40312910021489 683:24.60079454986878 728:61.12643327521379 748:35.71449438228473 759:41.03798938277996 763:42.310990240247015 769:22.109921900177895 771:5.093357242334717 783:3.6749895424589587 792:5.311145303097986 798:6.189969565452138 836:8.96634955664292 869:4.6924189565022925 870:7.465662103349935 876:44.05344998261982 882:50.23580212426503 904:13.214349978375635 912:10.81152318310418 962:17.17025680387862 963:38.756928538445806 # αντιοξειδωτικός
2:2.2774782204546598 3:11.348753604199027 5:28.434247913733607 12:13.238436736596489 22:9.218270048827753 26:172.85185003524313 68:13.689118697783643 70:57.10459455165747 115:7.428998101390688 163:16.7627772457883 179:34.43439514360448 241:18.784383095834926 272:48.81014750551656 342:55.727890900597465 379:80.67388063026978 420:7.888383634002381 509:68.7545927334278 572:55.46173272927405 837:51.98006630221869 # αντιψυχωσικός
3:56.41990899662942 5:245.73220738586633 9:45.83156516244692 25:247.25838219016683 26:277.6496408430519 54:52.082644467843636 81:2.1056749640681196 94:126.84084579838087 99:141.9942712831245 105:87.68194448001327 116:17.653074953626408 138:3.67071584476856 176:5.511094235145669 214:12.464265590484215 217:2.7014307990266317 290:4.775821414759906 295:175.78116103533986 317:20.788726848711296 321:446.1006951263727 347:4.689510430161548 377:5.580057719915501 388:5.281095636630257 438:5.576635150039442 533:19.61347076870356 535:11.875908683010476 718:83.14806206624579 751:16.889580172337933 870:962.7851763421845 933:14.268451038000693 942:20.93749980802131 960:19.27217163230581 # αντιπυρετικός
11:35.44960089582018 23:14.294442716845749 28:38.34742669088617 49:17.152738897622957 142:19.839961112146963 146:50.91821871549832 153:67.42606545037677 236:19.089907234987585 260:16.695824627602025 283:18.30552623007066 286:146.36764921092976 291:18.296838373853188 337:21.979662713092413 385:21.18475673466691 399:20.49462296939388 417:55.77243218818754 # αντιθρομβίνη
2:2.4495445629503068 4:1.1072141602814909 5:115.61992149873684 11:90.4189607011452 15:110.66950282206513 22:4.204447287635595 27:9.98251064910802 32:1.6840770615870837 35:2.146456698474355 36:25.13764699701042 40:36.03753237124068 41:2.772510159621211 57:15.737113853074106 62:30.481556092634573 63:1023.6637272002303 74:1.9861777747151432 76:2.9368093944945595 81:11.711159640178218 85:19.542594997765192 94:12.732609726637717 96:70.52575717419148 104:15.890797669511315 119:6.586553271610769 125:3.2632218859884263 132:5.419417443128956 141:20.62284752851799 144:9.231369899934185 147:20.079773243837113 168:19.160159986752078 181:11.451400390566485 197:4.46654008777014 210:7.528404351580106 236:4.03722238313942 260:15.042598240443386 277:5.183411403533047 285:3.242820995609358 291:17.394359028242505 319:16.27052211792384 335:38.10958463907428 342:5.100867572374407 362:47.552918346791095 367:8.900361207558962 390:18.69541611698329 405:203.37028266693935 423:50.58456051484424 507:4.747497884788196 535:11.414389936154832 622:96.67703612664477 629:4.8181662430966785 666:4.50523918918429 705:41.47888960691892 734:176.40158906741843 845:15.587686144615423 904:5.90904786801591 934:18.033547707110635 940:6.676613796481074 999:7.204259251274568 # αγχώδης
2:90.24131794081123 3:10.061681138798557 8:65.27389614385567 16:6.044231304055992 25:116.63691225222684 26:20.8688518758616 28:11.787866007218096 39:8.473081975762547 63:93.58178038008653 147:114.16121826033023 189:14.344894916070741 217:4.389165062127292 225:21.402492297452365 233:18.474920102794325 243:24.762187306424714 309:6.721333626655529 312:32.12158266553574 321:34.34865159388098 345:5.702886705480908 379:20.78947688463623 442:6.0867778764135325 460:23.95861667155603 473:17.818255557276935 521:43.00406511232023 632:8.607648017895146 642:8.928958363651873 728:15.149866271308829 819:29.722950497797182 845:165.6335706685574 927:28.61157454378007 # αγχολυτικός
2:2.4755523447847856 7:66.48475504927289 8:0.9398411482226494 9:0.6260503770922363 13:11.228268222057228 15:3.178307259645125 16:43.49007325160556 21:119.74107389427162 23:35.39716312209133 30:5.127133658789583 36:36.775556439046724 39:2.4208961471543655 43:2.348755779437293 46:13.755710603206373 51:6.123411993000801 58:6.747792364231846 59:154.38676444106616 76:17.00830980082798 81:78.29476998259385 83:8.434478616718897 86:89.07565985746479 90:8.56795790624335 94:13.918163849694718 108:23.38340637314067 109:152.45532193171337 116:49.92342931874131 127:4.986887022819048 146:11.183588426228855 184:21.222615049473657 205:66.65889280917163 236:8.096351807410354 237:37.514157516982706 239:41.35579627180923 248:7.204161355832168 254:812.0621414630151 284:1.724326421753847 300:9.107541723994753 307:84.6846621525545 316:336.6825014292239 325:167.61794597245174 326:96.66075859053478 368:378.93232687894346 381:99.25616449585362 386:117.2271682257606 406:53.53468330115339 407:6.661774716564227 466:10.230773000172867 468:6.781191974090642 506:92.2131788960606 517:15.07266388449866 520:154.9325827291632 522:8.392269034628738 547:8.793051303514103 553:23.39201357031293 568:117.39955331770301 573:110.5375626583669 617:10.141900621090917 636:642.1640557415444 651:122.15838165536546 654:81.45832548902135 658:76.39468253667641 662:117.00519030958048 673:16.02682402897334 690:101.63042042772817 701:51.05720199458286 705:10.177198208901999 715:90.7640834238313 742:4.6756314924501305 763:48.785923850290956 890:9.256931066235136 892:114.95459440548684 893:16.193807842055147 903:44.05264994495823 918:66.27121719846053 930:97.18726729611576 951:14.92846946986089 # αορτή
10:4.83721988074215 25:4.589381519527949 34:5.7135651097338975 46:5.464981960107962 81:6.336653710562046 101:7.324542037156979 119:6.503270316619879 # apache
15:15.258115577026794 36:16.81040060969806 40:4.039058183825891 65:41.8603530226762 116:52.31894866662564 133:24.32885266165709 170:52.62484708732591 171:51.01603418869644 207:54.0964573924258 233:28.881693242252453 244:10.434672064239633 286:111.64959814989092 320:28.40477360033337 322:28.218275724728628 323:83.65126112258527 327:61.20630137025073 390:23.548576749930362 415:14.326643159426752 419:57.725703749080246 515:7.968951186341478 579:129.34023530067472 725:81.84565199580578 770:32.263801141624946 802:29.20125369453983 806:30.613069421606536 915:75.74761832192316 957:7.672015387442758 # απάθεια
1:2.5683790875957953 4:13.17101506372765 5:40.366279355351985 6:34.51903120635883 9:15.063715224375983 15:8.374883020817775 16:1.3618882515567405 23:89.11684395237873 29:2.14840607994454 32:39.28297979325538 40:18.36175818261951 41:4.17620393598803 43:13.404560550364847 54:17.388585713486425 63:27.080234013095705 72:3.261670264989276 75:9.155263007425624 78:23.751948831980933 83:56.03826250949875 96:18.339594981310047 119:41.90633022652028 127:18.11355099380313 133:24.034312623930333 137:13.833362779537495 148:25.962762840821508 200:4.884245718456051 209:24.656640729898594 234:31.80673751779739 280:29.71998602170245 291:21.940057288730312 322:118.98968532464333 345:13.122874658151135 358:28.314395472992388 376:22.033564668570772 420:26.832751500289493 600:26.21954250415251 693:27.905062781467088 698:31.379611911529093 737:32.85915015548862 770:31.967827732065533 981:30.653934353692556 994:8.947859645667057 # αφασία
1:11.634563586373826 3:2.4556061992385825 5:7.431713553201646 6:2.945025887114015 37:2.653106639493951 38:37.89487969933945 41:60.557065095639224 62:17.32815694792063 63:32.05214621045109 65:4.231332196233343 66:30.371284552283136 83:4.886731154359056 100:68.81950474159417 110:11.4500137355836 134:27.42027725749271 144:23.743054854677325 148:103.5987177697883 160:30.989618191695964 203:31.959598057113137 234:94.68382954646869 242:36.60863848369061 246:4.41189375898872 267:15.280400201074297 284:3.570828954138206 286:5.458875512624781 303:4.869030074473295 307:36.95998309079106 310:40.04518049738561 381:123.39470937996573 412:118.2262487930412 447:51.059037358615925 485:26.87597951265589 489:107.35796667146973 499:3.8107162509188486 524:5.738269751642122 575:5.310185908014023 632:224.89349205755346 636:150.70050862365468 660:142.8532506046229 666:42.14973724171976 800:4.688868948253757 821:19.125137743297103 831:7.207437238762681 856:7.367129135372589 # άπνοια
29:12.767109146117432 103:75.45393402026136 127:16.52530109460213 143:129.8285980220855 153:42.58225318390039 237:17.554523932481597 783:78.04110311370029 # απολιποπρωτεΐνη
1:73.09555345165457 2:211.0760930512929 3:4.223487889031727 4:14.196208976585455 5:0.7917987401751151 6:436.3378659899197 7:203.3909095671968 8:8.525769394700461 9:52.43589829857929 10:0.5501602773350952 11:197.5381964619949 12:186.38788543192177 13:66.54485564091887 14:84.86512864772081 15:7.563819073627186 16:23.572013007520223 17:1.289998349035358 19:11.467562797114015 20:0.9216204887388493 21:4.738176456413367 22:105.71170293534175 23:30.740365360514957 24:177.51499872308355 25:12.719830272146016 26:89.72002424251139 27:96.24278194484114 28:197.99653991509788 29:212.67131803562353 30:48.72710018070532 31:21.812255259775224 32:145.9476006839695 34:14.429756457853376 36:268.75488542010004 37:2.8026805875610776 38:87.87818920177259 39:0.13254235795675043 40:30.58909364317338 41:82.50564080960332 42:36.32261377035515 43:5.013453431999298 44:38.94046164028315 45:113.01670220370075 46:0.7029080453692885 47:26.858638099810076 48:39.01116030943728 49:17.74991247365223 50:4.389659920915247 51:1.1156824103851175 52:58.08434451716928 54:88.58710026632103 56:11.728511418858742 57:59.323277671508706 58:10.843213559778087 59:28.190491729556353 60:3.8287897075387347 61:29.149654963753683 62:80.61742190634426 63:343.55100795885284 65:113.11984616915078 66:67.93467639531515 67:13.873598883175383 68:5.510088132689297 69:9.008675783150723 70:22.456756069987936 72:0.9405529987280737 73:74.24858564983668 74:86.9075555365915 75:35.630150274718964 76:2.989742165723954 77:18.241535176276933 79:0.1376801280669779 80:21.52106091974407 81:39.968743552225135 83:19.783340978223375 84:13.524093291873358 85:85.25497071310646 86:68.29698330930628 87:1.1037621875756412 89:11.177522655739267 90:83.9592437374 91:14.523573495857521 94:0.2557526450787181 96:21.740434450295158 98:100.68451071091275 99:36.15875337976898 101:11.60822139852926 103:45.69164669687006 104:13.90891610209269 106:2.0628025198024647 107:8.536555141949714 109:3.533287246616709 110:2.0041351337609976 111:1.4476261768986678E-4 112:4.805760718554324 113:27.629801413093244 114:9.279470038823149 115:41.749277910711406 116:84.72174305214016 117:40.02636735493771 118:33.43340920771432 119:0.191860925061648 120:49.721802913459456 121:12.096598487808697 122:11.481666816184115 124:48.27077863288342 125:119.99758266705877 126:24.643252114490828 127:87.99378396552376 130:13.830548758991522 133:2.9998588154293464 134:70.30135806350278 137:0.3991358374033191 139:20.016608418861658 140:21.03878408852375 141:164.4618273971123 142:44.540737758905436 143:39.06423270248757 145:58.02338824866756 147:59.280681866802006 148:79.42526216999471 149:28.316387676386583 150:30.980372435519467 151:0.6890619413141856 155:10.9156051372237 156:7.79251993536868 158:13.903063470399676 159:38.65143036390679 160:2.939079480551678 163:3.0047219649219614 164:49.539253972764925 170:53.631602274025056 171:3.903213432722958 176:32.53808737072357 178:41.59012440772994 179:1.2529348572353252 180:2.3221486173394963 181:15.597127618558108 185:15.800275244105686 189:2.166451172071587 190:6.174707926357029 191:52.74217262058166 194:25.644583051395976 196:13.78794861990607 197:32.76563118024917 199:15.195656282091575 200:15.399656900714426 201:61.63635605159227 202:93.36779813602311 203:11.431873318656795 204:75.99786101184799 205:34.35090751921038 207:23.131053137883853 208:0.12190649455093838 210:13.445949943624921 212:1.3829432964760666 213:1.571445405296458 218:0.3147021681509751 221:12.024149227356382 222:9.39089366976196 225:9.110845071159018 226:13.007402892231156 233:43.42915774211521 236:9.613133080112716 237:0.009867817947675954 240:1.440358711154129 242:49.61330521222055 243:13.996172242340064 244:3.896551451101452 246:37.95308864283187 248:4.578285519754354 250:41.85200820535306 253:0.10879452989840048 257:0.4424488569220354 260:55.94533150917743 261:1.2489701591004956 262:43.42915774211521 264:3.3615603006655475 266:4.3481645656193715 269:14.062427855722023 271:0.3842823576974821 274:121.22032557403244 280:6.275932610215218 282:6.6051859022752595 283:0.20591069582497584 285:0.06356868841153325 286:3.7446855598357804 288:14.828155973773276 291:0.20422249025860154 292:3.9495499808774373E-4 293:70.74432979645209 296:19.180392153329716 297:10.716460109559081 300:33.36944284486662 301:16.382572060316818 302:2.5818485335816064 303:2.772765852110045 304:27.635148162984137 306:37.9282712472847 307:1.7432215588348488 308:33.70857498602228 310:6.88653480785601 311:65.04428408679712 313:193.04262887410115 318:2.720298929667889 319:28.477790328915955 320:5.302378931063638 327:4.030436382486385 328:18.426029037833953 330:13.129786980798713 331:60.577221875025636 332:26.357876779730756 333:0.677614145746207 335:50.88634087038852 339:94.18810857895654 340:22.355303986288263 343:12.83375967528498 345:0.23393839321795815 349:3.1847025638492403 355:5.771944287200697 357:168.12966461862675 364:0.3608992362621192 366:0.32007557400561604 367:13.629351063320376 368:45.803503611719634 370:3.8758611554178994 377:20.342985402836653 380:105.79338242315765 389:2.786067476648672 390:47.513876486701015 394:89.45143074096472 397:89.57271738413769 398:35.29022079997741 399:17.230311632038685 401:55.50613112861562 404:7.423941213587394 405:154.98780538245308 409:1.6814703079304063 412:40.14618043962776 414:21.84497039926526 415:10.277010949613892 423:23.516644052177714 427:6.150845985531434 428:4.391112690225669 430:1.4763872094925583 433:3.7001227719278695 436:47.0281082146699 439:1.2702431158010317 442:9.853417579284478 445:56.762518729370136 447:24.718479973847234 448:7.60692700320972 449:46.58201166535122 452:12.709549363547723 453:11.880114622197333 460:140.59003121460975 464:9.459110138808548 467:80.21214201416493 468:4.0499466637009025 470:5.084390807090872 471:17.79077159440865 474:5.344289179559104 482:152.98919239014796 483:0.45698694986945226 484:60.443061999963724 485:17.277308185606678 491:70.65717436539663 493:11.702339986744365 497:150.76439149876774 498:12.49546334829867 507:0.8111764635133136 509:4.147386958336873 513:63.434779098105686 518:50.330377284061235 521:14.79998518609604 522:14.707679287531738 523:12.913037539418797 524:1.0218995034890155 528:5.2055901275390095 532:37.98358682490296 533:0.44094908781893444 534:37.736714470889005 537:26.21292757309575 539:25.32809838537251 540:22.144941363755184 544:69.45215809217927 546:11.633364957187139 547:57.574147449478026 549:4.34490452902182 554:0.9468625803862446 557:263.11638076998025 559:0.10348522920855069 567:60.74807565389172 570:93.1388215619521 572:73.15159753641426 573:7.042441797463232 577:34.79186261672657 578:69.19228170421775 580:58.22271942552164 581:0.1420659449856675 584:0.6754868104682447 596:20.89302369495503 598:47.30620292044411 600:30.80707899684822 601:1.9602525176063135 607:37.69376127293907 608:130.0725241705872 611:9.584213506291917 617:18.919752676252582 624:23.63070211700549 629:12.541281358136148 634:24.363125152165512 635:4.361518611603 640:8.75051557125405 645:44.989799382135935 647:18.144299821691984 648:22.592745452853332 653:0.8196025228230673 654:55.92423812520825 655:143.94922225479627 656:43.68579655781568 662:8.14210723349629 664:17.15444612821136 668:35.953635148048846 682:1.7625637365692943 687:23.320576709665488 688:2.814794215189674 689:27.91311311837434 690:7.975159216905505 692:0.008242789856206138 693:140.61284871708892 694:0.22873981829231574 697:26.88054329641953 704:1.5636716505361763 705:31.110584749119692 707:23.783931700131628 708:1.4700440735258935 720:24.64757091252211 722:26.714658963045657 723:8.767697730253076 725:3.853482798784175 730:5.6765032628494545 734:126.6325677271446 736:13.142758091220703 743:100.27400944077868 749:18.584500834542514 750:8.721380923861371 753:4.504104226783143 755:41.44530651998938 756:23.97112654743695 757:29.348950160640225 770:43.92598070076458 774:43.065392896823205 775:0.5623246751046405 780:9.88152818726882 782:15.087338078336915 786:32.59299463025088 789:18.359137629088327 796:0.6705462846317876 803:27.454242288133205 804:15.89461663568811 807:9.730720907240094 811:427.3984360842201 816:6.188838974827431 819:42.08787530999263 820:78.90141189297151 823:57.40904175727431 824:14.72287068842238 832:1.1192203212715157 833:9.700569347290479 834:18.805136232828836 837:30.461623735435474 839:28.655786304013635 845:6.714974224037233 848:57.88328407284434 850:34.07579149404148 858:153.22181151253014 861:0.7058241016613387 862:5.750957495260613 867:1.2150699236977045 869:4.774331762053351 874:74.65376758059749 876:0.2532918351236673 879:43.65937050447268 882:2.478413414056177 886:16.97519680651378 887:35.59022778549632 888:24.311609960236034 889:3.6744738175322347 910:42.57878351142913 911:22.078060894754724 912:3.653549426162842 919:19.5796424913595 921:9.97058998297253 922:42.457137352871605 923:20.00460485274857 926:2.932768789512669 927:14.28667634138276 938:31.837072949843495 940:7.218548063776515 948:121.10207735001346 951:39.02706947438845 954:9.7752201474006 955:3.853482798784175 957:17.422429786535275 977:12.969753867467116 993:3.9227025834158535 996:1.202454550206141 # εκδήλωση
22:29.692847396732887 25:10.52906491549874 99:16.64852883798119 211:15.516268755480475 264:32.40130886807622 404:20.054548310391525 437:23.38633108915019 499:16.85360351734886 601:42.17157614116163 827:23.54235645337972 # κομπόστα
1:0.36404924352848994 2:60.78123242963154 3:0.0030621207993747224 4:0.6394756754773336 8:20.03389598166695 10:30.164779141041578 11:7.9701356528371985 12:0.3389404838815417 13:1.076376137987955 15:0.11296074776031363 16:180.598875659039 17:0.05143936480456963 18:36.77009401557417 20:10.530344594466937 22:17.356214531898516 23:0.6756191616860338 25:44.89735569242412 27:2.9179517526884577 29:38.56392754565695 30:4.439996746495976 32:0.041501257697303826 34:1.472276339694696 35:0.7443115944001347 36:0.5614856252605578 37:17.43263235177219 39:11.922598672782932 40:1.4287238170372218 41:20.465756093999367 42:47.0847549706777 43:43.539407949705655 44:88.34034553688211 46:101.42657157875607 49:5.081136272693576 50:0.24011783890320404 51:0.002145466444863455 54:6.94825246937149 56:6.506631484101798 58:0.014678535378602088 61:3.118197036474001 64:0.6108526588036786 65:3.568841660539329 68:2.06530469085706 69:0.13797588205994538 70:2.0998474521664084E-4 72:0.44690291919424724 74:13.725383698190333 75:16.23120872395289 76:78.12419372903668 77:383.93490179174347 78:2.238346419993104 79:11.063713431669342 80:0.22560649825154802 81:0.4260688469941229 82:4.928608495851643 84:1.3213705117544419 89:38.17227833575786 91:3.564726509285989 92:13.657421581794845 93:24.949572164920024 96:1.4165304175565085 97:1.1309208334139198E-4 98:0.009470375430715229 99:0.0018607936689422038 100:0.09196006339120237 101:12.954936036780826 104:0.8292792859589491 105:3.560750671197613 106:10.78615831793502 108:83.8075567228712 111:74.05201679818263 112:53.47084579198434 113:2.761945053729283 115:6.671737706618472 116:6.400149009028996 117:0.2423074987136208 119:69.18140639644794 125:0.917607930239406 126:0.02578499026193371 127:1.2943794249443605 133:2.3765003302598675 134:21.682973223738042 135:54.701850168186816 137:0.21397450712239013 138:1.1447317122007195 140:1.3516549987990574 142:0.36423729967333757 144:14.599905674823253 150:2.2440449705151724 156:182.02681055200173 158:7.116351485222034E-4 163:0.3319459486028378 168:0.33418901497862047 170:13.935851135518142 171:0.009756694999505456 172:1.0916399105578436 174:0.5780219635525197 177:43.05034699487559 178:0.001180011198865366 179:8.214489733728978 180:1.747864425282153 182:191.415414927709 184:1.8142540769468114 186:26.68622580373243 193:6.476613845771712 194:1.3475794539233397 200:0.026976114905467564 201:0.9448202474370988 203:48.10908663724903 208:1.1320214826767943 211:35.098892997065434 212:0.00426089685801739 213:3.6868867109146604 216:38.30020580287355 224:0.1271138798891769 225:0.006969412007580553 226:0.6579398001199379 232:8.12054705830322 233:9.481149688963045 234:48.668766893059335 235:0.2729492402397376 236:0.19973395809496364 237:26.289205180451805 239:0.12792164338534248 243:31.551961016545025 244:5.000273342331419 246:0.09507619558381798 247:63.73657558410446 248:0.05592010009537845 253:1.0823708864819328 257:0.1723077333172377 261:15.417277685490985 264:0.4438840461966091 268:12.623772764751664 271:1.9497110658253896 272:0.10593232813122748 276:387.52221840341923 277:62.436506890334776 279:33.638949917761146 281:200.61494989144322 283:10.479622444583931 284:26.015295810839177 285:60.75384994626987 286:6.6380543046958955 288:12.424906095722775 289:0.7954616107103958 291:49.765617644663635 292:53.47089189616709 294:2.3978609245304248 295:11.932877249993162 296:9.017397489273312 297:0.33340955977921816 298:2.740233852981926 301:0.43782149677955584 303:0.26460276653259757 308:0.14362375084916779 311:9.634609341481557 312:0.9088858471632879 314:169.4066930663012 317:14.475563805430372 318:2.1154578395283896 319:5.663785518574101 322:1.1254598423840143 324:19.459814657022914 332:13.822721533475034 333:24.728228281960842 334:0.21683213279715693 338:3.8500138650913396 342:0.7824314446447693 343:69.69104940323346 345:14.841030861580093 348:6.010777562301175 351:21.465599736239216 358:4.7011762948886915 362:1.6568012463760269 364:1.8843274343257714 366:11.629732170640791 367:11.535929586657465 371:3.6472516470980327 373:5.282953523101885 385:0.7454798896825376 394:3.6308723562087026 396:3.80098516201447 398:0.21114292590069692 399:0.5375781615569567 400:0.3753353648697567 403:0.017078264451741577 404:2.9103408095682988 405:0.03293697263552408 409:13.390255118863081 420:0.8714562697049767 423:0.6178232361348222 426:7.6073862975446485 430:4.57147056474617 432:6.16023972458951 437:1.677231068088423 438:8.208380644126398 442:8.433555824650764 449:25.971032781059026 450:0.3383231865597559 451:15.241758595622642 458:4.77948615856502 462:6.743313912102307 463:11.759891832417768 464:4.13917846396678 465:0.34030376731399997 466:3.635951442041864 467:1.124028520568021 468:16.896865751028965 469:2.0272105930563398 474:25.152206878245813 476:0.06551697673482815 480:1.6818149381967058 483:32.81306011841894 491:0.6275267517992983 492:1.1055978179080659 500:27.58823975609508 502:0.025297524959397927 503:1.312663584320704 506:5.967675794942516 507:3.042228068832462 509:0.7183745380583689 511:3.628336382987547 518:33.640104018574114 520:0.2637783004005079 522:38.5250325799584 523:0.6625538208987299 525:3.504490528258649 528:4.488012449663073 529:0.17787173910887347 530:2.9580365699294155 533:253.2219445844386 543:10.689717313108492 547:0.3590414400497503 548:0.7924366191788228 554:3.3654046194593437 556:39.88498529765915 557:4.331072773256887 559:0.017471158533063233 560:25.298665397346976 561:4.809855790571702 564:4.464104253822159 566:34.96624475870006 570:1.3755070632818798 577:8.927779842986444 579:8.052929656525233 584:2.7100977457500743 591:0.9801992718380326 594:2.7509634488648573 598:0.5144751747639458 599:1.2924556106208347 600:0.7379100794155489 601:3.8131612275738096 602:4.055195811663091 605:5.289780392874555 606:2.454436115444366 610:1.2514806754310042 611:8.464650430389677 615:9.493352240539675 617:7.416309554026223 618:2.7527564924157373 621:8.809789996408618 622:0.7220586246534113 626:21.588420457623425 627:23.269919024161236 629:3.1581220381438624 633:1.0245837990211863 637:8.93870404291074 639:1.321190203190775 640:0.8117803853658877 648:4.87151376569266 650:4.7824337631649065 651:2.831351775549851 664:2.9567712223475713 670:1.4590941187053104 671:2.285829102025614 673:126.47257259722625 675:2.6978010600534863 677:29.31306678406691 678:2.3332060297843076 691:1.5202343114235108 692:10.417121690742087 695:1.2514806754310042 699:1.7381091510447793 707:2.902911985064347 717:4.67186728346464 721:0.643996704355843 722:50.29756453085073 723:0.815909481061219 724:6.95435616322882 732:12.264170602740325 736:24.884058379052338 738:18.027721889887093 739:3.34938149927529 748:6.2619873962079105 749:1.7501454489457602 751:151.72363372341826 753:3.8090966378443785 755:0.5608060888857118 756:42.51381327984758 757:4.906747877211345 761:6.382500422945961 763:9.808369001610028 765:42.26167738030557 768:0.9437164788321555 775:13.680349859821636 777:6.714954282449774 783:13.517380493298237 784:2.8976952987085394 787:0.3600760697515286 790:1.3042000172454118 792:1.4268258817563562 795:50.87940583642821 796:19.408269452144786 799:6.114061847334845 805:43.262345207741575 823:46.19179179639169 824:0.010643074300042148 833:0.20938632982447375 836:15.272756229152458 842:0.9074482498135256 847:166.86937819417471 848:4.7159377696253175 861:2.7852670180889563 866:9.523988101962992 869:0.9581420709486631 871:0.9235855041878964 876:83.49946070241221 882:4.645698881085239 883:12.540389852658878 887:1.226024384133615 889:6.528682177176204 895:1.5061600215348003 904:41.06409441681994 909:20.589935562623502 913:11.645111665460526 921:17.116057202092595 922:0.6291569107017962 923:2.055057492034876 927:3.928038480957162 933:31.463096910375388 936:2.0611000267140906 941:0.22153181475789605 948:1.0562150877517236 950:10.593263174081661 954:8.651912212801918 961:0.8273680578945055 967:4.29552015443088 972:38.15307988818969 979:10.160670248538871 981:23.916550619052256 986:15.411464611350326 988:2.5024830804889775 991:2.9614166448139922 996:8.050872658031958 997:7.060339837891366 1000:4.4845851995174195 # γερμανία
1:2.733312689551812 2:515.2114245355488 3:192.54664227864816 4:13.149204419363803 5:1.6143850415330352 7:15.844280573589563 8:689.8896644430152 9:51.61873921791135 10:125.74465760105227 11:0.059313154596918105 12:1.0890443796848985 13:27.078332378003612 15:8.423809874388258 16:239.6431155053817 17:0.8650451407029874 20:42.651895856708784 22:137.54853265539322 23:9.434053696940033 24:2.7918723382375723 25:642.9743291473702 26:11.164445818833158 27:36.710784520127994 28:77.71714062240838 29:111.33487260988795 30:387.36939058964884 31:11.467062789755511 32:2.0036183081278764 34:166.2129797591518 35:56.37980235402903 36:142.89263704438432 37:215.65028463222438 38:0.3707291629287325 39:33.72218963366554 40:71.76783531555616 41:0.40139972715774597 42:201.01133849936892 43:120.65521727538209 44:4.835193959221451 45:28.279785454623724 46:2840.06476073661 48:0.9686915077514097 49:0.16370781453016278 50:28.878789042110427 51:36.834190159432026 53:16.60787594631822 54:71.81727272771938 55:13.248821428501396 59:0.5663145063405676 60:32.612635962531094 61:24.01937765163176 62:47.58930921332598 63:14.526164687829317 64:0.02123834330922011 65:11.072137710520897 66:39.96810730371908 68:0.034214055086751044 69:0.2445942306570424 70:2.3431161122799953 72:1.9720545088803987 74:4.997205116723581 75:27.462780080101812 76:50.94269036969091 77:0.1510663144116668 79:32.77322652505415 80:19.211891097194393 81:181.1394004993627 82:106.81096357327296 84:49.66378663387721 87:10.250338079740219 89:139.5954413128275 91:65.56918277420631 92:4.781195837016319 94:0.9326438660072686 95:0.23114371250551777 96:108.44392899481657 97:0.04653338442818425 98:0.7428971075117891 99:10.359646282308315 100:0.802429434167349 101:101.7620093445993 102:16.06204513849953 104:425.0111012229878 105:1.123478015116851 106:52.55662722050236 110:0.36909677940379465 111:8.154988576205062 112:48.70262686186461 113:2.486841352463676 115:5.219198887629829 116:35.87873817329567 117:50.832974308663644 119:73.11869391268147 124:30.90560676387717 125:9.14253268454865 126:0.6032578731506778 127:161.59697249048625 130:7.799681656279008 132:19.568416538935683 133:3.8452804429580563 134:26.898384286653005 137:0.20920812418104887 138:501.4554982514118 139:0.03872785453045678 140:0.018879996198160543 141:194.9222614027573 142:4.041105420494242 143:4.611631156299943 144:6.153732705607109 147:21.79974549337964 150:0.07542878946850544 151:0.009314459756720106 152:35.836264792310985 153:1.008260662642353 154:14.95602806068266 156:13.926587379263825 157:17.868833110896468 158:2.409523357305185 159:31.300788175452297 161:4.354434831674486 162:697.5778065760138 164:2.2270522772907424 166:20.547744715561446 167:40.56941004795562 168:10.512498488369246 170:1.8622430433707675 173:42.23694054671985 174:2.9464596593752594E-4 177:132.56309350140705 178:5.698040753227453 179:11.094581420712098 180:92.47695813898652 181:24.658807309995982 186:3.3477383583088116 188:3.2664117984382997 189:31.220421166433013 190:26.084841271329722 194:35.14496824255634 199:1.701869852466234 200:34.81524542778537 201:4.58839369406104 203:2.150487333453944 204:1.58139545616092 206:0.14225961745051283 208:47.4942246918133 210:4.605786069173716 211:292.5445520349285 212:28.358878093760836 213:265.55012914225745 214:137.03913296784216 215:9.088113307200505 216:0.10264993081980411 217:41.97950868676534 218:10.226285392144934 220:44.61184868697768 222:5.076457640683226 225:28.39280614988416 226:0.09833387611682017 227:0.02752729639154447 230:7.229581116771923 231:24.915677126912218 232:5.216990429830787 235:19.199372609637127 236:3.031959336289133 237:0.6458229623928107 239:2.196178958990593 240:1.8186478467729983 243:119.33373801921084 244:33.02748290512777 245:0.20849090452481053 246:18.942963508883757 247:26.152599117193436 248:28.682479517725323 251:12.600181567968965 253:1.4879449292220668 256:6.841877185962288 257:10.411208730852007 258:5.437839698183789 259:21.404525692946923 260:14.725220975434757 261:330.9544787459934 264:0.5772019162177474 266:129.80395039235228 268:0.33601953270131474 269:27.793685639133145 270:13.794510350370176 271:0.15235531372918945 272:19.261409105441295 273:96.65006236430501 274:26.13608450040029 276:33.722793079630854 277:84.47123929075865 280:5.962853489357383 281:69.61308949940607 283:8.85669629039996 284:7.029148170628692 285:9.013942339113626 286:5.179807235769838 288:893.7917839443397 289:3.406844576167074 291:155.59996617729988 292:25.861837214896507 293:0.1239941712682615 294:448.7055136389854 296:18.700604243389634 297:0.04930822750717336 298:0.009548234774376272 299:46.08587530980676 300:0.5741156736437518 301:4.45441987234336 302:11.174738704138987 303:71.19945126996991 307:35.78158245131618 308:0.11096147591742421 311:4.153608213459248 313:25.736902691245923 314:3.7589638951572364 318:1.4696720080645242 319:9.4092356852713 320:0.18609053679771706 321:0.3074023646299702 322:7.869435550728162 323:6.321417628977274 324:128.97896456864993 326:1.4854569244428808 327:29.928671163773714 332:0.03653862525543993 333:26.26385383747467 334:3.1447874666455666 338:3.6535350025252824 339:1.9905369627991698 340:46.72676822366051 341:3.3132799166053926 342:13.399417587850998 343:48.78758555561019 344:996.7002890729954 345:22.53299552053063 346:76.88121313857447 347:10.085146025372499 348:40.21239575319622 349:0.4823790602672005 350:0.012845486373575223 351:33.633195461185316 357:9.414737325105463 358:8.311567095228382 359:10.114856429029164 361:18.944153492307297 362:2.8127333871047777 364:38.05692892629462 366:0.21787963552999906 367:0.16868733174515488 368:9.671001343330476 370:1.971205138505309 371:90.09236428972268 372:10.065342292633868 375:0.3171480334564279 376:11.93039389364755 377:14.748867236930039 385:57.82490513465171 386:6.6846852148559925 389:23.061867013891625 390:26.00911123901003 394:0.03175272063360956 396:10.046085392675597 398:0.14264290153462425 399:3.273574806294282E-4 400:4.104565553547557 401:0.5002002594166061 403:69.57683740120382 404:63.27474558311436 405:20.06468262586872 407:1.319024168337288 408:4.282756092062458 409:5.381388261428865 415:0.30508664267324437 419:0.4292515501808174 420:3.6608661343163935 421:32.517692664710125 422:65.68135854007863 423:5.409011054698549 425:21.471950974388985 426:109.57502820155949 428:103.16850990409651 429:18.010064215734555 438:1.4832356754521598 439:0.9346315325444444 440:4.643506922774506 442:5.546645050773072 443:0.011398501491679133 447:2.774175771308889 450:209.30575003249356 451:223.85450518528745 453:2.774175771308889 455:31.84520126226025 456:33.47372843184976 460:53.382382954526186 462:2.73172570180519 463:25.809100792367136 464:34.3026040999292 466:3.3697532945579485 467:1.8025359900220865 468:59.99766916183179 469:0.008712106244900923 471:16.45271875234632 473:19.97683901524873 475:7.140628212067914 476:0.4208148252856751 477:49.99568849758428 479:0.03716396930842383 483:31.323002717470395 489:6.941864360899362 491:5.458746668649394 493:2.6784202330375013 496:118.427046615462 498:0.5843729567476975 501:1.851300966888857 503:32.8750297074935 504:13.077981585065722 506:6.718253823117144E-4 507:0.7756978345856117 509:1.0574726917786506 510:38.91064119322242 511:1.171192194520105 513:0.4815776649138792 515:2.9873753420886238 518:20.98221935784952 520:0.284293316936134 521:25.718758131545165 522:0.28302528146802486 523:16.348370931420185 525:0.020071289300359254 529:123.77887846042172 530:9.363619477845123 533:0.10774456592091439 535:1096.2625383022114 538:4.037144716893311 540:0.213959623341928 543:5.021795044719074 544:12.813328373342317 546:2.256029137269834 547:16.72917605323261 548:9.679371486349433 551:6.3588033420118935 552:2.825726369363252 556:4.3462031927181695 557:584.6002739747447 559:95.00581987571621 560:0.7764311978308642 564:1.7971967578289638 566:26.928417923375594 567:17.756994148594334 570:5.303185729015482 571:0.3875543128961601 572:21.55019989637859 574:12.794243067534664 575:18.44163888652472 577:30.910717123353905 579:33.57202145877104 581:44.07043138508038 583:1.5230929491787302 584:2.182970987702427 590:10.79571593439449 594:22.138387232880163 595:47.523315119054075 596:1.6366853073813357 597:0.2024935250676956 598:4.869184765255125 600:0.021086477641092748 601:29.56316194851859 602:0.08734597094504531 605:1.6483499283511533 609:1.1600577629779352 611:145.62539694503815 613:24.705374225330974 615:5.036482388834142 617:0.024971953633551102 618:168.79244220639598 621:12.090513468384309 622:9.220685322833466 624:0.34923255333774567 626:12.389746272483153 627:1.2933029921096784 628:17.066546021575657 629:8.414056498915146 630:5.804031949901962 633:1.6173190065026695 634:35.78937773101548 635:1.2021178573372069 638:3.8496032049451565 640:463.92829349500363 642:0.8642429032506971 645:0.9818668948160993 647:24.903526221624777 648:12.754806608458598 649:9.761934036802293 650:5.38075325948183 653:2.6258058510655866 656:3.81287162694482 661:823.4299464650621 664:14.965625248301311 666:0.016258540111411784 669:0.076126977087701 671:113.73404627935561 674:0.0034490421858926913 675:7.24172553839751 677:23.032508926188907 679:0.07785936597401884 682:18.286935908198366 691:2.5514736182390623 692:9.456361087533503 693:11.72499105782487 694:2.216742299519431 698:7.3941639947625815 699:0.5325561901349203 700:4.399548859478849 701:0.706361517506225 703:50.66942712674295 704:12.484192105224327 705:31.259811481810857 706:0.791252385323972 708:16.29611964719252 710:4.500882216668225 711:0.49705615989251717 714:24.192682765976613 718:22.18479062577674 720:3.2192556992599 723:1.2337479544028092 724:34.35373463874836 729:26.655102946816495 732:26.941341896650716 733:19.625870832610616 734:62.54682884916589 736:16.392860193295302 738:49.471652069119806 745:27.88709571485156 748:0.0036697172261778116 751:1.2412580921203267 753:1.301169029273217 755:11.550248625058948 757:12.843819426697733 758:48.914488620457654 761:66.91822182024747 762:4.27023630152286 763:0.30088928623917904 764:7.642698633449926 765:3.425321002572489 766:3.747973822857296E-4 772:22.635714470383206 775:1.8338032607901436 776:6.274569762320447E-5 778:0.2215618954664788 780:11.563269367184729 782:15.460775907659443 783:9.381569749905804 787:4.017197001014163 789:2.900716358896867 798:3.787527705904508 800:1.2274681059444477 805:0.08781437033133534 806:0.5358854254537142 809:23.708906704906354 811:9.303015568500582 812:19.923588130913114 816:9.771101712441741 817:55.006837279243044 818:5.733201693552497 822:0.036321411183876696 824:33.15495973334391 825:43.9709280636244 826:1.5305342973491105 827:2.9734861339067677 828:0.4923704626797553 830:1.243044444186266 831:32.621019045799805 832:27.268135023789696 833:43.53408080748923 837:14.471394460189254 840:0.21816046742970374 849:0.15132654983473806 853:26.533171997486043 854:25.100601028758273 857:17.668819268224542 861:10.71732570881884 862:0.2883291573981318 866:2.134834469293044 867:0.07655786711410299 871:406.9431250470868 873:7.682134762191976 874:0.626970332485869 876:104.69565049719554 877:2.16369347993215 881:3.6718935065396607 882:1.2154507492627238 884:29.314548367900564 887:0.21479528947914295 889:8.047597457738584 890:320.56637434610053 891:76.13789685977193 893:1.761235431632165 904:17.81691355120393 908:0.24885333217499492 910:11.047276734876032 911:4.4767268168630014 912:19.121910581594605 915:4.549788163587835 917:50.34211889703341 922:2.841876460213758 926:9.197412298548981 927:18.634033529906926 930:1.546609860672159 935:14.054727187755631 936:0.7672137670915599 938:3.545494089353967 940:0.7204662729489498 941:421.69534481453275 948:0.1311026671022702 950:24.683374272982274 951:1.2619454758975457 954:30.061824008353078 957:5.726821878744001 958:2.6140649906660403 959:1.3126283388638422 960:138.63628396909712 966:30.475078259184777 967:0.12870500508049357 968:35.94476987379566 971:38.20670133066774 975:5.418040006027071 979:4.582530492454591 986:2.352333048554155 991:10.257530377117833 996:10.440024601665792 997:0.9335697428675649 998:61.15514064114228 999:1.0798419959656975 1000:0.1656433509506414 # εφαρμογή
2:64.53359435302404 3:86.26812216557184 4:76.76624782293482 63:95.07635202714204 81:86.96455079886132 91:12.123893250341535 94:4.201737218969203 96:49.60265570311146 106:107.31667030068456 158:101.41544847010138 162:39.21450406392231 174:6.907710789353247 184:6.05419650324326 208:5.523488884914761 291:5.75411442601545 301:49.9755755869529 339:114.78461285259408 350:105.68854553889756 481:17.63385613591183 548:7.252281850600577 598:6.797415905227655 # καταλληλότητα
1:2.5248568798842945 2:215.2163637989705 4:4.858382562061464 5:4.154621630751382 7:18.94319845049326 8:58.910355836085195 9:45.021614843869706 10:214.27315269060907 11:140.2517700534839 13:63.72940181572527 14:20.749917603504027 15:23.031785328038364 16:793.8364230287674 17:757.5794213829352 20:5.860986669925793 21:3.570716190412335 22:53.893216042664434 23:18.99979798741624 25:30.80214413612492 27:69.10076491987887 28:0.19814573349549872 29:107.33113931913722 30:673.9137280862207 32:63.491713721095834 34:8.278706131812521 35:0.018797510225516855 36:0.796542252841833 37:19.393179484082044 39:227.16657555401648 40:172.4418542069407 41:22.20452508623632 42:20.41348439455087 43:18.431199306221306 44:25.20726329625163 46:1290.9065488520805 47:2.9282011786966526 49:2.21217883553111 50:16.548249992498608 51:76.78827854103798 54:11.054009451054224 56:37.137582722870675 57:0.4078560051380693 58:11.662357709062134 59:559.0066888651428 60:0.4533890152941688 61:19.885903741702705 63:3.342056181873256 64:13.16986154740813 65:37.268133370477635 66:0.026532583262100173 67:120.96179906422866 68:26.87000372088582 69:0.0012637949594965412 72:61.80458413312299 74:3.623418072418336 75:1.2025888083471785 76:4.512002549640096 77:9.510683844427641 78:18.97239250924233 79:0.8392733599604867 80:3.642041443434043 81:17.378384407942146 82:86.77046931492852 84:3.7468425722886343 85:0.09584530565660808 87:39.7990380119805 89:2.1028834481965255 91:6.387166298632567 92:270.9813114267718 94:1.3921634652796453 95:2.5018948319810903 96:142.1115408780721 97:2.295217990385458 98:13.983056704739697 99:17.027962479420193 100:0.8391108304269536 101:11.6263422927786 102:11.493036741927536 104:1.7571996111570327 105:0.010192972880263737 106:1.1719792220583711 107:10.58885091627577 108:2310.5929818474124 110:2.4791481202454033 111:0.012245580537083073 112:18.71538115177469 113:0.001956423552476412 114:49.171128685510986 115:0.06345769425257394 116:7.75953516258276 117:9.582337161912486 118:186.5140390746006 119:5.462888501233988 120:0.37566477645264684 122:169.90216553778055 124:1.2196351637420562E-5 125:43.91128643869439 126:1.7743257930544252 127:0.5411658822546067 134:1.266723291519886 137:32.53304135244701 139:33.44810826862347 140:16.679866323759377 142:7.312796502240034 143:0.6915365811221019 144:15.47290866838591 145:76.53899971062505 148:17.16479711617284 150:4.241033592171622 151:25.85084305837972 153:75.35066389784568 154:487.68430137148675 155:20.287118981058565 156:1.1111539605731806 158:0.35607073789295063 159:12.288470508415687 160:6.8314932341502175 161:21.338638974508527 162:13.858486035636597 164:31.88177067491603 166:60.00080990813344 167:15.12695652025368 168:6.597827471284544 170:26.18651464897545 171:61.681721177057554 172:0.021012517351686237 175:270.3588923519865 177:45.62178777934986 178:26.383623136160992 179:2.306800040583638 180:75.24151365276795 181:0.10411617883300676 182:0.07048652296998956 183:39.11857319348075 184:1091.7474349455038 186:1.8909978848184903 188:0.022177676056740134 189:2.801915267116459 190:1.996853016065719 191:21.73559625507552 192:1.385595619441505 193:23.177339419625426 194:36.56277587221586 196:51.908590224912274 199:6.81385369659922 201:29.422852785483315 204:9.187527314679095 206:54.400219602633086 207:29.22522782847465 208:9.672593426648705 209:156.57225222751725 210:11.132718077629757 211:0.012414550795088682 212:4.285409169806255 213:53.617137772894836 215:83.72931379949975 216:2.091119155193498 217:13.472155182711994 221:161.9977537709594 222:5.437469579414209 224:22.236578067500542 225:19.078986150546328 226:0.8275372607974382 229:167.2647524555583 230:35.58180475613394 232:17.041514129304954 233:0.07295093787723286 235:47.52384506547448 236:0.4981058575253368 237:100.9530422397494 239:1003.5055120438883 240:0.0295514378009783 243:0.007291431694148444 244:12.390460563033697 245:75.95933976209326 246:2.6119363696970486 247:26.54067663039715 248:19.63324123738706 249:10.112004927337644 251:4.656858128569817 253:38.56442743641629 254:46.37656299401121 256:5.200298457104658 257:48.52923508224528 258:3.2646751295409633 259:6.532870693810447 260:10.537493563302252 261:0.2933714780129043 263:408.5418430571789 264:5.335946043835617 265:80.7633388251879 266:4.688197646179117 268:8.935886716339859 269:1.700022711650614 270:5.185673216266123 271:0.49187830206982314 272:0.7803414662259096 274:4.474795655980375 276:0.004257358854786292 277:0.0012709762884984812 279:39.01921322776197 281:0.6949929352961837 282:281.31879521271725 283:4.152158739398768 284:144.27231095931535 285:1.2889352663717373 286:0.06707814307380214 288:3.060338618993297 290:203.826432925056 291:0.9280763915980988 293:1.011096567209951 294:19.887511956847398 296:2.927212858958689 297:12.91459996464067 298:1.3082066048025505 299:0.2257223442870434 301:1.2666200731043926 302:5.838805013140923 307:5.500333824811716 308:34.13963034893727 311:4.924625337756084 312:8.40603578417305 313:10.705034928415225 314:0.058586216928039475 315:0.0692910222222135 316:42.507430488445436 317:0.1836077151232938 319:29.691393613392357 324:36.38628443149384 325:21.201898033375954 327:4.1498355540483365 328:62.907495093543965 330:0.418186064367311 332:41.12048523567148 333:0.15178615240508717 334:11.228179567955086 336:21.30594603254309 337:0.9664997662406795 338:19.160509751877054 339:4.955072020091746 340:0.25611906458808925 341:0.008242542554810972 342:2.290258596274521 343:9.385376159465535 344:4.8819770518427035 345:0.020568454783680593 346:1.512551856112011 347:46.86912853194293 349:159.82119351453093 350:26.31552789764532 352:28.020298967918443 353:37.08191392672845 356:3.3060150119172937 357:12.75447947958833 359:87.5835947820817 361:0.0012959414896394775 363:3.8422660923348753 364:0.5343958104885953 366:201.757790585129 367:2.234740368890582 368:99.07737966367823 369:34.865768919917514 371:140.2442063098375 372:38.07217399637998 373:15.709310631613814 374:70.9689088370824 375:0.11521528899201693 376:14.319518210407928 378:41.31401242607705 383:16.855328673182 384:19.297249583560234 385:0.571737138812915 387:21.980535372815137 389:0.3630074768707846 391:11.312667285570628 392:1.0855471536795802 393:181.73363872276056 394:40.97815374925413 398:24.622145134358732 399:15.485923584366475 400:146.38190210459192 403:0.5793697175247837 404:0.26944770883624175 405:0.7300044545779812 408:11.626664255309501 409:1.214959474008241 410:9.357856583644587 414:6.393314475085044 415:0.348359947277155 416:4.281828100769983 419:4.72038218857366 420:1.0436283566197048E-4 422:2.4366261253228427 423:1.8005913355360805 424:5.708348306724183 426:2.3471775040058147 428:41.482482830073934 429:4.125450819740288 430:1.2118746644531095 433:1.649808040631729 435:52.39683009017045 437:2.0758162880629256 439:31.21727352550263 443:70.73696958259491 449:167.73614123866457 450:0.26062605420809953 452:6.544183079803451 453:12.39055991725878 456:74.10442180366411 459:40.282667717765214 460:6.828859520321536 462:20.019210570412707 463:95.20265532373972 464:2.8982697058923166 465:9.906223712245822 466:14.370133785753051 467:3.3090030475012804 468:0.039781102773691276 469:525.6563973896215 471:84.33188045810917 474:10.014028768053896 476:26.94039269715538 477:0.17254926102285334 479:98.01677209990359 480:4.9770418808200345 481:5.27285430867706E-5 482:0.05627693885364836 483:47.052174903208694 485:4.368495566441388 489:5.29338257034296 491:20.416679784359015 494:97.2889995283188 496:0.792304747408459 497:7.797612617548273 500:13.458791016266852 501:22.016190037400413 502:0.14492607528502222 504:61.11964791678173 505:0.07025814247425843 506:160.09774318639026 507:6.098140925621717 510:19.21506134021584 511:22.365042035120954 512:1.9106589966338536 515:5.174419525794161 518:10.10503706487875 519:24.079557945543975 520:22.139089248636747 521:1.444130474713214 522:47.1693344900534 523:4.0902328714032805 524:14.027783346898772 525:4.414541468197144 528:0.02922984308319905 529:0.5512297922895109 530:1.527969432703135 531:37.69377822034697 533:0.40087555489297694 534:11.920305240986389 535:0.255020889181664 536:6.951353244714268 538:0.005225759820931587 543:31.790011669400357 544:46.29377543147588 546:14.571664293199365 547:13.258564392347793 551:7.647110705380784 553:38.31932363458205 556:4.594146374353298 557:3.1346563016763116 559:63.166991189771174 561:28.00490152355136 562:56.34425332564252 564:9.495272824019361 570:1.5572015466722768 572:0.011323101306724431 573:13.935183281476501 574:3.8372361794400955 575:0.2417298276456439 576:33.23206194034714 577:9.602963912862375 579:20.287319076246526 581:70.438109871537 583:175.5278618905183 584:3.0448727054873106 589:19.890266744349 593:133.26687397228713 594:436.16337010725863 596:30.121791290234714 597:37.43514144067428 598:15.210999859743755 600:0.013210270955032624 601:0.20052489087528763 602:24.41652821256173 603:20.67048124321922 605:9.397096776886807 607:14.260748763403953 609:0.7981823793973651 614:8.509918642000242 615:1.4184616274463584 616:7.951329671107878 617:7.3267348611228815 618:8.126118093960624 619:0.27749219801677194 621:1.5365222374503844 622:7.124042289182741 627:7.893898347723391 628:24.894094373812592 629:37.50499158788735 630:985.7141060435434 631:14.545803789425486 633:3.012146645777787 635:901.4354796556657 638:0.0010072998016112179 639:14.663067316344645 640:0.003120043633300807 641:8.883488167493235 644:121.57106305768146 646:18.012004782954563 647:20.73899090590338 648:14.474236914755359 650:3.618472702953424 651:1.00608348486594 652:18.93880125500267 653:1.6488780361993338 664:0.09136872563827125 666:1.2191389066134866 669:38.38699311226335 671:35.07775369053797 673:0.1905745645258994 674:35.25560805141352 675:1.264835983542905 676:0.7501620608402935 677:4.6209255111643195 678:0.6389454181776244 681:34.26208858722718 683:35.78813829771853 684:4.487235882551416 688:60.43850704541196 689:25.867846356911585 690:135.39910711404576 691:0.16299281400556964 692:21.341290559134062 694:0.24443119729489812 696:290.89820122673416 699:2.182791263604018 700:9.348880262151987 701:23.714510161627075 702:90.30974659988584 705:2.243327859739395 706:12.311138988453923 707:1.0619673043328814 708:0.03604206837165488 710:3.6181418015181626 715:14.544595513263681 718:8.147605889812736 719:6.623301042433728 720:35.328018789642954 721:20.630696347528183 722:0.8731012266212419 723:36.62441515645478 724:6.648269417704439 726:0.4586544610632836 727:4.92531119316791 728:25.933235535339698 732:0.6630818156583054 733:50.45784726644718 735:143.59489239545894 741:27.781652165121773 742:1657.907354031135 744:0.3183520308239377 748:5.650458487421225 749:0.27646169628272993 753:5.864572192811224E-4 755:72.38754127692222 757:18.93001385810849 758:0.3716101638823819 760:9.365561205296467 762:0.014695907704958456 763:19.50751784600654 764:55.91446111478977 765:1.1577678898607935 766:1391.0574360098735 767:4.610186051441034 769:28.72527312836986 770:0.5513501387408909 771:0.06253974639037148 775:884.3750557924808 776:15.621702047150738 777:6.279954146673947 778:3.6514835349146653 780:46.50750147624147 787:10.129382751342973 788:26.72303590923035 789:27.270979975094892 790:50.003767644639744 792:4.213966650283786 794:3.752315224232087 795:0.8154564839376827 799:0.3276314363202488 800:40.043604358622446 802:82.01870800078568 803:10.316816358025935 804:32.25751959001864 805:5.4044154839924925 806:12.9726910328444 809:10.859971063642648 810:363.81987883105774 814:0.6724835242791328 815:11.663391807057677 816:0.17406250443733726 817:1.9964049322469115E-6 822:22.58709468627511 824:20.004637865388343 825:122.50555503151386 826:12.213961806452845 827:0.2713025471501011 829:8.306250370444367 831:2.3913870845141885 832:0.700948024150659 833:0.5931565458380139 834:91.46420796777018 836:1.3190241683344779 837:0.8556801127478262 839:32.74907115964303 843:35.5525429526309 844:78.50633387453183 847:0.8074717202287499 849:466.4018650923339 851:0.7738236108148743 857:5.269806407448855 861:30.32689153257621 862:1.5273006144157497 863:126.12228762433847 866:80.42794043471909 867:148.7069970254465 869:15.932257315898601 871:8.993311170447145 873:2.8846208001941265 876:1.0374445422586165 880:0.5146683869932996 881:126.34135366566593 882:0.5296164660850889 884:7.797612617548273 888:182.4410301887069 889:6.031867669913189 890:22.334969419316494 892:0.5878671070469079 893:1.3475764597848194 894:24.87957586971401 895:0.15675587461467966 899:34.766046122536196 903:14.630097927075422 908:106.1966740829087 910:2022.9294630332572 912:0.08359496080125312 913:2.476965567118255 915:0.7950985029989526 917:16.05397443375854 920:9.310047066767714 921:286.6683201089514 922:16.546469199119024 923:2.749729414479425 926:0.29778242452562037 928:35.99139171998329 929:1.1762340584336788 930:67.01447907704882 932:0.8927652487380588 938:131.4575346698457 939:3.43940927779096 940:14.361181671059517 945:22.069599070881733 950:0.1997494907065619 951:17.977985678005926 954:0.016508680466930947 957:7.81468769480042 959:57.03088359979801 961:18.718343561608172 963:43.675713901684624 964:0.6218392365261209 967:1.0277276542489386 968:3.052154339692494 971:0.07240751226177886 973:1.824268549921782 975:4.497708773628734 976:0.4920320103457657 979:1.3359074222034102 985:38.673411127668444 986:1.6249326075370958 987:0.22677273165572595 989:1.8313735582628308 # επιφάνεια
1:2.8787822569284227 2:469.8383456408428 4:301.8591274542483 8:234.66948683020738 9:14.332067162844654 10:80.53729857474949 11:41.24557443987009 12:0.017048782072852584 13:246.38934361500492 15:26.514870590678992 16:395.4640328116816 17:32.75795171348303 20:77.32571587247953 22:106.36569226321286 23:0.06498380701184243 24:1.2469811576198664 25:32.62476957930916 27:113.72329053090935 29:75.15935646481077 30:155.80805089220948 31:2.2222335837710606E-4 32:7.10869124469071 34:1.3449869778537258 35:13.777360960914798 36:3.338795473920207 37:0.848175989695322 39:615.1970026956313 40:54.260517165642675 41:0.04726901872794688 42:0.1973989730753573 43:36.130122416639225 44:201.53800311167663 46:91.00973492847376 47:4.453559288196785 49:11.986531419500288 50:31.15749929626533 54:84.93067920124263 56:0.7727393427918745 57:53.582407855857426 58:10.763950728679195 59:7.791596040401063 60:1.5734138755742622 64:1.408300955407667 65:18.731562836286205 68:126.32626769029982 69:38.434288812486685 70:82.7595764142835 72:9.282875788560023 74:0.004999326794824045 75:9.158612970136149 76:10.566622895594431 79:20.248073701498107 80:15.14406253730556 81:7.166549647578097 82:0.851115642805607 84:17.67402200115375 85:0.5431216401300032 87:2.4302043501846384 88:57.47323096144153 89:16.29176922136678 91:4.355698134290424 92:308.86270875902454 94:14.490835091355192 96:18.268665209065695 97:103.2899947059634 98:197.4017258679988 99:11.44928216414004 101:4.96796006370343 103:58.428241535960495 104:7.058207376430467 106:2.6370597223619683 107:18.32681320728757 108:76.65764147889139 110:4.6050093346784395 111:11.707346311447823 112:134.30023261841183 113:1.4037452569621096 116:6.284328104103894 117:3.9031752600113685 119:42.78560872755032 124:21.872267444032687 125:0.4173438353548407 126:256.26902568410827 127:126.40021250345207 133:0.5216191269234618 134:90.0679829446826 135:36.00343407388663 137:50.89670528383003 139:21.854905684637725 140:34.99477466021454 142:0.010407560847678323 143:10.793836305020983 144:384.4906620250576 150:24.90338568594823 151:166.9606434299133 154:19.86730100892952 155:7.28399753091467 156:4.045354258365247 158:9.600728662090356 159:0.14748506005019058 162:0.28490609904912106 163:145.73777021381707 165:17.010250713757227 166:2.160284016360587 167:12.81198225453276 168:159.5362688467022 170:57.17631763477813 171:76.63345710619156 172:0.20670402060120385 173:1.4118419880200004 177:12.02461295240363 178:106.05055644354543 179:58.54646598211642 180:43.49937087123861 181:21.81459963088654 184:8.304028100751687 186:0.6798657989688276 188:32.46057009924879 189:1.1398138426487319 190:90.62682102603549 191:358.0709539552302 193:66.64371189859555 194:27.21947606361534 195:0.1535375955168647 197:31.589600083491124 199:4.182613675992303 200:3.7336207182648553 201:4.097865870286816E-5 203:2.465173802801816 204:74.89345578095542 206:1.5839414328417614 208:21.171396789568504 210:1.938125700477641 211:1.1120299524829798 213:89.19427132203752 217:26.930499463951264 218:3.097953700241796 221:20.00683346519788 222:8.43393466271493 224:29.28284686409061 225:16.731292922910878 226:233.18502058806237 227:3.665075726362902 228:67.24537608045593 232:50.006868028098786 235:0.04235064793018789 236:1.5330331094550471 237:5.8100767534988265 239:108.00360730835494 241:89.8841299351408 243:8.721696191669258 244:0.15384175978734485 245:14.6455728491025 246:16.692375803475162 247:6.521136597025341 248:2.2767502453224213 249:2.1822765700679536 251:240.2895522368708 253:40.56352191758305 256:1.6092582442271575 257:22.936501112982665 258:60.200734970820164 260:16.113099726342785 261:0.3090542043428636 262:9.184753270208315 264:0.7301438770140387 268:67.01785395699532 269:1.4081385040679322 272:71.31716457153665 273:34.18313140605282 274:1.300648426513104 275:199.26674296572605 282:3.204082302829356 283:27.335326059619337 284:22.49784970445166 285:74.7777817338803 286:8.881105319646972 288:1.487291405603901 291:23.364267727934983 292:7.202742350842913 294:0.017173244990205717 296:16.777841841545023 297:54.98014008891334 300:5.656259097157241E-4 301:23.171209938546227 302:6.01732930032475 303:12.817524599448602 307:25.674658311824466 308:29.82119069282304 309:247.07458270740386 311:35.99382034279188 312:0.6392126029222248 313:51.97768294600265 314:0.31937676088069206 315:39.78236647417366 316:0.09729280116641278 317:0.7122115508485255 318:0.376818680347883 319:248.77484630488624 320:12.742897126648861 324:24.399370659716094 326:35.37984279574009 327:1.165557299483779 332:0.5775102603600276 333:5.11625095840991E-4 334:1.6068447739009475 337:78.78206708939409 338:1.5358289446781475 339:0.005919743494428381 343:0.13758708672115788 344:6.595690580537292 345:1.0309211655087542 346:18.559603777930977 349:4.642614745905031 350:152.1462149196746 353:14.740689917895075 355:18.686993757062716 357:1.3937480922770367 358:2.2167164768061096 361:29.836126777247816 362:0.5685415545531036 363:85.38833818620125 366:68.91408011038907 367:72.22952504872383 368:10.247159376029725 370:6.702112727882717 371:177.8196772974074 372:52.79169599319058 373:14.53124945804185 374:226.432963830762 376:9.87226903114619 390:31.95870927408826 391:0.09320276315158316 392:1.9569260865909663 396:1.4982362017022035 398:55.87666359166388 399:0.9050781199893713 400:7.405468402882749 402:127.23547385508789 403:5.649303287672869 404:5.3454666939626705 405:14.667948506875113 407:10.481643303749575 409:25.19884005917885 410:3.0959836159446215 411:7.762332816875978 413:5.485892095250762 415:9.622057374948554 416:5.948572101076994 419:2.1682577094349074 420:0.09961215503974453 421:2.332561044365695 423:25.763227559523774 424:59.81197604403409 426:28.18361095903885 429:2.559605827328967 431:3.7294283714780287 433:89.87405714661956 437:3.1079526017128285 438:35.36344251174698 439:190.55504860249317 440:5.035604274762671 442:32.22275953189125 443:3.3924411791925095 448:13.118722194112587 449:135.14273537373623 452:25.918049607540873 455:45.66507894820092 460:13.580883856557667 462:25.479965725980772 463:1.2524162472229914 465:17.581273260327883 466:10.315395247346443 467:4.88035884928405 468:63.12316837338035 469:3.3887467786552374 474:5.328500384147632 476:44.080431130907556 477:4.852389676527126 479:73.70582897614287 480:108.68549962812754 481:0.10972806027822364 489:7.479262767459222 491:1.0746410921300522 492:16.769120579606778 497:2.768687714606655 499:0.7620943317505814 500:38.952554573494304 502:5.896123147351783 503:0.33623401138510345 506:133.49383321405645 507:0.9459528411494427 518:1.2091619064492853 520:57.89918476454345 522:6.471419049028526 523:0.027302564791608582 524:6.582221337825074 525:3.5519358963874734 528:0.22847868522998502 530:2.3150737954589522E-4 532:4.776724253270976 533:3.777717116224266 536:4.415532269491611 538:1.7590526747925423 543:5.517216481744824 544:139.1764766464205 546:2.554483835499442E-5 547:114.74880653417176 551:10.467616795691027 555:22.368041238908344 556:0.21091986329834525 557:12.100637520309787 559:8.139280429184037 562:0.0068717229965091125 565:279.5558175408451 566:18.790051274757754 571:0.47264069066085335 574:0.3288501984029366 575:0.8114828145925741 577:4.933026060562937 578:0.4376777872479803 581:25.503227934216703 583:0.047153994417405386 584:69.51918971844424 586:3.948417855342025 587:0.38792377521348054 589:12.787487618320272 590:35.59446432821077 591:35.74461206059877 594:0.7518838543041916 596:4.5831639135316475 598:11.960544576029102 599:5.4363317205155886 603:0.6164392362001219 605:0.03153310252351771 606:9.138650834131429 607:72.94716410108218 608:10.71446709790202 614:15.597422967618714 615:0.3236506376548785 617:18.270245622905467 619:0.0021597882998760204 620:7.1043008651839 621:7.6409262032673295 622:65.57188022639787 627:1.4961729819220473 628:3.8515959977326677 631:14.422238869551826 635:0.070490980346343 638:1.64946514026903 644:30.959493793243965 647:17.247410982945038 648:13.482271684068468 653:16.360211481284757 661:0.8944218240096069 666:7.767018895629239 669:4.2034155614872235 670:2.6805131285833244 671:38.85394549635278 674:23.99410694473926 675:159.019367879962 677:71.46823287840324 679:29.74983432784934 681:5.672929776821011 682:0.4159556520933265 688:9.126350083288438 690:51.85583364239805 692:2.1038957994418688 694:1.0126800460291516 695:28.062786641537183 697:7.716161103079306 699:0.6276099254617874 701:0.07768206944762371 705:18.38367158133493 706:0.9627153072930298 708:0.24497478250497795 710:101.90491964702548 712:1.7010182238796046 715:18.235771544952875 720:10.02032881383803 721:88.13506477493054 723:33.47087480521677 724:26.14208927686865 728:0.40130303500542475 732:0.0747282227217168 733:20.661488140879346 736:62.477379259422804 738:0.11172466337561593 742:2.6767541469824736 744:150.0315977203714 747:46.7124495457149 748:5.230749150735779 749:0.636469131744773 750:5.103697254874546 751:1.5555345075712275 755:5.611453473959893 756:0.46849542668171923 758:35.15785747786915 759:106.7590196989851 760:82.24669403724926 764:23.875703531144307 765:8.825882156629453 766:2.8495981301561217 769:23.516573564779062 774:0.9035225961976261 775:10.345418557429824 776:24.80526691045098 777:3.973154261542736 778:5.259638284436352 782:11.993131902413621 783:7.028245705848199 787:210.42728945880137 790:99.63667269400398 792:14.264218654173835 795:24.218588880190524 799:60.07032393681054 800:0.27033464229160586 802:23.831647633981547 803:3.9422675448671427 804:50.59224396920886 805:58.486176519096745 806:26.930474591247023 816:30.935718851058184 819:2.101229701381313 822:127.09196682960379 823:32.886258159042185 825:8.452496657343918 826:0.14806317727993656 827:65.53354042255171 829:5.309938631889201 832:1.4716183330629604 837:4.996665193711613 838:1.317501415419887 840:44.96056264554981 843:22.966678197389037 847:6.313051659814423 849:4.800357095338947 851:26.56543962082576 859:0.37736314027294665 869:0.13864754543518368 871:20.597446051706545 874:16.806014396572422 876:96.3820931789657 878:128.51617695116317 880:0.9439223673900087 881:7.217352183793642 883:7.141721128673314 884:0.46165203256085985 889:0.926696630785304 890:8.23223775117615 891:2.3945915949274332 895:82.59975237470053 896:14.338099522940716 903:241.5866060044686 904:2.5067091449540437 909:0.3205604070326748 912:0.004453312140485044 913:3.5531672437435264 915:14.737426562964798 917:19.257005327679227 921:73.18592705961055 922:57.4644596146243 926:81.9889008924599 927:15.19499717409016 932:15.294821257888028 936:23.502787152121474 938:33.76723907543114 939:19.887269682285726 945:234.954702474912 948:8.094326752425916 954:36.904825642777254 957:6.138551159219663 961:28.510645757807854 964:9804.41879006994 967:12.009573237697293 970:0.37274118303974424 971:45.73572597036353 979:15.211619287241458 985:0.3236506376548785 986:24.21779917713444 987:3.0634373315218095 989:6.23017900257456 991:16.46866127910718 993:6.012408361146643 994:1.3819892887891614 1000:26.828799176553424 # αρσενικός
1:2.57327259909727 2:177.64163124395046 3:75.51449491112554 4:3.3778014760881567 5:4.6106267113921815 6:13.094438037637552 7:78.34477080514911 8:189.28540354128504 9:50.122395489115334 10:35.51443496425731 11:7.887401975093336 12:19.63291599287621 14:35.60737794940569 15:11.04539126920396 16:10.400955862386187 17:86.17084074361068 19:21.114564689561533 20:0.24690269780324003 21:89.77178321595659 22:23.323592959036972 24:62.10485257023802 25:1.1556146099035833 26:3.0087282273032923 27:29.73630693203325 28:217.9264197393632 29:1.573789476087705 30:5.058101301629635 31:46.91471264469226 32:25.813126524456816 34:59.38865659447762 35:5.93128448538296 36:8.070393800729436 37:1.339230658574184 38:44.643980478777685 41:0.9245962250081899 42:348.5855191494675 43:0.8239714156129047 44:4.653979461249645 45:21.524835899001243 46:0.9115752188368462 48:9.376302076090958 50:4.785143704658247 51:59.927951882602315 54:24.375251146389495 55:23.785159153310378 57:0.0684727815367849 58:0.13815412056432086 59:1.2439131004687587 60:0.11325538115934883 61:0.9339917364818727 62:26.65777011934539 63:4.994616985485972 65:276.11253800637337 66:49.66104941067308 67:2.6920413320036363 70:14.48618930901074 74:17.737914526891934 75:0.2067544706580313 76:0.025383504111118033 77:2.3755201447718703 79:14.550746047185486 80:31.59057189043548 81:10.39607384265344 82:32.615966829009494 84:0.618208199669421 86:62.747681916081476 89:27.24967877814854 91:1.258829336657218E-5 92:5.9339679125333875 94:84.35278407774456 95:14.803319237058727 96:27.241952802567123 100:5.257616147389885 101:404.39898806632056 102:44.511448606841 103:116.55155904326398 104:10.600776941248386 106:84.06863871881143 108:26.213481089847946 109:140.80380378286776 110:2.196498811999194 111:39.0431966004322 112:17.809048117335877 113:0.08876195548618603 114:95.006143488254 117:52.07425824627835 118:5.597479167547786 120:50.79370193279854 122:0.7582763875053402 124:67.83752012361538 126:1.8161125500437396 127:0.008312954947871808 129:4.445740719708886 130:30.093441601492877 134:7.903957098381645 137:0.47003083485419916 139:137.89531071272862 140:55.896920726011906 142:303.52363905322215 143:86.11154956758078 144:30.16764472810846 145:11.536342572458333 147:40.60626178967143 148:37.65960677206729 150:50.76057353784363 151:0.774615299712871 153:38.7007975980788 156:12.245155048191998 158:62.00395369543386 159:0.3294775749887029 160:11.041553086215282 162:0.0042125660609268435 164:119.78049999722727 166:45.62447745813589 167:0.5373268543631704 168:32.265254604337485 169:60.11809058422671 177:5.573637450875586 178:10.079095521672532 180:59.74817506947603 181:52.201683258240166 182:3.1479933332350267 183:17.222346087828992 186:73.10406500279281 187:2.029912681137308 188:2.8759979343256914 189:23.203855922713043 190:1.31147414825301 192:10.938535404002788 197:16.68163156367352 199:6.745188931010071 200:0.16909177946871382 203:0.7495000640529759 206:48.80724741358064 208:41.85044616992795 209:53.9467191607803 210:18.116223589667875 211:74.36205746538502 212:39.78261679742279 213:0.01044743673528747 214:55.193860850335724 215:0.583991053737566 216:0.5223121645619248 217:31.218550465871974 220:60.56125160353099 225:0.03399655655174886 226:13.71022204771395 229:2.8991173218936352 232:0.43790818714842755 233:23.214168535502253 237:3.3002182251592727 238:25.495848792381146 239:10.8902625192366 244:0.5130424236458292 246:45.16776319635173 247:0.05519093876158654 251:0.3207158097997203 253:4.418065430367902 256:20.66082533312169 257:89.77707368822321 258:17.85583981239516 260:17.171906675745337 261:6.879090448815386 262:5.832773055890464 263:6.862060756886489 264:3.5824796951142144 265:2.9020228827943337 267:1.515557167463949 268:4.249070138182406 269:114.90391139293888 270:97.56007146718906 271:10.115809495791773 272:0.3128372648885929 276:9.982133394408374 277:4.70014806598878 281:5.567550555600885 284:26.122249261224937 285:1.5349192541206351 286:0.9179503294469128 287:20.564513496124405 288:5.278891037172473 289:1.1730475017954691 290:12.020769312608202 291:2.1472121452934605 292:8.827414826877362 298:40.91627875389194 300:0.7612229855367503 303:6.478648713109729 304:13.985588160746195 308:46.83592154539662 309:23.553340449924708 310:26.65660530729711 314:0.23487748715175197 315:3.9581069294002287 320:82.78605348153344 321:33.85785788813915 322:10.378956774839196 325:1.4763111777484956 326:5.000158336763724 337:15.403756210719392 342:8.997207329688008 343:5.417274052757059 348:17.011568534071728 350:55.460861735109034 359:26.49194218309756 367:18.64325534694843 369:59.13988129471407 371:43.56307833169525 372:29.125832065745875 373:70.7239343795491 374:8.624187494906847 376:38.75900764872421 380:7.721288299460765 382:33.846317134221884 388:8.864241204551583 389:25.92551961840528 390:25.1101164125204 393:7.453638300524614 399:55.974595158371685 402:3.2882927737676226 403:41.17944276153316 404:48.57472372841777 405:31.191100448018094 407:4.213966650284216 408:14.93586840512888 409:0.1789744120545632 410:0.9539791906511814 412:26.03118207689595 413:76.68402771034015 414:50.82947410075486 415:20.59883683284569 416:31.207296244853357 419:21.541996645169256 420:1.2584318959664171 421:76.26210264222448 422:4.683385220277981 425:51.30745150020526 426:4.603650352684605 429:17.395519437411014 430:16.221982127775227 436:47.968938191432834 437:18.760965534555094 438:9.69660486380848 439:0.0777241861642538 440:5.54520164067477 442:6.246007277485654 443:4.294640679661395 449:5.9592230813211255 452:43.64081593587075 453:12.266377917546933 456:27.31710926055555 458:1.6791099916881578 460:58.11887534914007 462:0.9457511161307253 464:1.386173696641592 465:3.24789208376064 469:31.12801550468335 472:1.8285514672357692 473:1.454229471414592 476:2.1001024278222657 477:34.137035002744476 483:0.5313857698113917 489:33.67606421565522 491:24.382381008791416 493:32.22848964347155 494:63.09348976184907 496:0.554371136089966 499:1.4092088523939468 501:5.494236532895684 502:7.886655458767715 504:1.1131765469864574 506:4.403309626225875 509:8.722790689764082 513:40.38457328149297 516:22.357932874526778 518:1.0627006319250234 520:6.473724703278591 524:25.49321221195031 525:31.670647166800197 529:0.41984708625044564 530:0.11594817818972925 532:3.012180659338829 534:22.4824380661446 535:0.6384854735028613 546:0.7851836984319714 556:0.313192241386223 562:8.015738243541504 565:26.7805625892436 570:11.321172161084029 579:5.961407500673011 581:21.13155066963145 585:2.3857468613963992 586:7.7074154759494675 589:20.728434741123312 595:60.763811246196425 598:0.8482445447252599 600:1.107801728660138 605:15.675005182399294 607:1.147131488003302 613:6.987049653842449 621:1.6062574057292935 622:44.96287336042341 627:20.242993028620592 629:13.040945129170845 639:11.120021996395385 640:9.12086101345924 642:7.892113120418114 645:21.81329882900829 646:10.662920744487907 647:8.432748907235103 649:194.29386009733335 650:0.46230743627927884 653:23.793209997584956 656:21.078050392248137 658:126.30842953700322 659:3.355302812690773 660:3.0422066853626006 661:29.413953808587 662:197.53648028338887 664:17.78750169698033 666:3.5131916415844695 671:38.289796881925874 689:7.877561565016951 690:13.22534456547363 692:3.2622135825178793 693:57.78964140944324 695:5.741855860652883 698:27.748402877107797 700:5.359848092110464 701:12.811072062644351 704:29.665750091971695 705:75.25573944952049 722:13.025675584681538 725:45.015140768780604 727:17.55313366996971 728:25.855989894669257 732:1.189134961965152 736:5.589476862514325 747:60.923265515964616 748:0.8200829727790662 749:2.2072886600487505 753:4.739625372089857 754:26.729141270472894 755:3.934291397954993 757:1.737980478210128 767:2.0053162035627947 768:1.338908264312738 769:5.938674918451178 774:2.571606721437621 777:44.15487931152882 788:9.993376989461437 790:16.92868080076693 793:12.008571114507136 797:2.6926407995569743 798:2.637702999847404 800:24.64459735174472 801:31.47966124568524 802:17.260337160930593 803:35.902312231026556 806:2.199662501284726 819:16.19880409523758 823:22.585535827198367 824:1.6558137153917496 832:61.189004835929886 837:8.865185023386092 838:15.542691885140412 845:41.3259657314091 846:32.75668253121347 851:8.625330662256344 855:9.040925449074273 856:59.94835360724246 861:236.2781957847275 862:37.71093262888874 867:4.923874302428806 871:28.621447310164424 876:0.3449490941927549 877:4.22003186113732 882:5.983313881007516 883:4.756702425538635 887:5.680069048833407 888:63.61466753364048 889:0.8892475268846448 894:32.44239159148588 896:8.485189856084414 904:1.8034132577940143 908:7.174341299899364 910:3.7256131900873704 911:3.0037006000253808 922:24.397919212889448 926:6.745188931010071 927:4.864175033539643 929:22.272136780089053 931:86.29212685345802 949:24.2493146850771 951:48.62783332467367 953:3.973367789380532 957:31.646549980358987 961:1.20899673012276 963:16.19041331885046 964:2.537704413508498 967:10.088786079833273 979:7.5379269961570206 988:8.580955238315811 996:9.534662733591727 997:2.7567923680943234 999:2.945526911429964 # συμβάλλω
11:13.086212960834658 39:11.154940603100963 41:6.010232545280125 78:68.8900612271942 185:109.62061036056717 263:81.97938683806882 338:8.588262712825507 370:11.729307244467078 # αρθρίτις
36:63.57335462316856 247:69.62598321074425 499:69.9938970407065 530:70.79098161535374 785:100.32377683646152 # αρθροπάθειες
3:73.2132048705476 20:13.296743379204917 85:20.130723983451595 107:21.614628933064065 111:16.68387796821591 119:15.109913980306128 191:20.543465194570473 366:89.33797383277515 410:21.106592439868226 461:26.49367938424085 621:84.66432037015667 686:126.27630425744387 776:20.916670914094198 # αρθροπάθεια
2:6.547420363601263 9:39.097435550658034 13:17.826750073181003 17:5.961561275939615 19:63.95215069098705 20:1.5947714034893443 21:7.103080709861835 22:20.696755992123737 25:7.777267369042405 37:13.195902773284441 39:5.314632435066628 43:1.439579103245353 44:23.040627435649387 50:8.349305121676986 74:7.12216515558243 82:3.416560175078558 85:4.700086092809875 91:22.604946984869173 94:13.786954801641203 96:2.8754126461581127 97:16.86666146139335 101:3.1056962040623963 102:3.0909889678895306 104:3.521170362478182 112:2.3037682780641355 113:25.037798549788864 138:3.791203676248494 139:2.6774151133173247 141:74.06740374432741 143:11.091711456629481 161:68.79956052553122 162:8.308249475860661 176:14.028434671916179 178:24.447120073637283 188:11.656361184726522 189:27.544012161875315 204:29.290252540360864 211:29.93433066584839 217:37.8129257922449 236:4.382602555728473 248:3.9321989653028693 254:33.024757098311746 257:21.67327998677232 258:3.3536678655845527 271:11.492812565896351 288:3.021676751408038 295:13.561838553710906 301:40.53027589044015 302:11.545380667413705 308:4.232934328520375 318:91.63467186022183 329:5.520814366912675 333:12.522407780454703 350:18.218853908449315 388:43.206084236741575 399:5.061156604711741 410:75.0595163595162 413:70.94639826591204 460:4.123831808498153 469:20.17733828163444 481:5.619894439198619 506:25.82720951794676 510:83.71620586443434 518:76.30117124777694 562:41.642603018931126 577:5.962009607130416 615:15.095764424978814 636:44.728228132939535 640:33.10592498287184 650:11.522512539201658 653:134.70802355227752 692:9.166312997046111 705:32.828440882807875 758:13.060646390905681 766:51.97532741100681 769:15.202717449854813 787:39.76598471117823 800:28.420247686528825 824:72.55121051259306 847:3.8692144942937747 908:3.5748604399528308 934:7.984553205964424 951:42.478019512195466 969:24.705095465274873 989:6.475636204105678 # επαρκώ
21:26.662234761017594 29:7.962938362963986 32:9.79042457906989 39:22.816015557617565 50:49.15900108838968 64:196.22154492377962 87:12.85194803704155 134:13.708848657469611 150:15.389667893637208 153:13.106566693634006 183:16.08811310819967 186:13.799108799430392 194:4.470418832330711 217:11.65133846422579 227:17.11210197568676 239:29.183382873581095 244:11.429443449136768 247:12.942996061990693 274:17.052000181136567 312:13.311709158699514 403:13.58095663266442 443:16.865588795578336 522:15.272051587601739 597:18.37029832077693 600:17.025249342962308 718:115.38302671674165 728:15.275852615435097 775:15.633918404226117 794:21.75623086865388 882:35.566147621547294 912:6.781798544925273 985:18.610328842521593 # ασπαρτικός
2:4.379423466125963 36:6.710074887020498 144:5.710883880108208 330:11.631249528936879 481:10.198992707670516 501:10.561663395862592 569:14.744404913527022 645:12.029113007552004 744:9.155951405338838 767:75.06007009610678 # aspergillus
2:7.788114004195375 4:0.9299891449973544 8:11.72215646717586 9:25.365946959122184 10:12.503429037554755 11:16.161159164733235 13:9.960757803978309 15:29.472166905143187 16:0.3242304257445567 20:0.13623680486954654 21:5.516927151289348 22:0.37802160047912486 25:0.06609064871389175 27:5.954752059273536 29:125.67237824339213 30:23.06293045681861 32:2.168580649079013 34:27.211534276897666 37:3.020551410384049 40:4.357100293358137 42:10.448873071326666 43:4.783296591869438 46:0.20261803594339517 54:0.05236039756914165 58:10.748365167261197 65:3.3627524668745963 68:2.232334168209638 72:43.85709368998378 74:67.17944061746489 75:2.7135713952545015 77:11.017227755103773 80:4.274776583109873 81:15.628077884757495 83:4.505095166985215 84:19.87976682199888 89:6.122835727753755 91:8.016953599746714 92:0.2853849815789967 94:6.380517170370331 96:11.466724737173951 100:0.7906063180666224 104:6.051649872801779 108:2.302226573936816 111:0.21837576831032576 112:29.612039842138053 113:6.120378547106135 115:1.597713955082644 116:11.364895817041857 117:25.10891232985262 119:93.13469826218342 124:2.6924993449342445 125:36.879246702009 126:26.592000294608717 127:40.30838998542273 133:1.232027713696861 140:0.7126231413769151 144:0.20207540841206698 156:0.6621282619318645 158:6.0488100589570575 159:12.4749945418771 162:1.680750775747526 170:0.6839687388820141 177:4.9508329462788465 178:2.5369433745435397 179:2.678143197570081 180:18.137987415328986 181:1.2655043199340317 186:11.21583887468795 189:12.44915260054247 190:14.059008108291488 194:0.12643933926522222 200:15.878095455588719 201:15.08455136517632 208:6.761574472354093 212:19.943860104167232 217:0.11950740484738737 218:0.9161591153529117 222:4.092458247149679 225:23.355916084188447 233:13.57350907970902 237:18.072903335501934 243:80.66484987922567 244:196.68035939191012 245:79.19760386646622 247:0.3885582833722674 248:3.4132612596462297 257:4.0428647226753 260:64.31185285686196 261:9.948192977828977 264:48.69134762100539 266:11.559134487269887 268:37.539284488303096 270:1.37144711155238 272:7.697106850595682 276:4.148149469031027 280:8.217503047748865 283:0.7478974240579762 284:13.268939902444304 285:30.81276511781461 287:18.193272675107423 288:8.189638385156375 291:82.66101873665399 292:27.1676670711134 296:2.983281485336222 298:34.52210244278589 299:28.022099926011123 300:1.4012939853906916 302:1.0350890838686042 307:102.9713065919455 313:5.019574222083221 317:1.3897926193095491 321:0.8243873884264099 324:0.8158157211145838 333:15.354051193083635 334:8.559528060105125 341:11.445892218138866 343:29.071624125179298 348:1.395087057752838 349:1.3197370699083697 353:1.9415212024871014 361:2.0553001351900093 362:2.9025865707290865 364:0.9830818156897373 366:29.97888187658982 367:81.36959119866387 371:11.645663109770194 390:4.2752118388059985 392:12.78483671032164 398:1.0319153257833524 403:0.5629449234071812 405:125.84947173858598 409:3.2084797448148925 415:4.5235407797653835 423:349.77879875748704 425:2.398099983210156 426:6.215580139260212 428:1.8989950079379925 431:16.132032793562125 442:1.0595446103972463 457:28.47212263319878 460:17.529525044569283 462:1.619809274681665 467:2.286205823068681 468:50.67346410295278 471:134.2839577840205 474:3.9371252460216306 477:5.057409917205842 480:2.9306969753769394 481:2.006423016168321 496:4.5235407797653835 499:233.6943557505845 502:0.5976107227767002 507:50.53582278833585 509:5.977903608657544 518:23.449428284330466 522:4.466892411175385 523:1.707634100388878 525:6.020855455317001 529:8.283022913439583 530:0.5118214199883391 535:14.601679804933696 538:56.44494048437821 543:1.5456055595479703 547:33.28597852477366 554:1.7305454097877073 556:28.97356381162277 557:6.930475658011291 559:6.602353676195663 577:7.122981453710247 579:0.980673185263929 591:12.349767393213904 598:1.5052333562985225 600:1.8066339621363088 602:2.0774063038311823 605:4.598482869824704 606:3.775952619873961 607:6.133524439124264 610:2.4373040568164246 611:18.88955317897435 614:18.523108285280518 619:1.5110599444694506 620:1.9523587221464895 621:0.5091723909766652 626:23.141513967954452 631:1.8911645540067448 635:1.8846729455179763 638:6.56540792028502 639:13.695987650564412 640:1.9016150510858696 641:3.0180257684536365 648:43.34375967852831 650:44.22020003550354 664:35.47269434103721 666:1.37144711155238 669:2.0407498254254635 671:1.186217591385445 675:5.103833562856702 682:7.864399081922039 691:8.068171869240373 692:2.3050710157033687 694:22.73383032641186 698:49.762165929527484 703:17.33612168158031 719:9.716731855730325 721:1.6828846947870022 722:0.7727794117417948 723:46.326739534869105 724:75.97518959990443 730:2.524827863084978 736:42.351705208187916 748:10.142955997409967 749:15.27518995347025 751:10.43363265174033 753:287.70884845831483 755:1.5698589832256293 758:294.9713009314017 761:9.111680063655557 763:7.7243737206744125 766:1.5356370551785357 768:47.82626237177983 769:60.69870778110618 771:42.99599775791694 776:65.9515326479576 778:7.374564062183426 782:33.339726370213235 783:1.2289643686373557 787:9.443479681831588 792:2.641081519634753 817:1.9965653544730937 826:12.339579137918914 832:1.9321068610387437 833:13.457973887335152 836:17.667622817889818 837:3.9675422717849185 840:13.354758312833804 842:6.50869815281694 848:7.346587044006552 859:2.5839569086179344 861:1.4383131755666458 869:6.645770450119951 873:9.487114896035331 880:3.4457697099031726 882:18.635055815494038 883:6.376940956752194 884:62.67515847697939 887:27.188057966292607 917:3.626207099834292 922:22.9023503081687 926:26.147470684236794 929:2.310364955688759 930:2.119600709167413 933:2.2340592076763217 957:8.039034478888295 959:65.45324536838076 986:2.62820750270517 993:1.6728935250273949 997:3.5840432113627765 999:3.780181548570735 1000:7.096936932271888 # δίκαιο
1:2.839235911680211 2:19.96141391916644 8:9.336947810483576 10:0.1349946659026428 11:1.0069645458735148 16:2.8676871245456055 17:0.6025583514639736 20:0.48292367377059126 22:5.199186140648227 23:0.9109957009919395 25:1.368919723217173 27:10.819015798061175 30:23.28579603058918 32:0.7643746720065686 34:15.485210882102256 35:1.1454369820763148 36:1.0351831883783706 37:1.0529237494275414 39:14.300042025967612 40:5.360022411751902 42:0.7636165923867042 43:0.3801482566902134 44:15.29036158808167 46:19.222058882852814 58:2.23696762809448 59:8.456042590154315 65:13.400176231831164 69:2.7157587854243332 72:13.13566995586577 74:4.2046217920743665 75:8.219661948477224 80:1.4756849764986006 84:5.240530225593954 89:1.1420276901505875 97:2.0439896538837456 98:19.09154222125493 110:2.547030938189753 111:1.668078675981571 112:4.220648240016032 115:9.833979651320384 116:7.302786251799317 119:1.0642255321339493 127:28.061118833254042 140:27.608320609244927 162:1.4775116343110313 168:1.1881711546454392 171:12.653347761573558 180:2.7450891525618744 189:2.6488802450025153 194:1.4638780383066707 200:7.150833551434222 201:2.1656993194959977 210:1.4406037405892718 212:2.1380330743468092 213:16.605649311828383 215:23.012908503924795 216:2.991549415420986 217:10.072894469985942 218:2.7480518842380754 225:1.888123082263183 226:1.9258143023874685 239:10.179146263921416 245:2.7742111561831297 247:6.42024121885627 248:2.450183966768821 257:21.357714186107003 268:2.2100333551328224 279:4.621972622761298 281:7.95392279174776 284:23.942787290924542 287:4.057290051287611 292:5.8475422493983045 294:8.948087518658385 296:2.2158014066645566 302:8.400744462363992 307:7.288925270548405 308:8.038341885571297 313:3.3038717727721894 319:2.183067343678062 334:2.911744838093845 342:10.469825948204909 343:14.100060183251271 345:2.582701583101539 372:100.55440771680583 385:10.35756981050958 398:8.392169518900241 403:26.393780957155233 404:3.475979268850919 407:2.19700732910239 409:13.12405232509152 410:3.6266631867379355 420:4.02573763030411 424:4.2343951469859755 442:2.934035378388983 460:21.017277955059896 463:3.806689206985249 466:3.9004191573355045 469:4.446360428834846 471:14.324711332108922 473:11.234610350351774 476:2.4874458534778734 483:30.536004484283627 491:3.6632652143938076 499:6.555846940379654 502:2.305678167276941 506:7.047213727340314 521:2.217378425447786 525:10.319919928687826 528:4.380510474143048 530:6.8510348070693725 531:11.702039855206712 538:4.184195730264857 543:3.528310271904326 544:112.69698770264365 551:3.9342764654892366 559:2.256818688365587 560:5.530623644001037 562:42.374434644226696 574:4.60041968097665 600:34.926809795152735 603:3.248805067206217 605:3.0826563507180014 607:10.439959992763962 617:3.8572016058614516 619:3.487472699060928 621:12.571032168500734 626:3.7124106174482963 670:12.316083965692002 674:3.4441979054269196 677:2.6301792955420162 678:5.826553198650222 688:5.958148085398335 694:7.699259229437476 736:7.970648452031471 751:2.161136133735506 765:2.3718381973807974 775:48.79596608490147 780:11.361357863387443 783:3.1465949433540756 787:3.2071764740832878 795:28.303291236920867 822:3.9224270900934064 825:1.9049360989700737 840:4.512546531199054 849:4.339149249942187 861:3.4008838189563533 863:4.269841237221154 867:4.099152209108961 871:4.765830510856793 876:1.1986470235864137 881:35.967701244880026 882:8.26923184612066 892:5.74227263360579 901:16.28051348968994 908:2.121189234025818 912:9.702125571079298 921:15.155256618127966 931:5.3884488258128 938:3.976378421646555 961:3.962737391941083 967:4.273424101185318 986:4.74521378333563 987:5.038098562399628 993:3.67735085979913 # αστέρας
2:68.21261498873051 5:29.741254838021575 6:9.318488558843287 8:62.83361824378235 9:7.699236688363241 21:15.241396140877727 22:6.217751063368248 27:7.239013995176588 40:104.02730857488203 48:62.18059456216433 52:41.18374306426607 53:46.647686005317325 63:9.967536294415035 83:13.345007037403379 90:22.692428333931513 123:76.39904751625266 146:293.60469604756025 178:18.89162348606893 193:80.61625125054695 199:13.512909436828691 205:128.0485041417056 255:52.74083437038024 260:55.22478228964614 291:381.19904173212666 323:17.65358266541891 361:48.52859926569716 424:86.68664318810436 482:16.476276717287803 513:53.3942100617114 566:15.265520007977718 568:58.06340512592011 576:31.353959693439354 579:12.90807234466379 600:47.04091608850316 632:18.184610076530035 689:18.813115141650922 # αδιαθεσία
1:18.626265868281084 2:4.484460419867058 3:13.282957740527348 4:35.63573105107567 5:8.974638754275688 6:10.976475860680253 7:70.98577220163467 9:31.208862677210256 11:117.05129648082844 12:125.27316869025668 13:16.277311429093494 15:92.98285306944236 17:7.465687057949094 20:33.174654022831 23:2.3111933440208667 24:36.72768693710764 25:37.06350746285921 26:87.54306460096942 27:14.993578306209786 30:35.183387422894484 31:34.45057020358848 32:74.82193121403893 33:92.35659222216454 36:2.577191310258059 37:29.875656312615888 38:22.91359875194612 40:22.513109679850814 41:18.16247117845085 45:22.22338364074757 48:11.27206497949313 49:1.1920823243816654 53:14.603692811716952 54:10.783788767922085 56:42.88708801547426 57:68.73295062289945 62:19.230030014386095 63:61.89701833327533 65:58.13247111746565 67:62.80896267362116 68:37.24330079450091 74:9.612122982742257 76:58.73062420763522 77:0.26093771764654994 81:28.725946565357983 83:12.354383945040574 86:126.90285588433194 90:139.49497616251952 91:268.3127488103641 96:7.4072477385465225 109:20.474078028584522 111:3.9070309859242336 114:57.54222707610828 120:207.20351924405736 123:9.842599895600463 125:103.08480865801516 127:33.794929500580245 132:149.91659202824903 133:57.59605481041016 134:5.230680384742786 138:15.63237754944028 146:431.97588958036874 147:124.33791575605532 166:19.366214405195702 168:2.9020774159663087 176:48.113061309317025 183:68.69462981531086 185:60.261417535843954 187:44.81789091407614 188:18.355185706469342 199:48.97260669973537 201:40.64572371012369 203:7.326571963785104 204:48.418019357782406 205:68.81054784237553 210:82.01417738434449 219:69.69998784603052 223:74.01271631113435 225:19.26793310961387 233:123.38674570448552 235:18.694540559314554 250:24.34259327273293 267:119.86471719978861 269:85.65572124228933 270:50.76685737793606 272:44.73168589337928 274:29.808826756875163 286:36.26512335843934 289:55.80746229588669 290:20.081832731372586 291:43.78996125900658 298:2.431217059503165 299:13.530437326139424 302:31.959514056123037 304:29.271669200859414 310:11.222827486194296 311:7.148886710507407 322:3.389213604543045 341:38.14242908220144 346:34.033821113539425 356:71.83544680920973 385:37.93688268275278 394:15.03509426139577 399:7.6898917294231595 418:12.30551384269698 452:14.320317860745353 463:14.755208647748622 467:59.60292058750146 473:9.206578345922381 485:3.827247082344027 493:85.09091054216405 494:2.0666693058486545 500:43.16215443199473 516:398.35703388619174 529:46.44750903053047 534:73.00327906770548 541:5.373274545776882 555:53.979825526846334 563:168.0031579932173 570:25.585525890366558 599:42.58803502897258 607:55.526047169223176 634:64.35988989255262 648:61.435940252127345 659:53.74047673320562 660:51.69310901027216 666:2.3809923397535853 684:13.790861235476617 698:38.2693867775796 715:9.881326028395698 770:20.479351618411005 800:31.601666319148165 816:64.02310607334296 821:22.119810637456762 896:30.767999552409385 937:191.18670260391576 949:299.09077106294694 951:74.74829449045406 991:33.01174688696145 # άσθμα
72:150.5044643039989 101:41.70757304824169 204:114.94219852621428 290:193.70163276578862 460:47.13336239017393 592:63.718641352393405 614:55.28980577313622 623:211.5564487773112 679:55.107646531950984 797:63.33886043630223 855:66.20411217796922 990:82.84176050231183 # ατελεκτασία
1:38.419726406592375 9:15.97441887953648 10:6.823137478339231 16:23.02439483241234 25:92.59877274148104 34:22.628368793240533 54:3.9229080437117636 56:5.2906283652850465 139:4.020151321546997 140:32.68828849008588 160:35.54000692766959 166:35.88210983632613 195:28.2815587674374 213:23.582385099028855 214:25.937505444395896 217:4.167534927872977 287:16.90460760594854 295:38.69907481839512 377:39.92374084065057 379:46.41872216093095 438:28.122321340145184 474:33.856460139564454 536:46.924956054814366 642:46.2156289178732 696:40.40748976569143 # ατροπίνη
1:36.76280087320044 2:78.73118218015341 3:520.7620427533956 4:34.67537511967545 5:120.40575629565264 6:169.18179887502092 7:158.78842236214544 8:10.178946453082043 9:164.63190309066502 10:124.52367349327102 11:56.858653170522885 12:595.2661936521351 13:21.09073458126557 14:24.684668703139323 15:6.496956145621765 16:8.489333138696466 17:0.13502094136153298 18:28.72823657428882 19:124.41470099735149 20:53.774952289613346 21:26.832958619116464 22:90.92621051363649 23:22.014735816900696 24:0.004238687970010544 25:1020.3007428428267 26:446.23248063504076 27:64.47609561790183 28:53.750952341410716 29:30.969884642847447 30:0.4618427616419463 31:151.22188313437826 32:2.79453063284272 33:106.96890149032825 34:10.87382994915791 35:60.95365086906128 36:216.85387789914907 37:80.19318988145079 38:130.21378516891346 40:8.995891616243913 41:27.15102724624509 42:163.85482391991948 43:157.13983330330026 45:126.20162917208435 46:31.126007105388425 48:40.5564553338655 49:40.248600021247576 50:28.014329921389553 51:30.600228776551702 52:213.77762793532483 53:100.98501762553977 54:1.7169994619960038 56:9.091181753838296 58:18.105144907742872 60:1.2018641201767661 61:46.77510118537557 62:876.742677595902 63:510.03470601324597 64:25.919905862582308 66:16.032208948305676 68:79.19839937869831 70:54.848792403527 72:0.5193996599897841 73:11.195889763517583 74:0.4370215143537351 75:0.17392899459608072 76:29.179713116330973 77:17.90161117591072 78:45.549290202093985 79:1.8092523033152168 80:8.791726776753386 81:71.8229468123904 82:0.06689925282936618 83:124.87726219373246 84:38.880649150629935 85:0.02797555075884161 86:123.07924676366642 87:0.33400602528380874 89:4.4014451013295455 90:284.2428407099318 91:25.63222362372369 94:2.9869001461596225 96:451.7113269806517 98:17.73050866767822 100:6.8813637424060445 101:3.2912255128419967 105:186.7183865873758 106:76.34140898384459 107:56.183881453969036 110:13.208813038040242 111:1.0509523222864477E-6 112:3.689707640071828 113:7.388911324634645 114:527.9693000089534 115:233.6543159359107 116:51.00361479021988 117:192.5892745970605 118:67.35713607378759 119:50.31923718318096 120:19.879064500931285 123:11.274434352254934 124:2.5906638734404024 125:37.654062982685694 127:0.18760040112757262 129:3.041025943612243 130:106.50503409614166 131:75.45914245328781 132:117.86683589999072 133:6.08236287187066 134:15.078166534719886 136:24.527049465361447 137:11.77844490836493 138:65.31146198523109 139:1.9691336030736863 140:3.841544661351422 141:183.06219330828452 144:113.84270841127648 146:129.0932113207881 148:67.21540899492857 150:20.935493210228163 152:146.70132320361796 155:1.1890011997813563 156:0.07316170300541594 157:1097.7737259273636 158:16.648355057664944 159:284.36933636276206 161:14.841030959810166 162:228.86606044902268 163:6.092129098903323 164:25.292948421347745 165:11.781416217795366 167:79.33534670735298 168:4.668840812294012 169:0.64386694327977 173:222.02759188421533 174:70.963213097001 175:11.955761296052737 176:261.9124685470871 177:0.5708814718487504 178:12.476013783773821 179:16.437075063544672 180:7.604062220244804 181:9.600188428775228 182:21.28449066740832 186:71.32513796416335 187:17.894118903763534 188:192.9393374993963 189:55.425631307091216 190:153.83873721774196 191:18.660655693511895 194:11.351160341740957 195:102.50281971643557 197:1.287358359415509 198:116.34772807225687 199:12.928530958747276 200:70.57890634274018 201:13.973996912699619 202:316.5928510637783 205:120.50870993469273 206:15.54352274772017 207:53.25966767117173 208:26.74493537885155 209:1.3657651406552362 210:6.169466417800947 212:1.1476858686886195 214:1284.3647401673122 219:40.943135889207774 220:248.0501733655881 222:6.323640983867215E-4 225:29.77750851573579 226:0.3459696440205303 227:0.25175146847610097 232:37.64770352962196 233:80.01911994795834 235:12.498181334647189 236:11.594333567434361 242:26.003824068705967 243:42.97655054276379 244:45.184812041484676 245:92.45015493884434 246:59.76200257919456 249:58.784235155490435 250:10.550679013579186 252:59.280681866803214 253:0.23288016620078972 254:17.54025414392552 255:7.84583416101488 258:4.144912445664214 260:28.97177588679416 262:16.133705106678036 263:50.858868690860014 269:184.77107684261122 270:37.96815987865278 271:19.46564614926443 272:17.48822487099431 273:0.6519559194226111 274:12.615753686038705 276:11.440309710887941 277:112.85496802377631 280:56.04845021214655 281:14.160374578485024 284:55.1509083492185 285:0.20145434853209418 286:15.569210823076569 287:65.24672151220149 288:12.74958443519401 289:33.041518358540486 290:1.3942737153164995 291:58.45701112041653 292:0.5512143418475244 293:10.057308390646572 294:9.473635101769569 295:38.05643553059504 296:3.0596625370779096 297:0.025090351356555754 298:1.4072772338417292 299:18.97674104158121 300:140.94350826990356 301:85.9573013904253 302:2.69135386096392 303:124.41494220811266 304:9.738379588548895 307:12.110315278059172 308:0.6356273645709776 309:70.01376295991017 310:38.357924916696064 312:0.194297243132016 313:10.111667991572675 315:70.72295450135334 316:9.169144962323426 317:6.748935008978562 318:61.04495686988921 320:56.90123755374391 321:60.40608119327394 322:153.28136985415676 323:0.9760655101253739 324:13.648295080628925 327:42.592336324849896 330:4.740251263915109 331:1.3880330663482336 333:3.7550181867900774 337:0.4244271550042324 339:145.3074670409629 340:0.09524556202792402 341:0.2530364361369016 343:13.802343127880409 344:30.092759110202653 345:415.1902760717304 346:119.6682922493482 347:124.72368739372253 348:14.270373979669706 350:0.06006397662832059 351:11.68208048134373 352:5.703489222989519 354:57.097528871003554 355:120.1273524805369 358:32.204347391029714 362:30.14902480274358 363:16.215701141970698 365:18.638507116563957 367:0.958464355599079 368:29.0166830496227 369:38.95723901007015 370:20.97375108253204 371:57.32905622930009 376:1.9224589723706582 377:282.4210525579568 378:30.20266263109005 381:31.15013456964592 385:4.963026201849638 388:0.2422607921728367 389:56.00049253801353 390:128.16586811399827 392:14.876064388572837 396:0.3084006296697498 398:15.53809924166521 403:1.3565184518186784 404:19.417719222019013 405:15.360474818679053 406:1.2583955546155252 409:0.28138423353240805 410:20.43930166443804 411:39.903795598644265 412:30.884003701346412 414:20.563774297107926 415:5.71589930408176 418:1.5271077907521637 419:52.93022115990769 420:39.80239163598891 421:94.71052886851334 423:15.972829802603778 425:50.98342119731274 426:17.565793724613226 428:205.68826043457295 429:0.7259646658417982 433:4.944669835555545 434:43.50394538575725 436:17.15698900093649 437:72.02589032004518 440:0.545222418212572 444:49.12452343325914 445:6.175912237981665 447:63.99461744607076 450:13.23480567271127 451:15.122442882380101 453:56.778924345485635 455:165.22119785887978 456:92.01443894837804 457:22.40205273631421 460:10.253328465463607 468:14.636904177214861 469:0.005403285693121368 471:0.007502287279663387 473:315.37875560517307 474:0.0051842777730244346 476:1.8069190497884 477:1.340556974257635 481:71.94770950398498 482:20.996918031110763 483:12.341544386762445 485:546.2282398840383 486:18.866263883796243 487:82.13556369643291 488:16.0050901141524 489:9.491015297070716 493:23.57086405594744 496:12.54771885883064 497:12.29087526957794 498:8.689087238290682 499:4.624024490768019 500:9.258044728352553 501:25.762910233146005 502:8.503851087636836 504:0.23668893912157166 507:110.54831343772314 509:2.0157743995755832 512:12.654373510167842 513:8.195823687922667 516:92.48073748297881 518:8.276825849075088 519:32.56121843021629 522:12.380437534690428 524:12.62238103940987 525:26.876836907427773 527:27.031876470438995 529:2.506288712503825 532:10.994785816813366 534:84.35112565961963 539:72.9878545661103 542:37.88659242066981 543:45.91011033848836 544:5.533044883765429 546:28.343935409621892 548:56.796987005492454 549:8.747868226267485 551:17.617072191192378 552:13.028205310072345 555:32.40783501597017 556:2.0871320699133546 557:6.139143074334625 558:2.2934517295111 562:0.12718357871897568 563:75.28933852633864 567:63.86328957391636 568:5.679133525543706 569:10.579118907757719 570:27.757510416114318 572:4.97388910490469 575:3.941308523293208 577:31.36092364285226 580:47.451339809055774 582:37.71772038682531 584:0.06714913241771055 587:46.74491737776506 588:28.05615611232353 590:41.16991069579638 591:14.186144498470687 594:0.07362092155459207 595:1.3009011304392835 598:34.341708374868396 607:56.41194640036845 609:633.0691243910098 610:38.610348209973374 611:2.6743705381877017 615:3.2633690052219158 618:38.641664030292674 619:0.10465326103048757 620:45.47841938856452 622:74.64131071298736 623:35.49281748438099 624:40.967235945434176 627:45.427269829519844 629:126.4305343173847 638:29.094514746870495 639:33.22064630203957 640:27.78757676271687 645:90.53436616504153 648:3.266925799135517 651:6.460283377668299 652:26.14077676027471 653:184.95482660340843 656:9.87439100073298 657:50.38793984509822 660:227.5735642995127 664:39.999601568513896 671:93.46308604373553 676:101.71805118596355 677:7.101761467131675 682:11.972719345227567 687:31.783044022741954 689:15.352442743579504 692:0.6648993108915238 693:43.227381314398095 695:38.610348209973374 697:46.81688718762151 698:102.17274824136864 700:49.20155658111649 703:107.9027937571897 706:1.6766692915154369 712:33.3590632521504 714:1.5140830714545461 720:21.853876516171486 721:0.17504718455926035 723:0.285302072062081 724:4.578061764756641 727:26.964311154789122 728:34.5774525206806 729:20.973037407352493 734:13.842088421862233 741:5.638941690885728 745:32.27342056770771 749:138.33554156635714 752:12.629027436758882 758:133.45494688940525 761:1.2099358917872005 763:0.7111682582150421 768:9.569656008710853 776:0.12079826425223997 778:11.031690709704133 779:47.88311049930961 783:9.396234811114255 784:47.81214526027204 787:6.2780347620995505 792:40.6062617896708 795:6.956842356455368 796:0.06524975064430186 800:8.055669694860832 802:33.71217632555347 804:44.30000478116667 809:10.057887402950268 811:86.78000180202316 812:13.059438931526197 817:107.00003841586603 818:3.7245444045035057 821:38.37116386760055 822:5.167140983123002 823:15.53336084537577 828:79.66089586350766 832:2.2761786100401795 833:38.18561213514475 836:21.79974549337794 837:23.816389390792114 842:2.4334507850274845 843:14.467396079470154 845:156.42449272044138 849:14.95543694401168 855:31.251719573013663 857:20.579643146167967 859:11.69462997166458 862:33.587724280358 868:81.84147891029642 876:0.030783115842423093 882:1.1673120559720744E-4 883:28.327510777375053 884:0.8142310846025151 887:26.444076277137075 889:7.43664540548274 896:16.56673553646472 897:57.34284494382561 899:2.5011450359927077 904:0.7038736550456448 905:24.270904592803728 908:0.20386157847957337 914:51.968514570764675 923:9.486617180245236 932:6.157160067641003 933:127.90751832450766 940:26.454359791154026 947:24.920187446692037 948:14.676625055325657 949:325.5490974405866 951:38.30085042857138 953:30.018746668355824 957:17.454824532063544 959:24.38758098756038 961:27.965231855245396 972:18.525431260907983 974:2.2764205908972506 976:40.79841910853081 977:34.86868647876247 985:3.2633690052219158 986:7.358763013489252 988:93.18329282747665 989:0.8412526748691959 996:13.738830523500715 999:1.6544470957742272 # αντιμετώπιση
1:4.654207302803033 2:34.688265539350226 3:83.53114664714887 4:14.42330961442428 5:25.742579814984698 6:1.0886182159599818 7:7.570012584551121 8:18.088910415984756 9:137.9589637522915 10:103.84018408023073 11:18.6884005648924 12:7.342491070338491 13:8.831873710080316 14:31.34407265229226 15:35.98798894588534 16:6.7891631701252875 17:5.383900187140021 19:2.8789192168983044 20:20.057549167771207 21:46.88393148699798 22:6.554366012422423E-4 23:10.38198387467268 24:78.89670068641948 27:29.225633061183014 28:108.19344809657625 29:0.4110365282479985 30:24.52352479738719 31:100.15332369110142 32:0.3726791872986051 34:47.01958824736983 36:11.266637218320843 37:7.999443413254922 40:14.476085431716545 41:35.65597091629599 42:0.05696743884845218 43:3.9898061248289856 44:1.0886937626776283 46:0.7964111126819087 48:22.142837154397778 49:2.279027060085807 50:10.43286221755497 51:5.100746806851522 52:0.7603585956865663 54:3.09253506524769 55:40.580792903491414 56:2.972529538539696 57:9.05268020646944 58:67.62465503394428 59:11.08831316161104 60:18.831698055768197 61:1.4204451300146275 62:12.509103290659477 65:2.986509083551424 68:26.107773321922675 69:3.5160968074044177 70:28.368636376464824 74:0.0021260996289719568 76:12.31061242068044 77:105.77920734719532 78:0.9935594801662964 79:37.44783932885638 80:0.06555286724677527 81:14.210029837875402 82:13.018044823774172 83:119.97135371985652 84:22.94715988970162 85:1.0780072051405432 89:44.07438178851277 91:24.178814000172068 93:55.171089107917666 96:1.4099032439366683 98:5.816382073010795 99:22.33347760851218 101:52.910088483720166 103:0.7656598039568383 104:34.13559168645833 105:5.65484474390084 106:45.57021155445451 108:1.9656444472871815 111:11.369689307420423 112:0.69395233783391 113:13.640801663484 115:105.0362494549205 116:49.78061591009039 117:38.64342331053992 119:2.5686205615584052 125:5.669290929866633 126:2.782860478945426 127:85.31338373784433 130:62.25227311878895 132:54.564837014791784 133:25.03483637420737 134:0.46746852907108366 140:6.626630733860231 142:38.36934325376921 144:30.406147591106325 147:1.2099358917867318 149:40.892905049600074 152:10.640417715202814 155:59.536464904564376 156:6.416371676013196 157:92.79355062321311 158:5.457343356622667 162:1.3782399082051304 164:58.83787989662797 167:8.230343800554557 168:0.005932020677188174 169:7.075010717711841 170:15.39902592475579 173:67.9011884694788 174:104.95339846499866 177:11.556548598006007 178:44.65514730300395 180:22.495718701987986 186:62.54692591586259 187:2.6073351366492554 188:12.826046995759452 189:21.88900508986544 192:66.40638326134084 195:1.9234611070669316 199:30.996299198176185 200:25.083499621393702 201:9.617268259000294 206:7.8869246610448265 210:0.05537049125236829 211:1.4005803166687016 212:9.50413662184766 213:3.469196178346713 215:96.49689196381621 218:7.440536140871844 220:50.16304022018849 222:17.393300463674713 223:7.645542646938337 225:32.28131306065331 227:22.822835552533437 232:3.7631368866948316 234:9.097097149243242 235:0.9711853558913881 237:1.9929329679525172 243:41.944524130370766 244:102.94784940575201 245:7.517588329278585 247:0.2774394219888717 248:3.035522872049485 251:7.118014799318288 257:0.04390737029935398 258:0.24767406440995046 260:0.20310551088280665 261:0.31248865963685574 262:49.738233075086406 263:21.593722849714197 264:4.710963720912888 268:2.6091258553410634 270:1.1939813393666878 271:0.8547813145852495 274:43.623735234241096 276:3.751539352422716 277:60.33228825281982 281:0.7201609520053662 284:31.66249910366273 285:2.4605647314959165 286:27.686804665372218 287:86.31914158287394 288:1.6154859028437247 291:51.35855072614571 292:1.7708002617549636 293:1.984749769046378 295:36.385183591624234 300:20.182889307318277 301:4.690881638840826 302:3.8592167832703 308:16.96075170812292 309:40.983689716714885 310:29.91985385262733 311:52.7191486874362 312:0.3641921292812955 313:4.60601712071854 317:14.399616219584763 319:5.7832433568180575 320:2.138385531775094 321:7.079500809307294 324:127.16386142279809 326:38.468696841463164 327:28.67628271580393 329:52.27546477990361 334:3.875810604780581 338:23.585466395727128 339:1.145891201257477 340:62.441173507001274 341:36.56068635553983 342:1.6710508948498697 343:52.80265228076462 346:76.25033358908068 347:1.1627614108498012 350:26.025251573623212 353:30.20483516713964 360:18.260623807404713 362:2.6901564826107665 367:9.048899558288564 369:30.299520532828648 371:26.126282994038295 376:38.79169160668763 377:6.201133033108583 385:1.6246661843172627 386:1.7852351841343852 389:4.084604322726282 390:35.80794588081012 394:67.53006450449253 396:30.261437709149195 398:55.911345304277155 399:15.112166010791652 400:8.880804732574873 403:54.58337779017111 404:62.66582979614257 405:6.2625311843197675 408:16.882091692019475 409:2.83698704011104 412:29.289480927247862 414:25.71948934183684 415:180.9338790150904 416:7.451062913334795 418:89.23982316834922 420:45.1254979078654 421:2.2657736233342627 423:21.675000546546258 425:92.23225205578596 426:5.785273291452725 428:23.15068210519314 430:2.1331653000712634 438:1.8792023593211777 439:2.346547949973569 442:12.74465088429091 446:17.95728614741007 449:0.8206165163441843 450:81.84439764925501 451:103.49864726486707 452:1.4755761015409472 455:21.802327244949403 456:3.136553089038129 460:3.357811813801099 463:5.558366454659256 464:1.9204661296999221 466:1.6735388531294604 467:2.083647777308445 471:0.7307861749212106 482:2.2134927035376024 488:110.04543839347589 489:17.480717150354437 493:2.6120889564075114 497:13.698214699928482 503:2.302322760452944 507:1.383408514252835 518:1.5649427257291202 523:1.5189023214754538 529:0.8115794737576408 530:0.38695085786450584 535:4.363180507660223 544:30.22635901261553 548:5.759890731900347 555:4.016724556017772 556:0.6733552196758801 557:6.492690558982358 559:48.21090591406624 562:5.083276195908249 566:23.143100512634692 573:2.9796681926945534 575:1.2860920599982317 577:64.62599845313122 578:2.4797614210446444 579:7.6894127661141525 581:0.5017371635737345 586:116.93139612097524 590:1.8996803349573408 594:1.2416884887855846 598:1.3229156760088163 601:0.6022033359663852 603:1.1371604322753992 605:4.192502336893099 611:115.80311065812141 613:4.404721823392727 615:12.906422095872637 618:20.309822207904222 620:68.68110998470078 622:29.11167476516703 627:60.49137816610685 629:10.028346149267662 631:16.765445904009994 636:4.324373937786442 637:6.69084544470167 638:6.131245671530316 639:26.652698389563053 640:93.32603935534681 647:5.3587446349301375 650:3.839732544598882 653:56.034572964926284 664:4.982601535705546 671:37.34658214764596 676:3.592710003961499 691:7.621246108039179 695:66.12657039612024 699:8.136098803080275 701:11.030562056306577 704:19.203174653913493 705:5.687652590292614 708:6.7356492355564965 712:56.05786124588616 714:9.424043241812937 718:1.2460502663437478 721:5.334029942568587 729:6.916975715197444 732:16.801390024540577 734:4.572509264468552 738:30.695256420506905 743:9.578221238093969 747:34.41771496880076 748:1.2906303803733639 749:37.348945246319275 752:56.05786124588616 758:41.699564335141694 766:5.006911751429392 768:1.8690764500651562 775:1.0832469237612021 783:8.61684805655807 798:3.2411703728171473 799:2.8952153672151626 803:3.1760746460384093 806:2.7854521714863636 811:3.76352114889908 814:24.6267437689802 826:11.667005707154448 830:62.8214914092512 831:2.9094700525510904 832:11.074284383121446 836:66.91822182024737 837:3.744740756513317 845:8.220974529185971 849:2.0553908425057092 850:28.652374782680873 859:2.3761471617764736 867:1.8447919495300944 869:1.8864810626598143 872:12.281220283089606 876:0.9519081078926163 877:21.071843177245427 879:23.66982492634625 882:0.826885124754061 883:5.944806131063478 887:6.901167146819967 889:9.775675433434065 890:1.2806699991586423 891:7.116717272793892 908:2.4536905826941307 911:17.21408251132384 923:3.126400082256652 927:1.8167648880189138 930:1.9204661296999221 932:3.7968742040570054 936:3.132939192208864 940:3.065519139010482 941:151.30732180478944 948:2.003669679067497 959:10.378833437467756 961:1.7269102231086666 962:36.81190846589316 963:18.147008030410763 967:6.454407113018717 968:23.89814579701177 975:27.34415095072984 981:22.10188264479754 988:3.605607063865904 989:2.5559691164303637 993:5.311949678816558 # περιορισμός
1:26.733934294940155 5:81.6755411399573 6:57.04602849884134 7:152.37210888502008 9:48.78160126157654 10:55.67311768989651 11:100.56998776432508 15:0.8088165901547043 17:11.827658749491402 19:20.61969345100743 20:6.760363655663307 21:25.836054227602315 22:0.36804338322484526 25:0.11652933435663018 27:16.495034005571508 28:11.003136952156112 34:52.95435251423015 36:92.86828194116453 39:15.21141890115038 40:22.971524906274585 41:17.56237022050182 45:36.14024984720469 46:2.9243187331400193 47:28.47840513903553 50:44.11548338922472 57:2.196592544825423 60:7.205178651280427 63:5.824242594004364 64:67.42453927348839 65:28.319870566136334 69:29.941047578858786 73:36.31729454550961 74:25.894664787257636 78:31.83337961937026 80:1.6326503107515367 82:25.78963279954545 83:87.30354929293912 84:16.387840477052745 86:92.73034341130516 96:1.6550143210305401 118:46.544434246759124 119:14.431711798117645 126:27.67867817679453 130:75.25237034319014 133:40.96120284819824 141:10.055476732622516 142:9.438113227276103 146:162.286252937702 147:24.86825933022005 150:3.249234192200882 155:9.421657809085323 157:22.875042237375894 158:162.0922850449786 159:21.912724099113554 160:3.2971657885650507 171:19.87723735120537 174:25.902836804319506 177:1.865386110227417 180:38.314886394540466 197:33.0128725574908 205:161.68956605868436 215:3.272109780700418 218:2.926864709645815 220:20.986352059338106 225:2.0544118391396644 229:15.747499472151 230:90.38208578330843 231:13.128533204459435 235:3.2159342181002284 241:11.279664161298525 249:59.748957795459454 250:103.22513355617241 252:30.25539147756905 259:12.063309347098517 260:18.189696642752544 266:97.69136069656838 273:12.314369543227912 283:151.15369863967084 288:5.995846605608097 292:6.209919621318151 294:68.98993523525378 299:25.166727477308267 301:9.71846709508527 310:13.668829576797295 316:36.89659560635343 320:11.95765905779742 322:4.56307756166375 345:2.759621389978142 348:24.90437838734545 355:50.65071211768895 392:4.512434366200769 404:34.040031560990734 408:46.6966875036148 453:13.150291958511474 460:14.650970612241007 467:29.190197470503463 474:2.910459677541694 485:5.015139035260454 497:73.66136814520539 513:13.216308325976216 521:50.998008754634625 551:45.96272144968871 556:2.80140558947898 564:4.557381397629739 573:23.185264561736513 596:4.441657218674035 598:25.462560824379743 715:20.88604743618016 726:14.16661001850341 743:146.50431805522342 758:17.798031120658973 770:92.72059750916773 774:116.54551437029922 775:32.45938620972657 806:64.62470553977631 807:116.07810477203356 838:25.536403759311447 861:17.128694221547335 869:78.41058984293471 889:10.111829894173754 966:16.88209726216921 997:93.47510003235489 1000:80.59321304595022 # επιδείνωση
1:0.005262751876967899 2:14.977984961039265 3:18.87521368790625 4:0.27304278408139254 8:92.9341861827971 9:0.10549538923112399 10:118.70527094988874 11:62.886138461649104 12:0.02931869318103464 13:2.6034789289346874 15:2.536034081140166 16:51.19199103236649 18:44.19444818697266 20:20.546439559661867 22:20.013504157631196 23:60.55491813587695 24:0.060698797928889714 25:14.214529847925396 27:2.043366251431528 29:19.434344358003706 30:140.02722416844176 32:0.18993589179787201 33:106.94807727583839 35:0.017259860974124786 36:9.528960130982211 39:9.954361484322721 40:3.0406689909921454 42:37.754669617083714 43:22.197390520465984 44:141.69849247729454 46:80.15498799874196 48:0.5086556772000372 49:1.7815439808208764 51:0.1290196411888006 54:31.763651763769015 56:2.4314627893977674 57:11.716518193711249 58:27.339452027385526 59:0.05384868206002558 62:0.10449770854119746 65:18.487542856326414 68:3.8373763666399 72:0.07337896741408349 74:9.360571646192302 75:8.943279920469049 76:3.9674951086484906 77:178.8743729097375 79:0.4226206016358527 80:0.9623480690155695 81:1.5983160497839846 84:50.103253627880356 85:41.73672356631616 89:630.6573746137298 91:26.224122835501067 94:0.00840302713586006 96:0.010449062214760246 97:78.9788453738523 99:0.13101751313768698 100:54.750353538730806 101:0.04930144674079679 104:36.57087441881271 108:1.492930343511286 111:204.88565402379194 112:3.8440917548299725 119:24.882630255202162 127:16.093112658956564 134:27.969636591219896 135:0.6271203059263074 137:16.210251355448744 138:45.22259907679601 140:0.37930899838966436 143:0.511769590520399 144:164.3616615688461 156:13.627402812781765 159:6.248715609698635 167:0.7232469857700938 168:72.83370579472461 177:66.13368570095203 178:64.74456897628289 179:0.16849924162898441 182:227.15309854853237 186:0.31294123873423396 190:1.7075603858347965 194:0.006623188660967516 195:1.6331524262974861 199:0.7897888558953906 200:5.282509253894256 211:0.009721919292906396 213:0.254270537673981 216:53.19632925179247 218:6.514650499555169 221:13.67014306844929 222:6.705764795618279 225:7.287700965552668 226:0.12042856790915167 236:6.87077579125116 237:3.990978782716821 239:0.9631951201425539 245:3.0509289508269175 247:4.339889615234752 248:0.3675123516423434 249:0.8564028831979141 257:0.0015592716876037963 258:19.807431699098085 260:28.704388745732775 261:47.67384763697845 265:59.78999853245043 268:8.566282104476945 271:245.89970496897752 276:182.95957649252233 281:0.5099882859914492 283:14.246869117615772 284:14.71991438653432 285:0.20250718925657138 288:21.969060776278397 291:2.6043881771268733 292:3.626391984850791 296:17.18647936057166 298:18.591061401256017 302:6.959132171940874 311:29.638244913533512 314:412.21891094100914 317:342.15523823965026 319:0.22929922559603216 324:2.7714113043923865 327:1.262614085909383 328:2.4416615342954135 332:12.545620682987199 333:4.09910448056167 337:1.6593584902829293 342:79.56553300447364 345:0.4439683769322352 349:0.8953929661718957 350:0.3620591383866502 351:24.823642677973076 367:4.473582080937684 371:2.497360728513425 372:6.43879268209887 376:29.97376367272545 396:15.68227658504876 398:0.643749031848738 399:1.0914078174367825 400:0.879303059077013 401:7.356403295327223 403:2.1620611659001883 404:1.0585197255432133 407:0.23592787043180963 409:45.454889181381844 414:6.127421788035103 419:0.8514712684639507 426:27.771741590030917 427:6.975463209854317 433:12.190469350598176 442:7.049249035052938 443:9.439324780045057 449:0.5995599620306555 451:8.687746249717945 452:4.6649478420213075 458:6.31641986677539 463:9.587128809073704 465:12.38718862616813 466:5.102458607301049 468:17.417731393911357 474:25.8452460981257 483:3.461942415190946 493:2.300583568225352 499:4.512322485857198 500:154.5078409634957 501:11.348200389255695 502:17.75230551827684 504:1.3438534448896085 506:63.264660904977084 509:1.3146465447923108 518:1.2905013397406253 520:7.282657816498543 522:3.474387007705793 529:3.130179800955639 530:0.2261544753438944 533:383.66624394162886 535:12.406310296622568 537:2.6253919843137594 543:1.0986598794767903 548:1.4033641603458318 551:9.961326418973382 554:9.404017053949802 556:2.789146301479967 559:8.752285855416439 563:40.06333422041521 575:8.501745392038593 579:0.6000700578113952 594:0.9860084763616125 596:1.686105532251219 599:31.826772911163022 602:5.550824507279683 605:0.7697615042689961 607:1.3796659426709454 610:6.308493709225484 611:10.828457383815735 613:0.8507689993649892 615:71.555304196199 619:8.654009459837967 620:5.28526909016759 621:12.461174964132997 626:1.2426649131410412 627:5.276594524874044 634:2.2913218770792816 635:1.4105670554751883 638:1.563054165406469 640:5.177111213494139 647:1.2343712067084118 664:1.0797313051579078 673:95.39035253801495 677:0.47248740324238947 692:1.495410463595661 694:6.009528286915127 702:2.8398266813437245 715:1.9897419626276405 721:92.8081318857938 722:5.962509997241501 729:1.9095002607842713 732:15.452606541078914 733:10.792491637240731 736:10.512616052756272 739:145.14637248075522 744:28.409128011430564 748:4.249647845871497 751:55.34376708573689 755:31.845255021216754 759:131.20819436245645 762:1.7103495639138904 765:13.485687490743866 766:8.73878987749074 767:7.048394741376432 768:1.5809104969307 782:10.948395037861058 783:0.8150092254001086 787:17.74594550095983 795:728.104518143241 796:629.1620121805415 799:2.5773969213855215 803:2.85298553179763 816:7.014169305601668 817:5.379302097511413 822:1.4117717880727005 823:53.748617465957615 824:0.23966780494955392 836:0.4877210289248731 847:218.38549197892408 849:5.930840040417202 863:10.948395037861058 867:1.5576104857774773 868:11.635445339772437 873:29.80746742246023 874:2.6082852758539254 876:31.074534247047758 881:1.5005438823597657 882:11.075217546834276 883:35.09537475559442 887:6.2457480633593025 889:4.428055028335773 903:15.470471831290613 904:12.183942589656079 909:234.99647939776526 915:3.3278374676523605 921:16.510808748605754 923:8.18691184431752 926:0.7897888558953906 927:22.10011080309833 929:1.8103729397921693 930:16.446345858972624 936:29.41269396531159 938:28.08370594953129 944:35.85571830745794 950:7.143025866744713 953:52.678031736723156 961:1.4447669652266613 966:4.0785488754985435 979:13.267076495313981 # αυστραλία
1:130.43025038807707 2:136.227820947847 3:301.3281337181716 4:9.631130647994844 5:419.4048957846449 6:0.042968287527692384 7:40.31489226118403 8:33.415093393883865 9:390.55181867259205 10:76.69152647644852 11:0.004046931181688472 12:34.88791461642375 13:68.24346247207731 14:6.381543917453244 15:27.241440220728876 16:57.894589569181946 18:94.83926243337345 19:30.164723084666466 20:59.996846268391856 21:83.68026597840118 22:114.9828777929277 23:14.448239832409723 24:41.4920009655232 25:11.718696388661183 26:665.2146750982031 27:3.9518043772158196 28:33.999196530243026 29:17.58083675271141 30:2.8333416737073036 31:17.333524336827715 32:120.62908277974705 33:37.98162736975777 34:1.1113537266647238 35:10.851025501648124 36:100.50193613004535 37:112.075805281451 38:90.49857420043017 39:64.97030358131784 41:19.15095540144072 42:32.50657862721753 43:12.627903847811439 44:1.0273478615662663 45:1.0804264580463405 46:0.05083415423256322 47:17.895718454097636 49:0.6054714098524057 50:20.933004369070833 51:101.13793571414396 54:42.22790503970824 56:141.13347993892188 57:0.007204440519905757 58:2.7535609866169826 59:0.7034804616003898 60:19.316301412777335 61:2.85259924640264 62:4.104119930780503 64:77.01083806844505 66:60.09543578796664 67:24.837253003283113 70:73.73050433508843 72:0.012585590116360307 74:0.7028614241763578 76:9.631021543039228 77:2.2208656506668607 78:4.828196563230275 79:22.796880122942962 80:0.20672592559389608 81:0.01620028859941972 82:656.8490334713385 83:21.340287204872524 84:7.362850074303404 86:24.542629617796557 87:2.071512560272525 89:20.491708365726975 90:8.466364739512303 91:25.921387780666585 93:152.64986104138902 94:36.992656716217034 95:7.793142289978625 96:2.8380451363688453 98:11.672016082417796 99:83.22691860340264 100:18.155154766864893 101:0.0876705197681693 104:10.958603637388793 105:856.1511527276001 106:60.18187071327407 107:27.181500677335126 108:92.0761397877623 109:132.9290276074913 110:59.586541691467204 112:7.190705916304828 113:31.992363155243297 115:731.0106741340614 116:25.637673863369827 117:24.866691768572284 119:0.6229030696770089 120:37.67694174848687 124:18.386331651903564 126:50.185951733477225 127:0.23334840867835538 130:29.82328813880511 131:8.173504869182999 133:332.7488469428265 134:0.9427262635370574 137:20.440958828047936 138:16.333544989977707 139:245.1205405724439 144:0.05040938739357751 146:43.842137239851 147:261.9124685470878 149:6.6928692534587135 150:87.85664435518413 152:329.38680787007087 157:41.034574591938444 158:4.756109483363006 159:178.27790793677747 160:12.608763751518632 161:718.0966407591727 162:71.62298517289754 163:0.25599499963404976 164:18.127128033932518 165:137.9890561510209 168:59.38344420774744 169:1.1698702901823201 170:6.025021163661669 171:0.8053950642566707 173:53.00213918136602 174:97.68763767491372 175:3.0256222499401786 177:40.87877520277353 178:10.354044863730065 179:4.672686066986471 180:7.164740629134974 182:55.84752088462734 188:229.03262990977106 189:10.374019180484694 194:110.33322584230493 195:125.37155447838526 196:3.427686955912536 198:19.375402077611493 203:13.695618261090605 206:1.7503850085595491 208:2.927866039181753 210:36.71776480886227 211:0.19617480306009966 212:47.59946674703879 213:1.3620908298642247 214:197.47293921739902 218:158.84206067071293 220:14.352216016799806 222:4.181896458160695 223:96.21668769100359 226:4.2551183375840775 227:11.400268526519433 230:30.893436724590725 233:38.91624646372261 235:54.789125774487815 239:1.1119242225841253 240:8.44029520535594 241:0.8128234125476278 243:0.1388113411788047 247:0.013215563891409725 249:33.207201866587766 250:30.876350370666323 251:10.324396361311814 252:32.538087370723375 256:182.35940781591094 260:1.8280682881874903 270:18.310535218923242 271:52.66166087374478 272:10.252231509936744 273:46.04623616258321 274:16.154786037948195 276:11.307791214528379 277:60.45284011232492 278:5.311164482501565 286:19.835668076433883 288:26.412965432072966 289:16.50748164849495 290:2.4685412463281566 291:17.71508927335737 293:63.918596016014725 295:369.0835922502735 297:12.808055893551048 299:23.988274280476265 300:46.514282465922456 303:0.19590086544096852 310:23.18944242078584 312:87.55446656635382 314:0.027287088046924635 315:30.71025134006853 318:11.986056477295861 321:10.262029464071652 324:85.49777656882377 329:89.41724347263961 330:1.8546489064765341 333:46.538577339486665 339:128.09236735397087 340:5.875780697010485 341:39.36764204524789 343:6.7705657383856925 345:27.466850228782327 347:167.55585698567677 348:0.3524463745343275 354:157.62664697470842 355:61.480882941186564 358:31.623390494090156 362:10.31944740212519 369:1.7745784993388487 371:31.11954947126299 372:0.08928808860065586 374:20.97144842684978 375:69.74936124262044 377:62.476297647254405 379:187.01897410542887 381:96.08990746568038 382:29.66368009983352 384:6.1657721696911985 388:255.59143724342613 389:93.88621765218795 390:11.631431172404593 394:3.354496016976442 400:8.984368958590414 402:50.71114896577693 406:53.90169339305532 408:26.40975291726856 409:8.905384613039335 410:2.897823039730927 412:58.719815820651625 413:60.64271182251719 415:1.9660892219390065 419:0.2767514469567263 420:22.50437180496015 422:11.767758362136316 425:4.400576182742757 428:66.98645980583584 431:30.953560302317488 437:90.42991456212717 440:121.95477961228352 442:16.02212014837446 446:28.198776029717873 447:57.39571147535646 451:14.470404914657815 452:20.36132747170927 453:65.21370378627061 455:5.65038035112077 457:85.99798558858357 458:25.582500993184524 460:6.740467765089159 462:31.077083832861565 463:6.832022363570345 469:3.3439664384714822 471:1.4708082149325103 474:10.7697294378708 477:0.33932436973288294 481:61.4517576565488 482:19.455792324398 485:9.6947314378896 486:149.69186709769633 488:65.58314854468193 491:63.30487154888857 498:59.52391868318211 501:1.0286622759560957 503:68.29876205043391 505:38.83067747789655 507:30.583577214937964 517:79.40234549690742 518:26.52642048437561 523:20.669721398637613 524:16.161698345247782 527:15.499377313704581 532:19.859164891229124 533:0.18030797620848085 541:53.5382305585612 542:106.02126134322495 545:41.801832740598186 546:0.3745862746231485 548:21.827351757194844 549:63.14888898003845 551:53.05236332925935 564:57.92704881970785 566:39.91627027281525 568:19.539556604828647 571:21.22399311435127 573:52.848936603192016 574:83.74860715918435 575:0.3983871349976603 576:12.709703025736735 581:0.01223250046802235 582:145.08673109332344 584:13.772948099480894 587:26.636478484604943 590:3.8123338016345225 594:13.892982641603863 595:6.294973948668001 596:78.72912485334719 601:6.343455213368016 613:27.683146867842506 616:46.3932490561766 627:3.518816763282197 631:21.923970490953558 634:72.34837966803913 637:4.2247441564739185 638:3.713785809634763 639:26.090340412475946 640:0.703640354862394 641:91.84745004082569 648:25.8843699980325 653:14.798654631418566 656:39.698942949241314 667:33.04357759750118 669:3.699587196336093 671:0.22898627861927656 673:46.49001708103456 675:2.442836226994592 676:34.34648657573584 678:33.28763652654678 679:3.7109401825656927 680:40.52890671250367 681:26.42011302842731 691:1.3884081730925 695:4.477679331866117 703:26.010635602893526 706:62.033798943134784 712:186.31502049998466 718:9.547673050545367 721:0.5446052919453851 730:20.02896603074485 749:1.61329168232999 751:2.734527502760366E-5 752:1000.7088694190945 758:55.93998883256335 763:33.036720105805465 764:183.89966387828184 774:46.77671185864045 776:0.45559369758056967 779:62.9787105411448 780:4.110980155872477 795:0.055181191690775275 796:2.442836226994592 798:24.979054939721937 800:132.2822540195717 805:3.774236220641999 807:8.617106743401486 808:3.5961887583384566 811:2.50150979728679 812:65.6689357427972 814:92.8836864160029 815:34.47055290288829 819:13.511989893263891 828:16.03487286587174 830:51.84911511451677 839:6.821114528074036 846:63.18139918214961 854:50.39935244388019 856:38.20724307540255 868:33.13053686831033 869:3.7859026968435323 870:8.93634574991704 871:25.543968403592867 872:9.58819799449115 881:3.5831579750082696 882:11.288961029286012 885:91.00488878645234 902:132.28941975106966 911:7.254488022696969 912:6.0636296446298035 917:33.164955961932314 922:6.444955082655497 933:13.095429586103805 934:14.237641562672351 937:42.426437577797635 939:41.74045221225773 940:6.146814767030094 941:47.329656525190146 942:232.30373058070919 949:21.448799238375003 950:5.267575232405147 954:0.9484033200568086 960:30.63232393543057 963:14.109984474897363 972:8.095864096872507 986:26.8015875816192 988:19.769008340837946 989:9.899432349593502 992:141.87447762618174 999:257.44645432732614 # χορήγηση
1:7.717115433507232 2:29.569068109444547 3:2.0611448618178008 4:0.2886601095681401 6:15.239413731012437 8:6.06188617651673 9:55.41595047577799 10:9.488062685202225 11:19.53979741646942 12:2.2361381744907862 13:0.0020644800619027733 14:134.72655701852477 15:7.112973595069394 16:122.14148906600205 17:151.02043710004864 20:0.7790113285909666 21:3667.5437448229595 22:74.70908738112462 23:11.818720838555565 24:2.5504185383980107 25:0.37728042446618537 26:113.0898057352884 27:0.1777067234181165 28:0.5302640626291272 29:5.208752506343304 30:5.989033192982539 32:31.112645144378067 33:14.805399710980234 34:46.43872994741244 35:0.1808397368596415 37:75.40261631889165 38:42.275815682354036 39:27.22726110766092 41:47.06391477818091 42:35.12672531239528 44:29.950852253673936 46:9.26307774130197 48:17.191932088707592 50:105.71499417619292 51:20.939052052962953 52:5.1666115833665724 54:18.527043381867436 55:17.433563992722856 56:4.271730521784366 59:63.85061277083936 60:32.60214826175723 62:0.005214021690913191 63:77.32331558101636 64:0.04945366459666752 65:4.292465831536945 66:24.068093201386645 69:44.27533727959981 72:30.523198745147862 74:9.668598607898048 75:18.8440583306893 77:1.8656716115395222 78:2.712799053093459 79:0.9899354585167458 80:75.5386991949252 82:237.16336374508455 83:9.918721649490934 84:9.628518229438184 87:3.041719763685253 89:25.065357682626782 90:0.46185449873840584 91:17.811804037260412 92:4.932044558294331E-4 94:18.029486563148442 95:446.55735031361843 96:76.06397269656594 98:14.182278566305811 99:20.983695343013558 102:74.65706403698292 106:31.55007449421576 109:0.6875847355404353 110:16.328750907278522 112:0.9279124148632396 113:1.2125279028523515 117:131.10934089118496 118:32.66541169322941 119:10.080902784661074 122:38.7564081868627 125:9.9976890710833 126:3.9905430870204714 127:16.534541263934 128:17.0463501894044 137:5.595974893030406 139:41.04049900965976 142:2.9680938742617666 144:1.6236669532355223 151:3.2437920354150593 153:9.528101251725007 157:9.312074065742651 158:47.39057264330038 160:0.47213974177229284 164:36.94816848891385 167:19.17429664080589 170:97.48392235095083 173:8.474766371046861 175:193.81028904984976 176:25.582500993185924 180:141.54290498513296 181:0.5181073324891294 183:32.961396933936335 185:41.61971971378624 188:18.800085495243543 189:49.44493281477739 190:0.015817159669680315 194:24.840529690577085 198:21.700195140130432 199:0.46995917552489325 200:1.5278999145669483 204:54.51515169090738 207:22.694545543794586 208:10.81690536823258 209:133.1490306983661 211:0.46697980065332173 212:27.294503968822216 213:18.88327483702454 218:50.71535450639767 225:2.911417298426279 226:0.9831733474605419 229:66.62484088106956 236:65.19749481891641 237:0.8884394750765503 243:2.3935206832967673 244:0.33601093923426895 247:0.016527964055018992 248:25.167619333691114 249:43.55617072454679 250:5.0661667587587615 253:195.4691887170055 254:112.71556546002391 257:0.37248144000058275 258:34.83140646646109 260:0.0016808998385733813 265:0.3890997514071603 267:15.041220862223932 269:0.038008807840466306 270:11.031276355912006 272:4.8288598504232745 276:5.429035314090753 277:19.094367338510892 279:43.01688368545096 283:16.167342208364865 284:43.84965405349043 285:13.759745173577045 288:7.4499399103283785 290:11.200187752454141 291:16.143947722432316 292:7.912912270175869 296:0.06713987148627744 297:6.2892952122480805 298:6.8974972974840965 300:51.68933729428072 303:29.87664599951791 312:54.02321546264893 313:0.5877631638147371 314:0.15002742698122756 315:7.451209843335201 316:59.23703325459802 318:14.1594035963864 319:72.80368141400245 320:41.47569061823072 324:26.533259170228675 325:62.398774966421804 326:1.1802141132858501 327:42.33206486088635 329:4.281986968937357 333:0.6227304912907001 334:18.543179818253396 338:19.3172040632265 339:107.76284714945787 340:16.499241898657672 348:0.6165522137584135 349:78.03285608987306 355:10.651504325433452 358:1.46393162115545 359:4.367738220945178 362:1.9181094997872927 363:57.976217727862654 364:9.156620318854927 366:8.860188535805928 368:5.971427620794548 372:8.718747225757404 374:23.729773399234034 375:22.86549115176786 378:21.907890761649423 382:217.52565882966263 386:82.2525316022547 388:18.46469837557717 389:0.4200017228769617 391:97.81538407664107 392:4.938093918990883 393:26.371238791609006 396:4.339801444641717 402:114.03567577129755 403:28.408878968177785 406:171.8455535294625 409:4.070758960421642 410:3.6818713044861564 412:39.523683757080974 413:82.23769524073 415:5.976042346143456 416:36.97847538342816 419:31.367997447101708 423:0.8173373168861897 431:84.19845787339221 435:79.95029622925831 439:0.030292971740950022 440:9.92246231162818 453:11.62289399640913 456:25.63780191944522 461:65.17866182414215 462:12.180059756402315 463:0.9303172073994836 465:37.05216240561085 467:1.3614072376522441 468:0.07758711223926507 469:28.72151222372896 473:102.24343006636387 474:0.26616437138523236 477:0.6003370180741758 481:25.48581212276863 482:49.51470960136209 483:35.5259566361163 485:1.7329446904788672 488:7.775295746812377 489:14.100586998222106 491:0.8280075338758841 492:15.048570840598106 502:0.09385063003767316 505:42.633825181966984 506:44.5053491677713 515:24.945369084247147 518:0.905583786662738 520:81.13283368191229 522:19.158424970633096 523:17.798144164249017 524:0.9588204501374167 531:5.263034527594109 533:0.39428065347515084 535:20.134109869960824 541:66.72365229930305 543:0.7349271362671892 545:53.75897404014425 546:3.2700705565779047 556:0.2161832712131923 557:1.2996266759830948 559:50.043574288199466 561:1.5126439875116973 564:63.19477954984871 566:51.13222241488583 568:8.037538032997233 570:294.92283852188126 573:33.301813290689324 575:3.3466622995722974 576:7.855201484973122 577:48.36853431047399 579:2.331795349797982 581:15.220602311435716 582:14.897805810497774 583:9.847528296696273 590:20.012789289158793 594:0.6366544728964564 596:14.676170944502363 598:0.7027918487071815 600:36.57401798236981 603:37.79294938716822 605:2.7445824348277945 611:153.7424021323336 613:2.9365159554405142 616:26.736625306566737 618:0.6373577966564385 619:40.013899784082504 626:7.854689929510219 629:3.675267511529636 631:18.847419408039404 633:1.2560811185877685 635:1.0141236554185324 639:135.0168305069963 640:1.0284538419373415 642:2.464594729299077 644:70.44523812413128 645:2.617337317942195 649:30.58000064861378 650:0.3473577264862134 653:0.760941242441982 662:62.40416576403722 663:38.105541398653386 664:0.7183035824305292 667:20.752431193676344 669:8.955680268173124 670:639.7028999627606 671:2.7629398005488826 673:0.6199779452376499 676:2.774039475404597 677:4.8473866369173235 679:14.094165678994088 684:3.280962312171453 690:41.70374674036569 692:0.0021636237071331315 698:26.642784894907795 708:9.882956715112416 722:12.02612826477577 727:33.20969499535548 728:81.13283368191229 736:2.1174779965154737 737:2.7454855288986733 738:13.941808330382989 741:99.95173353058267 744:14.641320076918825 745:66.97774880229169 748:21.7484198030258 751:3.606373839270971 752:40.86834671750359 758:0.7929467606767485 765:34.78172480516283 774:42.44023260544732 776:11.876954105776711 790:42.87646851082232 792:1.6791099916894299 794:8.357394746845749 800:39.8208459598596 806:32.039992503249536 810:16.949874586873353 814:28.605398311413065 816:1.8018579334826383 819:1.4013631608271775 822:4.20929998670428 824:6.754399562280492 831:25.585065851306314 834:55.85720911725992 861:6.973922037660011 871:0.12114839515836695 880:20.079602549169618 885:31.55321679086387 887:1.4688817598881345 888:6.080892902242823 889:0.7413523944872711 891:1.5597911558467437 894:3.162335725012657 898:20.006816305103094 908:3.503240373055954 913:6.837188860346529 918:133.0242021584795 921:0.3862961194280156 929:48.42140702113 931:26.139862790127165 938:1.0554646480866452 940:2.270999345113438 945:54.752251521761714 950:61.748232804346166 951:55.92028929302393 955:206.7752359831103 958:30.656357963431894 965:24.092091195838186 968:2.4988045738768268 970:83.29756063657611 971:22.114744322450047 974:3.420545889505963 977:5.031344085128462 983:4.378778353795969 986:1.6674416085133321 990:23.226177461849698 # κυκλοφορία
1:22.101526225870394 2:90.08265199745763 3:82.22627611328632 4:1450.325563165664 5:7.972104557869241 6:49.414571058473804 9:25.365946959122184 10:9.680933702621877 11:144.85617022910017 12:4.679900683674524 13:1.9799612365755122 15:25.083281722523395 16:43.450358851046175 22:18.537390577063974 23:8.129253203832567 25:0.14720866446640749 27:71.91579506391767 29:0.6696275502180332 30:39.66311446323772 31:1952.6489704741862 32:50.54587026831555 34:5.885437994501111 35:115.3611908980442 36:29.84763206722717 38:17.09018968252919 39:20.816357504954876 40:35.62954220121686 42:50.52939918585118 43:20.401179406543747 44:22.68561591654317 45:143.9103992615397 50:11.449627038624266 51:13.924163059952484 54:32.558573346976225 56:33.358167420753524 57:41.69817253191038 58:15.463421003375156 59:29.521322476788068 61:22.561150291056805 62:13.561766579115927 63:1168.7271105362938 68:13.104215087407304 72:8.418862955493243 74:2.894583122965035 76:71.19839812151014 79:8.931987611130966 80:35.299204921523966 83:19.638968092821553 84:11.209314597875972 85:54.204464159137025 87:5.657337151933089 89:9.470731844138426 91:36.58921512364979 96:11.466724737173951 99:29.287840236813295 101:12.574155511703468 106:47.86332325810475 117:11.465013212184406 118:85.72818838780145 124:42.00836227796328 125:6.265707003770614 127:4.161734396644287 132:12.442333290871446 133:53.96095911212872 141:22.104967242319457 147:21.228209702539612 152:45.35213814724731 154:19.27983130868142 158:14.581146021741818 162:11.356281297990606 166:20.468684318095118 168:9.733882809170193 169:27.64412221317888 171:114.49029314470587 176:24.99750737890962 177:55.92182918137859 178:14.030432264820153 181:9.396810272800591 188:19.22718832958962 194:24.796675588119726 195:25.58199752796784 206:24.81569048014696 216:19.421754439494265 225:13.597729144749188 228:111.21931641802287 236:80.68918607022263 245:18.29007560540313 257:10.912712061803754 258:40.48365238427449 264:63.87940136139808 272:7.697106850595682 278:73.19906344339306 283:16.96094727056582 284:39.41470268934929 286:22.44808615487731 287:11.989795041660221 288:54.72347166400852 294:20.31426252546676 299:80.52534478955081 303:19.552354431881888 311:40.519154625038155 318:90.36321003832205 319:43.44212515912069 333:9.896858007235085 390:121.94786140073462 392:66.2542852988268 395:54.73803976764909 396:24.587742821941017 398:37.52463805776904 399:22.147162543417284 405:65.50868852418255 410:58.996797549096605 415:52.81667127881365 423:22.810988549941342 429:28.296026677619807 440:26.82237292395268 453:73.41824585276305 464:852.7300273140912 494:19.3905148917079 498:30.853588856347308 499:569.1317265003127 502:15.827713247088848 514:35.08662067548949 515:30.466796483755473 534:17.814482764818187 540:27.177707653460644 571:29.071044560538038 572:86.5207722605147 577:26.61538771360809 591:261.277291725273 602:12.233743687961145 605:19.89452784718279 607:11.46748351362451 609:35.15725401542271 613:20.483769665456176 621:15.119770461157314 633:25.82993820318921 652:31.69350561453286 653:22.392070765289972 669:25.113196233737465 671:19.951268905398365 674:21.762627317166743 676:34.786306513140964 677:17.536738852217603 687:36.49730916610372 693:267.30031936356613 704:77.38284079494252 706:22.404489183626954 709:102.83375311884329 721:23.021158911438253 724:59.67792150113331 726:32.326270166643994 770:33.1559488997041 816:120.70750289912596 822:62.093493273808036 827:30.42314808963324 832:658.7329875657061 845:30.628551759509566 866:27.676770863901787 911:34.923767383788885 917:17.23771908460049 921:19.27983130868142 926:20.041849482142965 953:22.454331191862902 954:26.121514827163914 960:38.63837600232932 970:13.8815649938387 986:20.97707562825802 995:38.20985629781625 996:25.038661345059044 # αυτιστικός
1:42.20643405993252 4:33.74747482888222 5:41.76507735540466 6:46.71616573575368 7:50.95328828447788 8:51.1983061602727 10:29.469549835699876 11:18.350619622072553 12:22.163180134691153 14:30.05408210646238 17:100.89605591646112 20:36.114961694650745 23:196.38679789754684 24:51.769735230246155 28:49.67444475552397 30:33.36972937025957 33:319.3869038920462 35:45.005249384262214 38:35.18337595249475 65:448.8707155844347 66:29.841123123159278 72:78.89551581097777 76:86.0770561522984 79:43.82704359616297 122:378.0806969849489 127:48.404227241266184 134:57.734176555038566 140:59.37145296304355 141:69.58477292455702 144:13.861536080721079 153:55.03002762862749 161:415.3183227475104 199:157.24543079097197 211:88.78029616808075 213:59.07177761787995 222:62.80540115337382 238:37.71228319746845 244:47.510766870251324 264:16.109185804127243 273:79.96209080901501 297:66.15598506731094 301:68.02739134171658 304:54.47030485340391 306:93.17158525466834 312:55.950878322279074 323:51.32260350037504 340:69.06480764797959 378:34.97014371769741 450:66.24871218388003 458:38.10554139865315 470:46.52837199327554 478:104.70550195747887 515:145.10923627619775 541:96.54427488360079 602:75.56211168537595 628:22.76097354200188 674:41.03324378641008 683:87.82280102030035 718:162.60922226504522 786:98.30542626301326 797:33.406020731690546 810:82.02929729363461 815:149.972133800783 820:46.564950668678854 856:22.531957007221674 943:55.53590491480574 944:75.40611385907894 # αυτοαντίσωμα
1:8.780642672918814 2:1.350556743716547 5:8.46127109664057 6:24.035200587187063 8:1.8733625556381455 9:56.24540730620746 10:10.411297651306343 11:0.016336720423126082 13:45.63896759940553 15:17.778421527492615 16:137.3355930707929 17:0.03507592052242233 21:16.87293733448585 22:208.48204168949195 23:0.0036420421346720134 25:81.05653298600748 29:0.33387787403327734 32:0.0025613378776866646 35:9.999794410863135 36:13.085259330779389 37:13.214422333766962 39:8.085127209526412 40:8.081646189729618 43:0.17219877286639365 45:349.2014142905072 46:0.1449893063054687 49:49.09097735383151 50:1.8731627108779152 55:103.96667081438083 56:22.419252746872875 57:2.828961406777985 59:46.20803176311586 62:9.692009705405832 72:12.534873820412532 74:46.214945061487846 75:2.963906632194369 76:29.212492847012808 78:14.605164943007312 84:0.1612762597789429 85:40.80356867798502 89:60.03176797248559 91:55.61129252412895 96:16.344839604043 99:19.41317203032206 100:35.720147952241135 106:23.504951416862994 110:29.208078671903383 113:106.89631200335366 115:51.944410449368235 116:0.7277054865256198 117:0.18252193393095945 118:198.71796173310307 124:20.079890577250755 126:66.49758899038454 127:0.15531687036023162 129:100.59979893339965 137:25.54890136483929 138:73.83793433885974 140:0.7898605865538564 157:25.36433899325811 159:30.021886503478314 160:1.2937837473399525 162:166.31986851292467 164:48.95169461927161 165:5.934101417998593 167:9.20313357678334 171:21.006932170895862 175:77.57293685014474 181:9.732044403364217 188:75.72842279344978 189:78.95763312787437 197:27.92967865575913 201:15.641162914933084 208:3.350217348081778 219:60.85139173526217 223:37.84691144393022 225:29.611309041066782 237:2.510449366607438 253:6.964728560896125 255:29.9110968062635 258:2.633706072885759 259:51.73815829442301 263:22.994554427915514 269:15.274106830976747 278:38.508598101528484 279:44.400647606672635 281:13.071265162075672 284:9.462760708079877 288:2.1032777872395076 289:6.4213480222498545 290:21.931494335118295 291:0.8234889895195844 295:31.46993143663333 296:65.14271007448862 299:90.49054142950783 302:13.943554719133086 308:8.345993564734005 315:10.870873910118194 324:3.9188862083071356 331:9.801727604273447 348:198.98576393552693 356:62.979763751444956 366:13.34885738751573 376:0.8442198053615048 416:8.127040466820496 419:21.0685427973341 429:139.9975536029901 439:0.5030265989782328 443:86.8505885569872 444:146.04643305644697 450:55.317450862931196 451:91.80546792169842 452:5.934101417998593 453:22.54858244542194 454:3.7400330553590018 460:8.03797750598842 465:9.665346854986623 468:3.2431508506920954 470:50.34270856565407 476:12.227387507960247 477:1.4678780332863821 480:15.383769563018117 486:6.877518823573436 496:93.11134935108365 501:7.376675784414296 507:51.61246163332543 514:3.986147235378108 535:9.679772092306909 536:62.810613192820355 552:9041.314334414368 560:41.780441533117646 572:46.461288222894666 585:140.2473591766264 626:6.024493332166565 638:48.608738378320396 665:532.7635505128582 677:29.834189800371895 682:54.09879341716132 700:2.3576092921147094 705:6.3392543514806885 708:2.4355799496832344 762:2.309400771799931 777:16.916204420753015 778:52.039730230488814 780:1534.1093344933454 812:15.342465264470503 827:15.594939290524929 833:8.838297323441447 838:4.045254446658098 839:10.132123176363265 842:48.36665356036047 857:61.305616666782754 876:3.72095403939813 882:1.0721990227565783 883:90.29873346775457 917:82.73645595739094 961:12.051653415881654 994:10.934466838342487 # αξονικός
1:165.80023066312143 81:176.22892646569875 250:232.19687895538183 # αζόλες
36:12.28577298941517 84:13.387707740289962 144:10.298773186213662 744:17.16593447813593 751:15.102628051641313 # bacillus
1:391.8391848717253 2:1241.0487187159797 3:9.363625928128563 4:0.666671984076919 5:1.1313630580505427 6:15.667667252226297 7:94.97703457989519 8:2152.3099253696246 9:2.1783025186978584 10:0.24428274707219855 11:7.780293906302969 12:320.1874766262574 13:48.35548705344911 14:610.6409849412947 15:0.734218045669227 16:15.61667279935215 17:769.4147454736535 18:94.19663658447523 19:139.90326537130088 20:9.797269341042064 21:65.39060566905512 22:29.080294364368868 23:6.555608551358467 24:20.68303899339212 25:0.1355546314448508 26:31.926104356150102 27:15.731585896019185 28:66.94633588357836 29:1209.1434694704528 30:326.3628427321102 31:0.2811176855961235 32:1040.8769294449507 34:36.1266831345926 35:6.415593530094459 36:487.2776891780536 37:13.664194022582736 38:5.497596191136668 39:373.88365255833173 40:61.65745405963928 41:12.804136651101475 42:4.7658750561458145 43:28.458929196077833 44:0.6551496072899223 45:4.802969858968936 46:53.454179851075374 48:10.959676738385344 49:0.005447164915672756 53:7.186940718396623 54:29.2688966446447 55:4.549664640369844 56:75.04517676082762 58:87.00050398379025 59:2.722169941734849 60:526.9439781201642 61:133.29626258548294 64:24.28241098622625 66:1.067472441079795 67:21.19972242006272 68:7.780985298951678 69:8.712448291764177 72:1134.4132092842465 74:421.60961486510234 75:483.3615838627664 76:252.04038445789132 77:11.611036651080646 79:95.50991912581202 80:535.3242853393217 81:499.67822832678524 82:5.61180386075939 83:4.0029757051066905 84:0.1419727131935338 87:60.99849799682319 89:499.7498939060322 91:43.82259357105086 92:0.12325672202810575 93:0.43844401345175305 94:811.0199406204176 95:1.1847009626846756 96:3.23838665544689 98:2.8548870365119945 100:18.148858952653935 101:53.853789725876815 103:4.6762023497667915 104:12.578265379006297 105:493.5803574187187 107:123.8334164611147 108:0.090743613980397 110:0.0012148323357510117 111:17.031436417252007 112:7.910029089977713 113:511.01984567952104 114:23.45294184044168 115:0.7663235587944186 116:15.982701359359762 117:16.78275906111391 118:13.712287320262948 119:3.6676710220443356 122:81.55447166376105 124:4.449753784343001 125:1.089766682955191 127:36.81726582073327 128:133.01300518334665 133:40.20749358234184 134:1.4664580677808183 135:1.8371827850545988 137:742.682212218644 139:33.95596697560996 140:14.19371626524381 141:0.020758210906969107 142:0.006395258450177278 143:855.1783794057535 144:113.14417711071165 153:0.315893004741033 154:45.254943256145665 157:9.844619186101482 158:10.294354624728493 159:0.30190142273319553 160:2.5305495875700443 162:1.5237990466667273 164:15.246704387886895 165:15.798541233172237 167:23.180515075724905 168:38.59623962114632 169:119.328063363319 170:1524.2340515719798 171:41.61585371047618 172:125.00010570043634 173:25.667642198690384 177:3.8217135007162404 178:548.254930383871 179:19.93654238349238 180:30.07179007078243 181:15.145369090126765 182:4.323206678004618 183:20.280688384527668 185:141.71690438840963 188:0.08451968015334504 190:2.5998200265565083 192:69.27748418403927 193:0.022525857853385563 194:1.4680508303234767 195:16.160687550081516 198:192.03353283410704 201:602.7060974125895 204:4.0566138070096605 206:616.5037055450465 209:10.367633939917853 210:18.18325693279047 211:41.295260789364235 212:18.438795344767616 213:56.28156568806566 215:2.4557433375188076 217:568.3302988465848 219:74.3386406892825 220:5.125432467019075 221:135.50255439256614 222:1.679436792091066 224:8.502540777607623 225:0.055932109633135205 229:7.986076799487355 230:25.284157857083112 232:15.090265831334841 235:23.396908734652843 236:0.12945362965882887 237:0.6276794441241081 239:479.9248859011021 240:21.581217366661843 241:15.54517579871478 243:0.1304347419350639 244:0.08673861323108717 245:593.8209799802618 246:7.843160070765846 247:50.88052565400017 249:36.964001570857235 250:0.016018232842753315 253:0.04749523522931691 255:9.354714207534466 256:8.724878366079965 257:0.822980399632254 258:20.812093898703726 260:496.7635902815703 262:7.931370523186276 264:13.426937478522037 266:0.18274771616678323 268:0.403311133952377 269:0.25723516385007256 270:61.0886071437431 272:788.4547958347741 274:2.8214714633491282 275:699.3612610606933 276:1.2807317175783177 281:0.2674522317806757 283:1.9493270183695988 284:1.9379538897429802 285:1.9925655646705267 288:1232.5397491366773 289:5.2772112797949005 290:27.308569343724272 298:773.5955922752979 299:266.17603967984513 301:27.12940881189797 302:44.128438767957164 309:11.586497759735474 311:1.4066082838575653 312:3.3596502736763187 314:2.085328196546506 315:18.44944763992719 316:0.24721900244609066 318:689.7761865611612 319:542.4501416071123 321:892.0289975620649 324:21.593921615212018 326:3.636017537318759 327:0.0939473085282277 328:10.178224580853115 329:43.79176150815239 330:0.1531638975262029 334:3.522220267685305 339:29.83807532208464 342:29.476552579861526 344:189.38933695346083 345:570.7449710259513 347:12.830754052921069 349:1617.1183121600154 350:16.58834255389363 353:0.12773473298383775 354:2.2001974064590657 355:38.42196710466523 356:13.505618579081391 358:2.327524461449434 359:44.47715278495441 362:1.2420902221484673 363:23.40868713044957 364:0.057373837383654425 365:3.37299298274439 366:33.89440598400023 367:0.34454904433909905 369:316.7726151326461 371:0.5410477891166455 373:16.464182423156817 376:88.05286318816249 386:1106.837492882857 388:5.034165160919035 389:670.9710161145896 394:57.45082201455531 396:14.788326049594477 398:1537.4143801486691 399:14.651510131464796 402:2.7694321356511034 403:0.11256049123128502 407:11.49303674192859 413:1.1822501720030734E-4 414:964.6132391170332 415:23.50090095470723 416:44.86736642924521 420:1.4419997906180495 421:23.177807760563887 426:34.124597299921255 428:0.14911904053837052 430:45.363162816520095 431:0.15199046051270823 432:7.247410793595782 433:8.589553101207303 437:237.28613446161907 438:1.64071080432646 439:1.284339829792559 441:0.006498100848932483 442:0.10805202306850707 443:0.10212999583112561 448:0.23205745329089178 449:1.7246033624051522 450:44.64939407924734 452:2.361542284028439 454:2.2888355833791754 455:1.4155905932122235 456:0.22148898778170314 457:0.9101087096862747 458:74.6570640369819 461:6.403602471228719 462:0.048428730117823234 463:16.912067666162795 464:3.7666788836358216 465:1.2379862571924107 467:4.310489828023238 468:0.8698927027950004 469:5.558583959328146 471:16.58878236721714 473:1.8821404487098385 474:1.4666646704376844 476:2.0085750626182732 480:1.2793024474648411 481:281.3442554593107 484:0.7989158940678379 489:0.3077582411766965 491:19.278309697258607 494:3071.1609935731653 496:6.104048769271036 498:3.9177668222485957 499:0.7714370359634998 500:19.514269586193713 501:95.69754793288766 502:40.29627578655927 506:20.137336355657343 507:8.86353453654225 517:85.39367592284431 520:864.899181314013 521:0.9375904718130585 522:73.0633148037186 523:9.792078138603598 525:17.05586147357115 528:21.565515925211944 529:0.05040084818518703 530:2.913028292414155 531:7.571536896572761 532:2.6419146537526537 535:681.7093998622852 537:0.111590783199977 539:0.06344160557818289 540:2.33570404495992 541:51.79769287587144 542:69.17268703485644 544:0.10682464250047125 548:728.682282755342 551:8.030652328922939 557:59.041759510401654 558:124.61099425955193 560:31.30208163519955 561:11.16158136234947 562:712.1770899385318 564:4.299189379753547 567:27.003281550669413 569:6.96983591350369 572:5.018379458894691 573:1.6450508567195488 576:23.280682145642135 580:134.28495664538625 581:82.33856834518417 583:806.9610907566248 584:3.291286970320529 586:1.9400390711383273 589:16.542004135667618 592:22.631169639324266 593:5.245619459364752 599:4.3880033933771514E-4 600:2.7880024885154584 604:37.991907815776514 605:0.21123771260162943 607:5.151502414249448 608:0.6964296147531867 616:5.315587393579813 617:0.15148490168822054 618:98.10677165554839 621:1378.8049137357714 622:4.87346742142929 623:4.152365407326338 626:2.478997774188112 627:0.23117533079560432 628:11.936465840541612 629:22.57714865410918 638:0.08243050858240565 639:32.852128273370134 641:6.834239101893641 645:0.3138334123998287 646:7.45607672881606 652:1.6976320439593893 653:0.03414018532877697 658:25.87725506687433 659:16.06192547874874 661:101.74558293477644 662:5.622486243660461 667:0.2930817764847212 669:0.3018967494357654 670:111.37667953660964 672:60.407484675857994 673:2752.8577428847857 674:20.80390809206344 679:27.444499389642925 683:1.7795655859636652 684:3.460254935161034 687:32.300073451644856 691:1.0435411573799873 694:57.81260849863475 696:0.42511613004030524 699:0.06344160557818289 700:6.902141277450267 701:1698.1823382369457 704:0.675700126797807 706:2.123303526988234 707:3.307079964966529 711:3.572644645855686 713:74.93336029158209 715:0.7479049956447353 716:10.66768378110248 718:10.648818476294021 721:806.7293612095109 724:728.5237883129699 727:93.74982594846051 728:10.84961034440662 729:0.655501045832665 733:3.856388217923519 738:0.2791787083247108 741:29.167833907208646 744:221.54713342138197 745:0.6360453453244583 747:8.294194357344358 748:0.008546659599194234 753:0.23512242678010808 754:59.082743895453554 755:0.38916321671212806 758:57.2443373724474 762:4.042365383772317 764:8.256040694782092 765:0.6756727598811235 766:715.7252795742249 767:1211.41304001405 768:0.3233462653518301 769:438.29476330846893 773:26.033155624111195 775:1674.6168649475342 776:37.69437848832697 779:1.9400390711383273 781:18.43010230828004 782:0.03759381015354941 783:9.105075066838678 784:3.2977990388070633 787:6.9616452430454725 788:55.54947084418607 792:44.51144860684413 800:3.2757117794177 805:0.33319262971557134 806:14.269047077130093 809:104.06497728370817 810:12.577031458237123 811:83.75851490589854 816:17.027750841683368 817:0.26717023004736484 818:0.013955991236106807 824:2.821762977418589 825:572.9987038181113 826:1.7046036732533174 828:886.1121863609559 830:15.03428628255819 833:0.7368571164818499 836:16.062045138497552 846:27.453618810729214 848:0.6495302172503072 849:2.0140500469371445 867:1.5701727354953958 869:0.3381893658724665 871:7.67257926551134 875:8.114294564571596 876:4.934467279190844 877:20.395142616781367 880:16.863367940263714 882:0.059457351199260496 883:0.2411225867594047 886:12.439683523999154 890:0.5024328743446803 892:12.988504894299725 893:3.94482932486141 904:0.835461009116458 908:4.839814813891293 912:11.578617531308625 915:19.411880484048897 916:2.603238856816197 920:29.176635941548387 922:6.757785511016943 926:11.557016068210455 927:1.5133390456204925 928:38.4921116199086 929:880.9475724030576 932:99.09283357461177 938:0.22053702163938046 939:0.3650417280401011 945:1.3000108578189067 948:0.44445908251040184 949:16.219537848634197 953:2883.8356200583976 963:51.20485075913381 965:255.13994316352446 966:3.980368458048781 969:22.492148933172473 970:11.839686520723397 979:0.5400463591743726 981:0.09340298123321328 983:50.568530237728126 985:808.6626738912273 989:127.26557803868569 1001:42.61274319690036# βακτήριο
2:5.369300085254346 54:8.017609748311209 58:51.91105816363302 94:46.77808623464123 261:51.00946759409413 301:10.46610020716802 473:11.44283646349612 508:66.8502004055809 # bacteroides
1:13.235867306039971 2:48.174231694910276 8:22.221162975228115 16:16.460902945857402 20:4.115055325124294 25:0.3489460124530647 27:4.338657329719335 29:11.472221434838243 39:7.9248974144076145 43:3.7840202082434304 46:17.991435590531122 68:7.477541222138243 74:5.585082807722358 75:16.0458156136314 76:7.585651589592257 77:34.675611850402525 82:21.175579653504176 96:12.485268229446637 116:8.79540782674678 127:12.266397021367958 144:3.8778334922865305 164:9.208755815073674 170:31.283609897860348 193:11.218324773447952 194:12.362583218272155 211:2.1354991429549437 213:39.97110504416657 217:18.635470049027923 224:3.400701915941499 236:3.594062344240682 239:6.731101904769108 261:2.728757993629688 268:8.407715903620117 299:27.50579582223391 317:27.215104360474694 338:4.7735118788461754 341:4.623985370897194 350:39.816349627031535 403:38.54956257966508 419:44.81410453821654 421:32.38822794589545 426:29.68140170199007 465:10.481771284136865 481:60.91063342352187 488:182.11926703797562 506:8.534021064734002 507:11.292925565891599 521:22.27697845899805 526:44.98769346694822 563:62.0067014956346 575:11.04266376014995 587:13.701084541866406 601:3.22755771834218 619:27.832202363875986 624:13.868471571151163 674:27.648120035695126 684:17.42755401704116 822:12.060486218108895 883:12.239397788760563 888:5.698932630383352 909:13.425487984559807 921:3.6893477915177506 923:6.278639822838831 939:6.708340544742695 964:24.669368128382093 # μπανάνα
1:15.050668622668766 15:49.95197747682771 16:1.6442099654317899 18:169.830984200755 24:11.90300097714122 25:48.484485978210735 26:360.1766697316171 27:119.60495404999587 35:3.8413129154503958 79:17.660318066346605 83:6.020654879472656 105:176.17890021241755 113:4.9849691092501285 115:74.65831716680127 139:10.873412304462304 160:6.108124985269358 217:11.176276010031101 288:4.4368941983540005 295:27.386437226060806 321:23.404809707048482 498:31.67697385209409 573:19.698983651606046 599:7.655487472899919 632:8.43197342534495 642:8.753146254112238 718:6.397156717630692 813:10.906020080748107 850:36.74175130941732 942:10.701885164936947 # βαρβιτουρικό
2:14.375633766432443 8:19.868502987966636 9:10.852536235993696 10:23.45704477519671 11:3.8022860426923413 16:4.811172835632522 20:0.36227710295620663 21:17.71017235452288 22:21.13573041698517 23:7.444721530318473 29:7.876788130385196 30:4.865063855716764 32:6.862350411269671 34:35.93934831160229 35:0.9793543078047106 37:0.8913298675404208 39:0.2928416546267577 42:3.2105807188713884 50:9.59240364183209 51:1.755676981605283 59:0.8505840616926398 72:22.98674033493779 74:0.8509616315567473 75:3.664108813254929 77:0.6893068994610353 79:12.73236911875451 84:9.439241572125368 91:15.380011260430297 92:1.6083940564538652 96:4.9316016259713695 112:7.852161026028488 119:0.9020613365107562 125:11.807912220123992 138:2.118698444418024 153:17.528139174918373 171:6.462171938566121 184:13.913298898297116 190:5.980918724038183 204:2.8347736103983987 208:2.109333281655742 212:6.3355027358751155 217:9.423441650410261 225:1.6965455326558825 236:14.178537718613827 237:44.14535314759719 239:33.59259483505198 247:1.784953967155192 248:2.2468416487639935 253:25.34998423921449 258:5.865387015449589 275:3.4452149446708904 279:4.397766959349418 281:7.511825004619702 284:1.6372434496781993 291:2.3121700648761365 297:46.97267807043981 303:14.640494674117551 312:1.939688311360509 315:24.127087446239376 332:30.46552984280841 342:3.677635866296349 343:7.397697219698882 347:3.066714142075438 349:213.4118549479627 364:14.061878192191655 372:27.83345649487088 383:30.145786469077926 386:3.8096353685473643 398:7.947195838231165 407:165.88461054889027 439:62.089627836854454 456:41.99653231331928 465:8.511854038782527 469:8.205114532731276 473:4.047528823935879 476:49.97071148661689 483:29.376959011969312 491:24.518494728821622 502:2.1049470046171677 503:11.482248271299389 504:9.89450513458512 506:25.31940491689696 509:9.82002371289454 539:12.544350876707673 544:2.06233352758559 551:17.525505511589262 559:25.261576895657424 574:57.62850561115018 575:23.558353175721503 584:8.897786736107884 594:57.76685497569773 597:4.250675206685866 603:8.676752247741316 605:2.8703270402733208 611:4.0070681468162554 618:15.795028268459292 626:51.12623827248533 629:16.553926343305832 631:25.62756864471964 634:12.153373004089639 644:8.627111771301632 666:15.60360175031702 670:29.231763698444734 690:32.90785050052419 699:21.23687056683152 701:13.01742276290135 742:29.221965015734405 748:3.2247438908678046 780:18.757518583884377 788:6.507214036469906 803:5.334708963908429 822:3.70237800246427 825:16.873450300044063 859:11.648536484865861 863:4.047528823935879 869:3.9254576254821885 893:6.608182327868216 903:25.683373788044644 912:3.3090848182461667 930:117.91255155355823 940:5.217269111627966 958:29.70667269003281 967:4.051090533875621 # κύλινδρος
1:28.802161457683884 2:70.02145537912939 3:185.05897469836555 4:155.30545227053247 5:112.34196457618529 6:185.53358704909863 7:136.55432433476832 8:218.04143358273183 9:233.55265080903956 10:233.58055293633953 11:179.49883368279222 12:28.702409826747598 13:18.596531068198853 14:58.43904805864781 15:16.0441909212483 16:24.03210306546977 17:53.24149161538172 19:8.34386284412294 20:65.87152859359733 21:46.4000772173539 22:166.55857815536146 23:538.8428452529865 24:31.044144538330723 25:111.10786171211637 26:18.559024963432247 27:91.16102194091616 28:27.606558455697833 29:0.017055765494604056 30:24.766272833978096 31:50.64549006673325 32:334.26101437490274 34:120.60495503627294 35:0.19822131118167405 36:28.899782148022343 37:76.9101567027411 39:43.58467072273456 40:23.749795279112437 41:12.689229378782743 42:35.638463565831024 43:14.684715563061742 44:687.7108646836097 45:31.28144610158494 46:184.5595949611811 48:13.468734571507936 49:87.13322170613182 50:109.11698838801037 51:3.9058769178892763 52:24.25420765669633 53:10.667896429013036 54:111.09671324043386 55:17.006187323790755 56:4.193344877000578 57:725.4030455262074 58:1.1946348208768385 59:124.2849027077512 60:0.622509146452443 61:105.33027656020444 62:40.825766839884054 63:11.169331081767442 64:54.737870822158015 65:138.0187726603491 67:14.717047914532438 68:214.1294033116732 69:82.54101430952757 72:108.49651912820468 74:22.903222764990463 75:1.609066055637638 76:19.92005430298004 77:121.97503321365038 78:13.107429297915917 79:383.73034466818325 80:32.516060640182225 81:399.17268531532585 82:28.2248186989791 83:0.08717546562196918 84:3.327125472180562 85:1.1753689328219976 87:0.38056707352567626 89:2.6081380890532633 90:24.213984326278684 91:22.11760063858364 92:481.92862779703677 94:164.40630935105182 95:49.37147712617117 96:23.65132161442033 97:40.25698616970874 98:5.13047454939154 99:2.3677580166013663 100:0.689224820301259 101:15.300677001560612 103:63.415978590611665 104:2.8069802482012944 105:57.95376547373108 106:18.96127134761551 107:47.317354826737905 108:11.618999335373069 109:9.120138524722334 110:83.17350048540402 111:59.00096910512539 112:57.049054687047736 113:49.23557559724153 114:0.011039715563237433 116:8.495942812343516 117:420.27449206728284 118:0.0021312053548406488 119:16.450821971701096 120:0.4426141038306877 121:5.345246839915202 122:3.3771380805893307 123:19.58539295595237 124:1.5480661950778756 125:1.631641005665674 126:221.47868439456224 127:6.055272627185521 130:37.410920475577846 131:9.694854988990857 133:4.99674615190385 134:5.734893839773604 135:0.3892368738839984 137:0.7657613961470692 138:2.13591216948074 139:60.43800195480228 140:17.825615060521528 141:97.04630259581806 142:7.9023431559931945 143:23.64470978226157 144:1482.8512358966766 145:0.15024761459212824 147:26.74493537884933 148:0.6014829668940491 150:102.91134569480421 151:149.15904454272277 152:80.36514470900885 153:4.393590622985413 154:4.300562523487135 155:1.2315746076777498 156:0.9310551489577159 157:108.69919494524225 158:156.14003550674434 159:7.622467739257923 160:4.861612686687192 161:26.991735141137493 162:156.716507756391 163:2.821583578831457 164:0.6940769218911644 165:10.189609349642076 166:2.93178466925919 168:121.26442602030565 170:39.32815107853193 171:60.04597659470046 172:27.10266777846302 173:2.191956840539785E-5 175:7.199608024522844 176:2.9278660391798823 177:55.960016537599614 178:109.60625291481954 179:19.454534356867907 180:10.896642327292493 181:7.786600200249188 183:0.08810904216130848 184:69.0832712660826 185:0.07055929129322623 186:294.8531683636418 187:12.668391807857985 188:2.296097010278914 189:1.8583000106529285E-5 190:331.6110861110708 191:0.2762383003378949 192:34.34483898511723 193:57.76832927026747 194:29.10418341276109 195:69.18951704206115 196:28.325460032448692 198:10.633865590063763 199:50.84264759435179 200:221.86635703809307 201:46.62203087313912 202:0.14961858667384992 203:167.46405007502435 204:9.889413570310863 206:56.663345599237495 209:1.4648703809033508 210:41.80050006939231 211:4.713907164705055 212:6.9114232226855865 213:10.313191217091383 214:6.171939766627444 215:92.21869107372297 217:49.07820328391341 218:358.5578474777751 221:3.7802581456915196 222:1.9485548946143796 223:2.0012709170620973 224:35.18438394619724 225:1.9367003325434082 226:98.2176121951978 227:87.28814882009239 229:22.875072235191293 231:32.99012742783379 232:0.02569571353304414 233:4.1000356340142 234:235.34328861543057 235:0.08755260639671629 237:29.597433557902228 239:65.2510480133625 241:16.443476944942713 243:2.085450932219353 244:89.92194153174519 245:1602.1034935875366 246:9.84264884689802 247:0.0014660369678531555 248:6.486604807699115 249:78.4168658516228 250:0.05649572645765758 251:106.88593646396656 252:0.12190649455311277 253:3.598499673833091 254:0.7736784310597703 255:4.923312077270198 257:1.548199250677277 258:34.25803726820345 259:28.449802990178732 260:63.47968270063259 261:25.850452489849765 262:4.1000356340142 263:0.323761953609433 264:8.624106831525063 265:22.892555658710716 266:15.235580983670287 267:32.21620357436947 268:21.427705750917777 270:35.225858982950164 272:429.35040941689607 274:98.97155727505536 279:4.187471470793551 281:1.6567564299043052 283:53.83757262837123 284:5.032373293325925 285:4.77664169674469 287:8.694047633820604 288:5.593044745674792 290:0.2762383003378949 291:53.759405525572845 294:0.18964636562535356 295:456.90601642957375 296:1.232441903446165 297:1.1472501752056112 298:3.4386826213049244 299:12.088897380807012 300:8.60796101991461 301:0.10361813068709191 302:2.166027317605087 303:19.63708777891088 307:4.042538907339658 308:48.86407752641061 309:24.40018380041632 310:18.978174559672045 311:1.3069137774449233 312:477.4272964879839 313:0.12188103162770188 314:9.014832748579575 315:13.073905126868818 316:33.895856156158835 317:35.50509366063575 318:53.45687852831861 319:46.97569838053311 320:0.06614484112804996 321:111.94073054779119 322:0.05221286190838862 323:5.338187047979977 324:7.389786331629063 325:3.425000321708704 326:3.072264854946054 327:7.341685396315106 328:2.3345556824185745 329:15.54874068571837 330:357.0679368035826 332:57.495782522918255 333:1.4932766384899783 334:0.3580186300126442 335:31.406376593912796 337:1.1130254221944986 338:2.8139455470613393 339:1.3206811120238426 340:84.08273342687916 341:5.760474757329828E-4 343:38.58158101945071 344:13.044145778224166 345:18.947772164977458 346:4.282457693536898 347:39.272083075813185 348:35.585567013398965 349:0.2056151168071782 350:133.09560604226985 352:3.712997931514329 358:0.08318075306180983 359:2.7870059927824555 361:3099.511188744586 362:38.99632249512241 364:11.518093929447183 365:60.85797686446793 366:28.18096049916474 367:1.3214236312931802 369:134.2729682823182 371:56.94893287810113 372:0.524880448236885 374:0.6184575885727146 375:0.15774919783598698 376:178.4476935680014 377:259.2915400976366 379:6.963168378159061 380:57.34696104323496 383:33.130660726743244 389:0.9403008023830973 390:71.83975203029557 392:1.2380968753076513 393:128.46058940603328 394:11.404436773167994 396:8.426003544033867 398:47.24233538249601 399:1.7879324832670045 400:34.157603539849404 402:14.019665423871114 403:70.51522232917169 404:73.21424153434153 405:72.94371492661323 407:9.67259342665381 408:3.624819267967525 409:0.06341189813770927 410:87.89709519227739 412:5.489095916513265 413:7.383870849580199 415:7.062099811626403 419:78.26347646254546 420:15.95146299917073 423:0.5055008548941813 424:88.58114786140787 426:0.7783750518684909 427:61.48282926998811 428:0.7910073999118784 429:7.7752643520264915 430:10.306951814471953 431:0.4859023678531779 433:0.19977012495389312 435:3.5184930193257875 437:0.2947417865542511 439:118.21380026369916 440:3.738628363340222 442:15.426182333493546 444:11.302575175688983 447:2.1907058017059104 448:32.52968690480964 449:46.10869278355447 450:37.68945311276763 451:12.63295228155111 452:2.072572660911127 453:8.810054631891894 455:2.4346618166218357 456:87.11693916033613 457:59.696972703784155 458:10.816905368233392 460:42.67528367199834 461:4.1486654540886505 464:21.305043982219726 465:13.855220248720807 466:1.1859703909868611E-4 467:18.18216228456589 468:7.634879558014372 469:350.48359432224044 471:39.67477079238269 473:0.031742376458053265 474:0.52022299176546 475:30.56719539598967 476:194.0462893109282 477:26.56881590486954 479:0.7799454840707768 480:5.296086786452016 481:24.79518113768975 483:84.60800387443697 486:0.01405265490163274 488:46.70929581173877 489:0.9779480165451871 491:10.176359466917443 492:6.492106241646391 493:62.479061515055804 496:19.88083908400284 497:80.57351722836538 498:66.2619410837843 499:0.27089842273330367 500:17.57218994193485 501:18.406201906351406 502:7.9759113600685305 504:2.4237094371167602 505:15.072357783804971 506:10.200233208998663 507:0.423932135557439 509:4.727158515319014 510:35.2243514699442 511:53.08718925023659 512:8.576756019758948 515:9.285492605658796 518:51.24700336174305 520:0.28130801384850956 521:18.326042608237064 522:12.752870014076624 523:4.463997105443525 525:57.43604872181408 528:3.6174531943758526 530:0.055140175021075134 531:23.666037940556727 533:2.359183984397988 534:229.8813514750524 535:17.379919897157116 537:0.4188255613559036 538:3.170050960436412 539:0.3292571317710863 540:19.04002273177112 543:47.619798828986376 544:665.1183476538922 545:22.84540892822351 546:3.4887003148004103 547:42.83523016789216 550:53.83565921656607 551:2.624334507552526 553:39.44796026516557 556:444.3465603120066 557:6.3137395142926 559:52.71393025368361 562:6.599188835795661 564:10.044065687284037 565:5.872461195521628 566:15.376749816853252 567:21.165633953087692 568:12.249293199756513 569:2.8862624459630113 574:7.3543198846594535 575:9.005716283617016 576:53.88314561824709 577:3.6439988023877605 578:42.41331514034359 579:8.634998610377432 581:206.11010016566593 583:6.926341285590592 584:81.81182767288938 589:70.93926435010876 590:35.43414544773597 591:51.632419176670794 592:11.53413571805608 594:65.87655554697783 595:20.417049908699262 596:3.3229028564892924 598:90.41808913437906 599:1.5852792121371764 600:4.818601774626266 601:72.53273721062159 603:395.6987797144537 605:13.241205494227879 606:17.40243567869482 610:23.96205173184541 611:6.100742483913941 613:5.172970299792666 614:1.0161795657081716 615:45.63827233363857 616:8.554401540252405 617:14.877381992313467 618:50.37092026306394 619:6.318508610031158 620:0.0016260747743182481 621:55.12947398637509 622:164.03295157824377 623:42.91765721060889 626:55.64382610019978 627:8.419440757552232 628:15.26003346562085 629:4.174747782582655 631:11.567852472269808 632:24.65244371479795 633:26.32786525262356 634:4.980883053546451 635:-7.420211060169265E-10 638:56.213110570231386 639:51.895076137030564 644:21.566445183595032 646:18.82907545539851 647:7.194209697538366 648:34.612325855410106 649:37.63916667803803 650:15.089035040298745 651:13.83307439400499 653:468.7239198855776 655:11.705459614659622 656:3.1738298544599806 664:24.179184091401748 666:14.9344464448739 667:3.4029040560755943 669:39.83959768226622 670:0.1820540592107817 671:70.64974950521407 672:111.71693226421003 674:15.826115297443332 675:8.56508158452044 677:22.92420394285223 679:0.9760678836847846 680:16.318348030774064 681:0.1394640764707192 682:296.9478127746809 685:1.190627967606904 687:13.689512572650077 688:7.627615726343378 692:1.960455521945964 693:10.044065687284037 694:0.003336963262229738 696:36.45255948408422 697:10.364896534419193 700:48.12975994803844 701:153.1597859960251 704:19.241455725220746 705:105.98815875833888 706:48.22250811180444 708:0.06282825766761552 711:9.023273771487593 714:16.601332306561552 718:1.5416271037154001 720:283.4912526245004 721:1081.6003765492787 722:0.005061327497222819 723:43.170107460133515 724:21.680730391021616 726:0.530571602500676 727:21.427531573291066 728:40.02708562648477 730:11.226599544848177 731:19.829068758733595 732:15.386230167503522 733:13.114776869509607 736:340.53248469439677 738:50.07805964114055 739:0.010077502767694197 742:31.164798004322 744:1.0298812664150403 747:0.1364320826585917 748:3.6332226614113363 749:9.295809970459837 751:11.976877036408206 752:47.18206430455071 753:0.8582832315826445 755:16.644737157791035 757:103.04433100650103 758:6.827980207696122 759:5.344984509581176 762:3.3878620827340584 765:64.21326178330212 766:1.783494549899205 767:0.23152312556420232 768:0.011394998834956035 774:0.5552021324768496 775:29.179106015873437 776:1.8237812059984606 777:20.743108401618173 778:56.40507194227398 780:13.738272401976097 782:52.915842364240646 783:4.982342671419359 787:38.25824376888771 790:1.6055166053372805 792:41.85044616993056 794:12.867974506481318 795:29.957958004641963 800:0.02493773597705002 801:18.68913347506598 802:7.657247148009899 803:0.5572974708218702 804:80.40533763321736 807:48.3811211109097 809:0.6468783466235836 810:16.479152995913903 817:5.50704380597661 818:8.265069732977217 822:5.992117650955633E-7 824:73.84231541207517 825:49.04101648022697 826:68.92763264179133 827:0.33064172201707703 828:2.2675721383412037 832:2.7109766790302112 833:0.037380222780789604 836:47.494224691814985 837:13.013517407497321 840:10.688296910152138 841:3.3502173480799473 843:25.17929548588854 845:0.3504880320075558 847:1.0195831377508868 848:114.5173205881847 849:32.16220571384321 854:5.817762851684394 858:13.416738453955288 859:20.32109317611377 861:12.028119965033676 862:90.68481556958764 863:1.1730336534678176 866:0.11301613579534414 869:1.0259274670012517 871:97.78909856678628 876:18.67697988698755 878:12.74313977572761 879:15.886467762841036 880:32.29789045212902 881:0.8926981521887952 882:55.529743108738636 884:137.51896087665358 885:9.028459137665298 888:0.23692877655509112 889:16.505601975475763 890:8.971732009957668 891:0.11775033469504802 893:1.4484560627040262 895:31.69257966101242 897:18.65974509121581 898:0.5786232469387891 901:34.30112434517293 903:19.47949373061538 907:97.18861721600348 908:6.806270768328823 909:4.094959290647596 912:6.473784617548897 913:2.6742228823605867 921:0.317599691063642 922:21.46425999007164 924:53.07231855116207 926:98.4120081327888 927:24.863327375923102 929:1.333011243246447 930:1.071774686199246 931:0.4584664615034922 934:4.422862884452619 935:23.470192058703542 936:10.615397695536588 938:38.41987329093735 940:6.258972495960041 941:4.147994783493131 945:2.296617574060439 953:110.95730323995214 954:0.03631955723681534 957:1.9619206741979047 958:4.904310465537691 959:73.37364011962244 961:8.289555572415479 962:4.866059812711419 964:49.27735249723921 969:17.323796934143004 971:11.004636267501136 974:9.672567962828207 979:0.2948289556701482 985:0.10970915240324375 987:5.213191944793928 989:4.8540927793657715 990:8.856502101675543 994:0.9753711106323082 995:62.87859743299259 997:3.36328974231115 1001:27.95301250273484# ανάλογα
41:17.642761329978036 104:18.548260390071537 124:18.508177187080314 138:8.056451709960712 218:32.976118262998305 276:8.645068155158038 287:9.947264686371016 353:9.8717751409604 376:32.29105082993778 404:21.67896124458139 873:11.538052564057072 881:37.130764188884605 # αποδέσμευση
8:2.806068685262716 11:4.800674592953745 26:5.736912829302915 29:9.840223740237638 40:13.722909431342922 42:4.451660556509088 43:10.388889217383797 58:15.481486801618887 64:4.727039540064433 89:4.983718352543475 133:7.329053692888994 156:6.502112965952269 162:105.38809244641696 213:19.754254384724923 253:6.358350980708071 257:5.315170412136464 345:6.7073018976668966 403:6.33733965825729 628:50.91987818755713 685:24.484814986415362 705:19.066535750481655 828:9.339965035599155 889:7.744103302207776 979:42.047772512189866 # bayer
2:0.8983035420401626 8:21.997635560755693 9:11.920692396171395 11:19.127513622787834 13:34.36777135711611 15:0.720208826505979 16:8.938538366700318 20:15.248500476470147 22:13.351898328193224 27:3.1358121763934337 30:53.1699976435857 43:5.900864783510804 67:14.950078281893052 68:31.024768841042764 69:14.529742556701162 74:4.307082678750264 82:25.109515104617344 84:1.4977517950796038 87:1.9902406779110946 91:16.501333936227528 98:122.10592906064305 112:31.4399876049921 115:9.95025956080244 137:15.141062517066075 144:14.607222912980168 168:9.29617331513857 171:12.825755090359594 177:94.78989292358727 178:2.0188838230069983 179:73.54324065263765 188:30.55178970874831 189:36.848821118295376 191:16.603513901792198 193:288.48827392513874 201:2.217096542432655 215:3.1447864037422675 218:2.8018453693967507 226:11.912057909680325 237:6.25259568402589 239:15.980738069358887 241:4.159363756113129 242:11.70141573857529 249:9.14821493597783 253:2.32447277151707 258:6.403004708389248 261:2.0952271371486075 268:19.395197660563856 284:6.196219857581623 294:15.967829548182964 298:3.429241619862973 313:3.359266442484175 322:47.876691779875074 324:7.902943943406519 332:3.2642937587197376 346:20.64793250975191 350:27.73295824840304 399:3.574776587531564 405:13.323580777647322 407:12.825755090359594 415:23.048666005837244 428:3.993934981719638 442:15.233698149550337 462:3.6715447010918316 505:11.976300331483467 506:2.3189991873984135 509:3.858991156512027 518:10.328611209606757 545:14.759360202203323 584:3.410943844264072 587:324.198196138832 591:4.234443471631403 598:3.5363700542057694 603:3.304063777400975 607:3.9395968575295313 632:76.59225452840518 688:6.0169070847809865 690:3.725849144465989 719:5.769724110063806 722:7.7774618717866755 728:8.751468011158138 736:8.084518973606663 738:4.1221581945493915 790:39.25325223346357 825:11.840895795760398 872:40.33999512388211 873:5.653491770173087 882:29.934140883146018 913:5.392131142716266 936:102.103397391233 938:10.74917092498688 958:30.880705557917228 964:2.8078074025072164 1001:27.23293587648579# βράδυ
2:4.629606280303996 5:8.623984911878802 25:36.37488491529939 28:44.609679549166465 39:13.016442572614745 42:8.27284431321933 50:17.785843554471498 64:532.2560721635252 72:8.836988158574345 94:24.551768712460678 175:15.185267902664632 194:10.15508527338779 199:13.920718780694532 213:179.9573436717017 728:33.10269294211604 876:9.478929034322382 941:13.511469138905138 979:34.72670644034889 # βενζοϊκό
111:8.55208293586783 224:9.739043418882495 404:10.602605924892353 554:10.888829506020711 795:9.639675942172877 860:12.04868221527557 # berkshire
5:11.518336451999524 8:10.36216841391717 10:0.7739763937587337 16:19.21565031669887 20:4.970866490534039 23:1.8843935231242313 25:0.6148016363988175 29:0.9803067805737739 30:1.0910858367363385 42:1.7010960881074764 43:39.63953146886466 44:1.3831275455071301 46:1.2232483072884197 49:3.149688858052267 74:6.487014006802076 75:24.649192244225052 76:2.956977148072567 77:1.7952691315002158 80:2.546219308264866 84:2.5182257042222296 96:2.5708696012268106 97:3.1753548630521773 111:2.7622018530037233 112:2.0127960008402455 124:9.00773500112288 162:2.548287472332997 179:15.870148429849591 180:3.9247007102394322 194:2.532842588174433 206:4.087118015444635 221:12.129658523782254 224:3.8618383434754677 232:4.035753000297248 237:8.544249995026142 244:7.371829223041781 248:3.6121545204305257 255:15.101474056855919 281:44.49674592096198 283:17.473211054805077 294:4.363394723004701 296:3.3611396465573455 302:18.73240102000938 317:4.549538386232348 324:3.785899966167187 327:4.9578052720091605 332:4.410740880760046 342:12.982631307763576 354:27.636376101306837 366:3.9388012188454242 367:3.156695544159157 396:52.92195370802642 442:10.94377743365436 452:4.88389999282563 462:4.83192823424599 463:5.029041946518586 474:3.9107106217064964 480:6.319763717270912 483:4.198989213330226 486:32.60959258960189 528:13.985728230915782 533:36.79577068762714 556:26.06527988638411 566:5.1617419877787185 605:4.278863506385432 621:32.29022255589659 640:5.166330417881945 708:14.065145631568573 716:7.518713199751933 722:17.587682084757812 732:5.16327022452139 736:3.8762079225862105 761:6.658165661459559 869:32.59558631441142 876:2.227848878691745 883:13.21426531401076 886:8.002734234360119 1000:33.56194457828722 # βερολίνο
2:2.5507355267496745 3:1.9064081944664104 16:2.653012934601701 22:1.0541997635077378 25:0.6418560544908092 27:5.283853344218932 29:8.493270756382381 39:20.550761654501883 51:3.1129655026706056 54:2.3269403795382684 58:3.425859603192803 63:28.815173507639827 64:18.157974192804623 94:50.19483686240378 102:55.133500679038754 103:45.200594375284524 112:91.53345391933 117:28.486925608289706 127:35.949967064367925 131:43.9915215273272 142:38.30689753628197 153:98.1574747494886 201:3.3489364399442114 204:4.284409936072331 210:2.5463435835734543 213:85.19247297366908 247:39.89998782749221 260:2.9812114308105695 268:16.562038388995298 284:65.77184217160281 319:69.54882234694391 337:5.4976152021533835 379:51.339715580617074 403:3.44433343735945 420:53.39574689959653 456:3.71442298654 515:15.657058522076978 529:97.58407052531324 578:58.31288312352723 579:76.15051583104251 674:4.698361854256279 769:81.14305806141223 812:47.98109607457634 824:9.432529857738295 866:57.00041850004851 912:4.783046458951446 942:46.87605354457839 # βήτα
2:48.80887637257267 10:0.27271477489881363 11:1.2688822237192763 13:8.175743803563321 16:0.05430645117520509 22:6.103784614385002 23:46.25619065663759 25:16.29857740229872 27:0.7763488927809614 29:14.453353898268329 30:6.3504235419186195 32:194.8704469726695 39:0.6037075087418676 43:6.673991430750187 44:91.23727938078966 46:3.181740504580239 64:85.42251531168935 72:9.250885960828558 75:20.17616559214521 81:9.193978961900358 82:7.0887636738209405 92:25.5389896984731 96:17.24171357928955 112:9.474951528320119 113:13.354300334717747 137:16.025043977475175 144:3.1834040112950235 154:3.29507843866094 159:2.9803404025145817 170:21.563303512275 186:14.207630584580258 194:17.07748945279845 201:13.591824193534599 208:7.820824203702146 211:30.592517450341752 213:8.132389804349604 217:5.881173879223639 224:15.31236503139949 239:23.59952880099919 258:2.2268357908310934 273:21.379031108138847 274:19.008001842859773 314:14.588928732129135 317:10.02131928561167 361:19.84979699545197 364:8.951385356642998 366:15.54979804413407 371:8.132742128848006 376:46.46702335545688 392:29.640551099071097 407:13.697080694037583 419:9.716490604410364 424:20.22486433957223 438:4.483662131533441 442:3.2643722630200225 449:3.1602820811580363 469:15.293361603916253 474:3.0585096352780283 500:8.115492794096932 521:7.618205537874913 522:16.37295760439752 531:4.846050508045621 533:3.3097731683847442 535:3.5083410478040795 537:14.080024804211765 539:13.72063802906667 556:114.1618815334339 574:4.948861621956452 607:27.80704400219266 699:5.4897810684262796 718:3.7226451523472672 733:29.20167249352465 748:10.22669774091145 755:10.468848616491895 765:36.80067666014899 775:3.5141963941980165 776:3.876718378213739 783:9.609539388071605 800:15.838303399959008 817:28.49645413585622 825:6.9271428587081525 871:28.725574751944876 874:5.648407074334184 876:15.748786075331836 889:3.876718378213739 908:2.4335114741623944 913:55.662294032057986 938:4.319926908407757 941:23.720482002417825 961:11.31099110059107 # άνυδρος
16:28.582234106084034 35:12.396188836747994 99:45.92881083177816 159:49.96741121095758 176:132.16673047879024 256:57.65311932582549 320:59.5208898164578 375:61.08899975261873 413:60.44086759421088 469:40.57629131710715 539:63.18346458834964 730:20.253926176434398 764:239.87209080935511 776:17.952457554134693 912:54.72890003468171 923:65.09582775051372 # βιοδιαθεσιμότητα
1:0.5830433850713115 2:74.44487809345817 3:3.9876348795213072 4:98.88401895163335 5:0.15704195598844503 6:18.137985178243408 7:14.738411918131 8:313.328417567385 9:1.4432919297825115 10:48.68520862257984 11:1.2463682921210273 12:43.2170265915968 13:37.61101785540864 14:3.6293372752682074 15:197.11963342320288 16:37.48866710608643 17:38.85757631768992 19:2.9112212352789757 20:13.738885394990008 21:4.560004021390278 22:10.225064863633017 23:8.478578429667614 24:8.719062510920432 25:189.51770509381672 27:107.32810994218146 28:493.29541587265044 29:55.639573019296556 30:130.44191360402758 31:36.88625277564487 32:27.99728871849997 33:31.816998123433706 34:147.7217683445798 35:5.345541710806777 36:125.90002657733973 37:94.04590292355597 39:0.5382299112713572 40:2.6876525060650955 41:1.4333946113358176 42:330.88510977539346 43:0.46851694205503963 44:0.20041976385221263 45:3.0453884701224547 46:51.502912618280995 47:3.7643702760052293 48:66.93101680316441 50:45.82940383079648 53:10.714915956975434 54:90.25111095822707 55:44.121330659746086 57:45.02843366625402 58:53.59800264283674 59:6.807643376182491 60:0.0012313168138836602 62:80.13192957968937 63:17.252194288769225 64:27.84266649049877 65:1.009365508155086 66:4.429631114571868 67:15.138321959096405 68:12.273139261409302 69:10.40214967614094 70:55.85018969128207 72:48.02685622169365 73:19.871624431125724 74:177.2292034546485 75:1.0968207049557217 76:24.092335211031404 77:5.623921828188855 78:4.66529682117874 79:12.433746518543675 80:157.51362433666898 81:70.3631384822503 82:145.04481494863032 83:7.997983642300117 84:12.962753895877373 87:48.72101276922161 89:3.2675462200547276 91:7.817769709859379 93:17.93868865762989 94:359.4001167626569 95:79.41357646375835 97:0.01213810536112144 99:13.368112246689643 100:17.73126384986733 101:81.28731198783944 102:5.63243701259743 103:18.961600625968853 104:78.75802024857116 106:90.0262227984553 107:26.72997355714654 108:0.367052437798713 110:13.38596998974195 111:3.211243039651032 113:22.379609849153034 116:5.6527689261511975 117:76.06454804518795 118:10.3369240300235 119:12.588436374129063 122:33.98744259854887 124:115.04085713220618 125:2.4011276258105485 126:83.99962794623839 127:19.73972761206498 129:3.7027240861027866 130:15.08754059377834 133:4.891815377997123 134:33.813123979095785 135:34.8437649854198 138:33.92385202479143 139:92.74611457458157 140:51.73420336320549 141:0.40492685350382374 143:49.2925031091674 144:142.7295230711158 150:12.079796249657972 153:121.24629021309627 154:20.42065293126272 156:12.52401926201022 158:182.9321856878161 159:1.3150367036368655 160:4.798616164787112 162:23.980196129247304 163:16.948590966037905 164:0.036843508223584814 165:42.976268666185874 168:77.84589438597119 170:40.35001851912297 171:3.4104631369966874E-4 172:3.9892866052082754 177:22.59002604133067 178:4.206238959148582 179:21.9309238792869 180:0.07828554551377463 181:2.097876279060368 186:8.677486971769685 188:11.537780122028359 190:6.936050446131698 193:9.811089585574843 194:16.43379451337341 196:0.6616144401853589 199:21.447482021620406 200:29.047797275377068 201:47.1300423300692 206:19.9680523632081 208:28.99509439990226 209:23.06748819357303 210:342.7678000478324 211:32.34268500913491 212:137.2207723534447 213:26.542433820263685 214:5.68965099172963 215:1.942555200923178 217:0.088623415281114 218:28.432683773404406 221:9.705716533821233 222:45.19997837279666 224:23.037701769585144 225:12.909076586100875 226:6.716337952801046 227:65.25907028483732 230:5.991046899530946 235:20.910332044831662 236:4.171253587920173 237:20.10833519193709 239:0.24395486229647953 240:111.434509933016 241:28.388220895884533 243:4.167169388447952 244:99.30516178723639 245:50.390887705461516 246:267.0252045889992 247:65.39279139095447 252:4.523832350731752 253:19.683512725674483 255:15.207446879602463 257:100.57788466782179 258:4.044757568362351 260:152.74768429383522 262:31.775806316863758 264:5.445503908841887 265:7.7617480641077155 266:3.2720803709681534 268:0.7521546033301553 269:2.294851983565876 270:84.49521035122902 272:48.319465554458375 273:25.58227400942612 274:3.155060108841783 276:0.10855976238539233 277:3.3816335741574384 279:32.03186244303824 280:1.3963838816971332 281:0.06366626979699602 283:31.186442844723892 284:1.7048669623650452 285:14.561132116288857 287:0.7383748289272096 288:8.050536116612351 289:16.192311898234113 291:1.1299228980861213 292:0.26825475706237 294:12.542862786060988 296:5.605976654412465E-5 297:4.906739928720812 298:28.60762346305351 299:2.4421604585445005 300:13.472207793843246 301:18.105271114743616 307:20.552656268939252 309:2.629583189493732 311:5.1589821477819795 312:0.6696843618871191 313:0.2977832561558363 314:0.017623242019921836 315:2.699607400398399 317:0.31695087106593073 318:30.62031804452993 319:11.264325175786112 321:37.453342464050145 326:28.654065844194218 328:1.5265388650653113 332:75.7532914455692 333:18.162066868288044 339:0.27658763682618975 340:2.5156236379862182 341:21.227907645304104 342:87.26120414340807 343:27.408167983447072 345:9.772131581558073 348:151.86284700359715 350:30.35340288467464 353:0.6910067846405025 358:4.290877040576022 361:28.46853892653685 362:89.13143713448919 364:19.521791302997425 367:7.179089276827761 376:9.591452830843975 377:3.664196871852934 388:26.630191124237932 390:52.27101217672141 394:16.099463706616135 395:5.136801595462906 396:112.02144117084406 398:4.239329587907218 399:5.872402133499874 400:0.2652433773813647 403:88.9148760097593 405:186.86328857361224 408:2.209257369987852 409:2.855190561358507 412:1.5543131834051367 413:13.987717027785536 414:30.771978214644026 415:135.88579757190945 419:12.705139877962258 420:0.7174274639220445 421:1.105900938351871 426:52.224814998381326 429:14.427301512942167 430:57.86213291479303 433:22.607199325255266 437:1.4882271045826718 438:99.01226587496444 439:0.5856428986570709 442:0.13947621418345635 445:2.481665693877437 449:1.562028111150126 451:18.993018848100167 454:12.346119781130405 456:17.221855082720282 460:48.39505145332632 462:2.773844133764853 464:7.70523916087577 468:5.183672374467273 469:22.984761485745388 471:14.319177063400248 473:3.8870810275355168 476:17.089378967491104 478:16.688224609827323 481:137.62475378135682 483:92.25168449426558 485:40.3053656704718 489:17.116780770107397 491:6.26346849543768 492:12.972170573666956 499:13.972583839505049 500:0.014967999190389008 502:5.369979329418735 505:8.799791816571158 507:74.55081267516802 510:9.026477132427678 512:21.273910755429256 514:2.335230151911734 515:22.258026995120773 518:15.489850233583947 521:64.40797620668378 522:11.820641859761862 523:114.16433804950654 524:32.4208492963243 525:0.5885673407154643 528:8.250862664703858 529:101.86952257141434 530:9.34813677596775E-4 535:8.519927502277708 540:8.594539776141485 543:102.7472080547617 544:5.217676891509616 546:18.353756280449762 548:16.17079495193029 551:3.307242983251771 555:2.678861055016915 556:1.2726870704787416 557:3.9281547889577646 559:8.243354261075872 561:4.397555971914089 566:3.3097730138138757 575:5.647439831794125 579:0.10475176334216268 581:232.66659929733697 582:13.28764222810213 583:99.30288118989675 584:9.19650273795739 591:12.320264435012971 595:11.523750055540164 597:8.514786321210677 598:53.508063786544035 599:8.841889503516242 600:3.133706880864558 601:0.026255841570812382 602:7.573473938547787 603:5.1510148528533275 605:12.153612701635344 611:7.826087688500016 613:2.1053710799232825 616:28.382609347023347 618:23.33758934606094 619:5.787776580831858 621:23.097515962504495 622:0.5782386877107095 626:2.934030716305763 627:11.613693662655557 632:11.010564486915156 633:17.76452057542381 637:0.9739986358695258 638:3.601288626729266 640:0.6616144401853589 647:56.24942782966823 648:19.50370801801445 650:1.6491676473523054 653:81.74661662831694 661:60.374095810825104 663:74.34695614411864 664:47.463890251560066 666:64.28144802985997 670:1.2772649111181964 675:13.431011195568411 677:13.872729662979987 679:68.35419626357412 683:1.8069368711220153 685:8.033165842620257 687:13.912733921051052 691:4.969466222265908 692:0.057928420469154245 694:13.528464708218195 698:11.423050057073022 700:42.9571713389583 701:26.25287161437829 702:38.539587594048065 704:74.08217582463358 710:7.153035112070828 711:10.231682592554172 718:9.309647670510198 720:0.5946653386484217 721:69.64677876277831 724:6.340487970174714 729:1.0594727398904928 731:28.81636687448469 732:0.6596953152079388 736:0.06572568440408044 738:11.889784387822262 739:0.5336465492951908 744:4.714742981659202 748:29.15021358934605 755:9.954446560223486 758:24.959605927601512 765:5.603070091984087 766:5.866074700142917 769:4.547378709198471 770:2.0020006102111627 773:9.42356416146108 774:1.8979939679392583 775:37.998251300840614 776:0.4198224192679088 777:24.39395267627546 778:13.64550250655179 782:0.8841129340396475 787:8.642606811364487 789:28.5056639194715 792:1.246169453096443 805:3.661305518373079 812:10.176334564960412 816:5.024252410136654 817:22.250234979443494 819:4.153301133483345 822:3.2870914105574087 823:24.706953401813045 824:47.72309736816478 825:20.598902253494984 828:21.854313691387013 832:7.118564697879077 833:0.12550133547330963 836:48.75752633471312 845:74.43235697951265 846:193.07659932735794 847:0.008565115979734068 848:73.72673002266184 849:8.134549966835122 853:67.0227729054555 859:14.330117584856799 861:2.4263565952542434 862:1.1796719012258527 866:1.1250736782990822 869:12.203574643620112 871:229.81434618888926 873:54.45070167231373 876:156.99707021602012 880:46.70842154791905 882:15.10597462183337 883:7.2120310744650675 887:1.0534392962147667 889:2.6468908164462284 890:18.575540349684527 904:4.631279050056262 908:14.533616020235948 911:7.126878256596959 912:2.627668157271658 915:7.205943980154556 916:14.080210117843588 920:22.92183198291503 922:6.270414009206005 924:1.2141665270549142 926:48.91166325525648 930:7.70523916087577 931:11.13191545336451 932:13.546939232461698 936:31.02677808282326 940:11.294925856815418 948:23.636474355931288 953:2.713472614013887 957:4.942431844273587 964:6.9738768667962265 965:37.680322804692935 968:6.500888856134869 970:117.12843663194963 972:21.29547755898872 979:13.633881288272844 981:22.770134293722133 985:31.80566848542235 986:4.734302829718304 # βιολογικός
25:40.4687541669941 29:53.715174100738 130:6.988394215068932 149:83.37402940467763 175:70.67521454147102 189:6.78080593606502 224:6.821382358630207 301:41.871300951778196 469:21.6082298991472 633:59.589485846666705 652:35.926592748645994 817:58.58935810233938 862:33.69973426020053 889:7.744103302207776 892:51.87402212447326 # βιοδείκτης
2:22.5001820070096 6:12.467943848148282 10:66.83832002631438 17:4.931796961969593 23:5.797912803586885 25:6.2677598332785465 27:4.7922662637413564 28:13.43476922878995 29:42.180574804872904 32:42.98366396682174 33:18.73138589585755 36:70.64852831690627 44:14.472109088994568 46:4.319371570873226 47:22.164302641684184 72:1.7528238052740401 76:14.481469894777163 96:50.98869901423819 112:11.401151004173741 116:16.336436477334654 144:19.244732503237376 150:18.575072036961423 153:202.55143496587826 168:18.339388849513863 183:47.65412515307044 213:15.548518144659633 217:19.65688401429098 218:72.71741803328402 239:13.16175224058846 246:33.480594803939404 272:17.12598026069728 295:21.073129062085886 300:19.504001157642104 321:61.5875342110565 373:24.07824755637069 379:184.58026349773158 392:13.405332791144728 422:84.57318422062195 433:56.98417818204289 437:82.36087084056861 483:107.639198204205 496:18.49703225044467 502:58.698737098826435 521:15.768316510225972 598:11.650610785439467 616:196.40547050174095 618:4.367220966640523 626:29.833147468732815 652:15.598285140630562 683:98.46745426914401 696:32.12012594395659 790:23.424298449685676 930:22.12144665225293 # πρωτεάση
3:72.03280608699899 7:246.62221273259448 8:45.40981870379249 18:90.04645209848742 20:56.76377817027184 24:62.68999864357486 32:20.37090283609154 37:64.76789554528473 39:24.700269275660972 41:72.28914750707435 43:1.8774284360166935 46:6.3196729638195785 56:38.18003807546476 73:44.28697400853557 125:56.21181447107786 133:136.6660142560207 137:96.59180328160949 142:64.59837873180548 174:5.660378605092545 179:4.005594093187662 180:83.26759849439426 187:39.53640489058157 203:101.33246042930493 218:12.285363680521192 242:37.42026361702165 297:13.170752161393986 303:21.76236069424558 339:13.393488343714708 341:35.05303212482119 383:7.143334237939415 391:6.096911878148979 412:17.332494616234992 417:41.95085288665567 436:85.83401739377564 532:19.15353065087639 599:16.185410714795392 655:64.34040493345309 691:6.992926240325817 818:117.42289270447658 # επανεμφάνιση
2:3.95740040598951 4:6.134537204486135 8:13.784935830286928 10:15.66654156991529 17:12.906708227525039 27:2.1843341692739155 29:16.83737811078026 30:31.065535485359923 36:2.84008017923172 39:1.9474621262075316 54:23.23281375032572 59:37.89344331770361 65:28.879909033327618 72:21.656288985721602 74:2.808255320347042 75:21.59337979161134 79:14.878855152450782 144:81.98639128739023 213:2.378791622380687 232:51.24207755696696 243:4.939076662886173 257:3.2878599653396745 258:142.25537665839428 302:4.9736518530705895 332:32.35022173151272 373:6.9675866681254925 433:4.1199032814444525 438:36.30278298115495 439:4.052560260708318 469:2.9358593801804886 488:43.26088920791811 548:6.036058952297823 575:33.323171295843814 594:13.720419871589824 617:46.21584532510771 620:83.10731538950328 758:14.214834988162265 769:16.362944246292454 833:41.03578837606722 888:7.089561709056869 954:36.95750375633749 964:21.005617593766335 # ωοτόκος
2:7.216769808505372 11:52.60042715696392 13:2.111618434504689 16:0.7326620151579137 22:15.796003178990121 25:8.468224184992817 30:5.458974086672884 32:19.21638023151138 36:7.6682891090981125 37:7.715581541714978 43:94.64202371052356 72:2.4541781129410225 74:7.6017269303242605 77:7.128858612749795 84:8.731256986051083 96:15.66182663649704 177:16.414746667753764 211:23.160291644844783 226:42.89140094104108 227:23.626918360413057 258:3.5898725454133538 284:9.633742028662418 285:17.90406476020628 314:11.086147106527816 350:27.636923474039733 403:18.346905795473585 409:10.804933663670852 465:30.851077052202967 469:7.868278665222215 499:10.128780272200949 543:22.533181490412193 560:17.533914816614192 566:14.243711200239522 602:14.667449797440302 607:14.133204180293703 621:10.429107107912596 626:13.77483198617129 638:14.598678488157196 640:34.13788315847622 715:15.633965548932226 736:28.79319460844965 796:13.003211449496032 847:10.923105904677653 851:7.88796214898394 861:13.115818373013608 963:31.25368744799227 # μπισκότο
1:22.84679476397671 3:2.178253222252033 4:27.982433573707986 5:6.830553937295379 8:7.202492449674712 9:31.787388290293862 13:31.763693166493198 16:21.32127731358117 21:145.61845543426202 25:29.66227636900369 26:15.875163418016918 35:2.4841206098291484 36:2.3494512161853844 37:2.371300640703254 81:2.2383813345666015 82:330.2223010614388 85:39.71860273450753 98:43.376792910212764 105:22.891075132545673 113:42.68750213095834 147:4.901015763147468 159:46.50889333458886 162:8.35936399287003 165:5.239692102241079 170:3.9363843364151525 173:23.12007311193453 176:402.55150782514556 188:48.490246106004506 194:8.326093461429162 195:143.68923049162828 198:46.74252071472392 249:4.758310365509151 256:91.23654324603814 293:24.153372048615495 295:65.57777376787163 302:48.15221678962942 343:18.955147798035192 361:44.72360447300475 440:133.59416936111208 475:7.010580660653819 481:141.89916398738552 513:6.659014871282706 551:66.19051303039902 569:10.15529600526845 596:5.844613400954364 597:14.910187195046 647:42.550530180099784 654:55.09340439687046 657:7.464470599286334 716:7.882695095086795 758:52.75781439372252 785:21.65811946651722 # ενδοφλεβίως
1:15.496787754396285 9:2.1703761657512937 10:5.012500183610819 11:6.2749366565000315 19:5.737442779139018 25:2.0389710537453505 27:48.01567931376102 29:128.79107667906285 30:22.508180894829675 34:0.162048023605007 36:20.25764530071609 39:23.774450668814303 40:23.781702980515377 41:31.437688241447347 46:264.1626452771493 52:47.58906115400995 59:20.058137846255065 62:54.13691195102632 64:30.503007392966563 65:16.92944874762655 70:149.48254536672198 87:4.856639592448995 89:3.1526031949300095 90:7.25007954570187 106:31.19007009142192 108:238.06466925522005 114:24.113971588315472 117:36.101252881470145 120:11.835201447168629 125:28.25438970733527 126:83.64681813880041 135:65.33671965098375 137:6.856451265510047 158:9.912938263121731 162:12.672702047962906 170:16.9636664381981 183:61.91859118330725 196:23.353936094086663 205:133.7257452687807 209:52.728963058514154 213:8.708115406364383 225:39.83637480485592 229:93.18384295779742 236:6.788405131421856 240:3.605251655404083 251:31.547745338089577 253:43.363384586105184 258:4.815967455914097 283:11.364982617955318 315:382.81661301978437 323:77.89166260812149 324:46.40782906349814 337:24.5133086751341 376:30.92903472342598 386:326.2376037178785 411:4.669157094362654 416:4444.0335150430265 443:30.446298036206024 456:45.45739661644019 479:8.940162835832544 520:112.6821201139593 559:154.51332567550875 562:8.188155672414275 580:140.01379907819225 597:341.3102691045142 603:126.38195958726634 631:138.0071602017628 639:17.925369159432385 654:75.82069378873305 658:348.37962208892867 671:50.59181102288824 684:34.019828010073724 770:12.48196548159237 776:14.569052368270516 805:41.12380794804899 832:58.077490211152195 843:70.09327361472972 894:13.975445856063917 922:55.474913126565205 924:234.95126214788732 929:42.72720428741572 930:24.370824293917735 957:65.4405422854934 998:13.411520291830207 # ουροδόχος
1:0.01254297117024962 2:5.91802631101633 6:1.9935708176633242 8:41.47614397704911 9:8.758323004638495 10:9.56384464692608 11:23.78000565989608 12:2.5952303026003696 13:98.29949378452147 15:0.9011473330807854 16:14.137399724165993 17:8.090349376454174 20:4.459007496215268 22:15.007597870797307 23:0.051998305685245556 25:63.97768632472202 27:36.94741457322881 29:11.252556362724418 30:3.556560860257448 32:9.158457467935824 35:4.361342323605618 36:0.09602701260331661 37:1.5575779791942468 39:33.90069405202865 40:2.3909266118096153 43:6.502315693133716 44:4.66179868978651 46:48.6686904668582 49:39.728274065985076 57:3.386811362385169 58:0.8443221173392028 62:0.5824128729186211 65:0.98955496857132 68:15.24739524105297 74:1.4804052649327046 75:6.7692760783237675 76:44.162193359594916 77:3.366417310614464 80:0.31800506356321934 81:1.3643511112367361 82:0.650763408366807 84:2.2927223520318276 87:0.6239269480991059 89:46.930522131304414 91:2.543311228634413 92:10.581471225561971 95:40.556869095465466 96:5.480422829401267 97:3.4179713347133074 99:6.909094618126461 101:24.958165819194683 104:0.7201218251299224 108:6.543136001468346 110:4.389316690722712 115:6.42988868080529 116:0.9603101081367632 117:2.3792742549837573 126:36.07121133327634 127:5.2915364190327 139:12.582098085429703 144:20.838340803921085 151:11.276171260751576 155:5.678216517742202 159:46.080348723500556 163:16.30804487033347 164:25.46685891539767 167:21.809111568597757 168:16.061836932265162 170:4.16363097448945 177:14.723240236819906 178:6.954263545506085 179:0.7016674099816131 189:1.1723974022160748 193:46.4919284303582 194:2.3168538014461766 200:3.940203803707126 201:3.6518695918629396 204:1.5075265022485362 209:1.7657228881930649 211:2.368840537399579 213:0.004392226405279132 214:6.15705459084554 217:5.319592412814439 222:1.3101759053367907 223:8.997452295137913 226:11.136131068426167 227:49.46135336580887 232:1.340412511872755 239:34.008568567584405 243:5.019162322768149 245:20.534714643788163 253:3.85787341881859 256:2.4295644044994096 258:6.805429790216486 261:3.4188670781282866 274:19.155484281645766 279:15.056987452061126 284:10.710056497283299 295:2.22305101524364 296:17.545919549392487 298:6.0051267954222824 303:5.305039776260056 307:13.071958833530005 308:1.2403648671884726 314:8.489094415857133 317:5.944167505064217 319:7.619373066685745 321:4.54154568080871 327:6.721397601163645 332:5.682059692845209 343:1.162702412305892 344:9.286531486808832 346:8.549310492830982 347:5.8235192410036865 349:23.07702184259254 350:4.18247171757465 364:20.85965347333083 366:145.5218244622298 371:58.235340734911986 372:14.511053029104572 377:13.603612139342102 391:67.6570694102907 399:54.40954190345337 403:17.753383180831275 407:3.7121633167557473 422:19.664795051866093 424:20.750344237133305 433:0.7554221632842 437:41.034228550219545 439:11.710512176515014 442:41.52108753680184 443:2.136311895116624 449:9.61483384576465 465:1.613790200002554 469:7.521600457916528 474:14.553910007069394 476:4.273679731098357 483:1.472790529214963 489:2.456523664938423 491:2.0521421701775795 497:3.159214902789715 499:0.6968649944055694 506:241.0378249131156 508:35.77909618736917 520:5.301621769169585 525:6.893530202581608 536:108.34700810751173 543:11.740269120840187 546:1.8085336924527264 556:4.53887693873856 559:3.827485093847568 562:6.3654814942822595 566:12.978131660201424 568:4.220278476633603 572:2.2191716291710706 577:28.93732528973686 581:0.9437321679014589 617:12.73969769770811 619:6.228881183256473 624:8.82291580808012 631:2.293309304565496 667:4.0531680620634765 675:103.32305178971289 694:4.4366179359122695 721:6.625682852696483 723:2.3096855896610946 728:21.804522563820743 729:2.835762187791429 730:2.9489974070346965 732:2.3014751457738565 739:40.41352111351197 751:0.786568883816768 755:11.827167878480553 765:4.0497253196933425 776:6.327886064307674 783:29.118292520202296 789:3.388739049221066 792:3.0683816695768664 794:4.3808617239754195 795:1.1297247982448235 796:30.3894374216513 797:44.8685173559155 804:21.72778222074577 822:7.086331810728508 825:3.151791103344391 828:41.05110097227987 831:3.562771687638678 847:4.0883353676060725 861:11.35243551031318 894:12.055830806576179 921:72.31637613398541 929:28.966787088266052 961:7.165952800868942 964:14.646637873947666 # βλαστός
1:3.8359299390235173 2:15.185325241588167 8:16.386852766707158 10:5.825216019041321 16:0.12174331859220613 21:116.37936012814437 24:7.037389809551543 25:39.313757003011645 27:8.221623726212627 30:0.6522218395005879 34:0.9337847695195552 37:10.33100841353999 39:3.587229211110751 43:16.9409843807109 50:11.992873507808294 62:7.354361073011641 75:5.127341869826327 81:15.38686346612035 91:6.673560921545931 96:63.944013845839294 110:3.1027573846305856 111:12.615798733388873 112:1.4757657300524578 113:21.05890582286673 126:2.855249086504574 127:6.329342264355426 133:3.7235497347661117 144:3.5992095216135556 166:93.97443849695864 167:3.5856449491942692 168:29.787425479538296 194:1.9638227016427148 197:3.859499953226122 199:10.031672919189491 200:2.8622446766725576 206:3.466182934890722 213:1.104767521498193 215:43.10003418690477 217:1.9451603825327937 221:4.071495315616207 225:13.386948428787935 226:2.454879854115618 236:3.4379719131533584 237:2.3777583180053763 243:90.08867847665132 253:2.817870416198484 260:2.3526115853799086 264:10.556130505509014 272:8.98942164904095 289:4.5045019142104605 292:6.986268483117869 294:17.612561875519976 303:3.5865412394881364 313:18.060710991972144 315:87.49867533824586 319:8.028348922747627 327:19.434236592147755 329:20.14129577916242 338:20.328637472112813 366:3.321055795322624 367:128.32419817015546 396:4.583878098082283 397:133.37104199427858 410:4.209783604748738 429:13.378364705749265 450:17.61868110935572 452:99.56003611037639 455:5.7807026977457845 464:4.777726808862813 507:4.1362629468589684 515:5.751503293893241 548:4.500025145025591 551:20.05215736247673 564:12.649564599577152 571:13.690549274716636 574:5.197160882497057 581:2.9138793173884006 594:3.9584865840873458 611:12.364974841573344 629:4.205972455069038 646:171.12656532532876 647:4.286407034281382 654:6.730972074109884 661:65.78546553469718 664:10.85816853276084 671:17.38766273816956 682:5.369338233825615 701:8.748884537917956 747:32.11817941607837 748:18.496457933759594 778:12.965153797578575 800:3.412645859422179 827:5.742829540105433 833:100.78123796264373 836:15.965275003231582 842:4.666817517383334 861:10.642631057987002 889:18.80379915396157 927:4.657055813151531 971:5.179916248392976 # αναλυτής
[truncated: 2,616,675 more chars]
