# Supplementary material for: A Cross-Lingual Similarity Measure for Detecting Biomedical Term Translations
Source: PLoS One. 2015 Jun 1;10(6):e0126196. doi: 10.1371/journal.pone.0126196 (PMC4452086; doi:10.1371/journal.pone.0126196)
Supplement: S1 dataset — (TGZ) [file pone.0126196.s001.tgz › dataset/en-el/el_1000_ngram_test.dat]

13:1 22:1 54:1 65:1 118:1 125:1 806:1 963:1 # προκαλώ
52:1 72:1 173:1 190:1 # άλλος
15:1 24:1 33:1 39:1 44:1 48:1 56:1 294:1 311:1 313:1 331:1 343:1 475:1 490:1 497:1 503:1 506:1 509:1 522:1 700:1 716:1 737:1 741:1 753:1 770:1 783:1 825:1 862:1 # θεραπεία
2:1 95:1 178:1 273:1 # άτομο
21:1 25:1 56:1 85:1 199:1 412:1 524:1 586:1 677:1 858:1 887:1 974:1 # ασθενής
38:1 99:1 205:1 261:1 344:1 436:1 542:1 724:1 # σύμπτωμα
72:1 113:1 247:1 329:1 # νόσος
14:1 45:1 387:1 484:1 666:1 # πολύς
9:1 15:1 44:1 99:1 109:1 124:1 138:1 205:1 237:1 723:1 # περίπτωση
105:1 217:1 392:1 # υπάρχω
12:1 91:1 310:1 321:1 669:1 708:1 # εμφανίζω
11:1 19:1 25:1 40:1 58:1 199:1 232:1 586:1 637:1 937:1 # ασθένεια
55:1 86:1 275:1 412:1 601:1 709:1 # συνήθως
240:1 683:1 # ιός
14:1 72:1 145:1 234:1 298:1 532:1 # άνθρωπος
32:1 52:1 72:1 190:1 317:1 # μεγάλος
5:1 13:1 17:1 360:1 472:1 785:1 839:1 885:1 927:1 983:1 # κύτταρο
8:1 9:1 38:1 115:1 127:1 138:1 175:1 237:1 381:1 414:1 473:1 # φυματίωση
52:1 216:1 251:1 634:1 # λοίμωξη
28:1 72:1 102:1 106:1 198:1 514:1 823:1 881:1 # χρόνος
38:1 269:1 634:1 # αίμα
23:1 28:1 38:1 46:1 178:1 345:1 # γίνομαι
14:1 72:1 819:1 # τύπος
28:1 46:1 72:1 86:1 126:1 267:1 272:1 607:1 725:1 881:1 # κίνδυνος
14:1 71:1 74:1 83:1 95:1 108:1 110:1 128:1 198:1 276:1 466:1 525:1 673:1 701:1 # χρησιμοποιώ
34:1 36:1 38:1 217:1 229:1 265:1 400:1 565:1 656:1 996:1 # φάρμακο
14:1 69:1 71:1 72:1 117:1 466:1 # κάποιος
5:1 17:1 29:1 43:1 50:1 59:1 135:1 161:1 179:1 196:1 292:1 535:1 552:1 569:1 622:1 744:1 960:1 # παράγοντας
14:1 27:1 39:1 101:1 170:1 278:1 702:1 763:1 917:1 # αποτελώ
52:1 72:1 250:1 # όλος
23:1 43:1 70:1 380:1 # παιδί
49:1 95:1 596:1 # μορφή
4:1 7:1 11:1 26:1 67:1 107:1 218:1 # διαβήτης
4:1 10:1 38:1 166:1 249:1 436:1 615:1 663:1 # σύστημα
240:1 328:1 573:1 628:1 # ψηλός
15:1 18:1 44:1 87:1 124:1 144:1 162:1 234:1 303:1 318:1 324:1 459:1 # περιλαμβάνω
14:1 38:1 39:1 68:1 130:1 143:1 170:1 278:1 498:1 567:1 763:1 856:1 # αποτέλεσμα
13:1 95:1 126:1 174:1 178:1 285:1 436:1 659:1 # σύνδρομο
1:1 106:1 148:1 212:1 240:1 581:1 # μικρός
3:1 13:1 17:1 43:1 84:1 108:1 135:1 270:1 411:1 797:1 927:1 # παρουσιάζω
177:1 293:1 430:1 # οδηγώ
1:1 6:1 9:1 12:1 29:1 30:1 38:1 60:1 94:1 131:1 166:1 184:1 239:1 240:1 322:1 663:1 801:1 987:1 # σημαντικός
2:1 54:1 72:1 150:1 349:1 # πρώτος
15:1 18:1 44:1 69:1 124:1 162:1 318:1 356:1 619:1 # περιοχή
9:1 26:1 138:1 213:1 237:1 270:1 535:1 560:1 752:1 # διάγνωση
109:1 248:1 332:1 751:1 # βρίσκω
728:1 # hiv
23:1 33:1 127:1 168:1 # αιτία
10:1 14:1 80:2 113:1 277:1 508:1 621:1 975:1 # ποσοστό
44:1 63:1 98:1 227:1 689:1 723:1 726:1 # επίπεδο
9:1 130:1 227:1 410:1 441:1 # πίεση
28:1 72:1 102:1 119:1 823:1 881:1 # πόνος
37:1 93:1 137:1 240:1 277:1 # πυρετός
1:1 15:1 18:1 32:1 34:1 129:1 141:1 162:1 216:1 847:1 # μερικοί
5:1 9:1 25:1 274:1 308:1 376:1 421:1 # εξέταση
19:1 32:1 81:1 213:1 518:1 980:1 # μειώνω
1:1 33:1 62:1 268:1 272:1 328:1 # ηλικία
48:1 185:1 420:1 578:1 982:1 # οφείλω
38:1 784:1 # σώμα
1:1 45:1 52:1 69:1 84:1 92:1 100:1 108:1 256:1 320:1 355:1 414:1 453:1 600:1 687:1 740:1 828:1 831:1 857:1 # φυσιολογικός
9:1 86:1 160:1 250:1 330:1 485:1 # μόλυνση
38:1 54:1 88:1 106:1 166:1 527:1 663:1 743:1 # πρόβλημα
5:1 8:1 11:1 17:1 24:1 26:1 107:1 151:1 180:1 353:1 360:1 378:1 613:1 639:1 681:1 747:1 792:1 793:1 794:1 796:1 807:1 821:1 835:1 867:1 898:1 907:1 947:1 # διαταραχή
157:1 387:1 # οξύς
9:1 41:1 66:1 234:1 310:1 400:1 488:1 692:1 708:1 # εμφάνιση
28:1 58:1 72:1 114:1 166:1 189:1 251:1 279:1 348:1 568:1 635:1 865:1 879:1 881:1 955:1 # αυξημένος
38:1 229:1 336:1 565:1 # δέρμα
63:1 93:1 214:1 698:1 # επηρεάζω
22:1 31:1 86:1 269:1 # γυναίκα
14:1 45:1 62:1 69:1 101:1 178:1 193:1 388:1 484:1 517:1 # πολιομυελίτιδα
28:1 50:1 178:1 502:1 775:1 # ονομάζω
9:1 25:1 33:1 109:1 373:1 376:1 853:1 # ψωρίαση
56:1 349:1 373:1 521:1 # θεωρώ
10:1 138:1 213:1 240:1 277:1 752:1 975:1 # γνωστός
12:1 31:1 39:1 147:1 205:1 429:1 615:1 # αναπτύσσω
24:1 # χώρα
299:1 527:1 # βλάβη
17:1 18:1 240:1 330:1 511:1 766:1 872:1 # αριθμός
# ζωή
13:1 26:1 49:1 72:1 183:1 270:1 386:1 560:1 # διάφορος
106:1 240:1 333:1 401:1 # υγρός
17:1 106:1 113:1 133:1 240:1 396:1 # σοβαρός
12:1 31:1 145:1 147:1 258:1 336:1 # αναφέρω
55:1 240:1 329:1 384:1 667:1 # συχνός
5:1 9:1 25:1 105:1 336:1 342:1 376:1 421:1 745:1 # υπέρταση
213:1 234:1 279:1 568:1 879:1 # αυξάνω
2:1 8:1 38:1 115:1 123:1 145:1 198:1 261:1 353:1 462:1 724:1 # αχρωματοψία
72:1 460:1 # νέος
9:1 83:1 154:1 181:1 392:1 584:1 941:1 # πάθηση
18:1 28:1 41:1 49:1 58:1 72:1 114:1 143:1 189:1 348:1 452:1 575:1 591:1 635:1 881:1 997:1 # ορισμένος
38:1 198:1 349:1 784:1 # χρώμα
62:1 69:1 250:1 303:1 310:1 # εμβόλιο
12:1 41:1 49:1 66:1 143:1 165:1 240:1 295:1 330:1 575:1 692:1 808:1 836:1 # οργανισμός
10:1 41:1 240:1 264:1 277:1 975:1 # ιστός
1:1 19:1 26:1 60:1 70:1 94:1 240:1 446:1 447:1 654:1 801:1 987:1 # ειδικός
2:1 72:1 150:1 308:1 # έτος
24:1 114:1 166:1 336:1 955:1 # ημέρα
144:1 240:1 316:1 328:1 393:1 573:1 # χαμηλός
2:1 8:1 31:1 72:1 123:1 150:1 234:1 350:1 # θάνατος
12:1 205:1 251:1 404:1 486:1 568:1 865:1 # ανάπτυξη
18:1 36:1 69:1 133:1 136:1 354:1 482:1 619:1 832:1 # βακτήριο
26:1 50:1 69:1 179:1 223:1 321:1 576:1 622:1 # γονίδιο
31:1 77:1 86:1 93:1 336:1 # έρευνα
1:1 6:2 12:1 29:1 30:1 69:1 131:1 170:1 184:1 239:1 309:1 546:1 # αντιβιοτικός
68:1 72:1 121:1 317:1 389:1 498:1 # έλεγχος
13:1 54:1 80:1 125:1 173:1 190:1 459:1 550:1 578:1 790:1 # προσβάλλω
99:1 117:1 273:1 731:1 # κάτω
4:1 11:1 17:1 18:1 36:1 60:1 182:1 214:1 240:1 342:1 382:1 451:1 660:1 801:1 816:1 873:1 # αρτηριακός
10:1 26:1 69:1 149:1 571:1 576:1 # στάδιο
84:1 88:1 143:1 171:1 240:1 330:1 435:1 468:1 836:1 919:1 # πληθυσμός
26:1 69:1 72:1 223:1 576:1 # ίδιος
87:1 144:1 213:1 234:1 303:1 459:1 # λαμβάνω
50:1 68:1 95:1 317:1 412:1 469:1 679:1 # φλεγμονή
10:1 41:1 55:1 66:1 86:1 264:1 275:1 369:1 692:1 # συνιστώ
34:1 57:1 71:1 240:1 329:1 # κοινός
14:1 53:1 72:1 106:1 # τρόπος
52:1 65:1 72:1 91:1 132:1 259:1 317:1 # εγκέφαλος
13:1 72:1 587:1 # όρος
6:1 17:1 70:1 109:1 172:1 197:1 298:1 306:1 383:1 402:1 515:1 520:1 534:1 718:1 # αρθρίτιδα
12:1 29:1 38:1 127:1 131:1 261:1 332:1 429:1 724:1 # αντίσωμα
1:1 12:1 24:1 33:1 148:1 166:1 212:1 321:1 581:1 # ημικρανία
4:1 32:1 101:1 219:1 308:1 537:1 696:1 799:1 840:1 # μελέτη
55:1 86:1 126:1 275:1 916:1 # συνδέω
12:1 28:1 165:1 295:1 449:1 587:1 # όργανο
18:1 69:1 72:1 619:1 670:1 885:1 # κύριος
45:1 95:1 213:1 285:1 666:1 # μολύνω
33:1 63:1 82:1 88:1 188:1 324:1 # επιληψία
33:1 48:1 140:1 311:1 333:1 # υγεία
20:1 52:1 63:1 82:1 118:1 171:1 188:1 238:1 # επιπλοκή
116:1 347:1 392:1 # πάσχω
6:1 12:1 29:1 32:1 37:1 99:1 110:1 131:1 184:1 227:1 239:1 286:1 # αντιμετωπίζω
24:1 29:1 53:1 59:1 234:1 773:1 # άντρας
48:1 122:1 213:1 667:1 # δείχνω
19:1 69:1 72:1 97:1 259:1 535:1 # δάγκειος
11:1 66:1 234:1 392:1 437:1 882:1 # σπάνια
1:1 8:1 11:1 18:1 53:1 60:1 94:1 141:1 240:1 314:1 378:1 645:1 801:1 868:1 987:1 # ιατρικός
3:1 33:1 84:1 233:1 500:1 797:1 # ουσία
23:1 28:1 38:1 46:1 91:1 178:1 269:1 # φαίνομαι
1:1 57:1 60:1 62:1 66:1 94:1 156:1 203:1 240:1 561:1 695:1 762:1 801:1 987:1 # κλινικός
9:1 32:1 48:1 138:1 237:1 381:1 # μείωση
1:1 6:1 21:1 30:1 37:1 40:1 60:1 94:1 140:1 240:1 322:1 367:1 528:1 559:1 801:1 864:1 987:1 # γενετικός
48:1 72:1 98:1 223:1 # είδος
210:1 517:1 # μυς
11:1 12:1 19:1 40:1 63:1 97:1 217:1 232:1 392:1 399:1 545:1 # ανεπάρκεια
6:1 12:1 29:1 32:1 37:1 82:1 110:1 131:1 184:1 239:1 286:1 369:1 # αντιμετώπιση
1:1 60:1 62:1 65:1 91:1 94:1 97:1 259:1 268:1 284:1 317:1 859:1 # εγκεφαλικός
9:1 138:1 145:1 237:1 272:1 492:1 638:1 930:1 # κίρρωση
25:1 55:1 86:1 126:1 143:1 240:1 267:1 275:1 330:1 361:1 725:1 787:1 788:1 836:1 916:1 # συνδυασμός
28:1 57:1 60:1 72:1 186:1 478:1 544:1 881:1 # κόκκινος
103:1 440:1 465:1 598:1 644:1 710:1 # αγωγή
16:1 27:1 54:1 145:1 301:1 588:1 668:1 820:1 896:1 # πρωτεΐνη
43:1 63:1 258:1 694:1 # επαφή
11:1 19:1 39:1 68:1 232:1 494:1 # απώλεια
43:1 60:1 69:1 72:1 103:1 143:1 212:1 247:1 259:1 # παγκόσμιος
1:1 3:1 13:1 19:1 92:1 137:1 165:1 211:1 235:1 355:1 405:1 411:1 781:1 791:1 866:1 989:1 # χειρουργικός
2:1 3:1 19:1 33:1 47:1 68:1 137:1 165:1 168:1 345:1 405:1 494:1 556:1 703:1 866:1 989:1 # λειτουργία
23:1 39:1 43:1 168:1 369:1 # απαιτώ
1:1 18:1 40:1 60:1 77:1 94:1 137:1 141:1 240:1 480:1 771:1 801:1 987:1 # νευρικός
3:1 16:1 46:1 57:1 78:1 113:1 155:1 193:1 485:1 548:1 691:1 827:1 # ινσουλίνη
72:1 98:1 114:1 177:1 385:1 # μέθοδος
31:1 59:1 # μήνας
9:1 83:1 154:1 251:1 # αύξηση
98:1 172:1 178:1 502:1 571:1 672:1 # εβδομάδα
6:1 273:1 502:1 # μάτι
158:1 468:1 # βοηθώ
172:1 178:1 502:1 571:1 # ομάδα
12:1 14:1 28:1 71:1 74:1 75:1 80:1 113:1 276:1 449:1 466:1 621:1 627:1 701:1 736:1 # ανοσοποιητικός
17:1 24:1 43:1 58:1 114:1 135:1 144:1 180:1 189:1 213:1 426:1 # παραμένω
4:1 8:1 17:1 24:1 43:1 135:1 180:1 214:1 349:1 426:1 451:1 # παρατηρώ
5:1 32:1 37:1 163:1 223:1 286:1 362:1 380:1 734:1 951:1 # μεταδίδω
14:1 27:1 38:1 39:1 68:1 101:1 130:1 143:1 170:1 278:1 661:1 702:1 763:1 856:1 917:1 # αποτελεσματικός
9:1 25:1 63:1 133:1 303:1 376:1 745:1 # επέμβαση
17:1 43:1 135:1 # ήπαρ
9:1 49:1 83:1 121:1 154:1 209:1 339:1 390:1 493:1 543:1 646:1 713:1 750:1 765:1 843:1 901:1 911:1 912:1 913:1 957:1 958:1 959:1 969:1 972:1 978:1 # χορήγηση
17:1 19:1 38:1 43:1 122:1 135:1 161:1 571:1 572:1 744:1 960:1 # παράδειγμα
1:1 21:1 66:1 117:1 140:1 156:1 254:1 559:1 # γενικά
117:1 213:1 234:1 # κάνω
8:1 31:1 86:1 240:1 267:1 277:1 # δυνατός
12:1 82:1 240:1 329:1 464:1 511:1 # πιθανός
28:1 58:1 72:1 79:1 114:1 189:1 213:1 261:1 348:1 635:1 881:1 # ηνωμένος
13:1 15:1 27:1 29:1 58:1 187:1 539:1 664:1 # έντερο
213:1 234:1 # άνω
9:1 38:1 166:1 247:1 329:1 663:1 # νόσημα
133:1 224:1 240:1 330:1 872:1 # βαθμός
66:1 69:1 72:1 102:1 106:1 198:1 514:1 926:1 # χρόνιος
19:1 23:1 38:1 93:1 178:1 198:1 270:1 541:1 # χρειάζομαι
22:1 65:1 240:1 573:1 806:1 # καλός
1:1 6:1 11:1 26:1 30:1 37:1 49:1 93:1 107:1 183:1 258:1 386:1 528:1 864:1 # διαφορετικός
1:1 21:1 22:1 59:1 62:1 268:1 412:1 891:1 # ενήλικας
9:1 32:1 37:1 80:1 98:1 149:1 286:1 571:1 942:1 # μετάδοση
28:1 54:1 57:1 72:1 108:1 116:1 161:1 478:1 764:1 881:1 # πράσινος
46:1 213:1 380:1 # δίνω
49:1 121:1 128:1 390:1 430:1 826:1 918:1 # χορηγώ
13:1 40:1 599:1 670:1 # νεύρο
4:1 5:1 12:1 75:1 82:1 146:1 220:1 252:1 257:1 327:1 329:1 335:1 364:1 464:1 511:1 # πιθανότητα
6:1 66:1 70:1 79:1 197:1 306:1 316:1 341:1 345:1 402:1 520:1 572:1 # μηνιγγίτιδα
37:1 127:1 235:1 347:1 669:1 742:1 888:1 # σχετίζω
18:1 55:1 97:1 110:1 114:1 148:1 243:1 259:1 333:1 749:1 758:1 # συγκεκριμένος
4:1 17:1 24:1 36:1 109:1 136:1 180:1 214:1 393:1 451:1 482:1 669:1 902:1 # χαρακτηρίζω
9:1 138:1 223:1 237:1 321:1 951:1 # κνίδωση
4:1 5:1 55:1 75:1 146:1 220:1 252:1 257:1 327:1 329:1 335:1 364:1 384:1 667:1 # συχνότητα
46:1 55:1 133:1 175:1 213:1 269:1 303:1 531:1 # συμβαίνω
1:1 18:1 40:1 60:1 94:1 141:1 240:1 284:1 425:1 801:1 986:1 987:1 # νεφρικός
65:1 87:1 103:1 173:1 440:1 562:1 # αλλαγή
19:1 28:1 32:1 58:1 72:1 114:1 189:1 261:1 348:1 547:1 635:1 881:1 # μειωμένος
12:1 52:1 100:1 190:1 295:1 320:1 404:1 # ανάλογα
9:1 12:1 24:1 25:1 29:1 127:1 131:1 174:1 223:1 376:1 477:1 903:1 # αντίδραση
48:1 103:1 140:1 228:1 341:1 631:1 680:1 855:1 # αγγείο
17:1 24:1 43:1 103:1 135:1 180:1 426:1 440:1 465:1 598:1 644:1 665:1 710:1 # παραγωγή
12:1 28:1 57:1 72:1 82:1 298:1 349:1 478:1 532:1 881:1 # ανθρώπινος
17:1 43:1 135:1 161:1 465:1 535:1 744:1 960:1 # παράγω
1:1 6:1 15:1 24:1 30:1 39:1 44:1 56:1 77:1 112:1 294:1 313:1 331:1 343:1 475:1 490:1 497:1 503:1 506:1 522:1 558:1 611:1 658:1 967:1 # θεραπευτικός
601:1 786:1 # φως
2:1 8:1 18:1 22:1 123:1 178:1 222:1 243:1 670:1 950:1 # εκατομμύριο
15:1 18:1 44:1 124:1 162:1 318:1 778:1 # περιέχω
2:1 4:1 17:1 24:1 39:1 43:1 75:1 135:1 180:1 197:1 220:1 269:1 426:1 # απαραίτητος
6:1 49:1 70:1 95:1 109:1 172:1 197:1 306:1 383:1 402:1 515:1 520:1 534:1 572:1 # ιγμορίτιδα
54:1 88:1 106:1 250:1 499:1 628:1 743:1 # πρόληψη
2:1 21:1 29:1 74:1 227:1 603:1 669:1 676:1 852:1 # εντοπίζω
12:1 22:1 31:1 58:1 59:1 460:1 640:1 909:1 # κανένας
15:1 24:1 39:1 44:1 56:1 294:1 313:1 331:1 343:1 475:1 490:1 497:1 503:1 506:1 522:1 599:1 # θεραπεύω
3:1 13:1 17:1 33:1 43:1 84:1 135:1 233:1 411:1 500:1 797:1 927:1 # παρουσία
72:1 179:1 573:1 962:1 # λόγος
15:1 44:1 72:1 98:1 109:1 124:1 177:1 228:1 # περίοδος
8:1 11:1 13:1 26:1 53:1 107:1 185:1 370:1 378:1 605:1 645:1 681:1 # διατροφή
505:1 # as
10:1 80:1 277:1 508:1 975:1 # οστό
28:1 45:1 58:1 72:1 84:1 95:1 114:1 143:1 160:1 189:1 348:1 635:1 877:1 881:1 997:1 # μολυσμένος
1:1 14:1 50:1 60:1 62:1 94:1 126:1 155:1 267:1 268:1 437:1 725:1 # σπονδυλικός
72:1 179:1 193:1 # λίγος
9:1 109:1 148:1 332:1 # κρίση
9:1 17:1 43:1 84:1 135:1 160:1 161:1 190:1 579:1 744:1 960:1 # παράλυση
14:2 69:1 71:1 74:1 80:1 276:1 466:1 701:1 830:1 # οποιοσδήποτε
15:1 18:1 44:1 124:1 161:1 162:1 318:1 401:1 572:1 786:1 # περιγράφω
38:1 860:1 # τμήμα
8:1 38:1 115:1 127:1 166:1 347:1 473:1 663:1 669:1 977:1 # σχηματίζω
34:1 62:1 69:1 71:1 117:1 118:1 324:1 886:1 910:1 # κοιλιοκάκη
15:1 21:1 40:1 165:1 240:1 367:1 417:1 755:1 779:1 # ενεργός
11:1 17:1 26:1 107:1 200:1 399:1 920:1 # διαρκώ
19:1 26:1 41:1 44:1 63:1 69:1 576:1 949:1 # επεισόδιο
49:1 183:1 258:1 349:1 386:1 # αφορώ
1:1 60:1 84:1 94:1 108:1 240:1 414:1 801:1 987:1 # φυσικός
11:1 26:1 36:1 46:1 107:1 109:1 148:1 182:1 213:1 730:1 970:1 # διακρίνω
52:1 72:1 106:1 250:1 # ρόλος
13:1 23:1 38:1 54:1 121:1 125:1 178:1 336:1 # προέρχομαι
13:1 15:1 27:1 72:1 122:1 187:1 599:1 664:1 785:1 # δεύτερος
24:1 # ώρα
11:1 17:1 22:1 26:1 36:1 60:1 107:1 182:1 240:1 363:1 533:1 675:1 801:1 805:1 838:1 970:1 984:1 # καρδιακός
13:1 72:1 217:1 459:1 # βάρος
9:1 138:1 237:1 243:1 578:1 830:1 # εκδήλωση
4:1 17:1 33:1 109:1 214:1 342:1 451:1 816:1 853:1 # αρτηρία
6:1 69:1 197:1 269:1 402:1 # αίτιο
11:1 19:1 55:1 86:1 232:1 235:1 275:1 460:1 778:1 791:1 # συνέχεια
10:1 38:1 277:1 419:1 975:1 # στόμα
2:1 10:1 48:1 71:1 169:1 228:1 235:1 # στοιχείο
10:1 88:1 354:1 979:1 # στήλη
# ζώο
1:1 25:1 60:1 94:1 108:1 133:1 240:1 772:1 801:1 987:1 # βασικός
60:1 72:1 95:1 143:1 247:1 # κόσμος
81:1 213:1 243:1 293:1 328:1 # εκδηλώνω
9:1 138:1 145:1 217:1 237:1 298:1 718:1 930:1 # άρθρωση
12:1 31:1 103:1 109:1 147:1 213:1 373:1 669:1 752:1 # αναγνωρίζω
1:1 6:1 30:1 60:1 74:1 94:1 205:1 240:1 322:1 801:1 953:1 987:1 # οπτικός
6:1 10:1 12:1 31:1 39:1 40:1 77:1 84:1 147:1 287:1 470:1 480:1 538:1 829:1 # αναπνευστικός
28:1 46:1 48:1 72:1 97:1 243:1 881:1 # εκείνος
17:1 22:1 28:1 46:1 72:1 272:1 363:1 399:1 607:1 881:1 920:1 # καρκίνος
12:1 41:1 66:1 143:1 240:1 316:1 330:1 393:1 575:1 692:1 808:1 836:1 # μηχανισμός
14:1 27:1 33:1 45:1 48:1 62:1 168:1 311:1 388:1 484:1 # πολιτεία
4:1 8:1 22:1 33:1 49:1 109:1 179:1 222:1 430:1 853:1 # κατηγορία
98:1 110:1 118:1 186:1 931:1 # δοκιμή
7:1 55:1 86:1 181:1 275:1 412:1 709:1 # συνήθης
38:1 145:1 198:1 247:1 261:2 330:1 429:1 724:1 # χρωμόσωμα
43:1 395:1 671:1 # ηπα
8:1 11:1 53:1 92:1 106:1 240:1 326:1 378:1 645:1 # γιατρός
34:1 72:1 248:1 332:1 380:1 # δίσκος
11:1 26:1 92:1 103:1 107:1 248:1 523:1 572:1 620:1 752:1 # διαγιγνώσκω
1:1 5:1 6:1 8:1 10:1 15:1 18:1 30:1 41:1 44:1 124:1 162:1 164:1 264:1 271:1 281:1 318:1 452:1 876:1 # περιστατικό
22:1 33:1 37:1 122:1 127:1 243:1 # δεκαετία
17:1 81:1 213:1 298:1 349:1 718:1 # αρθρώνω
3:1 34:1 36:1 45:1 52:1 256:1 265:1 394:1 463:1 583:1 # ακολουθώ
3:1 69:1 137:1 165:1 166:1 212:1 293:1 405:1 866:1 989:1 # δημιουργώ
17:1 669:1 # αρχίζω
19:1 68:1 173:1 494:1 498:1 628:1 # έλλειψη
15:1 24:1 32:1 294:1 860:1 # σήμερα
12:1 29:1 88:1 127:1 131:1 628:1 982:1 # αντίληψη
101:1 219:1 389:1 537:1 642:1 # ελέγχω
31:1 40:1 50:1 59:1 95:1 470:1 542:1 599:1 679:1 829:1 # πνεύμονας
1:1 21:1 60:1 66:1 94:1 140:1 156:1 240:1 559:1 801:1 987:1 # γενικός
23:1 31:1 59:1 81:1 518:1 980:1 # αιώνας
415:1 628:1 # λήψη
219:1 527:1 # βλέπω
9:1 247:1 457:1 # δόση
5:1 27:1 68:1 72:1 77:1 101:1 112:1 228:1 269:1 611:1 661:1 897:1 917:1 # τελευταίος
4:1 10:1 26:1 38:1 116:1 166:1 249:1 270:1 560:1 663:1 # διάστημα
34:1 57:1 71:1 329:1 # κοινό
1:1 6:1 30:1 37:1 56:1 60:1 94:1 240:1 322:1 528:1 801:1 864:1 987:1 # θετικός
1:1 17:1 60:1 94:1 240:1 582:1 801:1 987:1 # αρχικός
1:1 14:1 19:1 39:1 122:1 177:1 278:1 940:1 # αποδεικνύω
17:1 37:1 97:1 240:1 277:1 399:1 920:1 # αρκετός
57:1 186:1 243:1 312:1 523:1 544:1 # ξεκινώ
6:1 8:1 43:1 70:1 127:1 172:1 197:1 306:1 383:1 395:1 402:1 473:1 515:1 520:1 534:1 595:1 671:1 952:1 # ηπατίτιδα
17:1 87:1 161:1 324:1 744:1 # ιλαρά
2:1 28:1 72:1 80:1 112:1 113:1 234:1 279:1 621:1 627:1 782:1 # αυτοάνοσος
219:1 465:1 642:1 # λέγω
9:1 16:1 46:1 78:1 83:1 154:1 272:1 607:1 # κίνηση
1:1 3:1 60:1 62:1 64:1 65:1 94:1 268:1 274:1 361:1 859:1 # σεξουαλικός
12:1 23:1 31:1 33:1 110:1 147:1 351:1 374:1 566:1 800:1 # αναιμία
17:1 43:1 69:1 71:1 72:1 95:1 106:1 135:1 419:1 # παρόμοιος
4:1 5:1 14:1 75:1 80:1 146:1 220:1 252:1 257:1 327:1 335:1 364:1 # ποσότητα
2:1 28:1 29:1 50:1 58:1 72:1 455:1 775:1 852:1 881:1 # έντονος
77:1 137:1 349:1 698:1 771:1 # ευρώπη
13:1 42:1 670:1 # ούρο
17:1 22:1 26:1 270:1 363:1 533:1 560:1 675:1 805:1 838:1 984:1 # καρδιά
1:1 18:1 20:1 35:1 141:1 258:1 425:1 507:1 # αφρική
1:1 4:1 5:1 12:1 22:1 75:1 146:1 220:1 252:1 257:1 327:1 329:1 335:1 364:1 640:1 891:1 # ικανότητα
4:1 17:1 18:1 24:1 36:1 41:1 136:1 180:1 214:1 393:1 451:1 452:1 482:1 660:1 873:1 902:1 # χαρακτηριστικός
22:1 36:1 60:1 240:1 801:1 # κακός
31:1 33:1 86:1 144:1 267:1 351:1 362:1 800:1 # αδυναμία
53:1 63:1 82:1 168:1 188:1 408:1 # επιτρέπω
9:1 116:1 161:1 174:1 448:1 764:1 # δράση
33:1 34:1 45:1 84:1 193:1 248:1 267:1 583:1 # δυσκολία
133:1 219:1 469:1 # φλέβα
5:1 8:1 9:1 12:1 22:1 138:1 151:1 190:1 222:1 237:1 404:1 578:1 650:1 976:1 # κατανάλωση
7:1 128:1 171:1 415:1 832:1 # πλήρης
22:1 171:1 299:1 886:1 # πλάκα
60:1 160:1 176:1 346:1 593:1 643:1 904:1 929:1 968:1 # γλυκόζη
6:1 69:1 72:1 197:1 269:1 402:1 # αίτιος
51:1 116:1 347:1 392:1 # πάσχων
4:1 10:1 14:1 80:1 105:1 109:1 214:1 249:1 334:1 451:1 508:1 669:1 # υποστηρίζω
9:1 38:1 46:1 166:1 213:1 269:1 663:1 # σημαίνω
23:1 33:1 41:1 77:1 83:1 181:1 199:1 233:1 361:1 500:1 941:1 964:1 985:1 # ευαισθησία
10:1 53:1 83:1 88:1 144:1 467:1 476:1 527:1 546:1 708:1 # αμφιβληστροειδής
66:1 69:1 72:1 234:1 392:1 437:1 # σπάνιος
18:1 336:1 652:1 # χέρι
17:1 274:1 342:1 369:1 618:1 816:1 # εξαρτώ
1:1 13:1 50:1 60:1 66:1 94:1 156:1 198:1 240:1 431:1 774:1 801:1 987:1 # χρονικός
34:1 45:1 52:1 72:1 248:1 256:1 583:1 615:1 # δύσκολος
15:1 18:1 44:1 55:1 87:1 124:1 144:1 162:1 175:1 318:1 324:1 344:1 531:1 848:1 # συμπεριλαμβανόμενος
2:1 69:1 71:1 72:1 308:1 567:1 # τέτοιος
1:1 17:1 117:1 254:1 582:1 # αρχικά
10:1 68:1 72:1 121:1 498:1 567:1 657:1 # στέλεχος
9:1 24:1 25:1 376:1 477:1 587:1 # όραση
8:1 22:1 52:1 72:1 88:1 149:1 173:1 190:1 222:1 328:1 606:1 837:1 # κατάλληλος
62:1 251:1 274:1 498:1 # εξέλιξη
13:1 72:1 148:1 886:1 # άκρος
14:1 60:1 72:1 250:1 # κόλπος
13:1 53:1 185:1 370:1 605:1 # τροφή
11:1 25:1 45:1 62:1 143:1 158:1 303:1 310:1 330:1 388:1 403:1 761:1 787:1 836:1 991:1 # εμβολιασμός
5:1 28:1 29:1 50:1 58:1 59:1 196:1 292:1 348:1 552:1 567:1 569:1 # τένοντας
5:1 32:1 37:1 77:1 144:1 163:1 235:1 247:1 286:1 330:1 347:1 734:1 742:1 # μεταμόσχευση
17:1 31:1 58:1 251:1 909:1 # έναρξη
1:1 18:1 57:1 60:1 66:1 94:1 156:1 240:1 561:1 685:1 695:1 801:1 987:1 # ρινικός
1:1 6:1 8:1 15:1 30:1 38:1 60:1 94:1 115:1 122:1 164:1 229:1 240:1 271:1 322:1 565:1 597:1 754:1 801:1 987:1 # δερματικός
19:1 58:1 122:1 126:1 251:1 # ένδειξη
13:1 # ροή
1:1 14:1 71:1 173:1 272:1 466:1 578:1 982:1 # ποικίλλω
9:1 63:1 99:1 138:1 205:1 227:1 237:1 723:1 726:1 # επίπτωση
13:1 38:1 42:1 143:1 148:1 615:1 714:1 856:1 # κρούσμα
13:1 54:1 99:1 118:1 125:1 205:1 819:1 885:1 # προκύπτω
4:1 5:1 34:1 71:1 75:1 146:1 220:1 252:1 257:1 324:1 327:1 335:1 364:1 573:1 # κοιλότητα
34:1 72:1 498:1 # έλκος
31:1 51:1 436:1 542:1 708:1 786:1 # σύμφωνα
145:1 336:1 # φέρω
11:1 34:1 36:1 60:1 62:1 71:1 182:1 240:1 324:1 801:1 991:1 # κοιλιακός
28:1 43:1 72:1 100:1 102:1 224:1 385:1 755:1 823:1 881:1 # παθογόνος
1:1 3:1 18:1 60:1 94:1 137:1 141:1 240:1 405:1 801:1 987:1 # ουρικός
13:1 53:1 114:1 308:1 370:1 # μέτρο
145:1 670:1 # γύρω
5:1 10:1 23:1 27:1 37:1 41:1 82:1 163:1 206:1 264:1 280:1 599:1 739:1 # πιστεύεται
31:1 58:1 59:1 362:1 909:1 # αδένας
15:1 18:1 44:1 50:1 52:1 124:1 162:1 173:1 190:1 318:1 459:1 546:1 # περιβάλλον
6:1 81:1 101:1 213:1 458:1 518:1 980:1 # βελτιώνω
6:1 17:1 36:1 38:1 77:1 91:1 97:1 112:1 229:1 397:1 558:1 565:1 611:1 612:1 641:1 656:1 967:1 996:1 # φαρμακευτικός
1:1 12:1 28:1 45:1 52:1 80:1 92:1 100:1 113:1 256:1 320:1 355:1 449:1 453:1 600:1 621:1 627:1 687:1 740:1 828:1 831:1 857:1 # ανοσολογικός
2:1 10:1 12:1 25:1 31:1 45:1 59:1 147:1 159:1 169:1 219:1 812:1 849:1 # αναστολέας
11:1 13:1 26:1 71:1 217:1 270:1 492:1 560:1 # διάρροια
16:1 80:1 95:1 175:1 221:1 259:1 285:1 317:1 436:1 # εγκυμοσύνη
1:1 6:1 8:1 30:1 43:1 60:1 94:1 164:1 240:1 271:1 322:1 395:1 595:1 671:1 801:1 952:1 987:1 # ηπατικός
6:1 11:1 72:1 213:1 228:1 269:1 301:1 # νωτιαίος
72:1 113:1 247:1 # όσος
38:1 166:1 216:1 223:1 293:1 663:1 817:1 # οίδημα
19:1 70:1 85:1 93:1 137:1 340:1 435:1 446:1 585:1 626:1 693:1 830:1 # θυρεοειδής
2:1 38:1 216:1 261:1 724:1 # τοίχωμα
15:1 18:1 44:1 49:1 55:1 124:1 162:1 175:1 183:1 318:1 344:1 386:1 531:1 705:1 848:1 # συμπεριφορά
5:1 16:1 46:1 78:1 144:1 168:1 309:1 351:1 # βιταμίνη
39:1 171:1 240:1 573:1 # απλός
14:1 39:1 185:1 278:1 420:1 465:1 599:1 # αποφεύγω
101:1 240:1 517:1 573:1 # μυελός
21:1 28:2 68:1 100:1 102:1 527:1 755:1 823:1 # βλεννογόνος
9:1 56:1 130:1 441:1 678:1 # έκθεση
12:1 33:1 38:1 65:1 193:1 213:1 261:1 724:1 # ανωμαλία
38:1 48:1 122:1 # δείγμα
38:1 87:1 261:1 346:1 724:1 # γλαύκωμα
2:2 3:1 10:1 41:1 47:1 155:1 169:1 264:1 299:1 582:1 691:1 # τουλάχιστο
4:1 17:1 18:1 24:1 36:1 41:1 136:1 180:1 214:1 393:1 451:1 452:1 482:1 660:1 873:1 902:1 # χαρακτηριστικά
38:1 128:1 166:1 599:1 663:1 670:1 # εύρημα
24:1 144:1 401:1 813:1 950:1 # γραμμή
16:1 49:1 102:1 229:1 330:1 413:1 # ορμόνη
13:1 54:1 102:1 125:1 633:1 954:1 # προϊόν
1:1 34:1 51:1 57:1 60:1 66:1 71:1 94:1 156:1 213:1 240:1 651:1 801:1 987:1 # κοινωνικός
1:1 2:1 60:1 74:1 82:1 94:1 240:1 676:1 801:1 987:1 # τοπικός
13:1 45:1 54:1 80:1 125:1 158:1 403:1 415:1 550:1 790:1 # προσβολή
1:1 40:1 50:1 60:1 66:1 77:1 94:1 95:1 156:1 175:1 431:1 470:1 480:1 679:1 774:1 829:1 # πνευμονικός
11:1 19:1 40:1 63:1 82:1 188:1 232:1 234:1 400:1 705:1 # επιφάνεια
43:1 62:1 65:1 240:1 683:1 859:1 # παλιός
1:1 19:1 31:1 60:1 94:1 102:1 # εικόνα
1:1 3:1 62:1 64:1 65:1 117:1 254:1 268:1 274:1 361:1 859:1 # σεξουαλικά
23:1 24:1 33:1 49:1 95:1 103:1 110:1 345:1 374:1 492:1 525:1 556:1 665:1 # αιμορραγία
9:1 18:1 41:1 148:1 452:1 488:1 678:1 758:1 # έκκριση
4:1 10:1 18:1 24:1 25:1 146:1 159:1 174:1 214:1 249:1 451:1 477:1 660:1 683:1 873:1 903:1 # δραστηριότητα
4:1 10:1 249:1 615:1 885:1 # κύστη
1:1 12:1 13:1 49:1 148:1 165:1 212:1 295:1 581:1 # μικροοργανισμός
9:1 106:1 138:1 237:1 298:1 303:1 419:1 # θρόμβωση
14:1 28:1 50:1 52:1 65:1 91:1 118:1 132:1 775:1 # πονοκέφαλος
9:1 116:1 400:1 448:1 # φάση
2:1 8:1 54:1 72:1 91:1 106:1 123:1 150:1 247:1 350:1 377:1 743:1 # πρόσφατος
13:1 27:1 46:1 48:1 54:1 125:1 170:1 213:1 702:1 # προτείνω
14:1 54:1 106:1 247:1 429:1 743:1 # πρόσωπο
31:1 46:1 928:1 # ίνα
18:1 28:1 53:1 57:1 72:1 197:1 272:1 314:1 478:1 685:1 881:1 # κίτρινος
9:1 83:1 116:1 154:1 248:1 910:1 # άσκηση
38:1 53:1 106:1 110:1 467:1 # τρόφιμα
32:1 37:1 87:1 149:1 173:1 190:1 251:1 286:1 699:1 942:1 # μετάλλαξη
32:1 72:1 113:1 130:1 880:1 # άμεσος
1:1 6:1 10:1 11:1 26:1 30:1 103:1 107:1 138:1 213:1 287:1 423:1 752:1 # διαγνωστικός
5:1 8:1 10:1 13:1 22:1 25:1 53:1 151:1 159:1 185:1 222:1 370:1 421:1 476:1 605:1 650:1 # καταστροφή
5:1 21:1 23:1 37:1 126:1 163:1 206:1 235:1 398:1 739:1 778:1 888:1 # ενδέχεται
4:1 11:1 18:1 36:2 60:1 133:1 136:1 182:1 214:1 382:1 451:1 482:1 660:1 873:1 # βακτηριακός
1:1 11:1 19:1 34:1 40:1 58:1 71:1 100:1 129:1 232:1 637:1 # οικογένεια
5:1 26:1 32:2 37:1 70:1 163:1 286:1 362:1 419:1 457:1 734:1 756:1 # μεταδιδόμενος
72:1 106:1 158:1 298:1 303:1 419:1 # θρόμβος
10:1 11:1 26:1 39:1 41:1 81:1 82:1 107:1 213:1 264:1 369:1 # διαπιστώνω
33:1 65:2 87:1 91:1 97:1 284:1 345:1 556:1 936:1 # κεφαλαλγία
25:1 33:1 38:1 98:1 110:1 118:1 186:1 233:1 500:1 711:1 931:1 # δοκιμασία
1:1 6:1 12:1 30:1 56:1 60:1 94:1 136:1 240:1 243:1 322:1 532:1 570:1 686:1 801:1 850:1 987:1 # ανθεκτικός
17:1 43:1 52:1 106:1 135:1 250:1 # παρόλο
34:1 72:1 # μήκος
17:1 165:1 # αργά
63:1 68:1 205:1 240:1 277:1 # λεπτός
1:1 57:1 62:1 66:1 117:1 156:1 203:1 254:1 561:1 695:1 762:1 # κλινικά
33:1 63:1 70:1 82:1 166:1 188:1 293:1 351:1 800:1 # επιδημία
7:1 17:1 36:1 204:1 293:1 349:1 393:1 759:1 # σακχαρώδης
60:1 68:1 77:1 176:1 240:1 801:1 897:1 # λευκός
1:1 43:1 45:1 52:1 60:1 92:1 94:1 100:1 224:1 256:1 320:1 355:1 385:1 453:1 600:1 687:1 740:1 828:1 831:1 857:1 # παθολογικός
4:1 16:1 75:1 83:1 108:1 110:1 146:1 220:1 252:1 327:1 330:1 # θνησιμότητα
1:1 27:1 60:1 66:1 94:1 156:1 240:1 657:1 667:1 801:1 987:1 # τεχνικός
24:1 38:1 54:1 106:1 144:1 401:1 743:1 813:1 950:1 962:1 # πρόγραμμα
12:1 82:1 464:1 511:1 523:1 # πιθανώς
33:1 69:1 309:1 # βιοψία
9:1 101:1 127:1 138:1 237:1 381:1 458:1 # βελτίωση
14:1 27:1 38:1 39:1 68:1 101:1 130:1 143:1 170:1 278:1 661:1 702:1 763:1 856:1 917:1 # αποτελεσματικότητα
8:1 11:1 53:1 106:1 240:1 378:1 645:1 # ιατρός
33:1 49:1 52:1 109:1 176:1 183:1 185:1 203:1 221:1 386:1 853:1 # κυκλοφορία
21:1 23:1 28:1 32:1 57:1 91:1 329:1 391:1 419:1 557:1 756:1 804:1 842:1 # φαινόμενο
50:1 68:1 95:1 293:1 317:1 469:1 523:1 679:1 759:1 # φλεγμονώδης
19:1 69:1 72:1 93:1 330:1 572:1 587:1 # ιγμόρειος
40:1 55:1 86:1 275:1 657:1 669:1 # συνεχίζω
2:1 53:1 72:1 109:1 150:1 197:1 # τρίτος
38:1 116:1 143:1 400:1 856:1 # φάσμα
43:1 213:1 269:1 638:1 # παίρνω
28:1 44:1 72:1 86:1 105:1 435:1 445:1 599:1 881:1 # υπεύθυνος
14:1 45:1 52:1 100:1 105:1 256:1 320:1 334:1 345:1 453:1 484:1 669:1 # υπολογίζω
17:1 # αρχή
15:1 40:1 106:1 768:1 779:1 # νερό
60:1 240:1 517:1 653:1 801:1 # μυϊκός
1:1 6:1 12:1 21:1 29:1 30:1 32:1 48:1 97:1 131:1 184:1 239:1 391:1 634:1 # αντικείμενο
11:1 43:1 60:1 103:1 143:1 212:1 247:1 259:1 # παγκόσμια
72:1 95:1 108:1 110:1 198:1 209:1 300:1 525:1 767:1 # χρήσιμος
1:1 18:1 21:1 29:1 53:1 60:1 94:1 97:1 141:1 240:1 314:1 603:1 801:1 868:1 987:1 # κεντρικός
38:1 347:1 860:1 # σχήμα
12:1 51:1 87:1 213:1 234:1 532:1 651:1 # λανθάνων
17:1 43:1 135:1 408:1 778:1 # παρέχω
26:1 119:1 # πόδι
68:1 171:1 344:1 # μπλε
19:1 22:1 62:1 65:1 140:1 165:1 173:1 336:1 555:1 562:1 806:1 # καλλιέργεια
1:1 6:1 8:1 30:1 38:1 60:1 94:1 115:1 164:1 240:1 261:1 271:1 322:1 429:1 597:1 724:1 754:1 801:1 987:1 # σωματικός
13:1 29:1 53:1 58:1 132:1 370:1 # κέντρο
38:1 166:1 181:1 234:1 274:1 532:1 663:1 # εξάνθημα
9:1 48:1 83:1 128:1 154:1 235:1 317:1 389:1 638:1 673:1 # εγχείρηση
12:1 28:1 31:1 39:1 147:1 470:1 # αναπνοή
5:1 23:1 33:1 168:1 380:1 # δίαιτα
28:1 32:1 34:1 48:1 80:1 113:1 118:1 178:1 228:1 621:1 627:1 # νοσοκομείο
13:1 72:1 119:1 587:1 # πόρος
24:1 75:1 316:1 336:1 567:1 # μητέρα
17:1 43:1 135:1 251:1 819:1 # ύπαρξη
1:1 23:1 26:1 43:1 60:1 70:1 94:1 240:1 447:1 654:1 801:1 987:1 # παιδικός
1:1 5:1 17:1 18:1 60:1 94:1 112:1 141:1 221:1 240:1 360:1 472:1 614:1 757:1 766:1 801:1 839:1 871:1 983:1 987:1 # κυτταρικός
34:1 36:1 133:1 136:1 176:1 354:1 396:1 482:1 517:1 832:1 # μυκοβακτήριο
17:1 24:1 39:1 43:1 135:1 180:1 213:1 234:1 343:1 392:1 426:1 # παραπάνω
1:1 60:1 66:1 79:1 88:1 94:1 101:1 156:1 173:1 240:1 801:1 987:1 # ελληνικός
28:1 55:1 86:1 122:1 177:1 275:1 599:1 # συνοδεύω
# ζω
17:1 19:1 21:1 43:1 93:1 135:1 140:1 165:1 336:1 460:1 555:1 # παρενέργεια
1:1 6:1 16:1 17:1 30:1 60:1 75:1 94:1 240:1 291:1 322:1 372:1 801:1 870:1 987:1 # αρνητικός
12:1 412:1 # ανήκω
9:1 53:1 83:1 114:1 128:1 154:1 308:1 673:1 # μέτρηση
19:1 41:1 103:1 204:1 440:1 465:1 598:1 644:1 710:1 # εισαγωγή
177:1 240:1 457:1 # οδός
12:1 31:1 39:1 84:1 147:1 205:1 419:1 486:1 # αναπτυσσόμενος
149:1 213:1 234:1 # φτάνω
25:1 133:1 233:1 669:1 711:1 # βασίζω
1:1 2:1 10:1 18:1 41:1 49:1 60:1 94:1 141:1 169:1 240:1 264:1 591:1 801:1 987:1 # ιστορικός
38:1 542:1 885:1 # κύμα
18:1 36:1 85:1 148:1 546:1 758:1 # ακριβής
9:1 60:1 138:1 237:1 # κόπωση
31:1 40:1 59:1 77:1 81:1 137:1 349:1 480:1 771:1 # νευρώνας
11:1 82:1 # ήπια
1:1 15:1 60:1 65:1 68:1 92:1 94:1 165:1 173:1 240:1 355:1 417:1 562:1 801:1 987:1 # αλλεργικός
12:1 40:1 66:1 599:1 667:1 808:1 # ανιχνεύω
88:1 324:1 436:1 467:1 # σύφιλη
59:1 93:1 148:1 259:1 392:1 535:1 # πάγκρεας
17:1 91:1 229:1 284:1 330:1 397:1 612:1 968:1 # εφαρμόζω
5:1 32:1 37:1 145:1 163:1 258:1 286:1 336:1 734:1 # μεταφέρω
14:1 52:1 71:1 72:1 105:1 119:1 238:1 250:1 # υπόλοιπος
9:1 24:1 25:1 63:1 174:1 223:1 227:1 376:1 477:1 726:1 903:1 # επίδραση
11:1 19:1 44:1 55:1 86:1 232:1 275:1 460:1 949:1 # συνέπεια
3:1 16:1 52:1 58:1 112:1 337:1 346:1 463:1 567:1 # γλουτένη
43:1 269:1 669:1 # παίζω
19:1 57:1 63:1 70:1 81:1 82:1 122:1 188:1 213:1 523:1 # επιδεινώνω
39:1 171:1 299:1 # απλά
101:1 193:1 274:1 312:1 332:1 429:1 # εξελίσσω
33:1 56:1 109:1 373:1 521:1 853:1 # θεωρία
219:1 251:1 # λέξη
15:1 106:1 240:1 298:1 394:1 432:1 961:1 # ερυθρός
12:1 31:1 43:1 63:1 65:1 87:1 133:1 144:1 147:1 303:1 694:1 936:1 # επαναλαμβανόμενος
1:1 6:1 30:1 60:1 94:1 112:1 240:1 267:1 322:1 558:1 658:1 801:1 987:1 # δυτικός
4:1 5:1 17:1 75:1 106:1 113:1 133:1 146:1 220:1 252:1 257:1 327:1 335:1 364:1 396:1 # σοβαρότητα
65:1 185:1 240:1 330:1 464:1 # οφθαλμός
77:1 137:1 387:1 771:1 # ευρύς
93:1 148:1 243:1 310:1 # εκκρεμώ
1:1 12:1 22:1 28:1 50:1 60:1 66:1 94:1 156:1 240:1 431:1 449:1 640:1 774:1 801:1 987:1 # κανονικός
14:1 17:1 24:1 39:1 43:1 135:1 178:1 180:1 278:1 343:1 344:1 426:1 # παραπομπή
15:1 16:1 75:1 77:1 85:1 86:1 93:1 354:1 870:1 # ερευνητής
12:1 28:1 33:1 80:1 233:1 449:1 500:1 627:1 # ανοσία
10:1 15:1 21:1 25:1 27:1 29:1 53:1 93:1 159:1 187:1 295:1 476:1 539:1 603:1 971:1 998:1 # γαστρεντερίτιδα
234:1 392:1 # πάν
72:1 114:1 140:1 385:1 642:1 655:1 # μέγεθος
24:1 39:1 119:1 194:1 251:1 425:1 699:1 # απόφραξη
9:1 19:1 32:1 81:1 166:1 213:1 518:1 980:1 992:1 # σημειώνω
13:1 49:1 72:1 179:1 209:1 401:1 493:1 750:1 # γρήγορος
11:1 26:1 49:1 107:1 161:1 183:1 258:1 386:1 # διαφορά
1:1 6:1 30:1 60:1 63:1 82:1 88:1 94:1 188:1 205:1 322:1 324:1 395:1 953:1 # επιληπτικός
1:1 6:1 17:1 24:1 30:1 43:1 60:1 65:1 94:1 112:1 135:1 160:1 180:1 322:1 426:1 558:1 658:1 # παραλυτικός
11:1 19:1 56:1 158:1 232:1 709:1 841:1 # βοήθεια
2:1 24:1 33:1 95:1 100:1 178:1 258:1 401:1 813:1 # τομογραφία
52:1 72:1 102:1 119:1 126:1 155:1 267:1 437:1 725:1 # σπόνδυλος
# of
3:1 28:1 34:1 42:1 82:1 86:1 438:1 733:1 819:1 # κουνούπι
55:1 86:1 275:1 532:1 910:1 # συνθήκη
15:1 18:2 41:1 44:1 49:1 69:1 114:1 124:1 143:1 162:1 318:1 452:1 575:1 591:1 619:1 997:1 # περιορισμένος
7:1 52:1 71:1 110:1 293:1 759:1 # λοιμώδης
13:1 72:1 # χώρος
39:1 81:1 171:1 213:1 274:1 618:1 # εξαπλώνω
5:1 8:1 10:1 22:1 25:1 53:1 151:1 159:1 222:1 408:1 421:1 476:1 650:1 786:1 # καταστρέφω
6:1 8:1 38:1 41:1 115:1 143:1 164:1 166:1 330:1 347:1 575:1 597:1 610:1 663:1 836:1 977:1 # σχηματισμός
12:1 31:1 33:1 87:1 147:1 155:1 258:1 414:1 699:1 884:1 # αναφυλαξία
1:1 6:1 16:1 21:1 30:1 60:1 75:1 94:1 140:1 240:1 291:1 322:1 372:1 559:1 801:1 870:1 987:1 # γεννητικός
24:1 114:1 336:1 # μέρα
40:1 55:1 85:1 86:1 275:1 657:1 # συνεχής
4:1 10:1 11:1 15:1 18:1 25:1 159:1 165:1 214:1 249:1 295:1 382:1 417:1 451:1 660:1 873:1 971:1 # εργαστηριακός
59:1 393:1 # βήχας
1:1 4:1 6:1 8:1 10:1 30:1 38:1 55:1 84:1 115:1 164:1 166:1 249:1 271:1 538:1 549:1 597:1 663:1 754:1 # συστηματικός
2:1 10:1 72:1 138:1 150:1 169:1 213:1 535:1 752:1 # άγνωστος
1:1 60:1 82:1 94:1 105:1 240:1 486:1 801:1 987:1 # τυπικός
17:1 21:1 22:1 98:1 118:1 126:1 197:1 363:1 380:1 398:1 533:1 536:1 675:1 690:1 838:1 963:1 # ενδοκαρδίτιδα
1:1 15:1 44:1 45:1 60:1 62:1 94:1 105:1 124:1 158:1 268:1 388:1 403:1 445:1 632:1 # υπερβολικός
23:1 33:1 59:1 127:1 168:1 192:1 274:1 618:1 # εξαιτίας
10:1 38:1 72:1 121:1 277:1 353:1 419:1 975:1 # στόμαχος
15:1 18:1 44:1 49:1 69:1 109:1 124:1 162:1 318:1 619:1 669:1 # περιορίζω
21:1 55:1 85:1 140:1 333:1 341:1 412:1 559:1 631:1 749:1 # συγγενής
29:1 53:1 55:1 58:1 132:1 138:1 145:1 259:1 333:1 749:1 930:1 # συγκέντρωση
3:1 13:1 45:1 52:1 137:1 216:1 256:1 405:1 634:1 899:1 # ουρολοίμωξη
10:1 13:1 15:1 19:1 27:1 70:1 89:1 187:1 280:1 340:1 446:1 585:1 664:1 693:1 # στεροειδές
1:1 60:1 62:1 94:1 155:1 268:1 # υλικό
16:1 32:1 161:1 234:1 303:1 310:1 751:1 # μεμβράνη
2:1 8:1 14:1 24:1 38:1 54:1 74:1 103:1 115:1 123:1 276:1 462:1 665:1 676:1 # πραγματοποιώ
23:1 63:1 81:1 82:1 133:1 188:1 458:1 518:1 546:1 672:1 980:1 # επιβεβαιώνω
54:1 88:1 106:1 247:1 628:1 743:1 # πρόσληψη
10:1 15:1 27:1 45:1 83:1 88:1 106:1 121:1 187:1 250:1 280:1 768:1 # χοληστερόλη
10:1 21:1 41:1 66:1 85:1 264:1 312:1 354:1 692:1 979:1 # ξενιστής
50:1 59:1 179:1 460:1 622:1 # γονέας
52:1 63:1 82:1 100:1 188:1 320:1 324:1 440:1 # επιλογή
72:1 183:1 408:1 751:1 # βρέφος
1:1 15:1 18:1 27:1 60:1 94:1 130:1 141:1 162:1 187:1 240:1 301:1 429:1 801:1 820:1 847:1 987:1 # εσωτερικός
17:1 24:1 34:1 36:1 42:1 43:1 45:1 52:1 135:1 180:1 256:1 265:1 426:1 583:1 902:1 # παρακολούθηση
5:1 68:1 118:1 183:1 310:1 472:1 708:1 785:1 839:1 885:1 # λεμφοκύτταρο
63:1 82:1 168:1 188:1 213:1 234:1 333:1 389:1 486:1 # επιτυγχάνω
31:1 59:1 415:1 429:1 # σωλήνας
22:1 49:1 109:1 224:1 385:1 669:1 923:1 # καθορίζω
44:1 46:1 213:1 269:1 464:1 655:1 # πεθαίνω
14:1 39:1 177:1 223:1 278:1 380:1 940:1 951:1 # αποδίδω
6:1 110:1 # τιμή
12:1 31:1 49:1 147:1 161:1 183:1 258:1 386:1 # αναφορά
15:1 44:1 124:1 523:1 # περνώ
8:1 25:1 38:1 55:1 99:1 115:1 175:1 205:1 261:1 344:1 531:1 724:1 848:1 # ασυμπτωματικός
9:1 12:1 29:1 56:1 127:1 130:1 131:1 441:1 # αντίθεση
54:1 136:1 145:1 240:1 277:1 668:1 # πρωκτός
1:1 13:1 28:1 50:1 88:1 178:1 203:1 212:1 214:1 581:1 775:1 # κληρονομικός
14:1 105:1 334:1 349:1 356:1 373:1 # υποχωρώ
66:1 72:1 95:1 102:1 110:1 330:1 525:1 926:1 # μόνιμος
99:1 308:1 937:1 # θέτω
13:1 33:1 49:1 88:1 109:1 171:1 183:1 185:1 214:1 386:1 605:1 853:1 919:1 # πληροφορία
1:1 6:1 8:1 30:1 38:1 45:1 84:1 95:1 115:1 143:1 160:1 164:1 271:1 597:1 754:1 856:1 877:1 # μολυσματικός
9:1 16:1 58:1 83:1 154:1 # γέννηση
11:1 26:1 72:1 95:1 107:1 108:1 110:1 224:1 444:1 525:1 937:1 # διαθέσιμος
58:1 72:1 95:1 175:1 # ένζυμος
4:1 5:1 8:1 31:1 75:1 86:1 146:1 220:1 252:1 257:1 267:1 277:1 327:1 335:1 364:1 # δυνατότητα
5:1 10:1 23:1 38:1 144:1 281:1 332:1 # υφίσταμαι
28:1 72:1 102:1 330:1 823:1 881:1 # μόνος
28:1 38:1 102:1 178:1 823:1 # όνομα
1:1 6:1 11:1 26:1 30:1 37:1 49:1 93:1 107:1 183:1 258:1 386:1 528:1 864:1 # διαφορετικά
33:1 40:1 50:1 77:1 95:1 175:1 321:1 470:1 480:1 679:1 829:1 # πνευμονία
54:1 72:1 95:1 110:1 349:1 525:1 # πρώιμος
203:1 # κλπ
11:1 13:1 19:1 54:1 56:1 80:1 125:1 232:1 392:1 437:1 550:1 584:1 790:1 841:1 # προσπάθεια
9:1 12:1 40:1 77:1 84:1 321:1 480:1 579:1 667:1 # ανίχνευση
54:1 69:1 72:1 106:1 199:1 247:1 743:1 # πρόσθιος
5:1 8:1 22:1 65:1 151:1 222:1 415:1 465:1 493:1 650:1 # καταλήγω
28:1 72:1 470:1 819:1 881:1 # ύπνος
10:1 72:1 121:1 277:1 975:1 # στόχος
4:1 7:1 48:1 67:1 122:1 136:1 # δείκτης
9:1 10:1 58:1 138:1 213:1 237:1 567:1 # στένωση
14:1 39:1 45:1 87:1 171:1 173:1 240:1 484:1 573:1 # πολλαπλός
# έξω
10:1 27:1 41:1 82:1 264:1 280:1 599:1 # πιστεύω
3:1 36:1 52:1 60:1 72:1 250:1 385:1 394:1 463:1 # ακόλουθος
1:1 6:1 24:1 30:1 36:1 54:1 60:1 94:1 136:1 240:1 322:1 482:1 570:1 801:1 850:1 902:1 987:1 # πρακτικός
21:1 29:1 240:1 277:1 603:1 # εντός
9:1 54:1 83:1 88:1 106:1 154:1 203:1 743:1 # πρόκληση
24:1 670:1 # αύρα
24:1 59:1 336:1 # αέρας
14:1 27:1 38:1 39:1 68:1 101:1 130:1 143:1 170:1 278:1 661:1 702:1 763:1 856:1 917:1 # αποτελεσματικά
18:1 23:1 80:1 91:1 95:1 110:1 269:1 374:1 377:1 525:1 638:1 # αιμοσφαίριο
28:1 58:1 98:1 114:1 122:1 178:1 189:1 348:1 635:1 689:1 # δεδομένο
37:1 149:1 274:1 312:1 942:1 # εξετάζω
5:1 9:1 10:1 12:1 25:1 29:1 127:1 131:1 281:1 332:1 376:1 421:1 # αντίσταση
28:1 45:1 52:1 256:1 285:1 436:1 # σύνολο
209:1 251:1 # ρήξη
12:1 259:1 404:1 535:1 910:1 # ανάγκη
40:1 106:1 284:1 425:1 986:1 # νεφρό
2:1 72:1 75:1 77:1 150:1 181:1 199:1 269:1 332:1 361:1 985:1 # ευαίσθητος
34:1 38:1 50:1 126:1 261:1 578:1 724:1 # κονδύλωμα
14:1 39:1 185:1 278:1 333:1 414:1 440:1 # αποφυγή
17:1 20:1 43:1 63:1 85:1 135:1 139:1 399:1 694:1 920:1 # επαρκής
40:1 106:1 240:1 284:1 425:1 986:1 # νεφρός
38:1 45:1 148:1 166:1 339:1 432:1 573:1 663:1 962:1 # κρυολόγημα
1:1 15:2 18:2 44:1 60:1 94:1 124:1 141:1 162:2 318:1 420:1 705:1 732:1 847:1 # περιφερικός
17:1 33:1 43:1 84:1 204:1 272:1 353:1 399:1 760:1 920:1 # παχυσαρκία
2:1 12:1 29:1 112:1 127:1 131:1 279:1 332:1 429:1 782:1 # αυτοαντίσωμα
9:1 25:1 33:1 38:1 166:1 233:1 500:1 663:1 711:1 # σημασία
6:1 24:1 28:1 36:1 57:1 100:1 136:1 258:1 401:1 478:1 482:1 570:1 813:1 # ακτινογραφία
85:1 92:1 333:1 # υγιής
1:1 6:1 11:1 26:1 30:1 60:1 75:1 94:1 107:1 218:1 240:1 291:1 322:1 372:1 801:1 987:1 # διαβητικός
17:1 133:1 387:1 # βαρύς
49:1 109:1 669:1 # ορίζω
19:1 23:1 38:1 41:1 121:1 178:1 336:1 # εισέρχομαι
34:1 74:1 119:1 240:1 248:1 # σκοπός
2:1 4:1 63:1 72:1 75:1 136:1 150:1 220:1 227:1 726:1 # επίκτητος
36:1 38:1 148:1 387:1 656:1 # μακρύς
12:1 17:1 20:1 40:1 43:1 63:1 85:1 135:1 139:1 399:1 545:1 694:1 920:1 # ανεπαρκής
72:1 113:1 114:1 444:1 # μέσος
19:1 25:1 68:1 69:1 72:1 133:1 233:1 494:1 711:1 982:1 # βασίλειος
31:1 59:1 137:1 209:1 # πυρήνας
1:1 45:1 60:1 62:1 94:1 240:1 268:1 388:1 801:1 987:1 # ολικός
303:1 432:1 751:1 # έμβρυο
14:1 19:1 93:1 105:1 137:1 334:1 340:1 435:1 585:1 626:1 630:1 # υποθυρεοειδισμός
63:1 68:1 205:1 277:1 # λεπτό
14:1 15:1 21:1 40:1 74:1 165:1 179:1 216:1 276:1 367:1 417:1 779:1 905:1 # ενεργοποίηση
10:1 15:1 21:1 25:1 27:1 29:1 53:1 93:1 159:1 187:1 295:1 476:1 539:1 603:1 971:1 998:1 # γαστρεντερικός
9:1 52:1 65:1 138:1 173:1 216:1 237:1 381:1 562:1 # αλλοίωση
51:1 79:1 88:1 248:1 321:1 332:1 346:1 # γληνίσκων
172:1 193:1 223:1 328:1 910:1 # κηλίδα
23:1 28:1 38:1 77:1 178:1 285:1 394:1 # ευθύνομαι
109:1 401:1 698:1 723:1 # γρίπη
227:1 332:1 429:1 # πίσω
10:1 22:1 41:1 224:1 264:1 369:1 923:1 # καθιστώ
17:1 72:1 228:1 269:1 393:1 # αρχαίος
13:1 21:1 32:1 42:1 54:1 125:1 179:1 391:1 430:1 542:1 # προηγούμενος
204:1 346:1 620:1 # γλώσσα
14:1 59:1 98:1 105:1 177:1 334:1 356:1 652:1 940:1 # υποδοχέας
6:1 41:1 112:1 143:1 240:1 279:1 330:1 558:1 575:1 610:1 782:1 836:1 # αυτισμός
13:1 29:1 50:1 127:1 172:1 223:1 292:1 425:1 # φροντίδα
98:1 178:1 # δομή
10:1 138:1 240:1 277:1 429:1 975:1 # σωστός
3:1 34:1 36:1 45:1 52:1 256:1 265:1 274:1 394:1 463:1 583:1 618:1 # εξακολουθώ
72:1 95:1 122:1 126:1 130:1 143:1 285:1 436:1 # σύνδεσμος
5:1 32:1 37:1 45:1 158:1 163:1 218:1 286:1 403:1 415:1 706:1 734:1 845:1 # μεταβολή
1:1 2:1 3:1 19:1 47:1 68:1 92:1 137:1 165:1 168:1 355:1 405:1 494:1 703:1 866:1 989:1 # λειτουργικός
33:1 177:1 293:1 345:1 430:1 556:1 # οδηγία
13:1 45:1 46:1 54:1 87:1 125:1 133:1 213:1 218:1 269:1 # προλαβαίνω
1:1 27:1 60:1 62:1 94:1 101:1 240:1 268:1 801:1 917:1 987:1 # τελικός
215:2 505:1 798:1 # asperger
8:1 22:1 222:1 243:1 277:1 # εκατό
49:1 59:1 183:1 386:1 408:1 # φορέας
9:1 40:1 58:1 130:1 441:1 637:1 # ένεση
9:1 116:1 149:1 448:1 # τάση
6:1 34:1 45:1 70:1 172:1 197:1 227:1 306:1 383:1 402:1 515:1 520:1 534:1 583:1 # κολπίτιδα
34:1 45:1 87:1 583:1 599:1 # εύκολα
1:1 15:1 18:1 32:1 60:1 94:1 141:1 162:1 240:1 801:1 847:1 987:1 # μερικός
41:1 212:1 240:1 # μισός
26:1 69:1 117:1 118:1 217:1 517:1 533:1 576:1 805:1 # μυοκάρδιο
157:1 # οξύ
15:1 106:1 240:1 296:1 768:1 # ιερός
65:1 173:1 299:1 562:1 # αλλάζω
11:1 26:1 107:1 145:1 258:1 336:1 # διαφέρω
2:1 10:1 12:1 29:1 71:1 127:1 131:1 169:1 332:1 393:1 # αντίστοιχα
88:1 119:1 250:1 499:1 # πόλη
15:1 18:1 44:1 55:1 87:1 124:1 144:1 162:1 175:1 318:1 324:1 344:1 531:1 848:1 # συμπεριλαμβάνω
11:1 13:1 15:1 26:1 27:1 70:1 72:1 107:1 187:1 197:1 269:1 447:1 664:1 # ιδιαίτερος
1:1 6:1 16:1 30:1 57:1 60:1 75:1 94:1 186:1 240:1 291:1 322:1 372:1 544:1 801:1 870:1 938:1 987:1 # κινητικός
1:1 11:1 13:1 36:1 60:1 148:1 182:1 212:1 309:1 396:1 581:1 # μικροβιακός
1:1 5:1 6:1 8:1 10:1 30:1 55:1 60:1 84:1 94:1 164:1 240:1 271:1 281:1 322:1 538:1 549:1 801:1 876:1 987:1 # συστατικός
1:1 21:1 58:1 66:1 77:1 97:1 114:1 140:1 156:1 175:1 189:1 559:1 641:1 # γενικευμένος
87:1 190:1 # γάλα
6:1 23:1 33:1 45:1 52:1 69:1 100:1 168:1 256:1 320:1 345:1 453:1 556:1 # αιτιολογία
13:1 72:1 102:1 126:1 174:1 659:1 # χόνδρος
16:1 81:1 # ζώνη
14:1 63:1 356:1 # εποχή
16:1 41:1 55:1 58:1 86:1 114:1 143:1 189:1 275:1 468:1 575:1 997:1 # συνηθισμένος
17:1 113:1 133:1 161:1 396:1 744:1 # σοβαρά
240:1 330:1 394:1 432:1 872:1 961:1 # ρυθμός
25:1 33:1 233:1 500:1 711:1 # ασία
69:1 72:1 74:1 199:1 227:1 332:1 # οπίσθιος
1:1 13:1 40:1 45:1 52:1 77:1 92:1 100:1 137:1 256:1 320:1 355:1 453:1 480:1 600:1 687:1 740:1 771:1 828:1 831:1 857:1 899:1 # νευρολογικός
28:1 58:1 72:1 348:1 881:1 # γένος
13:1 23:1 72:1 95:1 110:1 185:1 374:1 525:1 587:1 # αιμοφόρος
1:1 69:1 72:1 106:1 148:1 212:1 309:1 581:1 # μικρόβιος
4:1 8:1 11:1 26:1 107:1 214:1 349:1 378:1 451:1 681:1 # διατηρώ
13:1 17:1 43:1 135:1 356:1 927:1 # παροχή
37:1 55:1 84:1 127:1 235:1 347:1 549:1 669:1 742:1 888:1 # συσχετίζω
11:1 36:1 60:1 62:1 103:1 182:1 240:1 295:1 341:1 346:1 680:1 801:1 991:1 # γαγγλιακός
101:1 172:1 173:1 299:1 571:1 # ελλάδα
10:1 31:1 41:1 50:1 63:1 82:1 95:1 188:1 264:1 354:1 679:1 860:1 979:1 # επιστήμονας
12:1 29:1 31:1 55:1 86:1 131:1 275:1 369:1 # συναντώ
9:1 83:1 154:1 885:1 # κύηση
21:1 69:1 98:1 126:1 185:1 219:1 309:1 398:1 469:1 536:1 690:1 # ενδοφλέβιος
69:1 72:1 108:1 166:1 247:1 293:1 330:1 # δημόσιος
5:1 9:1 25:1 29:1 58:1 196:1 376:1 421:1 # ένταση
12:1 22:1 31:1 59:1 102:1 329:1 640:1 # κανόνας
2:1 71:1 142:1 # τοις
1:1 15:1 18:1 21:1 27:1 29:1 60:1 94:1 141:1 162:1 187:1 240:1 539:1 603:1 801:1 847:1 987:1 # εντερικός
23:1 87:1 110:1 240:1 330:1 374:1 # λαιμός
15:1 18:2 41:1 44:1 49:1 69:1 124:1 143:1 162:1 318:1 330:1 452:1 575:1 591:1 619:1 836:1 # περιορισμός
9:1 122:1 126:1 130:1 285:1 436:1 441:1 # σύνδεση
26:1 270:1 560:1 # διά
25:1 28:1 33:1 38:1 50:1 178:1 233:1 500:1 711:1 775:1 # ονομασία
1:1 2:1 6:1 8:1 10:1 30:1 38:1 60:1 94:1 115:1 164:1 169:1 178:1 240:1 271:1 322:1 597:1 754:1 801:1 987:1 # στοματικός
1:2 15:1 18:1 32:1 66:1 117:1 141:1 144:1 156:1 162:1 234:1 254:1 847:1 # αμερικάνικος
5:1 8:1 10:1 13:1 27:1 54:1 80:1 125:1 281:1 508:1 550:1 599:1 790:1 876:1 # προστατεύω
2:1 3:1 19:1 47:1 68:1 84:1 137:1 168:1 267:1 405:1 494:1 703:1 # δυσλειτουργία
22:1 65:1 99:1 205:1 666:1 806:1 819:1 # καλύπτω
5:1 59:1 75:1 257:1 552:1 910:1 # μύκητας
5:1 12:1 29:1 37:1 56:1 127:1 131:1 163:1 # αντίθετα
85:1 204:1 258:1 # σαφής
9:1 83:1 154:1 181:1 199:1 269:1 332:1 941:1 985:1 # αίσθηση
1:1 34:1 45:1 60:1 82:1 94:1 240:1 583:1 801:1 987:1 # κολπικός
18:2 69:1 148:1 168:1 354:1 619:1 758:1 832:1 # κριτήριο
9:1 198:1 349:1 620:1 # χρώση
5:1 353:1 387:1 # ταχύς
27:1 74:1 119:1 146:1 # οπότε
1:1 6:1 16:1 30:1 38:1 60:1 75:1 94:1 103:1 240:1 291:1 322:1 372:1 752:1 801:1 870:1 987:1 # μαγνητικός
106:1 155:1 240:1 373:1 578:1 # πυλωρός
13:1 17:1 393:1 886:1 927:1 # σάκχαρο
17:1 24:1 36:1 43:1 99:1 117:1 135:1 180:1 273:1 426:1 731:1 902:1 # παρακάτω
41:1 106:1 137:1 240:1 347:1 760:1 # ισχυρός
13:1 36:1 38:1 66:1 102:1 106:1 148:1 198:1 356:1 514:1 656:1 926:1 # μακροχρόνιος
10:1 17:1 27:1 80:1 109:1 280:1 298:1 508:1 626:1 718:1 # οστεοαρθρίτιδα
11:1 17:1 19:1 22:1 26:1 103:1 107:1 140:1 341:1 363:1 533:1 555:1 631:1 675:1 680:1 805:1 838:1 855:1 984:1 # καρδιαγγειακός
11:1 26:1 99:1 107:1 224:1 308:1 937:1 # διαθέτω
6:1 110:1 136:1 243:1 570:1 686:1 # εκτιμώ
12:1 24:1 31:1 54:1 60:1 147:1 # κόπρανα
213:1 258:1 # αφήνω
1:1 11:1 18:1 20:1 25:1 35:1 108:1 373:1 382:1 761:1 772:1 # ψωριασική
55:1 173:1 175:1 190:1 303:1 459:1 531:1 578:1 # συμβάλλω
2:1 8:1 31:1 102:1 123:1 755:1 # γόνατο
8:1 9:1 14:1 22:1 80:1 149:1 222:1 606:1 837:1 # κατάποση
6:1 69:1 72:1 146:1 329:1 # νότιος
1:1 15:1 18:1 20:1 32:1 35:1 141:1 144:1 162:1 507:1 847:1 # αμερική
2:1 21:1 54:1 85:1 100:1 140:1 145:1 301:1 412:1 559:1 588:1 668:1 896:1 # πρωτογενής
62:1 69:1 190:1 # σάλιο
52:1 72:1 101:1 420:1 # όφελος
19:1 33:1 68:1 69:1 171:1 494:1 628:1 # πλειοψηφία
99:1 745:1 # πέφτω
28:1 102:1 157:1 333:1 755:1 823:1 # οξυγόνο
17:1 24:1 43:1 65:1 87:1 103:1 135:1 173:1 180:1 426:1 440:1 562:1 # παραλλαγή
23:1 28:1 38:2 46:1 175:1 178:1 221:1 269:1 # κυμαίνομαι
14:1 177:1 310:1 344:1 380:1 669:1 940:1 # εμποδίζω
13:1 14:1 53:1 74:1 105:1 170:1 334:1 370:1 433:1 763:1 945:1 # υποτροπή
213:1 234:1 # χάνω
2:1 12:1 29:1 131:1 356:1 852:1 # αντοχή
6:1 12:1 28:1 29:1 102:1 131:1 184:1 239:1 572:1 755:1 823:1 # αντιγόνο
1:1 20:1 35:1 57:1 62:1 66:1 156:1 203:1 561:1 574:1 695:1 762:1 # κλινική
26:1 69:1 518:1 576:1 759:1 # ιώδιο
14:1 22:1 23:1 100:1 105:1 110:1 160:1 176:1 208:1 334:1 346:1 374:1 593:1 643:1 929:1 # υπογλυκαιμία
11:1 26:1 34:1 36:1 74:1 107:1 182:1 265:1 970:1 # διακοπή
1:1 19:1 26:1 70:1 93:1 137:1 340:1 435:1 446:1 447:1 585:1 626:1 654:1 693:1 # θυρεοειδικός
34:1 62:1 69:1 71:1 117:1 118:1 324:1 886:1 910:1 # κοιλιοκάκης
5:1 10:1 11:1 26:1 36:1 107:1 117:1 182:1 281:1 362:1 970:1 # σταδιακά
77:1 137:1 408:1 601:1 771:1 # ευρέως
9:1 91:1 93:1 130:1 258:1 269:1 441:1 638:1 # αφαίρεση
32:1 130:1 204:1 880:1 # άμεσα
71:1 95:1 270:1 # μοιάζω
32:1 37:1 240:1 277:1 286:1 310:1 # εμετός
32:1 37:1 55:1 175:1 286:1 531:1 567:1 778:1 950:1 # συμμετέχω
11:1 19:1 21:1 140:1 165:1 232:1 336:1 460:1 555:1 # ενέργεια
15:1 24:1 25:1 56:1 95:1 118:1 148:1 229:1 233:1 313:1 477:1 711:1 # θερμοκρασία
12:1 13:1 15:1 27:1 72:1 187:1 523:1 664:1 # ανώτερος
27:1 46:1 48:1 213:1 # τείνω
28:1 32:1 50:1 58:1 95:1 114:1 189:1 213:1 261:1 310:1 348:1 635:1 679:1 # μεμονωμένος
40:1 100:1 329:1 626:1 752:1 # νεογνό
5:1 8:1 10:1 38:1 115:1 144:1 281:1 369:1 # σταματώ
5:1 10:1 13:1 25:1 33:1 54:1 80:1 125:1 233:1 281:1 421:1 500:1 508:1 550:1 711:1 790:1 # προστασία
6:1 14:1 50:1 126:1 155:1 193:1 197:1 267:1 402:1 437:1 725:1 # σπονδυλίτιδα
17:1 91:1 95:1 100:1 229:1 284:1 397:1 440:1 612:1 # εφαρμογή
13:1 28:1 50:1 72:1 198:1 389:1 436:1 775:1 881:1 # σύγχρονος
52:1 240:1 396:1 # λοβός
14:1 42:1 # πού
6:1 8:1 24:1 38:1 41:1 53:1 115:1 143:1 164:1 175:1 279:1 575:1 597:1 610:1 773:1 # τραυματισμός
14:1 105:1 173:1 190:1 334:1 396:1 459:1 578:1 # υποβάλλω
13:1 26:1 49:1 54:1 69:1 80:1 109:1 125:1 550:1 576:1 669:1 790:1 # προσδιορίζω
1:1 50:1 60:1 66:1 94:1 156:1 240:1 431:1 699:1 774:1 801:1 987:1 # αξονικός
72:1 121:1 389:1 535:1 # άγχος
1:1 28:1 58:1 62:1 114:1 186:1 189:1 261:1 268:1 328:1 348:1 547:1 635:1 # ηλικιωμένος
19:1 69:1 72:1 93:1 587:1 # βόρειος
9:1 13:1 54:1 68:1 77:1 84:1 125:1 498:1 579:1 897:1 # προέλευση
52:1 100:1 203:1 243:1 320:1 440:1 # εκλογή
34:1 62:1 71:1 270:1 324:1 # κοιλιά
24:1 95:1 216:1 638:1 # μοίρα
21:1 98:1 126:1 185:1 190:1 212:1 398:1 536:1 690:1 # ενδοφθάλμιος
2:1 10:1 60:1 72:1 150:1 169:1 247:1 # κόστος
1:1 15:1 18:1 27:1 60:1 94:1 141:1 162:1 187:1 240:1 274:1 301:1 801:1 820:1 847:1 987:1 # εξωτερικός
9:1 26:1 138:1 237:1 259:1 683:1 962:1 # διόγκωση
13:1 15:1 21:1 27:1 77:1 100:1 112:1 122:1 140:1 187:1 559:1 611:1 664:1 # δευτερογενής
9:1 26:1 166:1 502:1 571:1 # σημάδι
20:1 88:1 # κήλη
39:1 44:1 68:1 77:1 101:1 145:1 331:1 336:1 394:1 661:1 897:1 937:1 # απελευθέρωση
9:1 13:1 41:1 54:1 80:1 92:1 125:1 341:1 488:1 550:1 642:1 790:1 # προσέγγιση
3:1 33:1 69:1 137:1 165:1 166:1 212:1 293:1 345:1 405:1 556:1 866:1 989:1 # δημιουργία
9:1 114:1 444:1 # μέση
4:1 5:1 14:1 71:1 75:1 146:1 220:1 252:1 257:1 327:1 335:1 364:1 466:1 683:1 # ποιότητα
6:1 7:1 34:1 49:1 88:1 250:1 342:1 499:1 577:1 824:1 846:1 # κορτιζόλης
52:1 72:1 186:1 324:1 459:1 886:1 # βάκιλος
10:1 21:1 27:1 240:1 280:1 329:1 # στενός
17:1 43:1 87:1 88:1 135:1 161:1 173:1 190:1 328:1 744:1 960:1 # παράλληλα
1:1 28:1 45:1 55:1 60:1 62:1 86:1 94:1 240:1 268:1 275:1 388:1 801:1 987:1 # συνολικός
6:1 12:1 29:1 68:1 95:1 131:1 184:1 239:1 317:1 469:1 705:1 # αντιφλεγμονώδης
1:1 60:1 94:1 166:1 212:1 240:1 581:1 801:1 977:1 987:1 # χημικός
25:1 43:1 143:1 240:1 330:1 437:1 787:1 836:1 # σπασμός
8:1 22:1 27:1 29:1 77:1 86:1 222:1 354:1 394:1 435:1 # κατευθυντήριος
3:1 14:1 33:1 39:1 84:1 90:1 233:1 278:1 500:1 797:1 # απουσία
13:1 72:1 214:1 223:1 233:1 293:1 817:1 # σίδηρος
24:1 54:1 219:1 # λέπρα
9:1 58:1 138:1 213:1 237:1 # ένωση
19:1 68:1 190:1 274:1 494:1 628:1 # εξάλειψη
9:1 39:1 119:1 138:1 145:1 194:1 198:1 237:1 930:1 # απόχρωση
38:1 41:1 66:1 117:1 143:1 470:1 575:1 692:1 856:1 # κάπνισμα
430:1 440:1 698:1 # πηγή
171:1 219:1 310:1 344:1 678:1 # εμπλέκω
19:1 41:1 465:1 535:1 # εισάγω
9:1 18:1 26:1 41:1 148:1 270:1 452:1 488:1 560:1 758:1 886:1 # διάκριση
1:1 60:1 68:1 94:1 240:1 309:1 469:1 672:1 801:1 987:1 # φλεβικός
24:1 38:1 103:1 425:1 665:1 708:1 # έμφραγμα
44:1 228:1 380:1 689:1 # πεδίο
4:1 5:1 34:1 57:1 71:1 75:1 146:1 220:1 252:1 257:1 327:1 329:1 335:1 364:1 # κοινότητα
15:1 18:1 22:1 32:1 57:1 162:1 166:1 181:1 224:1 329:1 685:1 923:1 992:1 # καθημερινός
6:1 29:1 102:1 184:1 457:1 # δόντι
15:1 25:1 33:1 165:1 233:1 295:1 417:1 500:1 711:1 971:1 # εργασία
1:1 14:1 19:1 105:1 122:1 177:1 334:1 940:1 # υποδεικνύω
65:1 133:1 172:1 223:1 684:1 # βαλβίδα
87:1 101:1 161:1 258:1 425:1 # ελαφρά
4:1 785:1 # μύτη
13:1 23:1 49:1 95:1 110:1 172:1 374:1 492:1 525:1 # αιμορροΐδα
13:1 148:1 886:1 # άκρο
1:1 6:1 30:1 37:1 55:1 60:1 86:1 94:1 122:1 126:1 240:1 275:1 322:1 528:1 801:1 864:1 916:1 987:1 # συνδετικός
1:1 6:1 10:1 30:1 60:1 80:1 94:1 240:1 287:1 322:1 423:1 508:1 801:1 987:1 # οστικός
8:1 27:1 85:1 101:1 415:1 917:1 # ατελής
62:1 97:1 190:1 284:1 400:1 # κεφάλι
11:1 26:1 58:1 98:1 107:1 114:1 122:1 178:1 189:1 362:1 689:1 # διαδεδομένος
2:1 43:1 54:1 74:1 85:1 145:1 224:1 301:1 588:1 668:1 676:1 896:1 # πρωτοπαθής
9:1 17:1 25:1 43:1 133:1 135:1 303:1 376:1 408:1 # παρέμβαση
73:1 # µε
5:1 8:1 32:1 37:1 53:1 163:1 286:1 408:1 645:1 734:1 876:1 # μετατρέπω
106:1 214:1 240:1 251:1 # ξηρός
33:1 227:1 517:1 # μυωπία
18:1 69:1 330:1 587:1 619:1 # μόριο
17:1 43:1 81:1 135:1 349:1 # παρών
33:1 57:1 126:1 380:1 # ινδία
1:1 17:1 18:1 60:1 94:1 141:1 240:1 298:1 718:1 801:1 987:1 # αρθρικός
72:1 87:1 155:1 228:1 269:1 # πυλαίος
9:1 13:1 26:1 54:1 56:1 125:1 130:1 177:1 270:1 441:1 560:1 584:1 # προδιάθεση
14:1 39:1 48:1 68:1 118:1 203:1 278:1 381:1 # αποκλείω
14:1 39:1 50:1 81:1 95:1 178:1 213:1 278:1 523:1 679:1 # απομονώνω
29:1 34:1 50:1 240:1 277:1 292:1 # κοντός
2:1 3:1 19:1 47:1 68:1 137:1 165:1 168:1 405:1 494:1 703:1 866:1 989:1 # λειτουργώ
99:1 240:1 # φτωχός
24:1 53:1 773:1 # μήτρα
1:1 15:1 18:1 27:1 60:1 94:1 130:1 141:1 162:1 187:1 301:1 429:1 820:1 847:1 # εσωτερικό
9:1 14:1 39:1 49:1 83:1 106:1 154:1 278:1 492:1 # απορρόφηση
9:1 615:1 # φύση
12:1 85:1 91:1 310:1 412:1 708:1 # εμφανής
109:1 213:1 373:1 669:1 752:1 # γνωρίζω
1:1 8:1 11:1 13:1 26:1 53:1 60:1 94:1 107:1 185:1 370:1 378:1 467:1 605:1 645:1 681:1 # διατροφικός
1:1 6:1 30:1 37:1 60:1 94:1 235:1 240:1 322:1 347:1 528:1 742:1 801:1 864:1 888:1 987:1 # σχετικός
22:1 122:1 136:1 243:1 362:1 886:1 951:1 # δωδεκαδάκτυλο
15:1 18:1 44:1 124:1 162:1 173:1 190:1 318:1 459:1 546:1 578:1 # περιβάλλω
1:1 2:1 8:1 12:1 31:1 60:1 94:1 123:1 147:1 178:1 212:1 240:1 581:1 801:1 987:1 # ανατομικός
109:1 213:1 373:1 474:1 # νωρίς
15:1 24:1 103:1 240:1 294:1 465:1 598:1 644:1 665:1 710:1 755:1 # αεραγωγός
23:1 38:1 121:1 178:1 336:1 # έρχομαι
1:1 3:1 6:1 26:1 30:1 60:1 69:1 75:1 94:1 128:1 137:1 291:1 322:1 372:1 405:1 576:1 # διουρητικός
4:1 8:1 12:1 13:1 31:1 147:1 464:1 587:1 # θανατηφόρος
15:1 18:1 24:1 44:1 124:1 162:1 258:1 318:1 401:1 572:1 813:1 # περιγραφή
18:1 53:1 69:1 273:1 314:1 404:1 619:1 # νάτριο
26:1 43:1 69:1 70:1 74:1 85:1 224:1 447:1 576:1 # ιδιοπαθής
1:1 13:1 45:1 49:1 52:1 60:1 92:1 94:1 100:1 240:1 256:1 320:1 355:1 453:1 600:1 687:1 740:1 801:1 828:1 831:1 857:1 987:1 # ορολογικός
9:1 41:1 62:1 243:1 488:1 # εκφύλιση
46:1 109:1 148:1 213:1 243:1 730:1 # εκκρίνω
4:1 7:1 14:1 67:1 118:1 148:1 161:1 238:1 273:1 # ιπποκράτης
5:1 9:1 57:1 83:1 154:1 316:1 329:1 419:1 461:1 699:1 # ταξινόμηση
1:1 26:1 31:1 50:1 60:1 94:1 95:1 240:1 362:1 654:1 679:1 801:1 987:1 # μοναδικός
15:1 33:1 65:1 68:1 165:1 173:1 345:1 417:1 556:1 562:1 # αλλεργία
49:1 52:1 176:1 183:1 185:1 203:1 221:1 349:1 386:1 # κυκλοφορώ
10:1 11:1 12:1 27:1 66:1 91:1 228:1 269:1 280:1 284:1 808:1 882:1 # στεφανιαίος
13:1 54:1 80:1 125:1 145:1 336:1 377:1 550:1 790:1 # προσφέρω
14:1 72:1 193:1 723:1 # λίπος
14:1 21:1 28:1 32:1 48:1 97:1 105:1 118:1 334:1 391:1 557:1 634:1 # υποκείμενος
1:1 6:1 13:1 30:1 45:1 54:1 60:1 88:1 94:1 125:1 205:1 322:1 395:1 953:1 # προληπτικός
12:1 28:1 71:1 240:1 277:1 449:1 # ανοιχτός
1:1 60:1 68:1 94:1 240:1 310:1 467:1 708:1 801:1 987:1 # λεμφικός
4:1 5:1 75:1 157:1 220:1 257:1 335:1 785:1 # οξύτητα
25:1 87:1 143:1 181:1 240:1 328:1 330:1 780:1 787:1 836:1 # θηλασμός
14:1 33:1 48:1 49:1 93:1 311:1 # πορεία
60:1 160:1 176:1 181:1 240:1 328:1 593:1 801:1 # θηλυκός
38:1 55:1 145:1 171:1 175:1 261:1 344:1 415:1 531:1 724:1 832:1 848:1 # συμπλήρωμα
25:1 65:1 85:1 91:1 377:1 415:1 # ασφαλής
2:1 17:1 43:1 108:1 116:1 135:1 161:1 168:1 703:1 744:1 764:1 960:1 # παράσιτο
19:1 57:1 92:1 240:1 296:1 329:1 333:1 # υγιεινός
6:1 17:1 70:1 87:1 197:1 306:1 333:1 341:1 345:1 402:1 432:1 520:1 # λαρυγγίτιδα
5:1 13:1 31:1 50:1 112:1 198:1 277:1 279:1 782:1 # ταυτόχρονα
5:1 38:1 103:1 117:1 273:1 944:1 # κάταγμα
1:1 23:1 24:1 49:1 92:1 95:1 103:1 110:1 355:1 374:1 492:1 525:1 665:1 # αιμορραγικός
5:1 32:1 37:1 41:1 45:1 62:1 143:1 158:1 163:1 218:1 286:1 388:1 403:1 575:1 706:1 734:1 845:1 # μεταβολισμός
1:1 26:1 44:1 49:1 60:1 74:1 94:1 385:1 654:1 689:1 718:1 # ορθοπεδικός
27:1 101:1 136:1 243:1 686:1 917:1 # εκτελώ
1:1 6:1 17:1 30:1 31:1 60:1 94:1 240:1 301:1 322:1 399:1 801:1 920:1 987:1 # ναρκωτικός
9:1 17:1 618:1 # έξαρση
13:1 54:1 58:1 114:1 125:1 128:1 166:1 189:1 356:1 373:1 955:1 # προχωρημένος
17:1 24:1 43:1 135:1 138:1 144:1 180:1 330:1 426:1 587:1 596:1 786:1 # παραμόρφωση
12:1 22:1 31:1 36:1 65:1 99:1 147:1 205:1 666:1 806:1 819:1 # ανακαλύπτω
# down
9:1 138:1 145:1 148:1 237:1 460:1 678:1 930:1 # νέκρωση
80:1 95:1 108:1 166:1 293:1 296:1 599:1 # δημοσιεύω
32:1 37:1 53:1 286:1 349:1 # μετρώ
1:1 2:1 10:1 45:1 55:1 60:1 62:1 84:1 94:1 169:1 240:1 268:1 388:1 538:1 549:1 801:1 812:1 987:1 # συστολικός
5:1 8:1 22:1 103:1 151:1 161:1 222:1 401:1 650:1 786:1 944:1 # καταγράφω
5:1 8:1 10:1 14:1 22:1 39:1 116:1 118:1 149:1 222:1 278:1 281:1 606:1 837:1 963:1 # αποκατάσταση
72:1 158:1 # έφηβος
9:1 43:1 77:1 84:1 122:1 223:1 243:1 269:1 579:1 # εκπαίδευση
48:1 72:1 98:1 113:1 177:1 332:1 # είσοδος
31:1 58:1 59:1 68:1 91:1 310:1 362:1 708:1 909:1 # λεμφαδένας
55:1 86:1 105:1 217:1 275:1 392:1 # συνυπάρχω
63:1 82:1 145:1 188:1 336:1 705:1 # επιφέρω
5:1 8:1 12:1 22:1 25:1 28:1 80:1 113:1 118:1 151:1 222:1 421:1 449:1 621:1 627:1 650:1 963:1 # ανοσοκατασταλτικός
72:1 221:1 259:1 642:1 # έγκυος
56:1 240:1 # θεός
21:1 27:1 170:1 228:1 321:1 702:1 # ενίοτε
46:1 109:1 148:1 213:1 730:1 # κρίνω
1:1 45:1 52:1 60:1 69:1 92:1 94:1 100:1 240:1 256:1 309:1 320:1 355:1 453:1 600:1 687:1 740:1 801:1 828:1 831:1 857:1 987:1 # βιολογικός
13:1 43:1 54:1 80:1 125:1 224:1 437:1 550:1 790:1 # προσπαθώ
5:1 8:1 17:1 24:1 27:1 37:1 43:1 114:1 135:1 144:1 163:1 180:1 426:1 # παρατεταμένος
5:1 8:1 12:1 22:1 28:1 75:1 151:1 222:1 240:1 277:1 449:1 650:1 976:1 # κατανοητός
9:1 83:1 127:1 136:1 154:1 243:1 316:1 634:1 686:1 # εκτίμηση
9:1 205:1 369:1 620:1 # πτώση
1:1 6:1 11:1 12:1 26:1 28:1 30:1 60:1 75:1 94:1 107:1 291:1 322:1 372:1 449:1 # διανοητικός
1:1 6:1 21:1 30:1 31:1 36:1 65:1 87:1 136:1 173:1 482:1 562:1 570:1 789:1 850:1 892:1 # εναλλακτικός
59:1 148:1 408:1 # κρέας
13:1 28:1 50:1 88:1 178:1 203:1 214:1 775:1 # κληρονομώ
31:1 33:1 112:1 127:1 279:1 782:1 # ναυτία
9:1 138:1 237:1 469:1 578:1 # τύφλωση
43:1 353:1 387:1 # παχύς
26:1 32:1 72:1 113:1 130:1 270:1 560:1 880:1 # διάμεσος
2:1 37:1 97:1 118:1 240:1 277:1 # τοκετός
9:1 55:1 77:1 84:2 93:1 549:1 579:1 # συσσώρευση
9:1 12:1 18:1 31:1 41:1 103:1 147:1 452:1 488:1 523:1 752:1 # αναγνώριση
502:1 # μάζα
13:1 15:1 27:1 72:1 136:1 187:1 664:1 # ίκτερος
177:1 240:1 293:1 430:1 755:1 # οδηγός
16:1 23:1 46:1 78:1 91:1 109:1 211:1 377:1 730:1 804:1 # σφαιρίνη
34:1 45:1 52:1 72:1 256:1 583:1 599:1 # εύκολος
38:1 174:1 175:1 223:1 432:1 # ίδρυμα
9:1 12:1 31:1 34:1 36:1 41:1 42:1 147:1 167:1 265:1 467:1 488:1 # ανακούφιση
12:1 31:1 33:1 39:1 109:1 147:1 214:1 698:1 853:1 # αναπηρία
3:1 113:1 274:1 332:1 548:1 884:1 # εξίσου
10:1 27:1 40:1 58:1 80:1 100:1 130:1 280:1 508:1 626:1 637:1 # οστεογένεση
26:1 85:1 296:1 412:1 655:1 # διεθνής
9:1 54:1 106:1 138:1 213:1 237:1 743:1 752:1 962:1 # πρόγνωση
65:1 91:1 97:1 284:1 415:1 # κεφαλή
5:1 28:1 57:1 178:1 461:1 478:1 699:1 # ταξινομώ
48:1 65:1 68:1 274:1 618:1 786:1 # εξαλείφω
12:1 31:1 36:1 117:1 147:1 160:1 190:1 628:1 # ανακάλυψη
11:1 26:1 107:1 109:1 353:1 373:1 669:1 # διαχωρίζω
7:1 57:1 293:1 523:1 759:1 # ινώδης
52:1 72:1 203:1 885:1 # κύκλος
14:1 81:1 105:1 177:1 213:1 293:1 328:1 334:1 940:1 # υποδηλώνω
4:1 50:1 68:1 136:1 166:1 171:1 460:1 626:1 678:1 # πλεονέκτημα
1:1 5:1 6:1 30:1 32:1 37:1 60:1 94:1 98:1 163:1 170:1 286:1 322:1 362:1 734:1 # μεταδοτικός
6:1 12:1 13:1 29:1 37:1 53:1 93:1 131:1 184:1 211:1 239:1 370:1 633:1 954:1 # αντιρετροϊκός
5:1 12:1 29:1 51:1 196:1 240:1 329:1 976:1 # ζωντανός
52:1 71:1 240:1 469:1 683:1 # φλοιός
1:1 28:1 46:1 63:1 82:1 86:1 126:1 188:1 267:1 272:1 607:1 725:1 # επικίνδυνος
9:1 46:1 138:1 213:1 237:1 # ίνωση
19:1 40:1 46:1 55:1 133:1 175:1 269:1 303:1 531:1 # συμβαίνει
9:1 12:1 138:1 145:1 217:1 237:1 404:1 492:1 930:1 # ανάρρωση
38:1 54:1 161:1 535:1 # πράγμα
9:1 46:1 48:1 63:1 70:1 82:1 122:1 138:1 188:1 213:1 237:1 # επιδείνωση
11:1 18:1 53:1 114:1 308:1 314:1 382:1 # μέτρια
14:1 105:1 145:1 185:1 334:1 336:1 # υποφέρω
109:1 312:1 373:1 657:1 669:1 # ξεχωρίζω
52:1 101:1 205:1 # πτύελο
15:1 18:1 44:1 50:1 52:1 65:1 124:1 133:1 162:1 173:1 318:1 546:1 562:1 # περιβαλλοντικός
38:1 937:1 # θέμα
4:1 5:1 12:1 40:1 75:1 217:1 220:1 257:1 274:1 335:1 342:1 545:1 # ανεξάρτητα
1:1 6:1 10:1 30:1 41:1 62:1 155:1 243:1 264:1 287:1 414:1 423:1 # εκφυλιστικός
2:1 14:1 98:1 177:1 301:1 356:1 786:1 940:1 # φωτοϋποδοχέας
72:1 745:1 # πέος
1:1 4:1 6:1 29:1 30:1 55:1 75:1 86:1 128:1 214:1 275:1 291:1 372:1 451:1 # συντηρητικός
22:1 24:1 36:1 59:1 902:1 # θώρακας
9:1 56:1 130:1 285:1 436:1 441:1 532:1 # σύνθεση
10:1 27:1 74:1 80:1 119:1 138:1 145:1 280:1 508:1 587:1 626:1 930:1 # οστεοπόρωση
60:1 65:1 240:1 393:1 801:1 # χαλκός
34:1 38:1 118:1 261:1 272:1 381:1 724:1 # κοκκίωμα
21:1 29:1 53:1 55:1 81:1 97:1 259:1 333:1 349:1 603:1 749:1 # συγκεντρώνω
38:1 166:1 181:1 199:1 269:1 332:1 663:1 985:1 # αίσθημα
1:1 45:1 52:1 60:1 92:1 94:1 100:1 121:1 256:1 320:1 355:1 384:1 453:1 600:1 687:1 740:1 828:1 831:1 857:1 # ψυχολογικός
2:1 8:1 19:1 38:1 70:1 77:1 93:1 115:1 123:1 175:1 340:1 446:1 462:1 585:1 693:1 # ρευματοειδής
14:1 39:1 173:1 190:1 278:1 396:1 459:1 578:1 # αποβάλλω
9:1 49:1 138:1 165:1 213:1 234:1 237:1 # οργάνωση
9:1 84:1 389:1 436:1 579:1 760:1 # σύγχυση
24:1 38:1 53:1 542:1 773:1 # τραύμα
9:1 40:1 48:1 55:1 83:1 86:1 154:1 223:1 275:1 293:1 817:1 935:1 # συνείδηση
114:1 144:1 429:1 444:1 601:1 # αμέσως
13:1 14:2 53:1 71:1 74:2 276:2 370:1 433:1 466:1 518:1 701:1 # τροποποιώ
14:1 39:1 118:1 136:1 278:1 369:1 # αποκτώ
10:1 14:1 18:1 80:1 105:1 251:1 334:1 354:1 508:1 832:1 979:1 # υποστήριξη
33:1 144:1 160:1 227:1 303:1 527:1 # αμβλυωπία
54:1 145:1 277:1 301:1 588:1 668:1 896:1 968:1 # πρωτόζωο
10:1 24:1 33:1 53:1 65:1 84:1 193:1 279:1 476:1 538:1 773:1 # αυστραλία
66:1 295:1 341:1 572:1 # μήνιγγα
13:1 54:1 80:1 88:1 125:1 166:1 458:1 527:1 550:1 672:1 790:1 # προσβεβλημένος
33:1 178:1 193:1 212:1 324:1 # ομιλία
5:1 27:1 28:1 37:1 58:1 114:1 136:1 144:1 163:1 189:1 243:1 348:1 635:1 686:1 # εκτεταμένος
26:1 48:1 140:1 145:1 296:1 317:1 638:1 # διεγείρω
109:1 373:1 669:1 # χωρίζω
52:1 53:1 72:1 161:1 328:1 977:1 # τράχηλος
87:1 101:1 106:1 240:1 258:1 425:1 # ελαφρός
143:1 # σμν
6:1 13:1 36:1 54:1 87:1 125:1 136:1 155:1 185:1 414:1 482:1 570:1 605:1 892:1 # προφυλακτικός
11:1 19:1 36:1 60:1 103:1 140:1 182:1 232:1 240:1 341:1 555:1 631:1 680:1 801:1 855:1 # αγγειακός
9:1 32:1 37:1 41:1 92:1 149:1 286:1 341:1 488:1 535:1 942:1 # μετάγγιση
1:1 14:1 33:1 71:1 186:1 193:1 324:1 466:1 # ποικιλία
9:1 26:1 83:1 154:1 181:1 709:1 941:1 # διήθηση
1:1 6:1 10:1 30:1 60:1 94:1 138:1 213:1 240:1 287:1 322:1 423:1 752:1 801:1 987:1 # γνωστικός
18:1 103:1 587:1 755:1 # αγόρι
4:1 10:1 41:1 50:1 63:1 66:1 82:1 95:1 166:1 188:1 249:1 264:1 431:1 679:1 # επιστημονικός
55:1 58:1 86:1 114:1 122:2 126:1 189:1 275:1 310:1 689:1 916:1 # συνδεδεμένος
22:1 33:1 84:1 144:1 248:1 267:1 # δυσκαμψία
8:1 81:1 87:1 101:1 213:1 369:1 472:1 # ελαττώνω
22:1 36:1 38:1 193:1 203:1 634:1 656:1 # κλίμακα
17:1 43:1 62:1 106:1 135:1 238:1 240:1 # λιπαρός
2:1 14:1 37:1 56:1 74:1 276:1 369:1 630:1 676:1 # τοποθετώ
19:1 33:1 44:1 109:1 211:1 310:1 344:1 781:1 853:1 949:1 # εμπειρία
10:1 33:1 127:1 130:1 # εστία
# χπ
12:1 29:1 39:1 43:1 131:1 369:1 # απαντώ
31:1 58:1 219:1 527:1 # βλέννα
11:1 18:1 22:1 23:1 36:1 60:1 77:1 176:1 182:1 208:1 211:1 382:1 # ευκαιριακός
12:1 23:1 28:1 80:2 91:1 113:1 211:1 377:1 449:1 621:1 627:1 804:1 # ανοσοσφαιρίνη
14:1 26:1 177:1 270:1 560:1 940:1 # ποδιά
142:1 582:1 587:1 # όρχις
2:1 10:1 169:1 178:1 502:1 582:1 # στομάχι
9:1 25:1 63:1 376:1 # επώαση
64:1 274:1 # σεξ
3:1 13:1 54:1 58:1 114:1 125:1 175:1 179:1 189:1 430:1 # προηγουμένως
13:1 45:1 72:1 88:1 121:1 587:1 # χοληφόρος
1:1 13:1 34:1 74:1 80:1 82:1 148:1 212:1 248:1 550:1 581:1 # μικροσκοπικός
21:1 69:1 100:1 140:1 412:1 559:1 # ιογενή
58:1 114:1 189:1 213:1 # μένω
109:1 669:1 # ρίζα
17:1 40:1 106:1 240:1 # νεαρός
1:1 6:1 10:1 12:1 22:1 29:1 30:1 41:1 131:1 184:1 224:1 239:1 264:1 891:1 923:1 # αντικαθιστώ
21:1 28:1 32:1 68:1 72:1 317:1 391:1 419:1 557:1 755:1 756:1 842:1 881:1 # λεγόμενος
1:1 6:1 30:1 77:1 83:1 97:1 112:1 128:1 248:1 298:1 558:1 611:1 641:1 658:1 673:1 915:1 967:1 # θρησκευτικός
1:1 60:1 66:1 94:1 156:1 240:1 655:1 801:1 987:1 # εθνικός
12:1 52:1 72:1 100:1 179:1 190:1 320:1 404:1 # ανάλογος
23:1 25:1 65:1 87:1 110:1 204:1 351:1 374:1 464:1 780:1 936:1 # θαλασσαιμία
31:1 144:1 285:1 316:1 # δύναμη
1:1 6:1 10:1 27:1 30:1 34:2 49:1 80:1 129:1 280:1 342:1 508:1 564:1 # κορτικοστεροειδή
23:1 37:1 44:1 62:1 74:1 95:1 110:1 149:1 190:1 374:1 525:1 942:1 # αιμοπετάλιο
1:1 12:1 49:1 60:1 66:1 94:1 156:1 165:1 240:1 295:1 801:1 808:1 987:1 # οργανικός
10:1 55:1 84:1 213:1 354:1 538:1 549:1 979:1 # συστήνω
1:1 10:1 18:1 25:1 53:1 60:1 94:1 141:1 159:1 240:1 295:1 314:1 476:1 801:1 868:1 971:1 987:1 # γαστρικός
13:1 45:1 72:1 88:1 203:1 214:1 573:1 # ολόκληρος
6:2 10:1 12:1 24:1 25:1 29:1 70:1 131:1 159:1 174:1 184:1 239:1 287:1 306:1 477:1 903:1 # αντιδραστικός
33:1 63:1 82:1 168:1 188:1 384:1 486:1 # επιτυχία
31:1 171:1 415:1 437:1 # σπλήνα
18:1 53:1 69:1 72:1 114:1 308:1 314:1 619:1 # μέτριος
29:1 50:1 52:1 95:1 292:1 498:1 567:1 679:1 # μοντέλο
1:1 5:1 32:1 37:1 45:1 60:1 62:1 94:1 158:1 163:1 218:1 268:1 286:1 388:1 403:1 706:1 734:1 845:1 # μεταβολικός
19:1 70:1 85:1 158:1 340:1 446:1 585:1 693:1 830:1 # βοοειδής
14:1 39:1 53:1 170:1 278:1 408:1 763:1 945:1 # αποτρέπω
52:1 # φύλο
2:1 10:1 72:1 138:1 145:1 150:1 169:1 217:1 492:1 930:1 # άρρωστος
38:1 860:1 # σήμα
6:1 21:1 32:1 37:1 235:1 347:1 391:1 419:1 528:1 577:1 742:1 756:1 842:1 846:1 888:1 # σχετιζόμενος
14:1 22:1 39:1 65:1 99:1 118:1 205:1 278:1 666:1 806:1 819:1 963:1 # αποκαλύπτω
63:1 65:1 68:1 88:1 173:1 174:1 223:1 227:1 328:1 562:1 726:1 # αλληλεπίδραση
33:1 51:1 321:1 465:1 # γωνία
3:1 6:1 13:1 14:1 71:1 74:1 75:1 137:1 276:1 291:1 405:1 433:1 466:1 701:1 736:1 899:1 # ουροποιητικός
15:1 25:1 44:1 63:1 165:1 233:1 274:1 295:1 312:1 417:1 711:1 971:1 # επεξεργασία
8:1 13:1 15:1 22:1 27:1 72:1 187:1 222:1 369:1 664:1 # κατώτερος
2:1 10:1 41:1 72:1 101:1 150:1 169:1 264:1 299:1 582:1 # ελάχιστος
1:1 60:1 62:1 94:1 103:1 240:1 268:1 341:1 346:1 680:1 801:1 987:1 # αγγλικός
22:1 23:1 106:1 208:1 211:1 240:1 # καιρός
9:1 11:1 18:1 26:1 41:1 48:1 107:1 235:1 353:1 452:1 488:1 638:1 # διαχείριση
4:1 5:1 17:1 75:1 133:1 220:1 257:1 335:1 785:1 # βαρύτητα
12:1 38:1 52:1 65:1 72:1 523:1 784:1 # ανώμαλος
5:1 273:1 # γάτα
43:1 60:1 77:1 137:1 145:1 240:1 653:1 771:1 801:1 # ευρωπαϊκός
10:1 138:1 149:1 429:1 # σωστά
136:1 380:1 486:1 # δίκτυο
5:1 8:1 10:1 13:1 27:1 54:1 77:1 80:1 112:1 125:1 281:1 508:1 550:1 611:1 790:1 876:1 # προστατευτικός
1:1 60:1 65:1 94:1 185:1 212:1 240:1 464:1 581:1 801:1 987:1 # οφθαλμικός
38:1 219:1 261:1 708:1 724:1 786:1 # λέμφωμα
33:1 51:1 321:1 # κωνία
28:1 80:1 627:1 # νοσώ
21:1 69:1 85:1 100:1 140:1 412:1 559:1 # ιογενής
21:1 # ενυ
8:1 9:1 17:1 24:1 43:1 83:1 128:1 135:1 154:1 180:1 354:1 426:1 673:1 832:1 # παρατήρηση
1:1 21:1 34:1 62:1 72:1 129:1 268:1 412:1 # ενήλικος
37:1 54:1 56:1 63:1 82:1 106:1 188:1 199:1 238:1 247:1 524:1 743:1 # επιπρόσθετος
5:1 10:1 25:1 85:1 159:1 224:1 281:1 # ασταθής
1:1 6:1 8:1 30:1 44:1 60:1 63:1 94:1 133:1 164:1 271:1 303:1 310:1 322:1 # επεμβατικός
11:1 23:1 133:1 # βέβαια
9:1 18:1 41:1 148:1 259:1 436:1 452:1 488:1 758:1 # σύγκριση
1:1 12:1 22:1 28:1 50:1 66:1 117:1 156:1 254:1 431:1 449:1 640:1 774:1 # κανονικά
2:1 26:1 72:1 112:1 150:1 270:1 560:1 760:1 # διάχυτος
8:1 9:1 11:1 26:1 83:1 107:1 128:1 154:1 354:1 378:1 673:1 681:1 832:1 # διατήρηση
77:1 443:1 # ψευδώς
1:1 5:1 6:1 30:1 36:1 60:1 94:1 136:1 240:1 322:1 482:1 570:1 801:1 850:1 987:1 # τακτικός
21:1 140:1 523:1 559:1 # γεννώ
15:1 27:1 51:1 77:1 93:1 112:1 122:1 187:1 599:1 611:1 # δευτερεύων
1:1 13:1 17:1 26:1 43:1 60:1 94:1 135:1 177:1 240:1 654:1 801:1 927:1 987:1 # παροδικός
31:1 59:1 81:1 103:1 200:1 225:1 259:1 # αγκώνας
6:1 8:1 38:1 55:1 99:1 115:1 164:1 175:1 205:1 261:1 344:1 531:1 597:1 724:1 848:1 # συμπτωματικός
19:1 39:1 119:1 122:1 194:1 251:1 # απόδειξη
12:1 22:1 31:1 72:1 103:1 147:1 228:1 259:1 269:1 # αναγκαίος
8:1 38:1 166:1 663:1 977:1 # ατύχημα
1:1 2:1 10:1 11:1 25:1 26:1 45:1 60:1 62:1 94:1 107:1 159:1 169:1 268:1 388:1 761:1 812:1 # διαστολικός
38:1 116:1 199:1 872:1 # άσθμα
26:1 62:1 69:1 223:1 227:1 238:1 576:1 # λιπίδιο
1:1 60:1 62:1 94:1 176:1 203:1 221:1 240:1 268:1 801:1 987:1 # κυκλικός
10:1 15:1 17:1 18:1 27:1 41:1 106:1 187:1 240:1 264:1 280:1 452:1 766:1 768:1 # αριστερός
38:1 58:1 213:1 261:1 362:1 724:1 # αδένωμα
9:1 138:1 171:1 237:1 274:1 578:1 # εξάπλωση
9:1 12:1 84:1 160:1 190:1 404:1 579:1 # ανάλυση
17:1 34:1 48:1 138:1 204:1 223:1 340:1 399:1 920:1 951:1 # σαρκοείδωση
2:1 59:1 114:1 178:1 # τομέας
6:1 10:1 25:1 69:1 287:1 444:1 # ασβέστιο
81:1 213:1 293:1 328:1 # δηλώνω
38:1 860:1 # βήμα
28:1 63:1 72:1 86:1 267:1 759:1 881:1 # επώδυνος
23:2 28:1 38:1 41:1 178:1 199:1 234:1 964:1 # αισθάνομαι
23:2 80:1 91:1 95:1 109:1 110:1 211:1 374:1 377:1 525:1 804:1 # αιμοσφαιρίνη
31:1 101:1 102:1 458:1 573:1 # βελόνα
12:1 25:1 33:1 38:1 68:1 143:1 321:1 856:1 # λεϊσμανίαση
17:1 43:1 93:1 101:1 102:1 135:1 # παρελθόν
16:1 83:1 143:1 240:1 330:1 836:1 # κνησμός
1:1 6:1 10:1 25:1 30:1 60:1 87:1 94:1 159:1 240:1 287:1 322:1 423:1 527:1 780:1 801:1 987:1 # βλαστικός
22:1 65:1 806:1 # καλώ
55:1 333:1 389:1 652:1 749:1 # συγχέω
3:1 7:1 16:1 52:1 58:1 111:1 112:1 337:1 346:1 463:1 567:1 # γλουτένης
2:1 8:1 15:1 19:1 24:1 70:1 97:1 123:1 294:1 340:1 446:1 585:1 693:1 830:1 # κερατοειδής
14:1 72:1 277:1 # τόπος
69:1 72:1 92:1 535:1 # άγιος
6:1 13:1 54:1 110:1 125:1 170:1 # προτιμώ
32:1 72:1 130:1 204:1 228:1 269:1 # μεσαίος
9:1 18:1 39:1 41:1 119:1 148:1 194:1 452:1 488:1 758:1 # απόκριση
5:1 12:1 14:1 29:1 39:1 46:1 109:1 118:1 131:1 148:1 196:1 278:1 730:1 # ανταποκρίνομαι
5:1 8:1 12:1 22:1 25:1 28:1 80:1 113:1 118:1 151:1 222:1 421:1 449:1 621:1 627:1 650:1 963:1 # ανοσοκαταστολή
34:1 36:1 133:1 136:1 176:1 354:1 396:1 482:1 517:1 832:1 # μυκοβακτήρια
33:1 83:1 88:1 203:1 233:1 243:1 500:1 # εκκλησία
# οα
13:1 22:1 23:1 72:1 208:1 211:1 259:1 642:1 # έγκαιρος
# http
88:1 171:1 430:1 440:1 919:1 # πληγή
1:1 6:1 15:1 18:1 30:1 44:1 60:1 94:1 124:1 136:1 162:1 243:1 296:1 318:1 322:1 570:1 686:1 850:1 # περιεκτικότητα
99:1 243:1 308:1 937:1 # εκθέτω
1:1 6:1 12:1 30:1 31:1 60:1 65:1 75:1 94:1 147:1 291:1 322:1 339:1 372:1 # αναλγητικός
132:1 248:1 628:1 # σκέψη
1:1 8:1 11:1 18:1 20:1 35:1 53:1 141:1 314:1 378:1 507:1 645:1 868:1 # ιατρική
1:1 60:1 94:1 240:1 384:1 582:1 801:1 987:1 # ψυχικός
63:1 75:1 82:1 175:1 188:1 240:1 277:1 316:1 435:1 511:1 # επιθυμητός
26:1 69:1 223:1 576:1 # οζίδιο
69:1 87:1 108:1 171:1 269:1 332:1 # πλαίσιο
4:1 17:1 24:1 29:1 36:1 43:1 58:1 83:1 132:1 135:1 180:1 426:1 902:1 # παρακέντηση
21:1 58:1 114:1 121:1 122:1 126:1 178:1 189:1 213:1 398:1 657:1 # ενδεχομένως
72:1 95:1 175:1 223:1 267:1 380:1 # δίδυμος
12:1 40:1 58:1 63:1 114:1 189:1 205:1 333:1 486:1 545:1 # ανεπτυγμένος
31:1 46:1 272:1 607:1 928:1 # κίνα
34:1 72:1 666:1 # λύκος
12:1 23:1 38:1 121:1 178:1 336:1 460:1 # ανέρχομαι
38:1 46:1 213:1 224:1 269:1 464:1 # μαθαίνω
1:1 12:1 15:1 18:1 22:1 32:1 141:1 144:1 162:1 240:1 329:1 640:1 847:1 891:1 # αμερικανός
54:1 72:1 98:1 106:1 177:1 743:1 # πρόοδος
5:1 9:1 25:1 136:1 376:1 421:1 678:1 # έκταση
9:1 99:1 138:1 237:1 258:1 273:1 414:1 443:1 731:1 # αφυδάτωση
19:1 68:1 69:1 72:1 173:1 353:1 494:1 982:1 # αχίλλειος
149:1 251:1 # τάξη
14:1 39:1 86:1 148:1 178:1 278:1 432:1 485:1 502:1 886:1 # απομάκρυνση
4:1 9:1 29:1 39:1 83:1 154:1 234:1 392:1 # απάντηση
48:1 52:1 72:1 235:1 982:1 # χείλος
7:1 336:1 698:1 # έρπης
6:1 21:1 27:1 28:1 29:1 50:1 70:1 127:1 197:1 292:1 306:1 402:1 520:1 557:1 # τενοντίτιδα
88:1 106:1 203:1 214:1 240:1 248:1 # σκληρός
1:1 6:1 30:1 44:1 60:1 63:1 94:1 205:1 240:1 322:1 801:1 953:1 987:1 # πεπτικός
12:1 17:1 31:1 39:1 43:1 135:1 147:1 161:1 465:1 535:1 744:1 960:1 # αναπαράγω
14:1 22:1 39:1 65:1 118:1 278:1 806:1 963:1 # αποκαλώ
1:1 2:1 34:1 71:1 72:1 117:1 129:1 273:1 # κάτοικος
40:1 50:1 77:1 95:1 175:1 274:1 470:1 480:1 679:1 829:1 # εξωπνευμονική
9:1 39:1 84:1 119:1 194:1 414:1 579:1 # απόφυση
6:1 10:1 172:1 287:1 459:1 546:1 571:1 # στιβάδα
33:1 34:1 71:1 193:1 324:1 # κοιλία
65:1 84:1 160:1 172:1 223:1 233:1 # αλυσίδα
1:1 6:1 8:1 24:1 30:1 38:1 54:1 60:1 94:1 103:1 115:1 164:1 271:1 322:1 597:1 665:1 754:1 # πραγματικός
14:1 15:1 21:1 40:1 71:1 74:1 165:1 179:1 276:1 367:1 417:1 466:1 518:1 701:1 779:1 # ενεργοποιώ
12:1 31:1 33:1 52:1 65:1 100:1 147:1 320:1 345:1 556:1 # αναλογία
14:1 33:1 105:1 334:1 # υποψία
13:1 54:1 80:1 99:1 125:1 199:1 308:1 550:1 790:1 937:1 # προσθέτω
22:1 31:1 58:1 59:1 224:1 909:1 923:1 937:1 # καθένας
2:2 42:1 72:1 150:1 785:1 # τούτος
15:1 39:1 44:1 56:1 68:1 77:1 101:1 313:1 331:1 349:1 394:1 661:1 897:1 # απελευθερώνω
145:1 174:1 # δρω
13:1 15:1 56:1 68:1 72:1 101:1 313:1 599:1 661:1 664:1 # ελεύθερος
36:1 62:1 69:1 72:1 136:1 172:1 482:1 # δακτύλιος
41:1 71:1 72:1 113:1 179:1 185:1 400:1 535:1 # οισοφάγος
33:1 65:1 80:1 345:1 361:1 377:1 414:1 556:1 # οσφυαλγία
133:1 224:1 387:1 # βαθύς
42:1 52:1 69:1 72:1 108:1 171:1 615:1 # πλούσιος
4:1 19:1 27:1 57:1 75:1 146:1 220:1 252:1 301:1 327:1 329:1 786:1 820:1 # φωτεινότητα
14:1 52:1 71:1 74:1 103:1 155:1 221:1 259:1 276:1 466:1 701:1 736:1 # αγκυλοποιητική
5:1 8:1 22:1 46:1 65:1 87:1 133:1 151:1 218:1 222:1 269:1 650:1 936:1 # καταλαβαίνω
12:1 43:1 63:1 88:1 190:1 404:1 628:1 694:1 # επανάληψη
2:1 72:1 148:1 150:1 161:1 273:1 # κράτος
5:1 10:1 41:1 62:1 190:1 264:1 281:1 502:1 # μάλιστα
5:1 10:1 11:1 15:1 18:1 25:1 41:1 44:1 108:1 124:1 162:1 264:1 281:1 318:1 421:1 452:1 772:1 # περιστασιακά
17:1 43:1 102:1 106:1 135:1 514:1 # παρόν
17:1 65:1 87:1 106:1 240:1 393:1 936:1 # χαλαρός
52:1 72:1 136:1 155:1 486:1 886:1 # δάκτυλος
1:1 21:1 34:1 74:1 80:1 82:1 98:1 126:1 248:1 398:1 536:1 690:1 # ενδοσκοπικός
13:1 54:1 80:1 113:1 125:1 356:1 550:1 621:1 790:1 # προσοχή
19:1 70:1 93:1 137:1 197:1 340:1 380:1 435:1 446:1 585:1 626:1 693:1 # θυρεοειδίτιδα
2:1 8:1 19:1 70:1 85:1 123:1 172:1 340:1 443:1 446:1 585:1 693:1 830:1 # υδατοειδής
2:1 39:1 72:1 95:1 119:1 146:1 178:1 194:1 # απότομος
12:1 40:1 77:1 109:1 137:1 248:1 332:1 480:1 545:1 771:1 # ανευρίσκω
1:1 6:1 23:1 45:1 52:1 69:1 92:1 100:1 168:1 256:1 320:1 355:1 453:1 600:1 687:1 740:1 828:1 831:1 857:1 # αιτιολογικός
6:1 12:1 29:1 70:1 131:1 174:1 184:1 239:1 306:1 349:1 # αντιδρώ
16:1 27:1 75:1 240:1 277:1 657:1 667:1 870:1 # τεχνητός
34:1 81:1 170:1 213:1 248:1 369:1 # σκοτώνω
5:1 10:1 15:1 56:1 106:1 224:1 240:1 281:1 313:1 768:1 # σταθερός
12:1 24:1 148:1 228:1 321:1 # κρανίο
13:1 14:1 39:1 49:1 185:1 278:1 492:1 605:1 # απορροφώ
17:1 43:1 87:1 106:1 135:1 250:1 # παρόλα
2:2 6:1 10:1 42:1 57:1 168:1 287:1 485:1 703:1 785:1 # ινστιτούτο
33:1 65:1 173:1 193:1 295:1 562:1 # γαλλία
3:1 17:1 24:1 34:1 36:1 43:1 45:1 52:1 135:1 180:1 256:1 265:1 394:1 426:1 463:1 583:1 902:1 # παρακολουθώ
26:1 44:1 63:1 69:1 127:1 205:1 223:1 576:1 # πεπτίδιο
1:1 5:1 6:2 8:1 10:2 30:1 41:1 60:1 94:1 164:1 264:1 281:1 287:1 322:1 423:1 610:1 876:1 # στατιστικός
9:1 84:1 105:1 119:1 414:1 579:1 # υπόφυση
41:1 347:1 # ισχύω
5:1 32:1 37:1 65:1 87:1 103:1 114:1 163:1 173:1 286:1 562:1 734:1 # μεταλλαγμένος
5:1 9:1 10:1 25:1 26:1 116:1 270:1 281:1 376:1 421:1 560:1 # διάσταση
1:1 6:1 8:1 30:1 38:1 60:1 94:1 115:1 145:1 164:1 198:1 240:1 261:1 271:1 322:1 597:1 724:1 754:1 801:1 987:1 # χρωματικός
5:1 8:1 54:1 91:1 106:1 151:1 247:1 377:1 743:1 # πρόσφατα
3:1 36:1 43:1 52:1 60:1 63:1 250:1 385:1 394:1 463:1 694:1 # επακόλουθος
15:1 21:1 24:1 26:1 40:1 165:1 296:1 362:1 367:1 417:1 755:1 779:1 # ραδιενεργός
13:1 54:1 125:1 349:1 356:1 373:1 # προχωρώ
351:1 394:1 432:1 669:1 872:1 961:1 # ρυθμίζω
12:1 28:1 33:1 49:1 93:1 274:1 449:1 884:1 # ανορεξία
5:1 32:1 37:1 49:1 161:1 163:1 183:1 258:1 286:1 386:1 734:1 # μεταφορά
2:1 4:1 9:1 14:1 74:1 83:1 154:1 276:1 308:1 630:1 676:1 937:1 # τοποθέτηση
1:1 14:1 52:1 71:1 72:1 272:1 466:1 982:1 # ποικίλος
5:1 6:1 10:1 12:1 29:1 41:1 131:1 144:1 184:1 212:1 239:1 264:1 281:1 # αντιισταμινικά
72:1 385:1 404:1 584:1 752:1 # γνάθος
14:1 19:1 39:1 41:1 68:1 118:1 143:1 203:1 278:1 330:1 494:1 575:1 836:1 # αποκλεισμός
1:1 13:1 28:1 50:1 88:1 178:1 203:1 212:1 214:1 581:1 775:1 # κληρονομικότητα
5:1 8:1 10:1 14:1 22:1 105:1 116:1 118:1 149:1 222:1 281:1 334:1 606:1 837:1 963:1 # υποκατάσταση
14:1 36:1 38:1 39:1 148:1 178:1 213:1 278:1 285:1 656:1 # απομακρύνω
18:1 108:1 149:1 168:1 217:1 # σιτάρι
33:1 34:1 51:1 57:1 71:1 213:1 321:1 651:1 # κοινωνία
33:1 699:1 884:1 # αξία
10:1 41:1 53:1 63:1 82:1 188:1 264:1 408:1 476:1 786:1 # επιστρέφω
62:1 69:1 341:1 346:1 535:1 # γάγγλιο
32:1 37:1 68:1 101:1 369:1 661:1 840:1 # μελετώ
9:1 38:1 41:1 46:1 63:1 82:1 166:1 188:1 213:1 269:1 488:1 663:1 # επισημαίνω
13:1 19:1 40:1 56:1 74:1 77:1 137:1 392:1 433:1 480:1 584:1 771:1 841:1 899:1 # νευροπάθεια
10:1 18:1 41:1 240:1 264:1 277:1 312:1 373:1 452:1 657:1 975:1 # ξεχωριστός
72:1 172:1 183:1 258:1 # έδαφος
1:1 5:1 15:1 25:1 44:1 60:1 94:1 105:1 108:1 124:1 342:1 421:1 445:1 632:1 772:1 # υπερτασικός
62:1 63:1 69:1 82:1 188:1 511:1 # επιθήλιο
24:1 336:1 745:1 # πέρα
15:1 44:1 63:1 124:1 312:1 523:1 # ξεπερνώ
1:1 4:1 34:1 36:1 62:1 101:1 129:1 133:1 136:1 268:1 396:1 482:1 # ελικοβακτηρίδιο
6:1 55:1 176:1 200:1 # συκώτι
8:1 24:1 36:1 149:1 172:1 234:1 298:1 443:1 532:1 606:1 902:1 # υδατάνθρακας
6:1 65:1 91:1 97:1 193:1 197:1 259:1 284:1 317:1 402:1 # εγκεφαλίτιδα
38:1 166:1 233:1 344:1 634:1 663:1 698:1 # τσίμπημα
37:1 52:1 80:1 122:1 126:1 155:1 285:1 414:1 436:1 # φυλοσύνδετος
27:1 44:1 46:1 48:1 63:1 136:1 213:1 243:1 686:1 # επεκτείνω
5:1 9:1 25:1 63:1 136:1 376:1 421:1 678:1 745:1 # επέκταση
155:1 240:1 279:1 573:1 # αυλός
1:1 2:1 60:1 94:1 157:1 240:1 461:1 801:1 861:1 987:1 990:1 1000:1 # τοξικός
12:1 21:1 28:1 32:1 279:1 329:1 391:1 419:1 557:1 568:1 618:1 756:1 842:1 879:1 # αυξανόμενος
12:1 91:1 258:1 274:1 321:1 618:1 669:1 # εξαφανίζω
1:1 6:2 10:1 30:1 41:1 60:1 94:1 112:1 240:1 264:1 279:1 287:1 322:1 423:1 558:1 610:1 782:1 801:1 987:1 # αυτιστικός
13:1 54:1 87:1 125:1 185:1 251:1 605:1 699:1 # προφύλαξη
8:1 38:1 43:1 63:1 101:1 103:1 115:1 140:1 341:1 631:1 680:1 694:1 855:1 # επαγγελματίας
1:1 6:1 13:1 30:1 54:1 77:1 112:1 122:1 125:1 177:1 558:1 611:1 658:1 967:1 # προοδευτικός
9:1 56:1 105:1 119:1 130:1 441:1 # υπόθεση
18:1 41:1 49:1 143:1 240:1 330:1 452:1 575:1 591:1 836:1 # ορισμός
15:1 65:1 68:1 69:1 92:1 100:1 165:1 173:1 417:1 562:1 755:1 # αλλεργιογόνος
34:1 62:1 71:1 84:1 146:1 248:1 267:1 324:1 683:1 # δυσκοιλιότητα
2:1 25:1 38:1 87:1 143:1 157:1 171:1 780:1 787:1 856:1 990:1 # τοξόπλασμα
9:1 45:1 83:1 154:1 181:1 193:1 199:1 332:1 941:1 985:1 # ολίσθηση
1:1 34:1 51:1 57:1 63:1 71:1 82:1 129:1 188:1 213:1 321:1 651:1 # επικοινωνία
9:1 63:1 82:1 138:1 188:1 237:1 381:1 546:1 684:1 # επιβίωση
45:1 158:1 240:1 403:1 # βολβός
28:1 33:1 50:1 52:1 80:1 101:1 233:1 500:1 627:1 775:1 # ελονοσία
1:1 6:1 10:1 30:1 60:1 94:1 138:1 145:1 198:1 240:1 287:1 322:1 423:1 801:1 930:1 987:1 # χρωστικός
18:1 217:1 # ψάρι
45:1 62:1 158:1 270:1 303:1 310:1 388:1 403:1 # εμβολιάζω
13:1 54:1 125:1 219:1 396:1 527:1 # προβλέπω
68:1 72:1 95:1 119:1 250:1 310:1 # πόλεμος
38:1 50:1 66:1 70:1 179:1 261:1 380:1 381:1 431:1 622:1 724:1 # γονιδίωμα
1:1 12:1 22:1 240:1 329:1 640:1 891:1 # ικανός
9:1 615:1 666:1 # λύση
212:1 324:1 # μιλώ
1:1 4:1 8:1 10:1 20:1 24:1 35:1 53:1 92:1 355:1 430:1 476:1 773:1 # στρατηγική
316:1 412:1 860:1 # μνήμη
11:1 28:1 71:1 437:1 470:1 615:1 # δύσπνοια
9:1 86:1 203:1 248:1 415:1 432:1 485:1 832:1 # σκλήρυνση
6:1 12:1 29:1 87:1 131:1 144:1 184:1 234:1 239:1 303:1 324:1 459:1 # αντιλαμβάνομαι
2:1 9:1 37:1 97:1 138:1 157:1 237:1 990:1 # κετοξέωση
16:1 40:1 46:1 57:1 63:1 78:1 82:1 109:1 188:1 284:1 425:1 730:1 986:1 # επινεφρίνη
72:1 179:1 190:1 # άλγος
5:1 8:1 22:1 103:1 151:1 222:1 440:1 465:1 598:1 644:1 650:1 710:1 944:1 # καταγωγή
5:1 8:1 22:1 151:1 213:1 222:1 258:1 336:1 650:1 # καταφέρνω
1:2 28:1 34:1 50:1 60:1 71:1 94:1 129:1 178:1 212:1 581:1 775:1 # οικονομικός
49:1 240:1 718:1 # ορθός
1:1 6:1 30:1 54:1 60:1 94:1 136:1 145:1 240:1 322:1 570:1 668:1 801:1 850:1 987:1 # πρωκτικός
23:1 91:1 211:1 258:1 349:1 804:1 # αφαιρώ
1:1 6:1 13:1 30:1 37:1 49:1 56:1 60:1 94:1 240:1 322:1 528:1 630:1 801:1 864:1 987:1 # οροθετικός
4:1 5:1 75:1 146:1 176:1 220:1 252:1 257:1 327:1 329:1 335:1 364:1 # πυκνότητα
5:1 8:1 12:1 22:1 31:1 65:1 81:1 147:1 151:1 213:1 222:1 650:1 976:1 # καταναλώνω
11:1 18:1 26:1 41:1 107:1 143:1 330:1 353:1 373:1 452:1 575:1 836:1 # διαχωρισμός
201:1 704:1 # gram
1:1 4:1 9:1 63:1 82:1 83:1 148:1 154:1 161:1 188:1 273:1 # επικράτηση
99:1 171:1 415:1 472:1 # πλήττω
33:1 52:1 72:1 155:1 279:1 380:1 # δίαυλος
13:1 36:1 38:1 148:1 185:1 295:1 400:1 535:1 605:1 656:1 # μακροφάγα
1:1 28:1 45:1 55:1 62:1 86:1 117:1 254:1 268:1 275:1 388:1 # συνολικά
31:1 50:1 59:1 95:1 172:1 269:1 634:1 679:1 # δαίμονας
2:1 21:1 29:1 41:1 74:1 82:1 143:1 240:1 330:1 575:1 603:1 676:1 836:1 852:1 # εντοπισμός
17:1 43:1 72:1 135:1 161:1 179:1 465:1 535:1 644:1 710:1 744:1 960:1 # παράγωγος
9:1 138:1 145:1 174:1 223:1 237:1 284:1 930:1 # εφίδρωση
21:1 28:1 32:1 63:1 72:1 119:1 391:1 419:1 557:1 756:1 842:1 881:1 # επόμενος
14:1 39:1 170:1 213:1 234:1 278:1 333:1 389:1 486:1 763:1 # αποτυγχάνω
4:1 8:1 17:1 24:1 43:1 75:1 128:1 135:1 180:1 214:1 354:1 426:1 451:1 # παρατηρητής
1:1 14:1 26:1 34:1 71:1 74:1 129:1 276:1 466:1 518:1 654:1 701:1 # κωδικοποιώ
32:1 77:1 98:1 178:1 303:1 310:1 443:1 751:1 # ψευδομεμβρανώδης
13:1 38:1 72:1 670:1 # μαύρος
10:1 16:1 27:1 33:1 48:1 83:1 280:1 311:1 # νηστεία
75:1 91:1 103:1 277:1 339:1 # φαγητό
6:1 41:1 143:1 240:1 301:1 330:1 575:1 610:1 786:1 836:1 # φωτισμός
31:1 36:1 46:1 127:1 136:1 482:1 721:1 928:1 # ακτίνα
11:1 26:1 36:1 60:1 99:1 107:1 182:1 205:1 970:1 # διακόπτω
165:1 179:1 336:1 # έργο
44:1 48:1 51:1 63:1 465:1 509:1 # επείγων
9:1 39:1 43:1 77:1 84:1 93:1 103:1 579:1 587:1 755:1 # απαγόρευση
21:1 28:1 32:1 48:1 72:1 97:1 391:1 557:1 634:1 881:1 # κείμενος
9:1 45:1 69:1 83:1 154:1 339:1 461:1 543:1 573:1 699:1 713:1 962:1 # αξιολόγηση
4:1 37:1 83:1 233:1 381:1 601:1 # ετησίως
1:1 6:1 8:1 30:1 38:1 60:1 94:1 115:1 164:1 175:1 240:1 271:1 322:1 414:1 597:1 754:1 801:1 987:1 # φυματικός
8:1 28:1 58:1 87:1 99:1 101:1 114:1 189:1 261:1 348:1 472:1 635:1 # ελαττωμένος
1:1 21:1 60:1 94:1 126:1 166:1 212:1 240:1 293:1 398:1 581:1 801:1 987:1 # ενδημικός
45:1 158:1 303:1 310:1 403:1 415:1 # εμβολή
14:1 33:1 45:1 51:1 321:1 484:1 578:1 # πολωνία
22:1 31:1 36:1 46:1 59:1 227:1 928:1 # πίνακας
26:1 38:1 160:1 175:1 190:1 270:1 560:1 # διάλυμα
2:1 8:1 38:1 55:1 99:1 115:1 123:1 175:1 205:1 261:1 344:1 462:1 531:1 724:1 848:1 # συμπτωματολογία
6:1 8:1 12:1 28:1 38:1 57:1 115:1 164:1 175:1 414:1 478:1 597:1 # φυματινοαντίδραση
14:1 19:1 32:1 45:1 68:1 105:1 119:1 238:1 334:1 419:1 484:1 494:1 756:1 # υπολειπόμενος
15:1 41:1 93:1 143:1 240:1 330:1 575:1 655:1 836:1 # ερεθισμός
52:1 155:1 486:1 # δάχτυλο
12:1 22:1 31:1 147:1 362:1 640:1 # καναδάς
5:1 9:1 10:1 25:1 281:1 376:1 421:1 436:1 615:1 # σύσταση
28:1 50:1 63:1 72:1 95:1 227:1 634:1 679:1 726:1 775:1 881:1 # επίμονος
8:1 9:1 22:1 83:1 128:1 149:1 154:1 198:1 222:1 606:1 673:1 837:1 # κατάχρηση
5:1 12:1 28:1 33:1 54:1 74:1 145:1 227:1 301:1 449:1 588:1 668:1 896:1 976:1 # πρωτανοπία
15:1 22:1 23:1 44:1 105:1 124:1 160:1 165:1 176:1 208:1 346:1 417:1 445:1 593:1 632:1 643:1 929:1 # υπεργλυκαιμία
14:1 17:1 72:1 87:1 144:1 161:1 190:1 344:1 393:1 744:1 # χαράλαμπος
55:1 77:1 84:1 97:1 248:1 549:1 641:1 915:1 # συσκευή
23:1 38:1 63:1 121:1 178:1 336:1 745:1 # επέρχομαι
12:1 15:1 24:1 27:1 28:1 74:1 77:1 112:1 122:1 187:1 294:1 449:1 611:1 # δευτερανοπία
11:1 33:1 41:1 65:1 345:1 347:1 556:1 582:1 # ισχιαλγία
9:1 80:1 98:1 678:1 # έκδοση
19:1 56:1 459:1 584:1 841:1 # βάθει
1:1 6:1 30:1 60:1 94:1 240:1 301:1 322:1 801:1 987:1 # ζωτικός
1:1 6:1 15:1 16:1 30:1 60:1 75:1 77:1 86:1 93:1 94:1 291:1 322:1 372:1 870:1 # ερευνητικός
19:1 32:1 69:1 72:1 130:1 140:1 555:1 962:1 # μεσόγειος
9:1 21:1 29:1 41:1 82:1 277:1 488:1 603:1 # εντόπιση
10:1 12:1 25:1 31:1 53:1 110:1 147:1 159:1 408:1 476:1 849:1 # αναστρέψιμος
205:1 384:1 486:1 # πτυχή
2:1 5:1 8:1 10:1 22:1 25:1 45:1 151:1 159:1 169:1 222:1 415:1 421:1 650:1 812:1 # καταστολή
13:1 54:1 125:1 # προωθώ
16:1 26:1 69:1 83:1 223:1 233:1 576:1 # νησίδιο
1:1 69:1 106:1 148:1 212:1 309:1 581:1 # μικρόβιο
15:1 18:1 27:1 57:1 136:1 162:1 176:1 187:1 240:1 329:1 685:1 # νυκτερινός
2:1 29:1 31:1 50:1 58:1 455:1 852:1 # έντονα
9:1 99:1 101:1 138:1 237:1 273:1 299:1 472:1 # ελάττωση
8:1 31:1 50:1 63:1 82:1 127:1 179:1 188:1 223:1 473:1 572:1 622:1 # επιγονατίδα
13:1 14:1 53:1 74:1 82:1 105:1 170:1 270:1 334:1 370:1 433:1 763:1 945:1 # υποτροπιάζων
1:1 12:1 18:1 60:1 94:1 126:1 141:1 174:1 240:1 801:1 987:1 # ανδρικός
5:1 8:1 12:1 22:1 28:1 151:1 178:1 222:1 449:1 650:1 976:1 # κατανομή
9:1 10:1 116:1 149:1 448:1 # στάση
8:1 13:1 33:1 53:1 185:1 370:1 605:1 645:1 # ατροφία
17:1 22:1 119:1 240:1 363:1 # καρπός
72:1 95:1 784:1 # ώμος
63:1 82:1 188:1 219:1 324:1 465:1 642:1 # επιλέγω
31:1 58:1 59:1 279:1 384:1 652:1 909:1 # αυχένας
148:1 # κρύο
6:1 10:1 14:1 19:1 39:1 41:1 68:1 118:1 203:1 264:1 278:1 287:1 494:1 # αποκλειστικά
161:1 401:1 786:1 # γράφω
12:1 40:1 63:1 75:1 82:1 188:1 316:1 511:1 542:1 545:1 # ανεπιθύμητος
6:1 16:1 34:1 49:1 102:1 342:1 413:1 577:1 846:1 # κορτιζόνη
9:1 13:1 54:1 56:1 119:1 125:1 130:1 441:1 # προϋπόθεση
23:1 26:1 69:1 72:1 223:1 321:1 576:1 705:1 # αιφνίδιος
1:1 8:1 24:1 63:1 82:1 148:1 188:1 369:1 # επικρατώ
17:1 23:1 95:1 110:1 117:1 118:1 374:1 464:1 525:1 584:1 # αιμοκάθαρση
8:1 22:1 62:1 149:1 222:1 584:1 606:1 628:1 837:1 # κατάθλιψη
11:1 28:1 71:1 234:1 # άνοια
1:1 25:1 60:1 87:1 94:1 108:1 203:1 240:1 780:1 801:1 987:1 # κλασσικός
38:1 415:1 860:1 950:1 # λήμμα
31:1 59:1 81:1 168:1 369:1 582:1 # χιτώνας
13:1 23:1 38:1 42:1 54:1 125:1 179:1 430:1 542:1 # προηγούμαι
9:1 14:1 42:1 63:1 138:1 237:1 578:1 # επούλωση
12:1 24:1 29:1 127:1 131:1 183:1 258:1 401:1 813:1 # αντίγραφο
38:1 40:1 470:1 542:1 599:1 829:1 # πνεύμα
17:1 24:2 36:1 59:1 136:1 180:1 354:1 393:1 482:1 832:1 902:1 # χαρακτήρας
14:1 33:1 39:1 170:1 278:1 384:1 486:1 763:1 # αποτυχία
1:1 19:1 26:1 70:1 77:1 97:1 175:1 274:1 312:1 446:1 447:1 641:1 654:1 # εξειδικευμένος
4:1 5:1 26:1 70:1 75:1 146:1 220:1 252:1 257:1 327:1 335:1 364:1 447:1 683:1 # ιδιότητα
13:1 54:1 80:1 95:1 110:1 125:1 186:1 457:1 525:1 550:1 790:1 # προσδόκιμος
1:1 6:1 29:1 30:1 50:1 60:1 94:1 98:1 177:1 184:1 240:1 292:1 322:1 801:1 987:1 # οδοντικός
16:1 25:1 46:1 78:1 82:1 109:1 211:1 437:1 730:1 # ασπιρίνη
4:1 7:1 67:1 146:1 252:1 457:1 # δότης
7:1 258:1 293:1 759:1 # αφθώδης
24:1 55:1 59:1 258:1 333:1 341:1 401:1 749:1 813:1 # συγγραφέας
60:1 80:1 240:1 377:1 414:1 653:1 801:1 # οσφυϊκός
459:1 # βάζω
54:1 161:1 251:1 # πράξη
98:1 110:1 118:1 186:1 502:1 931:1 # δοκιμάζω
28:1 58:1 72:1 348:1 881:1 # ξένος
11:1 26:1 36:1 50:1 60:1 66:1 70:1 107:1 179:1 182:1 240:1 431:1 447:1 622:1 801:1 970:1 # γονιδιακός
1:1 25:1 87:1 108:1 117:1 203:1 254:1 772:1 780:1 # κλασικά
12:2 28:1 40:1 63:1 80:1 113:1 392:1 449:1 545:1 621:1 627:1 # ανοσοανεπάρκειας
10:1 15:1 22:1 27:1 84:1 187:1 224:1 280:1 349:1 435:1 538:1 923:1 # καθυστερώ
12:1 33:1 40:1 84:1 204:1 267:1 274:1 545:1 884:1 # δυσανεξία
18:1 53:1 314:1 546:1 # τριβή
15:1 44:1 65:1 109:1 124:1 464:1 628:1 # περίθαλψη
3:1 13:1 31:1 46:1 112:1 127:1 411:1 721:1 928:1 # ρουτίνα
3:1 22:1 52:1 224:1 250:1 463:1 923:1 # καθόλου
22:1 24:1 37:1 56:1 59:1 224:1 354:1 832:1 923:1 # καθετήρας
18:1 69:1 587:1 619:1 # όριο
28:1 34:1 45:1 87:1 102:1 103:1 173:1 583:1 755:1 823:1 # κολλαγόνο
10:1 38:1 53:1 349:1 476:1 784:1 # στρώμα
429:1 444:1 # έσω
4:1 19:1 50:1 68:1 69:1 75:1 146:1 171:1 220:1 252:1 327:1 329:1 494:1 # πλειονότητα
1:1 6:1 8:1 23:1 30:1 38:1 60:1 94:1 110:1 115:1 164:1 240:1 271:1 322:1 374:1 597:1 754:1 801:1 987:1 # αιματικός
5:1 12:1 33:1 37:1 93:1 163:1 321:1 751:1 976:1 # βρετανία
14:1 32:1 50:1 80:1 113:1 126:1 130:1 437:1 # μεσοσπονδύλιος
1:1 60:1 94:1 240:1 801:1 987:1 # ζωικός
15:1 26:1 77:1 86:1 93:1 296:1 523:1 # διερευνώ
5:1 18:1 32:1 37:1 41:1 48:1 163:1 235:1 286:1 353:1 452:1 638:1 734:1 # μεταχείριση
2:1 74:1 116:1 143:1 157:1 171:1 299:1 844:1 990:1 # τοξοπλάσμωση
72:1 87:1 95:1 144:1 190:1 # θάλαμος
9:1 25:1 33:1 376:1 # ίαση
11:1 18:1 36:1 49:1 60:1 95:1 182:1 240:1 382:1 591:1 801:1 # μοριακός
5:1 # νύχτα
6:1 7:1 8:1 38:1 115:1 164:1 175:1 293:1 414:1 518:1 597:1 759:1 # φυματιώδης
5:1 10:1 26:1 50:1 69:1 103:1 179:1 223:1 281:1 321:1 576:1 622:1 944:1 # σταγονίδιο
9:1 332:1 # φθίση
8:1 11:1 26:1 53:1 107:1 378:1 408:1 645:1 681:1 778:1 # διατρέχω
19:1 93:1 114:1 336:1 # μέρει
9:1 42:1 83:1 128:1 154:1 670:1 673:1 # ούρηση
12:1 25:1 28:1 58:1 87:1 114:1 143:1 189:1 348:1 464:1 532:1 635:1 787:1 997:1 # λανθασμένος
9:1 24:1 25:1 376:1 425:1 477:1 678:1 # έκφραση
72:1 299:1 385:1 584:1 # λάθος
6:1 12:1 13:1 29:1 54:1 80:1 125:1 131:1 184:1 238:1 239:1 429:1 550:1 790:1 # αντιπροσωπεύω
72:1 105:1 121:1 128:1 336:1 745:1 # υπέρηχος
8:1 10:1 24:1 27:1 33:1 48:1 53:1 243:1 311:1 476:1 773:1 # εκστρατεία
1:1 6:1 15:1 30:1 37:1 60:1 77:1 94:1 140:1 165:1 322:1 417:1 528:1 864:1 # ευεργετικός
1:1 17:1 21:1 60:1 64:1 66:1 94:1 156:1 240:1 801:1 987:1 # αρσενικός
5:1 10:1 11:1 26:1 36:1 60:1 107:1 182:1 240:1 281:1 362:1 801:1 970:1 # σταδιακός
23:1 41:1 50:1 66:1 95:1 110:1 143:1 172:1 330:1 374:1 431:1 525:1 575:1 679:1 692:1 836:1 # δαιμονισμός
1:1 6:1 30:1 56:1 60:1 75:1 94:1 128:1 240:1 291:1 322:1 372:1 373:1 521:1 801:1 987:1 # θεωρητικός
4:1 5:2 75:1 220:1 257:1 335:1 353:1 785:1 # ταχύτητα
45:1 62:1 72:1 121:1 250:1 385:1 511:1 573:1 # χολόλιθος
28:1 38:1 71:1 234:1 572:1 # άνοιγμα
1:1 15:1 18:1 27:1 60:1 94:1 141:1 162:1 187:1 274:1 301:1 820:1 847:1 # εξωτερικό
14:1 178:1 240:1 708:1 # πομφός
112:1 127:1 279:1 782:1 # αυτί
14:1 72:1 105:1 273:1 334:1 486:1 # άτυπος
45:1 72:1 88:1 121:2 457:1 # χοληδόχος
9:1 25:1 91:1 376:1 708:1 # έμφαση
29:1 99:1 234:1 392:1 601:1 # πάντως
54:1 95:1 110:1 209:1 461:1 525:1 # πρήξιμο
20:1 26:1 34:1 41:1 88:1 118:1 248:1 # δισκοκήλη
14:1 39:1 45:1 158:1 278:1 396:1 403:1 415:1 # αποβολή
21:1 60:1 80:1 83:1 98:1 126:1 248:1 398:1 536:1 690:1 698:1 # ενδοσκόπηση
2:1 10:1 33:1 41:1 49:1 109:1 169:1 264:1 853:1 # ιστορία
49:1 127:1 183:1 228:1 342:1 386:1 # φορτίο
38:1 200:1 784:1 # κώμα
2:1 72:1 77:1 150:1 190:1 301:1 578:1 # ευάλωτος
63:1 81:1 82:1 188:1 213:1 309:1 518:1 546:1 980:1 # επιβιώνω
19:1 45:1 87:1 103:1 121:1 140:1 197:1 341:1 555:1 631:1 680:1 855:1 # χολαγγειίτιδα
52:1 65:1 74:1 91:1 97:1 259:1 284:1 317:1 392:1 # εγκεφαλοπάθεια
25:1 38:1 43:1 143:1 437:1 444:1 787:1 856:1 # ξέσπασμα
1:1 5:1 8:1 19:1 22:1 122:1 151:1 222:1 362:1 650:1 # καταδεικνύω
46:1 48:1 68:1 203:1 213:1 # κλείνω
48:1 68:1 723:1 # λείπω
69:1 72:1 108:1 117:1 217:1 259:1 317:1 # εγκάρσιος
13:1 33:1 41:1 49:1 74:1 113:1 227:1 433:1 492:1 # ισορροπία
1:1 12:1 40:1 60:1 66:1 94:1 156:1 240:1 801:1 808:1 987:1 # νεανικός
14:1 25:1 39:1 45:1 87:2 108:1 171:1 173:1 484:1 772:1 780:1 # πολλαπλασιάζω
10:1 13:1 54:1 80:1 125:1 149:1 344:1 508:1 550:1 790:1 # μπροστά
38:1 140:1 542:1 599:1 # γεύμα
38:1 116:1 143:1 171:1 299:1 844:1 856:1 # πλάσμα
9:1 523:1 620:1 752:1 # γνώση
1:1 11:1 19:1 21:1 34:1 40:1 71:1 100:1 129:1 140:1 232:1 367:1 559:1 # οικογενειακός
62:1 65:1 173:1 518:1 562:1 # αλλιώς
1:1 12:1 60:1 66:1 94:1 156:1 240:1 316:1 393:1 801:1 808:1 987:1 # μηχανικός
13:1 18:1 26:1 41:1 49:1 54:1 69:1 80:1 125:1 452:1 550:1 576:1 591:1 790:1 # προσδιορισμός
7:1 22:1 52:1 65:1 181:1 709:1 806:1 # καλοήθης
9:1 14:1 44:1 63:1 83:1 154:1 181:1 216:1 905:1 941:1 # πεποίθηση
10:1 24:1 36:1 53:1 80:1 186:1 270:1 476:1 508:1 773:1 902:1 # οστρακιά
5:1 23:1 33:1 37:1 48:1 93:1 163:1 206:1 211:1 311:1 739:1 # εταιρεία
# ιι
1:1 6:1 28:1 30:1 60:1 75:1 94:1 240:1 291:1 322:1 372:1 801:1 987:1 # νοητικός
1:1 12:1 60:1 66:1 87:1 94:1 156:1 353:1 393:1 808:1 # λαχανικό
33:1 269:1 384:1 393:1 486:1 # τυχαία
5:1 26:1 223:1 699:1 884:1 # ταξίδι
10:1 22:1 83:1 84:1 128:1 224:1 336:1 435:1 538:1 567:1 673:1 923:1 # καθυστέρηση
6:1 8:1 31:1 50:1 63:1 70:1 82:1 164:1 179:1 188:1 306:1 572:1 622:1 # επιγονατιδικού
72:1 109:1 179:1 # ρίγος
23:1 33:1 41:1 110:1 347:1 351:1 374:1 393:1 800:1 # ισχαιμία
24:1 36:1 72:1 148:1 228:1 269:1 # ακραίος
46:1 213:1 227:1 # πίνω
1:1 2:1 3:1 19:1 47:1 68:1 92:1 137:1 165:1 168:1 355:1 405:1 494:1 703:1 866:1 989:1 # λειτουργικότητα
5:1 10:1 12:1 29:1 41:1 51:1 66:1 103:1 131:1 196:1 264:1 465:1 598:1 692:1 944:1 # ανταγωνιστής
18:1 53:1 240:1 277:1 301:1 314:1 # τριχωτός
12:1 43:1 88:1 523:1 # πανώλη
13:1 54:1 72:1 95:1 106:1 174:1 178:1 659:1 743:1 # πρόδρομος
9:1 25:1 54:1 106:1 133:1 247:1 376:1 743:1 # πρόσβαση
14:1 17:1 43:1 93:1 135:1 177:1 310:1 344:1 380:1 669:1 940:1 # παρεμποδίζω
11:1 18:1 72:1 214:1 228:1 269:1 316:1 382:1 660:1 # μηριαίος
# ρύζι
45:1 62:1 70:1 183:1 240:1 277:1 301:1 388:1 951:1 # φολιδωτός
21:1 38:1 48:1 122:1 126:1 175:1 398:1 # ενδείκνυμαι
34:1 49:1 229:1 240:1 330:1 # κορμός
5:1 12:1 38:1 54:1 65:1 145:1 213:1 261:1 301:1 588:1 668:1 724:1 896:1 976:1 # πρωτανωμαλία
14:1 27:1 117:1 170:1 702:1 763:1 # κάποτε
102:1 755:1 # γόνυ
95:1 108:1 110:1 171:1 525:1 615:1 666:1 # πλύσιμο
12:1 14:1 45:1 56:1 136:1 160:1 243:1 361:1 484:1 532:1 686:1 877:1 # πολυανθεκτικός
4:1 9:1 13:1 83:1 137:1 146:1 154:1 177:1 252:1 457:1 899:1 # πυροδότηση
18:1 38:1 110:1 148:1 678:1 758:1 # έκκριμα
2:1 37:1 56:1 72:1 150:1 285:1 436:1 532:1 # σύνθετος
9:1 15:1 18:1 32:1 57:1 162:1 166:1 240:1 329:1 685:1 992:1 # σημερινός
4:1 7:1 10:1 67:1 198:1 209:1 249:1 300:1 767:1 # χρήστης
26:1 171:1 238:1 240:1 573:1 # διπλός
13:1 54:1 72:1 106:1 373:1 743:1 # πρόωρος
16:1 33:1 105:1 193:1 328:1 470:1 # υπνηλία
26:1 69:1 81:1 100:1 200:1 213:1 225:1 259:1 576:1 # διογκώνω
5:1 12:1 18:1 29:1 39:1 41:1 119:1 131:1 148:1 194:1 196:1 452:1 758:1 # ανταπόκριση
17:1 165:1 240:1 755:1 # αργός
13:1 14:2 53:1 71:1 74:2 166:1 276:2 370:1 433:1 466:1 701:1 736:1 # τροποποιημένος
11:1 41:1 50:1 66:1 113:1 223:1 293:1 427:1 431:1 817:1 882:1 # ισονιαζίδη
87:1 240:1 # λαός
72:1 98:1 203:1 299:1 571:1 # κλάδος
11:1 13:1 21:1 26:1 50:1 107:1 126:1 258:1 336:1 398:1 # ενδιαφέρον
4:1 10:1 227:1 249:1 332:1 # πίστη
8:1 12:1 18:1 31:1 69:1 147:1 204:1 277:1 587:1 619:1 # σανατόριο
11:1 17:1 24:1 36:1 43:1 80:1 98:1 108:1 135:1 180:1 182:1 362:1 426:1 # παραδοσιακός
# τβ
5:1 32:1 37:1 163:1 173:1 190:1 218:1 286:1 459:1 578:1 706:1 734:1 # μεταβάλλω
69:1 72:1 82:1 # ήπιος
22:1 36:1 122:1 136:1 172:1 243:1 362:1 482:1 951:1 # δωδεκαδακτυλικός
53:1 349:1 # τρώω
15:1 44:1 46:1 105:1 124:1 133:1 213:1 269:1 445:1 632:1 # υπερβαίνω
251:1 274:1 430:1 # εξηγώ
2:1 17:1 43:1 72:1 108:1 116:1 135:1 150:1 161:1 168:1 703:1 744:1 764:1 960:1 # παράσιτος
55:1 86:1 126:1 267:1 275:1 725:1 916:1 # συνδυάζω
46:1 109:1 148:1 213:1 259:1 317:1 730:1 # εγκρίνω
12:1 28:1 216:1 449:1 465:1 # ανοίγω
11:1 23:1 26:1 107:1 211:1 349:1 # διαιρώ
9:1 86:1 392:1 485:1 760:1 # πάχυνση
52:1 65:1 71:1 705:1 # αλοιφή
72:1 228:1 684:1 # βίος
10:1 34:1 53:1 63:1 93:1 118:1 205:1 277:1 476:1 998:1 # στρεπτόκοκκος
13:1 63:1 82:1 188:1 211:1 492:1 # επιρροή
582:1 # νύχι
9:1 56:1 63:1 130:1 227:1 441:1 726:1 # επίθεση
12:1 40:1 43:1 63:1 66:1 234:1 310:1 400:1 545:1 694:1 708:1 # επανεμφάνιση
16:1 21:1 25:1 56:1 114:1 166:1 199:1 274:1 495:1 524:1 586:1 618:1 677:1 858:1 887:1 955:1 974:1 # εξασθενημένος
12:1 14:1 28:1 74:1 80:1 83:1 113:1 216:1 276:1 449:1 621:1 627:1 905:1 # ανοσοποίηση
12:1 28:1 356:1 449:1 # ανοχή
82:1 # χάπι
72:1 121:1 # ήχος
1:1 6:1 17:1 24:1 25:1 30:1 43:1 60:1 94:1 108:1 135:1 168:1 180:1 322:1 426:1 477:1 772:1 # παρασιτικός
55:1 155:1 173:1 219:1 465:1 642:1 # συλλέγω
10:1 12:1 40:1 41:1 43:1 63:1 82:1 188:1 264:1 354:1 545:1 860:1 979:1 # πανεπιστήμιο
55:1 84:1 93:1 373:1 429:1 549:1 599:1 # συσσωρεύω
18:1 19:1 53:1 70:1 85:1 121:1 314:1 340:1 446:1 585:1 693:1 830:1 # τριχοειδής
9:1 15:1 26:1 140:1 642:1 # διέγερση
81:1 384:1 486:1 # τυχών
17:1 21:1 213:1 285:1 464:1 492:1 532:1 # ενθαρρύνω
3:1 13:1 15:1 27:1 72:1 187:1 308:1 443:1 664:1 # ουδέτερος
3:1 155:1 415:1 691:1 # ουλή
1:1 21:1 60:1 66:1 94:1 156:1 235:1 240:1 279:1 384:1 801:1 987:1 # αυχενικός
4:1 5:1 8:1 17:1 22:1 136:1 151:1 161:1 222:1 360:1 492:1 650:1 747:1 886:1 # καταρράκτης
2:1 12:1 29:1 37:1 56:1 72:1 127:1 131:1 150:1 # αντίθετος
1:1 2:1 10:1 41:1 45:1 52:1 60:1 92:1 94:1 100:1 169:1 256:1 264:1 320:1 355:1 453:1 600:1 687:1 740:1 812:1 828:1 831:1 857:1 # ιστολογικός
1:1 6:1 16:1 30:1 75:1 86:1 117:1 254:1 267:1 291:1 372:1 554:1 870:1 # δυνητικά
5:1 17:1 24:1 36:1 37:1 43:1 97:1 135:1 144:1 163:1 180:1 330:1 426:1 902:1 # παρακεταμόλη
9:1 25:1 43:1 376:1 436:1 437:1 615:1 # σύσπαση
4:1 5:1 15:1 56:1 75:1 146:1 220:1 229:1 252:1 257:1 313:1 327:1 330:1 335:1 364:1 # θερμότητα
9:1 41:1 212:1 488:1 872:1 # ρύθμιση
1:1 6:1 13:1 30:1 54:1 60:1 64:1 80:1 94:1 125:1 136:1 243:1 322:1 550:1 570:1 686:1 790:1 850:1 # προσεκτικός
12:1 31:1 39:1 58:1 114:1 147:1 189:1 205:1 333:1 486:1 # αναπτυγμένος
10:1 15:1 18:1 25:1 69:1 159:1 165:1 295:1 354:1 417:1 619:1 832:1 971:1 979:1 # εργαστήριο
270:1 384:1 582:1 # νυχιά
14:1 21:1 28:1 71:1 74:1 121:1 276:1 356:1 466:1 518:1 557:1 701:1 # ενοχοποιώ
155:1 414:1 415:1 # φυλή
43:1 46:1 213:1 269:1 344:1 # μπαίνω
2:1 5:1 17:1 72:1 150:1 308:1 342:1 360:1 567:1 816:1 # τέταρτος
51:2 321:1 381:1 # κωνίων
57:1 186:1 523:1 544:1 # κινώ
1:1 6:1 8:1 30:1 43:1 93:1 103:1 148:1 164:1 259:1 271:1 # παγκρεατικός
63:1 82:1 173:1 188:1 190:1 459:1 546:1 578:1 # επιβάλλω
240:1 469:1 486:1 573:1 # τυφλός
6:1 12:1 29:1 88:1 131:1 184:1 205:1 239:1 240:1 277:1 324:1 395:1 # αντιληπτός
2:1 32:1 37:1 55:1 175:1 286:1 356:1 531:1 950:1 # συμμετοχή
52:1 55:1 100:1 155:1 173:1 320:1 440:1 # συλλογή
58:1 63:1 82:1 110:1 114:1 188:1 189:1 213:1 # επιμένω
1:1 25:1 60:1 87:1 94:1 108:1 203:1 240:1 772:1 780:1 801:1 987:1 # κλασικός
8:1 38:1 43:1 63:1 101:1 103:1 115:1 140:1 341:1 631:1 680:1 694:1 855:1 # επαγγελματικός
13:1 15:1 27:1 43:1 74:1 77:1 112:1 122:1 187:1 224:1 433:1 611:1 664:1 # δευτεροπαθής
9:1 16:1 21:1 114:1 138:1 145:1 166:1 237:1 336:1 495:1 930:1 955:1 # ενημέρωση
10:1 12:1 25:1 31:1 147:1 159:1 173:1 498:1 567:1 578:1 849:1 # αναστέλλω
23:1 38:1 121:1 178:1 778:1 # δέχομαι
2:1 10:1 169:1 235:1 356:1 599:1 # στοχεύω
14:1 25:1 45:1 63:1 82:1 87:1 143:1 188:1 238:1 330:1 484:1 780:1 787:1 836:1 # επιπολασμός
9:1 26:1 86:1 296:1 432:1 485:1 599:1 670:1 # διεύρυνση
12:1 15:1 33:1 38:1 140:1 229:1 321:1 565:1 # γερμανία
1:1 24:1 36:1 60:1 94:1 186:1 240:1 373:1 801:1 902:1 987:1 # θωρακικός
24:1 25:1 38:1 55:1 143:1 175:1 336:1 344:1 477:1 531:1 745:1 787:1 848:1 856:1 # συμπέρασμα
36:1 60:1 91:1 240:1 801:1 # φακός
11:1 92:1 171:1 299:1 326:1 535:1 # πλάγια
33:1 93:1 105:1 130:1 214:1 233:1 500:1 698:1 # υπηρεσία
1:1 19:1 60:1 66:1 79:1 94:1 128:1 156:1 211:1 240:1 781:1 801:1 987:1 # ειρηνικός
14:1 45:1 50:1 52:1 126:1 155:1 193:1 267:1 437:1 725:1 # σπονδυλολίσθηση
14:1 71:1 74:1 83:1 95:1 108:1 110:1 128:1 198:1 276:1 466:1 525:1 673:1 701:1 # χρησιμοποιούμενος
1:1 23:1 41:1 60:1 94:1 110:1 212:1 240:1 347:1 374:1 393:1 581:1 801:1 987:1 # ισχαιμικός
1:1 19:1 28:1 50:1 69:1 140:1 178:1 212:1 333:1 555:1 581:1 775:1 # υγειονομικός
1:1 6:1 29:1 30:1 32:1 50:1 52:1 60:1 94:1 101:1 173:1 184:1 292:1 322:1 840:1 # μελλοντικός
14:1 170:1 567:1 763:1 # ποτέ
12:1 17:1 31:1 81:1 147:1 213:1 349:1 492:1 # αναρρώνω
9:1 26:1 56:1 130:1 270:1 441:1 560:1 584:1 # διάθεση
53:1 408:1 786:1 # τρέφω
4:1 10:1 109:1 214:1 249:1 451:1 669:1 # στηρίζω
4:1 9:1 55:1 83:1 154:1 # συζήτηση
1:1 6:1 8:1 10:1 12:1 22:1 29:1 30:1 116:1 131:1 149:1 184:1 222:1 239:1 606:1 837:1 891:1 # αντικατάσταση
1:1 15:1 44:1 60:1 84:1 94:1 105:1 108:1 124:1 414:1 445:1 596:1 632:1 # υπερφυσικός
1:1 23:1 50:1 60:1 66:1 94:1 95:1 110:1 156:1 172:1 240:1 374:1 431:1 525:1 679:1 774:1 801:1 987:1 # δαιμονικός
6:1 11:1 21:1 29:1 184:1 234:1 404:1 # ενάντια
6:1 10:1 11:1 17:1 287:1 349:1 492:1 620:1 # αρρώστια
7:1 11:1 16:1 46:1 62:1 78:1 111:1 319:1 346:1 362:1 380:1 991:1 # γλιαδίνης
18:1 69:1 79:1 88:1 217:1 404:1 429:1 619:1 # σωληνάριο
40:1 106:1 148:1 240:1 243:1 # νεκρός
17:1 200:1 399:1 920:1 # αρκώ
10:1 22:1 41:1 224:1 259:1 264:1 317:1 369:1 923:1 # εγκαθιστώ
261:1 351:1 # ψωμί
1:1 34:1 45:1 60:1 62:1 65:1 94:1 240:1 268:1 388:1 801:1 987:1 # αλκοολικός
9:1 84:1 389:1 579:1 642:1 760:1 # έγχυση
45:1 52:1 81:1 88:1 118:1 203:1 213:1 214:1 256:1 349:1 # ολοκληρώνω
26:1 69:1 87:1 144:1 576:1 # χλαμύδιο
13:1 34:1 45:1 54:1 80:1 125:1 173:1 248:1 550:1 583:1 790:1 # προσκολλώ
1:1 38:1 60:1 94:1 240:1 427:1 801:1 987:1 # μαζικός
5:1 8:1 11:1 17:1 26:1 107:1 116:1 151:1 161:1 360:1 378:1 429:1 681:1 744:1 747:1 764:1 793:1 794:1 898:1 907:1 # διαταράσσω
34:1 49:1 432:1 # κορυφή
6:1 28:1 36:1 45:1 57:1 136:1 158:1 193:1 396:1 403:1 478:1 482:1 570:1 # ακτινοβολία
13:1 17:1 72:1 117:1 243:1 312:1 464:1 584:1 927:1 # ξεκάθαρος
13:1 20:1 88:1 100:1 118:1 121:1 389:1 751:1 # βρογχοκήλη
62:1 172:1 270:1 324:1 571:1 582:1 # χιλιάδα
72:1 95:1 108:1 109:1 110:1 148:1 332:1 525:1 # κρίσιμος
38:1 171:1 219:1 642:1 # πλέγμα
22:1 33:1 36:1 144:1 # ακαμψία
1:1 13:1 60:1 80:1 82:1 148:1 212:1 248:1 550:1 581:1 # μικροσκόπιο
81:1 213:1 309:1 518:1 980:1 # βιώνω
3:1 14:1 39:1 84:1 90:1 108:1 270:1 278:1 797:1 # απουσιάζω
34:1 45:1 173:1 583:1 # κολλώ
42:1 52:1 72:1 # ούλος
1:1 6:1 30:1 60:1 63:1 93:1 94:1 205:1 240:1 298:1 322:1 801:1 953:1 987:1 # θρεπτικός
2:1 10:1 15:1 41:1 77:1 169:1 264:1 408:1 # ευερέθιστος
23:1 70:1 98:1 216:1 228:1 # αιδοίο
8:1 26:1 38:1 69:1 115:1 127:1 223:1 261:1 429:1 473:1 576:1 724:1 # σωματίδιο
13:1 28:1 45:1 50:1 52:1 100:1 198:1 256:1 320:1 453:1 775:1 # χρονολογώ
31:1 59:1 81:1 103:1 # αγώνας
12:1 21:1 29:1 31:1 50:1 127:1 131:1 228:1 789:1 # εναντίον
19:1 52:1 70:1 85:1 144:1 155:1 340:1 446:1 517:1 585:1 693:1 830:1 # αμυλοειδής
63:1 97:1 227:1 248:1 332:1 628:1 726:1 915:1 # επίσκεψη
1:1 3:1 6:1 10:1 11:1 25:1 30:1 84:1 108:1 117:1 159:1 254:1 287:1 423:1 554:1 761:1 797:1 # ουσιαστικά
41:1 228:1 347:1 # ισχίο
628:1 # σήψη
17:1 22:1 26:1 56:1 69:1 74:1 363:1 392:1 533:1 576:1 584:1 675:1 805:1 838:1 984:1 # καρδιοπάθεια
4:1 5:1 15:1 75:1 106:1 146:1 220:1 252:1 257:1 298:1 327:1 335:1 364:1 394:1 432:1 961:1 # ερυθρότητα
63:1 70:1 82:1 174:1 188:1 349:1 # επιδρώ
36:1 # ακμή
6:1 69:1 261:1 273:1 429:1 502:1 # σωμάτιο
28:1 57:1 144:1 157:1 212:1 478:1 # αμινοξύ
8:1 22:1 57:1 82:1 222:1 277:1 # κατόπιν
13:1 29:1 53:1 72:1 183:1 185:1 285:1 370:1 436:1 605:1 # σύντροφος
15:1 33:1 40:1 48:1 79:1 229:1 311:1 316:1 935:1 # ερμηνεία
52:1 72:1 127:1 197:1 # τίτλος
1:1 2:1 4:1 5:1 60:1 75:1 94:1 146:1 157:1 220:1 252:1 257:1 327:1 335:1 364:1 461:1 629:1 776:1 822:1 854:1 861:1 863:1 889:1 943:1 990:1 1000:1 # τοξικότητα
2:1 29:1 72:1 95:1 178:1 285:1 436:1 852:1 # σύντομος
1:1 23:1 31:1 48:1 72:1 86:1 97:1 228:1 566:1 # γυναικείος
6:1 10:1 25:1 53:1 70:1 109:1 159:1 172:1 197:1 295:1 306:1 383:1 402:1 476:1 515:1 520:1 534:1 971:1 # γαστρίτιδα
1:1 5:1 13:1 60:1 94:1 148:1 170:1 240:1 258:1 467:1 801:1 987:1 # κροταφικός
5:1 12:1 28:1 72:1 308:1 449:1 567:1 881:1 976:1 # τέτανος
1:1 6:1 30:1 37:1 60:1 68:1 94:1 97:1 101:1 240:1 248:1 322:1 528:1 661:1 801:1 864:1 915:1 987:1 # σκελετικός
8:1 13:1 23:1 33:1 43:1 53:1 70:1 72:1 370:1 380:1 645:1 # παιδίατρος
1:1 6:1 30:1 60:1 75:1 94:1 240:1 251:1 279:1 291:1 322:1 372:1 568:1 801:1 865:1 879:1 987:1 # αυξητικός
25:1 200:1 248:1 # ασκώ
1:1 34:1 36:1 62:1 101:1 129:1 133:1 136:1 268:1 354:1 396:1 482:1 # ελικοβακτήριο
8:1 24:1 43:1 59:1 336:1 567:1 595:1 # πατέρας
10:1 72:1 354:1 385:1 709:1 979:1 # στήθος
25:1 85:1 204:1 258:1 # ασαφής
14:2 45:1 59:1 172:1 177:1 484:1 666:1 819:1 893:1 940:1 # πολύποδας
379:1 422:1 526:1 # coli
18:1 70:1 172:1 383:1 638:1 # ίριδα
1:1 6:1 30:1 60:1 68:1 94:1 136:1 240:1 243:1 322:1 570:1 686:1 801:1 850:1 987:1 # λεκτικός
1:1 6:1 12:1 13:1 29:1 110:1 131:1 148:1 184:1 212:1 239:1 396:1 581:1 # αντιμικροβιακός
2:1 27:1 29:1 170:1 234:1 392:1 702:1 852:1 # πάντοτε
5:1 39:1 112:1 119:1 160:1 194:1 250:1 # απόλυτα
1:1 22:1 26:1 59:1 200:1 654:1 759:1 891:1 # κώδικας
51:1 105:1 217:1 392:1 # υπάρχων
1:1 13:1 45:1 52:1 69:1 148:1 212:1 256:1 309:1 396:1 581:1 # μικροβιολογικός
10:1 21:1 32:1 41:1 55:1 66:1 86:1 264:1 275:1 369:1 391:1 692:1 784:1 # συνιστώμενος
1:1 60:1 94:1 108:1 138:1 240:1 346:1 578:1 801:1 987:1 # γλωσσικός
15:1 44:1 93:1 105:1 124:1 137:1 340:1 435:1 445:1 626:1 632:1 718:1 # υπερθυρεοειδισμού
9:1 25:1 26:1 43:1 116:1 270:1 376:1 437:1 560:1 # διάσπαση
1:1 6:1 30:1 60:1 94:1 112:1 240:1 322:1 414:1 558:1 658:1 801:1 987:1 # φυτικός
21:1 41:1 66:1 347:1 692:1 # ενισχύω
2:1 4:1 12:1 40:1 75:1 217:1 220:1 274:1 342:1 545:1 # ανεξάρτητος
31:1 38:1 55:1 86:1 166:1 181:1 199:1 269:1 275:1 332:1 663:1 985:1 # συναίσθημα
21:2 85:1 98:1 100:1 126:1 140:1 398:1 412:1 536:1 559:1 690:1 # ενδογενής
11:1 33:1 39:1 51:1 321:1 # ιαπωνία
2:1 5:1 8:1 32:1 37:1 74:1 123:1 163:1 227:1 286:1 669:1 676:1 734:1 876:1 # μετατοπίζω
13:1 72:1 599:1 670:1 # εύρος
2:1 16:1 40:1 58:1 75:1 100:1 626:1 870:1 # νεογέννητος
10:1 14:1 22:1 39:1 41:1 118:1 224:1 264:1 278:1 369:1 923:1 963:1 # αποκαθιστώ
5:1 8:1 9:1 12:1 22:1 83:1 151:1 154:1 222:1 329:1 650:1 976:1 # κατανόηση
7:1 63:1 82:1 110:1 188:1 910:1 # επιμήκης
1:1 6:1 30:1 43:1 60:1 75:1 94:1 181:1 224:1 240:1 291:1 322:1 372:1 801:1 987:1 # παθητικός
24:1 26:1 38:1 103:1 270:1 425:1 560:1 665:1 # διάφραγμα
34:1 57:1 71:1 523:1 # κοινώς
5:1 33:1 65:1 168:1 193:1 # ιταλία
27:1 52:1 170:1 173:1 190:1 702:1 # άλλοτε
38:1 40:1 55:1 63:1 86:1 178:1 179:1 275:1 392:1 535:1 # συνεπάγομαι
11:1 12:1 31:1 36:1 39:1 147:1 182:1 205:1 461:1 486:1 568:1 # αναπτυξιακός
15:1 27:1 31:1 102:1 128:1 187:1 457:1 # τερηδόνα
4:1 10:1 38:1 39:1 119:1 166:1 194:1 247:1 249:1 663:1 # απόστημα
5:1 8:1 38:1 112:1 115:1 151:1 277:1 279:1 419:1 782:1 1001:1# αυτόματα
1:1 6:1 10:1 25:1 30:1 60:1 87:1 94:1 159:1 181:1 240:1 287:1 322:1 328:1 423:1 780:1 801:1 987:1 # θηλαστικός
49:1 342:1 354:1 # αορτή
1:1 60:1 66:1 94:1 156:1 240:1 258:1 618:1 801:1 987:1 # ξαφνικός
95:1 155:1 178:1 185:1 324:1 414:1 467:1 573:1 # ομοφυλόφιλος
2:1 26:1 41:1 97:1 136:1 178:1 243:1 248:1 686:1 915:1 # δισκεκτομής
2:1 16:1 46:1 78:1 157:1 884:1 990:1 # τοξίνη
13:1 18:1 54:1 57:1 80:1 125:1 373:1 404:1 429:1 550:1 685:1 790:1 # προσωρινά
10:1 41:1 63:1 82:1 188:1 264:1 316:1 354:1 860:1 979:1 # επιστήμη
14:1 54:1 105:1 106:1 146:1 334:1 486:1 743:1 # πρότυπο
11:1 15:1 18:1 19:1 44:1 93:1 124:1 162:1 232:1 318:1 336:1 705:1 # περιφέρεια
13:1 26:1 32:1 37:1 53:1 72:1 270:1 286:1 370:1 560:1 880:1 # διάμετρος
21:1 38:1 88:1 166:1 329:1 663:1 # ενόχλημα
15:1 40:1 79:1 229:1 316:1 599:1 # ερμηνεύω
12:1 31:1 75:1 147:1 369:1 427:1 904:1 # αναζητώ
25:1 38:1 97:1 143:1 248:1 599:1 787:1 856:1 915:1 # σκεύασμα
14:1 72:1 87:1 95:1 105:1 144:1 190:1 334:1 630:1 # υποθάλαμος
1:1 6:1 21:1 30:1 31:1 36:1 65:1 87:1 136:1 173:1 482:1 562:1 570:1 789:1 850:1 892:1 # εναλλακτικά
# πύο
15:1 38:1 41:1 143:1 408:1 575:1 856:1 # ερέθισμα
10:1 53:1 408:1 476:1 786:1 # στρέφω
1:2 19:1 34:1 50:1 60:1 66:1 94:1 129:1 156:1 240:1 431:1 774:1 801:1 987:1 # εικονικός
9:1 117:1 138:1 237:1 886:1 # κάκωση
1:1 24:1 60:1 94:1 140:1 258:1 401:1 467:1 521:1 644:1 813:1 # γεωγραφικός
1:1 18:1 46:1 82:1 91:1 144:1 272:1 344:1 607:1 705:1 # ριφαμπικίνη
113:1 114:1 444:1 # μέσο
1:1 2:1 8:1 12:1 31:1 45:1 60:1 62:1 94:1 123:1 147:1 240:1 268:1 388:1 801:1 812:1 987:1 # ανατολικός
1:1 6:1 12:1 30:1 56:1 60:1 94:1 136:1 146:1 243:1 322:1 532:1 570:1 629:1 686:1 776:1 850:1 # ανθεκτικότητα
19:1 41:1 45:1 158:1 403:1 415:1 # εισβολή
279:1 333:1 755:1 # αυγό
28:1 72:1 81:1 168:1 369:1 582:1 881:1 # χιτώνος
13:1 36:1 38:1 54:1 56:1 74:1 106:1 148:1 433:1 656:1 743:1 # μακροπρόθεσμος
5:1 8:1 22:1 25:1 77:1 97:1 151:1 222:1 248:1 421:1 641:1 650:1 915:1 # κατασκευή
13:1 36:1 38:1 54:1 56:1 74:1 106:1 148:1 433:1 656:1 743:1 # μακροπρόθεσμα
2:1 8:1 15:1 38:1 45:1 115:1 122:1 123:1 229:1 462:1 565:1 573:1 812:1 962:1 # δερματολόγος
9:1 13:1 54:1 83:1 125:1 154:1 181:1 941:1 # προώθηση
1:1 6:1 23:1 30:1 45:1 60:1 94:1 95:1 110:1 112:1 160:1 322:1 374:1 525:1 558:1 658:1 877:1 # αιμολυτικός
2:1 29:1 58:1 95:1 178:1 852:1 # έντομο
9:1 21:1 31:1 39:1 56:1 119:1 130:1 194:1 441:1 789:1 # εναπόθεση
46:1 213:1 269:1 295:1 430:1 698:1 # πηγαίνω
12:1 33:1 43:1 126:1 166:1 293:1 351:1 800:1 # πανδημία
10:1 12:1 13:1 29:1 53:1 127:1 131:1 183:1 185:1 332:1 370:1 476:1 605:1 # αντίστροφος
12:1 17:1 24:1 31:1 39:1 43:1 103:1 135:1 147:1 180:1 426:1 465:1 598:1 644:1 665:1 710:1 # αναπαραγωγή
9:1 17:1 117:1 464:1 584:1 # κάθαρση
43:1 46:1 213:1 224:1 269:1 464:1 # παθαίνω
50:1 52:1 114:1 173:1 498:1 # μέλλον
7:1 9:1 46:1 96:1 138:1 213:1 237:1 # ίνωσης
82:1 190:1 295:1 341:1 572:1 # σάλπιγγα
5:1 8:1 10:1 16:1 46:1 78:1 127:1 281:1 473:1 721:1 876:1 973:1 # στατίνη
3:1 13:1 72:1 121:1 137:1 177:1 405:1 457:1 899:1 # ουροδόχος
5:1 6:1 12:1 15:1 29:1 44:1 105:1 124:1 131:1 184:1 239:1 342:1 445:1 632:1 # αντιυπερτασικός
240:1 261:1 330:1 # ωμός
630:1 910:1 # ωοθήκη
12:1 13:1 54:1 85:1 91:1 125:1 185:1 412:1 605:1 # προφανής
1:1 18:1 53:1 60:1 68:1 94:1 136:1 141:1 240:1 243:1 314:1 328:1 686:1 801:1 868:1 987:1 # ηλεκτρικός
5:1 8:1 9:1 16:1 22:1 39:1 83:1 102:1 119:1 151:1 154:1 194:1 222:1 413:1 650:1 # καταπόνηση
13:1 28:1 49:1 54:1 79:1 125:1 310:1 316:1 340:1 950:1 # προεμμηνορροϊκός
14:1 39:1 161:1 185:1 278:1 425:1 # αποφράζω
316:1 349:1 751:1 784:1 # βρώμη
19:1 38:1 41:1 166:1 293:1 663:1 # εισόδημα
2:1 13:1 42:1 425:1 714:1 785:1 # φρούτο
9:1 55:1 138:1 175:1 237:1 330:1 531:1 587:1 596:1 786:1 950:1 # συμμόρφωση
1:1 4:1 6:1 16:1 30:1 57:1 60:1 75:1 94:1 146:1 186:1 252:1 291:1 322:1 372:1 544:1 629:1 776:1 822:1 863:1 870:1 938:1 # κινητικότητα
12:1 16:1 33:1 55:1 83:1 384:1 # ανησυχία
15:1 22:1 81:1 213:1 224:1 296:1 349:1 923:1 # καθιερώνω
1:1 8:1 11:1 18:1 53:1 60:1 94:1 141:1 314:1 378:1 384:1 582:1 645:1 868:1 # ψυχιατρικός
17:1 38:1 43:1 135:1 175:1 389:1 408:1 642:1 760:1 # παρέγχυμα
2:1 15:1 18:1 31:1 44:1 50:1 124:1 162:1 168:1 318:1 455:1 653:1 703:1 # περιτοναϊκός
33:1 48:1 284:1 311:1 458:1 # εφηβεία
72:1 # ύψος
2:1 50:1 321:1 455:1 669:1 # τονίζω
10:1 213:1 498:1 567:1 # στέλνω
5:1 32:1 36:1 37:1 57:1 163:1 186:1 286:1 523:1 544:1 734:1 # μετακινώ
13:1 54:1 72:1 116:1 125:1 437:1 # άσπρος
63:1 82:1 133:1 138:1 188:1 269:1 381:1 458:1 546:1 672:1 # επιβεβαίωση
11:1 14:1 36:1 60:1 84:1 105:1 108:1 182:1 185:1 334:1 414:1 # υποφυσιακός
112:1 240:1 277:1 279:1 782:1 # εαυτός
21:1 28:1 32:1 68:1 101:1 317:1 389:1 391:1 419:1 557:1 661:1 756:1 842:1 # ελεγχόμενος
5:1 10:1 34:1 118:1 155:1 258:1 281:1 414:1 573:1 # σταφυλόκοκκος
262:1 283:1 624:1 # anti
103:1 240:1 465:1 598:1 644:1 710:1 755:1 # αγωγός
11:1 19:1 32:1 36:1 60:1 100:1 113:1 130:1 140:1 182:1 232:1 555:1 # μεσογειακός
48:1 68:1 91:1 103:1 140:1 228:1 310:1 341:1 631:1 680:1 708:1 855:1 # λεμφαγγείο
19:1 27:1 32:1 37:1 128:1 211:1 235:1 286:1 317:1 389:1 516:1 781:1 791:1 # μετεγχειρητικός
4:1 10:1 84:1 106:1 214:1 240:1 249:1 279:1 451:1 538:1 # αυστηρός
24:1 353:1 387:1 613:1 751:1 # βραχύς
19:1 38:1 68:1 110:1 173:1 494:1 498:1 950:1 # έλλειμμα
2:1 10:1 41:1 72:1 82:1 150:1 169:1 264:1 461:1 683:1 699:1 # αξιόπιστος
1:1 6:1 8:1 24:1 30:1 38:1 53:1 60:1 94:1 115:1 164:1 175:1 271:1 279:1 322:1 597:1 754:1 773:1 # τραυματικός
9:1 32:1 48:1 69:1 80:1 166:1 381:1 461:1 699:1 992:1 # αξιοσημείωτος
8:1 22:1 88:1 149:1 190:1 222:1 251:1 606:1 837:1 # κατάληξη
41:1 50:1 52:1 66:1 101:1 143:1 240:1 330:1 431:1 458:1 575:1 692:1 836:1 # βελονισμός
25:1 28:1 41:1 58:1 72:1 108:1 114:1 133:1 143:1 189:1 348:1 575:1 635:1 772:1 881:1 997:1 # βασισμένος
26:1 40:1 57:1 63:1 82:1 109:1 188:1 223:1 284:1 425:1 986:1 # επινεφρίδιο
11:1 36:1 60:1 62:1 63:1 82:1 181:1 182:1 188:1 328:1 511:1 991:1 # επιθηλιακός
21:1 40:1 48:1 69:1 100:1 140:1 367:1 474:1 559:1 707:1 935:1 # ιογενείς
12:1 31:1 34:1 36:1 57:1 71:1 81:1 147:1 213:1 265:1 523:1 # ανακοινώνω
14:1 39:1 122:1 136:1 177:1 240:1 243:1 277:1 278:1 686:1 940:1 # αποδεκτός
60:1 128:1 587:1 # κόρη
181:1 328:1 415:1 # θηλή
51:1 412:1 786:1 # φωνή
9:1 55:1 83:1 128:1 154:1 175:1 531:1 587:1 673:1 708:1 # συμφόρηση
13:1 17:1 91:1 219:1 397:1 527:1 927:1 # βλέφαρο
32:1 130:1 204:1 950:1 # έμμεσα
5:1 14:1 127:1 170:1 723:1 763:1 # τίποτα
215:1 # ercp
1:1 6:1 10:1 25:1 30:1 60:1 87:1 94:1 101:1 159:1 240:1 287:1 322:1 423:1 780:1 801:1 987:1 # ελαστικός
45:1 240:1 385:1 573:1 # θολός
33:1 45:1 52:1 69:1 84:1 100:1 108:1 256:1 320:1 345:1 414:1 453:1 556:1 # φυσιολογία
10:1 27:1 80:1 101:1 178:1 193:1 280:1 508:1 517:1 626:1 # οστεομυελίτιδα
31:1 86:1 517:1 880:1 # άμυνα
14:1 39:1 46:1 133:1 213:1 269:1 278:1 396:1 # αποβαίνω
11:1 18:1 36:1 53:1 75:1 117:1 166:1 182:1 293:1 314:1 316:1 382:1 # δημητριακά
48:1 68:1 72:1 228:1 # λείος
24:1 25:1 38:1 143:1 336:1 477:1 745:1 787:1 856:1 # πέρασμα
7:1 22:1 34:1 36:1 181:1 265:1 709:1 # κακοήθης
2:1 8:1 22:1 26:1 41:1 64:1 123:1 178:1 222:1 243:1 950:1 # δισεκατομμύριο
4:1 34:1 36:1 133:1 136:1 176:1 214:1 396:1 451:1 482:1 517:1 # μυκοβακτηρίων
26:1 28:1 58:1 69:1 100:1 114:1 189:1 259:1 261:1 348:1 576:1 635:1 # διογκωμένος
45:1 121:1 415:1 # χολή
2:1 8:1 22:1 123:1 222:1 356:1 # κατοχή
14:1 69:1 72:1 105:1 334:1 467:1 # υποψήφιος
8:1 16:1 38:1 46:1 78:1 115:1 127:1 175:1 414:1 473:1 721:1 973:1 # φυματίνη
17:1 24:1 43:1 50:1 95:1 135:1 144:1 180:1 412:1 426:1 679:1 # παραμονή
10:1 38:1 127:1 # στίγμα
2:1 8:1 38:1 98:1 115:1 123:1 128:1 166:1 170:1 177:1 198:1 462:1 663:1 # χρηματοδοτώ
6:1 28:1 58:1 101:1 114:1 189:1 261:1 348:1 458:1 547:1 635:1 # βελτιωμένος
9:1 130:1 420:1 441:1 # ύφεση
1:1 6:1 8:1 24:1 30:1 38:1 115:1 117:1 144:1 164:1 174:1 254:1 271:1 554:1 597:1 754:1 903:1 # δραματικά
75:1 369:1 904:1 # ζητώ
1:1 16:1 21:1 44:1 46:1 66:1 78:1 156:1 186:1 193:1 324:1 827:1 # πενικιλίνη
315:1 352:1 422:1 424:1 491:1 818:1 883:2 # streptococcus
72:1 98:1 177:1 228:1 380:1 # δίοδος
1:1 13:1 53:1 60:1 74:1 82:1 94:1 240:1 370:1 433:1 801:1 987:1 # τροπικός
14:1 170:1 277:1 763:1 # ποτό
37:1 69:1 72:1 108:1 300:1 354:1 # ετήσιος
24:1 38:1 144:1 587:1 # όραμα
72:1 106:1 121:1 389:1 751:1 962:1 # βρόγχος
27:1 63:1 82:1 101:1 168:1 188:1 917:1 # επιτελώ
65:1 74:1 95:1 185:1 392:1 464:1 584:1 # οφθαλμοπάθεια
9:2 83:1 116:1 154:1 448:1 502:1 # μάσηση
1:1 6:1 23:1 30:1 41:1 60:1 75:1 94:1 181:1 199:1 240:1 291:1 322:1 372:1 801:1 964:1 985:1 987:1 # αισθητικός
9:1 14:1 39:1 102:1 138:1 178:1 213:1 237:1 278:1 330:1 # απομόνωση
1:1 6:1 19:1 30:1 39:1 44:1 60:1 75:1 88:1 94:1 291:1 322:1 324:1 331:1 372:1 949:1 # απειλητικός
34:1 41:1 45:1 62:1 65:1 143:1 330:1 388:1 575:1 836:1 # αλκοολισμός
24:1 218:1 228:1 380:1 # ραβδίο
93:1 251:1 274:1 587:1 # όρεξη
1:1 4:1 34:1 36:1 62:1 101:1 129:1 133:1 136:1 268:1 396:1 482:1 # ελικοβακτηρίου
33:1 43:1 45:1 52:1 100:1 224:1 256:1 320:1 345:1 385:1 453:1 556:1 # παθολογία
11:1 25:1 64:1 66:1 79:1 88:1 101:1 143:1 330:1 761:1 787:1 836:1 882:1 # σεληνιασμός
50:1 52:1 173:1 190:1 502:1 # μάλλον
9:1 14:1 83:1 105:1 128:1 154:1 334:1 356:1 673:1 # υποχώρηση
4:1 5:1 75:1 122:1 146:1 220:1 252:1 257:1 274:1 327:1 335:1 364:1 461:1 683:1 # δεξιότητα
70:1 # ιδέα
13:1 18:1 54:1 57:1 80:1 125:1 240:1 329:1 373:1 429:1 550:1 685:1 790:1 # προσωρινός
# 131ι
34:1 72:1 217:1 399:1 502:1 # μάρκος
2:1 8:1 31:1 72:1 123:1 150:1 285:1 350:1 362:1 # αδύνατος
51:1 101:1 116:1 299:1 429:1 844:1 # ελάσσων
9:1 63:1 72:1 95:1 166:1 227:1 332:1 726:1 # επίσημος
22:1 89:1 258:1 # καφές
13:1 34:1 42:1 72:1 167:1 248:1 670:1 # σκούρος
56:1 60:1 240:1 653:1 801:1 # θεϊκός
1:1 12:1 14:1 22:1 28:1 71:1 74:1 75:1 276:1 449:1 466:1 640:1 701:1 736:1 891:1 # ικανοποιητικός
53:1 72:1 95:1 109:1 175:1 223:1 267:1 # τρίδυμος
4:1 5:1 9:1 28:1 75:1 80:1 106:1 146:1 214:1 220:1 252:1 257:1 327:1 335:1 364:1 627:1 # νοσηρότητα
12:1 15:1 21:1 31:1 32:1 106:1 147:1 258:1 391:1 419:1 420:1 732:1 756:1 768:1 842:1 # αναφερόμενος
38:1 68:1 171:1 317:1 344:1 436:1 542:1 # σύμπλεγμα
15:1 45:1 46:1 68:1 109:1 121:1 298:1 394:1 432:1 730:1 961:1 # χολερυθρίνη
2:1 15:1 32:1 63:1 68:1 85:1 178:1 205:1 209:1 # λεπτομερής
26:1 41:1 228:1 248:1 272:1 # δισκίο
5:1 10:1 12:1 25:1 27:1 31:1 32:1 37:1 147:1 159:1 163:1 280:1 286:1 599:1 734:1 849:1 976:1 # μεταναστεύω
33:1 48:1 83:1 97:1 128:1 248:1 298:1 311:1 673:1 915:1 # θρησκεία
4:1 26:1 36:1 69:1 109:1 133:1 136:1 214:1 223:1 451:1 482:1 576:1 # βακτηρίδιο
18:1 69:1 72:1 401:1 535:1 619:1 # άγριος
2:1 37:1 54:1 56:1 72:1 106:1 150:1 199:1 247:1 524:1 743:1 # πρόσθετος
6:1 12:1 24:1 29:1 131:1 184:1 239:1 258:1 401:1 572:1 813:1 # αντιγραφή
106:1 198:1 240:1 # ωχρός
15:1 44:1 63:1 165:1 274:1 312:1 417:1 541:1 # επεξεργάζομαι
65:1 72:1 95:1 274:1 464:1 # εξόφθαλμος
1:1 60:1 94:1 # ιικό
1:1 19:1 43:1 122:1 186:1 223:1 238:1 269:1 309:1 # βικιπαίδεια
14:1 25:1 39:1 91:1 185:1 233:1 278:1 669:1 711:1 # αποφασίζω
28:1 52:1 72:1 100:1 101:1 102:1 108:1 296:1 320:1 755:1 823:1 881:1 # σιελογόνος
87:1 240:1 329:1 353:1 667:1 # λαχνός
34:1 46:1 144:1 160:1 176:1 346:1 351:1 593:1 643:1 929:1 # γλυκοζαμίνη
12:1 40:1 52:1 92:1 95:1 100:1 310:1 320:1 396:1 527:1 545:1 600:1 687:1 # ανεμοβλογιά
72:1 193:1 385:1 # λίθος
65:1 84:1 172:1 193:1 204:1 223:1 414:1 # φυσαλίδα
2:1 10:1 25:1 41:1 55:1 86:1 169:1 264:1 275:1 412:1 709:1 # ασυνήθιστος
24:1 62:1 69:1 100:1 258:1 309:1 401:1 527:1 546:1 813:1 # βιβλιογραφία
80:1 377:1 387:1 # οσφύς
128:1 148:1 251:1 678:1 # έκρηξη
5:1 8:2 22:1 116:1 149:1 151:1 222:1 429:1 606:1 650:1 876:1 # κατατάσσω
50:1 95:1 172:1 404:1 571:1 679:1 # μονάδα
9:1 28:1 33:1 48:1 68:1 80:1 311:1 328:1 627:1 # νοσηλεία
1:1 49:1 50:1 60:1 66:1 94:1 95:1 156:1 229:1 240:1 431:1 679:1 774:1 801:1 987:1 # ορμονικός
11:1 19:1 21:1 26:1 140:1 165:1 232:1 296:1 336:1 460:1 555:1 # διενέργεια
72:1 179:1 592:1 599:1 # ζεύγος
251:1 # πήξη
4:1 171:1 273:1 299:1 # πλάτη
1:1 6:1 8:1 30:1 38:1 115:1 117:1 164:1 254:1 261:1 271:1 429:1 554:1 597:1 724:1 754:1 # σωματικά
122:1 240:1 274:1 461:1 683:1 # δεξιός
9:1 83:1 154:1 177:1 339:1 493:1 543:1 646:1 713:1 830:1 843:1 901:1 # οδήγηση
11:1 12:1 28:1 36:1 60:1 80:1 108:1 182:1 240:1 449:1 627:1 801:1 # ανοσιακός
72:1 95:1 145:1 198:1 261:1 389:1 642:1 # έγχρωμος
98:1 177:1 # έξοδο
8:1 24:1 148:1 369:1 # κρατώ
2:1 10:1 12:1 29:1 71:1 121:1 127:1 131:1 169:1 332:1 # αντίστοιχος
32:1 65:1 81:1 213:1 295:1 317:1 # μεγαλώνω
10:1 17:1 27:1 80:1 109:1 280:1 298:1 508:1 626:1 718:1 # οστεοαρθρίτις
1:1 6:1 10:1 24:1 25:1 30:1 60:1 94:1 159:1 174:1 240:1 287:1 322:1 423:1 477:1 801:1 903:1 987:1 # δραστικός
8:1 9:1 22:1 27:1 86:1 222:1 435:1 485:1 599:1 # κατεύθυνση
1:1 60:1 66:1 87:1 94:1 156:1 171:1 240:1 353:1 437:1 667:1 801:1 987:1 # σπλαχνικός
43:1 248:1 321:1 723:1 # σκνίπα
28:1 72:1 98:1 177:1 234:1 # άνοδος
5:1 9:1 10:1 25:1 39:1 119:1 194:1 247:1 281:1 376:1 421:1 # απόσταση
1:1 18:1 53:1 60:1 75:1 94:1 141:1 240:1 314:1 316:1 801:1 868:1 987:1 # μητρικός
6:1 65:1 144:1 172:1 193:1 197:1 333:1 402:1 517:1 # αμυγδαλίτιδα
25:1 33:1 84:1 87:1 171:1 233:1 267:1 437:1 500:1 711:1 780:1 # δυσπλασία
10:1 53:1 61:1 93:1 476:1 998:1 # στρες
1:1 4:1 12:2 22:1 66:1 75:1 146:1 156:1 220:1 252:1 327:1 329:1 640:1 808:1 891:1 # ανικανότητα
9:1 22:1 83:1 154:1 224:1 669:1 904:1 923:1 # καθίζηση
22:1 24:1 36:1 59:1 234:1 298:1 532:1 902:1 # άνθρακας
19:1 21:1 28:1 32:1 185:1 324:1 391:1 419:1 420:1 557:1 573:1 756:1 842:1 # οφειλόμενος
21:1 37:1 40:1 140:1 354:1 367:1 559:1 # γενετή
13:1 54:1 125:1 465:1 535:1 # προάγω
10:1 15:1 44:1 45:1 83:1 88:1 105:1 121:1 124:1 445:1 632:1 # υπερχοληστερολαιμία
1:1 6:2 12:1 29:1 30:1 131:1 136:1 184:1 238:1 239:1 365:1 570:1 698:1 850:1 # αντιπηκτικός
88:1 190:1 # ζάλη
11:1 19:1 25:1 68:1 190:1 232:1 377:1 400:1 494:1 # ασφάλεια
11:1 25:1 26:1 65:1 91:1 107:1 193:1 377:1 669:1 761:1 # διασφαλίζω
64:1 # σεε
36:1 38:1 60:1 65:1 87:1 240:1 801:1 892:1 936:1 # μαλακός
62:1 69:1 117:1 190:1 # κάλιο
3:1 12:1 24:1 52:1 53:1 112:1 346:1 463:1 485:1 773:1 # τρανσγλουταμινάση
17:1 33:1 38:1 109:1 137:1 342:1 486:1 816:1 853:1 # μαρτυρία
11:1 16:1 46:1 62:1 78:1 346:1 362:1 380:1 991:1 # γλιαδίνη
15:1 18:1 21:1 32:1 44:1 124:1 162:1 296:1 318:1 391:1 419:1 657:1 756:1 842:1 # περιεχόμενο
12:1 29:1 33:1 131:1 193:1 # αντλία
45:1 52:1 63:1 69:1 70:1 82:1 166:1 188:1 212:1 256:1 293:1 # επιδημιολογικός
5:1 8:1 10:1 22:1 25:1 151:1 159:1 173:1 222:1 421:1 498:1 567:1 578:1 650:1 # καταστέλλω
18:1 50:1 53:1 95:1 121:1 178:1 314:1 404:1 571:1 679:1 # τριχομονάδα
9:1 12:1 138:1 213:1 237:1 404:1 535:1 752:1 # ανάγνωση
8:1 24:1 49:1 240:1 277:1 # ορατός
9:1 13:1 54:1 83:1 125:1 127:1 154:1 170:1 316:1 634:1 # προτίμηση
13:1 54:1 55:1 80:1 99:1 125:1 175:1 205:1 261:1 344:1 531:1 550:1 790:1 848:1 # προσυμπτωματικός
52:1 77:1 92:1 100:1 155:1 270:1 320:1 600:1 687:1 # ευλογιά
186:1 211:1 240:1 # κιρσός
122:1 270:1 274:1 461:1 # δεξιά
25:1 38:1 60:1 87:1 143:1 171:1 176:1 517:1 780:1 787:1 856:1 # μυκόπλασμα
# ιιι
44:1 63:1 82:1 176:1 188:1 197:1 238:1 272:1 284:1 414:1 # επιπεφυκίτιδα
13:1 17:1 43:1 84:1 135:1 143:1 157:1 240:1 330:1 836:1 927:1 # παροξυσμός
32:1 68:1 144:1 317:1 324:1 419:1 467:1 708:1 755:1 756:1 # αμφιλεγόμενος
11:1 19:1 56:1 77:1 105:1 232:1 392:1 584:1 841:1 # ευπάθεια
13:1 45:1 54:1 125:1 158:1 396:1 403:1 415:1 # προβολή
38:1 229:1 336:1 437:1 565:1 745:1 # σπέρμα
10:1 21:1 27:1 280:1 404:1 # στενά
1:1 4:1 5:1 19:1 26:1 60:1 70:1 75:1 94:1 146:1 220:1 252:1 257:1 327:1 335:1 364:1 446:1 447:1 629:1 654:1 776:1 822:1 854:1 863:1 889:1 943:1 # ειδικότητα
1:1 40:1 51:1 60:1 66:1 77:1 94:1 137:1 145:1 156:1 240:1 480:1 771:1 801:1 987:1 # νευρωνικός
1:1 13:1 53:1 60:1 94:1 185:1 240:1 370:1 467:1 605:1 801:1 987:1 # τροφικός
72:1 121:1 # ψύχος
19:1 26:1 69:1 109:1 211:1 223:1 235:1 317:1 389:1 576:1 781:1 791:1 # εγχειρίδιο
9:1 15:1 16:1 26:1 83:1 93:1 154:1 285:1 296:1 599:1 # διερεύνηση
12:1 28:1 39:1 72:1 227:1 449:1 464:1 881:1 # απίθανος
15:1 21:1 26:1 40:1 165:1 296:1 367:1 417:1 779:1 # διενεργώ
2:1 23:1 41:1 74:1 75:1 77:1 181:1 199:1 361:1 676:1 964:1 985:1 # ευαισθητοποίηση
1:1 3:1 6:1 10:1 30:1 34:1 36:1 60:1 84:1 94:1 240:1 265:1 287:1 322:1 423:1 538:1 733:1 797:1 801:1 987:1 # ακουστικός
34:1 49:1 108:1 109:1 197:1 # κορίτσι
5:1 29:1 34:1 36:1 42:1 59:1 87:1 167:1 171:1 196:1 265:1 285:1 552:1 674:1 892:1 # πλακούντας
33:1 39:1 44:1 48:1 56:1 59:1 77:1 192:1 311:1 331:1 394:1 483:1 # απευθείας
54:1 57:1 145:1 240:1 329:1 668:1 # πρωινός
17:1 33:1 72:1 109:1 121:1 137:1 221:1 853:1 # κυρίαρχος
13:1 14:1 53:1 74:1 82:1 105:1 170:1 270:1 334:1 370:1 433:1 763:1 945:1 # υποτροπιάζω
31:1 58:1 59:1 114:1 175:1 189:1 909:1 # υμένας
1:1 6:1 30:1 53:1 60:1 94:1 136:1 145:1 240:1 322:1 570:1 801:1 850:1 987:1 # τρωκτικός
1:1 10:1 19:1 34:1 39:1 41:1 44:1 50:1 66:1 129:1 264:1 331:1 431:1 692:1 949:1 # απεικονιστικός
13:1 21:1 44:1 66:1 70:1 74:1 108:1 214:1 293:1 433:1 # σιδηροπενικός
1:1 6:1 14:1 30:1 45:1 60:1 62:1 94:1 168:1 240:1 322:1 388:1 484:1 801:1 987:1 # πολιτικός
5:1 59:1 70:1 174:1 349:1 552:1 # ιδρώτας
24:1 59:1 440:1 832:1 # γήρας
8:1 11:1 24:1 26:1 38:1 107:1 115:1 127:1 144:1 174:1 362:1 473:1 903:1 # διαδραματίζω
8:1 43:1 93:1 103:1 127:1 148:1 197:1 259:1 473:1 # παγκρεατίτιδα
1:1 136:1 212:1 240:1 277:1 581:1 # μικτός
3:1 87:1 117:1 155:1 691:1 # κάψουλα
6:1 21:1 28:1 32:1 110:1 136:1 243:1 391:1 557:1 570:1 686:1 784:1 # εκτιμώμενος
17:1 21:1 28:1 43:1 72:1 135:1 161:1 312:1 557:1 744:1 881:1 960:1 # παράξενος
9:1 93:1 130:1 269:1 274:1 441:1 618:1 638:1 # εξαίρεση
1:1 11:1 18:1 26:1 49:1 60:1 94:1 107:1 141:1 183:1 240:1 258:1 386:1 591:1 801:1 987:1 # διαφορικός
13:1 14:2 53:1 74:2 83:1 216:1 276:2 370:1 433:1 905:1 # τροποποίηση
5:1 6:1 10:1 12:1 29:1 41:1 131:1 184:1 224:1 239:1 264:1 281:1 351:1 610:1 872:1 # αντισταθμίζω
34:1 42:1 59:1 133:1 167:1 259:1 # γκούβας
6:1 14:1 41:1 80:1 105:1 108:1 143:1 168:1 330:1 334:1 575:1 610:1 836:1 # υποσιτισμός
10:1 53:1 83:1 88:1 144:1 467:1 476:1 527:1 546:1 708:1 # αμφιβληστροειδοπάθεια
2:1 10:1 72:1 83:1 128:1 150:1 169:1 198:1 673:1 # άχρηστος
166:1 212:1 270:1 904:1 # ζημιά
1:1 9:1 19:1 39:1 41:1 44:1 60:1 66:1 94:1 102:1 331:1 488:1 692:1 926:1 949:1 # απεικόνιση
117:1 160:1 190:1 628:1 # κάλυψη
9:1 58:1 132:1 138:1 213:1 237:1 # κένωση
28:1 171:1 299:1 437:1 667:1 # σπλάχνο
15:1 21:1 28:1 32:1 165:1 295:1 391:1 417:1 419:1 427:1 557:1 577:1 756:1 842:1 # εργαζόμενος
16:1 38:1 53:1 63:1 93:1 102:1 119:1 166:1 413:1 663:1 998:1 # τρεπόνημα
2:1 39:1 72:1 112:1 119:1 150:1 160:1 194:1 250:1 # απόλυτος
63:2 82:1 85:1 93:1 188:1 211:1 492:1 # επιρρεπής
28:1 72:1 95:1 102:1 112:1 178:1 277:1 279:1 782:1 823:1 # αυτόνομος
9:1 12:1 40:1 93:1 130:1 441:1 545:1 599:1 670:1 # ανεύρεση
26:1 69:1 72:1 108:1 116:1 171:1 238:1 299:1 844:1 # διπλάσιος
21:1 85:1 140:1 274:1 412:1 559:1 644:1 # εξωγενής
24:1 362:1 387:1 751:1 # βραδύς
5:1 19:1 44:1 168:1 949:1 # έπειτα
13:1 15:1 19:1 27:1 93:1 170:1 187:1 211:1 235:1 599:1 702:1 781:1 791:1 # χειροτερεύω
46:1 213:1 269:1 295:1 # βγαίνω
13:1 19:1 40:1 56:1 74:1 284:1 392:1 425:1 433:1 584:1 841:1 986:1 # νεφροπάθεια
10:1 84:1 267:1 384:1 486:1 538:1 # δυστυχώς
21:1 81:1 213:1 523:1 # ενώνω
4:1 5:1 16:1 75:2 146:1 220:1 252:1 257:1 277:1 327:1 335:1 364:1 870:1 # θνητότητα
34:1 72:1 181:1 227:1 365:1 589:1 # πίθηκος
117:1 628:1 880:1 # κάμψη
15:1 22:1 62:1 65:1 165:1 173:1 296:1 417:1 562:1 806:1 # καλλιεργώ
12:1 24:1 336:1 745:1 # πέραν
1:1 26:1 60:1 94:1 240:1 654:1 801:1 987:1 # δικός
43:1 65:1 240:1 330:1 # παλμός
19:1 38:1 68:1 105:1 110:1 119:1 250:1 494:1 950:1 # υπόλειμμα
39:1 44:1 77:1 213:1 285:1 331:1 394:1 # απευθύνω
1:1 66:1 117:1 156:1 254:1 258:1 618:1 # ξαφνικά
8:1 15:1 38:1 115:1 166:1 181:1 369:1 394:1 432:1 663:1 759:1 961:1 # ερυθηματώδη
1:1 2:1 60:1 80:1 94:1 112:1 212:1 261:1 279:1 429:1 581:1 782:1 # αυτοσωμικός
12:1 33:1 87:1 126:1 328:1 380:1 904:1 # ζηλανδία
28:1 57:1 72:1 461:1 478:1 881:1 # όξινος
26:1 296:1 523:1 655:1 # διεθνώς
1:1 6:1 30:1 60:1 75:1 94:1 158:1 181:1 240:1 291:1 322:1 372:1 468:1 801:1 987:1 # βοηθητικός
9:1 93:1 130:1 441:1 599:1 670:1 # εύρεση
6:1 12:1 29:1 93:1 131:1 137:1 184:1 239:1 340:1 435:1 511:1 626:1 # αντιθυρεοειδικός
3:1 5:1 16:1 46:1 52:1 78:1 112:1 144:1 346:1 351:1 463:1 # γλουταμίνη
12:1 13:1 15:1 27:1 77:1 112:1 122:1 187:1 213:1 611:1 664:1 # δευτεροανωμαλία
43:1 52:1 72:1 # παύλος
13:1 72:1 98:1 177:1 217:1 392:1 # πάροδος
15:1 77:1 86:1 93:1 523:1 # ερευνώ
14:1 29:1 50:1 127:1 186:1 292:1 # ποντίκι
1:1 6:1 10:1 27:1 30:1 34:2 49:1 80:1 129:1 280:1 342:1 508:1 564:1 # κορτικοστεροειδών
50:1 65:1 87:1 95:1 204:1 460:1 498:1 679:1 # σαλμονέλα
12:1 15:1 31:1 69:1 72:1 106:1 147:1 309:1 768:1 # αναερόβιος
19:1 27:1 57:1 240:1 301:1 329:1 786:1 820:1 # φωτεινός
15:1 44:1 93:1 105:1 124:1 137:1 340:1 435:1 445:1 626:1 632:1 718:1 # υπερθυρεοειδισμός
7:1 15:1 18:1 44:1 105:1 124:1 162:1 293:1 318:1 445:1 518:1 632:1 759:1 # υπεριώδης
26:1 49:1 69:1 81:1 213:1 576:1 718:1 # διορθώνω
10:1 15:1 24:1 27:1 187:1 280:1 294:1 615:1 # ύστερα
6:1 34:2 49:1 118:1 160:1 176:1 342:1 346:1 593:1 643:1 929:1 # γλυκοκορτικοειδής
13:1 22:1 23:1 63:1 72:1 208:1 211:1 227:1 726:1 # επίκαιρος
11:1 71:1 95:1 419:1 # όμοια
# λπ
5:1 10:1 25:1 41:1 55:1 86:1 264:1 275:1 281:1 412:1 709:1 # ασυνήθιστα
14:1 18:1 45:1 95:1 160:1 217:1 484:1 511:1 872:1 877:1 # πολυάριθμος
277:1 # τόξο
51:1 228:1 321:1 # κωνίο
12:1 15:1 21:1 40:2 165:1 240:1 367:1 417:1 545:1 755:1 779:1 # ανενεργός
1:1 5:1 6:1 8:1 21:1 29:1 30:1 60:1 94:1 164:1 196:1 240:1 271:1 322:1 603:1 801:1 876:1 987:1 # εντατικός
2:1 15:1 18:1 44:1 49:1 69:1 74:1 112:1 124:1 162:1 279:1 318:1 619:1 676:1 782:1 # αυτοπεριοριζόμενος
9:1 49:1 93:1 101:1 138:1 158:1 193:1 237:1 381:1 492:1 # βορρελίωση
1:1 6:1 18:1 30:1 55:1 117:1 148:1 168:1 254:1 259:1 333:1 554:1 749:1 758:1 # συγκριτικά
3:1 7:1 155:1 293:1 691:1 759:1 # ουλώδης
14:1 39:1 49:1 99:1 109:1 205:1 278:1 492:1 723:1 # απορρίπτω
34:1 356:1 # κοχ
10:1 130:1 240:1 277:1 592:1 975:1 # ζεστός
24:1 33:1 71:1 95:1 211:1 269:1 # μοιραία
3:1 55:1 155:1 158:1 175:1 303:1 415:1 531:1 691:1 # συμβουλή
26:1 274:1 296:1 465:1 535:1 # διεξάγω
75:1 85:1 88:1 224:1 354:1 # αθλητής
51:1 55:1 86:1 105:1 217:1 275:1 392:1 # συνυπάρχων
1:1 6:1 10:1 11:1 25:1 26:1 30:1 87:1 107:1 159:1 224:1 287:1 423:1 780:1 # διαθλαστικός
1:1 6:1 30:1 60:1 75:1 88:1 94:1 224:1 240:1 291:1 322:1 372:1 801:1 987:1 # αθλητικός
6:1 34:1 45:1 70:1 172:1 193:1 197:1 306:1 383:1 402:1 515:1 520:1 534:1 583:1 # κολίτιδα
23:1 31:1 38:1 41:1 55:1 86:1 166:1 181:1 199:1 275:1 566:1 663:1 964:1 985:1 # συναισθηματικός
36:1 87:1 136:1 277:1 482:1 892:1 904:1 968:1 # λακτόζη
6:1 12:1 29:1 57:1 131:1 184:1 239:1 240:1 329:1 # βυζαντινός
17:1 34:1 43:1 72:1 204:1 353:1 399:1 615:1 920:1 # παχύσαρκος
1:1 21:1 44:1 46:1 66:1 156:1 173:1 186:1 193:1 324:1 827:1 # πενικιλλίνη
1:1 2:1 10:1 18:1 41:1 49:1 117:1 141:1 169:1 254:1 264:1 591:1 # ιστορικά
5:1 8:1 14:1 22:1 39:1 45:1 151:1 219:1 222:1 278:1 316:1 484:1 650:1 # καταπολέμηση
32:1 72:1 113:1 130:1 950:1 # έμμεσος
9:1 16:1 83:1 154:1 221:1 336:1 # κυβέρνηση
11:1 14:1 18:1 80:1 105:1 204:1 217:1 334:1 353:1 382:1 # υποσαχάρια
18:1 19:1 41:1 143:1 211:1 235:1 240:1 330:1 452:1 575:1 781:1 791:1 836:1 # χειρισμός
1:1 13:1 54:1 60:1 80:1 82:1 94:1 125:1 429:1 550:1 790:1 # προσωπικό
53:1 72:1 95:1 106:1 419:1 # τρόμος
1:1 6:1 10:1 20:1 30:1 35:1 84:1 153:1 221:1 287:1 423:1 538:1 # κυστική
2:1 8:1 15:1 38:1 74:1 115:1 122:1 123:1 229:1 392:1 462:1 565:1 584:1 676:1 # δερματοπάθεια
13:1 17:1 27:1 43:1 77:1 84:1 135:1 308:1 356:1 652:1 927:1 # παροχέτευση
17:1 22:1 38:1 46:1 213:1 261:1 272:1 363:1 399:1 607:1 724:1 920:1 # καρκίνωμα
14:1 39:1 49:1 84:1 106:1 204:1 267:1 278:1 492:1 # δυσαπορρόφηση
52:1 72:1 248:1 885:1 # σκύλος
6:1 12:1 29:1 31:1 39:1 58:1 131:1 184:1 239:1 745:1 909:1 # απέναντι
19:1 27:1 34:1 57:1 170:1 240:1 248:1 329:1 702:1 # σκοτεινός
17:1 43:1 63:1 135:1 200:1 399:1 694:1 920:1 # επαρκώς
1:1 6:1 11:1 25:1 75:1 108:1 176:1 291:1 517:1 761:1 772:1 910:1 # μυκητιασικές
14:1 50:1 52:1 122:1 126:1 155:1 177:1 267:1 437:1 725:1 # σπονδυλοδεσία
15:1 21:1 40:1 165:1 367:1 417:1 779:1 # ενεργά
15:1 19:1 24:1 32:1 56:1 69:1 166:1 294:1 313:1 497:1 630:1 977:1 992:1 # χημειοθεραπεία
6:1 10:1 11:1 36:1 60:1 130:1 182:1 240:1 287:1 801:1 # εστιακός
11:1 13:1 26:1 54:1 99:1 107:1 125:1 177:1 224:1 308:1 937:1 # προδιαθέτω
215:1 246:1 489:1 604:1 # escherichia
12:1 14:1 27:1 31:1 39:1 68:1 101:1 130:1 147:1 170:1 278:1 661:1 702:1 763:1 917:1 # αναποτελεσματικός
21:1 26:1 32:1 72:1 113:1 126:1 130:1 270:1 398:1 560:1 880:1 # ενδιάμεσος
2:1 5:1 36:1 72:1 136:2 150:1 482:1 678:1 # έκτακτος
24:1 25:1 33:1 233:1 333:1 401:1 477:1 500:1 711:1 813:1 # υγρασία
23:1 33:1 68:1 77:1 110:1 351:1 374:1 384:1 393:1 800:1 897:1 # λευχαιμία
11:1 19:1 40:1 43:1 58:1 100:1 224:1 232:1 385:1 637:1 # παθογένεια
13:1 19:1 44:1 72:1 211:1 781:1 949:1 # ήπειρος
14:1 50:1 95:1 105:1 172:1 178:1 334:1 404:1 571:1 679:1 # υπομονάδα
101:1 172:1 223:1 227:1 # ελπίδα
63:1 213:1 234:1 392:1 # επάνω
13:1 43:1 46:1 65:1 95:1 126:1 174:1 178:1 193:1 659:1 827:1 # παλίνδρομος
5:1 8:1 22:1 149:1 222:1 251:1 273:1 606:1 699:1 837:1 # κατάταξη
193:1 228:1 309:1 527:1 546:1 # βιβλίο
12:1 24:1 85:1 174:1 362:1 412:1 903:1 # αδρανής
33:1 48:1 56:1 311:1 483:1 # θεία
10:1 12:1 13:1 29:1 53:1 91:1 127:1 131:1 185:1 332:1 370:1 476:1 605:1 # αντίστροφα
11:1 28:1 58:1 71:1 # έννοια
16:1 60:1 102:1 248:1 413:1 # σκόνη
45:1 52:1 65:1 95:1 100:1 185:1 256:1 320:1 453:1 464:1 # οφθαλμολογικός
41:1 49:1 143:1 186:1 240:1 274:1 330:1 399:1 575:1 836:1 # εξορκισμός
66:1 518:1 # νιώθω
1:1 4:1 10:1 55:1 60:1 84:1 94:1 166:1 212:1 240:1 249:1 538:1 549:1 581:1 801:1 987:1 # συστημικός
5:1 9:1 10:1 12:1 25:1 43:1 63:1 116:1 281:1 376:1 404:1 421:1 694:1 # επανάσταση
1:1 15:1 18:1 26:1 44:1 60:1 69:1 94:1 124:1 162:1 177:1 318:1 619:1 654:1 # περιοδικό
3:1 24:1 137:1 209:1 298:1 405:1 709:1 # ουρήθρα
11:1 13:1 14:1 26:1 49:1 71:1 74:1 107:1 183:1 258:1 276:1 386:1 433:1 466:1 701:1 # διαφοροποιώ
14:1 18:1 69:1 72:1 105:1 177:1 334:1 457:1 587:1 619:1 940:1 # υποδόριος
1:1 12:1 60:1 66:1 70:1 94:1 156:1 172:1 240:1 383:1 801:1 808:1 987:1 # ιδανικός
95:1 127:1 158:1 170:1 # μοτίβο
5:1 12:2 29:1 31:1 36:1 131:1 147:1 196:1 203:1 976:1 # αντανακλώ
24:1 48:1 218:1 228:1 458:1 751:1 # βραβείο
13:1 77:1 137:1 165:1 217:1 443:1 899:1 # ψευδάργυρος
1:1 6:1 18:1 29:1 30:1 53:1 55:1 86:1 205:1 238:1 275:1 314:1 953:1 # συντριπτικός
11:1 13:1 50:1 71:1 179:1 329:1 492:1 587:1 622:1 # γονόρροια
24:1 53:1 308:1 745:1 773:1 # πέτρα
10:1 18:1 251:1 354:1 832:1 979:1 # στήριξη
8:1 38:1 72:1 115:1 228:1 269:1 464:1 # ματθαίος
9:1 12:1 24:1 440:1 485:1 832:1 # γήρανση
1:1 2:1 10:1 38:1 60:1 94:1 169:1 178:1 240:1 353:1 582:1 801:1 987:1 # στομαχικός
18:1 34:1 45:1 69:1 173:1 583:1 619:1 666:1 670:1 # κολλύριο
3:1 14:1 90:1 155:1 193:1 691:1 # πουλί
43:1 77:1 85:1 105:1 224:1 # ευπαθής
13:1 54:1 60:1 80:1 83:1 88:1 125:1 173:1 248:1 250:1 550:1 790:1 # προσκόλληση
13:1 69:1 72:1 108:1 177:1 258:1 332:1 380:1 425:1 # αφροδίσιος
5:1 6:1 12:2 27:1 29:1 37:1 66:1 131:1 163:1 168:1 184:1 239:1 808:1 976:1 # αντιτετανικός
1:1 4:1 6:1 11:1 23:1 26:1 30:1 60:1 75:1 94:1 107:1 168:1 220:1 291:1 322:1 372:1 # διαιτητικός
10:1 15:1 22:1 27:1 84:1 128:1 166:1 187:1 224:1 280:1 435:1 538:1 923:1 # καθυστερημένος
13:1 72:1 121:1 216:1 638:1 # χοίρος
11:1 26:1 107:1 223:1 362:1 380:1 951:1 # διαδίδω
1:1 13:1 20:1 35:1 54:1 125:1 178:1 186:1 316:1 365:1 # προμηκική
28:1 72:1 81:1 103:1 200:1 225:1 259:1 881:1 # αγκώνος
4:1 75:1 83:1 108:1 110:1 128:1 146:1 198:1 220:1 252:1 327:1 330:1 673:1 # χρησιμότητα
9:1 138:1 200:1 237:1 786:1 # κώφωση
14:1 22:1 32:1 39:1 42:1 52:1 65:1 118:1 278:1 542:1 806:1 963:1 # αποκαλούμενος
24:1 60:1 240:1 653:1 672:1 751:1 801:1 # εβραϊκός
1:1 38:1 60:1 92:1 94:1 103:1 240:1 355:1 801:1 987:1 # μαγικός
9:1 14:1 39:1 41:1 45:1 82:1 219:1 278:1 484:1 488:1 # απολέπιση
62:1 69:1 77:1 103:1 341:1 361:1 498:1 680:1 # ευαγγέλιο
5:1 19:1 32:1 37:1 44:1 168:1 286:1 567:1 949:1 # μετέπειτα
45:1 52:1 69:1 100:1 256:1 320:1 453:1 461:1 699:1 # αξιολογώ
1:1 12:1 66:1 69:1 156:1 178:1 309:1 316:1 393:1 808:1 # βιομηχανικός
39:1 393:1 # χαπ
1:1 6:1 16:1 17:1 30:1 75:1 117:1 254:1 291:1 372:1 554:1 870:1 # αρνητικά
5:1 9:1 10:1 25:1 71:1 95:1 178:1 247:1 281:1 376:1 421:1 683:1 # ομοιόσταση
109:1 172:1 223:1 373:1 578:1 # χλωρίδα
14:1 50:1 523:1 # πονώ
72:1 171:1 385:1 415:1 709:1 # πλήθος
59:1 217:1 295:1 299:1 333:1 341:1 432:1 # λάρυγγας
10:1 12:1 31:1 39:1 40:1 77:1 84:1 147:1 354:1 470:1 480:1 538:1 829:1 979:1 # αναπνευστήρας
72:1 95:1 106:1 174:1 419:1 # δρόμος
14:1 27:1 54:1 62:1 74:1 145:1 238:1 301:1 588:1 668:1 820:1 896:1 # λιποπρωτεΐνη
1:2 12:1 18:1 22:1 60:1 66:1 94:1 141:1 156:1 258:1 425:1 640:1 808:1 891:1 # αφρικανικός
2:1 29:1 38:1 178:1 285:1 436:1 852:1 # σύντομα
38:1 99:1 101:1 261:1 273:1 299:1 472:1 724:1 # ελάττωμα
21:1 66:1 140:1 270:1 559:1 # γενιά
24:1 38:1 44:1 48:1 144:1 509:1 638:1 # πείραμα
9:1 27:1 54:1 116:1 145:1 301:1 448:1 588:1 668:1 820:1 896:1 # πρωτεάση
4:1 5:1 8:1 22:1 36:1 83:1 148:1 151:1 161:1 222:1 273:1 650:1 # κατακράτηση
27:1 63:1 77:1 197:1 227:1 251:1 568:1 726:1 865:1 # επίτευξη
12:1 28:1 72:1 86:1 267:1 523:1 759:1 881:1 # ανώδυνος
33:1 45:1 52:1 80:1 98:1 100:1 113:1 256:1 320:1 345:1 453:1 556:1 621:1 # δοσολογία
12:1 31:1 58:1 114:1 144:1 147:1 189:1 213:1 # αναμένω
28:1 46:1 50:1 52:1 126:1 380:1 # λονδίνο
16:1 83:1 233:1 # νησί
2:1 29:1 41:1 50:1 55:1 66:1 86:1 143:1 275:1 330:1 431:1 455:1 575:1 692:1 836:1 852:1 # συντονισμός
31:1 59:1 79:1 88:1 173:1 498:1 # έλληνας
32:1 122:1 130:1 143:1 599:1 # δεσμεύω
10:1 19:1 41:1 68:1 203:1 240:1 264:1 277:1 494:1 975:1 # κλειστός
1:1 6:1 8:1 57:1 60:1 66:1 87:1 94:1 156:1 164:1 240:1 561:1 695:1 801:1 987:1 # λατινικός
15:1 32:1 83:1 128:1 166:1 233:1 381:1 601:1 673:1 992:1 # ημερησίως
5:1 10:1 19:1 28:1 50:1 70:1 103:1 179:1 281:1 340:1 446:1 585:1 622:1 693:1 775:1 944:1 # σταγονοειδής
108:1 110:1 344:1 # τσιμπώ
10:1 15:1 41:1 77:1 93:1 264:1 277:1 655:1 975:1 # ευερεθιστότητα
6:1 10:1 130:1 270:1 287:1 # εστιάζω
34:1 60:1 72:1 # κόκκος
1:2 6:1 19:1 21:1 30:1 60:1 94:1 122:1 126:1 136:1 322:1 398:1 570:1 850:1 # ενδεικτικός
26:1 34:1 45:1 77:1 176:1 213:1 285:1 296:1 583:1 666:1 # διευκολύνω
15:1 25:1 26:1 33:1 165:1 233:1 295:1 296:1 417:1 500:1 711:1 971:1 # διεργασία
52:1 72:1 132:1 248:1 498:1 # σκέλος
2:1 5:1 14:1 71:1 74:1 112:1 276:1 279:1 466:1 518:1 676:1 701:1 782:1 # ταυτοποιώ
55:1 69:1 92:1 109:1 137:1 341:1 # συρίγγιο
62:1 72:1 179:1 341:1 572:1 982:1 # ίλιγγος
4:1 5:1 29:1 50:1 75:1 146:1 220:1 252:1 257:1 277:1 292:1 327:1 335:1 364:1 # οντότητα
1:1 11:1 36:1 60:1 62:1 182:1 186:1 240:1 268:1 328:1 801:1 # ηλικιακός
9:1 32:1 45:1 83:1 113:1 130:1 154:1 299:1 # μεσολάβηση
101:1 172:1 193:1 221:1 223:1 # κυψελίδα
12:1 33:1 57:1 87:1 126:1 380:1 467:1 # φινλανδία
4:1 25:1 197:1 248:1 272:1 # ασκίτη
6:1 10:1 15:1 27:1 69:1 72:1 116:1 161:1 187:1 287:1 764:1 # τεράστιος
14:1 54:1 72:1 106:1 243:1 247:1 429:1 743:1 # εκπρόσωπος
7:1 62:1 238:1 293:1 759:1 # λιπώδης
37:1 93:1 105:1 214:1 274:1 369:1 698:1 # εξυπηρετώ
25:1 26:1 87:1 108:1 171:1 238:1 270:1 772:1 780:1 # διπλασιάζω
9:1 26:1 80:1 98:1 270:1 560:1 571:1 # διάδοση
9:1 26:1 84:1 270:1 560:1 579:1 760:1 # διάχυση
19:1 28:1 41:1 437:1 470:1 # εισπνοή
5:1 10:1 22:1 23:1 38:1 144:1 224:1 281:1 332:1 923:1 # καθίσταμαι
9:1 23:1 99:1 110:1 138:1 237:1 273:1 374:1 502:1 731:1 # αιμάτωση
41:1 49:1 95:1 113:1 178:1 596:1 # ισομορφή
2:1 42:1 # τού
14:1 25:1 39:1 45:1 87:2 108:1 171:1 173:1 484:1 772:1 780:1 # πολλαπλασιασμός
17:1 24:1 25:1 43:1 77:1 97:1 135:1 180:1 248:1 426:1 477:1 641:1 915:1 # παρασκευάζω
4:1 10:1 41:1 50:1 63:1 66:1 82:1 95:1 166:1 188:1 249:1 264:1 431:1 679:1 # επιστημονικά
4:1 7:1 10:1 13:1 54:1 67:1 80:1 125:1 149:1 273:1 508:1 550:1 790:1 # προστάτης
12:1 38:1 40:1 84:1 143:1 432:1 545:1 599:1 670:1 856:1 # ανεύρυσμα
23:1 38:1 56:1 63:1 82:1 127:1 168:1 188:1 310:1 # επιτίθεμαι
# βήχω
148:1 432:1 886:1 # δάκρυ
13:1 53:1 98:1 170:1 177:1 183:1 185:1 369:1 370:1 605:1 # τροφοδοτώ
201:1 # igra
1:1 40:1 60:1 66:1 94:1 100:1 156:1 240:1 626:1 752:1 801:1 987:1 # νεογνικός
5:1 8:1 13:1 17:1 22:1 151:1 222:1 360:1 492:1 650:1 747:1 # καταρροή
18:1 28:1 69:1 72:1 303:1 619:1 751:1 # νοέμβριος
21:1 72:1 95:1 108:1 110:1 444:1 460:1 525:1 # ενέσιμος
6:1 28:1 36:1 45:1 52:1 57:1 92:1 100:1 136:1 256:1 320:1 453:1 478:1 482:1 570:1 600:1 687:1 740:1 # ακτινολογικός
72:1 183:1 # τύφος
45:1 48:1 68:1 121:1 228:1 347:1 # σχολείο
21:1 98:1 112:1 118:1 126:1 149:1 217:1 221:1 398:1 472:1 536:1 614:1 690:1 757:1 871:1 # ενδοκυττάριος
# ``
59:1 217:1 295:1 333:1 341:1 400:1 432:1 # φάρυγγας
5:1 10:1 52:1 65:1 72:1 148:1 173:1 281:1 562:1 615:1 # κρύσταλλος
6:1 7:1 23:1 168:1 293:1 518:1 759:1 # αιτιώδης
3:1 12:1 31:1 34:1 36:1 147:1 265:1 669:1 733:1 # ανακουφίζω
55:1 86:1 99:1 275:1 308:1 532:1 937:1 # συνθέτω
10:1 24:1 59:1 138:1 354:1 832:1 979:1 # ζωστήρας
1:1 3:1 20:1 35:1 84:1 95:1 108:1 797:1 # μουσική
6:1 12:1 29:1 41:1 55:1 88:1 131:1 155:1 173:1 184:1 239:1 395:1 610:1 # αντισυλληπτικός
31:1 224:1 # αθήνα
13:1 53:1 112:1 160:1 370:1 498:1 # έλυτρο
87:1 101:1 258:1 387:1 425:1 # ελαφρύς
6:1 197:1 227:1 402:1 437:1 # σπίτι
1:1 6:1 8:1 19:1 24:1 30:1 38:1 44:1 115:1 144:1 164:1 211:1 271:1 597:1 754:1 781:1 949:1 # πειραματικός
22:1 23:1 24:1 208:1 211:1 259:1 642:1 # έγκαιρα
13:1 53:1 72:1 228:1 269:1 356:1 370:1 393:1 # τροχαίος
728:1 809:1 # siv
1:1 6:1 26:1 30:1 60:1 75:1 94:1 181:1 240:1 291:1 322:1 372:1 468:1 736:1 801:1 987:1 # διηθητικός
72:1 95:1 329:1 419:1 # νόμος
5:1 8:1 22:1 33:1 39:1 88:1 151:1 171:1 222:1 650:1 884:1 919:1 # καταπληξία
13:1 50:1 56:1 74:1 121:1 126:1 174:1 392:1 433:1 584:1 659:1 # χονδροπάθεια
4:1 5:1 71:1 75:1 95:1 146:1 178:1 220:1 252:1 257:1 327:1 335:1 364:1 683:1 # ομοιότητα
31:1 205:1 336:1 567:1 # πτέρνα
1:1 62:1 72:1 106:1 148:1 212:1 250:1 385:1 511:1 581:1 # μικρόλιθος
11:1 26:1 58:1 103:1 107:1 114:1 138:1 143:1 189:1 213:1 752:1 997:1 # διαγνωσμένος
1:1 18:1 49:1 52:1 141:1 176:1 183:1 185:1 203:1 221:1 386:1 591:1 # κυκλοφορικός
246:1 450:1 456:1 # pylori
18:1 55:1 137:1 240:1 330:1 572:1 # συριγμός
9:1 21:1 84:1 321:1 332:1 347:1 579:1 760:1 # ενίσχυση
6:1 69:1 72:1 217:1 342:1 502:1 # μάρτιος
69:1 72:1 92:1 # γιος
2:1 10:1 13:1 33:1 80:1 169:1 178:1 214:1 251:1 351:1 508:1 550:1 800:1 # ξηροστομία
54:1 106:1 240:1 310:1 344:1 743:1 # εμπρός
1:1 18:1 21:1 57:1 66:1 98:1 118:1 126:1 148:1 156:1 398:1 536:1 561:1 685:1 690:1 695:1 758:1 # ενδοκρινικός
17:1 26:1 41:1 43:1 93:1 119:1 135:1 310:1 344:1 # παρεμπόδιση
14:1 74:1 83:1 95:1 108:1 110:1 128:1 198:1 216:1 276:1 525:1 673:1 905:1 # χρησιμοποίηση
39:1 43:1 49:1 93:1 103:1 179:1 599:1 # απαγορεύω
25:1 58:1 63:1 93:1 114:1 143:1 189:1 214:1 698:1 787:1 997:1 # επηρεασμένος
9:1 65:1 138:1 145:1 217:1 237:1 299:1 393:1 930:1 # χαλάρωση
17:2 38:2 229:1 333:1 432:1 440:1 565:1 612:1 # μαρμαρυγή
2:2 16:1 46:1 75:1 78:1 112:1 118:1 272:1 279:1 607:1 782:1 870:1 # αυτοκίνητο
1:1 14:1 57:1 60:1 62:1 66:1 94:1 105:1 118:1 156:1 203:1 334:1 561:1 695:1 762:1 # υποκλινικός
1:1 6:1 8:1 30:1 38:1 60:1 77:1 93:1 94:1 115:1 164:1 175:1 240:1 271:1 322:1 597:1 754:1 801:1 987:1 # ρευματικός
1:1 6:1 14:1 24:1 30:1 36:1 39:1 136:1 185:1 278:1 425:1 482:1 570:1 850:1 902:1 # αποφρακτικός
11:1 13:1 26:1 40:1 77:1 107:1 137:1 177:1 218:1 309:1 480:1 771:1 899:1 # νευροδιαβιβαστής
49:1 65:1 88:1 95:1 173:1 328:1 419:1 562:1 573:1 596:1 # αλληλόμορφος
60:1 240:1 303:1 310:1 432:1 653:1 751:1 801:1 # εμβρυϊκός
11:1 15:2 18:1 19:1 44:1 93:1 124:1 162:1 232:1 318:1 420:1 705:1 732:1 # περιφερειακός
14:1 80:1 # ποσό
71:1 95:1 161:1 211:1 # μοιράζω
1:1 6:1 14:1 30:1 93:1 105:1 198:1 301:1 334:1 356:1 521:1 # υποχρεωτικός
1:1 15:1 24:1 34:1 56:1 84:1 108:1 129:1 294:1 313:1 414:1 497:1 630:1 # φυσικοθεραπεία
1:1 6:1 9:1 30:1 60:1 94:1 205:1 240:1 322:1 395:1 801:1 953:1 987:1 # σηπτικός
17:1 33:1 351:1 394:1 432:1 492:1 800:1 872:1 961:1 # αρρυθμία
11:1 15:1 19:1 44:1 64:1 109:1 124:1 232:1 297:1 332:1 # περίσσεια
34:1 36:1 265:1 # ακοή
101:1 227:1 669:1 # ελπίζω
6:1 14:1 41:1 45:1 62:1 143:1 168:1 240:1 330:1 388:1 484:1 575:1 610:1 836:1 # πολιτισμός
8:1 10:1 22:1 24:1 27:1 53:1 130:1 144:1 222:1 476:1 773:1 950:1 # κατεστραμμένος
14:1 34:1 45:1 52:1 72:1 118:1 171:1 484:1 666:1 819:1 # πολύπλοκος
23:1 25:1 38:1 42:1 45:1 52:1 121:1 256:1 347:1 542:1 # ασχολούμαι
4:1 5:1 75:1 106:1 146:1 198:1 220:1 252:1 257:1 327:1 335:1 364:1 # ωχρότητα
4:1 17:1 26:1 69:1 109:1 214:1 223:1 342:1 451:1 576:1 816:1 # αρτηρίδιο
43:1 72:1 77:1 137:1 145:1 228:1 269:1 771:1 # ευρωπαίος
4:1 5:1 75:1 106:1 146:1 214:1 220:1 251:1 252:1 257:1 327:1 335:1 364:1 # ξηρότητα
28:1 58:1 65:1 72:1 91:1 114:1 130:1 189:1 348:1 377:1 635:1 881:1 # εσφαλμένος
2:1 9:1 72:1 116:1 150:1 205:1 395:1 448:1 # άσηπτος
2:1 10:1 72:1 84:1 93:1 130:1 150:1 169:1 217:1 267:1 # δυσάρεστος
72:1 113:1 119:1 247:1 # πόσος
12:1 15:1 21:1 40:2 43:1 63:1 165:1 179:1 367:1 417:1 545:1 694:1 779:1 # επανενεργοποίηση
42:1 62:1 69:2 72:1 # ιούλιος
9:1 138:1 237:1 250:1 578:1 # θόλωση
2:1 10:1 11:1 25:1 26:1 45:1 107:1 159:1 169:1 415:1 761:1 812:1 # διαστολή
1:1 6:1 30:1 63:1 68:1 82:1 117:1 136:1 188:1 243:1 254:1 324:1 554:1 570:1 686:1 850:1 # επιλεκτικά
9:1 32:1 37:1 56:1 130:1 149:1 286:1 441:1 584:1 942:1 # μετάθεση
# iii
1:1 5:1 32:1 37:1 60:1 62:1 65:1 94:1 163:1 173:1 240:1 268:1 286:1 562:1 734:1 801:1 987:1 # μεταλλικός
22:1 65:1 88:1 233:1 806:1 # σίκαλη
14:1 45:1 52:1 72:1 256:1 380:1 484:1 723:1 # δίπολος
18:2 148:1 217:1 511:1 758:1 # κριθάρι
12:1 17:1 24:1 31:1 39:1 43:1 103:1 135:1 147:1 180:1 426:1 465:1 598:1 644:1 665:1 710:1 # αναπαραγωγικός
9:1 138:1 237:1 578:1 830:1 # δήλωση
64:1 101:1 172:1 193:1 223:1 # σελίδα
12:1 31:1 43:1 63:1 65:1 87:1 144:1 147:1 303:1 459:1 694:1 936:1 # επαναλαμβάνω
1:1 19:1 34:1 39:1 44:1 50:1 129:1 321:1 331:1 669:1 949:1 # απεικονίζω
10:1 69:1 212:1 277:1 419:1 975:1 # στόμιο
12:1 18:1 28:1 49:1 80:1 113:1 185:1 385:1 449:1 591:1 621:1 627:1 # ανοσοφθορισμός
5:1 23:1 57:1 136:1 160:1 176:1 206:1 469:1 523:1 593:1 759:1 # φλυκταινώδης
10:1 62:1 69:1 80:1 277:1 324:1 401:1 508:1 582:1 962:1 975:1 # χιλιοστόγραμμο
628:1 745:1 # πέψη
3:1 58:1 66:1 69:1 219:1 # ωλένιου
1:1 34:1 51:1 57:1 63:1 71:1 82:1 129:1 188:1 213:1 523:1 651:1 # επικοινωνώ
16:1 46:1 78:1 # οψίνη
28:1 58:1 72:1 98:1 114:1 122:1 178:1 189:1 348:1 635:1 689:1 881:1 # δεδομένος
9:2 83:1 154:1 247:1 329:1 # νόσηση
18:1 40:1 53:1 61:1 149:1 205:1 234:1 238:1 314:1 487:1 # τριπτάνες
26:1 142:1 # δις
15:1 27:1 63:1 68:1 77:1 106:1 112:1 122:1 187:1 250:1 611:1 768:1 # δευτερόλεπτο
9:1 25:1 39:1 91:1 119:1 194:1 376:1 # απόφαση
13:1 32:1 37:1 53:1 72:1 105:1 229:1 286:1 336:1 370:1 745:1 # υπέρμετρος
5:1 13:1 17:1 57:1 112:1 118:1 186:1 221:1 360:1 472:1 544:1 614:1 757:1 839:1 871:1 927:1 931:1 983:1 # κυτταροκινών
3:1 13:1 19:1 137:1 165:1 211:1 235:1 240:1 405:1 411:1 755:1 781:1 791:1 866:1 989:1 # χειρουργός
31:1 72:1 95:1 144:1 285:1 362:1 # αδύναμος
2:1 8:1 38:1 72:1 112:1 115:1 123:1 150:1 277:1 279:1 350:1 419:1 462:1 602:1 782:1 # αυτόματος
27:1 28:1 33:1 45:1 52:1 100:1 256:1 320:1 345:1 453:1 556:1 657:1 667:1 # τεχνολογία
14:1 52:1 71:1 74:1 103:1 155:1 221:1 259:1 276:1 466:1 701:1 736:1 # αγκυλοποιητικής
33:1 66:1 109:1 214:1 339:1 572:1 853:1 # νιγηρία
1:1 6:1 14:1 30:1 60:1 94:1 105:1 122:1 136:1 177:1 243:1 322:1 334:1 570:1 686:1 850:1 940:1 # υποδεκτικός
3:1 33:1 52:1 65:1 88:1 173:1 328:1 384:1 463:1 562:1 # αλληλουχία
5:1 10:1 16:1 41:1 46:1 78:1 144:1 264:1 281:1 351:1 # ισταμίνη
5:1 13:1 28:1 50:1 112:1 198:1 277:1 279:1 775:1 782:1 # ταυτόχρονος
16:1 22:1 258:1 420:1 # καφεΐνη
11:1 26:1 33:1 56:1 107:1 130:1 224:1 233:1 362:1 500:1 # αδιαθεσία
3:1 28:1 33:1 55:1 84:1 86:1 233:1 275:1 302:1 500:1 797:1 # συνουσία
161:1 243:1 425:1 # εκφράζω
15:1 38:1 166:1 181:1 663:1 # ερύθημα
42:1 83:1 113:1 387:1 409:1 736:1 # ιησούς
99:1 205:1 299:1 527:1 # βλάπτω
1:1 6:1 13:1 30:1 60:1 94:1 103:1 170:1 240:1 322:1 401:1 801:1 987:1 # αγροτικός
12:1 40:1 136:1 240:1 243:1 277:1 545:1 686:1 # ανεκτός
155:1 193:1 221:1 248:1 # σκυλί
8:1 15:1 38:1 115:1 166:1 181:1 369:1 394:1 432:1 663:1 759:1 961:1 # ερυθηματώδης
5:1 29:1 55:1 86:1 103:1 196:1 275:1 440:1 944:1 # συνταγή
14:1 99:1 105:1 308:1 334:1 630:1 937:1 # υποθέτω
6:1 13:1 36:1 54:1 87:1 125:1 136:1 155:1 185:1 414:1 482:1 570:1 605:1 892:1 # προφυλακτικά
2:1 6:1 8:1 12:1 28:1 31:1 69:1 123:1 147:1 170:1 # νοτιοανατολικός
18:1 22:1 41:1 49:1 143:1 224:1 240:1 330:1 385:1 452:1 575:1 591:1 836:1 923:1 # καθορισμός
14:1 49:1 52:1 80:1 109:1 176:1 203:1 221:1 437:1 # κυκλοσπορίνη
23:1 38:1 121:1 178:1 274:1 336:1 # εξέρχομαι
109:1 137:1 486:1 # τυρί
1:1 6:1 8:1 30:1 38:1 40:1 60:1 77:1 94:1 115:1 164:1 175:1 271:1 322:1 470:1 480:1 597:1 754:1 829:1 # πνευματικός
4:1 5:1 17:1 23:1 75:1 146:1 220:1 252:1 257:1 327:1 335:1 364:1 393:1 683:1 # αρχαιότητα
11:1 13:1 14:1 26:1 49:1 74:1 107:1 183:1 216:1 258:1 276:1 386:1 433:1 905:1 # διαφοροποίηση
18:1 21:1 53:1 69:1 98:1 126:1 178:1 314:1 398:1 536:1 619:1 690:1 # ενδομήτριος
15:1 16:1 21:1 32:1 81:1 166:1 213:1 349:1 495:1 992:1 # ενημερώνω
1:1 14:1 18:1 49:1 60:1 94:1 141:1 240:1 310:1 344:1 591:1 801:1 987:1 # εμπορικός
14:1 33:1 45:1 91:1 103:1 160:1 345:1 484:1 556:1 877:1 # πολυφαγία
17:1 19:1 24:1 28:1 43:1 105:1 135:1 180:1 340:1 353:1 426:1 585:1 613:1 667:1 796:1 # υπαραχνοειδής
25:1 87:1 190:1 204:1 780:1 # θάλασσα
13:1 15:1 176:1 178:1 272:1 298:1 394:1 432:1 517:1 961:1 993:1 # ερυθρομυκίνη
72:1 113:1 332:1 # ίσος
5:1 32:1 37:1 49:1 59:1 163:1 183:1 258:1 286:1 386:1 408:1 734:1 # μεταφορέας
28:1 72:1 81:1 200:1 225:1 881:1 # κώνος
5:1 12:1 37:1 93:1 163:1 240:1 329:1 751:1 976:1 # βρετανός
1:1 13:1 28:1 50:1 88:1 178:1 203:1 212:1 214:1 581:1 775:1 # κληρονομικά
1:1 40:1 60:1 94:1 108:1 138:1 145:1 284:1 425:1 930:1 986:1 # νεφρωσικό
38:1 77:1 175:1 235:1 247:1 330:1 347:1 742:1 # μόσχευμα
41:1 75:1 144:1 369:1 467:1 708:1 # αμφισβητώ
5:1 63:1 82:1 168:1 188:1 213:1 285:1 353:1 # επιταχύνω
26:1 235:1 270:1 347:1 560:1 689:1 742:1 # σχεδιάζω
36:1 136:1 354:1 482:1 # ακτή
1:2 60:1 62:2 65:1 94:1 155:1 204:1 221:1 268:2 859:1 # σαλικυλικός
24:1 42:1 91:1 103:1 179:1 670:1 # φαγούρα
1:1 10:1 24:1 41:1 53:1 143:1 212:1 218:1 309:1 476:1 575:1 581:1 773:1 # στραβισμική
9:1 26:1 72:1 95:1 116:1 166:1 270:1 448:1 560:1 # διάσημος
8:1 19:1 24:1 38:1 44:1 115:1 144:1 211:1 277:1 781:1 949:1 968:1 # πειραματόζωο
9:1 43:1 77:1 84:1 103:1 122:1 223:1 345:1 579:1 # παγίδευση
28:1 50:1 72:1 385:1 775:1 881:1 # άφθονος
17:1 43:1 46:1 93:1 133:1 135:1 213:1 269:1 303:1 310:1 # παρεμβαίνω
54:1 68:1 106:1 527:1 628:1 743:1 # πρόβλεψη
15:1 18:1 29:1 44:1 50:1 69:1 98:1 124:1 127:1 162:1 177:1 292:1 318:1 619:1 # περιοδοντίτιδα
24:1 103:1 240:1 330:1 425:1 665:1 # φραγμός
5:1 6:1 10:1 41:1 54:1 264:1 281:1 349:1 610:1 # πρώτιστα
8:1 15:1 43:1 44:1 124:1 369:1 595:1 # περπατώ
21:1 32:1 42:1 49:1 121:1 128:1 179:1 390:1 391:1 430:1 542:1 826:1 918:1 # χορηγούμενος
5:1 17:1 28:1 50:1 95:1 118:1 360:1 472:1 679:1 775:1 785:1 839:1 885:1 983:1 # μονοκύτταρος
32:1 122:1 144:1 274:1 427:1 464:1 577:1 618:1 655:1 # δεξαμεθαζόνη
39:1 43:1 58:1 65:1 87:1 103:1 114:1 173:1 189:1 562:1 # απαλλαγμένος
6:1 13:1 21:1 32:1 54:1 110:1 125:1 170:1 391:1 784:1 # προτιμώμενος
2:1 8:1 54:1 106:1 123:1 133:1 743:1 # πρόβατο
16:1 68:1 117:1 234:1 243:1 # λεκάνη
15:1 69:1 72:1 106:1 309:1 768:1 # αερόβιος
11:1 19:1 55:1 56:1 86:1 232:1 275:1 412:1 709:1 841:1 # συνήθεια
2:1 10:1 45:1 55:1 84:1 169:1 415:1 538:1 549:1 812:1 # συστολή
9:1 34:1 45:1 138:1 193:1 237:1 248:1 381:1 583:1 # σκολίωση
1:1 9:1 16:1 21:1 62:1 138:1 237:1 268:1 272:1 328:1 381:1 495:1 # ενηλικίωση
55:1 75:1 369:1 904:1 # συζητώ
17:1 18:1 22:1 41:1 143:1 224:1 240:1 330:1 452:1 464:1 575:1 766:1 836:1 923:1 # καθαρισμός
2:1 21:1 27:1 28:1 29:1 50:1 74:1 292:1 392:1 557:1 584:1 676:1 852:1 # τενοντοπάθεια
13:1 40:1 43:1 74:1 85:1 224:1 284:1 425:1 433:1 986:1 # νεφροπαθής
1:1 6:1 30:1 37:1 56:1 60:1 63:1 82:1 94:1 146:1 188:1 322:1 511:1 528:1 629:1 776:1 864:1 # επιθετικότητα
5:1 10:1 13:1 14:1 15:1 56:1 74:1 216:1 224:1 276:1 281:1 313:1 433:1 664:1 905:1 # σταθεροποίηση
43:1 57:1 62:1 65:1 106:1 126:1 174:1 316:1 419:1 762:1 859:1 # παλινδρόμηση
1:1 3:1 6:1 10:1 11:1 25:1 30:1 60:1 84:1 94:1 108:1 159:1 287:1 322:1 423:1 761:1 797:1 # ουσιαστικός
5:1 8:1 11:1 17:1 24:1 26:1 103:1 107:1 114:1 151:1 180:1 360:1 378:1 639:1 665:1 681:1 747:1 792:1 793:1 794:1 807:1 898:1 907:1 947:1 # διαταραγμένος
9:1 93:1 130:1 284:1 420:1 441:1 599:1 670:1 # εφεύρεση
8:1 22:1 222:1 567:1 778:1 # κατέχω
19:1 41:1 347:1 349:1 373:1 # εισχωρώ
4:1 38:1 166:1 663:1 # ζήτημα
34:1 45:1 87:1 248:1 583:1 615:1 # δύσκολα
28:1 39:1 50:1 72:1 119:1 179:1 194:1 622:1 775:1 881:1 962:1 # απόγονος
5:1 52:1 65:1 114:1 173:1 308:1 562:1 # μέταλλο
15:1 44:1 93:1 105:1 124:1 137:1 340:1 435:1 445:1 626:1 632:1 718:1 # υπερθυρεοειδισμό
14:1 50:1 72:1 105:1 146:1 179:1 329:1 334:1 486:1 622:1 # γονότυπος
3:1 11:1 12:1 18:1 28:1 69:1 72:1 217:1 302:1 449:1 619:1 # ιανουάριος
14:1 48:1 50:1 105:1 157:1 228:1 312:1 334:1 # υποξείον
1:1 13:1 54:1 60:1 80:1 82:1 94:1 125:1 240:1 429:1 550:1 790:1 801:1 987:1 # προσωπικός
14:1 34:1 39:1 74:1 80:1 248:1 278:1 # αποσκοπώ
2:1 33:1 183:1 185:1 301:1 396:1 684:1 786:1 # φωτοφοβία
6:1 9:1 41:1 55:1 84:1 308:1 347:1 488:1 549:1 610:1 652:1 # συσχέτιση
1:1 6:1 8:1 15:1 30:1 38:1 44:1 60:1 94:1 115:1 124:1 164:1 229:1 271:1 322:1 437:1 565:1 597:1 754:1 # σπερματικός
18:1 38:1 41:1 63:1 143:1 198:1 227:1 452:1 575:1 726:1 856:1 # επίχρισμα
15:1 24:1 39:1 56:1 69:1 84:1 108:1 294:1 313:1 343:1 414:1 490:1 497:1 503:1 630:1 # φυσιοθεραπεία
53:1 72:1 95:1 106:1 110:1 467:1 525:1 # τρόφιμος
19:1 70:1 85:1 183:1 340:1 446:1 486:1 585:1 693:1 830:1 # τυφοειδής
12:1 18:1 31:1 41:1 103:1 143:1 147:1 213:1 373:1 452:1 575:1 752:1 # αναγνωρισμένος
13:1 54:1 87:1 125:1 144:1 203:1 243:1 340:1 # προεκλαμψία
23:1 91:1 240:1 683:1 804:1 # φαιός
38:1 65:1 178:1 240:1 573:1 # ομαλός
1:1 18:1 19:1 44:1 60:1 94:1 141:1 211:1 240:1 310:1 344:1 781:1 801:1 949:1 987:1 # εμπειρικός
24:1 25:1 148:1 233:1 477:1 711:1 # κρασί
14:2 72:1 105:1 170:1 334:1 763:1 819:1 # υποτύπος
2:1 21:1 29:1 41:1 58:1 74:1 82:1 114:1 143:1 189:1 575:1 603:1 676:1 852:1 997:1 # εντοπισμένος
5:1 9:1 25:1 26:1 270:1 273:1 376:1 421:1 560:1 # διάταση
2:1 3:1 47:1 146:1 # ότου
50:1 52:1 65:1 91:1 97:1 213:1 259:1 284:1 317:1 # εγκεφαλονωτιαίος
3:1 14:1 33:1 45:1 109:1 137:1 160:1 405:1 484:1 853:1 877:1 # πολυουρία
52:1 72:1 101:1 # πύελος
14:1 26:1 33:1 45:1 160:1 443:1 484:1 877:1 # πολυδιψία
22:1 27:1 29:1 39:1 58:1 122:1 243:1 539:1 745:1 # δεκαπέντε
15:1 34:1 44:1 52:1 72:1 109:1 118:1 124:1 171:1 723:1 # περίπλοκος
10:1 18:1 41:1 198:1 240:1 264:1 277:1 452:1 975:1 # χριστός
21:1 68:1 98:1 126:1 185:1 381:1 398:1 469:1 536:1 672:1 684:1 690:1 # ενδοφλεβίως
6:1 66:1 70:1 79:1 92:1 168:1 306:1 316:1 341:1 572:1 # μηνιγγιτιδόκοκκος
4:1 214:1 349:1 451:1 # τηρώ
13:1 72:1 137:1 161:1 165:1 174:1 217:1 443:1 899:1 # υδράργυρος
1:1 60:1 94:1 240:1 468:1 801:1 987:1 # ηθικός
9:1 54:1 106:1 122:1 130:1 247:1 441:1 743:1 # πρόσδεση
7:1 21:1 68:1 293:1 523:1 527:1 759:1 # βλεννώδης
12:1 13:1 15:1 27:1 77:1 112:1 122:1 187:1 213:1 611:1 664:1 # δευτεροανωμαλικοί
12:1 14:1 29:1 72:1 105:1 127:1 131:1 136:1 334:1 486:1 # αντίκτυπος
6:1 36:1 57:1 136:1 213:1 240:1 277:1 301:1 482:1 570:1 # ακτινωτός
32:1 83:1 108:1 110:1 128:1 198:1 599:1 673:1 # χρησιμεύω
181:1 299:1 328:1 # θηλάζω
11:1 25:1 26:1 107:1 437:1 761:1 # διασπώ
5:1 28:1 36:1 37:1 57:1 97:1 144:1 163:1 185:1 212:1 478:1 # ακεταμινοφαίνη
498:1 578:1 937:1 # θέλω
15:1 21:1 40:1 165:1 367:1 417:1 779:1 # ενεργώ
9:1 83:1 154:1 299:1 328:1 628:1 # ψηλάφηση
8:1 15:1 18:1 24:1 70:1 97:1 98:1 118:1 211:1 294:1 # ιριδοκερατοειδούς
65:1 193:1 361:1 # γυαλί
5:1 8:1 13:1 32:1 37:1 53:1 74:1 163:1 286:1 370:1 433:1 645:1 734:1 876:1 # μετατροπή
5:1 12:1 18:1 38:1 53:1 65:1 168:1 213:1 261:1 314:1 724:1 976:1 # τριτανωμαλία
5:1 9:1 16:1 32:1 36:1 37:1 46:1 78:1 83:1 154:1 163:1 272:1 286:1 607:1 734:1 # μετακίνηση
1:1 18:1 60:1 94:1 240:1 801:1 846:1 987:1 # ριζικός
6:1 8:1 18:1 38:1 53:1 115:1 145:1 164:1 198:1 261:1 314:1 597:1 724:1 # τριχρωματικός
11:1 19:1 28:1 32:1 34:1 80:1 113:1 118:1 178:1 232:1 621:1 627:1 # νοσοκομειακός
9:1 25:1 85:1 166:1 376:1 # ασημής
315:1 # ref
13:1 23:1 26:1 49:1 95:1 110:1 374:1 492:1 525:1 633:1 954:1 # αιμορροϊδικός
15:1 44:1 122:1 124:1 344:1 533:1 599:1 # μπερδεύω
1:1 60:1 93:1 94:1 240:1 284:1 467:1 751:1 801:1 987:1 # βρεφικός
5:1 21:1 29:1 44:1 196:1 412:1 # πενήντα
28:1 72:1 881:1 # έθνος
1:1 14:1 39:1 71:1 272:1 278:1 466:1 669:1 # αποικίζω
2:1 8:1 38:1 84:1 115:1 123:1 145:1 198:1 261:1 267:1 347:1 462:1 724:1 # δυσχρωματοψία
12:1 23:1 31:1 33:1 41:1 83:1 147:1 181:1 199:1 233:1 500:1 566:1 941:1 964:1 985:1 # αναισθησία
14:1 25:1 45:1 63:1 82:1 87:1 143:1 188:1 238:1 330:1 484:1 780:1 787:1 836:1 # επιπολασμό
5:1 12:1 18:1 28:1 33:1 53:1 74:1 168:1 227:1 314:1 449:1 976:1 # τριτανοπία
3:1 13:1 15:1 18:1 44:1 105:1 124:1 137:1 393:1 405:1 411:1 445:1 632:1 664:1 # υπερουριχαιμία
5:1 12:1 38:1 54:1 65:1 145:1 213:1 261:1 301:1 588:1 668:1 724:1 896:1 976:1 # πρωτανωμαλικοί
2:1 14:1 22:1 49:1 65:1 85:1 118:1 342:1 415:1 806:1 963:1 # πορτοκαλής
17:1 22:1 363:1 596:1 # καρφί
38:1 542:1 # θύμα
14:1 23:1 50:1 72:1 87:1 95:1 110:1 250:1 329:1 374:1 525:1 # πονόλαιμος
1:1 6:1 8:1 25:1 30:1 38:1 60:1 91:1 94:1 115:1 143:1 164:1 240:1 271:1 322:1 597:1 754:1 787:1 801:1 856:1 987:1 # φασματικός
6:1 34:1 49:1 88:1 250:1 342:1 499:1 577:1 846:1 # κορτιζόλη
19:1 41:1 173:1 190:1 459:1 578:1 # εισβάλλω
11:1 19:1 122:1 232:1 571:1 # άδεια
1:2 6:1 14:1 19:1 30:1 39:1 122:1 136:1 177:1 278:1 570:1 850:1 940:1 # αποδεικτικός
4:1 25:1 33:1 75:1 88:1 109:1 214:1 293:1 328:1 451:1 853:1 # δηλητηρίαση
13:1 54:1 125:1 217:1 392:1 # προϋπάρχω
1:1 4:1 6:1 10:1 25:1 30:1 60:1 87:1 94:1 101:1 146:1 159:1 252:1 287:1 322:1 423:1 629:1 776:1 780:1 822:1 863:1 # ελαστικότητα
18:1 53:1 172:1 270:1 314:1 571:1 # τριάδα
1:1 6:1 30:1 63:1 93:1 117:1 205:1 254:1 298:1 554:1 953:1 # θρεπτικά
31:1 117:1 218:1 234:1 # κάνναβη
60:1 72:1 82:1 95:1 110:1 248:1 525:1 # σκόπιμος
15:1 63:1 70:1 82:1 122:1 172:1 188:1 223:1 229:1 351:1 # επιδερμίδα
39:1 81:1 # απών
28:1 50:1 54:1 72:1 106:1 179:1 622:1 743:1 775:1 881:1 962:1 # πρόγονος
5:1 23:1 31:1 57:1 136:1 206:1 469:1 666:1 # φλύκταινα
2:1 3:1 29:1 47:1 210:1 230:1 852:1 # ντους
2:1 14:1 72:1 74:1 150:1 205:1 819:1 # ύποπτος
2:1 6:1 29:1 57:1 136:1 184:1 234:1 259:1 # χάντινγκτον
52:1 72:1 173:1 190:1 # γάλλος
6:1 11:1 13:1 23:1 54:1 69:1 74:1 125:1 213:1 301:1 # νωτιαιοπρομηκική
21:1 28:1 34:1 50:1 80:1 98:1 113:1 118:1 126:1 398:1 536:1 621:1 627:1 690:1 775:1 # ενδονοσοκομειακός
11:1 13:1 26:1 107:1 174:1 178:1 362:1 659:1 # διαδρομή
1:1 5:1 17:1 54:1 60:1 94:1 145:1 301:1 360:1 582:1 588:1 668:1 896:1 # πρωταρχικός
9:1 12:1 43:1 84:1 279:1 404:1 579:1 # ανάπαυση
43:1 148:1 161:1 344:1 880:1 # κράμπα
82:1 # πιέζω
2:1 22:1 72:1 144:1 150:1 205:1 344:1 886:1 # άκαμπτος
5:1 8:1 9:1 32:1 37:1 41:1 82:1 163:1 277:1 286:1 488:1 734:1 876:1 # μετατόπιση
13:1 17:1 72:1 105:1 133:1 336:1 745:1 927:1 # υπέρβαρος
2:1 8:1 22:1 29:1 50:1 123:1 149:1 172:1 222:1 243:1 292:1 455:1 571:1 # εκατοντάδα
10:1 55:1 84:1 173:1 498:1 538:1 549:1 567:1 578:1 # συστέλλω
130:1 312:1 437:1 # ξεσπώ
1:1 5:1 17:1 54:1 117:1 145:1 254:1 301:1 360:1 582:1 588:1 668:1 896:1 # πρωταρχικά
21:1 25:1 56:1 199:1 274:1 523:1 524:1 586:1 618:1 677:1 858:1 887:1 974:1 # εξασθενώ
60:1 87:1 240:1 653:1 801:1 # λαϊκός
12:1 31:1 43:1 63:1 86:1 144:1 147:1 160:1 250:1 330:1 694:1 # επαναμόλυνση
4:1 19:1 69:1 83:1 122:1 146:1 177:1 252:1 362:1 457:1 # αδειοδότηση
4:1 8:1 14:1 22:1 49:1 105:1 118:1 179:1 222:1 334:1 430:1 963:1 # υποκατηγορία
38:1 193:1 203:1 634:1 # κλίμα
69:1 72:1 92:1 171:1 299:1 535:1 # πλάγιος
5:1 8:1 10:1 22:1 25:1 116:1 149:1 222:1 259:1 281:1 317:1 421:1 606:1 837:1 # εγκατάσταση
2:1 178:1 # τομή
12:1 31:1 39:1 147:1 460:1 470:1 # αναπνέω
38:1 259:1 261:1 274:1 724:1 962:1 # εξόγκωμα
12:1 33:1 45:1 87:1 126:1 173:1 380:1 # ολλανδία
2:1 24:1 32:1 37:1 52:1 54:1 74:1 118:1 203:1 286:1 # μετοκλοπραμίδη
12:1 25:1 29:1 33:1 68:1 91:1 101:1 127:1 131:1 284:1 661:1 # ελεφαντίαση
11:1 72:1 133:1 212:1 224:1 228:1 269:1 872:1 # βαθμιαίος
5:1 10:1 31:1 102:1 103:1 281:1 755:1 944:1 # σταγόνα
223:1 243:1 380:1 951:1 # εκδίδω
24:1 27:1 36:1 37:1 53:1 65:1 91:1 132:1 773:1 902:1 # τετρακέφαλος
44:1 63:1 82:1 176:1 188:1 200:1 238:1 284:1 414:1 # επιπεφυκώς
10:1 13:1 41:1 53:1 63:1 82:1 185:1 188:1 264:1 370:1 476:1 605:1 # επιστροφή
1:1 27:1 54:1 60:1 66:1 94:1 145:1 156:1 301:1 588:1 668:1 820:1 896:1 # πρωτεϊνικός
27:1 51:1 54:1 145:1 301:1 588:1 599:1 668:1 820:1 896:1 # πρωτεύων
9:1 25:1 41:1 58:1 66:1 199:1 274:1 488:1 586:1 618:1 692:1 937:1 # εξασθένιση
5:1 353:1 601:1 652:1 # ταχέως
2:1 8:1 12:1 31:1 45:1 123:1 147:1 415:1 812:1 # ανατολή
9:1 10:1 83:1 128:1 154:1 336:1 567:1 673:1 # στέρηση
38:1 203:1 261:1 578:1 724:1 885:1 # κύκλωμα
60:1 389:1 962:1 977:1 # κόγχη
22:1 75:1 85:1 181:1 224:1 339:1 354:1 430:1 923:1 # καθηγητής
18:1 69:1 217:1 619:1 # ωάριο
24:1 33:1 48:1 53:1 235:1 311:1 353:1 613:1 773:1 # τραχεία
2:1 8:1 15:1 38:1 45:1 52:1 100:1 115:1 122:1 123:1 229:1 256:1 320:1 453:1 462:1 565:1 812:1 # δερματολογικός
14:1 49:1 105:1 106:1 146:1 334:1 486:1 # ορότυπο
4:1 5:1 56:1 75:1 146:1 220:1 252:1 257:1 327:1 335:1 364:1 # θεότητα
145:1 336:1 # ξέρω
52:1 72:1 103:1 259:1 885:1 # αγκύλος
38:1 148:1 408:1 # κρέμα
15:2 27:1 29:1 57:1 102:1 106:1 187:1 420:1 514:1 539:1 596:1 732:1 768:1 # ιντερφερόνης
24:1 45:1 121:1 219:1 336:1 # χολέρα
13:1 29:1 53:1 234:1 370:1 # άντρο
2:1 72:1 140:1 150:1 273:1 310:1 502:1 # γεμάτος
2:1 6:1 8:1 38:1 80:1 112:1 115:1 164:1 261:1 279:1 429:1 597:1 724:1 782:1 # αυτοσωματικός
5:1 12:1 29:1 65:1 87:1 103:1 131:1 173:1 196:1 440:1 562:1 # ανταλλαγή
65:1 172:1 299:1 571:1 # ζαλάδα
1:1 15:1 18:1 27:1 117:1 141:1 162:1 187:1 254:1 274:1 301:1 820:1 847:1 # εξωτερικά
380:1 # δίψα
5:1 24:1 29:1 55:1 86:1 100:1 103:1 179:1 196:1 275:1 401:1 813:1 944:1 # συνταγογραφώ
34:1 42:1 133:1 167:1 259:1 # γκούβα
5:1 34:1 68:1 77:1 118:1 176:1 472:1 785:1 839:1 885:1 897:1 # λευκοκύτταρο
40:1 57:1 86:1 126:1 186:1 267:1 544:1 599:1 725:1 # κινδυνεύω
21:1 28:1 42:1 69:1 100:1 140:1 387:1 409:1 557:1 559:1 # ιογενούς
9:1 63:1 82:1 86:1 110:1 188:1 221:1 485:1 # επιμήκυνση
12:1 17:1 40:1 43:1 63:1 135:1 200:1 399:1 545:1 694:1 920:1 # ανεπαρκώς
39:1 54:1 62:1 69:1 72:1 109:1 982:1 # απρίλιος
5:1 24:1 32:1 37:1 103:1 116:1 163:1 258:1 286:1 400:1 401:1 734:1 813:1 944:1 # μεταγραφάσης
1:1 6:1 23:1 30:1 37:1 60:1 93:1 94:1 211:1 274:1 322:1 528:1 618:1 864:1 # εξαιρετικός
1:1 31:1 60:1 86:1 94:1 144:1 212:1 240:1 267:1 581:1 801:1 987:1 # δυναμικός
40:1 55:1 86:1 275:1 657:1 # συνεχώς
72:1 385:1 459:1 584:1 # βάθος
2:1 13:1 42:1 54:1 125:1 170:1 # προτού
9:1 16:1 25:1 58:1 83:1 154:1 199:1 274:1 337:1 586:1 618:1 937:1 # εξασθένηση
63:1 82:1 168:1 188:1 384:1 486:1 # επιτυχώς
55:1 72:1 81:1 86:1 95:1 175:1 275:1 523:1 # συνώνυμος
161:1 977:1 # ράχη
12:1 38:1 43:1 63:1 121:1 178:1 336:1 460:1 694:1 # επανέρχομαι
14:1 49:1 74:1 83:1 95:1 183:1 216:1 276:1 596:1 905:1 # μορφοποίηση
6:1 18:1 29:1 49:1 69:1 72:1 102:1 184:1 577:1 591:1 846:1 # οριζόντιος
18:1 69:1 119:1 310:1 344:1 587:1 619:1 # εμπόριο
41:1 143:1 347:1 575:1 582:1 # σχισμή
10:1 13:1 28:1 41:1 53:1 71:1 100:1 102:1 264:1 370:1 476:1 755:1 823:1 # οιστρογόνο
26:2 48:1 69:2 157:1 223:1 312:1 576:2 # διοξείδιο
26:1 69:1 119:1 310:1 344:1 576:1 # εμπόδιο
9:1 21:1 99:1 138:1 237:1 273:1 443:1 731:1 # ενυδάτωση
9:1 138:1 237:1 274:1 498:1 # εξέλκωση
13:1 49:1 54:1 80:1 125:1 161:1 183:1 377:1 386:1 550:1 790:1 # προσφορά
17:1 33:1 38:1 127:1 144:1 342:1 816:1 # αμαρτία
2:1 17:1 27:1 50:1 136:1 168:1 243:1 455:1 582:1 686:1 # αρχιτεκτονική
1:1 6:1 8:1 14:1 24:1 30:1 118:1 148:1 164:1 238:1 271:1 # ιπποκρατική
74:1 119:1 240:1 # οπός
9:1 25:1 33:1 75:1 127:1 176:1 376:1 517:1 910:1 # μυκητίαση
6:1 8:1 15:1 38:1 70:1 115:1 122:1 127:1 197:1 229:1 306:1 402:1 473:1 520:1 565:1 # δερματίτιδα
1:1 6:1 10:1 25:1 30:1 60:1 94:1 159:1 240:1 287:1 322:1 423:1 801:1 987:1 # αστικός
6:1 10:1 25:1 38:1 144:1 159:1 179:1 185:1 287:1 572:1 # αμαστιγοφόρος
65:1 144:1 172:1 333:1 415:1 517:1 # αμυγδαλή
43:1 # παύω
19:1 40:1 41:1 55:1 86:1 145:1 275:1 336:1 377:1 # συνεισφέρω
# dq
14:1 45:1 50:1 52:1 126:1 155:1 193:1 267:1 437:1 725:1 # σπονδυλολίσθησης
5:1 18:1 41:1 53:1 108:1 168:1 218:1 310:1 314:1 452:1 706:1 # εμτρισιταβίνη
6:1 11:1 23:1 36:1 60:1 105:1 182:1 205:1 572:1 953:1 # αιγυπτιακός
21:1 27:1 28:1 128:1 183:1 185:1 396:1 557:1 638:1 684:1 # τενοφοβίρη
18:1 112:1 149:1 217:1 221:1 274:1 472:1 614:1 757:1 871:1 # εξωκυττάριος
117:1 601:1 # κάπως
1:1 6:1 19:1 30:1 75:1 128:1 211:1 235:1 291:1 317:1 372:1 389:1 781:1 791:1 # εγχειρητικός
215:1 551:1 # gillberg
38:1 69:1 103:1 108:1 300:1 412:1 752:1 # μαγνήσιο
11:1 14:1 25:1 26:1 49:1 107:1 161:1 437:1 761:1 # διασπορά
103:1 341:1 345:1 669:1 680:1 # αγγίζω
6:1 8:1 16:1 46:1 57:1 78:1 93:1 148:1 164:1 321:1 # κρεατινίνη
43:1 79:1 84:1 279:1 310:1 316:1 329:1 950:1 # εμμηνόπαυση
22:1 36:1 59:1 87:1 892:1 # θύλακας
13:1 40:1 45:1 46:1 54:1 61:1 87:1 125:1 144:1 351:1 487:1 # προλαμίνες
50:1 52:1 56:1 65:1 130:1 204:1 321:1 # θεσσαλονίκη
# mrcp
1:1 22:1 45:1 60:1 62:1 94:1 224:1 240:1 268:1 385:1 388:1 801:1 923:1 987:1 # καθολικός
18:1 69:1 587:1 619:1 # χόριο
1:1 6:1 10:1 30:1 41:1 60:1 94:1 212:1 264:1 287:1 322:1 394:1 423:1 432:1 872:1 961:1 # ρυθμιστικός
41:1 66:1 103:1 143:1 240:1 274:1 330:1 575:1 618:1 692:1 752:1 836:1 # εξαγνισμός
19:1 70:1 77:1 93:1 137:1 340:1 394:1 435:1 446:1 585:1 626:1 693:1 # ευθυρεοειδικός
38:1 464:1 542:1 # θαύμα
2:1 10:1 39:1 45:1 52:1 72:1 119:1 169:1 194:1 247:1 256:1 812:1 # απόστολος
13:1 57:1 82:1 100:1 181:1 214:1 401:1 437:1 532:1 # σπινθηρογράφημα
2:1 72:1 150:1 205:1 344:1 745:1 # πέμπτος
1:2 6:1 19:1 21:1 30:1 117:1 122:1 126:1 136:1 254:1 398:1 554:1 570:1 850:1 # ενδεικτικά
2:1 6:1 10:1 41:1 72:1 150:1 169:1 264:1 498:1 610:1 # βέλτιστος
10:1 41:1 82:1 240:1 264:1 277:1 975:1 # πιστός
8:1 38:1 115:1 127:1 145:1 198:1 261:1 473:1 669:1 724:1 # χρωματίζω
3:1 14:1 72:1 90:1 172:1 228:1 269:1 437:1 443:1 # σπουδαίος
1:1 31:1 46:1 63:1 82:1 86:1 126:1 188:1 267:1 272:1 607:1 725:1 # επικίνδυνα
38:1 53:1 209:1 860:1 # τρήμα
62:1 69:1 72:1 # ήλιος
2:1 10:1 34:1 53:1 63:1 93:1 118:2 205:1 476:1 998:1 # στρεπτοκοκκικός
19:1 70:1 93:1 122:1 137:1 243:1 340:1 435:1 446:1 585:1 626:1 693:1 # θυρεοειδεκτομή
38:1 41:1 42:1 108:1 143:1 158:1 342:1 575:1 670:1 856:1 # βούρτσισμα
106:1 240:1 373:1 # μωρός
41:1 65:1 143:1 240:1 330:1 467:1 575:1 836:1 # αλφισμός
9:1 26:1 138:1 145:1 237:1 270:1 560:1 751:1 930:1 # διάβρωση
144:1 # αμρ
608:1 # μci
15:1 44:1 93:1 105:1 124:1 137:1 340:1 435:1 445:1 626:1 632:1 718:1 # υπερθυρεοειδικός
1:1 2:1 8:1 22:1 71:1 123:1 200:1 222:1 282:1 # κατοικώ
72:1 183:1 219:1 708:1 # λέμφος
93:1 373:1 951:1 # δωρεά
2:1 23:1 41:1 77:1 199:1 301:1 340:1 361:1 786:1 964:1 # φωτοευαισθησία
339:1 # γη
46:1 213:1 269:1 384:1 393:1 486:1 # τυχαίνω
43:1 65:1 66:1 102:1 344:1 573:1 926:1 # μπαλόνι
9:1 14:1 39:1 60:1 83:1 88:1 118:1 154:1 173:1 250:1 278:1 # αποκόλληση
3:1 14:1 49:1 90:1 105:1 106:1 146:1 210:1 230:1 334:1 486:1 # ορότυπους
65:1 79:1 88:1 240:1 295:1 329:1 # γαληνός
416:1 489:1 727:1 # unicef
3:1 34:1 36:1 42:1 45:1 52:1 256:1 265:1 385:1 394:1 463:1 542:1 583:1 # ακολουθούμενος
26:1 33:1 171:1 227:1 238:1 578:1 # διπλωπία
323:1 406:1 # matzo
43:1 45:1 72:1 179:1 224:1 385:1 573:1 962:1 # παθολόγος
2:1 4:1 8:1 9:1 38:1 115:1 123:1 146:1 166:1 177:1 252:1 457:1 462:1 663:1 # σηματοδότηση
28:1 53:1 72:1 79:1 109:1 316:1 634:1 881:1 # τρίμηνος
13:1 14:1 19:1 54:1 70:1 71:1 74:1 98:1 125:1 276:1 340:1 446:1 466:1 585:1 693:1 701:1 # προειδοποιητικός
12:1 221:1 240:1 329:1 361:1 # κυανός
3:1 36:1 52:1 60:1 250:1 394:1 463:1 464:1 # ακόλουθα
38:1 217:1 261:1 399:1 724:1 # σάρκωμα
11:1 14:1 18:1 105:1 177:1 334:1 382:1 457:1 587:1 940:1 # υποδόρια
2:1 10:1 12:1 22:1 36:1 41:1 66:1 102:1 169:1 264:1 329:1 640:1 692:1 926:1 # ακανόνιστος
38:1 93:1 542:1 599:1 # ρεύμα
14:1 39:1 49:1 55:1 80:1 128:1 175:1 183:1 278:1 386:1 531:1 708:1 826:1 # αποσυμφορητικός
5:1 10:1 15:1 56:1 161:1 224:1 281:1 313:1 # σταθερά
8:1 21:1 38:1 81:1 115:1 213:1 261:1 369:1 429:1 485:1 724:1 # ενσωματώνω
3:1 24:1 59:1 75:1 128:1 137:1 354:1 405:1 832:1 # ουρητήρας
22:1 59:1 181:1 217:1 365:1 404:1 589:1 718:1 # νάρθηκας
11:1 12:1 24:1 36:1 60:1 66:1 148:1 182:1 240:1 801:1 808:1 882:1 # κρανιακός
1:1 6:1 10:1 25:1 30:1 38:1 98:1 110:1 118:1 159:1 186:1 287:1 423:1 931:1 # δοκιμαστικός
15:1 37:1 44:1 277:1 # ερπετό
32:1 37:1 68:1 77:1 149:1 173:1 190:1 243:1 286:1 897:1 942:1 # εκμετάλλευση
28:1 34:1 49:1 58:1 72:1 93:1 114:1 130:1 143:1 189:1 348:1 635:1 881:1 997:1 # κορεσμένος
1:1 15:1 18:1 44:1 48:1 68:1 124:1 141:1 162:1 203:1 318:1 381:1 847:1 # περικλείω
24:1 63:1 82:1 188:1 213:1 285:1 362:1 546:1 751:1 # επιβραδύνω
31:1 50:1 59:1 # άξονας
17:1 22:1 161:1 224:1 464:1 744:1 923:1 # καθαρά
9:1 10:1 11:1 26:1 39:1 99:1 107:1 138:1 227:1 237:1 332:1 # διαπίστωση
1:1 6:1 30:1 60:1 68:1 94:1 136:1 203:1 240:1 243:2 322:1 570:1 686:1 801:1 850:1 987:1 # εκλεκτικός
7:1 101:1 200:1 293:1 759:1 # ελκώδης
28:1 72:1 79:1 316:1 881:1 950:1 # έμμηνος
11:1 26:1 65:1 107:1 666:1 # διαλύω
52:1 72:1 341:1 346:1 535:1 # άγγλος
2:1 10:1 14:1 41:1 74:1 87:1 101:1 169:1 264:1 276:1 353:1 582:1 676:1 # ελαχιστοποιώ
51:1 55:1 175:1 523:1 531:1 708:1 786:1 # συμφωνώ
117:1 # κάψα
13:1 53:1 193:1 197:1 370:1 # λίτρο
10:1 41:1 55:1 66:1 86:1 204:1 264:1 275:1 369:1 620:1 692:1 # συνιστώσα
6:1 13:1 70:1 100:1 172:1 197:1 306:1 383:1 389:1 402:1 515:1 520:1 534:1 751:1 # βρογχίτιδα
15:1 16:1 21:1 32:1 58:1 114:1 145:1 166:1 189:1 261:1 495:1 992:1 # ενημερωμένος
26:1 77:1 137:1 213:1 285:1 296:1 771:1 # διευρύνω
11:1 19:1 56:1 65:1 232:1 415:1 709:1 841:1 # αλήθεια
5:1 23:1 33:1 57:1 206:1 321:1 # ταινία
15:1 23:1 38:1 165:1 178:1 417:1 541:1 # εργάζομαι
221:1 259:1 361:1 642:1 # έγκυα
17:1 65:1 81:1 87:1 213:1 349:1 393:1 936:1 # χαλαρώνω
3:1 28:1 57:2 62:1 113:1 155:1 340:1 478:1 485:1 548:1 691:1 762:1 # ινσουλινοεξαρτώμενος
38:1 42:1 52:1 63:1 101:1 420:1 542:1 # επωφελούμαι
1:1 136:1 240:1 277:1 284:1 467:1 # εφικτός
2:1 4:1 10:1 37:1 56:1 121:1 166:1 169:1 356:1 630:1 # στοχοθετημένος
5:1 12:1 28:1 146:1 449:1 976:1 # βότανο
161:1 198:1 # ωχρά
34:1 38:1 74:1 116:1 143:1 171:1 176:1 299:1 517:1 844:1 856:1 # μυκοπλάσματα
1:1 20:1 35:1 85:1 139:1 236:1 517:1 # μυικής
33:1 103:1 193:1 341:1 346:1 680:1 # αγγλία
12:1 31:1 103:1 108:1 109:1 147:1 213:1 332:1 373:1 752:1 # αναγνωρίσιμος
7:1 16:1 46:1 78:1 101:1 111:1 193:1 319:1 517:1 827:1 # μυελίνης
4:1 17:1 18:1 69:1 80:1 203:1 214:1 248:1 342:1 451:1 619:1 660:1 816:1 873:1 # αρτηριοσκλήρυνση
2:1 5:1 10:1 25:1 38:1 118:1 159:1 169:1 472:1 785:1 839:1 885:1 # μαστοκύτταρο
79:1 128:1 217:1 492:1 # άρρην
14:1 39:1 42:1 43:1 108:1 278:1 785:1 # παπούτσι
12:1 22:1 640:1 # καν
52:1 72:1 101:1 233:1 410:1 # σίελος
72:1 121:1 392:1 # πάχος
213:1 214:1 667:1 910:1 # κηρύχνω
11:1 21:1 66:1 72:1 228:1 269:1 882:1 # ενιαίος
2:1 37:1 72:1 93:1 150:1 310:1 344:1 670:1 # εμπύρετος
25:1 26:1 69:1 87:1 143:1 171:1 576:1 759:1 780:1 787:1 # πλασμώδιο
38:1 457:1 962:1 # δόγμα
22:1 38:1 175:1 259:1 279:1 642:1 # έγκαυμα
4:1 5:1 19:1 32:1 50:1 69:1 75:1 146:1 220:1 252:1 257:1 327:1 329:1 335:1 364:1 # μειονότητα
8:1 21:1 38:1 99:1 114:1 115:1 261:2 429:1 485:1 724:1 # ενσωματωμένος
5:1 52:1 65:1 308:1 745:1 # πέταλο
22:1 23:1 28:1 42:1 57:1 69:1 92:1 165:1 208:1 478:1 670:1 # καινούργιος
1:1 15:1 17:1 18:1 22:1 44:1 124:1 141:1 162:1 197:1 318:1 363:1 380:1 533:1 675:1 838:1 847:1 891:1 # περικαρδίτιδα
8:1 38:1 46:1 68:1 77:1 115:1 127:1 176:1 261:1 473:1 721:1 724:1 897:1 # λευκωματίνη
28:1 80:1 81:1 627:1 # νοσών
2:1 12:1 40:1 72:1 75:1 150:1 274:1 339:1 493:1 545:1 646:1 # ανεξήγητος
15:1 44:1 99:1 105:1 124:1 138:1 342:1 445:1 587:1 596:1 632:1 # υπερφόρτωση
24:1 54:1 106:1 373:1 743:1 # πρόωρα
1:1 34:2 51:1 57:1 66:1 71:1 129:1 156:1 213:1 651:1 # κοινωνικοοικονομικός
23:1 26:1 43:1 223:1 321:1 667:1 # παιχνίδι
26:1 69:1 347:1 576:1 652:1 # σχέδιο
11:1 28:1 71:1 470:1 # άπνοια
54:1 408:1 437:1 # σπρέι
4:1 34:1 36:1 45:1 52:1 133:1 136:1 214:1 256:1 396:1 451:1 482:1 583:1 # κολοβακτηρίδιο
17:1 22:1 127:1 145:1 172:1 223:1 301:1 363:1 588:1 # καρωτίδα
# σώζω
11:1 13:1 26:1 54:1 56:1 107:1 108:1 125:1 130:1 177:1 224:1 # προδιαθεσικός
72:1 98:1 177:1 # έξοδος
38:1 41:1 66:1 143:1 336:1 567:1 575:1 692:1 856:1 # φτέρνισμα
13:1 17:1 32:1 37:1 43:1 53:1 72:1 135:1 161:1 286:1 370:1 744:1 880:1 960:1 # παράμετρος
5:1 18:1 23:1 206:1 211:1 270:1 # ταιριάζω
2:1 8:1 23:1 38:1 45:1 52:1 92:1 100:1 110:1 115:1 123:1 256:1 320:1 374:1 453:1 462:1 600:1 687:1 740:1 812:1 # αιματολογικός
34:1 38:1 74:1 116:1 143:1 171:1 176:1 299:1 517:1 844:1 856:1 # μυκοπλάσματος
2:1 26:1 41:1 97:1 136:1 178:1 243:1 248:1 686:1 915:1 # δισκεκτομή
20:1 36:1 87:1 155:1 414:1 496:1 892:1 # φυλακή
49:1 183:1 349:1 386:1 # φορώ
14:1 69:1 71:1 72:1 466:1 # όποιος
21:1 27:1 29:1 46:1 48:1 213:1 539:1 603:1 # εντείνω
2:1 11:1 23:1 26:1 45:1 92:1 107:1 168:1 573:1 703:1 812:1 962:1 # διαιτολόγιο
9:1 11:1 26:1 107:1 138:1 218:1 237:1 381:1 684:1 # διαβίωση
21:1 28:1 68:1 74:1 91:1 122:1 310:1 362:1 557:1 708:1 # λεμφαδενοπάθεια
13:1 17:1 54:1 80:1 125:1 204:1 229:1 330:1 550:1 612:1 790:1 968:1 # προσαρμόζω
17:1 24:1 43:1 65:1 135:1 180:1 426:1 666:1 # παραλύω
17:2 18:1 24:1 43:1 57:1 135:1 180:1 321:1 381:1 426:1 492:1 685:1 # παραρρινίων
9:1 54:1 84:1 106:1 247:1 377:1 414:1 579:1 743:1 # πρόσφυση
17:1 48:1 138:1 204:1 223:1 399:1 920:1 951:1 # σαρκoείδωση
15:1 27:1 106:1 144:1 170:1 171:1 183:1 187:1 702:1 708:1 768:1 # αμφοτερόπλευρη
13:1 19:1 44:1 197:1 211:1 269:1 356:1 393:1 437:1 781:1 949:1 # σπειροχαίτη
13:1 25:1 32:1 37:1 53:1 72:1 286:1 370:1 436:1 542:1 950:1 # ασύμμετρος
213:1 667:1 # ψάχνω
19:1 39:1 44:1 324:1 331:1 415:1 949:1 # απειλή
6:1 8:1 19:1 24:1 38:1 44:1 115:1 144:1 164:1 211:1 437:1 597:1 781:1 949:1 # σπειραματικής
1:1 15:1 44:1 45:1 62:1 105:1 117:1 124:1 158:1 254:1 268:1 388:1 403:1 445:1 632:1 # υπερβολικά
1:1 2:1 8:1 60:1 94:1 123:1 178:1 212:1 240:1 581:1 801:1 987:1 # ατομικός
218:1 755:1 # αβγό
16:1 33:1 36:1 57:1 83:1 186:1 233:1 500:1 544:1 938:1 # ακινησία
251:1 415:1 # λήξη
13:1 34:1 36:1 38:1 74:1 80:1 82:1 148:1 248:1 550:1 656:1 # μακροσκοπικός
1:1 15:1 18:1 26:1 44:1 60:1 69:1 94:1 124:1 162:1 177:1 240:1 318:1 619:1 654:1 801:1 987:1 # περιοδικός
2:1 14:1 16:1 57:1 74:1 75:1 186:1 216:1 276:1 544:1 676:1 870:1 905:1 938:1 # κινητοποίηση
6:1 12:1 16:1 26:1 29:1 57:1 70:1 83:1 108:1 131:1 184:1 239:1 447:1 938:1 # αντινησιδιακά
2:1 25:1 108:1 110:1 146:1 330:1 393:1 772:1 # χασιμότο
9:1 11:1 26:1 107:1 138:1 144:1 237:1 330:1 587:1 596:1 786:1 # διαμόρφωση
11:1 28:1 71:1 535:1 752:1 # άγνοια
15:1 93:1 655:1 669:1 # ερεθίζω
17:1 26:1 69:1 72:1 229:1 330:1 576:1 612:1 # αρμόδιος
11:1 36:1 57:1 60:1 66:1 182:1 240:1 561:1 801:1 882:1 # ινιακός
10:1 15:1 27:1 45:1 46:1 83:1 88:1 109:1 121:1 187:1 280:1 730:1 # χοληστερίνη
1:1 6:1 28:1 30:1 55:1 77:1 86:1 112:1 122:1 177:1 275:1 558:1 611:1 658:1 967:1 # συνοδευτικός
17:1 21:1 24:1 32:1 36:1 43:1 48:1 97:1 135:1 180:1 391:1 426:1 634:1 902:1 # παρακείμενος
8:1 27:1 101:1 917:1 # ατελώς
8:1 14:1 22:1 52:1 71:1 72:1 149:1 190:1 222:1 238:1 606:1 837:1 # κατάλοιπος
40:1 58:1 185:1 347:1 408:1 425:1 541:1 582:1 637:1 846:1 # σχιζοφρένεια
1:1 5:1 12:1 37:1 60:1 66:1 93:1 94:1 156:1 163:1 240:1 751:1 801:1 808:1 976:1 987:1 # βρετανικός
15:2 27:1 29:1 57:1 102:1 106:1 187:1 420:1 514:1 539:1 596:1 732:1 768:1 # ιντερφερόνη
9:1 83:1 128:1 154:1 354:1 673:1 832:1 # τήρηση
24:1 59:1 132:1 336:1 # κέρας
21:1 28:1 # εννοώ
13:1 50:1 74:1 87:1 121:1 126:1 171:1 174:1 353:1 433:1 659:1 # αχονδροπλασία
3:1 15:1 27:1 37:1 122:1 187:1 274:1 349:1 443:1 516:1 # εξουδετερώνω
5:1 8:1 10:1 13:1 22:1 25:1 53:1 151:1 159:1 185:1 222:1 370:1 421:1 467:1 476:1 605:1 650:1 # καταστροφικός
15:1 56:1 229:1 240:1 313:1 330:1 # θερμός
38:1 88:1 166:1 584:1 663:1 # άθλημα
16:1 39:1 172:1 234:1 392:1 # δαπάνη
23:1 39:1 41:1 44:1 75:1 77:1 181:1 199:1 331:1 361:1 964:1 985:1 # απευαισθητοποίηση
122:1 130:1 143:1 172:1 223:1 351:1 # δεσμίδα
18:1 27:1 114:1 214:1 243:1 261:1 316:1 547:1 660:1 # τεκμηριωμένος
2:1 38:1 39:1 119:1 146:1 178:1 194:1 # απότομα
1:1 17:1 22:1 57:1 60:1 66:1 94:1 156:1 186:1 240:1 363:1 399:1 544:1 561:1 695:1 801:1 920:1 987:1 # καρκινικός
63:1 82:1 188:1 846:1 # επιζώ
14:1 39:1 117:1 118:1 160:1 190:1 278:1 628:1 # αποκάλυψη
12:1 31:1 65:1 147:1 666:1 # αναλύω
3:1 13:1 136:1 176:1 277:1 411:1 425:1 904:1 968:1 # φρουκτόζη
14:1 45:1 63:1 82:1 85:1 188:1 238:1 415:1 484:1 # επιπολής
38:1 166:1 663:1 669:1 904:1 # ίζημα
5:1 13:1 31:1 100:1 148:1 170:1 183:1 258:1 752:1 # κροταφογναθικής
23:1 34:1 38:1 71:1 110:1 502:1 880:1 # κοιμάμαι
15:1 85:1 229:1 # ερμής
49:1 65:1 88:1 95:1 173:1 328:1 419:1 562:1 573:1 596:1 # αλληλόμορφα
1:1 60:1 92:1 94:1 177:1 240:1 293:1 355:1 430:1 801:1 987:1 # οδηγικός
12:1 28:1 72:1 87:1 190:1 449:1 459:1 881:1 # βάλανος
161:1 267:1 571:1 751:1 # βράδυ
9:1 32:1 77:1 84:1 143:1 444:1 579:1 # δέσμευση
14:1 36:1 38:1 39:1 84:1 143:1 148:1 178:1 278:1 432:1 656:1 # απομακρυσμένος
3:1 6:1 70:1 109:1 128:1 137:1 197:1 298:1 306:1 402:1 405:1 468:1 520:1 # ουρηθρίτιδα
1:1 2:1 8:1 60:1 74:1 82:1 94:1 123:1 240:1 676:1 801:1 987:1 # ατοπικός
13:1 42:1 121:1 714:1 # ρούχο
4:1 5:1 18:1 75:1 110:1 174:1 220:1 257:1 335:1 785:1 # δριμύτητα
34:1 52:1 72:1 216:1 982:1 # κοίλος
13:1 34:1 45:1 54:1 80:1 88:1 125:1 166:1 173:1 248:1 550:1 583:1 790:1 # προσκολλημένος
9:1 63:1 82:1 86:1 188:1 217:1 432:1 459:1 485:1 546:1 # επιβάρυνση
3:1 33:1 109:1 137:1 405:1 853:1 # ουρία
95:1 110:1 117:1 525:1 # κάψιμο
13:1 50:1 66:1 198:1 270:1 431:1 # χρονιά
6:1 8:2 38:1 87:1 99:1 101:1 115:1 164:1 261:1 472:1 597:1 724:1 # ελαττωματικός
4:1 10:1 249:1 389:1 468:1 535:1 977:1 # στηθάγχη
1:1 18:1 60:1 88:1 94:1 141:1 203:1 214:1 240:1 660:1 801:1 987:1 # κληρικός
10:1 15:1 17:1 18:1 27:1 41:1 161:1 187:1 264:1 280:1 452:1 766:1 # αριστερά
316:1 412:1 860:1 # κνήμη
14:1 41:1 45:1 52:1 92:1 100:1 105:1 143:1 256:1 320:1 330:1 334:1 453:1 484:1 575:1 600:1 687:1 740:1 836:1 # υπολογισμός
9:1 10:1 12:1 25:1 31:1 138:1 147:1 159:1 237:1 277:1 419:1 849:1 975:1 # αναστόμωση
28:1 178:1 351:1 669:1 # νομίζω
1:1 6:1 10:1 13:1 30:1 41:1 60:1 71:1 94:1 224:1 264:1 287:1 298:1 322:1 423:1 993:1 # αθροιστικός
# σς
28:1 57:1 63:1 82:1 188:1 478:1 # επινοώ
9:1 11:1 12:1 26:1 36:1 38:1 107:1 182:1 485:1 542:1 885:1 970:1 # διακύμανση
13:1 50:1 68:1 77:1 95:1 137:1 171:1 329:1 679:1 771:1 897:1 899:1 # μονόπλευρος
1:1 19:1 56:1 60:1 94:1 240:1 801:1 841:1 987:1 # θειικός
2:1 3:1 29:1 121:1 157:1 234:1 312:1 356:1 852:1 # οξεάντοχους
1:1 22:1 26:1 38:1 261:1 269:1 381:1 654:1 724:1 891:1 # δικαίωμα
13:1 31:1 50:1 198:1 389:1 436:1 # σύγχρονα
21:1 28:1 45:1 68:1 77:1 93:1 174:1 176:1 362:1 557:1 897:1 # αδρενολευκοδυστροφία
231:1 305:1 323:1 358:1 375:1 933:1 995:1 # patellar
1:1 2:1 19:1 50:1 60:1 66:1 94:1 140:1 156:1 168:1 240:1 431:1 455:1 555:1 703:1 774:1 801:1 987:1 # γειτονικός
12:1 31:1 36:1 147:1 214:1 429:1 615:1 910:1 # ανακηρύσσω
58:1 63:1 82:1 114:1 166:1 168:1 188:1 189:1 384:1 486:1 955:1 977:1 # επιτυχημένος
15:1 44:1 100:1 105:1 121:1 124:1 128:1 161:1 401:1 445:1 632:1 # υπερηχογράφημα
19:1 26:1 34:1 41:1 56:1 74:1 248:1 392:1 584:1 841:1 # δισκοπάθεια
262:1 406:1 491:1 624:1 # mantoux
201:1 505:1 # igras
4:1 10:1 38:1 116:1 166:1 249:1 299:1 527:1 663:1 844:1 # βλάστημα
213:1 285:1 # φτύνω
352:1 491:1 738:1 # stop
242:1 283:1 489:1 512:1 # microti
23:1 69:1 87:1 437:1 # σπήλαιο
13:1 98:1 137:1 170:1 177:1 369:1 899:1 # πυροδοτώ
4:1 9:1 10:1 83:1 116:1 154:1 243:1 249:1 299:1 527:1 844:1 # εκβλάστηση
21:1 60:1 98:1 126:1 178:1 240:1 398:1 517:1 536:1 653:1 690:1 801:1 # ενδομυϊκός
777:1 809:1 # kaposi
88:1 171:1 214:1 349:1 919:1 # πληρώ
3:1 112:1 144:1 158:1 250:1 277:1 303:1 464:1 655:1 # εθαμβουτόλη
12:1 15:1 31:1 48:1 56:1 147:1 258:1 420:1 474:1 483:1 707:1 718:1 732:1 # αναφερθείς
5:1 8:1 22:1 24:1 103:1 151:1 222:1 258:1 401:1 650:1 813:1 944:1 # καταγραφή
11:1 26:1 40:1 103:1 107:1 138:1 177:1 213:1 626:1 752:1 # νεοδιαγνωσθείς
9:1 29:1 55:1 83:1 86:1 128:1 154:1 275:1 354:1 673:1 832:1 # συντήρηση
52:1 155:1 517:1 880:1 # άμυλο
4:1 10:1 249:1 444:1 # ζέστη
18:1 69:1 72:1 118:1 136:1 369:1 619:1 751:1 # οκτώβριος
7:1 293:1 759:1 # οζώδης
6:1 12:1 31:1 36:1 87:1 136:1 147:1 155:1 258:1 414:1 482:1 570:1 892:1 # αναφυλακτικός
246:1 262:1 489:1 529:1 580:1 # africanum
5:1 34:1 45:1 113:1 118:1 273:1 299:1 583:1 # σοκολάτα
19:1 69:1 103:1 140:1 216:1 223:1 293:1 341:1 555:1 631:1 680:1 817:1 855:1 # αγγειοοίδημα
28:1 32:1 79:1 88:1 171:1 178:1 295:1 317:1 437:1 919:1 # σπληνομεγαλία
13:1 108:1 217:1 572:1 # τσιγάρο
13:1 15:1 118:1 298:1 394:1 432:1 472:1 785:1 885:1 961:1 993:1 # ερυθροκύτταρο
37:1 56:1 69:1 369:1 630:1 # υιοθετώ
21:1 460:1 778:1 # ενέχω
63:1 81:1 82:1 188:1 846:1 # επιζών
5:1 13:1 17:1 46:1 112:1 118:1 221:1 272:1 360:1 472:1 607:1 614:1 757:1 839:1 871:1 927:1 983:1 # κυτταροκίνες
1:1 6:1 10:1 18:1 22:1 30:1 41:1 49:1 224:1 264:1 287:1 385:1 423:1 452:1 591:1 923:1 # καθοριστικός
18:1 69:1 72:1 336:1 619:1 # αέριος
17:1 161:1 186:1 204:1 744:1 886:1 # σαράκι
13:1 148:1 243:1 # εκροή
392:1 437:1 # σπάω
38:1 219:1 469:1 642:1 # φλέγμα
2:1 10:1 17:1 18:1 41:1 88:1 169:1 170:1 264:1 452:1 498:1 567:1 766:1 # αριστοτέλης
4:1 34:1 36:1 133:1 136:1 176:1 214:1 396:1 451:1 482:1 517:1 # μυκοβακτηρίου
13:1 15:1 27:1 39:1 72:1 187:1 664:1 # απώτερος
11:1 25:1 28:1 58:1 72:1 114:1 143:1 189:1 212:1 348:1 635:1 761:1 787:1 881:1 997:1 # μιασμένος
13:1 14:1 54:1 99:1 125:1 308:1 630:1 937:1 # προϋποθέτω
15:1 27:1 38:1 178:1 187:1 321:1 541:1 669:1 # φτερνίζομαι
4:1 10:1 12:1 40:1 41:1 43:1 63:1 82:1 166:1 188:1 249:1 264:1 545:1 # πανεπιστημιακός
28:1 43:1 58:1 72:1 103:1 114:1 189:1 261:1 348:1 465:1 598:1 635:1 881:1 # παγωμένος
262:1 505:1 809:1 # kansasii
5:1 12:1 251:1 273:1 404:1 699:1 # ανάταξη
38:1 55:1 88:1 145:1 171:1 175:1 214:1 261:1 344:1 531:1 724:1 848:1 919:1 # συμπληρωματικός
5:1 8:1 13:1 17:1 22:1 54:1 118:1 125:1 136:1 151:1 222:1 360:1 399:1 650:1 747:1 920:1 963:1 # προκαταρκτικός
3:1 52:1 112:1 240:1 277:1 346:1 463:1 # γλουτός
6:1 13:1 16:1 21:1 54:1 75:1 100:1 125:1 140:1 291:1 559:1 870:1 # προγεννητικός
13:1 46:1 54:1 125:1 133:1 213:1 269:1 396:1 # προβαίνω
14:1 27:1 170:1 702:1 763:1 # όποτε
13:1 54:1 80:1 125:1 199:1 550:1 790:1 910:1 # προσθήκη
5:1 # βήτα
23:1 31:1 38:1 144:1 285:1 # δύναμαι
24:1 59:1 336:1 745:1 # πέρας
2:1 10:1 53:1 63:1 93:1 176:1 178:1 205:1 476:1 517:1 998:1 # στρεπτομυκίνης
13:1 40:1 45:1 72:1 77:1 137:1 179:1 480:1 573:1 771:1 899:1 962:1 # νευρολόγος
52:1 72:1 119:1 250:1 # πόλος
4:1 79:1 104:1 205:1 329:1 # πτηνό
3:1 13:1 72:1 137:1 179:1 233:1 405:1 899:1 # σίγουρος
215:1 253:1 305:1 933:1 # partnership
624:1 # ntm
32:1 45:1 75:1 87:1 113:1 130:1 218:1 354:1 # μεσολαβητής
13:1 19:1 70:1 97:1 198:1 317:1 340:1 389:1 446:1 585:1 693:1 830:1 # κεγχροειδής
18:1 19:1 49:1 69:1 70:1 85:1 121:1 340:1 390:1 446:1 585:1 591:1 619:1 693:1 830:1 # χοριοειδής
85:1 87:1 218:2 527:1 # αβλαβής
11:1 21:1 36:1 62:1 98:1 126:1 181:1 182:1 328:1 398:1 536:1 630:1 690:1 991:1 # ενδοθηλιακός
24:1 33:1 40:1 65:1 77:1 137:1 345:1 480:1 556:1 771:1 # νευραλγία
5:1 8:1 14:1 22:1 39:1 45:1 68:1 151:1 222:1 278:1 310:1 484:1 650:1 # καταπολεμώ
13:1 80:1 181:1 203:1 214:1 224:1 248:1 415:1 550:1 832:1 # αθηροσκλήρωση
1:1 4:1 10:1 14:1 18:1 80:1 105:1 136:1 141:1 214:1 249:1 334:1 451:1 508:1 660:1 873:1 # υποστηρικτικός
6:1 40:1 70:1 77:1 109:1 137:1 172:1 197:1 306:1 383:1 402:1 480:1 515:1 520:1 534:1 771:1 # νευρίτιδα
1:1 60:1 94:1 240:1 467:1 486:1 801:1 987:1 # τυφικός
3:1 13:1 14:1 69:1 71:1 74:1 100:1 137:1 140:1 276:1 405:1 433:1 466:1 701:1 899:1 # ουροποιογεννητικός
18:1 45:1 69:1 98:1 217:1 299:1 619:1 # δολάριο
5:1 10:1 21:1 32:1 37:1 103:1 140:1 163:1 286:1 444:1 460:1 559:1 734:1 944:1 # μεταγενέστερος
11:1 36:1 51:1 60:1 66:1 182:1 240:1 465:1 801:1 882:1 # γωνιακός
253:1 262:1 283:1 428:1 529:1 # canetti
63:1 68:1 227:1 527:1 628:1 726:1 # επίβλεψη
6:1 69:1 261:1 273:1 502:1 951:1 # δωμάτιο
2:1 29:1 51:1 157:1 234:1 312:1 356:1 852:1 # οξεάντοχων
17:1 24:1 36:1 43:1 57:1 135:1 180:1 186:1 426:1 523:1 544:1 902:1 # παρακινώ
43:1 65:1 299:1 316:1 880:1 # παλάμη
12:1 15:1 29:1 95:1 122:1 127:1 131:1 223:1 229:1 # δερμοαντίδραση
2:1 72:1 105:1 150:1 205:1 269:1 # αίγυπτος
4:1 10:1 12:1 38:1 116:1 166:1 249:1 404:1 663:1 # ανάστημα
11:1 12:1 19:1 36:1 40:1 63:1 82:1 91:1 182:1 188:1 232:1 545:1 705:1 # επιφανειακός
52:1 95:1 155:1 178:1 185:2 324:1 414:1 467:1 # ομοφυλοφιλία
9:1 12:1 38:1 109:1 373:1 485:1 634:1 # ωρίμανση
8:1 13:1 29:1 33:1 50:1 53:1 98:1 127:1 177:1 292:1 370:1 645:1 # οδοντίατρος
11:1 19:1 36:1 109:1 148:1 232:1 458:1 # ακρίβεια
1:1 6:1 30:1 34:1 112:1 129:1 160:1 203:1 216:1 243:1 558:1 564:1 658:1 # εκλυτικοί
63:1 65:1 68:1 70:1 82:1 88:1 173:1 174:1 188:1 328:1 562:1 # αλληλεπιδρώ
6:1 37:1 68:1 80:1 97:1 101:1 248:1 517:1 528:1 661:1 915:1 # μυοσκελετικός
22:1 59:1 88:1 200:1 248:1 365:1 # σκώληκας
1:1 60:1 69:1 94:1 166:1 212:1 240:1 309:1 356:1 581:1 801:1 977:1 987:1 # βιοχημικός
17:1 23:1 38:1 66:1 # αρνιέμαι
# pv
1:1 26:1 136:1 240:1 277:1 301:1 486:1 654:1 # δικτυωτός
1:1 2:1 6:1 8:1 12:1 22:1 29:1 30:1 74:1 123:1 131:1 184:1 205:1 222:1 239:1 676:1 891:1 # αντικατοπτρίζω
98:1 243:1 356:1 # εκδοχή
1:1 21:1 34:1 71:1 85:1 100:1 129:1 140:1 412:1 559:1 # οικογενής
24:1 59:1 136:1 259:1 354:1 377:1 467:1 572:1 832:1 # σφιγκτήρας
1:1 6:1 8:1 24:1 30:1 38:1 60:1 94:1 115:1 144:1 164:1 174:1 240:1 271:1 322:1 597:1 754:1 801:1 903:1 987:1 # δραματικός
33:1 45:1 49:1 52:1 95:1 100:1 183:1 256:1 320:1 345:1 453:1 556:1 596:1 # μορφολογία
13:1 19:1 27:1 32:1 54:1 57:1 125:1 170:1 329:1 419:1 702:1 756:1 # προτεινόμενος
19:1 70:1 77:1 84:1 97:1 274:1 312:1 380:1 446:1 641:1 # εξειδίκευση
9:1 349:1 620:1 751:1 # βρώση
10:1 11:1 19:1 25:1 56:1 149:1 159:1 232:1 584:1 841:1 # αστάθεια
52:1 55:1 155:1 173:1 216:1 251:1 634:1 # συλλοίμωξη
4:1 17:1 28:1 58:1 114:1 166:1 189:1 274:1 342:1 348:1 618:1 635:1 816:1 955:1 # εξαρτημένος
6:1 8:1 11:1 18:1 29:1 50:1 53:1 98:1 177:1 184:1 292:1 314:1 378:1 645:1 # οδοντιατρικός
48:1 68:1 95:1 108:1 110:1 203:1 332:1 525:1 # κλείσιμο
11:1 21:1 34:1 62:1 71:1 98:1 118:1 126:1 324:1 398:1 536:1 690:1 991:1 # ενδοκοιλιακός
12:2 40:1 43:1 63:1 91:1 310:1 321:1 545:1 694:1 708:1 # επανεμφανίζω
2:1 7:1 9:1 37:1 96:1 97:1 138:1 157:1 237:1 990:1 # κετοξέωσης
18:1 148:1 259:1 758:1 # γκρι
9:1 23:1 33:1 110:1 351:1 374:1 800:1 # σηψαιμία
3:1 13:1 54:1 91:1 105:1 125:1 158:1 185:1 269:1 546:1 605:1 # ιβουπροφαίνη
3:1 9:1 13:1 17:1 25:1 33:1 43:1 84:1 135:1 233:1 376:1 411:1 500:1 797:1 927:1 # παρουσίαση
9:1 14:1 15:1 32:1 45:1 116:1 160:1 161:1 175:1 448:1 484:1 764:1 877:1 # πολυμεράση
5:1 23:1 65:1 87:1 238:1 349:1 373:1 936:1 # ταλαιπωρώ
34:1 72:1 79:1 248:1 316:1 321:1 332:1 # μηνίσκος
8:1 12:1 22:1 27:1 28:1 80:1 113:1 118:1 130:1 222:1 449:1 621:1 627:1 963:1 # ανοσοκατεσταλμένα
22:1 52:1 72:1 144:1 344:1 # καμπύλος
1:1 6:1 13:1 30:1 37:1 54:1 56:1 60:1 80:1 94:1 125:1 199:1 322:1 524:1 528:1 550:1 790:1 864:1 # προσθετικός
8:1 11:1 19:1 68:1 232:1 494:1 498:1 567:1 # ατέλεια
1:1 8:1 13:1 53:1 60:1 94:1 185:1 240:1 370:1 467:1 605:1 645:1 801:1 987:1 # ατροφικός
13:1 71:1 198:1 270:1 # χροιά
23:1 38:1 175:1 435:1 502:1 880:1 # θυμάμαι
63:1 392:1 465:1 535:1 # επάγω
# pcp
13:1 15:1 27:1 37:1 187:1 333:1 516:1 664:1 # ετεροζυγώτης
373:1 951:1 # ύδωρ
5:1 10:1 12:1 25:1 27:1 31:1 32:1 37:1 77:1 147:1 159:1 163:1 280:1 286:1 734:1 849:1 976:1 # μεταναστευτικός
10:1 25:1 38:1 159:1 240:1 277:1 975:1 # μαστός
41:1 199:1 240:1 330:1 872:1 964:1 # ισθμός
21:1 28:1 356:1 557:1 # ενοχλώ
1:1 6:1 10:1 18:1 30:1 41:1 49:1 60:1 94:1 240:1 264:1 287:1 322:1 423:1 452:1 591:1 801:1 987:1 # οριστικός
3:1 46:1 70:1 98:1 158:1 380:1 396:1 443:1 # ζιδοβουδίνη
13:1 54:1 72:1 125:1 819:1 885:1 # κύπρος
38:1 190:1 # άλμα
14:1 105:1 172:1 178:1 334:1 502:1 571:1 # υποομάδα
28:1 40:1 50:1 74:1 77:1 95:1 175:1 392:1 470:1 480:1 679:1 775:1 829:1 # πνευμονοπάθεια
1:1 3:1 51:1 60:1 66:1 94:1 156:1 158:1 240:1 801:1 987:1 # βουβωνικός
15:1 59:1 296:1 408:1 # ιερέας
91:1 190:1 # άλφα
1:1 63:1 65:1 82:1 85:1 91:1 97:1 188:1 284:1 415:1 # επικεφαλής
1:1 15:1 20:1 27:1 35:1 50:1 66:1 98:1 128:1 156:1 187:1 431:1 574:1 774:1 # τερηδονική
33:1 44:1 84:1 267:1 437:1 # δυσπεψία
1:1 6:1 30:1 49:1 60:1 94:1 240:1 322:1 342:1 801:1 987:1 # αορτικός
39:1 745:1 778:1 # απέχω
1:1 117:1 254:1 # ιικά
14:1 15:1 21:1 39:1 40:1 44:1 74:1 165:1 179:1 276:1 331:1 367:1 417:1 779:1 # απενεργοποιώ
19:1 21:1 32:1 40:1 41:1 391:1 419:1 437:1 470:1 756:1 829:1 842:1 # εισπνεόμενος
12:1 31:1 41:1 66:1 86:1 143:1 240:1 279:1 330:1 575:1 692:1 808:1 836:1 # αυνανισμός
50:1 51:1 68:1 171:1 404:1 626:1 # πλεονάζων
33:1 49:1 84:1 109:1 183:1 267:1 377:1 386:1 853:1 # δυσφορία
2:1 71:1 72:1 95:1 110:1 308:1 525:1 # έτοιμος
14:1 39:1 46:1 101:1 178:1 193:1 213:1 278:1 517:1 827:1 # απομυελίνωση
11:1 13:1 17:1 26:1 107:1 492:1 # διαρροή
14:1 38:1 39:1 45:1 193:1 261:1 278:1 484:1 724:1 # απολίθωμα
6:1 45:1 52:1 88:1 118:1 145:1 203:1 214:1 256:1 301:1 588:1 # ολοκληρωτικός
14:1 21:1 28:1 32:1 80:1 105:1 334:1 347:1 391:1 419:1 557:1 756:1 842:1 # υποσχόμενος
54:1 145:1 668:1 # πρωί
28:1 33:1 57:1 65:1 178:1 345:1 361:1 478:1 517:1 556:1 # ινομυαλγία
38:1 161:1 425:1 535:1 # φράγμα
38:1 498:1 745:1 # πέλμα
344:1 # μπς
8:1 31:1 50:1 63:1 82:1 127:1 179:1 188:1 223:1 473:1 572:1 622:1 # επιγονατίδος
15:1 32:1 69:1 72:1 108:1 166:1 209:1 300:1 767:1 992:1 # ημερήσιος
5:1 17:1 37:1 72:1 93:1 163:1 228:1 269:1 # αρεταίος
19:1 24:1 39:1 44:1 119:1 194:1 211:1 781:1 949:1 # απόπειρα
72:1 81:1 95:1 175:1 178:1 # ομώνυμος
106:1 373:1 # μωρό
26:1 38:1 41:1 143:1 459:1 571:1 575:1 856:1 # βάδισμα
52:1 72:1 100:1 178:1 179:1 250:1 320:1 330:1 # ομόλογος
24:1 54:1 56:1 105:1 106:1 353:1 613:1 743:1 751:1 760:1 # βραχυπρόθεσμος
13:2 19:1 40:1 77:1 137:1 211:1 235:1 356:1 480:1 771:1 781:1 791:1 899:1 # νευροχειρουργός
88:1 # ύλη
1:1 21:1 34:1 71:1 100:1 129:1 140:1 412:1 559:1 # οικογενή
10:1 15:1 44:1 45:1 83:1 88:1 105:1 121:1 124:1 445:1 632:1 # υπερχοληστερολαιμίας
7:1 13:1 16:1 46:1 78:1 98:1 111:1 177:1 319:1 # ροδοψίνης
6:1 10:1 13:1 25:1 38:1 54:1 125:1 159:1 178:1 179:1 287:1 572:1 # προμαστιγοφόρος
1:1 6:1 10:1 25:1 30:1 43:1 60:1 94:1 159:1 240:1 287:1 322:1 423:1 437:1 801:1 987:1 # σπαστικός
5:1 17:1 22:1 33:1 176:1 353:1 363:1 380:1 533:1 675:1 760:1 838:1 # ταχυκαρδία
9:1 21:1 29:1 138:1 237:1 603:1 819:1 # εντύπωση
1:1 6:1 17:1 22:1 30:1 60:1 94:1 224:1 240:1 322:1 342:1 464:1 801:1 816:1 923:1 987:1 # καθαρτικός
11:1 26:1 107:1 136:1 362:1 380:1 486:1 # διαδίκτυο
38:1 75:1 85:1 181:1 224:1 354:1 # μαθητής
12:1 23:1 57:1 65:1 87:2 91:1 155:1 804:1 936:1 # φαινυλαλανίνη
48:1 56:1 145:1 483:1 638:1 # φθείρω
32:1 40:1 55:1 86:1 275:1 419:1 577:1 582:1 657:1 756:1 846:1 # συνεχιζόμενος
45:1 52:1 72:1 144:1 158:1 256:1 403:1 708:1 # αμφίβολος
13:1 72:1 137:1 221:1 259:1 642:1 899:1 # έγκυρος
10:1 34:1 80:1 127:1 508:1 669:1 # κοστίζω
5:1 12:2 25:1 29:1 31:1 36:1 87:1 131:1 147:1 196:1 203:1 780:1 976:1 # αντανακλαστικά
72:1 80:1 95:1 113:1 143:1 615:1 # δύσοσμος
2:1 17:1 43:1 72:1 112:1 135:1 150:1 160:1 161:1 190:1 744:1 960:1 # παράλυτος
7:1 293:1 518:1 759:1 # ιώδης
14:1 23:1 38:1 39:1 121:1 177:1 178:1 278:1 778:1 940:1 # αποδέχομαι
15:1 18:1 44:1 124:1 162:1 310:1 318:1 344:1 778:1 # εμπεριέχω
15:1 18:1 24:1 44:1 124:1 140:1 144:1 162:1 317:1 318:1 401:1 572:1 813:1 # περιγεγραμμένος
8:1 22:1 52:1 72:1 100:1 149:1 179:1 190:1 222:1 320:1 606:1 837:1 # κατάλογος
5:1 19:1 25:1 69:1 103:1 140:1 170:1 233:1 341:1 421:1 555:1 631:1 680:1 711:1 855:1 # αγγειοτασίνη
6:1 37:1 57:1 88:1 93:1 190:1 404:1 528:1 # ρετινάλη
# tnfα
1:1 6:1 10:1 13:1 30:1 54:1 100:1 125:1 138:1 213:1 287:1 423:1 752:1 # προγνωστικός
5:1 308:1 # φέτα
9:1 12:1 138:1 237:1 # ανύψωση
106:1 214:1 240:1 316:1 # μηρός
8:1 11:1 13:1 21:1 53:1 89:1 100:1 140:1 370:1 378:1 460:1 559:1 645:1 # ιατρογενές
10:1 15:1 27:1 187:1 280:1 349:1 # στερώ
18:1 31:1 50:1 53:1 95:1 121:1 178:1 314:1 362:1 679:1 # τριχομοναδική
1:1 5:1 6:1 8:1 12:1 22:1 29:1 30:1 131:1 151:1 184:1 222:1 224:1 239:1 650:1 891:1 # αντικαταθλιπτικός
53:1 109:1 393:1 # τρίχα
5:1 10:1 13:1 26:1 69:1 174:1 177:1 178:1 281:1 362:1 576:1 659:1 # σταδιοδρομία
14:1 18:1 42:1 108:1 110:1 344:1 670:1 # τσιμπούρι
58:1 171:1 213:1 219:1 # πλένω
9:1 68:1 130:1 136:1 243:1 441:1 498:1 567:1 686:1 # εκτέλεση
5:1 17:1 106:1 146:1 360:1 432:1 # ρόταρυ
41:1 55:1 210:1 212:1 860:1 # ήμισυς
12:1 40:1 46:1 133:1 213:1 269:1 545:1 672:1 # ανεβαίνω
34:1 48:1 80:1 108:1 # είκοσι
6:1 93:1 148:1 273:1 459:1 672:1 # κρεβάτι
6:1 8:1 38:1 55:1 99:1 115:1 164:1 175:1 205:1 261:1 344:1 531:1 597:1 724:1 848:1 # συμπτωματικά
1:1 6:1 14:1 30:1 60:1 69:1 71:1 94:1 170:1 240:1 322:1 466:1 801:1 987:1 # ποιοτικός
52:1 72:1 527:1 684:1 # βίβλος
9:1 77:1 84:1 122:1 258:1 579:1 # αφόδευση
420:1 465:1 599:1 # φεύγω
43:1 45:1 69:1 84:1 108:1 185:1 224:1 385:1 414:1 # παθοφυσιολογία
12:1 18:1 38:1 66:1 149:1 168:1 217:1 808:1 # μανιτάρι
2:1 54:1 145:1 212:1 301:1 396:1 459:1 584:1 588:1 668:1 872:1 896:1 # πρωτοβάθμιος
31:1 55:1 85:1 86:1 258:1 275:1 # συναφής
1:1 3:1 5:1 52:1 60:1 94:1 112:1 144:1 212:1 346:1 463:1 581:1 # γλουταμικός
21:2 28:1 32:1 122:1 126:1 391:1 398:1 419:1 557:1 657:1 756:1 842:1 # ενδεχόμενο
1:1 11:1 18:1 20:1 25:1 35:1 85:1 108:1 139:1 236:1 373:1 382:1 761:1 772:1 # ψωριασικής
1:1 17:1 24:1 43:1 60:1 92:1 94:1 103:1 135:1 180:1 355:1 426:1 465:1 598:1 644:1 665:1 710:1 # παραγωγικότητα
54:1 79:1 349:1 # πρώην
3:1 28:1 57:2 62:1 113:1 155:1 478:1 485:1 548:1 691:1 762:1 # ινσουλινοαντίστασης
5:1 10:1 193:1 281:1 332:1 # λίστα
33:1 45:1 144:1 158:1 193:1 403:1 467:1 546:1 708:1 # αμφιβολία
28:1 72:1 100:1 102:1 755:1 823:1 881:1 # πυογόνος
17:1 19:1 24:1 28:1 70:1 180:1 340:1 353:1 446:1 585:1 613:1 667:1 693:1 796:1 830:1 # αραχνοειδής
6:2 12:1 29:1 75:1 110:1 131:1 176:1 184:1 239:1 291:1 517:1 910:1 # αντιμυκητιασικός
9:1 140:1 599:1 615:1 # γεύση
28:1 58:1 63:1 68:1 82:1 114:1 188:1 189:1 317:1 324:1 348:1 635:1 # επιλεγμένος
215:1 231:1 407:1 422:1 932:1 # mycobacterium
16:1 38:1 166:1 234:1 316:1 663:1 # μηχάνημα
3:1 13:1 19:1 48:1 137:1 140:1 165:1 211:1 235:1 405:1 411:1 781:1 791:1 866:1 989:1 # χειρουργείο
14:1 38:1 39:1 170:1 261:1 278:1 724:1 763:1 819:1 # αποτύπωμα
9:1 615:1 # ρύση
12:1 19:1 29:1 58:1 122:1 126:1 131:1 251:1 567:1 # αντένδειξη
14:1 39:1 97:1 181:1 278:1 365:1 589:1 599:1 630:1 981:1 # αποθηκεύω
27:1 119:1 146:1 # πότε
8:1 12:1 22:1 27:1 28:1 80:1 113:1 118:1 130:1 222:1 449:1 621:1 627:1 963:1 # ανοσοκατεσταλμένους
408:1 # ρέω
28:1 77:1 86:1 # ευνοώ
14:1 48:1 72:1 98:1 105:1 223:1 334:1 340:1 # υποείδος
2:1 3:1 47:1 146:1 258:1 # αφότου
10:1 17:1 18:1 33:1 41:1 77:1 127:1 264:1 384:1 393:1 452:1 766:1 # ευχαριστία
28:1 29:1 50:1 72:1 95:1 292:1 336:1 567:1 679:1 881:1 # μοντέρνος
98:1 172:1 178:1 502:1 571:1 # βδομάδα
21:1 32:1 122:1 144:1 274:1 391:1 412:1 618:1 # δεξαμενή
28:1 72:1 667:1 881:1 # ίχνος
1:1 20:1 35:1 45:1 62:1 121:1 268:1 388:1 # χολική
1:1 20:1 35:1 52:1 92:1 100:1 320:1 355:1 600:1 687:1 828:1 831:1 # λογική
13:1 29:1 50:1 127:1 292:1 425:1 669:1 # φροντίζω
17:1 48:1 228:1 235:1 # αρχείο
22:1 36:1 87:1 892:1 # αύλακα
38:1 190:1 377:1 400:1 # σφάλμα
2:1 32:1 37:1 286:1 # έμετο
9:1 12:1 31:1 34:1 36:1 46:1 138:1 147:1 213:1 216:1 237:1 265:1 # ανακοίνωση
4:1 5:1 7:1 26:1 67:1 70:1 447:1 461:1 518:1 699:1 # ταξιδιώτης
5:2 6:1 8:1 10:1 22:1 25:1 65:1 151:1 159:1 222:1 281:1 421:1 650:1 # κατασταλτικός
3:1 8:1 24:1 66:1 86:1 113:1 270:1 401:1 438:1 548:1 813:1 # γρατσουνιά
6:1 12:1 29:1 131:1 161:1 184:1 239:1 401:1 572:1 786:1 # αντιγράφω
9:1 19:1 70:1 116:1 157:1 312:1 446:1 448:1 # οξειδάση
5:1 10:1 11:1 15:1 18:1 25:1 41:1 44:1 108:1 124:1 162:1 264:1 281:1 318:1 421:1 452:1 772:1 # περιστασιακός
13:1 53:1 63:1 74:1 82:1 168:1 188:1 370:1 433:1 # επιτροπή
1:1 6:1 30:1 43:1 55:1 75:1 175:1 181:1 224:1 291:1 344:1 372:1 531:1 848:1 # συμπαθητικός
18:1 57:1 85:1 148:1 274:1 412:1 685:1 758:1 # εξωκρινής
1:1 6:1 13:1 30:1 54:1 77:1 112:1 122:1 125:1 177:1 558:1 611:1 658:1 967:1 # προοδευτικά
109:1 373:1 669:1 951:1 # δωρίζω
38:1 190:1 261:1 344:1 392:1 578:1 724:1 # μπάλωμα
49:1 52:1 81:1 176:1 183:1 185:1 203:1 221:1 349:1 386:1 # κυκλοφορών
2:1 15:1 18:1 44:1 124:1 162:1 168:1 178:1 318:1 703:1 # περιτομή
11:1 25:1 26:1 107:1 347:1 669:1 761:1 # διασχίζω
25:1 38:1 88:1 190:1 347:1 # μασχάλη
12:1 404:1 618:1 # ξανά
88:1 173:1 436:1 628:1 # σύλληψη
17:1 43:1 55:1 86:1 135:1 251:1 275:1 819:1 # συνύπαρξη
1:1 6:1 29:1 30:1 32:1 50:1 52:1 101:1 117:1 173:1 184:1 254:1 292:1 554:1 840:1 # μελλοντικά
2:1 6:1 12:1 29:1 112:1 131:1 184:1 239:1 279:1 572:1 755:1 782:1 # αυτοαντιγόνο
12:1 43:1 45:1 52:1 100:1 179:1 224:1 256:1 320:1 385:1 453:1 # παθολογοανατομικός
1:1 5:1 8:1 22:1 26:1 117:1 151:1 222:1 254:1 362:1 650:1 654:1 # καταδικάζω
1:1 6:1 20:1 24:1 30:1 35:1 36:1 54:1 136:1 153:1 482:1 570:1 850:1 902:1 # πρακτική
11:1 14:1 36:1 60:1 63:1 182:1 240:1 356:1 582:1 801:1 # εποχιακός
628:1 # όψη
6:1 57:1 116:1 136:1 243:1 404:1 429:1 570:1 686:1 # εκτινάσσω
21:1 32:1 84:1 85:1 143:1 267:1 391:1 412:1 # δυσμενής
6:1 11:1 50:1 80:1 213:1 301:1 377:1 414:1 # οσφυονωτιαίος
12:1 28:1 43:1 63:1 93:1 112:1 118:1 174:1 221:1 449:1 614:1 694:1 # δρεπανοκυτταρικός
13:1 17:1 27:1 37:1 43:1 77:1 112:1 135:1 235:1 356:1 516:1 611:1 888:1 927:1 # παροχετευτικός
1:1 6:1 14:1 30:1 93:1 105:1 198:1 301:1 334:1 356:1 521:1 # υποχρεωτικά
41:1 347:1 387:1 # ισχύς
11:1 21:1 29:1 36:1 105:1 108:1 138:1 182:1 486:1 603:1 # εντυπωσιακός
9:1 615:1 # δύση
51:1 53:1 408:1 778:1 # τρέχων
7:1 25:1 55:1 86:1 181:1 275:1 412:1 709:1 # ασυνήθης
18:1 69:1 72:1 122:1 132:1 243:1 303:1 619:1 751:1 # δεκέμβριος
34:1 36:1 42:1 167:1 265:1 # ακούω
358:1 406:1 422:1 505:1 738:1 # mycoplasma
21:1 29:1 116:1 149:1 429:1 603:1 # εντάσσω
2:2 49:1 112:1 118:1 148:1 161:1 273:1 279:1 782:1 # αυτοκράτορας
1:1 6:1 16:1 30:1 57:1 75:1 117:1 186:1 254:1 291:1 372:1 544:1 554:1 870:1 938:1 # κινητικά
24:1 172:1 353:1 404:1 571:1 613:1 667:1 751:1 # βραχνάδα
13:1 106:1 181:1 214:1 224:1 298:1 303:1 419:1 630:1 # αθηροθρόμβωση
15:1 28:1 41:1 58:1 93:1 114:1 143:1 189:1 348:1 575:1 635:1 655:1 997:1 # ερεθισμένος
11:1 14:1 23:1 26:1 105:1 107:1 177:1 211:1 334:1 349:1 940:1 # υποδιαιρώ
9:1 10:1 15:1 25:1 27:1 43:1 109:1 138:1 159:1 187:1 237:1 280:1 381:1 # παστερίωση
1:1 12:1 49:1 66:1 117:1 156:1 165:1 254:1 295:1 808:1 # οργανικά
13:1 54:1 125:1 173:1 190:1 396:1 459:1 578:1 # προβάλλω
15:1 21:1 32:1 44:1 48:1 97:1 105:1 124:1 391:1 399:1 445:1 632:1 634:1 # υπερκείμενος
1:1 60:1 94:1 98:1 178:1 212:1 240:1 581:1 801:1 987:1 # δομικός
3:1 24:1 137:1 179:1 233:1 405:1 # σίγουρα
# υφή
3:1 28:1 60:1 68:1 176:1 203:1 240:1 302:1 653:1 801:1 # νουκλεϊκός
12:1 14:1 28:1 71:1 74:1 80:1 113:1 276:1 449:1 466:1 518:1 621:1 627:1 701:1 # ανοσοποιώ
14:1 45:1 68:1 310:1 484:1 # πολεμώ
4:1 5:1 21:1 75:1 146:1 220:1 252:1 257:1 327:1 329:1 335:1 364:1 # ενότητα
14:1 21:1 31:1 39:1 99:1 278:1 308:1 630:1 789:1 937:1 # εναποθέτω
1:1 13:1 54:1 60:1 80:1 82:1 94:1 125:1 146:1 429:1 550:1 629:1 776:1 790:1 # προσωπικότητα
7:1 293:1 759:1 # πυώδης
9:1 39:1 55:1 119:1 137:1 194:1 247:1 # απόσυρση
246:1 352:1 424:1 456:1 519:1 625:1 777:1 # clostridium
2:1 8:1 32:1 43:1 65:1 123:1 178:1 295:1 317:1 395:1 595:1 671:1 952:1 # ηπατομεγαλία
9:1 116:1 161:1 425:1 448:1 764:1 # φράση
13:1 72:1 137:1 392:1 899:1 # πάπυρος
12:1 14:1 24:1 28:1 74:1 174:1 216:1 276:1 362:1 449:1 903:1 905:1 # αδρανοποίηση
24:1 258:1 401:1 813:1 # γραφή
13:1 15:1 112:1 118:1 221:1 298:1 394:1 432:1 472:1 614:1 757:1 871:1 961:1 993:1 # ερυθροκυττάρων
82:1 219:1 # λέπι
17:1 43:1 65:1 91:1 93:1 97:1 135:1 259:1 284:1 317:1 # παρεγκεφαλίδα
13:1 57:1 329:1 373:1 # φθινόπωρο
1:1 12:1 18:1 31:1 49:1 117:1 141:1 147:1 183:1 254:1 258:1 386:1 591:1 # αναφορικά
32:1 38:1 48:1 # μείγμα
11:1 82:1 # πια
31:1 44:1 46:1 48:1 509:1 928:1 # πείνα
1:1 6:1 8:1 11:1 25:1 30:1 60:1 94:1 108:1 164:1 240:1 271:1 322:1 378:1 772:1 801:1 987:1 # ασιατικός
18:1 38:1 41:1 143:1 452:1 523:1 575:1 752:1 856:1 # γνώρισμα
37:1 45:1 68:1 69:1 85:1 309:1 354:1 # βιολετής
3:1 21:1 68:1 228:1 321:1 418:1 # ωλενίου
6:1 17:1 70:1 91:1 197:1 306:1 333:1 341:1 345:1 397:1 402:1 432:1 520:1 # φαρυγγίτιδα
9:1 14:1 39:1 77:1 84:1 97:1 278:1 579:1 630:1 641:1 # αποθήκευση
5:1 29:1 68:1 196:1 234:1 459:1 672:1 # λεβάντα
33:1 38:1 55:1 175:1 353:1 531:1 950:1 # συμμαχία
23:1 69:1 72:1 133:1 218:1 # αβέβαιος
45:1 52:1 88:1 114:1 118:1 145:1 203:1 214:1 256:1 261:1 # ολοκληρωμένος
2:1 54:1 60:1 80:1 136:1 145:1 248:1 668:1 # πρωκτοσκόπηση
4:1 5:1 75:1 122:1 146:1 220:1 252:1 257:1 274:1 327:1 335:1 362:1 364:1 461:1 683:1 # αδεξιότητα
5:1 68:1 112:1 118:1 183:1 221:1 310:1 472:1 614:1 708:1 757:1 839:1 871:1 # λεμφοκυτταρικός
3:1 51:1 228:1 321:1 418:1 # κωνίου
39:1 93:1 119:1 194:1 198:1 310:1 628:1 # απόχρεμψη
70:1 174:1 # ιδρύω
95:1 396:1 # μοβ
1:1 18:1 60:1 68:1 77:1 94:1 137:1 141:1 171:1 240:1 771:1 801:1 897:1 987:1 # πλευρικός
1:1 6:1 8:1 30:1 55:1 60:1 94:1 133:1 164:1 175:1 240:1 271:1 303:1 322:1 531:1 801:1 987:1 # συμβατικός
7:1 16:1 111:1 234:1 547:1 # ιωάννης
21:1 240:1 258:1 329:1 420:1 # αφενός
21:1 85:1 103:1 140:1 412:1 464:1 511:1 559:1 # ιθαγενής
12:1 40:1 68:1 136:1 259:1 274:1 317:1 498:1 545:1 # ανεξέλεγκτος
13:1 21:1 44:1 70:1 74:1 108:1 214:1 293:1 321:1 433:1 # σιδηροπενία
12:1 16:1 39:1 43:1 106:1 172:1 214:1 240:1 # δαπανηρός
1:1 14:1 24:1 26:1 49:1 60:1 94:1 240:1 362:1 437:1 654:1 801:1 987:1 # σποραδικός
2:1 13:1 32:1 37:1 50:1 53:1 286:1 329:1 370:1 419:1 455:1 756:1 # τονόμετρο
4:1 7:1 15:1 40:1 55:1 67:1 86:1 165:1 273:1 275:1 417:1 779:1 # συνεργάτης
2:1 8:1 18:1 38:1 53:1 115:1 123:1 145:1 198:1 261:1 314:1 462:1 724:1 # τριχρωματοψία
15:1 38:1 44:1 99:1 109:1 124:1 197:1 261:1 472:1 724:1 # περίττωμα
6:1 29:1 34:1 50:1 57:1 184:1 240:1 292:1 329:1 # κοντινός
38:1 198:1 209:1 860:1 # χρήμα
1:1 6:1 10:1 22:1 30:1 41:1 60:1 94:1 224:1 240:1 264:1 287:1 322:1 423:1 801:1 923:1 987:1 # καθιστικός
140:1 310:1 351:1 669:1 # γεμίζω
7:1 52:1 71:1 293:1 469:1 518:1 759:1 # φλοιώδης
60:1 87:1 176:1 240:1 279:1 346:1 801:1 # γλαυκός
41:1 51:1 65:1 66:1 99:1 134:1 143:1 172:1 330:1 575:1 692:1 836:1 # δαλτωνισμός
1:1 11:1 26:1 60:1 94:1 98:1 107:1 240:1 356:1 362:1 582:1 801:1 987:1 # διαδοχικός
4:1 11:1 18:1 25:1 36:1 145:1 148:1 214:1 301:1 382:1 451:1 588:1 660:1 761:1 873:1 # ακρωτηριασμός
97:1 101:1 193:1 # κελί
2:1 3:1 14:1 19:1 45:1 47:1 68:1 105:1 137:1 168:1 334:1 405:1 484:1 494:1 703:1 # υπολειτουργία
122:1 136:1 240:1 243:1 277:1 686:1 # δεκτός
18:1 110:1 373:1 502:1 # ωριμάζω
3:1 28:1 40:1 77:1 81:1 86:1 137:1 302:1 349:1 438:1 480:1 771:1 # νευρώνουν
260:1 379:1 406:1 580:1 717:1 906:1 956:1 # adalimumab
2:1 24:1 28:1 33:1 50:1 100:1 258:1 401:1 455:1 775:1 813:1 # τονογραφία
14:1 50:1 126:1 155:1 267:1 277:1 301:1 437:1 578:1 725:1 # σπονδυλωτός
353:1 404:1 667:1 # αχνά
2:1 57:1 81:1 112:1 118:1 186:1 221:1 523:1 544:1 614:1 931:1 # κυτοκινών
12:1 13:1 15:1 27:1 77:1 112:1 122:1 187:1 213:1 611:1 664:1 # δευτεροανωμαλικά
4:1 38:1 166:1 217:1 274:1 342:1 663:1 # εξάρτημα
28:1 54:1 58:1 72:1 83:1 114:1 128:1 143:1 189:1 348:1 635:1 673:1 881:1 997:1 # πρησμένος
12:1 31:1 56:1 114:1 128:1 147:1 166:1 224:1 373:1 521:1 955:1 # αναθεωρημένος
358:1 519:1 688:1 704:1 # chlamydia
14:1 39:1 80:1 278:1 437:1 # αποσπώ
4:1 7:1 14:1 39:1 67:1 136:1 177:1 278:1 678:1 940:1 # αποδέκτης
32:1 41:1 62:1 101:1 274:1 312:1 419:1 756:1 # εξελισσόμενος
13:1 33:1 45:1 49:1 52:1 100:1 256:1 320:1 345:1 453:1 556:1 # ορολογία
1:1 6:1 20:1 22:1 30:1 35:1 144:1 153:1 205:1 344:1 953:1 # καμπτική
1:1 6:1 20:1 23:1 30:1 35:1 41:1 75:1 153:1 181:1 199:1 291:1 372:1 964:1 985:1 999:1 # αισθητική
1:1 6:1 12:1 29:1 50:1 60:1 66:1 94:1 131:1 156:1 179:1 184:1 239:1 431:1 572:1 622:1 774:1 # αντιγονικός
1:1 28:1 60:1 94:1 178:1 212:1 240:1 581:1 801:1 987:1 # νομικός
8:1 22:1 36:1 52:1 88:1 149:1 173:1 190:1 222:1 328:1 606:1 837:1 # ακατάλληλος
1:1 6:1 10:1 20:1 30:1 35:1 84:1 85:1 139:1 153:1 221:1 236:1 287:1 423:1 538:1 715:1 # κυστικής
2:1 19:1 63:1 68:1 93:1 114:1 178:1 205:1 336:1 # λεπτομέρεια
19:1 63:1 82:1 188:1 211:1 235:1 349:1 781:1 791:1 # επιχειρώ
1:1 40:1 45:1 60:1 62:1 94:1 240:1 388:1 511:1 626:1 801:1 987:1 # νεολιθικός
9:1 10:1 27:1 99:1 138:1 237:1 273:1 280:1 731:1 # στεάτωση
9:1 83:1 154:1 181:1 502:1 584:1 941:1 # μάθηση
2:1 8:1 26:1 38:1 115:1 123:1 145:1 198:1 261:1 462:1 724:1 # διχρωματοψία
2:1 8:1 10:1 22:1 80:1 123:1 222:1 240:1 243:1 277:1 508:1 975:1 # εκατοστός
4:1 10:1 84:1 161:1 214:1 249:1 279:1 451:1 538:1 # αυστηρά
1:1 11:1 24:1 103:1 186:1 248:1 258:1 401:1 467:1 813:1 # σκιαγραφικός
13:1 21:1 44:1 74:1 158:1 178:1 298:1 303:1 321:1 993:1 # θρομβοπενία
38:1 42:1 95:1 # μαϊμού
18:1 26:1 57:1 77:1 148:1 176:1 296:1 321:1 669:1 685:1 758:1 # διευκρινίζω
5:1 36:1 37:1 45:1 87:1 97:1 144:1 163:1 699:1 # ακεταξολαμίδη
6:1 70:1 127:1 172:1 197:1 301:1 306:1 383:1 402:1 515:1 520:1 534:1 # ωτίτιδα
13:1 15:1 24:1 88:1 97:1 118:1 203:1 214:1 248:1 294:1 # σκληροκερατοειδούς
23:1 63:1 82:1 133:1 188:1 261:1 458:1 546:1 547:1 672:1 # επιβεβαιωμένος
63:1 82:1 85:1 168:1 188:1 384:1 486:1 # επιτυχής
1:1 6:1 30:1 40:1 60:1 94:1 145:1 148:1 240:1 243:1 301:1 322:1 588:1 801:1 987:1 # νεκρωτικός
1:1 11:1 18:1 25:1 89:1 108:1 132:1 202:1 244:1 288:1 373:1 382:1 761:1 772:1 # ψωριασικές
27:1 48:1 68:1 101:1 381:1 601:1 661:1 917:1 # τελείως
97:1 # τκε
2:1 24:1 29:1 55:1 86:1 95:1 100:1 178:1 275:1 401:1 813:1 852:1 # συντομογραφία
13:1 50:1 55:1 175:1 336:1 531:1 708:1 # συμφέρον
18:1 36:1 81:1 148:1 213:1 274:1 546:1 618:1 758:1 # εξακριβώνω
13:1 72:1 373:1 # άωρος
5:1 32:1 37:1 46:1 133:1 163:1 213:1 218:1 269:1 286:1 706:1 734:1 # μεταβαίνω
38:1 63:1 101:1 140:1 341:1 392:1 535:1 631:1 # επάγγελμα
2:1 10:1 26:1 138:1 169:1 213:1 270:1 362:1 535:1 560:1 752:1 # αδιάγνωστος
6:1 8:2 38:1 87:1 99:1 101:1 115:1 164:1 261:1 472:1 597:1 724:1 # ελαττωματικά
9:1 45:1 52:1 118:1 138:1 145:1 203:1 237:1 256:1 415:1 832:1 930:1 # ολοκλήρωση
498:1 # έλκω
12:1 33:1 69:1 178:1 309:1 316:1 321:1 393:1 # βιομηχανία
10:1 13:1 33:1 53:1 84:1 185:1 267:1 370:1 476:1 538:1 605:1 # δυστροφία
12:1 22:1 217:1 344:1 392:1 399:1 640:1 # μπάρκαν
45:1 81:1 213:1 385:1 # θολώνω
19:1 21:1 27:1 28:1 70:1 85:1 136:1 340:1 446:1 557:1 585:1 693:1 830:1 # κτενοειδής
34:1 38:1 41:1 46:1 66:1 118:1 143:1 272:1 575:1 607:1 692:1 856:1 # κοκκίνισμα
6:1 17:1 43:1 70:1 127:1 135:1 145:1 172:1 197:1 301:1 306:1 383:1 402:1 515:1 520:1 534:1 588:1 # παρωτίτιδα
6:1 18:1 45:1 68:1 69:1 136:1 137:1 221:1 243:1 570:1 619:1 686:1 # κυριολεκτικά
28:1 36:1 46:1 72:1 86:1 126:1 267:1 272:1 607:1 725:1 881:1 # ακίνδυνος
11:1 362:1 461:1 # αδέξια
72:1 113:1 132:1 498:1 # κέλσος
13:1 17:1 54:1 80:1 95:1 100:1 125:1 204:1 229:1 440:1 550:1 612:1 790:1 # προσαρμογή
728:1 # ηiv
175:1 351:1 435:1 669:1 # θυμίζω
4:1 5:1 17:1 43:1 62:1 75:1 106:1 135:1 146:1 220:1 238:1 252:1 257:1 327:1 335:1 364:1 # λιπαρότητα
48:1 52:1 138:1 144:1 155:1 223:1 340:1 517:1 951:1 # αμυλοείδωσης
4:1 9:1 39:1 83:1 119:1 136:1 154:1 194:1 # απόκτηση
38:1 310:1 592:1 678:1 # έκζεμα
13:1 158:1 178:1 185:1 193:1 298:1 303:1 324:1 467:1 993:1 # θρομβοφιλία
11:1 18:1 26:1 36:1 107:1 148:1 168:1 182:1 240:1 277:1 758:1 970:1 # διακριτός
13:1 54:1 80:1 103:1 125:1 204:1 240:1 465:1 550:1 598:1 644:1 710:1 755:1 790:1 # προσαγωγός
2:1 19:1 70:1 85:1 136:1 340:1 365:1 446:1 585:1 693:1 698:1 830:1 # πηκτοειδής
12:1 22:1 144:1 404:1 628:1 886:1 # ανάκαμψη
6:1 14:1 21:1 32:1 105:1 170:1 334:1 391:1 511:1 763:1 937:1 # υποτιθέμενος
5:1 8:1 12:1 22:1 28:1 151:1 222:1 449:1 650:1 976:1 # κατανοώ
1:1 60:1 94:1 240:1 284:1 309:1 801:1 987:1 # εφηβικός
7:1 20:1 88:1 113:1 118:1 186:1 211:1 824:1 # κιρσοκήλης
15:1 38:1 44:1 88:1 109:1 124:1 166:1 527:1 663:1 # περίβλημα
20:1 52:1 118:1 171:1 310:1 344:1 # εμπλοκή
38:1 166:1 329:1 663:1 # νόημα
27:1 38:1 63:1 77:1 197:1 227:1 333:1 726:1 # επίτευγμα
2:1 72:1 75:1 150:1 229:1 279:1 316:1 394:1 587:1 # αυθόρμητος
204:1 # μσα
37:1 44:1 46:1 213:1 269:1 384:1 393:1 486:1 # πετυχαίνω
4:1 5:1 10:1 15:1 56:1 75:1 106:1 146:1 220:1 224:1 252:1 281:1 313:1 327:1 768:1 # σταθερότητα
9:1 205:1 300:1 354:1 # πτήση
9:1 39:1 41:1 62:1 119:1 194:1 203:1 488:1 # απόκλιση
1:1 15:1 40:1 45:1 57:1 62:1 92:1 121:1 165:1 355:1 388:1 417:1 762:1 779:1 # χολινεργικός
5:1 12:2 25:1 29:1 31:1 36:1 87:1 131:1 147:1 196:1 203:1 780:1 976:1 # αντανακλαστικός
8:1 9:1 22:1 41:1 62:1 149:1 203:1 222:1 488:1 606:1 837:1 886:1 # κατάκλιση
5:1 8:1 22:1 25:2 77:1 97:1 151:1 222:1 248:1 361:1 421:1 641:1 650:1 788:1 915:1 # κατασκευασμένος
38:1 166:1 216:1 223:1 293:1 517:1 568:1 663:1 817:1 # μυξοίδημα
9:1 48:1 63:1 82:1 83:1 128:1 154:1 188:1 235:1 638:1 673:1 # επιχείρηση
9:1 54:1 99:1 106:1 138:1 205:1 237:1 743:1 # πρόπτωση
2:1 41:1 63:1 82:1 132:1 178:1 188:1 205:1 248:1 # επισκέπτομαι
26:1 28:1 58:1 77:1 114:1 137:1 175:1 189:1 296:1 348:1 432:1 635:1 771:1 # διευρυμένος
8:1 13:1 36:1 85:1 148:1 354:1 # ακροατής
6:1 10:1 25:1 38:1 70:1 127:1 159:1 172:1 197:1 306:1 383:1 402:1 515:1 520:1 534:1 # μαστίτιδα
46:1 98:1 157:1 176:2 193:1 203:1 221:1 827:1 # δοξυκυκλίνη
49:1 161:1 385:1 # φθορά
11:1 25:1 137:1 186:1 229:1 259:1 493:1 517:1 761:1 # μυρμήγκιασμα
38:1 542:1 # φύμα
13:1 41:1 49:1 74:1 113:1 114:1 166:1 433:1 492:1 698:1 955:1 # ισορροπημένος
6:1 28:1 50:1 95:1 301:1 333:1 465:1 679:1 775:1 # μονοζυγωτικός
28:1 38:1 40:1 57:1 71:1 74:1 77:1 175:1 470:1 478:1 480:1 829:1 # οινοπνευματώδης
65:1 70:1 84:1 108:1 160:1 240:1 277:1 301:1 951:1 # αλυσιδωτός
10:1 99:1 444:1 # έστω
10:1 13:1 25:1 53:1 60:1 80:1 159:1 248:1 295:1 370:1 476:1 550:1 971:1 # γαστροσκόπηση
1:1 2:1 10:1 13:1 18:1 49:1 54:1 125:1 141:1 169:1 591:1 633:1 954:1 # προϊστορικός
13:1 157:1 174:1 373:1 384:1 443:1 578:1 659:1 # υδροξυχλωροκίνη
26:1 34:1 74:1 392:1 571:1 # κοπάδι
85:1 95:1 166:1 185:1 293:1 324:1 415:1 467:1 # δημοφιλής
7:1 20:1 26:1 34:1 41:1 88:1 118:1 248:1 824:1 # δισκοκήλης
1:1 6:1 30:1 74:1 117:1 205:1 254:1 554:1 953:1 # οπτικά
6:1 66:1 70:1 79:1 92:1 168:1 306:1 316:1 341:1 572:1 # μηνιγγιτιδοκοκκική
48:1 56:1 72:1 228:1 483:1 # θείος
8:1 9:1 22:1 77:1 84:1 93:1 149:1 217:1 222:1 492:1 579:1 606:1 837:1 # κατάρρευση
3:1 13:1 42:1 66:1 285:1 385:1 394:1 411:1 674:1 # ρουθούνι
11:1 16:1 72:1 166:1 212:1 228:1 269:1 # κνημιαίος
14:1 72:1 105:2 119:1 146:1 334:1 486:1 # υπότυπος
11:1 23:1 33:1 110:1 351:1 374:1 800:1 # ιαιμία
11:1 17:1 20:1 26:1 85:1 107:1 139:1 399:1 920:1 # διαρκής
13:1 36:1 38:1 51:1 148:1 185:1 400:1 465:1 535:1 605:1 656:1 # μακροφάγων
92:1 270:1 # γιά
1:1 6:1 30:1 37:1 56:1 60:1 63:1 82:1 94:1 188:1 240:1 322:1 511:1 528:1 801:1 864:1 987:1 # επιθετικός
13:1 15:1 33:1 44:1 53:1 105:1 124:1 185:1 342:1 370:1 445:1 605:1 632:1 # υπερτροφία
28:1 50:1 51:1 72:1 95:1 203:1 329:1 578:1 679:1 881:1 # μονόκλωνος
10:1 18:1 53:1 63:1 69:1 82:1 116:1 188:1 314:1 476:1 572:1 619:1 # επιγάστριος
42:1 52:1 65:1 173:1 562:1 # αλλού
9:1 84:1 414:1 579:1 678:1 # έκφυση
19:1 32:1 33:1 69:1 628:1 # μειοψηφία
17:1 128:1 393:1 # ζάχαρη
24:1 38:1 144:1 341:1 401:1 436:1 813:1 950:1 # σύγγραμμα
4:1 5:1 17:1 22:1 75:1 106:1 146:1 220:1 224:1 252:1 257:1 327:1 335:1 364:1 464:1 923:1 # καθαρότητα
18:1 28:1 50:2 53:1 69:1 95:1 273:1 314:1 404:1 619:1 679:1 775:1 # μονονάτριο
13:1 28:1 54:1 58:1 72:1 114:1 125:1 189:1 348:1 430:1 635:1 881:1 # προηγμένος
2:1 10:1 14:1 41:1 71:1 74:1 82:1 169:1 264:1 276:1 466:1 518:1 676:1 701:1 # πιστοποιώ
12:1 40:1 66:1 108:1 110:1 599:1 615:1 667:1 808:1 # ανιχνεύσιμος
18:1 23:1 41:1 69:1 75:1 181:1 199:1 354:1 619:1 832:1 964:1 985:1 # αισθητήριος
27:1 217:1 310:1 316:1 342:1 # άρτεμη
10:1 72:1 95:1 108:1 110:1 116:1 149:1 525:1 # στάσιμος
1:1 2:1 8:1 77:1 97:1 123:1 178:1 212:1 274:1 581:1 618:1 641:1 # εξατομικευμένος
5:1 19:1 23:1 97:1 168:1 206:1 259:1 642:1 # έγκειται
2:1 28:1 29:1 50:1 58:1 72:1 150:1 292:1 348:1 567:1 852:1 # τένοντος
72:1 179:1 392:1 535:1 # πάγος
1:1 6:1 11:1 25:1 75:1 108:1 176:1 291:1 517:1 761:1 772:1 910:1 # μυκητιασική
4:1 5:1 10:1 38:1 144:1 166:1 273:1 281:1 502:1 663:1 # σταμάτημα
15:1 24:1 38:1 44:1 109:1 124:1 144:1 401:1 813:1 950:1 # περίγραμμα
72:1 95:1 880:1 950:1 # άμμος
1:1 28:1 50:1 51:1 66:1 95:1 118:1 156:1 203:1 578:1 679:1 775:1 # μονοκλωνικός
8:1 22:1 27:1 77:1 213:1 222:1 285:1 394:1 # κατευθύνω
6:1 17:1 22:1 118:1 197:1 363:1 380:1 402:1 517:1 533:1 675:1 838:1 963:1 # μυοκαρδίτιδα
8:1 11:1 26:1 81:1 105:1 107:1 213:1 378:1 486:1 681:1 # διατυπώνω
6:1 10:1 15:1 25:1 44:1 87:1 105:1 124:1 159:1 171:1 287:1 445:1 632:1 780:1 # υπερπλαστικός
11:1 18:1 382:1 401:1 535:1 # άγρια
# htlv
23:1 24:1 81:1 174:1 213:1 518:1 689:1 903:1 980:1 # εδραιώνω
19:1 68:1 70:1 203:1 380:1 446:1 494:1 # κλειδί
54:1 66:1 69:1 102:1 145:1 277:1 301:1 588:1 668:1 896:1 926:1 # πρωτόνιο
23:1 41:1 75:1 181:1 199:1 240:1 277:1 964:1 985:1 # αισθητός
15:1 16:1 18:1 21:1 44:1 75:1 124:1 140:1 162:1 318:1 559:1 572:1 870:1 # περιγεννητικός
32:1 69:1 161:1 178:1 234:1 303:1 309:1 310:1 751:1 # βιομεμβράνη
4:1 8:1 18:1 22:1 49:1 69:1 74:1 179:1 222:1 430:1 591:1 619:1 # κατηγοριοποιώ
1:1 14:1 39:1 41:1 71:1 143:1 186:1 240:1 278:1 330:1 466:1 575:1 836:1 # αποικισμός
18:1 36:1 148:1 240:1 546:1 758:1 # ακριβός
1:1 4:1 6:1 29:1 30:1 55:1 75:1 86:1 128:1 214:1 275:1 291:1 372:1 451:1 # συντηρητικά
40:1 81:1 148:1 213:1 243:1 349:1 # νεκρώνω
1:1 12:1 18:1 31:1 39:1 60:1 94:1 141:1 147:1 214:1 240:1 660:1 698:1 801:1 987:1 # αναπηρικός
491:1 505:1 906:1 # hashimoto
34:1 72:1 248:1 408:1 425:1 444:1 # φρέσκος
3:1 34:1 137:1 161:1 243:1 312:1 405:1 733:1 # ξεκουράζω
12:1 31:1 43:1 49:1 63:1 147:1 161:1 183:1 258:1 386:1 694:1 # επαναφορά
10:1 25:1 38:1 69:1 92:1 127:1 159:1 # μαστίγιο
1:1 6:1 29:1 30:1 60:1 86:1 94:1 144:1 184:1 240:1 322:1 517:1 801:1 987:1 # αμυντικός
6:1 15:1 26:1 56:1 70:1 109:1 197:1 306:1 313:1 402:1 520:1 705:1 # διφθερίτιδα
149:1 # τά
1:1 6:2 8:1 10:1 24:1 30:1 53:1 164:1 301:1 476:1 547:1 773:1 # στρατιωτικός
6:1 10:1 11:1 12:1 18:1 41:2 66:1 198:1 264:1 287:1 452:1 692:1 808:1 # χριστιανισμός
5:1 8:1 22:1 39:1 46:1 151:1 213:1 222:1 227:1 650:1 # καταπίνω
5:1 10:1 17:1 46:1 138:1 145:1 213:1 269:1 281:1 492:1 930:1 # αρρωσταίνω
43:1 45:1 52:1 74:1 121:1 224:1 256:1 384:1 385:1 # ψυχοπαθολογία
6:1 11:1 21:1 27:1 29:1 102:1 184:1 329:1 # τενόντια
11:1 17:1 18:1 137:1 221:1 382:1 # κυριαρχώ
4:1 5:1 50:1 66:1 75:1 110:1 146:1 179:1 220:1 252:1 257:1 327:1 330:1 335:1 364:1 431:1 622:1 # γονιμότητα
3:1 4:1 18:1 36:1 69:1 133:1 136:1 137:1 214:1 405:1 451:1 482:1 619:1 660:1 873:1 # βακτηριουρία
11:1 19:1 68:1 161:1 203:1 214:1 232:1 494:1 886:1 # ηράκλεια
49:1 165:1 440:1 # οργή
31:1 38:1 58:1 84:1 143:1 279:1 856:1 909:1 # έναυσμα
9:1 12:1 16:1 31:1 58:1 83:1 103:1 147:1 154:1 # αναγέννηση
6:1 8:1 14:1 38:1 39:1 115:1 145:1 164:1 198:1 261:1 278:1 356:1 597:1 724:1 # αποχρωματισμός
26:1 57:1 87:1 101:1 103:1 140:1 240:1 329:1 362:1 # αγελαδινός
14:1 39:1 103:1 240:1 278:1 465:1 598:1 644:1 710:1 755:1 # αποαγωγός
8:1 87:1 567:1 # λατέξ
424:1 580:1 798:1 # spectrum
41:1 65:1 185:1 212:1 274:1 464:1 # εξοφθαλμισμός
186:1 243:1 296:1 592:1 # ιεζεκιήλ
24:1 88:1 171:1 468:1 919:1 # πληθώρα
24:1 699:1 # θώραξ
31:1 51:1 59:1 # τύχωνας
24:1 48:1 228:1 258:1 401:1 420:1 813:1 # γραφείο
11:1 15:1 26:1 39:1 44:1 107:1 124:1 331:1 523:1 # διαπερνώ
15:1 44:1 45:1 105:1 124:1 158:1 403:1 415:1 445:1 632:1 # υπερβολή
11:1 25:1 26:1 107:1 143:1 235:1 240:1 330:1 347:1 689:1 742:1 761:1 787:1 836:1 # σχεδιασμός
10:1 27:1 28:1 57:1 61:1 116:1 280:1 299:1 396:1 442:1 478:1 527:1 844:1 # ινοβλάστες
51:1 112:1 277:1 279:1 782:1 # αυτόχθων
33:1 157:1 175:1 351:1 394:1 435:1 800:1 # οξυθυμία
6:1 10:1 11:1 72:1 212:1 228:1 269:1 287:1 572:1 # στιγμιαίος
245:1 352:1 422:1 456:1 883:1 # staphylococcus
5:1 12:1 29:1 50:1 66:1 95:1 196:1 292:1 569:1 679:1 808:1 976:1 # μοντανιέ
1:1 60:1 66:1 79:1 94:1 128:1 137:1 156:1 240:1 801:1 987:1 # πυρηνικός
6:1 11:1 42:1 92:1 326:1 342:1 670:1 # γιαούρτι
52:1 117:1 173:1 190:1 259:1 # γκάλλο
24:1 72:1 228:1 269:1 672:1 751:1 # εβραίος
52:1 80:1 102:1 108:1 683:1 # λοσιόν
1:1 12:1 15:1 38:1 60:1 66:1 94:1 140:1 156:1 229:1 240:1 565:1 801:1 808:1 987:1 # γερμανικός
1:1 5:1 6:1 30:1 32:1 37:1 60:1 94:1 98:1 163:1 170:1 286:1 322:1 362:1 734:1 # μεταδοτικότητα
52:1 65:1 72:1 87:1 190:1 # άλαλος
2:1 6:1 10:1 12:1 29:1 41:1 71:1 131:1 169:1 184:1 239:1 264:1 610:1 # αντιστοιχώ
45:1 55:1 158:1 175:1 303:1 403:1 415:1 531:1 # συμβολή
19:1 70:1 77:1 93:1 137:1 340:1 394:1 435:1 446:1 585:1 626:1 693:1 # ευθυρεοειδικοί
1:1 4:1 6:1 10:1 24:1 25:1 30:1 60:1 94:1 146:1 159:1 174:1 252:1 287:1 322:1 423:1 477:1 629:1 776:1 822:1 863:1 903:1 # δραστικότητα
18:1 22:2 52:1 65:1 118:1 269:1 638:1 806:1 963:1 # καλοκαίρι
11:1 18:1 38:1 65:1 217:1 299:1 382:1 # μαλάρια
24:1 137:1 414:1 # γέφυρα
1:1 45:1 60:1 62:1 94:1 121:1 240:1 268:1 347:1 388:1 801:1 987:1 # σχολικός
175:1 240:1 329:1 # γυμνός
63:1 240:1 457:1 # επωδός
8:1 13:1 53:1 185:1 370:1 605:1 645:1 # ατροφώ
13:1 28:1 49:1 285:1 436:1 # σύνορο
15:1 24:1 38:1 44:1 105:1 124:1 145:1 261:1 269:1 294:1 445:1 632:1 638:1 724:1 # υπεραίρωμαι
2:1 3:1 54:1 145:1 155:1 158:1 193:1 301:1 396:1 588:1 668:1 691:1 896:1 # πρωτοβουλία
2:1 10:1 12:1 25:1 31:1 45:1 147:1 159:1 169:1 415:1 812:1 849:1 # αναστολή
13:2 19:1 40:1 77:1 137:1 211:1 235:1 356:1 480:1 771:1 781:1 791:1 899:1 # νευροχειρουργικός
120:1 226:1 815:1 # influenzae
11:1 26:1 81:1 107:1 213:1 218:1 349:1 751:1 # διαβρώνω
101:1 122:1 # δελχί
23:1 66:1 69:1 102:1 110:1 172:1 330:1 374:1 926:1 # δαιμόνιο
17:1 21:1 24:1 28:1 32:1 43:1 103:1 135:1 180:1 391:1 419:1 426:1 557:1 665:1 755:1 756:1 842:1 # παραγόμενος
1:1 11:1 36:1 60:1 71:1 182:1 186:1 240:1 801:1 # οικιακός
1:1 34:1 38:1 92:1 103:1 129:1 355:1 # μαγικο
1:1 45:1 49:1 52:1 60:1 92:1 94:1 100:1 256:1 320:1 355:1 385:1 453:1 600:1 687:1 718:1 740:1 828:1 831:1 857:1 # ορθολογικός
1:1 5:1 18:1 32:1 37:1 49:1 60:1 94:1 141:1 163:1 183:1 258:1 286:1 386:1 591:1 734:1 # μεταφορικός
5:1 17:1 87:1 106:1 112:1 171:1 221:1 360:1 472:1 614:1 757:1 839:1 871:1 983:1 # κυτταρόπλασμα
5:1 23:1 33:1 37:1 109:1 163:1 206:1 211:1 739:1 853:1 # εταιρία
10:1 12:1 25:1 31:1 53:1 147:1 159:1 408:1 476:1 786:1 849:1 # αναστρέφω
1:1 34:1 51:1 57:1 63:1 66:1 71:1 82:1 129:1 188:1 213:1 651:1 # επικοινωνιακός
33:1 63:1 82:1 175:1 188:1 351:1 435:1 511:1 800:1 # επιθυμία
13:1 54:1 80:1 87:1 125:1 144:1 234:1 303:1 459:1 550:1 790:1 # προσλαμβάνω
38:1 427:1 592:1 599:1 # μαζεύω
11:1 13:1 36:1 71:1 148:1 172:1 492:1 670:1 # δακρύρροια
551:1 738:1 815:1 921:1 # haemophilus
38:1 175:1 # μήνυμα
88:1 161:1 203:1 214:1 248:1 # σκληρά
65:1 72:1 77:1 219:1 295:1 333:1 420:1 # φευγαλέος
9:1 39:1 80:1 98:1 119:1 194:1 # απόδοση
2:1 39:1 54:1 63:1 68:1 106:1 205:1 527:1 743:1 # απρόβλεπτος
2:1 32:1 37:1 72:1 150:1 286:1 # έμετος
5:1 24:1 29:1 55:1 86:1 100:1 103:1 179:1 196:1 275:1 401:1 813:1 944:1 # συνταγογραφούμενος
13:1 19:1 54:1 56:1 69:1 74:1 125:1 155:1 433:1 841:1 # προπυλθειουρακίλη
2:1 5:1 14:1 74:1 83:1 112:1 216:1 276:1 279:1 676:1 782:1 905:1 # ταυτοποίηση
8:1 33:1 53:1 65:1 185:1 351:1 464:1 645:1 800:1 # οφθαλμίατρος
15:1 48:1 65:1 68:1 165:1 228:1 295:1 417:1 # εργαλείο
11:1 14:1 26:1 62:1 65:1 107:1 112:1 160:1 177:1 238:1 940:1 # λιποδιαλυτής
18:1 26:1 40:1 57:1 63:1 70:1 82:1 188:1 284:1 425:1 447:1 986:1 # επινεφριδιακός
18:1 69:1 619:1 # χλώριο
11:1 58:1 66:1 219:1 882:1 # ωλένια
1:1 2:1 34:1 50:2 52:1 66:1 118:1 129:1 156:1 203:1 431:1 455:1 774:1 # τονικοκλονικής
22:1 # κα
34:1 50:1 133:1 336:1 485:1 # κονσέρβα
10:1 19:1 24:1 34:1 36:1 53:1 70:1 80:1 265:1 340:1 446:1 476:1 508:1 585:1 693:1 773:1 902:1 # οστρακοειδής
19:1 40:1 50:1 69:1 77:1 103:1 137:1 140:1 341:1 480:1 555:1 631:1 680:1 771:1 855:1 # αγγειονευρωτικό
1:1 13:1 34:1 60:1 94:1 118:1 137:1 178:1 212:1 486:1 581:1 899:1 # τυροκομικός
9:1 620:1 # ώση
3:1 13:1 132:1 138:1 173:1 176:1 411:1 498:1 578:1 751:1 # βρουκέλλωσης
11:1 28:1 71:1 102:1 105:1 119:1 823:1 # υπόνοια
52:1 72:1 101:1 140:1 341:1 535:1 631:1 # άγγελος
34:1 45:1 52:1 54:1 145:1 173:1 277:1 301:1 583:1 588:1 668:1 896:1 # πρωτόκολλο
13:1 54:1 125:1 274:1 340:1 356:1 # προεξοχή
3:1 46:1 87:1 144:1 158:1 212:1 380:1 443:1 546:1 # λαμιβουδίνη
1:1 15:1 18:1 44:1 85:1 124:1 141:1 162:1 203:1 318:1 415:1 847:1 # περικλής
72:1 228:1 269:1 384:1 393:1 486:1 # τυχαίος
235:1 247:1 347:1 626:1 742:1 # όσχεο
14:1 27:1 38:1 74:1 105:1 178:1 205:1 334:1 599:1 # υποπτεύομαι
201:1 407:1 450:1 489:1 608:1 946:1 # thoracic
10:1 15:1 18:1 25:1 27:1 43:1 114:1 159:1 162:1 187:1 261:1 280:1 547:1 # παστεριωμένος
21:1 64:1 234:1 485:1 # χάνσεν
17:1 34:1 72:1 179:1 185:1 204:1 399:1 400:1 535:1 920:1 # σαρκοφάγος
45:1 52:1 158:1 256:1 303:1 403:1 436:1 542:1 # σύμβολο
2:2 42:1 71:1 142:1 785:1 # τούτοις
27:1 29:1 55:1 86:1 101:1 275:1 539:1 917:1 # συντελώ
22:1 23:1 57:1 208:1 240:1 329:1 # καινός
16:1 32:1 37:1 46:1 49:1 78:1 183:1 229:1 286:1 351:1 386:1 # μετφορμίνη
2:1 8:1 23:1 38:1 109:1 110:1 115:1 118:1 123:1 148:1 197:1 374:1 462:1 # αιματοκρίτης
6:1 10:1 11:1 12:1 18:1 41:1 198:1 240:1 264:1 287:1 329:1 452:1 # χριστιανός
26:1 42:1 69:1 72:1 121:1 547:1 576:1 # ιωδιούχος
9:1 138:1 157:1 237:1 # οξέωση
48:1 52:1 138:1 144:1 155:1 223:1 340:1 517:1 951:1 # αμυλοείδωση
8:1 13:1 24:1 38:1 54:1 100:1 115:1 125:1 144:1 401:1 813:1 950:1 # προγραμματίζω
14:1 19:1 39:1 122:2 177:1 278:1 572:1 689:1 940:1 # αποδεδειγμένος
6:1 19:1 24:1 53:1 70:1 197:1 235:1 306:1 353:1 402:1 520:1 613:1 773:1 791:1 # τραχειίτιδα
52:1 60:1 250:1 # κόλο
4:1 11:1 18:1 23:1 36:1 110:1 133:1 136:1 214:1 374:1 382:1 451:1 482:1 660:1 873:1 # βακτηριαιμία
6:1 9:1 41:1 243:1 342:1 488:1 587:1 610:1 # εκφόρτιση
5:2 8:1 10:1 22:1 25:1 65:1 114:1 151:1 159:1 222:1 281:1 421:1 650:1 # κατασταλμένος
28:1 60:1 77:1 86:1 240:1 633:1 653:1 801:1 # ευνοϊκός
12:1 13:1 15:1 31:1 54:1 125:1 147:1 258:1 420:1 718:1 732:1 # προαναφερθείς
15:1 24:1 39:1 44:1 56:1 77:1 85:1 112:1 294:1 313:1 331:1 343:1 354:1 475:1 490:1 497:1 503:1 506:1 522:1 611:1 # θεραπευτής
3:1 210:1 230:1 # ους
17:1 24:1 39:1 43:1 135:1 180:1 343:1 344:1 426:1 745:1 # παραπέμπω
6:1 12:1 29:1 63:1 82:1 88:1 131:1 184:1 188:1 239:1 296:1 324:1 395:1 # αντιεπιληπτικός
1:1 15:1 18:1 32:1 141:1 162:1 200:1 282:1 847:1 # μερικώς
24:1 72:1 103:1 172:1 228:1 269:1 665:1 # ραγδαίος
# mmr
3:1 14:1 34:1 52:1 90:1 155:1 170:1 277:1 691:1 # κοτόπουλο
40:1 55:1 63:1 85:1 86:1 275:1 # συνεπής
2:1 8:1 24:1 72:1 123:1 150:1 350:1 587:1 # αόρατος
4:1 11:1 18:1 22:1 25:1 112:1 143:1 214:1 279:1 382:1 451:1 660:1 761:1 782:1 787:1 873:1 # καυτηριασμός
38:1 166:1 663:1 698:1 819:1 # χτύπημα
379:1 519:1 688:1 728:1 798:1 818:1 922:1 # livepedia
17:1 22:1 43:1 135:1 144:1 161:1 628:1 744:1 886:1 960:1 # παράκαμψη
10:1 13:1 53:1 100:1 155:1 240:1 341:1 370:1 476:1 573:1 # στρογγυλός
7:1 12:1 16:1 46:1 78:1 111:1 319:1 532:1 618:1 # ξανθίνης
1:1 6:1 13:1 20:1 30:1 35:1 54:1 74:1 125:1 153:1 205:1 953:1 # προοπτική
246:1 305:1 688:1 # chiari
9:1 38:1 63:1 166:1 227:1 332:1 663:1 726:1 # επίσημα
2:1 17:1 100:1 161:1 342:1 393:1 401:1 816:1 # χαρτογράφηση
4:1 9:1 12:1 31:1 83:1 147:1 154:1 427:1 # αναζήτηση
50:1 57:1 113:1 186:1 217:1 392:1 399:1 485:1 544:1 # πάρκινσον
143:1 316:1 444:1 # δέσμη
9:1 11:1 25:1 26:1 107:1 133:1 218:1 376:1 684:1 # διαβίβαση
1:1 25:1 26:1 43:1 60:1 94:1 143:1 437:1 654:1 787:1 # σπασμωδικός
7:1 34:1 118:1 200:1 293:1 759:1 # κοκκώδης
1:1 11:1 15:1 26:1 60:1 94:1 107:1 122:1 212:1 229:1 362:1 581:1 # διαδερμικός
2:1 12:1 54:1 91:1 145:1 301:1 310:1 340:1 588:1 668:1 708:1 896:1 # πρωτοεμφανίζω
3:1 16:1 46:1 65:1 78:1 158:1 175:1 351:1 # αλβουμίνη
14:1 17:1 22:1 39:1 118:1 157:1 158:1 278:1 363:1 963:1 # αποκαρβοξυλάση
17:1 23:1 38:1 43:1 121:1 135:1 178:1 336:1 408:1 # παρέρχομαι
31:1 45:1 52:1 58:1 256:1 909:1 # ολοένα
72:1 95:1 110:1 525:1 # όψιμος
9:1 13:1 25:1 54:1 80:1 87:1 125:1 376:1 437:1 498:1 550:1 745:1 780:1 790:1 # προσπέλαση
5:1 8:1 33:1 151:1 699:1 884:1 # αταξία
3:1 7:1 9:1 93:1 96:1 116:1 137:1 405:1 448:1 # ουρεάσης
9:1 24:1 25:1 34:1 42:1 167:1 376:1 477:1 670:1 # κούραση
72:1 158:1 # φόβος
11:1 16:1 26:1 36:1 70:1 81:1 83:1 107:1 108:1 182:1 200:1 225:1 447:1 970:1 # νησιδιακών
38:1 42:1 183:1 248:1 261:1 615:1 724:1 # φούσκωμα
11:1 26:1 107:1 218:1 459:1 # διαβάζω
43:1 59:1 392:1 # πάπας
1:1 6:1 13:1 30:1 54:1 64:1 80:1 117:1 125:1 136:1 243:1 254:1 550:1 554:1 570:1 686:1 790:1 850:1 # προσεκτικά
63:1 82:1 86:1 161:1 188:1 267:1 485:1 546:1 571:1 751:1 # επιβράδυνση
15:1 89:1 114:1 229:1 # ερμές
6:1 12:1 24:1 29:1 131:1 184:1 239:1 309:1 401:1 546:1 683:1 813:1 962:1 # αντιβιόγραμμα
5:1 32:1 37:1 65:1 87:1 103:1 163:1 173:1 286:1 440:1 562:1 734:1 # μεταλλαγή
11:1 25:1 26:1 38:1 42:1 95:1 107:1 143:1 761:1 787:1 856:1 # μούδιασμα
1:1 21:1 44:1 46:1 66:1 156:1 173:1 186:1 193:1 324:1 827:1 # πενικιλλίνες
17:1 28:1 38:1 43:1 135:1 161:1 178:1 234:1 744:1 960:1 # παράνομα
9:1 40:1 43:1 58:1 100:1 130:1 224:1 385:1 441:1 637:1 # παθογένεση
36:1 38:1 65:1 87:1 117:1 892:1 936:1 # μαλακά
6:1 34:1 178:1 273:1 502:1 950:1 # κομμάτι
11:1 13:1 50:1 59:1 71:1 179:1 329:1 492:1 530:1 587:1 622:1 # γονόρροιας
9:1 217:1 # άρση
12:1 31:1 34:1 36:1 74:1 147:1 265:1 # ανακοπή
1:1 6:1 26:1 30:1 60:1 70:1 94:1 240:1 301:1 322:1 447:1 547:1 801:1 987:1 # ιδιωτικός
1:1 18:1 19:1 26:1 53:1 70:1 121:1 314:1 340:1 446:1 447:1 585:1 654:1 693:1 # τριχοειδικός
12:1 31:1 43:1 234:1 344:1 404:1 # μπανάνα
5:1 12:1 14:1 29:1 39:1 131:1 196:1 274:1 278:1 336:1 340:1 # ανταποεξέρχομαι
55:1 86:1 99:1 205:1 275:1 404:1 # συνάπτω
175:1 240:1 330:1 760:1 # χυμός
258:1 # αφή
1:1 6:1 10:1 11:1 12:1 18:1 41:1 66:1 156:1 198:1 264:1 287:1 452:1 808:1 # χριστιανικός
11:1 18:1 53:1 97:1 102:1 284:1 314:1 382:1 699:1 # κεφτριαξόνη
# mody
5:1 8:1 22:1 25:1 77:1 97:1 151:1 222:1 248:1 421:1 641:1 650:1 915:1 # κατασκευάζω
19:1 34:1 70:1 88:1 248:1 340:1 365:1 446:1 585:1 693:1 # σκωληκοειδίτιδα
22:1 24:1 59:1 144:1 205:1 344:1 354:1 832:1 # καμπτήρας
9:1 81:1 200:1 213:1 225:1 365:1 # σηκώνω
3:1 55:1 68:1 155:1 158:1 175:1 303:1 531:1 599:1 691:1 # συμβουλεύω
13:1 54:1 64:1 80:1 125:1 317:1 341:1 345:1 550:1 669:1 790:1 # προσεγγίζω
6:1 70:1 101:1 172:1 193:1 197:1 306:1 383:1 402:1 515:1 517:1 520:1 534:1 # μυελίτιδα
74:1 # οπή
13:1 158:2 178:1 298:1 303:2 310:1 340:1 993:1 # θρομβοεμβολή
49:1 103:1 161:1 179:1 # αγορά
336:1 362:1 467:1 596:1 # αδέρφι
18:1 63:1 64:1 69:1 205:1 303:1 567:1 619:1 751:1 # σεπτέμβριος
1:1 6:1 17:1 18:1 30:1 60:1 75:1 94:1 291:1 316:1 322:1 372:1 511:1 766:1 872:1 # αριθμητικός
1:1 36:1 60:1 87:1 94:1 155:1 186:1 240:1 435:1 801:1 892:1 987:1 # θυλακικός
1:1 2:1 12:1 19:1 32:1 72:1 136:1 150:1 404:1 880:1 # ανάμεικτος
18:1 24:1 69:1 144:1 217:1 401:1 502:1 619:1 813:1 950:1 # γραμμάριο
14:1 50:1 52:1 122:1 126:1 155:1 177:1 267:1 437:1 725:1 # σπονδυλοδεσίας
4:1 75:1 80:1 95:1 108:1 146:1 166:1 220:1 252:1 293:1 327:1 683:1 # δημοσιότητα
17:1 22:1 109:1 224:1 464:1 669:1 923:1 # καθαρίζω
41:1 138:1 143:1 186:1 204:1 330:1 575:1 653:1 836:1 # μωσαϊκισμός
41:1 50:1 52:1 66:1 143:1 203:1 240:1 330:1 431:1 575:1 692:1 836:1 # κλονισμός
21:1 44:1 105:1 175:1 351:1 435:1 445:1 532:1 669:1 # υπενθυμίζω
28:1 32:1 55:1 77:1 86:1 122:1 177:1 275:1 419:1 756:1 # συνοδευόμενος
12:1 13:1 24:1 28:1 45:1 54:2 74:1 125:1 433:1 449:1 573:1 # προπρανολόλη
17:1 21:1 28:1 32:1 72:1 391:1 419:1 557:1 756:1 842:1 881:1 # αρχόμενος
8:1 9:1 22:1 84:1 149:1 222:1 414:1 579:1 606:1 837:1 # κατάφυση
72:1 148:1 # κρύος
38:1 166:1 663:1 977:1 # όχημα
1:1 60:1 94:1 181:1 186:1 240:1 365:1 589:1 630:1 801:1 987:1 # ωοθηκικός
13:1 54:1 56:1 77:1 112:1 125:1 178:1 316:1 354:1 468:1 611:1 # προμηθευτής
9:1 12:1 17:1 31:1 83:1 106:1 147:1 154:1 492:1 # αναρρόφηση
11:1 12:1 16:1 46:1 62:1 78:1 126:1 346:1 380:1 991:1 # γλιανδίνη
6:2 8:1 12:1 29:1 38:1 115:1 131:1 164:1 175:1 184:1 239:1 414:1 597:1 705:1 # αντιφυματικός
4:1 7:1 25:1 67:1 197:1 248:1 272:1 # ασκίτης
5:1 8:1 43:1 149:1 273:1 595:1 606:1 # πατάτα
14:1 49:1 52:1 65:1 80:1 91:1 97:1 284:1 437:1 # κεφαλοσπορίνες
2:1 16:1 29:1 43:1 46:1 74:1 78:1 144:1 351:1 676:1 852:1 # ντοπαμίνη
13:1 16:1 46:1 78:1 98:1 177:1 # ροδοψίνη
14:1 18:1 69:1 102:1 105:1 126:1 174:1 334:1 356:1 619:1 # υποχόνδριος
13:1 15:1 34:1 72:1 97:1 185:1 399:1 587:1 # κερκοφόρος
2:1 4:1 8:1 10:1 22:1 80:1 123:1 166:1 222:1 243:1 249:1 330:1 508:1 # εκατοστημόριο
5:1 12:1 13:1 42:1 56:1 373:1 521:1 714:1 785:1 976:1 # θεωρούταν
1:1 15:1 21:1 40:1 92:1 93:1 165:1 174:1 355:1 362:1 367:1 417:1 779:1 # αδρενεργικών
13:1 16:1 46:1 53:1 75:1 78:1 272:1 370:1 607:1 870:1 # κίνητρο
5:1 6:1 10:1 12:1 29:1 131:1 144:1 184:1 212:1 239:1 281:1 # αντιϊσταμινικά
17:1 43:1 63:1 135:1 200:1 399:1 694:1 920:1 # επαρκώ
23:1 26:1 38:1 121:1 178:1 336:1 # διέρχομαι
12:1 23:1 38:1 121:1 178:1 460:1 778:1 # ανέχομαι
3:1 29:1 52:1 57:1 58:1 463:1 469:1 # ινφλουέντσα
5:1 10:1 12:1 23:1 38:1 144:1 281:1 332:1 532:1 # ανθίσταμαι
1:1 13:1 50:1 53:1 66:1 68:1 136:1 156:1 243:1 328:1 370:1 431:1 686:1 774:1 # ηλεκτρονικός
19:2 40:1 73:1 81:1 518:1 980:1 # µειώνει
14:1 99:1 114:1 308:1 # μέτωπο
33:1 87:1 144:1 203:1 243:1 # εκλαμψία
14:1 39:1 80:1 145:1 278:1 436:1 670:1 # αποσύρω
22:1 56:1 112:1 224:1 240:1 277:1 279:1 782:1 923:1 # καθεαυτός
28:1 53:1 79:1 109:1 316:1 634:1 # τρίμηνο
6:1 41:1 71:1 91:1 103:1 113:1 185:1 197:1 345:1 402:1 # οισοφαγίτιδα
13:1 54:1 80:1 125:1 550:1 778:1 790:1 # προσέχω
10:1 25:1 45:1 46:1 87:1 127:1 159:1 212:1 541:1 721:1 780:1 846:1 # μιζολαστίνη
1:1 12:1 18:1 22:1 141:1 240:1 258:1 329:1 425:1 640:1 891:1 # αφρικανός
5:1 13:1 54:1 63:1 105:1 125:1 205:1 221:1 340:1 362:1 # κυπροεπταδίνη
77:1 240:1 443:1 457:1 # ψευδός
# egfr
6:1 7:1 37:1 57:1 88:1 93:1 190:1 404:1 528:1 824:1 # ρετινάλης
1:1 18:1 32:1 37:1 53:1 55:1 117:1 141:1 175:1 254:1 286:1 314:1 531:1 868:1 950:1 # συμμετρικά
14:1 39:1 46:1 51:1 118:1 193:1 203:1 213:1 278:1 651:1 827:1 # αποκλίνων
7:1 9:1 24:1 103:1 214:1 293:1 341:1 665:1 680:1 759:1 # σηραγγώδης
# vzv
15:1 40:1 44:1 46:1 109:1 124:1 626:1 730:1 # περίνεο
25:1 28:1 43:1 58:1 72:1 114:1 143:1 189:1 348:1 437:1 635:1 787:1 881:1 997:1 # σπασμένος
39:1 43:1 65:1 87:1 103:1 173:1 440:1 562:1 # απαλλαγή
10:1 15:1 27:1 88:1 106:1 187:1 250:1 280:1 499:1 768:1 # στερόλη
17:1 295:1 535:1 # άγαρ
1:1 3:1 14:1 15:1 18:1 60:1 68:1 90:1 94:1 141:1 155:1 162:1 691:1 847:1 # πουλερικό
12:1 34:1 46:1 133:1 176:1 178:1 272:1 517:1 607:1 # βανκομυκίνη
1:1 6:1 9:1 12:1 29:1 30:1 60:1 76:1 94:1 131:1 184:1 239:1 240:1 304:1 322:1 801:1 987:1 # σηµαντικός
17:2 76:2 333:1 366:1 432:1 440:1 769:1 894:1 # µαρµαρυγή
9:1 27:1 109:1 138:1 214:1 237:1 243:1 316:1 381:1 # τεκμηρίωση
32:1 45:1 52:1 98:1 100:1 177:1 256:1 320:1 345:1 385:1 453:1 655:1 # μεθοδολογία
14:1 24:1 49:1 596:1 670:1 # πορφύρα
2:1 11:1 26:1 45:1 52:1 75:1 100:1 107:1 218:1 256:1 320:1 453:1 812:1 # διαβητολογικός
231:1 375:1 379:1 580:1 988:1 # otelixizumab
18:1 53:1 57:1 119:1 168:1 186:1 213:1 240:1 314:1 685:1 # κιτρινωπός
19:1 # ειυ
18:1 77:1 217:1 333:1 592:1 # ζευγάρι
22:1 26:1 69:1 223:1 576:1 # καψίδιο
226:1 253:1 358:1 # laennec
3:1 5:1 15:1 27:1 65:1 112:1 158:1 187:1 193:1 # τερβουταλίνη
3:1 13:1 37:1 258:1 336:1 411:1 420:1 567:1 # αφετέρου
11:1 25:1 45:1 62:1 114:1 143:1 158:1 303:1 310:1 388:1 403:1 761:1 787:1 991:1 997:1 # εμβολιασμένος
2:1 5:1 8:1 32:1 37:1 53:1 163:1 178:1 286:1 301:1 645:1 734:1 786:1 876:1 # φωτομετατροπή
1:1 8:1 24:1 63:1 82:1 85:1 148:1 188:1 354:1 # επικρατής
8:1 11:1 48:1 53:1 93:1 228:1 378:1 645:1 998:1 # ιατρείο
10:1 27:1 84:1 95:1 118:1 178:1 221:1 280:1 538:1 # ομοκυστεΐνης
14:1 17:1 50:1 87:1 126:1 155:1 267:1 437:1 718:1 725:1 # σπονδυλαρθρίτιδα
22:1 217:1 399:1 # σάρκα
21:1 31:1 65:1 116:1 173:1 299:1 429:1 562:1 789:1 844:1 # εναλλάσσω
55:1 86:1 275:1 # συν
72:1 98:1 160:1 250:1 330:1 # μόλυβδος
12:1 15:1 18:1 44:1 87:1 124:1 133:1 144:1 162:1 303:1 318:1 324:1 # περιλαμβανόμενος
17:1 33:1 394:1 432:1 492:1 594:1 961:1 # αρρυθµία
10:1 15:1 27:1 65:1 80:1 98:1 102:1 106:1 187:1 280:1 508:1 514:1 768:1 # αλδοστερόνη
9:1 39:1 43:1 138:1 144:1 223:1 237:1 351:1 951:1 # απαμίδωση
21:1 28:1 45:1 68:1 77:1 93:1 174:1 176:1 362:1 557:1 897:1 # αδρενολευκοδυστροφίας
3:1 15:1 27:1 37:1 106:1 122:1 187:1 443:1 467:1 516:1 768:1 # ουδετερόφιλος
8:1 23:1 38:1 81:1 110:1 115:1 213:1 369:1 374:1 # αιματώνω
12:1 22:1 62:1 190:1 404:1 640:1 # κανάλι
1:1 24:1 60:1 94:1 144:1 212:1 240:1 401:1 581:1 801:1 813:1 950:1 987:1 # γραμμικός
13:1 22:1 32:1 42:1 52:1 54:1 65:1 118:1 125:1 542:1 806:1 963:1 # προκαλούμενος
9:1 10:1 83:1 84:1 128:1 154:1 336:1 538:1 567:1 673:1 # υστέρηση
161:1 214:1 251:1 # ξηρά
3:1 62:1 113:1 353:1 361:1 548:1 982:1 # σουαχίλι
38:1 68:1 261:1 599:1 724:1 # λεύκωμα
53:1 109:1 # τρίβω
9:1 14:1 41:1 105:1 212:1 334:1 396:1 459:1 488:1 584:1 872:1 # υποβάθμιση
19:1 41:1 437:1 460:1 470:1 # εισπνέω
9:1 29:1 83:1 88:1 154:1 234:1 274:1 # εξάντληση
15:1 24:1 32:1 117:1 294:1 880:1 # κάμερα
6:1 13:1 15:1 27:1 54:1 110:1 125:1 146:1 170:1 187:1 330:1 # προτιμότερος
15:1 25:1 44:1 63:1 143:1 165:1 274:1 295:1 312:1 417:1 787:1 971:1 # επεξεργασμένος
3:1 26:1 44:1 63:1 69:1 127:1 205:1 223:1 576:1 # πεπτίδιου
6:1 24:1 53:1 70:1 193:1 197:1 306:1 328:1 353:1 402:1 520:1 613:1 773:1 977:1 # τραχηλίτιδα
6:1 12:1 29:1 41:1 92:1 131:1 143:1 184:1 239:1 295:1 330:1 572:1 575:1 610:1 836:1 # γιγαντισμός
15:1 32:1 37:1 44:1 53:1 105:1 124:1 145:1 229:1 286:1 445:1 632:1 # υπερμετρωπία
109:1 137:1 437:1 # σπυρί
10:1 18:1 41:1 149:1 264:1 312:1 373:1 452:1 657:1 # ξεχωριστά
11:1 26:1 107:1 258:1 420:1 465:1 599:1 # διαφεύγω
1:1 2:1 19:1 50:1 66:1 117:1 140:1 156:1 168:1 254:1 431:1 455:1 555:1 703:1 774:1 # γειτονικά
25:1 65:1 91:1 193:1 274:1 377:1 618:1 669:1 # εξασφαλίζω
21:1 52:1 157:1 312:1 324:1 467:1 523:1 # φιλοξενώ
11:1 59:1 66:1 68:1 143:1 234:1 502:1 530:1 882:1 # λεϊσμάνιας
283:1 # aegypti
3:1 # ου
3:1 13:1 16:1 21:1 75:1 100:1 137:1 140:1 405:1 559:1 870:1 899:1 # ουρογεννητικός
61:1 66:1 68:1 143:1 234:1 296:1 502:1 # λεϊσμάνιες
2:2 8:1 24:1 49:1 112:1 118:1 123:1 148:1 279:1 782:1 # αυτοκρατορία
5:1 6:1 10:1 12:1 29:1 41:1 131:1 144:1 184:1 212:1 239:1 264:1 281:1 # αντιισταμινικών
2:1 8:1 15:1 38:1 44:1 115:1 123:1 124:1 229:1 437:1 462:1 565:1 # σπερματοζωάριο
13:1 26:1 36:1 38:1 70:1 148:1 447:1 656:1 # μακροοζιδιακή
5:1 13:1 25:1 54:1 125:1 336:1 342:1 421:1 745:1 # προϋπέρταση
3:1 28:1 33:1 55:1 109:1 137:1 302:1 384:1 405:1 667:1 853:1 # συχνουρία
1:1 14:1 45:1 51:1 60:1 66:1 94:1 156:1 240:1 484:1 578:1 801:1 987:1 # πολωνικός
12:1 40:1 66:1 91:1 310:1 340:1 626:1 708:1 808:1 846:1 # νεοεμφανιζόμενος
213:1 # σβήνω
15:1 21:1 28:1 68:1 122:1 177:1 229:1 527:1 # βλεννοδερματική
14:1 39:1 81:1 213:1 278:1 309:1 396:1 518:1 980:1 # αποβιώνω
33:1 93:1 214:1 310:1 351:1 800:1 # ηρεμία
28:1 72:1 102:1 277:1 823:1 881:1 # τόνος
2:1 136:1 178:1 243:1 686:1 # εκτομή
13:1 15:1 21:1 27:1 29:1 56:1 74:1 187:1 392:1 433:1 539:1 584:1 603:1 664:1 # εντεροπάθεια
11:1 26:1 85:1 107:1 279:1 333:1 440:1 # διαυγής
81:1 88:1 171:1 213:1 214:1 243:1 349:1 919:1 # εκπληρώνω
22:1 33:1 39:1 43:1 98:1 118:1 272:1 362:1 # καππαδοκία
9:1 10:1 615:1 # στύση
43:1 284:1 400:1 699:1 # εφάπαξ
3:1 68:1 98:1 155:1 599:1 691:1 # δουλεύω
5:1 9:1 25:1 54:1 106:1 146:1 376:1 421:1 743:1 # πρόταση
12:1 21:1 28:1 29:1 32:1 39:1 43:1 131:1 369:1 391:1 557:1 784:1 # απαντώμενος
17:1 51:1 91:1 366:1 397:1 874:1 886:1 894:1 # φαρµάκων
24:1 39:1 205:1 240:1 277:1 343:1 401:1 813:1 # γραπτός
317:1 341:1 387:1 # εγγύς
231:1 379:1 406:1 580:1 717:1 818:1 # teplizumab
72:1 98:1 161:1 # ράβδος
12:1 24:1 28:1 148:1 219:1 449:1 678:1 # ωλέκρανο
173:1 190:1 243:1 459:1 578:1 # εκβάλλω
10:1 13:1 15:1 19:1 25:1 27:1 70:1 159:1 187:1 280:1 340:1 446:1 585:1 664:1 693:1 830:1 # αστεροειδής
1:1 13:1 26:1 70:1 148:1 212:1 447:1 581:1 # μικροοζιδιακή
38:1 493:1 830:1 # δήγμα
4:1 9:1 69:1 83:1 154:1 308:1 630:1 937:1 # υιοθέτηση
9:1 55:1 130:1 175:1 227:1 344:1 410:1 441:1 531:1 848:1 # συμπίεση
48:1 52:1 223:1 951:1 # είδωλο
33:1 51:1 55:1 175:1 321:1 531:1 708:1 786:1 # συμφωνία
31:1 32:1 51:1 59:1 130:1 204:1 269:1 381:1 # μεσαίωνας
3:1 13:1 19:1 137:1 165:1 166:1 211:1 235:1 339:1 405:1 411:1 781:1 791:1 866:1 989:1 # χειρουργημένος
38:1 105:1 119:1 166:1 293:1 663:1 # υπόδημα
9:1 18:1 41:1 48:1 235:1 317:1 389:1 452:1 488:1 638:1 # εγχείριση
5:1 6:1 8:1 32:1 37:1 53:1 63:1 93:1 163:1 205:1 286:1 645:1 734:1 876:1 953:1 998:1 # μετατρεπτικού
17:1 43:1 72:1 98:1 135:1 157:1 161:1 571:1 744:1 960:1 # παράδοξος
3:1 14:1 48:1 90:1 105:1 137:1 140:1 165:1 228:1 334:1 405:1 866:1 989:1 # υπουργείο
2:1 3:1 10:1 72:1 84:1 150:1 169:1 179:1 538:1 797:1 # αύγουστος
38:1 351:1 # μίγμα
1:1 6:1 18:1 21:1 30:1 117:1 122:1 126:1 168:1 174:1 254:1 398:1 554:1 # δενδριτικά
13:1 54:1 64:1 77:1 80:1 125:1 384:1 550:1 790:1 # προσευχή
1:1 22:1 60:1 62:1 65:2 94:1 240:1 268:1 801:1 806:1 859:1 987:1 # αλκαλικός
18:1 55:1 137:1 178:1 179:1 341:1 517:1 572:1 # συριγγομυελίας
5:1 32:1 37:1 65:1 116:1 163:1 173:1 286:1 299:1 429:1 562:1 734:1 844:1 # μεταλλάσσω
4:1 75:1 92:1 103:1 110:1 146:1 220:1 252:1 327:1 330:1 465:1 598:1 644:1 710:1 # αγωγιμότητα
69:1 193:1 # λίθιο
5:1 8:1 22:1 151:1 222:1 258:1 420:1 465:1 599:1 650:1 # καταφεύγω
14:1 17:1 43:1 72:1 105:1 135:1 161:1 273:1 334:1 486:1 744:1 960:1 # παράτυπος
2:1 10:1 27:1 80:1 112:1 280:1 414:1 508:1 # οστεόφυτο
21:1 31:1 65:1 87:1 103:1 173:1 440:1 562:1 789:1 # εναλλαγή
2:1 32:1 37:1 75:1 88:1 144:1 149:1 286:1 527:1 942:1 # αμετάβλητος
8:1 24:1 38:1 53:1 115:1 127:1 175:1 279:1 473:1 669:1 773:1 # τραυματίζω
5:1 11:1 28:1 71:1 353:1 470:1 819:1 # ταχύπνοια
28:1 103:1 752:1 # αγνοώ
69:1 185:1 309:1 982:1 # βιοφίλμ
1:1 6:1 30:1 36:1 60:1 65:1 87:1 94:1 136:1 240:1 295:1 322:1 482:1 570:1 801:1 850:1 892:1 936:1 987:1 # γαλακτικός
41:1 51:1 347:1 # ισχύων
8:1 9:1 91:1 116:1 138:1 149:1 377:1 448:1 606:1 786:1 # φωσφατάση
9:1 14:1 27:1 39:1 77:1 84:1 278:1 308:1 356:1 579:1 652:1 # αποχέτευση
3:1 14:1 52:1 72:1 90:1 155:1 691:1 819:1 # ύπουλος
38:1 60:1 145:1 240:1 261:1 653:1 724:1 801:1 # ρωμαϊκός
14:1 105:1 270:1 334:1 # υποψιάζω
3:1 28:1 57:2 62:1 113:1 155:1 478:1 485:1 548:1 691:1 762:1 # ινσουλινοαντίσταση
1:1 6:1 8:1 30:1 38:1 115:1 138:1 164:1 261:1 271:1 274:1 429:1 597:1 724:1 754:1 # εξωσωματικός
19:1 63:1 68:1 190:1 392:1 494:1 628:1 # επάλειψη
6:1 17:1 21:1 29:1 86:1 184:1 432:1 464:1 492:1 532:1 # ενθαρρυντικός
2:1 10:1 41:1 43:1 45:1 52:1 74:1 169:1 224:1 256:1 264:1 385:1 676:1 # ιστοπαθολογικός
2:1 10:1 27:1 116:1 117:1 169:1 170:1 243:1 702:1 # εκάστοτε
17:1 72:1 165:1 179:1 415:1 464:1 709:1 # λήθαργος
6:1 65:1 273:1 299:1 # αλάτι
56:1 # θεά
15:1 24:1 28:1 39:1 44:1 50:1 56:1 95:1 294:1 313:1 331:1 343:1 475:1 490:1 497:1 503:1 506:1 522:1 630:1 679:1 775:1 # μονοθεραπεία
21:1 28:1 41:1 58:1 66:1 114:1 175:1 189:1 347:1 348:1 635:1 692:1 760:1 # ενισχυμένος
4:1 11:1 18:1 26:1 36:1 70:1 107:1 133:1 136:1 214:1 447:1 451:1 482:1 660:1 873:1 # βακτηριδιακή
2:1 8:1 12:1 13:1 31:1 45:1 54:1 80:1 123:1 125:1 147:1 204:1 550:1 790:1 812:1 # προσανατολισμός
128:1 217:1 # χάρη
15:1 24:1 39:1 44:1 56:1 148:1 294:1 313:1 331:1 343:1 432:1 475:1 490:1 497:1 503:1 506:1 522:1 630:1 # κρυοθεραπεία
4:1 5:1 17:1 24:1 39:1 43:1 75:1 135:1 180:1 197:1 220:1 257:1 269:1 335:1 426:1 # απαραίτητα
12:1 32:1 87:1 101:1 240:1 329:1 840:1 # μελανός
6:1 68:1 70:1 77:1 109:1 137:1 171:1 172:1 197:1 306:1 383:1 402:1 515:1 520:1 534:1 771:1 897:1 # πλευρίτιδα
12:1 15:1 40:1 91:1 106:1 240:1 545:1 768:1 779:1 # φανερός
16:1 28:1 80:1 95:1 166:1 285:1 436:1 # νοημοσύνη
2:1 6:1 8:1 10:1 38:1 70:1 115:1 127:1 169:1 178:1 197:1 306:1 402:1 473:1 520:1 # στοματίτιδα
10:1 22:1 39:1 41:1 66:1 85:1 264:1 354:1 470:1 692:1 979:1 # καπνιστής
14:1 54:1 72:1 105:1 106:1 146:1 334:1 486:1 743:1 # πρότυπος
9:1 49:1 95:1 106:1 166:1 247:1 # ορόσημο
34:1 52:1 72:1 118:1 171:1 344:1 436:1 542:1 # σύμπλοκος
26:1 27:1 37:1 69:1 235:1 356:1 516:1 576:1 599:1 888:1 # διοχετεύω
15:1 24:1 28:1 86:1 97:1 250:1 279:1 294:1 396:1 # κεραυνοβόλος
64:1 66:1 69:1 101:1 415:1 # σελήνιο
39:1 43:1 65:1 116:1 173:1 299:1 429:1 562:1 844:1 # απαλλάσσω
9:1 12:1 25:1 31:1 60:1 83:1 147:1 154:1 248:1 698:1 849:1 # ανασκόπηση
21:1 32:1 60:1 68:1 171:1 243:1 310:1 344:1 391:1 419:1 756:1 842:1 # εμπλεκόμενος
28:1 52:1 71:1 72:1 95:1 100:1 102:1 110:1 525:1 755:1 823:1 881:1 # λοιμογόνος
19:1 63:1 68:1 70:1 82:1 122:1 142:1 188:1 289:1 759:1 # λεπιδώδεις
17:1 24:1 38:1 43:1 65:1 128:1 135:1 166:1 180:1 415:1 426:1 663:1 832:1 # παραλήρημα
6:1 12:1 14:1 29:1 38:1 39:1 45:1 131:1 160:1 175:1 184:1 239:1 278:1 484:1 877:1 # απολυμαντικός
34:1 65:1 88:1 250:1 499:1 # αλκοόλη
5:1 32:1 37:1 75:1 88:1 163:1 218:1 240:1 277:1 286:1 527:1 706:1 734:1 # μεταβλητός
1:1 18:1 51:1 53:1 60:1 66:1 94:1 156:1 240:1 314:1 465:1 572:1 801:1 987:1 # τριγωνικός
79:1 181:1 240:1 329:1 # φθηνός
32:1 33:1 36:1 65:1 87:1 109:1 148:1 295:1 317:1 853:1 892:1 936:1 # μεγαλακρία
8:1 31:1 86:1 267:1 362:1 369:1 # αδυνατώ
3:1 34:1 36:1 175:1 265:1 344:1 733:1 848:1 # ακουμπώ
2:1 14:1 72:1 74:1 136:1 276:1 676:1 678:1 # έκτοπος
3:1 97:1 101:1 228:1 233:1 418:1 # κελσίου
1:1 6:1 10:1 24:1 25:1 30:1 117:1 159:1 174:1 254:1 287:1 423:1 477:1 554:1 903:1 # δραστικά
11:1 19:1 56:1 74:1 232:1 392:1 517:1 584:1 841:1 # μυοπάθεια
12:1 22:1 28:1 41:1 50:1 66:1 143:1 240:1 330:1 431:1 449:1 575:1 640:1 692:1 836:1 # κανονισμός
38:1 261:1 578:1 724:1 # θήλωμα
11:1 36:1 60:1 62:1 182:1 240:1 328:1 801:1 991:1 # ηλιακός
2:1 16:1 36:1 46:1 72:1 75:1 78:1 150:1 272:1 607:1 870:1 # ακίνητος
9:1 12:1 34:1 87:1 216:1 485:1 982:1 # κοίλανση
24:1 31:1 50:1 59:1 228:1 353:1 613:1 751:1 # βραχίονας
24:1 53:1 218:1 773:1 # τραβώ
16:1 38:1 46:1 78:1 166:1 272:1 607:1 663:1 # κίνημα
26:1 28:1 50:2 66:1 70:1 95:1 100:1 179:1 431:1 447:1 622:1 679:1 775:1 # μονογονιδιακός
17:1 43:1 106:1 135:1 250:1 # παρόλ
14:1 39:1 55:1 80:1 130:1 175:1 227:1 278:1 344:1 410:1 531:1 848:1 # αποσυμπίεση
13:1 45:1 53:1 68:1 136:1 243:1 328:1 370:1 666:1 686:1 785:1 # ηλεκτρολύτης
7:1 12:1 22:1 36:1 293:1 532:1 640:1 759:1 # ακανθώδης
1:1 12:1 66:1 70:1 117:1 156:1 172:1 254:1 383:1 808:1 # ιδανικά
6:1 13:1 34:1 49:1 118:1 174:1 342:1 443:1 659:1 846:1 # υδροκορτιζόνη
11:1 19:1 40:1 46:1 77:1 109:1 148:1 176:1 232:1 730:1 # ευκρίνεια
87:1 144:1 203:1 213:1 234:1 243:1 303:1 459:1 # εκλαμβάνω
1:1 4:1 6:1 8:1 10:1 30:1 38:1 55:1 84:1 115:1 164:1 166:1 249:1 271:1 538:1 549:1 597:1 663:1 754:1 # συστηματικά
27:1 46:1 48:1 136:1 213:1 243:1 686:1 # εκτείνω
5:1 8:1 12:1 22:1 31:1 65:1 147:1 151:1 222:1 301:1 354:1 578:1 650:1 976:1 # καταναλωτής
161:1 425:1 # φράζω
19:1 28:1 70:1 79:1 85:1 340:1 377:1 446:1 585:1 693:1 830:1 # σφηνοειδής
32:1 63:1 82:1 85:1 101:1 110:1 188:1 415:1 840:1 # επιμελής
3:1 4:1 14:1 23:1 90:1 146:1 172:1 252:1 437:1 443:1 683:1 # σπουδαιότητα
19:1 39:1 44:1 324:1 331:1 949:1 # απειλώ
2:1 72:1 150:1 171:1 273:1 299:1 # πλάτος
4:1 7:1 12:1 31:1 43:1 67:1 92:1 103:1 147:1 518:1 # παναγιώτης
12:1 72:1 95:1 108:1 110:1 116:1 404:1 464:1 525:1 # θανάσιμος
9:1 12:1 31:1 39:1 227:1 332:1 347:1 485:1 667:1 # απίσχνανση
3:1 19:1 68:1 98:1 155:1 270:1 494:1 691:1 # δουλειά
71:1 95:1 144:1 172:1 459:1 546:1 571:1 # αμοιβάδα
12:1 15:1 38:1 140:1 229:1 240:1 329:1 565:1 # γερμανός
161:1 198:1 # ωχράς
9:1 138:1 237:1 542:1 # ζύμωση
6:1 15:1 18:1 44:1 54:1 124:1 136:1 145:1 162:1 238:1 318:1 570:1 668:1 # περιπρωκτικός
2:1 3:1 17:1 18:1 47:1 133:1 137:1 168:1 309:1 405:1 703:1 # βαρβιτουρικό
11:1 12:1 34:1 45:1 52:1 178:1 256:1 303:1 309:1 412:1 583:1 # κολομβιανή
43:1 59:1 # μύωπας
5:1 6:1 29:1 161:1 196:1 211:1 234:1 # τιράντα
5:1 13:1 170:1 # ροταϊό
8:1 22:1 27:1 222:1 274:1 356:1 # κατεξοχήν
11:1 26:1 107:1 166:1 258:1 351:1 669:1 # διαφημίζω
5:1 13:1 17:1 45:1 52:1 100:1 112:1 221:1 256:1 320:1 360:1 453:1 472:1 614:1 757:1 839:1 871:1 927:1 983:1 # κυτταρολογικός
6:1 10:1 70:1 84:1 127:1 172:1 197:1 221:1 306:1 383:1 402:1 515:1 520:1 534:1 538:1 # κυστίτιδα
38:1 99:1 261:1 342:1 670:1 724:1 885:1 # κύρτωμα
13:1 15:1 27:1 77:1 112:1 122:1 187:1 396:1 459:1 584:1 611:1 664:1 # δευτεροβάθμιος
1:1 15:1 18:1 44:1 81:1 124:1 141:1 162:1 176:1 203:1 221:1 318:1 847:1 # περικυκλώνω
33:1 321:1 470:1 # αϋπνία
9:1 99:1 138:1 237:1 342:1 670:1 885:1 # κύρτωση
17:1 18:1 22:1 24:1 336:1 363:1 766:1 # καριέρα
6:1 8:1 31:1 50:1 63:1 70:1 82:1 164:1 179:1 188:1 306:1 572:1 622:1 # επιγονατιδικός
4:1 9:1 10:1 83:1 116:1 154:1 249:1 299:1 527:1 844:1 # βλάστηση
114:1 181:1 # μέθη
25:1 33:1 40:1 74:1 87:1 171:1 233:1 500:1 626:1 711:1 780:1 # νεοπλασία
1:1 6:1 12:1 29:1 60:1 94:1 131:1 184:1 239:1 546:1 582:1 # αντιβηχικός
8:1 11:1 15:1 24:1 26:1 39:1 44:1 107:1 124:1 146:1 277:1 294:1 331:1 # διαπερατότητα
14:1 39:1 50:1 278:1 460:1 # απονέμω
6:1 14:1 27:1 70:1 170:2 306:1 702:1 763:1 830:1 # οτιδήποτε
18:1 28:1 57:1 185:1 217:1 333:1 341:1 400:1 432:1 478:1 685:1 # ρινοφάρυγγας
24:1 26:1 53:1 205:1 683:1 773:1 # διόπτρα
17:1 43:1 135:1 165:1 437:1 440:1 # σπαργή
333:1 345:1 669:1 # ζυγίζω
15:1 27:1 77:2 93:1 102:1 112:1 122:1 187:1 611:1 # δευτερευόντως
# yu
8:1 23:1 54:1 74:1 106:1 133:1 179:1 572:1 743:1 # αιγοπρόβατα
1:1 6:1 30:1 136:1 243:1 301:1 469:1 486:1 578:1 686:1 # εκτυφλωτικός
9:1 19:1 41:1 83:1 106:1 154:1 # εισρόφηση
# aakp
53:1 59:1 109:1 393:1 # τρίχας
38:1 880:1 # γάμα
15:1 28:1 58:1 114:1 145:1 189:1 258:1 261:1 296:1 348:1 467:1 635:1 # αφιερωμένος
11:1 26:1 48:1 51:1 65:1 68:1 107:1 723:1 # διαλείπων
19:1 38:1 58:1 93:1 103:1 114:1 140:1 189:1 211:1 310:1 555:1 781:1 # μαγειρεμένος
4:1 12:1 75:1 119:1 145:1 146:1 220:1 252:1 298:1 327:1 532:1 # ανθρωπότητα
63:1 82:1 85:1 87:1 188:1 218:1 527:1 546:1 # επιβλαβής
28:1 50:1 72:1 95:1 679:1 775:1 881:1 950:1 # έμμονος
1:1 6:1 15:1 30:1 44:1 105:1 124:1 136:1 365:1 445:1 570:1 632:1 698:1 850:1 # υπερπηκτικότητα
3:1 6:1 70:1 155:1 172:1 193:1 197:1 306:1 383:1 402:1 515:1 520:1 534:1 691:1 # ουλίτιδα
1:1 37:1 45:1 52:1 92:1 95:1 100:1 175:1 256:1 320:1 355:1 453:1 486:1 600:1 687:1 740:1 828:1 831:1 857:1 # ετυμολογικός
# fip
77:1 83:1 172:1 181:1 199:1 269:1 332:1 443:1 941:1 985:1 # ψευδαίσθηση
13:1 28:1 49:1 240:1 633:1 954:1 # νοροϊός
17:1 24:1 28:1 43:1 58:1 65:1 114:1 135:1 160:1 175:1 180:1 189:1 348:1 426:1 635:1 # παραλυμένος
1:1 16:1 34:1 45:1 46:1 78:1 272:1 582:1 583:1 607:1 # κολχικίνη
226:1 245:1 260:1 379:1 553:1 580:1 727:1 # genitalium
17:1 22:1 87:1 203:1 363:1 408:1 678:1 # καρέκλα
10:1 27:1 84:1 95:1 118:1 178:1 221:1 280:1 538:1 # ομοκυστεΐνη
42:1 66:1 69:2 72:1 285:1 674:1 # ιούνιος
16:1 299:1 667:1 # λάχνη
9:1 83:1 88:1 154:1 584:1 # άθληση
5:1 59:1 75:1 257:1 336:1 552:1 698:1 # έρπητας
21:2 28:1 32:1 122:1 126:1 391:1 398:1 419:1 557:1 657:1 756:1 842:1 # ενδεχόμενος
21:1 25:1 28:1 32:1 108:1 133:1 391:1 419:1 557:1 577:1 756:1 772:1 842:1 846:1 # βασιζόμενος
260:1 305:1 580:1 608:1 933:1 # falciparum
10:1 11:1 18:1 36:1 53:1 60:1 84:1 182:1 240:1 279:1 314:1 382:1 476:1 538:1 801:1 # αυστριακός
14:2 33:1 74:1 177:1 238:1 276:1 380:1 940:1 # ιπποποδία
12:2 28:1 40:1 63:1 80:1 113:1 392:1 449:1 545:1 621:1 627:1 # ανοσοανεπάρκεια
18:1 41:2 137:1 143:1 240:1 330:1 347:1 452:1 575:1 760:1 836:1 # ισχυρισμός
1:1 6:1 18:1 20:1 30:1 35:1 148:1 153:1 168:1 758:1 # κριτική
17:1 24:1 53:1 87:1 170:1 179:1 333:1 341:1 432:1 773:1 945:1 # λαρυγγοτραχειοβρογχίτιδα
14:1 39:1 58:1 114:1 166:1 170:1 189:1 278:1 384:1 486:1 763:1 955:1 977:1 # αποτυχημένος
2:1 8:1 23:1 38:1 45:1 52:1 100:1 110:1 115:1 123:1 256:1 320:1 345:1 374:1 453:1 462:1 812:1 # αιματολογία
15:1 18:1 23:1 31:1 44:1 69:1 102:1 124:1 162:1 168:1 277:1 318:1 566:1 # περιτόναιο
9:1 21:1 99:1 138:1 237:1 261:1 273:1 429:1 485:1 502:1 731:1 # ενσωμάτωση
23:1 52:1 110:1 324:1 330:1 374:1 467:1 # αιμόφιλο
9:1 26:1 138:1 145:1 217:1 237:1 270:1 298:1 560:1 718:1 930:1 # διάρθρωση
1:1 13:1 20:1 35:1 54:1 85:1 125:1 139:1 178:1 186:1 236:1 316:1 365:1 # προμηκικής
11:1 26:1 49:1 81:1 95:1 107:1 144:1 213:1 596:1 # διαμορφώνω
17:1 23:1 69:1 88:1 101:1 173:1 340:1 393:1 # αρχαιοελληνικός
5:1 32:1 37:1 163:1 218:1 286:1 309:1 459:1 546:1 706:1 734:1 # μεταβιβάζω
10:1 14:1 15:1 27:1 93:1 105:1 146:1 187:1 280:1 334:1 486:1 # στερεότυπος
13:1 34:1 45:1 52:1 54:1 118:1 125:1 178:1 256:1 303:1 309:1 583:1 # προκολομβιανός
51:1 58:1 63:1 82:1 110:1 114:1 188:1 189:1 213:1 651:1 # επιμένων
38:1 40:1 57:1 71:1 77:1 175:1 329:1 470:1 480:1 829:1 # οινόπνευμα
25:1 33:1 377:1 414:1 568:1 884:1 # ασφυξία
1:1 6:1 15:1 18:1 26:1 30:1 56:1 162:1 168:1 313:1 705:1 # διφθεριτικός
28:1 40:1 45:1 50:1 52:1 77:1 95:1 175:1 256:1 470:1 480:1 679:1 775:1 829:1 # πνευμονολογία
1:1 21:1 44:1 46:1 66:1 156:1 173:1 186:1 193:1 324:1 827:1 # πενικιλλίνης
13:1 53:1 370:1 982:1 # φίλτρο
16:1 18:1 57:1 69:1 72:1 75:1 186:1 354:1 544:1 619:1 832:1 870:1 938:1 # κινητήριος
1:1 5:1 6:1 8:1 10:1 15:1 18:1 30:1 41:1 44:1 124:1 162:1 164:1 264:1 271:1 281:1 318:1 452:1 876:1 # περιστατικός
10:1 277:1 975:1 # στό
1:1 2:1 60:1 71:1 72:1 94:1 108:1 150:1 168:1 247:1 703:1 # οικόσιτος
15:1 25:1 33:1 40:1 55:1 86:1 165:1 233:1 275:1 295:1 417:1 500:1 711:1 779:1 971:1 # συνεργασία
34:1 45:1 69:1 92:1 173:1 219:1 583:1 642:1 # κολλέγιο
2:1 6:1 15:1 18:1 44:1 50:1 124:1 162:1 168:1 197:1 318:1 321:1 402:1 455:1 703:1 # περιτονίτιδα
5:1 24:1 32:1 37:1 103:1 163:1 258:1 286:1 401:1 734:1 813:1 944:1 # μεταγραφή
# jakob
8:1 14:1 19:1 38:1 45:1 68:1 105:1 110:1 115:1 334:1 484:1 494:1 950:1 # υπολειμματικός
9:1 138:1 161:1 237:1 951:1 # ράβδωση
21:1 27:1 85:1 136:1 243:1 412:1 686:1 # εκτενής
62:1 85:1 101:1 173:1 238:1 # ελλιπής
11:1 19:1 22:1 34:1 36:1 56:1 232:1 265:1 709:1 841:1 # κακοήθεια
8:1 13:1 22:1 54:1 88:1 118:1 125:1 149:1 190:1 222:1 606:1 837:1 963:1 # προκατάληψη
1:1 60:1 66:1 94:1 105:1 156:1 240:1 470:1 801:1 987:1 # υπνικός
11:1 13:1 40:1 77:1 137:1 384:1 480:1 582:1 771:1 899:1 # νευροψυχιατρικός
7:1 258:1 293:1 349:1 425:1 759:1 # αφρώδης
1:1 6:1 8:1 30:1 60:1 94:1 164:1 172:1 240:1 271:1 322:1 443:1 801:1 987:1 # υδατικός
5:1 28:1 29:1 40:1 50:1 77:1 81:1 137:1 196:1 292:1 349:1 480:1 569:1 771:1 # νευρώνονται
2:1 4:1 24:1 74:1 82:1 144:1 211:1 273:1 502:1 676:1 # τοπιραμάτη
13:1 71:1 79:1 310:1 316:1 329:1 492:1 587:1 950:1 # εμμηνόρροια
# pv1
23:1 37:1 44:1 53:1 69:1 87:1 408:1 498:1 # πετρέλαιο
11:1 21:1 26:1 51:1 107:1 126:1 145:1 258:1 336:1 398:1 # ενδιαφέρων
23:1 38:1 42:1 95:1 110:1 212:1 525:1 542:1 # μιμούμαι
4:1 7:1 67:1 190:1 # άλτης
2:1 8:1 19:1 43:1 56:1 74:1 123:1 392:1 395:1 584:1 595:1 671:1 676:1 841:1 952:1 # ηπατοπάθεια
14:1 39:1 98:1 177:1 278:1 356:1 940:1 # αποδοχή
15:1 26:1 38:1 106:1 168:1 229:1 258:1 425:1 565:1 # ερμαφρόδιτος
50:1 95:1 679:1 880:1 # χάμον
6:1 19:1 70:1 172:1 193:1 197:1 235:1 306:1 324:1 383:1 402:1 515:1 520:1 534:1 791:1 # χειλίτιδα
12:1 31:1 43:1 63:1 145:1 147:1 258:1 336:1 694:1 # επαναφέρω
1:1 5:1 6:1 8:1 30:1 32:1 37:1 60:1 94:1 133:1 163:1 164:1 218:1 271:1 286:1 322:1 706:1 734:1 # μεταβατικός
# app
14:1 23:1 57:1 72:1 91:1 105:1 146:1 329:1 334:1 486:1 804:1 # φαινότυπος
14:1 105:2 119:1 146:1 334:1 486:1 # υπότυπο
1:1 6:1 14:1 41:1 45:1 62:1 143:1 168:1 212:1 388:1 484:1 575:1 581:1 610:1 # πολιτισμικός
1:1 15:1 44:1 66:1 105:1 124:1 156:1 200:1 282:1 445:1 632:1 # υπερνικώ
2:1 10:2 15:1 27:2 80:1 106:1 130:1 169:1 187:1 280:1 508:1 768:1 # τεστοστερόνη
193:1 628:1 # θλίψη
75:1 87:1 240:1 258:1 277:1 328:1 628:1 # ψηλαφητός
21:1 126:1 166:1 293:1 398:1 # ενδημώ
11:1 24:1 72:1 228:1 269:1 353:1 582:1 613:1 # ραχιαίος
18:1 65:1 68:1 599:1 670:1 # αλεύρι
2:1 8:1 12:1 31:1 123:1 147:1 178:1 # ανατομή
34:1 45:1 72:1 158:1 303:1 419:1 573:1 583:1 # κολόμβος
18:1 72:1 95:1 110:1 525:1 # ώριμος
15:2 44:1 97:1 99:1 105:1 124:1 161:1 273:1 399:1 445:1 632:1 731:1 # υπερκεράτωση
15:1 44:1 84:1 88:1 105:1 124:1 171:1 435:1 445:1 468:1 632:1 919:1 # υπερπληθυσμός
1:1 17:1 24:1 60:1 94:1 180:1 218:1 240:1 309:1 801:1 987:1 # αραβικός
1:1 23:1 31:1 34:1 45:1 86:1 129:1 566:1 573:1 583:1 962:1 # γυναικολόγος
69:1 72:1 92:1 140:1 165:1 # γεώργιος
34:1 45:1 68:1 84:1 248:1 267:1 583:1 599:1 # δυσκολεύω
36:1 60:1 148:1 172:1 240:1 432:1 653:1 801:1 # δακρυϊκός
3:1 6:1 21:1 56:1 213:1 274:1 301:1 394:1 677:1 # εξουθενωτικός
3:1 22:1 33:1 34:1 36:1 265:1 384:1 733:1 # κακουχία
12:1 32:1 66:1 91:1 310:1 419:1 577:1 708:1 756:1 808:1 846:1 # εμφανιζόμενος
17:1 33:1 43:1 63:1 135:1 694:1 # επαρχία
4:1 9:1 39:1 43:1 83:1 154:1 197:1 269:1 # απαίτηση
738:1 # popp
13:1 54:1 71:1 80:1 95:1 113:1 125:1 178:1 270:1 550:1 621:1 790:1 # προσομοιάζω
5:1 14:1 32:1 37:1 39:1 45:1 62:1 69:1 163:1 178:1 278:1 286:1 388:1 484:1 734:1 # μεταπολιομυελιτιδικό
13:1 14:1 15:1 71:1 74:1 276:1 298:1 394:1 432:1 433:1 466:1 701:1 736:1 961:1 993:1 # ερυθροποιητίνη
242:1 540:1 738:1 # koprowski
17:1 87:1 106:1 171:1 172:1 240:1 362:1 # πλαδαρός
13:1 45:1 174:1 443:1 659:1 666:1 # υδρολύω
51:1 # ων
1:1 23:1 26:1 43:1 49:1 70:1 74:1 385:1 447:1 654:1 718:1 # ορθοπαιδικός
13:1 54:1 65:1 80:1 125:1 133:1 173:1 419:1 550:1 562:1 573:1 790:1 # προσβαλλόμενος
1:1 6:1 26:1 30:1 49:1 60:1 69:1 94:1 301:1 322:1 576:1 718:1 # διορθωτικός
4:1 7:1 12:1 66:1 67:1 393:1 518:1 808:1 # χανιώτης
1:1 6:1 30:1 60:1 75:1 80:1 94:1 128:1 240:1 291:1 322:1 372:1 377:1 425:1 801:1 987:1 # οσφρητικός
9:1 17:1 41:1 43:1 62:1 135:1 203:1 408:1 488:1 678:1 # παρέκκλιση
5:1 6:1 8:1 22:1 62:1 151:1 205:1 222:1 224:1 238:1 650:1 953:1 # καταθλιπτικός
15:1 19:1 40:1 44:1 105:1 124:1 128:1 234:1 400:1 445:1 632:1 # υπερηφάνεια
22:1 34:1 50:1 224:1 923:1 # καθήκον
52:1 60:1 72:1 102:1 126:1 155:1 267:1 725:1 # κόνδυλος
11:1 19:1 25:1 26:1 69:1 103:1 107:1 140:1 177:1 341:1 555:1 631:1 680:1 761:1 855:1 # αγγειοδιαστολή
17:1 24:1 43:1 135:1 173:1 180:1 190:1 303:1 310:1 426:1 459:1 # παραεμβάλλω
9:1 83:1 154:1 274:1 339:1 493:1 543:1 646:1 713:1 843:1 901:1 # εξήγηση
22:1 72:1 113:1 615:1 # καύσος
17:1 28:1 43:1 58:1 72:1 135:1 348:1 718:1 881:1 937:1 # παρθένος
56:1 62:1 69:1 114:1 310:1 498:1 # θεμέλιο
18:1 22:2 23:1 52:1 57:1 65:1 118:1 208:1 211:1 685:1 806:1 963:1 # καλοκαιρινός
15:1 18:2 44:1 69:1 124:1 162:1 318:1 511:1 619:1 # περιθώριο
25:1 38:1 40:1 87:1 143:1 171:1 780:1 787:1 856:1 # νεόπλασμα
2:1 41:1 50:1 66:1 143:1 240:1 330:1 431:1 455:1 575:1 692:1 836:1 # τονισμός
2:1 8:1 22:1 72:1 123:1 150:1 222:1 350:1 678:1 # δέκατος
1:1 6:1 30:1 37:1 55:1 56:1 60:1 86:1 94:1 240:1 275:1 322:1 528:1 532:1 801:1 864:1 987:1 # συνθετικός
1:1 19:1 71:1 97:1 114:1 261:1 274:1 547:1 # εξοικειωμένος
15:1 27:1 28:1 50:1 98:1 100:1 128:1 187:1 755:1 775:1 # τερηδονογόνων
15:1 18:1 44:1 79:1 124:1 162:1 296:1 310:1 316:1 318:1 329:1 950:1 # περιεμμηνόπαυση
5:1 17:1 18:1 112:1 221:1 274:1 360:1 472:1 614:1 757:1 766:1 839:1 871:1 983:1 # εξωκυτταρικός
4:1 148:1 209:1 # κρήτη
99:1 117:1 205:1 344:1 880:1 # κάμπτω
6:1 8:1 22:1 81:1 164:1 222:1 518:1 980:1 # κατιών
3:1 13:1 15:1 27:1 37:1 64:1 80:1 187:1 274:1 516:1 550:1 664:1 # ετεροσεξουαλικός
4:1 9:1 55:1 83:1 148:1 154:1 161:1 259:1 273:1 333:1 749:1 # συγκράτηση
105:1 486:1 # χτυπώ
11:1 18:1 36:1 49:1 60:1 182:1 240:1 382:1 591:1 801:1 # οριακός
16:1 54:1 66:1 93:1 102:1 413:1 577:1 689:1 846:1 # πρεδνιζόνη
9:1 26:1 41:1 459:1 488:1 571:1 # βάδιση
34:1 45:1 69:1 92:1 219:1 583:1 642:1 # κολέγιο
11:1 18:1 36:1 53:1 60:1 75:1 166:1 182:1 293:1 314:1 316:1 382:1 # δημητριακός
11:1 26:1 107:1 144:1 502:1 977:1 # διαμάχη
14:1 32:1 39:1 77:1 84:1 143:1 177:1 278:1 444:1 940:1 # αποδέσμευση
109:1 213:1 667:1 # ρίχνω
28:1 40:1 45:1 50:1 52:1 77:1 95:1 175:1 256:1 470:1 480:1 679:1 775:1 829:1 # πνευμονολογικός
9:1 26:1 48:1 84:1 267:1 296:1 332:1 579:1 # διείσδυση
# hfa
25:1 39:1 43:1 45:1 121:1 347:1 # απασχολώ
66:1 69:1 234:1 344:1 392:1 # μπάνιο
26:1 65:1 72:1 95:1 464:1 683:1 # διόφθαλμος
6:1 13:1 45:1 112:1 158:1 160:1 178:1 298:1 303:1 403:1 558:1 877:1 993:1 # θρομβολυτικός
9:1 25:1 376:1 # ιχθύαση
8:1 11:1 13:1 26:1 27:1 54:1 56:1 107:1 125:1 177:1 378:1 655:1 681:1 # προδιατεθειμένος
1:1 8:1 10:1 24:1 63:1 82:1 148:1 188:1 444:1 567:1 # επικρατέστερος
6:1 15:1 44:1 105:1 124:1 138:1 143:1 145:1 301:1 445:1 632:1 930:1 # υπερωσμωτικός
128:1 670:1 # γύρη
5:1 14:1 23:1 37:1 56:1 105:1 127:1 163:1 170:1 206:1 334:1 739:1 763:1 # υποτίθεται
46:1 213:1 # φθίνω
13:1 15:1 27:1 37:1 155:1 185:1 187:1 414:1 516:1 573:1 605:1 664:1 # ετεροφυλόφιλος
15:2 44:1 72:1 109:1 124:1 165:1 179:1 410:1 417:1 # περίεργος
5:1 8:1 22:1 55:1 65:1 151:1 219:1 222:1 259:1 333:1 642:1 650:1 749:1 # συγκαταλέγω
13:1 17:1 43:1 71:1 95:1 135:1 178:1 270:1 927:1 # παρομοιάζω
32:1 33:1 48:1 166:1 311:1 977:1 992:1 # χημεία
19:1 32:1 86:1 267:1 404:1 880:1 # δυνάμει
4:1 15:1 38:1 44:1 124:1 166:1 273:1 392:1 663:1 # περπάτημα
1:1 2:1 6:1 8:1 30:1 38:1 71:1 115:1 164:1 261:1 271:1 597:1 724:1 754:1 # τοιχωματικός
11:1 12:1 26:1 107:1 460:1 # διανέμω
1:1 14:1 24:1 39:1 69:1 71:1 118:1 148:1 186:1 278:1 466:1 # αποικιοκρατικός
13:1 50:1 54:1 125:1 542:1 708:1 # προνύμφη
5:1 8:1 10:1 14:1 22:1 105:1 116:1 118:1 149:1 222:1 281:1 334:1 606:1 837:1 963:1 # υποκατάστατος
1:1 22:1 23:1 34:1 110:1 129:1 160:1 176:1 208:1 212:1 346:1 374:1 581:1 593:1 643:1 929:1 # γλυκαιμικού
5:1 6:1 8:1 10:1 13:1 54:1 80:1 125:1 127:1 197:1 281:1 402:1 473:1 508:1 550:1 790:1 876:1 # προστατίτιδα
33:1 45:1 52:1 69:1 100:1 256:1 309:1 320:1 345:1 453:1 556:1 # βιολογία
77:1 112:1 384:1 486:1 611:1 # ευτυχώς
18:1 28:1 57:1 240:1 478:1 633:1 685:1 # ρινοϊός
37:1 68:1 97:1 101:1 240:1 248:1 277:1 661:1 915:1 # σκελετός
2:1 10:1 25:1 87:1 118:1 159:1 169:1 472:1 527:1 780:1 785:1 885:1 # βλαστοκύτταρο
16:1 21:1 31:1 46:1 65:1 78:1 93:1 174:1 193:1 362:1 789:1 827:1 # αδρεναλίνη
11:1 18:1 26:1 36:1 97:1 107:1 110:1 114:1 148:1 182:1 243:1 758:1 970:1 # διακεκριμένος
15:1 27:1 29:1 57:1 68:1 77:1 176:1 187:1 272:1 539:1 897:1 # ιντερλευκίνη
7:1 13:1 16:1 46:1 78:1 80:1 111:1 137:1 233:1 319:1 486:1 550:1 899:1 # τυροσίνης
4:1 10:1 60:1 80:1 82:1 248:1 249:1 385:1 468:1 # στηθοσκόπιο
21:1 28:1 32:1 55:1 86:1 122:1 126:1 275:1 391:1 419:1 557:1 756:1 842:1 916:1 # συνδεόμενος
33:1 45:1 52:1 100:1 121:1 256:1 320:1 345:1 384:1 453:1 556:1 # ψυχολογία
9:1 22:1 83:1 154:1 177:1 224:1 339:1 385:1 493:1 543:1 646:1 713:1 830:1 843:1 901:1 923:1 # καθοδήγηση
6:1 10:1 15:1 18:2 41:1 44:1 49:1 69:1 124:1 162:1 264:1 287:1 318:1 452:1 591:1 619:1 # περιοριστικός
116:1 347:1 392:1 393:1 # πάσχα
3:1 25:1 65:1 87:1 91:1 113:1 155:1 204:1 548:1 691:1 936:1 # σουλφασαλαζίνη
18:1 53:1 171:1 238:1 240:1 314:1 573:1 # τριπλός
11:1 19:1 232:1 235:1 369:1 791:1 # φτώχεια
12:1 40:1 459:1 545:1 672:1 # ανεβάζω
1:1 22:1 59:1 62:1 268:1 498:1 891:1 # έλικας
2:1 18:1 31:1 50:1 128:1 168:1 218:1 455:1 638:1 684:1 703:1 # ριτοναβίρη
19:1 28:1 41:1 44:2 58:1 63:1 114:1 143:1 189:1 348:1 575:1 635:1 949:1 997:1 # πεπεισμένος
260:1 305:1 406:1 # marshall
38:1 203:1 299:1 880:1 # κλάμα
33:1 34:1 45:1 77:1 176:1 193:1 583:1 # ευκολία
6:1 10:1 11:1 25:1 28:1 58:1 114:1 130:1 143:1 189:1 287:1 348:1 635:1 761:1 787:1 997:1 # εστιασμένος
11:1 22:1 108:1 116:1 117:1 176:1 279:1 # καυκάσια
9:1 17:1 24:1 43:1 83:1 135:1 154:1 180:1 181:1 199:1 269:1 332:1 426:1 941:1 985:1 # παραίσθηση
14:1 55:1 86:1 98:1 105:1 177:1 275:1 334:1 356:1 940:1 # συνυυποδοχέας
13:1 29:1 53:1 58:1 370:1 # δέντρο
11:1 17:1 26:1 107:1 128:1 430:1 492:1 752:1 918:1 # διαρρηγνύω
17:1 21:1 27:1 43:1 135:1 336:1 342:1 460:1 816:1 # παρτενέρ
9:1 34:1 45:1 83:1 154:1 303:1 542:1 583:1 666:1 # κολύμβηση
18:1 21:1 57:1 85:1 98:1 118:1 126:1 148:1 398:1 412:1 536:1 685:1 690:1 758:1 # ενδοκρινής
13:1 16:1 46:1 78:1 137:1 157:1 435:1 884:1 899:1 # θυροξίνη
3:1 13:1 18:1 69:1 217:1 411:1 420:1 619:1 672:1 751:1 # φεβρουάριος
6:1 18:1 45:1 68:1 69:1 136:1 137:1 221:1 243:1 570:1 619:1 686:1 # κυριολεκτικός
48:1 98:1 228:1 235:1 356:1 # δοχείο
9:1 39:1 99:1 119:1 138:1 194:1 205:1 237:1 # απόπτωση
50:1 65:1 95:2 329:1 464:1 679:1 # μονόφθαλμος
3:1 6:1 28:1 68:1 70:1 170:1 176:1 203:1 302:1 306:1 626:1 # νουκλεοτιδικός
9:1 84:1 160:1 203:1 579:1 678:1 # έκλυση
5:1 8:1 13:2 32:1 37:1 49:1 53:1 163:1 178:1 286:1 370:1 645:1 734:1 876:1 # ορομετατροπή
4:1 17:1 18:1 22:1 75:1 146:1 220:1 224:1 252:1 327:1 464:1 683:1 766:1 923:1 # καθαριότητα
519:1 # oddi
315:1 375:1 379:1 450:1 688:1 # borrelia
38:1 166:1 181:1 502:1 584:1 663:1 # μάθημα
13:1 17:1 27:1 37:1 43:1 135:1 235:1 356:1 516:1 599:1 888:1 927:1 # παροχετεύω
12:1 28:1 33:1 80:1 143:1 351:1 449:1 627:1 800:1 # ανοσμία
10:1 77:1 84:1 93:1 240:1 277:1 538:1 975:1 # ρευστός
14:1 99:1 105:1 118:1 148:1 205:1 334:1 819:1 # υποκρύπτω
66:1 79:1 179:1 259:1 316:1 317:1 340:1 341:1 572:1 # μηνιγγοεγκεφαλίτιδα
2:1 4:1 8:1 38:1 115:1 123:1 146:1 166:1 177:1 252:1 457:1 462:1 663:1 # βηματοδότης
315:1 428:1 # rett
9:1 11:1 26:1 93:1 107:1 130:1 269:1 441:1 638:1 # διαίρεση
14:1 33:1 45:1 52:1 100:1 155:1 160:1 320:1 345:1 484:1 556:1 877:1 # πολυλογία
14:1 23:1 69:1 71:1 74:1 276:1 384:1 393:1 466:1 486:1 701:1 736:1 # τυχαιοποιημένη
17:1 43:1 108:1 109:1 135:1 332:1 # παρίσι
9:1 39:1 83:1 154:1 181:1 941:1 # απώθηση
15:1 18:1 53:1 97:1 109:1 160:1 176:1 314:1 346:1 572:1 593:1 643:1 929:1 # τριγλυκερίδιο
50:1 52:1 324:1 # έψιλον
81:1 88:1 171:1 213:1 214:1 349:1 919:1 # πληρώνω
40:1 72:1 95:1 234:1 310:1 # άνεμος
1:1 6:2 12:1 29:1 30:1 131:1 184:1 239:1 301:1 309:1 546:1 547:1 # αντιβιωτικός
19:1 34:1 70:1 88:1 248:1 340:1 365:1 446:1 585:1 693:1 # σκωληκοειδής
283:1 323:1 489:1 529:1 608:1 688:1 # sciatica
18:1 53:1 69:1 178:1 314:1 517:1 619:1 # μυομήτριο
2:1 10:1 28:1 71:1 80:1 169:1 235:1 508:1 627:1 667:1 # ιχνοστοιχείο
14:1 50:1 66:1 100:1 105:1 110:1 146:1 179:1 330:1 334:1 431:1 622:1 # υπογονιμότητα
5:1 44:1 59:1 60:1 105:1 146:1 445:1 552:1 629:1 # υπεζωκότας
1:1 20:1 35:1 49:1 718:1 # ορθική
6:1 8:1 11:1 33:1 38:1 44:1 101:1 115:1 164:1 269:1 597:1 # πελματιαία
23:1 38:1 99:1 110:1 261:1 273:1 374:1 502:1 724:1 731:1 # αιμάτωμα
12:2 28:1 72:1 165:1 295:1 329:1 449:1 587:1 881:1 # ανόργανος
9:1 21:1 83:1 88:1 154:1 329:1 # ενόχληση
8:1 32:1 38:1 64:1 115:1 130:1 175:1 317:1 389:1 760:1 # μεσεγχυματικά
3:1 14:1 18:1 57:1 81:1 90:1 137:1 405:1 523:1 685:1 # πουρινών
14:1 33:1 40:1 48:1 49:1 311:1 935:1 # πορνεία
9:1 24:1 25:1 32:1 37:1 149:1 286:1 376:1 425:1 477:1 942:1 # μετάφραση
12:1 26:1 49:1 69:1 165:1 223:1 295:1 321:1 576:1 # οργανίδιο
7:1 101:1 293:1 517:1 759:1 # μυελώδης
20:1 88:1 113:1 118:1 186:1 211:1 # κιρσοκήλη
11:1 19:1 27:1 36:1 148:1 161:1 232:1 273:1 # ακράτεια
6:1 10:1 21:1 37:1 40:1 41:1 85:1 140:1 264:1 354:1 367:1 528:1 559:1 610:1 979:1 # γενετιστής
45:1 63:1 82:1 95:1 110:1 188:1 213:1 285:1 525:1 666:1 # επιμολύνω
6:1 21:1 27:1 28:1 29:1 50:1 127:1 142:1 197:1 292:1 402:1 557:1 682:1 # τενοντίτις
8:1 10:1 24:1 53:1 240:1 277:1 476:1 773:1 # στρατός
1:1 32:1 60:1 94:1 274:1 461:1 1000:1 # μεξικό
10:1 13:1 21:1 27:1 54:1 100:1 125:1 140:1 280:1 444:1 460:1 559:1 # προγενέστερος
21:1 28:1 122:1 216:1 362:1 557:1 633:1 # αδενοϊοί
15:1 56:1 68:1 77:1 81:1 101:1 213:1 313:1 349:1 394:1 661:1 897:1 # ελευθερώνω
13:1 15:1 21:1 32:1 54:1 125:1 340:1 391:1 419:1 756:1 842:1 # προερχόμενος
19:1 45:1 87:1 103:1 121:1 140:1 197:1 341:1 555:1 631:1 680:1 855:1 # χολαγγειίτιδας
12:1 29:1 43:1 53:1 93:1 131:1 599:1 998:1 # παντρεύω
120:1 563:1 994:1 # index
4:1 15:1 38:1 166:1 349:1 663:1 # ερώτημα
6:1 12:1 29:1 69:1 131:1 161:1 184:1 239:1 546:1 582:1 751:1 # αντιβράχιο
358:1 851:1 # lav
215:1 450:1 # burgdorferi
9:1 36:1 109:1 138:1 148:1 237:1 274:1 618:1 # εξακρίβωση
53:1 95:1 110:1 408:1 461:1 525:1 # τρέξιμο
63:1 68:1 77:1 84:1 93:1 205:1 277:1 492:1 587:1 # λεπτόρρευστος
5:1 70:1 122:1 461:1 599:1 699:1 # ταξιδεύω
18:1 27:1 114:1 214:1 243:1 261:1 316:1 547:1 660:1 # τεκμηριωμένα
12:1 16:1 29:1 38:1 46:1 78:1 127:1 131:1 144:1 172:1 362:1 721:1 973:1 # αδαμαντίνη
5:1 10:1 12:1 27:1 32:1 37:1 77:1 116:1 163:1 280:1 286:1 404:1 734:1 976:1 # μετανάστευση
23:1 33:1 69:1 72:1 684:1 # βίαιος
28:1 40:1 50:1 77:1 95:1 118:1 175:1 470:1 480:1 679:1 775:1 829:1 885:1 # πνευμονοκύστη
17:1 22:1 46:1 52:1 82:1 118:1 227:1 324:1 363:1 963:1 # πιλοκαρπίνη
12:1 49:1 91:1 240:1 329:1 596:1 # ορφανός
1:1 6:1 30:1 37:1 60:1 93:1 94:1 137:1 240:1 322:1 528:1 801:1 864:1 987:1 # πυρετικός
144:1 303:1 387:1 527:1 666:1 # αμβλύς
105:1 # υπ
16:1 101:1 102:1 413:1 458:1 573:1 # βελόνη
1:1 60:1 88:1 92:1 94:1 166:1 171:1 212:1 238:1 355:1 430:1 919:1 # ημιπληγικός
669:1 699:1 884:1 # αξίζω
1:1 89:1 132:1 202:1 244:1 288:1 517:1 # μυικές
1:1 6:1 28:1 30:1 55:1 74:1 86:1 117:1 205:1 254:1 275:1 554:1 953:1 # συνοπτικά
13:1 41:1 49:1 74:1 113:1 274:1 433:1 461:1 492:1 # εξισορροπώ
41:1 42:1 69:1 95:1 143:1 309:1 575:1 # βισμούθιο
15:1 27:1 37:1 106:1 187:1 333:1 339:1 516:1 768:1 968:1 # ετερόζυγη
5:1 8:1 22:1 69:1 92:1 151:1 222:1 258:1 650:1 # καταφύγιο
12:1 15:1 40:1 81:1 91:1 213:1 349:1 545:1 779:1 # φανερώνω
16:1 24:1 57:1 59:1 75:1 186:1 354:1 544:1 832:1 870:1 938:1 # κινητήρας
145:1 644:1 # ρωγμή
14:1 60:1 72:1 # κόπος
407:1 422:1 623:1 # coxsackie
13:1 45:1 54:1 64:1 80:1 125:1 158:1 243:1 403:1 415:1 550:1 790:1 # προσεκβολή
1:1 14:1 26:1 34:1 71:1 74:1 129:1 276:1 466:1 654:1 701:1 736:1 # κωδικοποιημένος
28:1 32:1 58:1 77:1 114:1 122:1 130:1 143:1 175:1 189:1 348:1 635:1 # δεσμευμένος
14:1 39:1 49:1 278:1 408:1 492:1 # απορρέω
305:1 422:1 # charcot
9:1 84:1 160:1 171:1 579:1 678:1 # έκπλυση
6:1 12:1 28:1 29:1 57:1 72:1 131:1 184:1 239:1 461:1 478:1 683:1 881:1 # αντιόξινος
2:1 342:1 587:1 # χόρτο
55:1 99:1 175:1 205:1 227:1 344:1 531:1 723:1 848:1 # συμπίπτω
19:1 44:1 63:1 68:1 205:1 211:1 247:1 277:1 437:1 781:1 949:1 # λεπτόσπειρες
1:1 14:1 26:1 45:1 60:1 62:1 94:1 238:1 240:1 268:1 388:1 484:1 801:1 987:1 # διπολικός
6:1 14:1 45:1 72:1 95:1 110:1 484:1 525:1 666:1 785:1 # πολύτιμος
5:1 23:1 37:1 163:1 206:1 410:1 739:1 # υφίεται
1:1 12:1 24:1 32:1 60:1 66:1 94:1 156:1 303:1 310:1 751:1 808:1 # μεμβρανικός
14:1 98:1 105:1 177:1 334:1 356:1 940:1 # υποδοχή
2:1 40:1 46:1 61:1 112:1 118:1 221:1 272:1 487:1 607:1 614:1 # κυτοκίνες
11:1 34:1 36:1 42:1 108:1 167:1 265:1 615:1 # ακούσια
28:1 243:1 470:1 # εκπνοή
10:1 13:1 15:1 27:1 54:1 100:1 106:1 125:1 130:1 140:1 187:1 280:1 768:1 # προγεστερόνη
1:1 50:1 60:1 66:1 94:1 156:1 183:1 240:1 431:1 774:1 801:1 987:1 # φονικός
6:1 33:1 109:1 110:1 373:1 853:1 # τιμωρία
10:1 13:1 15:1 18:1 41:1 44:1 53:1 124:1 162:1 185:1 264:1 318:1 370:1 452:1 476:1 605:1 # περιστροφή
269:1 295:1 # αίγα
11:1 19:1 84:1 93:1 232:1 267:1 336:1 347:1 652:1 # δυσχέρεια
5:1 10:1 224:1 240:1 281:1 330:1 872:1 # σταθμός
1:1 6:1 14:1 30:1 39:1 60:1 94:1 98:1 170:1 177:1 240:1 278:1 322:1 801:1 940:1 987:1 # αποδοτικός
84:1 198:1 240:1 432:1 # χρυσός
1:1 6:1 16:1 30:1 60:1 75:1 86:1 94:1 240:1 267:1 291:1 322:1 372:1 801:1 870:1 987:1 # δυνητικός
6:1 12:1 29:1 38:1 56:1 127:1 131:1 168:1 184:1 239:1 310:1 # αντιτίθεμαι
34:1 72:1 886:1 # σάκος
1:1 11:1 13:1 23:1 110:1 148:1 212:1 309:1 374:1 396:1 581:1 # μικροβιαιμία
15:1 44:1 62:1 70:1 82:1 105:1 124:1 172:1 238:1 383:1 445:1 632:1 # υπερλιπιδαιμία
13:1 15:2 122:1 177:1 229:1 298:1 394:1 432:1 961:1 993:1 # ερυθροδερμική
19:1 21:1 114:1 122:2 126:1 398:1 572:1 689:1 # ενδεδειγμένος
1:1 20:1 35:1 85:1 139:1 236:1 # ιικής
11:1 26:1 65:1 107:1 112:1 160:1 240:1 277:1 # διαλυτός
4:1 5:1 7:1 10:1 12:1 32:1 37:1 67:1 116:1 163:1 249:1 286:1 404:1 734:1 976:1 # μετανάστης
21:1 97:1 329:1 # κενό
38:1 91:1 251:1 258:1 269:1 634:1 699:1 # αφαίμαξη
1:1 6:1 12:1 30:1 31:1 60:1 94:1 136:1 147:1 176:1 322:1 570:1 850:1 # αναψυκτικό
10:1 27:1 72:1 116:1 179:1 280:1 317:1 # άστεγος
12:1 28:1 43:1 71:1 95:1 146:1 178:1 449:1 486:1 683:1 # πανομοιότυπος
1:1 60:1 94:1 221:1 240:1 309:1 801:1 987:1 # κυβικός
49:1 71:1 95:2 178:1 183:1 419:1 596:1 683:1 # ομοιόμορφος
15:1 24:1 56:1 68:1 101:1 294:1 313:1 497:1 599:1 661:1 # ελεύθερα
9:1 13:1 54:1 68:1 77:1 80:1 84:1 125:1 498:1 550:1 579:1 790:1 897:1 # προσέλευση
1:1 6:1 10:1 27:1 30:1 68:1 101:1 130:1 136:1 243:1 287:1 423:1 661:1 686:1 917:1 # εκτελεστικός
22:1 39:1 321:1 470:1 669:1 # καπνίζω
1:1 26:1 60:1 62:1 70:1 82:1 94:1 238:1 240:1 447:1 654:1 801:1 987:1 # λιπιδικός
31:1 285:1 436:1 628:1 # σύναψη
55:1 83:1 88:1 108:1 171:1 175:1 270:1 344:1 531:1 848:1 919:1 # συμπλησιάζω
18:1 28:1 34:1 45:1 57:1 118:1 197:1 227:1 478:1 583:1 685:1 # ρινοκολπίτιδα
24:1 53:1 273:1 392:1 773:1 # πάτρα
25:1 62:1 108:1 133:1 270:1 324:1 772:1 # βασιλιάς
1:1 23:1 38:1 63:1 82:1 117:1 178:1 188:1 254:1 385:1 584:1 # επικάθομαι
1:1 34:1 40:1 42:1 108:1 129:1 138:1 145:1 167:1 284:1 290:1 425:1 930:1 986:1 # νεφρωσικού
1:1 19:1 34:1 62:1 70:1 85:1 101:1 129:1 268:1 340:1 446:1 585:1 693:1 830:1 # ελικοειδής
6:1 15:1 21:1 27:1 29:1 70:1 109:1 172:1 187:1 197:1 306:1 383:1 402:1 515:1 520:1 534:1 539:1 603:1 # εντερίτιδα
22:1 116:1 248:1 502:1 # μάσκα
33:1 48:1 49:1 93:1 121:1 311:1 390:1 # χορεία
17:1 26:1 223:1 # αρχίδι
8:1 21:1 81:1 172:1 213:1 369:1 443:1 # ενυδατώνω
5:1 8:1 17:1 22:1 151:1 165:1 222:1 360:1 650:1 747:1 # καταργώ
2:1 24:1 33:1 100:1 258:1 301:1 401:1 786:1 813:1 # φωτογραφία
10:1 567:1 786:1 # στέφω
1:1 6:1 12:1 22:1 29:1 30:1 60:1 94:1 131:1 160:1 176:1 184:1 239:1 322:1 346:1 593:1 640:1 643:1 929:1 # γλυκαντικός
5:1 8:1 12:1 22:1 151:1 222:1 460:1 650:1 976:1 # κατανέμω
17:1 24:1 43:1 49:1 81:1 95:1 135:1 144:1 180:1 426:1 596:1 # παραμορφώνω
240:1 261:1 330:1 578:1 # χλωμός
22:1 23:1 33:1 77:1 109:1 176:1 208:1 211:1 853:1 # ευκαιρία
2:1 8:1 38:1 45:1 52:1 77:1 93:1 100:1 115:1 123:1 175:1 256:1 320:1 453:1 462:1 812:1 # ρευματολογικός
9:1 38:1 166:1 615:1 663:1 # φύσημα
12:1 18:1 31:1 36:1 85:1 147:1 148:1 546:1 758:1 # ανακριβής
17:2 18:1 24:1 28:1 43:1 57:1 118:1 135:1 180:1 426:1 478:1 492:1 685:1 # παραρρινοκολπίτιδα
41:1 58:1 62:1 114:1 143:1 155:1 189:1 243:1 414:1 575:1 997:1 # εκφυλισμένος
6:1 38:1 41:1 86:1 143:1 267:1 273:1 362:1 404:1 575:1 610:1 856:1 # αδυνάτισμα
33:1 51:1 144:1 321:1 950:1 # αμμωνία
198:1 209:1 # χρήζω
53:1 408:1 778:1 # τρέχω
39:1 81:1 171:1 213:1 # απλώνω
9:1 29:1 99:1 102:1 138:1 237:1 274:1 # εξόντωση
32:1 38:1 101:1 213:1 234:1 261:1 299:1 724:1 840:1 # μελάνωμα
10:1 25:1 52:1 53:1 65:1 72:1 159:1 161:1 295:1 476:1 535:1 # αστράγαλος
1:1 6:2 10:1 14:1 30:1 41:1 45:1 62:1 168:1 264:1 287:1 388:1 423:1 484:1 610:1 # πολιτιστικός
8:1 12:1 22:1 27:1 28:1 80:1 113:1 118:1 130:1 222:1 449:1 621:1 627:1 963:1 # ανοσοκατεσταλμένο
1:1 6:2 12:1 29:1 30:1 32:1 37:1 131:1 184:1 239:1 286:1 296:1 310:1 528:1 864:1 # αντιεμετικός
9:1 86:1 205:1 219:1 485:1 486:1 # λέπτυνση
14:1 71:1 105:2 119:1 146:1 334:1 466:1 486:1 # υπότυποι
72:1 179:1 333:1 436:1 # σύζυγος
58:1 316:1 # μηδέν
13:1 48:1 54:1 56:1 80:1 88:1 125:1 468:1 483:1 527:1 550:1 790:1 # προσβληθείς
6:1 10:1 116:1 121:1 287:1 299:1 844:1 # λάστιχο
1:1 34:1 42:1 62:1 129:1 155:1 167:1 173:1 268:1 290:1 414:1 # φυλλικού
43:1 48:1 63:1 65:1 68:1 694:1 786:1 # επαλείφω
9:1 12:1 24:1 485:1 832:1 # ξήρανση
3:1 26:1 42:1 52:2 155:1 463:1 691:1 # λουλούδι
17:1 24:1 43:1 61:1 135:1 180:1 321:1 410:1 426:1 470:1 722:1 # παραϋπνίες
10:1 11:1 25:1 26:1 107:1 159:1 173:1 498:1 567:1 578:1 761:1 # διαστέλλω
13:1 28:1 33:1 45:1 50:1 52:1 100:1 198:1 256:1 320:1 345:1 453:1 556:1 775:1 # χρονολογία
6:1 37:1 55:1 84:1 235:1 347:1 419:1 528:1 549:1 577:1 742:1 846:1 888:1 # συσχετιζόμενος
22:1 52:1 60:1 65:1 806:1 # κόκαλο
2:1 10:1 41:1 64:1 80:1 101:1 169:1 172:1 193:1 223:1 264:1 # ιστοσελίδα
1:1 45:1 52:1 92:1 100:1 117:1 121:1 254:1 256:1 320:1 355:1 384:1 453:1 600:1 687:1 740:1 828:1 831:1 857:1 # ψυχολογικά
11:1 25:1 26:1 107:1 138:1 213:1 415:1 429:1 761:1 # διασωλήνωση
72:1 95:1 98:1 178:1 # έβδομος
9:1 48:1 138:1 157:1 223:1 237:1 312:1 951:1 # οξείδωση
11:1 18:1 31:1 336:1 382:1 # ναϊσσέρια
176:1 240:1 329:1 # πυκνός
# ppm
1:1 12:1 41:1 43:1 60:1 66:1 94:1 156:1 240:1 437:1 801:1 808:1 987:1 # ισπανικός
10:1 21:1 27:1 40:1 280:1 367:1 599:1 # στενεύω
9:1 16:1 46:1 55:1 78:1 83:1 154:1 259:1 272:1 333:1 607:1 749:1 # συγκίνηση
2:1 34:1 36:1 65:1 87:1 118:1 136:1 178:1 295:1 482:1 892:1 936:1 # γαλακτοκομικός
17:1 43:1 65:1 91:1 93:1 97:1 135:1 259:1 284:1 317:1 # παρεγκεφαλιδικός
1:1 46:1 63:1 82:1 109:1 148:1 188:1 213:1 730:1 # επικρίνω
1:1 95:1 144:1 157:1 173:1 186:1 193:1 324:1 461:1 861:1 1000:1 # αμοξικιλλίνη
1:1 24:1 53:1 60:1 62:1 94:1 240:1 268:1 328:1 353:1 613:1 773:1 801:1 977:1 987:1 # τραχηλικός
72:1 541:1 968:1 # όζος
1:1 15:1 40:1 55:1 60:1 86:1 92:1 94:1 165:1 240:1 275:1 355:1 417:1 779:1 801:1 987:1 # συνεργικός
15:1 24:1 27:1 32:1 37:1 53:1 85:1 144:1 209:1 773:1 # τετραμερής
13:1 17:1 22:1 54:1 57:1 66:1 118:1 125:1 186:1 363:1 399:1 544:1 561:1 920:1 963:1 # προκαρκινικός
14:1 17:1 24:1 39:1 43:1 50:1 66:1 135:1 180:1 278:1 343:1 426:1 431:1 # παραπονιέμαι
2:1 17:1 36:1 87:1 155:1 185:1 342:1 393:1 414:1 816:1 892:1 # χαρτοφυλακίδη
193:1 197:1 204:1 # λίτσα
1:1 20:1 35:1 517:1 # μυική
190:1 578:1 601:1 # άλως
1:1 15:1 18:1 27:1 29:1 58:1 141:1 162:1 187:1 408:1 425:1 539:1 847:1 # φρέντερικ
49:1 121:1 390:1 533:1 830:1 # χορδή
24:1 251:1 425:1 699:1 708:1 # έμφραξη
1:1 6:1 23:1 30:1 41:1 60:1 75:1 94:1 146:1 181:1 199:1 291:1 322:1 372:1 629:1 776:1 964:1 985:1 # αισθητικότητα
15:1 18:1 44:1 124:1 162:1 171:1 219:1 238:1 318:1 678:1 # περιπλέκω
17:1 24:1 25:1 43:1 77:1 97:1 135:1 180:1 248:1 426:1 477:1 641:1 915:1 # παρασκευή
5:1 21:1 29:1 39:1 44:1 108:1 116:1 171:1 196:1 299:1 603:1 844:1 # πενταπλάσιος
11:1 36:1 84:1 88:1 143:1 171:1 182:1 212:1 435:1 468:1 919:1 # πληθυσμιακός
13:1 50:1 54:1 68:1 95:1 125:1 185:1 317:1 469:1 605:1 679:1 # προφλεγμονώδης
9:1 24:1 25:1 34:1 42:1 167:1 243:1 312:1 376:1 477:1 670:1 # ξεκούραση
16:1 57:1 75:1 186:1 240:1 277:1 544:1 870:1 938:1 # κινητός
9:1 119:1 138:1 237:1 243:1 250:1 578:1 # εκπόλωση
62:1 270:1 328:1 437:1 698:1 # σπηλιά
19:1 69:1 70:1 74:1 82:1 340:1 446:1 585:1 693:1 830:1 # οπιοειδή
# άπω
8:1 24:1 55:1 148:1 259:1 333:1 369:1 749:1 # συγκρατώ
2:2 33:1 50:1 112:1 118:1 136:1 279:1 321:1 455:1 782:1 # αυτοκτονία
66:1 69:1 102:1 277:1 301:1 786:1 926:1 # φωτόνιο
28:1 72:1 98:1 177:1 285:1 436:1 # σύνοδος
17:1 18:1 39:1 43:1 135:1 511:1 766:1 872:1 # απαριθμώ
3:1 87:1 95:1 155:1 229:1 587:1 691:1 # φόρμουλα
1:1 45:1 62:1 117:1 254:1 268:1 388:1 # ολικά
12:1 15:1 24:1 28:1 39:1 56:1 80:1 113:1 294:1 313:1 343:1 449:1 490:1 497:1 503:1 621:1 627:1 630:1 # ανοσοθεραπεία
43:1 59:1 # πας
6:1 49:1 70:1 172:1 197:1 306:1 383:1 402:1 515:1 520:1 534:1 # ορχίτιδα
1:1 12:1 43:1 60:1 66:1 94:1 156:1 240:1 801:1 808:1 987:1 # πανικός
33:1 51:1 103:1 321:1 465:1 598:1 # αγωνία
19:1 54:1 56:1 69:1 74:1 109:1 224:1 427:1 841:1 # αζαθειοπρίνη
14:1 39:1 50:1 58:1 95:1 114:1 178:1 189:1 213:1 261:1 278:1 679:1 # απομονωμένος
1:1 14:1 45:1 60:1 62:1 94:1 240:1 268:1 388:1 484:1 801:1 987:1 # πολικός
1:1 15:1 24:1 34:1 56:1 84:1 108:1 129:1 294:1 313:1 414:1 497:1 630:1 # φυσικοθεραπευτής
26:1 57:1 69:1 223:1 321:1 576:1 # ινίδιο
# έφηβη
17:1 36:1 38:1 77:1 91:1 97:1 112:1 229:1 397:1 565:1 611:1 612:1 641:1 656:1 996:1 # φαρμακευτκό
2:1 8:1 19:1 38:1 70:1 115:1 123:1 175:1 221:1 340:1 446:1 462:1 585:1 693:1 830:1 # κυματοειδής
12:1 16:1 32:1 46:1 78:1 87:1 101:1 321:1 840:1 # μελανίνη
31:1 41:1 72:1 95:1 113:1 144:1 177:1 285:1 # ισοδύναμος
13:1 15:1 44:1 105:1 124:1 356:1 445:1 632:1 664:1 # υπεροχή
52:1 117:1 118:1 145:1 171:1 217:1 344:1 # μπλοκάρω
12:1 22:1 26:1 31:1 57:1 126:1 218:1 248:1 640:1 684:1 # σκανδιναβία
19:1 26:1 41:1 296:1 # διεισδύω
215:1 231:1 246:1 323:1 422:1 932:1 995:1 # mycobaterium
38:1 145:1 224:1 261:1 724:1 832:1 # αθήρωμα
2:1 10:1 41:1 43:1 45:1 52:1 74:1 169:1 224:1 256:1 264:1 385:1 676:1 # ιστοπαθολογία
5:1 29:1 32:1 46:1 101:1 193:1 196:1 827:1 840:1 # μελίντα
69:1 155:1 186:1 299:1 435:1 886:1 # θυλάκιο
1:1 6:2 12:1 29:1 30:1 88:1 131:1 184:1 205:1 239:1 324:1 395:1 953:1 # αντιληπτικός
17:1 85:1 274:1 618:1 # εξαρχής
11:1 587:1 718:1 # όρθια
1:1 6:1 21:1 28:1 30:1 60:1 75:1 88:1 94:1 291:1 322:1 356:1 372:1 557:1 # ενοχλητικός
3:1 9:1 13:1 84:1 148:1 259:1 411:1 436:1 579:1 797:1 # σύγκρουση
18:1 69:1 75:1 88:1 293:1 328:1 354:1 619:1 832:1 # δηλητήριο
15:1 18:1 44:1 49:1 55:1 124:1 162:1 175:1 183:1 318:1 344:1 386:1 531:1 705:1 848:1 # συμπεριφορικός
9:1 13:1 41:1 55:1 71:1 86:1 275:1 298:1 404:1 488:1 584:1 993:1 # συνάθροιση
38:1 412:1 860:1 # νήμα
4:1 5:1 75:1 88:1 106:1 146:1 171:1 214:1 220:1 252:1 257:1 327:1 335:1 364:1 919:1 # πληρότητα
1:1 3:1 6:1 12:1 13:1 29:1 30:1 131:1 148:1 184:1 239:1 411:1 419:1 # αντικρουόμενος
2:1 44:1 48:1 63:1 68:1 80:1 205:1 437:1 509:1 638:1 # λεπτοσπείρωση
18:1 41:1 49:1 143:1 240:1 330:1 385:1 452:1 575:1 591:1 836:1 # φθορισμός
3:1 113:1 126:1 234:1 299:1 324:1 361:1 427:1 548:1 # σουαζιλάνδη
1:1 18:1 32:1 37:1 53:1 60:1 94:1 140:1 141:1 261:1 286:1 314:1 521:1 868:1 # γεωμετρικός
1:1 6:1 30:1 37:1 60:1 68:1 94:1 155:1 240:1 322:1 414:1 528:1 801:1 864:1 987:1 # φυλετικός
1:1 6:1 14:1 30:1 37:1 56:1 105:1 117:1 254:1 334:1 528:1 554:1 630:1 864:1 # υποθετικά
61:1 122:1 137:1 349:1 486:1 759:1 # τυρώδες
7:1 137:1 293:1 349:1 486:1 759:1 # τυρώδης
7:1 9:1 25:1 31:1 39:1 96:1 227:1 332:1 347:1 376:1 667:1 849:1 # απίσχνασης
2:1 10:1 24:1 72:1 84:1 150:1 169:1 279:1 298:1 538:1 599:1 # εύθραυστος
4:1 34:1 36:1 133:1 136:1 176:1 214:1 396:1 451:1 482:1 517:1 # μυκοβακτηρίδιων
9:1 26:1 53:1 83:1 128:1 154:1 270:1 273:1 560:1 673:1 # διάτρηση
1:1 6:1 15:1 30:1 60:1 94:1 145:1 240:1 301:1 322:1 588:1 801:1 987:1 # ερωτικός
25:1 55:1 58:1 86:1 114:1 126:1 143:1 189:1 267:1 275:1 361:1 725:1 787:1 788:1 916:1 997:1 # συνδυασμένος
11:1 24:1 26:1 103:1 107:1 258:1 401:1 813:1 # διαγραφή
21:1 33:1 34:1 44:1 68:1 74:1 77:1 176:1 321:1 897:1 # λευκοπενία
5:1 32:1 37:1 39:1 99:1 163:1 205:1 227:1 286:1 723:1 734:1 # μεταπίπτω
5:1 8:1 12:1 22:1 25:1 28:1 80:1 113:1 118:1 151:1 222:1 421:1 449:1 621:1 627:1 650:1 963:1 # ανοσοκατασταλμένος
1:1 45:1 49:1 52:1 92:1 95:1 100:1 183:1 256:1 320:1 355:1 453:1 596:1 600:1 687:1 740:1 828:1 831:1 857:1 # μορφολογικός
1:1 13:1 18:1 141:1 174:1 356:1 373:1 443:1 578:1 659:1 # υδροχλωρικός
26:1 63:1 70:1 82:1 188:1 447:1 518:1 # επιδιώκω
28:1 72:1 415:1 429:1 881:1 # σωλήνος
15:1 16:1 46:1 78:1 97:1 109:1 160:1 176:1 346:1 593:1 643:1 730:1 929:1 # γλυκερίνη
14:1 19:1 27:1 118:1 148:1 161:1 238:1 273:1 # ιπποκράτειος
49:1 158:1 229:1 # βορμς
4:1 7:1 44:1 67:1 101:1 273:1 299:1 # πελάτης
101:1 299:1 467:1 # ελάφι
8:1 34:1 38:1 115:1 118:1 186:1 261:1 369:1 547:1 724:1 # κοκκιωματώδεις
10:1 24:1 41:1 53:1 143:1 218:1 240:1 309:1 330:1 476:1 575:1 773:1 836:1 # στραβισμός
1:1 18:1 55:1 81:1 137:1 141:1 213:1 492:1 523:1 # συρρικνώνω
28:1 50:1 74:1 95:1 137:1 209:1 213:1 679:1 775:1 # μονοπυρήνωση
17:1 24:1 43:1 135:1 180:1 349:1 353:1 373:1 426:1 613:1 796:1 # παραχωρώ
11:1 18:1 49:1 52:1 176:1 183:1 185:1 203:1 221:1 382:1 386:1 591:1 # κυκλοφοριακός
13:1 16:1 46:1 78:1 144:1 172:1 177:1 351:1 # ροδαμίνη
13:1 176:1 178:1 272:1 298:1 427:1 511:1 517:1 993:1 # αζιθρομυκίνη
13:1 14:1 19:1 54:1 70:1 74:1 98:1 125:1 216:1 276:1 340:1 446:1 585:1 693:1 905:1 # προειδοποίηση
6:1 12:1 29:1 66:1 79:1 128:1 131:1 137:1 184:1 238:1 239:1 # αντιπυρηνικός
21:1 62:1 69:1 98:1 126:1 398:1 536:1 630:1 690:1 # ενδοθήλιο
13:1 53:1 74:1 121:1 293:1 356:1 370:1 745:1 # τροχοπέδη
624:1 # rntcp
38:1 66:1 69:1 103:1 234:1 341:1 680:1 # μαγγάνιο
3:1 14:1 63:1 81:1 90:1 155:1 213:1 691:1 # επουλώνω
2:1 36:1 75:1 133:1 136:1 176:1 396:1 482:1 517:1 910:1 # μυκητοβακτήρια
9:1 40:1 138:1 145:1 237:1 599:1 670:1 930:1 # νεύρωση
1:1 19:1 63:1 70:1 82:1 122:1 188:1 # επιδεικνύω
13:1 19:1 70:1 97:1 98:1 198:1 317:1 340:1 389:1 446:1 585:1 693:1 # κεγχροειδούς
2:1 37:1 56:1 72:1 117:1 150:1 584:1 # κάθετος
14:2 74:1 83:1 108:1 110:1 128:1 198:1 276:1 344:1 673:1 # χρησιμποποιείται
19:1 21:1 27:1 69:1 103:1 140:1 170:1 341:1 485:1 555:1 631:1 680:1 702:1 855:1 # αγγειοτενσίνης
# szulgai
34:1 49:1 93:1 130:1 143:1 240:1 330:1 836:1 # κορεσμός
175:1 240:1 330:1 435:1 # θυμός
6:1 10:1 13:1 29:1 41:1 50:1 85:1 184:1 264:1 292:1 354:1 425:1 610:1 979:1 # φροντιστής
7:1 14:1 49:1 293:1 349:1 759:1 # πορώδης
# τσάι
10:1 14:1 19:1 27:1 39:1 80:1 145:1 211:1 261:1 278:1 280:1 508:1 781:1 # αποστειρωμένος
28:1 34:1 45:1 72:1 87:1 102:1 103:1 173:1 583:1 755:1 823:1 881:1 # κολλαγόνος
14:1 26:1 39:1 49:1 69:1 165:1 177:1 234:1 278:1 576:1 940:1 # αποδιοργάνωση
82:1 324:1 344:1 # μπιλ
32:1 37:1 51:1 55:1 175:1 286:1 531:1 567:1 778:1 950:1 # συμμετέχων
12:1 33:1 172:1 321:1 # δανία
2:1 17:1 26:1 43:1 72:1 116:1 135:1 150:1 270:1 342:1 437:1 560:1 816:1 # διάσπαρτος
5:1 17:1 91:1 103:1 118:1 179:1 360:1 472:1 785:1 839:1 885:1 983:1 # φαγοκύτταρο
12:1 13:1 31:1 54:1 125:1 145:1 147:1 258:1 336:1 # προαναφέρω
1:1 26:1 62:1 70:1 101:1 200:1 221:1 282:1 447:1 654:1 # κυψελιδικών
9:1 49:1 179:1 209:1 317:1 401:1 493:1 750:1 # εγρήγορση
13:1 17:1 43:1 53:1 135:1 170:1 213:1 285:1 927:1 945:1 # παροτρύνω
12:1 31:1 65:1 87:1 144:1 147:1 213:1 234:1 303:1 459:1 936:1 # αναλαμβάνω
28:1 72:1 80:1 113:1 234:1 621:1 627:1 # άνοσος
34:1 49:1 72:1 91:1 228:1 269:1 432:1 # κορυφαίος
1:1 34:1 45:1 60:1 62:1 94:1 176:1 268:1 388:1 517:1 583:1 # μυκολικό
3:1 36:1 43:1 52:1 60:1 63:1 250:1 385:1 394:1 463:1 694:1 # επακόλουθο
7:1 28:1 80:1 293:1 627:1 759:1 # νοσώδης
12:1 43:1 105:1 136:1 176:1 205:1 404:1 486:1 # υπανάπτυκτος
24:1 48:1 103:1 140:1 665:1 # ραγεί
4:1 11:1 18:1 26:1 36:1 70:1 107:1 133:1 136:1 214:1 447:1 451:1 482:1 660:1 873:1 # βακτηριδιακό
50:1 95:1 310:1 412:1 679:1 950:1 # εμμονή
4:1 7:1 26:1 67:1 69:1 70:1 118:1 136:1 354:1 447:1 576:1 # ιδιοκτήτης
14:1 54:1 105:1 145:1 146:1 277:1 301:1 334:1 486:1 588:1 668:1 896:1 # πρωτότυπο
52:1 72:1 100:1 173:1 179:1 320:1 436:1 # σύλλογος
226:1 422:1 489:1 738:1 777:1 994:1 # endoscopic
49:1 183:1 229:1 258:1 386:1 # αφορμή
1:1 22:1 23:1 26:1 45:1 52:1 69:1 100:1 208:1 256:1 320:1 453:1 654:1 891:1 # δικαιολογώ
2:1 13:1 15:1 16:1 46:1 50:1 64:1 78:1 170:1 321:1 455:1 664:1 # σεροτονίνης
28:1 58:1 72:1 114:1 148:1 175:1 189:1 348:1 432:1 635:1 881:1 950:1 # κρυμμένος
10:1 14:1 41:1 45:1 52:1 92:1 100:1 105:1 256:1 264:1 320:1 334:1 354:1 453:1 484:1 600:1 687:1 740:1 979:1 # υπολογιστής
24:1 40:1 77:1 95:1 175:1 470:1 480:1 630:1 829:1 # πνευμοθώρακας
24:1 54:1 251:1 344:1 436:1 542:1 699:1 # σύμπραξη
13:1 15:1 27:1 54:1 72:1 106:1 146:1 187:1 664:1 743:1 # πρότερος
4:1 9:1 83:1 154:1 217:1 274:1 342:1 # εξάρτηση
13:1 58:1 126:1 174:1 659:1 # δένδρο
23:1 38:1 178:1 243:1 # εκφύομαι
40:1 66:1 77:1 102:1 175:1 330:1 470:1 480:1 829:1 926:1 # πνευμόνι
10:1 41:1 127:1 186:1 264:1 467:1 # φιστίκι
# ltbi
19:1 69:1 72:1 106:1 140:1 174:1 443:1 555:1 962:1 # υδρόγειος
13:1 40:1 50:1 53:1 68:1 77:1 136:1 243:1 328:1 370:1 480:1 686:1 # ηλεκτρονευρογράφημα
1:1 3:1 34:1 52:1 66:1 117:1 129:1 156:1 176:1 234:1 463:1 # λουκάνικο
1:1 14:1 33:1 39:1 71:1 272:1 278:1 466:1 # αποικία
23:1 38:1 55:1 84:1 437:1 549:1 784:1 # συσπώμαι
137:1 221:1 240:1 277:1 342:1 # κυρτός
1:1 5:1 6:1 10:1 12:1 25:1 29:1 30:1 60:1 91:1 94:1 131:1 159:1 196:1 287:1 322:1 421:1 423:1 # φανταστικός
11:1 36:1 41:1 60:1 182:1 240:1 347:1 582:1 801:1 # ισχιακός
1:1 15:2 18:2 44:1 117:1 124:1 141:1 162:2 254:1 318:1 420:1 705:1 732:1 847:1 # περιφερικά
3:1 13:1 54:1 106:1 137:1 405:1 743:1 899:1 # πρόουρο
12:1 49:1 81:1 165:1 213:1 295:1 523:1 # οργανώνω
9:1 138:1 213:1 221:1 234:1 237:1 # κυάνωση
1:1 6:1 17:1 24:1 25:1 30:1 43:1 108:1 117:1 135:1 168:1 180:1 254:1 426:1 477:1 554:1 772:1 # παρασιτικά
5:1 17:1 21:1 98:1 112:1 118:1 126:1 221:1 360:1 398:1 472:1 536:1 614:1 690:1 757:1 839:1 871:1 983:1 # ενδοκυτταρικός
5:1 29:1 58:1 196:1 251:1 699:1 # ένταξη
32:1 37:1 53:1 75:1 85:1 128:1 286:1 354:1 # μετρητής
38:1 136:1 166:1 663:1 698:1 819:1 # κτύπημα
17:1 43:1 52:1 72:1 88:1 135:1 161:1 173:1 190:1 328:1 744:1 960:1 # παράλληλος
18:1 53:1 69:1 72:1 108:1 116:1 171:1 238:1 299:1 314:1 844:1 # τριπλάσιος
18:1 23:1 80:1 91:1 148:1 211:1 377:1 432:1 804:1 # κρυοσφαιριναιμία
5:1 21:1 23:1 95:1 103:1 110:1 140:1 170:1 374:1 412:1 525:1 559:1 944:1 # αιμοταγενής
9:1 25:1 39:1 43:1 83:1 88:1 154:1 250:1 347:1 499:1 # απασχόληση
43:1 699:1 # άπαξ
13:1 54:1 80:1 99:1 125:1 205:1 227:1 437:1 550:1 723:1 790:1 # προσπίπτω
72:1 97:1 248:1 599:1 915:1 # σκεύος
8:1 62:1 70:1 87:1 98:1 328:1 396:1 527:1 910:1 # κηλιδοβλατιδώδες
242:1 # group
1:1 6:1 10:1 30:1 31:1 41:1 60:1 94:1 240:1 264:1 287:1 322:1 423:1 427:1 801:1 987:1 # ναζιστικός
8:1 22:1 87:1 88:1 149:1 173:1 190:1 222:1 328:1 606:1 837:1 # κατάλληλα
5:1 10:1 38:1 39:1 103:1 119:1 194:1 247:1 281:1 944:1 # απόσταγμα
15:1 17:1 34:1 36:1 38:1 56:1 91:1 229:1 265:1 313:1 397:1 565:1 612:1 630:1 656:1 996:1 # φαρμακοθεραπεία
14:1 45:1 49:1 74:1 95:1 160:1 175:1 183:1 484:1 596:1 877:1 # πολυμορφοπύρηνο
6:1 18:1 57:1 70:1 172:1 197:1 306:1 321:1 383:1 402:1 515:1 520:1 534:1 685:1 # ρινίτιδα
2:1 5:1 8:1 43:1 118:1 123:1 395:1 472:1 595:1 671:1 785:1 839:1 885:1 952:1 # ηπατοκύτταρο
24:1 31:1 57:1 137:1 144:1 351:1 427:1 # πυραζιναμίδη
14:1 39:1 178:1 278:1 517:1 # απομυζώ
12:1 33:1 41:1 43:1 321:1 437:1 # ισπανία
11:1 25:1 38:1 62:1 65:1 228:1 269:1 347:1 393:1 859:1 991:1 # μασχαλιαίος
34:1 74:1 82:1 248:1 270:1 # σκοπιά
9:1 16:1 83:1 102:1 154:1 413:1 457:1 # δόνηση
13:1 36:1 53:1 88:1 136:1 171:1 172:1 177:1 365:1 370:1 919:1 # πληκτροδακτυλία
31:1 51:1 332:1 429:1 684:1 # βίσωνα
240:1 261:1 330:1 # ζωμός
3:1 34:1 62:1 86:1 438:1 460:1 498:1 733:1 # κουνέλι
21:1 40:1 140:1 367:1 559:1 # γενεά
28:1 34:1 40:1 50:1 77:1 95:1 118:1 175:1 470:1 480:1 679:1 775:1 829:1 # πνευμονοκονίαση
11:1 19:1 21:1 36:1 103:1 126:1 140:1 172:1 182:1 232:1 341:1 398:1 555:1 631:1 680:1 855:1 # ενδαγγειακή
1:1 5:1 6:1 8:2 11:1 26:1 30:1 60:1 94:1 107:1 151:1 164:1 240:1 271:1 322:1 378:1 681:1 794:1 801:1 876:1 898:1 987:1 # διατατικός
553:1 809:1 # situ
9:1 71:1 121:1 138:1 161:1 211:1 237:1 571:1 951:1 # χοιράδωση
24:1 28:1 58:1 72:1 114:1 144:1 189:1 348:1 401:1 635:1 813:1 881:1 950:1 # γραμμένος
14:1 28:1 43:1 50:1 72:1 84:1 233:1 279:1 723:1 775:1 881:1 # παυσίπονος
12:1 14:1 15:1 40:1 43:1 63:1 74:1 165:1 179:1 276:1 417:1 545:1 694:1 779:1 # επανεργοποίησης
120:1 379:1 406:1 717:1 906:1 988:1 # infliximab
# αεε
1:1 12:1 19:1 31:1 122:1 147:1 362:1 # αναδεικνύω
1:1 6:1 10:1 30:1 55:1 82:1 130:1 175:1 287:1 296:1 344:1 423:1 531:1 848:1 # συμπιεστικός
1:1 6:1 29:1 30:1 86:1 88:1 184:1 203:1 214:1 248:1 432:1 # σκληρυντικός
13:1 17:1 39:1 43:1 60:1 80:1 87:1 135:1 248:1 550:1 927:1 # λαπαροσκόπηση
3:1 5:1 52:1 57:1 66:1 112:1 144:1 212:1 346:1 463:1 561:1 # γλουταμινικός
1:1 22:1 108:1 258:1 615:1 891:1 # αφύσικα
1:1 13:1 34:1 74:1 80:1 148:1 212:1 227:1 248:1 550:1 581:1 # μικροσκοπία
1:1 40:1 57:1 60:1 94:1 186:1 240:1 544:1 801:1 987:1 # κινεζικός
19:1 34:1 45:1 52:1 70:1 85:1 173:1 340:1 446:1 583:1 585:1 693:1 830:1 # κολλοειδής
14:1 18:1 19:1 32:1 39:1 57:1 178:1 217:1 278:1 404:1 # απομεινάρι
18:1 27:1 81:1 213:1 214:1 243:1 316:1 518:1 660:1 980:1 # τεκμηριώνω
11:1 26:1 107:1 224:1 910:1 # διαθήκη
22:1 65:1 114:1 308:1 806:1 # καλμέτ
2:1 10:1 26:1 52:1 71:1 80:1 169:1 171:1 238:1 508:1 546:1 # διπλοστοιβάδα
24:1 38:1 143:1 298:1 615:1 856:1 # θραύσμα
1:1 6:1 14:1 30:1 60:1 80:1 94:1 113:1 170:1 240:1 322:1 621:1 801:1 987:1 # ποσοτικός
1:1 21:1 29:1 53:1 63:1 81:1 82:1 97:1 188:1 349:1 603:1 # επικεντρώνω
59:1 87:1 186:1 250:1 683:1 # κιόλας
4:1 10:1 18:1 21:1 32:1 214:1 249:1 391:1 419:1 451:1 577:1 660:1 756:1 842:1 846:1 873:1 # στηριζόμενος
# μtb
13:1 38:1 54:1 80:1 121:1 125:1 178:1 336:1 550:1 790:1 # προσέρχομαι
3:1 7:1 16:1 24:1 46:1 78:1 111:1 137:1 144:1 319:1 351:1 405:1 # αουραμίνης
13:1 105:1 119:1 133:1 224:1 298:1 993:1 # υπόβαθρο
25:1 57:1 65:1 87:1 108:1 240:1 329:1 464:1 780:1 936:1 # θαλασσινός
1:1 18:1 22:1 36:1 59:1 60:1 87:1 94:1 141:1 250:1 751:1 892:1 # βρικόλακας
95:1 144:1 157:1 173:1 176:1 186:1 193:1 324:1 # αμοξυκιλλίνη
60:1 160:1 176:1 240:1 346:1 593:1 643:1 801:1 929:1 # γλυκός
26:1 28:1 71:1 234:1 251:1 270:1 560:1 # διάνοιξη
65:1 336:1 344:1 745:1 # αλμπέρ
34:1 36:1 133:1 136:1 176:1 354:1 396:1 482:1 517:1 832:1 # μυκοβακτήριου
13:1 19:1 44:1 72:1 211:1 344:1 781:1 949:1 # έμπειρος
9:1 14:1 105:1 138:1 198:1 237:1 334:1 356:1 408:1 # υποχρέωση
# typhi
13:1 19:1 70:1 85:1 97:1 198:1 340:1 446:1 585:1 657:1 693:1 830:1 # κεχροειδής
17:1 36:1 38:1 48:1 91:1 97:1 228:1 229:1 397:1 565:1 612:1 656:1 996:1 # φαρμακείο
59:1 145:1 832:1 # ήρωας
9:1 103:1 138:1 237:1 259:1 578:1 885:1 # αγκύλωση
1:1 21:1 28:1 34:1 42:1 71:1 100:1 129:1 140:1 387:1 409:1 557:1 559:1 # οικογενούς
19:1 45:1 69:1 74:1 87:1 103:1 121:1 140:1 341:1 555:1 631:1 680:1 855:1 # χολαγγειοπαγκρεατογραφία
3:1 24:1 53:1 103:1 179:1 443:1 665:1 773:1 # τραγουδώ
57:1 126:1 240:1 457:1 # ινδός
17:1 41:1 43:1 82:1 93:1 135:1 136:1 243:1 277:1 686:1 # παρεκτόπιση
2:1 37:1 56:1 105:1 119:1 # υπόθετο
10:1 25:1 27:1 31:1 33:1 48:1 86:1 159:1 267:1 280:1 311:1 849:1 # δυναστεία
6:1 8:1 14:1 38:1 39:1 115:1 145:1 164:1 198:1 261:1 278:1 356:1 597:1 724:1 # αποχρωματισμένος
2:1 13:1 37:1 54:1 71:1 110:1 125:1 340:1 502:1 # προετοιμάζω
14:1 21:1 31:2 32:1 39:1 46:1 48:1 178:1 278:1 789:1 928:1 # εναπομείνας
4:1 7:1 10:1 52:1 67:1 155:1 273:1 396:1 459:1 486:1 # στυλοβάτης
40:1 50:1 77:1 95:1 175:1 274:1 470:1 480:1 679:1 829:1 # εξωπνευμονικής
9:1 26:1 68:1 77:1 84:1 498:1 579:1 897:1 # διέλευση
24:1 41:1 # ισραήλ
1:1 28:1 45:1 52:1 60:1 92:1 94:1 100:1 256:1 320:1 355:1 453:1 600:1 655:1 687:1 740:1 828:1 831:1 857:1 # εθνολογικός
5:1 8:1 21:1 38:1 80:1 98:1 115:1 126:1 151:1 398:1 536:1 690:1 784:1 1001:1# ενδοσώματα
6:1 9:1 12:1 29:1 131:1 138:1 184:1 237:1 239:1 381:1 546:1 684:1 # αντιβίωση
13:1 39:1 43:1 49:1 65:1 87:1 173:1 183:1 386:1 562:1 # φοροαπαλλαγή
11:1 13:1 19:1 54:1 56:1 125:1 178:1 232:1 709:1 841:1 # προμήθεια
13:1 54:1 69:1 125:1 212:1 216:1 634:1 # προοίμιο
158:1 303:1 310:1 # εμβοή
14:1 19:1 70:1 71:1 74:1 98:1 276:1 446:1 466:1 518:1 701:1 # ειδοποιώ
1:1 80:1 95:1 145:1 198:1 212:1 261:2 429:1 581:1 # χρωμοσωμικός
9:1 39:1 56:1 119:1 130:1 194:1 441:1 # απόθεση
6:1 8:1 12:1 28:1 38:1 57:1 115:1 164:1 175:1 414:1 478:1 597:1 # φυματινοαντίδρασης
19:1 40:2 77:1 81:1 137:1 349:1 480:1 771:1 # νευρώνει
6:1 19:1 24:1 70:1 103:1 179:1 197:1 340:1 380:1 402:1 446:1 585:1 665:1 693:1 # ραγοειδίτιδα
13:1 # ροζ
49:1 63:1 82:1 121:1 128:1 188:1 390:1 430:1 826:1 918:1 # επιχορηγώ
13:1 15:1 45:1 66:1 87:1 102:1 103:1 296:1 664:1 755:1 926:1 # ιερολαγόνιος
21:1 28:2 57:1 80:1 108:1 122:1 177:1 362:1 478:1 557:1 627:1 # αδενοσινοδεαμινάσης
2:1 10:1 33:1 50:1 84:1 169:1 267:1 321:1 455:1 538:1 # δυστονία
22:1 39:1 240:1 329:1 470:1 # καπνός
83:1 88:1 108:1 171:1 270:1 919:1 # πλησιάζω
9:1 114:1 138:1 145:1 166:1 237:1 251:1 274:1 336:1 930:1 955:1 # εξημέρωση
1:1 13:1 54:1 60:1 94:1 125:1 284:1 309:1 340:1 # προεφηβικός
1:1 5:1 6:1 10:1 12:1 25:1 30:1 31:1 65:1 147:1 159:1 281:1 849:1 # ανασταλτικός
51:1 62:1 110:1 404:1 # λιμνάζων
15:1 18:1 41:1 143:1 162:1 240:1 274:1 330:1 452:1 575:1 618:1 836:1 # εξαερισμός
18:1 21:1 32:1 41:1 60:1 77:1 137:1 248:1 391:1 419:1 452:1 756:1 771:1 842:1 # ευρισκόμενος
6:1 69:1 175:1 273:1 414:1 502:1 # φυμάτιο
25:1 33:1 98:1 157:1 233:1 500:1 618:1 711:1 # δοξασία
11:1 42:1 95:1 212:1 542:1 # μούμια
9:1 77:1 80:1 84:1 95:1 166:1 233:1 293:1 410:1 579:1 # δημοσίευση
1:1 13:1 15:1 60:1 94:1 240:1 309:1 396:1 664:1 801:1 987:1 # αεροβικός
2:1 8:1 38:1 45:1 52:1 77:1 93:1 100:1 115:1 123:1 175:1 256:1 320:1 453:1 462:1 812:1 # ρευματολογία
3:1 27:1 54:1 84:1 145:1 204:1 301:1 588:1 599:1 668:1 797:1 820:1 896:1 # πρωτεύουσα
4:1 8:1 23:1 38:1 106:1 110:1 115:1 214:1 240:1 374:1 451:1 # αιματηρός
13:1 14:1 49:1 72:1 # άπορος
19:1 23:1 38:1 109:1 178:1 211:1 235:1 541:1 669:1 781:1 791:1 # χειρίζομαι
32:1 85:1 88:1 101:1 166:1 171:1 415:1 840:1 919:1 950:1 # πλημμελής
15:1 23:1 41:1 44:1 77:1 93:1 105:1 124:1 199:1 361:1 445:1 632:1 964:1 # υπερευαισθησία
24:1 217:1 251:1 699:1 # χάραξη
19:1 25:1 69:1 74:1 87:1 103:1 140:1 171:1 341:1 555:1 631:1 680:1 780:1 855:1 # αγγειοπλαστικός
760:1 # χυ
3:1 14:1 18:1 52:1 57:1 65:1 74:1 90:1 137:1 173:1 276:1 405:1 562:1 685:1 # αλλοπουρινόλη
1:1 3:1 13:1 50:1 52:1 65:1 66:1 137:1 156:1 361:1 405:1 431:1 463:1 774:1 899:1 # υαλουρονικός
19:1 31:1 59:1 81:1 110:1 235:1 791:1 # χειμώνας
13:1 52:1 65:1 91:1 118:1 132:1 174:1 443:1 659:1 # υδροκέφαλος
19:1 28:1 51:1 70:1 85:1 340:1 446:1 585:1 693:1 830:1 # κωνοειδής
27:1 28:1 37:1 51:1 53:1 72:1 161:1 465:1 535:1 881:1 # τετράγωνος
11:1 13:1 19:1 56:1 232:1 373:1 427:1 578:1 630:1 841:1 # χλωροθειαζίδη
24:1 51:1 66:1 69:1 185:1 587:1 # κωνιοφόρα
22:1 39:1 69:1 108:1 116:1 122:1 171:1 243:1 299:1 844:1 # δεκαπλάσιος
13:1 19:1 40:1 77:1 103:1 137:1 140:1 341:1 480:1 555:1 631:1 680:1 771:1 855:1 899:1 # νευροαγγειακός
12:1 28:1 43:1 64:1 79:1 88:1 101:1 340:1 485:1 # πανσεληνοειδής
39:1 81:1 171:1 213:1 618:1 # ξαπλώνω
5:1 13:1 17:1 32:1 37:1 98:1 163:1 177:1 286:1 360:1 734:1 927:1 # μεταροδοψίνη
5:1 8:1 12:1 22:1 25:1 28:1 80:1 113:1 118:1 151:1 222:1 421:1 449:1 621:1 627:1 650:1 963:1 # ανοσοκαταστολής
1:1 5:1 60:1 62:1 65:1 94:1 168:1 240:1 268:1 801:1 859:1 987:1 # ιταλικός
24:1 31:1 57:1 353:1 613:1 751:1 # βραχύινα
1:2 4:1 6:1 10:1 18:1 30:1 60:1 94:1 136:1 141:1 214:1 249:1 322:1 451:1 570:1 660:1 850:1 873:1 # στηρικτικός
24:1 27:1 37:1 39:1 53:1 88:1 171:1 343:1 345:1 430:1 773:1 919:1 # τετραπληγία
1:1 6:1 8:1 30:1 38:1 115:1 117:1 145:1 164:1 198:1 254:1 261:1 271:1 554:1 597:1 724:1 754:1 # χρωματικά
18:1 55:1 137:1 178:1 179:1 341:1 517:1 572:1 # συριγγομυελία
15:1 25:1 33:1 44:1 87:1 105:1 124:1 171:1 233:1 445:1 500:1 632:1 711:1 780:1 # υπερπλασία
2:1 23:1 38:1 132:1 178:1 248:1 # σκέφτομαι
3:1 33:1 52:1 65:1 295:1 384:1 463:1 # γαλουχία
5:1 8:1 11:1 26:1 27:1 37:1 58:1 107:1 114:1 144:1 163:1 189:1 378:1 681:1 # διατεταμένος
9:1 25:1 133:1 376:1 678:1 # έκβαση
11:1 21:1 27:1 33:1 66:1 136:1 269:1 882:1 # κτενιαία
2:1 24:1 49:1 54:1 59:1 136:1 161:1 886:1 # πράκτορας
8:1 11:1 26:1 27:1 28:1 38:1 46:1 48:1 107:1 178:1 378:1 681:1 # διατείνομαι
13:1 15:1 24:1 56:1 88:1 203:1 214:1 248:1 294:1 313:1 497:1 630:1 # σκληροθεραπεία
13:1 52:1 54:1 72:1 101:1 125:1 140:1 341:1 535:1 631:1 # προάγγελος
49:1 69:1 92:1 149:1 342:1 # γιορτάζω
3:1 13:1 19:1 23:1 52:1 70:1 137:1 324:1 340:1 405:1 446:1 463:1 585:1 693:1 899:1 # αιλουροειδής
10:1 14:1 19:1 27:1 39:1 80:1 81:1 211:1 278:1 280:1 349:1 508:1 781:1 # αποστειρώνω
12:1 24:1 25:1 69:1 174:1 309:1 404:1 477:1 571:1 903:1 # βιοανάδραση
15:1 16:1 46:1 64:1 78:1 93:1 130:1 227:1 # ρεσερπίνη
9:1 12:1 99:1 138:1 237:1 273:1 404:1 464:1 731:1 # θανάτωση
14:1 17:1 39:1 213:1 278:1 285:1 464:1 492:1 630:1 # αποθαρρύνω
5:1 10:1 13:1 14:1 15:1 56:1 71:1 74:1 224:1 276:1 281:1 313:1 433:1 466:1 664:1 701:1 # σταθεροποιημένος
12:1 16:1 46:1 65:1 78:1 87:1 321:1 936:1 # αλανίνη
1:1 6:1 8:1 30:1 38:1 60:1 93:1 94:1 115:1 164:1 271:1 317:1 322:1 597:1 751:1 754:1 # βρεγματικός
3:1 5:1 17:1 37:1 93:1 163:1 228:1 269:1 418:1 # αρεταίου
5:1 12:1 25:1 40:1 43:1 63:1 274:1 308:1 421:1 545:1 694:1 # επανεξέταση
13:1 72:1 217:1 492:1 # θάρρος
57:1 # ινμ
# gtp
101:1 420:1 # ωφελώ
12:1 33:1 87:1 126:1 211:1 380:1 # ιρλανδία
15:1 28:1 32:1 50:1 85:1 95:1 178:1 209:1 679:1 775:1 # μονομερής
13:1 19:2 44:1 70:1 211:1 340:1 437:1 446:1 585:1 693:1 781:1 830:1 949:1 # σπειροειδής
13:1 16:1 45:1 46:1 54:1 78:1 87:1 125:1 144:1 351:1 # προλαμίνη
9:1 19:1 23:1 38:1 41:1 42:1 179:1 430:1 488:1 542:1 # εισηγούμαι
21:1 28:1 32:1 43:1 65:1 72:1 173:1 391:1 419:1 557:1 562:1 573:1 756:1 842:1 881:1 # παλλόμενος
6:1 70:1 109:1 172:1 197:1 211:1 306:1 383:1 402:1 515:1 520:1 534:1 # ιρίτιδα
87:1 251:1 699:1 # φύλαξη
6:1 10:1 12:1 29:1 41:1 53:1 131:1 184:1 239:1 264:1 408:1 476:1 610:1 786:1 # αντιστρέφω
16:1 49:1 121:1 122:1 390:1 533:1 # χορδεΐνη
3:1 33:1 84:1 109:1 113:1 137:1 267:1 405:1 548:1 853:1 # δυσουρία
2:1 15:1 19:1 70:1 75:1 340:1 446:1 585:1 693:1 698:1 830:1 # ερπητοειδή
213:1 285:1 # ξύνω
5:1 32:1 37:1 63:1 65:1 82:1 110:1 163:1 173:1 188:1 286:1 562:1 578:1 734:1 # επιμεταλλωμένος
17:1 22:1 26:1 45:1 52:1 69:1 100:1 256:1 320:1 345:1 363:1 453:1 533:1 576:1 675:1 805:1 838:1 984:1 # καρδιολογία
1:1 6:1 11:1 25:1 75:1 108:1 176:1 291:1 517:1 761:1 772:1 910:1 # μυκητιασικής
13:1 65:1 185:1 214:1 251:1 351:1 464:1 605:1 # ξηροφθαλμία
13:1 19:1 77:1 93:1 170:1 211:1 235:1 336:1 567:1 781:1 791:1 # χειροτέρευση
1:1 12:1 20:1 35:1 66:1 156:1 316:1 393:1 574:1 808:1 # μηχανική
240:1 394:1 # βυθός
5:1 8:1 22:1 65:1 151:1 222:1 650:1 666:1 # καταλύω
3:1 12:1 24:1 52:1 53:1 112:1 346:1 463:1 485:1 773:1 # τρανσγλουταμινάσης
22:1 27:1 63:1 101:1 103:1 140:1 234:1 392:1 917:1 # τελκαγεπάντη
12:1 28:1 29:1 102:1 133:1 277:1 396:1 823:1 # ντόνοβαν
69:1 82:1 412:1 # νήπιο
24:1 218:1 240:1 277:1 301:1 951:1 # ραβδωτός
2:1 8:1 24:1 72:1 123:1 148:1 150:1 350:1 599:1 # εύκρατος
186:1 # φύκι
40:1 50:1 66:1 77:1 95:1 175:1 431:1 470:1 480:1 679:1 683:1 829:1 # πνευμονιόκοκκο
2:1 6:1 29:1 50:1 57:1 184:1 234:1 455:1 # χάντινγτον
9:1 83:1 154:1 181:1 234:1 532:1 941:1 # άνθηση
1:1 33:1 97:1 101:1 108:1 193:1 # σικελία
18:1 32:1 68:1 74:1 113:1 130:1 171:1 599:1 670:1 # μεσοπλεύριος
109:1 198:1 669:1 # χρίζω
22:1 65:1 87:1 119:1 144:1 186:1 344:1 806:1 936:1 # καλαμπόκι
2:1 13:1 15:1 16:1 46:1 50:1 64:1 78:1 170:1 321:1 455:1 664:1 # σεροτονίνη
6:1 23:1 43:1 70:1 77:1 112:1 122:1 243:1 558:1 611:1 967:1 # εκπαιδευτικός
23:1 80:1 91:1 93:1 137:1 211:1 377:1 435:1 626:1 804:1 # θυρεοσφαιρίνη
26:1 69:1 100:1 223:1 259:1 272:1 576:1 # ογκίδιο
1:1 15:1 22:1 44:1 59:1 62:1 105:1 124:1 209:1 268:1 445:1 632:1 891:1 # υπερήλικας
82:1 213:1 234:1 270:1 # πιάνω
108:1 240:1 328:1 547:1 573:1 698:1 # σιωπηλός
10:1 14:1 15:1 18:1 44:1 69:1 74:1 80:1 105:1 124:1 162:1 318:1 334:1 508:1 619:1 # υποπεριοστικός
226:1 375:1 738:1 798:1 # hoppenfeld
9:1 17:1 43:1 135:1 # έπαρση
5:1 14:1 17:1 45:1 160:1 176:1 360:1 472:1 484:1 593:1 785:1 839:1 877:1 885:1 983:1 # πολυκύτταρος
54:1 63:1 68:1 106:1 240:1 743:1 # λεπρός
25:1 64:1 87:1 133:1 324:1 467:1 # βασεόφιλα
14:1 22:1 39:1 42:1 108:1 128:1 259:1 278:1 572:1 670:1 # σιγκαπούρη
# θππ
12:1 91:1 310:1 523:1 708:1 # εμφανώς
13:1 54:1 80:1 108:1 125:1 168:1 240:1 277:1 550:1 790:1 # προσιτός
4:1 6:1 8:1 15:1 18:1 43:1 44:1 75:1 124:1 162:1 220:1 238:1 291:1 318:1 595:1 # περιπατητικός
13:1 14:2 53:1 71:1 74:2 75:1 276:2 370:1 433:1 466:1 701:1 736:1 # τροποποιητής
9:1 23:1 84:1 110:1 160:1 250:1 330:1 374:1 579:1 # αιμόλυση
11:1 32:1 34:1 62:1 71:1 113:1 118:1 130:1 324:1 991:1 # μεσοκοιλιακός
62:1 69:1 71:1 982:1 # χίλιοι
13:1 54:1 80:1 99:1 125:1 437:1 550:1 745:1 790:1 # προσπέφτω
1:1 34:1 50:1 63:1 82:1 126:1 129:1 155:1 188:1 193:1 267:1 725:1 # επικονδυλίτιδα
18:1 33:1 41:1 53:1 261:1 314:1 351:1 429:1 452:1 800:1 # τρισωμία
9:1 16:1 83:1 154:1 217:1 # άρνηση
13:1 23:1 38:1 54:1 80:1 125:1 178:1 377:1 550:1 790:1 # προσφύομαι
13:1 15:1 122:1 298:1 394:1 432:1 633:1 759:1 954:1 961:1 993:1 # ερυθροϊώδεις
18:1 55:1 81:1 137:1 341:1 572:1 # συριγγών
33:1 49:1 77:1 109:1 183:1 386:1 853:1 # ευφορία
13:1 15:1 27:1 72:1 144:1 146:1 187:1 664:1 708:1 # αμφότερος
13:1 26:1 40:1 77:1 137:1 177:1 296:1 317:1 480:1 771:1 899:1 # νευροδιεγέρτης
2:1 15:1 19:1 70:1 75:1 340:1 446:1 585:1 693:1 698:1 830:1 # ερπητοειδής
10:1 28:1 336:1 567:1 # στέρνο
14:1 71:1 270:1 466:1 # ποιά
3:1 14:1 54:1 90:1 105:1 137:1 145:1 165:1 334:1 405:1 435:1 668:1 866:1 989:1 # πρωθυπουργός
12:1 # ζαν
2:1 14:1 16:1 36:1 57:1 74:1 75:1 186:1 216:1 276:1 544:1 676:1 870:1 905:1 938:1 # ακινητοποίηση
32:1 122:1 144:1 274:1 427:1 464:1 577:1 618:1 655:1 # δεξαμεθαζόνης
1:1 13:1 60:1 94:1 100:1 240:1 389:1 582:1 751:1 801:1 987:1 # βρογχικός
7:1 32:1 51:1 55:1 175:1 223:1 293:1 321:1 521:1 531:1 802:1 817:1 # συμεωνίδης
14:1 69:1 100:1 105:1 108:1 334:1 346:1 620:1 # υπογλώσσιος
5:1 28:1 32:1 36:1 37:1 42:1 57:1 163:1 186:1 286:1 478:1 542:1 544:1 734:1 # μετακινούμενος
# chikungunya
10:1 13:1 17:1 54:1 80:2 95:1 125:1 204:1 229:1 508:1 550:1 612:1 790:1 # προσαρμοστικός
6:1 17:1 109:1 142:1 197:1 298:1 402:1 682:1 718:1 # αρθρίτις
60:1 65:1 80:1 95:1 185:1 248:1 464:1 # οφθαλμοσκόπηση
9:1 93:1 130:1 217:1 392:1 441:1 # πάρεση
24:1 137:1 160:1 250:1 # όλυρα
14:1 15:1 44:1 45:1 81:1 105:1 124:1 213:1 445:1 484:1 632:1 # υπερπολώνω
6:1 24:1 28:1 36:1 57:1 100:1 136:1 258:1 401:1 478:1 482:1 570:1 813:1 # ακτινογραφικός
4:1 19:1 32:1 50:1 69:1 136:1 166:1 460:1 678:1 # μειονέκτημα
10:1 43:1 77:1 84:1 93:1 353:1 492:1 538:1 670:1 # παχύρρευστος
13:1 68:1 77:1 137:1 144:1 171:1 708:1 723:1 771:1 897:1 899:1 # αμφίπλευρος
2:1 21:1 29:1 95:1 102:1 118:1 136:1 178:1 277:1 603:1 852:1 # εντομοκτόνο
22:1 269:1 381:1 # καίω
23:1 211:1 274:1 349:1 618:1 # εξαιρώ
1:1 13:1 17:1 43:1 84:1 135:1 143:1 157:1 212:1 581:1 927:1 # παροξυσμικός
25:1 33:1 55:1 77:1 84:1 97:1 233:1 248:1 361:1 500:1 549:1 641:1 711:1 788:1 915:1 # συσκευασία
38:1 68:1 166:1 183:1 216:1 223:1 293:1 310:1 663:1 708:1 817:1 # λεμφοίδημα
6:1 23:1 45:1 69:1 83:1 168:1 339:1 543:1 573:1 962:1 # αιτιολόγηση
1:1 5:1 6:1 30:1 36:1 60:1 63:1 82:1 94:1 136:1 168:1 188:1 322:1 482:1 570:1 850:1 # επιτακτικός
10:1 13:1 53:1 55:1 84:1 185:1 370:1 476:1 538:1 549:1 605:1 # συστροφή
14:1 28:1 45:1 52:1 80:1 105:1 256:1 285:1 334:1 436:1 # υποσύνολο
5:1 17:1 37:1 93:1 163:1 228:1 269:1 # αρεταίο
2:1 23:1 38:1 178:1 205:1 284:1 400:1 # εφάπτομαι
15:1 18:1 24:1 44:1 124:1 162:1 318:1 353:1 546:1 582:1 613:1 683:1 751:1 # περιβραχιόνιο
5:1 15:1 40:1 46:1 144:1 165:1 170:1 179:1 351:1 417:1 # εργοταμίνες
13:2 46:1 54:1 125:1 178:1 298:1 303:1 630:1 684:1 993:1 # προθρομβίνη
4:1 7:1 25:1 67:1 108:1 270:1 273:1 772:1 # ασιάτης
28:1 63:1 80:1 82:1 113:1 188:1 217:1 340:1 459:1 546:1 621:1 627:1 # νοσοεπιβάρυνση
4:1 10:1 11:1 18:1 36:1 60:1 84:1 182:1 214:1 249:1 382:1 451:1 517:1 538:1 660:1 873:1 # μυστηριακός
1:2 6:1 30:1 60:1 62:1 94:1 101:1 136:1 268:1 274:1 312:1 322:1 570:1 850:1 # εξελικτικός
48:1 56:1 293:1 328:1 474:1 483:1 578:1 707:1 # δηλωθείς
38:1 72:1 105:1 121:1 229:1 336:1 353:1 565:1 745:1 # υπέρμαχος
241:1 253:1 338:1 580:1 # ovipneumoniae
10:1 12:1 25:1 40:1 63:1 159:1 214:1 408:1 545:1 698:1 # ανεπηρέαστος
18:1 32:1 53:1 54:1 74:1 109:1 110:1 314:1 385:1 655:1 # τριμεθοπρίμη
28:1 58:1 72:1 279:1 348:1 384:1 652:1 881:1 # αυχένος
13:1 34:1 42:1 54:1 65:1 125:1 133:1 167:1 633:1 653:1 954:1 # βαλπροϊκού
1:1 6:1 10:1 25:1 30:1 31:1 60:1 94:1 159:1 175:1 287:1 322:1 423:1 849:1 # γυμναστικός
38:1 784:1 # χώμα
41:1 62:1 74:1 143:1 171:1 240:1 274:1 330:1 575:1 836:1 # εξοπλισμός
283:1 352:1 # sti
33:1 45:1 52:1 95:1 100:1 133:1 224:1 256:1 320:1 345:1 453:1 556:1 872:1 # βαθμολογία
8:1 87:1 127:1 172:1 223:1 472:1 527:1 # βλαττίδα
5:1 15:1 16:1 46:1 78:1 144:1 165:1 170:1 179:1 351:1 417:1 # εργοταμίνη
72:1 95:1 110:1 502:1 525:1 582:1 # μάχιμος
3:1 12:1 24:1 53:1 98:1 176:1 272:1 485:1 773:1 # τρανσδουκίνη
# cgrp
1:1 16:1 22:1 46:1 65:1 78:1 108:1 193:1 806:1 827:1 891:1 # σικαλίνη
108:1 572:1 # σιγά
72:1 95:1 108:1 110:1 116:1 459:1 525:1 # βάσιμος
14:1 63:1 72:1 82:1 168:1 188:1 277:1 # επιτόπος
1:1 6:1 30:1 55:1 60:1 94:1 112:1 175:1 240:1 322:1 414:1 531:1 558:1 658:1 708:1 801:1 987:1 # συμφυτικός
16:1 24:1 46:1 65:1 78:1 87:1 174:1 427:1 443:1 903:1 936:1 # υδραλαζίνη
13:1 15:1 24:1 39:1 44:1 56:1 174:1 294:1 313:1 331:1 343:1 443:1 475:1 490:1 497:1 503:1 506:1 522:1 630:1 659:1 # υδροθεραπεία
3:1 9:1 93:1 116:1 137:1 405:1 448:1 # ουρεάση
7:1 16:1 21:1 46:1 78:1 93:1 111:1 319:1 321:1 # ρενίνης
2:1 50:1 54:1 349:1 455:1 # πρώτον
1:1 60:1 63:1 70:1 82:1 94:1 166:1 188:1 212:1 240:1 293:1 581:1 801:1 987:1 # επιδημικός
13:1 15:1 32:1 33:1 79:1 166:1 178:1 316:1 321:1 664:1 992:1 # ημερομηνία
1:1 6:1 13:1 30:1 36:1 38:1 53:1 60:1 94:1 136:1 178:1 322:1 370:1 482:1 570:1 656:1 850:1 # τρομακτικός
3:1 24:1 50:1 69:1 228:1 321:1 353:1 418:1 582:1 613:1 751:1 # βραχιονίου
18:1 28:1 57:1 478:1 633:1 685:1 # ρινοϊό
2:1 13:1 14:1 39:1 49:1 278:1 301:1 492:1 786:1 # φωτοαπορροφητικός
2:1 15:1 32:1 63:1 68:1 178:1 205:1 349:1 # λεπτομερώς
17:1 24:1 43:1 99:1 135:1 180:1 224:1 308:1 426:1 937:1 # παραθέτω
3:1 13:1 63:1 82:1 110:1 114:1 188:1 210:1 230:1 336:1 411:1 # επιμέρους
17:1 24:1 53:1 87:1 170:1 179:1 333:1 341:1 432:1 773:1 945:1 # λαρυγγοτραχειοβρογχοπνευμονίτιδα
52:1 57:1 108:1 138:1 324:1 329:1 467:1 # ηωσινόφιλος
1:1 2:1 41:1 50:1 60:1 66:1 94:1 113:1 156:1 170:1 240:1 431:1 455:1 774:1 801:1 987:1 # ισοτονικός
14:1 19:1 34:1 45:1 70:1 85:1 340:1 446:1 583:1 585:1 693:1 830:1 # κολποειδής
18:1 39:1 119:1 194:1 492:1 587:1 628:1 # απόρριψη
9:1 133:1 138:1 223:1 224:1 237:1 351:1 872:1 951:1 # βαθμίδωση
11:1 26:1 107:1 599:1 951:1 # διαψεύδω
75:1 128:1 149:1 # ρητά
3:1 8:1 18:1 38:1 53:1 113:1 115:1 175:1 205:1 238:1 314:1 548:1 645:1 # σουματριπτάνη
113:1 122:1 130:1 157:1 # δεσοξυ
72:1 161:1 183:1 401:1 644:1 # ζωγράφος
1:1 12:1 26:1 45:1 60:1 87:1 94:1 126:1 173:1 240:1 654:1 801:1 987:1 # ολλανδικός
17:1 22:1 106:1 224:1 240:1 464:1 923:1 # καθαρός
9:1 17:1 25:1 33:1 87:1 109:1 324:1 376:1 467:1 853:1 # φιλαρίαση
34:1 51:1 57:1 71:1 213:1 240:1 329:1 651:1 # κοινωνός
11:1 21:1 66:1 98:1 118:1 126:1 148:1 161:1 234:1 398:1 536:1 690:1 882:1 # ενδοκράνιας
1:1 6:1 13:1 20:1 30:1 35:1 153:1 178:1 298:1 301:1 303:1 993:1 # θρομβωτική
72:1 109:1 148:1 259:1 541:1 669:1 # γκρίζος
1:1 6:1 13:1 17:1 30:1 43:1 49:1 75:1 135:1 229:1 291:1 316:1 372:1 927:1 # παρορμητικότητα
1:1 14:1 39:1 71:1 200:1 278:1 282:1 466:1 # αποικώ
21:1 63:1 82:1 98:1 126:1 181:1 188:1 328:1 340:1 398:1 511:1 536:1 690:1 # ενδοεπιθηλιακή
16:1 77:1 285:1 394:1 # ευθύνη
6:1 66:1 70:1 79:1 92:1 168:1 306:1 316:1 341:1 572:1 # μηνιγγιτιδοκοκκικής
6:1 21:1 44:1 63:1 70:1 74:1 98:1 126:1 205:1 306:1 398:1 536:1 690:1 953:1 # ενδοπεπτιδάση
12:1 41:1 43:1 53:1 66:1 105:1 143:1 330:1 432:1 575:1 692:1 808:1 836:1 # τρυπανισμός
23:1 69:1 87:1 97:1 190:1 284:1 400:1 # κεφάλαιο
11:1 15:1 23:1 26:1 27:1 70:1 106:1 107:1 146:1 168:1 187:1 447:1 768:1 # ιδιαιτερότητα
14:1 39:1 72:1 105:1 146:1 171:1 334:1 486:1 573:1 # απλότυπος
9:1 138:1 237:1 # ψύχωση
18:1 28:1 57:2 102:1 126:1 174:1 356:1 478:1 685:1 # ινοχόνδρινης
11:1 26:1 63:1 107:1 316:1 392:1 427:1 592:1 880:1 # διαζεπάμη
3:1 31:1 50:1 113:1 144:1 155:1 183:1 351:1 548:1 691:1 # σουλφοναμίδη
12:1 28:1 38:1 95:1 178:1 333:1 377:1 414:1 449:1 # σφυγμομανομέτρου
12:1 33:1 193:1 # λίαν
14:1 50:1 66:1 74:1 95:1 110:1 179:1 216:1 276:1 431:1 525:1 622:1 905:1 # γονιμοποίηση
5:1 9:1 25:1 63:1 197:1 227:1 376:1 421:1 726:1 # επίταση
7:1 11:1 12:1 16:1 46:1 62:1 78:1 111:1 126:1 319:1 346:1 380:1 991:1 # γλιανδίνης
14:1 45:1 240:1 484:1 # πολφός
13:1 54:1 60:1 65:1 125:1 133:1 633:1 653:1 954:1 # βαλπροϊκό
9:1 32:1 86:1 317:1 435:1 485:1 # μεγέθυνση
2:1 19:1 49:1 68:1 109:1 168:1 172:1 203:1 223:1 494:1 703:1 # κλειτορίδα
13:1 80:1 181:1 203:1 214:1 224:1 248:1 415:1 550:1 832:1 # αθηροσκλήρυνση
7:1 36:1 87:1 155:1 200:1 293:1 759:1 892:1 # υλακώδης
13:1 19:1 23:1 70:1 91:1 211:1 340:1 377:1 446:1 585:1 693:1 804:1 830:1 # σφαιροειδής
12:1 31:1 80:1 147:1 158:1 213:1 218:1 845:1 # αναβοσβήνω
6:1 11:1 26:1 41:1 107:1 143:1 258:1 301:1 330:1 575:1 610:1 786:1 836:1 # διαφωτισμός
1:1 60:1 62:1 94:1 101:1 240:1 268:1 801:1 987:1 # πυελικός
3:1 52:1 53:1 106:1 112:1 463:1 # λουτρό
26:1 70:1 116:1 248:1 # διδάσκω
1:1 2:1 8:1 22:1 26:1 69:1 71:1 123:1 222:1 223:1 272:1 576:1 # κατοικίδιος
283:1 305:2 358:1 489:1 # articular
18:1 25:1 53:1 87:1 108:1 171:1 238:1 270:1 314:1 772:1 780:1 # τριπλασιάζω
1:1 6:1 10:1 20:1 30:1 35:1 41:1 153:1 264:1 287:1 423:1 # ιστική
128:1 148:1 886:1 # άκρη
28:1 58:1 72:1 114:1 144:1 189:1 348:1 393:1 635:1 881:1 # χαμένος
5:1 10:1 13:1 14:1 15:1 56:1 71:1 74:1 224:1 276:1 281:1 313:1 433:1 466:1 664:1 701:1 # σταθεροποιώ
3:1 20:1 28:1 51:1 118:1 158:1 # βουβωνοκήλη
11:1 15:1 17:1 18:1 44:1 109:1 124:1 162:1 197:1 298:1 318:1 382:1 718:1 # περιαρθρίτιδα
4:1 6:1 17:1 70:1 109:1 172:1 197:1 214:1 306:1 342:1 383:1 402:1 451:1 515:1 520:1 534:1 816:1 # αρτηρίτιδα
1:1 25:1 26:1 60:1 91:1 94:1 108:1 240:1 705:1 772:1 801:1 987:1 # διφασικός
9:1 21:1 25:1 31:1 83:1 88:1 154:1 250:1 347:1 499:1 789:1 849:1 # ενασχόληση
19:1 24:1 69:1 100:1 103:1 140:1 258:1 341:1 401:1 555:1 631:1 680:1 813:1 855:1 # αγγειογραφία
6:1 40:1 70:1 109:1 172:1 197:1 284:1 306:1 383:1 402:1 425:1 515:1 520:1 534:1 986:1 # νεφρίτιδα
2:1 26:1 72:1 112:1 150:1 160:1 190:1 270:1 362:1 560:1 # αδιάλυτος
21:1 29:1 53:1 55:1 97:1 145:1 259:1 261:1 333:1 603:1 749:1 # συγκεντρωμένος
5:1 13:1 42:1 170:1 # ροταϊού
12:1 16:1 17:1 24:1 39:1 43:1 75:1 87:1 135:1 171:1 180:1 343:1 426:1 870:1 # παραπλανητικός
33:1 55:1 80:1 86:1 95:1 213:1 233:1 261:1 275:1 500:1 # συνωμοσία
4:1 5:1 12:1 43:1 66:1 75:1 146:1 220:1 252:1 257:1 327:1 335:1 364:1 437:1 683:1 808:1 # σπανιότητα
1:1 6:1 18:1 30:1 60:1 94:1 148:1 168:1 240:1 243:1 322:1 758:1 801:1 987:1 # εκκριτικός
2:1 8:1 9:1 38:1 98:1 115:1 123:1 166:1 170:1 177:1 369:1 462:1 663:1 # σηματοδοτώ
3:1 17:1 33:1 109:1 295:1 333:1 341:1 853:1 # ουγγαρία
5:1 13:1 170:1 240:1 # ροταϊός
9:1 17:1 43:1 80:1 98:1 135:1 161:1 571:1 744:1 960:1 # παράδοση
8:1 56:1 85:1 354:1 # θεατής
9:1 83:1 154:1 181:1 243:1 502:1 584:1 941:1 # εκμάθηση
3:1 18:1 28:1 53:1 57:1 68:1 176:1 203:1 302:1 314:1 478:1 626:1 685:1 # τρινουκλεοτιδικός
17:1 23:1 34:1 38:1 178:1 248:1 408:1 444:1 # αρέσκομαι
11:2 13:1 26:2 49:1 107:2 177:1 183:1 258:1 386:1 # διαφοροδιαγιγνώσκω
28:1 33:1 51:1 183:1 185:1 396:1 684:1 786:1 # φωνοφοβία
5:1 27:1 29:1 37:1 55:1 86:1 103:1 114:1 163:1 275:1 539:1 944:1 # συντεταγμένος
1:1 6:1 8:1 30:1 38:1 115:1 145:1 164:1 181:1 214:1 224:1 261:1 271:1 597:1 724:1 754:1 # αθηρωματική
12:1 28:1 45:1 52:1 82:1 100:1 256:1 320:1 449:1 453:1 464:1 511:1 # πιθανολογώ
12:1 19:1 31:1 32:1 144:1 147:1 572:1 752:1 # αναμειγνύω
12:1 31:1 43:1 63:1 99:1 147:1 273:1 279:1 443:1 694:1 731:1 # επαναυδάτωση
18:1 295:1 341:1 436:1 572:1 670:1 # σύριγγα
240:1 277:1 377:1 467:1 # σφιχτός
1:1 15:1 18:1 27:1 141:1 144:1 162:1 170:1 183:1 187:1 272:1 702:1 708:1 847:1 # αμφοτερικίνη
17:1 34:1 63:1 227:1 248:1 296:1 332:1 582:1 726:1 # αρχιεπίσκοπος
24:2 26:1 69:1 185:1 218:1 576:1 587:1 # ραβδιοφόρα
12:1 66:1 81:1 518:1 808:1 980:1 # ανιών
1:1 6:1 19:1 30:1 34:2 49:1 70:1 129:1 340:1 342:1 446:1 564:1 585:1 693:1 # κορτικοειδή
3:1 21:1 69:1 98:1 126:1 178:1 398:1 536:1 690:1 # ενδομύιου
18:1 58:1 97:1 110:1 114:1 148:1 189:1 243:1 259:1 317:1 758:1 # εγκεκριμένος
97:1 # πκε
11:1 26:1 107:1 218:1 309:1 459:1 546:1 # διαβιβάζω
12:1 18:1 91:1 217:1 404:1 # φανάρι
17:1 # αρχάς
4:1 32:1 37:1 68:1 75:1 85:1 101:1 220:1 354:1 661:1 840:1 # μελετητής
4:1 29:1 251:1 285:1 436:1 # σύντηξη
15:1 27:1 37:1 106:1 187:1 295:1 333:1 516:1 768:1 968:1 # ετερόζυγα
42:1 65:1 72:1 95:1 158:1 464:1 # βούφθαλμος
110:1 114:1 467:1 # φιμέ
43:1 299:1 344:1 880:1 # λάμπα
148:1 # κρύβω
1:1 6:1 30:1 39:1 60:1 87:1 94:1 205:1 240:1 322:1 527:1 801:1 953:1 987:1 # βλαπτικός
1:1 34:1 129:1 248:1 301:1 # σκωτσέζικος
1:1 6:1 14:1 29:1 30:1 50:1 60:1 94:1 184:1 240:1 292:1 322:1 801:1 987:1 # ποντικός
55:1 72:1 86:1 101:1 122:1 183:1 275:1 404:1 571:1 # συνάδελφος
5:1 8:1 24:1 32:1 37:1 38:1 53:1 163:1 175:1 279:1 286:1 645:1 734:1 773:1 876:1 # μετατραυματικός
1:1 19:1 41:1 60:1 92:1 94:1 103:1 204:1 355:1 465:1 598:1 644:1 710:1 # εισαγωγικός
75:1 85:1 88:1 178:1 212:1 324:1 354:1 # ομιλητής
243:1 344:1 745:1 # εκπέμπω
15:1 45:1 65:1 68:1 69:1 92:1 165:1 173:1 417:1 562:1 573:1 # αλλεργιολόγος
51:1 274:1 778:1 # εξέχων
15:1 21:1 28:1 68:1 122:1 177:1 229:1 527:1 # βλεννοδερματικές
31:1 36:1 57:1 82:1 172:1 223:1 272:1 # πινακίδα
25:1 143:1 172:1 240:1 330:1 787:1 836:1 # δασμός
10:1 21:1 27:1 33:1 44:1 74:1 80:1 280:1 321:1 508:1 626:1 # οστεοπενία
65:1 95:1 106:1 174:1 443:1 464:1 # υδρόφθαλμος
87:1 101:1 209:1 258:1 425:1 # ελαφρή
21:1 122:1 316:1 321:1 669:1 # μηδενίζω
4:1 8:1 13:1 17:1 24:1 42:1 43:1 135:1 180:1 214:1 426:1 451:1 542:1 714:1 # παρατηρούμενος
12:1 13:1 15:1 27:1 77:1 112:1 122:1 187:1 213:1 611:1 664:1 # δευτεροανωμαλικών
375:1 450:1 # moorfields
5:1 10:1 14:1 22:1 39:1 118:1 224:1 278:1 281:1 332:1 923:1 963:1 # αποκαθίσταμαι
3:1 25:1 75:1 95:1 128:1 137:1 143:1 277:1 393:1 405:1 787:1 # χασμουρητό
5:1 12:1 38:1 54:1 65:1 145:1 213:1 261:1 301:1 588:1 668:1 724:1 896:1 976:1 # πρωτανωμαλικά
12:1 31:1 43:1 63:1 83:1 108:1 128:1 147:1 198:1 353:1 673:1 694:1 # επαναχρησιμοποίηση
1:1 6:1 30:1 81:1 112:1 160:1 200:1 203:1 225:1 243:1 282:1 357:1 558:1 658:1 719:1 748:1 # εκλυτικών
3:1 34:1 175:1 227:1 344:1 733:1 848:1 # κουμπί
1:1 6:1 30:1 43:1 55:1 75:1 175:1 181:1 224:1 291:1 344:1 372:1 531:1 848:1 # συμπαθητικομιμητικός
2:1 301:1 786:1 # φωτο
274:1 356:1 # εξοχή
12:1 24:1 53:1 57:1 144:1 204:1 212:1 404:1 485:1 773:1 # τρανσαμινάση
5:1 10:1 21:1 27:1 59:1 281:1 321:1 332:1 552:1 # τενίστας
2:1 4:1 8:1 9:1 38:1 115:1 123:1 146:1 166:1 177:1 252:1 457:1 462:1 663:1 # σηματοδότης
12:1 31:1 43:1 48:1 63:1 113:1 147:1 177:1 332:1 694:1 # επαναείσοδος
2:1 6:1 8:1 38:1 80:1 112:1 115:1 164:1 261:1 279:1 429:1 597:1 724:1 782:1 # αυτοσωματικά
2:1 3:1 29:1 43:1 47:1 155:1 299:1 691:1 852:1 # ντουλάπα
62:1 114:1 498:1 # μέλι
4:1 11:1 18:1 22:1 25:1 37:1 56:1 214:1 224:1 382:1 451:1 660:1 761:1 873:1 923:1 # καθετηριασμός
1:1 6:1 8:1 30:1 99:1 172:1 258:1 301:1 414:1 443:1 # αφυδατωτικά
14:1 49:1 71:1 105:1 106:1 146:1 334:1 466:1 486:1 # ορότυποι
11:1 18:1 25:1 38:1 143:1 312:1 382:1 655:1 761:1 787:1 856:1 # ξεθώριασμα
4:1 5:1 32:1 75:1 130:1 146:1 220:1 252:1 257:1 327:1 335:1 364:1 # μεσότητα
12:1 404:1 465:1 535:1 # ανάγω
15:1 44:1 77:1 93:1 105:1 124:1 199:1 269:1 332:1 361:1 445:1 632:1 # υπερευαίσθητος
9:1 17:1 24:1 43:1 83:1 88:1 114:1 135:1 144:1 154:1 180:1 426:1 498:1 # παραμέληση
12:1 404:1 # ανάβω
2:1 112:1 127:1 136:1 243:1 279:1 316:1 340:1 634:1 686:1 782:1 # αυτοεκτίμηση
3:1 55:1 68:1 77:1 112:1 155:1 158:1 175:1 303:1 531:1 611:1 691:1 897:1 # συμβουλευτικός
2:1 8:1 18:1 38:1 53:1 115:1 123:1 145:1 198:1 261:1 314:1 462:1 724:1 # τριχρωματοψίες
6:1 12:1 41:1 66:1 72:1 95:1 110:1 146:1 525:1 692:1 808:1 # ανισότιμος
15:1 97:1 380:1 533:1 669:1 # κερδίζω
12:1 31:1 144:1 147:1 212:1 572:1 752:1 # αναμιγνύω
9:1 25:1 33:1 82:1 109:1 137:1 168:1 376:1 486:1 853:1 # πιτυρίαση
26:1 28:1 48:1 50:1 69:1 95:1 157:1 223:1 312:1 576:1 679:1 775:1 # μονοξείδιο
1:1 6:1 8:1 30:1 38:1 60:1 62:1 94:1 110:1 115:1 164:1 203:1 240:1 271:1 322:1 597:1 754:1 801:1 987:1 # κλιματικός
246:1 262:1 283:1 450:1 624:1 688:1 934:1 # antipsoriatic
12:1 29:1 131:1 149:1 186:1 204:1 886:1 # τσαντάκι
12:1 40:1 63:1 82:1 85:1 168:1 188:1 384:1 486:1 545:1 # ανεπιτυχής
2:1 8:1 18:1 38:1 53:1 115:1 123:1 145:1 198:1 261:1 314:1 462:1 724:1 # τριχρωματοψίας
1:1 6:1 10:1 25:1 30:1 60:1 87:1 94:1 159:1 171:1 240:1 287:1 322:1 423:1 780:1 801:1 987:1 # πλαστικός
23:1 38:1 105:1 119:1 121:1 178:1 247:1 347:1 # υπόσχομαι
32:1 122:1 144:1 274:1 464:1 618:1 655:1 699:1 # δεξαμεθαξόνης
25:1 38:1 43:1 143:1 193:1 723:1 787:1 856:1 # λίπασμα
13:1 15:1 44:1 54:1 80:1 124:1 125:1 437:1 523:1 550:1 790:1 # προσπερνώ
28:1 51:1 72:1 103:1 341:1 346:1 573:1 680:1 786:1 881:1 # αγγλόφωνος
12:1 31:1 50:1 95:1 144:1 147:1 412:1 679:1 # αναμονή
17:1 33:1 48:1 93:1 133:1 311:1 # βαρεία
8:1 21:1 58:1 99:1 114:1 172:1 189:1 261:1 443:1 # ενυδατωμένος
6:1 36:1 70:1 136:1 155:1 172:1 193:1 197:1 306:1 402:1 482:1 486:1 520:1 # δακτυλίτιδα
43:1 65:1 87:1 95:1 144:1 936:1 # παλαμο
6:1 37:1 41:1 55:1 84:1 143:1 235:1 330:1 347:1 528:1 549:1 575:1 610:1 742:1 836:1 888:1 # συσχετισμός
4:1 11:1 18:1 23:1 41:1 75:1 181:1 199:1 214:1 382:1 451:1 660:1 873:1 964:1 985:1 # αισθητηριακός
299:1 628:1 880:1 # λάμψη
14:1 21:1 28:1 68:1 100:1 105:1 334:1 396:1 527:1 # υποβλεννογόνιο
1:1 89:1 132:1 202:1 244:1 288:1 # ιικές
13:1 54:1 125:1 145:1 185:1 336:1 605:1 # προφέρω
1:1 6:1 8:1 24:1 30:1 60:1 94:1 148:1 164:1 240:1 271:1 322:1 801:1 987:1 # κρατικός
21:1 22:1 29:1 39:1 43:1 44:1 144:1 259:1 331:1 344:1 603:1 # γκαμπαπεντίνη
1:1 21:1 34:1 72:1 129:1 296:1 309:1 460:1 # βιενέζικος
13:1 17:1 42:1 72:1 121:1 353:1 393:1 714:1 927:1 # ζαχαρούχος
1:1 17:1 21:1 43:1 56:1 60:1 66:1 94:1 135:1 156:1 240:1 677:1 718:1 801:1 987:1 # παρθενικός
10:1 11:1 25:1 26:1 85:1 107:1 159:1 235:1 347:1 354:1 689:1 742:1 761:1 979:1 # σχεδιαστής
6:1 12:1 29:1 40:1 45:1 57:1 62:1 121:1 131:1 184:1 239:1 388:1 762:1 # αντιχολινεστεράσων
2:1 19:1 40:1 55:1 70:1 74:1 75:1 86:1 275:1 293:1 446:1 676:1 # συνειδητοποιώ
128:1 148:1 166:1 240:1 329:1 # κρημνός
11:1 19:1 55:1 86:1 232:1 275:1 404:1 420:1 # συνάφεια
1:1 3:1 26:1 60:1 94:1 204:1 240:1 443:1 654:1 801:1 987:1 # σαουδικός
4:1 10:1 14:1 18:1 80:1 105:1 214:1 249:1 334:1 451:1 508:1 577:1 660:1 846:1 873:1 # υποστηριζόμενος
3:1 22:1 95:1 144:1 145:1 217:1 299:1 469:1 # καμουφλάρω
12:1 31:1 65:1 85:1 112:1 147:1 160:1 354:1 # αναλυτής
1:1 6:1 10:1 30:1 60:1 94:1 112:1 240:1 322:1 486:1 558:1 658:1 801:1 987:1 # στυτικός
9:1 56:1 63:1 82:1 83:1 128:1 154:1 188:1 511:1 673:1 # επιθεώρηση
2:1 29:1 50:1 149:1 190:1 455:1 # ντάλτον
13:1 34:1 49:1 122:1 599:1 633:1 954:1 # κοροϊδεύω
14:1 26:1 70:1 72:1 105:1 146:1 334:1 447:1 486:1 683:1 # ιδιότυπος
13:1 18:1 70:1 88:1 203:1 214:1 248:1 633:1 954:1 # σκληροϊριδεκτομία
5:1 9:1 25:1 32:1 37:1 133:1 163:1 218:1 286:1 376:1 684:1 706:1 734:1 # μεταβίβαση
24:1 103:1 345:1 377:1 425:1 665:1 669:1 # σφραγίζω
6:1 15:1 18:1 29:1 44:1 50:1 69:1 98:1 124:1 162:1 177:1 184:1 292:1 318:1 619:1 # περιοδοντικός
18:1 26:1 84:1 148:1 168:1 267:1 270:1 560:1 758:1 886:1 # δυσδιάκριτα
34:1 36:1 72:1 87:1 265:1 892:1 # θύλακος
5:1 65:1 # ταλκ
9:1 50:1 84:1 160:1 250:1 384:1 579:1 # ονυχόλυση
6:1 12:1 22:1 25:1 29:2 33:1 57:1 127:1 131:1 184:1 239:1 640:1 # καντιντίαση
5:1 44:1 101:1 144:1 193:1 197:1 204:1 344:1 # ταμπελίτσα
14:1 28:1 45:1 58:1 72:1 114:1 189:1 261:1 348:1 484:1 578:1 635:1 881:1 # πολωμένος
13:1 17:1 19:1 56:1 74:1 298:1 392:1 433:1 584:1 718:1 841:1 993:1 # αρθροπάθεια
10:1 13:1 15:1 18:1 41:1 44:1 53:1 124:1 162:1 185:1 264:1 318:1 370:1 452:1 467:1 476:1 605:1 # περιστροφικός
5:1 36:1 136:1 240:1 277:1 482:1 # τακτός
12:1 38:1 52:1 60:1 65:1 80:1 213:1 248:1 261:1 724:1 # ανωμαλοσκόπιο
51:1 66:1 69:1 95:1 170:1 277:1 419:1 465:1 # γωνιοτόμο
17:1 43:1 93:1 114:1 135:1 166:1 251:1 274:1 339:1 430:1 955:1 # παρεξηγημένος
5:1 8:1 10:1 13:1 27:1 54:1 77:1 80:1 125:1 175:1 281:1 508:1 550:1 790:1 876:1 # προστατευμένος
2:1 45:1 158:1 172:1 193:1 223:1 301:1 396:1 403:1 786:1 # φωτοβολίδα
1:1 18:1 60:1 94:1 141:1 240:1 373:1 801:1 987:1 # χωρικός
201:1 422:1 450:1 580:1 # graecorumκαιψώρα
2:1 3:1 33:1 47:1 137:1 272:1 399:1 405:1 # τουρκία
27:1 46:1 48:1 51:1 136:1 213:1 243:1 651:1 686:1 # εκτείνων
13:1 32:1 37:1 50:1 53:1 66:1 70:1 172:1 286:1 370:1 383:1 427:1 431:1 # μετρονιδαζόλη
241:1 245:1 253:1 407:1 456:1 # taclonex
1:1 6:1 19:1 26:1 30:1 41:1 112:1 267:1 296:1 558:1 658:1 # διεισδυτικότητα
10:1 38:1 84:1 166:1 267:1 538:1 663:1 977:1 # δυστύχημα
19:1 28:1 57:1 63:1 70:1 82:1 102:1 122:1 188:1 329:1 823:1 # επιδεινόνονται
24:1 66:1 102:1 106:1 198:1 353:1 384:1 514:1 613:1 751:1 760:1 926:1 # βραχυχρόνιος
26:1 33:1 37:1 127:1 296:1 # διετία
13:1 15:1 33:1 122:1 177:1 214:1 229:1 251:1 351:1 800:1 # ξηροδερμία
8:1 28:1 38:1 50:1 95:1 115:1 145:1 198:1 261:1 356:1 679:1 724:1 775:1 # μονοχρωματοψία
87:1 173:1 498:1 # βδέλλα
5:1 10:1 12:1 29:1 41:1 51:1 66:1 103:1 131:1 196:1 264:1 465:1 598:1 692:1 944:1 # ανταγωνιστικός
6:1 8:1 15:1 24:1 28:1 57:1 97:1 118:1 164:1 294:1 478:1 885:1 # κερατινοκύτταρο
11:1 16:1 25:1 46:1 66:1 78:1 233:1 711:1 761:1 882:1 # νιασίνη
243:1 251:1 380:1 381:1 # εκδίωξη
17:1 24:1 33:1 180:1 218:1 684:1 # αραβία
2:1 14:1 16:1 57:1 71:1 74:1 75:1 186:1 276:1 466:1 518:1 544:1 676:1 701:1 870:1 938:1 # κινητοποιώ
13:1 15:1 21:1 32:1 72:1 412:1 664:1 860:1 # ενήμερος
15:1 34:1 74:1 80:1 82:1 97:1 98:1 248:1 533:1 # κερδοσκοπικός
13:1 54:1 95:1 110:1 125:1 219:1 396:1 525:1 527:1 # προβλέψιμος
62:1 110:1 344:1 # λιμπ
14:1 27:1 39:1 75:1 100:1 179:1 278:1 599:1 # απογοητεύω
9:1 171:1 615:1 666:1 # πλύση
57:1 60:1 61:1 68:1 186:1 321:1 544:1 982:1 # κόκκινίλες
18:1 57:1 217:1 685:1 # χάριν
3:1 52:1 117:1 176:1 463:1 # λουκάς
6:1 11:1 273:1 874:1 # µάτια
51:1 # ζων
31:1 72:1 79:1 181:1 224:1 228:1 269:1 # αθηναίος
28:1 33:1 38:1 102:1 109:1 178:1 373:1 823:1 853:1 # όνομαψωρίασηαπό
6:1 8:1 12:1 38:1 115:1 164:1 166:1 181:1 274:1 532:1 597:1 618:1 663:1 # εξανθηματικός
10:1 62:1 80:1 179:1 240:1 277:1 508:1 572:1 975:1 # λιγοστός
63:1 82:1 88:1 114:1 166:1 188:1 458:1 527:1 546:1 672:1 955:1 # επιβεβλημένος
11:1 26:1 28:1 38:1 46:1 91:1 107:1 178:1 258:1 269:1 # διαφαίνομαι
2:1 31:1 48:1 50:1 59:1 140:1 197:1 455:1 # γείτονας
36:1 148:1 172:1 # δακρύζω
2:1 18:1 70:1 122:1 136:1 178:1 211:1 243:1 686:1 # ιριδεκτομή
33:1 62:1 77:1 101:1 884:1 # ευελιξία
12:1 19:1 40:1 43:1 63:1 88:1 166:1 324:1 545:1 694:1 950:1 # επανειλημμένος
12:1 31:1 69:1 82:1 147:1 # αναόπιο
51:1 778:1 # έχων
26:1 41:1 66:1 77:1 86:1 148:1 176:1 296:1 432:1 692:1 # διευκρυνιστεί
9:1 93:1 130:1 274:1 312:1 441:1 599:1 670:1 # εξεύρεση
9:1 109:1 138:1 148:1 237:1 243:1 669:1 # εκκρίζωση
2:1 33:1 51:1 66:1 69:1 170:1 178:1 351:1 465:1 800:1 # γωνιοτομίας
18:1 19:1 68:1 70:1 203:1 211:1 259:1 494:1 642:1 # ιριδέγκλειση
9:1 11:1 26:1 36:1 107:1 109:1 148:1 182:1 332:1 970:1 # διακρίση
2:1 6:1 10:1 12:1 29:1 41:1 71:1 131:1 169:1 184:1 239:1 264:1 610:1 # αντιστοιχία
12:1 82:1 87:1 145:1 298:1 324:1 467:1 532:1 # φιλανθρωπικός
1:1 6:1 8:1 30:1 38:1 60:1 94:1 115:1 164:1 261:1 271:1 322:1 461:1 547:1 597:1 699:1 724:1 754:1 # αξιωματικός
12:1 45:1 87:1 126:1 173:1 240:1 457:1 # ολλανδός
5:1 12:1 38:1 54:1 65:1 145:1 213:1 261:1 301:1 588:1 668:1 724:1 896:1 976:1 # πρωτανωμαλικών
14:1 31:1 39:1 81:1 86:1 144:1 177:1 267:1 278:1 940:1 # αποδυναμώνω
15:1 22:1 62:1 65:1 165:1 166:1 173:1 296:1 339:1 417:1 562:1 806:1 # καλλιεργημένος
32:1 55:1 65:1 133:1 173:1 175:1 303:1 419:1 531:1 562:1 573:1 756:1 # συμβαλλόμενος
11:1 19:1 40:1 161:1 174:1 232:1 234:1 362:1 # αδράνεια
19:1 70:1 173:1 190:1 446:1 578:1 601:1 # ειδάλλως
6:1 13:1 15:1 44:1 80:1 105:1 124:1 143:1 301:1 445:1 550:1 632:1 664:1 # υπεροσμωτικός
5:1 24:1 25:1 32:1 37:1 114:1 143:1 163:1 258:1 286:1 425:1 477:1 734:1 787:1 997:1 # μεταφρασμένος
2:1 18:1 102:1 126:1 168:1 174:1 212:1 356:1 703:1 # μιτοχόνδριο
38:1 259:1 261:1 535:1 724:1 # δάγκωμα
34:1 57:1 118:1 186:1 321:1 544:1 669:1 # κοκκινίζω
56:1 130:1 227:1 437:1 669:1 # θεσπίζω
10:1 25:1 28:1 33:1 86:1 159:1 178:1 351:1 486:1 800:1 # αστυνομία
2:1 12:1 17:1 43:1 72:1 135:1 136:1 150:1 399:1 819:1 920:1 # ανύπαρκτος
14:1 28:1 50:1 63:1 72:1 227:1 723:1 726:1 775:1 881:1 # επίπονος
16:1 17:1 43:1 46:1 78:1 109:1 135:1 395:1 671:1 730:1 # ηπαρίνη
8:1 22:1 48:1 53:1 93:1 122:1 222:1 243:1 474:1 645:1 707:1 998:1 # δεκατρείς
19:1 68:1 240:1 324:1 # ειλεός
13:1 18:1 22:1 41:1 49:1 54:1 118:1 125:1 224:1 385:1 452:1 591:1 923:1 963:1 # προκαθορισμένος
23:1 41:1 75:1 149:1 181:1 199:1 964:1 985:1 # αισθητά
18:1 26:1 32:1 37:1 44:1 53:1 69:1 178:1 286:1 314:1 576:1 689:1 # πεδιομετρικό
4:1 6:1 7:1 8:1 10:1 24:1 53:1 67:1 164:1 476:1 518:1 773:1 # στρατιώτης
6:1 36:1 87:1 142:1 155:1 197:1 272:1 402:1 435:1 682:1 892:1 # θυλακίτις
95:1 108:1 110:1 116:1 117:1 248:1 525:1 # σκάσιμο
9:1 41:1 60:1 63:1 82:1 83:1 154:1 188:1 248:1 698:1 # επισκόπηση
13:1 54:1 56:1 125:1 178:1 316:1 468:1 599:1 # προμηθεύω
6:1 8:1 38:1 87:1 115:1 164:1 176:1 261:1 279:1 346:1 597:1 724:1 # γλαυκωματικός
3:1 33:1 113:1 380:1 548:1 # σουηδία
17:1 23:1 24:1 41:1 43:1 83:1 135:1 180:1 181:1 199:1 233:1 426:1 941:1 964:1 985:1 # παραισθησία
5:1 6:1 10:1 12:1 29:1 41:1 131:1 184:1 212:1 224:1 239:1 264:1 281:1 610:1 872:1 # αντισταθμιστικός
1:1 5:1 12:1 28:1 54:1 74:1 82:1 145:1 301:1 449:1 588:1 668:1 896:1 976:1 # πρωτανοπικό
38:1 205:1 369:1 784:1 # πτώμα
4:1 5:1 75:1 87:1 101:1 106:1 146:1 220:1 252:1 257:1 258:1 327:1 335:1 364:1 425:1 # ελαφρότητα
5:1 38:1 143:1 205:1 269:1 332:1 856:1 # πταίσμα
11:1 25:2 26:1 87:1 108:1 143:1 171:1 238:1 761:1 772:1 780:1 787:1 # διπλασιασμός
450:1 519:1 738:1 933:1 946:1 # orthopaedic
152:1 396:1 # µοβ
8:1 9:1 11:1 26:1 107:1 138:1 237:1 378:1 681:1 819:1 # διατύπωση
12:1 13:1 28:1 100:1 102:1 126:1 174:1 659:1 755:1 823:1 # ανδρογόνο
5:1 46:1 136:1 138:1 160:1 176:1 213:1 269:1 469:1 593:1 # φλυκταίνωση
9:1 25:1 38:1 45:1 52:1 69:1 100:1 108:1 166:1 256:1 320:1 453:1 663:1 772:1 # σημασιολογικά
12:1 13:1 15:1 27:1 77:1 112:1 122:1 187:1 213:1 611:1 664:1 # δευτεροανωμαλικούς
11:1 26:1 32:1 41:1 62:1 101:1 107:1 114:1 143:1 144:1 575:1 840:1 997:1 # διαμελισμένος
21:1 98:1 126:1 185:1 190:1 398:1 536:1 690:1 # ενδοοφθάλμια
15:1 24:1 46:1 84:1 213:1 235:1 267:1 269:1 294:1 347:1 742:1 # δυσχεραίνω
72:1 110:1 130:1 186:1 248:1 # εσκιμώος
12:1 15:1 24:1 27:1 28:1 74:1 77:1 112:1 122:1 187:1 294:1 449:1 611:1 # δευτερανοπικοί
4:1 5:1 75:1 106:1 137:1 146:1 220:1 221:1 252:1 257:1 259:1 317:1 327:1 335:1 364:1 # εγκυρότητα
59:1 76:1 # µας
33:1 594:1 # µία
13:1 25:1 38:1 54:1 106:1 137:1 279:1 419:1 437:1 743:1 899:1 # ασπρόμαυρος
1:1 5:1 6:1 10:1 26:1 30:1 36:1 41:1 117:1 136:1 254:1 264:1 281:1 482:1 554:1 570:1 850:1 # διστακτικά
87:1 117:1 190:1 248:1 # σκάλα
33:1 64:1 657:1 # τσεχία
1:1 18:1 68:1 77:1 117:1 137:1 141:1 171:1 254:1 771:1 897:1 # πλευρικά
4:1 7:1 67:1 148:1 161:1 273:1 429:1 # σωκράτης
6:1 19:1 24:1 70:1 103:1 179:1 197:1 340:1 380:1 402:1 446:1 585:1 665:1 693:1 # ραγοειδίτιδες
1:1 21:1 44:1 66:1 87:1 144:1 156:1 173:1 186:1 324:1 # πενικιλλαμίνη
6:1 8:1 9:1 22:1 41:1 149:1 217:1 222:1 342:1 488:1 606:1 610:1 837:1 # κατάρτιση
5:1 11:1 12:1 18:1 28:1 53:1 74:1 82:1 168:1 314:1 449:1 976:1 # τριτανοπια
10:1 62:1 69:1 106:1 137:1 250:1 486:1 # στυρόλιο
14:1 99:1 105:1 118:1 205:1 334:1 819:1 885:1 # υποκύπτω
15:1 24:1 44:1 100:1 105:1 121:1 124:1 128:1 401:1 445:1 632:1 813:1 # υπερηχογραφικός
33:1 684:1 # βία
13:1 50:1 54:1 69:1 125:1 212:1 329:1 419:1 # προνόμιο
3:1 37:1 122:1 145:1 274:1 336:1 443:1 567:1 # εξουδετέρωση
1:1 6:1 10:1 12:1 22:1 28:1 30:1 41:1 50:1 66:1 264:1 287:1 423:1 431:1 449:1 640:1 692:1 # κανονιστικός
2:1 8:1 12:1 31:1 33:1 123:1 147:1 178:1 351:1 800:1 # ανατομία
3:1 34:1 45:1 68:1 173:1 228:1 317:1 345:1 418:1 583:1 # κολλεγίου
23:1 69:1 91:1 95:1 118:1 145:1 198:1 261:1 356:1 804:1 # φαιοχρωμοκύττωμα
8:1 12:1 24:1 31:1 147:1 149:1 217:1 251:1 606:1 699:1 # ανατάραξη
28:1 34:1 58:1 72:1 114:1 178:1 189:1 348:1 635:1 881:1 950:1 # κομμένος
15:1 81:1 213:1 258:1 296:1 349:1 467:1 # αφιερώνω
17:1 22:1 46:1 52:1 82:1 118:1 227:1 324:1 363:1 963:1 # πιλοκαρπίνης
14:1 18:1 21:1 29:1 45:1 53:1 97:1 160:1 176:1 314:1 484:1 593:1 603:1 877:1 # πολυκεντρικός
69:1 98:1 118:1 212:1 272:1 634:1 # δοκίμιο
6:1 19:1 70:1 103:1 140:1 172:1 197:1 306:1 341:1 383:1 402:1 515:1 520:1 534:1 555:1 631:1 680:1 855:1 # αγγειίτιδα
14:1 55:1 86:1 145:1 234:1 275:1 298:1 404:1 532:1 # συνάνθρωπος
28:1 58:1 62:1 101:1 114:1 189:1 274:1 312:1 348:1 572:1 635:1 # εξελιγμένος
11:1 25:1 63:1 82:1 143:1 188:1 240:1 330:1 582:1 761:1 787:1 836:1 # επιχιασμός
28:1 52:1 58:1 65:1 71:1 114:1 173:1 189:1 261:1 348:1 547:1 562:1 635:1 # αλλοιωμένος
7:1 128:1 217:1 # άρης
14:1 24:1 39:1 219:1 251:1 278:1 343:1 # λέξηψώραπου
24:1 27:1 37:1 39:1 53:1 108:1 116:1 171:1 299:1 343:1 773:1 844:1 # τετραπλάσιος
9:1 138:1 237:1 533:1 573:1 587:1 951:1 # λόρδωση
1:1 13:1 60:1 80:1 148:1 212:1 248:1 550:1 581:1 698:1 # μικροσκόπηση
526:1 # fold
11:2 12:1 24:1 26:1 36:2 66:1 107:1 148:1 182:2 808:1 882:1 970:1 # διακρανιακός
9:1 25:1 36:1 106:1 148:1 376:1 # ακρόαση
38:1 58:1 126:1 175:1 267:1 725:1 # ένδυμα
2:1 15:1 44:1 56:1 77:1 112:1 161:1 224:1 313:1 611:1 # αθεράπευτος
52:1 72:1 100:1 179:1 320:1 599:1 # εύλογος
2:1 72:1 82:1 146:1 150:1 324:1 573:1 # πιλότος
1:1 60:1 66:1 79:1 92:1 94:1 240:1 316:1 341:1 355:1 572:1 801:1 987:1 # μηνιγγικός
6:1 14:1 23:1 71:1 74:1 75:1 95:1 110:1 276:1 291:1 374:1 466:1 525:1 701:1 736:1 # αιμοποιητικός
9:1 12:1 31:1 39:1 83:1 147:1 154:1 293:1 # αναπήδηση
13:1 32:1 37:1 53:1 62:1 286:1 324:1 370:1 419:1 582:1 683:1 756:1 # χιλιόμετρο
1:1 6:1 12:1 29:1 117:1 131:1 184:1 239:1 254:1 # αντιιικά
33:1 84:1 91:1 103:1 267:1 345:1 377:1 556:1 # δυσφαγία
15:1 27:1 37:1 68:1 77:1 106:1 137:1 171:1 187:1 516:1 768:1 771:1 897:1 # ετερόπλευρο
13:1 21:1 44:1 66:1 74:1 158:1 178:1 298:1 303:1 993:1 # θρομβοπενική
5:1 37:1 40:1 81:1 101:1 163:1 200:1 225:1 274:1 312:1 # εξελκώνεται
17:1 34:1 36:1 38:1 42:1 91:1 167:1 229:1 265:1 397:1 565:1 612:1 656:1 996:1 # φαρμακούχων
16:1 36:1 37:1 97:1 102:1 277:1 413:1 # ακετόνη
2:1 72:1 100:1 161:1 183:1 301:1 401:1 786:1 # φωτογράφος
13:1 28:1 42:1 50:1 88:1 95:1 178:1 203:1 214:1 775:1 # κληρονομούμενος
5:1 21:1 29:1 33:1 37:1 44:1 127:1 196:1 603:1 # πενταετία
13:1 17:1 43:1 135:1 137:1 161:1 435:1 584:1 744:1 899:1 960:1 # παράθυρο
4:1 7:1 67:1 205:1 415:1 # λήπτης
72:1 95:1 108:1 110:1 119:1 247:1 525:1 # πόσιμος
5:1 8:1 12:1 76:1 151:1 207:1 316:1 393:1 412:1 # μηχανήµατα
3:1 51:1 66:1 69:1 95:1 170:1 277:1 419:1 465:1 # γωνιοτόμου
24:1 27:1 37:1 38:1 53:1 145:1 198:1 261:1 353:1 613:1 724:1 773:1 # τετραχρωματικός
5:1 13:1 15:1 32:1 37:1 163:1 178:1 183:1 258:1 286:1 664:1 734:1 # αερομεταφορέας
31:1 40:1 50:1 59:1 77:1 137:1 161:1 480:1 771:1 # νευράξονας
226:1 242:1 489:1 512:1 529:1 # microencapsulated
9:1 99:1 138:1 205:1 237:1 678:1 # έκπτωση
2:1 3:1 5:1 47:1 65:1 219:1 308:1 361:1 696:1 # τουαλέτα
2:1 8:1 10:1 41:1 55:1 80:1 133:1 169:1 175:1 264:1 303:1 531:1 # ιστοσυμβατότητα
10:1 53:1 81:1 93:1 213:1 476:1 527:1 672:1 998:1 # στρεβλώνω
226:1 245:1 624:1 704:1 932:1 # entamoeba
12:1 17:1 22:1 158:1 174:1 363:1 443:1 # καρβοανυδράσης
21:1 31:1 65:1 173:1 299:1 562:1 789:1 # εναλλάξ
5:1 8:1 22:1 151:1 222:1 650:1 678:1 # δέκατα
10:1 53:1 83:1 88:1 144:1 467:1 476:1 527:1 546:1 708:1 # αμφιβληστροειδικά
9:1 19:1 38:1 40:1 41:1 46:1 64:1 166:1 269:1 663:1 # σημαίνεισεφαγούρα
1:1 6:1 30:1 60:1 63:1 68:1 82:1 94:1 136:1 188:1 243:1 322:1 324:1 570:1 686:1 850:1 # επιλεκτικός
9:1 58:1 84:1 126:1 267:1 579:1 725:1 # ένδυση
63:1 82:1 175:1 188:1 435:1 511:1 # επιθυμώ
52:1 72:1 498:1 # έλος
2:1 21:1 29:1 45:1 415:1 603:1 812:1 852:1 # εντολή
6:1 10:1 11:1 12:1 25:1 26:1 29:1 70:1 107:1 131:1 159:1 184:1 239:1 306:1 447:1 567:1 761:1 # αντιδιαστέλλω
19:1 24:1 26:1 56:1 234:1 270:1 298:1 511:1 532:1 841:1 # διθειάνθρακας
6:1 110:1 # τιμώ
69:1 72:1 587:1 718:1 # όρθιος
43:1 269:1 310:1 344:1 669:1 # εμπαίζω
9:1 12:1 25:1 87:1 171:1 376:1 404:1 780:1 # ανάπλαση
1:1 20:1 35:1 # ιική
4:1 10:1 18:1 24:1 25:1 69:1 74:1 159:1 174:1 214:1 249:1 451:1 477:1 619:1 660:1 873:1 903:1 # δραστηριοποιώ
38:1 77:1 98:1 145:1 198:1 261:1 356:1 443:1 724:1 # ψευδοχρωματικός
72:1 158:1 432:1 587:1 # θόρυβος
4:1 19:1 68:1 103:1 140:1 296:1 328:1 341:1 555:1 631:1 680:1 855:1 # τηλεαγγειεκτασία
11:1 21:1 66:1 98:1 118:1 126:1 148:1 161:1 234:1 398:1 536:1 690:1 882:1 # ενδοκράνια
9:1 14:1 39:1 83:1 128:1 154:1 278:1 356:1 673:1 # αποχώρηση
13:1 49:1 51:1 170:1 819:1 # οροτύπων
5:1 10:1 11:1 12:1 77:1 84:1 281:1 353:1 412:1 538:1 582:1 # ευσταχιανή
4:1 19:1 28:1 70:1 79:1 85:1 104:1 136:1 340:1 446:1 585:1 693:1 830:1 # κτηνοειδής
13:1 43:1 57:1 62:1 65:1 126:1 174:1 178:1 212:1 659:1 762:1 859:1 # παλινδρομικός
28:1 51:1 53:1 72:1 109:1 465:1 881:1 # τρίγωνος
1:1 6:1 20:1 30:1 35:1 66:1 70:1 153:1 301:1 951:1 # κνιδωτική
2:1 8:1 11:1 26:1 107:1 123:1 178:1 378:1 681:1 # διατομή
2:1 8:1 15:1 24:1 32:1 36:1 97:1 123:1 294:1 295:1 317:1 # μεγακερατοειδών
4:1 17:1 18:1 24:1 36:1 41:1 136:1 180:1 214:1 393:1 451:1 452:1 482:1 660:1 873:1 902:1 # χαρακτηρισμός
120:1 215:1 262:1 481:1 519:1 994:1 # ferdinand
24:1 # ψώρα
1:1 66:1 75:1 85:1 156:1 354:1 910:1 # νικητής
19:1 51:1 219:1 235:1 324:1 791:1 # χειλέων
6:1 12:1 16:1 21:1 31:1 75:1 103:1 140:1 147:1 291:1 559:1 870:1 # αναγεννητικός
251:1 380:1 381:1 # δίωξη
5:1 8:1 17:1 22:1 151:1 222:1 360:1 650:1 747:1 # καταρχήν
9:1 12:1 24:1 401:1 485:1 813:1 # ύγρανση
228:1 628:1 # ψηφίο
1:1 6:1 19:1 26:1 30:1 41:1 112:1 267:1 296:1 558:1 658:1 # διεισδυτικός
8:1 11:1 26:1 107:1 213:1 378:1 567:1 681:1 # διατέμνω
8:1 13:1 18:1 36:1 69:1 148:1 354:1 619:1 832:1 # ακροατήριο
8:1 15:1 18:1 24:1 70:1 97:1 98:1 118:1 211:1 294:1 # ιριδοκερατοειδή
18:1 19:1 69:1 70:1 71:1 98:1 121:1 211:1 340:1 446:1 585:1 619:1 693:1 # χοιριοειδούς
3:1 137:1 161:1 405:1 # ουρά
2:1 3:1 57:1 108:1 116:1 136:1 259:1 # ουάσινγκτον
2:1 12:1 25:1 29:1 38:1 72:1 131:1 150:1 852:1 860:1 # ασήμαντος
52:1 71:1 81:1 200:1 225:1 346:1 653:1 # γλοιϊκών
12:1 25:2 31:1 55:1 86:1 126:1 147:1 267:1 275:1 361:1 725:1 788:1 849:1 916:1 # ανασυνδυασμένος
31:1 41:1 86:1 113:1 144:1 177:1 267:1 # ισοδυναμώ
17:1 22:1 26:1 45:1 69:1 179:1 363:1 533:1 573:1 576:1 675:1 805:1 838:1 962:1 984:1 # καρδιολόγος
6:1 8:1 38:1 84:1 115:1 145:1 164:1 198:1 261:1 267:1 347:1 597:1 724:1 # δυσχρωματικός
13:1 24:1 27:1 37:1 53:1 118:1 174:1 659:1 773:1 # τετραϋδροκανναβινόλης
18:1 57:1 71:1 121:1 211:1 240:1 329:1 685:1 # χοιρινός
9:1 41:1 66:1 234:1 258:1 274:1 400:1 488:1 618:1 692:1 # εξαφάνιση
8:1 11:1 53:1 65:1 185:1 212:1 378:1 464:1 645:1 # οφθαλμιατρικός
10:1 13:1 25:1 53:1 87:1 159:1 171:1 344:1 370:1 476:1 780:1 # έμπλαστρο
12:1 18:1 43:1 213:1 587:1 # πανωφόρι
98:1 170:1 240:1 277:1 # δοτός
2:1 10:1 42:1 80:1 169:1 285:1 508:1 674:1 # οστούν
14:1 39:1 45:1 66:1 69:1 72:1 81:1 173:1 278:1 484:1 # απολλώνιος
17:1 31:1 72:1 121:1 # ναύαρχος
299:1 344:1 880:1 # λάμπω
33:1 65:1 185:1 274:1 351:1 464:1 800:1 # εξοφθαλμία
9:1 116:1 148:1 161:1 448:1 764:1 # κράση
5:1 14:1 28:1 58:1 103:1 105:1 114:1 170:1 189:1 334:1 348:1 635:1 763:1 944:1 # υποταγμένος
1:1 5:1 6:1 8:1 10:1 13:1 30:1 80:1 164:1 174:1 271:1 281:1 443:1 508:1 550:1 659:1 876:1 # υδροστατικός
24:1 38:1 44:1 48:1 144:1 437:1 509:1 638:1 # σπείραμα
1:1 6:1 8:1 14:1 24:1 30:1 118:1 148:1 164:1 238:1 271:1 # ιπποκρατικά
32:1 33:1 37:1 53:1 144:1 145:1 227:1 286:1 # αμετρωπία
87:1 108:1 132:1 259:1 498:1 572:1 # σιγκέλα
580:1 946:1 # thumb
45:1 121:1 347:1 415:1 # σχολή
9:1 63:1 82:1 86:1 110:1 160:1 188:1 250:1 330:1 485:1 # επιμόλυνση
6:1 15:1 16:1 44:1 57:1 75:1 105:1 124:1 186:1 291:1 399:1 445:1 544:1 632:1 870:1 938:1 # υπερκινητικότητα
42:1 55:1 62:1 69:1 158:1 175:1 303:1 531:1 # συμβούλιο
15:1 24:1 39:1 44:1 56:1 108:1 110:1 294:1 313:1 331:1 343:1 475:1 490:1 497:1 503:1 506:1 522:1 599:1 615:1 # θεραπεύσιμος
38:1 160:1 171:1 175:1 # ξέπλυμα
601:1 # μήπως
1:1 6:1 30:1 37:1 55:1 56:1 86:1 117:1 254:1 275:1 528:1 532:1 554:1 864:1 # συνθετικά
2:1 72:1 144:1 150:1 301:1 330:1 587:1 596:1 786:1 # αμόρφωτος
15:2 27:1 29:1 57:1 102:1 106:1 187:1 420:1 514:1 539:1 596:1 732:1 768:1 # ιντερφερόνες
226:1 231:1 338:1 359:1 662:1 # tenofovir
6:1 12:1 18:1 23:1 29:1 41:1 91:1 131:1 184:1 211:1 239:1 377:1 610:1 804:1 # αντισφαιρινικός
120:1 215:1 688:1 727:1 809:1 # yersinia
215:1 246:1 253:1 368:1 636:1 688:1 # neisseria
10:1 17:1 18:1 41:1 77:1 264:1 369:1 384:1 393:1 452:1 766:1 # ευχαριστώ
13:1 15:1 24:1 33:1 54:1 74:1 296:1 433:1 664:1 699:1 884:1 # ιεροπραξία
14:1 23:1 38:1 49:1 93:1 178:1 599:1 # πορεύομαι
9:1 25:1 26:1 87:1 270:1 376:1 560:1 584:1 780:1 # διάθλαση
19:1 69:1 93:1 103:1 394:1 464:1 587:1 755:1 # πυθαγόρειος
24:1 28:1 46:1 72:1 218:1 684:1 881:1 # ραβίνος
24:1 143:1 240:1 330:1 672:1 751:1 836:1 # εβραϊσμός
1:1 6:1 8:1 14:1 24:1 30:1 118:1 148:1 164:1 238:1 271:1 # ιπποκρατικών
12:1 25:1 41:1 66:1 133:1 143:1 204:1 240:1 330:1 575:1 692:1 808:1 836:1 # βασανισμός
551:1 # childhood
9:1 83:1 128:1 154:1 247:1 377:1 425:1 673:1 # όσφρηση
12:1 16:1 39:1 45:1 46:1 78:1 87:1 227:1 # ολανζαπίνη
14:2 71:1 74:1 105:1 114:1 166:1 276:1 334:1 466:1 486:1 701:1 736:1 955:1 # τυποποιημένος
12:2 28:1 40:1 63:1 80:1 113:1 392:1 449:1 545:1 621:1 627:1 # ανοσοανεπάρκειες
5:1 6:1 8:1 10:1 69:1 71:1 80:1 95:1 164:1 178:1 281:1 508:1 876:1 # ομοιοστατικός
43:1 45:1 69:1 84:1 108:1 185:1 224:1 385:1 414:1 # παθοφυσιολογικός
103:1 698:1 # αγάπη
6:1 17:1 43:1 49:1 75:1 128:2 135:1 179:1 291:1 430:1 826:1 918:1 # παρηγορητικός
63:1 82:1 188:1 324:1 666:1 # επιλύω
12:1 72:1 122:1 223:1 321:1 626:1 # ανίδεος
13:1 42:1 174:1 285:1 659:1 674:1 714:1 # δρούν
13:1 19:1 31:1 211:1 224:1 235:1 356:1 385:1 752:1 781:1 791:1 # γναθοχειρουργός
5:1 8:1 17:1 18:1 22:1 23:1 38:1 151:1 222:1 360:1 650:1 747:1 766:1 # καταριέμαι
305:1 932:1 # barré
3:1 28:1 42:1 113:1 548:1 615:1 # νούσου
9:1 19:1 41:1 68:1 203:1 259:1 436:1 488:1 494:1 # σύγκλειση
2:1 9:1 37:1 40:1 58:1 97:1 100:1 130:1 441:1 637:1 # κετογένεσης
71:1 95:1 # μοι
18:1 48:1 56:1 148:1 243:1 483:1 511:1 758:1 # εκριθεί
6:1 11:1 12:1 26:1 29:1 70:1 75:1 107:1 131:1 184:1 218:1 239:1 306:1 447:1 # αντιδιαβητικός
2:1 301:1 # άζωτο
148:1 259:1 408:1 546:1 # γκρέιβς
18:1 38:1 41:1 143:1 217:1 452:1 575:1 856:1 # χάρισμα
11:1 64:1 66:1 79:1 88:1 101:1 178:1 427:1 541:1 882:1 # σεληνιαζομένους
1:1 15:1 18:1 28:1 32:1 72:1 117:1 141:1 144:1 162:1 234:1 254:1 847:1 881:1 # αμερικάνος
26:1 68:1 69:1 223:1 469:1 576:1 672:1 684:1 # φλεβίδιο
41:1 92:1 204:1 502:1 535:1 # μάγισσα
226:1 422:1 489:1 649:1 727:1 809:1 # musicogenic
13:1 68:1 137:1 157:1 158:1 435:1 630:1 672:1 884:1 899:1 # λεβοθυροξίνης
246:1 305:1 # zakarija
14:1 24:1 177:1 401:1 535:1 813:1 940:1 # ποδάγρα
12:1 18:1 24:1 53:1 148:1 205:1 238:1 248:1 485:1 758:1 773:1 # τρανσκριπτάση
10:1 25:1 39:1 43:1 99:1 138:1 444:1 # απασβέστωση
28:1 58:1 72:1 114:1 138:1 143:1 189:1 213:1 317:1 348:1 635:1 752:1 881:1 997:1 # εγνωσμένος
4:1 217:1 342:1 392:1 437:1 # σπάρτη
3:1 13:1 22:1 37:1 56:1 118:1 137:1 224:1 354:1 405:1 899:1 923:1 963:1 # ουροκαθετήρας
9:1 83:1 88:1 154:1 498:1 937:1 # θέληση
368:1 450:1 727:1 738:1 # opportunistic
2:1 93:1 137:1 157:1 170:1 435:1 626:1 884:1 990:1 # θυρεοτοξίκωσης
4:1 38:1 55:1 106:1 146:1 148:1 166:1 252:1 259:1 333:1 663:1 749:1 # συγκρότημα
39:1 43:1 65:1 240:1 573:1 # απαλός
31:1 33:1 38:1 175:1 279:1 353:1 # ναυμαχία
2:1 12:1 29:1 42:1 43:1 131:1 852:1 # παντού
11:1 26:1 33:1 49:1 107:1 109:1 183:1 258:1 362:1 386:1 853:1 # αδιαφορία
4:1 117:1 243:1 273:1 # εκάτη
14:1 52:1 71:1 105:1 185:1 293:1 334:1 469:1 518:1 759:1 # υποφλοιώδης
51:1 84:1 198:1 233:1 432:1 669:1 # χρυσίζων
15:1 56:1 172:1 223:1 229:1 313:1 351:1 # θερμίδα
17:1 22:1 38:1 63:1 133:1 144:1 363:1 427:1 592:1 # καρβαμαζεπίνη
68:1 85:1 101:1 136:1 259:1 317:1 354:1 661:1 # ελεγκτής
52:1 144:1 155:1 185:1 414:1 467:2 705:1 708:1 # αμφιφυλοφιλία
31:1 51:1 # τύχωνα
2:1 8:1 23:1 38:1 45:1 110:1 115:1 123:1 179:1 374:1 462:1 573:1 812:1 962:1 # αιματολόγος
15:1 27:1 28:1 50:1 98:1 100:1 128:1 187:1 755:1 775:1 # τερηδονογόνοι
88:1 161:1 203:1 214:1 248:1 # σκληράς
21:1 28:1 87:1 93:1 218:1 396:1 425:1 527:1 557:1 # φρενοβλαβής
1:1 22:1 41:1 45:1 62:1 143:1 186:1 224:1 268:1 385:1 388:1 575:1 923:1 # καθολικισμός
4:1 8:1 22:1 49:1 179:1 222:1 349:1 430:1 # κατηγορώ
33:1 109:1 174:1 353:1 373:1 432:1 443:1 578:1 853:1 # αχλωρυδρία
5:1 10:1 29:1 41:1 55:1 66:1 81:1 86:1 196:1 264:1 275:1 369:1 692:1 # συνιστώνταν
25:1 82:1 88:1 203:1 240:1 248:1 395:1 683:1 # ασκληπιός
13:1 33:1 53:1 193:1 324:1 356:1 370:1 582:1 # τροχιλία
105:1 258:1 321:1 414:1 470:1 669:1 # αφυπνίζω
# hd
14:1 39:1 52:1 71:1 74:1 171:1 276:1 466:1 518:1 701:1 # απλοποιώ
9:1 40:1 55:1 86:1 93:1 130:1 275:1 441:1 599:1 670:1 # συνεύρεση
3:1 29:1 50:1 98:1 137:1 158:1 177:1 277:1 292:1 405:1 # οδοντόβουρτσα
1:1 60:1 94:1 145:1 214:1 240:1 801:1 987:1 # ηρωικός
39:1 43:1 65:1 213:1 285:1 666:1 # απαλύνω
19:1 69:1 103:1 109:1 140:1 341:1 396:1 555:1 631:1 680:1 751:1 855:1 # αγγειοβρίθεια
11:1 28:1 39:1 71:1 119:1 194:1 470:1 # απόπνοια
2:1 3:1 47:1 137:1 308:1 405:1 408:1 # τουρέτ
52:1 65:1 71:1 81:1 173:1 213:1 518:1 562:1 980:1 # αλλοιώνω
13:1 74:1 433:1 # ροπή
3:1 14:1 34:1 42:1 52:2 74:1 176:1 276:1 463:1 # λουκοπούλου
10:1 13:1 17:1 25:1 74:1 87:1 159:1 171:1 298:1 433:1 718:1 780:1 993:1 # αρθροπλαστική
6:1 10:1 11:1 18:1 26:1 41:1 107:1 264:1 287:1 353:1 373:1 452:1 # διαχωριστικός
1:1 18:1 28:1 34:1 71:1 118:1 129:1 137:1 221:1 683:1 # νοικοκυριό
1:1 3:1 13:1 19:1 92:1 132:1 211:1 235:1 244:1 333:1 355:1 411:1 781:1 791:1 # χειρουγικές
34:1 45:1 68:1 240:1 583:1 # κολεός
8:1 22:1 88:1 149:1 171:1 222:1 251:1 606:1 837:1 919:1 # κατάπληξη
8:1 22:1 43:1 53:1 144:1 259:1 309:1 344:1 572:1 595:1 645:1 # βιγκαμπατρίνη
242:1 450:1 946:1 # thoroughwax
41:1 299:1 880:1 # ισλάμ
32:1 37:1 149:1 286:1 461:1 942:1 # μετάξι
14:1 45:1 49:1 72:1 95:1 183:1 484:1 542:1 596:1 666:1 # πολύμορφος
246:1 305:1 323:1 406:1 # szatmari
46:1 98:1 157:1 176:2 193:1 203:1 221:1 827:1 # δοξυκυκλίνης
7:1 14:1 45:1 160:1 293:1 484:1 759:1 877:1 # πολυοζώδης
3:1 17:1 28:1 57:1 81:1 84:1 92:1 165:1 302:1 478:1 797:1 # αργινουσών
44:1 437:1 599:1 951:1 # σπεύδω
13:1 14:1 15:1 71:1 74:1 276:1 296:1 433:1 466:1 518:1 664:1 701:1 # ιεροποιώ
3:1 28:1 68:1 70:1 80:1 108:1 176:1 203:1 302:1 626:1 # νουκλεοσιδικός
24:1 59:1 133:1 217:1 218:1 # άραβας
112:1 279:1 369:1 782:1 # αυτώ
41:1 45:1 62:2 143:1 158:1 385:1 388:1 396:1 403:1 511:1 575:1 # λιθοβολισμός
8:1 43:1 85:1 110:1 344:1 582:1 595:1 # χιμπατζής
72:1 113:1 247:1 277:1 # τόσος
3:1 87:1 155:1 161:1 425:1 691:1 # φράουλα
1:1 6:1 30:1 34:2 49:1 72:1 93:1 129:1 273:1 564:1 # κορεάτικος
34:1 74:1 87:1 498:1 745:1 # κοπέλα
34:1 62:1 155:1 160:1 176:1 346:1 547:1 593:1 643:1 929:1 # γλυκοζυλιωμένης
2:1 3:1 19:1 47:1 68:1 137:1 165:1 168:1 405:1 494:1 703:1 866:1 989:1 # λειτουργά
32:1 38:1 88:1 175:1 250:1 427:1 435:1 499:1 577:1 655:1 # μεθυμαζόλη
283:1 368:1 934:1 # tissot
11:1 13:1 16:1 54:1 118:1 125:1 166:1 212:1 269:1 # προκνημιαίος
33:1 38:1 48:1 103:1 140:1 311:1 # μαγεία
13:1 14:1 45:1 72:1 373:1 484:1 666:1 # πολύωρος
10:1 38:1 58:1 213:1 261:1 567:1 724:1 # στένωμα
4:1 9:1 29:1 55:1 83:1 86:1 154:1 234:1 275:1 404:1 # συνάντηση
13:1 258:1 425:1 # αφρο
133:1 144:1 186:1 303:1 459:1 886:1 # βαμβάκι
1:2 3:1 18:1 34:1 60:1 63:1 82:1 94:1 129:1 137:1 141:1 188:1 405:1 733:1 # επικουρικός
119:1 213:1 240:1 # νωπός
4:1 38:1 144:1 166:1 217:1 342:1 502:1 663:1 # αμάρτημα
1:1 2:1 136:1 362:1 # αδθικτο
22:1 177:1 224:1 293:1 385:1 430:1 923:1 # καθοδηγώ
5:1 10:1 12:1 29:1 46:1 51:1 127:1 131:1 281:1 485:1 721:1 976:1 # κωνσταντίνος
11:1 19:1 39:1 56:1 232:1 745:1 778:1 841:1 # απέχθεια
5:1 9:1 10:1 25:1 281:1 376:1 421:1 678:1 # έκσταση
5:1 12:1 18:1 53:1 81:1 205:1 238:1 314:1 523:1 976:1 # τριπτανών
29:1 49:1 52:1 58:1 72:1 408:1 541:1 # λορέντζος
3:1 18:1 69:1 114:1 137:1 186:1 336:1 399:1 405:1 # μέρκιουρι
11:1 36:1 51:1 66:1 133:1 155:1 182:1 218:1 578:1 882:1 # βαβυλωνιακός
19:1 70:1 77:1 93:1 137:1 340:1 394:1 435:1 446:1 585:1 626:1 693:1 # ευθυρεοειδικής
19:1 70:1 93:1 98:1 137:1 170:1 340:1 435:1 446:1 585:1 626:1 693:1 # θυρεοειδοτρόπος
226:1 450:1 479:1 662:1 # blennorrhagica
2:1 5:1 13:1 17:1 112:1 157:1 170:1 221:1 360:1 472:1 614:1 757:1 839:1 871:1 927:1 983:1 990:1 # κυτταροτοξικός
17:1 43:1 46:1 93:1 135:1 193:1 203:1 213:1 243:1 827:1 # παρεκκλίνων
5:1 6:1 9:1 41:1 488:1 610:1 785:1 # ταύτιση
19:1 40:1 69:1 81:1 200:1 225:1 # κώνειο
3:1 28:1 41:1 77:1 86:1 143:1 302:1 330:1 384:1 575:1 582:1 836:1 # ευνουχισμός
13:1 43:1 57:1 62:1 65:1 126:1 174:1 178:1 659:1 762:1 859:1 # παλινδρομώ
17:1 18:1 38:1 69:1 342:1 619:1 670:1 816:1 # μαρτύριο
7:1 16:1 56:1 111:1 185:1 234:1 400:1 626:1 # θεοφάνης
201:1 512:1 # brahmi
3:1 28:1 68:1 70:1 80:1 108:1 176:1 203:1 302:1 626:1 # νουκλεοσιδικό
14:1 26:1 34:1 41:1 50:1 80:1 126:1 248:1 437:1 # δισκοσπονδυλίτιδα
40:1 46:1 61:1 62:1 227:1 238:1 324:1 467:1 487:1 # φιλιππίνες
12:1 13:1 21:1 31:1 54:1 103:1 125:1 140:1 147:1 559:1 # προαναγεννησιακός
19:1 70:1 77:1 93:1 137:1 340:1 394:1 435:1 446:1 585:1 626:1 693:1 # ευθυρεοειδικού
16:1 64:1 101:1 415:1 # σελήνη
4:1 41:1 83:1 144:1 467:1 708:1 # αμφισβήτηση
103:1 274:1 321:1 618:1 669:1 752:1 # εξαγνίζω
15:1 66:1 69:1 140:1 229:1 234:1 502:1 # γερμάνιο
1:1 6:1 8:1 30:1 38:1 60:1 94:1 115:1 164:1 261:1 271:1 322:1 333:1 465:1 597:1 724:1 754:1 # ζυγωματικός
1:1 49:1 60:1 94:1 240:1 467:1 596:1 801:1 987:1 # ορφικός
22:1 31:1 144:1 234:1 344:1 392:1 # καμπάνα
16:1 46:1 50:1 78:1 93:1 298:1 321:1 626:1 # θρεονίνη
81:1 213:1 469:1 486:1 # τυφλώνω
6:1 9:1 41:1 197:1 233:1 402:1 488:1 610:1 # σίτιση
23:1 55:1 60:1 80:1 95:1 110:1 250:1 259:1 333:1 374:1 525:1 749:1 # αιμοσυγκόλληση
13:1 40:1 69:1 77:1 84:1 108:1 137:1 185:1 414:1 480:1 605:1 771:1 899:1 # νευροφυσιολογικός
3:1 14:1 90:1 210:1 230:1 # πους
13:1 15:1 45:1 50:1 87:1 103:1 179:1 296:1 321:1 622:1 664:1 # ιερολαγονίτιδα
21:1 27:1 32:1 37:1 217:1 286:1 399:1 485:1 516:1 # μετενσάρκωση
3:2 12:1 38:1 84:1 95:1 113:1 155:1 548:1 691:1 797:1 # μουσουλμανικός
1:1 60:1 82:1 94:1 144:1 160:1 303:1 527:1 # αμβλυωπικός
24:1 39:1 227:1 343:1 669:1 # ραπίζω
85:1 113:1 118:1 183:1 185:1 203:1 415:1 # σοφοκλής
15:1 27:1 38:1 99:1 161:1 187:1 261:1 273:1 724:1 731:1 # τεράτωμα
226:1 428:1 489:1 491:1 727:1 # ketogenic
22:1 33:1 235:1 274:1 353:1 884:1 # καχεξία
7:1 13:1 54:1 125:1 178:1 910:1 # προμήκης
5:1 12:1 23:1 31:1 32:1 37:1 41:1 113:1 147:1 163:1 178:1 286:1 566:1 734:1 # αναισομεταρωπικός
11:1 26:1 107:1 133:1 138:1 218:1 269:1 381:1 458:1 672:1 # διαβεβαίωση
1:1 2:1 34:1 50:1 66:1 129:1 156:1 431:1 455:1 774:1 # τονικο
33:1 130:1 140:1 233:1 430:1 500:1 # ηγεσία
11:1 26:1 41:1 51:1 66:1 103:1 107:1 143:1 330:1 465:1 575:1 598:1 692:1 836:1 # διαγωνισμός
13:1 118:1 158:1 178:1 298:1 303:1 472:1 785:1 885:1 993:1 # θρομβοκύτταρα
1:1 6:1 8:1 30:1 38:1 115:1 145:1 164:1 181:1 214:1 224:1 261:1 271:1 597:1 724:1 754:1 # αθηρωματικές
2:1 10:1 25:1 53:1 93:1 136:1 159:1 178:1 243:1 295:1 476:1 686:1 971:1 998:1 # γαστρεκτομή
4:1 7:1 43:1 67:1 136:1 269:1 # παίκτης
2:1 8:1 16:1 32:1 46:1 50:1 78:1 87:1 101:1 123:1 321:1 455:1 840:1 # μελατονίνη
28:1 33:1 49:1 345:1 430:1 556:1 # νορβηγία
10:1 18:1 38:1 354:1 572:1 832:1 979:1 # στήριγμα
3:1 46:1 57:1 113:1 155:1 193:1 213:1 261:1 485:1 548:1 691:1 827:1 # ινσουλίνωμα
3:1 13:1 24:1 53:1 66:1 137:1 168:1 183:1 185:1 370:1 405:1 605:1 # νιτροφουραντοΐνη
2:1 10:1 14:1 39:1 45:1 80:1 169:1 278:1 415:1 508:1 812:1 # αποστολή
4:1 11:1 21:1 26:1 38:1 107:1 126:1 166:1 197:1 269:1 398:1 663:1 # ενδιαίτημα
9:1 15:1 18:1 32:1 41:1 57:1 162:1 166:1 240:1 329:1 488:1 685:1 992:1 # ισημερινός
114:1 261:1 295:1 642:1 # ωμέγα
1:1 6:1 10:1 30:1 41:1 66:1 103:1 264:1 274:1 287:1 423:1 618:1 692:1 752:1 # εξαγνιστικός
40:1 50:1 52:1 101:1 109:1 284:1 425:1 986:1 # πυελονεφρίτιδα
2:1 14:1 39:1 46:1 138:1 157:1 170:1 213:1 278:1 763:1 884:1 990:1 # αποτοξίνωση
4:1 12:1 17:1 40:1 83:1 233:1 274:1 342:1 545:1 618:1 816:1 # ανεξαρτησία
1:1 3:1 21:1 34:1 84:1 95:1 100:1 108:1 129:1 140:1 559:1 797:1 # μουσικογενούς
31:1 39:1 51:1 59:1 119:1 173:1 194:1 250:1 578:1 # απόλλωνας
5:1 103:1 128:1 336:1 341:1 680:1 944:1 # ταγγέρη
24:1 218:1 380:1 # ραβδί
2:1 21:1 27:1 28:1 29:1 50:1 74:1 292:1 392:1 557:1 584:1 676:1 852:1 # τενοντοπάθειας
21:1 33:1 44:1 68:1 74:1 183:1 310:1 321:1 708:1 # λεμφοπενία
2:1 8:1 38:1 45:1 77:1 93:1 115:1 123:1 175:1 462:1 573:1 812:1 962:1 # ρευματολόγος
6:2 8:1 10:1 25:1 38:1 41:1 115:1 159:1 164:1 287:1 572:1 597:1 610:1 # αστιγματισμός
2:1 16:1 23:1 57:1 91:1 112:1 804:1 # φαινυτοΐνη
11:1 19:1 56:1 74:1 121:1 232:1 384:1 392:1 584:1 841:1 # ψυχοπάθεια
5:1 16:1 46:1 78:1 109:1 137:1 279:1 730:1 # ταυρίνη
7:1 214:1 293:1 349:1 759:1 # ηρώδης
1:1 6:1 8:1 14:1 24:1 30:1 118:1 148:1 164:1 238:1 271:1 # ιπποκρατικούς
25:1 38:1 87:1 143:1 498:1 780:1 787:1 856:1 # έλασμα
45:1 62:1 101:1 158:1 385:1 396:1 403:1 415:1 511:1 709:1 # ελιθοβολήθην
10:1 41:1 49:1 85:1 186:1 264:1 274:1 354:1 399:1 979:1 # εξορκιστής
39:1 72:1 119:1 148:1 183:1 194:1 432:1 # απόκρυφος
8:1 13:1 24:1 38:1 54:1 100:1 115:1 125:1 144:1 401:1 813:1 950:1 # προγραμματισμένος
17:1 43:1 127:1 135:1 145:1 172:1 223:1 301:1 588:1 # παρωτίδα
39:1 43:1 85:1 224:1 # απαθής
9:1 28:1 68:1 80:1 328:1 599:1 627:1 # νοσηλεύω
4:1 7:1 10:1 67:1 116:1 161:1 174:1 249:1 764:1 # δράστης
1:1 6:1 10:1 22:1 25:1 30:1 159:1 176:1 214:1 287:1 316:1 423:1 432:1 # μηρυκαστικός
11:1 19:1 26:1 36:1 41:1 44:1 63:1 107:1 113:1 177:1 182:1 949:1 970:1 # επεισοδιακός
40:1 50:1 66:1 77:1 95:1 175:1 431:1 470:1 480:1 679:1 683:1 829:1 # πνευμονιόκοκκος
18:1 217:1 317:1 341:1 420:1 # φεγγάρι
45:1 52:1 63:1 69:1 70:1 82:1 166:1 188:1 212:1 256:1 293:1 # επιδημιολογία
27:1 40:1 46:1 48:1 54:1 61:1 145:1 301:1 487:1 588:1 668:1 820:1 896:1 # πρωτείνες
1:1 15:1 20:1 27:1 35:1 50:1 66:1 98:1 128:1 156:1 187:1 431:1 574:1 774:1 # τερηδονικής
10:1 567:1 678:1 # στέκω
21:1 69:1 81:1 100:1 140:1 523:1 559:1 # ιογενών
18:1 46:1 53:1 87:1 95:1 144:1 170:1 314:1 345:1 572:1 945:1 # λαμοτριγίνη
26:1 51:1 70:1 270:1 447:1 560:1 # ιδιάζων
58:1 91:1 211:1 218:1 284:1 309:1 408:1 904:1 # εφαβιρένζη
4:1 37:1 62:1 109:1 214:1 223:1 296:1 324:1 451:1 582:1 # χιλιετηρίδα
11:1 13:1 15:1 44:1 50:1 51:1 66:1 124:1 269:1 381:1 431:1 664:1 882:1 # περονιαίων
3:2 28:1 34:1 82:1 86:1 105:1 302:1 336:1 438:1 733:1 # κουνουπιέρα
54:1 113:1 161:1 273:1 344:1 # μπράτσο
31:1 42:1 51:1 52:1 59:1 99:1 134:1 171:1 785:1 # πλούτωνας
201:1 # rai
28:1 72:1 102:1 329:1 881:1 # νόννος
12:1 31:1 39:1 43:1 54:1 63:1 106:1 147:1 247:1 694:1 743:1 # επαναπρόσληψη
15:1 48:1 69:1 82:1 93:1 723:1 # ερείπιο
48:1 82:1 296:1 # πιεί
226:1 # mckenzie
12:1 28:1 42:1 43:1 87:1 203:1 449:1 # πανούκλα
1:1 18:1 32:1 37:1 53:1 55:1 60:1 94:1 141:1 175:1 286:1 314:1 531:1 868:1 950:1 # συμμετρικός
52:1 60:1 248:1 250:1 # σκόλοψ
48:1 55:1 68:1 203:1 259:1 333:1 381:1 749:1 # συγκλείω
23:1 63:1 69:1 72:1 82:1 87:1 119:1 188:1 238:1 250:1 # επιπόλαιος
3:1 14:1 31:1 113:1 170:1 234:1 344:1 548:1 763:1 # μποτσουάνα
2:1 43:1 45:1 52:1 74:1 112:1 224:1 256:1 385:1 414:1 676:1 # φυτοπαθολογία
26:1 49:1 70:1 72:1 95:1 183:1 419:1 447:1 596:1 683:1 # ιδιόμορφος
3:1 13:1 59:1 87:1 132:1 173:1 176:1 411:1 498:1 751:1 # βρουκέλλας
16:1 40:1 50:1 95:1 166:1 599:1 679:1 # μνημονεύω
52:1 72:1 171:1 745:1 # πέπλος
# rsv
1:1 6:1 10:1 12:1 22:1 25:1 30:1 31:1 103:1 147:1 159:1 259:1 287:1 423:1 # αναγκαστικός
21:1 28:1 122:1 362:1 557:1 633:1 # αδενοϊό
72:1 95:1 116:1 166:1 299:1 377:1 527:1 844:1 # βλάσφημος
246:1 428:1 489:1 688:1 809:1 # rickettsia
4:1 13:1 88:1 146:1 166:1 177:1 203:1 214:1 252:1 457:1 # κληροδότημα
14:1 50:1 66:1 71:1 74:1 95:1 110:1 179:1 276:1 431:1 466:1 518:1 525:1 622:1 701:1 # γονιμοποιώ
13:1 28:1 36:1 38:1 50:1 106:1 148:1 198:1 656:1 775:1 # μακρόχρονος
11:1 26:1 65:1 87:1 91:1 92:1 103:1 107:1 258:1 341:1 680:1 936:1 # διαφαλαγγικές
21:1 53:1 75:1 98:1 109:1 126:1 178:1 197:1 316:1 398:1 536:1 690:1 # ενδομητρίτιδα
28:1 57:1 212:1 478:1 542:1 885:1 # κύμινο
3:1 12:1 126:1 174:1 408:1 # ανδρέου
4:1 6:1 7:1 17:1 43:1 67:1 135:1 270:1 273:1 342:1 437:1 816:1 # σπαρτιάτης
21:1 32:1 77:1 175:1 274:1 312:1 321:1 391:1 669:1 # εξευμενίζω
2:1 10:1 12:1 29:1 68:1 80:1 91:1 101:1 131:1 284:1 508:1 661:1 852:1 # ελεφαντοστό
22:1 213:1 224:1 234:1 846:1 923:1 # καθιζάνω
41:1 45:1 74:1 82:1 158:1 199:1 385:1 396:1 403:1 964:1 # οπισθοβολβικούς
42:1 59:1 158:1 172:1 893:1 # βούδας
1:1 6:1 10:1 30:1 40:1 77:1 84:1 243:1 287:1 423:1 470:1 480:1 538:1 829:1 # εκπνευστική
12:1 59:1 126:1 174:1 408:1 # ανδρέας
10:1 13:1 25:1 41:1 53:1 71:1 113:1 159:1 295:1 370:1 476:1 971:1 # γαστροοισοφαγικός
11:1 25:1 45:1 56:1 62:1 158:1 199:1 303:1 310:1 388:1 403:1 524:1 586:1 761:1 858:1 991:1 # εμβολιασθείς
109:1 258:1 425:1 669:1 # αφρίζω
1:1 45:1 60:1 62:1 94:1 183:1 240:1 268:1 388:1 801:1 987:1 # υφολικός
13:1 33:1 54:1 80:1 125:1 380:1 429:1 550:1 790:1 # προσωδία
38:1 41:1 109:1 137:1 178:1 347:1 541:1 669:1 760:1 # ισχυρίζομαι
5:1 13:1 17:1 74:1 87:1 112:1 171:1 221:1 360:1 433:1 472:1 614:1 757:1 839:1 871:1 927:1 983:1 # κυτταροπλασματικός
9:1 17:1 24:1 25:1 43:1 99:1 135:1 138:1 180:1 197:1 233:1 237:1 426:1 477:1 711:1 # παρασίτωση
18:1 28:1 57:2 102:1 126:1 174:1 356:1 478:1 685:1 # ινοχόνδρινη
14:1 72:1 136:1 819:1 # κτύπος
1:1 3:1 21:1 34:1 84:1 95:1 100:1 108:1 129:1 140:1 559:1 797:1 # μουσικογενής
6:1 8:1 13:1 24:1 54:1 80:1 125:1 148:1 164:1 429:1 550:1 790:1 # προσωκρατικός
1:1 60:1 62:1 65:1 94:1 173:1 240:1 268:1 295:1 562:1 801:1 987:1 # γαλλικός
17:2 39:1 43:1 109:1 135:1 204:2 982:1 # σαρσαπαρίλλα
13:1 45:1 53:1 68:1 112:1 136:1 160:1 243:1 328:1 370:1 686:1 877:1 # ηλεκτρολυτικός
13:1 44:1 48:1 54:1 80:1 125:1 228:1 429:1 509:1 550:1 790:1 # προσωπείο
1:1 43:1 63:1 92:1 103:1 117:1 254:1 355:1 465:1 598:1 644:1 694:1 710:1 # επαγωγικά
17:1 24:1 25:1 43:1 135:1 145:1 180:1 426:1 436:1 477:1 670:1 # παρασύρω
21:1 25:1 56:1 199:1 523:1 524:1 586:1 677:1 858:1 887:1 974:1 # ασθενώ
72:1 113:1 300:1 412:1 # νήσος
11:1 19:1 39:1 56:1 232:1 392:1 584:1 841:1 # απάθεια
13:1 33:1 39:1 54:1 64:1 80:1 125:1 274:1 550:1 790:1 884:1 # απροσεξία
251:1 377:1 436:1 467:1 615:1 # σύσφιξη
60:1 72:1 158:1 303:1 419:1 # κόμβος
5:1 8:1 12:1 151:1 204:1 404:1 976:1 # σατανάς
120:1 512:1 662:1 704:1 # aminobutyric
87:1 171:1 380:1 723:1 # δίπλα
33:1 44:1 65:1 243:1 272:1 578:1 # αλωπεκία
19:1 41:1 # εισδύω
1:1 14:1 34:1 39:1 71:1 129:1 177:1 278:1 316:1 419:1 457:1 466:1 # αποικοδόμηση
11:1 18:1 25:1 36:1 55:1 60:1 137:1 182:1 240:1 382:1 801:1 # ασσυριακός
17:1 24:1 32:1 43:1 88:1 101:1 114:1 135:1 144:1 166:1 180:1 426:1 840:1 955:1 # παραμελημένος
1:1 12:1 26:1 29:1 34:1 72:1 127:1 129:1 131:1 223:1 654:1 # αντίδικος
14:1 39:1 278:1 356:1 # αποχή
25:1 33:1 91:1 233:1 258:1 500:1 711:1 # αφασία
5:1 10:1 81:1 137:1 213:1 279:1 281:1 349:1 # σταυρώνω
120:1 338:1 563:1 # devinsky
17:1 38:1 99:1 144:1 240:1 342:1 573:1 816:1 # αμαρτωλός
1:1 14:1 16:1 98:1 118:1 166:1 177:1 212:1 581:1 940:1 # ποδοκνημικός
23:1 50:1 66:1 95:1 110:1 172:1 178:1 374:1 431:1 525:1 541:1 679:1 846:1 # δαιμονιζομένους
10:1 15:1 27:1 93:1 187:1 280:1 # στερεά
3:1 13:1 15:1 52:1 64:1 74:1 87:1 155:1 171:1 411:1 664:1 691:1 # σερουλοπλασμίνη
21:1 27:1 29:1 46:1 539:1 # ίντεν
16:1 29:1 46:1 50:1 78:1 98:1 127:1 177:1 292:1 721:1 973:1 # οδοντίνη
2:1 34:1 39:1 72:1 118:1 119:1 146:1 194:1 # απότοκος
3:1 10:1 24:1 26:1 41:1 53:1 103:1 179:1 264:1 443:1 665:1 773:1 # τραγουδιστής
15:1 18:1 22:1 32:1 57:1 162:1 166:1 181:1 224:1 329:1 685:1 923:1 992:1 # καθημερινότητα
44:1 63:1 251:1 274:1 430:1 # επεξηγώ
14:1 15:1 21:1 40:1 71:1 74:1 165:1 179:1 276:1 367:1 417:1 466:1 701:1 736:1 779:1 # ενεργοποιημένος
41:1 69:1 92:1 113:1 # ισοζύγιο
23:1 24:1 49:1 95:1 103:1 110:1 374:1 492:1 525:1 665:1 # αιμορραγώ
6:1 36:1 70:1 87:1 155:1 172:1 197:1 272:1 306:1 383:1 402:1 435:1 515:1 520:1 534:1 892:1 # θυλακίτιδα
18:1 46:1 82:1 109:1 211:1 309:1 324:1 546:1 730:1 # ριλπιβιρίνη
19:1 68:1 119:1 250:1 494:1 # πόλει
5:1 8:1 22:1 151:1 173:1 190:1 218:1 222:1 459:1 578:1 650:1 706:1 # καταβάλλω
28:1 57:1 62:1 72:1 478:1 762:1 881:1 # πήλινος
1:1 6:1 12:1 19:1 21:1 29:1 30:1 32:1 97:1 110:1 131:1 184:1 239:1 391:1 # αντικειμενικός
63:1 82:1 168:1 188:1 213:1 234:1 333:1 389:1 486:1 # επιτυγχάνων
13:1 15:1 24:1 39:1 44:1 48:1 54:1 56:1 125:1 294:1 313:1 331:1 343:1 475:1 490:1 497:1 503:1 506:1 509:1 522:1 630:1 700:1 716:1 737:1 783:1 # προθεραπεία
52:1 55:1 116:1 155:1 # άσυλο
6:1 8:1 15:1 24:1 70:1 97:1 127:1 172:1 197:1 294:1 306:1 383:1 402:1 473:1 515:1 520:1 534:1 # κερατίτιδα
10:1 15:1 18:1 25:1 159:1 165:1 295:1 354:1 417:1 832:1 971:1 979:1 # εργαστήρι
69:1 72:1 212:1 329:1 419:1 # νόμιος
17:1 23:1 28:1 57:1 91:1 133:1 309:1 396:1 478:1 804:1 # φαινοβαρβιτάλη
22:1 36:1 38:1 60:1 166:1 293:1 362:1 653:1 663:1 # ακαδημαϊκός
1:1 6:1 23:1 30:1 37:1 60:1 93:1 94:1 211:1 240:1 322:1 528:1 801:1 864:1 987:1 # αιρετικός
15:1 18:2 41:1 44:1 70:1 102:1 124:1 162:1 318:1 437:1 452:1 457:1 # ρισπεριδόνη
9:1 12:1 38:1 41:1 63:1 82:1 188:1 485:1 860:1 # επισήμανση
1:1 21:1 60:1 66:1 94:1 122:1 156:1 240:1 316:1 801:1 987:1 # μηδενικός
26:1 93:1 137:1 140:1 177:1 296:1 317:1 435:1 626:1 # θυρεοδιεγερτικός
6:1 8:1 38:1 115:1 164:1 270:1 597:1 # ματιά
10:1 19:1 27:1 56:1 74:1 80:1 280:1 392:1 508:1 584:1 626:1 841:1 # οστεοπάθεια
27:1 61:1 442:1 # τες
1:1 6:1 8:1 30:1 38:1 60:1 94:1 99:1 115:1 164:1 205:1 240:1 261:1 271:1 322:1 597:1 724:1 754:1 801:1 987:1 # πτωματικός
23:1 41:1 52:1 72:1 347:1 # αισχύλος
28:1 655:1 # εθνο
12:1 29:1 58:1 88:1 114:1 131:1 166:1 189:1 274:1 618:1 955:1 # εξαντλημένος
12:1 28:1 50:1 52:1 56:1 80:1 101:1 108:1 532:1 627:1 775:1 # ανθελονοσιακός
34:1 36:1 42:1 69:1 72:1 108:1 167:1 265:1 615:1 # ακούσιος
16:1 19:1 32:1 46:1 50:1 56:1 69:1 78:1 321:1 655:1 841:1 # μεθειονίνη
7:1 16:1 22:1 102:1 103:1 111:1 160:1 176:1 346:1 413:1 593:1 643:1 755:1 929:1 # γλυκαγόνης
5:1 17:1 42:1 52:1 72:1 121:1 171:1 360:1 785:1 # πλούταρχος
1:1 6:1 28:1 30:1 89:1 132:1 170:1 202:1 244:1 288:1 655:1 712:1 746:1 # εθνοτικές
2:1 8:1 23:1 38:1 42:1 110:1 115:1 121:1 123:1 374:1 462:1 # αιματούχο
86:1 92:1 221:1 412:1 493:1 # κυνήγι
4:1 5:1 23:1 75:1 133:1 146:1 220:1 252:1 257:1 327:1 335:1 364:1 458:1 672:1 683:1 # βεβαιότητα
15:1 31:1 55:1 86:1 103:1 140:1 229:1 240:1 275:1 330:1 # συναγερμός
13:1 53:1 370:1 # τρο
10:1 13:1 15:1 27:1 72:1 187:1 280:1 615:1 664:1 # ύστερος
31:1 52:1 57:1 74:1 82:1 128:1 218:1 638:1 684:1 # λοπιναβίρη
19:1 28:1 32:1 50:1 57:1 478:1 880:1 # άμεινον
19:1 33:1 39:1 44:1 109:1 211:1 331:1 781:1 853:1 949:1 # απειρία
9:1 24:1 298:1 615:1 # θραύση
13:1 54:1 64:1 80:1 101:1 125:1 550:1 790:1 885:1 # προσελκύω
1:1 6:1 12:1 30:1 31:1 60:1 65:1 94:1 112:1 147:1 160:1 240:1 322:1 558:1 658:1 801:1 987:1 # αναλυτικός
24:1 88:1 103:1 203:1 214:1 248:1 465:1 598:1 644:1 665:1 710:1 # σκληραγωγώ
3:1 23:1 84:1 110:1 113:1 157:1 385:1 461:1 511:1 797:1 861:1 # αιθουσοξιμίδη
9:1 18:1 32:1 57:1 130:1 166:1 303:1 329:1 441:1 685:1 751:1 # μεσημβρινός
3:1 13:1 87:1 132:1 173:1 176:1 411:1 498:1 751:1 # βρουκέλλα
546:1 # ιβ
31:1 32:1 62:1 101:1 168:1 234:1 840:1 # μελιτζάνα
58:1 66:1 69:1 219:1 # ωλένιο
11:1 22:1 25:1 92:1 103:1 114:1 143:1 224:1 326:1 464:1 761:1 787:1 923:1 997:1 # καθαγιασμένος
# δoa
1:1 12:1 23:1 31:1 60:1 94:1 110:1 147:1 212:1 240:1 374:1 566:1 581:1 801:1 987:1 # αναιμικός
10:1 12:1 21:1 25:1 27:1 31:2 103:1 147:1 159:1 280:1 789:1 849:1 # αναστεναγμός
16:1 46:1 78:1 160:1 176:1 272:1 346:1 593:1 607:1 643:1 929:1 # γλυκίνη
21:1 28:1 44:1 58:1 63:1 114:1 126:1 175:1 189:1 267:1 348:1 398:1 635:1 725:1 # επενδυμένος
23:1 81:1 133:1 213:1 458:1 518:1 672:1 980:1 # βεβαιώνω
23:1 31:1 55:1 57:1 86:1 275:1 523:1 566:1 # συναινώ
9:1 38:1 166:1 310:1 615:1 663:1 708:1 # εμφύσημα
23:1 50:1 66:1 95:1 110:1 172:1 374:1 419:1 431:1 525:1 577:1 679:1 846:1 # δαιμονιζόμενοι
34:1 144:1 160:1 176:1 212:1 346:1 541:1 593:1 643:1 929:1 # γλυκοζοαμινογλυκανών
12:1 38:1 108:1 110:1 116:1 404:1 464:1 # θανάσιμα
6:1 16:1 38:1 75:1 103:1 140:1 261:1 291:1 521:1 724:1 752:1 870:1 # γεωμαγνητικώτητα
2:1 3:1 31:1 47:1 57:1 108:1 # σιναΐτου
38:1 143:1 203:1 615:1 666:1 856:1 # κλύσμα
241:1 407:1 422:1 # μacconkey
7:1 10:1 16:1 27:1 84:1 111:1 221:1 280:1 538:1 # κυστεΐνης
8:1 21:1 22:1 27:1 28:1 32:1 222:1 391:1 419:1 557:1 657:1 756:1 842:1 # κατεχόμενος
4:1 7:1 10:1 67:1 249:1 523:1 620:1 752:1 # γνώστης
3:1 69:1 143:1 172:1 240:1 330:1 443:1 836:1 # ιουδαϊσμός
9:1 12:1 25:1 31:1 33:1 147:1 175:1 224:1 351:1 376:1 435:1 800:1 # αναθυμίαση
18:1 70:1 98:1 118:1 176:1 193:1 203:1 211:1 221:1 # ιριδοκυκλίτιδα
55:1 72:1 121:1 300:1 384:1 # ήσυχος
72:1 165:1 179:1 217:1 # άργος
11:1 13:1 18:1 57:1 71:1 329:1 492:1 587:1 685:1 # ρινόρροια
13:1 63:1 72:1 137:1 172:1 223:1 227:1 279:1 726:1 899:1 # επίδαυρος
10:1 84:1 127:1 186:1 414:1 538:1 # φυστίκι
28:1 49:1 58:1 72:1 99:1 114:1 183:1 189:1 261:1 342:1 348:1 386:1 635:1 881:1 # φορτωμένος
95:1 110:1 377:1 461:1 525:1 # σφίξιμο
3:1 13:2 72:1 137:1 185:1 405:1 587:1 605:1 899:1 # ουροφόρος
11:1 25:1 26:1 107:1 761:1 # διασώζω
18:1 46:1 87:1 158:1 185:1 218:1 469:1 546:1 684:1 # ριβοφλαβίνη
5:1 10:1 12:1 13:1 27:1 29:1 54:1 125:1 130:1 131:1 170:1 281:1 702:1 976:1 # προτεσταντικός
3:1 54:1 86:1 161:1 344:1 438:1 # μπράουν
17:1 24:1 25:1 43:2 55:1 135:1 175:1 180:1 224:1 344:1 426:1 477:1 531:1 848:1 # παρασυμπαθητικός
5:1 21:1 29:1 37:1 44:1 85:1 196:1 354:1 603:1 # πενταετής
21:1 53:1 75:1 98:1 109:1 126:1 178:1 316:1 381:1 398:1 536:1 690:1 # ενδομητρίως
86:1 # νυν
19:1 25:1 68:1 69:1 190:1 309:1 377:1 400:1 494:1 # βιοασφάλεια
1:1 13:2 45:1 53:1 148:1 193:1 197:1 212:1 370:1 581:1 # μικρολίτρο
1:1 6:1 8:1 24:1 26:1 30:1 49:1 60:1 69:1 94:1 164:1 240:1 271:1 322:1 576:1 801:1 987:1 # διορατικός
1:1 20:1 35:1 50:1 52:1 66:1 118:1 156:1 203:1 431:1 517:1 574:1 774:1 # μυοκλονικής
21:1 28:1 42:1 122:1 362:1 557:1 633:1 # αδενοϊού
8:1 11:1 53:1 92:1 93:1 326:1 378:1 599:1 645:1 998:1 # γιατρεύω
19:1 56:1 243:1 270:1 841:1 # εκθειάζω
33:1 45:1 52:1 95:1 100:1 178:1 256:1 320:1 345:1 453:1 556:1 # ομολογία
3:1 13:1 132:1 138:1 173:1 176:1 411:1 498:1 578:1 751:1 # βρουκέλλωση
12:1 16:1 55:1 83:1 384:1 # ανησυχώ
6:1 11:1 22:1 46:1 103:1 144:1 227:1 259:1 344:1 # τιαγκαμπίνη
24:1 63:1 82:1 188:1 258:1 401:1 572:1 813:1 # επιγραφή
5:1 32:1 62:1 72:1 101:1 168:1 228:1 269:1 840:1 # μελιταίος
4:1 8:1 55:1 75:1 133:1 146:1 175:1 220:1 252:1 277:1 303:1 327:1 531:1 # συμβατότητα
32:1 38:1 88:1 110:1 250:1 427:1 499:1 577:1 655:1 # μεθιμαζόλης
6:1 8:1 14:1 24:1 41:1 118:1 148:1 164:1 238:1 610:1 # ιπποκρατιστές
6:1 11:1 36:1 55:1 60:1 112:1 182:1 221:1 259:1 333:1 558:1 614:1 749:1 # συγκυτιακός
3:1 13:1 15:1 18:1 44:1 105:1 124:1 137:1 393:1 405:1 411:1 445:1 632:1 664:1 # υπερουριχαιμίας
2:1 24:1 38:1 53:1 112:1 170:1 175:1 279:2 773:1 782:1 945:1 # αυτοτραυματισμός
10:1 25:1 87:1 159:1 240:1 277:1 527:1 780:1 975:1 # βλαστός
88:1 221:1 498:1 # κυβέλη
5:1 10:1 41:1 62:1 72:1 228:1 264:1 269:1 281:1 324:1 467:1 # φιλισταίος
6:1 8:1 14:1 24:1 41:1 118:1 148:1 164:1 238:1 610:1 # ιπποκρατιστής
21:1 32:1 212:1 391:1 394:1 419:1 432:1 577:1 756:1 842:1 846:1 872:1 961:1 # ρυθμιζόμενος
9:1 12:1 17:1 24:1 43:1 83:1 135:1 154:1 180:1 329:1 426:1 # παρανόηση
34:1 46:1 49:1 69:1 72:1 109:1 532:1 730:1 # κορίνθιος
9:1 13:1 16:1 54:1 74:1 83:1 102:1 119:1 125:1 154:1 413:1 433:1 # προπόνηση
1:1 2:1 34:1 50:2 52:1 66:1 118:1 129:1 156:1 203:1 431:1 455:1 774:1 # τονικοκλονική
25:1 82:1 88:1 203:1 240:1 248:1 395:1 683:1 # ασκληπιόςασκληπιού
8:1 11:1 13:1 41:1 53:1 80:1 113:1 185:1 370:1 378:1 467:1 550:1 621:1 645:1 # ιατροσοφιστής
34:1 36:1 91:1 216:1 265:1 633:1 # φακοϊοί
24:1 274:1 298:1 336:1 394:1 432:1 961:1 # εξέρυθρα
1:1 2:1 21:1 26:1 72:1 136:1 150:1 458:1 460:1 654:1 # βενέδικτος
79:1 181:1 224:1 404:1 # αθηνά
358:1 # lai
9:1 68:1 130:1 190:1 441:1 # άλεση
51:1 219:1 # λέων
2:1 10:1 41:1 45:1 63:1 82:1 169:1 188:1 264:1 415:1 812:1 # επιστολή
1:1 6:1 10:1 30:1 34:1 41:1 42:1 129:1 167:1 264:1 287:1 290:1 423:1 564:1 833:1 # ιστικού
25:1 38:1 60:1 144:1 172:1 240:1 248:1 801:1 # δαμασκός
22:1 36:1 43:1 128:1 144:1 218:1 344:1 638:1 684:1 # αμπακαβίρη
1:1 10:1 18:1 25:1 53:1 63:1 82:1 141:1 159:1 188:1 295:1 314:1 476:1 572:1 868:1 971:1 # επιγαστρικός
2:1 15:1 56:1 93:1 157:1 170:1 313:1 626:1 884:1 990:1 # θερεοτοξίκωση
4:1 8:1 17:1 24:1 43:1 56:1 128:1 135:1 180:1 214:1 426:1 451:1 468:1 # παρατηρηθείς
15:1 24:1 25:1 38:1 44:1 55:1 124:1 143:1 175:1 294:1 344:1 477:1 531:1 787:1 848:1 856:1 # συμπερασματικά
24:1 25:1 33:1 214:1 233:1 251:1 477:1 500:1 711:1 # ξηρασία
21:1 27:1 112:1 157:1 412:1 # οξυτενή
13:1 37:1 53:1 81:1 93:1 370:1 633:1 954:1 # ρετροϊών
32:1 38:1 88:1 110:1 250:1 427:1 499:1 577:1 655:1 # μεθιμαζόλη
14:1 23:1 38:1 105:1 177:1 178:1 334:1 940:1 # υποδύομαι
51:1 217:1 # άρχων
9:1 13:1 42:1 148:1 615:1 714:1 # κρούση
9:1 27:1 29:1 57:1 116:1 148:1 161:1 259:1 317:1 448:1 539:1 764:1 # ιντεγκράσης
9:1 25:1 32:1 37:1 133:1 149:1 286:1 376:1 942:1 # μετάβαση
4:1 6:1 12:1 29:1 36:1 131:1 133:1 136:1 184:1 214:1 239:1 451:1 482:1 546:1 # αντιβακτηριακός
8:1 17:1 24:1 28:1 29:1 43:1 50:1 58:1 135:1 180:1 292:1 348:1 426:1 567:1 # παρατένοντας
15:1 18:1 44:1 58:1 110:1 114:1 124:1 162:1 189:1 213:1 318:1 # περιμένω
11:1 13:1 71:1 79:1 144:1 316:1 329:1 492:1 587:1 # αμηνόρροια
22:1 399:1 # ρκα
3:1 28:1 58:1 84:1 114:1 183:1 189:1 248:1 261:1 348:1 635:1 797:1 # φουσκωμένος
8:1 22:1 72:1 95:1 122:1 130:1 143:1 149:1 222:1 571:1 606:1 837:1 # κατάδεσμος
10:1 41:1 45:1 49:1 52:1 92:1 100:1 256:1 264:1 320:1 385:1 453:1 600:1 687:1 718:1 740:1 # ορθολογιστικός
11:1 15:1 19:1 21:1 36:1 40:1 60:1 140:1 165:1 182:1 232:1 367:1 417:1 555:1 779:1 # ενεργειακός
7:1 18:1 77:1 137:1 223:1 227:1 238:1 293:1 771:1 817:1 # ευριπίδης
11:1 21:1 26:1 107:1 126:1 145:1 258:1 336:1 398:1 # ενδιαφέρω
23:1 41:1 50:1 66:1 95:1 110:1 114:1 143:1 172:1 374:1 431:1 525:1 575:1 679:1 692:1 997:1 # δαιμονισμένος
5:1 32:1 36:1 37:1 69:1 82:1 117:1 163:1 217:1 286:1 734:1 # μετακάρπιο
13:1 31:1 50:1 53:1 74:1 98:1 170:1 179:1 362:1 370:1 433:1 622:1 945:1 # γοναδοτροπίνη
1:1 50:1 52:1 66:1 89:1 132:1 156:1 202:1 203:1 244:1 288:1 431:1 774:1 # κλονικές
3:1 443:1 # ουδέ
5:1 13:1 15:1 25:1 37:1 163:1 274:1 296:1 312:1 340:1 421:1 664:1 # ιεροεξεταστής
13:1 17:1 34:1 39:1 43:1 74:1 80:1 87:1 135:1 248:1 550:1 927:1 # λαπαροσκοπικά
31:1 81:1 86:1 144:1 213:1 267:1 # δυναμώνω
26:1 33:1 49:1 69:1 70:1 95:1 178:1 447:1 576:1 596:1 # ιδιομορφία
48:1 68:1 203:1 243:1 723:1 # εκλείπω
2:1 3:1 8:1 24:1 38:1 47:1 115:1 123:1 137:1 144:1 165:1 174:1 405:1 462:1 866:1 903:1 989:1 # δραματουργία
4:1 9:1 12:1 43:1 63:1 83:1 136:1 154:1 404:1 694:1 886:1 # επανάκτηση
16:1 38:1 46:1 78:1 166:1 243:1 272:1 312:1 607:1 663:1 # ξεκίνημα
1:1 6:1 11:1 26:1 30:1 37:1 49:1 93:1 107:1 183:1 258:1 386:1 528:1 864:1 # διαφορετικότητα
4:1 83:1 95:1 146:1 177:1 213:1 252:1 261:1 457:1 752:1 # γνωμοδότηση
13:1 21:1 26:1 32:1 42:1 49:1 183:1 386:1 391:1 542:1 705:1 714:1 # διφορούμενος
21:1 28:1 33:1 177:1 380:1 557:1 # ενοδία
1:1 21:1 44:1 66:1 87:1 144:1 156:1 186:1 324:1 351:1 # πενικιλαμίνη
14:1 19:1 31:1 59:1 64:1 70:1 80:1 81:1 297:1 446:1 # ποσειδώνας
23:1 41:1 75:1 85:1 181:1 199:1 354:1 964:1 985:1 # αισθητής
8:1 22:2 222:1 233:1 # κατσίκα
14:1 45:1 52:1 55:1 86:1 100:1 105:1 256:1 275:1 320:1 334:1 345:1 453:1 484:1 # συνυπολογίζω
17:1 23:1 24:1 180:1 240:1 683:1 # αραιός
4:1 8:1 10:1 22:1 27:1 130:1 166:1 222:1 249:1 259:1 317:1 # εγκατεστημένος
3:1 137:1 349:1 405:1 # ουρώ
108:1 127:1 168:1 669:1 # σιτίζω
1:1 18:1 46:1 82:1 91:1 144:1 272:1 344:1 607:1 705:1 # ριφαμπικίνης
1:1 5:2 6:1 8:1 10:1 25:1 30:1 32:1 37:1 159:1 163:1 164:1 271:1 281:1 286:1 421:1 734:1 876:1 # μεταστατικός
33:1 37:1 45:1 52:1 95:1 100:1 175:1 256:1 320:1 345:1 453:1 486:1 556:1 # ετυμολογία
4:1 5:1 24:1 53:1 75:1 220:1 257:1 335:1 353:1 613:1 773:1 785:1 # τραχύτητα
6:1 10:1 14:1 19:1 39:1 41:1 68:1 118:1 203:1 264:1 278:1 287:1 494:1 # αποκλειστικός
3:1 24:1 25:1 28:1 34:1 58:1 114:1 137:1 143:1 189:1 348:1 405:1 477:1 635:1 733:1 787:1 997:1 # κουρασμένος
5:1 14:1 32:1 74:1 113:1 130:1 144:1 170:1 276:1 351:1 763:1 # μεσοποταμία
6:1 13:1 21:1 29:1 53:1 97:1 112:1 177:1 267:1 370:1 558:1 603:1 # κεντροδυτικός
2:1 21:1 29:1 44:1 155:1 157:1 414:1 603:1 852:1 990:1 # πεντοξυφυλλίνη
5:1 32:1 37:1 52:1 54:1 65:1 74:1 145:1 163:1 173:1 286:1 562:1 668:1 734:1 # μεταλλοπρωτεϊνάσης
12:1 28:1 80:1 112:1 113:1 118:1 149:1 221:1 449:1 472:1 614:1 621:1 627:1 757:1 871:1 # ανοσοκυττάρων
13:1 14:1 39:1 53:1 74:1 170:1 278:1 370:1 433:1 763:1 945:1 # αποτροπή
14:1 21:1 62:1 140:1 157:1 238:1 333:1 404:1 559:1 # λιποξυγενάσης
49:1 718:1 # ορθά
41:1 66:1 76:1 117:1 266:1 470:1 692:1 908:1 # κάπνισµα
24:1 46:1 82:1 144:1 176:1 211:1 272:1 437:1 517:1 607:1 # σπιραμυκίνη
1:1 8:1 11:1 18:1 23:1 26:1 43:1 53:1 70:1 107:1 141:1 314:1 378:1 447:1 645:1 681:1 868:1 # παιδιατρικό
11:1 13:1 17:1 26:1 60:1 107:1 240:1 492:1 633:1 653:1 801:1 954:1 # διαρροϊκός
12:1 31:1 138:1 145:1 147:1 427:1 670:1 930:1 # αναζωπύρωση
23:1 24:1 214:1 240:1 339:1 683:1 # γηραιός
52:1 100:1 178:1 179:1 250:1 320:1 330:1 # ομόλογο
3:1 11:1 26:1 91:1 107:1 113:1 155:1 362:1 427:1 548:1 691:1 # σουλφαδιαζίνη
15:1 33:1 44:1 105:2 124:1 321:1 432:1 445:1 470:1 632:1 # υπερυπνία
15:1 18:1 41:1 44:1 105:1 124:1 148:1 408:1 445:1 452:1 632:1 678:1 758:1 # υπερέκκριση
10:1 25:1 45:1 46:1 87:1 127:1 159:1 212:1 541:1 721:1 780:1 846:1 # μιζολαστίνης
1:1 34:1 42:1 129:1 167:1 290:1 # ιικού
1:1 6:1 10:1 25:1 30:1 55:1 86:1 126:1 159:1 267:1 275:1 287:1 361:1 423:1 725:1 788:1 916:1 # συνδυαστικός
28:1 39:1 58:1 72:1 114:1 171:1 189:1 261:1 348:1 578:1 618:1 635:1 881:1 # ξαπλωμένος
4:1 22:1 75:1 144:1 146:1 155:1 220:1 252:1 327:1 344:1 573:1 # καμπυλότητα
17:1 19:1 43:1 93:1 135:1 270:1 # παρειά
6:2 12:1 29:1 37:1 93:1 131:1 137:1 184:1 238:1 239:1 528:1 # αντιπυρετικός
16:1 26:1 46:1 66:1 78:1 227:1 238:1 420:1 689:1 705:1 # νιφεδιπίνη
18:1 33:1 53:1 121:1 185:1 314:1 414:1 # τριχοφυία
16:1 46:1 56:1 78:1 155:1 173:1 185:1 193:1 414:1 626:1 827:1 # θεοφυλλίνη
17:1 58:1 63:1 82:1 114:1 133:1 175:1 188:1 189:1 432:1 546:1 # επιβαρυμένος
6:1 45:1 50:1 52:1 95:1 146:1 256:1 329:1 # μολονότι
6:1 65:1 82:1 197:1 204:1 341:1 345:1 402:1 572:1 # σαλπιγγίτιδα
1:1 11:1 26:2 36:1 107:1 136:1 361:1 362:1 486:1 654:1 # διαδικτυακός
18:1 37:1 53:1 64:1 68:1 80:1 158:1 314:1 672:1 846:1 # λεβοσετριζίνη
113:1 191:1 444:1 # µέσο
2:1 11:1 26:1 75:1 100:1 102:1 107:1 218:1 755:1 # διαβητογόνοι
1:1 6:1 19:1 30:1 34:2 49:1 70:1 129:1 340:1 342:1 446:1 564:1 585:1 693:1 # κορτικοειδών
12:1 17:1 22:1 24:1 29:1 31:1 46:1 127:1 131:1 180:1 363:1 721:1 928:1 # καραντίνα
1:1 81:1 200:1 225:1 282:1 357:1 517:1 # μυικών
3:1 13:1 14:1 49:1 90:1 170:1 210:1 230:1 819:1 # οροτύπους
14:1 34:1 39:1 118:2 138:1 272:1 278:1 381:1 # αποκοκκίωση
79:1 628:1 # όψην
380:1 601:1 # δίχως
34:1 42:1 100:1 167:1 259:1 # ογκού
1:1 60:1 62:1 94:1 101:1 240:1 268:1 517:1 801:1 987:1 # μυελικός
13:1 54:1 116:1 125:1 155:1 185:1 299:1 414:1 429:1 605:1 844:1 # προφυλάσσω
1:1 6:1 30:1 34:1 42:1 112:1 129:1 160:1 167:1 203:1 243:1 290:1 558:1 564:1 658:1 833:1 # εκλυτικού
22:1 88:1 144:1 344:1 # καμπύλη
1:1 2:1 37:1 50:1 66:1 81:1 97:1 156:1 200:1 225:1 282:1 357:1 431:1 455:1 774:1 # κετονικών
1:1 17:1 24:1 43:1 60:1 92:1 94:1 103:1 135:1 180:1 355:1 426:1 465:1 598:1 644:1 665:1 710:1 # παραγωγικός
18:1 55:1 97:1 148:1 191:1 195:1 243:1 259:1 333:1 749:1 758:1 # συγκεκριµένο
34:1 57:1 118:1 119:1 186:1 213:1 240:1 544:1 # κοκκινωπός
155:1 193:1 243:1 414:1 669:1 # εκφυλίζω
5:1 8:1 16:1 24:1 46:1 49:1 52:1 78:1 151:1 362:1 380:1 # λοραταδίνη
2:1 6:1 12:1 29:1 70:1 112:1 131:1 174:1 184:1 239:1 279:1 306:1 782:1 # αυτοαντιδρών
22:1 39:1 116:1 122:1 171:1 243:1 299:1 844:1 951:1 # δωδεκαπλάσιος
22:1 69:1 72:1 108:1 116:1 117:1 176:1 279:1 # καυκάσιος
10:1 13:1 27:1 48:1 72:1 280:1 638:1 # στείρος
1:1 84:1 108:1 200:1 282:1 414:1 # φυσικώς
19:1 69:1 70:1 74:1 81:1 82:1 340:1 446:1 585:1 693:1 # οπιοειδών
57:1 62:1 240:1 329:1 762:1 # λινός
5:1 6:1 10:1 12:1 29:1 131:1 144:1 184:1 212:1 239:1 281:1 # αντιϊσταμινικό
28:1 58:1 72:1 114:1 160:1 171:1 175:1 189:1 348:1 635:1 881:1 # πλυμένος
2:1 17:1 24:1 25:1 43:1 45:1 52:1 108:1 135:1 168:1 180:1 256:1 426:1 477:1 703:1 772:1 812:1 # παρασιτολογία
6:1 8:1 38:1 41:1 77:1 93:1 115:1 143:1 164:1 175:1 330:1 575:1 597:1 610:1 836:1 # ρευματισμός
19:1 45:1 69:1 87:1 103:1 121:1 140:1 173:1 341:1 555:1 631:1 680:1 855:1 # χολλαγγειοπαγκρεατογραφία
21:1 28:1 32:1 38:1 50:1 178:1 391:1 419:1 427:1 577:1 756:1 775:1 842:1 # ονομαζόμενος
51:1 105:1 145:1 217:1 221:1 392:1 # κυπάρων
5:1 8:1 22:1 45:1 151:1 158:1 218:1 222:1 403:1 415:1 650:1 706:1 845:1 # καταβολή
6:1 19:1 49:1 69:1 93:1 112:1 158:1 177:1 267:1 558:1 # βορειοδυτικός
2:1 21:1 23:1 32:1 39:1 42:1 43:1 168:1 391:1 542:1 703:1 # απαιτούμενος
33:1 53:1 333:1 345:1 432:1 556:1 # τρυγία
1:1 52:1 60:1 92:1 94:1 100:1 240:1 320:1 355:1 600:1 687:1 801:1 828:1 831:1 987:1 # λογικός
2:1 10:1 19:1 41:1 68:1 72:1 150:1 169:1 203:1 259:1 264:1 494:1 642:1 # έγκλειστος
1:1 6:1 19:1 30:1 60:1 70:1 94:1 157:1 301:1 312:1 322:1 446:1 951:1 # οξειδωτικός
11:1 24:1 26:1 103:1 107:1 258:1 273:1 425:1 502:1 665:1 # διαφραγμάτια
3:1 14:1 90:1 109:1 137:1 172:1 223:1 238:1 405:1 # ιππουρίδα
5:1 8:2 22:1 24:1 36:1 148:1 151:1 222:1 369:1 650:1 # κατακρατώ
39:1 43:1 57:1 126:1 144:1 172:1 223:1 293:1 351:1 817:1 # ινδαπαμίδη
1:1 6:1 30:1 34:1 129:1 145:1 186:1 211:1 216:1 301:1 492:1 564:1 588:1 # κιρρωτικοί
13:1 19:1 28:1 44:1 45:1 50:1 87:1 211:1 437:1 775:1 781:1 949:1 # σπειρονολακτόνη
2:1 40:1 79:1 88:1 136:1 171:1 178:1 243:1 437:1 686:1 919:1 # σπληνεκτομή
16:1 567:1 667:1 778:1 # τέχνη
13:1 54:1 80:1 125:1 377:1 420:1 465:1 550:1 599:1 790:1 # προσφεύγω
2:1 10:1 15:1 27:1 80:1 106:1 112:1 187:1 250:1 280:1 414:1 508:1 768:1 # φυτοστερόλη
68:1 69:1 92:1 274:1 324:1 461:1 573:1 962:1 # λεξιλόγιο
50:1 77:1 95:1 98:1 178:1 404:1 443:1 571:1 679:1 # ψευδομονάδα
9:1 13:1 116:1 155:1 157:1 174:1 299:1 443:1 448:1 659:1 844:1 # υδροξυλάση
2:1 10:1 24:1 25:1 87:1 100:1 101:1 159:1 169:1 258:1 401:1 780:1 813:1 # ελαστογραφία
8:1 17:1 24:1 39:1 43:1 75:1 128:1 135:1 180:1 354:1 426:1 832:1 # απαρατήρητα
4:1 10:1 18:1 24:1 25:1 69:1 74:1 159:1 174:1 214:1 249:1 451:1 477:1 619:1 660:1 873:1 903:1 # δραστηριοποίηση
5:1 6:1 10:1 12:1 29:1 41:1 131:1 144:1 184:1 212:1 239:1 264:1 281:1 # αντιισταμινικές
6:1 12:1 29:1 34:1 68:1 77:1 131:1 170:1 176:1 184:1 239:1 324:1 897:1 # αντιλευκοτριενικές
1:1 6:1 8:1 30:1 38:1 56:1 60:1 94:1 115:1 144:1 164:1 240:1 271:1 322:1 597:1 754:1 801:1 987:1 # θεαματικός
22:1 23:1 62:1 65:1 95:1 110:1 118:1 173:1 374:1 525:1 562:1 806:1 963:1 # αιμοκαλλιέργεια
14:1 34:1 39:1 74:1 118:1 278:1 # αποκοπή
10:1 53:1 89:1 408:1 476:1 # στρές
33:1 70:1 380:1 # οζιδία
14:1 24:1 100:1 105:1 144:1 334:1 351:1 401:1 669:1 813:1 950:1 # υπογραμμίζω
24:1 71:1 72:1 95:1 211:1 228:1 269:1 # μοιραίος
38:1 56:1 63:1 227:1 310:1 726:1 # επίθεμα
15:1 84:1 85:1 209:1 235:1 267:1 347:1 742:1 # δυσχερής
9:1 34:1 49:1 138:1 237:1 786:1 # κορύφωση
19:1 20:1 41:1 45:1 113:1 # εισολκή
279:1 333:1 440:1 # αυγή
13:1 70:1 82:1 98:1 101:1 185:1 587:1 # ελπιδοφόρος
2:1 19:1 28:1 50:1 70:1 166:1 168:1 212:1 340:1 446:1 455:1 585:1 693:1 703:1 775:1 # ημιτονοειδής
6:1 12:1 29:1 40:1 57:1 74:1 87:1 131:1 171:1 184:1 239:1 626:1 # αντινεοπλαστικός
15:1 21:1 27:1 31:1 46:1 187:1 362:1 380:1 420:1 596:1 789:1 # τερφεναδίνης
1:1 6:1 30:1 34:1 53:1 118:1 129:1 136:2 145:1 564:1 570:1 850:1 # τρωκτικοκτόνο
18:1 32:1 52:1 70:1 137:1 155:1 178:1 267:1 # πυριδυλομεθυλο
9:1 138:1 155:1 237:1 279:1 299:1 886:1 # αυλάκωση
5:1 37:1 63:1 85:1 205:1 354:1 # επταετής
5:1 6:1 10:1 12:1 29:1 41:1 131:1 144:1 184:1 212:1 239:1 264:1 281:1 # αντιισταμινικό
26:1 46:1 66:1 77:1 109:1 148:1 176:1 296:1 362:1 730:1 # αδιευκρίνιστος
13:1 54:1 80:1 125:1 333:1 377:1 414:1 440:1 550:1 790:1 # προσφυγή
106:1 186:1 211:1 240:1 492:1 # κιρρός
34:1 49:1 227:1 248:1 669:1 # σκορπίζω
17:1 22:1 24:1 176:1 267:1 362:1 363:1 380:1 533:1 675:1 751:1 838:1 # βραδυκαρδία
9:1 14:1 39:1 138:1 190:1 237:1 278:1 356:1 # αποχάλκωσης
2:1 75:1 102:1 118:1 136:1 176:1 277:1 517:1 910:1 # μυκητοκτόνος
1:1 6:1 30:1 57:1 60:1 94:1 213:1 240:1 301:1 322:1 801:1 987:1 # ινωτικός
33:1 37:1 101:1 127:1 458:1 # ελβετία
15:1 27:1 29:1 57:1 68:1 77:1 176:1 187:1 272:1 539:1 897:1 # ιντερλευκίνης
3:1 21:1 152:1 948:1 # ενζύµου
11:1 25:1 26:1 58:1 107:1 114:1 143:1 189:1 235:1 347:1 689:1 742:1 761:1 787:1 997:1 # σχεδιασμένος
1:1 5:1 6:1 30:1 32:1 37:2 56:1 60:1 94:1 163:1 224:1 286:1 322:1 528:1 734:1 864:1 # μεταθετικός
14:1 27:1 74:1 138:1 170:1 702:1 763:1 830:1 # οπωσδήποτε
49:1 62:1 138:1 155:1 183:1 377:1 386:1 432:1 518:1 786:1 # φωσφορυλιώνεται
9:1 99:1 132:1 138:1 237:1 308:1 # κέτωση
1:1 6:1 20:1 30:1 35:1 145:1 153:1 186:1 211:1 301:1 492:1 588:1 # κιρρωτική
375:1 379:1 # eli
6:1 11:1 25:1 26:1 91:1 92:1 103:1 107:1 168:1 377:1 761:1 # διασφαγιτιδικός
16:1 22:1 102:1 103:1 160:1 176:1 346:1 413:1 593:1 643:1 755:1 929:1 # γλυκαγόνη
3:1 14:1 90:1 117:1 # κάπου
9:1 14:1 39:1 45:1 46:1 138:1 193:1 213:1 237:1 278:1 484:1 827:1 # απολίνωση
17:1 36:1 106:1 204:1 393:1 904:1 968:1 # σακχαρόζη
3:1 137:1 158:1 233:1 342:1 405:1 669:1 # βουρτσίζω
15:1 87:1 106:1 218:1 240:1 458:1 527:1 768:1 # βλαβερός
17:1 22:1 26:1 69:1 74:1 118:1 363:1 533:1 576:1 675:1 803:1 805:1 838:1 963:1 984:1 # µυοκαρδιοπάθεια
2:1 36:1 72:1 105:1 117:1 150:1 160:1 190:1 205:1 # ακάλυπτος
127:1 258:1 # αφτί
5:1 6:1 8:1 37:1 53:1 63:1 73:1 93:1 163:1 205:1 501:1 645:1 876:1 953:1 998:1 # µετατρεπτικού
42:1 113:1 # τσού
13:1 158:2 255:1 298:1 340:1 434:1 439:2 993:1 # θροµβοεµβολικά
17:1 31:1 33:1 34:1 45:1 88:1 399:1 583:1 920:1 # ναρκοληψία
262:1 662:1 # sanofi
28:1 116:1 299:1 396:1 517:1 527:1 633:1 844:1 # μυοϊνοβλάστη
38:1 60:1 419:1 950:1 # κόμμα
51:1 68:1 87:1 140:1 173:1 317:1 460:1 498:1 521:1 802:1 # λεγεωνέλλα
1:2 6:1 10:1 22:1 25:1 26:1 30:1 60:1 94:1 159:1 240:1 287:1 322:1 423:1 654:1 801:1 891:1 987:1 # δικαστικός
34:1 36:1 76:1 217:1 265:1 366:1 400:1 769:1 900:1 # φάρµακο
6:1 12:1 29:1 32:1 37:1 82:1 110:1 131:1 184:1 239:1 286:1 369:1 # αντιμετώπιζεται
1:1 6:1 29:1 30:1 50:1 52:1 56:1 60:1 94:1 101:1 184:1 292:1 322:1 655:1 # εθελοντικός
10:1 27:1 45:1 52:1 84:1 118:1 121:1 221:1 243:1 256:1 280:1 538:1 # χολοκυστεκτομή
8:1 25:1 55:1 76:1 99:1 205:1 207:1 307:1 471:1 504:1 924:1 # ασυµπτωµατική
2:1 6:1 10:1 12:2 29:1 31:1 41:1 71:1 131:1 147:1 169:1 184:1 239:1 264:1 610:1 # αναντιστοιχία
11:1 13:1 71:1 101:1 108:1 296:1 492:1 573:1 587:1 # σιελόρροια
1:1 5:1 6:1 30:1 37:1 132:1 244:1 308:1 528:1 712:1 864:1 # ετικέτα
1:1 6:1 30:1 34:1 42:1 57:1 129:1 167:1 213:1 290:1 301:1 564:1 833:1 # ινωτικού
6:1 21:1 37:1 40:1 43:1 100:1 140:1 224:1 367:1 385:1 528:1 559:1 # παθογενετικός
52:1 173:1 # φύλλο
19:1 122:1 270:1 362:1 # αδειάζω
13:1 23:1 49:1 95:1 110:1 216:1 223:1 374:1 492:1 525:1 951:1 # αιμορροίδων
1:1 6:1 13:1 15:1 29:1 30:1 50:1 60:1 94:1 140:1 184:1 240:1 292:1 322:1 664:1 801:1 987:1 # γεροντικός
57:1 88:1 212:1 250:1 499:1 532:1 # μινθόλη
77:1 109:1 137:1 248:1 332:1 771:1 # ευρίσκω
2:1 10:1 53:1 63:1 93:1 170:1 205:1 476:1 541:1 998:1 # στρεπτοζοτοκίνη
1:1 6:1 11:1 26:1 30:1 75:1 89:1 107:1 132:1 202:1 218:1 244:1 288:1 291:1 372:1 712:1 746:1 # διαβητικές
305:1 505:1 551:1 809:1 956:1 # gardasil
2:1 8:1 18:1 40:1 43:1 50:1 123:1 284:1 395:1 425:1 455:1 595:1 671:1 952:1 986:1 # ηπατονεφρικό
4:1 17:1 21:1 93:1 126:1 172:1 214:1 243:1 342:1 398:1 451:1 816:1 # ενδαρτηρεκτοµής
13:1 18:1 41:1 49:1 54:1 125:1 143:1 240:1 330:1 452:1 575:1 591:1 836:1 # προορισμός
11:1 19:1 40:1 55:1 58:1 232:1 333:1 341:1 637:1 749:1 # συγγένεια
40:1 50:1 66:1 69:1 77:1 95:1 118:1 175:1 431:1 470:1 480:1 679:1 829:1 # πνευμονιοκοκκικής
9:1 26:1 138:1 237:1 587:1 683:1 718:1 # διόρθωση
2:1 5:1 8:1 43:1 112:1 118:1 123:1 221:1 395:1 472:1 595:1 614:1 671:1 757:1 839:1 871:1 952:1 # ηπατοκυτταρικό
2:1 8:1 38:1 98:1 115:1 123:1 128:1 166:1 170:1 177:1 198:1 462:1 663:1 # χρηματοδοτούμενος
2:1 5:1 8:1 43:1 112:1 118:1 123:1 221:1 395:1 472:1 595:1 614:1 671:1 757:1 839:1 871:1 952:1 # ηπατοκυτταρικά
5:1 32:1 37:1 80:1 95:1 144:1 163:1 235:1 286:1 347:1 599:1 734:1 742:1 # μεταμοσχεύση
9:1 138:1 237:1 # ωση
23:1 24:1 31:1 57:1 341:1 401:1 535:1 813:1 # γάγγραινα
6:1 12:1 29:1 40:1 45:1 57:1 62:1 121:1 131:1 184:1 239:1 388:1 762:1 # αντιχολινεργικός
69:1 92:1 377:1 400:1 535:1 # σφάγιο
43:1 69:1 71:1 74:1 75:1 95:1 178:1 181:1 224:1 # ομοιοπαθητικός
2:1 8:1 33:1 50:1 123:1 321:1 455:1 # ατονία
5:1 12:1 32:1 37:1 40:1 145:1 148:1 163:1 243:1 286:1 301:1 545:1 588:1 734:1 976:1 # μετανεκρωτικός
1:1 6:1 8:1 30:1 38:1 115:1 145:1 164:1 181:1 214:1 224:1 261:1 271:1 597:1 724:1 754:1 # αθηρωματικής
1:1 12:1 22:1 26:1 31:1 60:1 94:1 147:1 240:1 362:1 640:1 654:1 801:1 987:1 # καναδικός
11:1 36:1 38:1 60:1 83:1 108:1 181:1 182:1 224:1 240:1 801:1 941:1 # μαθησιακός
1:1 6:1 15:1 21:1 30:1 40:1 60:1 75:1 94:1 165:1 291:1 322:1 339:1 367:1 372:1 417:1 779:1 # ενεργητικός
241:1 481:1 636:1 814:1 # pseudomonas
54:1 209:1 # πρήζω
28:1 79:1 128:1 310:1 344:1 670:1 # εμπύρηνο
2:1 8:1 42:1 65:1 72:1 87:1 121:1 123:1 936:1 # αλατούχος
1:1 34:1 42:1 45:1 62:1 121:1 129:1 167:1 268:1 290:1 387:1 388:1 409:1 965:1 # χολικούς
15:1 18:1 56:1 57:1 162:1 240:1 313:1 329:1 685:1 # θερινός
17:1 24:1 43:1 103:1 135:1 173:1 180:1 341:1 426:1 498:1 578:1 665:1 680:1 # παραγγέλλω
13:1 17:1 54:1 80:2 95:1 125:1 143:1 204:1 229:1 550:1 612:1 790:1 # προσαρμοσμένος
38:1 219:1 527:1 950:1 # βλέμμα
1:1 6:1 10:1 20:1 25:1 30:1 35:1 39:1 87:1 153:1 159:1 171:1 287:1 423:1 780:1 # απλαστική
3:1 18:1 39:1 41:1 53:1 91:1 113:1 155:1 314:1 452:1 548:1 691:1 # τρισουλφαπυριμιδίνες
8:1 38:1 115:1 166:1 293:1 347:1 369:1 663:1 759:1 977:1 # σχηματώδη
241:1 519:1 994:1 # gondii
33:1 138:1 145:1 233:1 500:1 930:1 # ρωσία
6:1 37:1 55:1 56:1 69:1 80:1 86:1 275:1 309:1 528:1 532:1 # βιοσυνθετικός
17:1 31:1 51:1 68:1 109:1 140:1 317:1 381:1 521:1 802:1 # λεγεωναρίων
2:1 3:1 36:1 47:1 87:1 136:1 155:1 482:1 573:1 691:1 892:1 904:1 968:1 # λακτουλόζη
11:1 19:1 59:1 64:1 166:1 232:1 297:1 332:1 351:1 530:1 # ημίσειας
10:1 22:1 39:1 41:1 66:1 240:1 264:1 277:1 470:1 692:1 975:1 # καπνιστός
15:1 44:1 53:1 105:1 109:1 124:1 138:1 342:1 445:1 632:1 # υπερτρίχωση
24:1 112:1 149:1 217:1 221:1 472:1 614:1 757:1 871:1 # κυττάρα
8:1 240:1 330:1 # ατμός
42:1 84:1 88:1 152:1 171:1 266:1 435:1 468:1 919:1 # πληθυσµού
54:1 69:1 72:1 106:1 199:1 247:1 310:1 344:1 743:1 # εμπρόσθιος
1:1 6:1 19:1 30:1 32:1 40:1 50:1 69:1 136:1 243:1 570:1 686:1 850:1 # μειονεκτικός
10:1 12:1 21:1 32:1 41:1 149:1 264:1 391:1 532:1 880:1 # ανθιστάμενος
6:1 11:1 12:1 15:1 29:1 65:1 68:1 131:1 165:1 173:1 184:1 239:1 417:1 562:1 # αντιαλλεργικός
9:1 193:1 203:1 332:1 # κλίση
16:1 46:1 63:1 78:1 98:1 157:1 227:1 312:1 726:1 # δοξεπίνη
13:1 16:1 46:1 78:1 157:1 174:1 443:1 659:1 # υδροξυζίνη
3:1 68:1 77:1 84:1 117:1 176:1 204:1 541:1 797:1 897:1 # λευκάζουσα
1:1 6:1 16:1 30:1 51:1 60:1 75:1 94:1 240:1 291:1 322:1 372:1 786:1 801:1 870:1 987:1 # φωνητικός
7:1 10:1 27:1 80:1 280:1 293:1 508:1 759:1 # οστεώδης
133:1 224:1 432:1 587:1 # αθόρυβα
13:1 19:1 42:1 72:1 165:1 179:1 211:1 235:1 670:1 714:1 781:1 791:1 # χειρούργος
10:1 13:1 15:1 27:1 50:1 84:1 106:1 187:1 198:1 280:1 538:1 768:1 # υστερόχρονος
15:1 27:1 65:1 73:1 128:1 187:1 295:1 317:1 666:1 785:1 # µεγαλύτερης
358:1 406:1 491:1 505:1 623:1 738:1 # toxoplasma
3:1 52:1 53:1 95:1 155:1 408:1 691:1 # τρέμουλο
14:1 24:1 39:1 58:1 114:1 144:1 157:1 189:1 214:1 251:1 278:1 # αποξηραμένος
13:1 34:1 40:1 77:1 100:1 137:1 160:1 176:1 346:1 480:1 593:1 643:1 771:1 899:1 929:1 # νευρογλυκοπενία
42:1 69:1 72:1 74:1 82:1 121:1 # οπιούχος
5:1 10:1 12:2 22:1 25:1 159:1 281:1 329:1 618:1 976:1 # καστανόξανθος
15:1 19:1 32:1 49:1 69:1 93:1 144:1 158:1 # βορειοαμερικανός
4:1 7:1 26:1 67:1 296:1 317:1 336:1 342:1 # διεγέρτης
61:1 68:1 250:1 427:1 577:1 # αζόλες
17:1 18:1 28:1 57:1 91:1 185:1 333:1 341:1 397:1 432:1 478:1 685:1 # ρινοφαρυγγίτιδα
6:1 16:1 18:1 37:1 46:1 78:1 211:1 528:1 846:1 # kετιριζίνη
17:1 18:1 70:1 186:1 295:1 766:1 886:1 # γαριδάκι
27:1 38:1 310:1 353:1 669:1 # τεμαχίζω
6:1 12:1 31:1 43:1 63:1 65:1 88:1 147:1 205:1 395:1 694:1 953:1 # επαναληπτικός
28:1 58:1 72:1 114:1 166:1 189:1 348:1 628:1 635:1 881:1 955:1 # ψημένος
5:1 29:1 196:1 234:1 # τσάντα
11:1 12:1 24:1 26:1 32:1 107:1 144:1 303:1 310:1 751:1 # διαμεμβρανικός
6:1 16:1 18:1 37:1 46:1 64:1 78:1 211:1 528:1 846:1 # σετιριζίνη
13:1 32:1 37:1 53:1 286:1 370:1 419:1 756:1 # υψόμετρο
13:1 15:1 21:1 40:1 165:1 179:1 367:1 396:1 417:1 587:1 779:1 # ενεργοβόρος
1:1 18:1 23:1 60:1 91:1 94:1 141:1 211:1 240:1 377:1 801:1 804:1 987:1 # σφαιρικός
1:1 23:1 24:1 49:1 92:1 103:1 152:1 195:1 355:1 492:1 648:1 665:1 925:1 # αιµορραγικών
24:1 91:1 269:1 377:1 638:1 # σφαίρα
13:1 15:1 21:1 27:1 29:1 187:1 216:1 539:1 603:1 633:1 664:1 954:1 # εντεροϊοί
21:1 31:1 63:1 73:1 119:1 609:1 616:1 789:1 # επόµενα
4:1 66:1 75:1 106:1 146:1 214:1 220:1 252:1 327:1 339:1 470:1 572:1 # πνιγηρότητα
69:1 72:1 362:1 461:1 # αδέξιος
1:1 28:1 33:1 34:1 50:1 71:1 129:1 178:1 351:1 775:1 800:1 # οικονομία
19:1 27:1 31:1 68:1 79:1 101:1 316:1 419:1 494:1 661:1 683:1 917:1 # τελειόμηνα
19:1 45:1 69:1 74:1 87:1 103:1 121:1 140:1 341:1 555:1 631:1 680:1 855:1 # χολαγγειοπαγκρεατογραφίαβ
8:1 11:1 13:1 21:1 53:1 85:1 100:1 140:1 370:1 378:1 412:1 559:1 645:1 # ιατρογενής
13:1 33:1 36:1 38:1 80:1 148:1 261:1 351:1 429:1 550:1 656:1 800:1 # μακροσωμία
399:1 587:1 910:1 # υόρκη
24:1 76:1 103:1 425:1 665:1 # έµφραγµα
6:1 8:1 24:1 49:1 52:1 70:1 122:1 130:1 164:1 306:1 # δεσλορατιδίνη
11:1 32:1 37:1 72:1 82:1 99:1 228:1 269:1 286:1 # μετωπιαίος
19:1 122:1 299:1 324:1 # δειλά
1:1 14:1 15:1 60:1 94:1 105:1 122:1 177:1 212:1 229:1 334:1 581:1 940:1 # υποδερμικός
9:1 84:1 414:1 436:1 542:1 579:1 708:1 # σύμφυση
10:1 32:1 41:1 55:1 66:1 86:1 149:1 264:1 275:1 880:1 # συνιιστάμενος
13:1 19:1 44:1 211:1 504:1 781:1 949:1 # έµπειρο
4:1 8:1 22:1 38:1 49:1 128:1 166:1 179:1 222:1 430:1 663:1 826:1 # κατηγορηματικός
24:1 46:1 88:1 203:1 213:1 214:1 248:1 269:1 # σκληραίνω
9:1 39:1 43:1 46:1 138:1 144:1 213:1 237:1 351:1 # απαμίνωση
5:1 8:1 55:1 76:1 151:1 205:1 207:1 307:1 369:1 504:1 924:1 # συµπτώµατα
13:1 55:1 86:1 126:1 174:1 178:1 275:1 659:1 916:1 # συνδρομή
10:1 19:1 27:1 118:1 142:1 280:1 289:1 615:1 885:1 # ωοκύστεις
15:1 18:1 44:1 70:1 105:1 124:1 138:1 145:1 162:1 174:1 233:1 318:1 445:1 632:1 930:1 # υπεριδρωσία
9:1 18:1 39:1 41:1 148:1 452:1 488:1 678:1 745:1 758:1 # απέκκριση
69:1 309:1 573:1 # λόβιο
1:1 6:1 30:1 31:1 39:1 55:1 60:1 86:1 94:1 205:1 275:1 322:1 953:1 # συνααπτικός
2:1 63:1 64:1 84:1 112:1 160:1 227:1 267:1 726:1 982:1 # δυσεπίλυτος
9:1 138:1 237:1 380:1 381:1 547:1 # ιωδίωση
3:1 14:1 90:1 437:1 620:1 # ώσπου
4:1 7:1 13:1 15:1 40:1 67:1 356:1 664:1 779:1 785:1 # νεροχύτης
23:1 24:1 38:1 59:1 77:1 112:1 296:1 354:1 611:1 832:1 # μαιευτήρας
55:1 58:1 86:1 95:1 175:1 275:1 460:1 # συνένζυμο
2:1 5:1 23:1 29:1 81:1 112:1 196:1 206:1 279:1 633:1 782:1 914:1 # αυτοϊώνται
23:1 57:1 88:1 91:1 250:1 329:1 499:1 804:1 # φαινόλη
14:1 28:1 38:1 39:1 46:1 91:1 178:1 185:1 269:1 278:1 # αποφαίνομαι
1:1 6:1 8:1 30:1 38:1 60:1 94:1 115:1 164:1 166:1 240:1 271:1 316:1 322:1 597:1 663:1 754:1 801:1 987:1 # τμηματικός
10:1 27:1 51:1 118:1 280:1 521:1 615:1 802:1 885:1 # ωοκύστεων
10:1 27:1 81:1 118:1 280:1 615:1 885:1 # ωοκύστεών
16:1 41:1 58:1 114:1 143:1 189:1 285:1 436:1 468:1 575:1 997:1 # σύνηθισμένο
8:1 11:1 26:1 107:1 149:1 378:1 606:1 681:1 # διατάζω
6:1 12:1 16:1 24:1 46:1 66:1 70:1 78:1 168:1 306:1 380:1 808:1 # ρανιτιδίνη
37:1 73:1 149:1 501:1 942:1 # µετά
226:1 315:1 # rené
55:1 86:1 275:1 404:1 582:1 # συνάχι
17:1 19:1 33:1 44:1 464:1 511:1 949:1 # πειθαρχία
1:1 45:1 52:1 60:1 80:1 92:1 94:1 98:1 100:1 113:1 256:1 320:1 355:1 453:1 600:1 621:1 687:1 740:1 828:1 831:1 857:1 # δοσολογικός
15:1 44:1 82:1 106:1 110:1 124:1 344:2 768:1 # μπιμπερό
6:1 19:1 31:1 36:1 51:1 136:1 145:1 211:1 235:1 482:1 570:1 781:1 791:1 # χειρωνακτικός
34:1 72:1 216:1 # οίκος
14:1 36:1 38:1 39:1 148:1 178:1 278:1 285:1 532:1 656:1 # απομακρύνθεί
21:1 33:1 40:1 48:1 100:1 121:1 140:1 311:1 367:1 559:1 935:1 # ηχογενεία
6:1 8:1 10:1 22:1 25:1 27:1 31:1 77:1 86:1 159:1 222:1 287:1 849:1 # κατευναστικός
10:1 25:1 27:1 88:1 159:1 212:1 250:1 280:1 310:1 499:1 577:1 846:1 # αστεμιζόλης
5:1 8:1 12:1 22:1 40:1 114:1 151:1 166:1 222:1 310:1 316:1 545:1 650:1 955:1 976:1 # κατανεμημένος
13:1 19:1 53:1 70:1 85:1 168:1 212:1 340:1 370:1 446:1 585:1 693:1 830:1 # μιτροειδής
368:1 450:1 519:1 662:1 # nordisk
14:1 33:1 50:1 80:1 95:1 126:1 178:1 380:1 437:1 # ομοσπονδία
15:1 44:1 66:1 79:1 88:1 105:1 124:1 171:1 437:1 445:1 632:1 919:1 # υπερσπληνισμό
# ptc
2:1 76:1 255:1 273:1 # άτοµα
13:1 19:1 24:1 36:1 54:1 74:1 136:1 211:1 235:1 433:1 482:1 781:1 791:1 902:1 # χειροπρακτική
10:1 27:1 240:1 280:1 317:1 329:1 752:1 # στεγνός
2:2 50:1 72:1 75:1 112:1 150:1 279:1 329:1 455:1 782:1 # αυτονόητος
28:1 40:1 50:1 77:1 95:1 100:1 175:1 295:1 470:1 480:1 679:1 775:1 829:1 # πνευμονογαστρικός
8:1 31:1 53:1 109:1 228:1 645:1 # νατρίο
# σόκ
2:1 41:1 42:1 75:1 263:1 467:1 # αµφισβητούµενος
1:1 13:1 20:1 35:1 57:1 66:1 80:1 108:1 137:1 156:1 486:1 550:1 561:1 574:1 695:1 899:1 # τυροσινική
17:1 22:1 28:1 57:1 100:1 102:1 186:1 363:1 399:1 478:1 544:1 755:1 920:1 # καρκινογόνος
23:1 69:1 80:1 87:1 91:1 103:1 155:1 377:1 # πυλαιοσφαγιτιδική
1:1 34:1 45:1 49:1 60:1 62:1 94:1 118:1 268:1 385:1 388:1 583:1 718:1 # ορθοκολικός
1:1 23:1 34:1 74:1 129:1 172:1 # δαικοπή
45:1 55:1 158:1 307:1 403:1 415:1 439:1 924:1 # συµβολή
9:1 11:1 26:1 36:1 107:1 138:1 182:1 203:1 237:1 299:1 571:1 951:1 970:1 # διακλάδωση
1:2 6:1 26:1 30:1 60:1 69:1 71:1 75:1 94:1 291:1 322:1 372:1 576:1 910:1 # διοικητικός
24:1 49:1 117:1 183:1 386:1 708:1 880:1 # κάμφορα
213:1 336:1 # γέρνω
3:1 17:1 22:1 118:1 228:1 363:1 380:1 418:1 533:1 675:1 803:1 838:1 963:1 # µυοκαρδίου
2:1 3:1 14:1 19:1 45:1 47:1 68:1 105:1 137:1 168:1 334:1 405:1 484:1 494:1 703:1 # υπολειτουργώ
18:1 22:1 41:1 49:1 58:1 114:1 143:1 189:1 224:1 385:1 452:1 575:1 591:1 923:1 997:1 # καθορισμένος
41:1 46:1 55:1 63:1 82:1 133:1 175:1 188:1 269:1 303:1 531:1 # επισυμβαίνει
1:1 20:1 23:1 35:1 41:1 195:1 347:1 371:1 393:1 648:1 869:1 # ισχαιµική
1:1 23:1 41:1 117:1 195:1 254:1 347:1 371:1 393:1 648:1 869:1 # ισχαιµικά
1:1 23:1 41:1 60:1 94:1 195:1 347:1 371:1 393:1 648:1 869:1 # ισχαιµικό
2:1 72:1 95:1 100:1 161:1 178:1 183:1 401:1 # τομογράφος
1:1 6:1 9:1 12:1 29:1 30:1 34:1 42:1 76:1 129:1 131:1 167:1 184:1 239:1 290:1 304:1 564:1 833:1 # σηµαντικούς
2:1 5:1 178:1 273:1 502:1 # τομάτα
3:1 33:1 65:1 193:1 361:1 # ουαλία
4:1 10:1 17:1 18:1 41:1 77:1 166:1 249:1 264:1 384:1 393:1 452:1 766:1 # ευχαριστημένος
14:1 17:1 22:1 72:1 363:1 886:1 # άκαρπος
13:1 15:1 27:1 72:1 109:1 187:1 197:1 213:1 373:1 664:1 # νωρίτερος
13:1 14:1 23:1 91:1 177:1 211:1 247:1 377:1 457:1 804:1 940:1 # ποδόσφαιρο
2:1 17:1 18:1 28:1 45:1 49:1 57:1 87:1 301:1 478:1 591:1 685:1 # ωτορινολαρυγγολόγος
1:1 6:1 8:1 30:1 38:1 45:1 84:1 95:1 115:1 143:1 160:1 164:1 271:1 597:1 754:1 856:1 877:1 # μολυσματικότητα
4:1 5:1 15:1 45:1 68:1 75:1 106:1 146:1 220:1 252:1 257:1 327:1 335:1 364:1 385:1 768:1 # θολερότητα
# μή
1:1 2:1 13:1 40:1 157:1 170:1 284:1 425:1 461:1 861:1 986:1 990:1 1000:1 # νεφροτοξικότητά
50:1 95:1 175:1 221:1 259:1 317:1 523:1 679:1 # εγκυμονώ
2:1 25:1 74:1 87:1 143:1 157:1 171:1 212:1 780:1 787:1 990:1 # τοξοπλασμικές
5:1 21:1 23:1 29:1 50:1 196:1 206:1 228:1 292:1 321:1 569:1 914:1 # ενίονται
2:1 25:1 74:1 87:1 143:1 157:1 171:1 212:1 780:1 787:1 990:1 # τοξοπλασμικής
1:1 23:1 34:1 41:1 42:1 129:1 167:1 195:1 290:1 347:1 371:1 393:1 648:1 869:1 # ισχαιµικού
8:1 9:1 22:1 83:1 149:1 154:1 165:1 217:1 222:1 339:1 543:1 606:1 713:1 837:1 # κατάργηση
6:1 9:1 41:1 342:1 488:1 587:1 610:1 # φόρτιση
55:1 175:1 234:1 303:1 459:1 531:1 # συμβάν
2:1 15:1 75:1 633:1 698:1 # ερπητοϊό
28:1 58:1 114:1 189:1 243:1 261:1 293:1 328:1 348:1 578:1 635:1 # εκδηλωμένος
14:1 22:1 23:1 100:1 105:1 110:1 160:1 176:1 208:1 334:1 346:1 374:1 593:1 643:1 929:1 # υπογλυκαιμικός
6:1 17:1 31:1 34:1 45:1 88:1 205:1 395:1 399:1 583:1 920:1 953:1 # ναρκοληπτικός
17:1 43:1 50:1 55:1 135:1 161:1 175:1 179:1 344:1 531:1 535:1 622:1 744:1 848:1 960:1 # συμπαράγοντας
3:1 113:1 172:1 176:1 223:1 321:1 548:1 # τσουκνίδα
6:1 8:1 16:1 24:1 46:1 49:1 52:1 70:1 78:1 164:1 306:1 380:1 # λορατιδίνη
74:1 179:1 470:1 # γοπν
1:1 6:1 12:1 16:1 21:1 30:1 31:1 75:1 103:1 140:1 147:1 291:1 372:1 495:1 559:1 870:1 # αναγενητικών
1:1 23:1 60:1 62:1 94:1 95:1 110:1 185:1 268:1 324:1 374:1 467:1 525:1 # αιμοφιλικός
2:1 29:1 50:1 55:1 86:1 275:1 321:1 455:1 669:1 852:1 # συντονίζω
57:1 65:1 88:1 240:1 329:1 468:1 # αληθινός
28:1 58:1 348:1 408:1 425:1 # φρένο
215:1 246:1 368:1 481:1 636:1 688:1 # naisseria
10:1 17:1 18:1 27:1 33:1 41:1 48:1 264:1 280:1 311:1 452:1 766:1 # αριστεία
1:1 3:1 6:1 11:1 18:1 30:1 117:1 137:1 217:1 254:1 342:1 382:1 405:1 554:1 # ουρτικάρια
11:1 13:1 26:1 54:1 56:1 107:1 108:1 125:1 130:1 177:1 224:1 # προδιαθεσιακούς
6:1 10:1 12:1 29:1 45:1 83:1 88:1 121:1 131:1 184:1 239:1 # αντιχοληστερινικών
36:1 37:1 52:1 84:1 97:1 118:1 155:1 221:1 486:1 # ακετυλοκυστεΐνη
1:1 6:1 11:1 18:1 26:1 30:1 36:1 60:1 94:1 107:1 148:1 168:1 182:1 322:1 758:1 970:1 # διακριτικός
8:1 31:1 86:1 127:1 267:1 362:1 473:1 669:1 # αδυνατίζω
13:1 18:1 53:1 57:1 168:1 186:1 198:1 314:1 329:1 685:1 # κιτρινόχρους
41:1 371:1 # µισά
49:1 55:1 121:1 128:1 333:1 389:1 390:1 430:1 749:1 826:1 918:1 # συγχορηγώ
14:1 38:1 52:1 65:1 74:1 83:1 178:1 216:1 276:1 905:1 # ομαλοποίηση
61:1 62:1 70:1 122:1 328:1 759:1 910:1 # κηλιδώδες
6:1 49:1 54:1 74:1 136:1 145:1 385:1 570:1 668:1 718:1 # ορθοπρωκτικός
12:1 31:1 52:1 65:1 100:1 147:1 320:1 # αναλογώ
11:1 25:1 143:1 240:1 309:1 330:1 761:1 787:1 836:1 # βιασμός
15:1 27:1 41:1 50:1 66:1 98:1 128:1 143:1 187:1 431:1 575:1 692:1 # τερηδονισμένος
6:1 12:1 29:1 108:1 131:1 138:1 184:1 239:1 384:1 # αντιψυχωσικός
6:1 15:1 24:1 28:1 36:1 56:1 57:1 136:1 294:1 313:1 478:1 482:1 497:1 570:1 630:1 # ακτινοθεραπεία
13:1 17:1 60:1 80:1 248:1 298:1 550:1 698:1 718:1 993:1 # αρθροσκόπηση
6:1 10:1 41:1 55:1 86:1 138:1 143:1 213:1 275:1 287:1 330:1 575:1 610:1 836:1 # συνωστισμός
28:1 33:1 56:1 95:1 130:1 178:1 233:1 500:1 630:1 # νομοθεσία
4:1 7:1 10:1 67:1 118:1 249:1 615:1 885:1 # ωοκύστης
1:1 13:1 54:1 80:1 82:1 117:1 125:1 254:1 429:1 550:1 790:1 # προσωπικά
26:1 34:1 49:1 57:1 68:1 77:1 106:1 176:1 897:1 # λευκορόδινη
38:1 59:1 277:1 419:1 # τόμας
17:1 34:1 36:1 38:1 45:1 52:1 91:1 100:1 229:1 256:1 265:1 320:1 397:1 453:1 565:1 583:1 612:1 656:1 996:1 # φαρμακολογικός
223:1 321:1 # κνίδ
28:1 102:1 513:1 823:1 # µόνο
10:1 13:1 21:1 25:1 27:1 29:1 53:1 159:1 295:1 340:1 370:1 476:1 539:1 603:1 971:1 # γαστροεντερικός
1:1 6:1 30:1 36:1 38:1 60:1 65:1 87:1 94:1 136:1 240:1 322:1 482:1 570:1 801:1 850:1 892:1 936:1 987:1 # μαλακτικός
6:1 110:1 # τιμρ
262:1 305:1 662:1 777:1 # zanosar
223:1 293:1 321:1 817:1 # κνίδη
7:1 223:1 321:1 951:1 # κνίδωοης
1:1 6:1 27:1 30:1 77:1 108:1 112:1 117:1 168:1 254:1 554:1 558:1 611:1 658:1 967:1 # σιτευτικά
2:1 72:1 75:1 150:1 628:1 # άψητος
4:1 7:1 48:1 67:1 69:1 122:1 136:1 177:1 309:1 # βιοδείκτης
1:1 2:1 12:1 72:1 136:1 150:1 460:1 467:1 # ανέφικτος
40:1 77:1 234:1 480:1 # άνευ
3:1 22:1 52:1 175:1 178:1 212:1 224:1 324:1 385:1 463:1 923:1 # καθομιλουμένη
1:2 6:1 29:1 30:1 34:1 72:1 82:1 117:1 129:1 184:1 234:1 254:1 564:1 # πικάντικος
2:1 18:1 50:1 121:1 126:1 168:1 174:1 212:1 356:1 703:1 # μιτοχονδριακός
246:1 406:1 553:1 717:1 906:1 # rituximab
13:1 50:1 83:1 88:1 203:1 214:1 316:1 329:1 419:1 # κληρονόμησης
6:1 41:1 75:1 88:1 143:1 224:1 240:1 291:1 330:1 575:1 610:1 836:1 # αθλητισμός
13:1 14:1 41:1 72:1 74:1 276:1 433:1 492:1 587:1 # ισόρροπος
14:1 27:1 32:1 39:1 42:1 52:1 101:1 170:1 278:1 542:1 702:1 763:1 917:1 # αποτελούμενος
13:1 57:1 62:1 72:1 126:1 174:1 659:1 762:1 885:1 # κύλινδρος
12:1 25:2 31:1 55:1 86:1 126:1 147:1 267:1 275:1 361:1 725:1 788:1 849:1 916:1 # ανασυνδυασμός
1:1 5:1 10:1 20:1 35:1 41:1 57:1 66:1 144:1 156:1 212:1 264:1 281:1 561:1 574:1 695:1 # ισταμινικής
33:1 140:1 165:1 345:1 373:1 521:1 556:1 # γεωργία
9:1 138:1 237:1 274:1 332:1 429:1 884:1 # εξίσωση
19:2 69:1 103:1 140:1 211:1 235:1 341:1 356:1 555:1 631:1 680:1 781:1 791:1 855:1 # αγγειοχειρουργός
10:1 32:1 87:1 101:1 103:1 138:1 145:1 198:1 389:1 840:1 930:1 # μελαγχρωστική
6:1 10:1 12:1 29:1 41:1 53:1 131:1 184:1 239:1 264:1 408:1 476:1 610:1 # αντιστρέψιμος
7:1 9:1 36:1 87:1 96:1 116:1 136:1 149:1 448:1 482:1 892:1 # λακτάσης
10:1 27:1 40:1 41:1 55:1 86:1 264:1 275:1 280:1 582:1 657:1 # συννεχιστει
21:1 99:1 308:1 532:1 937:1 # ενθέτω
15:1 18:1 44:1 54:1 57:1 74:1 98:1 109:1 124:1 126:1 162:1 318:1 536:1 685:1 # περινδοπρίλη
19:1 69:1 72:1 # βόειος
2:1 10:1 25:1 159:1 169:1 356:1 # αστοχώ
13:1 21:1 68:1 71:1 329:1 492:1 527:1 587:1 # βλεννόρροια
13:1 23:1 53:1 57:1 66:1 91:1 168:1 185:1 370:1 605:1 804:1 # νιτροφαινυλουρία
1:1 6:1 30:1 95:1 178:1 301:1 333:1 465:1 # ομοζυγωτικός
18:1 22:1 23:1 28:1 42:1 57:1 69:1 72:1 208:1 478:1 619:1 670:1 # καινούριος
10:1 16:1 25:1 46:1 53:1 78:1 109:1 159:1 295:1 476:1 730:1 971:1 # γαστρίνη
14:1 26:1 45:1 50:1 66:1 70:1 160:1 179:1 333:1 431:1 447:1 484:1 622:1 877:1 # πολυγονιδιακός
11:1 16:1 19:1 46:1 56:1 78:1 144:1 232:1 351:1 841:1 # θειαμίνη
1:1 6:1 12:1 16:1 29:1 30:1 83:1 131:1 143:1 184:1 239:1 # αντικνησμώδεις
10:1 17:1 27:1 80:1 109:1 280:1 298:1 508:1 626:1 718:1 # οστεοαρθρίτιδος
19:1 68:1 171:1 172:1 270:1 494:1 571:1 # πλειάδα
19:1 41:1 44:1 105:1 121:1 178:1 336:1 445:1 949:1 # υπεισέρχομαι
38:1 72:1 121:1 353:1 436:1 542:1 950:1 # σύμμαχος
10:1 11:1 25:1 83:1 88:1 108:1 159:1 203:1 243:1 761:1 # εκκλησιαστικός
3:1 18:1 148:1 183:1 185:1 259:1 592:1 626:1 758:1 846:1 # γκριζεοφουλβίνη
2:1 31:1 34:1 37:1 50:1 97:1 118:1 427:1 577:1 # κετοκοναζόλη
9:1 19:1 40:1 46:1 76:1 269:1 304:1 # σηµαίνει
19:1 23:1 38:2 103:1 110:1 140:1 374:1 518:1 555:1 784:1 # αιμαγειώματα
17:1 24:1 39:1 43:1 69:1 108:1 135:1 171:1 180:1 300:1 343:1 415:1 426:1 # παραπλήσιος
28:1 55:1 86:1 275:1 356:1 # συνοχή
1:1 66:1 156:1 200:1 282:1 # νικώ
1:1 23:1 41:1 81:1 195:1 200:1 225:1 282:1 347:1 357:1 371:1 393:1 648:1 869:1 # ισχαιµικών
9:1 12:1 31:1 34:1 36:1 42:1 83:1 147:1 154:1 167:1 265:1 # ανακούφηση
62:1 110:1 240:1 330:1 # λιμός
9:1 63:1 82:1 83:1 128:1 154:1 168:1 188:1 354:1 673:1 832:1 # επιτήρηση
1:1 36:1 60:1 87:1 94:1 155:1 186:1 435:1 630:1 892:1 # ωοθυλακικός
5:1 34:1 36:1 42:1 66:1 167:1 265:1 285:1 674:1 # τακούνι
1:1 5:1 6:1 8:1 22:1 30:1 60:1 94:1 112:1 151:1 222:1 258:1 322:1 414:1 558:1 650:1 658:1 # καταφυτικός
63:1 82:1 87:1 188:1 251:1 699:1 705:1 # επιφύλαξη
1:1 60:1 92:1 94:1 101:1 240:1 355:1 458:1 801:1 987:1 # βελγικός
18:1 69:1 127:1 136:1 619:1 638:1 # κτίριο
12:1 28:1 33:1 45:1 52:1 80:1 100:1 113:1 256:1 320:1 345:1 449:1 453:1 556:1 621:1 627:1 # ανοσολογία
9:1 63:1 130:1 227:1 235:1 332:1 347:1 441:1 726:1 742:1 # επίσχεση
3:1 13:1 105:1 148:1 411:1 # κρουπ
3:1 27:1 28:1 54:1 137:1 145:1 301:1 302:1 405:1 588:1 668:1 820:1 896:1 # πρωτεϊνουρία
62:1 72:1 95:1 110:1 498:1 525:1 # ωφέλιμος
19:1 21:1 28:1 32:1 41:1 103:1 204:1 391:1 419:1 557:1 755:1 756:1 842:1 # εισαγόμενος
11:1 25:1 26:1 32:1 87:1 107:1 224:1 233:1 634:1 711:1 780:1 # διαθλασίμετρο
5:1 37:1 116:1 163:1 235:1 347:1 742:1 888:1 # άσχετα
5:1 13:1 17:1 45:1 52:1 100:1 112:1 221:1 256:1 320:1 360:1 453:1 472:1 614:1 757:1 839:1 871:1 927:1 983:1 # κυτταρολογία
2:1 77:1 199:1 269:1 301:1 332:1 340:1 361:1 786:1 # φωτοευαίσθητος
12:1 29:1 131:1 567:1 778:1 # αντέχω
26:1 299:1 571:1 # λάδι
502:1 977:1 # μάχη
17:1 21:1 22:1 28:1 118:1 122:1 272:1 362:1 363:1 399:1 557:1 920:1 963:1 # αδενοκαρκίνωμα
27:1 54:1 60:1 145:1 240:1 301:1 588:1 653:1 668:1 801:1 820:1 896:1 # πρωτεϊκός
10:1 33:1 53:1 84:1 109:1 279:1 476:1 538:1 853:1 # αυστρία
# μύω
17:1 24:1 43:1 46:1 65:1 87:1 133:1 135:1 180:1 218:1 269:1 426:1 936:1 # παραλαβαίνω
7:1 49:1 293:1 349:1 759:1 # ορώδης
1:1 13:1 26:1 148:1 177:1 212:1 270:1 560:1 581:1 751:1 # μικροδιάβρωση
75:1 85:1 88:1 354:1 # πωλητής
1:1 13:1 54:1 117:1 125:1 178:1 186:1 254:1 316:1 365:1 # προμηκικά
19:1 64:1 101:1 142:1 200:1 289:1 297:1 454:1 620:1 # ελκώσεις
2:1 11:1 23:1 26:1 45:1 52:1 92:1 100:1 107:1 168:1 256:1 320:1 453:1 600:1 687:1 703:1 740:1 812:1 # διαιτολογικός
29:1 50:1 51:1 99:1 116:1 121:1 134:1 292:1 347:1 392:1 # πάσχοντων
312:1 523:1 657:1 667:1 # ξεχνώ
5:1 8:1 17:1 22:1 151:1 222:1 360:1 408:1 492:1 650:1 747:1 # καταρρέω
63:1 72:1 158:1 183:1 227:1 396:1 726:1 # επίφοβος
375:1 # wakefield
# cbpp
38:1 49:1 65:1 122:1 183:1 229:1 386:1 565:1 # φορμαλδεΰδη
26:1 60:1 77:1 86:1 160:1 176:1 250:1 296:1 485:1 # διευκόλυνση
1:1 20:1 22:1 26:1 35:1 70:1 447:1 654:1 # καψιδική
52:1 100:1 179:1 190:1 320:1 # άλογο
32:1 950:1 # μμε
34:1 44:1 74:1 317:1 339:1 389:1 535:1 # κοπεγχάγη
137:1 161:1 186:1 437:1 886:1 # σπυράκι
41:1 77:1 143:1 166:1 212:1 240:1 330:1 575:1 836:1 # ευφημισμός
15:1 51:1 56:1 161:1 313:1 # θεράπων
15:2 27:1 44:1 105:1 124:1 187:1 342:1 349:1 445:1 632:1 # υπερτερώ
6:1 12:1 14:1 29:1 99:1 110:1 114:1 131:1 184:1 239:1 308:1 # αντιμέτωπος
1:1 6:1 8:1 17:1 30:1 43:1 93:1 133:1 135:1 164:1 271:1 303:1 310:1 # παρεμβατικός
14:1 42:1 52:1 65:1 74:1 87:1 276:1 295:1 # γαλοπούλα
23:1 38:1 48:1 103:1 110:1 140:1 261:1 341:1 374:1 381:1 631:1 680:1 855:1 # αιμαγγείωμα
63:1 82:1 127:1 188:1 197:1 301:1 346:1 472:1 572:1 578:1 # επιγλωττίτιδα
58:1 63:1 82:1 110:1 114:1 175:1 188:1 189:1 221:1 316:1 365:1 # επιμηκυμένος
17:1 24:1 53:1 87:1 170:1 179:1 333:1 341:1 432:1 773:1 945:1 # λαρυγγοτραχειίτιδα
38:1 209:1 860:1 # ρήμα
58:1 66:1 69:1 114:1 175:1 189:1 # υμένιο
23:1 62:1 70:1 82:1 84:1 172:1 238:1 267:1 383:1 # δυσλιπιδαιμία
# gmp
10:1 13:1 53:1 116:1 117:1 370:1 476:1 # κάστρο
1:1 6:1 9:1 25:1 30:1 60:1 94:1 205:1 240:1 322:1 376:1 395:1 801:1 953:1 987:1 # ασηπτικός
2:1 10:1 169:1 # στοά
3:1 13:1 15:1 52:1 64:1 74:1 87:1 155:1 171:1 411:1 664:1 691:1 # σερουλοπλασμίνης
41:1 63:1 82:1 88:1 109:1 188:1 203:1 214:1 223:1 248:1 # επισκληρίδιο
38:1 542:1 666:1 # λύμα
11:1 19:1 27:1 148:1 161:1 232:1 259:1 273:1 317:1 # εγκράτεια
13:1 28:1 100:1 102:1 174:1 443:1 659:1 755:1 823:1 # υδρογόνο
8:1 14:1 22:1 39:1 122:1 127:1 177:1 222:1 243:1 278:1 473:1 669:1 940:1 # αποδεκατίζω
10:1 26:1 69:1 84:1 127:1 221:1 223:1 538:1 576:1 # κυστίδιο
2:1 10:1 71:1 72:1 121:1 169:1 436:1 615:1 # σύστοιχος
26:1 53:1 61:1 69:1 74:1 109:1 205:1 410:1 576:1 722:1 # διοπτρίες
9:1 14:1 83:1 154:1 216:1 905:1 # ποίηση
1:1 6:2 9:1 12:1 29:1 30:1 41:1 131:1 184:1 205:1 239:1 395:1 488:1 610:1 953:1 # αντισηπτικός
1:1 21:1 57:1 66:1 156:1 224:1 458:1 561:1 695:1 # βενζαθινικής
11:1 12:1 21:1 24:1 66:1 98:1 118:1 126:1 148:1 398:1 536:1 690:1 808:1 882:1 # ενδοκρανιακός
33:1 40:1 55:1 86:1 109:1 174:1 275:1 689:1 853:1 # συνεδρία
1:1 6:1 9:1 28:1 30:1 68:1 77:1 80:1 112:1 328:1 558:1 611:1 627:1 658:1 897:1 967:1 # νοσηλευτικός
12:2 31:1 40:1 43:1 63:1 77:1 137:1 147:1 349:1 480:1 545:1 694:1 771:1 # επανανευρώσουν
9:1 32:1 37:1 84:1 149:1 286:1 414:1 579:1 942:1 # μετάφυση
5:1 37:1 44:1 308:1 # πετσέτα
40:2 51:1 145:1 599:1 670:1 # νεύρωνε
5:1 65:1 168:1 240:1 573:1 # ιταλός
15:1 18:1 32:1 162:1 270:1 # μεριά
17:1 23:1 24:1 81:1 180:1 213:1 518:1 980:1 # αραιώνω
63:1 82:1 110:1 188:1 213:1 285:1 316:1 365:1 885:1 # επιμηκύνω
14:1 51:1 177:1 380:1 381:1 940:1 # ποδίων
17:1 34:1 38:1 106:1 # μαρόκο
5:1 12:1 13:1 29:1 37:1 50:1 53:1 64:1 196:1 292:1 370:1 485:1 569:1 976:1 # οντανσετρονίνης
5:1 9:1 25:1 105:1 119:1 146:1 376:1 421:1 # υπόταση
# aβ
1:1 24:1 60:1 94:1 240:1 258:1 401:1 467:1 801:1 813:1 987:1 # γραφικός
60:1 69:2 80:1 82:1 186:1 248:2 # σκιοσκόπιο
6:1 10:1 12:1 31:1 39:1 40:1 77:1 84:1 147:1 287:1 470:1 480:1 538:1 829:1 # αναπνευστικήπολιομυελίτιδα
10:1 62:1 69:1 80:1 277:1 324:1 508:1 582:1 975:1 # χιλιοστό
23:1 24:1 34:1 52:1 71:1 118:1 158:1 324:1 546:1 # ραιβοκοιλοποδία
14:1 21:1 28:1 31:1 32:1 39:1 46:1 48:1 178:1 278:1 789:1 # εναπομείνουσας
7:1 34:1 45:1 173:1 293:1 583:1 759:1 # κολλώδης
38:1 65:1 178:1 299:1 # ομαλά
38:1 143:1 444:1 856:1 # ξέσμα
1:1 21:1 26:1 98:1 126:1 136:1 340:1 398:1 486:1 536:1 654:1 690:1 # δικτυοενδοθηλιακός
45:1 69:1 179:1 573:1 962:1 # ιολόγο
1:1 3:1 23:1 24:1 60:1 94:1 110:1 137:1 212:1 374:1 405:1 581:1 # ουραιμικό
32:1 36:1 61:1 87:1 136:1 149:1 482:1 880:1 892:1 # λακτάμες
2:1 12:1 29:1 92:1 112:1 118:1 131:1 221:1 295:1 572:1 614:1 852:1 # γιγαντοκυτταρική
65:1 68:1 136:1 144:1 172:1 243:1 333:1 517:1 686:1 # αμυγδαλεκτομή
22:1 25:1 39:1 87:1 108:1 122:1 171:1 243:1 270:1 772:1 780:1 # δεκαπλασιάζω
12:1 31:1 52:1 65:1 84:1 100:1 147:1 204:1 267:1 320:1 345:1 # δυσαναλογία
2:2 8:1 10:1 38:1 115:1 123:1 169:1 178:1 185:1 217:1 400:1 462:1 # στοματοφάρυγγας
13:1 15:1 26:1 54:1 125:1 140:1 177:1 642:1 # προδιέγερση
28:1 55:1 72:1 332:1 384:1 667:1 881:1 # υψίσυχνος
8:1 13:1 15:1 21:1 27:1 29:1 43:1 187:1 395:1 539:1 595:1 603:1 664:1 671:1 952:1 # εντεροηπατική
38:1 60:1 243:1 250:1 261:1 724:1 # εκκόλπωμα
1:1 17:1 24:1 43:1 106:1 135:1 144:1 148:1 180:1 212:1 240:1 426:1 581:1 # παραμικρός
215:1 231:1 315:1 # bechterew
3:1 14:1 90:1 105:2 119:1 146:1 210:1 230:1 334:1 486:1 # υπότυπους
8:1 13:1 24:1 38:1 54:1 100:1 115:1 125:1 144:1 401:1 813:1 950:1 # προγραμματισμός
4:1 5:1 10:1 19:1 27:1 75:1 106:1 146:1 211:1 220:1 252:1 257:1 280:1 327:1 335:1 364:1 781:1 # στειρότητα
379:1 738:1 # koplik
1:1 34:1 45:1 60:1 62:1 94:1 240:1 268:1 388:1 583:1 801:1 987:1 # κολικός
32:1 53:1 93:1 170:1 273:1 274:1 385:1 655:1 945:1 998:1 # μεθοτρεξάτη
11:1 15:1 25:1 36:1 60:1 108:1 165:1 182:1 240:1 295:1 417:1 772:1 801:1 971:1 # εργασιακός
57:1 66:1 102:1 218:1 309:1 561:1 683:1 # αβινιόν
1:1 6:1 13:1 30:1 178:1 200:1 282:1 298:1 301:1 303:1 719:1 993:1 # θρομβωτικών
11:1 36:1 45:1 60:1 62:1 158:1 182:1 240:1 303:1 310:1 388:1 403:1 801:1 991:1 # εμβολιακός
260:1 283:1 368:1 379:1 636:1 818:1 # gallisepticum
23:1 33:1 38:1 41:1 65:1 87:1 233:1 500:1 936:1 # μαλαισία
1:1 5:1 6:1 10:1 30:1 55:1 60:1 65:1 84:1 94:1 281:1 322:1 538:1 549:1 # συσταλτικός
# 113529103817189376
3:1 34:1 46:1 112:1 204:1 213:1 269:1 733:1 # κουτσαίνω
6:1 12:1 29:1 70:1 81:1 131:1 174:1 184:1 239:1 306:1 349:1 # αντιδρών
1:1 22:1 26:1 60:1 94:1 177:1 224:1 240:1 385:1 654:1 801:1 923:1 987:1 # καθοδικός
242:1 540:1 738:1 # κoprowsky
34:1 # φκο
13:1 53:1 79:1 293:1 356:1 370:1 571:1 # τροχάδην
10:1 41:1 54:1 66:1 79:1 85:1 128:1 264:1 354:1 692:1 979:1 # πρηνιστής
6:1 15:1 16:1 44:1 57:1 75:1 105:1 124:1 186:1 291:1 399:1 445:1 544:1 632:1 870:1 938:1 # υπερκινητικός
2:1 8:1 38:1 112:1 115:1 198:1 221:1 349:1 356:1 614:1 784:1 # κυτοχρώματος
38:1 65:1 116:1 299:1 429:1 844:1 # μαλάσσω
6:1 17:1 70:1 72:1 98:1 109:1 197:1 298:1 306:1 402:1 520:1 718:1 # αρθρίτιδος
[truncated: 144,142 more chars]
