# Supplementary material for: A Cross-Lingual Similarity Measure for Detecting Biomedical Term Translations
Source: PLoS One. 2015 Jun 1;10(6):e0126196. doi: 10.1371/journal.pone.0126196 (PMC4452086; doi:10.1371/journal.pone.0126196)
Supplement: S1 dataset — (TGZ) [file pone.0126196.s001.tgz › dataset/en-el/el_1000_ngram_train.dat]

63:1 68:1 205:1 277:1 # 1 λεπτό
61:1 93:1 # 12 ώρες
63:1 68:1 149:1 205:1 # 15 λεπτά
61:1 93:1 # 18 ώρες
352:1 450:1 456:1 # 1st floor
61:1 93:1 191:1 336:1 # 2 µέρες
40:1 61:1 487:1 875:1 # 2 µήνες.
61:1 98:1 122:1 255:1 571:1 874:1 # 2 βδοµάδες
11:1 18:1 24:1 144:1 217:1 382:1 401:1 502:1 813:1 950:1 # 20 γραμμάρια
63:1 68:1 81:1 205:1 369:1 # 20 λεπτών
13:1 # 24 ώρο
27:1 54:1 80:1 145:1 261:1 301:1 429:1 502:1 588:1 626:1 668:1 820:1 896:1 # 26s πρωτεοσωμάτιο
450:1 456:1 994:1 # 2nd floor
61:1 93:1 114:1 336:1 # 3 μέρες
61:1 122:1 178:1 502:1 571:1 # 3 ομάδες
2:1 3:1 47:1 61:1 93:1 # του 3 ώρες
40:1 61:1 487:1 # 3 μήνες,
13:1 32:1 53:1 122:1 178:1 274:1 370:1 385:1 655:1 # δεξτρομεθορφάνης/
63:1 68:1 149:1 205:1 # 30 λεπτά
61:1 93:1 114:1 166:1 336:1 955:1 # 4 ημέρες,
61:1 93:1 # 8 ώρες
61:1 98:1 122:1 255:1 571:1 601:1 672:1 874:1 # 4 εβδοµάδες έως
81:1 349:1 373:1 # 48 ωρών.
15:1 32:1 81:1 166:1 349:1 992:1 # 5 ημερών
63:1 68:1 81:1 205:1 369:1 # 5 λεπτών
7:1 53:1 106:1 122:1 274:1 904:1 968:1 # δεξτρόζης 5%,
13:1 53:1 105:1 112:1 157:1 174:1 432:1 443:1 659:1 # 5- υδροξυτρυπταµίνης
14:1 21:1 62:1 140:1 157:1 238:1 333:1 404:1 559:1 # 5- λιποξυγενάση
81:1 349:1 373:1 # 6 ωρών.
2:1 14:1 15:1 22:1 32:1 39:1 74:1 205:1 276:1 399:1 676:1 # 6- μερκαπτοπουρίνη
2:1 3:1 8:1 91:1 113:1 123:1 155:1 157:1 548:1 691:1 990:1 # 6 - σουλφατοξυµελατονίνης
37:1 81:1 369:1 # 65 ετών
81:1 349:1 373:1 # 7 ωρών
1:1 5:1 6:2 12:1 13:1 15:1 17:1 24:1 29:1 30:1 36:1 38:1 39:1 44:1 54:1 56:1 77:2 91:1 97:1 102:1 112:2 125:1 196:1 229:1 294:1 313:1 331:1 343:1 397:1 404:1 475:1 490:1 497:1 503:1 506:1 522:1 558:2 565:1 611:2 612:1 633:1 641:1 656:1 658:1 954:1 967:2 996:1 # 72 φαρμακευτικά προϊόντα ανά θεραπευτικές
8:1 22:1 61:1 93:1 149:1 222:1 606:1 837:1 # 72 ώρες κατά
31:1 34:1 58:1 248:1 332:1 380:1 909:1 # ένα δίσκο
51:1 62:1 70:1 82:1 238:1 380:1 381:1 # λιπιδίων
11:1 14:1 29:1 50:1 64:1 127:1 186:1 292:1 # σε ποντίκια
9:1 31:1 48:1 58:1 73:1 228:1 304:1 909:1 # ένα σηµείο
4:1 5:2 7:2 10:1 12:1 16:1 29:1 41:1 46:1 51:1 66:1 67:1 78:1 103:1 111:1 131:1 144:1 168:1 196:1 264:1 309:1 319:1 351:1 465:1 598:1 692:1 944:1 # ανταγωνιστή της βιταμίνης
717:1 # abc
7:1 22:1 36:1 128:1 133:1 218:2 638:1 684:1 735:1 # αβακαβίρης 300 mg
7:1 22:1 36:1 128:1 133:1 218:2 638:1 684:1 735:1 # αβακαβίρης 600 mg
120:1 283:1 617:1 704:1 717:1 932:1 # abamectin
636:1 649:1 717:1 # abbott house
88:1 251:1 # « ληξη
11:1 20:1 24:1 34:1 36:1 59:1 62:1 71:1 72:1 85:1 139:1 179:1 182:1 190:1 213:1 234:1 324:1 496:1 590:1 991:1 # άλγος άνω κοιλιακής χώρας
11:1 28:1 34:2 36:1 62:1 71:2 102:1 119:1 182:1 216:1 265:1 324:1 823:1 991:1 # κοιλιακοί πόνοι
2:1 11:1 34:1 36:1 38:1 60:1 62:1 71:1 182:1 216:1 261:1 324:1 724:1 991:1 # κοιλιακό τοίχωμα
1:1 4:1 12:1 22:1 27:1 61:1 75:1 146:1 220:1 252:1 327:1 329:1 442:1 640:1 891:1 # ικανότητες
1:1 4:1 5:1 7:1 9:1 12:1 22:1 63:1 68:1 75:1 82:1 96:1 130:1 146:1 168:1 188:1 220:1 252:1 257:1 327:1 329:1 335:1 364:1 441:1 498:1 567:1 640:1 891:1 # ικανότητα επιτέλεσης
3:1 8:1 12:1 22:1 31:1 63:1 82:1 86:1 121:1 138:1 168:1 188:1 204:1 222:1 277:1 438:1 587:1 718:1 # κατόρθωσαν να επιτύχουν
1:1 45:1 52:1 69:1 84:1 92:1 100:1 108:1 256:1 316:1 320:1 355:1 414:1 453:1 600:1 687:1 740:1 828:1 831:1 857:1 # μη - φυσιολογική
54:1 316:1 # μηφ σ λγ ή υ πρ οά
1:1 12:1 45:1 52:1 69:1 84:1 92:1 100:1 108:1 205:1 251:1 256:1 316:1 320:1 355:1 404:1 414:1 453:1 486:1 568:1 600:1 687:1 740:1 828:1 831:1 857:1 865:1 # μη φυσιολογική ανάπτυξη
1:1 19:1 24:1 40:1 45:1 52:1 69:1 84:1 92:1 100:1 102:1 108:1 211:1 256:1 320:1 355:1 414:1 453:1 510:1 600:1 687:1 740:1 781:1 828:1 831:1 857:1 # µη φυσιολογικά όνειρα
1:1 18:1 21:1 45:1 52:1 53:1 69:2 84:1 92:1 98:1 100:1 108:1 126:1 255:1 256:1 314:1 320:1 355:1 398:1 414:1 453:1 510:1 536:1 600:1 619:1 687:1 690:1 740:1 828:1 831:1 857:1 # µη φυσιολογικό ενδοµήτριο
12:2 18:1 38:1 53:1 65:1 81:1 88:1 205:1 251:1 314:1 404:1 486:1 523:1 568:1 784:1 865:1 # ανώμαλη ανάπτυξη τριχών
1:2 6:1 8:1 20:1 30:1 35:1 43:1 45:1 52:1 69:1 84:1 85:1 92:1 100:1 108:1 139:1 153:1 164:1 236:1 256:1 271:1 320:1 355:1 395:1 414:1 453:1 510:1 595:1 600:1 671:1 687:1 715:1 740:1 811:1 828:1 831:1 857:1 952:1 # µη φυσιολογικής ηπατικής
1:1 25:1 45:1 49:1 52:1 69:1 84:1 92:1 100:1 108:1 165:1 240:1 256:1 266:1 295:1 320:1 355:1 414:1 453:1 510:1 513:1 600:1 687:1 740:1 828:1 831:1 857:1 971:1 # µη φυσιολογικός οργασµός
1:1 7:2 9:1 83:1 96:1 108:1 154:1 181:1 199:1 258:1 269:1 332:1 615:1 720:1 910:1 941:1 985:1 # αφύσικης αίσθησης
1:1 19:1 45:1 52:1 69:1 84:1 92:1 100:1 108:1 132:1 142:1 248:1 256:1 289:1 316:1 320:1 355:1 414:1 453:1 600:1 687:1 740:1 828:1 831:1 857:1 # μη φυσιολογικές σκέψεις,
12:1 33:1 38:1 65:1 193:1 213:1 261:1 724:1 # ανωμαλία
14:1 39:1 45:1 89:1 158:1 219:1 278:1 396:1 403:1 # αποβολές
2:1 3:1 39:1 50:1 119:1 194:1 213:1 234:1 392:1 443:1 455:1 457:1 # πάνω από τον ουδό
49:1 89:1 98:1 243:1 408:1 # εκδορές
1:1 21:1 60:1 66:1 94:1 122:1 156:1 316:1 # μηδενικό
4:1 5:1 8:1 12:2 22:1 25:1 29:1 31:1 36:1 58:1 87:1 131:1 147:1 165:1 191:1 196:1 203:1 214:1 222:1 304:1 325:1 339:1 451:1 780:1 976:1 # κατηργηµένα αντανακλαστικά
5:1 8:1 12:1 15:1 22:2 25:1 28:1 58:1 80:1 113:1 118:1 145:1 151:1 191:1 222:1 224:1 296:1 325:1 421:1 449:1 471:1 621:1 627:1 650:1 923:1 963:1 # καθιερωµένο ανοσοκατασταλτικό
4:1 5:1 32:1 37:1 39:1 45:1 112:1 119:1 158:1 160:1 163:1 194:1 218:1 250:1 286:1 403:1 415:1 706:1 734:1 845:1 # απόλυτη μεταβολή
2:1 3:1 15:1 17:1 18:1 27:1 37:1 39:1 72:1 106:1 112:1 119:1 122:1 150:1 160:1 187:1 194:1 240:1 250:1 330:1 443:1 467:1 511:1 516:1 766:1 768:1 872:1 # απόλυτος αριθμός ουδετερόφιλων
2:1 3:2 9:1 14:1 17:1 34:1 39:1 47:1 49:1 83:1 91:1 106:1 154:1 229:1 278:1 397:1 492:1 502:1 612:1 733:1 886:1 # απορρόφηση του φαρμάκου
9:1 14:1 15:1 25:1 26:1 33:1 39:1 49:1 83:1 106:1 154:1 165:1 233:1 278:1 295:1 296:1 417:1 492:1 500:1 711:1 971:1 # διεργασία απορρόφησης
1:1 2:1 20:1 35:1 41:1 74:1 82:1 113:1 170:1 676:1 # ισοτοπική
407:1 512:1 529:1 563:1 688:1 921:1 # academia
3:1 12:1 32:1 84:1 87:1 101:1 321:1 541:1 669:1 797:1 840:1 # μελανίζουσα
5:1 9:1 63:1 64:1 82:1 86:1 116:1 168:1 188:1 329:1 353:1 400:1 419:1 448:1 760:1 # cml σε επιταχυνόμενη φάση
3:1 9:1 28:1 46:1 55:1 63:1 82:1 86:2 133:1 149:1 168:1 175:1 188:1 269:1 302:1 303:1 438:1 485:1 531:1 760:1 # επιτάχυνση συμβαίνουν
14:1 39:1 85:1 98:1 177:1 278:1 356:1 940:1 # αποδοχής
2:1 14:1 39:1 71:1 122:1 136:1 177:1 216:1 243:1 278:1 686:1 940:1 # οι αποδεκτοί
407:1 416:1 604:1 636:1 # accessed
5:1 7:1 29:1 58:1 196:1 251:1 699:1 # ένταξης
1:1 11:1 19:1 26:1 41:1 44:1 62:1 63:1 65:1 91:1 97:1 107:1 117:1 254:1 259:1 268:1 284:1 317:1 859:1 949:1 # εγκεφαλικά επεισόδια
31:1 51:1 436:1 542:1 708:1 786:1 # 18 σύμφωνα
5:1 23:1 28:1 29:1 50:1 77:1 196:1 206:1 285:1 292:1 394:1 569:1 914:1 # ευθύνονται
9:1 55:1 77:1 81:1 84:2 93:1 333:1 349:1 401:1 549:1 579:1 # συσσώρευση υγρών
1:1 4:1 5:1 17:1 18:1 34:1 36:1 45:1 51:1 112:1 118:1 141:1 158:1 193:1 200:1 221:1 282:1 360:1 381:1 403:1 434:1 439:1 472:1 614:1 757:1 766:1 785:1 839:1 871:1 885:1 983:1 # ακυτταρικών εµβολίων κοκκύτη,
3:1 22:1 36:1 42:1 62:1 65:1 69:1 97:1 113:1 121:1 130:1 155:1 400:1 548:1 691:1 806:1 859:1 880:1 # καλιούχο ακεσουλφάμη
2:1 3:2 5:1 6:1 12:1 47:1 168:1 228:1 321:1 418:1 976:1 # του τιτανίου
12:1 28:1 31:1 39:1 73:1 147:1 470:1 # αναπνοή µε
36:1 37:1 52:1 65:1 72:1 80:1 97:1 155:1 157:1 204:1 486:1 # ακετυλοσαλυκιλικού οξέος
242:1 407:2 814:1 932:1 # achromobacter
7:2 9:1 11:1 12:1 16:1 19:1 38:1 40:1 57:1 63:1 65:1 96:1 97:1 111:1 116:1 149:1 217:1 232:1 392:1 399:1 448:1 461:1 545:1 938:1 # ii), ανεπάρκεια όξινης μαλτάσης
7:1 9:1 18:1 41:1 96:1 148:1 452:1 488:1 678:1 758:1 # έκκρισης
120:1 407:1 608:1 625:1 814:1 # acid sphingomyelinase
1:1 6:1 8:1 10:1 27:1 30:1 60:1 94:1 157:1 164:1 271:1 280:1 322:1 # οξύ στεατικό
120:1 253:1 407:2 428:1 491:1 608:1 795:1 932:1 # acinetobacter,
120:1 253:1 407:2 428:1 491:1 604:1 608:2 795:1 798:1 932:1 # acinetobacter species
253:1 407:1 604:1 # acnes
112:1 379:1 407:1 422:1 688:1 814:1 # acomplia υτ
1:1 3:1 6:1 9:1 10:1 11:1 12:1 23:1 24:1 25:1 26:1 29:1 30:1 34:1 36:1 64:1 84:1 107:1 117:1 127:1 131:1 174:1 223:2 254:1 265:1 287:1 321:1 376:1 423:1 477:1 538:1 554:1 705:1 733:1 797:1 903:1 # αντίδραση σε αιφνίδια ακουστικά
4:1 7:1 67:1 # της
4:2 13:1 23:1 49:1 63:1 75:1 95:1 110:1 136:1 185:1 220:1 227:1 324:1 374:1 467:1 492:1 525:1 605:1 726:1 # επίκτητη αιμορροφιλία
14:1 39:1 50:1 58:1 95:1 178:1 213:1 278:1 679:1 937:1 # απομονωθέντων
1:1 34:1 36:1 42:1 62:1 129:1 148:1 155:1 167:1 268:1 290:1 432:1 # ακρυλικού
10:1 24:1 59:1 130:1 336:1 567:1 # εστέρας,
19:1 68:1 173:1 407:1 494:1 498:1 628:1 946:1 # έλλειψη acth
283:1 407:1 # actifed
1:1 7:1 9:1 31:1 81:1 86:1 96:1 116:1 161:1 174:1 200:1 225:1 263:1 267:1 282:1 357:1 371:1 448:1 764:1 869:1 # δυναµικών δράσης
14:1 15:1 21:1 40:1 71:1 74:1 165:1 179:1 276:1 367:1 417:1 466:1 701:1 736:1 779:1 # ενεργοποιηθεί
2:1 13:1 15:1 21:1 25:1 40:1 42:1 74:1 87:1 158:1 165:1 171:1 179:1 255:1 298:1 367:1 417:1 439:1 779:1 780:1 993:1 # ενεργού θροµβοπλαστίνης (aptt), το
14:1 15:1 16:1 21:1 27:1 40:1 54:1 71:1 74:1 145:1 165:1 179:1 276:1 301:1 367:1 417:1 466:1 588:1 668:1 701:1 736:1 779:1 820:1 896:1 # ενεργοποιημένη πρωτεΐνη c
2:1 14:1 15:1 21:1 40:1 50:1 71:1 74:1 165:1 179:1 276:1 296:1 367:1 417:1 455:1 466:1 701:1 779:1 # ενεργοποιεί τον
31:1 58:1 909:1 # ένα
1:1 6:1 10:1 24:1 25:1 30:1 51:1 159:1 174:1 287:1 423:1 477:1 903:1 # δραστικων
11:1 15:1 21:1 40:1 66:1 102:1 106:1 165:1 198:1 367:1 417:1 440:1 514:1 779:1 882:1 926:1 # ενεργή χρόνια
3:1 15:1 21:1 40:1 42:1 101:1 121:1 165:1 179:1 219:1 367:1 389:1 417:1 537:1 642:1 779:1 # ενεργού ελέγχου,
1:1 6:1 15:1 20:1 21:1 30:1 35:1 40:1 75:1 153:1 165:1 291:1 339:1 367:1 372:1 417:1 779:1 999:1 # ενεργητικής
15:1 21:1 40:1 50:1 68:1 95:1 165:1 240:1 317:1 367:1 412:1 417:1 469:1 679:1 755:1 779:1 # ενεργός φλεγμονή
3:1 15:1 17:1 21:1 34:1 40:1 42:1 91:1 165:1 179:1 229:1 367:1 397:1 417:1 502:1 612:1 733:1 779:1 886:1 # ενεργού φαρμάκου
7:1 8:1 9:1 15:1 21:1 40:1 42:1 76:1 96:1 127:1 138:1 165:1 179:1 207:1 237:1 307:1 367:1 381:1 387:1 409:1 414:1 417:1 473:1 779:1 # ενεργούς φυµατίωσης,
6:1 8:2 76:1 87:1 99:1 101:1 164:1 173:1 207:1 471:1 966:1 # ελλατωµατική
2:1 4:1 9:1 12:1 14:1 41:1 66:1 74:1 83:1 154:1 240:1 266:1 276:1 308:1 393:1 510:1 513:1 630:1 676:1 692:1 808:1 908:1 937:1 # µηχανισµός τοποθέτησης
11:1 12:1 18:1 19:1 26:1 33:1 40:2 48:1 57:1 63:2 70:1 82:1 97:1 157:1 188:1 217:1 232:1 284:1 311:1 312:1 392:1 399:1 425:1 447:1 545:1 986:1 # οξεία επινεφριδική ανεπάρκεια
4:1 25:1 33:2 38:1 39:1 40:1 48:1 57:1 59:1 71:1 75:1 77:1 88:1 109:1 119:1 157:1 175:1 192:1 194:1 214:1 293:1 311:1 312:1 328:1 329:1 451:1 470:1 480:1 829:1 853:1 # οξείας δηλητηρίασης από οινόπνευμα
4:1 11:1 17:2 18:2 20:1 24:1 28:1 33:1 36:2 43:1 48:1 57:1 118:1 133:1 135:1 136:1 157:1 180:1 182:1 214:1 311:1 312:1 382:1 426:1 451:1 478:1 482:1 492:1 496:1 590:1 660:1 685:1 873:1 # οξεία βακτηριακή παραρρινοκολπίτιδα
231:1 305:1 315:1 407:2 519:1 529:1 551:1 688:1 815:1 # acute cardiac failure
10:1 33:1 45:1 48:1 52:1 84:1 118:1 121:1 127:1 157:1 197:1 221:1 256:1 311:1 312:1 538:1 # οξεία χολοκυστίτιδα
10:1 11:1 12:1 13:1 27:1 33:1 38:1 66:1 91:1 126:1 157:1 174:1 178:1 269:1 280:1 284:1 285:1 436:1 659:1 808:1 882:1 # οξέα στεφανιαία σύνδρομα
5:1 7:1 9:1 25:1 33:1 48:1 59:1 96:1 105:1 119:1 146:1 157:1 192:1 311:1 312:1 376:1 421:1 # οξείας υπότασης
120:1 215:1 231:3 246:1 407:1 450:1 512:1 553:1 624:1 688:1 # acute intermittent porphyria
23:1 33:2 48:1 68:1 77:1 157:1 195:1 311:1 312:1 384:1 393:1 594:1 648:1 897:1 # οξεία λευχαιµία
5:1 8:1 38:1 43:1 55:1 79:1 84:1 115:1 151:1 175:1 205:1 279:1 310:1 316:1 329:1 344:1 369:1 531:1 784:1 848:1 950:1 1001:1# συμπτώματα εμμηνόπαυσης
21:1 23:1 28:1 33:2 42:1 48:1 52:1 59:2 68:1 77:1 100:1 101:1 110:1 140:1 157:1 192:2 311:1 312:1 320:1 351:1 374:1 384:1 393:1 517:1 557:1 559:1 800:1 897:1 # οξείας μυελογενούς λευχαιμίας
6:2 8:1 15:1 28:1 33:1 36:1 38:1 39:1 45:1 48:1 57:1 59:1 70:1 115:1 119:1 122:1 127:1 136:1 157:1 158:1 192:1 193:1 194:1 197:1 229:1 306:1 311:1 312:1 396:1 402:1 403:1 473:1 478:1 482:1 520:1 565:1 570:1 # οξείας δερματίτιδας από ακτινοβολία
201:1 231:1 315:2 323:1 352:1 359:1 368:1 407:1 424:1 450:1 491:1 519:1 604:2 # acute respiratory distress
6:1 10:1 11:1 12:2 19:1 31:1 33:1 39:1 40:2 48:1 63:1 77:1 84:1 97:1 147:1 157:1 217:1 232:1 287:1 311:1 312:1 392:1 399:1 470:1 480:1 538:1 545:1 829:1 # οξεία αναπνευστική ανεπάρκεια
17:1 21:1 31:1 41:1 50:1 66:1 152:1 266:1 366:1 431:1 692:1 789:1 894:1 895:1 908:1 # εναρµονισµένη
226:1 563:1 580:1 994:1 # addendum
3:1 28:1 41:1 58:1 114:1 143:1 189:1 210:1 230:1 302:1 348:1 575:1 635:1 655:1 997:1 # εθισμένους
241:1 283:1 489:1 519:1 890:1 # addiction
3:1 13:1 14:1 27:1 37:1 49:1 54:1 56:1 61:1 88:1 90:1 106:1 109:1 171:1 183:1 185:1 199:1 214:1 247:1 386:1 410:1 442:1 516:1 524:1 605:1 743:1 919:1 # πρόσθετες πληροφορίες που
9:1 26:1 86:1 296:1 435:1 485:1 599:1 # διεύθυνση
338:1 359:1 563:1 # adefovir
17:1 21:1 22:1 28:1 118:1 122:1 272:1 362:1 363:1 399:1 557:1 920:1 963:1 # αδενοκαρκίνωμα
21:1 51:1 99:1 122:1 134:1 213:1 261:1 273:1 362:1 502:1 731:1 # αδενωμάτων
226:1 323:1 368:1 406:1 491:1 526:1 563:1 662:1 777:1 809:1 814:1 # adenomatous polyposis
226:1 323:1 368:1 379:1 406:1 422:1 491:1 526:2 563:1 662:1 777:1 809:1 814:1 # adenomatous polyposis coli
4:1 17:1 20:1 43:1 63:1 79:1 104:1 135:1 399:1 694:1 920:1 # την επαρκή
2:1 60:1 75:1 88:1 112:1 118:1 173:1 250:1 279:1 782:1 # αυτοκόλλητο
2:1 60:1 63:1 72:1 75:1 88:1 95:1 112:1 118:1 122:1 130:1 143:1 173:1 223:1 227:1 250:1 279:1 726:1 782:1 # αυτοκόλλητος επίδεσμος
4:1 7:2 9:1 13:1 17:1 54:1 67:1 80:1 95:1 96:1 100:1 125:1 204:1 229:1 247:1 457:1 550:1 612:1 790:1 # προσαρμογές της δόσης
15:1 19:1 24:1 32:1 38:1 55:1 56:1 69:1 88:1 145:1 166:1 171:1 175:1 214:1 261:1 294:1 313:1 344:1 497:1 531:1 630:1 724:1 848:1 919:1 977:1 992:1 # συμπληρωματική χημειοθεραπεία
1:2 3:1 15:1 18:1 20:1 24:1 33:1 34:1 35:1 39:1 44:1 48:1 56:1 63:1 82:1 129:1 137:1 141:1 188:1 294:1 311:1 313:1 331:1 343:1 405:1 475:1 490:1 497:1 503:1 506:1 507:1 509:1 522:1 700:1 716:1 733:1 737:1 741:1 753:1 770:1 783:1 825:1 862:1 # 42 επικουρική θεραπεία
18:1 26:1 40:1 57:1 63:1 70:1 82:1 188:1 284:1 425:1 447:1 986:1 # επινεφριδιακή
120:1 226:1 260:2 283:1 305:1 315:1 406:1 422:1 450:1 481:1 489:1 529:2 608:1 662:1 814:1 # adrenal cortical carcinoma
11:1 12:1 18:1 19:1 26:1 40:2 57:1 63:2 70:1 82:1 97:1 188:1 217:1 232:1 284:1 392:1 399:1 425:1 447:1 545:1 986:1 # επινεφριδιακή ανεπάρκεια
2:1 5:1 8:1 10:1 18:1 22:1 25:1 26:1 40:1 45:1 57:1 63:1 70:1 82:1 151:1 159:1 169:1 188:1 222:1 284:1 415:1 421:1 425:1 447:1 650:1 812:1 986:1 # επινεφριδιακή καταστολή
26:1 40:1 57:1 63:1 82:1 109:1 188:1 223:1 284:1 425:1 986:1 # επινεφρίδια
1:1 15:1 17:1 21:1 27:1 29:1 40:1 43:1 50:1 61:1 92:1 93:1 135:1 161:1 165:1 174:1 179:1 292:1 355:1 362:1 367:1 417:1 442:1 535:1 539:1 622:1 744:1 779:1 960:1 # αδρενεργικούς παράγοντες
1:1 10:1 15:1 21:1 40:1 41:1 51:1 66:1 81:1 92:1 93:1 103:1 165:1 174:1 264:1 355:1 362:1 367:1 369:1 417:1 465:1 598:1 692:1 779:1 # αδρενεργικών αγωνιστών
1:1 15:1 21:1 40:1 92:1 93:1 165:1 174:1 355:1 362:1 367:1 417:1 779:1 # αδρενεργικούς
1:1 14:1 15:1 21:1 40:1 51:1 92:1 93:1 98:1 105:1 165:1 174:1 177:1 334:1 355:1 356:1 362:1 367:1 417:1 652:1 779:1 940:1 # αδρενεργικών υποδοχέων
120:1 246:1 608:1 688:1 704:1 # αdriamycin
1:1 2:1 3:1 11:1 21:1 47:1 61:1 62:1 92:1 97:1 210:1 230:1 268:1 326:1 412:1 # για τους ενήλικες
1:1 21:1 48:1 61:1 62:1 92:1 97:1 268:1 296:1 333:1 412:1 474:1 707:1 # ενήλικες υγιείς
13:1 50:1 100:1 174:1 179:1 258:1 404:1 414:1 443:1 622:1 659:1 # αφυδρογονάση
1:1 13:1 33:1 54:1 58:1 62:1 125:1 128:1 191:1 268:1 272:1 304:1 325:1 328:1 356:1 373:1 # προχωρηµένη ηλικία
13:1 17:1 22:1 28:1 46:1 54:1 58:1 114:1 125:1 128:1 166:1 189:1 272:1 356:1 363:1 373:1 399:1 607:1 920:1 955:1 # προχωρημένο καρκίνο
9:1 13:1 22:1 23:1 54:1 58:1 114:1 125:1 128:1 138:1 145:1 166:1 189:1 208:1 237:1 272:1 356:1 373:1 492:1 638:1 930:1 955:1 # και προχωρημένη κίρρωση
4:1 50:1 68:1 136:1 171:1 304:1 460:1 626:1 678:1 # πλεονέκτηµα
3:1 12:1 15:1 17:1 19:1 21:1 34:1 40:2 63:1 75:1 81:1 82:1 91:1 140:1 165:1 188:1 366:1 367:1 397:1 417:1 510:1 511:1 518:1 545:1 555:1 733:1 779:1 874:1 886:1 894:1 948:1 980:1 # ανεπιθύµητων ενεργειών φαρµάκου
12:1 15:1 19:1 21:1 40:2 63:1 71:1 75:1 81:1 82:1 140:1 165:1 188:1 367:1 417:1 510:1 511:1 518:1 545:1 555:1 779:1 948:1 980:1 # ανεπιθύµητων ενεργειών οι
11:1 15:1 106:1 309:1 768:1 # αερόβια
215:2 226:2 231:1 242:2 253:1 407:1 604:1 624:1 932:1 # aerogenes enterobacter
215:1 241:1 242:1 481:1 505:1 814:1 # aeromonas
6:1 23:1 33:1 45:1 52:1 69:1 100:1 168:1 256:1 320:1 345:1 453:1 556:1 # αιτιολογίας
3:1 4:1 63:1 86:1 93:1 113:1 116:1 214:1 438:1 548:1 698:1 # επηρεάσουν τη
5:1 37:1 50:1 52:1 73:1 163:1 173:1 190:1 218:1 459:1 501:1 706:1 # µεταβάλλονται
13:1 54:1 80:1 88:1 125:1 166:1 458:1 527:1 550:1 672:1 790:1 # προσβεβλημένη
231:1 323:1 379:1 551:1 688:1 995:1 # affiliate
1:2 12:1 18:1 20:1 22:1 35:1 66:1 141:1 156:1 258:1 425:1 574:1 640:1 808:1 891:1 # αφρικανικής
4:1 5:1 19:1 33:1 39:1 44:1 49:1 52:1 79:1 104:1 109:1 119:1 168:1 176:1 183:1 185:1 194:1 203:1 221:1 386:1 853:1 949:1 # έπειτα από την κυκλοφορία
9:1 13:1 37:1 39:1 49:1 53:1 73:1 83:1 85:1 119:1 121:1 149:1 154:1 185:1 194:1 209:1 339:1 370:1 390:1 493:1 501:1 543:1 605:1 646:1 713:1 750:1 765:1 843:1 875:1 901:1 911:1 912:1 913:1 942:1 957:1 958:1 959:1 969:1 972:1 978:1 # µετά από χορήγηση τροφής.
4:1 32:1 37:1 43:1 79:2 84:1 104:1 149:1 279:1 286:1 310:1 316:1 329:1 942:1 950:1 # μετά την εμμηνόπαυση
4:1 9:1 25:1 32:1 37:1 63:1 79:1 104:1 133:1 149:1 286:1 303:1 376:1 745:1 942:1 # μετά την επέμβαση
4:1 37:1 73:1 79:1 103:1 104:1 149:1 440:1 465:1 501:1 598:1 644:1 710:1 942:1 # µετά την αγωγή
6:1 12:1 29:1 31:1 51:1 58:1 99:1 131:1 134:1 184:1 239:1 909:1 # έναντι των
33:1 77:1 84:1 103:1 140:1 233:1 500:1 # αγευσία
11:1 19:1 57:1 63:1 64:1 70:1 82:1 122:1 188:1 212:1 523:1 620:1 # επιδεινώσει μια
1:1 6:1 15:1 18:1 20:1 30:1 35:1 37:1 44:1 49:1 55:1 56:1 63:1 82:1 85:1 124:1 139:1 153:1 162:1 175:1 183:1 188:1 236:1 318:1 344:1 386:1 511:1 528:1 531:1 705:1 715:1 848:1 864:1 # επιθετικής συμπεριφοράς
10:1 12:1 27:1 31:1 36:1 57:1 147:1 186:1 280:1 300:1 412:1 544:1 # ανακινήστε
31:1 33:1 59:1 103:1 192:1 224:1 752:1 # αγναθίας
27:1 31:1 37:1 56:1 64:1 241:1 491:1 498:1 516:1 738:1 # agopton να έλθετε σε
260:1 315:1 # agreal
2:1 3:1 9:1 24:1 47:1 130:1 227:1 336:1 410:1 441:1 # πίεση του αέρα
120:1 456:1 728:1 777:1 809:1 # aivlosin
38:1 56:1 63:1 227:1 310:1 726:1 # επίθεμα
8:1 9:1 22:1 28:1 40:1 57:1 71:1 74:1 76:1 83:1 128:1 149:1 154:1 198:1 222:1 470:1 478:1 599:1 606:1 673:1 829:1 837:1 948:1 # κατάχρηση οινοπνεύµατος
10:1 21:1 34:1 65:1 68:1 88:1 130:1 155:1 250:1 458:1 499:1 567:1 # αλκοόλη βενζυλεστέρας
1:1 20:1 34:1 35:1 62:1 65:1 75:1 88:1 155:1 250:1 268:1 486:1 499:1 910:1 # αλκοόλη κητυλική
34:1 65:1 250:1 415:1 628:1 # η λήψη αλκοόλ
7:1 34:1 38:1 56:1 63:1 65:1 88:1 227:1 250:1 310:1 499:1 726:1 824:1 # επίθεμα αλκοόλης
14:1 34:1 42:1 45:1 52:1 65:1 149:1 170:1 256:1 393:1 763:1 # αλκοολούχα ποτά
1:2 6:1 8:1 20:2 30:1 34:1 35:2 43:1 45:1 62:1 65:1 113:1 153:1 164:1 247:1 268:1 271:1 329:1 388:1 395:1 595:1 671:1 811:1 952:1 # αλκοολική ηπατική νόσο
2:1 11:1 92:1 201:1 260:1 305:1 326:1 956:1 # για το aldara
10:1 13:1 15:1 27:1 50:1 65:1 80:1 98:1 187:1 280:1 508:1 664:1 # αλδοστερονισμό
260:1 406:1 479:1 580:1 921:1 # alemtuzumab,
1:1 13:1 21:1 29:1 50:1 53:1 65:1 66:1 68:1 156:1 370:1 431:1 603:1 774:1 # αλεντρονικό
4:1 79:1 104:1 226:1 241:1 242:1 260:1 323:1 479:1 481:1 519:1 580:1 934:1 994:1 # την alendronate sodium
226:1 241:1 242:1 260:1 407:1 479:1 489:1 608:1 625:1 727:1 994:1 # alendronic acid(
120:1 215:1 260:1 368:1 379:1 479:1 809:1 # alerlisin
1:1 6:1 9:1 23:1 30:1 31:1 37:1 46:1 48:1 49:1 64:1 117:1 179:1 209:1 235:1 254:1 317:1 347:1 401:1 493:1 528:1 554:1 566:1 742:1 750:1 864:1 888:1 928:1 # είναι σε εγρήγορση σχετικά
13:1 14:1 19:1 54:1 70:1 71:1 74:1 98:1 125:1 276:1 340:1 446:1 466:1 585:1 693:1 701:1 # προειδοποιεί
120:1 231:1 260:2 323:1 481:1 529:1 580:1 608:1 995:1 # alginate calcium
4:1 15:1 65:1 79:1 97:1 104:1 116:1 160:1 161:1 176:1 346:1 593:1 643:1 764:1 929:1 # την αλγλυκεράση
34:1 65:1 70:1 80:1 108:1 160:1 176:1 346:1 593:1 643:1 929:1 # αλγλυκοσιδάσης α
64:1 245:1 260:1 379:1 906:1 # alimta σε
16:1 41:1 58:1 62:1 65:1 186:1 211:1 248:1 337:1 408:1 859:1 # αλισκιρένη
16:1 41:1 58:1 62:1 65:1 186:1 211:1 248:1 337:1 408:1 735:1 859:1 # αλισκιρένης 150 mg
1:1 20:1 22:1 35:1 62:1 65:2 268:1 806:1 859:1 # η αλκαλική
1:1 2:1 3:1 8:1 9:1 20:1 22:1 35:1 47:1 62:1 65:2 91:1 116:1 138:1 149:1 268:1 377:1 448:1 606:1 786:1 806:1 859:1 # αλκαλική φωσφατάση του
1:1 2:1 7:1 8:2 9:1 20:1 22:1 35:1 38:1 62:1 65:2 72:1 85:1 91:1 96:1 115:1 116:1 123:1 138:1 139:1 149:1 150:1 236:1 268:1 269:1 350:1 377:1 448:1 462:1 602:1 606:1 634:1 786:1 806:1 859:1 # αλκαλικής φωσφατάσης αίματος
19:1 22:1 52:1 65:2 70:1 340:1 446:1 585:1 693:1 806:1 # αλκαλοειδών
9:1 65:1 117:1 138:1 190:1 237:1 578:1 # αλκάλωση
1:1 6:1 17:1 27:1 29:1 30:1 43:1 50:1 61:1 62:1 65:1 135:1 155:1 161:1 179:1 221:1 292:1 301:1 442:1 535:1 539:1 547:1 622:1 744:1 960:1 # αλκυλιωτικούς παράγοντες
2:1 12:1 16:1 29:1 65:1 87:1 131:1 173:1 562:1 852:1 # αλλαντοΐνη,
215:1 260:1 262:1 479:1 # allergan ltd
215:1 260:1 262:1 305:1 406:1 407:1 416:1 479:1 # allergan pharmaceuticals
1:1 6:1 15:1 20:1 35:1 65:1 68:1 70:1 92:1 101:1 165:1 172:1 173:1 193:1 197:1 221:1 306:1 355:1 383:1 402:1 417:1 515:1 520:1 534:1 562:1 # αλλεργική κυψελίτιδα
1:1 15:1 38:1 60:1 65:1 68:1 92:1 94:1 116:1 165:1 173:1 199:1 355:1 417:1 562:1 872:1 # αλλεργικό άσθμα,
1:1 15:1 20:1 35:1 44:1 63:1 65:1 68:1 82:1 85:1 92:1 139:1 165:1 173:1 176:1 188:1 197:1 236:1 238:1 272:1 284:1 355:1 414:1 417:1 562:1 # αλλεργικής επιπεφυκίτιδας
1:1 6:1 8:1 15:2 20:1 35:1 38:1 65:1 68:1 70:1 92:1 115:1 122:1 127:1 165:1 173:1 197:1 229:1 306:1 355:1 402:1 417:1 473:1 520:1 562:1 565:1 # αλλεργική δερματίτιδα
1:1 15:1 60:1 65:1 68:1 76:1 92:1 94:1 165:1 173:1 216:1 223:1 293:1 304:1 355:1 417:1 562:1 817:1 # αλλεργικό οίδηµα
1:1 9:1 12:1 15:1 20:1 24:1 25:1 29:1 35:1 65:1 68:1 92:1 127:1 131:1 165:1 173:1 174:1 223:1 355:1 376:1 417:1 477:1 562:1 903:1 # αλλεργική αντίδραση, η
1:1 2:1 3:1 6:1 10:1 12:1 15:1 31:1 38:1 39:1 40:1 47:1 60:1 65:1 68:1 77:1 84:1 92:1 94:1 99:1 147:1 165:1 173:1 205:1 261:1 287:1 344:1 355:1 417:1 436:1 470:1 480:1 538:1 542:1 562:1 724:1 829:1 # αλλεργικό σύμπτωμα του αναπνευστικού
1:1 6:1 15:1 18:1 20:1 35:1 57:1 59:1 65:1 68:1 70:1 85:1 92:1 139:1 165:1 172:1 173:1 197:1 236:1 306:1 321:1 355:1 383:1 402:1 417:1 515:1 520:1 534:1 562:1 685:1 893:1 # αλλεργικής ρινίτιδας
1:1 6:1 15:1 19:1 20:1 35:1 65:1 68:1 70:1 92:1 103:1 140:1 165:1 172:1 173:1 197:1 306:1 341:1 355:1 383:1 402:1 417:1 515:1 520:1 534:1 555:1 562:1 631:1 680:1 855:1 # αλλεργική αγγειίτιδα
15:1 33:1 65:1 68:1 165:1 173:1 345:1 417:1 556:1 562:1 # αλλεργία
4:1 10:1 15:1 33:1 65:1 68:1 128:1 165:1 173:1 249:1 345:1 417:1 556:1 562:1 670:1 # αλλεργία στη γύρη
5:1 8:1 12:1 22:1 28:1 151:1 222:1 255:1 449:1 650:1 976:1 # κατανοµή
2:1 21:1 52:1 65:1 89:1 100:1 140:1 173:1 320:1 460:1 559:1 562:1 # το αλλογενές
3:1 14:1 18:1 52:1 57:1 65:1 74:1 90:1 137:1 173:1 276:1 405:1 562:1 685:1 # αλλοπουρινόλης
14:1 39:1 64:1 166:1 212:1 278:1 518:1 620:1 904:1 # αποζημιώσεις
33:1 44:1 65:1 243:1 272:1 578:1 # αλωπεκία
15:3 24:1 27:1 28:1 29:1 39:1 44:1 50:1 56:1 57:1 95:1 102:1 106:1 187:1 294:1 313:1 331:1 343:1 420:1 475:1 490:1 497:1 503:1 506:1 514:1 522:1 539:1 596:1 630:1 679:1 732:1 768:1 775:1 # μονοθεραπεία ιντερφερόνης
2:1 10:1 12:1 25:1 31:1 45:1 48:1 68:1 147:1 159:1 169:1 474:1 707:1 812:1 849:1 # α- αναστολείς
2:1 27:1 37:1 54:1 74:1 145:1 301:1 420:1 588:1 668:1 676:1 820:1 896:1 # α- φετοπρωτεΐνης
5:1 9:1 32:1 37:1 48:1 56:1 88:1 140:1 163:1 218:1 286:1 468:1 483:1 527:1 599:1 615:1 706:1 734:1 # μεταβληθείσα γεύση
241:1 315:1 407:1 580:1 727:1 921:1 # acremonium,
15:1 24:1 27:1 56:1 114:1 117:1 122:1 128:1 166:1 187:1 336:1 584:1 599:1 785:1 955:1 # κάθε δεύτερη ημέρα.
1:1 6:1 21:1 30:1 31:1 34:1 36:2 38:1 65:1 87:1 136:1 173:1 217:1 229:1 265:1 400:1 482:1 562:1 565:1 570:1 656:1 789:1 850:1 892:1 996:1 # εναλλακτικό φάρμακο
1:1 6:1 15:1 21:1 24:1 30:1 31:1 36:1 39:1 44:1 48:1 56:1 61:1 65:1 87:1 136:1 173:1 294:1 313:1 331:1 343:1 410:1 475:1 482:1 490:1 497:1 503:1 506:1 509:1 522:1 562:1 570:1 700:1 716:1 722:1 737:1 783:1 789:1 850:1 875:1 892:1 # εναλλακτικές θεραπείες.
3:1 46:1 52:1 65:1 66:1 69:1 307:1 463:1 594:1 # αλουµίνιο.
1:1 6:1 27:1 30:1 32:1 36:1 37:1 136:1 274:1 286:1 482:1 516:1 570:1 618:1 850:1 # μετεξακτική
2:1 22:1 23:1 27:1 29:1 170:1 208:1 234:1 392:1 702:1 852:1 # πάντοτε και
5:1 12:1 16:1 29:1 38:1 46:1 78:1 131:1 144:1 196:1 362:1 380:1 # αμανταδίνη
17:1 22:1 24:1 32:1 101:1 144:1 180:1 198:1 363:1 573:1 840:1 # καραμελόχρωμη
4:1 7:1 15:1 44:1 67:1 124:1 193:1 197:1 263:1 504:1 # αµπερλίτης
15:1 18:1 44:1 50:1 52:1 124:1 162:1 173:1 190:1 318:1 459:1 546:1 # περιβάλλοντος
3:1 8:1 76:1 127:1 207:1 228:1 418:1 471:1 473:1 951:1 # δωµατίου
406:1 704:1 814:1 # amblyomma
1:1 4:2 5:1 6:1 8:1 12:1 15:1 18:1 22:1 32:1 43:1 44:1 75:2 124:1 146:1 162:1 220:2 238:1 252:1 257:1 291:1 318:1 327:1 329:1 335:1 364:1 595:1 640:1 891:1 # με περιπατητική ικανότητα
13:1 14:2 53:1 71:1 74:2 276:2 370:1 433:1 466:1 468:1 701:1 736:1 # τροποποιηθηκε
1:1 15:1 18:1 20:1 32:1 35:1 141:1 144:1 162:1 507:1 847:1 # αμερική
2:1 3:1 33:1 45:1 47:1 52:1 95:1 100:1 133:1 224:1 256:1 320:1 345:1 453:1 556:1 872:1 # βαθμολογίας του
5:1 16:1 37:1 46:1 78:1 144:2 163:1 351:1 420:1 708:1 # αμφεταμίνη
26:1 46:1 52:1 177:1 227:1 238:1 263:1 324:1 371:1 # αµιλοδιπίνη
1:1 6:2 12:1 28:1 29:1 30:1 34:1 57:1 69:1 100:1 131:1 160:1 170:1 176:1 184:1 239:1 263:1 309:1 346:1 371:1 478:1 546:1 593:1 643:1 929:1 # αµινογλυκοσιδικά αντιβιοτικά
28:1 34:1 57:1 100:1 160:1 176:1 263:1 346:1 371:1 478:1 593:1 643:1 929:1 # αµινογλυκοσίδες ▪
28:1 57:1 144:1 155:1 173:1 185:1 193:1 212:1 414:1 478:1 # αμινοφυλλίνη
12:1 24:1 28:1 53:1 57:1 144:1 170:1 212:1 478:1 485:1 773:1 945:1 # αμινοτρανσφεράση
16:1 26:1 46:1 52:1 78:1 144:1 177:1 227:1 238:1 # αμλοδιπίνη
120:1 253:1 456:1 519:1 704:1 735:1 795:1 # amlodipine 5 mg
26:1 33:1 38:1 51:1 59:1 144:1 160:1 175:1 190:1 192:1 270:1 321:1 560:1 950:1 # διάλυμα αμμωνίας
241:1 580:1 704:1 727:1 # ammonium
241:1 242:1 563:1 580:1 623:1 625:1 704:1 727:1 # ammonium hydroxide
11:1 34:1 36:1 60:1 66:1 144:1 182:1 882:1 886:1 # αμνιακό σάκο.
120:1 245:1 428:1 512:1 704:2 # amphetamine
1:1 15:1 18:1 27:1 141:1 144:1 162:1 170:1 183:1 187:1 272:1 702:1 708:1 847:1 # αμφοτερικίνης β
2:1 26:1 38:1 95:1 108:1 110:1 119:1 160:1 175:1 190:1 226:1 247:1 270:1 315:1 338:1 359:1 481:1 525:1 540:1 560:1 704:1 851:1 # το πόσιμο διάλυμα amprenavir
1:1 8:1 9:1 13:1 20:1 33:1 35:1 53:1 86:1 87:1 103:1 171:1 185:1 203:1 248:1 345:1 361:1 370:1 415:1 432:1 467:1 485:1 556:1 605:1 645:1 803:1 832:1 # πλαγία µυατροφική σκλήρυνση
1:1 6:1 12:1 16:1 17:1 30:1 31:1 39:1 60:1 75:1 94:1 119:1 147:1 194:1 291:1 322:1 372:1 870:1 # ανα από αρνητικό
1:1 12:1 31:1 45:1 62:1 81:1 147:1 158:1 200:1 218:1 225:1 268:1 282:1 357:1 388:1 403:1 845:1 # αναβολικών
1:1 10:1 12:1 13:1 15:1 19:1 27:1 31:1 45:1 62:1 70:1 117:1 147:1 158:1 187:1 218:1 254:1 268:1 280:1 340:1 388:1 403:1 446:1 585:1 664:1 693:1 830:1 845:1 # αναβολικά στεροειδή
4:1 12:1 15:1 31:1 36:1 51:2 106:1 109:1 133:1 136:1 147:1 214:1 309:1 381:1 451:1 482:1 547:1 768:1 # αναερόβιων βακτηρίων
262:1 283:1 352:1 428:1 481:1 604:1 946:1 # anaesthetic
1:1 5:1 6:1 12:1 22:1 23:1 30:1 31:1 36:1 41:1 75:1 76:1 147:1 181:1 199:1 217:1 291:1 366:1 372:1 400:1 566:1 769:1 900:1 964:1 985:1 # τα αναισθητικά φάρµακα
3:1 12:1 14:1 31:1 90:1 93:1 101:1 103:1 147:1 193:1 223:1 293:1 401:1 817:1 # αναγρελίδης που
242:1 262:1 315:1 375:1 379:1 450:1 456:1 481:1 563:1 625:1 883:1 # anagrelide hydrochloride
1:1 6:3 12:2 20:1 22:1 23:1 29:1 30:1 31:1 35:1 37:1 65:1 75:1 93:1 131:1 137:1 147:1 153:1 184:1 208:1 238:1 239:1 291:1 339:1 372:1 528:1 999:1 # αναλγητική και αντιπυρετική
3:1 28:1 46:1 55:1 86:1 133:1 175:1 269:1 302:1 303:1 438:1 531:1 # συμβαίνουν
4:1 9:1 10:1 12:1 79:1 84:1 104:1 160:1 190:1 249:1 404:1 579:1 # ανάλυση στην
1:1 6:1 12:1 22:1 30:1 31:1 65:1 112:1 147:1 160:1 558:1 658:1 891:1 # αναλυτικα
1:1 13:1 45:1 52:1 69:1 148:1 256:1 309:1 371:1 396:1 869:1 # µικροβιολογία
1:1 6:1 12:1 30:1 31:1 51:1 65:1 73:1 81:1 112:1 147:1 160:1 200:1 225:1 282:1 357:1 558:1 655:1 658:1 719:1 748:1 951:1 # αναλυτικών µεθόδων
1:1 6:1 10:1 12:1 16:1 30:1 31:1 83:1 144:1 147:1 287:1 423:1 # αναμνηστικό
1:1 6:1 9:1 10:1 12:1 16:1 18:1 30:1 31:1 39:1 41:1 83:1 119:1 147:1 148:1 194:1 263:1 287:1 423:1 452:1 488:1 758:1 # αναµνηστική απόκριση
6:1 7:1 9:1 12:2 24:1 25:1 29:1 31:1 36:1 87:1 96:1 127:1 131:1 136:1 147:1 155:1 174:1 223:1 258:1 376:1 414:1 477:1 482:1 570:1 892:1 903:1 # αναφυλακτικής αντίδρασης.
6:1 12:1 31:1 36:1 87:1 136:1 147:1 155:1 258:1 414:1 482:1 570:1 883:1 892:1 # αναφυλακτικό shock
2:1 12:1 31:1 36:1 87:1 136:1 147:1 155:1 258:1 414:1 482:1 892:1 # αναφυλακτοειδούς
2:1 9:1 12:2 24:1 25:1 29:1 31:1 36:1 87:1 127:1 131:1 136:1 147:1 155:1 174:1 223:1 258:1 376:1 414:1 477:1 482:1 892:1 903:1 # αναφυλακτοειδής αντίδραση
6:2 12:2 19:1 29:1 31:1 36:1 64:1 70:1 87:1 116:1 131:1 136:1 147:1 155:1 161:1 174:1 184:1 239:1 258:1 297:1 306:1 414:1 482:1 570:1 729:1 764:1 892:1 # αναφυλακτικές αντιδράσεις
1:1 6:1 10:1 12:1 25:1 30:1 31:1 39:1 87:1 147:1 159:1 171:1 287:1 423:1 780:1 # αναπλαστικό
22:1 36:1 73:1 87:1 892:1 # µε θύλακα
262:1 352:1 456:1 491:1 777:1 814:1 # ancylostoma
120:1 262:2 352:1 456:1 491:1 529:1 580:1 727:1 777:1 814:1 # ancylostoma caninum
1:1 12:1 13:1 14:1 19:1 39:1 41:1 50:1 66:1 68:1 95:1 100:1 118:1 126:1 143:1 156:1 174:1 179:1 203:1 278:1 431:1 494:1 575:1 622:1 659:1 774:1 # ανδρογονικού αποκλεισμού
2:1 5:1 8:1 10:1 12:1 13:1 22:1 25:1 45:1 51:2 99:1 100:1 102:1 126:1 134:1 151:1 159:1 169:1 174:1 213:1 222:1 415:1 421:1 650:1 651:1 659:1 755:1 812:1 # καταστολή των ανδρογόνων
242:1 262:1 617:1 814:1 956:1 994:1 # andromeda
49:1 85:1 165:1 440:1 # οργής
215:1 262:1 # angers
4:1 7:1 10:1 249:1 389:1 468:1 535:1 977:1 # στηθάγχης
5:1 17:1 19:1 21:1 29:1 40:1 43:1 50:1 69:1 100:1 103:1 135:1 140:2 161:1 179:1 196:1 292:1 341:1 367:1 535:1 555:1 559:1 569:1 622:1 631:1 680:1 744:1 855:1 960:1 # αγγειογενετικό παράγοντα
241:1 242:1 262:1 352:1 424:1 777:1 890:1 # angiostrongylus
4:1 5:1 7:1 10:1 12:1 19:1 21:1 27:1 29:1 41:1 51:1 66:1 67:1 69:1 103:2 131:1 140:1 170:1 196:1 264:1 341:1 465:1 485:1 555:1 598:1 631:1 680:1 692:1 702:1 855:1 944:1 # ανταγωνιστές της αγγειοτενσίνης
2:1 4:1 7:1 10:1 12:1 14:1 25:1 31:1 45:1 48:1 51:2 67:1 68:1 98:1 99:1 105:1 134:1 147:1 159:1 169:1 177:1 334:1 356:1 474:1 652:1 707:1 812:1 849:1 940:1 # αναστολείς των υποδοχέων της
4:1 5:2 7:1 10:1 12:1 14:1 19:1 25:1 29:1 41:1 51:3 66:1 67:1 69:1 98:1 99:1 103:2 105:1 131:1 134:1 140:1 170:1 177:1 196:1 233:1 264:1 334:1 341:1 356:1 421:1 465:1 555:1 598:1 631:1 652:1 680:1 692:1 711:1 855:1 940:1 944:1 # ανταγωνιστή των υποδοχέων της αγγειοτασίνης
19:1 21:1 27:1 69:1 103:1 140:1 170:1 341:1 485:1 555:1 631:1 680:1 702:1 855:1 # αγγειοτενσινογόνου
12:1 23:1 88:1 128:1 174:1 234:1 250:1 329:1 443:1 464:1 499:1 511:1 # άνυδρη αιθανόλη
242:1 262:1 358:1 407:1 491:1 636:1 649:1 777:1 # anhydrous lactose
1:1 29:1 50:1 52:1 60:1 94:1 95:1 292:1 498:1 567:1 679:1 # ζωικό μοντέλο
27:1 32:1 61:1 64:1 101:1 219:1 308:1 442:1 537:1 696:1 799:1 840:1 # 23 μελέτες σε ζώα
4:1 32:1 64:1 101:1 219:1 308:1 537:1 696:1 799:1 840:1 # μελέτη σε ζώα
1:1 6:1 12:1 16:1 17:1 20:1 30:1 35:1 41:1 66:1 75:1 112:1 113:1 118:1 149:1 153:1 221:1 291:1 372:1 472:1 614:1 692:1 757:1 808:1 870:1 871:1 999:1 # αρνητική ανισοκυττάρωση
6:1 10:1 25:1 53:1 70:1 109:1 159:1 172:1 197:1 295:1 306:1 383:1 402:1 476:1 515:1 520:1 534:1 971:1 # γαστρίτιδα
3:1 10:1 24:1 25:1 52:1 53:1 103:1 159:1 190:1 463:1 476:1 665:1 773:1 # αστραγάλους
6:1 14:2 50:1 52:1 71:1 74:1 103:1 126:1 155:2 193:1 197:1 221:1 259:1 267:1 276:1 402:1 437:1 466:1 701:1 725:1 736:1 # αγκυλοποιητικής σπονδυλίτιδας,
260:1 262:1 # annual
19:1 37:1 61:1 64:1 108:1 142:1 243:1 289:1 296:1 297:1 300:1 354:1 444:1 454:1 937:1 # ετήσιες εκθέσεις
9:1 11:1 37:1 108:1 116:1 300:1 354:1 448:1 459:1 # ετήσια βάση
2:1 6:1 12:1 21:1 22:1 25:1 29:2 33:1 54:1 57:1 100:1 127:1 131:1 136:1 140:1 145:1 184:1 239:1 559:1 640:1 668:1 # πρωκτογεννητική καντιντίαση
12:1 36:1 87:1 155:1 186:1 213:1 435:1 630:1 892:1 # ανωοθυλακιορρηκτικών
4:1 9:1 29:1 39:1 83:1 154:1 234:1 392:1 # η απάντηση
4:1 5:1 7:2 9:1 12:1 29:1 41:1 51:1 66:1 67:1 96:1 103:1 116:1 131:1 161:1 174:1 196:1 266:1 448:1 465:1 598:1 692:1 764:1 908:1 944:1 # ανταγωνισµό της δράσης
2:1 24:1 51:1 54:1 69:1 102:1 106:1 199:1 213:1 247:1 353:1 582:1 613:1 651:1 683:1 743:1 751:1 # βραχιόνων, το πρόσθιο
12:1 24:1 36:1 176:1 193:1 203:1 221:1 298:1 532:1 902:1 # ανθρακυκλίνες
1:1 6:2 12:1 29:1 30:1 131:1 136:1 184:1 238:1 239:1 365:1 570:1 698:1 850:1 # αντιπηκτικής
1:1 6:2 12:1 29:1 30:1 131:1 136:1 184:1 238:1 239:1 365:1 570:1 698:1 850:1 # αντιπηκτικά
1:1 6:2 12:1 29:1 30:1 37:1 73:1 131:1 184:1 239:1 296:1 434:1 501:1 528:1 864:1 # αντιεµετικούς
6:1 12:1 29:1 52:1 71:1 131:1 184:1 195:1 239:1 324:1 759:1 # αντιλοιµώδης
1:1 6:2 12:1 29:1 30:1 37:1 73:1 131:1 184:1 239:1 296:1 434:1 501:1 528:1 864:1 # αντιεµετικά
6:1 11:1 12:1 17:2 27:1 29:2 43:1 50:1 61:1 131:1 135:1 161:1 179:1 184:1 239:1 292:1 394:1 432:1 442:1 492:1 535:1 539:1 622:1 744:1 960:1 961:1 # αντιαρρυθµικούς παράγοντες
6:1 7:1 11:1 12:1 17:1 29:1 131:1 149:1 184:1 239:1 251:1 394:1 432:1 492:1 872:1 961:1 # αντιαρρυθμικά τάξης iii
4:1 5:1 6:1 12:1 17:1 29:2 36:1 43:1 50:1 131:1 133:1 135:1 136:1 161:1 179:1 184:1 196:1 214:1 239:1 292:1 451:1 482:1 535:1 546:1 569:1 622:1 744:1 960:1 # αντιβακτηριακό παράγοντα,
1:1 6:3 12:1 13:1 15:1 24:1 29:1 30:1 33:1 36:1 39:1 44:1 48:1 54:1 56:1 69:1 87:1 125:1 131:1 136:1 155:1 170:1 184:1 185:1 239:1 294:1 309:1 311:1 313:1 331:1 343:1 414:1 475:1 482:1 490:1 497:1 503:1 506:1 509:1 522:1 546:1 570:1 605:1 700:1 716:1 737:1 741:1 753:1 770:1 783:1 825:1 862:1 892:1 # αντιβιοτική προφυλακτική θεραπεία
1:2 5:1 6:3 10:1 12:2 29:1 30:2 56:1 60:1 69:1 94:1 131:1 136:1 146:1 170:1 184:1 239:1 243:1 281:1 309:1 322:1 532:1 546:1 570:1 629:1 686:1 776:1 850:1 # ανθεκτικότητας στα αντιβιοτικά
1:1 6:2 8:1 12:1 15:1 22:1 24:1 29:1 30:1 33:1 39:1 44:1 48:1 56:1 69:1 88:2 131:1 149:1 170:1 173:1 184:1 190:1 222:1 239:1 294:1 309:1 311:1 313:1 328:1 331:1 343:1 475:1 490:1 497:1 503:1 506:1 509:1 522:1 546:1 606:1 700:1 716:1 737:1 741:1 753:1 770:1 783:1 825:1 837:1 862:1 # κατάλληλη αντιβιοτική θεραπεία
6:1 12:1 29:1 41:1 99:1 131:1 184:1 239:1 273:1 429:1 471:1 610:1 731:1 874:1 # αντισωµάτων
2:1 5:1 6:1 8:2 12:1 29:1 38:2 41:1 115:2 123:1 131:1 151:1 184:1 239:1 462:1 610:1 784:1 860:1 1001:1# τμήματα αντισώματος
1:1 6:1 11:1 12:1 29:1 30:1 37:1 38:1 56:1 60:1 64:1 92:1 94:1 127:1 131:1 240:1 261:1 322:1 326:1 332:1 429:1 528:1 724:1 801:1 864:1 987:1 # θετικός σε αντίσωμα για
2:1 4:1 6:1 8:1 9:1 12:1 29:2 38:1 39:1 41:1 83:1 115:1 123:1 131:1 154:1 184:1 234:1 239:1 392:1 462:1 610:1 784:1 # απάντηση αντισώματος
6:1 12:1 29:1 41:1 68:1 72:1 99:1 121:1 131:1 184:1 239:1 273:1 317:1 389:1 429:1 471:1 498:1 610:1 731:1 874:1 # έλεγχος αντισωµάτων
2:1 3:1 6:1 8:1 12:1 29:1 38:1 41:1 52:1 115:1 123:1 127:1 131:1 184:1 197:1 210:1 230:1 239:1 462:1 463:1 610:1 784:1 # τίτλους αντισώματος
1:1 5:1 6:2 8:1 12:2 17:1 22:1 26:1 29:2 30:1 41:1 69:1 76:1 131:2 151:1 184:2 207:1 239:2 363:1 533:1 576:1 610:1 675:1 805:1 838:1 891:1 984:1 # αντικαρδιολιπιδικά αντισώµατα
6:1 12:1 17:1 27:1 29:2 40:1 43:1 45:1 50:1 57:1 61:1 62:1 121:1 131:1 135:1 161:1 179:1 184:1 239:1 292:1 388:1 442:1 535:1 539:1 622:1 744:1 762:1 960:1 # αντιχολινεργικοί παράγοντες.
1:2 4:1 6:3 10:1 12:1 24:1 25:1 29:1 30:2 60:1 94:1 131:1 136:1 146:1 159:1 174:1 184:1 238:1 239:1 252:1 287:1 322:1 365:1 423:1 477:1 570:1 629:1 698:1 776:1 822:1 850:1 863:1 903:1 # αντιπηκτικής δραστικότητας
1:1 6:2 12:1 17:1 29:1 30:1 51:1 91:1 131:1 136:1 184:1 229:1 238:1 239:1 365:1 397:1 502:1 570:1 612:1 698:1 850:1 886:1 # αντιπηκτικών φαρμάκων
1:1 6:2 12:1 15:1 24:1 29:1 30:1 33:1 39:1 44:1 48:1 56:1 131:1 136:1 184:1 238:1 239:1 294:1 311:1 313:1 331:1 343:1 365:1 475:1 490:1 497:1 503:1 506:1 509:1 522:1 570:1 698:1 700:1 716:1 737:1 741:1 753:1 770:1 783:1 825:1 850:1 862:1 # αντιπηκτική θεραπεία η
1:2 4:1 6:3 10:1 12:1 24:1 25:1 29:1 30:2 60:1 94:1 131:1 136:1 146:1 159:1 174:1 184:1 238:1 239:1 252:1 287:1 322:1 365:1 423:1 477:1 570:1 629:1 698:1 776:1 822:1 850:1 863:1 903:1 # αντιπηκτική δραστικότητα
6:1 12:1 17:1 29:1 51:1 63:1 82:1 88:1 91:1 131:1 184:1 188:1 229:1 239:1 296:1 324:1 395:1 397:1 502:1 612:1 886:1 # αντιεπιληπτικών φαρμάκων
15:1 24:1 33:1 39:1 44:1 48:1 56:1 294:1 311:1 313:1 331:1 343:1 475:1 490:1 497:1 503:1 506:1 509:1 522:1 700:1 716:1 737:1 741:1 753:1 770:1 783:1 825:1 862:1 # θεραπεία,
1:1 5:1 6:1 8:1 12:1 22:2 29:1 30:1 36:1 76:1 131:1 151:1 184:1 217:1 222:1 224:1 239:1 366:1 400:1 650:1 769:1 891:1 900:1 # αντικαταθλιπτικά φάρµακα
6:1 11:1 12:1 26:1 29:1 70:1 75:1 107:1 131:1 184:1 218:1 239:1 306:1 447:1 # αντιδιαβητικά
6:1 12:1 29:1 63:1 82:1 88:1 131:1 184:1 188:1 239:1 296:1 324:1 395:1 # αντιεπιληπτικές
262:1 283:1 624:1 704:1 # antifoam dc
6:2 12:1 29:1 112:1 131:1 184:1 195:1 221:1 239:1 365:1 510:1 558:1 614:1 # αντιµηκυτισιακό
6:2 12:1 15:1 24:1 29:1 33:1 39:1 44:1 48:1 56:1 75:1 110:1 131:1 176:1 184:1 239:1 291:1 294:1 311:1 313:1 331:1 343:1 475:1 490:1 497:1 503:1 506:1 509:1 517:1 522:1 700:1 716:1 737:1 741:1 753:1 770:1 783:1 825:1 862:1 910:1 # η αντιμυκητιασική θεραπεία
6:1 12:1 28:1 29:1 43:1 50:1 51:1 74:1 112:1 131:1 145:1 149:1 179:1 184:1 217:1 221:1 239:1 472:1 572:1 614:1 622:1 757:1 775:1 871:1 # αντιγονοπαρουσιαστικών κυττάρων
2:1 6:1 11:1 12:1 28:1 29:1 92:1 102:1 131:1 184:1 239:1 326:1 572:1 755:1 823:1 # για το αντιγόνο
5:1 6:1 12:1 29:1 31:1 102:1 131:1 184:1 239:1 572:1 755:1 # τα αντιγόνα
5:1 6:1 12:1 15:2 24:1 29:1 33:1 39:1 44:2 48:1 56:1 59:1 124:1 131:1 184:1 192:1 239:1 294:1 311:1 313:1 331:1 342:1 343:1 475:1 490:1 497:1 503:1 506:1 509:1 522:1 700:1 716:1 737:1 741:1 753:1 770:1 783:1 825:1 862:1 # αντιϋπερτασικής θεραπείας
51:1 250:1 578:1 # όλων
6:1 12:1 29:1 68:1 131:1 152:1 184:1 239:1 317:1 469:1 705:1 # αντιφλεγµονώδη
6:1 11:1 12:2 29:1 36:1 66:1 76:1 131:1 182:1 184:1 195:1 239:1 808:1 882:1 # αντιµανιακός
1:1 5:1 6:1 12:1 13:1 17:1 29:2 43:1 50:1 131:1 135:1 148:1 161:1 179:1 184:1 195:1 196:1 239:1 292:1 371:1 396:1 535:1 569:1 622:1 744:1 869:1 960:1 # αντιµικροβιακό παράγοντα
1:2 2:1 6:2 10:1 12:2 13:1 29:1 30:1 56:1 60:1 94:1 131:1 136:1 146:1 148:1 169:1 184:1 195:1 239:1 243:1 322:1 371:1 396:1 532:1 570:1 629:1 686:1 776:1 850:1 869:1 # αντιµικροβιακής ανθεκτικότητας στο
1:1 6:1 12:1 13:1 29:1 110:1 131:1 148:1 184:1 212:1 239:1 396:1 581:1 # αντιμικροβιακά
3:1 6:1 12:1 17:1 22:1 27:1 29:2 43:1 50:1 61:1 84:1 131:1 135:1 152:1 161:1 179:1 184:1 195:1 239:1 248:1 292:1 442:1 535:1 539:1 622:1 744:1 797:1 925:1 960:1 # αντιµουσκαρινικούς παράγοντες
6:1 12:1 29:1 40:1 57:1 74:1 87:1 131:1 171:1 184:1 239:1 626:1 # αντινεοπλασματική
6:1 12:1 19:1 29:1 69:1 70:1 131:1 157:1 184:1 239:1 312:1 446:1 951:1 # αντιοξειδωτικών
1:1 6:2 12:1 15:1 17:1 24:1 29:1 30:1 39:1 43:1 44:1 56:1 57:1 77:1 112:1 131:1 135:1 184:1 186:1 238:1 239:1 294:1 313:1 331:1 343:1 399:1 475:1 490:1 497:1 503:1 506:1 522:1 544:1 558:1 611:1 658:1 920:1 967:1 # αντιπαρκινσονικών θεραπευτικών
2:1 6:1 12:1 29:1 54:1 131:1 145:1 184:1 238:1 239:1 301:1 588:1 668:1 896:1 # αντιπρωτοζωϊκός
2:1 5:1 6:1 12:1 17:1 29:2 43:1 50:1 54:1 59:1 131:1 135:1 145:1 161:1 179:1 184:1 196:1 238:1 239:1 292:1 301:1 535:1 552:1 569:1 588:1 622:1 668:1 744:1 896:1 960:1 # αντιπρωτοζωϊκός παράγοντας
3:1 6:1 12:1 14:1 29:1 90:1 108:1 131:1 138:1 184:1 239:1 384:1 # αντιψυχωσικών που
6:2 12:1 29:1 37:1 93:1 131:1 137:1 184:1 238:1 239:1 528:1 # 4 η αντιπυρετική
1:1 6:3 12:2 22:1 23:1 29:1 30:1 31:1 37:1 65:1 75:1 93:1 131:1 132:1 137:1 147:1 184:1 208:1 238:1 239:1 244:1 291:1 339:1 372:1 528:1 712:1 # αντιπυρετικές και αναλγητικές
3:1 5:1 6:1 12:1 13:1 14:1 17:1 29:2 37:1 43:1 50:1 53:1 59:1 90:1 93:1 131:1 135:1 161:1 179:1 184:1 196:1 211:1 239:1 292:1 370:1 535:1 552:1 569:1 622:1 633:1 744:1 954:1 960:1 # αντιρετροϊικός παράγοντας που
3:1 6:1 12:1 13:1 29:1 37:1 53:1 81:1 84:1 93:1 108:1 131:1 184:1 211:1 239:1 370:1 518:1 633:1 797:1 954:1 980:1 # αντιρετροϊκών ουσιών
6:1 12:1 13:1 15:1 24:1 29:1 33:1 37:1 39:1 44:1 48:1 53:1 56:1 93:1 131:1 184:1 211:1 239:1 294:1 311:1 313:1 331:1 343:1 370:1 475:1 490:1 497:1 503:1 506:1 509:1 522:1 633:1 700:1 716:1 737:1 741:1 753:1 770:1 783:1 825:1 862:1 954:1 # αντιρετροϊική θεραπεία,
6:1 8:1 12:1 29:1 76:1 77:1 93:1 131:1 184:1 207:1 211:1 239:1 307:1 # αντιρευµατικά
6:1 12:1 13:1 17:1 27:1 29:2 43:1 50:1 61:1 131:1 135:1 161:1 178:1 179:1 184:1 239:1 292:1 298:1 303:1 442:1 511:1 535:1 539:1 622:1 744:1 960:1 993:1 # αντιθρομβωτικούς παράγοντες
2:1 6:1 12:1 16:1 29:1 46:1 78:1 131:1 157:1 168:1 184:1 239:1 703:1 884:1 990:1 # αντιτοξίνης
262:1 283:1 424:1 553:1 624:1 809:1 # 1 antitrypsin
1:1 6:1 12:1 29:1 81:1 131:1 184:1 200:1 225:1 239:1 282:1 357:1 # αντιικών
1:1 4:1 5:1 6:1 12:2 18:1 20:1 29:2 35:1 39:1 41:1 79:1 104:1 119:1 131:2 148:1 184:1 194:1 196:1 239:1 452:1 758:1 # την αντιιική ανταπόκριση
6:1 12:1 13:1 15:1 24:1 29:1 33:1 37:1 39:1 44:1 48:1 53:1 56:1 59:1 93:1 131:1 184:1 192:1 211:1 239:1 294:1 311:1 313:1 331:1 343:1 370:1 475:1 490:1 497:1 503:1 506:1 509:1 522:1 633:1 700:1 716:1 737:1 741:1 753:1 770:1 783:1 825:1 862:1 954:1 # αντιρετροϊκής θεραπείας
6:1 12:1 15:1 20:1 24:1 29:1 33:1 39:1 44:1 48:1 56:1 131:1 184:1 239:1 294:1 311:1 313:1 331:1 343:1 475:1 490:1 497:1 503:1 506:1 509:1 522:1 653:1 700:1 716:1 737:1 741:1 753:1 770:1 783:1 825:1 862:1 # αντιιϊκή θεραπεία
5:1 7:1 8:1 11:1 17:1 22:1 24:1 103:1 151:1 180:1 293:1 353:1 360:1 378:1 389:1 613:1 639:1 747:1 759:1 792:1 793:1 794:1 796:1 807:1 821:1 835:1 867:1 # αγχώδης ∆ιαταραχή (κα∆)
1:1 6:1 30:1 45:1 103:1 112:1 117:1 121:1 160:1 254:1 389:1 554:1 558:1 658:1 877:1 # αγχολυτικά
3:1 121:1 210:1 230:1 389:1 535:1 # άγχους
12:1 38:1 40:1 49:1 84:1 85:1 143:1 342:1 354:1 432:1 545:1 599:1 670:1 856:1 # ανεύρυσμα αορτής
22:1 36:1 38:1 193:1 203:1 407:1 634:1 656:1 933:1 # κλίμακα apache ii
22:1 68:1 77:1 91:1 93:1 176:1 258:1 269:1 638:1 897:1 # λευκαφαίρεσης
2:1 6:1 7:1 8:1 10:1 38:1 70:1 115:1 127:1 169:1 178:1 197:1 258:1 293:1 306:1 402:1 473:1 520:1 759:1 # αφθώδης στοματίτιδα
14:2 39:1 45:1 54:1 62:1 74:1 145:1 238:1 278:1 388:1 484:1 668:1 # απολιποπρωτεΐνες
14:1 16:1 39:1 46:1 49:1 78:1 95:1 178:1 278:1 596:1 # απομορφίνη
2:1 10:1 12:1 41:1 42:1 66:1 91:1 169:1 264:1 434:1 692:1 808:1 # εµφανιστούν
9:1 18:1 41:1 51:1 53:1 66:1 81:1 99:1 134:1 234:1 314:1 400:1 434:1 488:1 692:1 # εµφάνιση των τριχών
16:1 19:1 32:1 58:1 93:1 114:1 189:1 251:1 261:1 274:1 337:1 547:1 587:1 697:1 # μειωμένη όρεξη
4:1 5:1 7:2 8:1 11:1 17:1 24:1 26:1 67:1 89:1 93:1 107:1 151:1 180:1 251:1 274:1 353:1 360:1 378:1 587:1 613:1 639:1 652:1 681:1 747:1 792:1 793:1 794:1 796:1 807:1 821:1 835:1 867:1 898:1 907:1 947:1 # διαταραχές της όρεξης
16:1 58:1 93:1 191:1 251:2 274:1 279:1 304:1 325:1 337:1 568:1 587:1 865:1 879:1 # αυξηµένη όρεξη
3:1 41:1 86:1 347:1 438:1 # ισχύουν
4:1 7:2 9:1 17:2 23:1 24:1 41:1 43:1 67:1 83:1 85:1 91:1 96:1 100:1 135:1 152:1 180:1 181:1 199:1 233:1 284:1 366:1 397:1 426:1 440:1 444:1 894:1 937:1 941:1 964:1 985:1 # εφαρµογής, παραισθησία της θέσης
4:1 9:1 10:1 15:1 18:1 44:1 69:1 79:1 84:1 104:1 124:1 162:1 249:1 318:1 356:1 579:1 619:1 678:1 760:1 # έκχυση στην περιοχή
2:1 9:2 10:1 12:1 17:1 24:1 25:1 29:1 48:1 73:1 85:1 91:1 100:1 127:1 131:1 152:1 169:1 174:1 223:1 228:1 284:1 304:1 366:1 376:1 397:1 440:1 477:1 894:1 903:1 # αντίδραση στο σηµείο εφαρµογής
19:1 23:1 64:1 142:1 168:1 289:1 297:1 300:1 354:1 454:1 939:1 # αιτήσεις
17:1 55:1 77:1 84:1 85:1 91:1 95:1 97:1 100:1 229:1 248:1 284:1 397:1 440:1 549:1 612:1 641:1 915:1 # συσκευή εφαρμογής
5:1 17:1 32:1 37:1 91:1 163:1 229:1 284:1 330:1 397:1 592:1 612:1 968:1 # εφαρμόζεται με
17:1 19:1 64:1 91:1 95:1 100:1 229:1 235:1 284:1 397:1 440:1 612:1 778:1 791:1 # έχει εφαρμογή σε
5:1 13:1 54:1 64:1 80:1 125:1 317:1 341:1 345:1 550:1 592:1 669:1 790:1 # προσεγγίζει τα
49:1 718:1 # ορθή
18:1 19:1 39:1 48:1 56:1 119:1 148:1 194:1 235:1 259:1 317:1 483:1 511:1 758:1 778:1 791:1 # έχει εγκριθεί από
215:1 242:1 246:1 283:1 315:1 338:1 416:1 489:1 540:2 604:2 636:1 922:1 # approved prescription services
201:1 # αra- c
120:1 201:1 305:1 662:1 717:1 # d - arabinofuranosyluracil
17:1 19:1 24:1 28:1 70:1 180:1 340:1 353:1 446:1 585:1 613:1 667:1 693:1 796:1 # αραχνοειδών
17:1 19:1 24:1 28:1 70:1 81:1 87:1 180:1 340:1 353:2 446:1 523:1 585:1 613:1 667:2 693:1 796:1 # αραχνοειδών λαχνών,
201:1 262:1 305:1 956:1 994:1 # aranda
201:1 253:1 262:1 305:1 491:1 604:1 # to aranesp
201:1 253:1 262:1 305:1 315:1 379:1 489:1 604:1 # aranesp sureclick
1:1 4:1 6:1 11:1 20:1 23:1 26:1 30:1 35:1 75:1 107:1 153:1 168:1 220:1 291:1 372:1 999:1 # διαιτητική
305:1 422:1 777:1 # arcos
242:1 305:1 623:1 688:1 # aroxia
2:1 15:1 28:1 46:1 50:1 65:1 73:1 109:1 204:1 455:1 730:1 # τον σαλµερίνο
16:1 17:1 46:1 57:1 78:1 92:1 165:1 321:1 # αργινίνη
28:1 29:1 50:1 81:1 243:1 292:1 293:1 328:1 # εκδηλώνονται
2:1 3:2 13:1 24:1 31:1 47:1 50:1 191:1 210:1 228:1 230:1 336:1 353:1 411:1 613:1 751:1 # µέρους του βραχίονα
4:1 10:1 25:1 38:1 88:1 190:1 249:1 347:1 # στη μασχάλη
7:1 8:1 9:1 17:1 38:1 96:1 115:1 116:1 145:1 149:1 261:1 448:1 606:1 724:1 # αρωματάσης,
2:1 7:1 8:1 9:1 10:1 12:1 17:1 25:1 31:1 38:1 45:1 96:1 115:1 116:1 145:1 147:1 149:1 159:1 169:1 219:1 261:1 448:1 606:1 724:1 812:1 849:1 # αναστολέα αρωματάσης
1:1 6:1 8:1 17:1 20:1 30:1 35:1 38:1 115:1 145:1 153:1 164:1 261:1 271:1 597:1 724:1 754:1 811:1 # αρωματική
242:1 305:1 738:1 933:1 # aropax
12:1 31:1 34:1 36:1 74:1 85:1 147:1 265:1 # ανακοπής,
1:1 17:1 20:1 33:1 34:1 35:1 45:1 82:1 351:1 394:1 432:1 492:1 583:1 800:1 872:1 961:1 # αρρυθμία κολπική
1:1 17:1 20:1 33:1 34:1 35:1 45:1 82:1 351:1 394:1 432:1 492:1 583:1 800:1 872:1 961:1 # αρρυθμία, κολπική
17:1 61:1 394:1 410:1 432:1 492:1 594:1 722:1 961:1 # αρρυθµίες,
1:1 4:1 5:1 8:1 9:1 10:2 11:2 15:2 17:1 18:3 20:2 22:1 25:1 35:1 36:1 39:1 44:1 116:1 119:1 124:1 138:1 141:1 149:1 162:2 182:1 194:1 212:1 213:1 214:1 222:1 281:1 318:1 342:1 354:1 376:1 382:1 420:1 421:1 451:1 496:1 507:1 590:1 601:1 606:1 660:1 705:1 732:1 752:1 816:1 837:1 847:1 873:1 979:1 # από μια κατάσταση γνωστή ως περιφερική αρτηριακή
4:1 11:1 17:1 18:1 20:1 36:1 72:1 113:1 182:1 214:1 247:1 329:1 342:1 382:1 451:1 496:1 590:1 660:1 816:1 873:1 # αρτηριακή νόσος
4:1 5:1 9:1 11:1 17:1 18:1 20:1 25:1 36:1 105:1 182:1 214:1 336:1 342:2 376:1 382:1 421:1 451:1 496:1 590:1 660:1 745:1 816:1 873:1 # αρτηριακή υπέρταση,
4:1 11:1 17:1 18:1 19:1 36:1 64:1 82:1 89:1 132:1 142:1 182:1 202:1 214:1 289:1 297:1 342:1 382:1 444:1 451:1 454:1 660:1 816:1 873:1 # αρτηριακές πιέσεις
4:2 7:2 9:1 11:1 17:1 18:1 20:1 36:1 67:1 85:1 96:1 106:1 138:1 139:1 182:1 214:1 237:1 298:1 342:1 382:1 439:1 451:1 496:1 590:1 609:1 660:1 816:1 873:1 # της αρτηριακής θρόµβωσης
4:1 17:1 18:1 45:1 69:1 193:1 214:1 342:1 381:1 451:1 619:1 660:1 816:1 873:1 # αρτηριολίων,
4:1 17:1 18:1 68:1 69:1 185:1 214:1 342:1 451:1 469:1 619:1 660:1 816:1 873:1 # αρτηριοφλεβικής
4:1 9:1 11:1 17:1 18:1 20:1 36:1 130:1 182:1 214:1 227:1 342:1 382:1 410:1 441:1 451:1 496:1 590:1 660:1 816:1 873:1 # αρτηριακή πίεση
4:1 17:1 33:1 59:1 109:1 192:1 214:1 342:1 451:1 816:1 853:1 # αρτηρίας
1:1 6:1 11:1 17:1 18:1 20:1 25:1 35:1 70:1 108:1 109:1 172:1 197:1 298:1 306:1 373:1 382:1 383:1 402:1 515:1 520:1 534:1 718:1 761:1 772:1 # αρθρίτιδα η ψωριασική
9:1 10:1 13:1 17:1 25:2 63:1 74:1 87:1 133:1 159:1 171:1 298:1 303:1 376:1 433:1 718:1 745:1 780:1 993:1 # αρθροπλαστική επέμβαση
12:1 42:1 66:1 69:1 204:1 615:1 808:1 # ανιούσα
17:1 43:1 48:1 63:1 97:1 135:1 399:1 694:1 920:1 # επαρκεί
9:1 27:1 55:1 61:2 86:1 97:1 116:1 205:1 275:1 395:1 442:1 448:1 532:1 875:1 # άσηπτες συνθήκες.
1:1 6:1 12:1 17:1 20:1 24:1 25:1 28:1 30:1 35:1 43:1 53:1 57:1 135:1 153:1 170:1 263:1 342:1 371:1 437:1 478:1 485:1 773:1 816:1 945:1 # ασπαρτική αµινοτρανσφεράση
1:1 6:1 12:1 17:1 20:1 24:1 25:1 30:1 35:1 43:1 53:1 57:1 85:1 135:1 139:1 144:1 153:1 204:1 212:1 236:1 342:1 404:1 437:1 485:1 715:1 773:1 816:1 # ασπαρτικής τρανσαμινάσης
15:1 25:1 44:1 124:1 165:1 173:1 345:1 417:1 437:1 578:1 982:1 # ασπεργίλλωσης,
215:1 505:1 551:1 798:1 815:1 # aspergillus
215:2 505:1 551:1 727:1 798:1 815:1 # aspergillus niger
215:2 231:1 315:1 505:1 551:1 649:2 798:1 815:1 # aspergilus terreus
45:1 48:1 52:1 69:1 100:1 140:1 256:1 320:1 453:1 461:1 699:1 # αξιολογεί
6:1 97:1 136:1 181:1 195:1 243:1 365:1 570:1 589:1 686:1 709:1 981:1 # εκτιµήθηκε
22:1 23:1 69:1 208:1 380:1 # δίκαιο
1:1 14:1 27:1 42:1 66:1 89:1 105:1 132:1 156:1 158:1 202:1 244:1 288:1 334:1 385:1 396:1 468:1 542:1 657:1 667:1 # τεχνικές υποβοηθούμενης
3:1 12:1 14:1 17:1 24:1 31:1 39:1 42:1 43:1 73:1 98:1 103:1 105:1 135:1 147:1 158:1 180:1 210:1 230:1 334:1 385:1 396:1 426:1 465:1 468:1 598:1 644:1 655:1 665:1 710:1 948:1 # µεθόδους υποβοηθούµενης αναπαραγωγής
4:1 7:1 9:1 67:1 83:1 154:1 251:1 352:1 505:1 # αύξηση της ast
10:1 25:1 51:1 145:1 159:1 336:1 567:1 # αστέρων
23:1 26:1 43:1 64:1 70:1 76:1 116:1 199:1 270:1 447:1 560:1 # άσθµα σε παιδιά
13:1 38:1 39:1 54:1 87:1 116:1 119:1 125:1 185:1 194:1 199:1 251:1 605:1 699:1 872:1 # προφύλαξη από άσθμα
1:1 13:1 20:1 35:1 38:1 100:1 116:1 199:1 389:1 582:1 751:1 872:1 # άσθμα, βρογχική
1:1 6:1 8:1 25:1 30:1 34:1 42:1 76:1 129:1 164:1 167:1 199:1 207:1 271:1 290:1 564:1 586:1 833:1 966:1 # ασθµατικούς
8:1 25:1 52:1 55:1 76:1 99:1 205:1 207:1 216:1 251:1 307:1 471:1 504:1 728:1 810:1 924:1 # ασυµπτωµατική hiv λοίµωξη
245:1 262:1 323:1 338:1 359:1 481:1 851:1 # atazanavir
5:1 8:1 25:1 27:1 68:1 101:1 136:1 233:1 243:1 421:1 661:1 686:1 711:1 917:1 # ατελεκτασία
8:1 21:1 27:1 28:1 45:1 88:1 250:1 499:1 557:1 573:1 735:1 # ατενολόλη 50 mg
1:1 6:1 8:1 30:1 76:1 145:1 164:1 181:1 207:1 214:1 224:1 271:1 471:1 966:1 # αθηρωµατικό
6:1 8:1 43:1 73:1 164:1 238:1 250:1 263:1 577:1 # ατιπαµεζόλης
2:1 5:1 8:2 10:1 25:1 49:1 123:1 133:1 159:1 281:1 735:1 876:1 # ατορβαστατίνη 40 mg
245:1 260:1 323:2 352:1 450:1 491:1 505:1 529:1 580:1 608:1 647:1 # atorvastatin- calcium
241:1 253:1 323:1 491:1 647:1 # atovaquone
7:1 9:1 96:1 116:1 323:1 448:1 # atpάσης
4:1 7:2 9:2 67:1 96:1 116:2 161:1 174:1 323:1 448:2 764:1 # δράση της atpάσης
1:1 17:2 20:1 34:1 35:1 38:2 45:1 82:1 229:1 333:1 432:1 440:1 565:1 583:1 612:1 # κολπική μαρμαρυγή,
1:1 15:1 27:1 34:1 41:1 45:1 60:1 82:1 92:1 94:1 143:1 187:1 205:1 240:1 330:1 333:1 432:1 575:1 583:1 801:1 836:1 987:1 # κολπικός πτερυγισμός
14:2 19:1 34:2 39:1 41:1 45:1 62:1 68:1 71:1 95:1 118:2 143:1 203:1 278:1 324:1 494:1 575:1 583:1 # κολποκοιλιακού αποκλεισμού
1:1 8:1 13:1 34:1 42:1 53:1 129:1 167:1 185:1 290:1 370:1 467:1 605:1 645:1 # ατροφικού
1:1 6:1 8:1 10:1 13:1 20:1 25:1 35:1 53:2 70:1 109:1 159:1 172:1 185:1 197:1 295:1 306:1 370:1 383:1 402:1 467:1 476:1 515:1 520:1 534:1 605:1 645:1 971:1 # ατροφική γαστρίτιδα
3:1 17:1 22:1 118:1 228:1 363:1 380:1 418:1 517:1 533:1 675:1 838:1 963:1 # μυοκαρδίου.
36:1 243:1 296:1 464:1 468:1 910:1 # ςώθακ εκηθώιε
3:2 14:1 32:1 37:1 55:1 64:1 90:1 121:1 175:1 286:1 531:1 567:1 778:1 950:1 # που συμμετέχουν σε
16:1 21:1 25:1 42:1 56:1 69:1 191:1 199:1 274:1 304:1 387:1 409:1 495:1 524:1 586:1 618:1 677:1 858:1 887:1 974:1 # εξασθενηµένους ιούς
17:1 43:1 135:1 161:1 295:1 465:1 535:1 644:1 710:1 744:1 960:1 # παράγωγα
2:1 59:1 68:1 72:1 114:1 121:1 178:1 317:1 389:1 498:1 # έλεγχος τομέας
5:1 65:1 87:1 88:1 172:1 258:1 362:1 936:1 982:1 # ταδαλαφίλη
40:1 58:1 61:1 191:1 251:1 279:1 304:1 325:1 487:1 568:1 637:1 865:1 879:1 # αυξηµένες
1:1 6:1 9:1 20:1 30:1 35:1 153:1 198:1 209:1 300:1 301:1 767:1 # ωτική χρήση
28:1 45:1 170:2 173:1 299:1 309:1 # οτ ςοτνολλάβιρεπ
11:2 18:1 19:1 49:1 52:1 59:1 176:1 183:1 185:1 203:1 221:1 232:1 382:1 386:1 530:1 591:1 # α∆ειας κυκλοφοριας
1:1 6:2 10:1 30:1 41:1 89:1 112:1 132:1 202:1 244:1 264:1 279:1 287:1 288:1 423:1 558:1 610:1 712:1 746:1 782:1 # αυτιστικές
1:1 5:1 6:2 8:1 10:1 11:1 17:1 24:1 26:1 30:1 41:1 89:2 107:1 112:1 132:1 151:1 180:1 202:1 244:1 264:1 279:1 287:1 288:1 353:1 360:1 378:1 423:1 558:1 610:1 613:1 639:1 652:1 681:1 712:1 746:1 747:1 782:1 792:1 793:1 794:1 796:1 807:1 821:1 835:1 867:1 898:1 907:1 947:1 # αυτιστικές διαταραχές
10:1 14:1 19:1 27:1 39:1 80:1 81:1 211:1 278:1 280:1 349:1 508:1 781:1 # αποστειρώνετε
2:1 21:1 38:1 77:1 89:1 100:1 112:1 140:1 175:1 235:1 247:1 279:1 330:1 347:1 460:1 559:1 742:1 782:1 # αυτογενές μόσχευμα
2:1 9:1 28:1 80:1 112:1 113:1 234:1 247:1 279:1 329:1 627:1 782:1 # αυτοάνοση νόσο.
2:1 5:1 8:1 11:1 17:1 24:1 26:1 28:1 61:1 64:1 80:1 89:1 107:1 112:1 151:1 180:1 234:1 279:1 353:1 360:1 378:1 613:1 627:1 639:1 652:1 681:1 747:1 782:1 792:1 793:1 794:1 796:1 807:1 821:1 835:1 867:1 898:1 907:1 947:1 # αυτοάνοσες διαταραχές
1:1 2:1 6:1 9:1 12:1 20:1 23:2 28:1 30:1 31:1 33:1 35:1 45:1 80:1 112:2 147:1 152:1 153:1 160:1 195:2 234:1 279:1 558:1 566:1 594:1 627:1 648:2 658:1 782:1 877:1 925:1 # αυτοάνοση αιµολυτική αναιµία
2:1 6:1 7:1 8:1 9:1 28:1 43:1 59:1 70:1 80:1 96:1 112:1 127:1 172:1 197:1 234:1 279:1 306:1 383:1 395:1 402:1 473:1 515:1 520:1 534:1 595:1 627:1 671:1 782:1 893:1 952:1 # αυτοάνοσης ηπατίτιδας
2:1 3:1 9:1 13:1 15:1 27:1 28:1 37:1 44:1 74:1 80:1 112:1 122:1 187:1 234:1 279:1 433:1 443:1 516:1 627:1 664:1 782:1 # αυτοάνοση ουδετεροπενία.
260:1 262:1 358:1 647:1 851:1 # avalanche
260:1 456:1 623:1 647:1 851:1 # avalox
262:1 428:1 491:1 617:1 647:1 704:1 851:1 956:1 994:1 # to avandamet
262:1 519:1 647:1 688:1 851:1 994:1 # avandia
64:1 120:1 283:1 352:1 505:1 647:1 851:1 # avastin σε
4:1 7:1 13:1 67:1 72:2 113:1 191:1 444:1 587:1 # µέσος όρος της
4:1 7:1 51:1 79:1 81:1 99:1 104:1 109:1 134:1 205:1 401:1 523:1 698:1 723:1 # γρίπης των πτηνών,
3:1 4:1 9:1 14:1 39:1 56:1 79:1 86:1 104:1 130:1 179:1 185:1 278:1 420:1 438:1 441:1 599:1 678:1 # αποφεύγουν την έκθεση
241:1 253:1 # αvonex
1:1 20:1 35:1 50:1 66:1 156:1 431:1 574:1 699:1 774:1 # αξονική
11:1 25:1 33:1 62:1 65:1 76:1 269:1 347:1 393:1 859:1 991:1 # µασχαλιαία
51:1 64:1 201:1 247:1 457:1 521:1 802:1 878:1 # δόσεων axura
31:1 86:1 91:1 103:1 160:1 258:1 346:1 427:1 643:1 # η αζαγλυναφαρελίνη
1:1 6:2 12:1 29:1 34:1 42:1 45:1 62:1 75:1 110:1 129:1 131:1 167:1 176:1 184:1 239:1 268:1 290:1 291:1 387:1 388:1 409:1 427:1 517:1 541:1 910:1 965:1 # αζολικούς αντιμυκητιασικούς
3:1 5:1 6:2 12:1 14:1 29:1 75:1 90:1 110:1 131:1 176:1 184:1 239:1 291:1 517:1 910:1 # τα αντιμυκητιασικά που
5:1 17:1 24:1 180:1 360:1 472:1 639:1 785:1 839:1 885:1 983:1 # β κύτταρα
4:1 7:1 67:1 604:1 688:1 717:1 809:1 932:1 # της babesia
11:1 92:1 326:1 408:1 751:1 # για βρέφη
260:1 407:1 608:1 625:1 932:1 956:1 # baccidal
201:1 262:1 407:1 551:1 608:1 624:1 649:1 815:1 932:1 946:1 # bacillus anthrax
13:1 72:1 191:1 227:1 332:1 336:1 429:1 # πίσω µέρος
5:1 13:1 54:1 72:1 125:1 227:1 332:1 429:1 # προς τα πίσω,
16:1 36:1 46:1 52:1 78:1 91:1 133:1 185:1 203:1 269:1 # βακλοφαίνη
4:1 36:1 51:1 73:1 109:1 133:1 136:1 214:1 381:1 451:1 482:1 # βακτηρίων µε
4:1 11:1 17:1 18:1 21:1 22:1 26:1 36:1 70:1 98:1 107:1 118:1 126:1 133:1 136:1 197:1 214:1 363:1 380:1 398:1 447:1 451:1 482:1 533:1 536:1 660:1 675:1 690:1 838:1 873:1 963:1 # βακτηριδιακή ενδοκαρδίτιδα
4:1 6:1 11:1 15:1 18:1 20:1 21:1 27:1 29:1 36:2 109:1 133:1 136:1 142:1 182:1 187:1 197:1 214:1 382:1 402:1 451:1 482:1 496:1 539:1 590:1 603:1 660:1 682:1 873:1 # βακτηριακή εντερίτις
1:1 3:1 7:1 11:1 12:1 13:1 14:1 20:1 36:1 90:1 148:1 182:1 205:1 251:1 309:1 371:1 396:1 404:1 486:1 496:1 568:1 590:1 865:1 869:1 # µικροβιακής ανάπτυξης που
4:1 11:1 18:1 36:2 51:1 52:1 64:1 71:1 110:1 133:1 136:1 182:1 200:1 214:1 312:1 382:1 451:1 482:1 521:1 660:1 802:1 873:1 # βακτηριακών λοιμώξεων σε
6:1 11:1 18:1 36:1 39:1 66:1 70:1 79:1 119:1 133:1 136:1 194:1 197:1 306:1 341:1 345:1 354:1 382:1 402:1 482:1 510:1 520:1 572:1 832:1 # µηνιγγίτιδα από βακτήρια
4:1 11:1 18:1 36:2 60:1 62:1 69:1 133:1 136:1 182:1 214:1 250:1 382:1 434:1 439:1 451:1 482:1 660:1 873:1 # βακτηριακό εµβόλιο
4:1 11:2 18:1 36:2 62:1 117:1 133:1 136:1 182:1 214:1 250:1 382:1 434:1 439:1 451:1 482:1 660:1 873:1 991:1 # βακτηριακά εµβόλια,
1:1 9:1 13:1 69:1 116:1 118:1 136:1 148:1 161:1 174:1 309:1 371:1 396:1 448:1 764:1 869:1 # µικροβιοκτόνο δράση
4:1 18:1 36:1 45:1 52:1 69:1 133:1 136:1 214:1 256:1 451:1 482:1 619:1 660:1 873:1 # βακτηριολογικούς
18:1 36:1 69:1 133:1 136:1 354:1 482:1 619:1 832:1 # βακτήριο
215:1 231:1 242:1 407:1 563:1 625:1 932:1 # bacteroides
201:1 215:1 231:1 242:1 368:1 379:1 407:1 551:1 563:1 625:1 932:1 # bacteroides fragilis
407:1 491:1 932:1 # bacto
9:1 116:1 140:1 166:1 316:1 347:1 599:1 615:1 977:1 # άσχημη γεύση
5:1 13:1 23:1 33:1 41:1 49:1 74:1 113:1 114:1 166:1 168:1 380:1 433:1 492:1 698:1 955:1 # ισορροπημένη δίαιτα
260:1 283:1 489:1 932:1 # baltic
231:1 245:1 260:1 283:1 323:1 352:1 489:1 604:1 932:1 995:1 # baltic states
2:1 32:1 # με το
41:1 76:1 92:1 266:1 295:1 908:1 # γαύγισµα
1:1 25:1 81:1 108:1 133:1 200:1 225:1 282:1 357:1 772:1 # βασικών
1:1 25:1 34:1 108:1 112:1 118:1 129:1 133:1 221:1 472:1 614:1 757:1 772:1 871:1 # βασικοκυτταρικό
1:1 8:1 17:1 22:1 25:1 38:1 51:1 57:1 81:1 108:1 112:1 115:1 133:1 145:1 149:1 186:1 200:1 217:1 221:1 225:1 282:1 357:1 363:1 399:1 472:1 523:1 544:1 614:1 757:1 772:1 784:1 871:1 920:1 # καρκινώματος βασικών κυττάρων
1:1 11:1 25:1 62:1 108:1 117:1 133:1 254:1 341:1 346:1 535:1 772:1 991:1 # βασικά γάγγλια,
16:1 21:1 25:1 32:1 108:1 133:1 391:1 419:1 495:1 577:1 756:1 772:1 842:1 846:1 # βασιζόμενη
39:1 119:1 194:1 # από
1:1 24:1 25:1 54:1 60:1 76:1 94:1 106:1 108:1 133:1 263:1 401:1 743:1 772:1 813:1 962:1 # βασικό πρόγραµµα
120:1 505:1 809:1 932:1 # basin
25:1 33:1 64:1 133:1 185:1 193:1 324:1 467:1 626:1 # βασεοφιλία
17:1 43:1 127:1 135:1 172:1 223:1 342:1 816:1 # [παρτίδα]
777:1 # 8 p, &apos;5
3:1 28:1 66:1 69:1 86:1 117:1 234:2 302:1 392:1 438:1 504:1 # κάνουν µπάνιο
422:1 623:1 932:1 # baycox
215:1 932:1 # 36 bayer
215:1 932:1 # bayer 2000
201:1 215:1 283:1 323:1 422:1 450:2 890:1 932:1 # bayer corporation
215:1 932:1 # bayer plc
22:1 23:1 32:1 208:1 # και με
15:1 22:1 39:1 44:1 68:1 171:1 243:1 366:1 504:1 # µπεκαπλερµίνη
13:1 26:1 50:1 54:1 69:2 74:2 82:1 125:1 433:1 576:1 # διοπροπιονική
450:1 # bedfordshire
4:1 8:1 9:1 22:1 41:1 62:1 79:1 104:1 149:1 203:1 222:1 488:1 606:1 837:1 886:1 # την κατάκλιση
2:1 18:1 39:1 54:1 57:1 75:1 91:1 103:1 119:1 194:1 277:1 339:1 685:1 # πριν από το φαγητό
15:1 18:1 44:1 49:1 55:1 124:1 162:1 175:1 183:1 318:1 344:1 386:1 531:1 705:1 848:1 # συμπεριφορά
1:1 15:1 21:1 40:1 92:1 93:1 165:1 174:1 355:1 362:1 367:1 417:1 779:1 # 28 αδρενεργικοί
1:1 2:2 50:1 66:1 112:1 118:1 136:1 156:1 279:1 431:1 455:1 774:1 782:1 # αυτοκτονική
11:1 26:1 33:1 56:1 107:1 130:1 224:1 233:1 362:1 500:1 # αδιαθεσία
59:1 65:1 91:1 178:1 204:1 573:1 708:1 # ομφαλό σας
1:1 7:1 15:1 27:1 51:1 99:1 106:1 128:1 134:1 146:1 148:1 187:1 212:1 581:1 # μικρότερης των
39:1 99:1 117:1 119:1 194:1 273:1 731:1 # κάτω από
3:2 28:1 52:1 57:1 126:1 185:1 186:1 210:1 230:1 285:1 302:1 463:1 498:1 544:1 # οφέλους/ κινδύνου
226:1 253:1 988:1 # 105 benefix
3:1 5:1 7:1 9:1 11:1 12:1 21:1 22:1 24:1 25:1 52:1 65:1 66:1 96:1 98:1 105:1 118:1 126:1 148:1 210:1 230:1 336:1 342:1 376:1 385:1 398:1 421:1 536:1 690:1 709:1 745:1 806:1 808:1 882:1 # καλοήθους ενδοκρανιακής υπέρτασης
15:1 21:1 24:1 64:1 223:1 294:1 427:1 458:1 485:1 # βενσεραζίδης
18:1 21:1 42:1 60:1 65:1 66:1 69:1 102:1 121:1 373:1 458:1 578:1 619:1 926:1 # βενζαλκόνιο χλωριούχο
226:1 489:1 # benzoic
226:1 260:1 379:1 422:1 526:1 625:1 # benzyl alcohol liquid
246:1 519:1 540:1 551:1 625:1 818:1 # bepridil,
201:1 215:1 242:1 352:1 540:1 777:1 # beraprost
201:1 215:1 242:1 352:1 519:1 540:1 580:1 777:1 934:1 # beraprost sodium
10:1 14:1 19:1 39:1 41:1 68:1 118:1 203:1 264:1 278:1 494:1 567:1 # β- αποκλειστές
5:1 15:2 27:1 29:1 57:1 102:1 106:1 187:1 420:1 514:1 539:1 596:1 732:1 768:1 # ιντερφερόνες βήτα
11:1 12:1 19:1 20:1 23:1 31:2 32:2 33:1 36:1 48:1 50:1 100:1 110:1 113:1 130:1 140:1 147:1 182:1 232:1 351:1 374:1 496:1 541:1 555:1 566:1 590:1 669:1 800:1 # μείζονα β- μεσογειακή αναιμία
2:1 5:1 10:1 12:1 25:1 31:1 45:1 147:1 159:1 169:1 219:1 812:1 849:1 # βήτα αναστολέα
2:1 10:1 12:1 25:1 31:1 45:1 48:1 68:1 147:1 159:1 169:1 474:1 707:1 812:1 849:1 # β- αναστολείς
1:1 5:2 36:1 87:1 117:1 136:1 254:1 263:1 371:1 482:1 869:1 892:1 # βήτα- λακταµικά
5:1 # βήτα 2
120:1 242:1 245:1 253:1 262:1 428:1 649:1 795:1 # betaine anhydrous
13:1 15:1 22:1 27:1 65:1 72:1 187:1 664:1 666:1 785:1 806:1 # καλύτερος
1:1 5:1 37:1 51:1 62:1 65:1 73:1 91:1 97:1 99:1 134:1 163:1 200:1 259:1 268:1 282:1 284:1 317:1 501:1 699:1 859:1 # µεταξύ των εγκεφαλικών
4:1 7:1 67:1 406:1 407:1 580:1 608:1 647:1 # της bevacizumab
201:1 424:1 # bextra
1:1 3:1 5:1 22:1 52:1 65:1 112:1 144:1 309:1 463:1 735:1 806:1 891:1 # βικαλουταμίδης 150 mg,
5:1 12:1 24:1 26:1 36:1 44:1 63:1 168:1 172:1 227:1 298:1 472:1 532:1 689:1 723:1 726:1 839:1 902:1 976:1 # επίπεδα διττανθρακικών
13:1 144:1 174:1 178:1 223:1 316:1 659:1 708:1 # αμφίδρομη
4:1 7:1 9:1 10:1 15:1 27:1 58:1 67:1 106:1 138:1 144:1 170:1 171:1 183:1 187:1 213:1 237:1 567:1 702:1 708:1 768:1 # αμφοτερόπλευρη στένωση της
7:1 9:1 18:1 39:1 41:1 96:1 148:1 452:1 488:1 678:1 745:1 758:1 # απέκκρισης
24:1 39:1 45:1 51:1 81:1 88:1 119:1 121:1 145:1 177:1 194:1 251:1 425:1 587:1 699:1 # απόφραξη χοληφόρων οδών
32:1 77:1 89:1 112:1 122:1 130:1 143:1 567:1 611:1 # δεσμευτές
1:1 4:1 6:1 7:1 9:1 10:1 24:1 25:1 30:1 60:1 94:1 96:1 122:1 126:1 130:1 146:1 159:1 174:1 252:1 285:1 287:1 322:1 423:1 436:1 441:1 477:1 629:1 776:1 822:1 863:1 903:1 # δραστικότητα σύνδεσης
7:1 9:2 32:2 48:1 77:1 84:1 96:1 143:1 166:1 228:1 444:1 579:1 992:1 # σημείο δέσμευσης
11:1 56:1 69:1 71:1 108:1 110:1 130:1 224:1 309:1 # βιοιαθεσιμότητα
1:1 20:1 35:1 69:1 304:1 309:1 356:1 371:1 869:1 977:1 # βιοχηµική
1:1 19:1 37:1 64:1 69:1 89:1 116:1 132:1 142:1 149:1 166:1 202:1 212:1 244:1 274:1 288:1 289:1 297:1 309:1 312:1 356:1 454:1 581:1 729:1 942:1 977:1 # βιοχημικές εξετάσεις
14:1 39:1 69:1 177:1 278:1 309:1 316:1 419:1 457:1 940:1 # βιοαποδόμηση
456:1 489:1 526:1 890:1 # biologic
1:1 2:1 3:1 19:1 20:1 33:1 35:1 45:1 47:1 52:1 68:1 69:1 92:1 100:1 137:1 165:1 168:1 256:1 309:1 320:1 345:1 355:1 405:1 453:1 494:1 556:1 600:1 687:1 703:1 740:1 828:1 831:1 857:1 866:1 989:1 # βιολογική λειτουργία
1:1 45:1 52:1 69:1 92:1 100:1 200:1 256:1 282:1 309:1 320:1 355:1 453:1 600:1 687:1 740:1 828:1 831:1 857:1 # βιολογικώς
456:1 489:1 526:1 890:1 # biologics
305:1 406:1 407:1 738:1 890:1 # biopharmaceuticals
231:1 526:1 662:1 890:1 # biotechnology
1:1 5:1 8:1 11:1 14:1 17:1 20:1 24:1 26:2 35:1 45:1 62:1 107:1 151:1 180:1 238:1 268:1 353:1 360:1 378:1 388:1 484:1 613:1 639:1 681:1 747:1 792:1 793:1 794:1 796:1 807:1 821:1 835:1 867:1 898:1 907:1 947:1 # διπολική διαταραχή,
6:1 12:1 24:1 29:1 41:1 53:1 88:1 114:1 131:1 173:1 184:1 239:1 308:1 436:1 610:1 773:1 # μέτρα αντισύλληψης
13:1 15:1 21:1 33:1 62:1 69:1 73:1 79:1 140:1 255:1 304:1 321:1 460:1 510:1 559:1 664:1 # γενέθλιο ηµεροµηνία
1:1 26:1 50:1 66:1 138:1 156:1 183:1 377:1 431:1 705:1 774:1 786:1 # διφωσφονικό
21:1 68:1 98:1 126:1 185:1 381:1 398:1 469:1 536:1 672:1 684:1 690:1 # ενδοφλεβίως
6:1 23:1 39:1 48:1 61:1 75:1 93:1 119:1 152:1 194:1 195:1 255:1 291:1 638:1 648:1 803:1 904:1 925:1 # από αιµοµυζητικές ψείρες
117:1 160:1 190:1 628:1 # κάλυψη
3:1 13:1 62:1 65:1 82:1 133:1 211:1 344:1 411:1 546:1 859:1 # μπιβαλιρουδίνης
3:1 13:1 38:1 210:1 230:1 411:1 670:1 # μαύρους
3:2 4:1 7:1 13:1 19:1 52:1 67:1 71:1 121:1 137:1 142:1 177:1 195:1 289:1 312:1 405:1 457:1 899:1 # λοιµώξεις της ουροδόχου
3:2 4:1 7:1 10:1 13:1 31:1 58:1 67:1 121:1 137:1 177:1 249:1 279:1 384:1 405:1 457:1 615:1 652:1 885:1 899:1 909:1 # αυχένα ουροδόχου κύστης,
21:1 97:1 404:1 # κενά
1:1 6:1 10:1 20:1 25:1 30:1 35:1 85:1 87:1 139:1 153:1 159:1 236:1 287:1 423:1 527:1 715:1 780:1 # βλαστικής
1:1 4:1 6:1 7:2 9:1 10:1 20:1 25:1 30:1 35:1 67:1 85:1 87:1 96:1 116:1 139:1 153:1 159:1 236:1 287:1 400:1 423:1 448:1 527:1 715:1 780:1 # βλαστικής φάσης της χμλ
5:1 8:1 10:1 25:2 32:1 37:1 38:1 51:1 81:1 87:1 99:1 115:1 134:1 159:1 163:1 166:1 286:1 347:1 369:1 421:1 527:1 663:1 734:1 780:1 977:1 # μετασχηματισμού των βλαστών
352:1 358:1 416:1 491:1 505:1 814:1 # blastomyces
2:1 3:1 23:1 24:1 33:1 47:1 49:1 95:1 103:1 110:1 345:1 374:1 492:1 525:1 556:1 665:1 # αιμορραγία του
1:1 5:1 8:1 11:1 17:1 23:1 24:2 26:1 49:1 92:1 95:1 103:1 107:1 110:1 151:1 180:1 353:1 355:1 360:1 374:1 378:1 492:1 525:1 613:1 639:1 665:1 681:1 747:1 792:1 793:1 794:1 796:1 807:1 821:1 835:1 867:1 898:1 907:1 947:1 # αιμορραγική διαταραχή
1:1 23:1 24:1 49:1 54:1 76:1 88:1 92:1 103:1 106:1 152:1 195:1 304:1 355:1 492:1 527:1 648:1 665:1 743:1 925:1 # αιµορραγικό πρόβληµα
5:1 8:1 13:1 23:1 24:1 33:1 38:1 49:1 54:1 95:1 103:1 110:1 115:1 125:1 151:1 345:1 374:1 396:1 415:1 492:1 525:1 527:1 556:1 665:1 860:1 1001:1# προβλήματα αιμορραγίας
1:1 9:1 23:1 24:1 49:1 92:1 103:1 116:1 149:1 152:1 195:1 355:1 448:1 492:1 648:1 665:1 925:1 # αιµορραγική τάση
13:1 28:1 72:1 85:1 102:1 106:1 198:1 514:1 823:1 881:1 # ο χρόνος ροής
6:1 17:1 68:1 70:1 91:1 109:1 197:1 284:1 306:1 397:1 402:1 520:1 527:1 # βλεφαρίτιδα
17:1 43:1 68:1 91:1 106:1 247:1 284:1 397:1 437:1 527:1 # βλεφαρόσπασµου
89:2 219:1 469:1 486:1 # ές τυφλές
9:1 138:1 237:1 469:1 578:1 # τύφλωση
5:1 23:1 40:1 57:1 61:1 136:1 206:1 469:1 487:1 666:1 # φλύκταινες
14:1 19:1 39:1 41:1 68:1 95:1 118:1 143:1 203:1 278:1 494:1 575:1 # αποκλεισμού
3:1 16:1 58:1 114:1 155:1 158:1 189:1 261:1 337:1 578:1 691:1 697:1 # βουλωμένη
1:1 5:1 6:2 8:1 12:1 29:1 30:1 32:1 38:1 41:1 77:1 112:1 115:1 117:1 122:1 130:1 131:1 143:1 151:1 184:1 239:1 254:1 554:1 558:1 610:1 611:1 658:1 784:1 967:1 1001:1# δεσμευτικά αντισώματα
2:1 10:1 31:1 38:1 169:1 269:1 634:1 # στο αίμα να
2:1 3:1 8:1 16:1 38:1 46:1 65:1 72:1 78:1 115:1 123:1 150:1 158:1 175:1 269:1 350:1 351:1 462:1 602:1 634:1 # αλβουμίνη αίματος,
2:1 8:1 9:1 38:1 72:1 115:1 116:1 123:1 144:1 150:1 155:1 269:1 299:1 350:1 448:1 462:1 517:1 602:1 634:1 844:1 # αμυλάση αίματος
2:1 8:1 15:1 38:1 45:1 46:1 68:1 72:1 109:1 115:1 121:1 123:1 150:1 269:1 298:1 350:1 394:1 432:1 462:1 602:1 634:1 730:1 961:1 # χολερυθρίνη αίματος
1:1 2:1 6:1 8:1 10:1 25:1 38:1 45:1 52:1 69:2 72:1 84:1 92:1 100:1 108:1 115:1 123:1 150:1 256:1 269:1 287:1 316:1 320:1 350:1 355:1 414:1 444:1 453:1 462:1 600:1 602:1 634:1 687:1 740:1 828:1 831:1 857:1 # μη φυσιολογικό ασβέστιο αίματος
2:1 3:1 8:1 10:1 25:1 38:1 44:1 63:1 72:1 98:1 115:1 123:1 127:1 130:1 150:1 227:1 228:1 269:1 350:1 418:1 458:1 462:1 602:1 634:1 689:1 723:1 726:1 # επίπεδο ασβεστίου αίματος
2:1 3:1 10:2 25:1 38:1 44:1 63:1 127:1 130:1 169:1 172:1 227:1 228:1 269:1 418:1 458:1 634:1 689:1 723:1 726:1 # επίπεδα ασβεστίου στο αίμα.
38:1 43:1 65:1 81:1 166:1 181:1 199:1 269:1 332:1 663:1 985:1 # αίσθημα παλμών
2:2 3:1 8:1 33:1 47:1 49:1 52:1 72:1 76:1 109:1 123:1 150:1 176:1 183:1 185:1 203:1 207:1 221:1 269:1 350:1 386:1 810:1 834:1 853:1 # κυκλοφορία του αίµατος
2:1 8:1 72:1 76:1 123:1 150:1 207:1 269:1 350:1 810:1 834:1 # αίµατος
2:1 8:1 19:1 37:1 38:1 64:1 72:1 115:1 116:1 123:1 142:1 149:1 150:1 269:1 274:1 289:1 297:1 312:1 350:1 454:1 462:1 602:1 634:1 729:1 942:1 # εξετάσεις αίματος
1:1 4:1 6:1 7:1 8:1 20:1 35:1 51:1 57:1 63:1 66:1 67:1 82:1 93:1 148:1 156:1 164:1 188:1 238:1 561:1 574:1 695:1 745:1 951:1 # επιπέδων της κρεατινικής
6:1 8:1 16:1 28:1 57:1 58:1 93:1 114:1 148:1 164:1 166:1 185:1 189:1 251:1 279:1 337:1 478:1 568:1 697:1 786:1 865:1 879:1 955:1 # αυξημένη κρεατινοφωσφοκινάση
2:1 6:1 8:2 16:2 38:1 46:1 57:1 58:1 72:1 78:1 93:1 114:1 115:1 123:1 148:1 150:1 164:1 166:1 189:1 251:1 269:1 279:1 321:1 337:1 350:1 462:1 568:1 602:1 634:1 697:1 865:1 879:1 955:1 # αυξημένη κρεατινίνη αίματος
2:1 5:1 8:2 11:1 17:1 23:1 24:1 26:1 38:1 45:1 52:1 92:1 100:1 107:1 110:1 115:1 123:1 151:1 180:1 256:1 320:1 353:1 360:1 374:1 378:1 453:1 462:1 600:1 613:1 639:1 681:1 687:1 740:1 747:1 792:1 793:1 794:1 796:1 807:1 812:1 821:1 835:1 867:1 898:1 907:1 947:1 # αιματολογική διαταραχή,
2:1 8:1 23:1 45:1 52:1 71:1 76:1 92:1 100:1 113:1 123:1 195:1 207:1 247:1 256:1 320:1 329:1 453:1 600:1 648:1 687:1 740:1 812:1 834:1 # αιµατολογικές νόσοι
2:2 3:1 5:1 8:2 11:1 17:1 24:1 26:1 38:1 47:1 72:1 85:1 107:1 115:1 123:1 150:1 151:1 180:1 269:1 350:1 353:1 360:1 378:1 462:1 602:1 613:1 634:1 639:1 681:1 747:1 792:1 793:1 794:1 796:1 807:1 821:1 835:1 867:1 898:1 907:1 947:1 # διαταραχής του αίματος
2:1 5:1 8:2 11:1 17:1 23:1 24:1 26:1 45:1 52:1 76:1 89:1 92:1 100:1 107:1 123:1 151:1 180:1 195:1 207:1 256:1 320:1 353:1 360:1 378:1 453:1 600:1 613:1 639:1 648:1 652:1 681:1 687:1 740:1 747:1 792:1 793:1 794:1 796:1 807:1 812:1 821:1 834:1 835:1 867:1 898:1 907:1 947:1 # αιµατολογικές διαταραχές
2:1 10:1 28:1 29:1 53:1 55:1 57:1 58:1 76:1 108:1 132:1 138:2 145:1 169:1 185:1 259:1 269:1 333:1 478:1 578:1 749:1 810:1 930:1 982:1 # συγκέντρωση ηωσινοφίλων στο αίµα,
2:1 8:1 16:1 19:1 32:1 38:1 40:1 55:1 58:1 60:1 61:1 72:1 77:1 86:1 93:1 114:1 115:1 123:1 150:1 160:1 176:1 189:1 261:1 269:1 336:1 337:1 346:1 350:1 384:1 412:1 462:1 487:1 547:1 582:1 593:1 602:1 634:1 643:1 667:1 697:1 904:1 929:1 968:1 # έρευνες μειωμένη γλυκόζη όχι συχνή αίματος
5:1 10:1 12:1 24:1 31:1 38:1 54:1 60:1 147:1 269:1 281:1 634:1 # αίμα στα κόπρανα
5:1 10:1 24:1 38:1 42:1 269:1 281:1 634:1 670:1 # αίμα στα ούρα
3:1 13:1 44:1 63:1 70:1 108:1 172:1 227:1 411:1 689:1 723:1 726:1 830:1 832:1 # επίπεδα σιδήρου
2:1 8:1 72:1 76:1 123:1 150:1 207:1 269:1 350:1 810:1 834:1 # ldh αίµατος
1:1 2:1 10:1 18:1 38:1 49:1 81:1 138:1 141:1 169:1 183:1 200:1 225:1 269:1 282:1 357:1 377:1 386:1 591:1 634:1 786:1 # φωσφορικών στο αίμα
5:1 23:1 37:1 44:1 65:1 74:1 152:1 163:1 193:1 195:1 648:1 925:1 # αιµοπεταλίων
4:1 9:1 11:1 16:1 17:1 18:1 19:1 20:1 32:1 36:1 58:1 114:1 130:1 182:1 189:1 214:1 227:1 261:1 337:1 342:1 382:1 410:1 441:1 451:1 496:1 547:1 590:1 660:1 697:1 816:1 873:1 # αρτηριακή πίεση μειωμένη
4:1 7:1 9:2 11:1 17:1 18:1 20:1 36:1 83:1 85:1 96:1 130:1 139:1 154:1 182:1 214:1 227:1 251:1 342:1 382:1 410:1 441:1 451:1 496:1 590:1 660:1 816:1 873:1 # αύξηση αρτηριακής πίεσης
4:1 9:1 11:1 16:1 17:1 18:1 20:1 36:1 58:1 130:1 182:1 191:1 214:1 227:1 251:1 279:1 304:1 325:1 337:1 342:1 382:1 410:1 441:1 451:1 496:1 568:1 590:1 660:1 816:1 865:1 873:1 879:1 # αρτηριακή πίεση αυξηµένη
5:1 6:1 12:1 15:1 29:1 44:1 105:1 124:1 131:1 184:1 239:1 342:1 445:1 632:1 # αντιυπερτασικά
13:1 54:1 62:1 69:1 102:1 125:1 250:1 434:1 439:1 633:1 954:1 # προϊόν εµβόλιο
2:1 5:1 8:2 48:1 72:1 76:2 122:1 123:1 150:1 151:1 207:2 269:1 350:1 810:1 834:1 # δείγµατα αίµατος
2:1 7:1 8:1 38:1 44:1 60:1 63:1 72:1 115:1 123:1 150:1 160:1 172:1 176:1 227:1 269:1 346:1 350:1 462:1 593:1 602:1 634:1 643:1 689:1 723:1 726:1 904:1 929:1 968:1 # επίπεδα γλυκόζης αίματος
8:1 9:1 37:1 41:1 73:1 76:1 92:1 149:1 207:1 240:1 269:1 277:1 341:1 488:1 501:1 535:1 810:1 942:1 # η µετάγγιση αίµατός
2:1 10:1 15:1 18:1 31:1 38:1 53:1 58:1 97:1 109:1 114:1 160:1 166:1 169:1 176:1 189:1 251:1 269:1 279:1 314:1 346:1 568:1 572:1 593:1 634:1 643:1 865:1 879:1 909:1 929:1 955:1 # αυξημένα τριγλυκερίδια στο αίμα,
3:1 33:1 44:1 59:1 63:1 109:1 137:1 172:1 192:1 227:1 405:1 689:1 723:1 726:1 853:1 # επίπεδα ουρίας
1:1 2:2 3:2 8:1 18:1 34:1 42:1 47:1 72:2 76:1 123:1 129:1 137:1 141:1 150:1 157:1 167:1 207:1 269:1 290:1 350:1 405:1 810:1 834:1 # ουρικού οξέος του αίµατος
14:1 45:1 61:1 66:1 234:1 296:1 392:1 437:1 484:1 666:1 # πολύ σπάνιες
2:1 3:1 4:1 8:1 10:1 33:1 38:1 47:1 49:1 52:1 79:1 104:1 109:1 115:1 176:1 183:1 185:1 203:1 221:1 240:1 249:1 269:1 277:1 386:1 634:1 853:1 # στην κυκλοφορία του αίματός
2:3 3:1 5:1 8:1 13:1 17:1 22:1 34:1 37:1 42:1 47:1 50:1 93:1 137:1 151:1 222:1 360:1 455:1 492:1 633:1 650:1 653:1 683:1 747:1 954:1 # τον ιό του καταρροϊκού πυρετού
55:1 384:1 404:1 667:1 # συχνά
1:1 6:1 8:1 9:1 20:1 30:1 35:1 38:1 56:1 115:1 130:1 153:1 164:1 261:1 271:1 285:1 429:1 436:1 441:1 532:1 597:1 724:1 754:1 811:1 # σωματική σύνθεση
2:1 3:1 8:1 14:1 72:1 76:1 90:1 123:1 150:1 193:1 207:1 210:1 230:1 350:1 723:1 834:1 # λίπους σώµατος
11:1 19:1 40:1 63:1 82:1 188:1 232:1 234:1 400:1 705:1 # επιφάνεια
2:2 3:1 5:1 8:2 10:1 47:1 55:1 72:1 76:2 84:1 123:1 150:1 151:1 207:2 350:1 354:1 538:1 549:1 834:1 979:1 # συστήµατα του σώµατος
2:2 3:1 8:1 15:1 16:1 19:1 24:1 25:1 47:1 56:1 58:1 72:1 73:1 76:1 118:1 123:1 148:1 150:1 152:1 191:1 207:1 233:1 313:1 325:1 337:1 350:1 366:1 471:1 477:1 547:1 711:1 834:1 # θερµοκρασία του σώµατος µειωµένη
2:1 8:1 15:1 16:1 24:1 25:1 38:1 56:1 58:1 72:1 95:1 114:1 115:1 118:1 123:1 148:1 150:1 166:1 189:1 229:1 233:1 251:1 279:1 313:1 337:1 350:1 462:1 477:1 568:1 602:1 697:1 711:1 784:1 865:1 879:1 955:1 # αυξημένη θερμοκρασία σώματος
2:3 3:1 8:1 10:1 38:1 41:1 42:1 47:1 72:1 115:1 123:1 150:1 169:1 264:1 350:1 387:1 409:1 462:1 602:1 784:1 # ιστούς του σώματος
2:2 3:1 8:1 13:1 38:1 47:1 72:2 115:1 123:1 150:1 217:1 350:1 459:1 462:1 602:1 784:1 # βάρος του σώματος
1:1 2:1 3:2 5:1 6:1 8:1 13:1 30:1 32:1 34:1 37:1 38:1 42:1 45:1 47:1 115:1 129:1 158:1 163:1 164:1 167:1 210:1 217:1 218:1 230:1 261:1 271:1 286:1 290:1 403:1 411:1 415:1 429:1 459:1 564:1 597:1 706:1 724:1 734:1 754:1 833:1 845:1 # μεταβολή του σωματικού βάρους
3:1 9:1 84:1 98:1 284:1 389:1 579:1 642:1 760:1 # έγχυση εφόδου
6:1 10:2 17:1 19:1 22:1 23:1 64:1 80:1 142:2 149:1 208:1 287:1 289:1 297:1 298:1 349:1 454:1 508:1 620:1 682:1 718:1 # οστά και στις αρθρώσεις
1:1 6:2 8:1 10:1 30:1 34:1 38:1 41:1 42:1 80:1 95:1 115:1 129:1 143:1 164:1 166:1 167:1 287:1 290:1 347:1 423:1 508:1 564:1 575:1 597:1 610:1 663:1 833:1 977:1 # οστικού σχηματισμού
1:1 5:1 6:1 8:1 10:1 22:1 30:1 51:1 80:1 81:1 99:1 103:1 134:1 151:1 200:1 222:1 225:1 273:1 282:1 287:1 357:1 423:1 502:1 508:1 650:1 719:1 731:1 748:1 944:1 # οστικών καταγμάτων
3:1 10:1 14:1 22:1 23:1 42:1 51:1 52:1 80:1 81:1 90:1 99:1 101:1 134:1 208:1 369:1 508:1 517:1 # μυελού των οστών και που
2:2 3:1 10:1 32:1 37:1 42:1 47:1 51:1 52:1 55:1 80:1 81:1 99:1 101:1 134:1 175:1 286:1 356:1 369:1 508:1 517:1 531:1 950:1 # συμμετοχή του μυελού των οστών
2:2 3:1 5:1 8:1 10:2 22:1 25:1 42:1 45:1 47:1 51:1 52:1 80:1 81:1 99:1 101:1 134:1 151:1 159:1 169:1 222:1 369:1 415:1 421:1 508:1 517:1 650:1 812:1 # καταστολή του μυελού των οστών
1:1 2:2 3:1 4:2 5:1 7:1 10:1 42:1 47:1 51:1 52:1 60:1 67:1 75:1 80:1 81:1 94:1 99:1 101:1 134:1 146:1 157:1 220:1 252:1 257:1 327:1 335:1 364:1 369:1 461:1 508:1 517:1 629:1 776:1 822:1 854:1 861:1 863:1 889:1 943:1 990:1 1000:1 # της τοξικότητας του μυελού των οστών
1:1 6:1 10:1 20:1 30:1 35:1 80:1 153:1 287:1 423:1 502:1 508:1 # οστική μάζα
5:2 9:1 10:3 25:1 32:1 37:1 80:1 116:1 149:2 281:2 286:1 376:1 421:1 508:1 942:1 # μετάσταση στα οστά
2:1 8:1 10:1 38:1 40:1 42:1 74:1 80:1 115:1 116:1 143:1 169:1 171:1 299:1 508:1 626:1 844:1 856:1 # νεοπλάσματα οστού
1:1 6:1 10:1 12:1 16:1 30:1 31:1 83:1 144:1 147:1 287:1 423:1 # αναμνηστικός
1:1 6:1 10:1 11:1 12:1 16:1 25:1 30:1 31:1 45:1 62:1 83:1 147:1 158:1 263:1 266:1 287:1 388:1 403:1 423:1 434:1 439:1 513:1 761:1 991:1 # αναµνηστικό εµβολιασµό
4:1 7:1 67:1 231:1 241:1 242:1 358:1 368:1 375:1 428:1 450:1 563:1 636:1 818:1 # της bordetella bronchiseptica
2:1 3:1 47:1 215:1 231:1 358:1 368:1 375:1 428:1 450:1 563:1 649:1 798:1 809:1 # του bordetella pertussis
4:1 7:1 27:1 49:1 67:1 158:1 178:1 342:1 351:1 541:1 634:1 # της βορτεζομίμπης
6:1 11:1 28:1 50:1 102:1 273:1 330:1 502:1 823:1 # δύο μάτια μόνον
4:1 13:1 17:1 38:1 54:1 80:1 95:1 100:1 125:1 166:1 204:1 217:1 229:1 274:1 342:1 440:1 550:1 612:1 663:1 790:1 # εξάρτημα προσαρμογής
2:1 13:1 40:1 46:1 77:1 120:1 137:1 157:1 170:1 379:1 480:1 580:1 771:1 884:1 899:1 990:1 # botulinum νευροτοξίνη
305:1 479:1 647:1 # boulevard
28:1 58:1 60:1 65:1 73:1 77:1 122:1 130:1 191:1 240:1 266:1 307:1 325:1 348:1 393:1 801:1 # δεσµευµένος χαλκός
241:1 491:1 # bouton
19:1 70:1 81:1 158:1 340:1 446:1 585:1 693:1 # βοοειδών,
2:1 10:1 169:1 # στο
2:1 3:2 13:1 21:1 29:1 47:1 72:1 113:1 247:1 329:1 336:1 411:1 567:1 603:1 # νόσος του εντέρου
9:1 58:1 132:1 138:1 213:1 237:1 # κένωση
1:1 15:1 18:1 20:1 21:1 24:1 27:1 29:1 35:1 39:1 119:1 141:1 162:1 187:1 194:1 251:1 425:1 507:1 539:1 603:1 699:1 847:1 # εντερική απόφραξη
201:1 407:1 422:1 # bracco
201:1 226:1 231:1 359:1 407:1 624:1 636:1 # brachyspira hyodysenteriae
201:1 359:1 379:1 407:1 422:1 456:1 489:1 526:1 551:1 777:1 809:1 # brachyspira pilosicoli
17:1 22:1 24:1 176:1 267:1 362:1 363:1 380:1 533:1 675:1 751:1 838:1 # η βραδυκαρδία
29:1 201:1 479:1 551:1 # braille ντ
1:1 34:1 62:1 65:1 91:1 97:1 129:1 259:1 268:1 284:1 317:1 859:1 # εγκεφαλικούς
3:1 22:1 23:1 40:1 51:2 52:1 97:1 99:1 134:1 145:1 190:1 208:1 259:1 284:1 317:1 400:1 463:1 599:1 670:1 # εγκεφάλου και των νεύρων η
19:1 43:1 64:1 142:1 224:1 289:1 297:1 300:1 454:1 939:1 # παθήσεις
2:1 10:1 19:1 25:1 40:1 50:1 52:1 58:1 61:1 65:1 91:1 132:1 169:1 199:1 259:1 296:1 317:1 455:1 586:1 637:1 937:1 # ασθένειες στον εγκέφαλο
2:2 3:3 19:1 33:1 47:2 52:1 68:1 97:1 137:1 165:1 168:1 190:1 259:1 284:1 317:1 345:1 400:1 405:1 463:1 494:1 556:1 703:1 866:1 989:1 # λειτουργίας του εγκεφάλου
1:1 61:1 62:1 65:1 91:1 97:1 132:1 244:1 259:1 268:1 284:1 299:1 317:1 458:1 527:1 859:1 # εγκεφαλικές βλάβες,
3:1 5:1 10:1 19:1 25:1 32:1 37:1 52:1 64:1 97:1 116:1 149:1 159:1 163:1 190:1 259:1 284:1 286:1 297:1 317:1 400:1 421:1 463:1 729:1 734:1 # μεταστάσεις εγκεφάλου
3:1 10:1 41:1 52:1 97:1 190:1 240:1 259:1 264:1 277:1 284:1 317:1 400:1 463:1 975:1 # ιστός εγκεφάλου
25:1 38:1 97:1 143:1 248:1 599:1 787:1 856:1 915:1 # σκεύασμα
201:1 283:1 323:1 358:1 368:1 647:1 851:1 # bratislava
5:1 27:1 273:1 392:1 437:1 # τα σπάτε
3:1 11:1 25:1 26:1 86:1 107:1 113:1 116:1 392:1 437:1 438:1 548:1 761:1 # διασπάσουν
14:1 27:1 39:1 55:1 80:1 86:1 275:1 278:1 308:1 532:1 937:1 # αποσυνθέτει
11:1 23:1 24:1 26:1 33:1 49:1 85:1 103:1 107:1 152:1 195:1 243:1 258:1 333:1 345:1 414:1 440:1 492:1 556:1 648:1 665:1 925:1 # αιµορραγίας εκ διαφυγής
2:1 7:1 10:1 12:1 25:1 42:1 76:1 159:1 169:1 205:1 251:1 404:1 486:1 568:1 865:1 # ανάπτυξης µαστού
2:2 3:1 10:1 25:1 38:1 42:1 47:1 159:1 169:1 # του μαστού
25:1 87:1 181:1 240:1 266:1 328:1 513:1 780:1 # 250 θηλασµός
2:1 10:2 28:1 72:2 102:1 119:1 169:1 354:1 385:1 709:1 823:1 881:1 979:1 # πόνος στο στήθος
7:1 9:1 63:1 96:1 227:1 332:1 726:1 # επίσης,
28:1 85:1 243:1 470:1 # εκπνοής
12:1 14:1 28:1 31:1 39:1 85:1 147:1 470:1 819:1 # τύπο αναπνοής
6:1 10:1 12:1 13:1 31:1 39:1 40:1 54:1 77:1 84:1 88:1 99:1 125:1 147:1 166:1 273:1 287:1 396:1 470:1 480:1 502:1 527:1 538:1 731:1 829:1 # αναπνευστικών προβλημάτων
12:1 28:1 31:1 39:1 81:1 147:1 470:1 # αναπνοών
315:1 956:1 # breda
5:1 10:1 11:1 25:1 26:1 107:1 137:1 159:1 279:1 281:1 349:1 620:1 761:1 # διασταυρώσεις
13:1 53:1 85:1 136:1 185:1 243:1 370:1 605:1 686:1 875:1 # εκτροφής.
9:1 13:1 14:1 46:1 71:1 74:1 137:1 138:1 140:1 213:1 237:1 276:1 284:1 414:1 433:1 466:1 683:1 701:1 899:1 # γεφυροποιό ίνωση
2:2 28:1 29:1 50:2 58:1 455:2 775:1 852:1 # τον έντονο
4:1 19:1 27:1 57:1 75:1 146:1 220:1 252:1 301:1 327:1 329:1 786:1 820:1 # φωτεινότητα
12:1 13:1 28:1 42:2 54:1 87:1 125:1 221:1 263:1 361:1 449:1 504:1 714:1 # λαµπρού κυανού
120:1 246:1 358:1 512:1 526:1 704:1 # brinzolamide, η
215:1 246:1 352:1 368:1 491:1 526:1 # bristol- myers
5:1 10:1 24:1 84:1 279:1 281:1 298:1 538:1 599:1 # εύθραυστα
2:1 3:1 33:1 40:1 47:1 48:1 55:1 59:1 86:1 192:1 235:1 275:1 311:1 657:1 # συνεχείας του
120:1 242:1 358:1 375:1 617:1 814:1 # bromelain
31:1 53:1 65:1 73:1 155:1 435:1 655:1 # µεθυλναλτρεξόνη
19:1 51:2 52:1 71:1 99:1 106:1 134:1 142:1 195:1 289:1 312:1 389:1 751:1 962:1 # λοιµώξεις των βρόγχων
1:1 3:1 6:1 14:1 24:1 30:1 36:1 39:1 55:1 86:1 106:1 126:1 136:1 152:1 174:1 185:1 275:1 278:1 425:1 482:1 570:1 609:1 850:1 902:1 916:1 # συνδρόµου αποφρακτικής
13:1 40:1 74:1 77:1 100:1 121:1 307:1 389:1 470:1 480:1 829:1 # ρογχοπνευµονικές
10:1 13:1 55:1 80:1 84:1 100:1 121:1 389:1 538:1 549:1 751:1 # βρογχοσυστολής
11:1 13:1 25:1 26:1 100:1 107:1 121:1 177:1 389:1 751:1 761:1 # βρογχοδιασταλτική
1:1 13:1 40:1 60:1 65:1 74:1 77:1 94:1 100:1 121:1 185:1 212:1 240:1 389:1 464:1 470:1 480:1 581:1 751:1 801:1 829:1 987:1 # βρογχοπνευμονία οφθαλμικός
215:1 242:1 946:1 # brothers
22:1 39:1 119:1 194:1 258:1 # από καφέ
12:2 19:1 66:1 73:1 87:1 89:1 91:1 101:1 321:1 434:1 592:1 669:1 808:1 # εµφανίζει µελανιές
9:1 11:1 17:1 19:1 20:1 36:1 43:1 49:1 83:1 93:1 121:1 135:1 154:1 182:1 209:1 232:1 339:1 390:1 493:1 496:1 543:1 590:1 646:1 713:1 750:1 765:1 843:1 901:1 911:1 912:1 913:1 957:1 958:1 959:1 969:1 972:1 978:1 # παρειακή χορήγηση
215:1 231:1 352:1 368:1 379:1 # blister (pvc/
120:1 704:1 # buckinghamshire
1:1 6:1 10:1 26:1 30:1 41:1 49:1 60:1 73:1 76:1 94:1 106:1 160:1 190:1 240:1 264:1 270:1 287:1 307:1 322:1 371:1 394:1 423:1 432:1 560:1 961:1 # ορός µε ρυθµιστικό διάλυµα
55:1 77:1 84:2 93:1 549:1 # (συσσώρευση
3:1 16:1 21:1 28:1 31:1 49:1 52:1 54:1 65:1 93:1 102:1 105:1 157:1 158:1 413:1 557:1 596:1 # βουπρενορφίνη / ναλοξόνη
3:1 21:1 28:1 49:1 51:1 54:1 93:1 99:1 105:1 134:1 158:1 557:1 596:1 735:1 # βουπρενορφίνης των 0, 4 mg.
3:1 54:1 69:1 82:1 105:1 106:1 158:1 743:1 # βουπρόπιο
215:1 526:1 563:1 # burkholderia
31:1 120:1 253:1 604:1 649:1 795:1 809:1 # να business
2:1 3:1 12:1 49:1 91:1 112:1 158:1 329:1 596:1 # βουτορφανόλη
5:1 31:1 37:1 42:1 44:1 52:1 65:1 101:1 102:1 163:1 172:1 458:1 573:1 # βελόνα πεταλούδα
201:1 215:1 226:1 231:1 624:1 # kentera &quot;
2:1 3:1 34:1 175:1 227:1 344:1 733:1 848:1 # το κουμπί
242:1 491:1 526:1 623:1 # hydroxytoluene
2:1 3:1 45:1 52:1 62:1 106:1 112:2 114:1 155:1 158:1 174:1 256:1 261:1 443:1 486:1 547:1 812:1 # βουτυλιωμένο υδρόξυτολουόλιο
2:1 10:1 39:1 76:1 119:1 194:1 277:1 609:1 975:1 # από το στόµα,
2:1 7:1 10:1 17:1 22:1 27:1 43:1 49:1 80:1 91:1 135:1 144:1 161:1 280:1 284:1 342:1 508:1 628:1 744:1 886:1 960:1 # αορτοστεφανιαίας παράκαμψης,
260:1 529:1 608:1 # calci- chew
260:2 489:1 529:2 608:2 735:1 # calcichew calci- chew 500 mg
3:1 5:1 36:1 62:1 95:1 106:1 110:1 148:1 250:1 525:1 # 3 τακρόλιμους,
3:1 14:1 42:1 45:1 52:1 90:1 113:1 152:1 255:1 256:1 # σολοµού που
260:1 529:1 580:1 608:1 # calcium
3:1 5:1 10:2 12:1 25:1 29:1 41:1 51:1 66:1 103:1 127:1 130:1 131:1 196:1 228:1 264:1 418:1 458:1 465:1 598:1 692:1 944:1 # ανταγωνιστή ασβεστίου
3:1 5:1 10:2 11:1 12:1 25:1 26:1 29:1 41:1 51:2 66:1 103:1 107:1 127:1 130:1 131:1 196:1 228:1 264:1 418:1 458:1 465:1 578:1 598:1 692:1 944:1 # ανταγωνιστές διαύλων ασβεστίου
2:1 3:1 10:2 11:1 12:1 25:2 26:1 31:1 45:1 51:1 107:1 127:1 130:1 147:1 159:1 169:1 219:1 228:1 418:1 458:1 578:1 812:1 849:1 # αναστολέα διαύλων ασβεστίου
3:1 10:1 11:1 12:1 19:1 25:1 40:1 63:1 97:1 127:1 130:1 217:1 228:1 232:1 392:1 399:1 418:1 458:1 545:1 # ανεπάρκειας ασβεστίου
1:1 6:1 10:1 25:1 45:1 57:1 60:1 62:1 66:1 69:1 73:1 94:1 156:1 173:1 183:1 287:1 444:1 561:1 695:1 762:1 # µε φολλινικό ασβέστιο
2:1 3:1 10:1 25:1 29:1 72:1 102:1 127:1 130:1 150:1 228:1 418:1 458:1 683:1 852:1 # ιόντος ασβεστίου
120:1 246:1 422:1 450:1 479:1 # leucovorin
3:1 10:1 25:1 44:1 63:1 98:1 127:1 130:1 227:1 228:1 418:1 458:1 689:1 723:1 726:1 # επίπεδο ασβεστίου
1:1 13:1 18:1 28:1 49:1 57:1 60:1 94:1 138:1 141:1 174:1 183:1 234:1 377:1 386:1 443:1 461:1 478:1 591:1 659:1 786:1 # άνυδρο όξινο φωσφορικό
260:1 262:1 529:1 580:1 608:1 994:1 # calcium- sandoz
242:1 260:1 422:1 424:1 529:1 # calcobutrol
242:1 260:1 422:1 424:1 519:1 529:1 580:1 934:1 # calcobutrol sodium
14:1 31:1 41:1 45:1 52:1 56:1 92:1 100:1 105:1 199:1 256:1 320:1 334:1 453:1 484:1 524:1 600:1 687:1 740:1 964:1 # να υπολογισθεί
260:1 479:1 529:1 # calea
3:1 13:1 14:1 15:1 23:1 31:1 32:1 45:1 46:1 48:1 69:1 90:1 92:1 166:1 566:1 573:1 664:1 928:1 962:1 992:1 # ημερολόγιο που είναι
11:1 13:1 15:1 25:1 45:1 52:1 55:1 73:1 77:1 84:1 92:1 97:1 100:1 233:1 248:1 256:1 304:1 320:1 326:1 361:1 410:1 453:1 549:1 600:1 641:1 664:1 687:1 711:1 740:1 788:1 915:1 # ηµερολογιακές συσκευασίες
260:1 529:1 # calgb
50:1 83:1 133:1 152:1 224:1 329:1 510:1 609:1 895:1 # βαθµονόµηση
2:1 3:1 22:1 34:1 42:1 47:1 65:1 160:1 176:1 593:1 633:1 806:1 # του καλυκοϊού
49:1 213:1 301:1 329:1 # νωτνόϊορπ
529:1 704:1 # campo
407:1 456:1 529:1 704:1 932:1 # campylobacter spp.
262:1 481:1 529:1 956:1 # canada
3:1 17:1 22:1 28:1 32:1 46:1 272:1 302:1 363:1 399:1 607:1 920:1 # καρκίνου με
3:1 17:1 22:1 28:2 46:2 86:1 126:1 267:1 272:2 302:1 363:1 399:1 607:2 725:1 920:1 # κίνδυνο καρκίνου
1:1 3:2 9:1 13:1 17:1 19:1 22:1 25:1 28:1 46:1 63:1 92:1 133:1 137:1 165:1 211:1 235:1 272:1 302:1 303:1 355:1 363:1 376:1 399:1 405:1 411:1 607:1 745:1 781:1 791:1 866:1 920:1 989:1 # χειρουργική επέμβαση καρκίνου
1:1 6:1 12:1 15:1 17:1 22:1 24:1 29:1 30:1 33:1 39:1 44:1 48:1 56:1 57:1 131:1 184:1 186:1 239:1 294:1 311:1 313:1 331:1 343:1 363:1 399:1 475:1 490:1 497:1 503:1 506:1 509:1 522:1 544:1 700:1 716:1 737:1 741:1 753:1 770:1 783:1 825:1 862:1 891:1 920:1 # αντικαρκινική θεραπεία
262:1 358:1 375:1 379:1 529:1 551:1 563:1 994:1 # candelilla
7:1 39:1 52:1 119:1 194:1 216:1 251:1 262:1 519:1 529:1 625:1 634:1 956:1 994:1 # λοίμωξης από candida
262:1 519:1 529:1 625:1 956:1 994:1 # candida
5:1 6:1 12:1 22:1 23:1 29:2 57:1 110:1 131:1 184:1 196:1 206:1 239:1 374:1 640:1 914:1 # καντινταιμία
120:1 253:1 262:1 529:1 727:1 795:1 # canine
262:1 368:1 529:1 727:1 # canis
1:1 4:1 6:1 10:1 15:1 18:1 25:1 30:1 44:1 60:1 87:1 94:1 124:1 136:1 159:1 162:1 171:1 287:1 318:1 322:1 423:1 678:1 780:1 # πλαστικό περιέκτη
2:1 3:1 10:1 12:1 14:1 22:1 28:1 31:1 47:1 48:1 57:1 98:1 105:1 169:1 177:1 210:1 218:1 230:1 235:1 309:1 334:1 340:1 356:1 474:1 478:1 640:1 707:1 940:1 # στους υποδοχείς κανναβινοειδών.
7:1 12:1 16:1 21:1 22:1 93:1 102:1 111:1 329:1 413:1 640:1 # κανρενόνης
11:1 18:1 19:1 26:1 53:1 70:1 81:1 85:1 107:1 121:1 258:1 314:1 333:1 340:1 414:1 440:1 446:1 585:1 693:1 # διαφυγής τριχοειδών
7:1 9:1 49:1 83:1 96:1 121:1 154:1 209:1 240:1 339:1 390:1 457:1 493:1 543:1 646:1 713:1 720:1 750:1 765:1 843:1 901:1 911:1 912:1 913:1 957:1 958:1 959:1 969:1 972:1 978:1 # oδός χορήγησης
22:1 36:1 60:1 65:1 76:1 87:1 228:1 272:1 735:1 886:1 892:1 936:1 # 75mg καψάκίο, µαλακό
11:1 22:1 36:1 186:1 # καψακια
2:1 4:1 22:1 39:1 54:1 74:1 79:1 88:1 104:1 109:1 205:1 676:1 982:1 # την καπτοπρίλη
17:1 22:1 52:1 133:1 155:1 185:1 263:1 363:1 803:1 # καρβαµυλοφωσφορικής
4:1 7:1 17:1 21:1 22:1 39:1 40:1 44:1 51:1 59:1 67:1 99:1 133:1 134:1 172:1 255:1 331:1 363:1 367:1 434:1 571:1 874:1 893:1 # της οµάδας των καρβαπενεµών
17:1 22:1 128:1 158:1 191:1 255:1 336:1 363:1 # καρβοµέρη
1:1 2:1 7:1 9:1 10:1 12:2 17:1 20:1 22:1 25:1 31:1 35:1 45:1 48:1 50:1 66:1 68:1 85:1 96:1 116:1 139:1 147:1 156:1 158:1 159:1 161:1 169:1 174:1 236:1 363:1 431:1 443:1 448:1 474:1 574:1 707:1 764:1 774:1 812:1 849:1 # αναστολείς καρβονικής ανυδράσης
1:1 7:1 9:1 12:1 17:1 20:1 22:1 35:1 50:1 66:1 85:1 96:1 116:1 139:1 156:1 158:1 161:1 174:1 236:1 363:1 431:1 443:1 448:1 574:1 764:1 774:1 # καρβονικής ανυδράσης ii
1:1 2:1 4:1 7:2 9:1 10:1 12:2 17:1 20:1 22:1 25:1 31:1 35:1 45:1 50:1 66:1 67:1 85:1 96:1 116:1 139:1 147:1 156:1 158:1 159:1 161:1 169:1 174:1 219:1 236:1 363:1 431:1 443:1 448:1 574:1 764:1 774:1 812:1 849:1 # αναστολέα της καρβονικής ανυδράσης
283:1 305:1 323:1 358:1 529:1 738:1 # carboplatin
1:1 17:1 22:1 51:1 62:1 99:1 134:1 155:1 157:1 158:1 268:1 363:1 # των καρβοξυλικών
17:1 22:1 32:1 157:1 158:1 175:1 363:1 655:1 # καρβοξυμεθυλκυτταρίνη
17:1 22:1 28:1 57:1 58:1 100:1 186:1 363:1 399:1 478:1 544:1 920:1 # καρκινογένεση
120:1 226:1 305:1 529:1 608:1 662:1 # carcinogenicity
17:1 19:1 22:1 28:1 51:1 57:1 70:1 186:1 259:1 340:1 363:1 399:1 446:1 478:1 544:1 585:1 693:1 920:1 962:1 # καρκινοειδών όγκων
2:1 5:1 8:1 43:1 62:1 63:1 69:1 82:1 112:1 118:1 123:1 188:1 221:1 395:1 472:1 511:1 595:1 614:1 671:1 757:1 839:1 871:1 952:1 # επιθήλιο, ηπατοκυτταρικό
11:1 17:2 20:1 22:1 26:1 33:1 36:1 107:1 182:1 363:1 394:1 432:1 492:1 496:1 533:1 590:1 594:1 675:1 805:1 838:1 961:1 970:1 984:1 # καρδιακή αρρυθµία
2:1 8:1 11:1 17:1 22:1 26:1 31:1 36:1 60:1 72:1 107:1 123:1 150:1 182:1 234:1 240:1 350:1 363:1 533:1 675:1 801:1 805:1 838:1 970:1 984:1 # καρδιακός θάνατος
17:1 22:1 26:1 56:1 69:1 74:1 363:1 392:1 533:1 576:1 584:1 675:1 805:1 838:1 984:1 # καρδιοπάθειες
11:1 17:1 19:1 22:1 26:1 36:1 43:1 64:1 89:1 107:1 132:1 142:1 182:1 202:1 224:1 289:1 297:1 300:1 363:1 454:1 533:1 675:1 805:1 838:1 939:1 970:1 984:1 # καρδιακές παθήσεις
5:1 8:1 11:2 17:2 20:1 22:1 24:1 26:2 36:1 107:2 151:1 180:1 182:1 353:1 360:1 363:1 378:1 496:1 533:1 590:1 613:1 639:1 675:1 681:1 747:1 792:1 793:1 794:1 796:1 805:1 807:1 821:1 835:1 838:1 867:1 898:1 907:1 947:1 970:1 984:1 # καρδιακή διαταραχή
11:1 17:1 21:1 22:1 26:1 36:1 51:2 81:1 99:1 107:1 134:1 182:1 200:1 225:1 363:1 533:1 542:1 675:1 805:1 838:1 970:1 984:1 # των καρδιακών ενζύμων
5:1 8:1 11:1 17:1 22:1 26:1 36:1 55:1 76:1 107:1 117:1 151:1 182:1 207:1 307:1 363:1 439:1 459:1 533:1 675:1 805:1 838:1 924:1 970:1 984:1 # καρδιακά συµβάµατα
11:2 12:1 17:1 19:1 20:1 22:1 26:1 36:1 40:1 63:1 85:1 97:1 107:1 139:1 182:1 217:1 232:1 363:1 392:1 399:1 496:1 533:1 545:1 590:1 675:1 805:1 838:1 970:1 984:1 # καρδιακής ανεπάρκειας.
2:1 3:1 11:2 12:1 17:1 19:2 20:1 22:1 26:1 33:1 36:1 40:1 47:1 63:1 68:1 85:1 97:1 107:1 137:1 139:1 165:1 168:1 182:1 217:1 232:1 345:1 363:1 392:1 399:1 405:1 494:1 496:1 533:1 545:1 556:1 590:1 675:1 703:1 805:1 838:1 866:1 970:1 984:1 989:1 # ανεπάρκεια καρδιακής λειτουργίας
11:1 17:1 22:1 26:1 34:1 36:1 61:1 80:1 89:1 107:1 122:1 132:1 160:1 176:1 182:1 202:1 223:1 233:1 346:1 363:1 533:1 593:1 643:1 675:1 805:1 838:1 929:1 970:1 984:1 # καρδιακές γλυκοσίδες
11:1 17:1 22:1 26:1 36:1 60:1 64:1 107:1 182:1 363:1 533:1 675:1 803:1 805:1 838:1 970:1 984:1 # καρδιακό µυ σε
11:1 17:1 22:1 26:1 36:1 38:1 54:1 60:1 88:1 106:1 107:1 166:1 182:1 363:1 527:1 533:1 663:1 675:1 743:1 805:1 838:1 970:1 984:1 # καρδιακό πρόβλημα
1:1 11:1 17:1 22:2 25:1 26:3 45:1 52:1 69:1 92:1 100:1 107:1 233:1 256:1 320:1 362:1 363:1 410:1 453:1 533:1 576:1 600:1 654:1 675:1 687:1 711:1 740:1 805:1 838:1 891:1 984:1 # καρδιολογικές διαδικασίες
3:1 11:1 17:2 20:1 22:1 26:1 27:1 28:1 29:1 36:1 43:1 50:1 57:1 61:1 85:1 107:1 126:1 135:1 139:1 161:1 179:1 182:1 186:1 285:1 292:1 302:1 363:1 442:1 496:1 533:1 535:1 539:1 544:1 590:1 622:1 675:1 744:1 805:1 838:1 960:1 970:1 984:1 # παράγοντες κινδύνου καρδιακής
2:1 17:1 26:1 69:1 157:1 170:1 461:1 533:1 576:1 675:1 805:1 861:1 984:1 990:1 # kαρδιοτοξικότητα
11:1 17:1 20:1 22:1 26:1 36:1 65:1 70:1 74:1 98:1 107:1 133:1 182:1 309:1 363:1 392:1 496:1 533:1 584:1 590:1 675:1 805:1 838:1 970:1 984:1 # καρδιακή βαλβιδοπάθεια
17:1 21:1 22:1 26:1 69:1 100:1 140:1 363:1 460:1 533:1 559:1 576:1 675:1 805:1 838:1 883:1 984:1 # καρδιογενές shock
12:1 16:1 17:1 22:1 26:1 40:1 69:1 74:1 77:1 234:1 363:1 404:1 470:1 480:1 533:1 576:1 628:1 675:1 805:1 829:1 838:1 984:1 # καρδιοπνευμονική ανάνηψη
2:1 17:2 22:1 26:1 27:1 29:1 43:1 50:1 61:1 69:1 135:1 157:1 161:1 170:1 179:1 292:1 363:1 442:1 461:1 533:1 535:1 539:1 576:1 622:1 675:1 744:1 805:1 838:1 861:1 960:1 984:1 990:1 # καρδιοτοξικούς παράγοντες
5:1 8:1 11:1 17:2 22:1 24:1 26:2 69:1 89:1 103:1 107:1 140:1 151:1 180:1 341:1 353:1 360:1 363:1 378:1 533:1 576:1 613:1 631:1 639:1 652:1 675:1 680:1 681:1 747:1 792:1 793:1 794:1 796:1 805:1 807:1 821:1 835:1 838:1 855:1 867:1 898:1 907:1 947:1 984:1 # καρδιοαγγειακές διαταραχές,
3:1 11:1 17:1 19:2 22:1 26:1 41:1 44:1 63:1 103:1 107:1 113:1 140:1 177:1 228:1 341:1 363:1 380:1 418:1 533:1 555:1 631:1 675:1 680:1 805:1 838:1 855:1 949:1 984:1 # καρδιαγγειακού επεισοδίου
11:2 12:1 17:1 19:2 22:1 26:1 40:1 63:1 97:1 103:1 107:1 140:1 217:1 232:1 341:1 363:1 392:1 399:1 533:1 545:1 555:1 631:1 675:1 680:1 805:1 838:1 855:1 984:1 # καρδιαγγειακή ανεπάρκεια
11:1 13:1 17:1 19:1 22:1 26:1 54:1 88:1 99:1 103:1 107:1 125:1 140:1 166:1 273:1 341:1 363:1 396:1 502:1 527:1 533:1 555:1 631:1 675:1 680:1 731:1 805:1 838:1 855:1 984:1 # καρδιαγγειακών προβλημάτων
2:1 3:2 13:1 14:1 29:1 50:1 86:1 90:1 112:1 127:1 216:1 279:1 292:1 425:1 438:1 541:1 669:1 782:1 # αυτοί που φροντίζουν
215:1 305:1 375:1 456:1 479:1 512:1 519:1 529:2 580:1 617:1 636:1 777:1 934:1 # becaplermin, carmellose sodium
120:1 253:1 305:1 512:1 529:1 795:1 # carmine
7:1 16:1 17:1 22:1 46:1 66:1 78:1 111:1 127:1 168:1 319:1 363:1 721:1 973:1 # καρνιτίνης
3:1 11:1 13:1 17:1 22:1 31:1 82:1 95:1 126:1 174:1 178:1 228:1 269:1 285:1 363:1 415:1 418:1 429:1 436:1 659:1 # σύνδρομο καρπιαίου σωλήνα
283:1 # koyti
2:1 69:1 84:1 92:1 233:1 341:1 414:1 # φυσίγγιο το
120:1 505:1 529:1 636:1 # casein
2:1 11:1 92:1 326:1 505:1 529:1 # για το caspofungin,
352:1 479:1 505:1 529:1 # castle,
1:1 2:1 23:1 69:1 87:1 132:1 186:1 244:1 498:1 # κικέλαιο το
1:1 2:1 3:1 5:1 6:1 8:1 10:2 15:2 18:1 19:1 27:1 29:1 30:1 41:1 44:2 47:1 51:1 63:1 64:1 83:1 88:1 99:1 102:1 108:1 124:1 130:1 134:1 162:1 164:1 171:1 187:1 264:1 271:1 280:1 281:1 318:1 444:1 452:1 572:1 755:1 876:1 919:1 949:1 # επειγόντων περιστατικών του πλησιέστερου σε εσάς
4:1 8:1 19:1 40:1 79:1 81:1 87:1 101:1 104:1 369:1 472:1 # ελαττώνει την
1:1 5:1 6:1 8:1 9:1 20:1 22:1 30:1 35:1 65:1 112:1 116:1 151:1 153:1 160:1 161:1 174:1 222:1 448:1 558:1 650:1 658:1 764:1 # καταλυτική δράση
1:1 4:1 5:2 6:1 8:2 10:1 15:1 17:1 18:1 22:1 30:1 41:1 44:1 124:1 136:1 151:1 161:1 162:1 164:1 222:1 264:1 271:1 281:1 318:1 360:1 452:1 492:1 650:1 747:1 876:1 886:1 # περιστατικά καταρράκτη
4:1 8:1 12:1 22:1 49:1 61:1 109:1 179:1 222:1 404:1 410:1 430:1 722:1 # ανά κατηγορίες
4:1 8:1 22:1 33:1 49:1 109:1 179:1 222:1 430:1 853:1 # κατηγορία
16:1 22:1 46:1 56:1 78:1 224:1 923:1 # καθεψίνη
2:1 3:1 12:1 23:1 47:1 61:1 127:1 168:1 273:1 404:1 410:1 464:1 722:1 # αιτίες θανάτου
13:1 14:1 22:1 33:1 42:1 52:1 54:1 65:1 74:1 118:1 125:1 216:1 276:1 285:1 674:1 806:1 905:1 963:1 # οποία προκαλούν
1:1 6:1 10:1 22:1 30:1 60:1 84:1 94:1 279:1 287:1 322:1 423:1 538:1 # καυστικό
9:2 24:1 46:1 51:2 81:1 99:2 103:1 134:2 138:1 213:1 214:1 237:1 261:1 273:1 341:1 429:1 465:1 502:1 665:1 680:1 731:1 # η ίνωση των σηραγγωδών σωμάτων
4:1 5:1 34:1 59:1 71:1 75:1 146:1 220:1 252:1 257:1 324:1 327:1 335:1 364:1 552:1 573:1 # κοιλότητας,
608:1 625:1 # ccid50
6:1 12:1 28:1 29:1 102:1 131:1 184:1 239:1 572:1 755:1 823:1 # αντιγόνο cd20
51:1 112:1 145:1 149:1 217:1 221:1 472:1 614:1 757:1 871:1 # cd34+ κυττάρων
2:1 3:1 17:1 18:1 42:1 47:1 51:2 95:1 99:1 112:1 134:1 145:1 149:1 210:1 217:1 221:1 230:1 387:1 409:1 472:1 511:1 614:1 757:1 766:1 871:1 872:1 # τους αριθμούς των κυττάρων
17:1 18:1 51:2 99:1 112:1 134:1 145:1 149:1 217:1 221:1 330:1 472:1 511:1 614:1 757:1 766:1 871:1 872:1 # αριθμό των κυττάρων cd4
5:1 17:1 24:1 180:1 360:1 472:1 639:1 785:1 839:1 885:1 983:1 # κύτταρα cd4.
17:1 18:1 240:1 511:1 513:1 766:1 # αριθµός cd4
2:1 5:1 8:1 10:1 38:1 42:1 115:1 123:1 144:1 281:1 285:1 462:1 674:1 # σταματούν
16:1 46:1 78:1 97:1 183:1 243:1 272:1 284:1 396:1 458:1 607:1 # η κεφοβεκίνη
6:1 42:1 69:1 97:1 183:1 185:1 284:1 670:1 # κεφτιοφούρης
241:1 246:1 416:1 424:1 688:1 # ceftriaxon
2:1 242:1 416:1 617:1 623:1 906:1 # 29 το cefuroxime
4:1 7:1 11:1 15:1 19:1 24:1 26:1 33:1 39:1 44:1 48:1 56:1 59:1 67:1 73:1 97:1 192:1 217:1 232:1 242:1 270:1 294:1 311:1 313:1 331:1 343:1 399:1 416:1 475:1 490:1 497:1 503:1 506:1 509:1 519:1 522:1 560:1 580:1 617:1 623:1 700:1 716:1 737:1 741:1 753:1 770:1 783:1 825:1 862:1 906:1 934:1 # διάρκεια της θεραπείας µε cefuroxime sodium
315:1 375:1 416:1 479:1 # celebrex
375:1 416:1 422:1 479:1 623:1 735:1 # celecoxib 200mg,
375:1 416:1 422:1 479:1 623:1 735:1 # 400 mg celecoxib
315:1 375:1 416:1 # cell culture
1:1 2:1 5:1 8:1 17:1 18:1 31:1 60:1 94:1 112:1 123:1 141:1 221:1 234:1 360:1 472:1 614:1 757:1 766:1 839:1 871:1 983:1 # κυτταρικό θάνατο
11:1 26:1 50:1 51:1 64:1 107:1 112:1 145:1 149:1 179:1 217:1 221:1 223:1 321:1 472:1 614:1 622:1 757:1 871:1 # σε γονίδια κυττάρων
1:1 5:1 12:1 17:1 18:1 20:1 35:1 112:1 141:1 205:1 221:1 251:1 360:1 404:1 472:1 486:1 507:1 568:1 614:1 757:1 766:1 839:1 865:1 871:1 983:1 # κυτταρική ανάπτυξη
1:1 3:1 5:1 14:1 17:1 18:1 19:1 20:1 35:1 64:1 85:1 90:1 112:1 139:1 141:1 161:1 211:1 221:1 236:1 297:1 360:1 472:1 507:1 614:1 757:1 766:1 781:1 839:1 871:1 983:1 # κυτταρικής σειράς που
24:1 39:1 51:1 89:1 112:1 114:1 119:1 144:1 145:1 149:1 194:1 217:1 221:1 401:1 472:1 614:1 757:1 813:1 871:1 950:1 # γραμμές κυττάρων από
1:1 5:1 14:1 17:1 18:1 25:1 34:1 39:1 42:1 45:1 87:2 108:1 112:1 129:1 141:1 167:1 171:1 173:1 221:1 290:1 360:1 472:1 484:1 614:1 757:1 766:1 772:1 780:1 839:1 871:1 983:1 # κυτταρικού πολλαπλασιασμού
2:2 3:2 4:1 10:1 11:1 14:1 19:1 40:1 47:2 48:1 51:2 63:1 79:1 82:1 98:1 99:1 104:1 105:1 112:1 134:1 145:1 149:1 177:1 188:1 210:1 217:1 221:1 230:1 232:1 234:1 235:1 249:1 334:1 356:1 400:1 472:1 474:1 614:1 705:1 707:1 757:1 871:1 940:1 # τους υποδοχείς του στην επιφάνεια των κυττάρων
1:1 5:1 17:1 18:1 34:1 42:1 112:1 129:1 141:1 167:1 221:1 290:1 360:1 472:1 614:1 757:1 766:1 839:1 871:1 983:1 # κυτταρικού
5:1 17:1 24:1 180:1 360:1 472:1 639:1 785:1 839:1 885:1 983:1 # κύτταρα/ mm3
1:1 10:1 13:1 84:1 118:1 148:2 371:1 432:1 538:1 869:1 # µικροκρυσταλλική
1:1 18:1 20:1 21:1 29:1 35:1 53:1 59:1 85:1 97:1 133:1 139:1 141:1 219:1 236:1 314:1 469:1 507:1 603:1 868:1 # κεντρικής φλέβας
1:2 9:1 18:1 20:2 21:1 29:1 35:2 53:1 68:1 97:1 130:1 141:1 227:1 309:1 314:1 410:1 441:1 469:1 507:1 603:1 672:1 868:1 # κεντρική φλεβική πίεση
11:1 16:1 50:1 82:1 93:1 183:1 284:1 395:1 751:1 # βρεφονηπιακούς
226:1 416:1 424:1 580:1 624:1 # centrum
14:1 49:1 52:1 65:1 80:1 91:1 97:1 284:1 437:1 # κεφαλοσπορινούχο
14:1 49:1 52:1 65:1 80:1 91:1 97:1 284:1 437:1 # κεφαλοσπορινών
9:1 40:1 58:1 73:1 130:1 226:1 253:1 416:1 441:1 479:1 637:1 818:1 # η ένεση µε ceplene
1:1 20:1 23:1 24:1 33:1 35:1 49:1 62:1 65:1 91:1 97:1 103:1 152:1 195:1 259:1 268:1 284:1 317:1 345:1 492:1 556:1 648:1 665:1 859:1 925:1 # εγκεφαλική αιµορραγία
1:1 20:1 23:1 33:1 35:1 41:1 62:1 65:1 91:1 97:1 195:1 259:1 268:1 284:1 317:1 347:1 393:1 594:1 648:1 859:1 # εγκεφαλική ισχαιµία
50:1 52:1 65:1 91:1 97:1 106:1 213:1 259:1 284:1 317:1 333:1 401:1 # εγκεφαλονωτιαίο υγρό
1:1 33:1 48:1 62:1 65:1 91:1 97:1 103:1 117:1 140:1 254:1 259:1 268:1 284:1 311:1 317:1 341:1 631:1 680:1 855:1 859:1 # εγκεφαλικά αγγεία
1:1 11:2 19:2 26:1 36:1 41:1 44:1 62:1 63:1 65:1 91:1 97:1 103:1 107:1 117:2 140:1 182:1 232:1 254:1 259:1 268:1 284:1 317:1 341:1 555:1 631:1 680:1 855:1 859:1 949:1 # αγγειακά εγκεφαλικά επεισόδια
1:1 20:1 21:1 35:1 66:1 156:1 235:1 279:1 384:1 574:1 # αυχενική
2:1 3:3 17:1 22:1 24:1 28:1 46:1 47:1 52:1 53:1 272:1 302:1 353:1 363:1 399:1 463:1 607:1 613:1 773:1 920:1 # καρκίνου του τραχήλου,
2:1 3:2 17:1 22:1 24:1 28:1 46:1 47:1 52:1 53:1 72:1 272:1 353:1 363:1 399:1 463:1 607:1 613:1 773:1 881:1 920:1 # καρκίνος του τραχήλου
1:1 21:1 66:1 68:1 77:1 81:2 137:1 156:1 171:1 200:1 225:1 235:1 279:1 282:1 349:1 357:1 384:1 771:1 897:1 # αυχενικών πλευρών
1:2 3:1 4:1 7:1 13:1 19:2 20:1 21:1 24:1 35:1 44:1 59:1 63:1 64:1 66:1 67:1 85:1 92:1 95:1 116:1 137:1 139:1 142:1 156:1 165:1 211:1 216:1 235:2 236:1 279:1 289:1 297:1 303:1 310:1 355:1 384:1 405:1 411:1 454:1 459:1 574:1 638:1 729:1 781:1 791:1 866:1 989:1 # χειρουργικές επεμβάσεις της αυχενικής μοίρας
4:2 7:1 11:1 26:1 34:1 36:1 67:1 74:1 85:1 103:1 107:1 182:1 265:1 440:1 465:1 598:1 644:1 710:1 970:1 # τη διακοπή της αγωγής
4:1 6:1 16:1 18:1 37:1 46:1 64:1 78:1 211:1 528:1 735:1 846:1 # τη σετιριζίνη 10 mg
242:1 315:1 375:1 379:1 416:1 424:1 428:1 450:1 988:1 # cetrorelix
735:1 # 0, 25 mg
13:1 18:1 42:1 69:1 121:1 174:1 234:1 373:1 443:1 578:1 619:1 659:1 # άνυδρο, χλωριούχο
34:1 51:1 52:1 71:1 99:1 134:1 170:1 324:1 354:1 # κοιλοτήτων
4:1 7:1 9:1 12:1 15:1 27:2 48:1 65:1 73:2 75:1 82:1 93:1 96:1 138:1 146:1 187:1 220:1 237:1 252:1 295:1 317:1 327:1 329:1 381:1 464:1 511:1 666:1 785:1 # µεγαλύτερες πιθανότητες µείωσης
3:1 65:1 73:1 86:1 173:1 299:1 438:1 562:1 # αλλάξουν µε
2:1 5:1 10:1 32:1 37:1 38:1 45:1 158:1 163:1 169:1 198:1 218:1 286:1 349:1 403:1 415:1 706:1 734:1 784:1 845:1 # μεταβολή στο χρώμα
3:1 65:1 86:1 173:1 299:1 438:1 541:1 562:1 # αλλάζουν
17:1 24:1 43:1 51:1 53:1 135:1 145:1 180:1 191:1 263:1 308:1 426:1 # παραµέτρων
2:1 10:1 11:1 12:1 25:1 26:1 31:1 45:1 51:1 107:1 147:1 159:1 169:1 219:1 578:1 812:1 849:1 # αναστολέα διαύλων
2:1 10:1 11:1 12:1 25:1 26:1 31:1 45:1 48:1 51:1 68:1 107:1 147:1 159:1 169:1 474:1 578:1 707:1 812:1 849:1 # αναστολείς διαύλων
172:1 177:1 # έξοδα
479:1 # cheadle
1:1 15:1 20:1 24:1 33:1 35:1 39:1 44:1 48:1 56:1 59:1 62:1 85:1 139:1 192:1 236:1 268:1 294:1 311:1 313:1 328:1 331:1 343:1 475:1 490:1 497:1 503:1 506:1 509:1 522:1 700:1 716:1 737:1 741:1 753:1 770:1 783:1 825:1 862:1 977:1 # χηλικής θεραπείας
1:1 5:1 17:1 29:1 34:1 42:1 43:1 50:1 62:1 129:1 135:1 161:1 167:1 179:1 196:1 268:1 290:1 292:1 328:1 535:1 569:1 622:1 744:1 960:1 977:1 # χηλικού παράγοντα
1:1 17:1 27:1 29:1 34:1 42:1 43:1 50:1 61:1 62:1 129:1 135:1 161:1 167:1 179:1 268:1 290:1 292:1 328:1 387:1 409:1 442:1 535:1 539:1 622:1 744:1 960:1 965:1 977:1 # χηλικούς παράγοντες
1:1 4:1 7:1 67:1 89:1 132:1 166:1 202:1 212:1 244:1 288:1 581:1 977:1 # χημικές της
40:1 48:1 56:1 77:1 137:1 145:1 243:1 480:1 483:1 771:1 # εκνευρωθεί
15:1 19:1 24:1 25:1 32:1 42:1 55:1 56:1 69:1 86:1 95:1 126:1 143:1 166:1 267:1 275:1 294:1 313:1 361:1 497:1 630:1 725:1 787:1 788:1 916:1 977:1 992:1 # συνδυασμούς χημειοθεραπείας
15:1 19:1 24:1 32:1 52:1 56:1 69:1 166:1 203:1 294:1 313:1 497:1 630:1 885:1 977:1 992:1 # κύκλο χημειοθεραπείας
15:1 17:1 19:1 24:1 27:1 29:1 32:1 43:1 50:1 56:1 61:1 69:1 135:1 161:1 166:1 179:1 292:1 294:1 313:1 442:1 497:1 535:1 539:1 622:1 630:1 744:1 960:1 977:1 992:1 # χημειοθεραπευτικούς παράγοντες
215:1 242:1 # cherokee
9:1 140:1 599:1 615:1 # γεύση
315:1 359:1 604:1 # cheshire
1:1 24:1 36:1 81:1 186:1 200:1 225:1 282:1 357:1 373:1 902:1 # θωρακικών
2:1 10:1 33:1 49:1 84:1 109:1 169:1 183:1 267:1 377:1 386:1 853:1 # δυσφορία στο
2:1 3:1 10:2 28:1 72:1 102:1 119:1 169:1 210:1 230:1 302:1 354:1 385:1 709:1 823:1 979:1 # πόνους στο στήθος
1:1 3:1 24:1 34:1 36:1 42:1 55:1 86:1 95:1 106:1 126:1 129:1 167:1 174:1 186:1 275:1 290:1 373:1 419:1 902:1 916:1 # θωρακικού συνδρόμου
1:1 2:2 8:1 24:1 34:1 36:1 42:1 71:1 72:1 76:1 123:1 129:1 150:1 167:1 186:1 207:1 290:1 350:1 373:1 834:1 902:1 # θωρακικού τοιχώµατος,
2:1 8:1 10:1 21:1 25:1 26:1 28:1 38:1 39:1 41:1 72:1 73:1 76:1 119:1 123:1 150:1 194:1 207:1 228:1 248:1 272:1 277:1 350:1 557:1 609:1 616:1 834:1 975:1 # μασώµενο δισκίο από στόµατος
315:1 428:1 # chibret
23:1 26:1 28:1 43:1 70:1 102:1 270:1 330:1 447:1 560:1 823:1 # παιδιά μόνο
1:1 3:1 5:1 7:1 17:1 24:1 34:1 57:1 129:1 180:1 360:1 460:1 472:1 630:1 639:1 733:1 785:1 839:1 885:1 910:1 983:1 # κύτταρα ωοθήκης kινέζικου
25:1 33:1 38:1 98:1 110:1 118:1 186:1 233:1 241:1 242:1 359:1 500:1 711:1 931:1 # δοκιμασία chiron
201:1 283:1 323:1 358:1 406:1 407:1 424:1 519:1 688:1 704:1 814:1 # chlamydia trachomatis
3:1 29:1 51:1 99:1 102:1 109:1 134:1 228:1 373:1 418:1 578:1 683:1 # ιόντων χλωρίου
1:1 18:2 26:1 53:1 60:1 69:1 94:1 141:1 174:1 273:1 314:1 404:1 443:1 619:1 # νάτριο, διυδρικό
13:1 16:1 46:1 78:1 118:1 272:1 373:1 578:1 607:1 # χλωροκίνη
13:2 38:1 54:1 74:1 125:1 178:1 373:1 433:1 578:1 # χλωροπρομαζίνη
4:1 7:1 10:1 15:1 27:1 45:1 51:1 63:1 67:1 82:1 83:1 88:1 106:1 121:1 187:1 188:1 238:1 250:1 280:1 745:1 768:1 951:1 # επιπέδων της χοληστερόλης,
4:1 10:1 15:1 27:1 45:1 79:1 83:1 88:1 104:1 106:1 121:1 187:1 250:1 280:1 768:1 # χοληστερόλη, την ldl
379:1 407:1 489:1 526:1 608:1 625:1 # cholic acid
1:2 15:1 18:1 40:2 45:1 57:1 62:1 77:1 89:1 92:1 121:1 132:1 137:1 141:1 165:1 202:1 244:1 288:1 355:1 388:1 417:1 480:1 762:1 771:1 779:1 # χολινεργικές νευρικές
2:1 8:1 33:1 38:1 115:1 123:1 145:1 198:1 261:1 462:1 724:1 # χρωματοψίας
1:1 17:1 25:1 33:1 43:1 64:1 76:1 80:1 93:1 98:1 118:1 135:1 145:1 152:1 186:1 193:1 195:1 198:1 203:1 233:1 243:1 332:1 371:1 429:1 471:2 500:1 711:1 869:1 931:1 # δοκιµασία χρωµοσωµικών παρεκκλίσεων
8:1 12:1 33:1 38:2 65:1 80:1 95:1 115:1 145:1 193:1 198:1 213:1 261:2 724:1 784:1 # ανωμαλία χρωμοσώματος
11:1 64:1 66:1 102:1 106:1 113:1 198:1 247:1 329:1 514:1 882:1 926:1 # νόσο σε χρόνια
8:1 9:1 11:1 22:1 34:1 65:1 66:1 83:1 102:1 106:1 128:1 149:1 154:1 198:2 222:1 250:1 514:1 606:1 673:1 837:1 882:1 926:1 # χρόνια κατάχρηση αλκοόλ
11:2 13:1 26:1 66:1 71:1 102:1 106:1 198:1 217:1 270:1 492:1 514:1 560:1 882:1 926:1 # χρόνια διάρροια
8:1 11:1 34:1 38:1 66:1 102:1 106:1 113:1 115:1 118:1 186:1 198:1 247:1 261:1 329:1 369:1 514:1 547:1 724:1 882:1 926:1 # χρόνια κοκκιωματώδη νόσο
3:1 11:1 59:1 66:1 102:1 106:1 113:1 198:1 247:1 329:1 514:1 530:1 548:1 882:1 926:1 # χρόνιας νόσου
11:1 52:1 66:1 102:1 106:1 198:1 216:1 251:1 514:1 634:1 882:1 926:1 # χρόνια λοίμωξη
11:1 21:1 23:1 33:1 52:1 66:1 68:1 77:1 100:1 101:1 102:1 106:1 110:1 140:1 198:1 320:1 351:1 374:1 384:1 393:1 412:1 514:1 517:1 559:1 800:1 882:1 897:1 926:1 # χρόνια μυελογενή λευχαιμία
22:1 23:1 28:1 39:1 66:1 69:1 102:2 106:1 119:2 194:1 198:1 208:1 514:1 823:1 926:1 # από χρόνιο πόνο και
1:1 11:2 12:1 18:1 19:1 20:1 35:1 39:1 40:2 63:1 66:1 97:1 102:1 106:1 119:1 141:1 194:1 198:1 217:1 232:1 284:1 392:1 399:1 425:1 507:1 514:1 545:1 882:1 926:1 986:1 # από χρόνια νεφρική ανεπάρκεια,
11:1 17:2 18:1 24:1 28:1 34:1 43:1 57:1 59:1 66:1 102:1 106:1 118:1 135:1 180:1 198:1 426:1 478:1 514:1 530:1 685:1 766:1 882:1 926:1 # χρόνιας παραρινοκολπίτιδας
4:1 7:1 11:1 16:1 17:1 32:1 43:1 46:2 48:1 67:1 71:1 78:1 95:2 97:1 106:1 135:1 175:1 243:1 298:1 419:1 432:1 630:1 760:1 # παρόμοια με εκείνη της χυμοθρυψίνης
2:1 38:1 41:1 66:1 117:1 143:1 470:1 575:1 692:1 856:1 # το κάπνισμα
6:1 36:1 38:1 57:1 136:1 213:1 277:1 301:1 482:1 570:1 784:1 # ακτινωτό σώμα
6:1 16:1 37:1 46:1 70:1 73:1 78:1 186:1 195:1 306:1 380:1 501:1 528:1 # η κιµετιδίνη
120:1 253:1 283:1 428:1 519:1 608:1 617:1 625:1 735:1 795:1 906:1 # cimetidine 600 mg
61:1 71:1 120:1 299:1 458:1 527:1 608:1 # οι βλάβες cin 3
120:1 260:1 407:1 416:1 428:1 481:1 529:1 608:1 # cinacalcet,
242:1 456:1 540:1 608:1 623:1 735:1 # ciprofloxacin 500 mg
1:1 6:1 13:1 20:1 30:1 35:1 36:1 52:1 54:1 65:1 87:1 108:1 125:1 136:1 153:1 157:1 185:1 238:1 295:1 469:1 482:1 570:1 605:1 618:1 850:1 892:1 936:1 # γαλακτική σιπροφλοξασίνη
21:1 23:1 31:1 76:1 108:1 119:1 128:1 152:1 195:1 242:1 247:1 304:1 456:1 518:1 540:1 566:1 608:1 623:1 789:1 925:1 # ciprofloxacin πόσιµο εναιώρηµα
120:1 242:1 540:1 608:1 623:1 # ciproxin
2:2 3:1 14:1 29:1 39:1 47:1 50:1 55:1 66:1 80:1 86:1 275:1 278:1 431:1 455:1 852:1 # αποσυντονισμό του
1:1 8:1 18:1 19:1 22:1 49:1 52:1 93:1 141:1 176:1 183:1 185:1 203:1 221:1 222:1 336:1 386:1 492:1 567:1 591:1 628:1 # κυκλοφορική κατέρρειψη
1:1 2:1 8:1 10:1 18:1 49:1 52:1 55:1 72:1 76:1 84:1 123:1 141:1 150:1 176:1 183:1 185:1 203:1 207:1 221:1 350:1 354:1 386:1 538:1 549:1 591:1 834:1 979:1 # κυκλοφορικού συστήµατος
8:2 16:2 41:2 46:2 78:2 87:2 108:2 127:2 171:2 437:2 473:2 721:2 973:2 # σισπλατίνη σισπλατίνη
201:1 231:1 323:1 424:1 553:1 608:1 995:1 # citrate
1:1 18:2 53:2 60:1 69:1 94:1 141:1 168:1 273:1 314:2 404:1 619:1 868:1 # kιτρικό νάτριο
1:1 18:1 34:1 42:1 53:1 129:1 141:1 167:1 168:1 186:1 290:1 314:1 868:1 # κιτρικού
1:1 18:1 53:1 60:1 94:1 141:1 157:1 168:1 186:1 314:1 868:1 # κιτρικό οξύ
231:1 242:1 407:1 424:1 553:1 608:1 932:1 # citrobacter
215:1 231:1 242:1 407:1 424:1 519:1 553:1 608:1 649:1 728:1 922:1 932:1 # citrobacter diversus
231:1 242:1 315:1 407:1 424:1 519:1 553:1 608:1 932:1 994:1 # citrobacter freundii
215:1 231:1 242:1 246:1 407:1 424:1 553:1 608:1 636:1 777:1 932:1 # citrobacter koseri
231:1 242:1 407:1 424:1 553:1 604:1 608:2 798:1 932:1 # citrobacter species
246:1 305:1 358:1 368:1 526:1 # bipolaris,
120:1 246:1 253:1 358:1 795:1 # cladribine
106:1 333:1 401:1 # υγρό
18:1 26:1 31:1 41:1 57:1 66:1 77:1 148:1 176:1 296:1 561:1 685:1 692:1 758:1 # να διευκρινιστεί
11:1 25:1 26:1 79:1 107:1 204:1 258:1 321:1 332:1 761:1 # διασαφηνίσει
13:1 17:1 18:1 87:1 178:1 203:1 298:1 511:1 517:1 735:1 766:1 993:1 # 500 mg κλαριθρομυκίνης
120:1 201:1 245:1 323:1 450:1 456:1 519:1 # loratadin &quot;pcd&quot;
4:1 8:1 22:1 33:1 49:1 59:1 109:1 179:1 192:1 222:1 430:1 853:1 # κατηγορίας ιι
358:1 489:1 505:1 809:1 # classics
4:1 8:1 18:1 22:1 49:1 69:1 74:1 179:1 222:1 430:1 591:1 619:1 # κατηγοριοποιήσεων
358:1 519:1 649:1 # claudius
262:1 323:1 358:2 481:1 851:1 # clavulanate
4:1 7:2 9:1 17:1 67:1 96:1 117:1 240:1 330:1 394:1 432:1 464:1 584:1 872:1 961:1 # ρυθμός της κάθαρσης
4:1 5:1 7:1 23:1 37:1 40:1 46:1 67:1 163:1 206:1 345:1 739:1 # της γίνεται
1:1 5:1 8:1 9:1 11:1 18:1 20:1 25:1 35:1 53:1 141:1 274:1 308:1 314:1 376:1 378:1 421:1 507:1 645:1 868:1 # η ιατρική εξέταση
19:1 52:1 71:2 110:1 142:1 289:1 312:1 # οι λοιμώξεις
1:1 20:1 33:1 35:1 43:1 45:1 52:1 57:1 59:1 62:1 66:1 85:1 100:1 139:1 156:1 192:1 203:1 224:1 236:1 256:1 320:1 345:1 385:1 453:1 556:1 561:1 574:1 695:1 762:1 # κλινικής παθολογίας
1:2 20:2 28:1 33:1 35:2 40:1 45:1 50:1 55:1 57:1 59:1 62:2 66:1 77:1 85:2 86:1 139:2 152:1 156:1 192:1 203:1 236:2 268:1 275:1 307:1 321:1 388:1 470:1 480:1 561:1 574:1 695:1 762:1 829:1 895:1 # συνολικής κλινικής πνευµονίας
1:1 20:1 31:1 35:1 57:1 62:1 66:1 77:1 86:1 93:1 156:1 203:1 336:1 561:1 574:1 695:1 762:1 # κλινική έρευνα
1:1 2:1 12:1 20:1 29:1 35:1 57:1 62:1 66:1 131:1 156:1 203:1 356:1 561:1 574:1 695:1 762:1 852:1 # 13 κλινική αντοχή η
120:1 215:1 260:1 338:1 379:1 416:1 489:2 529:1 636:1 727:1 # clinical service
120:1 242:1 246:1 260:2 379:1 424:1 489:1 529:1 688:1 727:1 # clinical trial group
4:1 10:1 52:1 79:1 104:1 133:1 203:1 249:1 316:1 396:1 427:1 880:1 # στην κλοβαζάμη
1:1 11:1 22:1 25:1 26:2 33:1 107:1 233:1 362:1 500:1 654:1 711:1 891:1 # διαδικασία.
17:1 24:1 39:1 46:1 52:1 91:1 119:1 180:1 185:1 194:1 203:1 218:1 397:1 684:1 # από κλοφαραβίνη
34:1 45:1 173:1 293:1 583:1 759:1 # κολλώδη
1:1 4:1 18:1 20:1 35:1 53:1 79:1 104:1 141:1 168:1 186:1 314:1 507:1 868:1 # την κιτρική
1:1 18:1 20:1 35:1 53:1 141:1 168:1 186:1 314:1 507:1 868:1 # κιτρική
24:1 54:1 144:1 212:1 238:1 261:1 351:1 578:1 # η χλωμιπραμίνη
1:1 13:1 18:1 24:1 52:1 54:1 141:1 174:1 203:1 238:1 255:1 263:1 356:1 371:1 373:1 443:1 578:1 594:1 659:1 # υδροχλωρικής κλοµιπραµίνης
28:1 81:1 203:1 # κλώνο
24:1 49:1 52:1 63:1 273:1 392:1 427:1 592:1 # kλοραζεπάτη,
9:1 10:1 21:1 27:1 280:1 347:1 412:1 444:1 652:1 # στενή σχέση
10:1 17:1 21:1 24:1 27:1 34:1 36:1 42:1 43:1 45:1 52:1 135:1 180:1 256:1 265:1 280:1 412:1 426:1 583:1 902:1 # στενή παρακολούθηση
120:1 246:1 352:1 379:1 424:1 456:1 519:1 580:1 625:1 777:1 # clostridium botulinum
120:1 215:1 226:1 246:2 352:1 424:1 456:1 519:1 625:1 777:1 798:1 # clostridium perfringens
231:1 245:1 246:1 262:1 352:1 424:1 428:1 456:1 519:1 625:1 727:1 777:1 # clostridium tetani
18:1 52:1 53:1 76:1 170:1 195:1 203:1 314:1 427:1 577:1 945:1 # κλοτριµαζόλης
3:1 33:1 51:1 69:1 106:1 137:1 165:1 166:1 212:1 293:1 298:1 303:1 345:1 405:1 419:1 556:1 866:1 989:1 # δημιουργίας θρόμβων
55:1 84:1 99:1 261:2 273:1 429:1 502:1 549:1 731:1 # συσσωμάτωμα
4:1 5:1 75:1 122:1 146:1 220:1 252:1 257:1 274:1 327:1 335:1 362:1 364:1 461:1 683:1 # αδεξιότητα
2:1 3:1 5:2 6:1 8:1 10:1 22:1 25:1 47:1 65:1 151:1 159:1 222:1 281:1 421:1 650:1 # κατασταλτικών του κνς
2:1 3:1 19:1 43:1 47:1 64:1 142:1 224:1 289:1 297:1 300:1 454:1 939:1 # παθήσεις του κνς
2:1 3:1 7:1 9:1 15:1 26:1 47:1 96:1 140:1 642:1 # διέγερσης του κνς
18:1 34:1 53:1 95:1 110:1 157:1 170:1 314:1 427:1 525:1 618:1 945:1 # κοτριμοξαζόλης
2:2 3:1 4:1 5:1 7:1 8:2 11:1 17:1 24:1 26:1 38:1 47:1 67:1 72:1 107:1 115:1 123:1 150:1 151:1 180:1 269:1 312:1 350:1 353:1 360:1 378:1 462:1 521:1 601:1 602:1 613:1 634:1 639:1 681:1 747:1 792:1 793:1 794:1 796:1 807:1 821:1 835:1 867:1 898:1 907:1 947:1 # διαταραχή της πήξεως του αίματος
5:1 7:1 12:1 17:1 28:1 29:1 43:1 50:1 57:1 82:1 135:1 161:1 179:1 196:1 251:1 292:1 298:1 349:1 478:1 532:1 535:1 569:1 622:1 744:1 960:1 # ανθρώπινο παράγοντα πήξης
5:1 7:1 17:1 29:1 43:1 50:1 135:1 161:1 179:1 196:1 251:1 292:1 338:1 535:1 569:1 622:1 744:1 960:1 # παράγοντα πήξης viii
7:1 17:1 24:1 29:1 43:1 51:1 99:1 102:1 103:1 134:1 135:1 180:1 251:1 426:1 665:1 755:1 # παραγόντων πήξης
1:1 5:1 10:1 11:1 26:1 60:1 66:1 94:1 102:1 281:1 654:1 882:1 926:1 # στα κωδικόνια
17:1 43:1 50:1 55:1 135:1 161:1 175:1 179:1 344:1 531:1 535:1 622:1 744:1 848:1 960:1 # συμπαράγοντα
1:1 6:1 20:1 28:1 30:1 35:1 75:1 85:1 139:1 153:1 236:1 291:1 372:1 715:1 999:1 # νοητικής
1:1 5:1 6:1 8:1 11:1 17:1 20:1 24:1 26:1 28:1 30:1 35:1 75:1 107:1 151:1 153:1 180:1 291:1 353:1 360:1 372:1 378:1 613:1 639:1 681:1 747:1 792:1 793:1 794:1 796:1 807:1 821:1 835:1 867:1 898:1 907:1 947:1 999:1 # νοητική διαταραχή
1:1 2:1 3:1 6:1 19:1 20:1 28:1 30:1 35:1 47:1 68:1 75:1 84:1 85:1 137:1 139:1 153:1 168:1 236:1 267:1 291:1 372:1 405:1 494:1 703:1 715:1 999:1 # νοητικής δυσλειτουργίας
38:1 45:1 52:1 100:1 148:1 256:1 320:1 432:1 440:1 453:1 860:1 # κρυολογήματος
1:1 6:1 20:1 23:1 34:1 35:1 41:1 45:1 70:1 110:1 172:1 193:1 197:1 212:1 306:1 347:1 374:1 383:1 393:1 402:1 515:1 520:1 534:1 581:1 583:1 # κολίτιδα, ισχαιμική
201:1 422:1 450:1 456:1 526:1 # colorado
1:1 17:1 22:1 34:1 38:1 45:1 46:1 49:1 60:1 62:1 94:1 118:1 213:1 261:1 268:1 272:1 363:1 385:1 388:1 399:1 583:1 607:1 718:1 724:1 920:1 # ορθοκολικό καρκίνωμα
145:1 152:1 198:1 471:1 # άχρωµο
12:1 29:1 51:1 88:1 99:1 127:1 131:1 134:1 145:1 198:1 273:1 471:1 628:1 731:1 874:1 982:1 # αντίληψη χρωµάτων
38:1 145:1 198:1 261:1 724:1 # άχρωμα,
15:1 19:1 24:1 25:1 32:1 42:1 55:1 56:1 69:1 86:1 95:1 126:1 143:1 166:1 267:1 275:1 294:1 313:1 361:1 497:1 630:1 725:1 787:1 788:1 916:1 977:1 992:1 # η χημειοθεραπεία συνδυασμού
25:1 55:1 58:1 62:1 69:1 86:1 126:1 191:1 250:1 266:1 267:1 275:1 325:1 361:1 434:1 439:1 725:1 788:1 916:1 # συνδυασµένο εµβόλιο
3:1 14:1 23:1 31:1 46:1 48:1 90:1 566:1 928:1 # που είναι
4:1 8:2 11:1 17:1 19:1 24:1 26:1 43:1 64:2 105:1 107:1 135:1 180:1 209:1 214:1 297:1 300:1 378:1 426:1 451:1 486:1 620:1 681:1 767:1 939:1 # διατυπώσει παρατηρήσεις
4:1 17:1 43:1 76:1 135:1 161:1 217:1 304:1 342:1 744:1 960:1 # παράρτηµα ii
1:1 4:1 7:1 14:1 18:1 20:1 35:1 49:1 67:1 85:1 139:1 141:1 236:1 310:1 344:1 507:1 591:1 # της εμπορικής
2:1 37:1 55:1 73:1 85:1 307:1 356:1 501:1 924:1 # συµµετοχής
1:1 6:1 22:1 28:1 30:1 34:1 57:1 71:1 170:1 478:1 891:1 # κοινοτικα
4:1 7:1 33:1 40:1 50:1 67:1 77:1 95:1 175:1 321:1 470:1 480:1 679:1 829:1 # πνευμονία της
43:1 55:1 85:1 103:1 307:1 440:1 504:1 924:1 # συµπαγής
9:1 18:1 19:1 40:1 41:1 46:1 148:1 259:1 345:1 436:1 452:1 488:1 758:1 # γίνει σύγκριση
2:1 5:1 8:2 38:2 72:1 115:2 116:1 123:1 136:1 143:1 150:1 151:1 171:1 240:1 243:1 277:1 299:1 350:1 462:1 602:1 686:1 844:1 856:1 860:1 1001:1# τμήματα εκτός πλάσματος
14:2 69:1 71:1 74:1 170:1 177:1 276:1 466:1 701:1 763:1 830:1 # οποιοδήποτε
2:1 8:1 32:1 55:1 123:1 133:1 175:1 216:1 303:1 531:1 # συμβατοί με
5:1 6:1 10:1 12:1 29:1 41:1 131:1 184:1 224:1 239:1 264:1 281:1 371:1 610:1 # αντισταθµιστικά
6:1 12:1 13:1 14:1 29:1 32:1 42:1 74:1 113:1 131:1 184:1 211:1 239:1 247:1 276:1 329:1 433:1 492:1 # με αντιρροπούμενη νόσο
5:1 17:1 29:1 38:1 43:1 50:1 55:1 59:1 88:1 135:1 161:1 171:1 175:1 179:1 196:1 214:1 292:1 344:1 349:1 531:1 535:1 552:1 569:1 622:1 744:1 784:1 848:1 919:1 960:1 # παράγοντας συμπληρώματος
1:1 2:1 5:1 8:1 9:1 20:1 21:1 25:1 35:1 38:1 66:1 72:1 115:1 123:1 140:1 150:1 156:1 269:1 274:1 308:1 350:1 376:1 421:1 462:1 559:1 574:1 602:1 634:1 # γενική εξέταση αίματος
2:1 8:1 23:1 38:1 45:1 52:1 92:1 100:1 110:1 115:1 123:1 128:1 171:1 256:1 320:1 374:1 415:1 453:1 462:1 600:1 687:1 740:1 812:1 832:1 # πλήρη αιματολογικό
1:1 11:1 14:1 22:1 25:1 26:2 33:1 45:1 52:1 107:1 118:1 171:1 233:1 362:1 484:1 500:1 654:1 666:1 711:1 819:1 891:1 910:1 # πολύπλοκη διαδικασία
58:1 63:1 68:1 82:1 171:1 188:1 191:1 238:1 317:1 325:1 510:1 # µη επιπλεγµένων
52:1 58:1 63:1 68:1 82:1 171:1 188:1 191:1 216:1 238:1 251:1 317:1 325:1 810:1 # επιπλεγµένη λοίµωξη
3:1 13:1 14:1 17:1 22:1 24:1 29:1 42:1 43:1 51:1 52:2 54:1 63:1 65:1 82:1 89:1 90:1 99:1 102:1 103:1 118:2 125:1 132:1 134:1 135:1 171:1 180:1 188:1 202:1 238:1 285:1 426:1 665:1 674:1 755:1 806:1 963:1 # παραγόντων που προκαλούν επιπλοκές,
38:1 55:1 88:1 145:1 171:1 175:1 214:1 261:1 344:1 531:1 724:1 848:1 919:1 # συμπληρωματικούς
25:1 55:1 58:1 86:1 114:1 126:1 143:1 189:1 267:1 275:1 361:1 725:1 787:1 788:1 916:1 997:1 # συνδυασμένης
2:1 15:1 32:1 48:1 63:1 68:1 93:1 178:1 205:1 # λεπτομερείς
28:1 44:1 58:1 63:1 82:1 114:1 130:1 143:1 188:1 189:1 296:1 348:1 635:1 997:1 # πεπιεσμένου
9:1 55:1 87:1 101:1 130:1 175:1 227:1 258:1 344:1 410:1 425:1 441:1 531:1 848:1 # ελαφρύ συμπίεση
3:1 4:1 17:1 28:1 63:1 82:1 133:1 188:1 285:1 302:1 546:1 # επιβαρύνουν τη
241:1 422:1 491:1 814:1 # compton
10:1 14:1 41:1 45:1 52:1 92:1 100:1 105:1 256:1 264:1 320:1 334:1 453:1 484:1 567:1 600:1 687:1 740:1 # υπολογιστές
48:1 55:1 56:1 88:1 155:1 173:1 483:1 # συλληφθεί
4:1 29:1 53:1 55:1 58:1 79:1 104:1 132:1 138:1 145:1 259:1 333:1 749:1 930:1 # την συγκέντρωση
29:1 50:1 53:1 55:1 58:1 95:1 132:1 138:1 145:1 172:1 259:1 333:1 404:1 571:1 679:1 749:1 930:1 # μονάδα συγκέντρωσης
24:1 25:1 55:1 76:1 266:1 307:1 336:1 477:1 504:1 745:1 924:1 # συµπέρασµα
2:1 8:1 10:1 22:1 24:1 25:1 55:1 76:1 88:1 169:1 222:1 266:1 307:1 312:1 336:1 477:1 498:1 504:1 567:1 745:1 924:1 # κατέληξε στο συµπέρασµα
5:1 13:1 16:1 50:1 112:1 198:1 277:1 279:1 782:1 # η ταυτόχρονη
5:1 13:1 15:1 16:1 24:1 33:1 39:1 44:1 48:1 50:1 56:1 112:1 198:1 277:1 279:1 294:1 311:1 313:1 331:1 343:1 475:1 490:1 497:1 503:1 506:1 509:1 522:1 700:1 716:1 737:1 741:1 753:1 770:1 782:1 783:1 825:1 862:1 # η ταυτόχρονη θεραπεία
9:1 83:1 154:1 181:1 392:1 584:1 941:1 # πάθηση
5:1 7:1 8:2 9:1 10:1 22:2 25:1 96:1 116:1 149:2 222:2 281:1 376:1 421:1 606:2 837:2 # κατάστασης κατά
11:1 19:1 25:1 26:1 107:1 132:1 142:1 248:1 289:1 761:1 # διασκέψεις
2:1 4:1 10:2 26:1 38:1 41:1 80:1 82:1 116:1 166:1 169:1 249:1 264:1 270:1 285:1 310:1 344:1 436:1 560:1 663:1 # διάστημα εμπιστοσύνης [95%,
2:1 10:1 18:1 41:1 69:1 80:1 82:1 169:1 264:1 285:1 434:1 436:1 504:1 587:1 619:1 # όριο εµπιστοσύνης
2:1 10:1 11:1 18:1 41:1 80:1 82:1 169:1 264:1 285:1 310:1 344:1 382:1 436:1 587:1 # όρια εμπιστοσύνης
9:1 12:1 18:1 31:1 41:1 103:1 147:1 452:1 488:1 523:1 752:1 # αναγνώρισης
63:1 82:1 133:1 138:1 188:1 269:1 381:1 458:1 546:1 672:1 # επιβεβαίωσης
23:1 63:1 82:1 133:1 188:1 458:1 518:1 546:1 672:1 # επιβεβαιώθηκαν
6:1 23:1 63:1 81:1 82:1 133:1 146:1 188:1 458:1 518:1 546:1 672:1 980:1 # επιβεβαιώνει ότι
23:1 63:1 81:1 82:1 112:1 133:1 188:1 240:1 277:1 279:1 458:1 518:1 546:1 672:1 782:1 980:1 # αυτός επιβεβαιώνει
1:1 3:1 6:1 12:1 13:1 29:1 30:1 131:1 148:1 184:1 239:1 411:1 419:1 # αντικρουόμενες
7:1 9:1 17:1 27:1 29:1 43:1 50:1 61:1 84:1 96:1 135:1 161:1 179:1 292:1 389:1 436:1 442:1 535:1 539:1 579:1 622:1 744:1 760:1 960:1 # παράγοντες σύγχυσης
1:1 9:1 64:1 84:1 274:1 389:1 436:1 579:1 760:1 # σε σύγχυση εξ ικ
5:1 7:1 8:1 9:2 10:1 22:1 25:1 84:1 96:1 116:1 149:1 222:1 281:1 376:1 389:1 421:1 436:1 579:1 606:1 760:1 837:1 # κατάσταση σύγχυσης
226:1 241:1 245:1 260:1 422:1 553:1 727:1 # congenital
17:1 21:1 22:1 26:1 55:1 56:1 69:1 71:1 74:1 140:1 333:1 341:1 363:1 392:1 412:1 533:1 559:1 576:1 584:1 631:1 675:1 749:1 805:1 838:1 984:1 # συγγενή καρδιοπάθεια, οι
1:1 9:1 18:1 20:1 35:1 55:1 57:1 66:1 83:1 128:1 154:1 156:1 175:1 531:1 561:1 574:1 587:1 673:1 685:1 695:1 708:1 # ρινική συμφόρηση
1:1 6:1 18:1 30:1 49:1 55:1 168:1 175:1 183:1 386:1 531:1 591:1 708:1 # συμφοριτική
4:1 7:1 32:1 77:1 251:1 436:1 568:1 592:1 865:1 # σύζευξης με τη
241:1 253:1 283:1 422:1 489:1 # connecticut
1:1 2:1 5:1 6:1 10:1 30:1 32:1 34:1 37:2 41:2 42:2 45:1 55:1 62:1 86:1 122:1 126:1 129:1 143:1 158:1 163:1 167:1 169:1 218:1 264:1 275:1 286:1 290:1 388:1 403:1 528:1 564:1 575:1 706:1 734:1 833:1 845:1 864:1 916:1 # μεταβολισμός συνδετικού ιστού
40:1 55:1 63:1 86:1 275:1 # συνεπώς
1:1 4:1 6:2 12:1 29:2 30:1 32:1 37:1 55:1 75:1 82:1 86:1 110:1 128:1 131:1 184:1 214:1 239:1 275:1 286:1 291:1 369:1 372:1 451:1 # συντηρητική αντιμετώπιση,
5:1 10:1 13:1 14:1 15:2 24:1 33:1 39:1 44:1 48:1 56:2 74:1 216:1 224:1 276:1 281:1 294:1 311:1 313:2 331:1 343:1 433:1 475:1 490:1 497:1 503:1 506:1 509:1 522:1 664:1 700:1 716:1 737:1 741:1 753:1 770:1 783:1 825:1 862:1 905:1 # θεραπεία σταθεροποίησης
6:1 11:1 12:1 13:1 17:1 26:1 29:1 70:1 107:1 131:1 184:1 239:1 306:1 447:1 492:1 # αντιδιαρροϊκούς
5:1 9:1 10:1 12:1 25:2 31:1 147:1 281:1 376:1 421:1 436:1 615:1 849:1 # ανασύστασης
42:1 158:1 203:1 578:1 # κλωβού
3:1 55:1 68:1 155:1 158:1 175:1 303:1 531:1 599:1 691:1 # συμβουλεύονται
3:1 52:1 72:1 155:1 158:1 436:1 439:1 691:1 948:1 # σύµβουλος
3:1 31:1 55:1 68:1 77:1 155:1 158:1 307:1 394:1 439:1 691:1 897:1 924:1 # να συµβουλευθείτε
1:1 34:1 51:1 57:1 63:1 71:1 73:1 82:1 129:1 188:1 191:1 213:1 263:1 412:1 429:1 444:1 601:1 651:1 # επικοινωνήστε αµέσως µε
15:1 44:1 45:1 52:1 80:1 98:1 105:1 113:1 124:1 256:1 445:1 533:1 621:1 632:1 # 4. 9 υπερδοσολογία
20:1 36:1 43:1 51:1 52:1 63:2 81:1 82:1 85:1 91:1 99:1 118:1 134:1 171:1 188:1 200:1 225:1 238:1 258:1 694:1 # επιπλοκή των φακών επαφής
5:1 10:1 15:1 18:1 19:1 40:1 44:1 61:1 102:1 103:1 124:1 162:1 235:1 281:1 318:1 487:1 755:1 778:1 791:1 944:1 # σταγόνες) περιέχει
33:1 48:1 98:1 235:1 311:1 356:1 # δοχεία
3:1 14:1 15:1 18:1 44:1 61:1 74:1 86:1 121:1 124:1 162:1 216:1 276:1 318:1 410:1 438:1 722:1 778:1 905:1 # οποίες περιέχουν
2:1 25:1 31:1 39:1 43:1 58:1 62:1 69:1 105:1 114:1 119:1 143:1 189:1 194:1 250:1 303:1 310:1 432:1 787:1 909:1 997:1 # ρυπασμένα από το εμβόλιο
1:1 2:1 5:1 6:1 8:1 9:1 10:1 22:1 28:1 30:1 34:1 53:1 57:1 60:1 71:1 75:1 83:1 94:1 128:1 151:1 154:1 169:1 170:1 222:1 322:1 349:1 353:1 478:1 510:1 650:1 673:1 # καταχώρησης στο κοινοτικό µητρώο
40:1 55:1 85:1 86:1 275:1 657:1 # η συνεχής
120:1 241:1 283:1 422:1 479:1 624:1 649:1 # continuous leakage
12:1 21:1 27:1 29:1 48:1 122:1 126:1 131:1 398:1 539:1 # αντενδείκνυνται
3:1 6:1 12:1 14:1 17:1 27:1 29:2 41:1 43:1 50:1 55:1 61:1 88:1 90:1 131:1 135:1 155:1 161:1 173:1 179:1 184:1 239:1 292:1 395:1 442:1 535:1 539:1 610:1 622:1 744:1 960:1 # αντισυλληπτικούς παράγοντες που
3:1 6:1 12:1 29:1 32:1 41:1 55:1 88:1 98:1 131:1 155:1 173:1 184:1 239:1 395:1 610:1 655:1 # αντισυλληπτικής μεθόδου
6:1 12:1 29:1 41:1 55:1 88:1 131:1 155:1 173:1 184:1 239:1 395:1 610:1 # αντισυλληπτικά
1:1 5:1 6:1 10:1 30:1 55:1 65:1 84:1 132:1 244:1 281:1 538:1 549:1 712:1 # συσταλτικές
2:1 34:1 36:1 76:1 112:1 217:1 265:1 277:1 279:1 366:1 400:1 769:1 782:1 900:1 # αυτό το φάρµακο.
12:1 19:1 29:1 58:1 122:1 126:1 131:1 251:1 567:1 # αντένδειξης
11:1 12:1 19:1 29:1 58:1 92:1 122:1 126:1 131:1 251:1 326:1 567:1 # αντένδειξη για
12:1 29:1 68:1 77:1 127:1 128:1 131:1 137:1 171:1 723:1 771:1 897:1 # αντίπλευρη
1:1 11:1 24:1 32:1 64:1 103:1 114:1 186:1 204:1 248:1 258:1 401:1 444:1 467:1 813:1 # σε σκιαγραφικά μέσα με
1:1 9:1 11:1 12:1 17:1 22:1 24:1 26:1 29:1 32:2 56:1 69:1 100:1 103:1 118:1 121:1 127:1 130:1 131:1 186:1 248:1 258:1 363:1 401:1 441:1 467:1 533:1 576:1 675:1 805:1 813:1 838:1 963:1 984:1 # ηχοκαρδιογραφήματα με σκιαγραφική αντίθεση με
3:1 21:1 41:1 66:1 86:1 113:1 347:1 438:1 548:1 615:1 692:1 # ενισχύσουν
3:1 4:1 9:1 16:1 46:1 78:1 79:1 83:1 86:1 101:1 104:1 121:1 154:1 219:1 272:1 389:1 438:1 537:1 607:1 642:1 # ελέγχουν την κίνηση
68:1 105:1 119:1 121:1 317:1 389:1 498:1 # υπό έλεγχο,
9:1 15:1 16:1 21:1 26:1 32:1 51:1 68:1 81:1 99:1 101:1 134:1 140:1 181:1 200:1 225:1 317:1 365:1 389:1 391:1 419:1 495:1 589:1 630:1 642:1 661:1 756:1 842:1 # ελεγχόμενη διέγερση των ωοθηκών
44:1 61:1 578:1 # µώλωπες
1:1 6:1 25:1 30:1 43:1 63:1 82:1 88:1 95:1 143:1 188:1 205:1 216:1 324:1 395:1 437:1 787:1 953:1 # σπασμοί (επιληπτική
25:1 42:1 43:1 95:1 143:1 387:1 409:1 437:1 787:1 # σπασμούς
3:1 34:1 36:1 42:1 69:1 108:1 167:1 210:1 230:1 265:1 615:1 # ακούσιους
25:1 33:1 76:1 118:1 186:1 195:1 233:1 422:1 500:1 711:1 814:1 931:1 # ∆οκιµασία coombs
201:1 215:1 283:1 323:1 422:1 728:1 738:1 798:1 # cooperative
2:2 3:1 29:1 41:1 47:1 50:1 55:1 66:1 86:1 152:1 266:1 275:1 431:1 455:1 692:1 852:1 908:1 # του συντονισµού
12:1 24:1 29:1 91:1 127:1 131:1 258:1 401:1 813:1 # αντίγραφα
215:1 422:1 526:1 617:1 738:1 # copolymer
11:1 12:1 19:1 34:1 40:1 42:1 63:1 65:1 97:1 167:1 217:1 232:1 392:1 393:1 399:1 545:1 # ανεπάρκειας χαλκού
2:2 3:1 4:1 8:1 10:1 11:2 15:1 19:2 24:1 26:1 40:1 47:1 70:1 97:1 98:1 107:1 123:1 232:1 234:1 249:1 258:1 294:1 340:1 362:1 400:1 446:1 585:1 693:1 # αδιαφάνεια του κερατοειδούς στη
2:2 3:1 4:1 5:1 8:1 15:2 19:1 24:1 45:1 47:1 68:1 70:1 75:1 97:1 98:1 106:1 123:1 146:1 220:1 252:1 257:1 294:1 327:1 335:1 340:1 364:1 385:1 446:1 585:1 693:1 768:1 # θολερότητα του κερατοειδούς
2:2 3:1 5:1 8:1 12:2 15:1 19:1 24:1 25:1 29:1 31:1 36:1 47:1 70:1 87:1 97:1 98:1 123:1 131:1 147:1 196:1 203:1 294:1 340:1 446:1 585:1 693:1 780:1 976:1 # αντανακλαστικό του κερατοειδούς
2:2 3:1 5:1 8:1 12:2 15:1 19:2 24:1 25:1 28:1 29:1 31:1 32:1 36:1 47:1 58:1 70:1 87:1 97:1 98:1 114:1 123:1 131:1 147:1 189:1 196:1 203:1 261:1 294:1 340:1 348:1 446:1 547:1 585:1 635:1 693:1 780:1 976:1 # μειωμένο αντανακλαστικό του κερατοειδούς
4:1 10:1 11:1 12:1 17:1 18:1 27:1 51:1 66:1 81:1 91:1 99:1 134:1 214:1 269:1 280:1 284:1 342:1 381:1 451:1 518:1 660:1 808:1 816:1 873:1 882:1 980:1 # των στεφανιαίων αρτηριών
422:1 450:1 # corp.
201:1 283:1 323:1 422:1 450:2 890:1 # corporation
1:1 6:1 20:1 26:1 30:1 35:1 49:1 69:1 153:1 301:1 576:1 718:1 # διορθωτική
1:1 6:1 11:1 26:1 30:1 107:1 117:1 145:1 218:1 254:1 301:1 554:1 588:1 751:1 # διαβρωτικά
2:1 3:1 10:1 42:1 52:1 71:1 80:1 98:1 169:1 210:1 230:1 469:1 508:1 518:1 759:1 # φλοιώδους οστού
6:1 7:1 34:1 44:1 49:1 63:1 88:1 172:1 227:1 250:1 342:1 499:1 577:1 689:1 723:1 726:1 824:1 846:1 # επίπεδα κορτιζόλης
215:1 246:1 253:1 407:1 422:1 450:1 519:1 688:1 932:1 946:1 # corynebacterium diphtheriae
253:1 407:1 422:1 450:1 932:1 # corynebacterium equi
1:1 6:1 22:1 29:1 30:1 65:1 86:1 160:1 173:1 184:1 200:1 282:1 562:1 719:1 806:1 # καλλυντικών
245:1 352:1 422:1 777:1 # costa
6:1 34:1 178:1 273:1 502:1 950:1 # κομμάτι
133:1 144:1 186:1 303:1 459:1 886:1 # βαμβάκι
10:1 19:1 34:1 36:1 51:1 53:1 70:1 83:1 88:1 99:1 133:2 134:1 144:2 265:1 303:1 340:1 446:1 467:1 476:1 527:1 546:1 585:1 693:1 708:1 # αμφιβληστροειδούς, των βαμβακοειδών
37:1 59:1 93:1 137:1 240:1 277:1 393:1 # βήχας πυρετός
28:1 58:1 59:1 72:1 114:1 166:1 189:1 251:1 279:1 348:1 393:1 568:1 635:1 865:1 879:1 881:1 955:1 # αυξημένος βήχας
1:1 3:1 17:1 18:1 34:1 57:1 66:1 76:1 156:1 307:1 561:1 685:1 695:1 733:1 766:1 # κουµαρινικά
422:1 624:1 # county
1:1 15:1 18:1 32:1 89:1 132:1 141:1 162:1 202:1 244:1 288:1 847:1 # μερικές
3:1 52:1 203:1 463:1 885:1 # κύκλου
21:1 51:1 122:1 203:1 578:1 885:1 # κύκλων δεν
1:1 63:1 82:1 117:1 160:1 188:1 190:1 254:1 628:1 # επικάλυψη
4:1 7:1 67:1 422:1 623:1 # της cox- 1
19:1 55:1 68:1 173:1 190:1 307:1 422:1 439:1 459:1 494:1 623:1 924:1 # cox- 2 συµβάλλει
16:1 58:1 114:1 166:1 189:1 251:1 279:1 337:1 568:1 697:1 865:1 879:1 955:1 # αυξημένη cpk
13:1 64:1 148:1 886:1 # σε άκρο
1:1 34:1 44:1 61:1 129:1 148:1 161:1 216:1 344:1 517:1 880:1 # κράμπες, μυικοί
6:1 8:1 28:1 57:1 93:1 118:1 148:1 164:1 186:1 478:1 931:1 # κρεατινοκινάση
4:1 6:1 7:2 8:1 9:1 16:1 44:1 46:1 57:2 63:1 67:1 78:1 93:1 96:1 116:1 148:1 164:1 172:1 186:1 227:1 321:1 404:1 448:1 544:1 689:1 723:1 726:1 # επίπεδα κινάσης της κρεατινίνης
4:2 7:4 8:1 9:2 16:1 46:1 53:1 57:1 67:2 78:1 83:1 93:1 96:1 111:1 114:1 116:1 127:1 128:1 148:1 154:1 186:1 308:1 319:1 404:1 448:1 473:1 544:1 673:1 721:1 973:1 # μέτρηση της κινάσης της κρεατίνης
6:1 8:1 9:1 16:1 28:1 57:2 58:1 93:1 114:1 116:1 148:1 164:1 166:1 185:1 186:1 189:1 251:1 279:1 337:1 404:1 448:1 478:1 544:1 568:1 697:1 786:1 865:1 879:1 955:1 # κρεατινοφωσφο κινάση αυξημένη
4:1 6:1 7:2 8:1 9:1 16:1 17:1 46:1 57:1 67:1 78:1 93:1 96:1 117:1 148:1 164:1 321:1 464:1 584:1 # κάθαρσης της κρεατινίνης
6:1 8:1 16:1 44:1 46:1 57:1 63:1 78:1 93:1 148:1 164:1 172:1 227:1 321:1 689:1 723:1 726:1 # επίπεδα κρεατινίνης
215:1 260:1 815:1 # dk- 2620 albertslund
226:1 246:1 262:1 368:2 406:1 481:1 617:1 624:1 809:1 921:1 # crisis management
2:2 6:1 23:1 31:1 46:1 48:1 246:2 262:2 566:1 647:2 728:2 928:1 988:2 # τι είναι το crixivan; το crixivan
13:1 14:1 70:1 80:1 148:1 309:1 396:1 437:1 457:1 550:1 # κροσποβιδόνη,
5:1 10:1 11:1 13:1 25:1 26:1 42:1 107:1 137:1 159:1 279:1 281:1 714:1 761:1 899:1 # διασταυρούµενη
2:1 5:1 10:1 11:1 12:1 13:1 25:1 26:1 29:1 42:1 85:1 107:1 131:1 137:1 159:1 279:1 281:1 356:1 714:1 761:1 852:1 899:1 # διασταυρούμενης αντοχής
5:1 10:1 11:1 13:1 25:1 26:1 42:1 107:1 137:1 159:1 279:1 281:1 714:1 761:1 899:1 # διασταυρούμενους
12:1 32:1 37:1 83:1 204:1 286:1 567:1 # μετέβησαν
5:1 10:1 11:1 13:1 25:1 26:1 27:1 32:1 42:1 61:1 101:1 107:1 137:1 159:1 219:1 279:1 281:1 308:1 442:1 537:1 696:1 714:1 761:1 799:1 840:1 899:1 # διασταυρούμενες μελέτες
18:1 29:1 48:1 53:1 55:1 86:1 275:1 314:1 458:1 546:1 # συντριβεί
17:1 39:1 43:1 75:1 128:2 135:1 430:1 587:1 755:1 918:1 # απαρηγόρητο
422:1 491:1 883:2 # cryptococcus
133:1 224:1 240:1 330:1 529:1 872:1 # ctcae βαθμός 4
120:1 489:1 608:1 # cubicin
201:1 260:1 # cultural
1:1 6:1 9:1 10:1 13:1 20:1 30:1 35:1 41:1 56:1 71:1 130:1 153:1 224:1 264:1 287:1 298:1 423:1 441:1 678:1 993:1 # αθροιστική έκθεση
1:1 6:1 8:1 15:1 24:1 27:1 30:1 39:1 44:1 54:1 56:1 61:1 77:1 91:1 106:1 112:1 247:1 294:1 313:1 331:1 343:1 377:1 442:1 475:1 490:1 497:1 503:1 506:1 522:1 558:1 611:1 658:1 743:1 967:1 # πρόσφατες θεραπευτικές
39:1 698:1 # απη
1:1 3:1 6:1 8:2 15:2 30:1 34:2 38:2 42:1 115:2 122:1 129:1 164:1 167:1 175:1 229:1 271:1 290:1 369:1 394:1 432:1 435:1 564:1 565:1 597:1 666:1 733:1 754:1 759:1 833:1 961:1 # δερματικού ερυθυματώδους λύκου
14:1 53:1 72:1 106:1 # cxcr4- τρόπος
3:1 5:1 12:2 29:1 66:1 70:1 98:1 127:1 131:1 170:1 221:1 223:1 228:1 361:1 380:1 418:1 808:1 # αντίδοτα κυανιδίου
4:1 12:1 25:1 32:1 33:1 42:1 66:1 69:1 75:1 88:1 109:1 214:1 221:1 293:1 328:1 361:1 393:1 451:1 808:1 853:1 # δηλητηρίασης με κυανιούχα
9:1 138:1 213:1 221:1 234:1 237:1 # κυάνωση
323:1 352:1 491:1 777:1 814:1 946:1 # cyathostomum
52:1 140:1 157:1 176:1 203:1 221:1 333:1 # η κυκλοοξυγενάση
2:1 4:1 7:1 10:1 12:1 25:1 31:1 45:1 52:1 59:1 67:1 140:1 147:1 157:1 159:1 169:1 176:1 203:1 219:1 221:1 333:1 812:1 849:1 # αναστολέας της κυκλοοξυγενάσης
4:1 52:1 79:1 91:1 104:1 138:1 176:1 185:1 203:1 221:1 377:1 786:1 # την κυκλοφωσφαμίδη
14:1 49:1 52:1 80:1 109:1 176:1 203:1 221:1 437:1 # κυκλοσπορίνης
9:1 14:1 49:2 52:1 80:1 83:1 109:1 121:1 154:1 176:1 203:1 209:1 221:1 339:1 390:1 437:1 493:1 543:1 646:1 713:1 750:1 765:1 843:1 901:1 911:1 912:1 913:1 957:1 958:1 959:1 969:1 972:1 978:1 # η χορήγηση κυκλοσπορίνης a
3:1 14:2 49:1 52:1 80:1 90:1 109:1 176:1 203:1 221:1 437:1 # κυκλοσπορίνης α που
241:1 379:1 422:1 489:1 624:1 # cylicodontophorus
13:1 39:1 57:1 62:1 72:1 119:1 126:1 174:1 194:1 659:1 762:1 885:1 # κύλινδρος από
2:1 245:1 260:1 932:1 # 3 το cymbalta
526:1 649:1 662:1 814:1 # cynomolgus
2:1 # το cyp 1a2
2:1 3:1 47:1 # του cyp 2d6,
2:1 3:1 47:1 # cyp2c19 του
6:1 142:1 682:1 # τις cyp3a5
3:1 4:1 7:1 10:1 33:1 67:1 69:1 137:1 165:1 249:1 293:1 304:1 345:1 371:1 405:1 556:1 615:1 866:1 885:1 989:1 # δηµιουργία κύστης
2:1 245:1 253:1 262:1 352:1 956:1 # το cystadane.
1:1 20:1 26:1 35:1 53:1 92:1 168:1 333:1 355:1 432:1 # διτρυγική
1:1 6:1 8:1 10:1 13:1 20:1 30:1 33:1 35:1 53:1 84:1 153:1 185:1 221:1 287:1 370:1 423:1 538:1 605:1 645:1 # κυστική ατροφία
5:1 7:1 10:2 16:1 18:1 23:1 46:1 68:1 77:1 78:1 80:1 84:1 91:1 95:1 110:1 111:1 117:1 127:1 176:1 221:1 269:1 281:1 319:1 374:1 377:1 525:1 538:1 638:1 721:1 897:1 973:1 # κυστίνης στα λευκά αιμοσφαίρια
2:1 4:1 7:1 10:1 19:1 38:1 59:1 67:1 70:1 84:1 89:1 161:1 166:1 169:1 172:1 193:1 198:1 216:1 221:1 223:2 293:1 328:1 340:1 446:1 538:1 585:1 663:1 693:1 817:1 893:1 910:1 # κυστοειδές οίδημα της ωχράς κηλίδας
1:1 4:1 6:1 20:1 26:1 35:1 57:1 66:1 70:1 79:1 104:1 112:1 156:1 221:1 306:1 447:1 558:1 561:1 574:1 614:1 695:1 # την κυτιδινική
76:1 112:1 145:1 198:1 221:1 277:1 471:1 614:1 # κυτόχρωµα p450
2:1 8:1 38:1 112:1 115:1 198:1 221:1 349:1 356:1 614:1 784:1 # κυτοχρώματα
5:1 12:1 13:1 17:1 21:1 61:1 65:1 76:1 100:1 112:1 140:1 193:1 213:1 221:1 360:1 410:1 471:1 472:1 559:1 614:1 722:1 757:1 839:1 871:1 927:1 983:1 # κυτταρογενετικές ανωµαλίες
5:1 12:1 13:1 17:1 19:1 21:1 31:1 64:1 65:1 100:1 112:1 140:1 142:1 147:1 221:1 289:1 297:1 360:1 454:1 472:1 559:1 614:1 615:1 666:1 757:1 839:1 871:1 927:1 983:1 # κυτταρογενετικές αναλύσεις
5:1 13:1 17:1 21:1 100:1 112:1 140:1 221:1 360:1 472:1 559:1 614:1 757:1 839:1 871:1 927:1 983:1 # κυτταρογεννετική
5:1 6:1 8:1 13:1 17:1 43:1 45:1 70:1 112:2 127:1 160:1 172:1 197:1 221:1 306:1 360:1 383:1 395:1 402:1 472:1 473:1 515:1 520:1 534:1 595:1 614:1 671:1 757:1 839:1 871:1 877:1 927:1 952:1 983:1 # κυτταρολυτική ηπατίτιδα
2:1 3:1 5:1 8:1 12:1 13:1 17:1 22:1 29:1 32:1 38:1 47:1 112:1 127:1 131:1 149:1 178:1 221:1 222:1 261:1 317:1 332:1 360:1 429:1 472:1 606:1 614:1 724:1 757:1 837:1 839:1 871:1 927:1 983:1 # αντίσωμα κατά του κυτταρομεγαλοϊού
1:1 2:1 3:1 5:1 6:1 8:1 12:1 13:1 17:1 22:1 29:1 30:1 32:1 37:1 38:1 47:1 56:1 60:1 94:1 112:1 127:1 131:1 149:1 178:1 221:1 222:1 261:1 317:1 322:1 332:1 360:1 429:1 472:1 528:1 606:1 614:1 724:1 757:1 837:1 839:1 864:1 871:1 927:1 983:1 # αντίσωμα κατά του κυτταρομεγαλοϊού θετικό
5:1 13:1 17:1 32:2 52:1 112:1 178:1 216:1 221:1 251:1 317:1 360:1 472:1 614:1 634:1 757:1 839:1 871:1 927:1 983:1 # λοίμωξη με κυτταρομεγαλοϊό
5:1 11:1 13:1 17:1 23:1 32:1 33:1 110:1 112:1 178:1 221:1 317:1 351:1 360:1 374:1 472:1 614:1 757:1 800:1 839:1 871:1 927:1 983:1 # ιαιμία κυτταρομεγαλοϊού
5:2 10:1 13:1 17:1 80:1 112:1 221:1 281:1 360:1 472:1 508:1 550:1 614:1 757:1 839:1 871:1 927:1 983:1 # κυτταροστατικών
12:1 145:1 213:1 301:1 336:1 567:1 601:1 # ως ανωτέρω
2:1 3:1 47:1 201:1 262:1 323:1 424:1 717:1 956:1 # του dabigatran
17:1 22:1 36:1 46:1 133:1 172:1 363:1 427:1 # δακαρβαζίνη
24:1 56:1 117:1 191:1 336:1 584:1 # κάθε µέρα,
9:1 11:1 15:1 32:1 39:1 108:1 119:1 166:1 194:1 209:1 247:1 300:1 457:1 767:1 992:1 # ημερήσια δόση από
305:1 956:1 # dakar
166:1 212:1 270:1 904:1 # ζημιά
5:1 8:1 10:1 22:1 25:1 53:1 151:1 159:1 222:1 408:1 420:1 421:1 476:1 650:1 # καταστρέφει
12:1 31:1 88:1 147:1 172:1 250:1 427:1 499:1 577:1 # δαναζόλη
241:1 253:1 934:1 956:1 # dapsone
17:1 18:1 21:1 25:1 31:1 32:1 172:1 233:1 420:1 705:1 711:1 766:1 789:1 849:1 # με δαριφενασίνη
17:1 18:1 21:1 25:1 31:1 172:1 233:1 420:1 705:1 711:1 735:1 766:1 789:1 849:1 # 15 mg δαριφενασίνη
17:1 18:1 21:1 25:1 31:1 172:1 233:1 420:1 705:1 711:1 735:1 766:1 789:1 849:1 # δαριφενασίνης 7, 5 mg
13:1 17:1 18:1 21:1 25:1 31:1 69:1 145:1 172:1 174:1 212:1 233:1 261:1 396:1 420:1 443:1 659:1 705:1 711:1 751:1 766:1 789:1 849:1 # η υδροβρωμιούχος δαριφενασίνη
4:1 7:1 29:1 53:1 55:1 58:1 67:1 132:1 138:1 145:1 259:1 333:1 749:1 930:1 # συγκέντρωση της
120:1 283:1 323:1 505:1 727:1 956:1 # dasatinib
120:1 283:1 323:1 505:1 727:1 735:1 956:1 # dasatinib 140 mg
120:1 283:1 323:1 505:1 727:1 735:1 956:1 # dasatinib 70 mg
19:1 51:1 58:1 64:1 98:1 116:1 122:1 142:1 191:1 213:1 255:1 289:1 297:1 325:1 454:1 459:1 651:1 689:1 729:1 # βάσεις δεδοµένων
2:1 10:1 11:1 19:1 65:1 71:1 87:1 169:1 173:1 232:1 235:1 562:1 791:1 # αλλα στοιχεια
3:2 13:1 28:1 49:1 86:1 172:1 411:1 438:1 # δαουνορουβικίνη
12:1 61:1 93:1 191:1 304:1 336:1 404:1 # ηµέρες ανά
12:1 61:1 93:1 98:1 114:1 166:1 172:1 178:1 336:1 404:1 502:1 571:1 672:1 955:1 # ημέρες ανά εβδομάδα
2:2 3:2 12:1 47:2 273:1 404:1 464:1 # θανάτου του
2:1 8:1 31:1 71:2 123:1 234:1 # οι θάνατοι
14:1 17:1 22:1 39:1 118:1 157:1 158:1 278:1 363:1 963:1 # αποκαρβοξυλίωση
26:1 # δι-
5:1 11:1 23:1 25:1 26:1 107:1 206:1 273:1 392:1 437:1 761:1 # διασπάται
7:1 9:1 96:1 99:1 138:1 205:1 237:1 678:1 # έκπτωσης
6:1 12:1 13:1 29:1 74:1 119:1 131:1 175:1 184:1 211:1 239:1 316:1 433:1 # μη αντιροπόυμενη
39:1 49:1 55:1 119:1 128:1 175:1 183:1 194:1 247:1 386:1 531:1 708:1 826:1 # απόσυμφορητικά
14:1 37:1 39:1 40:1 45:1 160:1 175:1 234:1 278:1 484:1 502:1 877:1 # απολυμάνετε
4:1 10:1 16:1 18:1 19:1 24:1 25:1 58:1 73:1 146:1 159:1 174:1 191:1 214:1 249:1 325:1 337:1 451:1 471:1 477:1 547:1 660:1 683:1 873:1 903:1 # µειωµένη δραστηριότητα
4:1 9:1 11:1 16:1 17:1 18:1 19:1 20:1 32:1 36:1 58:1 114:1 130:1 182:1 189:1 214:1 227:1 261:1 337:1 342:1 382:1 410:1 441:1 451:1 496:1 547:1 590:1 660:1 697:1 816:1 873:1 # μειωμένη αρτηριακή πίεση
8:1 16:1 19:1 22:1 58:1 73:1 149:1 191:1 222:1 325:1 337:1 471:1 547:1 606:1 837:1 # µειωµένη κατά
7:1 16:1 19:1 23:2 32:1 58:1 80:1 91:1 95:1 109:1 110:1 111:1 114:1 189:1 211:1 261:1 337:1 374:1 377:1 525:1 547:1 697:1 804:1 # μειωμένης αιμοσφαιρίνης
4:1 10:1 12:1 28:1 31:1 33:1 34:1 39:1 45:1 79:1 84:1 104:1 147:1 193:1 248:1 249:1 470:1 583:1 # ∆υσκολία στην αναπνοή
1:1 4:1 7:2 9:2 17:1 18:1 20:1 32:1 35:1 40:1 48:1 67:1 85:1 96:1 117:1 138:1 139:1 141:1 236:1 237:1 284:1 381:1 425:1 464:1 507:1 584:1 986:1 # μείωση της νεφρικής κάθαρσης
16:1 19:1 23:1 32:1 33:1 41:1 58:1 77:1 83:1 114:1 181:1 189:1 199:1 233:1 261:1 337:1 361:1 500:1 547:1 697:1 941:1 964:1 985:1 # μειωμένη ευαισθησία
18:1 19:1 28:1 32:1 53:1 58:1 69:1 114:1 189:1 261:1 273:1 314:1 348:1 404:1 547:1 619:1 635:1 # μειωμένο νάτριο
9:1 19:1 56:1 133:1 138:1 217:1 224:1 237:1 270:1 399:1 404:1 841:1 # βαθειά νάρκωση
1:1 9:1 19:1 20:1 21:1 35:1 56:1 68:1 99:1 106:1 138:1 237:1 298:1 303:1 309:1 419:1 459:1 469:1 584:1 672:1 841:1 # εν τω βάθει φλεβική θρόμβωση
9:1 77:1 84:1 122:1 258:1 579:1 # αφόδευση
6:2 12:1 29:1 32:1 37:1 99:1 110:1 131:1 142:1 184:1 227:1 239:1 286:1 682:1 # αντιμετωπίζει τις
5:1 12:1 31:1 37:1 68:1 147:1 163:1 173:1 190:1 218:1 459:1 # αναβάλλεται
2:1 3:1 19:1 47:1 68:1 173:1 494:1 498:1 628:1 # έλλειψη του
5:1 23:1 37:1 49:1 109:1 163:1 206:1 592:1 669:1 739:1 # ορίζεται
7:1 9:1 41:1 62:1 96:1 243:1 488:1 # εκφύλισης
1:1 6:1 10:1 30:1 41:1 62:1 155:1 243:1 264:1 287:1 414:1 423:1 # εκφυλιστικά
1:1 6:1 9:1 10:1 30:1 38:1 41:1 62:1 155:1 166:1 243:1 247:1 264:1 287:1 329:1 414:1 423:1 663:1 # εκφυλιστικό νόσημα
133:1 224:1 330:1 872:1 # βαθμό
4:1 5:1 9:1 25:1 79:1 104:1 133:1 136:1 224:1 330:1 376:1 421:1 678:1 872:1 # βαθμό ή την έκταση
42:1 95:1 133:1 224:1 387:1 409:1 872:1 # βαθμούς
2:1 3:1 13:1 47:1 50:1 100:1 174:1 179:1 258:1 404:1 414:1 443:1 622:1 659:1 # αφυδρογονάση του
46:1 87:1 101:1 122:1 211:1 218:1 309:1 380:1 533:1 # δελαβιρδίνη
10:1 13:1 22:2 31:1 48:1 54:1 65:1 68:1 83:1 84:1 118:1 125:1 128:1 224:1 336:1 435:1 538:1 567:1 673:1 806:1 923:1 963:1 # να προκαλεί καθυστέρηση
5:1 12:1 23:1 31:1 37:1 68:1 147:1 163:1 190:1 206:1 218:1 459:1 739:1 # αναβάλεται
4:1 7:1 10:2 14:1 22:1 27:1 67:1 74:1 80:1 83:2 84:1 128:1 216:1 224:1 276:1 280:1 336:1 435:1 508:1 538:1 567:1 626:1 673:1 905:1 923:1 # καθυστέρηση της οστεοποίησης
2:1 8:1 9:1 10:1 14:1 15:1 22:1 24:1 27:1 42:1 53:1 63:1 72:1 76:1 84:1 123:1 128:1 138:1 150:1 187:1 207:1 224:1 237:1 280:1 304:1 350:1 435:1 538:1 578:1 773:1 834:1 923:1 948:1 # καθυστερηµένη επούλωση τραύµατος
241:1 283:1 323:1 375:1 479:1 563:1 890:1 # delegation
11:1 24:1 26:1 48:1 103:1 107:1 258:1 401:1 420:1 813:1 # διαγραφεί
2:1 3:2 5:1 7:1 19:1 32:1 37:1 47:1 50:1 65:1 66:1 68:1 70:1 87:1 103:1 163:1 173:2 179:1 228:1 286:1 380:1 418:1 431:1 440:1 494:1 498:1 562:1 622:1 628:1 734:1 # μεταλλαγή έλλειψης του γονιδίου
4:1 5:2 7:2 8:1 9:1 10:1 49:1 55:1 67:1 76:1 83:1 84:1 96:1 121:1 151:1 154:1 207:1 209:1 339:1 354:1 390:1 493:1 538:1 543:1 549:1 646:1 713:1 720:1 750:1 765:1 843:1 901:1 911:1 912:1 913:1 957:1 958:1 959:1 969:1 972:1 978:1 979:1 # τα συστήµατα χορήγησης της
375:1 456:1 563:1 777:1 # delos
17:1 23:1 24:1 41:1 43:1 64:1 135:1 180:1 199:1 300:1 426:1 939:1 964:1 # παραισθήσεις
11:1 28:1 59:1 71:1 234:1 530:1 # άνοιας
9:1 52:1 65:1 138:1 173:1 216:1 237:1 381:1 562:1 # αλλοίωση
100:1 396:1 401:1 # ογρύοβ
6:1 11:1 29:1 102:1 184:1 457:1 # δόντια
1:1 3:1 6:1 8:1 9:1 11:1 13:1 18:1 19:1 25:1 29:1 50:1 53:1 63:1 92:1 98:1 133:1 137:1 165:1 177:1 184:1 211:1 235:1 292:1 303:1 314:1 355:1 376:1 378:1 405:1 411:1 645:1 745:1 781:1 791:1 866:1 989:1 # οδοντιατρική χειρουργική επέμβαση
6:1 70:1 112:1 122:1 157:1 176:1 221:1 306:1 558:1 614:1 626:1 # δεοξυκυτιδίνη
3:1 12:1 122:1 157:1 179:1 333:1 361:1 626:1 # δεοξυγουανοσίνης
5:1 10:1 13:1 24:1 42:1 45:1 54:1 105:1 122:1 125:1 157:1 193:1 281:1 626:1 670:1 # δεοξυπρολίνης στα ούρα,
18:1 50:1 72:1 122:1 137:1 157:2 158:1 546:1 626:1 # δεοξυριβονουκλεϊκού οξέος
17:1 21:1 28:1 73:1 274:1 342:1 369:1 557:1 616:1 618:1 816:1 # εξαρτώµενους
2:1 3:1 9:1 47:1 49:1 83:1 121:1 154:1 209:1 231:1 339:1 390:1 493:1 543:1 563:1 646:1 713:1 750:1 765:1 818:1 843:1 883:1 901:1 911:1 912:1 913:1 957:1 958:1 959:1 969:1 972:1 978:1 # η χορήγηση του depocyte
5:1 14:1 39:1 97:1 181:1 278:1 365:1 589:1 599:1 630:1 785:1 981:1 # αποθηκεύται
201:1 283:1 305:1 315:1 323:1 540:1 563:1 818:2 890:1 933:1 # depot preparations
2:1 283:1 315:1 540:1 563:2 625:1 818:1 # το depreotide
5:1 6:1 8:1 19:1 22:1 26:1 41:1 44:1 62:1 63:1 69:1 151:1 205:1 222:1 224:1 238:1 576:1 650:1 949:1 953:1 # καταθλιπτικό επεισόδιο
5:1 6:1 8:1 22:1 62:1 72:1 113:1 151:1 205:1 222:1 224:1 238:1 247:1 329:1 650:1 953:1 # καταθλιπτική νόσος
5:1 6:1 8:1 22:1 55:1 62:1 99:2 151:1 205:2 222:1 224:1 238:1 273:1 307:1 471:1 504:1 650:1 731:1 874:1 924:1 953:1 # καταθλιπτικών συµπτωµάτων
13:1 15:1 21:1 32:1 54:1 125:1 340:1 391:1 419:1 756:1 842:1 # προερχόμενα
12:1 29:1 48:1 52:1 68:1 72:1 101:1 131:1 420:1 # αντλεί όφελος
215:1 226:1 406:1 407:1 416:1 491:1 563:1 624:1 # dermacentor
1:1 6:1 8:1 15:1 30:1 38:1 89:1 115:1 122:1 132:1 164:1 202:1 229:1 244:1 271:1 288:1 565:1 597:1 712:1 746:1 754:1 # δερματικές
1:1 4:1 7:1 19:1 20:1 35:1 56:1 67:1 85:1 139:1 236:1 841:1 # της θειικής
2:1 6:2 8:1 12:1 15:1 19:1 23:1 29:1 33:1 38:1 39:1 41:1 43:1 59:1 63:1 64:1 70:2 77:1 115:1 116:1 119:1 122:1 127:1 131:1 161:1 174:1 184:1 192:1 194:1 197:1 199:1 229:1 233:1 239:1 258:1 297:1 301:1 306:2 340:1 361:1 402:1 473:1 500:1 520:1 565:1 694:1 729:1 764:1 786:1 964:1 # αντιδράσεις φωτοευαισθη σίας δερματίτιδα από επαφή
215:1 260:1 323:1 379:2 406:1 456:1 491:1 526:1 553:1 563:1 # (dermatology life quality
5:1 8:1 24:1 49:1 52:1 122:1 130:1 151:1 362:1 # δεσλοραταδίνη.
1:1 20:1 35:1 157:1 461:1 861:1 1000:1 # οξική
7:1 9:1 14:1 39:1 41:1 45:1 82:1 96:1 219:1 278:1 484:1 488:1 # απολέπισης
4:1 5:1 7:1 8:1 10:1 13:1 22:1 25:1 53:1 67:1 151:1 159:1 185:1 222:1 370:1 421:1 476:1 605:1 650:1 # της καταστροφής
1:1 5:1 8:1 10:1 13:1 18:1 22:1 25:1 40:1 51:1 53:1 77:1 81:1 99:1 134:1 137:1 141:1 151:1 159:1 185:1 200:1 222:1 225:1 282:1 357:1 370:1 421:1 476:1 480:1 605:1 650:1 771:1 # καταστροφή των νευρικών
5:1 8:1 9:1 10:1 13:1 22:1 25:1 53:1 116:1 149:1 151:1 159:1 185:1 222:1 370:1 421:1 448:1 467:1 476:1 605:1 650:1 # καταστροφική τάση
14:1 34:1 39:1 45:1 88:1 118:1 173:1 278:1 385:1 468:1 583:1 # αποκολληθούν
12:1 40:1 48:1 56:1 66:1 77:1 394:1 480:1 483:1 667:1 808:1 # ανιχνευθεί
19:1 28:1 42:1 57:1 63:1 70:1 82:1 122:1 188:1 478:1 542:1 # επιδεινούμενη
1:1 2:1 3:1 18:1 19:2 20:1 28:1 33:1 35:1 40:1 42:1 47:1 57:1 63:1 68:1 70:1 82:1 122:1 137:1 141:1 165:1 168:1 188:1 284:1 345:1 405:1 425:1 478:1 494:1 507:1 542:1 556:1 703:1 866:1 986:1 989:1 # επιδεινούμενη νεφρική λειτουργία
241:1 563:1 # devon
2:2 450:2 491:2 512:2 553:2 563:2 814:2 # το dexdomitor; το dexdomitor
1:1 2:1 13:1 18:1 21:1 27:1 29:1 37:1 73:1 122:1 141:1 174:1 274:1 356:1 373:1 443:1 539:1 578:1 603:1 616:1 659:1 # υδροχλωρική δεξµεντετοµιδίνη
16:1 53:1 122:1 161:1 234:1 274:1 # δεξτράνη
7:1 26:1 38:1 53:1 106:1 122:1 160:1 175:1 190:1 270:1 274:1 560:1 904:1 968:1 # διάλυμα δεξτρόζης
4:1 7:1 11:1 14:1 26:1 67:1 69:1 71:1 72:1 107:1 218:1 466:1 # άποιος διαβήτης
17:1 19:1 34:1 48:1 70:1 93:1 137:1 138:1 197:1 204:1 223:1 340:2 380:1 399:1 435:1 446:1 585:1 626:1 693:1 920:1 951:1 # σαρκοείδωση, θυρεοειδίτιδα
1:2 6:1 11:1 13:1 15:2 18:2 19:1 20:2 26:1 30:1 35:2 40:1 44:1 56:1 74:1 75:1 77:1 85:1 107:1 124:1 137:1 139:1 141:1 153:1 162:2 218:1 236:1 291:1 318:1 372:1 392:1 420:1 433:1 480:1 507:1 584:1 705:1 715:1 732:1 771:1 841:1 847:1 899:1 999:1 # διαβητικής περιφερικής νευροπάθειας
1:1 6:1 10:1 11:1 20:1 26:1 30:1 35:1 39:1 53:1 75:1 83:1 88:1 107:1 119:1 153:1 194:1 218:1 263:1 291:1 372:1 467:1 476:1 527:1 546:1 999:1 # από διαβητική αµφιβληστροειδοπάθεια
2:1 11:1 26:1 45:1 52:1 75:1 100:1 107:1 218:1 256:1 320:1 453:1 812:1 # διαβητολογίας
1:1 6:1 10:1 11:2 19:1 26:1 30:1 36:1 103:1 107:1 109:1 138:1 148:1 213:1 232:1 287:1 423:1 458:1 752:1 # η διαγνωστική ακρίβεια
1:1 6:1 10:1 11:1 14:1 26:1 27:1 30:1 38:1 39:1 68:1 101:1 103:1 107:1 130:1 138:1 143:1 170:1 213:1 278:1 287:1 423:1 661:1 702:1 752:1 763:1 856:1 917:1 # διαγνωστική αποτελεσματικότητα
1:2 6:1 10:1 11:2 22:1 25:1 26:3 30:1 103:1 107:2 138:1 213:1 233:1 287:1 362:1 410:1 423:1 654:1 711:1 752:1 891:1 # διαγνωστικές διαδικασίες
1:1 6:1 10:1 11:1 25:1 26:1 30:1 33:1 38:1 59:1 98:1 103:1 107:1 110:1 118:1 138:1 186:1 192:1 213:1 233:1 287:1 423:1 500:1 711:1 752:1 931:1 # διαγνωστικής δοκιμασίας
1:1 6:1 10:1 11:1 15:1 24:1 26:1 30:1 44:1 100:1 103:1 105:1 107:1 121:1 124:1 128:1 138:1 213:1 287:1 401:1 423:1 445:1 632:1 752:1 813:1 # διαγνωστική υπερηχογραφική
1:1 6:1 9:1 10:1 11:1 26:1 30:1 103:1 107:1 138:1 198:1 209:1 213:1 287:1 300:1 423:1 752:1 767:1 # διαγνωστική χρήση
76:1 347:1 # 324 σχήµα
1:1 9:1 17:1 18:1 20:1 35:1 40:1 117:1 141:1 284:1 425:1 464:1 507:1 584:1 986:1 # η νεφρική κάθαρση
2:1 42:1 112:1 279:1 387:1 409:1 782:1 # αυτούς
1:1 2:1 9:1 10:1 11:1 20:1 25:1 26:1 35:1 45:1 62:1 107:1 130:1 159:1 169:1 227:1 268:1 388:1 410:1 441:1 761:1 812:1 # διαστολική πίεση
7:1 9:1 26:1 32:1 56:1 96:1 130:1 270:1 441:1 560:1 584:1 # διάθεσης με
9:1 26:1 56:1 130:1 270:1 441:1 560:1 584:1 # διάθεση,
3:1 12:1 14:1 24:1 31:1 34:1 36:1 38:1 88:1 90:1 147:1 172:1 174:1 217:1 229:1 250:1 265:1 400:1 427:1 499:1 565:1 577:1 656:1 903:1 996:1 # δαναζόλη (φάρμακο που δρα
1:1 21:1 26:1 52:1 185:1 203:1 404:1 420:1 654:1 735:1 886:1 # δικλοφενάκη 150 mg
1:1 3:1 8:1 11:1 13:1 20:1 26:1 35:1 53:1 55:1 107:1 155:1 158:1 175:1 185:1 303:1 370:1 378:1 415:1 467:1 531:1 605:1 645:1 681:1 691:1 # διατροφική συμβουλή
5:1 9:1 23:1 33:1 41:1 59:1 168:1 212:1 380:1 488:1 552:1 872:1 # ρύθμιση δίαιτας
1:1 8:1 11:1 13:1 20:1 26:1 35:1 53:1 54:1 88:1 106:1 107:1 185:1 247:1 370:1 378:1 467:1 605:1 628:1 645:1 681:1 743:1 # διατροφική πρόσληψη
1:2 8:1 11:1 13:1 26:1 27:1 53:1 54:1 60:2 66:1 94:2 107:1 145:1 156:1 185:1 301:1 370:1 378:1 467:1 588:1 605:1 645:1 668:1 681:1 820:1 896:1 # διατροφικό πρωτεϊνικό
1:1 3:1 7:1 8:1 11:1 13:1 14:1 16:1 20:1 26:1 27:1 35:1 53:1 54:2 88:1 90:1 106:1 107:1 111:1 145:1 185:1 247:1 301:1 370:1 378:1 467:1 588:1 605:1 628:1 645:1 668:1 681:1 743:1 820:1 896:1 # διατροφική πρόσληψη πρωτεΐνης που
1:1 4:1 6:1 11:1 15:1 18:2 23:1 26:1 30:1 41:1 44:1 49:1 60:1 69:1 75:1 94:1 107:1 124:1 162:1 168:1 220:1 266:1 291:1 318:1 322:1 372:1 452:1 513:1 591:1 619:1 908:1 # διαιτητικό περιορισµό
226:1 253:1 422:1 428:1 479:1 519:1 526:1 946:1 # diethylene glycol
5:1 23:1 33:1 168:1 380:1 # δίαιτα
2:1 3:1 11:1 13:1 14:1 17:1 19:1 22:1 26:1 28:1 42:1 46:1 47:1 49:1 70:1 71:1 74:1 93:1 98:1 107:1 137:1 183:1 258:1 272:1 276:1 340:1 363:1 386:1 399:1 433:1 435:1 446:1 466:1 585:1 607:1 626:1 693:1 701:1 920:1 # διαφοροποιημένο καρκίνο του θυρεοειδούς
7:1 9:1 10:1 25:1 33:2 34:1 45:1 84:1 96:1 127:1 130:1 193:1 248:1 267:1 376:1 583:1 # δυσκολία εστίασης
4:1 8:1 9:1 10:1 14:1 22:1 33:1 34:1 45:1 79:1 80:1 84:1 104:1 149:1 193:1 222:1 248:1 249:1 267:1 583:1 606:1 837:1 # δυσκολία στην κατάποση
5:1 11:1 15:1 23:1 26:1 37:1 39:1 44:1 56:1 68:1 77:1 101:1 107:1 163:1 206:1 313:1 331:1 349:1 353:1 394:1 652:1 661:1 739:1 897:1 # απελευθερώνεται, διαχέεται
1:1 3:1 6:1 10:1 15:1 18:1 19:1 20:1 24:1 25:1 30:1 33:1 35:1 36:1 44:1 46:1 52:1 56:1 84:1 117:1 124:1 153:1 157:1 159:1 162:1 233:1 235:1 272:1 287:1 318:1 423:1 469:1 477:1 500:1 584:1 607:1 618:1 705:1 778:1 791:1 797:1 # κάθε ml περιέχει ∆ραστική ουσία ∆ιφλοξακίνη
352:1 519:1 604:1 # digest
1:1 2:1 6:1 30:1 44:1 59:1 60:1 63:1 94:1 204:1 205:1 322:1 953:1 # το πεπτικό σας
1:1 6:1 30:1 34:1 42:1 44:1 63:1 129:1 167:1 205:1 290:1 564:1 833:1 953:1 # πεπτικού
34:1 61:1 80:1 122:1 160:1 176:1 223:1 233:1 346:1 593:1 643:1 929:1 # γλυκοσίδες
4:1 7:2 16:1 26:1 46:1 67:1 78:1 111:1 157:1 179:1 319:1 572:1 884:1 # της διγοξίνης,
16:1 26:1 46:1 78:1 157:1 179:1 572:1 735:1 884:1 # διγοξίνη 0, 5 mg
9:1 120:1 247:1 457:1 519:1 623:1 # δόση digoxin
5:1 7:1 16:1 26:1 44:1 46:1 63:1 78:1 111:1 157:1 172:1 179:1 227:1 319:1 572:1 689:1 723:1 726:1 884:1 # τα επίπεδα διγοξίνης
1:1 2:1 4:3 5:1 7:2 16:1 26:1 46:1 60:1 67:1 75:1 78:1 79:1 94:1 104:1 111:1 146:1 157:2 179:1 220:1 252:1 257:1 319:1 327:1 335:1 364:1 461:1 572:1 629:1 776:1 822:1 854:1 861:1 863:1 884:1 889:1 943:1 990:1 1000:1 # την τοξικότητα της διγοξίνης
13:1 26:1 155:1 173:1 174:1 185:1 414:1 605:1 659:1 # διϋδροφυλλικής
13:1 18:1 26:1 51:1 74:1 99:1 134:1 137:1 174:1 433:1 659:1 # των διϋδροπυριδινικών
5:1 10:1 26:1 58:1 65:1 130:1 191:1 281:1 296:1 325:1 # διεσταλµένες
2:1 10:1 11:1 25:1 26:1 45:1 107:1 159:1 169:1 415:1 761:1 812:1 # διαστολή
4:1 11:1 26:1 65:1 107:1 666:1 785:1 # διαλύτη
5:1 9:1 17:1 23:2 24:1 27:1 39:1 43:1 48:1 138:1 168:1 180:1 197:1 206:1 237:1 269:1 381:1 # απαιτείται αραίωση
26:1 32:1 110:1 155:1 435:1 655:1 # διμεθυλ-
49:1 51:1 95:1 380:1 596:1 634:1 786:1 # δίμορφων
2:1 26:1 43:1 65:1 168:1 212:1 238:1 703:1 # διπαλμιτοϋλφωσφατιδυλγλυκερόλη
2:1 4:1 6:2 7:2 9:1 10:1 12:1 25:1 26:1 31:1 44:2 45:1 48:1 63:2 67:1 68:1 70:2 96:1 116:1 147:1 155:1 159:1 169:1 205:2 238:1 267:1 306:2 448:1 474:1 707:1 812:1 849:1 953:2 # αναστολείς της διπεπτιδυλικής πεπτιδάσης 4
323:1 519:1 777:1 # diphosphate
19:1 26:1 52:1 70:1 171:1 238:1 340:1 446:1 585:1 693:1 830:1 # διπλοειδή
9:1 15:1 32:1 45:1 46:1 68:1 109:1 121:1 130:1 298:1 394:1 432:1 441:1 730:1 880:1 961:1 # άμεση χολερυθρίνη
4:2 5:1 10:2 13:1 19:1 22:1 23:1 25:1 33:1 54:1 55:1 68:1 79:2 80:1 104:2 125:1 173:1 190:1 208:1 233:1 249:1 281:1 307:1 421:1 439:1 459:1 494:1 500:1 508:1 550:1 711:1 790:1 924:1 # συµβάλλει στην προστασία και την
19:1 26:1 34:1 41:1 70:1 85:1 248:1 340:1 446:1 585:1 693:1 830:1 # δισκοειδής
6:1 8:1 76:1 84:1 145:1 164:1 198:1 207:1 267:1 347:1 471:1 966:1 # δυσχρωµατισµός
6:1 8:1 14:1 38:1 39:1 115:1 145:1 164:1 198:1 261:1 278:1 356:1 597:1 724:1 # αποχρωματισμένο
1:1 2:1 9:1 10:1 20:1 21:1 35:1 38:1 83:1 88:1 154:1 169:1 178:1 329:1 353:1 582:1 # ενόχληση στομαχική
1:1 6:1 10:1 18:1 20:1 30:1 35:1 41:1 49:1 153:1 264:1 287:1 423:1 452:1 591:1 # η οριστική
11:1 26:1 34:1 36:1 74:1 89:1 107:1 182:1 265:1 745:1 970:1 # διακοπές
146:1 170:1 # ότσ οτ
4:2 5:1 10:1 12:1 79:1 83:1 104:1 204:1 263:1 273:1 281:1 874:1 # σταµάτησαν την
9:1 39:1 41:1 62:1 119:1 194:1 203:1 488:1 # απόκλιση
4:2 7:1 11:1 17:1 18:1 19:1 24:1 25:1 36:1 40:1 41:1 58:1 59:1 67:1 136:1 180:1 199:1 214:1 232:1 393:1 451:1 452:1 482:1 530:1 586:1 637:1 660:1 873:1 902:1 937:1 # χαρακτηριστικά της ασθένειας
4:1 7:1 11:1 19:1 25:1 40:1 58:1 59:1 67:1 68:1 72:1 121:1 199:1 232:1 317:1 389:1 498:1 530:1 586:1 637:1 937:1 # ο έλεγχος της ασθένειας
3:1 9:1 15:1 56:1 63:1 68:1 82:1 101:1 113:1 128:1 138:1 188:1 237:1 247:1 313:1 329:1 381:1 546:1 548:1 599:1 661:1 684:1 # επιβίωση ελεύθερη νόσου
6:1 12:1 14:1 29:1 38:1 39:1 45:1 131:1 160:1 175:1 184:1 239:1 278:1 484:1 877:1 # απολυμαντικών
24:1 26:1 41:1 74:1 113:1 137:1 263:1 594:1 # δισοπυραµίδη
2:1 8:1 10:1 33:1 38:1 55:1 65:2 72:1 84:1 87:1 91:1 97:1 115:1 123:1 150:1 284:1 345:1 350:1 354:1 462:1 538:1 549:1 556:1 602:1 860:1 936:1 979:1 # συστήματος κεφαλαλγία
5:1 8:1 11:1 17:1 24:1 26:1 72:1 89:1 107:1 121:1 151:1 180:1 353:1 360:1 378:1 389:1 535:1 613:1 639:1 652:1 681:1 747:1 792:1 793:1 794:1 796:1 807:1 821:1 835:1 867:1 898:1 907:1 947:1 # διαταραχές, άγχος
12:1 13:1 14:1 31:1 39:1 54:1 74:1 80:1 125:1 147:1 204:1 278:1 550:1 790:1 # αποπροσανατολισµός
215:1 368:1 519:1 798:1 # dispers
22:1 36:1 39:1 42:1 43:1 69:1 186:1 # καπακιού
41:1 64:1 82:1 136:1 243:1 277:1 686:1 # εκτόπισε
12:1 41:1 66:1 204:1 234:1 310:1 400:1 692:1 708:1 # εμφάνισαν
3:2 13:1 14:1 17:1 43:1 84:1 90:1 108:1 135:1 270:1 411:1 592:1 797:1 927:1 # που παρουσιάζει
11:1 18:1 59:1 61:1 140:1 341:1 371:1 436:1 530:1 572:1 631:1 670:1 # σύριγγες µιας
6:1 7:1 9:1 12:1 29:1 33:1 59:1 81:1 96:1 131:1 184:1 192:1 198:1 209:1 239:1 295:1 300:1 518:1 594:1 767:1 980:1 # γαντιών µίας χρήσης
11:1 18:1 59:1 64:1 198:1 209:1 212:1 295:1 300:1 341:1 436:1 521:1 530:1 572:1 601:1 670:1 767:1 878:1 939:1 # σύριγγα μιας χρήσεως
10:1 23:1 31:1 46:1 48:1 138:1 213:1 277:1 566:1 752:1 928:1 975:1 # είναι γνωστό
4:1 15:1 25:1 26:1 44:1 112:1 124:1 165:1 173:1 270:1 345:1 417:1 437:1 560:1 578:1 760:1 982:1 # διάχυτη ασπεργίλλωση
7:1 9:1 96:1 138:1 171:1 237:1 274:1 578:1 # εξάπλωσης
11:1 26:1 27:1 37:1 65:1 107:1 516:1 666:1 # διαλύετε
1:1 15:2 18:2 44:1 117:1 124:1 141:1 162:2 254:1 318:1 420:1 705:1 732:1 847:1 # περιφερικά
14:1 36:1 38:1 39:1 84:1 143:1 148:1 178:1 278:1 432:1 656:1 # απομακρυσμένες
5:1 9:1 25:1 26:1 33:1 34:1 59:1 71:1 192:1 193:1 270:1 273:1 324:1 376:1 421:1 560:1 # διάταση κοιλίας
5:1 10:1 39:1 44:1 58:1 103:1 114:1 130:1 189:1 281:1 331:1 944:1 # απεσταγμένο
5:1 10:1 14:1 15:1 39:1 40:1 58:1 80:1 103:1 106:1 114:1 189:1 278:1 281:1 508:1 768:1 779:1 944:1 # αποσταγμένο νερό
9:1 10:1 53:1 138:1 237:1 408:1 476:1 527:1 578:1 # στρέβλωση
5:1 8:1 12:1 22:1 29:1 50:1 151:1 152:1 222:1 292:1 460:1 650:1 895:1 976:1 # κατανέµονται
5:2 8:1 12:1 22:1 28:1 31:1 58:1 85:1 98:1 114:1 122:1 151:1 178:2 189:1 222:1 449:1 650:1 689:1 909:1 976:1 # τα δεδομένα κατανομής
4:1 5:1 8:1 10:1 11:1 13:1 17:1 24:1 26:1 54:1 79:1 80:1 104:1 107:1 113:1 125:1 151:1 180:1 249:1 353:1 356:1 360:1 378:1 550:1 613:1 621:1 639:1 681:1 747:1 790:1 792:1 793:1 794:1 796:1 807:1 821:1 835:1 867:1 898:1 907:1 947:1 # διαταραχή στην προσοχή
2:1 8:1 10:1 55:1 72:1 76:1 84:1 123:1 150:1 207:1 350:1 354:1 538:1 549:1 834:1 979:1 # συστήµατος
5:1 8:1 9:1 11:1 17:1 24:2 25:1 26:1 103:1 107:1 114:1 151:1 180:1 360:1 376:1 378:1 477:1 587:1 639:1 665:1 681:1 747:1 792:1 793:1 794:1 807:1 898:1 907:1 947:1 # διαταραγμένη όραση
9:1 26:1 42:1 69:1 83:1 128:1 154:1 576:1 670:1 673:1 # η διούρηση
1:1 3:1 4:1 6:1 7:1 26:1 30:1 67:1 69:1 75:1 117:1 128:1 137:1 254:1 291:1 372:1 405:1 554:1 576:1 # διουρητικά της
26:1 49:1 61:1 93:1 183:1 270:1 386:1 560:1 # διάφορες
5:1 11:1 23:2 26:1 48:1 93:1 107:1 197:1 206:1 211:1 # διαιρείται
14:1 26:1 40:1 41:1 58:1 61:2 64:1 80:1 114:1 128:1 166:1 189:1 214:1 487:1 637:1 736:1 955:1 # διηρημένες ισόποσες
11:1 13:1 21:1 23:1 26:1 42:1 73:1 107:1 211:1 616:1 714:1 948:1 # διαιρούµενους
7:1 9:1 88:1 96:1 190:1 444:1 937:1 # ζάλη θέσης
2:1 3:1 5:1 8:1 10:1 14:1 22:1 39:1 47:1 116:1 118:1 149:1 222:1 278:1 281:1 481:1 606:1 837:1 963:1 # αποκατάσταση του dna
2:2 3:2 4:1 9:1 47:2 56:1 130:1 285:1 436:1 441:1 481:1 532:1 # τη σύνθεση του dna του
5:1 23:1 25:1 31:1 76:1 79:1 206:1 273:1 510:1 # να µην µασάται
17:1 23:1 24:1 27:1 37:1 64:1 79:1 180:1 316:1 516:1 518:1 620:1 # μην αραιώσετε
2:1 12:1 27:1 31:1 36:1 40:1 48:1 57:1 79:1 147:1 186:1 197:1 316:1 544:1 935:1 # μην ανακινείτε το
3:1 5:1 46:1 98:1 112:1 158:1 263:1 396:1 594:1 # δοβουταµίνη
3:1 9:1 14:1 27:1 90:1 109:1 138:1 214:1 237:1 243:1 381:1 510:1 # τεκµηρίωση που
3:1 14:1 51:1 90:1 161:1 317:1 341:1 401:1 786:1 # εγγράφων που
4:1 25:1 37:1 45:1 53:1 64:1 87:1 98:1 102:1 106:1 514:1 780:1 # τη δολασετρόνη
1:1 51:1 60:1 71:1 94:1 99:1 108:1 134:1 168:1 247:1 # οικόσιτων
1:1 2:1 5:1 8:1 11:1 22:1 26:1 71:1 107:1 123:1 222:1 223:1 272:1 # κατοικίδια ζώα τα
17:1 33:1 109:1 121:1 137:1 221:1 853:1 # κυρίαρχο
2:1 8:1 13:1 15:1 32:1 38:1 50:1 54:1 59:1 72:1 80:1 95:1 106:1 115:1 123:1 125:1 150:1 172:1 269:1 350:1 377:1 404:1 419:1 420:1 462:1 550:1 571:1 602:1 634:1 679:1 732:1 756:1 768:1 790:1 893:1 # προσφερόμενης μονάδας αίματος
4:1 146:1 252:1 457:1 # δότη
1:1 2:1 29:1 43:1 57:1 66:1 74:1 156:1 263:1 371:1 561:1 676:1 695:1 852:1 # ντοπαµινικών
2:1 5:1 7:1 10:1 12:1 16:1 29:2 41:1 43:1 46:1 51:1 66:1 74:1 78:1 103:1 111:1 131:1 196:1 263:1 264:1 319:1 465:1 594:1 598:1 676:1 692:1 852:1 944:1 # ανταγωνιστές ντοπαµίνης
2:2 3:1 14:1 15:1 29:1 40:1 43:1 47:1 48:1 57:1 74:1 98:1 105:1 177:1 210:1 230:1 235:1 263:1 334:1 356:1 371:1 474:1 676:1 707:1 779:1 852:1 940:1 # τους ντοπαµινεργικούς υποδοχείς
215:1 479:1 738:1 # doppler
1:1 18:2 20:1 21:1 28:1 35:1 44:1 49:1 50:1 98:1 141:1 152:1 174:1 238:1 460:1 507:1 510:1 591:1 775:1 895:1 # δοριπενέµη µονοϋδρική
4:2 5:1 7:2 9:1 55:1 67:1 75:1 96:1 146:1 220:1 247:1 252:1 257:1 327:1 329:1 335:1 364:1 384:1 457:1 667:1 # συχνότητα της δόσης
4:1 11:1 19:1 64:1 92:1 142:1 247:1 289:1 297:1 326:1 454:1 457:1 # δόσεις για τη
32:1 33:1 37:1 53:1 80:1 98:1 108:1 109:1 110:1 286:1 853:1 # δοσιμετρίας
7:1 9:1 26:1 41:1 96:1 459:1 488:1 571:1 # βάδισης,
4:1 9:1 14:1 24:1 25:1 79:1 104:1 105:1 334:1 376:1 425:1 477:1 678:1 # την « υποέκφραση »
5:1 13:1 54:1 72:1 99:1 117:1 125:1 273:1 731:1 # προς τα κάτω
1:1 4:1 7:1 13:1 18:1 67:1 141:1 174:1 356:1 373:1 443:1 578:1 659:1 # της υδροχλωρικής
450:1 489:1 608:1 623:1 # doxorubicinol
201:1 # draft
6:1 14:1 41:1 58:1 170:1 191:1 266:1 325:1 434:1 504:1 610:1 763:1 908:1 # εµποτισµένη
10:1 27:2 31:1 37:1 40:1 81:1 280:1 317:1 516:1 523:1 752:1 # να στεγνώνετε
27:1 37:1 40:1 46:1 227:1 516:1 # πίνετε
14:1 27:1 34:1 37:1 40:1 42:1 45:1 46:1 52:1 65:1 149:1 170:1 227:1 256:1 393:1 516:1 763:1 # πίνετε αλκοολούχα ποτά
4:1 5:1 8:1 9:1 12:1 22:1 79:1 104:1 138:1 151:1 190:1 222:1 237:1 404:1 578:1 650:1 976:1 # την κατανάλωση
5:1 65:1 87:1 173:1 191:1 308:1 562:1 # µέταλλα
2:2 16:1 27:1 46:1 48:1 75:1 78:1 112:1 118:1 140:1 177:1 197:1 272:1 279:1 293:1 430:1 607:1 782:1 870:1 # οδηγείτε αυτοκίνητο
13:1 17:1 40:1 50:1 102:1 106:1 172:1 174:1 514:1 659:1 689:1 # δρονεδαρόνη
5:1 10:1 26:1 38:1 40:1 61:1 102:1 103:1 114:1 160:1 175:1 190:1 204:1 270:1 281:1 444:1 487:1 560:1 755:1 944:1 # διάλυμα, σταγόνες μέσα
12:1 44:1 130:1 204:1 # έπεσαν
242:1 358:1 551:1 738:1 777:1 934:1 # drosophila
9:1 13:1 34:1 49:1 53:1 83:1 93:1 100:1 121:1 154:1 170:1 174:1 209:1 243:1 339:1 345:1 390:1 493:1 543:1 646:1 659:1 713:1 750:1 765:1 843:1 901:1 911:1 912:1 913:1 945:1 957:1 958:1 959:1 969:1 972:1 978:1 998:1 # χορήγηση δροτρεκογίνης
16:1 33:1 105:1 193:1 328:1 470:1 # υπνηλία
2:1 3:2 9:1 17:2 34:1 47:1 91:1 117:1 229:1 397:1 464:1 502:1 584:1 612:1 733:1 886:1 # η κάθαρση του φαρμάκου
2:1 4:1 9:1 34:1 36:1 39:1 76:1 83:1 119:1 154:1 194:1 217:2 265:1 274:1 342:1 366:1 400:1 769:1 900:1 # εξάρτηση από το φάρµακο
4:2 9:1 79:1 83:1 104:1 154:1 217:1 274:1 342:1 # την εξάρτηση
6:1 17:1 36:1 37:1 76:1 77:1 91:1 93:1 97:1 112:1 137:1 240:1 277:1 366:1 397:1 558:1 611:1 641:1 769:1 894:1 900:1 967:1 # φαρµακευτικός πυρετός
17:1 24:1 25:1 51:1 63:1 65:1 68:1 91:1 173:1 174:1 223:1 227:1 229:1 397:1 477:1 502:1 562:1 612:1 726:1 886:1 903:1 # αλλεπίδραση φαρμάκων
2:1 3:2 5:1 17:1 34:1 37:1 41:1 45:1 47:1 62:1 73:1 91:1 158:1 163:1 218:1 266:1 366:1 388:1 397:1 403:1 501:1 706:1 733:1 845:1 874:1 886:1 894:1 908:1 # µεταβολισµού του φαρµάκου
201:1 283:1 305:1 315:1 323:1 540:1 818:1 890:1 933:1 # drug preparations
2:1 3:3 6:1 12:1 14:1 17:1 19:1 29:1 34:1 47:1 64:1 70:1 90:1 91:1 116:1 131:1 161:1 174:1 184:1 229:1 239:1 297:1 306:1 397:1 502:1 612:1 729:1 733:1 764:1 886:1 # αντιδράσεις του φαρμάκου που
7:1 181:1 191:1 # µέθης
2:1 10:1 13:1 33:1 80:1 169:1 178:1 214:1 251:1 351:1 508:1 550:1 800:1 # 45 ξηροστομία
728:1 # dsm- iv
62:1 69:1 250:1 303:1 310:1 # εμβόλιο dtp
120:1 379:1 # dublin
241:1 253:1 428:1 # dubonnet
61:1 82:1 296:1 392:1 875:1 # πάπιες.
4:1 11:1 13:1 17:1 18:1 36:1 60:1 119:1 182:1 214:1 342:1 382:1 451:1 587:1 660:1 816:1 873:1 # αρτηριακό πόρο
13:1 33:1 54:1 56:1 125:1 130:1 143:1 351:1 630:1 800:1 # προθεσμία
2:1 3:1 47:1 465:1 573:1 962:1 # του λόγω
3:1 5:1 14:1 22:1 29:1 36:1 37:1 50:1 73:1 90:1 122:1 127:1 136:1 172:1 196:1 204:1 235:1 243:1 258:1 292:1 347:1 362:1 482:1 498:1 541:1 569:1 669:1 742:1 888:1 910:1 951:1 # δωδεκαδακτυλικά έλκη που σχετίζονται µε μσαφ
11:1 19:1 26:1 97:1 217:1 232:1 270:1 399:1 560:1 # 4 διάρκεια
11:1 16:1 19:1 26:1 80:1 97:1 152:1 217:1 221:1 232:1 259:1 270:1 285:1 307:1 317:1 399:1 436:1 560:1 # διάρκεια εγκυµοσύνης
11:1 19:1 26:1 85:1 97:1 103:1 217:1 232:1 270:1 399:1 440:1 465:1 560:1 598:1 644:1 710:1 # διάρκεια αγωγής
1:1 11:1 13:1 19:1 20:1 26:1 35:1 50:1 66:1 97:1 156:1 198:1 217:1 232:1 270:1 399:1 431:1 560:1 574:1 774:1 # χρονική διάρκεια
4:1 8:1 11:1 19:1 22:1 26:1 97:1 149:1 217:1 222:1 232:1 270:1 399:1 560:1 606:1 837:1 # 303 κατά τη διάρκεια
4:2 8:1 11:1 19:1 22:1 26:1 37:1 73:1 79:2 97:1 104:2 149:2 217:1 222:1 232:1 270:1 399:1 501:1 560:1 606:1 837:1 942:1 # κατά την διάρκεια ή µετά την
2:1 3:2 4:1 8:1 11:1 19:1 22:1 26:1 28:1 47:1 97:1 149:1 217:1 222:1 232:1 270:1 302:1 399:1 470:1 560:1 606:1 819:1 837:1 # κατά τη διάρκεια του ύπνου
1:1 4:1 7:2 11:1 16:1 20:1 36:2 60:1 67:1 71:1 85:1 93:1 102:1 111:1 117:1 139:1 182:1 186:1 217:1 248:1 413:1 496:1 590:1 # ακάρεα της οικιακής σκόνης
2:1 245:1 323:1 352:1 481:1 505:1 # 104 το dynastat
16:1 57:1 83:1 84:1 186:1 233:1 248:1 267:1 410:1 544:1 938:1 # δυσκινησίες
23:1 62:1 70:1 82:1 84:1 172:1 238:1 267:1 383:1 # δυσλιπιδαιµία
242:1 379:1 540:1 738:1 # dyslipoproteinaemia
1:1 5:1 8:2 11:2 17:1 18:1 24:1 26:1 53:1 89:1 107:1 132:1 141:1 151:1 180:1 244:1 314:1 353:1 360:1 378:2 384:1 582:1 613:1 639:1 645:1 652:1 681:1 747:1 792:1 793:1 794:1 796:1 807:1 821:1 835:1 867:1 868:1 898:1 907:1 947:1 # ψυχιατρικές διαταραχές
2:1 3:2 41:1 47:1 71:1 113:1 179:1 185:1 400:1 535:1 # του οισοφάγου
33:1 44:1 84:1 437:1 # ∆υσπεψία
33:1 65:2 87:1 88:1 91:1 97:1 190:1 284:1 345:1 556:1 936:1 # ζάλη, κεφαλαλγία
2:1 10:1 33:1 50:1 84:1 169:1 267:1 321:1 455:1 538:1 # δυστονία,
2:1 10:1 33:1 34:1 42:1 50:1 84:1 167:1 169:1 267:1 321:1 387:1 409:1 455:1 538:1 653:1 803:1 965:1 # δυστονία, µυϊκούς
9:1 60:1 138:1 237:1 # κόπωση
2:1 3:1 47:1 479:1 # eagle του
2:1 3:1 5:1 8:1 11:1 17:1 24:1 26:1 47:1 89:1 107:1 151:1 180:1 240:1 277:1 301:1 353:1 360:1 378:1 613:1 639:1 652:1 681:1 747:1 792:1 793:1 794:1 796:1 807:1 821:1 835:1 867:1 898:1 907:1 947:1 # διαταραχές του ωτός,
3:1 13:1 17:1 34:1 43:1 45:1 84:1 87:1 108:1 135:1 270:1 411:1 583:1 592:1 599:1 797:1 927:1 # παρουσιάζει εύκολα
2:1 988:1 # 70 το ebixa
21:1 29:1 53:1 97:1 128:1 603:1 678:1 # έκκεντρη
19:1 64:1 142:1 243:1 289:1 297:1 307:1 454:1 620:1 760:1 # εκχυµώσεις
9:1 23:1 24:1 49:1 92:1 95:1 103:1 110:1 138:1 172:1 193:1 223:1 237:1 243:1 328:1 374:1 492:1 525:1 542:1 665:1 910:1 # εκχύμωση (αιμορραγική κηλίδα
17:1 22:1 26:1 69:1 100:1 363:1 533:1 576:1 675:1 805:1 838:1 984:1 # ηχωκαρδιογραφήµατος
241:1 422:1 450:1 662:1 # εconor
2:1 7:1 74:1 136:1 676:1 678:1 698:1 # έκτοπης
2:1 10:1 14:1 27:1 74:2 80:1 83:1 136:1 216:1 276:1 280:1 508:1 626:1 676:1 678:1 698:1 905:1 # έκτοπη οστεοποίηση
9:1 18:1 53:1 69:1 72:1 83:1 154:1 261:1 274:1 314:1 619:1 885:1 # εξωμήτριος κύηση,
59:1 87:1 190:1 # άλας
18:1 53:1 59:1 69:1 87:1 190:1 273:1 314:1 404:1 619:1 # άλας νάτριο
23:1 43:1 70:1 113:1 122:1 243:1 599:1 615:1 # εκπαιδεύσουν
23:1 43:1 50:1 70:1 122:1 243:1 599:1 # εκπαιδεύονται
6:1 23:1 43:1 70:1 77:1 112:1 122:1 243:1 558:1 611:1 967:1 # εκπαιδευτικού
6:1 9:1 22:1 23:1 43:1 70:1 77:1 83:1 112:1 122:1 154:1 177:1 224:1 243:1 339:1 385:1 493:1 543:1 558:1 611:1 646:1 713:1 830:1 843:1 901:1 923:1 967:1 # εκπαιδευτική καθοδήγηση
58:1 91:1 211:1 218:1 284:1 309:1 408:1 735:1 904:1 # 300 mg εφαβιρένζης
58:1 91:1 211:1 218:1 284:1 309:1 408:1 735:1 904:1 # εφαβιρένζη 50 mg
450:1 # efexor xl
9:1 15:1 19:1 21:1 24:1 25:1 40:1 51:1 63:1 81:1 99:1 134:1 140:1 165:1 174:1 223:1 227:1 367:1 376:1 417:1 477:1 518:1 555:1 726:1 779:1 903:1 980:1 # επίδραση των ενεργειών
51:1 64:1 97:1 116:1 161:1 174:1 181:1 279:1 365:1 521:1 568:1 589:1 709:1 729:1 764:1 802:1 878:1 879:1 981:1 # δράσεων αυξήθηκε
8:1 12:1 28:1 70:1 108:1 133:1 217:1 269:1 # ατνοζάρβανα αίκσιδ
450:1 # effexor
4:1 7:1 14:1 27:1 39:1 67:1 68:1 76:1 101:1 130:1 170:1 266:1 278:1 661:1 702:1 763:1 917:1 # της αποτελεσµατικότητας
8:1 11:1 13:1 19:1 31:1 54:1 56:1 80:1 86:1 125:1 232:1 267:1 354:1 392:1 437:1 550:1 584:1 790:1 841:1 # δυνατή προσπάθεια
32:1 226:1 624:1 # με efient
262:1 358:1 375:1 422:1 # elanco
3:1 17:1 43:1 86:1 135:1 385:1 408:1 438:1 498:1 # παρέλθουν
2:1 10:1 15:1 25:1 32:1 87:1 101:1 159:1 169:1 178:1 408:1 780:1 # ελαστομερές
2:1 8:1 16:1 22:1 46:1 50:1 78:1 101:1 123:1 222:1 321:1 455:1 # ελκατονίνης
8:1 13:1 24:1 38:1 54:1 100:1 115:1 125:1 144:1 401:1 813:1 950:1 # προγραμματισμένη
1:1 18:1 20:1 35:1 53:1 68:1 136:1 141:1 243:1 314:1 328:1 507:1 686:1 868:1 # ηλεκτρική
1:1 4:1 10:1 18:2 20:1 24:1 25:1 35:1 53:1 68:1 136:1 141:1 146:1 159:1 174:1 214:1 243:1 249:1 314:1 328:1 451:1 477:1 507:1 660:1 683:1 686:1 868:1 873:1 903:1 # ηλεκτρική δραστηριότητα
1:1 13:1 17:1 22:1 45:1 52:1 53:1 68:1 69:1 84:1 92:1 100:1 108:1 118:1 136:1 243:1 256:1 316:1 320:1 328:1 355:1 363:1 370:1 414:1 453:1 600:1 686:1 687:1 740:1 828:1 831:1 857:1 963:1 # ηλεκτροκαρδιογράφημα μη φυσιολογικό
64:1 365:1 # σε ηκγ
9:1 12:1 13:1 31:1 39:1 45:1 53:1 68:1 112:1 136:1 138:1 145:1 147:1 160:1 171:1 237:1 243:1 328:1 370:1 415:1 686:1 832:1 877:1 930:1 # αναπλήρωση ηλεκτρολυτών
1:1 13:1 50:1 53:1 66:1 68:1 136:1 156:1 243:1 328:1 370:1 431:1 686:1 774:1 # ηλεκτρονικής
13:1 53:1 68:1 84:1 136:1 185:1 243:1 328:1 370:1 414:1 605:1 686:1 # ηλεκτροφυσιολογία
15:1 16:1 45:1 46:1 58:1 68:1 109:1 114:1 121:1 166:1 189:1 251:1 279:1 298:1 337:1 394:1 432:1 568:1 697:1 730:1 865:1 879:1 955:1 961:1 # αυξημένη χολερυθρίνη
28:1 58:1 114:1 166:1 189:1 251:1 279:1 348:1 568:1 635:1 865:1 879:1 955:1 # αυξημένο crp
28:1 58:1 114:1 166:1 189:1 251:1 279:1 348:1 568:1 635:1 865:1 879:1 955:1 # αυξημένο ldh
2:1 3:1 10:2 25:1 31:1 44:1 49:1 50:1 58:1 63:1 106:1 127:1 130:1 169:1 172:1 191:1 227:1 228:1 251:1 279:1 304:1 325:1 418:1 455:1 458:1 568:1 689:1 723:1 726:1 865:1 879:1 909:1 # αυξηµένα επίπεδα ασβεστίου στον ορό
6:1 8:1 13:1 16:2 42:1 46:1 49:1 57:1 58:1 78:1 93:1 114:1 148:1 164:1 166:1 189:1 251:1 279:1 321:1 337:1 568:1 697:1 714:1 865:1 879:1 955:1 # αυξημένη κρεατινίνη ορού
1:1 15:1 16:1 20:1 35:1 45:2 46:1 58:1 62:1 68:1 109:1 114:1 121:1 166:1 189:1 251:1 268:1 279:1 298:1 337:1 388:1 394:1 432:1 568:1 697:1 730:1 865:1 879:1 955:1 961:1 # αυξημένη ολική χολερυθρίνη
12:1 24:1 40:1 53:1 57:1 58:1 61:1 114:1 144:1 166:1 189:1 204:1 212:1 251:1 279:1 404:1 485:1 487:1 568:1 637:1 773:1 865:1 879:1 955:1 # 55 αυξημένες τρανσαμινάσες
15:1 18:2 51:1 53:1 58:1 97:1 114:1 160:1 162:1 166:1 176:1 189:1 213:1 251:1 279:1 314:1 346:1 568:1 572:1 593:1 643:1 651:1 865:1 879:1 929:1 955:1 # αυξημένων τριγλυκεριδίων
1:1 3:1 18:1 28:1 58:1 60:1 94:1 114:1 137:1 141:1 157:1 166:1 189:1 251:1 279:1 348:1 405:1 568:1 635:1 865:1 879:1 955:1 # αυξημένο ουρικό οξύ
39:1 44:1 117:1 160:1 190:1 243:1 331:1 # απεκάλυψε
375:2 379:1 563:1 625:1 # elidel
31:1 # να
19:1 31:1 48:1 56:1 65:1 68:1 274:1 483:1 494:1 618:1 705:1 # να εξαλειφθεί
1:1 4:1 5:1 9:1 13:2 32:1 48:1 50:1 53:1 66:1 68:1 83:1 114:1 136:1 154:1 156:1 174:1 178:1 197:1 243:1 269:1 328:1 353:1 370:1 429:1 431:1 443:1 444:1 659:1 686:1 760:1 774:1 # αίτηση μέσω ηλεκτρονικού ταχυδρομείου
51:1 303:1 310:1 751:1 # εμβρύων
3:1 7:1 9:1 12:1 15:1 44:2 48:1 59:1 63:1 84:1 99:1 109:1 124:1 138:1 179:1 204:1 205:1 237:1 259:1 404:1 509:1 535:1 723:1 797:1 875:1 910:1 # περίπτωση επείγουσας ανάγκης.
19:1 29:1 44:1 63:1 64:1 99:1 102:1 529:1 572:1 601:1 717:1 755:1 949:1 # επειγόντως σε cabg
15:1 19:1 29:1 44:2 63:1 65:1 99:1 102:1 109:1 124:1 464:1 572:1 601:1 628:1 755:1 949:1 # επειγόντως περίθαλψη
5:1 7:1 8:1 10:1 12:1 19:1 22:1 25:1 64:1 116:1 149:1 151:1 159:1 222:1 259:1 297:1 404:1 421:1 535:1 650:1 729:1 910:1 # καταστάσεις ανάγκης
5:2 10:1 19:1 29:1 41:1 44:1 48:1 50:1 63:2 82:1 132:1 142:1 179:1 188:1 196:1 248:1 281:1 289:1 292:1 509:1 569:1 622:1 # επισκέψεις στα επείγοντα
2:1 3:1 9:1 47:1 54:1 83:1 88:1 106:1 114:1 154:1 203:1 308:1 310:1 743:1 # η πρόκληση εμέτου
2:1 14:1 24:1 33:1 85:1 95:1 100:1 178:2 243:1 258:1 344:1 401:1 813:1 # τομογραφίας εκπομπής
122:1 152:1 177:1 223:1 293:1 434:1 817:1 # εµοδεψίδη
10:1 11:1 19:1 23:1 25:1 31:1 41:1 55:1 56:1 76:1 86:1 149:1 159:1 181:1 199:1 232:1 275:1 304:1 566:1 584:1 841:1 964:1 985:1 # συναισθηµατική αστάθεια
10:1 11:1 19:1 23:1 25:1 31:1 38:1 41:1 55:1 56:1 86:1 149:1 159:1 166:1 181:1 199:1 232:1 275:1 566:1 584:1 663:1 841:1 964:1 985:1 # συναισθηματική αστάθεια
1:1 18:1 19:1 44:1 60:1 94:1 141:1 211:1 310:1 344:1 781:1 949:1 # εμπειρικό
14:1 71:1 74:1 83:1 108:1 128:1 152:1 195:1 198:1 276:1 466:1 673:1 701:1 925:1 # χρησιµοποιεί
14:1 71:1 74:1 83:1 95:1 108:1 110:1 128:1 198:1 276:1 466:1 525:1 673:1 701:1 # χρησιμοποιεί
19:1 65:1 70:1 99:1 136:1 158:1 295:1 299:1 340:1 446:1 471:1 585:1 693:1 830:1 886:1 # γαλάκτωµ βοοειδή α
62:1 81:1 238:1 # λιπών
2:1 10:1 12:1 25:1 31:1 32:1 45:1 48:1 68:1 147:1 159:1 169:1 474:1 707:1 812:1 849:1 # αναστολείς μεα
4:1 7:1 12:1 16:1 29:1 46:1 67:1 76:1 78:1 127:1 131:1 172:1 263:1 362:1 721:1 973:1 # της αδαµαντίνης.
6:1 12:1 15:1 21:1 29:1 31:1 69:1 73:1 131:1 184:1 239:1 255:1 789:1 # εναντιοµερές
6:1 12:1 21:1 29:1 31:1 69:1 114:1 131:1 178:1 184:1 239:1 336:1 789:1 # εναντιομέρων
1:1 18:1 53:1 81:1 141:1 168:1 186:1 200:1 225:1 282:1 314:1 357:1 868:1 # κιτρικών
3:1 25:1 70:1 87:1 171:1 228:1 266:1 371:1 380:1 418:1 780:1 # πλασµιδίου
1:1 2:1 10:2 21:1 25:1 26:1 27:1 40:1 48:1 56:1 60:1 62:1 69:1 94:1 101:1 149:1 169:1 199:1 268:1 367:1 474:1 524:1 571:1 576:1 586:1 677:1 707:1 858:1 887:1 917:1 935:1 974:1 # ασθενείς στο τελικό στάδιο
52:1 72:1 87:1 218:1 458:1 498:2 567:1 # έλαβε τέλος
13:1 21:1 98:1 100:1 126:1 389:1 396:1 398:1 536:1 582:1 690:1 751:1 # ενδοβρογχικούς
580:1 934:1 # fum - so
18:1 21:1 53:1 98:1 126:1 178:1 314:1 398:1 536:1 547:1 690:1 # ενδομήτριων
21:1 33:1 53:1 59:1 69:1 75:1 98:1 109:1 126:1 192:1 228:1 255:1 309:1 398:1 510:1 536:1 690:1 # βιοψίας ενδοµητρίου
2:1 3:2 17:1 21:1 22:1 28:1 46:1 47:1 53:1 75:1 98:1 109:1 126:1 178:1 228:1 272:1 302:1 316:1 363:1 398:1 399:1 536:1 607:1 690:1 920:1 # καρκίνου του ενδομητρίου
2:1 3:1 8:1 17:1 21:1 22:1 38:1 47:1 53:1 57:1 75:1 98:1 109:1 115:1 126:1 178:1 186:1 228:1 316:1 363:1 398:1 399:1 523:1 536:1 544:1 690:1 784:1 920:1 # καρκινώματος του ενδομητρίου
21:1 65:1 98:1 126:1 185:1 351:1 398:1 464:1 536:1 690:1 # ενδοφθαλμίτιδας
16:1 21:1 46:1 78:1 98:1 126:1 181:1 193:1 328:1 398:1 536:1 630:1 690:1 827:1 # ενδοθηλίνη-
11:1 22:1 24:1 25:1 26:1 37:1 56:1 59:1 107:1 138:1 213:1 224:1 354:1 415:1 429:1 761:1 832:1 923:1 # καθετήρας διασωλήνωσης,
19:1 21:1 24:1 31:1 53:1 98:1 126:1 170:1 235:1 353:1 398:1 415:1 429:1 536:1 613:1 690:1 773:1 791:1 945:1 # ενδοτραχειακού σωλήνα
9:1 19:1 21:1 24:1 53:1 98:1 126:1 170:1 198:1 209:1 235:1 300:1 353:1 398:1 536:1 613:1 690:1 767:1 773:1 791:1 945:1 # ενδοτραχειοπνευµονική χρήση
1:1 6:1 15:1 16:1 21:1 30:1 40:1 58:1 60:1 75:1 94:1 165:1 191:1 251:1 279:1 291:1 304:1 322:1 325:1 337:1 339:1 367:1 372:1 417:1 568:1 779:1 865:1 879:1 # αυξηµένη ενεργητικότητα
11:1 15:1 19:2 21:1 23:1 36:1 39:1 40:1 43:1 64:1 132:1 140:1 142:1 165:1 168:1 182:1 232:1 289:1 297:1 300:1 354:1 367:1 417:1 454:1 555:1 779:1 939:1 # ενεργειακές απαιτήσεις
1:1 12:1 60:1 66:1 94:1 156:1 240:1 393:1 510:1 801:1 808:1 987:1 # µηχανικός
226:1 262:1 416:1 # enhance,
21:1 41:1 66:1 85:1 112:1 347:1 354:1 692:1 760:1 # ενισχυτής
26:1 58:1 65:1 69:1 81:1 100:1 114:1 144:1 172:1 189:1 213:1 259:1 261:1 333:1 517:1 576:1 # διογκωμένων αμυγδαλών
4:1 7:1 67:1 226:1 231:1 338:1 359:1 529:1 624:1 851:1 # της entecavir
226:1 231:1 338:1 359:1 529:1 624:1 735:1 851:1 # entecavir 0, 5 mg
226:1 231:1 338:1 359:1 529:1 624:1 735:1 851:1 # entecavir 1 mg
215:2 226:2 231:1 242:2 253:1 407:1 604:1 624:1 932:1 # enterobacter aerogenes
215:1 226:1 231:1 242:1 407:2 456:1 529:1 624:1 932:1 # enterobacter cloacae
215:1 226:1 231:1 242:1 407:1 604:1 608:1 624:1 798:1 932:1 # enterobacter species
215:1 226:1 242:1 315:1 422:1 424:1 624:1 883:2 # entrerococcus
215:1 226:1 231:1 242:1 260:1 368:1 379:1 422:1 529:1 624:1 883:2 # enterococcus faecalis
215:1 226:1 231:1 242:1 422:1 580:1 608:1 624:1 883:2 # enterococcus faecium
13:1 15:1 21:1 27:1 29:1 34:1 45:1 118:1 187:1 193:1 539:1 583:1 603:1 664:1 # εντεροκολίτιδα
2:1 4:1 13:1 15:1 21:1 27:1 29:1 79:1 104:1 157:1 170:1 187:1 215:1 246:1 379:1 422:1 461:1 489:1 526:1 539:1 603:1 604:1 664:1 861:1 990:1 # την εντεροτοξική escherichia coli
15:1 18:1 27:1 57:1 162:1 187:1 384:1 412:1 685:1 # νυχτερινή
1:1 4:1 6:1 8:1 10:1 18:1 20:1 21:1 24:1 25:1 30:1 35:1 38:1 115:1 146:1 153:1 159:1 164:1 174:1 175:1 214:1 249:1 271:1 451:1 477:1 597:1 660:1 683:1 754:1 811:1 873:1 903:1 # ενζυματική δραστηριότητα
226:1 617:1 # (enzyme
3:1 19:1 21:2 27:1 69:1 95:1 103:1 140:1 170:1 341:1 485:1 542:1 555:1 631:1 680:1 702:1 855:1 # ενζύμου αγγειοτενσίνης
1:1 4:1 5:1 8:1 10:1 14:1 15:1 20:1 21:1 22:1 24:1 33:1 35:1 39:1 44:1 48:1 56:1 85:1 105:1 116:1 118:1 139:1 149:1 222:1 236:1 281:1 294:1 307:1 311:1 313:1 331:1 334:1 343:1 371:1 475:1 490:1 497:1 503:1 506:1 509:1 522:1 606:1 700:1 716:1 737:1 741:1 753:1 770:1 783:1 825:1 837:1 862:1 869:1 963:1 # τη θεραπεία ενζυµικής υποκατάστασης
5:1 38:1 58:1 175:1 # ένζυμα, τα
7:1 16:1 46:1 78:1 109:1 111:1 174:1 284:1 319:1 420:1 689:1 730:1 # εφεδρίνης
120:1 231:1 246:1 253:1 323:1 795:1 818:1 995:1 # ephedrine sulfate
28:1 45:1 52:1 63:1 69:1 70:1 82:1 102:1 188:1 256:1 293:1 304:1 371:1 513:1 823:1 # µόνο επιδηµιολογικά
27:1 45:1 52:1 61:1 63:1 69:1 70:1 71:1 73:1 82:1 101:1 188:1 219:1 256:1 293:1 304:1 308:1 371:1 442:1 537:1 696:1 799:1 # οι επιδηµιολογικές µελέτες
1:1 9:1 15:1 20:1 35:1 40:1 63:1 70:1 82:1 84:1 106:1 122:1 148:1 160:1 188:1 212:1 229:1 243:1 250:1 579:1 581:1 # επιδερμική νεκρόλυση †
1:1 10:1 18:1 25:1 33:1 49:1 53:1 63:1 82:1 84:1 109:1 141:1 159:1 183:1 188:1 267:1 295:1 314:1 377:1 386:1 476:1 572:1 853:1 868:1 971:1 # επιγαστρική δυσφορία
33:1 63:1 82:1 88:1 188:1 324:1 # 48 επιληψία
1:1 6:1 19:1 30:1 63:1 64:1 71:1 82:1 88:1 109:1 132:1 142:1 148:1 188:1 205:1 244:1 289:1 297:1 324:1 332:1 395:1 454:1 712:1 953:1 # οι επιληπτικές κρίσεις
51:1 63:1 64:1 82:1 188:1 521:1 615:1 705:1 802:1 878:1 # επιφύσεων
19:1 26:1 41:1 44:1 63:1 69:1 576:1 949:1 # επεισόδιο
5:1 14:1 33:1 74:1 216:1 276:1 905:1 # τα οποία
120:1 245:1 283:1 428:2 818:1 # η epoetin beta
5:1 14:1 16:1 37:1 46:1 63:1 78:1 127:1 340:1 498:1 721:1 973:1 # ∆έλτα εποετίνη
5:1 14:1 16:1 37:1 46:1 63:1 78:1 127:1 340:1 721:1 973:1 # εποετίνη ζήτα
241:1 253:1 456:1 551:1 818:1 946:1 # epothilone
3:1 73:1 113:1 210:1 230:1 332:1 548:1 # ίσους µε
3:1 14:1 90:1 260:1 262:1 358:1 647:1 # eqvalan που
215:1 # erbb2
2:1 215:1 553:1 # 68 το erbitux
1:1 6:1 10:1 20:1 30:1 35:1 85:1 112:1 139:1 153:1 236:1 486:1 558:1 658:1 715:1 # στυτικής
9:1 10:1 615:1 # στύση,
1:1 5:1 15:1 117:1 144:1 165:1 170:1 179:1 212:1 254:1 417:1 581:1 # εργοταμικά
5:1 15:1 17:1 43:1 57:1 66:1 135:1 144:1 161:1 165:1 170:1 179:1 212:1 295:1 417:1 465:1 535:1 561:1 644:1 710:1 744:1 960:1 # παράγωγα εργοταμινικών
3:1 15:1 24:1 59:1 84:1 98:1 108:1 137:1 160:1 250:1 432:1 546:1 759:1 # ερυσιβώδους όλυρας
1:1 6:1 11:1 20:1 26:1 30:1 35:1 107:1 145:1 153:1 218:1 301:1 588:1 751:1 # διαβρωτική
4:1 5:1 8:1 10:1 15:1 24:1 33:1 38:1 39:1 44:1 48:1 56:1 115:1 151:1 190:1 249:1 294:1 311:1 313:1 331:1 343:1 377:1 400:1 475:1 490:1 497:1 503:1 506:1 509:1 522:1 700:1 716:1 737:1 741:1 753:1 770:1 783:1 825:1 862:1 1001:1# σφάλματα στη θεραπεία,
2:1 215:1 226:1 245:1 253:1 798:1 921:1 # το ertapenem
215:1 226:1 245:1 253:1 519:1 580:1 798:1 921:1 934:1 # ertapenem sodium
15:1 44:1 59:1 84:1 87:1 101:1 233:1 432:1 723:1 # ερυσίπελας
6:1 8:1 14:1 15:1 45:1 49:1 70:1 76:2 145:1 152:1 164:1 174:1 181:1 183:1 207:1 274:1 304:1 461:1 471:1 484:1 596:1 666:1 948:1 966:1 # πολύµορφο εξιδρωµατικό ερύθηµα
13:1 15:1 61:1 76:1 122:1 126:1 152:1 174:1 181:1 255:1 285:1 304:1 436:1 659:1 759:1 # οζώδες ερύθηµα σύνδροµο
5:1 13:1 15:1 118:1 298:1 394:1 432:1 472:1 785:1 885:1 961:1 993:1 # τα ερυθροκύτταρα
13:1 15:1 112:1 118:1 221:1 298:1 394:1 432:1 472:1 614:1 757:1 871:1 961:1 993:1 # ερυθροκυτταροπενία
5:1 13:1 15:1 19:1 70:1 298:1 340:1 394:1 432:1 446:1 585:1 693:1 830:1 961:1 993:1 # τα ερυθροειδή
4:1 7:2 9:1 13:1 14:1 15:2 17:1 24:1 26:1 29:1 43:1 51:1 67:1 74:1 96:1 99:1 102:1 103:1 134:1 135:1 140:1 180:1 216:1 276:1 298:1 394:1 426:1 432:1 433:1 642:1 665:1 755:1 905:1 961:1 993:1 # παραγόντων διέγερσης της ερυθροποίησης
13:1 14:1 15:1 71:1 74:1 276:1 298:1 394:1 432:1 433:1 466:1 701:1 736:1 961:1 993:1 # ερυθροποιητινών
215:1 246:1 379:1 422:1 489:1 526:1 # εscherichia coli
24:1 54:1 63:1 73:1 113:1 130:1 255:1 427:1 577:1 # εσοµεπραζόλη
5:1 7:1 9:1 25:1 26:1 42:1 43:1 69:1 70:1 74:1 96:1 105:1 224:1 336:1 342:1 376:1 385:1 387:1 409:1 421:1 447:1 576:1 745:1 # ιδιοπαθούς υπέρτασης
18:1 22:1 41:1 49:1 58:1 114:1 143:1 189:1 224:1 385:1 452:1 575:1 591:1 923:1 997:1 # καθορισμένα
5:1 10:1 45:1 130:1 281:1 299:1 316:1 427:1 541:1 880:1 # εσταζολάμη
10:1 24:1 59:1 130:1 336:1 567:1 # εστέρας
231:1 352:1 604:1 922:1 # esteve
6:1 9:1 32:1 48:1 56:1 110:1 116:1 136:1 243:1 316:1 448:1 459:1 468:1 483:1 570:1 686:1 # εκτιμηθεί με βάση
14:1 41:1 45:1 52:1 71:1 92:1 100:1 105:1 152:1 256:1 266:1 320:1 334:1 453:1 484:1 600:1 687:1 740:1 908:1 # οι υπολογισµοί
735:1 # 50 mg / 2ml
241:1 262:1 352:1 491:1 604:1 688:1 727:1 # ” estonian
10:1 24:1 26:1 41:1 53:1 71:1 250:1 264:1 362:1 476:1 683:1 735:1 773:1 # οιστραδιόλη 0, 5 mg
10:1 18:1 41:1 53:1 71:1 88:1 250:1 264:1 314:1 476:1 499:1 683:1 # οιστριόλη
10:1 13:1 15:1 24:1 28:1 33:1 39:1 41:1 44:1 48:1 53:1 56:1 71:1 100:1 102:1 264:1 294:1 311:1 313:1 331:1 343:1 370:1 475:1 476:1 490:1 497:1 503:1 506:1 509:1 522:1 700:1 716:1 737:1 741:1 753:1 755:1 770:1 783:1 823:1 825:1 862:1 # η θεραπεία οιστρογόνου
10:1 13:1 41:1 50:1 53:1 66:1 71:1 100:1 179:1 264:1 370:1 431:1 476:1 622:1 # οιστρογονικοί
1:1 10:1 18:1 34:1 41:1 53:1 71:1 129:1 141:1 216:1 264:1 314:1 476:1 868:1 # oι οιστρικοί
1:1 10:1 18:1 34:1 41:1 52:1 53:1 71:2 129:1 141:1 203:1 216:1 264:1 314:1 476:1 868:1 885:1 # oι οιστρικοί κύκλοι
215:1 245:1 253:1 262:1 416:1 428:1 818:1 # etanercept
215:1 428:1 946:1 # ether
3:1 179:1 210:1 230:1 573:1 962:1 # λόγους
4:1 7:1 23:1 41:1 52:1 57:1 67:1 71:1 155:1 511:1 # της αιθινυλοιστραδιόλης
1:1 4:1 5:1 60:1 66:1 75:1 94:1 146:1 156:1 220:1 252:1 257:1 327:1 335:1 364:1 629:1 655:1 776:1 822:1 854:1 863:1 889:1 943:1 # η εθνικότητα
1:1 23:1 34:1 42:1 52:1 57:1 129:1 155:1 157:1 167:1 290:1 309:1 396:1 435:1 461:1 511:1 861:1 1000:1 # οξικού αιθυλοβινυλεστέρα
226:1 253:1 428:1 479:1 946:1 # ethylene
226:1 253:1 428:1 479:1 563:1 623:1 625:1 946:1 # ethylene oxide
120:1 246:1 253:1 283:1 428:1 479:1 551:1 795:1 # etilefrine
4:1 6:1 7:1 23:1 33:1 45:1 52:1 67:1 69:1 100:1 168:1 256:1 320:1 345:1 453:1 556:1 # αιτιολογία της
428:1 479:1 491:1 551:1 # etoile –
2:1 10:1 28:1 37:1 50:1 53:1 100:1 130:1 140:1 455:1 476:1 735:1 775:1 # ετονογεστρέλη 68 mg
2:1 3:1 33:1 42:1 47:1 49:1 65:1 77:1 95:1 109:1 183:1 185:1 386:1 464:1 853:1 # του οφθαλμού, ευφορία
1:1 18:1 20:1 23:1 31:1 35:1 41:1 49:1 55:1 76:1 77:1 86:1 141:1 181:1 183:1 199:1 275:1 304:1 386:1 507:1 566:1 591:1 964:1 985:1 # ευφορική συναισθηµατική
1:1 9:1 18:1 20:1 23:1 26:1 31:1 35:1 38:1 41:1 49:1 55:1 56:1 77:1 86:1 130:1 141:1 166:1 181:1 183:1 199:1 270:1 275:1 386:1 441:1 507:1 560:1 566:1 584:1 591:1 663:1 964:1 985:1 # ευφορική συναισθηματική διάθεση
19:1 22:1 27:1 65:1 205:1 666:1 806:1 819:1 # καλύπτει
7:1 77:1 137:1 349:1 698:1 771:1 # ευρώπης
1:1 12:1 20:1 26:1 35:1 87:1 126:1 211:1 654:1 # ιρλανδική
4:2 5:1 7:1 20:1 34:1 43:1 57:1 59:1 67:1 71:1 75:1 77:1 85:1 137:1 139:1 145:1 146:1 220:1 252:1 257:1 327:1 329:1 335:1 364:1 552:1 653:1 771:1 # της ευρωπαϊκής κοινότητας
7:1 9:1 20:1 43:1 58:1 77:1 85:1 96:1 137:1 138:1 139:1 145:1 213:1 237:1 653:1 771:1 # ευρωπαϊκής ένωσης
45:1 52:1 69:1 100:1 108:1 256:1 300:1 320:1 440:1 453:1 461:1 699:1 # αξιολογήσιμη
21:1 25:1 45:1 52:1 56:1 69:1 81:1 100:1 108:1 199:1 256:1 300:1 320:1 440:1 453:1 461:1 523:1 524:1 586:1 677:1 699:1 858:1 887:1 974:1 # αξιολογήσιμων ασθενών
6:1 9:1 13:1 17:1 29:1 36:1 38:1 45:1 50:1 51:1 52:1 54:1 69:1 77:1 83:1 91:1 97:1 99:1 100:1 112:1 125:1 134:1 154:1 229:1 256:1 292:1 320:1 339:1 397:1 453:1 461:1 543:1 558:1 565:1 611:1 612:1 633:1 641:1 656:1 699:1 713:1 954:1 967:1 996:1 # αξιολογησης φαρμακευτικων προϊοντων
9:1 12:1 31:1 45:1 49:1 69:1 83:1 89:1 147:1 154:1 183:1 258:1 339:1 386:1 408:1 461:1 543:1 573:1 699:1 713:1 962:1 # αναφορές αξιολόγησης
45:1 52:1 64:1 69:1 71:1 100:1 256:1 300:1 320:1 440:1 453:1 461:1 699:1 939:1 # οι αξιολογήσεις
5:1 8:1 31:1 38:1 55:1 115:1 151:1 175:1 303:1 459:1 531:1 880:1 1001:1# συμβάματα να
56:1 61:1 93:1 117:1 584:1 735:1 # mg κάθε 24 ώρες
56:1 63:1 68:1 117:1 149:1 205:1 584:1 # κάθε 30 λεπτά,
56:1 61:1 98:1 117:1 122:1 255:1 571:1 584:1 672:1 874:1 # κάθε 4 εβδοµάδες
56:1 61:1 93:1 117:1 584:1 # κάθε 48 ώρες
56:1 61:1 81:1 93:1 117:1 349:1 373:1 584:1 # δύο ωρών κάθε 6 ώρες
15:1 24:1 27:1 56:1 114:1 117:1 122:1 128:1 166:1 187:1 336:1 584:1 599:1 785:1 955:1 # κάθε δεύτερη ημέρα,
13:1 15:1 27:1 56:1 117:1 122:1 187:1 584:1 599:1 664:1 785:1 # κάθε δεύτερο
40:1 56:1 61:1 117:1 461:1 487:1 584:1 # κάθε έξι μήνες
28:1 53:1 56:1 79:1 109:1 117:1 316:1 584:1 634:1 # κάθε τρίμηνο,
11:1 33:1 53:1 56:1 66:1 102:1 106:1 109:1 117:1 198:1 514:1 584:1 853:1 882:1 926:1 # κάθε τρία χρόνια
2:1 56:1 72:1 117:1 150:1 308:1 584:1 # κάθε έτος,
4:1 15:1 18:1 22:1 57:1 73:1 79:1 104:1 162:1 181:1 224:1 304:1 412:1 685:1 923:1 # την καθηµερινή ζωή.
338:1 728:1 # - ex vivo -
5:1 11:1 23:1 37:2 92:1 149:1 163:1 206:1 274:1 312:1 326:1 592:1 739:1 942:1 # εξετάζεται για
3:1 14:1 37:1 61:1 71:1 74:1 86:1 149:1 216:1 274:1 276:1 312:1 410:1 438:1 541:1 722:1 905:1 942:1 # οι οποίες εξετάζουν
17:1 19:1 43:1 76:1 122:1 135:1 161:1 571:1 572:1 744:1 960:1 # παράδειγµα η
4:1 39:1 79:1 104:1 119:1 136:1 194:1 240:1 243:1 277:1 686:1 # εκτός από την
11:1 15:1 19:1 44:1 64:1 81:1 109:1 124:1 232:1 297:1 332:1 333:1 349:1 401:1 # περίσσεια υγρών
3:1 11:1 13:1 15:1 19:1 44:1 64:1 70:1 108:1 109:1 124:1 232:1 297:1 332:1 411:1 830:1 832:1 # περίσσεια σιδήρου,
1:1 4:1 15:1 16:1 20:1 35:1 44:1 45:1 62:1 75:1 83:1 105:1 108:1 110:1 124:1 146:1 158:1 220:1 252:1 268:1 327:1 330:1 388:1 403:1 445:1 632:1 # υπερβολική θνησιμότητα
1:1 11:2 13:1 15:1 20:1 35:1 44:1 45:1 62:1 65:1 71:1 105:1 108:1 124:1 158:1 268:1 388:1 403:1 445:1 492:1 573:1 587:1 632:1 # υπερβολική σιαλόρροια
1:1 15:1 20:1 35:1 44:1 45:1 62:1 105:1 124:1 158:1 268:1 380:1 388:1 403:1 445:1 632:1 # υπερβολική δίψα
1:1 3:1 11:1 13:1 15:1 19:1 20:1 21:2 28:1 35:1 39:1 44:1 45:1 59:1 62:1 68:1 73:1 105:1 122:1 124:1 126:1 158:1 210:1 217:1 230:1 232:1 268:1 388:1 398:1 403:1 411:1 445:1 459:1 494:1 530:1 557:1 609:1 616:1 632:1 657:1 875:1 # ενδεχόµενο υπερβολικής απώλειας βάρους.
7:1 9:1 18:1 41:1 96:1 148:1 394:1 432:1 452:1 488:1 513:1 678:1 758:1 961:1 # ρυθµό έκκρισης
7:1 9:1 28:1 83:1 96:1 102:1 106:1 116:1 154:1 198:1 248:1 514:1 720:1 823:1 910:1 # χρόνο άσκησης
6:1 8:1 14:1 15:1 39:1 45:1 62:1 70:2 76:1 122:1 127:1 183:1 185:1 197:1 207:1 278:1 301:1 306:1 366:1 388:1 402:1 473:1 520:1 769:1 951:1 # αποφολιδωτική δερµατίτιδα
21:1 24:1 28:1 32:1 40:1 243:1 336:1 391:1 419:1 470:1 557:1 756:1 829:1 842:1 # εκπνεόμενο αέρα
3:2 14:1 86:1 90:1 113:1 243:1 293:1 328:1 438:1 548:1 620:1 # που εκδηλώσουν
12:1 19:1 91:1 310:1 321:1 592:1 669:1 708:1 # εμφανίζει
2:2 563:2 # το exjade; το exjade
21:1 89:1 140:1 274:1 460:1 559:1 644:1 # εξωγενές
16:1 26:1 58:1 77:1 137:1 191:1 296:1 307:1 325:1 337:1 432:1 771:1 # διευρυµένης
12:1 21:2 31:1 32:2 144:1 147:1 329:1 391:2 419:1 756:1 842:1 # αναμενόμενη
3:1 14:1 51:1 90:1 274:1 951:1 # εξόδων που
19:1 33:1 39:1 44:1 109:1 119:1 194:1 211:1 434:1 504:1 781:1 853:1 949:1 # η εµπειρία από
1:1 6:1 8:1 11:1 19:1 24:1 25:1 26:1 30:1 44:1 76:1 107:1 164:1 207:1 211:1 235:1 263:1 266:1 271:1 347:1 513:1 689:1 742:1 761:1 781:1 949:1 966:1 # πειραµατικό σχεδιασµό
24:1 174:1 903:1 # πώς δρα
5:1 8:1 19:1 44:1 76:1 151:1 161:1 207:1 211:1 781:1 949:1 # πειράµατα
7:1 13:1 15:1 33:1 73:1 79:1 251:1 255:1 304:1 321:1 415:1 510:1 664:1 # ηµεροµηνία λήξης
251:1 415:1 # λήξη
2:1 3:1 21:1 28:1 40:1 47:1 73:1 243:1 470:1 557:1 609:1 616:1 829:1 # του εκπνεόµενου
6:1 23:1 45:1 52:1 69:1 100:1 168:1 256:1 300:1 320:1 440:1 453:1 # αιτιολογήσεις
5:1 23:1 37:1 56:1 127:1 136:1 163:1 206:1 243:1 686:1 739:1 # εκτίθεται
2:1 7:1 9:1 10:1 50:1 56:1 96:1 130:1 169:1 441:1 455:1 678:1 # έκθεσης στον
6:1 9:1 28:1 36:1 45:1 56:1 57:1 64:1 130:1 136:1 158:1 193:1 396:1 403:1 441:1 478:1 482:1 570:1 678:1 # έκθεση σε ακτινοβολία
9:1 22:1 39:1 56:1 64:1 130:1 329:1 441:1 470:1 678:1 # έκθεση σε καπνό
3:1 14:1 19:1 39:1 64:1 90:1 119:1 142:1 194:1 243:1 289:1 297:1 444:1 454:1 937:1 # από εκθέσεις που
4:1 9:1 24:1 25:1 79:1 104:1 376:1 425:1 477:1 678:1 # την έκφραση
73:1 245:1 338:1 688:1 851:1 # µε extavia
5:1 8:1 14:1 17:1 24:1 27:1 37:1 39:1 43:1 73:1 77:1 84:1 135:1 163:1 177:1 180:1 191:1 263:1 266:1 278:1 426:1 444:1 940:1 # παρατεταµένης αποδέσµευσης
19:1 40:1 234:1 279:1 568:1 879:1 # αυξάνει
11:2 17:1 26:1 48:1 92:1 97:1 107:1 326:1 399:1 920:1 # διαρκεί για
2:1 5:1 27:1 28:1 37:1 58:1 73:1 76:1 136:1 163:1 191:1 243:1 255:1 263:1 273:1 325:1 348:1 686:1 # άτοµα µε εκτεταµένο
5:1 17:1 18:1 81:1 112:1 221:1 274:1 333:1 349:1 360:1 401:1 472:1 614:1 757:1 766:1 839:1 871:1 983:1 # εξωκυτταρικών υγρών
1:1 6:1 9:1 12:1 20:1 29:1 30:1 35:1 38:1 131:1 153:1 166:1 184:1 239:1 663:1 # σημαντική
241:1 662:1 # non
1:1 6:1 8:1 30:1 43:1 60:1 94:1 164:1 240:1 271:1 274:1 322:1 395:1 595:1 671:1 801:1 952:1 987:1 # ο εξω- ηπατικός
24:1 55:1 70:1 99:2 137:1 205:1 263:1 273:1 274:1 307:1 371:1 471:1 504:1 731:1 874:1 924:1 # εξωπυραµιδικών συµπτωµάτων
13:1 24:1 70:1 95:1 126:1 137:1 144:1 174:1 178:1 212:1 274:1 285:1 436:1 659:1 # εξωπυραμιδικό σύνδρομο
24:1 33:1 36:1 59:1 148:1 192:1 269:1 # ακραίας
24:1 148:1 886:1 # άκρα
9:1 138:1 145:1 174:1 223:1 237:1 274:1 884:1 930:1 # εξίδρωση
18:1 34:1 45:1 69:1 173:1 583:1 619:1 666:1 670:1 # κολλύριο
50:1 51:1 65:1 68:1 81:1 95:1 99:1 134:1 185:1 317:1 412:1 464:1 469:1 679:1 # φλεγμονή των οφθαλμών
1:1 15:1 41:1 60:1 65:1 93:1 94:1 143:1 185:1 212:1 330:1 464:1 575:1 581:1 655:1 836:1 # οφθαλμικό ερεθισμό
2:1 3:1 42:1 47:1 65:1 152:1 185:1 464:1 803:1 # µυ του οφθαλµού,
1:1 20:1 35:1 52:1 65:2 71:1 185:1 212:1 464:1 581:1 705:1 # οφθαλμική αλοιφή
23:1 57:1 464:1 470:1 532:1 937:1 # πνλνθέθαιν
17:1 24:1 91:1 180:1 219:1 397:1 527:1 # βλέφαρα 23
4:1 5:1 8:1 9:1 13:1 24:1 25:1 54:1 73:1 76:1 79:1 104:1 125:1 151:1 207:1 376:1 396:1 415:1 477:1 527:1 587:1 # προβλήµατα µε την όραση
717:1 # fabry
4:2 7:1 11:1 26:1 60:1 67:1 77:1 86:1 92:1 160:1 176:1 250:1 296:1 326:1 485:1 # για τη διευκόλυνση της
2:1 3:1 5:1 17:1 29:1 43:1 47:1 50:1 135:1 161:1 179:1 196:1 292:1 535:1 569:1 622:1 744:1 960:1 # του παράγοντα ιχ.
2:1 3:1 5:1 8:1 17:1 29:1 38:1 43:1 47:1 50:1 55:1 115:1 135:1 161:1 171:1 175:1 179:1 196:1 219:1 292:1 344:1 531:1 535:1 569:1 622:1 642:1 744:1 848:1 960:1 # συμπλέγματος του παράγοντα ιχ
1:1 2:1 3:1 4:1 5:1 6:1 10:1 17:1 24:1 25:1 29:1 30:1 43:1 44:1 47:1 50:1 60:1 63:1 94:1 98:1 135:1 146:1 159:1 161:1 174:1 179:1 196:1 227:1 252:1 287:1 292:1 322:1 423:1 477:1 535:1 569:1 622:1 629:1 689:1 723:1 726:1 744:1 776:1 822:1 863:1 903:1 960:1 988:1 # επίπεδο δραστικότητας του παράγοντα ix
2:2 3:2 5:1 17:1 29:1 43:1 44:1 47:2 50:1 63:1 98:1 135:1 161:1 179:1 196:1 227:1 292:1 338:1 535:1 569:1 622:1 689:1 723:1 726:1 744:1 960:1 # επίπεδο του παράγοντα viii του
5:1 17:1 22:1 29:1 43:1 50:1 135:1 161:1 179:1 196:1 224:1 292:1 338:1 535:1 569:1 622:1 744:1 923:1 960:1 # παράγοντα viii καθώς
2:2 3:1 5:1 10:1 12:1 17:1 25:1 29:1 31:1 43:1 45:1 47:1 50:1 135:1 147:1 159:1 161:1 169:1 179:1 196:1 292:1 338:1 415:1 535:1 569:1 622:1 744:1 812:1 849:1 960:1 # αναστολή του παράγοντα viii
2:1 5:1 17:1 29:1 43:1 50:2 135:1 161:1 179:1 196:1 292:1 455:1 535:1 569:1 622:1 744:1 960:1 # τον παράγοντα x
262:1 283:1 624:1 # anti- xa
5:1 17:1 29:1 43:1 50:1 135:1 161:1 179:1 196:1 292:1 535:1 569:1 622:1 744:1 960:1 # παράγοντα xiii
54:1 60:1 76:1 145:1 471:1 668:1 # κόπρωµα
4:1 14:1 33:1 39:1 79:1 104:1 170:1 278:1 384:1 486:1 763:1 # την αποτυχία
11:1 12:1 15:1 19:1 24:1 33:1 39:1 40:1 44:1 48:1 56:1 63:1 97:1 217:1 232:1 294:1 311:1 313:1 331:1 343:1 392:1 399:1 475:1 490:1 497:1 503:1 506:1 509:1 522:1 545:1 700:1 716:1 737:1 741:1 753:1 770:1 783:1 825:1 862:1 # ανεπάρκεια θεραπεία
1:1 9:1 18:1 20:1 35:1 40:1 99:1 138:1 141:1 205:1 237:1 284:1 425:1 507:1 678:1 986:1 # έκπτωση, νεφρική
6:1 10:1 11:1 12:2 19:1 31:1 39:1 40:2 63:1 77:1 84:1 97:1 147:1 217:1 232:1 287:1 392:1 399:1 470:1 480:1 538:1 545:1 829:1 # ανεπάρκεια, αναπνευστική
14:1 33:1 39:1 170:1 278:1 384:1 486:1 763:1 # αποτυχία
1:1 14:1 62:1 117:1 238:1 254:1 307:1 371:1 435:1 630:1 869:1 # λιποθυµικά
14:1 33:1 62:1 175:1 238:1 351:1 435:1 630:1 800:1 # λιποθυμία
246:1 260:2 305:2 358:1 406:1 580:1 608:1 688:1 933:1 # falciparum malaria
241:1 260:1 422:1 # falcon
65:1 81:1 82:1 204:1 341:1 572:1 # σαλπιγγών
1:1 6:1 16:1 17:1 30:1 60:1 75:1 77:1 94:1 291:1 322:1 372:1 443:1 870:1 # ψευδώς αρνητικό
1:1 6:1 30:1 37:1 56:1 60:1 77:1 94:1 322:1 443:1 528:1 864:1 # ψευδώς θετικό
1:1 6:2 12:1 19:1 29:1 30:1 37:1 56:1 64:1 70:1 77:1 89:1 116:1 131:1 132:1 161:1 174:1 184:1 202:1 239:1 244:1 288:1 297:1 306:1 443:1 528:1 712:1 729:1 746:1 764:1 864:1 # ψευδώς θετικές αντιδράσεις
1:1 21:1 28:1 34:1 42:1 71:1 100:1 129:1 140:1 387:1 409:1 557:1 559:1 # οικογενούς
1:1 8:1 14:2 21:2 25:1 33:1 34:1 45:1 71:1 76:1 100:1 105:1 122:1 129:1 140:1 160:1 177:1 207:1 213:1 334:1 362:1 369:1 380:1 412:1 471:1 484:1 559:1 759:1 877:1 940:1 # οικογενή αδενωµατώδη πολυποδίαση
1:1 19:1 34:1 40:1 58:1 71:1 100:1 129:1 296:1 637:1 # οικογένειες
1:2 2:1 10:1 11:1 18:1 19:1 21:1 34:1 40:1 41:1 49:1 60:1 71:1 73:1 94:1 100:1 129:1 140:1 141:1 169:1 232:1 264:1 367:1 559:1 591:1 # µε οικογενειακό ιστορικό
241:1 262:1 422:1 727:1 # fanconi,
2:1 4:1 13:1 63:1 75:1 95:1 126:1 136:1 174:1 178:1 220:1 227:1 241:1 262:1 285:1 422:1 436:1 659:1 726:1 727:1 # σύνδρομο fanconi επίκτητο
13:1 14:1 49:1 179:1 209:1 401:1 493:1 750:1 819:1 # γρήγορο χτύπο
5:1 8:1 9:1 10:2 16:1 22:1 25:1 27:1 33:1 48:1 59:1 83:1 116:1 149:1 192:1 222:1 280:1 281:1 311:1 376:1 421:1 606:1 837:1 # κατάσταση νηστείας
2:1 3:1 10:1 16:1 27:1 33:1 47:1 48:1 59:1 83:1 192:1 280:1 311:1 # νηστείας του
2:1 3:2 5:1 8:1 12:2 14:1 22:1 28:1 31:1 36:1 47:1 90:1 147:1 151:1 178:1 193:1 210:1 222:1 230:1 449:1 650:1 723:1 976:1 # ανακατανομής του λίπους
5:1 11:1 14:1 26:1 40:1 46:1 61:1 62:1 65:1 107:1 112:1 144:1 160:1 168:1 177:1 238:1 309:1 351:1 487:1 940:1 # λιποδιαλυτές βιταμίνες
2:1 10:1 19:1 41:1 42:1 62:1 122:1 142:1 169:1 238:1 264:1 289:1 387:1 409:1 759:1 # λιπώδεις ιστούς
4:1 8:1 12:1 13:1 14:1 31:1 38:1 39:1 68:1 130:1 143:1 147:1 170:1 278:1 464:1 498:1 567:1 587:1 763:1 856:1 # θανατηφόρο αποτέλεσμα
8:1 43:1 61:1 93:1 336:1 567:1 595:1 # πατέρες
17:1 43:1 51:2 62:1 81:1 99:1 134:1 135:1 157:1 238:1 349:1 # των λιπαρών οξέων
3:1 9:1 14:1 21:1 31:1 39:1 56:1 90:1 119:1 130:1 193:1 194:1 210:1 230:1 441:1 723:1 789:1 # εναπόθεση λίπους
2:1 3:1 8:1 43:1 62:1 72:1 98:1 123:1 150:1 210:1 230:1 238:1 350:1 595:1 759:1 # λιπώδους ήπατος
25:1 37:1 43:1 51:1 81:1 93:1 99:1 134:1 266:1 434:1 437:1 504:1 670:1 # εµπύρετων σπασµών
2:1 9:1 37:1 76:1 93:1 247:1 304:1 329:1 434:1 504:1 670:1 # εµπύρετο νόσηµα
6:1 12:1 29:1 37:1 51:1 64:1 70:1 93:1 99:1 116:1 131:1 134:1 161:1 174:1 184:1 239:1 306:1 434:1 504:1 521:1 670:1 729:1 764:1 878:1 # εµπύρετων αντιδράσεων
1:1 6:1 25:1 30:1 34:1 37:1 43:1 93:1 129:1 137:1 152:1 216:2 266:1 437:1 528:1 564:1 864:1 # πυρετικοί σπασµοί
3:2 4:1 7:1 10:1 14:1 67:1 80:1 90:1 149:1 158:1 420:1 508:1 568:1 672:1 # της φεβουξοστάτης που
3:1 38:1 121:1 166:1 181:1 199:1 210:1 230:1 269:1 332:1 389:1 535:1 663:1 985:1 # αίσθημα άγχους
10:1 15:1 22:1 23:1 24:1 27:2 40:1 41:1 65:1 130:1 187:1 199:1 234:1 280:1 294:1 666:1 785:1 806:1 964:1 # αισθάνεστε καλύτερα
9:1 13:1 42:1 83:1 154:1 181:1 198:1 199:1 269:1 332:1 384:1 714:1 941:1 985:1 # αίσθηση ψυχρού
7:1 9:1 83:1 88:1 154:1 181:1 190:1 199:1 269:1 332:1 824:1 941:1 985:1 # αίσθηση ζάλης
7:1 76:1 181:2 191:1 199:1 269:1 304:1 332:1 985:1 # αίσθηµα µέθης
4:1 5:1 9:1 15:1 56:1 59:1 75:1 83:1 146:1 154:1 181:1 199:1 220:1 229:1 252:1 257:1 269:1 313:1 327:1 330:1 332:1 335:1 364:1 552:1 941:1 985:1 # αίσθηση θερμότητας
31:1 33:1 59:1 76:1 86:1 181:1 192:1 199:1 263:1 267:1 269:1 304:1 332:1 362:1 594:1 985:1 # αίσθηµα αδυναµίας
5:1 9:1 13:1 16:1 49:1 50:1 83:1 112:1 121:1 154:1 198:1 209:1 231:1 277:1 279:1 323:1 339:1 375:1 390:1 406:1 493:1 543:1 646:1 704:1 713:1 750:1 765:1 782:1 843:1 901:1 911:1 912:1 913:1 932:1 957:1 958:1 959:1 969:1 972:1 978:1 995:1 # ταυτόχρονη χορήγηση felbamate
226:1 253:1 375:2 563:1 617:1 # feldene melt
4:1 5:2 7:1 22:1 34:1 42:1 59:2 65:1 67:1 160:1 176:1 273:2 552:2 593:1 633:1 806:1 # γάτας, καλυκοϊού της γάτας
2:1 4:2 5:1 7:2 23:1 33:1 50:1 59:2 67:2 68:1 77:1 192:1 195:1 273:1 384:1 393:1 455:1 552:1 594:1 648:1 683:1 897:1 # τον ιό της λευχαιµίας της γάτας
12:1 34:1 43:1 44:1 68:1 74:1 77:1 176:1 897:1 # πανλευκοπενίας
19:1 68:1 142:1 289:1 494:1 # θήλεις
1:1 4:2 5:1 10:1 23:1 31:1 50:1 51:1 66:1 75:1 81:1 86:1 99:1 110:1 134:1 146:1 179:1 200:1 220:1 225:1 249:1 252:1 257:1 282:1 327:1 330:1 335:1 357:1 364:1 431:1 566:1 622:1 # στη γονιμότητα των γυναικών.
21:1 22:1 25:1 31:1 56:1 85:1 86:1 199:1 269:1 412:1 524:1 586:1 677:1 858:1 887:1 974:1 # γυναίκα ασθενής
6:1 11:1 21:1 25:1 31:1 40:1 48:1 56:1 61:1 86:1 92:1 97:1 142:1 199:1 269:1 326:1 367:1 474:1 524:1 586:1 677:1 682:1 707:1 858:1 887:1 935:1 974:1 # για τις γυναίκες ασθενείς
4:1 5:1 10:1 14:1 50:1 66:1 75:1 80:2 110:1 113:1 146:1 149:1 179:1 220:1 252:1 257:1 327:1 330:1 335:1 364:1 431:1 508:1 621:1 622:1 # ποσοστά γονιμότητας
1:1 6:1 11:1 30:1 32:1 37:2 51:1 68:1 81:1 87:1 99:1 101:1 108:1 117:1 134:1 171:1 235:1 254:1 269:1 332:1 347:1 369:1 528:1 554:1 661:1 742:1 840:1 864:1 888:1 # πλαίσια των μελετών σχετικά
4:2 5:1 50:1 66:1 73:1 75:1 101:1 146:1 179:1 195:1 219:1 220:1 252:1 257:1 308:1 327:1 335:1 364:1 431:1 513:1 537:1 622:1 696:1 799:1 # µελέτη γονιµότητας
4:1 8:1 17:1 20:1 24:1 43:1 135:1 180:1 181:1 209:1 214:1 303:1 310:1 426:1 432:1 451:1 653:1 709:1 751:1 # παρατηρήθηκε εμβρυϊκή
303:1 432:1 751:1 # έμβρυο
303:1 361:1 432:1 751:1 # έμβρυα
2:1 37:1 42:1 93:1 137:1 # πυρετού)
37:1 93:1 109:1 137:1 240:1 277:1 339:1 # πυρετός ρίγη
57:1 81:1 523:1 # ινών
11:1 17:2 20:1 34:1 36:1 38:2 62:1 71:1 182:1 229:1 324:1 333:1 432:1 440:1 496:1 565:1 590:1 612:1 991:1 # μαρμαρυγή κοιλιακή
11:1 17:2 20:1 34:1 36:1 62:1 71:1 76:2 182:1 324:1 333:1 366:1 432:1 440:1 496:1 590:1 769:1 894:1 991:1 # µαρµαρυγή, κοιλιακή
3:1 57:1 98:1 210:1 230:1 523:1 759:1 # ινώδους
12:1 28:2 57:2 82:1 98:1 100:1 102:1 213:1 298:1 349:1 478:1 532:1 755:1 823:1 # ινωδογόνο ανθρώπινο
3:1 28:1 44:1 57:1 63:1 98:1 100:1 102:1 172:1 213:1 227:1 302:1 689:1 723:1 726:1 755:1 823:1 # επίπεδα ινωδογόνου
242:1 540:1 922:1 # approved
19:1 57:1 122:1 142:1 289:1 523:1 759:1 # ινώδεις
1:1 9:1 20:1 35:1 40:1 46:1 50:1 66:1 77:1 138:1 152:1 156:1 213:1 237:1 307:1 431:1 470:1 480:1 574:1 774:1 829:1 895:1 # ίνωση, πνευµονική
1:1 6:1 30:1 57:1 89:1 132:1 202:1 213:1 244:1 288:1 301:1 712:1 746:1 # ινωτικές
226:1 358:1 491:1 551:1 617:1 624:1 704:1 # filamentous
2:1 8:1 16:1 19:1 20:1 38:1 51:1 70:1 99:1 115:1 123:1 134:1 166:1 176:1 340:1 446:1 462:1 517:1 585:1 663:1 693:1 # νηματοειδών μυκήτων
324:1 467:1 # φιλµ
3:1 13:1 31:1 53:1 59:1 101:1 102:1 370:1 411:1 458:1 573:1 982:1 # βελόνας φίλτρου
5:1 8:1 38:1 64:1 77:1 115:1 137:1 151:1 209:1 771:1 860:1 1001:1# σε ευρήματα
1:1 36:1 62:1 81:2 101:1 136:1 155:1 172:1 200:2 225:2 268:1 282:1 357:1 482:1 486:1 # δακτυλικών ελκών
241:1 359:1 406:1 491:1 # to firmagon
4:1 5:1 10:1 15:1 56:1 79:1 104:1 161:1 224:1 281:1 313:1 # την σταθερά
2:1 19:1 26:1 41:1 44:1 54:1 63:1 69:1 349:1 576:1 949:1 # πρώτο επεισόδιο
4:1 54:1 98:1 177:1 228:1 349:1 380:1 # πρώτη δίοδο
4:1 54:1 177:1 240:1 349:1 457:1 # πρώτη οδός
4:1 19:1 54:1 58:1 122:1 126:1 251:1 349:1 # πρώτη ένδειξη
5:1 9:1 33:1 48:1 54:1 73:1 304:1 311:1 349:1 # πρώτα σηµεία
2:1 28:1 53:1 54:1 79:1 109:1 349:1 510:1 810:1 # πρώτο τρίµηνο
215:1 368:1 # fisher
215:1 262:1 358:1 563:1 994:1 # flanders
2:1 3:3 28:1 47:1 66:1 69:1 87:1 102:2 103:1 119:1 302:1 755:1 823:1 926:1 # του λαγόνιου πόνου
11:1 66:1 87:1 102:1 103:1 755:1 882:1 926:1 # λαγόνια
1:1 13:1 17:1 34:1 42:2 43:1 62:2 129:1 135:1 155:1 167:1 238:1 268:1 290:1 714:1 927:1 # λιπαρού υλικού
231:1 358:1 407:1 851:1 932:1 # flavobacterium
1:1 6:2 7:1 9:1 30:1 60:1 94:1 96:1 101:1 140:1 301:1 322:1 458:1 547:1 599:1 615:1 875:1 # βελτιωτικό γεύσης.
12:1 16:1 46:1 66:1 78:1 133:1 173:1 193:1 324:1 808:1 827:1 # βανιλλίνη
3:1 9:1 17:1 24:1 25:1 39:1 43:1 52:1 99:1 119:1 135:1 138:1 173:1 180:1 194:1 197:1 210:1 230:1 233:1 237:1 426:1 463:1 477:1 711:1 # παρασίτωση από ψύλλους
120:1 479:1 512:1 921:1 # fleming
226:1 422:1 450:1 456:1 489:1 727:1 # florfenicol
4:2 5:2 7:1 13:1 67:1 75:1 85:1 220:1 257:1 335:1 353:1 785:1 # ταχύτητα ροής της
5:1 8:1 18:1 38:1 55:1 115:1 151:1 175:1 205:1 238:1 293:1 344:1 369:1 401:1 531:1 759:1 784:1 848:1 1001:1# γριππώδη συμπτώματα
3:1 17:1 24:1 52:1 172:1 180:1 218:1 443:1 463:1 469:1 684:1 # φλουδαραβίνης
24:1 53:1 773:1 # μήτρα
41:1 69:1 81:1 92:1 113:1 333:1 349:1 401:1 # ισοζύγιο υγρών
4:1 5:1 8:1 22:1 36:1 81:1 83:1 148:1 151:1 161:1 222:1 273:1 333:1 349:1 401:1 650:1 # κατακράτηση υγρών
201:1 215:1 625:1 815:1 946:1 # fluid therapy
3:1 13:1 34:1 42:1 259:1 333:1 401:1 714:1 733:1 962:1 # όγκου υγρού
3:1 21:1 38:1 52:1 175:1 321:1 427:1 463:1 469:1 592:1 # η φλουμαζενίλη
3:1 13:1 24:1 36:1 49:1 137:1 385:1 405:1 902:1 # φθοροουρακίλη
3:2 22:1 23:1 28:1 37:1 46:1 49:1 52:2 127:1 157:2 208:1 312:2 463:2 469:2 596:1 721:1 # φλουοξετίνης και νορφλουοξετίνης
1:1 3:1 13:1 16:1 18:1 37:1 46:1 52:1 78:1 127:1 141:1 174:1 312:1 356:1 373:1 443:1 463:1 469:1 568:1 578:1 659:1 721:1 973:1 # υδροχλωρική φλουξετίνη
3:1 52:1 144:1 157:1 158:1 351:1 463:1 469:1 618:1 # η φλουβοξαμίνη
1:1 2:1 6:2 8:2 10:1 11:1 19:1 20:2 24:1 30:1 35:1 36:1 44:1 76:2 123:1 130:1 153:1 164:1 182:1 207:2 211:1 263:1 271:1 287:1 304:1 437:1 496:1 510:1 590:1 781:1 811:1 834:1 949:1 966:1 # εστιακή τµηµατική σπειραµατοσκλήρυνση
2:2 14:1 71:1 74:1 83:1 108:1 128:1 152:1 195:1 198:1 246:2 276:1 416:2 424:2 428:2 466:1 673:1 688:2 701:1 883:2 925:1 # πώς χρησιµοποιείται το focetria; το focetria
7:1 9:1 10:1 25:1 33:1 96:1 127:1 130:1 376:1 # εστίασης
2:1 8:1 31:1 60:1 123:1 234:1 432:1 434:1 439:1 653:1 751:1 # εµβρυϊκό θάνατο
5:1 23:1 26:1 37:1 40:1 81:1 163:1 171:1 206:1 238:1 739:1 # διπλώνεται
81:1 384:1 518:1 582:1 980:1 # νυχιών
246:1 359:1 526:1 # folfiri
526:1 623:1 # folfox
1:1 2:1 3:1 34:1 42:1 45:1 47:1 62:1 72:1 129:1 157:1 167:1 183:1 268:1 290:1 388:1 875:1 # του φολικού οξέος.
379:1 526:1 580:1 # folium
38:1 61:1 122:1 219:1 261:1 708:1 724:1 759:1 786:1 # οζώδες λέμφωμα
13:1 45:1 53:1 62:1 74:1 168:1 173:1 183:1 227:1 370:1 433:1 # η φολλιτροπίνη
13:1 36:1 53:1 69:1 87:1 91:1 155:1 170:1 186:1 190:1 370:1 435:1 892:1 945:1 # θυλακιοτροπίνης άλφα.
4:1 7:1 17:1 24:1 34:1 36:1 42:1 43:1 45:1 52:1 67:1 135:1 180:1 256:1 265:1 426:1 583:1 902:1 # της παρακολούθησης
3:1 4:1 34:1 36:1 39:1 42:1 45:1 52:1 79:1 104:1 119:1 194:1 256:1 265:1 385:1 394:1 463:1 542:1 583:1 # ακολουθούμενη από την
21:1 28:1 63:1 73:1 119:1 557:1 609:1 616:1 # επόµενο
2:1 3:1 7:1 9:1 47:1 96:1 120:1 241:1 246:1 247:1 305:1 457:1 933:1 956:1 994:1 # δόσης του fondaparinux
5:2 13:1 37:1 51:1 53:1 54:1 56:1 106:1 163:1 185:1 199:1 247:1 370:1 524:1 605:1 743:1 810:1 # τα πρόσθετα τροφίµων
11:1 23:1 26:1 43:1 70:1 92:1 270:1 326:1 447:1 560:1 # για παιδιά
3:1 5:1 21:1 28:1 32:1 34:1 40:1 243:1 259:1 353:1 391:1 419:1 470:1 557:1 601:1 652:1 733:1 756:1 829:1 842:1 962:1 # ταχέως εκπνεόμενου όγκου
19:1 29:1 44:1 51:1 63:1 99:1 102:1 134:1 572:1 755:1 949:1 # επειγόντων
19:1 64:1 116:1 297:1 312:1 657:1 729:1 # ξεχάσει
4:1 7:2 67:1 143:1 316:1 444:1 # της δέσμης
54:1 79:1 349:1 # πρώην
6:1 9:1 14:1 25:1 28:1 33:1 38:1 50:1 52:1 65:1 91:1 118:1 132:1 137:1 146:1 166:1 181:1 199:1 229:1 269:1 272:1 316:1 332:1 365:1 376:1 517:1 663:1 775:1 985:1 # πονοκέφαλοι, μυρμηκίαση (αίσθημα ότι
2:1 5:1 8:1 13:2 18:1 22:1 23:1 33:1 41:1 49:1 54:1 59:1 72:1 76:1 118:1 123:1 125:1 150:1 168:1 185:1 207:1 224:1 350:1 380:1 385:1 452:1 552:1 591:1 605:1 834:1 923:1 963:1 # ροφήµατος προκαθορισµένης δίαιτας
10:1 19:1 27:1 39:1 68:1 280:1 324:1 444:1 745:1 # απέστειλε
226:1 315:1 481:1 540:1 704:1 777:1 # fosamprenavir
226:1 315:1 481:1 540:1 704:1 735:1 777:1 # fosamprenavir 700 mg
3:1 26:1 32:1 39:1 52:1 54:1 63:1 80:1 82:1 93:1 110:1 168:1 175:1 183:1 188:1 204:1 317:1 346:1 351:1 463:1 # διμεγλουμίνη φοσαπρεπιτάντης
215:1 231:1 352:1 777:1 # foster
4:1 15:1 18:1 24:1 49:1 64:1 79:1 89:1 104:1 142:1 162:1 183:1 191:1 304:1 336:1 386:1 408:1 444:1 567:1 # τέσσερις φορές την ηµέρα,
14:1 42:1 61:1 63:1 65:1 68:1 122:1 # αλεπούδες
2:1 3:1 38:1 47:1 116:1 143:1 203:1 299:1 844:1 856:1 # κλάσμα του
2:1 8:1 14:1 25:1 38:1 74:1 87:1 115:1 123:1 143:1 203:1 276:1 462:1 676:1 780:1 787:1 856:1 # κλασματοποίηση
5:1 8:1 22:1 51:1 99:1 103:1 134:1 151:1 222:1 273:1 502:1 650:1 731:1 944:1 # καταγμάτων,
5:1 8:2 15:1 22:1 36:1 76:1 97:1 151:1 207:1 222:1 366:1 650:1 769:1 # κατακερµατισµό
120:1 201:1 512:1 704:2 # framingham
120:1 201:1 262:1 379:1 # franklin
6:1 7:2 15:1 34:1 49:1 56:1 68:1 88:1 101:1 128:1 250:1 313:1 342:1 499:1 577:1 599:1 661:1 824:1 846:1 # ελεύθερης κορτιζόλης
2:1 3:1 8:1 13:1 15:1 38:1 56:1 68:1 72:1 101:1 115:1 116:1 123:1 143:1 150:1 203:1 299:1 313:1 350:1 411:1 462:1 599:1 602:1 661:1 664:1 844:1 856:1 # ελεύθερου κλάσματος
2:1 7:1 10:2 15:2 27:2 56:1 68:1 80:1 101:1 106:1 128:1 130:1 169:1 187:1 280:1 313:1 508:1 599:1 661:1 768:1 # ελεύθερης τεστοστερόνης
14:1 52:1 71:1 74:1 160:1 185:1 276:1 324:1 466:1 467:1 701:1 # λυοφιλοποιημένης
4:1 5:1 8:1 22:1 136:1 151:1 222:1 650:1 # καταψύκτη
15:1 24:1 25:1 56:1 95:1 118:1 148:1 229:1 233:1 313:1 477:1 711:1 # θερμοκρασία
51:1 52:1 55:1 71:1 81:1 110:1 312:1 384:1 521:1 523:1 667:1 802:1 # συχνών λοιμώξεων
1:1 6:1 30:1 55:1 74:1 117:1 205:1 254:1 384:1 404:1 554:1 667:1 953:1 # συχνά οπτικά
3:1 52:1 210:1 230:1 463:1 982:1 # φίλους
11:1 37:1 52:1 71:1 73:1 82:1 99:1 228:1 269:1 469:1 501:1 683:1 # µετωπιαίο φλοιό
3:1 13:1 64:1 80:1 137:1 183:1 223:1 405:1 434:1 512:1 550:1 563:1 594:1 625:1 636:1 649:1 899:1 921:1 # φουροσεµίδη (frusemide)
18:1 40:1 41:1 77:1 137:1 243:1 266:1 452:1 480:1 513:1 771:1 908:1 # εκνευρισµό
9:1 116:1 161:1 174:1 448:1 764:1 # δράση fsh
4:1 5:1 7:1 44:1 63:1 67:1 172:1 227:1 689:1 723:1 726:1 # τα επίπεδα της fsh
6:1 8:1 12:1 15:1 24:1 28:1 31:1 43:1 49:1 59:1 70:1 81:1 86:1 97:1 127:1 147:1 172:1 183:1 197:1 250:1 258:1 279:1 294:1 306:1 349:1 383:1 386:1 395:1 396:1 402:1 473:1 515:1 520:1 534:1 595:1 671:1 893:1 952:1 # αναφορών κεραυνοβόλου ηπατίτιδας,
323:1 512:1 580:1 649:1 # fumigatus
260:1 # fungal
19:1 20:1 22:1 51:1 62:1 65:1 99:1 134:1 140:1 165:1 173:1 176:1 336:1 517:1 555:1 562:1 806:1 # καλλιέργειες μυκήτων
27:1 61:1 75:1 442:1 910:1 # μύκητες
2:1 9:1 75:1 102:1 116:1 118:1 136:1 161:1 174:1 176:1 277:1 448:1 517:1 764:1 910:1 # μυκητοκτόνο δράση
3:1 13:1 64:1 80:1 137:1 183:1 223:1 310:1 351:1 405:1 550:1 899:1 # φουροσεμίδη
3:1 9:1 17:1 109:1 138:1 183:1 237:1 381:1 # φουζαρίωση
246:1 305:1 580:1 649:1 # fusarium,
2:1 4:1 7:1 10:1 12:1 25:1 29:1 31:1 45:1 59:1 147:1 159:1 169:1 219:1 251:1 285:1 436:1 812:1 849:1 # αναστολέας σύντηξης
2:1 4:1 7:1 10:1 12:1 25:1 29:1 31:1 45:1 48:1 68:1 147:1 159:1 169:1 251:1 285:1 436:1 474:1 707:1 812:1 849:1 # αναστολείς σύντηξης
22:1 23:1 28:1 42:1 57:1 69:1 92:1 165:1 208:1 241:1 478:1 670:1 # καινούργιο fuzeon
3:1 12:1 13:1 17:1 33:1 40:1 43:1 66:1 84:1 135:1 181:1 233:1 365:1 411:1 500:1 589:1 599:1 667:1 797:1 808:1 927:1 # ανιχνεύθηκε παρουσία
120:1 226:1 231:1 428:1 512:1 519:1 580:1 617:1 624:1 738:1 798:1 815:1 906:1 # gadopentetate dimeglumine
4:1 7:1 15:1 37:1 64:1 67:1 98:1 295:1 362:1 396:1 458:1 # της γαδοβερσεταμίδης
12:1 13:1 26:1 41:1 72:1 132:1 204:1 217:1 336:1 459:1 533:1 805:1 # κέρδισαν βάρος
5:1 7:1 8:1 9:1 11:1 17:1 24:1 26:2 41:1 89:1 96:1 107:1 151:1 180:1 353:1 360:1 378:1 459:1 488:1 571:1 613:1 639:1 652:1 681:1 747:1 792:1 793:1 794:1 796:1 807:1 821:1 835:1 867:1 898:1 907:1 947:1 # διαταραχές βάδισης
4:1 10:1 12:1 33:1 36:1 40:1 65:1 84:1 87:1 136:1 204:1 249:1 267:1 274:1 277:1 295:1 482:1 545:1 884:1 892:1 904:1 936:1 968:1 # δυσανεξία στη γαλακτόζη
5:1 12:1 22:1 29:1 65:1 87:1 131:1 196:1 259:1 263:1 594:1 806:1 936:1 # η γκαλανταµίνη
226:1 260:1 479:1 481:1 # galena
2:1 10:1 45:1 52:1 74:1 84:1 118:1 121:1 169:1 221:1 256:1 538:1 676:1 # • χολοκυστοπάθεια
4:1 10:1 45:1 88:1 121:2 249:1 457:1 615:1 885:1 # χοληδόχο κύστη.
479:1 704:1 # gamble
37:1 73:1 81:1 263:1 295:1 369:1 501:1 # γαµετών
13:1 176:1 255:1 263:1 295:1 298:1 371:1 511:1 803:1 993:1 # γαµιθροµυκίνης
15:1 24:1 32:1 38:1 117:1 294:1 880:2 950:1 # γάμμα κάμερα
6:1 28:1 36:1 38:1 45:1 57:1 136:1 158:1 193:1 396:1 403:1 478:1 482:1 570:1 880:1 950:1 # γάμμα ακτινοβολίας
19:1 38:1 39:1 56:1 144:1 295:1 392:1 584:1 841:1 950:1 # γαμμαπάθεια
23:1 24:1 31:1 57:1 59:1 341:1 401:1 535:1 813:1 # γάγγραινας
226:1 305:1 563:1 # gardens
3:1 60:1 98:1 248:1 533:1 587:1 # σκόρδου,
3:1 13:1 41:1 42:1 95:1 143:1 384:1 411:1 575:1 582:1 # ρουχισμού
11:1 18:1 19:1 28:1 41:1 69:1 92:1 326:1 336:1 437:1 470:1 619:1 # αέριο για εισπνοή
215:1 231:1 242:1 352:1 505:1 738:1 # gasterophilus
1:1 10:1 18:1 25:1 53:1 60:1 94:1 141:1 157:1 159:1 295:1 314:1 476:1 868:1 971:1 # γαστρικό οξύ
2:1 3:1 10:1 17:1 21:1 22:1 28:1 118:1 121:1 122:1 169:1 178:1 272:1 363:1 399:1 502:1 557:1 920:1 963:1 # aδενοκαρκίνωμα στομάχου
1:1 10:1 18:1 21:1 25:1 28:2 34:1 42:1 53:1 68:1 100:1 102:1 129:1 141:1 159:1 167:1 290:1 295:1 314:1 476:1 527:1 755:1 823:1 868:1 971:1 # γαστρικού βλεννογόνου,
1:1 2:1 10:1 18:1 25:1 53:1 60:1 94:1 141:1 159:1 295:1 314:1 476:1 868:1 971:1 # το γαστρικό ph
1:1 10:1 18:1 25:1 34:1 53:1 113:1 129:1 141:1 159:1 186:1 211:1 216:2 295:1 314:1 476:1 868:1 971:1 # γαστρικοί κιρσοί
10:1 13:1 25:1 53:1 159:1 295:1 370:1 476:1 971:1 # γαστρο-
10:1 13:1 25:1 53:1 122:1 159:1 177:1 295:1 370:1 476:1 951:1 971:1 # γαστροδωδεκαδακτυλικά
10:1 13:1 25:1 53:1 122:1 159:1 177:1 295:1 370:1 476:1 498:1 910:1 951:1 971:1 # γαστροδωδεκαδακτυλικά έλκη
10:1 13:1 25:1 41:1 53:1 71:1 113:1 159:1 295:1 370:1 476:1 971:1 # γαστροοισοφαγική
10:1 13:2 25:1 41:1 43:1 53:1 57:1 62:1 65:1 71:1 113:1 126:1 159:1 174:1 255:1 295:1 370:1 371:1 476:1 659:1 762:1 859:1 971:1 # γαστροοισοφαγική παλινδροµική
10:1 13:1 25:1 41:1 43:1 53:1 57:1 62:1 65:1 71:1 106:1 113:1 126:1 159:1 174:1 295:1 316:1 370:1 419:1 476:1 762:1 859:1 971:1 # γαστροοισοφαγική παλινδρόμηση
10:1 15:1 21:1 23:1 24:1 25:1 27:1 29:1 32:1 33:1 49:1 53:1 93:1 95:1 103:1 110:1 159:1 187:1 295:1 345:1 374:1 476:1 492:1 525:1 539:1 556:1 603:1 665:1 971:1 998:1 # με γαστρεντερική αιμορραγία
10:1 15:1 21:1 25:1 27:1 29:1 52:1 53:1 63:1 82:1 89:1 93:1 118:1 132:1 159:1 171:1 187:1 188:1 202:1 238:1 295:1 476:1 539:1 603:1 971:1 998:1 # γαστρεντερικές επιπλοκές,
3:1 10:1 15:1 21:1 25:1 27:1 29:1 53:1 93:1 113:1 159:1 187:1 247:1 295:1 329:1 476:1 539:1 548:1 603:1 971:1 998:1 # γαστρεντερικής νόσου
2:1 11:1 13:1 26:1 32:1 37:1 71:1 72:1 150:1 217:1 270:1 286:1 492:1 560:1 # έμετος διάρροια
2:1 3:1 5:1 8:1 10:1 11:1 15:1 17:1 21:1 24:1 25:1 26:1 27:1 29:1 47:1 53:1 89:1 93:1 107:1 151:1 159:1 180:1 187:1 295:1 353:1 360:1 378:1 476:1 539:1 603:1 613:1 639:1 652:1 681:1 747:1 792:1 793:1 794:1 796:1 807:1 821:1 835:1 867:1 898:1 907:1 947:1 971:1 998:1 # 4 διαταραχές του γαστρεντερικού
2:1 3:1 10:1 15:1 19:1 21:1 25:1 27:1 29:1 47:1 53:1 68:1 84:1 93:1 137:1 159:1 168:1 187:1 267:1 295:1 405:1 476:1 494:1 539:1 603:1 703:1 971:1 998:1 # γαστρεντερική δυσλειτουργία
10:1 11:1 15:1 21:1 25:1 27:1 29:1 53:1 55:1 92:1 93:1 109:1 137:1 159:1 187:1 295:1 326:1 341:1 476:1 539:1 603:1 971:1 998:1 # γαστρεντερικά συρίγγια
10:1 15:1 21:1 23:1 24:1 25:1 27:1 29:1 33:1 49:1 53:1 93:1 103:1 152:1 159:1 187:1 195:1 295:1 345:1 476:1 492:1 539:1 556:1 603:1 648:1 665:1 925:1 971:1 998:1 # αιµορραγία γαστρεντερικού
2:1 10:1 15:1 21:2 25:1 27:1 28:2 29:1 53:1 68:1 93:1 100:1 102:1 159:1 187:1 295:1 476:1 527:1 539:1 603:1 755:1 823:1 971:1 998:1 # το γαστρεντερικό βλεννογόνο,
10:1 15:1 21:1 25:1 27:1 29:1 53:1 55:1 72:1 89:1 93:1 159:1 179:1 187:1 190:1 295:1 384:1 460:1 476:1 539:1 603:1 667:1 971:1 998:1 # συχνές γαστρεντερικό άλγος
10:1 14:1 15:1 21:1 25:1 27:1 29:1 45:1 51:1 53:1 93:1 105:1 119:1 159:1 160:1 187:1 295:1 476:1 484:1 539:1 603:1 877:1 951:1 971:1 998:1 # γαστρεντερικών πολυπόδων
1:1 5:1 6:1 8:1 10:2 15:1 17:1 21:1 24:1 25:1 27:1 29:1 30:1 51:1 53:2 76:1 93:1 145:1 159:1 164:1 180:1 187:1 200:1 207:1 259:1 271:1 282:1 295:1 360:1 471:1 472:1 476:2 539:1 603:1 639:1 719:1 785:1 839:1 885:1 962:1 966:1 971:1 983:1 998:1 # κύτταρα γαστρεντερικών στρωµατικών όγκων
1:1 2:1 3:1 6:1 8:1 10:2 15:1 21:1 25:1 27:1 29:1 30:1 34:2 47:1 53:2 71:1 76:1 93:1 129:1 145:1 159:1 164:1 187:1 207:1 259:1 271:1 295:1 352:1 368:1 471:1 476:2 539:1 564:1 603:1 962:1 966:1 971:1 998:1 # στρωµατικοί όγκοι του γαστρεντερικού (gist)
4:1 10:2 15:1 21:1 25:1 27:1 29:1 38:1 53:1 93:1 159:1 166:1 187:1 249:1 295:1 436:1 476:1 539:1 603:1 615:1 663:1 971:1 998:1 # γαστρεντερικό σύστημα
1:1 2:1 4:1 5:1 60:1 75:1 94:1 146:1 157:1 220:1 252:1 257:1 327:1 335:1 364:1 461:1 629:1 776:1 822:1 854:1 861:1 863:1 889:1 943:1 990:1 1000:1 # η τοξικότητα
10:1 15:1 21:1 25:1 27:1 29:1 53:1 93:1 159:1 177:1 187:1 295:1 457:1 476:1 539:1 603:1 971:1 998:1 # γαστρεντερική οδό,
10:1 15:1 21:1 25:1 27:1 29:1 53:1 93:1 159:1 187:1 295:1 476:1 498:1 539:1 603:1 910:1 971:1 998:1 # γαστρεντερικά έλκη
10:1 13:1 25:1 41:1 43:1 53:1 57:1 62:1 65:1 71:1 106:1 113:1 126:1 159:1 174:1 295:1 370:1 476:1 510:1 609:1 762:1 859:1 971:1 # γαστροοισοφαγική παλινδρόµηση
2:1 3:1 11:1 19:1 25:1 40:1 47:1 58:1 199:1 215:1 232:1 586:1 637:1 937:1 # η ασθένεια του gaucher
6:1 14:1 41:1 58:1 114:1 143:1 170:1 189:1 310:1 344:1 575:1 610:1 763:1 997:1 # γάζα εμποτισμένη
2:1 3:2 11:1 26:1 47:1 49:1 52:1 89:1 107:1 183:1 258:1 386:1 408:1 463:1 465:1 573:1 962:1 # διαφορές λόγω του φύλου.
2:1 3:2 9:1 24:1 25:1 47:1 50:1 66:1 70:1 179:1 228:1 376:1 380:1 418:1 425:1 431:1 477:1 622:1 678:1 # έκφραση του γονιδίου
11:1 20:1 26:1 32:1 36:1 37:1 50:1 66:1 70:1 87:1 107:1 149:1 173:1 179:1 182:1 190:1 251:1 286:1 431:1 447:1 496:1 590:1 622:1 699:1 942:1 970:1 # γονιδιακή μετάλλαξη
5:1 11:1 19:1 26:1 32:1 36:1 37:1 50:1 65:1 66:1 70:1 89:1 107:1 132:1 163:1 173:1 179:1 182:1 202:1 286:1 299:1 312:1 431:1 447:1 562:1 622:1 734:1 970:1 # γονιδιακές μεταλλάξεις
226:2 231:1 253:1 624:1 # genentech
1:1 21:1 58:1 66:1 77:1 97:1 140:1 156:1 191:1 307:1 325:1 559:1 641:1 # γενικευµένο
1:1 21:1 60:1 66:1 84:1 88:1 94:1 140:1 143:1 156:1 171:1 330:1 435:1 468:1 559:1 836:1 919:1 # γενικό πληθυσμό
1:1 5:2 8:1 21:1 38:1 55:1 66:1 115:1 117:1 140:1 151:1 156:1 175:1 205:1 254:1 344:1 369:1 531:1 559:1 784:1 848:1 1001:1# τα γενικά συμπτώματα
1:1 20:1 21:1 31:1 33:1 35:1 66:1 86:1 140:1 144:1 156:1 267:1 351:1 362:1 559:1 574:1 800:1 # γενική αδυναμία
1:1 3:1 5:1 8:1 11:1 17:1 21:1 24:1 26:1 58:1 66:1 77:1 85:1 97:1 98:1 103:1 107:1 114:1 140:1 151:1 156:1 175:1 180:1 189:1 210:1 230:1 353:1 360:1 378:1 389:1 559:1 613:1 639:1 641:1 681:1 747:1 759:1 792:1 793:1 794:1 796:1 807:1 821:1 835:1 867:1 898:1 907:1 947:1 # γενικευμένης αγχώδους διαταραχής
1:1 21:1 38:1 58:1 66:1 77:1 97:1 114:1 140:1 156:1 166:1 175:1 189:1 216:1 223:1 293:1 559:1 641:1 663:1 817:1 # γενικευμένο οίδημα
1:1 21:1 31:1 33:1 58:1 66:1 77:1 86:1 97:1 114:1 140:1 144:1 156:1 175:1 189:1 267:1 351:1 362:1 559:1 641:1 800:1 # γενικευμένη αδυναμία
2:1 3:2 13:1 14:1 47:1 54:1 86:1 90:1 118:1 125:1 205:1 438:1 819:1 885:1 # που προκύπτουν
8:1 50:1 66:1 181:1 410:1 431:1 618:1 655:1 # ίεθη ονιξατ
1:1 5:1 6:1 8:1 11:1 17:1 20:1 21:1 24:1 26:1 30:1 35:1 37:1 40:1 107:1 140:1 151:1 153:1 180:1 353:1 360:1 367:1 378:1 528:1 559:1 613:1 639:1 681:1 747:1 792:1 793:1 794:1 796:1 807:1 821:1 835:1 864:1 867:1 898:1 907:1 947:1 # γενετική διαταραχή
1:2 6:1 21:1 30:1 37:1 40:1 60:2 62:1 94:2 140:1 155:1 268:1 322:1 367:1 528:1 559:1 864:1 # γενετικό υλικό
1:1 6:1 11:1 13:1 14:1 20:1 21:1 26:1 30:1 35:1 37:1 40:1 49:1 74:1 107:1 140:1 153:1 183:1 216:1 258:1 276:1 367:1 386:1 433:1 528:1 559:1 864:1 905:1 # γενετική διαφοροποίηση
1:1 6:1 15:1 21:1 25:1 30:1 37:1 40:1 44:1 63:1 117:1 140:1 165:1 254:1 266:1 274:1 295:1 312:1 367:1 417:1 528:1 554:1 559:1 864:1 971:1 # γενετικά επεξεργασµένα
226:1 253:1 260:2 262:1 283:1 406:1 428:1 489:1 519:1 529:1 727:1 906:1 # genetically modified animal
1:1 5:1 6:1 8:1 16:1 21:1 30:1 34:1 38:1 50:1 51:1 75:1 81:1 99:1 115:1 126:1 134:1 140:1 155:1 200:1 225:1 267:1 282:1 291:1 357:1 372:1 559:1 719:1 725:1 748:1 784:1 870:1 # τα κονδυλώματα των γεννητικών
1:1 2:1 28:1 50:1 60:1 81:1 94:1 98:1 118:1 157:1 170:1 179:1 186:1 195:1 461:1 622:1 775:1 861:1 931:1 990:1 1000:1 # δοκιµών γονοτοξικότητας
1:1 2:1 19:1 21:1 28:1 37:1 60:1 64:1 94:1 116:1 140:1 142:1 149:1 157:1 170:1 274:1 289:1 297:1 312:1 454:1 461:1 557:1 559:1 729:1 861:1 942:1 990:1 1000:1 # εξετάσεις γενοτοξικότητας
120:1 226:1 242:1 424:1 662:1 738:1 # genotropin
1:1 28:1 50:1 82:1 105:1 132:1 170:1 179:1 244:1 486:1 622:1 775:1 # γονοτυπικές
226:1 246:1 540:1 551:1 # genpril
9:1 87:1 101:1 130:1 161:1 227:1 258:1 410:1 425:1 441:1 # ελαφρά πίεση
1:1 9:1 18:1 20:1 32:1 35:1 37:1 53:1 114:1 140:1 141:1 261:1 286:1 314:1 444:1 507:1 521:1 868:1 # μέση γεωμετρική
1:1 7:1 9:1 33:1 62:1 83:1 96:1 154:1 268:1 272:1 328:1 720:1 885:1 # ηλικία κύησης
241:1 338:1 456:1 551:1 # gevilon
12:1 29:1 92:1 131:1 247:1 277:1 295:1 429:1 471:1 572:1 # γιγαντόσωµες
3:1 24:1 33:1 49:1 52:1 103:1 155:1 345:1 492:1 556:1 665:1 691:1 # ουλορραγία
1:1 11:1 33:1 34:1 49:1 59:1 62:1 108:1 109:1 192:1 197:1 268:1 272:1 328:1 # κορίτσια ηλικίας
13:1 18:1 22:1 41:1 49:1 54:1 118:1 125:1 224:1 385:1 452:1 591:1 923:1 963:1 # προκαθορισμένης
9:1 84:1 105:1 119:1 414:1 579:1 # υπόφυση.
120:1 253:1 305:1 358:1 795:1 # glargine a
16:1 18:1 57:1 62:1 190:1 295:1 341:1 436:1 572:1 670:1 762:1 938:1 # γυάλινη σύριγγα, η
62:1 65:1 81:1 361:1 518:1 859:1 980:1 # γυαλιών
33:1 51:1 59:1 192:1 321:1 465:1 # γωνίας
17:1 24:1 43:1 103:1 135:1 179:1 180:1 216:1 358:1 426:1 465:1 598:1 644:1 665:1 710:1 # παραγωγοί glaxo
5:1 8:1 52:1 71:1 76:1 151:1 207:1 346:1 518:1 # γλοιώµατα
2:1 379:1 728:1 922:1 # το glivec.
4:1 6:1 7:2 8:1 9:1 19:1 24:1 26:1 38:1 44:1 67:1 83:1 96:1 115:1 144:1 154:1 164:1 181:1 211:1 437:1 597:1 709:1 720:1 781:1 941:1 949:1 # της σπειραματικής διήθησης
2:1 8:1 19:1 24:1 44:1 76:1 123:1 207:1 211:1 263:1 437:1 781:1 834:1 949:1 # σπειραµατοσκλήρυνση
2:1 8:1 10:1 38:1 72:1 86:1 113:1 115:1 123:1 138:1 150:1 177:1 267:1 277:1 321:1 346:1 350:1 419:1 462:1 578:1 602:1 975:1 # στόματος γλωσσοδυνία
63:1 82:1 127:1 188:1 223:1 301:1 346:1 472:1 572:1 578:1 # επιγλωττίδας
215:1 231:1 352:1 416:1 456:1 604:1 # gloucestershire
6:1 15:1 24:1 32:1 33:1 34:2 39:1 44:1 48:1 49:1 56:1 64:1 118:1 160:1 176:1 294:1 311:1 313:1 331:1 342:1 343:1 346:1 475:1 490:1 497:1 503:1 506:1 509:1 522:1 593:1 643:1 700:1 716:1 737:1 741:1 753:1 770:1 783:1 825:1 862:1 929:1 # σε θεραπεία με γλυκοκορτικοειδή
13:1 27:1 185:1 605:1 # ροφτε
2:2 3:1 7:1 8:1 38:1 47:1 51:1 60:1 63:1 72:1 82:1 115:1 123:1 150:1 160:1 176:1 188:1 238:1 269:1 346:1 350:1 462:1 593:1 602:1 634:1 643:1 745:1 904:1 929:1 951:1 968:1 # επιπέδων γλυκόζης του αίματος
7:2 36:1 60:1 65:1 87:1 136:1 160:1 176:1 277:1 295:1 346:1 482:1 593:1 643:1 892:1 904:2 929:1 936:1 968:2 # γλυκόζης γαλακτόζης
4:1 10:1 12:1 33:1 40:1 60:1 84:1 160:1 176:1 204:1 249:1 267:1 274:1 346:1 545:1 593:1 643:1 884:1 904:1 929:1 968:1 # δυσανεξία στη γλυκόζη
7:1 44:1 60:1 63:1 73:1 160:1 172:1 176:1 227:1 346:1 593:1 643:1 689:1 723:1 726:1 904:1 929:1 968:1 # µε επίπεδα γλυκόζης
60:1 160:1 176:1 209:1 333:1 346:1 401:1 593:1 643:1 904:1 929:1 968:1 # υγρή γλυκόζη,
4:1 7:2 39:1 44:1 60:1 67:1 68:1 77:1 101:1 145:1 160:1 176:1 331:1 336:1 346:1 394:1 593:1 643:1 661:1 897:1 904:1 929:1 937:1 968:1 # απελευθέρωσης της γλυκόζης
7:1 12:1 25:1 28:1 58:1 60:1 63:1 93:1 114:1 143:1 160:1 176:1 189:1 214:1 346:1 356:1 449:1 593:1 643:1 698:1 787:1 904:1 929:1 968:1 997:1 # επηρεασμένη ανοχή γλυκόζης,
5:1 7:1 37:1 49:1 60:1 73:1 160:1 161:1 163:1 176:1 183:1 258:1 346:1 386:1 501:1 593:1 643:1 904:1 929:1 968:1 # µεταφοράς γλυκόζης
4:1 7:2 39:1 54:1 60:1 67:1 88:1 106:1 119:1 160:1 176:1 194:1 247:1 346:1 593:1 628:1 643:1 743:1 904:1 929:1 968:1 # πρόσληψη της γλυκόζης από
34:1 70:1 80:1 108:1 116:1 160:1 176:1 346:1 593:1 643:1 929:1 # γλυκοσιδάσης
3:1 13:1 34:1 50:1 66:1 73:1 137:1 157:1 160:1 176:1 346:1 405:1 431:1 593:1 643:1 733:1 899:1 929:1 # µε γλυκουρονικό οξύ
3:1 4:1 12:1 13:1 15:1 24:1 34:1 50:1 53:1 66:1 116:1 137:1 160:1 161:1 176:1 346:1 377:1 405:1 420:1 431:1 485:1 593:1 643:1 732:1 733:1 764:1 773:1 899:1 929:1 # τη γλυκουρονική τρανσφεράση
2:1 3:1 6:1 10:1 11:1 52:1 112:1 169:1 228:1 269:1 346:1 463:1 558:1 # στο γλουτιαίο
3:1 15:1 18:1 44:1 51:1 52:1 69:1 81:1 99:1 112:1 124:1 134:1 162:1 318:1 346:1 356:1 369:1 463:1 619:1 # περιοχή των γλουτών
15:1 88:1 97:1 106:1 160:1 176:1 250:1 346:1 499:1 593:1 643:1 768:1 929:1 # γλυκερόλη
1:1 15:1 18:2 20:1 35:1 53:2 57:1 66:1 88:1 97:1 106:1 141:1 160:1 168:1 176:1 250:1 314:2 346:1 499:1 507:1 561:1 593:1 643:1 685:1 768:1 868:1 929:1 # τρινιτρική γλυκερόλη
242:1 422:1 526:1 # glycofurol
33:1 34:1 50:1 100:1 160:1 176:1 179:1 321:1 346:1 593:1 622:1 643:1 929:1 # γλυκογονίαση
16:1 27:1 34:1 49:1 54:1 74:1 102:1 145:1 160:1 176:1 229:1 301:1 330:1 346:1 413:1 588:1 593:1 643:1 668:1 820:1 896:1 929:1 # γλυκοπρωτεϊνική ορμόνη
4:1 7:1 23:2 34:1 62:1 67:1 80:1 91:1 109:1 152:1 155:1 160:1 176:1 195:1 211:1 346:1 377:1 547:1 593:1 643:1 648:1 804:1 925:1 929:1 # της γλυκοζυλιωµένης αιµοσφαιρίνης
4:1 7:1 12:1 52:1 67:1 100:1 179:1 190:1 320:1 404:1 # ανάλογο της gnrh
1:1 6:1 16:1 20:1 21:1 30:1 35:1 75:1 85:1 139:1 140:1 153:1 236:1 291:1 372:1 559:1 715:1 870:1 999:1 # γεννητικής
1:1 6:1 20:1 30:1 35:1 112:1 153:1 160:1 203:1 243:1 558:1 658:1 # εκλυτική
9:1 13:1 18:1 31:1 41:1 50:1 53:1 74:1 98:1 148:1 170:1 179:1 362:1 370:1 433:1 452:1 488:1 622:1 678:1 758:1 945:1 # έκκριση γοναδοτροπινών
215:1 241:1 246:1 253:1 368:1 450:1 636:1 662:1 688:1 # gonorrhoeae neisseria
1:2 2:1 3:1 4:1 6:1 7:1 12:1 20:2 22:1 24:1 30:1 35:2 36:1 40:1 47:1 49:1 54:1 57:1 61:1 62:1 66:1 67:1 85:3 102:1 136:1 139:2 153:1 156:1 203:1 210:1 230:1 236:2 329:1 482:1 487:1 561:1 570:1 574:1 640:1 695:1 715:1 718:1 762:1 850:1 875:1 902:1 # τους κανόνες της ορθής κλινικής πρακτικής.
1:1 3:1 6:1 17:1 18:1 20:1 35:1 70:1 109:1 137:1 141:1 172:1 197:1 298:1 306:1 383:1 402:1 405:1 507:1 515:1 520:1 534:1 718:1 # ουρική αρθρίτιδα
2:1 10:1 12:1 14:1 25:1 27:1 31:1 34:1 45:1 48:1 51:1 54:1 68:1 74:1 98:1 105:1 145:1 147:1 159:1 160:1 169:1 176:1 177:1 301:1 334:1 346:1 356:1 474:1 588:1 593:1 643:1 652:1 668:1 707:1 812:1 820:1 849:1 896:1 929:1 940:1 # αναστολείς υποδοχέων γλυκοπρωτεΐνης iib/
42:1 44:1 63:1 95:1 133:1 172:1 224:1 227:1 689:1 723:1 726:1 872:1 # επίπεδα βαθμού 0
133:1 224:1 240:1 330:1 872:1 # βαθμός 2
59:1 133:1 172:1 223:1 224:1 594:1 893:1 # βαθµίδας 3
3:1 42:1 71:1 95:1 133:1 224:1 872:1 # οι 4ου βαθμού
133:1 224:1 240:1 330:1 872:1 # βαθμός 4β
42:1 133:1 152:1 224:1 # βαθµού a
42:1 133:1 152:1 224:1 # βαθµού ι
42:1 133:1 152:1 224:1 # (βαθµού iii
5:1 9:1 57:1 83:1 154:1 316:1 329:1 419:1 461:1 699:1 # ταξινόμηση
1:1 5:1 6:1 10:1 13:1 23:1 30:1 41:1 54:1 55:1 66:1 77:1 86:1 112:1 122:1 125:1 149:1 177:1 206:1 264:1 273:1 275:1 558:1 611:1 658:1 692:1 967:1 # συνιστάται η προοδευτική
2:3 3:2 8:1 19:1 47:2 68:1 76:1 80:1 84:1 123:1 137:1 152:1 168:1 207:1 235:1 267:1 347:1 405:1 494:1 599:1 703:1 742:1 834:1 948:1 # δυσλειτουργία του µοσχεύµατος
2:1 8:1 11:1 19:1 39:1 68:1 76:1 80:1 123:1 152:1 207:1 232:1 235:1 347:1 494:1 599:1 742:1 834:1 948:1 # απώλεια µοσχεύµατος
1:1 2:2 3:1 8:1 9:1 18:1 34:1 40:1 42:1 47:1 63:1 76:1 80:1 82:1 123:1 129:1 138:1 141:1 152:1 167:1 188:1 207:1 235:1 237:1 284:1 290:1 347:1 381:1 425:1 546:1 599:1 684:1 742:1 834:1 948:1 986:1 # επιβίωση του νεφρικού µοσχεύµατος
1:1 4:1 6:1 30:1 36:1 37:1 51:1 56:1 81:1 109:1 133:1 136:1 200:1 201:1 214:1 225:1 282:1 357:1 381:1 451:1 482:1 528:1 704:1 719:1 748:1 864:1 # gram θετικών βακτηρίων
7:1 10:1 34:1 41:1 118:1 186:1 240:1 264:1 277:1 293:1 518:1 759:1 975:1 # κοκκιώδης ιστός
34:1 69:1 112:1 118:2 186:1 221:1 472:1 614:1 757:1 871:1 # κοκκιοκυττάρων,
17:1 18:1 34:1 69:1 112:1 118:2 186:1 221:1 472:1 511:1 513:1 614:1 757:1 766:1 871:1 # αριθµό κοκκιοκυττάρων
34:1 69:1 112:1 118:2 186:1 221:1 472:1 614:1 757:1 871:1 # κοκκιοκυτταρική
23:1 33:1 34:1 59:1 68:1 69:1 77:1 112:1 118:2 186:1 192:1 195:1 221:1 384:1 393:1 472:1 594:1 614:1 648:1 757:1 871:1 897:1 # κοκκιοκυτταρικής λευχαιµίας
34:1 69:1 112:1 118:2 186:1 221:1 472:1 614:1 757:1 871:1 # κοκκιοκυτταροπενίας
34:1 76:1 118:1 272:1 381:1 471:1 # κοκκίωµα
2:1 3:2 13:1 42:1 47:1 95:1 148:1 175:1 238:1 259:1 408:1 411:1 425:1 760:1 # του χυμού γκρέιπφρουτ
10:1 79:1 149:1 293:1 535:1 # στάγδην
52:1 73:1 133:1 190:1 224:1 317:1 513:1 # µεγάλο βαθµό
15:1 27:1 32:1 65:1 128:1 187:1 295:1 317:1 666:1 785:1 # μεγαλύτερης,
6:1 15:1 27:1 32:1 39:1 65:1 119:1 128:1 146:1 187:1 194:1 295:1 317:1 666:1 785:1 # μεγαλύτερη από ότι
13:1 15:1 27:1 32:1 65:1 187:1 295:1 317:1 664:1 666:1 785:1 # μεγαλύτερος
7:1 34:1 118:1 200:1 293:1 759:1 # κοκκώδης
1:1 6:1 30:1 32:1 34:1 42:1 75:1 129:1 167:1 251:1 279:1 290:1 291:1 372:1 387:1 409:1 564:1 568:1 833:1 865:1 879:1 965:1 # με αυξητικούς
12:1 17:1 51:2 68:1 91:1 99:1 109:1 134:1 205:1 223:1 251:1 284:1 397:1 404:1 486:1 527:1 568:1 865:1 951:1 # ανάπτυξη των βλεφαρίδων
7:1 12:1 13:1 17:1 37:1 43:1 53:1 71:1 73:1 135:1 161:1 205:1 251:1 370:1 404:1 486:1 501:1 568:1 744:1 865:1 960:1 # oι παράµετροι ανάπτυξης
7:1 12:1 42:1 152:1 205:1 251:1 394:1 404:1 432:1 486:1 568:1 865:1 961:1 # ρυθµού ανάπτυξης
1:1 18:1 26:1 51:1 57:1 70:1 71:1 81:1 121:1 126:1 200:1 211:1 225:1 282:1 357:1 380:1 381:1 654:1 # ινδικών χοιριδίων
215:1 246:1 649:2 798:1 906:1 # gusperimus
215:1 242:1 246:2 424:1 649:2 798:1 883:1 906:1 # gusperimus trihydrochloride
1:1 2:1 15:1 18:1 21:1 27:1 29:1 60:1 76:1 94:1 141:1 162:1 187:1 216:1 471:1 539:1 603:1 847:1 # εντερικό τοίχωµα
226:1 624:1 # gwent
1:1 23:1 31:1 34:1 45:1 86:1 129:1 566:1 573:1 583:1 962:1 # ο γυναικολόγος
2:1 246:1 450:1 456:1 # το h. pylori
14:1 51:1 98:1 105:1 177:1 334:1 356:1 652:1 940:1 # h1 υποδοχέων
52:1 127:1 197:1 # τίτλο
2:1 10:1 12:1 25:1 31:1 45:1 52:1 85:1 127:1 147:1 159:1 169:1 197:1 415:1 812:1 849:1 # τίτλο αναστολής
2:1 8:1 23:1 38:1 110:1 115:1 123:1 130:1 233:1 235:1 356:1 374:1 462:1 # η αιματοχεσία
2:1 8:1 23:1 38:1 45:1 52:1 92:1 100:1 110:1 115:1 123:1 256:1 320:1 374:1 453:1 462:1 600:1 687:1 740:1 812:1 # αιματολογικών
8:1 23:1 38:1 99:2 110:1 115:1 261:1 273:1 374:1 502:1 731:1 # αιματωμάτων
9:1 14:1 23:1 74:1 83:1 95:1 110:1 154:1 216:1 276:1 374:1 525:1 905:1 # αιμοποίησης
2:1 8:1 14:1 23:1 38:1 71:1 74:1 110:1 115:1 123:1 276:1 374:1 462:1 466:1 676:1 701:1 736:1 # αιματοποιητικούς
31:1 58:1 114:1 166:1 189:1 251:1 279:1 568:1 865:1 879:1 909:1 955:1 # αυξημένα,
23:2 29:1 53:1 55:1 58:1 73:1 80:1 91:1 109:1 132:1 138:1 145:1 152:1 195:1 211:1 259:1 333:1 377:1 648:1 749:1 804:1 925:1 930:1 # µε συγκέντρωση αιµοσφαιρίνης
23:2 80:1 91:1 95:1 109:1 110:1 211:1 374:1 377:1 525:1 804:1 # αιμοσφαιρίνης f
4:1 7:1 23:2 51:1 63:1 67:1 80:1 82:1 91:1 95:1 109:1 110:1 188:1 211:1 238:1 374:1 377:1 525:1 745:1 804:1 951:1 # επιπέδων της αιμοσφαιρίνης
18:1 23:2 80:1 91:1 95:1 110:1 211:1 374:1 377:1 525:1 804:1 # αιμοσφαιρινοπάθειες
9:1 23:1 84:1 110:1 160:1 250:1 330:1 374:1 579:1 # αιμόλυση
1:1 4:1 6:1 7:1 20:1 23:1 30:1 35:1 45:1 67:1 95:1 110:1 112:1 153:1 160:1 374:1 525:1 558:1 658:1 877:1 # της αιμολυτικής
1:1 6:1 12:1 20:1 23:2 30:1 31:1 33:1 35:1 45:1 95:1 110:2 112:1 147:1 153:1 160:1 351:1 374:2 525:1 558:1 566:1 658:1 800:1 877:1 # αιμολυτική αναιμία.
1:2 3:1 6:1 13:1 23:2 24:1 30:1 45:1 60:2 94:2 112:1 126:1 137:1 152:2 160:1 174:1 195:2 255:1 285:1 322:1 371:1 405:1 436:1 558:1 648:2 658:1 659:1 869:1 877:1 925:1 # αιµολυτικό- ουραιµικό σύνδροµο
1:1 15:1 18:1 23:1 44:1 74:1 95:1 110:1 117:1 124:1 141:1 162:1 254:1 318:1 374:1 525:1 847:1 # αιμοπερικάρδιο
13:1 23:1 39:1 49:1 95:1 110:1 119:1 185:1 194:1 324:1 374:1 467:1 492:1 525:1 605:1 # από αιμορροφιλία α
13:1 23:1 49:1 95:1 110:1 185:1 324:1 374:1 467:1 492:1 525:1 605:1 # αιμορροφιλία b
315:1 551:1 738:1 815:1 921:1 # haemophilus ducreyi
1:1 23:1 34:1 41:1 42:1 110:1 129:1 167:1 212:1 290:1 347:1 374:1 393:1 581:1 # ισχαιμικού
1:1 8:1 23:1 24:1 43:1 49:1 92:1 93:1 103:2 127:1 148:1 152:1 195:1 197:1 259:1 355:1 473:1 492:1 648:1 665:1 925:1 # αιµορραγική παγκρεατίτιδα
1:2 3:1 11:1 19:2 23:1 24:1 34:2 36:1 41:1 42:1 44:1 49:1 62:1 63:1 65:1 91:1 92:1 95:1 97:1 103:2 110:1 113:1 129:1 140:1 167:1 177:1 182:1 228:1 232:1 259:1 265:1 268:1 284:1 317:1 341:1 355:1 374:1 380:1 418:1 492:1 525:1 555:1 631:1 665:1 680:1 855:1 859:1 949:1 # αιμορραγικού εγκεφαλικού αγγειακού επεισοδίου.
13:1 23:1 49:1 122:1 152:1 195:1 492:1 648:1 925:1 # αιµορροΐδες
1:1 5:1 6:1 8:1 10:1 23:1 30:1 80:1 152:1 164:1 195:1 271:1 281:1 508:1 648:1 876:1 925:1 # αιµοστατικοί
1:1 5:1 6:1 8:1 10:1 23:1 30:1 51:1 80:1 95:1 110:1 114:1 164:1 271:1 281:1 374:1 429:1 444:1 508:1 525:1 876:1 # αιμοστατικών μέσων
2:1 8:1 18:1 53:1 65:1 72:1 76:1 81:1 87:1 103:1 123:1 150:1 173:1 198:1 207:1 314:1 349:1 350:1 440:1 562:1 834:1 # αλλαγή χρώµατος τριχών
11:1 14:1 18:1 29:1 50:1 53:1 127:1 186:1 273:1 292:1 314:1 393:1 # άτριχα ποντίκια
18:1 51:1 53:1 81:1 112:1 145:1 149:1 217:1 221:1 243:1 301:1 314:1 369:1 472:1 614:1 757:1 871:1 # εκ τριχωτών κυττάρων,
120:1 260:1 456:1 662:1 # halofuginone
120:1 242:2 260:1 456:1 512:1 662:1 814:1 # halofuginone hydrobromide
4:1 8:1 17:1 24:1 43:1 56:1 128:1 135:1 180:1 214:1 426:1 451:1 468:1 # παρατηρηθεί
13:1 22:1 36:1 69:1 88:1 186:1 203:1 214:1 248:1 # σκληρο καψακιο
28:1 31:1 58:2 88:1 191:1 203:1 214:1 248:1 307:1 325:1 348:1 432:1 909:1 # ένα σκληρυµένο
1:1 4:1 6:1 10:1 19:1 24:1 25:1 30:1 60:1 94:1 146:1 159:1 174:1 235:1 252:1 287:1 322:1 423:1 477:1 629:1 776:1 778:1 791:1 822:1 863:1 903:1 # έχει δραστικότητα
375:1 505:1 636:1 # hasel
1:1 15:1 65:1 68:1 92:1 117:1 165:1 173:1 254:1 355:1 417:1 562:1 # αλλεργικά
21:1 25:1 40:1 48:1 56:1 199:1 367:1 474:1 524:1 586:1 677:1 707:1 858:1 887:1 935:1 974:1 # ασθενείς hbeag
14:1 50:1 105:1 146:1 179:1 329:1 334:1 486:1 622:1 # γονότυπο
10:1 15:1 27:1 45:1 83:1 88:1 106:1 121:1 187:1 250:1 280:1 768:1 # hdl χοληστερόλης
2:1 3:1 22:1 23:1 31:1 47:1 58:1 65:1 85:1 91:1 97:1 208:1 279:1 284:1 384:1 415:1 652:1 909:1 # κεφαλής και του αυχένα
4:1 7:1 9:1 65:1 67:1 85:1 91:1 97:1 117:1 138:1 237:1 284:1 415:1 886:1 # κάκωση της κεφαλής
14:1 28:1 50:1 52:1 65:1 91:1 118:1 132:1 775:1 # πονοκέφαλος.
9:1 33:1 45:1 48:1 59:1 69:1 83:1 140:1 154:1 192:1 311:1 333:1 339:1 461:1 543:1 573:1 699:1 713:1 962:1 # αξιολόγησης υγείας
2:1 4:1 8:1 9:1 15:1 33:1 38:1 45:2 48:1 59:1 69:1 83:1 115:1 123:1 140:1 145:1 154:1 166:1 192:1 301:1 311:1 333:1 339:1 461:1 462:1 543:1 573:1 588:1 663:1 699:1 713:1 812:1 962:1 # ερωτηματολόγιο αξιολόγησης υγείας
4:1 11:1 33:1 48:1 79:1 88:1 92:1 104:1 140:1 185:1 311:1 326:1 333:1 498:1 # οφέλη για την υγεία
10:1 31:1 33:1 41:1 48:1 50:1 59:1 63:1 82:1 140:1 152:1 188:1 192:1 264:1 311:1 333:1 354:1 895:1 979:1 # επιστήµονα υγείας
1:2 6:1 9:1 13:1 28:1 30:1 34:1 54:1 68:1 77:1 80:2 82:1 112:1 125:1 129:1 328:1 429:1 550:1 558:1 611:1 627:1 658:1 790:1 897:1 967:1 # νοσηλευτικο προσωπικο
1:1 7:1 13:1 15:1 17:1 19:1 28:1 43:1 44:1 48:1 50:1 65:1 69:1 71:1 109:1 124:1 135:1 140:1 235:1 255:1 333:1 356:1 371:1 464:1 474:1 555:1 628:1 707:1 775:1 869:1 927:1 # οι παροχείς υγειονοµικής περίθαλψης
34:1 36:1 85:1 265:1 # ακοής
1:1 3:1 4:2 5:1 6:1 7:1 9:1 10:1 11:1 13:1 16:1 20:1 30:1 34:1 35:1 36:2 44:1 58:1 59:1 63:1 67:1 71:1 75:1 82:1 84:1 85:1 99:1 114:1 138:1 139:1 148:1 153:1 157:1 166:1 172:1 176:1 188:1 189:1 197:1 205:1 220:1 236:1 237:1 238:1 251:1 257:1 265:1 272:1 279:1 284:1 287:1 335:1 337:1 414:1 423:1 492:1 538:1 552:1 568:1 670:1 678:1 697:1 715:1 733:1 785:1 797:1 865:1 879:1 955:1 # αυξημένη δακρύρροια, επιπεφυκίτιδα έκπτωση της ακουστικής οξύτητας
4:1 7:1 11:1 19:1 34:1 36:1 39:1 67:1 68:1 85:1 232:1 265:1 494:1 # απώλεια της ακοής
1:1 11:1 17:1 22:2 23:1 26:1 36:1 40:1 50:1 66:1 77:1 95:1 107:1 117:2 156:1 175:1 182:1 208:1 254:1 363:1 431:1 470:1 480:1 533:1 675:1 679:1 774:1 805:1 829:1 838:1 970:1 984:1 # καρδιακά και πνευμονικά
11:1 17:2 22:1 26:1 36:1 51:1 81:2 99:1 107:1 134:1 182:1 200:1 212:1 225:1 363:1 394:1 432:1 492:1 518:1 533:1 675:1 805:1 838:1 872:1 961:1 970:1 980:1 984:1 # των καρδιακών αρρυθμιών
11:1 13:1 17:1 22:1 26:1 36:1 45:1 54:1 80:1 89:2 107:1 125:1 132:1 158:1 182:1 202:1 219:1 363:1 403:1 533:1 550:1 675:1 790:1 805:1 838:1 970:1 984:1 # καρδιακές προσβολές
17:1 22:1 26:1 105:1 270:1 363:1 392:1 486:1 533:1 560:1 675:1 805:1 838:1 984:1 # καρδιά χτυπά
3:1 11:1 17:1 22:1 26:1 36:1 89:1 107:1 113:1 132:1 182:1 202:1 210:1 230:1 247:1 329:1 363:1 533:1 548:1 675:1 805:1 838:1 970:1 984:1 # καρδιακές νόσους
11:2 12:1 17:1 19:1 20:1 22:1 26:1 33:1 36:1 40:1 48:1 63:1 97:1 107:1 157:1 182:1 217:1 232:1 311:1 312:1 363:1 392:1 399:1 496:1 533:1 545:1 590:1 675:1 805:1 838:1 970:1 984:1 # καρδιακή ανεπάρκεια οξεία
305:1 815:1 # heart lung
11:1 17:1 20:1 22:1 26:1 36:1 87:1 107:1 182:1 190:1 251:1 363:1 496:1 502:1 533:1 590:1 675:1 699:1 805:1 838:1 970:1 984:1 # καρδιακή μάλαξη
4:2 5:1 7:1 11:1 17:1 20:1 22:1 26:1 36:1 55:1 59:1 67:1 75:1 85:1 107:1 139:1 146:1 182:1 220:1 252:1 257:1 327:1 329:1 335:1 363:1 364:1 384:1 496:1 533:1 552:1 590:1 667:1 675:1 805:1 838:1 970:1 984:1 # της καρδιακής συχνότητας
11:1 17:1 19:1 22:1 26:1 28:1 32:1 36:1 58:1 60:1 72:1 107:1 114:1 182:1 189:1 240:2 261:1 330:1 348:1 363:1 394:1 432:1 533:1 547:1 635:1 675:1 801:1 805:1 838:1 872:1 881:1 961:1 970:1 984:1 # καρδιακός ρυθμός μειωμένος,
11:1 17:1 22:1 26:1 28:1 36:1 58:1 60:1 72:1 107:1 114:1 166:1 182:1 189:1 240:2 251:1 279:1 330:1 348:1 363:1 394:1 432:1 533:1 568:1 635:1 675:1 801:1 805:1 838:1 865:1 872:1 879:1 881:1 955:1 961:1 970:1 984:1 # καρδιακός ρυθμός αυξημένος
11:1 17:1 22:1 26:1 36:1 38:1 60:1 64:1 77:1 107:1 175:1 182:1 235:1 247:1 330:1 347:1 363:1 533:1 675:1 742:1 805:1 838:1 970:1 984:1 # καρδιακό μόσχευμα σε
4:1 7:1 11:1 17:1 20:1 22:1 26:1 36:1 59:1 65:1 67:1 85:1 107:1 133:1 139:1 172:1 182:1 223:1 363:1 496:1 533:1 590:1 675:1 684:1 805:1 838:1 893:1 970:1 984:1 # της καρδιακής βαλβίδας
11:1 17:1 20:1 22:1 26:1 31:1 33:1 36:1 86:1 107:1 144:1 182:1 267:1 351:1 362:1 363:1 496:1 533:1 590:1 675:1 800:1 805:1 838:1 970:1 984:1 # καρδιακή αδυναμία
4:1 5:1 11:1 15:1 19:1 39:1 56:1 59:1 68:1 75:1 146:1 220:1 232:1 252:1 257:1 313:1 327:1 335:1 364:1 366:1 494:1 513:1 552:1 # απώλεια θερµότητας
1:1 15:1 34:1 42:1 56:1 113:1 118:1 129:1 167:1 290:1 313:1 366:1 371:1 869:1 # θερµικού σοκ
4:1 5:1 15:1 56:1 59:1 75:1 146:1 220:1 252:1 257:1 313:1 327:1 335:1 364:1 366:1 513:1 552:1 # θερµότητας
245:1 260:1 428:1 617:1 851:1 # heavy metal
5:1 17:1 65:1 87:1 114:1 133:1 173:1 308:1 408:1 562:1 # βαρέα μέταλλα
563:1 625:1 # heide
2:2 13:1 22:1 23:1 38:1 72:2 208:1 217:1 459:1 # μα το ύψος και το βάρος
2:1 3:1 6:1 11:1 12:1 40:1 47:1 77:1 83:1 120:1 137:1 181:1 204:1 261:1 273:1 408:1 429:1 480:1 502:1 545:1 771:1 941:1 # ανευρέθησαν σωμάτια του ηeinz
1:1 2:1 3:1 4:1 13:1 34:1 36:1 42:1 47:1 62:1 101:1 129:1 133:1 136:1 155:1 268:1 373:1 396:1 482:1 578:1 714:1 # ελικοβακτηριδίου του πυλωρού
2:1 3:1 47:1 52:1 216:1 246:1 251:1 375:1 379:1 407:1 422:1 450:1 456:1 489:1 634:1 932:1 # λοίμωξη του helicobacter pylori
1:1 22:1 62:1 268:1 498:1 891:1 # έλικα
5:1 6:1 13:1 14:2 17:1 23:1 71:1 74:1 75:1 95:1 105:1 110:1 112:1 118:1 221:1 276:1 291:1 334:1 360:1 374:1 466:1 472:1 525:1 614:1 701:1 736:1 757:1 839:1 871:1 927:1 983:1 # αιμοποιητική υποκυτταροβρίθεια
18:1 23:2 80:1 91:1 95:1 110:1 211:1 374:1 377:1 525:1 804:1 # αιμοσφαιρινουρία
1:1 23:1 24:1 49:1 92:1 95:1 103:1 110:1 355:1 374:1 492:1 525:1 665:1 # αιμορραγική
1:1 4:1 6:1 8:1 17:1 30:1 43:1 61:1 89:1 109:1 132:1 164:1 202:1 214:1 244:1 271:1 288:1 342:1 395:1 410:1 451:1 595:1 671:1 712:1 722:1 746:1 816:1 952:1 # ηπατικές αρτηρίες,
1:1 4:1 6:1 8:1 17:1 20:1 30:1 33:1 35:1 43:1 59:1 85:1 109:1 139:1 153:1 164:1 192:1 214:1 236:1 271:1 342:1 395:1 451:1 595:1 671:1 715:1 811:1 816:1 853:1 952:1 # ηπατικής αρτηρίας,
1:1 2:1 3:1 6:1 8:1 19:1 20:1 30:1 35:1 43:1 47:1 68:1 84:1 85:1 137:1 139:1 153:1 164:1 168:1 236:1 267:1 271:1 395:1 405:1 494:1 595:1 671:1 703:1 715:1 811:1 952:1 # ηπατικής δυσλειτουργίας
1:1 6:1 8:1 9:1 21:1 30:1 43:1 51:1 81:1 83:1 154:1 164:1 200:1 225:1 251:1 271:1 282:1 357:1 395:1 542:1 595:1 671:1 719:1 748:1 952:1 # αύξηση ηπατικών ενζύμων
1:1 6:1 7:1 8:1 9:1 18:1 20:1 30:1 35:1 41:1 43:1 85:1 96:1 139:1 148:1 153:1 164:1 236:1 271:1 395:1 452:1 488:1 595:1 671:1 678:1 715:1 758:1 811:1 952:1 # ηπατικής έκκρισης
1:1 6:1 8:1 9:1 20:1 30:1 35:1 43:1 46:1 138:1 153:1 164:1 213:1 237:1 271:1 395:1 595:1 671:1 811:1 952:1 # ηπατική ίνωση
1:1 6:1 7:1 8:1 20:1 30:1 35:1 43:1 85:1 139:1 153:1 164:1 236:1 271:1 299:1 395:1 527:1 595:1 671:1 715:1 811:1 952:1 # ηπατικής βλάβης
1:1 5:1 6:1 8:1 30:1 32:1 37:1 41:1 43:1 45:1 60:1 62:1 94:1 143:1 158:1 163:1 164:1 218:1 240:1 271:1 286:1 322:1 388:1 395:1 403:1 575:1 595:1 671:1 706:1 734:1 801:1 845:1 952:1 987:1 # ο ηπατικός μεταβολισμός
1:1 5:1 6:1 8:1 10:1 25:1 30:1 32:1 37:1 43:1 64:1 81:1 116:1 149:1 159:1 163:1 164:1 200:1 225:1 271:1 282:1 286:1 357:1 395:1 421:1 521:1 595:1 671:1 719:1 729:1 734:1 748:1 878:1 952:1 # ηπατικών μεταστάσεων
12:1 28:1 33:1 49:1 93:1 274:1 449:1 884:1 # ανορεξία
1:1 3:1 6:1 8:1 30:1 34:2 42:1 43:1 129:1 164:1 167:1 210:1 230:1 259:1 271:1 290:1 387:1 395:1 409:1 564:1 595:1 671:1 733:1 833:1 952:1 962:1 965:1 # ηπατικούς όγκους
4:1 6:1 8:1 43:1 70:1 79:1 104:1 127:1 172:1 197:1 306:1 383:1 395:1 402:1 473:1 515:1 520:1 534:1 595:1 671:1 952:1 # την ηπατίτιδα
6:1 8:1 42:1 43:1 59:1 69:1 70:1 127:1 172:1 197:1 306:1 383:1 395:1 402:1 473:1 515:1 520:1 534:1 595:1 671:1 893:1 952:1 # ιού ηπατίτιδας α
6:1 8:1 43:1 59:1 69:1 70:1 127:1 172:1 197:1 216:1 306:1 383:1 395:1 402:1 473:1 515:1 520:1 534:1 595:1 671:1 893:1 952:1 # ιοί ηπατίτιδας α
4:1 6:1 7:1 8:2 22:1 43:1 59:1 67:1 70:1 127:1 149:1 172:1 197:1 222:1 306:1 383:1 395:1 402:1 473:1 515:1 520:1 534:1 595:1 606:1 671:1 837:1 893:1 952:1 # κατά της ηπατίτιδας β
4:1 6:1 7:1 8:2 12:1 22:1 23:1 28:1 43:1 59:1 67:1 70:1 80:2 91:1 113:1 127:1 149:1 172:1 197:1 211:1 222:1 306:1 377:1 383:1 395:1 402:1 449:1 473:1 515:1 520:1 534:1 595:1 606:1 621:1 627:1 671:1 804:1 837:1 893:1 952:1 # ανοσοσφαιρίνη κατά της ηπατίτιδας β,
6:1 8:1 12:1 15:1 21:1 40:2 43:2 59:1 63:1 70:1 127:1 165:1 172:1 179:1 197:1 306:1 367:1 383:1 395:1 402:1 417:1 473:1 515:1 520:1 534:1 545:1 595:1 671:1 694:1 779:1 893:1 952:1 # επανενεργοποίησης ηπατίτιδας b,
6:1 8:1 43:1 59:1 62:1 69:1 70:1 127:1 172:1 197:1 250:1 303:1 306:1 310:1 383:1 395:1 402:1 473:1 515:1 520:1 534:1 595:1 671:1 893:1 952:1 # εμβόλιο ηπατίτιδας β.
4:1 6:1 8:1 22:1 23:1 43:1 70:1 79:1 104:1 127:1 172:1 197:1 208:1 306:1 383:1 395:1 402:1 473:1 515:1 520:1 534:1 595:1 671:1 952:1 # και την ηπατίτιδα d,
6:1 8:1 43:1 70:1 127:1 172:1 197:1 306:1 383:1 395:1 402:1 473:1 515:1 520:1 534:1 595:1 671:1 952:1 # ηπατίτιδα ε ή
2:2 3:1 5:1 8:2 11:1 17:1 22:1 23:1 24:1 26:1 43:1 45:1 47:1 51:2 72:1 88:1 89:1 99:1 107:1 121:1 123:1 134:1 145:1 150:1 151:1 180:1 208:1 350:1 353:1 360:1 378:1 587:1 595:1 613:1 639:1 652:1 681:1 747:1 792:1 793:1 794:1 796:1 807:1 821:1 835:1 867:1 898:1 907:1 947:1 # 14 διαταραχές του ήπατος και των χοληφόρων
2:2 3:1 5:1 8:2 17:1 22:1 43:1 47:1 57:1 76:1 112:1 118:1 123:1 186:1 207:1 221:1 363:1 395:1 399:1 472:1 523:1 544:1 595:1 614:1 671:1 757:1 839:1 871:1 920:1 952:1 # του ηπατοκυτταρικού καρκινώµατος
2:1 201:1 215:1 636:1 818:1 # το hepsera,
3:1 50:1 66:1 70:1 179:1 215:1 228:1 380:1 418:1 431:1 622:1 # γονιδίου her2
215:1 260:1 932:1 # herbal drug
1:1 6:1 22:1 30:1 36:1 38:1 112:1 117:1 217:1 229:1 254:1 400:1 414:1 554:1 558:1 565:1 656:1 658:1 996:1 # φυτικά φάρμακα
1:1 5:1 6:1 7:1 8:1 9:1 13:1 20:1 30:1 35:1 38:1 54:1 68:1 77:2 84:1 85:1 96:1 97:1 112:1 115:1 116:1 125:1 139:1 143:1 151:1 153:1 236:1 248:1 414:1 498:1 558:1 579:1 641:1 658:1 715:1 856:1 897:1 915:1 1001:1# σκευάσματα φυτικής προέλευσης
1:1 13:1 19:1 28:1 50:1 69:1 70:1 71:1 88:1 103:1 140:1 178:1 203:1 212:1 214:1 341:1 555:1 581:1 631:1 680:1 775:1 830:1 855:1 # κληρονομικού αγγειοοιδήματος
1:1 11:1 13:1 19:1 25:1 28:1 40:1 50:1 58:1 88:1 199:1 203:1 214:1 232:1 255:1 371:1 586:1 637:1 775:1 869:1 937:1 # κληρονοµική ασθένεια
1:1 13:2 23:1 28:1 31:1 50:1 57:1 80:1 88:1 108:1 110:1 137:1 178:1 203:1 212:1 214:1 374:1 486:1 550:1 566:1 581:1 775:1 899:1 # κληρονομική τυροσιναιμία
215:1 604:1 798:1 # herpes
5:1 10:1 24:1 75:1 138:1 257:1 336:1 354:1 698:1 832:1 979:1 # έρπητα ζωστήρα
5:1 59:1 273:1 552:1 # γάτας
215:1 450:1 # hertforshire
13:1 15:1 21:1 27:1 37:1 100:1 140:1 187:1 412:1 516:1 559:1 664:1 # ετερογενή
3:2 10:1 15:1 27:2 37:1 52:1 100:1 101:1 106:1 121:1 179:1 187:1 210:1 219:1 230:1 250:1 280:1 320:1 516:1 537:1 768:1 778:1 917:1 # ετερόλογου στελέχους
18:1 49:1 69:1 71:1 258:1 274:1 385:1 591:1 618:1 619:1 # η εξαφθοριοισοπροπανόλη
12:1 # εαν
4:1 5:1 59:1 75:1 85:1 146:1 176:1 220:1 252:1 257:1 327:1 328:1 329:1 335:1 364:1 415:1 552:1 628:1 # υψηλής πυκνότητας (hdl)
28:1 55:1 332:1 384:1 667:1 # υψίσυχνο
2:1 3:1 47:1 52:1 216:1 251:1 810:1 # λοίµωξη του
28:1 46:1 52:1 64:1 73:1 86:1 126:1 190:1 267:1 272:1 317:1 607:1 725:1 # σε µεγάλο κίνδυνο
3:1 17:1 19:1 27:1 28:1 29:1 42:1 43:1 50:1 52:1 57:1 61:1 69:1 97:1 103:1 126:1 135:1 140:1 161:1 179:1 186:1 259:1 285:1 292:1 302:1 317:1 328:1 340:1 341:1 442:1 535:1 539:1 544:1 555:1 622:1 628:1 631:1 680:1 744:1 855:1 960:1 # παράγοντες υψηλού κινδύνου αγγειοεγκεφαλικών
28:1 39:1 46:1 86:1 119:1 126:1 194:1 267:1 272:1 328:1 573:1 607:1 628:1 725:1 # υψηλό κίνδυνο από
23:1 33:1 41:1 77:1 83:1 181:1 199:1 233:1 328:1 361:1 415:1 500:1 628:1 941:1 964:1 985:1 # υψηλή ευαισθησία
37:1 93:1 137:1 240:2 277:1 328:1 573:1 628:1 # υψηλός πυρετός
10:1 14:1 64:1 80:2 113:1 277:1 328:1 508:1 573:1 621:1 628:1 975:1 # σε υψηλό ποσοστό,
3:1 13:1 16:1 46:1 78:1 211:1 380:1 411:1 443:1 # ιρουδίνη
5:2 7:1 10:2 12:1 16:1 29:1 41:2 46:1 51:1 66:1 78:1 103:1 111:1 131:1 144:1 196:1 264:2 281:1 319:1 351:1 465:1 598:1 692:1 944:1 # ανταγωνιστής ισταμίνης
5:1 10:1 13:1 16:1 41:1 46:1 78:1 174:1 263:1 264:1 281:1 356:1 373:1 443:1 578:1 594:1 659:1 # ∆ιυδροχλωρική ισταµίνη
3:1 4:1 5:1 6:1 7:1 10:2 14:1 16:1 39:1 41:1 44:1 46:1 68:1 77:1 78:1 90:1 101:1 111:1 144:1 145:1 264:1 281:1 287:1 319:1 331:1 336:1 351:1 394:1 572:1 661:1 897:1 937:1 # τη στιγμή που η απελευθέρωση ισταμίνης
1:2 6:1 10:1 13:1 16:1 18:2 20:1 28:1 35:1 41:1 46:1 50:1 70:1 78:1 95:1 141:2 174:2 264:1 287:1 306:1 356:1 373:1 380:1 443:1 507:1 578:1 659:1 679:1 775:1 # μονοϋδρική υδροχλωρική ιστιδίνη
2:1 3:1 47:1 260:1 352:1 358:2 368:1 491:1 505:1 688:1 738:2 # cladophialophora, του histoplasma
2:1 10:1 41:1 74:1 116:1 143:1 169:1 171:1 264:1 299:1 676:1 844:1 # ιστοπλάσμωσης,
1:1 2:1 10:1 18:1 20:1 35:1 41:1 49:1 141:1 169:1 264:1 507:1 591:1 # ιστορική
1:1 2:1 10:1 18:1 34:1 41:1 42:1 49:1 129:1 141:1 167:1 169:1 264:1 290:1 591:1 # ιστορικού
1:1 2:1 10:1 15:1 18:1 41:1 49:1 60:1 65:1 68:1 81:1 92:1 94:1 141:1 165:1 169:1 173:1 264:1 417:1 518:1 562:1 591:1 980:1 # ιστορικό αλλεργιών
728:1 # hiv 1
2:1 4:1 7:1 10:1 12:1 25:1 29:1 31:1 45:1 59:1 147:1 159:1 169:1 219:1 251:1 285:1 436:1 728:1 812:1 849:1 # αναστολέας σύντηξης hiv
52:1 216:1 251:1 634:1 728:1 # λοίμωξη hiv,
1:1 6:1 16:1 17:1 23:1 30:1 31:1 46:1 48:1 60:1 75:1 94:1 291:1 322:1 372:1 566:1 728:1 870:1 928:1 # είναι hiv αρνητικό,
2:1 4:1 7:1 10:1 12:1 25:1 31:1 45:1 51:1 67:1 147:1 159:1 169:1 219:1 728:1 812:1 849:1 # αναστολέων της hiv
2:1 7:1 9:1 10:1 12:1 25:1 27:1 31:1 45:1 54:1 96:1 116:1 145:1 147:1 159:1 169:1 219:1 301:1 448:1 588:1 668:1 728:1 812:1 820:1 849:1 896:1 # hiv αναστολέα πρωτεάσης
2:1 4:1 7:2 9:1 10:1 12:1 25:1 27:1 31:1 45:1 48:1 54:1 67:1 68:1 71:1 96:1 116:1 145:1 147:1 159:1 169:1 301:1 448:1 474:1 588:1 668:1 707:1 728:1 812:1 820:1 849:1 896:1 # οι αναστολείς της hiv πρωτεάσης
25:1 33:1 38:1 98:1 110:1 118:1 186:1 233:1 500:1 711:1 728:1 931:1 # δοκιμασία hiv
2:1 11:1 15:1 24:1 33:1 39:1 44:1 48:1 56:1 92:1 294:1 311:1 313:1 326:1 331:1 343:1 475:1 490:1 497:1 503:1 506:1 509:1 522:1 700:1 716:1 728:1 737:1 741:1 753:1 770:1 783:1 825:1 862:1 # η θεραπεία για το hiv
1:1 49:1 60:1 94:1 127:1 183:1 228:1 342:1 386:1 728:1 # hiv ιικό φορτίο
5:1 8:1 12:1 76:1 151:1 207:1 274:1 532:1 618:1 # εξανθήµατα
45:1 52:1 71:1 179:1 186:1 256:1 546:1 572:1 678:1 # ςέκιγολοιβ
120:1 368:1 512:1 727:1 814:1 # hominis
10:1 27:1 51:1 63:1 82:1 84:1 118:1 152:1 188:1 221:1 238:1 255:1 280:1 538:1 745:1 951:1 # επιπέδων οµοκυστεΐνης
6:1 10:1 28:1 39:1 57:1 84:1 95:1 118:1 119:1 178:1 194:1 221:1 287:1 478:1 538:1 # από ομοκυστινουρία
21:1 89:1 95:1 100:1 140:1 178:1 460:1 559:1 # ομογενές
4:1 27:1 61:1 71:1 75:1 95:1 146:1 178:1 220:1 252:1 327:1 442:1 683:1 # ομοιότητες
21:1 25:1 40:1 48:1 56:1 73:1 179:1 199:1 255:1 333:1 367:1 474:1 513:1 524:1 586:1 677:1 707:1 858:1 887:1 935:1 968:1 974:1 # ασθενείς µε οµόζυγο
1:1 10:1 15:1 21:1 34:1 39:1 44:1 45:1 71:1 83:1 88:1 100:1 105:1 119:1 121:1 124:1 129:1 140:1 178:1 179:1 194:1 330:1 333:1 412:1 445:1 559:1 632:1 968:1 # από ομόζυγο οικογενή υπερχοληστερολαιμία
1:1 10:1 15:1 21:1 34:1 44:1 45:1 71:1 83:1 88:1 100:1 105:1 121:1 124:1 129:1 140:1 179:1 255:1 333:1 412:1 445:1 513:1 559:1 632:1 968:1 # οµόζυγο οικογενή υπερχοληστερολαιµία
10:1 52:1 80:1 103:1 155:1 221:1 259:1 277:1 508:1 609:1 975:1 # αγκυλοστόµων
1:1 49:1 50:1 66:1 95:1 117:1 156:1 229:1 254:1 431:1 679:1 774:1 # ορμονικά
1:1 5:1 8:1 11:1 17:1 20:1 24:1 26:1 35:1 49:1 50:1 66:1 95:1 107:1 151:1 156:1 180:1 229:1 353:1 360:1 378:1 431:1 574:1 613:1 639:1 679:1 681:1 747:1 774:1 792:1 793:1 794:1 796:1 807:1 821:1 835:1 867:1 898:1 907:1 947:1 # ορμονική διαταραχή
40:1 49:1 61:1 102:1 229:1 330:1 487:1 # ορμόνες
120:2 241:1 253:1 450:1 519:1 994:1 # hormone binding
7:1 16:1 49:1 102:1 111:1 229:1 330:1 413:1 # ορμόνης
7:1 16:1 44:1 49:1 63:1 102:1 111:1 172:1 227:1 229:1 330:1 413:1 689:1 723:1 726:1 # επίπεδα ορμόνης
44:1 49:1 50:1 51:1 63:1 81:1 95:1 99:1 134:1 172:1 227:1 229:1 523:1 679:1 689:1 723:1 726:1 # επίπεδα των ορμονών
120:1 241:1 253:1 315:1 375:1 450:1 479:1 505:1 809:1 # hormone releasing
15:1 24:1 28:1 49:1 50:1 56:1 152:1 294:1 313:1 366:1 497:1 630:1 775:1 895:1 # ορµονοθεραπεία
3:2 5:1 13:1 14:2 29:1 50:1 54:1 90:2 121:1 125:1 196:1 210:1 230:1 292:1 336:1 569:1 723:1 # ίππους που προέρχονται
241:1 450:1 491:1 # horton
2:2 3:1 14:1 17:1 28:1 34:2 36:1 47:1 48:1 71:1 73:1 74:1 76:1 80:1 91:1 113:1 118:1 228:1 255:1 265:1 276:1 366:1 397:1 466:1 621:1 627:1 701:1 769:1 894:1 900:1 # το φαρµακοποιό του νοσοκοµείου,
1:1 2:1 3:1 13:1 28:1 32:1 34:1 47:1 48:1 54:1 60:1 80:2 82:1 94:1 113:1 118:1 125:1 178:1 228:1 429:1 550:1 621:1 627:1 790:1 # προσωπικό του νοσοκομείου
2:1 10:1 28:1 32:1 34:1 48:1 80:1 113:1 118:1 169:1 178:1 228:1 465:1 573:1 621:1 627:1 962:1 # στο νοσοκομείο λόγω
28:1 32:1 33:1 34:1 48:1 80:1 113:1 118:1 178:1 311:1 621:1 627:1 # νοσοκομεία
3:1 10:1 13:1 21:1 41:1 66:1 112:1 149:1 217:1 221:1 264:1 312:1 354:1 411:1 472:1 614:1 692:1 757:1 871:1 979:1 # κυττάρου ξενιστή
1:1 15:1 18:2 20:1 35:1 44:1 49:1 55:1 124:1 141:1 162:1 175:1 183:1 298:1 318:1 344:1 386:1 507:1 531:1 657:1 705:1 848:1 # εχθρική συμπεριφορά
2:1 3:1 47:1 # του htlv- 1.
226:1 260:1 406:1 456:1 580:1 798:1 # humalog kwikpen
12:1 28:1 57:1 82:1 87:1 190:1 298:1 349:1 478:1 532:1 # ανθρώπινο γάλα
2:1 12:1 16:1 22:1 46:1 50:1 57:1 65:1 82:1 108:1 168:1 298:1 321:1 349:1 455:1 532:1 703:1 806:1 938:1 # 12/ 31 η ανθρώπινη καλσιτονίνη
1:1 5:1 12:1 16:1 17:1 18:1 20:1 24:1 35:1 57:1 82:1 112:1 141:1 144:1 221:1 298:1 349:1 360:1 401:1 472:1 507:1 532:1 614:1 757:1 766:1 813:1 839:1 871:1 938:1 950:1 983:1 # ανθρώπινη κυτταρική γραμμή
2:1 10:1 12:1 31:1 33:1 48:1 57:1 71:1 82:1 169:1 235:1 298:1 311:1 349:1 532:1 # ανθρώπινα στοιχεία
12:1 28:1 57:1 82:1 298:1 349:1 432:1 439:1 478:1 532:1 751:1 # ανθρώπινο έµβρυο
3:1 12:3 28:2 40:1 42:1 57:1 63:1 69:1 80:1 82:1 113:1 298:1 302:1 349:1 392:1 449:1 478:1 532:1 545:1 621:1 627:1 # ανθρώπινου ιού ανοσοανεπάρκειας
7:1 12:3 16:1 28:1 40:1 42:1 57:1 63:1 69:1 80:1 82:1 111:1 113:1 298:1 349:1 387:1 392:1 409:1 449:1 532:1 545:1 621:1 627:1 938:1 # ιούς ανθρώπινης ανοσοανεπάρκειας
3:1 7:2 12:1 16:2 46:1 57:2 78:1 82:1 111:2 113:1 155:1 193:1 298:1 319:1 349:1 485:1 532:1 548:1 691:1 827:1 938:1 # ανθρώπινης ινσουλίνης.
3:1 4:1 12:1 16:2 46:1 57:2 78:1 79:1 82:1 104:1 113:1 155:1 193:1 298:1 349:1 485:1 532:1 548:1 691:1 827:1 938:1 # την ανθρώπινη ινσουλίνη nph
5:1 7:1 12:1 15:2 16:1 27:1 29:1 34:1 57:2 68:1 77:1 82:1 102:1 106:1 111:1 112:1 118:1 176:1 187:1 221:1 298:1 349:1 420:1 472:1 514:1 532:1 539:1 596:1 614:1 732:1 757:1 768:1 839:1 871:1 897:1 938:1 # ανθρώπινης λευκοκυτταρικής ιντερφερόνης,
1:1 12:2 16:1 23:1 28:1 45:1 52:1 57:1 69:1 80:2 82:1 84:1 91:1 92:1 100:1 108:1 113:1 211:1 256:1 298:1 320:1 349:1 355:1 377:1 414:1 449:1 453:1 532:1 600:1 621:1 627:1 687:1 740:1 804:1 828:1 831:1 857:1 938:1 # ανθρώπινη φυσιολογική ανοσοσφαιρίνη
3:1 12:1 14:1 27:1 32:1 61:1 64:1 90:1 101:1 210:1 219:1 230:1 298:1 308:1 349:1 442:1 532:1 537:1 696:1 799:1 840:1 # μελέτες σε ανθρώπους
2:1 76:1 255:1 273:1 # άτοµα
2:1 3:1 10:1 12:1 28:1 41:1 42:1 57:1 82:1 169:1 264:1 298:1 302:1 349:1 387:1 409:1 478:1 532:1 # ανθρώπινους ιστούς
2:1 10:1 12:1 28:1 41:1 57:1 71:1 82:1 169:1 216:1 264:1 298:1 349:1 478:1 532:1 # ανθρώπινοι ιστοί,
12:1 24:1 31:1 42:1 57:1 82:1 298:1 349:1 532:1 670:1 # ανθρώπινα ούρα
15:1 18:1 44:1 50:1 52:1 106:1 124:1 162:1 173:1 190:1 318:1 333:1 401:1 459:1 546:1 # υγρό περιβάλλον
2:1 32:1 201:1 359:1 512:1 580:1 # με το humira
120:1 379:1 580:1 # humulin
120:1 379:1 580:1 # humulin r
305:1 # hungary
215:1 231:1 624:1 # hunter
1:1 3:1 12:1 24:1 52:1 65:1 66:1 72:1 137:1 156:1 157:1 361:1 405:1 463:1 808:1 # υαλουρανικού οξέος
2:1 120:1 283:1 529:1 704:1 # το hycamtin.
3:1 17:1 92:1 165:1 193:1 228:1 324:1 418:1 # αργιλίου 2
242:1 305:1 375:1 529:1 883:1 # hydrocarbon gel
1:1 13:1 18:1 141:1 157:1 174:1 356:1 373:1 443:1 578:1 659:1 # υδροχλωρικό οξύ
1:1 13:1 18:1 26:1 38:1 72:1 141:1 157:1 160:1 174:1 175:1 190:1 270:1 356:1 373:1 443:1 560:1 578:1 659:1 875:1 # διάλυμα υδροχλωρικού οξέος.
13:2 174:1 356:1 373:1 443:1 578:1 630:1 659:1 # υδροχλωροθειαζίδη η
231:1 241:1 242:1 283:1 323:1 407:1 416:1 422:1 450:1 481:1 818:1 883:1 995:1 # hydrocortisone aceponate
1:1 6:1 13:1 20:1 34:1 35:1 49:1 118:1 157:1 174:1 342:1 443:1 461:1 659:1 846:1 861:1 1000:1 # οξική υδροκορτιζόνη
1:1 3:1 6:1 13:1 18:1 20:1 34:1 35:1 49:1 85:1 112:1 118:1 137:1 139:1 141:1 158:1 174:1 236:1 342:1 443:1 486:1 507:1 659:1 846:1 # βουτυρικής υδροκορτιζόνης
13:1 88:1 100:1 174:1 443:1 498:1 659:1 # υδρογέλη
2:1 3:2 13:2 15:1 26:1 28:1 44:1 47:1 48:1 100:1 102:1 105:1 124:1 157:1 174:1 223:1 302:1 312:1 443:1 445:1 632:1 659:1 664:1 755:1 823:1 # υπεροξείδιο του υδρογόνου
1:1 6:1 13:1 23:1 30:1 50:1 60:1 69:1 87:1 94:1 100:1 112:1 114:1 174:1 179:1 213:1 261:1 322:1 414:1 443:1 498:1 558:1 622:1 658:1 659:1 # έλαιο φυτικό υδρογονωμένο
2:1 3:2 8:1 13:1 19:1 31:1 47:1 53:1 70:1 109:1 157:1 174:1 228:2 312:1 380:1 418:1 443:1 446:1 645:1 659:1 # υδροξειδίου του νατρίου
242:1 519:1 563:1 580:1 623:1 625:1 934:1 # hydroxide, sodium
2:1 3:2 8:1 18:1 31:1 42:1 47:1 53:1 69:1 109:1 121:1 228:1 373:1 418:1 578:1 619:1 645:1 # του νατρίου, χλωριούχο
10:1 32:1 68:1 130:1 155:1 336:1 435:1 567:1 655:1 # μεθυλεστέρας
13:1 17:1 22:1 157:1 174:1 176:1 363:1 443:1 659:1 # υδροξυκαρβαμίδη
13:1 19:1 23:1 64:1 142:1 157:1 174:1 289:1 297:1 317:1 361:1 389:1 435:1 443:1 454:1 511:1 615:1 659:1 # εγχύσεις υδροξυαιθυλενικού
13:1 66:1 73:1 86:1 157:1 174:1 195:1 443:1 659:1 # η υδροξυνιµεσουλίδη
242:2 375:1 416:1 456:1 540:1 623:1 636:1 777:1 815:1 # hydroxypropyl cellulose
13:2 54:1 74:1 105:1 125:1 157:1 174:1 433:1 443:1 659:1 # υδροξυπροπυλομεθυλοκυτταρίνη,
15:1 21:1 27:1 32:1 145:1 175:1 187:1 205:1 329:1 391:1 # υμενόπτερων
15:2 44:1 45:1 68:1 105:1 121:1 124:1 432:1 445:1 632:1 # η υπερχολερυθριναιμία
15:2 44:1 45:1 68:1 105:1 121:1 124:1 432:1 445:1 632:1 # υπερχολερυθριναιμία
10:1 15:1 24:1 25:1 44:1 105:1 124:1 130:1 294:1 445:1 458:1 477:1 632:1 # υπερασβεσταιµία
2:1 3:1 47:1 # του
1:1 9:1 15:1 20:1 35:1 44:1 45:1 62:1 105:1 124:1 138:1 145:1 158:1 174:1 223:1 237:1 268:1 284:1 388:1 403:1 445:1 632:1 930:1 # υπερβολική εφίδρωση
15:1 36:1 44:1 65:1 87:1 105:1 124:1 136:1 165:1 295:1 417:1 445:1 482:1 632:1 892:1 936:1 # υπεργαλακταιμία
5:1 9:1 15:1 25:1 44:1 62:1 70:1 82:1 105:2 124:1 172:1 238:1 336:1 342:1 376:1 383:1 421:1 445:1 632:1 745:1 # υπέρταση, υπερλιπιδαιµία
12:1 15:1 40:1 44:1 48:1 56:1 62:1 66:1 70:1 77:1 82:1 105:1 124:1 172:1 238:1 383:1 394:1 445:1 480:1 483:1 632:1 667:1 808:1 # ανιχνευθεί υπερλιπιδαιµία,
1:1 5:1 9:1 11:1 15:1 17:2 18:1 22:2 26:1 33:1 44:1 84:1 107:1 124:1 141:1 162:1 176:1 318:1 353:1 363:2 380:1 533:2 579:1 675:2 678:1 760:2 805:1 838:2 847:1 891:1 984:1 # περικαρδιακή έκχυση ταχυκαρδία
15:1 19:1 44:1 56:1 69:1 73:1 105:1 124:1 366:1 445:1 632:1 655:1 841:1 # υπερµεθειονιναιµία
2:1 3:1 15:1 25:1 33:1 44:1 47:1 87:1 105:1 124:1 171:1 233:1 445:1 500:1 632:1 711:1 780:1 # υπερπλασία του
13:1 15:1 36:1 44:1 45:1 54:1 87:1 105:1 124:1 125:1 445:1 632:1 892:1 # υπερπρολακτιναιµία
15:1 44:1 93:1 105:1 124:1 137:1 274:1 445:1 632:1 884:1 # υπερπυρεξία
3:1 15:1 44:1 64:1 105:1 124:1 274:1 361:1 445:1 632:1 # υπερσεξουαλικότητα
3:1 5:1 9:1 25:1 86:1 105:1 121:1 336:1 342:1 376:1 421:1 438:1 745:1 778:1 # έχουν υπέρταση,
5:1 9:1 19:1 25:1 56:1 57:1 63:1 70:1 82:1 105:1 122:1 188:1 213:1 336:1 342:1 376:1 421:1 745:1 # επιδεινωθείσα υπέρταση
1:1 5:1 9:1 20:1 25:1 35:1 40:1 50:1 66:1 77:1 95:1 105:1 156:1 175:1 336:1 342:1 376:1 421:1 431:1 470:1 480:1 574:1 679:1 745:1 774:1 829:1 # υπέρταση η πνευμονική
5:1 9:1 16:1 19:1 21:1 25:1 32:1 105:1 185:1 324:1 336:1 342:1 376:1 391:1 419:1 420:1 421:1 495:1 573:1 745:1 756:1 842:1 # υπέρταση οφειλόμενη
5:1 9:1 15:1 24:1 25:1 33:1 39:1 44:1 48:1 56:1 105:1 294:1 311:1 313:1 331:1 336:1 342:1 343:1 376:1 421:1 475:1 490:1 497:1 503:1 506:1 509:1 522:1 700:1 716:1 737:1 741:1 745:1 753:1 770:1 783:1 825:1 862:1 # υπέρταση θεραπεία
4:1 5:1 9:1 11:1 17:1 18:1 20:1 25:1 36:1 105:1 182:1 214:1 336:1 342:2 376:1 382:1 421:1 451:1 496:1 590:1 660:1 745:1 816:1 873:1 # υπέρταση, αρτηριακή
1:1 5:1 15:1 25:1 44:1 51:1 64:1 105:1 108:1 109:1 124:1 148:1 200:1 282:1 332:1 342:1 421:1 445:1 521:1 632:1 772:1 802:1 878:1 # υπερτασικών κρίσεων
2:1 15:1 33:1 44:1 50:1 105:1 124:1 321:1 342:1 445:1 455:1 632:1 # υπερτονία
15:1 44:1 53:1 105:1 109:1 124:1 138:1 342:1 445:1 632:1 # υπερτρίχωση
12:1 15:2 18:1 31:1 44:1 48:1 53:1 56:1 105:1 124:1 147:1 160:1 258:1 314:1 342:1 346:1 420:1 445:1 483:1 572:1 632:1 643:1 718:1 732:1 # αναφερθεί υπερτριγλυκεριδαιμία
1:1 13:1 15:1 17:1 22:1 26:1 44:1 53:1 69:1 74:1 105:1 118:1 124:1 185:1 342:1 363:1 370:1 445:1 467:1 533:1 576:1 605:1 632:1 675:1 803:1 805:1 838:1 963:1 984:1 # υπερτροφική µυοκαρδιοπάθεια
5:1 15:1 44:1 105:1 124:1 168:1 263:1 309:1 445:1 594:1 632:1 # υπερβιταµίνωση a
1:1 2:1 5:1 8:2 10:1 11:1 17:1 18:1 24:1 34:1 40:1 42:1 55:1 72:1 76:1 77:1 84:1 89:1 123:1 129:1 137:1 141:1 150:1 151:1 167:1 180:1 207:1 290:1 350:1 353:1 354:1 360:1 378:1 480:1 538:1 549:1 613:1 639:1 652:1 747:1 771:1 792:1 793:1 794:1 796:1 807:1 821:1 834:1 835:1 867:1 979:1 # ∆ιαταραχές νευρικού συστήµατος
11:1 28:1 71:1 437:1 470:1 615:1 # ∆ύσπνοια
23:1 33:1 41:1 43:1 83:1 105:1 181:1 199:1 233:1 500:1 941:1 964:1 985:1 # υπαισθησία
14:1 22:1 23:1 100:1 105:1 110:1 122:1 160:1 176:1 208:1 334:1 346:1 374:1 593:1 643:1 929:1 # ν δε υπογλυκαιμία
9:1 12:1 14:1 22:1 23:1 24:1 25:1 29:1 100:1 105:1 127:1 131:1 160:1 174:1 176:1 195:1 208:1 223:1 334:1 346:1 376:1 477:1 593:1 643:1 648:1 903:1 929:1 # υπογλυκαιµική αντίδραση
14:1 21:1 22:1 23:1 32:1 42:1 49:1 100:1 105:1 110:1 121:1 128:1 160:1 176:1 179:1 208:1 334:1 346:1 374:1 390:1 391:1 430:1 542:1 593:1 643:1 826:1 918:1 929:1 # χορηγούμενους υπογλυκαιμικούς
14:1 26:1 31:1 41:1 50:1 100:1 105:1 179:1 334:1 362:1 622:1 # υπογοναδισµό
14:2 25:1 26:1 31:2 41:1 50:2 55:1 64:1 86:1 98:1 100:2 105:2 126:1 170:1 179:2 266:1 267:1 275:1 334:2 361:1 362:2 513:1 622:2 725:1 788:1 916:1 # υπογοναδοτροφικό υπογοναδισµό σε συνδυασµό
8:1 11:1 14:1 18:1 23:1 31:1 50:1 53:1 105:1 314:1 334:1 382:1 645:1 # υπονατριαιμία
5:1 8:1 14:1 91:1 105:1 138:1 151:1 185:1 334:1 377:1 786:1 # υποφωσφαταιμία
14:1 27:1 54:1 74:1 105:1 145:1 301:1 334:1 588:1 668:1 820:1 896:1 # υποπρωτεϊναιμία
2:2 4:1 5:1 7:1 8:2 10:1 15:1 22:1 25:1 44:1 45:1 67:1 76:1 100:1 123:1 124:1 151:1 159:1 169:1 207:1 222:1 366:1 415:1 421:1 437:1 650:1 769:1 812:1 834:1 # καταστολή της σπερµατογένεσης
1:1 5:2 6:1 8:1 9:1 10:1 25:1 30:1 49:1 80:1 105:1 119:1 146:1 164:1 271:1 281:1 376:1 385:1 421:1 508:1 718:1 876:1 # υπόταση ορθοστατική
1:1 5:2 6:1 8:1 9:1 10:1 16:1 19:1 25:1 30:1 32:1 49:1 58:1 80:1 105:1 114:1 119:1 146:1 164:1 189:1 261:1 271:1 281:1 337:1 376:1 385:1 421:1 508:1 547:1 697:1 718:1 876:1 # υπόταση, μειωμένη ορθοστατική
14:1 22:1 23:1 100:1 105:1 110:1 208:1 259:1 334:1 351:1 374:1 # υποογκαιμία
13:2 54:1 74:1 105:1 125:1 157:1 174:1 433:1 443:1 659:1 # υδροξυπροπυλοκυτταρίνη
8:1 11:1 13:1 21:1 53:1 100:1 140:1 370:1 378:1 412:1 559:1 645:1 # ιατρογενή
245:1 246:1 262:1 283:1 406:1 428:1 553:1 580:1 814:1 # ibritumomab tiuxetan
3:1 4:1 7:1 9:1 13:1 54:1 67:1 91:1 105:1 125:1 158:1 185:1 247:1 269:1 457:1 546:1 605:1 # δόση της ιβουπροφαίνης
4:1 12:1 33:1 41:1 79:1 87:1 104:1 126:1 380:1 # την ισλανδία
13:1 15:1 27:1 72:1 136:1 187:1 664:1 # ίκτερος
1:2 6:1 8:1 12:1 13:1 30:1 38:1 60:2 66:1 70:1 72:1 94:2 115:1 156:1 164:1 172:1 217:1 261:1 271:1 322:1 383:1 429:1 459:1 597:1 724:1 754:1 808:1 # ιδανικό σωματικό βάρος
3:1 13:1 36:1 204:1 217:1 411:1 # σακχάρου
10:1 12:1 31:1 103:1 109:1 147:1 213:1 332:1 373:1 752:1 # αναγνωρίστηκε
26:1 32:1 43:1 69:1 70:1 74:1 224:1 447:1 576:1 # με ιδιοπαθή
19:1 26:1 43:1 69:2 70:1 74:1 89:1 103:1 140:1 216:1 223:1 224:1 293:1 341:1 447:1 555:1 576:1 631:1 680:1 817:1 855:1 937:1 # ιδιοπαθές αγγειοοίδημα
6:1 12:1 19:1 24:1 26:1 29:1 55:1 64:1 69:1 70:2 80:1 116:1 131:1 148:1 161:1 174:1 184:1 239:1 259:1 297:1 306:1 333:1 447:1 576:1 729:1 749:1 764:1 # ιδιοσυγκρασιακές αντιδράσεις
38:1 347:1 860:1 # σχήμα ifl
6:1 12:1 29:1 41:1 99:1 131:1 184:1 239:1 261:1 273:1 429:1 502:1 610:1 731:1 # iga αντισωμάτων
4:1 7:1 67:1 # της igfbp- 3
38:1 261:1 498:1 517:1 578:1 724:1 # igg μυέλωμα
7:1 12:1 68:1 251:1 274:1 404:1 469:1 # ανάφλεξης
1:1 15:1 44:1 45:1 62:1 105:1 117:1 124:1 158:1 201:1 254:1 268:1 388:1 403:1 445:1 551:1 632:1 # υπερβολικά il- 1ra
3:1 14:1 19:1 21:1 25:1 40:1 56:1 81:1 90:1 199:1 367:1 518:1 524:1 586:1 677:1 858:1 887:1 974:1 980:1 # ασθενειών που
9:1 40:1 58:1 130:1 441:1 637:1 906:1 # im ένεση
19:1 21:2 64:1 89:1 98:1 126:1 132:1 142:1 202:1 255:1 289:1 297:1 398:1 444:1 454:1 460:1 536:1 653:1 690:1 803:1 # ενδοµυϊκές ενέσεις
4:1 9:1 101:1 127:1 138:1 237:1 381:1 458:1 # τη βελτίωση
1:2 9:1 11:1 19:1 22:1 25:1 26:2 33:1 39:1 41:1 44:1 60:1 66:1 94:1 102:1 107:1 233:1 331:1 362:1 488:1 500:1 654:1 692:1 711:1 891:1 926:1 949:1 # διαδικασία απεικόνισης
120:1 283:1 323:1 406:1 727:1 735:1 906:1 # 400 mg imatinib
120:1 231:1 283:1 323:2 358:1 406:1 551:1 604:1 617:1 727:1 809:1 906:1 995:1 # imatinib mesilate
6:2 12:1 29:1 75:1 131:1 176:1 184:1 195:1 239:1 291:1 803:1 910:1 # αντιµυκητιακά
16:1 24:1 46:1 54:1 78:1 110:1 144:1 212:1 238:1 351:1 # ιμιπραμίνη,
512:1 906:2 # η imiquimod
2:1 10:1 19:1 71:1 169:1 235:1 547:1 791:1 # στοιχειωδh
6:1 9:1 41:1 205:1 303:1 310:1 459:1 488:1 610:1 953:1 # εμβάπτιση
16:1 33:1 36:1 57:1 83:1 186:1 233:1 500:1 544:1 938:1 # η ακινησία
2:1 3:1 11:1 12:1 19:1 20:1 28:1 33:1 36:1 47:1 68:1 80:1 108:1 137:1 165:1 168:1 182:1 345:1 405:1 449:1 494:1 496:1 556:1 590:1 627:1 703:1 866:1 989:1 # ανοσιακή λειτουργία
13:1 28:1 49:1 71:1 80:1 113:1 216:1 234:1 621:1 627:1 # άνοσοι οροί
1:1 5:1 8:1 9:1 10:1 12:1 22:1 25:1 28:1 45:1 52:1 80:1 92:1 100:1 113:1 116:1 149:1 222:1 256:1 281:1 320:1 355:1 376:1 421:1 449:1 453:1 600:1 606:1 621:1 627:1 687:1 740:1 828:1 831:1 837:1 857:1 # ανοσολογική κατάσταση
5:2 8:1 10:1 12:1 14:1 28:1 38:1 55:1 71:1 74:1 75:1 80:1 84:1 113:1 115:1 151:1 276:1 354:1 449:1 466:1 538:1 549:1 621:1 627:1 701:1 736:1 860:1 979:1 1001:1# τα ανοσοποιητικά συστήματα
19:1 21:1 64:1 142:1 289:1 297:1 444:1 454:1 460:1 # ενέσεις
12:1 28:1 80:1 83:1 449:1 627:1 # ανοσoπoίηση
12:1 17:1 28:1 43:1 63:1 80:1 113:1 135:1 340:1 399:1 449:1 621:1 627:1 694:1 920:1 # ανοσοεπαρκών
8:1 12:1 21:1 22:1 25:1 27:1 28:1 40:1 48:1 56:1 80:1 113:1 118:1 130:1 199:1 222:1 367:1 449:1 474:1 524:1 586:1 621:1 627:1 677:1 707:1 858:1 887:1 935:1 963:1 974:1 # ανοσοκατεσταλμένους ασθενείς
12:1 23:1 28:1 80:2 91:1 113:1 211:1 377:1 449:1 621:1 627:1 804:1 # ανοσοσφαιρίνης g1
2:1 10:1 12:1 28:1 80:1 113:1 169:1 356:1 449:1 621:1 627:1 633:1 # η ανοσοϊστοχημεία
12:1 14:1 28:1 71:1 74:1 75:1 80:1 113:1 276:1 449:1 466:1 621:1 627:1 701:1 736:1 # ανοσοποιητικός
12:1 28:1 49:1 80:1 113:1 212:1 394:1 432:1 449:1 621:1 627:1 872:1 961:1 # ανοσορυθμιστές
3:3 5:1 8:1 12:1 14:1 22:1 25:1 28:2 34:2 36:1 42:1 45:2 52:1 80:1 87:1 90:1 102:1 103:1 113:1 118:1 151:1 173:1 222:1 256:1 265:1 285:1 302:1 385:1 394:1 421:1 449:1 463:1 583:2 621:1 627:1 650:1 674:1 755:1 823:1 963:1 # κολλαγόνου, που ακολουθούν ανοσοκατασταλτική
7:1 9:1 85:1 96:1 247:1 328:1 415:1 457:1 628:1 # υψηλής δόσης
5:1 8:1 12:1 17:1 22:1 24:1 25:1 28:1 29:1 43:1 51:1 80:1 99:1 102:1 103:1 113:1 118:1 134:1 135:1 151:1 180:1 222:1 421:1 426:1 449:1 621:1 627:1 650:1 665:1 755:1 963:1 # ανοσοκατασταλτικών παραγόντων
9:1 25:1 40:1 48:1 55:1 58:1 63:1 83:1 86:1 93:1 154:1 191:1 214:1 223:1 266:1 275:1 293:1 325:1 698:1 817:1 935:1 # επηρεασµένη συνείδηση
16:1 19:1 32:1 34:1 36:1 58:1 114:1 189:1 261:1 265:1 337:1 547:1 697:1 # μειωμένη ακοή
1:1 2:1 3:1 5:1 6:1 8:2 11:1 17:1 19:1 20:1 24:1 26:1 30:1 33:1 35:1 43:1 47:1 68:1 103:1 107:1 114:1 137:1 151:1 153:1 164:1 165:1 168:1 180:1 271:1 345:1 360:1 378:1 395:1 405:1 494:1 556:1 595:1 639:1 665:1 671:1 681:1 703:1 747:1 792:1 793:1 794:1 807:1 811:1 866:1 898:1 907:1 947:1 952:1 989:1 # διαταραγμένη ηπατική λειτουργία
1:1 2:1 3:1 18:1 19:1 20:1 35:1 40:1 47:1 68:1 84:1 137:1 141:1 168:1 267:1 284:1 405:1 425:1 494:1 507:1 703:1 986:1 # δυσλειτουργία η νεφρική
8:1 27:1 76:1 112:1 207:1 414:1 434:1 599:1 948:1 # εµφυτεύµατος
27:1 108:1 110:1 112:1 310:1 414:1 599:1 615:1 708:1 # εμφυτεύσιμων
7:1 9:1 15:1 18:1 27:1 44:1 69:1 77:1 84:1 96:1 124:1 162:1 310:1 318:1 356:1 579:1 619:1 708:1 785:1 # περιοχή εμφύτευσης
27:1 58:1 77:1 112:1 310:1 394:1 414:1 708:1 937:1 # εμφυτευθέν
9:1 21:1 29:1 138:1 237:1 603:1 819:1 # εντύπωση
21:1 28:1 29:1 58:1 105:1 114:1 189:1 261:1 348:1 486:1 603:1 635:1 # εντυπωμένο
4:1 8:1 9:1 17:1 24:1 43:1 64:1 101:1 127:1 135:1 138:1 180:1 209:1 214:1 237:1 300:1 381:1 426:1 451:1 458:1 767:1 939:1 # παρατηρήσετε βελτίωση
3:1 5:1 8:1 11:1 13:1 17:2 24:1 26:1 43:1 49:1 51:1 64:1 81:1 99:1 101:1 107:1 121:1 134:1 135:1 151:1 180:1 219:1 300:1 353:1 360:1 366:1 378:1 389:1 521:1 537:1 613:1 639:1 642:1 681:1 747:1 792:1 793:1 794:1 796:1 807:1 821:1 835:1 867:1 878:1 898:1 907:1 927:1 939:1 947:1 # διαταραχών ελέγχου των παρορµήσεων
4:1 7:1 10:1 15:1 27:1 45:1 67:1 83:1 88:1 106:1 121:1 187:1 250:1 280:1 768:1 # της ldl χοληστερόλης
2:1 22:1 23:1 54:1 145:1 208:1 668:1 # το πρωί και
64:1 120:1 242:1 338:1 424:1 553:1 # σε in vitro
4:1 32:1 101:1 120:1 219:1 242:1 308:1 338:1 424:1 537:1 553:1 696:1 799:1 840:1 # μελέτη in vitro
12:1 18:1 31:1 36:1 147:1 148:1 546:1 758:1 # ανακριβή
3:1 12:1 14:1 24:1 28:1 45:1 71:1 74:1 158:1 174:1 193:1 228:1 276:1 362:1 403:1 418:1 434:1 439:1 449:1 466:1 701:1 736:1 903:1 # αδρανοποιηµένου εµβολίου
1:1 6:1 10:1 24:1 25:1 30:1 117:1 159:1 174:1 254:1 287:1 316:1 423:1 477:1 554:1 903:1 # μη δραστικά
17:1 20:1 43:1 63:1 85:1 135:1 139:1 399:1 694:1 920:1 # επαρκής
51:1 53:1 57:1 145:1 186:1 412:1 544:1 # κινήτρων
4:1 5:1 22:1 23:1 55:1 75:1 146:1 208:1 220:1 252:1 257:1 327:1 329:1 335:1 364:1 384:1 667:1 # συχνότητα και
7:1 9:1 10:1 14:1 63:1 80:2 96:1 99:1 113:1 138:1 205:1 227:1 237:1 277:1 508:1 621:1 723:1 726:1 975:1 # ποσοστό επίπτωσης
1:1 5:1 6:1 8:1 10:1 15:1 18:1 30:1 41:1 44:1 112:1 124:1 149:1 162:1 164:1 264:1 271:1 279:1 281:1 318:1 452:1 782:1 876:1 # περιστατικά αυτά
9:1 14:1 39:1 138:1 145:1 170:1 237:1 278:1 425:1 567:1 763:1 930:1 # αποτέφρωση
16:1 17:1 21:1 73:1 495:1 609:1 616:1 # αρχόµενη
12:1 15:1 18:1 44:1 124:1 133:1 162:1 299:1 318:1 324:1 439:1 # περιλάµβαναν
3:1 12:1 14:1 27:1 32:1 37:1 48:1 90:1 286:1 393:1 516:1 # που μετείχαν
15:1 18:1 22:1 23:1 44:1 87:1 124:1 162:1 208:1 234:1 263:1 318:1 324:1 439:1 459:1 # περιλαµβάνει και
15:1 18:1 44:1 55:1 87:1 124:1 144:1 162:1 175:1 318:1 324:1 344:1 531:1 848:1 # συμπεριλαμβανόμενο
4:2 25:1 33:1 55:1 75:1 86:1 193:1 217:1 220:1 255:1 275:1 324:1 342:1 371:1 404:1 # ασυνάρτητη οµιλία
4:1 8:1 25:1 55:1 133:1 146:1 175:1 252:1 277:1 303:1 531:1 # ασυμβατότητας
8:1 10:1 14:1 27:2 74:1 80:1 83:1 85:1 101:1 216:1 276:1 280:1 415:1 508:1 626:1 905:1 917:1 # ατελής οστεοποίηση
25:1 40:1 55:1 86:1 89:1 275:1 652:1 657:1 # ασυνεχές
28:1 58:1 191:1 251:1 279:1 304:1 325:1 348:1 568:1 865:1 879:1 # αυξηµένο
1:1 4:1 6:1 10:1 16:1 24:1 25:1 30:1 58:1 60:1 94:1 114:1 146:1 159:1 166:1 174:1 189:1 251:1 252:1 279:1 287:1 322:1 337:1 423:1 477:1 568:1 629:1 697:1 776:1 822:1 863:1 865:1 879:1 903:1 955:1 # αυξημένη δραστικότητα
12:1 28:1 29:1 38:1 51:1 58:1 66:1 99:1 102:1 114:1 116:1 134:1 143:1 166:1 189:1 251:1 279:1 348:1 568:1 635:1 683:1 808:1 856:1 865:1 879:1 955:1 # αυξημένο χάσμα ανιόντων
4:1 64:1 79:1 83:1 104:1 251:1 # αύξησε την auc
9:1 11:1 12:1 16:1 21:1 24:1 58:1 66:1 98:1 114:1 118:1 126:1 130:1 148:1 166:1 189:1 227:1 251:1 279:1 337:1 398:1 410:1 441:1 536:1 568:1 690:1 697:1 808:1 865:1 879:1 882:1 955:1 # αυξημένη ενδοκρανιακή πίεση
9:1 16:1 21:1 58:1 98:1 114:1 126:1 130:1 166:1 185:1 189:1 190:1 212:1 227:1 251:1 279:1 337:1 398:1 410:1 441:1 536:1 568:1 690:1 697:1 865:1 879:1 955:1 # αυξημένη ενδοφθάλμια πίεση
11:1 13:1 16:1 36:1 58:1 71:1 148:1 172:1 191:1 251:1 279:1 304:1 325:1 337:1 492:1 568:1 670:1 865:1 879:1 # αυξηµένη δακρύρροια
11:1 16:1 21:1 37:1 40:1 49:1 58:1 108:1 140:1 191:1 251:1 279:1 300:1 304:1 325:1 337:1 354:1 366:1 367:1 559:1 568:1 865:1 879:1 # αυξηµένη γενετήσια ορµή,
3:1 9:1 22:1 65:1 83:1 154:1 193:1 228:1 251:1 418:1 806:1 # αύξηση καλίου
2:1 3:1 6:1 13:1 16:2 37:1 42:1 46:1 47:1 49:1 57:1 58:1 78:1 93:1 114:1 148:1 166:1 189:1 251:1 279:1 321:1 337:1 528:1 568:1 697:1 714:1 865:1 879:1 955:1 # αυξημένη κρετινίνη του ορού
2:2 3:1 8:1 16:1 23:1 33:1 38:1 41:1 47:1 58:1 72:1 77:1 83:1 114:1 115:1 123:1 150:1 166:1 181:1 189:1 199:1 229:1 233:1 251:1 279:1 336:1 337:1 350:1 361:1 462:1 500:1 565:1 568:1 602:1 697:1 865:1 879:1 941:1 955:1 964:1 985:1 # αυξημένη ευαισθησία του δέρματος
15:1 18:2 31:1 44:1 53:1 58:1 63:1 97:1 160:1 162:1 172:1 176:1 191:1 227:1 251:1 279:1 304:1 314:1 325:1 346:1 568:1 572:1 593:1 643:1 689:1 723:1 726:1 865:1 879:1 909:1 929:1 # αυξηµένα επίπεδα τριγλυκεριδίων
3:1 4:1 7:2 16:1 28:1 33:1 55:1 58:1 59:1 67:1 109:1 111:1 114:1 137:1 166:1 189:1 192:1 251:1 279:1 302:1 337:1 384:1 405:1 568:1 667:1 697:1 853:1 865:1 879:1 955:1 # της αυξημένης συχνουρίας
4:1 7:1 9:1 17:1 24:1 42:1 43:1 51:1 67:1 83:1 85:1 103:1 135:1 145:1 154:1 180:1 251:1 426:1 440:1 465:1 598:1 644:1 665:1 670:1 710:1 # αύξηση της παραγωγής ούρων
1:1 6:1 8:1 13:1 28:1 30:1 38:1 58:1 60:1 72:1 94:1 114:1 115:1 164:1 166:1 189:1 217:1 251:1 261:1 271:1 279:1 322:1 348:1 429:1 459:1 568:1 597:1 635:1 724:1 754:1 865:1 879:1 955:1 # αυξημένο σωματικό βάρος
2:1 120:1 315:1 375:1 479:1 # το increlex
9:1 13:1 54:1 80:1 83:1 125:1 154:1 204:1 251:1 550:1 790:1 # προσαύξηση
13:1 54:1 80:1 125:1 191:1 204:1 251:1 279:1 304:1 550:1 568:1 790:1 865:1 879:1 # προσαυξηµένη
4:1 5:1 7:1 9:1 25:1 48:1 96:1 122:1 136:2 376:1 421:1 678:1 # δείκτη έκτασης
5:1 21:1 22:1 23:1 48:1 112:1 122:1 126:1 208:1 398:1 # και ενδείκνυται
7:1 11:1 19:1 58:1 92:1 122:1 126:1 251:1 326:1 # ένδειξης για
19:1 21:1 48:1 122:1 126:1 142:1 289:1 312:1 398:1 # ενδείξεις
22:1 299:1 886:1 # λάκα
1:1 17:1 22:1 26:1 34:1 57:1 118:1 126:1 129:1 229:1 363:1 612:1 654:1 963:1 # ινδικοκαρμίνιο
16:1 26:1 46:1 57:1 78:1 126:1 127:1 170:1 179:1 572:1 721:1 973:1 # ινδιγοτίνη
120:2 253:1 283:1 519:1 795:1 994:1 # indigotine
26:1 31:1 57:2 126:1 128:1 218:1 638:1 684:1 # ινδιναβίρης,
26:1 31:1 57:2 126:1 128:1 218:1 638:1 684:1 735:1 # ινδιναβίρη 400 mg
7:1 9:1 15:1 32:1 45:1 46:1 68:1 96:1 109:1 121:1 130:1 298:1 394:1 432:1 441:1 730:1 950:1 961:1 # έμμεσης χολερυθρίνης
26:1 46:1 69:1 126:1 576:1 # ίνδιο- 111
32:1 36:1 57:1 98:1 126:1 178:1 272:1 464:1 536:1 655:1 # ινδομεθακίνη
4:1 32:1 36:1 57:1 79:1 98:1 104:1 126:1 178:1 272:1 464:1 536:1 655:1 # την ινδομεθακίνη
120:1 241:1 253:1 604:1 688:1 809:1 994:1 # indonesia
3:1 15:1 19:1 24:1 32:1 56:1 69:1 98:1 166:1 284:1 294:1 313:1 497:1 630:1 977:1 992:1 # χημειοθεραπείας εφόδου,
7:1 9:2 39:1 54:1 83:1 88:1 96:1 99:1 106:1 119:1 138:1 154:1 194:1 203:1 205:1 237:1 743:1 # πρόκληση απόπτωσης
9:1 36:1 49:1 54:1 69:1 83:1 87:1 88:1 106:1 154:1 155:1 186:1 203:1 435:1 630:1 743:1 892:1 # πρόκληση ωοθυλακιορρηξίας
2:1 9:1 32:1 37:1 42:1 54:1 83:1 88:1 106:1 154:1 203:1 286:1 310:1 743:1 # πρόκληση εμετού
15:1 24:1 33:1 39:1 43:1 44:1 48:1 56:1 59:1 63:1 85:1 103:1 192:1 294:1 311:1 313:1 331:1 343:1 440:1 465:1 475:1 490:1 497:1 503:1 506:1 509:1 522:1 598:1 644:1 694:1 700:1 710:1 716:1 737:1 741:1 753:1 770:1 783:1 825:1 862:1 # θεραπείας επαγωγής
41:1 63:1 82:1 88:1 109:1 188:1 203:1 214:1 223:1 248:1 # επισκληρίδιων
120:1 246:1 262:1 988:1 # infanrix hexa
1:1 4:1 16:1 20:1 35:1 75:1 83:1 93:1 108:1 110:1 146:1 220:1 252:1 284:1 327:1 330:1 467:1 751:1 # βρεφική θνησιμότητα
1:1 2:1 3:1 20:1 32:1 35:1 47:1 93:1 113:1 247:1 284:1 329:1 467:1 751:1 798:1 814:1 # με βρεφική νόσο του pompe
2:1 3:2 17:1 22:1 24:1 47:1 76:1 103:1 118:1 228:1 363:1 380:1 418:1 425:1 533:1 665:1 675:1 803:1 838:1 963:1 # µυοκαρδίου, έµφραγµα του
3:1 17:1 22:1 118:1 228:1 363:1 380:1 418:1 517:1 533:1 675:1 838:1 963:1 # μυοκαρδίου
1:1 6:1 8:1 15:1 30:1 34:1 38:1 45:1 60:1 63:1 72:1 82:1 86:1 94:1 95:1 110:1 115:1 122:1 160:1 164:1 188:1 229:1 271:1 322:1 498:1 525:1 532:1 565:1 597:1 754:1 877:1 937:1 # επιμολυνθέν δερματικό έλκος
52:1 216:1 251:1 810:1 # λοίµωξη
3:1 13:1 15:1 27:1 37:1 44:1 52:1 74:1 122:1 187:1 216:1 251:1 433:1 443:1 516:1 634:1 664:1 # λοίμωξη ουδετεροπενική
3:1 7:1 28:1 52:1 57:1 126:1 186:1 216:1 251:1 285:1 302:1 544:1 810:1 # κινδύνου λοίµωξης
4:1 11:1 18:1 20:1 36:2 52:1 133:1 136:1 182:1 214:1 216:1 251:1 382:1 451:1 482:1 496:1 590:1 634:1 660:1 873:1 # λοίμωξη, βακτηριακή
1:1 6:1 11:1 25:1 52:1 75:1 108:1 176:1 216:1 251:1 291:1 517:1 634:1 761:1 772:1 910:1 # λοίμωξη, μυκητιασική
19:1 52:1 71:1 110:1 142:1 289:1 312:1 # 19 λοιμώξεις
51:1 52:1 71:1 95:1 100:1 102:1 110:1 213:1 525:1 651:1 755:1 # λοιμογόνων
1:1 3:1 6:1 8:1 30:1 38:1 45:1 61:1 84:2 95:1 115:1 143:1 160:1 164:1 233:1 271:1 410:1 597:1 722:1 754:1 797:1 856:1 877:1 # μολυσματικές ουσίες
17:1 24:1 29:1 43:1 51:2 52:1 71:1 99:1 100:1 102:2 103:1 134:1 135:1 152:1 180:1 195:1 213:1 426:1 651:1 665:1 755:2 925:1 # λοιµογόνων παραγόντων
3:1 11:1 18:1 19:2 24:1 28:1 52:1 53:1 57:1 59:1 71:1 98:1 170:1 195:1 210:1 230:1 232:1 235:1 353:1 478:1 530:1 613:1 685:1 759:1 773:1 791:1 945:1 # λοιµώδους βόειας ρινοτραχειίτιδας
3:1 6:1 13:1 52:1 70:1 71:1 98:1 100:1 110:1 172:1 197:1 210:1 230:1 306:1 383:1 389:1 402:1 515:1 520:1 534:1 751:1 759:1 # λοιμώδους βρογχίτιδας (ibv),
1:1 6:1 8:1 30:1 45:1 51:1 76:1 84:1 152:1 160:1 164:1 207:1 247:1 266:1 271:1 329:1 429:1 877:1 966:1 # µολυσµατικών νόσων
1:1 6:1 7:1 8:1 9:1 30:1 45:1 76:1 84:1 96:1 152:1 160:1 164:1 207:1 247:1 266:1 271:1 457:1 877:1 966:1 # µολυσµατικής δόσης
4:1 8:1 13:1 15:1 19:1 22:1 27:2 54:1 99:1 106:1 118:1 125:1 146:1 187:1 205:1 222:1 252:1 301:1 768:1 819:1 820:1 885:1 # προκύπτει κατωτερότητα
1:1 6:1 26:1 30:1 75:1 89:1 132:1 181:1 202:1 244:1 288:1 291:1 372:1 468:1 712:1 736:1 746:1 # διηθητικές
7:1 9:1 22:1 23:1 46:1 50:1 68:1 85:1 95:1 96:1 138:1 208:1 213:1 237:1 317:1 412:1 469:1 679:1 # φλεγμονής και ίνωσης
2:1 10:1 50:1 68:1 76:1 152:1 169:1 317:1 336:1 366:1 412:1 469:1 769:1 895:1 # φλεγµονή στο δέρµα
50:1 51:1 68:1 95:1 112:1 145:1 149:1 213:1 217:1 221:1 317:1 469:1 472:1 614:1 679:1 757:1 871:1 # φλεγμονωδών κυττάρων
3:1 50:1 68:1 95:1 98:1 179:1 190:1 210:1 230:1 317:1 469:1 523:1 679:1 759:1 # φλεγμονώδους άλγους
7:1 9:1 18:1 39:1 41:1 50:1 68:1 95:1 96:1 98:1 119:1 148:1 194:1 317:1 452:1 469:1 488:1 523:1 679:1 758:1 759:1 # φλεγμονώδους απόκρισης
3:1 7:1 14:1 90:1 109:1 401:1 698:1 723:1 819:1 # γρίπης τύπου α
7:1 62:1 69:1 109:1 250:1 303:1 310:1 401:1 698:1 723:1 # εμβόλιο γρίπης
120:2 226:1 253:1 407:1 604:1 608:1 647:1 795:1 815:1 # influenza vaccines
4:1 7:2 67:1 109:1 401:1 683:1 698:1 723:1 # ιό της γρίπης
4:1 7:2 67:1 81:1 109:1 401:1 518:1 698:1 723:1 980:1 # ιών της γρίπης
14:1 85:1 98:1 105:1 177:1 255:1 334:1 940:1 # υποδοµής
7:1 9:1 12:1 29:1 61:1 84:1 96:1 131:1 193:1 389:1 410:1 579:1 642:1 722:1 760:1 # αντλίες έγχυσης
4:1 7:3 9:2 67:1 84:1 96:2 389:1 444:1 579:1 642:1 760:1 937:1 # της θέσης έγχυσης
4:1 7:1 9:3 10:1 21:1 83:1 84:1 88:1 96:1 154:1 249:1 329:1 389:1 444:1 579:1 642:1 760:1 937:1 # ενόχληση στη θέση έγχυσης
2:1 7:1 9:2 10:1 15:1 32:1 38:1 48:1 84:1 96:1 166:2 169:1 181:1 228:1 389:1 579:1 642:1 663:1 760:1 992:1 # ερύθημα στο σημείο έγχυσης
2:1 7:1 9:2 10:1 32:1 38:1 48:1 84:1 96:1 166:2 169:1 216:1 223:1 228:1 293:1 389:1 579:1 642:1 663:1 760:1 817:1 992:1 # οίδημα στο σημείο έγχυσης
4:1 7:3 9:2 67:1 72:1 84:1 96:2 179:1 190:1 389:1 444:1 579:1 642:1 760:1 937:1 # άλγος της θέσης έγχυσης
11:1 16:1 19:1 28:1 41:1 60:1 92:1 102:1 248:1 326:1 413:1 437:1 470:1 # σκόνη για εισπνοή,
19:1 21:1 40:1 41:1 52:1 73:2 203:1 243:1 255:1 427:1 437:1 458:1 464:1 470:1 609:1 616:1 655:1 829:1 # εισπνεόµενη βεκλοµεθαζόνη
120:1 215:1 260:1 479:1 # inhalers
2:1 10:2 12:1 19:1 25:1 31:1 68:1 147:1 159:1 169:1 173:1 494:1 498:1 567:1 849:1 # αναστέλλει στο
5:1 14:1 37:1 39:1 44:1 53:1 163:1 170:1 278:1 408:1 763:1 945:1 # αποτρέπεται
1:1 5:1 6:1 10:1 12:1 25:1 30:1 31:1 65:1 147:1 159:1 281:1 849:1 # ανασταλτικής
1:1 17:1 20:1 29:1 35:1 53:1 55:1 58:1 132:1 138:1 145:1 259:1 333:1 582:1 749:1 930:1 # αρχική συγκέντρωση
1:1 9:1 17:1 20:1 35:1 41:1 66:1 234:1 400:1 434:1 488:1 582:1 692:1 # αρχική εµφάνιση
1:1 17:1 200:1 282:1 582:1 # αρχικώς
2:1 21:1 27:1 37:1 120:2 321:1 379:1 410:1 516:1 # ενίετε το insulin
21:1 26:1 38:1 95:1 108:1 110:1 160:1 175:1 190:1 270:1 444:1 460:1 525:1 560:1 # ενέσιμο διάλυμα
7:1 9:1 21:1 40:1 48:1 56:1 59:1 96:1 204:1 247:1 332:1 367:1 457:1 483:1 655:1 # ενεθείσας δόσης
9:1 40:1 58:1 130:1 441:1 637:1 # ένεση,
7:1 9:1 40:1 55:1 58:1 77:1 84:1 96:1 97:1 130:1 248:1 441:1 549:1 637:1 641:1 915:1 # συσκευή ένεσης
9:1 11:1 21:1 40:1 58:1 98:1 126:1 130:1 185:1 219:1 309:1 398:1 441:1 469:1 536:1 637:1 690:1 # ένεση ενδοφλέβια
51:1 64:1 247:1 457:1 521:1 802:1 878:1 # δόσεων
3:1 7:1 9:1 16:1 40:1 46:1 57:1 58:1 78:1 111:1 113:1 130:1 155:1 193:1 319:1 441:1 485:1 548:1 637:1 691:1 827:1 # ένεση ινσουλίνης
4:2 7:2 9:2 10:1 11:1 25:1 32:1 40:1 58:1 66:1 67:1 76:1 96:1 101:1 130:1 234:1 249:1 266:1 299:1 441:1 444:1 637:1 761:1 840:1 882:1 937:1 # μελάνιασµα στη θέση της ένεσης
4:1 7:3 9:2 15:1 38:1 40:1 58:1 67:1 96:2 130:1 166:1 181:1 441:1 444:1 637:1 663:1 937:1 # ερύθημα της θέσης ένεσης
2:1 4:1 7:2 9:2 10:1 32:1 40:1 48:1 50:1 58:1 67:1 68:1 95:1 96:1 130:1 166:1 169:1 228:1 317:1 412:1 441:1 469:1 637:1 679:1 992:1 # στο σημείο της ένεσης, φλεγμονή
4:1 7:3 9:3 40:1 58:1 67:1 96:2 130:1 138:1 145:1 148:1 237:1 441:1 444:1 460:1 637:1 678:1 930:1 937:1 # νέκρωση της θέσης ένεσης
1:1 17:1 21:1 22:1 25:1 28:1 32:1 40:1 46:1 48:1 56:1 112:1 199:1 272:1 363:1 367:1 399:1 474:1 524:1 586:1 607:1 677:1 707:1 858:1 887:1 920:1 935:1 974:1 # ασθενείς με καρκίνο ικ υτ
2:1 4:1 6:1 7:2 9:2 10:1 12:1 19:1 29:1 40:1 48:1 58:1 64:1 67:1 70:1 71:1 73:1 96:1 116:1 130:1 131:1 161:1 169:1 174:1 184:1 228:1 239:1 297:1 304:1 306:1 441:1 637:1 729:1 764:1 # 5 οι αντιδράσεις στο σηµείο της ένεσης
4:1 7:3 9:2 38:1 40:1 58:1 67:1 96:2 130:1 166:1 216:1 223:1 293:1 441:1 444:1 637:1 663:1 817:1 937:1 # οίδημα της θέσης ένεσης
2:1 4:1 7:2 9:3 10:1 32:1 40:1 48:1 58:1 67:1 96:1 106:1 130:1 138:1 166:1 169:1 228:1 237:1 298:1 303:1 419:1 441:1 637:1 992:1 # θρόμβωση στο σημείο της ένεσης
9:1 11:1 14:1 18:1 40:1 58:1 105:1 130:1 177:1 334:1 382:1 441:1 457:1 587:1 637:1 940:1 # ένεση υποδόρια
4:1 18:1 19:1 22:2 23:1 36:1 64:1 75:1 88:1 116:1 142:1 200:1 208:1 214:1 270:1 289:1 293:1 297:1 328:1 451:1 454:1 620:1 660:1 873:1 # κακώσεις και δηλητηριάσεις
12:2 31:1 147:1 165:1 295:1 329:1 587:1 # ανόργανα
12:2 40:1 61:1 165:1 295:1 329:1 487:1 545:1 587:1 # ανόργανες
4:1 7:1 13:1 28:1 49:1 50:2 67:1 95:1 100:1 138:1 174:1 179:1 183:1 185:1 258:1 377:1 386:1 404:1 414:1 443:1 622:1 659:1 679:1 775:1 786:1 # αφυδρογονάσης της μονοφωσφορικής
37:1 45:1 55:1 73:1 149:1 158:1 307:1 403:1 415:1 439:1 501:1 924:1 942:1 # συµβολή (µετά
2:1 21:1 29:1 39:1 95:1 178:1 603:1 852:1 # εντομοαπωθητικά
5:1 19:1 23:1 37:1 41:1 140:1 163:1 206:1 535:1 739:1 # εισάγεται
2:1 4:1 14:1 19:1 37:1 56:2 74:1 235:1 276:1 468:1 630:1 676:1 778:1 791:1 # έχει τοποθετηθεί
19:1 21:1 32:1 40:1 41:1 391:1 419:1 437:1 470:1 756:1 829:1 842:1 # εισπνεόμενο
6:1 8:1 41:1 70:1 76:1 164:1 174:1 207:1 266:1 307:1 432:1 610:1 908:1 966:1 # ιδρυµατισµένους
15:1 22:1 23:1 33:1 48:1 55:1 65:1 68:1 77:1 84:1 89:1 97:1 165:1 208:1 248:1 295:1 311:1 417:1 549:1 641:1 915:1 # εργαλεία και συσκευές
12:1 31:1 147:1 165:1 295:1 587:1 # όργανα
2:1 6:2 8:1 12:1 29:1 41:2 76:1 99:1 131:1 164:1 184:1 207:1 239:1 266:1 273:1 304:1 347:1 429:1 471:1 513:1 610:2 731:1 874:1 908:1 966:1 977:1 # το σχηµατισµό αντισωµάτων
3:1 4:1 6:2 7:2 12:2 16:1 29:2 31:1 41:1 46:1 51:1 57:1 58:1 67:1 78:1 99:2 111:1 113:1 131:2 134:1 155:1 184:2 193:1 239:2 261:1 273:1 319:1 429:1 485:1 502:1 548:1 610:1 691:1 731:1 827:1 909:1 # των αντισωμάτων έναντι της ινσουλίνης
3:1 5:2 7:2 8:1 9:1 10:1 16:1 46:1 49:1 55:1 57:1 76:1 78:1 83:1 84:1 96:1 111:1 113:1 121:1 151:1 154:1 155:1 193:1 207:1 209:1 319:1 339:1 354:1 390:1 485:1 493:1 538:1 543:1 548:1 549:1 646:1 691:1 713:1 720:1 750:1 765:1 827:1 843:1 901:1 911:1 912:1 913:1 957:1 958:1 959:1 969:1 972:1 978:1 979:1 # τα συστήµατα χορήγησης ινσουλίνης
3:1 7:1 16:1 46:1 57:1 78:1 111:1 113:1 120:1 155:1 193:1 253:1 305:1 319:1 358:1 485:1 548:1 691:1 795:1 827:1 # ινσουλίνης glargine
2:1 73:1 120:2 262:1 379:1 406:1 580:1 # µε το insulin human
3:1 7:2 9:1 12:1 16:1 29:1 33:1 46:1 57:1 78:1 84:1 96:1 111:1 113:1 131:1 155:1 193:2 319:1 389:1 485:1 548:1 579:1 642:1 691:1 760:1 827:1 # αντλία έγχυσης ινσουλίνης.
3:1 7:1 16:1 44:1 46:1 57:1 63:1 78:1 111:1 113:1 155:1 172:1 193:1 227:1 319:1 485:1 548:1 689:1 691:1 723:1 726:1 827:1 # επίπεδα ινσουλίνης
3:1 7:1 15:1 16:1 44:1 45:1 46:1 52:1 57:1 78:1 80:1 98:1 105:1 111:1 113:2 124:1 155:1 193:1 256:1 319:1 445:1 485:1 533:1 548:1 621:1 632:1 691:1 827:1 # η υπερδοσολογία ινσουλίνης
3:1 5:2 7:1 8:1 16:1 46:1 57:1 76:1 77:1 78:1 97:1 111:1 113:1 116:1 151:1 155:1 193:1 207:1 248:1 266:1 319:1 485:1 548:1 641:1 691:1 827:1 915:1 # τα σκευάσµατα ινσουλίνης,
3:1 4:1 7:2 14:1 16:1 46:1 48:1 57:1 67:1 78:1 98:1 105:1 111:1 113:1 155:1 177:1 193:1 235:1 319:1 334:1 356:1 474:1 485:1 548:1 691:1 707:1 827:1 940:1 # υποδοχείς της ινσουλίνης
3:1 4:1 7:1 16:1 23:1 33:1 41:1 46:1 57:1 77:1 78:1 79:1 83:1 104:1 111:1 113:1 155:1 181:1 193:1 199:1 233:1 319:1 361:1 485:1 500:1 548:1 691:1 827:1 941:1 964:1 985:1 # την ευαισθησία ινσουλίνης
3:1 6:1 7:1 16:1 18:1 46:1 57:1 61:1 78:1 111:1 113:1 140:1 142:1 155:1 193:1 319:1 341:1 436:1 485:1 548:1 572:1 631:1 670:1 682:1 691:1 827:1 # τις σύριγγες ινσουλίνης
10:1 12:1 25:1 31:1 39:1 43:1 119:1 147:1 159:1 194:1 247:1 437:1 # αναπόσπαστο
2:1 3:1 4:1 15:1 23:1 24:1 36:1 47:1 75:1 97:1 146:1 220:1 252:1 294:1 327:1 683:1 # ακεραιότητα του
2:1 120:2 226:2 231:2 375:2 416:2 479:2 624:2 # intelence; το intelence
4:1 10:1 21:1 32:1 55:1 79:1 84:1 104:1 249:1 329:1 391:1 419:1 538:1 549:1 756:1 842:1 # συστηνόμενη
1:1 5:1 6:1 8:1 15:1 20:1 21:1 24:1 29:1 30:1 33:1 35:1 39:1 44:1 48:1 50:1 56:1 59:1 61:1 85:1 95:1 122:1 139:1 153:1 164:1 192:1 196:1 236:1 271:1 294:1 311:1 313:1 331:1 343:1 404:1 475:1 490:1 497:1 503:1 506:1 509:1 522:1 571:1 603:1 679:1 700:1 715:1 716:1 737:1 741:1 753:1 770:1 783:1 811:1 825:1 862:1 876:1 # μονάδες εντατικής θεραπείας
9:1 11:1 15:1 24:1 33:1 39:1 44:1 48:1 54:1 56:2 92:1 106:1 130:1 294:1 311:1 313:1 326:1 331:1 343:1 441:1 475:1 490:1 497:1 503:1 506:1 509:1 522:1 700:1 716:1 737:1 741:1 743:1 753:1 770:1 783:1 825:1 862:1 # πρόθεση για θεραπεία
63:1 65:1 68:1 88:1 173:1 174:1 223:1 227:1 328:1 562:1 726:1 # η αλληλεπίδραση
13:1 23:1 31:1 46:1 48:1 54:1 72:1 125:1 566:1 928:1 # είναι προς
13:1 54:1 63:1 80:1 82:1 125:1 188:1 199:1 238:1 308:1 550:1 790:1 937:1 # επιπροσθέτως
14:1 19:1 177:1 380:1 434:1 504:1 592:1 669:1 940:1 # εµποδίζει
19:1 40:1 44:1 46:1 63:1 133:1 269:1 434:1 439:1 # επεµβαίνει
15:3 24:1 27:1 29:1 32:1 33:1 39:1 44:1 48:1 56:1 57:1 102:1 106:1 187:1 294:1 311:1 313:1 331:1 343:1 420:1 475:1 490:1 497:1 503:1 506:1 509:1 514:1 522:1 539:1 596:1 700:1 716:1 732:1 737:1 741:1 753:1 768:1 770:1 783:1 825:1 862:1 # θεραπεία με ιντερφερόνη
15:2 27:1 29:1 57:1 102:1 106:1 187:1 420:1 514:1 539:1 596:1 732:1 768:1 # ιντερφερόνη- γ
15:2 27:2 29:1 32:2 57:1 61:2 68:1 101:1 102:1 106:1 173:1 187:1 190:1 219:1 308:1 420:1 442:1 514:1 537:1 539:1 596:1 696:1 732:1 768:1 799:1 840:1 # μελέτες με άλλες ιντερφερόνες
21:1 26:1 61:1 64:1 73:1 126:1 130:1 270:1 398:1 560:1 # ενδιάµεσες
9:2 21:1 26:1 32:1 56:1 126:1 130:2 270:1 398:1 441:2 560:1 678:1 880:1 # ενδιάμεση έκθεση
15:1 27:1 29:1 57:1 68:1 77:1 176:1 187:1 272:1 539:1 897:1 # ιντερλευκίνης 6
4:1 7:1 15:1 27:1 29:1 57:1 67:1 68:1 77:1 176:1 187:1 272:1 539:1 897:1 # της ιντερλευκίνης-
3:1 9:1 11:1 14:1 26:1 48:1 49:1 65:1 68:1 83:1 84:1 90:1 107:1 121:1 154:1 209:1 339:1 390:1 493:1 543:1 646:1 713:1 723:1 750:1 765:1 797:1 843:1 901:1 911:1 912:1 913:1 957:1 958:1 959:1 969:1 972:1 978:1 # διαλείπουσα χορήγηση
1:1 15:1 18:1 20:1 23:1 24:1 27:1 33:1 35:1 49:1 85:1 95:1 103:1 110:1 130:1 139:1 141:1 162:1 187:1 236:1 301:1 345:1 374:1 429:1 492:1 507:1 525:1 556:1 665:1 820:1 847:1 # εσωτερικής αιμορραγίας
15:1 27:1 77:1 97:1 109:1 130:1 187:1 301:1 429:1 641:1 820:1 # εσωτερίκευση
26:1 85:1 296:1 412:1 655:1 # διεθνής,
9:1 14:1 26:1 38:1 52:1 65:1 71:1 74:1 85:1 120:1 166:1 178:1 276:1 296:1 347:1 412:1 444:1 466:1 652:1 655:1 701:1 736:1 # η διεθνής ομαλοποιημένη σχέση (inr)
26:1 50:1 85:1 95:1 172:1 296:1 404:1 412:1 571:1 655:1 679:1 # διεθνής μονάδα
10:1 15:1 27:1 40:1 79:1 229:1 280:1 316:1 599:1 615:1 # ερμηνεύστε
5:1 8:1 9:2 12:1 22:1 73:1 83:1 130:1 151:1 154:1 222:1 329:1 441:1 650:1 976:1 # άµεση κατανόηση
15:1 29:1 40:1 50:1 79:1 229:1 292:1 316:1 599:1 # ερμηνεύονται
11:1 26:1 27:1 36:1 37:1 60:1 107:1 182:1 516:1 970:1 # διακόψετε
11:1 26:1 34:1 36:1 44:1 48:1 74:1 107:1 182:1 265:1 509:1 601:1 970:1 # διακοπεί έως
14:1 15:1 21:1 39:1 40:1 44:1 74:1 165:1 179:1 276:1 331:1 367:1 417:1 779:1 # απενεργοποιεί
1:1 9:1 20:1 26:1 32:1 35:1 40:1 50:1 66:1 77:1 95:1 113:1 130:1 156:1 175:1 247:1 270:1 329:1 431:1 441:1 470:1 480:1 560:1 574:1 679:1 774:1 829:1 880:1 # διάμεση πνευμονική νόσο
26:1 32:1 33:1 40:1 50:1 72:1 77:1 95:1 113:1 130:1 175:1 270:1 321:1 470:1 480:1 560:1 679:1 829:1 880:1 # διάμεσος πνευμονία
6:1 7:1 9:1 26:1 32:1 40:1 50:1 77:1 95:1 96:1 130:1 175:1 197:1 270:1 321:1 402:1 441:1 470:1 480:1 560:1 679:1 829:1 880:1 # διάμεσης πνευμονίτιδας
5:2 8:1 10:1 11:1 25:1 26:1 37:1 51:2 64:1 73:1 76:1 99:1 107:1 134:1 151:1 159:1 163:1 207:1 247:1 354:1 457:1 501:1 521:1 699:1 761:1 802:1 878:1 979:1 # διαστήµατα µεταξύ των δόσεων
9:1 17:1 25:1 43:1 133:1 135:1 303:1 376:1 408:1 # παρέμβαση.
1:1 2:1 15:1 18:1 21:1 27:1 29:1 60:1 94:1 141:1 162:1 187:1 539:1 603:1 847:1 # το εντερικό
1:1 15:1 18:1 20:1 21:1 27:1 29:1 35:1 109:1 141:1 162:1 172:1 187:1 223:1 373:1 507:1 539:1 578:1 603:1 847:1 # εντερική χλωρίδα
1:1 9:1 15:1 18:1 20:1 21:1 27:1 29:1 35:1 138:1 141:1 145:1 148:1 162:1 187:1 237:1 460:1 507:1 539:1 603:1 678:1 847:1 930:1 # εντερική νέκρωση
1:1 4:1 15:1 18:1 20:1 21:1 27:1 29:1 35:1 79:1 104:1 141:1 162:1 177:1 187:1 457:1 507:1 539:1 603:1 847:1 # την εντερική οδό
13:1 15:1 27:1 29:1 58:1 187:1 539:1 664:1 # έντερο
12:2 28:1 41:1 66:1 204:1 234:1 310:1 316:1 356:1 400:1 449:1 692:1 708:1 # εμφάνισαν μη ανοχή
4:1 17:1 18:1 21:1 98:1 126:1 214:1 342:1 398:1 451:1 536:1 660:1 690:1 816:1 873:1 # ενδοαρτηριακή
11:1 17:1 21:1 22:1 26:1 98:1 107:1 118:1 126:1 363:1 398:1 533:1 536:1 675:1 690:1 805:1 838:1 963:1 984:1 # ενδοκαρδιακή
5:1 17:1 21:1 98:1 112:1 118:1 126:1 161:1 221:1 333:1 360:1 398:1 401:1 472:1 536:1 614:1 690:1 757:1 839:1 871:1 983:1 # ενδοκυτταρικά υγρά
7:1 11:1 12:1 21:1 24:1 66:1 98:1 118:1 126:1 148:1 299:1 398:1 527:1 536:1 690:1 808:1 882:1 # ενδοκρανιακής βλάβης
9:1 11:1 16:1 21:1 58:1 66:1 98:1 114:1 118:1 126:1 130:1 148:1 161:1 166:1 189:1 227:1 234:1 251:1 279:1 337:1 398:1 410:1 441:1 536:1 568:1 690:1 697:1 865:1 879:1 882:1 955:1 # αυξημένη ενδοκράνια πίεση
1:1 15:1 21:1 42:1 98:2 122:1 126:1 177:2 366:1 371:1 398:1 536:1 690:1 869:1 # ενδοδερµικής οδού
1:1 9:1 15:1 21:1 98:1 122:1 126:1 177:1 198:1 209:1 300:1 366:1 371:1 398:1 536:1 690:1 767:1 869:1 # ενδοδερµική χρήση
2:1 3:1 21:1 25:1 33:1 40:1 47:1 63:1 74:1 82:1 87:1 98:1 126:1 171:1 181:1 188:1 233:1 328:1 340:1 398:1 500:1 511:1 536:1 626:1 690:1 711:1 780:1 # ενδοεπιθηλιακή νεοπλασία του
1:1 6:1 10:1 21:1 25:1 30:1 76:1 98:1 126:1 159:1 255:1 287:1 398:1 423:1 536:1 690:1 # ενδοµαστική
4:1 9:2 20:1 21:1 40:1 49:1 58:1 79:1 83:1 98:1 104:1 121:1 126:1 130:1 154:1 178:1 209:1 339:1 390:1 398:1 441:1 493:1 517:1 536:1 543:1 637:1 646:1 653:1 690:1 713:1 750:1 765:1 843:1 901:1 911:1 912:1 913:1 957:1 958:1 959:1 969:1 972:1 978:1 # την ενδομυϊκή χορήγηση/ ένεση
4:1 7:1 20:1 21:1 42:1 67:1 85:1 98:2 126:1 139:1 177:1 178:1 398:1 517:1 536:1 653:1 690:1 # της ενδομυϊκής οδού,
9:1 11:1 20:1 21:1 92:1 98:1 126:1 198:1 209:1 255:1 300:1 326:1 398:1 407:1 536:1 647:1 653:1 690:1 767:1 803:1 851:1 # hexavac για ενδοµυϊκή χρήση
1:1 18:1 21:1 49:1 57:1 66:1 98:1 126:1 156:1 398:1 492:1 536:1 561:1 685:1 690:1 695:1 # η ενδορρινική
21:1 98:1 126:1 185:1 190:1 371:1 398:1 536:1 690:1 # ενδοφθάλµιας
9:1 21:1 84:1 98:1 126:1 185:1 190:1 371:1 389:1 398:1 536:1 579:1 642:1 690:1 760:1 # ενδοφθάλµια έγχυση
19:1 27:1 37:1 73:1 128:1 211:1 235:1 317:1 389:1 501:1 516:1 781:1 791:1 # µετεγχειρητικά
1:1 6:1 10:1 11:1 20:1 21:1 30:1 35:1 80:1 92:1 98:1 126:1 153:1 287:1 326:1 398:1 423:1 508:1 536:1 690:1 # για ενδοοστική
11:1 21:1 24:1 49:1 98:1 126:1 353:1 398:1 492:1 536:1 582:1 613:1 690:1 # ενδορραχιαία
11:1 15:1 19:1 21:1 24:2 49:1 56:1 69:1 73:1 98:1 126:1 294:1 304:1 313:1 353:1 398:1 492:1 497:1 536:1 582:1 613:1 630:1 690:1 977:1 # ενδορραχιαία χηµειοθεραπεία
7:1 9:1 11:1 21:1 24:1 40:1 49:1 58:1 96:1 98:1 126:1 130:1 353:1 398:1 441:1 492:1 536:1 582:1 613:1 637:1 690:1 # ενδορραχιαίας ένεσης
11:1 21:1 24:1 49:1 98:1 126:1 177:1 353:1 398:1 457:1 492:1 536:1 582:1 613:1 690:1 # ενδορραχιαία οδό
11:1 21:1 24:1 49:1 98:1 103:1 126:1 353:1 398:1 440:1 465:1 492:1 536:1 582:1 598:1 613:1 644:1 690:1 710:1 # ενδορραχιαία αγωγή
89:1 # ές
11:1 18:1 21:1 53:1 98:1 126:1 255:1 314:1 382:1 398:1 536:1 690:1 # η ενδοµήτρια
9:1 11:1 19:1 21:1 36:1 40:1 58:1 103:1 126:1 130:1 140:1 172:1 182:1 232:1 341:1 398:1 441:1 555:1 631:1 637:1 680:1 855:1 # ενδαγγειακή ένεση
3:1 9:1 11:1 19:1 21:1 32:1 34:1 48:1 98:1 103:1 126:1 138:1 140:1 232:1 237:1 259:1 341:1 381:1 398:1 536:1 555:1 631:1 680:1 690:1 733:1 855:1 962:1 # μείωση ενδοαγγειακού όγκου
9:1 11:1 21:1 49:1 83:1 98:1 121:1 126:1 154:1 185:1 209:1 219:1 309:1 339:1 390:1 398:1 469:1 493:1 536:1 543:1 646:1 690:1 713:1 750:1 765:1 843:1 901:1 911:1 912:1 913:1 957:1 958:1 959:1 969:1 972:1 978:1 # ενδοφλέβια χορήγηση
9:1 11:1 21:1 49:1 83:1 98:1 121:1 126:1 154:1 185:1 209:1 219:1 309:1 339:1 390:1 398:1 469:1 493:1 526:1 536:1 543:1 646:1 649:1 690:1 713:1 750:1 765:1 815:1 843:1 901:1 911:1 912:1 913:1 957:1 958:1 959:1 969:1 972:1 978:1 # ενδοφλέβια bolus χορήγηση
9:1 11:1 21:1 84:1 98:1 126:1 185:1 219:1 309:1 389:1 398:1 469:1 536:1 579:1 642:1 690:1 760:1 # ενδοφλέβια έγχυση
11:1 21:1 98:1 126:1 161:1 185:1 219:1 309:1 333:1 398:1 401:1 469:1 536:1 690:1 # ενδοφλέβια υγρά
21:1 26:1 38:1 69:1 98:1 126:1 160:1 175:1 185:1 190:1 219:1 270:1 309:1 398:1 469:1 536:1 560:1 690:1 # ενδοφλέβιο διάλυμα.
11:1 21:1 23:1 24:1 33:1 34:1 49:1 62:1 71:1 95:1 98:1 103:1 110:1 118:1 126:1 324:1 345:1 374:1 398:1 492:1 525:1 536:1 556:1 665:1 690:1 991:1 # ενδοκοιλιακής αιμορραγίας
1:1 6:1 7:1 9:1 10:1 21:1 30:1 84:1 96:1 98:1 118:1 126:1 198:1 209:1 221:1 287:1 300:1 398:1 423:1 536:1 538:1 690:1 767:1 # ενδοκυστικής χρήσης
21:1 65:1 98:1 126:1 293:1 398:1 536:1 690:1 759:1 # ενδοϋαλώδη
120:2 246:1 424:1 624:1 # intrinsa;
1:2 6:1 8:1 11:1 22:1 25:1 26:2 30:1 44:1 63:1 64:1 107:1 132:1 133:1 164:1 233:1 244:1 271:1 303:1 310:1 362:1 410:1 654:1 711:1 712:1 891:1 # σε επεμβατικές διαδικασίες
15:1 16:1 75:1 77:1 86:1 93:1 354:1 870:1 # ερευνητή
2:1 3:1 47:1 120:1 201:1 338:1 359:1 505:1 636:1 # του invirase
34:1 36:1 42:1 69:1 71:1 108:1 167:1 265:1 615:1 # ακούσιοι
19:1 34:1 36:1 42:1 57:1 61:1 64:1 108:1 142:1 167:1 186:1 265:1 289:1 296:1 297:1 300:1 412:1 454:1 544:1 615:1 939:1 # ακούσιες κινήσεις
19:1 34:1 36:1 42:1 55:1 61:1 64:1 84:1 89:1 108:1 116:1 132:1 142:1 167:1 202:1 265:1 289:1 296:1 297:1 392:1 437:1 454:1 517:1 549:1 615:1 653:1 729:1 # ακούσιες μυϊκές συσπάσεις
20:1 52:1 85:1 118:1 139:1 171:1 310:1 344:1 # εμπλοκής
1:1 3:2 11:1 24:1 26:1 28:1 58:1 103:1 113:1 114:2 186:1 189:1 248:1 258:1 261:1 302:1 348:1 401:1 444:1 467:1 547:2 548:1 635:1 813:1 # ιωδιωμένου σκιαγραφικού μέσου
120:1 253:1 519:1 795:1 890:1 # iodine 131
3:2 11:1 14:1 26:1 29:1 51:1 52:1 90:1 99:1 102:1 107:1 134:1 210:1 230:1 463:1 683:1 # διαύλους ιόντων που
5:1 24:1 28:1 50:1 69:1 185:1 587:1 775:1 # τα ιονοφόρα
74:1 97:1 181:1 279:1 365:1 568:1 589:1 626:1 709:1 879:1 981:1 # εοπ αυξήθηκε
2:2 245:2 262:2 305:2 359:2 604:2 # το irbesartan bms; το irbesartan
17:1 130:1 149:1 204:1 211:1 234:1 342:1 458:1 735:1 816:1 # ιρβεσαρτάνη 300 mg
2:1 120:1 231:1 246:1 262:1 359:1 529:1 662:1 # το irinotecan
1:1 4:2 6:1 7:1 10:1 18:1 20:1 30:1 35:1 59:1 67:1 70:1 138:1 145:1 153:1 172:1 198:1 287:1 383:1 423:1 638:1 893:1 930:1 # τη χρωστική της ίριδας
1:1 3:1 13:1 15:1 20:1 24:1 33:1 35:1 39:1 44:1 48:1 56:1 59:1 62:1 70:1 85:1 108:1 139:1 192:1 236:1 268:1 294:1 311:1 313:1 328:1 331:1 343:1 411:1 475:1 490:1 497:1 503:1 506:1 509:1 522:1 700:1 716:1 737:1 741:1 753:1 770:1 783:1 825:1 830:1 832:1 862:1 977:1 # χηλικής θεραπείας σιδήρου
12:1 13:1 21:1 23:1 31:1 33:1 44:1 66:1 70:1 74:1 108:1 110:1 147:1 214:1 293:1 351:1 374:1 433:1 566:1 800:1 # σιδηροπενική αναιμία
15:1 26:1 48:1 69:1 106:1 157:1 223:1 298:1 312:1 394:1 432:1 576:1 961:1 # οξείδιο ερυθρό
3:1 5:2 8:1 13:1 38:1 70:1 77:1 97:1 108:1 115:1 116:1 143:1 151:1 248:1 411:1 641:1 830:1 832:1 856:1 915:1 1001:1# τα σκευάσματα σιδήρου
3:1 4:1 5:1 13:1 14:1 55:1 70:1 75:1 80:1 88:1 108:1 145:1 146:1 171:1 214:1 220:1 252:1 257:1 307:1 327:1 335:1 364:1 411:1 471:1 504:1 830:1 832:1 874:1 919:1 924:1 # ποσότητα συµπληρωµάτων σιδήρου
6:1 28:1 36:1 45:1 57:1 64:1 136:1 158:1 193:1 396:1 403:1 478:1 482:1 570:1 # σε ακτινοβολία
6:1 28:1 36:1 45:1 57:1 136:1 158:1 193:1 396:1 403:1 478:1 482:1 570:1 # ακτινοβολία
2:1 10:1 11:1 12:1 17:1 22:2 26:1 36:2 41:1 43:1 60:1 65:1 66:1 102:1 107:1 169:1 182:1 240:2 264:1 329:1 330:1 363:1 533:1 640:1 675:1 692:1 801:1 805:1 838:1 926:1 970:1 984:1 # ακανόνιστος καρδιακός παλμός,
1:1 11:1 17:1 22:1 26:1 36:1 45:1 52:1 60:1 69:1 84:1 92:1 100:1 107:1 108:1 182:1 240:1 256:1 320:1 355:1 363:1 414:1 453:1 510:1 533:1 600:1 675:1 687:1 740:1 801:1 805:1 828:1 831:1 838:1 857:1 970:1 984:1 # µη φυσιολογικός καρδιακός
4:1 10:1 12:1 22:1 28:1 36:1 41:1 49:1 66:1 79:1 84:1 102:1 249:1 264:1 310:1 316:1 329:1 432:1 492:1 640:1 692:1 926:1 950:1 # ακανόνιστη εμμηνορρυσία
4:1 10:1 12:1 15:1 22:1 36:1 41:1 44:1 66:1 98:1 102:1 109:1 124:1 177:1 228:1 249:1 264:1 329:1 640:1 692:1 926:1 # ακανόνιστη περίοδο
2:1 3:1 10:1 13:1 15:1 21:1 29:1 41:1 77:1 169:1 264:1 336:1 408:1 411:1 567:1 603:1 # ευερέθιστου εντέρου
2:2 3:1 8:1 15:1 41:1 42:1 47:1 72:1 76:1 93:1 123:1 150:1 152:1 207:1 266:1 336:1 350:1 366:1 655:1 769:1 834:1 908:1 # ερεθισµού του δέρµατος
15:1 41:1 93:1 95:1 143:1 216:1 575:1 655:1 # ερεθισμοί
23:1 31:1 46:1 48:1 566:1 928:1 # είναι 35
2:1 5:1 10:1 23:1 31:1 46:1 48:1 75:1 77:1 181:1 199:1 269:1 281:1 332:1 361:1 566:1 928:1 985:1 # είναι ευαίσθητο στα
1:1 17:1 20:1 22:1 23:1 26:1 32:1 35:1 41:1 56:1 69:1 74:1 110:1 212:1 347:1 363:1 374:1 392:1 393:1 533:1 576:1 581:1 584:1 675:1 805:1 838:1 984:1 # με ισχαιμική καρδιοπάθεια
1:1 7:1 9:1 20:1 23:1 35:1 41:1 85:1 96:1 110:1 138:1 139:1 145:1 148:1 212:1 236:1 237:1 347:1 374:1 393:1 460:1 581:1 678:1 930:1 # ισχαιμικής νέκρωσης
1:1 6:1 20:1 23:1 34:1 35:1 41:1 45:1 70:1 110:1 172:1 193:1 197:1 212:1 306:1 347:1 374:1 383:1 393:1 402:1 515:1 520:1 534:1 581:1 583:1 # ισχαιμική κολίτιδα
1:1 17:1 20:1 22:1 23:1 26:1 35:1 41:1 56:1 69:1 74:1 110:1 212:1 347:1 363:1 374:1 392:1 393:1 533:1 576:1 581:1 584:1 675:1 805:1 838:1 984:1 # ισχαιμική καρδιοπάθεια
1:2 6:1 11:1 13:1 19:1 20:2 23:1 30:1 35:2 40:1 41:1 54:1 56:1 74:2 77:1 106:1 110:1 137:1 153:1 199:1 205:1 212:1 247:1 347:1 374:1 392:1 393:1 433:1 480:1 581:1 584:1 743:1 771:1 841:1 899:1 953:1 # πρόσθια ισχαιμική οπτική νευροπάθεια
1:2 11:1 19:2 23:1 26:1 36:1 41:2 44:1 60:3 62:1 63:1 65:1 69:1 91:1 94:2 97:1 103:1 140:1 182:1 195:1 232:1 259:1 268:1 284:1 317:1 341:1 347:1 371:1 393:1 555:1 576:1 631:1 648:1 680:1 855:1 859:1 869:1 949:1 # ισχαιµικό αγγειακό εγκεφαλικό επεισόδιο
215:1 368:1 422:1 922:1 # iscover
2:1 3:1 47:1 226:1 315:1 368:1 424:1 604:1 624:1 636:1 # του isentress
22:1 36:1 38:1 59:1 193:1 203:1 368:1 634:1 656:1 # κλίμακας ishak
17:1 22:1 41:1 113:1 118:1 157:1 158:1 363:1 618:1 963:1 # ισοκαρβοξαζίδη
41:1 49:1 89:1 95:1 113:1 178:1 596:1 # ισομορφές
14:1 39:1 42:1 50:1 95:1 178:1 213:1 278:1 385:1 679:1 # απομονωθούν
2:1 19:1 21:1 29:1 64:1 74:1 142:1 227:1 289:1 297:1 332:1 454:1 603:1 676:1 852:1 # εντοπίσεις
13:1 41:1 54:1 62:1 74:2 113:1 125:1 155:1 433:1 # ισοπροπυλική
13:1 34:1 41:1 54:1 62:1 65:1 74:2 88:1 113:1 125:1 155:1 250:1 433:1 499:1 # ισοπροπυλική αλκοόλη
1:1 6:1 8:1 10:1 27:1 30:1 41:1 80:1 113:1 157:1 164:1 271:1 280:1 508:1 # ισοστεατικό οξύ
368:1 491:1 738:1 798:1 934:1 # (isotope
41:1 58:1 95:1 113:1 175:1 # ισοένζυμο
5:1 41:1 58:1 76:1 113:1 307:1 # τα ισοένζυµα
24:1 41:1 # ισραήλ
16:1 24:1 42:1 83:1 91:1 103:1 179:1 240:1 266:1 513:1 670:1 # κνησµός (φαγούρα)
16:1 52:1 64:1 83:1 143:1 250:1 330:1 836:1 # κνησμό σε όλο
9:1 84:1 389:1 579:1 642:1 728:1 760:1 # iv έγχυση
563:1 604:1 988:1 # ixodes
456:1 551:1 623:1 # izilox
215:1 636:1 # jersey
7:1 9:1 96:1 138:1 145:1 217:1 237:1 298:1 718:1 930:1 # άρθρωσης
1:1 17:1 18:1 89:1 132:1 141:1 202:1 244:1 288:1 298:1 718:1 # αρθρικές
5:1 6:1 8:1 10:1 11:1 17:2 19:1 24:1 26:1 64:1 89:1 107:1 142:2 151:1 180:1 287:1 289:1 297:1 298:1 349:1 353:1 360:1 378:1 454:1 613:1 620:1 639:1 652:1 681:1 682:1 718:1 747:1 792:1 793:1 794:1 796:1 807:1 821:1 835:1 867:1 898:1 907:1 947:1 # διαταραχές στις αρθρώσεις
19:1 64:1 142:1 205:1 289:1 297:1 369:1 454:1 620:1 # πτώσεις
241:1 481:1 505:1 # jonas
1:1 6:1 12:1 17:1 20:1 35:1 40:1 59:1 66:1 70:1 85:1 109:1 139:1 156:1 172:1 197:1 236:1 298:1 306:1 383:1 402:1 515:1 520:1 534:1 574:1 718:1 808:1 893:1 # νεανικής αρθρίτιδας
1:1 12:1 14:1 17:1 20:1 26:1 35:1 40:1 43:1 45:1 66:1 69:1 70:1 73:1 74:1 109:1 156:1 160:1 197:1 224:1 298:1 361:1 447:1 484:1 574:1 576:1 718:1 808:1 877:1 # µε νεανική ιδιοπαθή πολυαρθρίτιδα,
226:1 241:1 375:1 456:1 479:2 512:1 551:1 662:1 688:1 727:1 814:1 883:1 921:1 922:1 # juvenile myelomonocytic leukaemia
19:1 44:1 54:1 201:1 260:1 408:1 424:1 428:1 464:1 479:1 949:1 # kaletra θα πρέπει
260:1 315:1 540:1 604:1 # kalpress
43:1 117:1 # κάππα
72:1 113:1 247:1 329:1 # νόσος
72:1 113:1 247:1 329:1 505:1 # 5 η νόσος kawasaki
215:1 # kerry
1:1 2:1 6:1 9:1 11:1 26:1 30:1 37:1 60:1 75:1 94:1 97:1 107:1 138:1 157:1 218:1 237:1 291:1 322:1 372:1 990:1 # κετοξέωση, διαβητικό
2:1 4:1 7:1 31:1 34:1 37:1 50:1 67:1 97:1 118:1 427:1 577:1 # της κετοκοναζόλης.
2:1 28:1 37:1 50:1 80:1 97:1 261:1 429:1 455:1 502:1 627:1 775:1 # κετονοσωμάτων
2:1 37:1 50:1 81:1 97:1 455:1 523:1 # κετονών
2:1 13:1 37:1 45:1 49:1 97:1 299:1 886:1 910:1 # κετορολάκης
2:1 3:1 8:1 13:1 38:1 72:1 115:1 123:1 150:1 210:1 217:1 230:1 350:1 411:1 459:1 462:1 602:1 784:1 # kg βάρους σώματος
2:2 3:3 13:1 17:1 22:1 28:1 40:1 42:1 46:1 47:2 272:1 284:1 302:1 363:1 399:1 425:1 607:1 714:1 920:1 986:1 # του καρκίνου του νεφρού
1:1 18:1 20:1 35:1 40:1 113:1 141:1 247:1 284:1 329:1 425:1 507:1 986:1 # νεφρική νόσο
1:1 11:1 12:1 18:1 19:1 20:1 35:1 40:2 63:1 85:1 97:1 139:1 141:1 217:1 232:1 236:1 284:1 392:1 399:1 425:1 507:1 545:1 986:1 # νεφρικής ανεπάρκειας
13:1 17:1 40:1 43:1 135:1 216:1 284:1 425:1 986:1 # νεφροί ήπαρ
5:1 19:1 40:2 81:1 148:1 243:1 349:1 # νεκρώνει τα
2:1 4:1 7:2 9:1 10:1 12:1 25:1 31:1 45:1 57:1 67:1 96:1 116:1 147:1 159:1 169:1 186:1 219:1 404:1 448:1 544:1 812:1 849:1 # αναστολέα της κινάσης
19:1 25:1 68:1 69:1 133:1 233:1 494:1 711:1 982:1 # βασίλειο
120:1 215:1 368:1 # kingfisher
2:1 21:1 42:1 49:1 73:1 120:1 121:1 128:1 179:1 260:1 390:1 430:1 616:1 814:1 826:1 918:1 948:1 # το kinzalkomb χορηγούµενο
2:1 3:1 47:1 728:1 922:1 # του kivexa
358:1 375:1 479:1 604:1 608:1 798:1 809:1 # klebsiella species
2:2 8:1 9:1 10:1 25:1 31:1 63:1 102:1 123:1 133:1 169:1 303:1 376:1 745:1 755:1 # επέμβαση στο γόνατο
883:1 # kock pouch
262:1 647:1 # kuvan,
16:1 17:1 46:1 57:1 78:1 92:1 165:1 321:1 # l- αργινίνη,
9:2 12:1 38:1 41:1 63:1 82:1 166:1 188:1 485:1 488:1 663:1 # επισημανση
18:1 58:1 69:1 152:1 307:1 619:1 670:1 885:1 # κύριο ένζυµο
4:1 5:1 8:1 10:1 11:1 15:1 18:1 25:1 38:1 77:1 115:1 137:1 151:1 159:1 165:1 209:1 214:1 249:1 295:1 382:1 417:1 451:1 660:1 771:1 860:1 873:1 971:1 1001:1# εργαστηριακά ευρήματα
4:1 10:1 11:1 14:1 15:1 18:1 25:1 27:1 38:1 39:1 101:1 143:1 159:1 165:1 170:1 214:1 219:1 249:1 278:1 295:1 382:1 417:1 444:1 451:1 537:1 660:1 702:1 763:1 856:1 873:1 917:1 971:1 # εργαστηριακά αποτελέσματα
4:2 10:1 11:1 15:1 18:1 25:1 73:1 101:1 159:1 165:1 214:1 219:1 249:1 295:1 308:1 382:1 417:1 451:1 537:1 660:1 696:1 799:1 873:1 971:1 # εργαστηριακή µελέτη
4:1 10:1 11:1 15:1 18:1 25:2 32:1 38:1 61:1 98:1 110:1 118:1 159:1 165:1 186:1 214:1 233:1 249:1 295:1 382:1 410:1 417:1 451:1 660:1 711:1 722:1 873:1 931:1 971:1 # με εργαστηριακές δοκιμασίες
2:1 19:1 29:1 41:1 50:1 55:1 66:1 68:1 86:1 152:1 173:1 266:1 275:1 431:1 455:1 494:1 498:1 628:1 692:1 852:1 908:1 # έλλειψη συντονισµού
4:1 7:1 11:1 14:1 19:1 27:1 39:2 67:1 68:2 76:1 101:1 130:1 170:1 232:1 266:1 278:1 494:1 661:1 702:1 763:1 917:1 # απώλεια της αποτελεσµατικότητας
109:1 373:1 474:1 # χωρίς
21:1 34:1 36:1 80:1 87:1 122:1 144:1 204:1 223:1 265:1 293:1 351:1 817:1 892:1 # λακοσαμίδης δεν
5:1 8:1 11:2 13:1 17:1 24:1 26:1 36:1 71:1 89:1 107:1 148:1 151:1 172:1 180:1 353:1 360:1 378:1 492:1 613:1 639:1 652:1 670:1 681:1 747:1 792:1 793:1 794:1 796:1 807:1 821:1 835:1 867:1 898:1 907:1 947:1 # διαταραχές δακρύρροιας
11:1 13:1 16:1 36:1 58:1 71:1 114:1 148:1 166:1 172:1 189:1 251:1 279:1 337:1 492:1 568:1 670:1 697:1 865:1 879:1 955:1 # δακρύρροια αυξημένη
1:1 6:1 13:1 16:1 20:1 30:1 35:1 36:1 50:1 58:1 65:1 87:1 100:1 114:1 136:1 153:1 166:1 174:1 179:1 189:1 251:1 258:1 279:1 295:1 337:1 404:1 414:1 443:1 482:1 568:1 570:1 622:1 659:1 697:1 850:1 865:1 879:1 892:1 936:1 955:1 # αυξημένη γαλακτική αφυδρογονάση
1:1 5:1 6:1 30:1 34:1 36:1 42:1 44:1 63:1 65:1 87:1 129:1 136:1 167:1 172:1 227:1 290:1 295:1 482:1 564:1 570:1 689:1 723:1 726:1 833:1 850:1 892:1 936:1 # τα επίπεδα γαλακτικού
1:1 6:1 30:1 34:1 36:1 42:1 65:1 72:1 87:1 129:1 136:1 157:1 167:1 290:1 295:1 482:1 564:1 570:1 833:1 850:1 892:1 936:1 # γαλακτικού οξέος,
4:1 7:2 16:1 36:1 67:1 87:1 102:1 111:1 136:1 277:1 413:1 482:1 892:1 # της λακτόνης
36:1 87:1 128:1 136:1 174:1 234:1 277:1 443:1 482:1 892:1 904:1 968:1 # λακτόζη άνυδρη
242:1 262:1 358:1 407:1 491:1 636:1 649:1 777:1 # lactose, anhydrous
4:1 5:1 59:1 75:1 146:1 220:1 252:1 257:1 327:1 335:1 364:1 552:1 573:1 # χωλότητας
2:1 245:1 260:1 358:1 489:1 512:1 704:1 # το lamictal
3:1 46:1 87:1 144:1 158:1 212:1 380:1 443:1 546:1 # λαμιβουδίνη
3:2 22:1 23:1 46:2 70:1 87:1 98:1 158:2 208:1 263:1 371:1 380:2 396:1 443:2 546:1 # λαµιβουδίνη και ζιδοβουδίνη
2:1 3:2 8:1 11:1 26:1 38:1 46:1 65:1 72:1 87:1 95:1 107:1 108:1 110:1 115:1 119:1 123:1 144:1 150:1 158:1 212:1 247:1 350:1 380:1 443:1 462:1 525:1 542:1 546:1 602:1 666:1 # πόσιμου διαλύματος λαμιβουδίνης
120:2 253:2 358:1 512:1 519:2 625:1 704:1 728:1 795:2 # lamivudine zidovudine
18:1 46:1 53:1 87:1 152:1 170:1 263:1 314:1 345:1 572:1 735:1 945:1 # λαµοτριγίνης 2 mg
10:1 12:1 15:1 27:1 28:1 80:1 87:1 106:1 187:1 250:1 280:1 449:1 508:1 627:1 768:1 # λανοστερόλη
201:1 262:1 358:1 540:1 738:1 934:1 # lansoprazol
14:1 17:1 80:1 328:1 573:1 968:1 # ηλόζαρποσναλ η
12:1 24:1 54:1 74:1 87:1 113:1 427:1 485:1 577:1 735:1 # λανσοπραζόλη 15 mg
21:1 42:1 49:1 73:1 121:1 128:1 179:1 262:1 358:1 390:1 430:1 616:1 624:1 649:1 826:1 918:1 948:1 # lantus χορηγούµενο
262:1 358:1 450:1 # lanzor
9:1 13:1 17:1 25:1 34:1 39:1 43:1 63:1 74:1 80:1 87:1 133:1 135:1 248:1 303:1 376:1 550:1 745:1 927:1 # λαπαροσκοπική επέμβαση,
6:1 8:1 39:1 43:1 57:1 87:1 164:1 321:1 504:1 595:1 810:1 # η λαπατινίµπη,
3:2 52:1 73:2 190:1 210:1 230:1 317:2 385:1 463:1 # µεγάλου µεγέθους
120:1 305:2 358:1 375:1 406:1 416:1 529:1 608:1 662:1 814:1 # large cell carcinoma
3:1 13:1 21:1 29:1 43:1 336:1 353:1 411:1 567:1 601:1 603:1 652:1 # παχέως εντέρου
7:1 59:1 73:1 88:1 133:1 190:1 219:1 317:1 469:1 824:1 # µεγάλης φλέβας
15:1 27:1 32:1 65:1 128:1 187:1 295:1 317:1 666:1 785:1 # μεγαλύτερη
2:1 201:1 260:1 617:1 # το aldurazyme
4:1 13:1 17:1 54:1 74:1 82:1 87:1 161:1 234:1 238:1 433:1 927:1 # τη λαροπιπράντη
13:1 50:1 54:1 61:1 71:1 125:1 420:1 948:1 # οι προνύµφες
1:1 17:1 38:1 60:1 87:1 92:1 94:1 166:1 216:1 223:1 293:1 333:1 341:1 355:1 432:1 663:1 817:1 # λαρυγγικό οίδημα
15:1 32:1 103:1 219:1 440:1 465:1 592:1 598:1 644:1 710:1 846:1 # αγωγή λέιζερ με
1:1 10:1 11:1 26:1 27:1 62:1 101:1 107:1 117:1 149:1 254:1 268:1 571:1 917:1 # τελικά στάδια
3:1 5:1 7:1 8:1 9:1 10:1 12:1 15:1 22:1 25:1 28:1 44:1 72:1 84:1 87:1 96:1 98:1 109:1 116:1 124:1 149:1 177:1 204:1 222:1 228:1 234:1 281:1 302:1 376:1 421:1 532:1 606:1 797:1 837:1 # η περίοδος λανθάνουσας κατάστασης;
7:1 12:1 17:1 36:1 51:1 87:1 204:1 213:1 234:1 293:1 349:1 393:1 532:1 651:1 759:1 # λανθάνων σακχαρώδης
3:1 8:1 9:1 12:1 28:1 38:1 84:1 87:1 115:1 127:1 138:1 175:1 204:1 234:1 237:1 302:1 381:1 414:1 473:1 532:1 797:1 # λανθάνουσα φυματίωση (τβ)
3:1 8:1 9:1 12:1 28:1 76:1 84:1 87:1 127:1 138:1 204:1 207:1 234:1 237:1 302:1 307:1 381:1 414:1 473:1 532:1 797:1 # λανθάνουσα φυµατίωση
3:1 52:1 56:1 87:1 137:1 155:1 405:1 432:1 630:1 # λαουρυλοθειικό
2:1 3:1 9:1 10:1 121:1 169:1 171:1 178:1 502:1 615:1 666:1 # πλύση στομάχου
4:1 5:1 17:1 65:1 75:1 87:1 106:1 146:1 220:1 252:1 257:1 327:1 335:1 364:1 393:1 936:1 # χαλαρότητα
2:1 33:1 59:1 118:1 170:1 192:1 272:1 # ωοτοκίας
16:1 58:1 114:1 166:1 189:1 251:1 279:1 337:1 568:1 697:1 865:1 879:1 955:1 # αυξημένη ldh
4:1 7:1 10:1 15:1 23:1 27:1 31:1 44:1 45:1 46:1 48:1 63:1 67:1 83:1 88:1 106:1 121:1 172:1 187:1 227:1 250:1 280:1 566:1 689:1 723:1 726:1 768:1 928:1 # επίπεδα της ldl χοληστερόλης είναι
27:1 31:1 37:1 51:1 53:1 161:1 465:1 535:1 # τετράγωνα
241:1 262:1 479:1 662:1 932:1 # lebanon
16:1 46:1 68:1 78:1 186:1 243:1 511:1 # λεκιθίνη
10:1 15:1 17:1 18:2 27:1 41:1 59:1 106:1 187:1 204:1 264:1 280:1 336:1 452:1 652:1 766:1 768:1 # αριστερό σας χέρι
10:1 15:1 17:2 18:1 22:1 27:1 33:1 41:1 161:1 187:1 264:1 280:1 363:1 380:1 452:1 533:1 675:1 766:1 838:1 # αριστερά καρδία
10:1 15:1 17:1 18:1 27:1 41:1 187:1 209:1 264:1 280:1 452:1 766:1 # αριστερή
1:1 10:1 15:1 17:1 18:1 20:1 27:1 35:1 41:1 62:1 65:1 85:2 91:1 139:1 178:1 187:1 209:1 236:1 264:1 268:1 280:1 452:1 708:1 766:1 859:1 # αριστερής ομφαλικής
7:1 9:1 10:1 15:1 17:1 18:1 27:1 33:1 34:1 41:1 59:1 71:1 83:1 85:1 96:1 154:1 181:1 187:1 192:1 193:1 209:1 264:1 274:1 280:1 324:1 452:1 720:1 766:1 941:1 # εξώθησης αριστερής κοιλίας
10:1 11:1 12:1 15:1 17:1 18:1 19:1 27:1 33:1 34:1 40:1 41:1 59:1 63:1 71:1 85:1 97:1 187:1 192:1 193:1 209:1 217:1 232:1 264:1 280:1 324:1 392:1 399:1 452:1 545:1 766:1 # ανεπάρκεια αριστερής κοιλίας
10:1 13:1 15:2 17:1 18:1 27:1 33:2 34:1 41:1 44:1 53:1 59:1 71:1 85:1 105:1 124:1 185:1 187:1 192:1 193:1 209:1 264:1 280:1 324:1 342:1 370:1 445:1 452:1 605:1 632:1 766:1 # υπερτροφία αριστερής κοιλίας,
3:1 13:1 44:1 61:1 99:1 117:1 148:2 161:1 273:1 344:1 411:1 731:1 880:1 886:1 # κράμπες κάτω άκρου
5:1 10:1 24:1 31:1 33:1 86:1 148:1 263:1 267:1 281:1 362:1 594:1 886:1 # αδυναµία στα άκρα
1:1 6:1 11:2 15:1 16:1 17:1 18:1 30:1 33:1 36:1 75:1 106:1 109:1 117:1 133:1 136:1 201:1 241:1 253:2 254:1 291:1 309:1 354:1 358:1 372:1 375:1 382:1 479:1 482:1 551:1 554:1 580:1 704:1 738:1 768:1 832:1 853:1 870:1 890:1 # ρία αερόβια gram- αρνητικά βακτήρια legionella pneumophila
1:1 6:1 30:1 37:1 117:1 235:1 254:1 347:1 528:1 554:1 742:1 864:1 888:1 # σχετικά
19:1 68:1 69:1 76:1 255:1 471:1 494:1 # • λειοµύωµα
19:1 68:1 69:1 80:1 217:1 255:1 494:1 803:1 # λειοµυοσάρκωµα
120:1 226:1 407:1 479:1 608:1 956:1 994:1 # lendacin
7:1 11:1 19:1 26:1 97:1 217:1 232:1 270:1 399:1 415:1 560:1 628:1 # διάρκεια λήψης
3:1 13:1 46:1 63:1 68:1 82:1 188:1 211:1 380:1 411:1 443:1 # η λεπιρουδίνη
71:1 81:1 87:1 218:1 527:1 # βλαβών οι
1:1 4:1 5:1 14:1 15:1 27:1 39:1 75:1 80:1 106:1 119:1 128:1 146:2 148:1 187:1 194:1 212:1 220:1 252:1 257:1 327:1 335:1 364:1 581:1 # ποσότητα μικρότερη από
1:1 13:1 15:1 27:1 72:1 106:1 146:1 148:1 187:1 371:1 664:1 869:1 # µικρότερος
4:1 8:1 12:1 13:1 23:1 31:2 46:1 48:1 147:1 464:1 566:1 587:1 928:1 # είναι θανατηφόρος
34:1 68:1 77:1 112:1 118:1 149:1 176:1 221:1 472:1 614:1 757:1 871:1 897:1 # λευκοκυττάρων
21:1 33:1 34:1 44:1 68:1 74:1 77:1 176:1 321:1 897:1 # λευκοπενία
11:1 23:1 33:1 66:1 68:1 77:1 102:1 106:1 110:1 198:1 351:1 374:1 384:1 393:1 514:1 800:1 882:1 897:1 926:1 # λευχαιμία η χρόνια
23:1 61:1 68:1 77:1 110:1 351:1 374:1 384:1 393:1 410:1 722:1 897:1 # λευχαιμίες,
22:1 23:1 68:1 77:1 91:1 176:1 211:1 258:1 408:1 804:1 897:1 # λευκαφαιρέσεις.
17:1 18:1 34:1 51:1 68:1 77:1 99:1 112:1 118:1 134:1 149:1 176:1 221:1 240:1 330:1 472:1 511:1 614:1 757:1 766:1 871:1 872:1 897:1 # ο αριθμός των λευκοκυττάρων
5:1 6:1 19:1 34:1 68:1 70:1 77:1 103:1 112:1 118:1 140:1 172:1 176:1 197:1 221:1 306:1 341:1 383:1 402:1 472:1 515:1 520:1 534:1 555:1 614:1 631:1 680:1 757:1 839:1 855:1 871:1 897:1 # λευκοκυτταροκλαστική αγγειίτιδα.
34:1 68:1 77:1 112:1 118:1 149:1 176:1 221:1 472:1 614:1 757:1 871:1 897:1 # λευκοκυττάρω
11:1 13:1 60:1 68:1 71:1 77:1 176:1 492:1 587:1 897:1 # λευκόρροια
2:1 262:1 479:1 529:1 777:1 # το leukoscan
18:1 21:1 34:1 53:1 68:1 77:1 170:1 176:1 296:1 314:1 897:1 945:1 # λευκοτριενίων
5:1 10:1 12:1 14:1 29:1 41:1 51:2 66:1 98:1 103:1 105:1 131:1 177:1 196:1 264:1 334:1 356:1 465:1 598:1 652:1 692:1 940:1 944:1 # ανταγωνιστής υποδοχέων
4:1 13:1 49:1 54:1 68:1 77:1 93:1 101:1 105:1 125:1 193:1 897:1 # τη λευπρορελίνη
2:1 3:1 5:1 44:1 47:1 63:1 172:1 227:1 689:1 723:1 726:1 # τα επίπεδα του
2:1 7:1 9:1 40:1 44:1 48:1 55:1 63:1 83:1 86:1 96:1 98:1 154:1 223:1 227:1 275:1 293:1 689:1 720:1 723:1 726:1 817:1 935:1 # το επίπεδο συνείδησης
28:1 49:1 50:1 68:1 130:1 140:1 158:1 165:1 672:1 775:1 # λεβονοργεστρέλη
241:1 242:1 479:1 481:1 625:1 704:1 # lexidronam
2:1 3:1 47:1 51:1 112:1 145:1 149:1 217:1 221:1 472:1 479:1 519:1 614:1 757:1 871:1 # κυττάρων του leydig
2:1 # το lfa- 1
4:1 5:1 7:1 8:1 11:2 17:1 21:1 24:1 26:1 37:1 40:1 49:1 59:1 67:1 85:1 107:1 108:1 140:1 151:1 180:1 229:1 300:1 353:1 354:1 360:1 367:1 378:1 530:1 559:1 613:1 639:1 681:1 747:1 792:1 793:1 794:1 796:1 807:1 821:1 835:1 867:1 898:1 907:1 947:1 # διαταραχή της γενετήσιας ορμής
48:1 61:1 93:1 638:1 # ψείρες
18:1 58:1 97:1 148:1 191:1 195:1 243:1 259:1 317:1 325:1 758:1 # εγκεκριµένου
7:1 9:1 18:1 41:1 96:1 148:1 259:1 452:1 488:1 642:1 758:1 # έγκρισης
38:1 65:1 178:1 240:1 573:1 # ομαλός
19:2 21:1 28:1 68:1 70:1 235:1 340:1 446:1 494:1 557:1 585:1 693:1 # λειχενοειδή
19:1 48:1 68:1 346:1 # γλείψει
1:1 7:1 13:1 16:1 18:1 22:1 62:1 70:1 98:1 111:1 118:1 141:1 174:1 356:1 373:1 443:1 578:1 659:1 963:1 # υδροχλωρικής λιδοκαΐνης
231:1 246:1 553:1 # brigitte
1:1 4:1 6:1 11:1 19:1 23:1 30:1 31:1 39:1 44:1 46:1 48:1 75:1 88:1 92:1 117:1 254:1 291:1 324:1 326:1 331:1 372:1 554:1 566:1 928:1 949:1 # είναι απειλητικά για τη ζωή
5:1 8:1 10:1 14:1 22:1 25:1 105:1 118:1 149:1 151:1 159:1 222:1 334:1 421:1 650:1 963:1 # υποκαταστάτη
113:1 # θσο
12:1 23:1 31:1 33:1 41:1 83:1 87:1 101:1 147:1 161:1 181:1 199:1 233:1 258:1 425:1 500:1 566:1 941:1 964:1 985:1 # ελαφράς αναισθησίας
16:1 17:1 24:1 43:1 46:1 78:1 87:1 101:1 135:1 161:1 180:1 209:1 258:2 333:1 401:1 425:1 426:1 # ελαφρά υγρή παραφίνη
14:1 33:1 38:1 59:1 62:1 166:1 175:1 181:1 192:1 199:1 238:1 269:1 332:1 351:1 435:1 630:1 663:1 800:1 985:1 # αίσθημα λιποθυμίας.
9:1 60:1 # θσηηζκόο
87:1 101:1 161:1 258:1 425:1 # ελαφρά
4:1 12:1 27:1 75:1 82:1 146:1 220:1 252:1 327:1 329:1 464:1 511:1 # πιθανότητες
51:1 57:1 64:1 186:1 300:1 412:1 521:1 544:1 802:1 878:1 939:1 # κινήσεων
2:1 7:1 9:1 11:1 12:1 18:1 40:1 69:1 77:1 84:1 92:1 96:1 321:1 326:1 480:1 579:1 587:1 619:1 667:1 # το όριο ανίχνευσης για
15:1 18:2 41:1 44:1 49:1 69:1 95:1 124:1 143:1 162:1 318:1 452:1 575:1 591:1 619:1 # περιορισμούς
15:1 18:1 39:1 44:1 49:1 50:1 69:1 109:1 119:1 124:1 162:1 194:1 318:1 541:1 619:1 669:1 # περιορίζονται από
15:1 18:2 44:1 49:1 69:1 124:1 162:1 318:1 419:1 577:1 591:1 619:1 846:1 # περιοριζόμενης
120:1 253:1 305:1 379:1 795:1 # linear
40:1 45:1 57:1 62:1 193:1 223:1 293:1 541:1 762:1 817:1 # λινεζολίδη
379:1 526:1 798:1 921:1 # lipemol
379:1 625:1 # lipid a
13:1 42:1 49:1 492:1 714:1 # ορρού
8:1 13:1 14:1 53:1 62:1 185:1 238:1 370:1 605:1 645:1 # λιποατροφία
379:1 932:1 # lipobay
10:1 13:1 14:1 53:1 62:1 84:1 177:1 238:1 267:1 370:1 476:1 538:1 940:1 # 65 λιποδυστροφία
9:1 14:1 22:1 36:1 38:1 40:1 58:1 62:1 100:1 130:1 217:1 229:1 238:1 400:1 441:1 565:1 637:1 656:1 996:1 # φάρμακα λιπογένεση
4:1 9:1 62:1 84:1 119:1 160:1 238:1 250:1 579:1 # τη λιπόλυση
38:1 193:1 261:1 723:1 724:1 # λίπωμα
9:1 62:1 99:1 138:1 237:1 238:1 273:1 471:1 731:1 874:1 # λιπωµάτωσης
1:1 57:1 62:1 66:1 117:1 156:1 203:1 254:1 561:1 695:1 762:1 # κλινικά
379:1 526:1 738:1 # lipopolysaccharide b
14:1 62:1 80:1 217:1 238:1 261:1 399:1 # λιποσάρκωμα
1:1 4:1 11:1 14:1 15:1 18:1 27:1 36:1 62:1 80:1 141:1 144:1 162:1 170:1 182:1 183:1 187:1 212:1 238:1 261:1 272:1 429:1 702:1 708:1 847:1 # τη λιποσωμιακή αμφοτερικίνη
5:1 8:1 14:1 38:1 62:1 80:1 115:1 151:1 238:1 784:1 1001:1# λιποσώματα
245:1 323:1 352:1 379:1 777:1 # lipostat
379:1 # lipur
12:1 17:1 24:1 31:1 54:1 60:1 147:1 172:1 209:1 443:1 # υδαρή κόπρανα
226:1 231:1 352:1 368:1 379:1 # listen
9:1 10:1 15:1 27:1 41:1 62:1 109:1 138:1 187:1 237:1 264:1 280:1 381:1 # λιστερίωση
2:1 3:2 13:1 22:1 42:1 47:1 49:1 65:1 193:1 228:1 418:1 714:1 806:1 # καλίου του ορού,
34:1 42:1 160:1 167:1 176:1 181:1 328:1 593:1 # θηλυκού
61:1 68:1 73:1 190:1 317:1 # µεγάλες
29:1 51:1 62:1 69:1 81:1 99:1 134:1 250:1 303:1 310:1 # εμβόλιο ζώντων
5:1 12:1 29:1 45:1 51:2 81:1 158:1 193:1 196:1 381:1 403:1 434:1 439:1 523:1 976:1 # ζωντανών εµβολίων
1:1 26:1 136:1 301:1 354:1 486:1 654:1 # δικτυωτή
1:1 9:1 26:1 44:1 101:1 136:1 138:1 173:1 193:1 237:1 301:1 354:1 381:1 486:1 654:1 # δικτυωτή πελλίωση
2:3 3:3 8:1 17:1 22:1 28:1 43:1 46:1 47:2 72:1 123:1 150:1 272:1 302:1 350:1 363:1 399:1 595:1 607:1 920:1 # του καρκίνου του ήπατος
1:1 4:1 6:2 7:1 8:1 9:1 12:1 20:1 29:1 30:1 35:1 43:1 67:1 83:1 85:1 106:1 131:1 139:1 153:1 164:1 184:1 211:1 217:1 236:1 239:1 271:1 395:1 492:1 595:1 671:1 698:1 715:1 811:1 952:1 # άρση της ηπατικής αντιρρόπησης
1:1 6:1 8:1 9:1 20:1 30:1 35:1 43:1 83:1 153:1 154:1 164:1 181:1 271:1 392:1 395:1 584:1 595:1 671:1 811:1 941:1 952:1 # ηπατική πάθηση
1:1 3:1 6:1 8:1 30:1 43:1 89:1 113:1 132:1 164:1 202:1 210:1 230:1 244:1 247:1 271:1 288:1 329:1 395:1 548:1 595:1 671:1 712:1 746:1 952:1 # ηπατικές νόσους
1:1 5:1 6:1 8:2 11:1 17:1 24:1 26:1 30:1 43:1 89:2 107:1 132:1 151:1 164:1 180:1 202:1 244:1 271:1 288:1 353:1 360:1 378:1 395:1 595:1 613:1 639:1 652:1 671:1 681:1 712:1 746:1 747:1 792:1 793:1 794:1 796:1 807:1 821:1 835:1 867:1 898:1 907:1 947:1 952:1 # ηπατικές διαταραχές
1:1 2:1 3:1 6:1 8:1 19:1 20:1 30:1 35:1 39:1 43:1 47:1 68:1 84:1 119:1 137:1 153:1 164:1 168:1 194:1 267:1 271:1 395:1 405:1 494:1 595:1 671:1 703:1 811:1 952:1 # από ηπατική δυσλειτουργία,
1:1 6:1 8:1 21:1 30:1 43:1 51:2 81:1 99:1 134:1 164:1 200:1 225:1 271:1 282:1 357:1 395:1 542:1 595:1 671:1 719:1 748:1 952:1 # των ηπατικών ενζύμων
1:1 6:1 7:1 8:1 9:1 20:1 30:1 35:1 43:1 46:1 85:1 96:1 138:1 139:1 153:1 164:1 213:1 236:1 237:1 271:1 395:1 595:1 671:1 715:1 811:1 952:1 # ηπατικής ίνωσης
1:1 2:1 3:1 6:1 8:1 19:1 20:1 30:1 31:1 33:1 35:1 43:1 47:1 58:1 68:1 85:1 137:1 139:1 153:1 164:1 165:1 168:1 191:1 236:1 251:1 271:1 279:1 304:1 325:1 345:1 395:1 405:1 494:1 556:1 568:1 595:1 671:1 703:1 715:1 811:1 865:1 866:1 879:1 909:1 952:1 989:1 # ηπατικής λειτουργίας αυξηµένα
1:1 2:1 3:1 6:1 8:1 19:1 20:1 25:1 30:1 33:1 35:1 38:1 43:1 47:1 61:1 68:1 85:1 98:1 110:1 118:1 137:1 139:1 153:1 164:1 165:1 168:1 186:1 233:1 236:1 271:1 345:1 395:1 405:1 410:1 494:1 556:1 595:1 671:1 703:1 711:1 715:1 722:1 811:1 866:1 931:1 952:1 989:1 # δοκιμασίες ηπατικής λειτουργίας
1:1 6:1 8:1 20:1 30:1 35:1 43:1 52:1 153:1 164:1 216:1 251:1 271:1 395:1 595:1 671:1 810:1 811:1 952:1 # ηπατική λοίµωξη
13:1 17:1 40:1 43:1 135:1 216:1 284:1 425:1 986:1 # ήπαρ νεφροί
2:2 3:1 8:1 9:1 43:1 47:1 72:1 123:1 138:1 145:1 148:1 150:1 237:1 350:1 460:1 595:1 678:1 930:1 # νέκρωση του ήπατος
1:1 6:1 8:1 30:1 38:1 43:1 54:1 60:1 88:1 94:1 106:1 164:1 166:1 271:1 322:1 395:1 527:1 595:1 663:1 671:1 743:1 952:1 # ηπατικό πρόβλημα
2:2 8:1 43:1 72:1 123:1 136:1 150:1 178:1 243:1 350:1 595:1 686:1 # εκτομή ήπατος
1:1 6:1 8:1 30:1 37:1 43:1 51:1 64:1 81:1 116:1 149:1 164:1 200:1 225:1 271:1 274:1 282:1 312:1 357:1 395:1 521:1 595:1 671:1 719:1 729:1 748:1 802:1 878:1 942:1 952:1 # ηπατικών εξετάσεων
2:1 5:1 8:1 32:1 37:1 43:1 72:1 77:1 123:1 144:1 150:1 163:1 235:1 247:1 286:1 330:1 347:1 350:1 595:1 734:1 742:1 # μεταμόσχευση ήπατος
16:1 49:1 58:1 99:1 183:1 191:1 325:1 337:1 342:1 386:1 471:1 # φορτωµένη
132:1 344:1 # νμπκέηξσλ
1:2 2:1 6:1 12:1 20:1 23:1 30:1 31:1 35:1 41:1 74:1 75:1 82:1 147:1 181:1 199:1 291:1 372:1 566:1 676:1 964:1 985:1 # τοπική αναισθητική
1:1 2:1 38:1 60:1 74:1 82:1 94:1 166:1 216:1 223:1 293:1 663:1 676:1 817:1 # τοπικό οίδημα
1:1 2:1 6:1 12:1 19:1 22:1 23:1 29:1 64:1 70:1 74:1 82:1 89:1 116:1 131:1 132:1 161:1 174:1 184:1 202:1 208:1 239:1 244:1 288:1 297:1 306:1 676:1 729:1 764:1 # και τοπικές αντιδράσεις
1:1 2:2 8:1 34:1 42:1 70:1 71:1 72:1 74:1 76:1 82:1 123:1 129:1 150:1 167:1 207:1 290:1 350:1 676:1 830:1 834:1 # τοπικού οιδήµατος
1:1 2:1 15:1 20:1 24:1 33:1 35:1 39:1 44:1 48:1 56:1 74:1 82:1 294:1 311:1 313:1 331:1 343:1 475:1 490:1 497:1 503:1 506:1 509:1 522:1 676:1 700:1 716:1 737:1 741:1 753:1 770:1 783:1 825:1 862:1 # τοπική θεραπεία
260:1 456:1 479:1 529:1 883:1 # locale
1:1 2:1 51:1 74:1 81:1 82:1 99:1 134:1 200:1 225:1 282:1 357:1 676:1 # των τοπικών
3:1 5:1 7:1 8:1 9:1 11:1 16:1 17:1 19:1 24:1 26:1 27:1 37:1 43:1 46:1 57:1 59:1 78:1 96:1 97:1 113:1 114:1 116:1 135:1 144:1 155:1 161:1 163:1 174:1 180:1 193:1 217:1 232:1 270:1 399:1 426:1 448:1 485:1 530:1 548:1 560:1 691:1 764:1 827:1 # παρατεταμένης διάρκειας δράσης ινσουλίνη
5:1 13:1 36:1 38:1 54:1 56:1 74:1 106:1 148:1 433:1 656:1 743:1 # τα μακροπρόθεσμα
13:1 15:1 24:1 33:1 36:1 38:1 39:1 44:1 48:1 56:1 66:1 102:1 106:1 148:1 198:1 294:1 311:1 313:1 331:1 343:1 356:1 475:1 490:1 497:1 503:1 506:1 509:1 514:1 522:1 656:1 700:1 716:1 737:1 741:1 753:1 770:1 783:1 825:1 862:1 926:1 # η μακροχρόνια θεραπεία
11:1 19:1 26:1 97:1 107:1 142:1 144:1 289:1 # διαμήκεις
10:1 17:1 27:1 65:1 87:1 280:1 349:1 393:1 620:1 936:1 # χαλαρώστε
17:1 28:1 29:1 50:1 65:1 81:1 87:1 292:1 349:1 393:1 936:1 # χαλαρώνοντας
2:1 4:1 18:1 31:2 50:1 52:1 57:1 74:1 82:1 128:2 168:1 218:2 455:1 638:2 684:2 703:1 # τη λοπιναβίρη + ριτοναβίρη
2:1 18:1 31:2 50:1 52:1 57:1 74:1 82:1 128:2 168:1 218:2 455:1 638:2 684:2 703:1 # λοπιναβίρης / ριτοναβίρης
2:1 18:1 31:2 50:1 52:1 57:1 74:1 82:1 128:2 168:1 218:2 455:1 638:2 684:2 703:1 # λοπιναβίρης/ ριτοναβίρης
4:2 7:2 9:1 16:1 17:1 52:1 67:1 80:1 111:1 149:1 198:1 204:1 209:1 234:1 300:1 342:1 767:1 816:1 # τη χρήση της λοσαρτάνης
4:1 7:2 9:1 11:1 19:1 39:1 40:1 48:1 55:1 59:1 67:1 68:1 83:1 86:1 96:1 154:1 223:1 232:1 275:1 293:1 494:1 530:1 720:1 817:1 935:1 # απώλειας της συνείδησης,
11:2 19:2 21:1 39:1 59:1 68:1 140:1 165:1 232:2 336:1 460:1 494:1 530:1 555:1 # απώλεια ενέργειας
3:1 7:1 9:1 14:1 33:1 39:1 83:1 84:1 90:1 96:1 154:1 181:1 199:1 233:1 269:1 278:1 332:1 500:1 720:1 797:1 941:1 985:1 # απουσία αίσθησης
11:1 18:1 19:1 39:1 53:1 68:1 81:1 232:1 314:1 494:1 # απώλεια τριχών
11:2 13:1 19:1 21:1 26:1 39:1 50:1 68:1 107:1 126:1 232:1 258:1 336:1 398:1 494:1 # απώλεια ενδιαφέροντος
38:1 171:1 542:1 666:1 # πλύμα
9:1 130:1 144:1 227:1 316:1 328:1 393:1 410:1 415:1 441:1 # χαμηλή πίεση
1:1 6:1 8:1 13:1 30:1 38:1 60:1 72:1 94:1 115:1 144:1 164:1 217:1 261:1 271:1 316:1 322:1 328:1 393:1 429:1 459:1 573:1 597:1 724:1 754:1 # χαμηλό σωματικό βάρος,
4:1 5:1 14:1 27:1 54:1 59:1 62:1 74:1 75:1 85:1 144:1 145:1 146:1 176:1 220:1 238:1 252:1 257:1 301:1 316:1 327:1 328:1 329:1 335:1 364:1 393:1 415:1 552:1 588:1 668:1 820:1 896:1 # χαμηλής πυκνότητας λιποπρωτεϊνών
4:1 5:1 14:1 23:1 39:1 45:1 59:1 75:1 85:1 119:1 144:1 146:1 155:1 160:1 176:1 194:1 219:1 220:1 252:1 257:1 316:1 327:1 328:1 329:1 335:1 361:1 364:1 393:1 415:1 435:1 484:1 511:1 552:1 877:1 # από χαμηλής πυκνότητας πολυαιθυλένιο
246:1 368:1 456:2 540:1 688:1 # low flow priapism
4:1 5:1 55:1 75:1 144:1 146:1 220:1 252:1 257:1 316:1 327:1 328:1 329:1 335:1 364:1 384:1 393:1 415:1 667:1 # χαμηλή συχνότητα
263:1 328:1 393:1 415:1 510:1 # χαµηλή hdl
23:2 80:1 91:1 95:1 109:1 110:1 144:1 211:1 316:1 328:1 374:1 377:1 393:1 415:1 525:1 804:1 # χαμηλή αιμοσφαιρίνη
3:1 4:2 8:1 9:1 11:1 17:1 18:1 20:1 28:1 36:1 79:1 81:1 86:1 87:1 101:1 104:1 130:1 182:1 214:1 227:1 302:1 342:1 369:1 382:1 410:1 438:1 441:1 451:1 472:1 496:1 590:1 660:1 816:1 873:1 # ελαττώνουν την αρτηριακή πίεση
1:1 6:1 8:1 13:1 15:1 27:1 30:1 34:1 38:1 42:1 115:1 129:1 144:1 146:1 164:1 167:1 187:1 261:1 271:1 290:1 316:1 328:1 393:1 429:1 564:1 573:1 597:1 664:1 724:1 754:1 833:1 # χαμηλότερου σωματικού
17:1 59:1 91:1 99:1 106:1 117:1 204:1 219:1 273:1 397:1 527:1 731:1 # κάτω βλέφαρό σας
3:1 13:1 99:1 117:1 148:1 273:1 411:1 731:1 886:1 # κάτω άκρου
51:1 99:1 117:1 145:1 148:1 273:1 731:1 886:1 # κάτω άκρων
3:1 6:1 8:1 10:1 12:1 13:1 15:1 22:1 27:1 31:1 39:1 40:1 52:1 77:1 84:1 147:1 187:1 216:1 222:1 251:1 287:1 369:1 411:1 470:1 480:1 538:1 634:1 664:1 829:1 # λοίμωξη κατώτερου αναπνευστικού
2:1 3:2 6:1 8:2 10:1 13:2 14:1 15:1 22:1 27:1 55:1 71:1 72:1 74:1 75:1 76:1 84:1 123:1 137:1 150:1 187:1 207:1 222:1 276:1 291:1 350:1 354:1 369:1 405:1 411:1 433:1 466:1 538:1 549:1 664:1 701:1 736:1 834:1 899:1 979:1 # κατώτερου ουροποιητικού συστήµατος
4:1 48:1 64:1 73:1 79:1 104:1 138:1 381:1 # µείωσε την
4:1 19:1 32:1 40:1 48:1 51:1 79:1 104:1 381:1 # μείωνει την
2:1 5:1 8:2 22:1 123:1 222:1 369:1 876:1 # κατώτατο
22:1 39:1 186:1 215:1 392:1 815:1 886:1 # καπάκι luer
14:1 20:1 50:1 52:1 80:1 122:1 126:1 155:1 177:1 267:1 377:1 414:1 437:1 653:1 725:1 # οσφυϊκή σπονδυλοδεσία
3:1 24:1 34:1 36:1 52:1 157:1 211:1 265:1 307:1 371:1 463:1 902:1 # λουµιρακοξίµπης,
1:1 20:1 35:1 40:1 50:1 66:1 77:1 95:1 113:1 156:1 175:1 247:1 329:1 431:1 470:1 480:1 574:1 679:1 774:1 829:1 # πνευμονική νόσο.
1:1 20:1 35:1 40:1 45:1 50:1 66:1 77:1 152:1 156:1 158:1 307:1 403:1 415:1 431:1 434:1 439:1 470:1 480:1 574:1 774:1 829:1 895:1 # πνευµονική εµβολή
1:1 7:1 9:1 20:1 35:1 40:1 46:1 50:1 66:1 77:1 95:1 96:1 138:1 156:1 175:1 213:1 237:1 431:1 470:1 480:1 574:1 679:1 774:1 829:1 # πνευμονικής ίνωσης
2:1 3:1 10:1 40:2 47:1 50:1 52:1 61:1 152:1 169:1 210:1 216:1 230:1 251:1 470:1 487:1 599:1 810:1 829:1 895:1 948:1 # λοίµωξη στους πνεύµονες
5:1 31:1 32:1 37:1 40:1 50:1 77:1 95:1 144:1 163:1 235:1 247:1 286:1 330:1 347:1 470:1 542:1 599:1 679:1 734:1 742:1 829:1 # μεταμόσχευση πνεύμονα
246:1 253:1 283:1 368:1 553:1 649:1 815:1 818:1 # lupus nephritis
15:1 24:1 32:1 33:1 39:1 44:1 48:1 56:1 215:1 246:1 294:1 311:1 313:1 331:1 343:1 368:1 475:1 490:1 497:1 503:1 506:1 509:1 522:1 700:1 716:1 737:1 741:1 753:1 770:1 783:1 815:1 825:1 862:1 922:1 # θεραπεία με luveris
6:1 9:1 11:1 18:1 29:1 49:1 102:1 184:1 444:1 577:1 591:1 846:1 937:1 # οριζόντια θέση,
1:1 34:1 42:1 68:1 129:1 167:1 290:1 310:1 467:1 708:1 # λεμφικού
40:1 58:1 61:1 68:1 91:1 310:1 362:1 487:1 637:1 708:1 # λεμφαδένες
1:1 34:1 42:1 68:1 129:1 167:1 290:1 310:1 387:1 409:1 467:1 708:1 965:1 # λεμφικούς
7:1 20:1 68:1 88:1 118:1 183:1 434:1 824:1 # λεµφοκήλης
5:2 10:1 68:1 118:1 183:1 281:1 434:1 472:1 785:1 839:1 885:1 # στα λεµφοκύτταρα
283:1 883:1 # lymphocytic
5:1 17:1 19:1 24:1 68:1 70:1 180:1 183:1 310:1 340:1 360:1 446:1 472:1 585:1 639:1 693:1 708:1 785:1 830:1 839:1 885:1 983:1 # λεμφοειδή κύτταρα
12:1 19:1 31:1 68:1 70:1 147:1 165:1 183:1 295:1 310:1 340:1 446:1 585:1 587:1 693:1 708:1 830:1 # λεμφοειδή όργανα
10:1 19:1 41:1 68:1 70:1 81:2 183:1 264:1 340:1 369:1 434:1 446:1 585:1 693:1 # λεµφοειδών ιστών
5:1 68:1 112:1 118:1 183:1 221:1 434:1 472:1 614:1 757:1 839:1 871:1 # λεµφοκυτταροκινών
6:1 8:1 38:1 66:1 68:1 70:1 79:1 115:1 197:1 261:1 306:1 310:1 316:1 341:1 345:1 369:1 402:1 520:1 572:1 708:1 724:1 759:1 786:1 # η λεμφωματώδης μηνιγγίτιδα
3:1 10:1 25:1 68:1 87:1 113:1 159:1 183:1 247:1 329:1 396:1 434:1 527:1 548:1 780:1 # λεµφοβλαστικής νόσου
2:1 3:2 9:1 34:1 47:1 259:1 615:1 666:1 733:1 962:1 # λύση του όγκου
6:1 8:1 21:1 38:1 51:1 80:1 84:1 113:1 115:1 160:1 164:1 261:1 429:1 542:1 597:1 724:1 # λυσοσωματικών ενζύμων
88:1 93:1 130:1 148:1 250:1 499:1 # m - κρεσόλη
14:1 98:1 105:1 177:1 334:1 356:1 652:1 940:1 # μ3 υποδοχέα
3:1 34:1 82:1 210:1 230:1 406:1 407:2 511:1 529:1 649:1 733:1 # πιθήκους macacus
5:1 8:1 10:1 12:1 19:1 27:1 76:1 79:1 109:1 130:1 151:1 207:1 211:1 235:1 280:1 393:1 412:1 510:2 592:1 669:1 781:1 791:1 # µην χειρίζεστε µηχανήµατα
242:1 406:1 407:1 526:1 # macrogol 4000
1:2 6:2 12:1 13:1 26:1 29:1 30:1 36:1 38:1 45:1 62:1 69:1 70:1 131:1 148:1 170:1 184:1 239:1 309:1 388:1 447:1 546:1 654:1 656:1 # μακρολιδικό αντιβιοτικό
13:1 14:1 15:1 21:1 36:1 40:1 51:1 74:1 76:1 148:1 165:1 179:1 185:1 216:1 276:1 367:1 400:1 417:1 465:1 535:1 605:1 779:1 900:1 905:1 # ενεργοποίησης µακροφάγων
73:1 226:1 406:1 407:1 # µε macugen
3:1 4:1 7:1 14:1 59:1 67:1 90:1 161:1 172:1 193:1 198:1 223:1 328:1 893:1 910:1 # της ωχράς κηλίδας που
59:1 172:1 193:1 223:1 328:1 893:1 910:1 # κηλίδας
11:1 13:1 19:1 56:1 74:1 198:1 232:1 392:1 433:1 584:1 841:1 # ωχροπάθεια
1:1 6:1 18:1 30:1 60:1 69:1 76:1 94:1 103:1 108:1 137:1 168:1 300:1 322:1 412:1 752:1 # µαγνήσιο πυριτικό
1:1 19:1 56:1 60:1 69:1 76:1 94:1 103:1 108:1 300:1 412:1 752:1 841:1 # θειικό µαγνήσιο
1:1 6:1 16:1 30:1 34:1 38:1 42:1 75:1 103:1 129:1 167:1 290:1 291:1 372:1 564:1 752:1 833:1 870:1 # μαγνητικού
1:1 2:1 6:1 16:1 19:1 24:1 29:1 30:1 34:1 38:1 41:1 42:1 50:1 55:1 66:1 69:1 75:1 86:1 95:1 100:1 103:2 129:1 140:1 143:1 167:1 258:1 275:1 290:1 291:1 341:1 372:1 401:1 431:1 455:1 555:1 564:1 575:1 631:1 680:1 692:1 752:1 813:1 833:1 852:1 855:1 870:1 # αγγειογραφία μαγνητικού συντονισμού
4:1 7:1 8:1 9:1 11:1 12:1 23:1 26:1 31:1 33:1 41:1 67:1 83:2 107:1 128:1 147:1 154:1 181:1 199:1 233:1 354:1 378:1 500:1 566:1 673:1 681:1 832:1 941:1 964:1 985:1 # διατήρηση της αναισθησίας
7:1 8:1 22:1 28:1 48:1 50:1 62:1 72:1 73:1 149:1 222:1 541:1 584:1 606:1 628:1 669:1 775:1 837:1 881:1 # µείζονος κατάθλιψης
5:2 6:1 8:2 11:1 17:1 22:1 24:1 26:1 31:1 48:1 50:1 62:1 73:1 107:1 151:2 180:1 205:1 222:1 224:1 238:1 353:1 360:1 378:1 541:1 613:1 639:1 650:1 669:1 681:1 747:1 792:1 793:1 794:1 796:1 807:1 821:1 835:1 867:1 898:1 907:1 947:1 953:1 # µείζονα καταθλιπτική διαταραχή,
5:2 6:1 8:2 11:1 17:1 22:1 24:1 26:1 32:1 40:1 48:1 50:1 61:1 62:1 89:1 107:1 151:2 180:1 205:1 222:1 224:1 238:1 353:1 360:1 378:1 487:1 541:1 613:1 639:1 650:1 652:1 669:1 681:1 747:1 792:1 793:1 794:1 796:1 807:1 821:1 835:1 867:1 898:1 907:1 947:1 953:1 # μείζονες καταθλιπτικές διαταραχές
5:1 6:1 8:1 22:1 32:1 48:1 51:1 62:1 72:1 113:1 151:1 205:1 222:1 224:1 238:1 247:1 329:1 650:1 669:1 953:1 # μείζων καταθλιπτική νόσος
6:1 8:1 24:1 41:1 53:1 76:1 164:1 207:1 266:1 279:1 307:1 610:1 773:1 908:1 966:1 # τραυµατισµό,
1:1 3:1 13:1 19:2 32:1 40:1 44:1 48:1 50:1 61:1 63:1 64:1 92:1 116:1 137:1 142:1 165:1 211:1 235:1 289:1 297:1 303:1 310:1 355:1 405:1 411:1 454:1 459:1 487:1 541:1 669:1 729:1 781:1 791:1 866:1 989:1 # μείζονες χειρουργικές επεμβάσεις
1:2 3:1 6:1 9:2 12:1 13:1 19:1 20:1 25:1 29:1 30:1 35:1 63:1 76:1 92:1 131:1 133:1 137:1 153:1 165:1 184:1 211:1 235:1 239:1 304:1 355:1 376:1 405:1 411:1 439:1 745:1 781:1 791:1 866:1 989:1 # σηµαντική χειρουργική επέµβαση
19:1 33:1 68:1 69:1 81:1 112:1 171:1 279:1 369:1 494:1 628:1 782:1 # πλειοψηφία αυτών
215:1 260:1 358:1 406:2 407:1 505:1 563:1 636:1 688:1 933:1 # malassezia pachydermatis
1:1 17:1 21:1 64:1 66:1 117:1 156:1 254:1 # αρσενικά ζώα
1:1 4:1 13:1 17:1 21:1 52:1 60:1 64:1 66:1 72:1 94:1 156:1 308:1 599:1 670:1 # (εύρος, έτη) αρσενικό φύλο
1:1 60:1 62:1 94:1 157:1 268:1 316:1 328:1 # μηλικό οξύ
22:1 34:1 36:1 51:2 68:1 99:1 134:1 261:1 265:1 273:1 310:1 502:1 708:1 709:1 731:1 786:1 # κακοήθων λεμφωμάτων
260:1 262:1 375:1 379:2 406:1 481:1 604:1 617:1 624:1 890:1 934:1 946:1 # malignant mesothelioma
3:2 22:1 34:2 36:1 210:1 230:1 259:1 265:1 385:1 709:1 733:1 962:1 # κακοήθους όγκου
6:1 14:1 41:1 80:1 95:1 105:1 108:1 143:1 168:1 334:1 575:1 610:1 # υποσιτισμού
2:1 38:1 53:1 65:1 122:1 177:1 274:1 # μαλτοδεξτρίνη,
12:1 23:1 31:1 38:1 46:1 48:1 65:1 82:1 277:1 329:1 464:1 511:1 566:1 904:1 928:1 968:1 # μαλτόζη είναι πιθανό
1:1 6:1 10:1 25:1 30:1 31:1 34:1 42:1 58:1 76:1 129:1 159:1 167:1 287:1 290:1 362:1 423:1 564:1 833:1 909:1 # µαστικού αδένα
1:1 6:2 12:1 15:1 24:1 29:1 30:1 37:1 39:1 44:1 56:1 73:1 77:1 82:1 112:1 131:1 184:1 195:1 239:1 294:1 313:1 331:1 343:1 369:1 475:1 490:1 497:1 501:1 503:1 506:1 522:1 558:1 611:1 658:1 967:1 # θεραπευτική αντιµετώπιση
1:1 6:1 9:1 11:1 18:1 20:1 24:1 26:1 30:1 35:1 36:1 41:1 48:1 54:1 107:1 136:1 153:1 235:1 353:1 452:1 482:1 488:1 570:1 638:1 850:1 902:1 # πρακτική διαχείρισης
201:1 226:1 262:1 283:1 406:1 407:1 416:1 481:1 489:2 540:1 604:1 617:1 624:1 921:1 # management practices ich-
4:1 9:1 11:1 18:1 26:1 41:1 48:1 107:1 235:1 353:1 452:1 488:1 638:1 # τη διαχείριση
1:1 6:1 14:1 30:1 93:1 105:1 198:1 301:1 334:1 356:1 521:1 # υποχρεωτικό
24:1 59:1 # ψώρας
4:1 11:1 12:1 33:1 76:1 92:1 321:1 326:1 # για τη µανία
11:1 12:1 20:1 36:1 38:1 66:1 182:1 496:1 590:1 808:1 882:1 # μανιακή
11:1 12:2 20:1 24:1 25:1 29:1 36:1 38:1 66:1 127:1 131:1 174:1 182:1 223:1 477:1 496:1 590:1 808:1 882:1 903:1 # μανιακή αντίδρασ
5:1 8:1 12:1 33:1 38:2 55:1 59:1 115:1 151:1 175:1 192:1 205:1 321:1 344:1 369:1 531:1 784:1 848:1 1001:1# συμπτώματα μανίας
76:1 99:1 205:1 436:1 471:1 504:1 948:1 # σύµπτωµα
51:2 64:1 99:1 134:1 243:1 293:1 328:1 521:1 620:1 802:1 878:1 # των εκδηλώσεων
262:1 512:1 688:1 906:1 # μannheimia
262:1 283:1 406:1 489:1 512:1 526:1 688:1 906:1 921:1 # mannheimia haemolytica
17:1 24:1 25:2 43:1 77:1 97:1 135:1 180:1 248:1 361:1 426:1 477:1 641:1 788:1 915:1 # παρασκευαστής
262:1 406:1 407:1 # manufacturing
2:2 3:1 10:1 12:1 25:1 31:1 38:1 45:1 47:1 48:1 68:1 147:1 159:1 169:1 210:1 230:1 474:1 707:1 812:1 849:1 # τους αναστολείς μαο
38:1 # μαο- α
38:1 # μαο- β
2:1 201:1 242:1 305:1 338:1 359:1 406:1 735:1 851:1 883:1 # το maraviroc 150 mg
305:1 406:1 422:1 # marco
3:1 14:1 49:1 61:1 90:1 122:1 161:1 183:1 386:1 571:1 # φοράδες που
4:1 32:1 101:1 113:1 120:1 219:1 246:1 247:1 305:1 308:1 406:1 481:1 537:1 696:1 799:1 840:1 # μελέτη marina όσο
241:1 246:1 305:1 406:1 890:1 # marion
22:1 168:1 186:1 243:1 486:1 886:1 # άκιτυεκα
9:1 25:1 64:1 76:1 130:1 243:1 266:1 304:1 441:1 # εκσεσηµασµένες
1:1 7:1 9:1 14:1 19:1 39:1 81:1 83:1 96:1 122:1 136:1 154:1 177:1 278:1 316:1 369:1 419:1 457:1 720:1 940:1 # δεικτών αποδόμησης
48:1 204:1 258:1 420:1 474:1 707:1 # σαφείς
2:1 72:1 121:1 273:1 356:1 # 277 kάτοχος
2:1 3:1 47:1 245:1 246:1 407:1 416:1 424:1 553:1 # του tritace
3:1 17:1 86:1 438:1 541:1 669:1 # αρχίζουν
201:1 231:1 242:1 245:1 262:1 305:1 323:1 406:1 424:1 553:2 608:1 624:1 738:1 995:1 # maropitant citrate
231:1 242:1 305:1 358:1 406:1 704:1 # maroteaux- lamy).
2:1 3:1 14:1 25:1 33:1 42:1 47:1 52:1 74:1 87:1 101:1 105:1 171:1 233:1 334:1 500:1 711:1 780:1 803:1 # υποπλασία του µυελού
5:1 10:1 37:1 42:1 51:1 52:1 73:1 77:1 80:1 81:1 99:1 101:1 134:1 163:1 235:1 247:1 263:1 347:1 369:1 501:1 508:1 513:1 742:1 803:1 # µεταµόσχευση µυελού των οστών
120:1 283:1 305:1 406:1 727:1 # martini
14:1 17:1 21:1 28:1 74:1 93:1 216:1 276:1 492:1 557:1 905:1 # αρρενοποίησης
406:1 407:1 505:1 636:1 649:1 # massachusetts
215:1 231:1 352:1 406:1 505:1 # (master
50:1 52:1 65:1 91:1 97:1 213:1 259:1 284:1 317:1 # εγκεφαλονωτιαίου
1:1 60:1 62:1 94:1 112:1 155:1 268:1 277:1 279:1 782:1 # υλικό αυτό
1:1 13:1 18:1 20:1 29:1 35:1 50:1 53:1 59:1 75:1 85:1 127:1 139:1 141:1 172:1 223:1 236:1 292:1 314:1 316:1 425:1 507:1 868:1 893:1 # μητρικής φροντίδας
1:1 4:1 16:1 18:1 20:1 35:1 53:1 75:2 83:1 108:1 110:1 141:1 146:1 220:1 252:1 314:1 316:1 327:1 330:1 507:1 868:1 # μητρική θνησιμότητα
3:1 18:1 152:1 195:1 210:1 230:1 925:1 # ώριµους
407:1 422:1 623:1 647:1 851:1 # μavacoxib
2:1 10:1 14:1 32:1 41:1 71:1 74:1 92:1 169:1 264:1 276:1 317:1 466:1 676:1 701:1 # μεγιστοποιείται
4:1 9:1 10:1 12:1 40:1 41:1 92:1 114:1 136:1 243:1 247:1 249:1 264:1 354:1 457:1 545:1 642:1 686:1 # μέγιστη ανεκτή δόση
4:1 9:1 10:1 73:1 247:1 249:1 317:1 332:1 345:1 457:1 # µεγίστη δόση
4:1 8:1 12:1 13:1 14:2 31:2 39:1 48:2 49:1 93:1 147:1 278:1 344:1 396:1 458:1 464:1 587:1 # μπορεί να αποβεί θανατηφόρος
38:1 57:1 88:1 126:1 250:1 427:1 457:1 499:1 # μαζινδόλη
5:2 8:1 76:1 140:1 151:1 207:1 599:1 948:1 # τα γεύµατα
17:1 24:1 28:1 43:1 50:1 72:2 85:1 95:1 102:1 106:1 113:1 114:1 135:1 144:1 180:1 198:1 412:1 426:1 444:1 514:1 679:1 823:1 881:1 # μέσος χρόνος παραμονής
3:1 17:1 45:1 87:1 158:1 161:1 193:1 228:1 303:1 310:1 324:1 403:1 418:1 744:1 # εμβολίου ιλαράς
32:1 37:1 51:1 53:1 108:1 110:1 209:1 286:1 300:1 767:1 # μετρήσιμων
4:1 7:1 10:1 67:1 85:1 138:1 354:1 429:1 979:1 # της σωστής
1:1 18:1 37:1 53:1 73:1 80:1 98:1 113:1 141:1 255:1 314:1 501:1 621:1 868:1 # δοσοµετρικά
323:1 617:1 946:1 # meath
1:1 4:1 7:1 12:1 20:1 35:1 66:1 67:1 85:1 139:1 156:1 236:1 316:1 393:1 574:1 808:1 # της μηχανικής
1:1 4:1 7:1 10:1 12:2 14:1 18:1 20:1 28:1 31:1 35:1 39:1 66:1 67:1 80:1 85:2 105:1 139:1 147:1 156:1 236:1 251:1 316:1 334:1 354:1 393:1 470:1 508:1 574:1 808:1 832:1 979:1 # μηχανικής υποστήριξης της αναπνοής
7:1 9:1 12:1 41:1 66:1 96:1 116:1 143:1 161:1 174:1 240:1 330:1 393:1 448:1 575:1 692:1 764:1 808:1 836:1 # mηχανισμός δράσης
7:1 9:1 12:1 41:1 66:1 95:1 96:1 116:1 143:1 161:1 174:1 216:1 316:1 393:1 448:1 575:1 692:1 764:1 808:1 # μηχανισμοί δράσης
201:1 241:2 283:1 323:1 359:1 422:1 505:1 580:1 617:1 727:1 890:1 # meconium aspiration
2:1 3:1 4:2 7:2 8:1 13:1 47:1 54:1 67:2 73:1 76:1 100:1 101:1 125:1 161:1 207:1 219:1 308:1 401:1 537:1 696:1 799:1 # του προγράµµατος της µελέτης
4:1 8:1 22:1 49:1 61:1 109:1 179:1 222:1 410:1 430:1 722:1 # κατηγορίες/
2:1 3:1 47:1 73:1 113:1 130:1 161:1 186:1 373:1 630:1 886:1 # του µεσοθωράκιου
45:1 48:1 73:1 87:1 113:1 130:1 218:1 458:1 # µεσολαβεί
1:1 8:1 11:1 18:1 53:1 81:1 141:1 200:1 225:1 282:1 314:1 357:1 378:1 645:1 868:1 # ιατρικών
1:1 5:1 8:2 10:1 11:1 18:1 22:1 25:1 53:1 89:1 116:1 132:1 141:1 149:1 151:1 159:1 202:1 222:1 244:1 259:1 288:1 314:1 317:1 378:1 421:1 645:1 650:1 868:1 # ιατρικές εγκαταστάσεις
3:1 5:1 10:1 68:1 101:1 121:1 281:1 317:1 389:1 661:1 # λiστα ελεγχου
1:2 2:1 8:1 10:1 11:1 18:2 41:1 49:1 51:1 53:1 60:2 94:2 99:1 134:1 141:2 169:1 264:1 314:1 378:1 591:1 645:1 868:1 # ιατρικό ιστορικό των
1:1 8:1 11:1 18:2 19:1 34:1 41:1 52:1 53:1 71:1 95:1 129:1 141:1 143:1 173:1 190:1 211:1 216:2 235:1 314:1 378:1 452:1 575:1 645:1 781:1 791:1 868:1 # άλλοι ιατρικοί χειρισμοί
1:1 8:1 11:1 18:1 20:1 33:1 35:1 53:1 93:1 105:1 130:1 141:1 214:1 233:1 314:1 378:1 500:1 507:1 645:1 698:1 868:1 # ιατρική υπηρεσία
6:1 17:1 36:1 72:1 76:1 77:1 91:1 97:1 112:1 119:1 179:1 341:1 366:1 397:1 437:1 558:1 611:1 641:1 769:1 894:1 900:1 962:1 967:1 # φαρµακευτικός σπόγγος
3:1 4:1 5:1 14:1 17:1 34:1 75:1 80:1 91:1 146:1 220:1 229:1 252:1 257:1 327:1 335:1 364:1 397:1 502:1 612:1 733:1 886:1 # ποσότητα φαρμάκου
18:1 53:1 69:1 191:1 308:1 314:1 619:1 # µέτριο
120:1 215:1 246:2 416:1 424:1 519:1 580:1 617:1 # medium chain triglycerides
242:2 540:1 563:1 617:1 623:1 818:1 # depo - medroxyprogesterone
16:1 32:1 46:1 52:1 78:1 118:1 272:1 284:1 469:1 607:1 # μεφλοκίνη
17:1 22:1 32:1 36:1 118:1 295:1 317:1 363:1 432:1 # μεγακαρυοκυττάρων
25:1 32:1 52:1 65:1 87:1 295:1 317:1 396:1 527:1 780:1 # μεγαλοβλαστική
1:2 6:1 11:1 19:1 20:1 22:1 25:1 26:2 30:1 32:1 33:1 35:1 85:1 107:1 139:1 153:1 233:1 236:1 301:1 362:1 500:1 547:1 654:1 711:1 715:1 891:1 # μειωτικής διαδικασίας
23:1 31:1 57:1 87:1 114:1 498:1 # μέλαινα
2:1 4:1 5:1 7:1 8:1 16:1 37:1 41:1 45:1 46:1 50:1 62:1 67:1 73:2 78:1 87:1 101:1 123:1 158:1 163:1 218:1 266:1 321:1 388:1 403:1 455:1 501:1 706:1 845:1 908:1 # ο µεταβολισµός της µελατονίνης
204:1 258:1 # μσαφ,
4:1 37:1 75:2 128:1 211:1 220:1 277:1 # ςετητόιρητσαρδ
4:1 7:2 16:2 27:1 51:1 54:1 67:1 73:1 99:1 111:1 134:1 145:1 161:1 234:1 301:1 434:1 439:1 588:1 668:1 751:1 820:1 896:1 # πρωτεΐνη της µεµβράνης των
2:1 8:1 12:1 19:1 22:1 23:1 24:2 44:1 73:1 76:1 123:1 207:1 208:1 211:1 263:1 293:1 434:1 437:1 439:1 523:1 751:1 759:1 781:1 834:1 949:1 # µεµβρανώδης σπειραµατονεφροπάθεια και ο
4:1 5:1 7:2 8:1 11:1 17:1 24:1 26:1 67:1 81:1 107:1 151:1 180:1 316:1 353:1 360:1 378:1 412:1 613:1 639:1 681:1 747:1 792:1 793:1 794:1 796:1 807:1 821:1 835:1 860:1 867:1 898:1 907:1 947:1 # διαταραχών της μνήμης
5:1 7:1 8:1 13:1 33:1 38:1 54:1 59:1 115:1 125:1 151:1 178:1 192:1 193:1 212:1 316:1 324:1 396:1 412:1 415:1 527:1 860:2 1001:1# ομιλίας, προβλήματα μνήμης
1:1 20:1 35:1 66:1 79:1 92:1 316:1 341:1 355:1 572:1 # μηνιγγική
51:1 79:1 321:1 341:1 465:1 510:1 # µηνίγγων
120:1 226:1 283:1 553:1 617:1 625:1 727:1 # meningitides,
2:1 3:1 6:1 14:1 17:1 36:1 45:1 47:1 66:1 70:1 79:1 84:1 92:1 160:1 168:1 204:1 306:1 341:1 393:1 484:1 510:1 572:1 877:1 # πολυσακχαρίτη του µηνιγγιτιδόκοκκου
2:2 3:2 6:1 14:1 17:1 36:1 45:1 47:2 66:1 70:1 79:1 84:1 92:1 160:1 168:1 204:1 306:1 341:1 393:1 484:1 510:1 572:1 877:1 # του πολυσακχαρίτη του µηνιγγιτιδόκοκκου c
1:1 60:1 66:1 94:1 156:1 258:1 618:1 # ξαφνικό
24:1 28:1 33:1 49:1 79:1 103:1 316:1 345:1 492:1 556:1 665:1 # μηνορραγία
3:1 12:1 28:1 33:1 38:1 64:1 65:1 193:1 213:1 261:1 302:1 310:1 521:1 601:1 615:1 724:1 878:1 950:1 # ανωμαλία εμμήνου ρύσεως
4:1 9:1 10:1 12:1 22:1 28:1 36:1 41:1 66:1 72:1 79:1 102:1 249:1 264:1 329:1 510:1 615:1 640:1 692:1 881:1 926:1 # έµµηνος ρύση ακανόνιστη
1:1 6:1 9:1 20:1 28:1 30:1 35:1 49:1 75:1 153:1 179:1 209:1 291:1 317:1 372:1 401:1 493:1 750:1 999:1 # νοητική εγρήγορση,
1:1 5:1 6:1 8:1 11:2 12:1 17:1 20:1 24:1 26:2 28:1 30:1 35:1 75:1 107:2 151:1 153:1 180:1 291:1 353:1 360:1 372:1 378:1 449:1 613:1 639:1 681:1 747:1 792:1 793:1 794:1 796:1 807:1 821:1 835:1 867:1 898:1 907:1 947:1 999:1 # διανοητική διαταραχή,
1:1 5:1 6:1 8:1 11:1 17:1 24:1 26:1 28:1 30:1 75:1 89:2 107:1 132:1 151:1 180:1 202:1 244:1 288:1 291:1 353:1 360:1 372:1 378:1 613:1 639:1 652:1 681:1 712:1 746:1 747:1 792:1 793:1 794:1 796:1 807:1 821:1 835:1 867:1 898:1 907:1 947:1 # νοητικές διαταραχές
1:1 5:1 8:1 13:1 54:1 76:1 117:1 125:1 151:1 207:1 254:1 384:1 396:1 415:1 527:1 582:1 # ψυχικά προβλήµατα
1:1 6:1 9:1 10:1 20:1 28:1 30:1 35:1 75:1 83:1 84:1 128:1 153:1 154:1 291:1 336:1 372:1 538:1 567:1 673:1 999:1 # νοητική υστέρηση
1:1 5:1 8:1 9:1 10:1 20:1 22:1 25:1 35:1 116:1 149:1 222:1 281:1 376:1 384:1 421:1 582:1 606:1 837:1 # ψυχική κατάσταση
2:1 14:1 15:1 22:1 32:1 39:1 74:1 205:1 276:1 399:1 676:1 # μερκαπτοπουρίνης
11:1 18:1 21:1 29:1 32:1 64:1 130:1 336:1 382:1 567:1 603:1 # μεσεντέρια
2:1 231:1 323:1 358:1 551:1 604:1 617:1 809:1 995:1 # mesilate το
12:1 29:1 38:1 127:1 131:1 261:1 332:1 429:1 724:1 # αντίσωμα.
1:1 5:1 37:1 45:1 62:1 73:1 132:1 158:1 163:1 218:1 244:1 268:1 388:1 403:1 501:1 706:1 845:1 # µεταβολικές
1:1 5:1 7:1 9:1 20:1 35:1 37:1 45:1 62:1 73:1 96:1 138:1 157:1 158:1 163:1 218:1 237:1 268:1 388:1 403:1 501:1 706:1 845:1 # µεταβολικής οξέωσης,
1:1 5:2 8:1 11:1 17:1 24:1 26:1 32:1 37:1 45:1 62:1 89:1 107:1 132:1 151:1 158:1 163:1 180:1 218:1 244:1 268:1 286:1 353:1 360:1 378:1 388:1 403:1 613:1 639:1 652:1 681:1 706:1 734:1 747:1 792:1 793:1 794:1 796:1 807:1 821:1 835:1 845:1 867:1 898:1 907:1 947:1 # μεταβολικές διαταραχές
1:1 2:1 5:1 10:1 12:1 20:1 25:1 31:1 32:1 35:1 37:1 45:2 62:1 147:1 158:1 159:1 163:1 169:1 218:1 268:1 286:1 388:1 403:1 415:1 706:1 734:1 812:1 845:1 849:1 # μεταβολική αναστολή
1:1 5:1 13:1 37:1 45:1 54:1 60:1 62:1 73:1 94:1 125:1 158:1 163:1 185:1 218:1 268:1 388:1 403:1 501:1 605:1 706:1 845:1 982:1 # µεταβολικό προφίλ
5:1 32:1 37:1 41:1 45:1 62:1 158:1 163:1 218:1 266:1 286:1 388:1 403:1 706:1 734:1 845:1 908:1 # 276 μεταβολισµός
245:1 407:1 428:1 529:1 617:1 704:1 # metacam,
2:1 10:1 169:1 245:1 315:1 407:1 428:1 526:1 604:1 617:1 934:1 # στο metacresol
1:1 5:1 9:1 20:1 32:1 35:1 37:1 62:1 65:1 140:1 163:1 173:1 268:1 286:1 562:1 599:1 615:1 734:1 # μεταλλική γεύση
5:1 19:1 37:1 52:1 56:1 65:1 73:1 163:1 173:1 501:1 562:1 630:1 841:1 # µεταλλοθειονίνης,
3:1 5:2 14:1 15:1 18:1 44:1 55:1 65:1 87:1 88:1 90:1 114:1 124:1 162:1 173:1 175:1 308:1 318:1 324:1 344:1 464:1 531:1 562:1 848:1 # τα μέταλλα που θα συμπεριληφθούν
245:1 260:1 428:1 617:1 636:1 # tο metalyse
245:1 428:1 450:1 617:1 704:1 # metamorphosis
5:1 9:1 10:1 25:1 32:1 37:1 116:1 149:1 281:1 286:1 376:1 421:1 942:1 # η μετάσταση
1:1 5:2 6:1 8:1 10:1 25:1 30:1 32:1 37:1 159:1 163:1 164:1 271:1 281:1 286:1 421:1 734:1 876:1 # μεταστατικά
1:1 5:2 6:1 8:1 10:1 17:1 21:1 22:1 25:1 28:1 30:1 37:1 73:1 118:1 122:1 159:1 163:1 164:1 271:1 272:1 281:1 362:1 363:1 399:1 421:1 501:1 557:1 876:1 920:1 963:1 # µεταστατικό αδενοκαρκίνωµα
1:1 3:3 4:1 5:2 6:1 7:1 8:1 10:2 13:1 17:1 22:1 25:1 27:1 28:1 30:1 37:1 46:1 67:1 73:1 121:1 137:1 159:1 163:1 164:1 177:1 271:1 272:1 280:1 281:1 302:1 363:1 399:1 405:1 421:1 457:1 501:1 521:1 601:1 607:1 615:1 876:1 885:1 899:1 920:1 # µεταστατικού καρκίνου της ουροδόχου κύστεως
1:1 2:1 3:2 5:2 6:1 8:1 10:1 13:1 17:1 21:1 22:1 25:1 28:1 29:1 30:1 32:1 37:1 42:1 43:1 46:1 47:1 49:1 72:1 159:1 163:1 164:1 271:1 272:1 281:1 286:1 336:1 353:1 363:1 385:1 399:1 411:1 421:1 567:1 603:1 607:1 652:1 718:1 734:1 876:1 920:1 # μεταστατικό καρκίνο του ορθού/ παχέος εντέρου
231:2 305:1 352:1 358:1 375:1 406:1 428:1 450:1 505:2 617:1 # astellas pharma s. r. o meteor
4:1 16:1 32:1 37:1 46:1 49:1 78:1 183:1 229:1 286:1 351:1 386:1 # τη μετφορμίνη
16:1 32:1 37:1 46:1 49:1 78:1 183:1 229:1 286:1 351:1 386:1 735:1 # μετφορμίνη 1000 mg
16:1 37:1 46:1 49:1 73:1 78:1 183:1 366:1 386:1 501:1 594:1 735:1 # µετφορµίνη 500 mg
120:1 428:1 450:1 512:1 617:1 # metformin hcl.
1:1 14:1 15:1 32:2 36:1 45:1 55:1 62:1 148:1 155:1 160:1 175:2 268:1 344:1 432:1 464:1 484:1 531:1 655:1 848:1 877:1 # μεθακρυλικό συμπολυμερές
4:1 7:1 16:1 19:1 46:1 50:1 56:1 67:1 69:1 73:1 78:1 321:1 655:1 841:1 # της µεθειονίνης
17:1 24:1 25:1 43:1 72:1 77:1 85:1 97:1 98:1 114:1 135:1 177:1 180:1 248:1 385:1 426:1 477:1 641:1 915:1 # μέθοδος παρασκευής
32:1 45:1 52:1 98:1 100:1 177:1 256:1 320:1 345:1 385:1 453:1 655:1 # μεθοδολογία
1:1 2:1 4:2 5:1 7:1 53:1 60:1 67:1 73:1 75:1 93:1 94:1 146:1 157:1 170:1 220:1 252:1 257:1 273:1 274:1 327:1 335:1 364:1 385:1 461:1 629:1 655:1 776:1 822:1 854:1 861:1 863:1 889:1 943:1 945:1 990:1 998:1 1000:1 # τοξικότητας της µεθοτρεξάτης,
3:1 5:1 12:1 52:1 73:1 146:1 157:1 385:1 463:1 469:1 655:1 976:1 # µεθοξυφλουράνιο όταν
215:1 428:2 617:1 946:2 # methyl ether
10:1 13:1 17:1 24:1 32:1 43:1 68:1 130:1 135:1 155:1 157:1 174:1 180:1 336:1 426:1 435:1 567:1 655:1 659:1 # ο παραϋδροξυβενζοϊκός μεθυλεστέρας,
32:1 58:1 62:1 114:1 155:1 189:1 261:1 435:1 547:1 655:1 # μεθυλιωμένη
29:1 32:1 43:1 155:1 277:1 435:1 655:1 # μεθυλντόπα
2:1 3:1 12:1 28:1 42:1 47:1 221:1 361:1 449:1 # κυανού του
3:1 31:1 42:1 53:1 65:1 69:1 73:1 121:1 145:1 155:1 371:1 435:1 471:1 655:1 751:1 # βρωµιούχου µεθυλναλτρεξόνης
242:1 379:1 424:1 428:1 526:1 553:1 617:1 738:1 # metropolitan
13:1 24:1 49:1 53:1 75:1 103:1 316:1 345:1 370:1 492:1 665:1 # μητρορραγία
16:1 32:1 37:1 46:1 68:1 78:1 127:1 274:1 324:1 461:1 721:1 973:1 # μεξιλετίνη
1:1 31:1 34:1 50:1 88:1 129:1 212:1 250:1 427:1 499:1 577:1 581:1 # μικοναζόλη
1:1 13:1 148:1 371:1 869:1 # µικρο-
1:1 12:1 13:1 49:1 148:1 165:1 295:1 371:1 869:1 # µικροοργανισµούς,
1:1 7:1 9:1 11:1 13:1 20:1 36:1 86:1 96:1 148:1 160:1 182:1 212:1 250:1 309:1 330:1 396:1 485:1 496:1 581:1 590:1 # μικροβιακής μόλυνσης
1:1 11:1 13:1 20:1 36:1 148:1 182:1 309:1 371:1 396:1 496:1 590:1 869:1 # µικροβιακή
1:1 13:1 45:1 52:1 69:1 148:1 212:1 256:1 309:1 396:1 581:1 # μικροβιολογία
1:1 13:1 65:1 84:1 148:1 185:1 204:1 212:1 414:1 581:1 605:1 # μικροφυσαλίδες
1:1 5:1 10:1 13:1 16:1 17:1 46:1 78:1 84:1 109:1 112:1 118:1 148:2 212:1 221:1 360:1 432:1 472:1 538:1 581:1 614:1 730:1 757:1 839:1 871:1 983:1 # μικροκρυσταλλική κυτταρίνη,
1:1 13:1 109:1 148:1 356:1 371:1 373:1 578:1 869:1 # µικροχλωρίδα
242:1 489:1 512:1 # microg
1:1 13:1 23:1 80:1 91:1 148:1 211:1 212:1 377:1 550:1 581:1 804:1 # μικροσφαιρίνης
1:1 13:1 45:1 53:1 145:1 148:1 193:1 197:1 371:1 869:1 # µικρολίτρων
241:1 242:1 489:1 512:1 # microns,
1:1 13:1 74:1 137:1 148:1 209:1 212:1 433:1 581:1 # μικροπυρήνες
1:1 8:1 13:1 38:1 80:1 115:1 148:1 212:1 550:1 581:1 784:1 # μικροσώματα
1:1 13:1 23:1 80:1 91:1 148:1 211:1 212:1 377:1 550:1 581:1 804:1 # μικροσφαιρίδια
2:1 3:2 32:1 47:1 130:1 204:1 228:1 269:1 418:1 # του μεσαίου
3:1 113:1 114:1 240:1 277:1 301:1 444:1 548:1 # μέσου ωτός
3:2 32:1 36:1 52:1 130:1 136:1 172:1 204:1 228:1 269:1 418:1 463:1 482:1 # μεσαίου δακτύλου
1:1 12:1 24:1 33:1 148:1 166:1 212:1 321:1 581:1 # ημικρανία
2:1 3:1 8:1 69:1 72:1 76:1 82:1 116:1 123:1 150:1 199:1 207:1 350:1 834:1 # ήπιου άσθµατος
69:1 72:1 82:1 179:1 190:1 # ήπιο άλγος
3:1 28:1 57:1 126:1 186:1 285:1 302:1 544:1 # κινδύνου)
2:1 17:1 24:1 36:1 43:1 72:1 87:1 103:1 135:1 136:1 150:1 180:1 190:1 426:1 440:1 465:1 482:1 598:1 644:1 665:1 710:1 875:1 892:1 # η παραγωγή γάλακτος.
36:1 61:1 65:1 87:1 122:1 136:1 295:1 369:1 482:1 759:1 892:1 936:1 # γαλακτώδες
2:1 8:1 18:1 22:1 26:1 40:1 48:1 50:1 61:1 95:1 122:1 123:1 178:1 222:1 243:1 296:1 404:1 474:1 571:1 655:1 670:1 679:1 707:1 935:1 950:1 # εκατομμύριο διεθνείς μονάδες
37:1 51:1 55:1 73:1 76:1 88:1 149:1 171:1 173:1 190:1 214:1 307:1 349:1 501:1 504:1 578:1 919:1 924:1 942:1 # συµπληρώµατα µετάλλων
5:1 14:1 37:1 52:1 65:1 73:1 74:1 163:1 173:1 216:1 276:1 501:1 562:1 905:1 # µεταλλοποίησης
1:1 89:1 148:1 212:1 408:1 581:1 # μικρές
1:1 4:1 5:1 6:1 10:2 12:1 25:1 29:1 30:1 31:1 41:1 53:1 55:1 58:1 65:1 101:1 132:1 138:1 145:1 147:1 159:1 249:1 259:1 264:1 281:1 299:1 333:1 582:1 749:1 849:1 930:1 # ελάχιστη ανασταλτική συγκέντρωση
1:1 6:1 30:1 117:1 254:1 301:1 517:1 554:1 # μυωτικά
2:1 3:1 47:1 226:1 315:1 359:1 481:1 # του μirena
17:1 19:1 43:1 68:1 135:1 161:1 190:1 494:1 628:1 744:1 960:1 # παράλειψη
2:1 10:1 14:1 39:1 45:1 61:1 68:1 80:1 169:1 278:1 508:1 812:1 # αποστολες
181:1 299:1 584:1 # 574 λάθη
8:1 9:1 22:1 83:1 128:1 149:1 154:1 198:1 222:1 606:1 673:1 837:1 # κατάχρηση
2:1 18:1 50:1 121:1 126:1 168:1 174:1 212:1 356:1 703:1 # 40 μιτοχονδριακή
2:1 18:1 50:1 121:1 126:1 168:1 174:1 212:1 356:1 481:1 703:1 # μιτοχονδριακού dna
1:1 2:1 4:1 5:1 60:1 75:1 94:1 146:1 157:1 220:1 252:1 257:1 327:1 335:1 364:1 461:1 629:1 776:1 822:1 854:1 861:1 863:1 889:1 943:1 990:1 1000:1 # τοξικότητας
13:1 19:1 53:1 70:1 85:1 168:1 212:1 340:1 370:1 446:1 585:1 693:1 830:1 # μιτροειδής
9:1 10:1 13:1 19:1 42:1 53:1 58:1 70:1 98:1 138:1 168:1 212:1 213:1 237:1 340:1 370:1 446:1 567:1 585:1 693:1 # στένωση μιτροειδούς
4:1 7:1 13:1 19:1 42:1 53:1 59:1 65:1 67:1 70:1 98:1 133:1 168:1 172:1 223:1 340:1 370:1 371:1 446:1 585:1 684:1 693:1 893:1 # της µιτροειδούς βαλβίδας
12:1 31:1 50:1 144:1 147:1 212:1 572:1 752:1 # αναμιγνύονται,
1:1 19:2 52:1 71:1 73:1 89:1 136:1 142:1 195:1 289:1 312:1 567:1 # µεικτές λοιµώξεις
12:1 251:1 371:1 404:1 # 39 η ανάµιξη
13:1 15:1 22:1 23:1 40:1 42:1 208:1 664:1 714:1 779:1 # ml νερού και
120:1 551:1 727:1 956:1 # modafinil
29:1 50:1 51:1 152:1 292:1 498:1 567:1 578:1 895:1 # µοντέλων
11:1 18:1 50:1 53:1 68:1 95:1 114:1 308:1 314:1 317:1 382:1 412:1 469:1 679:1 # μέτρια φλεγμονή
18:1 28:1 53:1 69:1 102:1 114:1 119:1 308:1 314:1 619:1 823:1 # μέτριο πόνο
18:1 28:1 46:1 53:1 69:1 86:1 114:1 126:1 267:1 272:1 308:1 314:1 607:1 619:1 725:1 # μέτριο κίνδυνο
17:1 18:1 53:1 69:1 106:1 113:1 114:1 133:1 308:1 314:1 396:1 601:1 619:1 # μέτριο έως σοβαρό
5:1 29:1 50:1 196:1 292:1 394:1 432:1 541:1 569:1 594:1 669:1 961:1 # ρυθµίζοντας
89:1 333:1 401:1 408:1 # υγρές
11:1 18:1 36:1 49:1 81:1 95:1 182:1 200:1 225:1 382:1 591:1 # μοριακών
11:1 18:1 28:1 36:1 49:1 60:1 95:1 102:1 157:1 182:1 333:1 382:1 591:1 755:1 823:1 # μοριακό οξυγόνο
11:1 13:1 18:1 36:1 49:1 60:1 72:1 95:1 182:1 217:1 382:1 459:1 591:1 # μοριακό βάρος
3:1 14:1 49:1 51:1 90:1 95:1 109:1 381:1 # μορίων που
1:1 6:1 8:1 30:1 38:1 45:1 57:1 84:1 95:1 115:1 143:1 160:1 164:1 212:1 229:1 271:1 336:1 385:1 532:1 567:1 597:1 754:1 856:1 877:1 # μολυσματική τέρμινθο
5:1 16:1 37:1 73:1 102:1 152:1 163:1 255:1 413:1 427:1 501:1 577:1 # µοµεταζόνης
24:1 77:1 112:1 336:1 567:1 611:1 # ∆ευτέρα
2:1 3:1 17:1 24:1 34:1 36:1 43:1 45:1 52:1 135:1 180:1 256:1 265:1 394:1 426:1 463:1 583:1 902:1 # το παρακολουθεί
4:1 17:1 21:1 24:1 25:1 34:1 36:1 42:1 43:1 45:1 51:1 52:1 56:1 79:1 81:1 99:1 104:1 134:1 135:1 180:1 199:1 256:1 265:1 426:1 523:1 524:1 583:1 586:1 677:1 858:1 887:1 902:1 974:1 # την παρακολούθηση των ασθενών
42:1 61:1 76:1 122:1 152:1 # µαϊµούδες,
28:2 50:1 57:1 95:1 212:1 478:1 679:1 775:1 880:1 # μονοάμινο
1:1 5:1 13:1 28:1 37:1 40:1 50:1 57:1 66:1 73:1 77:1 137:1 152:1 156:1 163:1 218:1 255:1 263:1 371:1 480:1 501:1 561:1 695:1 706:1 771:1 775:1 895:1 899:1 # µονοαµινικών νευροµεταβιβαστών.
1:1 12:1 28:1 29:1 50:1 51:1 66:1 76:1 118:1 127:1 131:1 152:1 156:1 203:1 332:1 429:1 471:1 578:1 775:1 895:1 # µονοκλωνικό αντίσωµα
1:1 19:1 28:1 38:1 39:1 50:1 51:1 56:1 66:1 95:1 118:1 144:1 156:1 203:1 295:1 392:1 578:1 584:1 679:1 775:1 841:1 950:1 # μονοκλωνική γαμμαπάθεια
28:1 50:1 95:1 112:1 118:1 149:1 217:1 221:1 472:1 614:1 679:1 757:1 775:1 871:1 # μονοκυττάρων
15:1 28:1 50:1 95:1 97:1 100:1 160:1 176:1 346:1 593:1 643:1 679:1 775:1 929:1 # μονογλυκερίδια
1:1 18:2 28:1 50:1 53:1 60:1 69:1 94:1 95:1 141:1 174:1 273:1 314:1 404:1 619:1 679:1 775:1 # μονοϋδρικό νάτριο
13:1 28:1 40:1 50:2 74:1 77:1 95:1 137:1 433:1 480:1 679:1 771:1 775:1 899:1 # μονονευροπάθειες
28:1 50:1 51:1 74:1 79:1 95:1 112:1 128:1 145:1 149:1 213:1 217:1 221:1 472:1 614:1 670:1 679:1 757:1 775:1 871:1 # μονοπύρηνων κυττάρων
28:1 50:1 74:1 79:1 95:1 128:1 213:1 670:1 679:1 775:1 # μονοπύρηνων
4:1 5:1 10:1 17:1 38:1 51:1 91:1 99:1 103:1 112:1 118:1 134:1 166:1 179:1 221:1 249:1 360:1 436:1 472:1 614:1 615:1 663:1 757:1 839:1 871:1 983:1 # φαγοκυτταρικό σύστημα των
231:1 241:1 375:1 505:1 519:1 580:1 624:1 815:1 934:1 # montelukast sodium
4:1 7:2 9:1 11:1 23:1 26:2 31:1 36:1 38:1 41:1 55:1 56:1 64:1 67:1 86:1 96:1 107:1 130:1 166:1 175:1 181:1 182:1 199:1 221:1 234:1 270:1 275:1 441:1 485:1 502:1 560:1 566:1 584:1 663:1 964:1 970:1 985:1 # διακυμάνσεις της συναισθηματικής διάθεσης
201:1 358:1 375:1 450:1 # moraxella
201:1 338:1 358:1 368:1 375:1 450:1 # moraxella bovis
242:1 260:1 422:1 450:1 491:1 883:2 # moroctocog alfa
491:1 553:1 777:1 # mosquito
3:2 11:1 28:1 34:1 42:1 82:1 86:2 105:1 121:1 217:1 392:1 438:2 733:1 819:1 # υπάρχουν κουνούπια
2:1 12:1 69:1 82:2 329:1 464:1 511:1 # το πιο πιθανό
4:1 8:1 50:1 54:1 91:1 106:1 171:1 219:1 247:1 377:1 743:1 # πλέον πρόσφατη
61:1 75:1 93:1 336:1 510:1 567:1 # µητέρες,
1:1 6:1 13:1 16:1 19:1 20:1 30:1 35:1 40:1 56:1 57:1 74:1 75:1 77:1 137:1 153:1 186:1 291:1 372:1 392:1 433:1 480:1 544:1 584:1 771:1 841:1 870:1 899:1 938:1 999:1 # κινητική νευροπάθεια η
1:1 6:1 14:1 29:2 30:1 50:2 52:1 81:1 152:1 184:1 200:1 225:1 282:1 292:2 357:1 498:1 567:1 719:1 748:1 895:1 # µοντέλο ποντικών
2:2 3:1 8:1 10:1 38:1 47:1 50:1 68:1 72:1 95:1 115:1 123:1 150:1 277:1 317:1 350:1 412:1 419:1 462:1 469:1 602:1 679:1 975:1 # φλεγμονή του στόματος
5:1 15:1 37:1 39:1 48:1 56:1 73:1 119:1 163:1 194:1 258:1 420:1 483:1 501:1 718:1 732:1 # µεταφερθεί από
407:1 456:1 623:2 # moxifloxacin
3:1 14:1 90:1 338:1 819:1 # η mps τύπου vi
1:1 2:3 3:1 6:1 8:1 16:1 29:1 30:1 34:1 38:1 41:1 42:1 43:1 47:1 50:1 55:1 66:1 72:1 75:1 86:1 95:1 103:1 123:1 129:1 143:1 150:1 167:1 246:1 275:1 290:1 291:1 350:1 372:1 431:1 455:1 564:1 575:1 595:1 692:1 752:1 833:1 852:1 870:1 # μαγνητικού συντονισμού (mri) του ήπατος
14:1 21:1 28:1 39:1 45:1 68:1 74:1 119:1 160:1 194:1 276:1 484:1 527:1 877:1 # από βλεννοπολυσακχαρίδωση
21:1 28:2 68:1 100:1 102:1 527:1 755:1 823:1 # βλεννογόνο,
21:1 28:2 50:1 68:2 100:1 102:1 152:1 317:1 412:1 469:1 527:1 755:1 823:1 895:1 # φλεγµονή βλεννογόνου
5:1 8:1 11:1 17:1 21:1 24:1 26:1 28:1 31:1 58:1 66:1 68:1 100:1 102:1 107:1 114:1 151:1 175:1 180:1 189:1 353:1 360:1 378:1 527:1 613:1 639:1 681:1 747:1 755:1 792:1 793:1 794:1 796:1 807:1 821:1 835:1 867:1 898:1 907:1 909:1 926:1 947:1 # διαταραχή βλεννογόνιου υμένα
2:1 3:1 10:1 21:1 28:1 40:1 47:1 58:1 61:1 66:1 68:1 100:1 102:1 114:1 169:1 175:1 189:1 210:1 230:1 487:1 527:1 637:1 755:1 926:1 # στους βλεννογόνιους υμένες
31:1 58:1 219:1 527:1 # βλέννα,
226:2 # muenchen
4:1 14:1 18:1 21:1 29:1 45:1 53:1 73:1 97:1 101:1 160:1 176:1 219:1 308:1 314:1 484:1 537:1 593:1 603:1 696:1 799:1 877:1 # πολυκεντρική µελέτη
14:1 17:1 24:1 43:1 45:1 103:1 105:1 135:1 160:1 179:1 180:1 426:1 484:1 665:1 877:1 # πολυπαραγοντική
6:1 10:1 11:1 14:1 34:1 36:1 45:1 68:1 77:1 97:1 130:1 160:1 176:1 182:1 259:1 284:1 287:1 317:1 340:1 484:1 877:1 897:1 # πολυεστιακής λευκοεγκεφαλοπάθειας
15:1 61:1 76:1 122:1 181:1 304:1 759:1 # ερύθηµα οζώδες
14:1 39:1 42:1 45:1 52:1 87:1 171:1 173:1 285:1 484:1 674:1 # πολλαπλούν
5:1 8:2 14:1 22:1 38:1 39:1 45:1 87:1 115:1 149:1 151:1 171:1 173:1 222:1 299:1 484:1 535:1 606:1 837:1 1001:1# πολλαπλά κατάγματα
2:2 3:1 8:1 14:1 38:1 39:1 42:1 45:1 47:1 52:1 72:1 87:1 101:1 115:1 123:1 150:1 171:1 173:1 285:1 350:1 462:1 484:1 517:1 602:1 674:1 784:1 # του πολλαπλούν μυελώματος
11:1 12:1 14:1 19:1 39:1 40:1 45:1 49:1 51:1 63:1 81:1 87:1 97:1 165:1 171:1 173:1 213:1 217:1 232:1 234:1 392:1 399:1 484:1 545:1 651:1 # ανεπάρκεια πολλαπλών οργάνων,
1:1 11:1 14:1 22:1 25:1 26:2 39:1 45:1 81:1 87:1 107:1 108:1 171:1 173:1 362:1 484:1 518:1 654:1 772:1 891:1 # πολλαπλών διαδικασιών
4:1 7:2 9:1 14:1 39:1 45:1 67:1 85:1 86:1 87:1 96:1 171:1 173:1 203:1 248:1 415:2 432:1 484:1 485:1 832:1 # της πολλαπλής σκλήρυνσης
5:1 12:1 14:1 19:1 31:1 37:1 45:1 64:1 65:1 73:1 142:1 147:1 160:1 163:1 218:1 289:1 297:1 307:1 454:1 484:1 501:1 527:1 615:1 666:1 706:1 877:1 # πολυµεταβλητές αναλύσεις
4:1 6:1 17:1 43:1 70:1 79:1 104:1 127:1 135:1 145:1 172:1 197:1 301:1 306:1 383:1 402:1 515:1 520:1 534:1 588:1 # την παρωτίτιδα
2:1 3:2 6:1 10:1 17:1 27:1 43:1 47:1 70:1 101:1 121:1 127:1 135:1 145:1 172:1 197:1 210:1 219:1 230:1 280:1 301:1 306:1 383:1 402:1 515:1 520:1 534:1 537:1 588:1 778:1 917:1 # παρωτίτιδας του στελέχους
3:1 17:1 18:1 22:1 57:1 66:1 84:1 152:1 248:1 363:1 561:1 685:1 766:1 797:1 # µουσκαρινικού
81:1 200:1 225:1 653:1 803:1 # µυϊκών
33:1 65:1 345:1 361:1 517:1 556:1 # μυαλγία
44:1 61:1 89:1 132:1 148:1 161:1 202:1 344:1 517:1 653:1 880:1 # μυϊκές κράμπες
9:1 20:1 117:1 138:1 237:1 517:1 653:1 886:1 # μυϊκή κάκωση
3:1 5:1 8:1 11:1 14:1 17:1 20:1 24:1 26:1 90:1 107:1 151:1 180:1 353:1 360:1 378:1 517:1 613:1 639:1 653:1 681:1 747:1 792:1 793:1 794:1 796:1 807:1 821:1 835:1 867:1 898:1 907:1 947:1 # μυϊκή διαταραχή που
20:1 299:1 527:1 653:1 803:1 # η µυϊκή βλάβη
9:1 20:1 138:1 145:1 148:1 237:1 460:1 517:1 653:1 678:1 930:1 # μυϊκή νέκρωση
3:1 28:1 34:1 42:1 102:1 119:1 167:1 210:1 230:1 302:1 387:1 409:1 517:1 653:1 823:1 965:1 # μυϊκούς πόνους
1:1 28:1 34:1 71:1 102:1 119:1 129:1 216:1 517:1 823:1 # μυικοί πόνοι
9:1 17:1 20:1 43:1 84:1 135:1 160:1 161:1 190:1 517:1 579:1 653:1 744:1 960:1 # μυϊκή παράλυση
17:1 65:1 87:1 145:1 301:1 356:1 393:1 517:1 588:1 936:1 # μυοχαλαρωτικά
22:1 33:1 36:1 51:1 59:1 99:1 134:1 192:1 263:1 # ακαµψίας των
2:1 10:1 34:1 41:1 42:2 167:1 169:1 264:1 517:1 653:1 # μυϊκού ιστού
2:1 3:1 6:1 22:1 24:1 28:1 36:1 37:1 47:1 68:1 72:1 80:1 97:1 101:1 102:1 119:1 248:1 517:1 528:1 661:1 823:1 881:1 902:1 915:1 # μυοσκελετικός πόνος του θώρακα
6:1 22:1 33:1 37:1 68:1 80:1 84:1 97:1 101:1 144:1 248:2 267:1 517:1 528:1 661:1 915:1 # μυοσκελετική δυσκαμψία
5:1 6:1 8:1 37:1 38:1 55:1 68:1 80:1 97:1 101:1 115:1 151:1 175:1 205:1 248:1 344:1 369:1 517:1 528:1 531:1 661:1 784:1 848:1 915:1 1001:1# μυοσκελετικά συμπτώματα
5:1 32:1 37:1 56:1 65:1 87:1 163:1 173:1 286:1 353:1 562:1 734:1 # μεταλλαχθεί
1:1 11:1 22:1 25:1 26:2 33:1 107:1 233:1 362:1 500:1 654:1 711:1 891:1 # διαδικασία
933:1 # dtpa.
11:1 17:1 19:2 25:1 40:1 58:1 93:1 133:1 199:1 232:1 270:1 361:1 586:1 637:1 788:1 803:1 937:1 # βαρειά µυασθένεια
1:1 13:1 21:1 25:1 56:1 60:1 66:1 94:1 95:1 126:1 156:1 174:1 178:1 199:1 285:1 361:1 436:1 517:1 524:1 586:1 659:1 677:1 788:1 858:1 887:1 974:1 # μυασθενικό σύνδρομο
4:1 34:1 36:1 133:1 136:1 176:1 214:1 396:1 451:1 482:1 517:1 # μυκοβακτηριακή
38:1 39:1 68:1 119:1 171:1 194:1 215:1 231:1 317:1 344:1 407:1 422:1 436:1 542:1 932:1 # σύμπλεγμα από mycobacterium
2:1 10:1 169:1 215:1 231:1 338:1 407:1 422:1 580:1 851:1 932:1 # στο mycobacterium avium
23:1 28:1 34:1 45:1 57:1 91:1 176:1 185:1 478:1 517:1 804:1 # η μυκοφαινολάτη
2:1 358:1 406:1 422:1 505:1 738:1 # το mycoplasma
120:1 358:1 368:1 406:1 422:1 505:1 512:1 727:1 738:1 814:1 # mycoplasma hominis
241:1 253:1 358:1 406:1 422:1 505:1 580:1 738:2 # mycoplasma hyopneumonia
5:1 52:1 101:1 118:1 472:1 517:1 785:1 839:1 885:1 # μυελοκύτταρα
21:1 40:1 48:1 52:1 100:1 101:1 140:1 320:1 367:1 517:1 559:1 935:1 # μυελογενείς
19:1 51:1 52:1 70:1 81:1 101:1 112:1 145:1 149:1 217:1 221:1 340:1 446:1 472:1 517:1 585:1 614:1 693:1 757:1 871:1 # μυελοειδών κυττάρων
19:1 23:1 33:1 42:1 52:1 59:1 68:1 70:1 77:1 98:1 101:1 110:1 192:1 340:1 351:1 374:1 384:1 393:1 446:1 517:1 585:1 693:1 800:1 897:1 # μυελοειδούς λευχαιμίας,
19:1 52:1 56:1 74:1 101:1 392:1 517:1 584:1 841:1 # μυελοπάθεια
5:1 8:1 11:1 15:1 17:1 24:1 26:1 44:1 52:1 89:1 101:1 107:1 124:1 151:1 180:1 353:1 360:1 378:1 613:1 639:1 652:1 681:1 747:1 792:1 793:1 794:1 796:1 803:1 807:1 821:1 835:1 867:1 898:1 907:1 947:1 # µυελοϋπερπλαστικές διαταραχές
24:1 76:1 103:1 425:1 665:1 # • έµφραγµα
2:1 3:2 9:1 17:1 22:1 41:1 47:1 62:1 118:1 228:1 243:1 363:1 380:1 418:1 488:1 533:1 675:1 803:1 838:1 963:1 # εκφύλιση του µυοκαρδίου,
11:1 17:1 22:1 23:1 26:1 33:1 36:1 41:1 107:1 118:1 182:1 195:1 347:1 363:1 393:1 533:1 594:1 648:1 675:1 803:1 805:1 838:1 963:1 970:1 984:1 # µυοκαρδιακή ισχαιµία
33:1 227:1 517:1 # μυωπία
6:1 10:2 14:2 27:2 70:1 71:1 74:2 80:3 172:1 197:1 216:1 233:1 240:1 276:2 280:2 306:1 383:1 402:1 466:1 508:2 515:1 520:1 534:1 626:2 683:1 701:1 803:1 905:1 # οστεοποιός µυοσίτιδα (οστεοποίηση
22:1 23:1 208:1 617:1 # myozyme και
36:1 37:1 52:1 97:1 155:1 298:1 432:1 486:1 630:1 # ν- ακετυλοθρυπτοφάνη
1:1 4:1 6:1 10:1 12:1 25:1 30:1 32:1 52:1 56:1 60:1 94:1 95:1 136:1 146:1 157:2 241:1 243:1 249:1 322:1 450:1 461:1 469:1 532:1 570:1 618:1 629:1 662:1 686:1 705:1 776:1 850:1 861:1 # n. gonorrhoeae με ανθεκτικότητα στη μοξιφλοξασίνη.
5:1 8:1 11:1 17:1 24:1 26:1 50:1 51:2 99:1 107:1 134:1 151:1 180:1 353:1 360:1 378:1 613:1 639:1 681:1 747:1 792:1 793:1 794:1 796:1 807:1 821:1 835:1 867:1 898:1 907:1 947:1 # διαταραχή των ονύχων
3:1 16:1 31:1 46:1 65:1 78:1 158:1 # ναλβουφίνη
16:1 31:1 52:1 65:1 102:1 157:1 413:1 # 23 η ναλοξόνη
1:2 6:2 12:1 17:1 22:2 30:2 31:2 65:1 75:1 147:1 291:1 301:1 339:1 372:1 399:1 891:2 920:1 # ναρκωτικα αναλγητικα
1:1 6:1 7:1 9:1 17:1 20:1 24:1 25:1 30:1 31:1 35:1 63:1 85:1 96:1 139:1 153:1 174:1 223:1 227:1 236:1 301:1 376:1 399:1 477:1 715:1 726:1 903:1 920:1 # ναρκωτικής επίδρασης
24:1 39:1 51:1 99:1 119:1 134:1 194:1 251:1 425:1 699:1 # απόφραξη των
6:1 37:1 68:1 80:1 97:1 101:1 248:1 517:1 528:1 661:1 915:1 # μυοσκελετική
1:1 4:1 5:1 18:1 20:1 34:1 35:1 57:1 66:1 71:1 75:1 146:1 156:1 220:1 252:1 257:1 324:1 327:1 335:1 364:1 561:1 573:1 574:1 685:1 695:1 # ρινική κοιλότητα
1:1 5:1 8:1 13:1 17:1 18:1 20:1 22:1 35:1 57:1 66:1 151:1 156:1 222:1 360:1 492:1 561:1 574:1 650:1 685:1 695:1 747:1 # ρινική καταρροή
1:1 4:1 5:1 18:1 21:1 28:2 34:1 42:1 57:1 66:1 68:1 75:1 100:1 102:1 106:1 129:1 146:1 156:1 167:1 214:1 220:1 251:1 252:1 257:1 290:1 327:1 335:1 364:1 527:1 561:1 685:1 695:1 755:1 823:1 # ξηρότητα ρινικού βλεννογόνου
1:1 14:2 18:1 45:1 57:1 60:1 66:1 94:1 156:1 172:1 177:1 484:1 561:1 666:1 685:1 695:1 819:1 940:1 # ρινικό πολύποδα
1:1 2:1 8:1 18:1 34:1 40:1 42:1 57:1 66:1 76:1 123:1 129:1 156:1 167:1 207:1 243:1 284:1 290:1 561:1 685:1 695:1 834:1 986:1 # ρινικού εκνεφώµατος
1:1 18:1 21:1 23:1 31:1 57:1 60:1 66:1 76:2 94:1 128:1 156:1 243:1 304:1 460:1 471:1 518:1 561:1 566:1 685:1 695:1 786:1 789:1 # ρινικό εκνέφωµα, εναιώρηµα
1:1 4:3 6:1 10:1 12:1 30:1 40:1 60:1 94:1 136:1 146:1 243:1 249:1 252:1 322:1 545:1 570:1 629:1 686:1 776:1 785:1 822:1 850:1 863:1 # η ανεκτικότητα στη µύτη
1:1 18:1 34:1 57:1 66:1 81:2 100:1 156:1 200:1 225:1 282:1 357:1 389:1 561:1 685:1 695:1 # ρινικών κογχών
1:1 9:1 18:1 20:1 35:1 57:1 66:1 156:1 198:1 209:1 300:1 561:1 574:1 685:1 695:1 767:1 # ρινική χρήση
10:1 18:2 25:1 28:1 53:1 57:1 100:1 159:1 295:1 314:1 476:1 478:1 685:1 971:1 # ρινογαστρικού
17:1 18:1 28:1 57:1 91:1 185:1 333:1 341:1 397:1 432:1 478:1 685:1 # ρινοφαρυγγίτιδα
2:1 3:1 47:1 245:1 260:1 323:1 379:1 406:1 481:1 580:1 # του natalizumab
8:1 27:1 31:1 57:1 62:1 223:1 317:1 321:1 346:1 762:1 # νατεγλινίδη
8:1 27:1 31:1 57:1 62:1 223:1 317:1 321:1 346:1 735:1 762:1 # νατεγλινίδη 120 mg
1:1 14:1 51:1 54:1 66:1 71:1 81:1 99:1 106:1 134:1 156:1 200:1 225:1 243:1 247:1 282:1 357:1 429:1 466:1 655:1 743:1 # εκπρόσωποι των εθνικών
3:1 8:1 18:1 31:1 53:1 69:1 75:1 128:1 137:1 314:1 405:1 619:1 645:1 # νατριουρητικό
2:1 3:2 7:1 8:1 9:1 18:1 31:1 47:1 53:1 69:1 75:1 96:1 116:1 128:1 137:1 161:1 174:1 314:1 405:1 448:1 619:1 645:1 764:1 # νατριουρητικής δράσης του
1:1 13:1 29:1 51:1 54:1 81:1 84:1 99:1 102:1 108:1 125:1 134:1 200:1 225:1 282:1 357:1 414:1 633:1 954:1 # φυσικών προϊόντων
1:1 3:1 22:1 42:1 60:1 84:1 94:1 108:1 112:1 113:1 414:1 # φυσικό καουτσούκ
2:1 3:1 4:1 9:1 47:1 210:1 230:1 615:1 # τη φύση τους
2:1 375:1 416:1 481:1 # το naxcel
1:1 2:1 19:1 50:1 66:1 89:1 132:1 140:1 156:1 168:1 202:1 244:1 288:1 431:1 455:1 555:1 703:1 774:1 # γειτονικές
10:1 15:1 27:1 83:1 88:1 108:1 171:1 187:1 280:1 444:1 919:1 # πλησιέστερα
40:1 81:1 243:1 284:1 301:1 369:1 786:1 986:1 # εκνεφωτών
1:1 20:2 24:1 35:1 53:1 62:1 268:1 328:1 353:1 613:1 653:1 773:1 803:1 977:1 # τραχηλική µυϊκή
9:1 51:1 99:1 134:1 138:1 145:1 148:1 237:1 460:1 678:1 930:1 # νέκρωση των
1:1 6:2 15:1 20:1 21:1 27:1 29:1 30:1 35:1 40:1 70:1 109:1 145:1 148:1 153:1 172:1 187:1 197:1 243:1 301:1 306:1 383:1 402:1 515:1 520:1 534:1 539:1 588:1 603:1 # νεκρωτική εντερίτιδα
1:1 6:2 19:1 20:1 30:1 35:1 40:1 70:1 103:1 140:1 145:1 148:1 153:1 172:1 197:1 243:1 301:1 306:1 341:1 383:1 402:1 515:1 520:1 534:1 555:1 588:1 631:1 680:1 855:1 # νεκρωτική αγγειίτιδα
11:2 15:1 19:1 25:1 26:1 27:1 48:1 56:1 70:1 93:1 107:1 128:1 187:1 197:2 198:1 199:1 232:1 269:1 447:1 483:1 524:1 586:1 761:1 858:1 # χρειασθείτε ιδιαίτερη
5:1 8:1 10:1 13:1 27:1 31:1 54:1 59:1 77:1 80:1 101:1 102:1 112:1 125:1 281:1 458:1 508:1 550:1 573:1 611:1 790:1 876:1 # προστατευτικά βελόνας
40:1 61:1 101:1 102:1 458:1 487:1 573:1 # βελόνες,
2:1 8:1 38:1 53:1 72:1 105:1 115:1 123:1 150:1 350:1 432:1 462:1 602:1 860:1 # τρυπήματος
1:1 6:1 11:1 14:1 16:2 17:1 25:1 30:1 33:1 38:2 39:1 59:1 60:1 68:1 75:1 80:1 92:1 94:1 95:1 98:1 110:1 118:1 130:1 143:1 170:1 175:1 186:1 192:1 221:1 233:1 259:1 278:1 285:1 291:1 317:1 322:1 326:1 372:1 436:1 498:1 500:1 567:1 711:1 763:1 856:1 870:1 931:1 # αρνητικό αποτέλεσμα δοκιμασίας για εγκυμοσύνη
32:1 61:1 75:1 88:1 101:1 144:1 567:1 840:1 # αμελητέες
4:1 10:1 215:1 241:1 242:1 246:1 249:1 253:1 368:1 450:1 456:1 540:1 608:1 623:1 636:1 662:1 688:1 # neisseria gonorrhoeae στη ciprofloxacin
120:1 215:1 226:1 246:1 253:1 283:1 368:1 553:1 617:1 625:1 636:1 688:1 727:1 # neisseria meningitides,
2:1 3:1 9:1 47:1 49:1 83:1 120:1 121:1 154:1 201:1 209:1 253:2 305:1 339:1 358:1 375:1 390:1 493:1 543:1 646:1 713:1 717:1 750:1 765:1 795:1 843:1 901:1 911:1 912:1 913:1 957:1 958:1 959:1 969:1 972:1 978:1 # η χορήγηση του nelarabine
31:1 40:1 57:1 64:1 101:1 218:1 467:1 638:1 684:1 # σε νελφιναβίρη
26:1 41:1 69:1 186:1 246:1 248:1 253:1 305:1 358:1 553:1 883:1 # neoclarityn δισκιο
1:1 16:1 19:1 20:1 35:1 40:1 46:1 56:1 78:1 176:1 255:1 272:1 607:1 626:1 803:1 841:1 # θειική νεοµυκίνη
1:1 40:1 66:1 89:1 100:1 132:1 156:1 202:1 244:1 288:1 626:1 752:1 # νεογνικές
1:1 13:1 15:1 27:1 40:1 60:1 66:1 72:1 94:1 100:1 136:1 156:1 187:1 240:1 626:1 664:1 752:1 801:1 875:1 987:1 # νεογνικός ίκτερος.
40:1 100:1 404:1 626:1 752:1 # νεογνά.
8:1 40:1 74:1 76:1 116:1 171:1 207:1 266:1 299:1 626:1 844:1 # νεοπλάσµατος
25:1 38:1 40:1 87:1 143:1 171:1 780:1 787:1 856:1 # νεόπλασμα
2:2 8:2 17:1 22:2 25:1 28:1 38:3 40:1 46:1 56:1 61:1 65:1 72:3 87:1 115:2 123:2 143:1 150:2 171:1 229:2 272:1 336:2 350:2 363:1 399:1 462:2 468:1 565:2 573:1 602:2 607:1 780:1 787:1 806:1 856:1 881:1 920:1 # καρκίνος δέρματος, καλόηθες νεόπλασμα δέρματος
15:1 16:1 27:1 40:1 46:1 74:1 78:1 109:1 187:1 205:1 626:1 730:1 # νεοπτερίνης
2:1 40:1 93:1 136:1 178:1 243:1 284:1 425:1 686:1 986:1 # νεφρεκτομή
1:1 4:1 6:1 8:1 9:1 10:1 13:1 21:1 30:1 38:1 40:1 46:1 55:1 84:1 85:1 100:1 115:1 138:1 140:1 164:1 166:1 213:1 237:1 249:1 271:1 284:1 412:1 425:1 538:1 549:1 559:1 597:1 663:1 754:1 986:1 # νεφρογενής συστηματική ίνωση
9:1 10:1 13:1 40:1 43:1 46:1 74:1 75:1 84:1 127:1 138:1 181:1 213:1 221:1 224:1 237:1 284:1 425:1 433:1 538:1 721:1 986:1 # νεφροπαθητική κυστίνωση
1:1 3:1 34:1 40:1 42:1 55:1 86:1 106:1 108:1 126:1 129:1 138:1 145:1 152:1 167:1 174:1 275:1 284:1 290:1 425:1 609:1 916:1 930:1 986:1 # νεφρωσικού συνδρόµου
1:1 2:1 13:1 40:1 157:1 170:1 284:1 425:1 461:1 861:1 986:1 990:1 1000:1 # νεφροτοξική
1:1 5:1 8:1 11:1 17:1 18:1 24:1 26:1 40:1 77:1 89:2 107:1 132:1 137:1 141:1 151:1 180:1 202:1 244:1 288:1 353:1 360:1 378:1 480:1 613:1 639:1 652:1 681:1 747:1 771:1 792:1 793:1 794:1 796:1 807:1 821:1 835:1 867:1 898:1 907:1 947:1 # νευρικές διαταραχές
1:1 14:1 18:1 39:1 40:1 45:1 51:1 77:1 81:1 137:1 141:1 200:1 225:1 278:1 282:1 312:1 357:1 415:1 480:1 484:1 521:1 771:1 802:1 # νευρικών απολήξεων
19:1 22:1 36:1 40:1 51:1 64:1 142:1 145:1 200:1 289:1 297:1 454:1 599:1 620:1 670:1 # κακώσεις νεύρων
1:1 2:1 18:1 31:1 40:1 58:1 60:1 77:1 94:1 137:1 141:1 480:1 771:1 909:1 # το ένα νευρικό
1:1 2:1 4:1 10:2 18:1 38:1 40:1 60:1 77:1 94:1 137:1 141:1 166:1 169:1 249:1 436:1 480:1 615:1 663:1 771:1 # στο νευρικό σύστημα
1:1 2:2 3:1 5:1 8:2 10:1 11:1 17:1 18:1 24:1 26:1 34:1 38:1 40:1 42:1 47:1 55:1 72:1 77:1 84:1 89:1 107:1 115:1 123:1 129:1 137:1 141:1 150:1 151:1 167:1 180:1 290:1 350:1 353:1 354:1 360:1 378:1 462:1 480:1 538:1 549:1 602:1 613:1 639:1 652:1 681:1 747:1 771:1 792:1 793:1 794:1 796:1 807:1 821:1 835:1 860:1 867:1 898:1 907:1 947:1 979:1 # 14 διαταραχές του νευρικού συστήματος
1:1 2:1 4:1 5:1 10:1 18:1 38:1 39:1 40:1 55:1 60:1 77:1 94:1 99:2 119:1 137:1 141:1 166:1 175:1 194:1 205:1 249:1 261:1 273:1 344:1 436:1 480:1 502:1 531:1 615:1 663:1 731:1 771:1 848:1 # συμπτωμάτων από το νευρικό σύστημα τα
1:1 4:1 18:1 40:1 60:1 72:1 75:1 77:1 94:1 137:1 141:1 146:1 179:1 190:1 220:1 252:1 327:1 480:1 629:1 771:1 776:1 822:1 854:1 863:1 889:1 # άλγος νευρικότητα
2:1 253:1 604:1 # το nespo
9:1 11:2 19:2 21:1 23:1 26:1 28:2 31:1 38:1 41:2 85:1 92:1 107:1 128:1 166:1 198:1 209:1 300:1 326:1 437:2 470:2 518:1 566:1 663:1 767:1 789:1 # εναιώρημα για εισπνοή χρήση δια εισπνοής
1:1 9:1 26:1 136:1 138:1 237:1 654:1 # δικτύωση
1:1 26:1 51:1 136:1 654:1 # δικτύων
2:1 32:1 245:1 253:1 352:1 358:1 505:1 # με το neulasta,
2:1 226:1 253:1 # το neupogen
1:1 6:1 15:2 18:2 20:1 35:1 40:1 44:1 70:1 77:1 109:1 124:1 137:1 141:1 162:2 172:1 197:1 306:1 318:1 383:1 402:1 420:1 480:1 507:1 515:1 520:1 534:1 705:1 732:1 771:1 847:1 # νευρίτιδα, περιφερική
13:1 40:1 44:1 55:1 71:1 77:1 80:1 137:1 175:1 344:1 480:1 531:1 550:1 771:1 848:1 899:1 # οι νευροσυμπεριφορικές
2:1 27:1 37:1 93:1 217:1 242:1 253:1 392:1 456:1 516:1 883:1 # πάρετε το neurobloc
13:1 34:1 40:1 77:1 100:1 137:1 160:1 176:1 346:1 480:1 593:1 643:1 771:1 899:1 929:1 # νευρογλυκοπενίας
13:1 40:1 46:1 57:1 77:1 118:1 137:1 186:1 321:1 480:1 544:1 771:1 899:1 931:1 # νευροκινίνης
242:1 253:1 526:1 # neurol
6:1 13:2 22:1 36:1 40:1 45:1 56:1 60:1 61:1 77:1 88:1 126:1 137:1 152:1 174:1 205:1 255:1 285:1 395:1 436:1 468:1 480:1 659:1 771:1 899:1 953:1 # 44 κακόηθες νευροληπτικό σύνδροµο
1:1 5:1 8:1 11:1 13:1 17:1 24:1 26:1 40:1 45:1 52:1 77:1 85:1 92:1 100:1 107:1 137:1 151:1 180:1 256:1 320:1 353:1 355:1 360:1 378:1 453:1 480:1 600:1 613:1 639:1 681:1 687:1 740:1 747:1 771:1 792:1 793:1 794:1 796:1 807:1 821:1 828:1 831:1 835:1 857:1 867:1 898:1 899:1 907:1 947:1 # νευρολογικής διαταραχής
1:1 5:1 8:1 13:1 38:1 40:1 45:1 52:1 55:1 77:1 92:1 100:1 115:1 137:1 151:1 175:1 205:1 256:1 320:1 344:1 355:1 369:1 453:1 480:1 531:1 600:1 687:1 740:1 771:1 784:1 828:1 831:1 848:1 857:1 899:1 1001:1# νευρολογικά συμπτώματα
1:1 9:1 13:1 40:1 45:2 52:1 69:1 77:1 83:1 92:1 100:1 137:1 154:1 256:1 320:1 339:1 355:1 453:1 461:1 480:1 543:1 573:1 600:1 687:1 699:1 713:1 740:1 771:1 828:1 831:1 857:1 899:1 962:1 # νευρολογική αξιολόγηση
1:1 5:1 8:1 11:1 13:1 17:1 24:1 26:1 40:1 45:1 52:1 77:1 92:1 100:1 107:1 137:1 151:1 180:1 256:1 320:1 353:1 355:1 360:1 378:1 453:1 480:1 600:1 613:1 639:1 681:1 687:1 740:1 747:1 771:1 792:1 793:1 794:1 796:1 807:1 821:1 828:1 831:1 835:1 857:1 867:1 898:1 899:1 907:1 947:1 # νευρολογική διαταραχή
1:1 5:1 8:1 11:1 13:1 17:1 24:1 26:1 40:1 45:1 52:1 77:1 81:1 92:1 100:1 107:1 137:1 151:1 180:1 256:1 320:1 353:1 355:1 360:1 378:1 453:1 480:1 600:1 613:1 639:1 681:1 687:1 740:1 747:1 771:1 792:1 793:1 794:1 796:1 807:1 821:1 828:1 831:1 835:1 857:1 867:1 898:1 899:1 907:1 947:1 # νευρολογικών διαταραχών
1:1 13:1 19:1 40:1 45:1 52:1 64:1 77:1 92:1 100:1 137:1 142:1 243:1 256:1 289:1 293:1 297:1 320:1 328:1 355:1 453:1 454:1 480:1 600:1 620:1 687:1 740:1 771:1 828:1 831:1 857:1 899:1 # νευρολογικές εκδηλώσεις
1:1 5:1 7:1 8:1 9:1 10:1 13:1 22:1 25:1 40:1 45:1 52:1 77:1 92:1 96:1 100:1 116:1 137:1 149:1 222:1 256:1 281:1 320:1 355:1 376:1 421:1 453:1 480:1 600:1 606:1 687:1 740:1 771:1 828:1 831:1 837:1 857:1 899:1 # νευρολογικής κατάστασης
1:1 13:1 14:1 19:1 34:1 39:1 40:1 41:1 68:1 77:1 118:1 129:1 137:1 152:1 203:1 255:1 266:1 278:1 480:1 494:1 771:1 803:1 899:1 908:1 # νευροµυικού αποκλεισµού
13:1 14:1 17:1 19:1 24:1 29:1 34:1 39:1 40:1 41:1 43:1 51:1 68:1 77:1 99:1 102:1 103:1 118:1 134:1 135:1 137:1 152:1 180:1 203:1 255:1 266:1 278:1 426:1 480:1 494:1 653:1 665:1 755:1 771:1 803:1 899:1 908:1 # παραγόντων νευροµυϊκού αποκλεισµού
40:1 51:1 77:1 81:1 137:1 213:1 349:1 480:1 651:1 771:1 # νευρώνων
2:1 120:1 241:1 242:1 253:1 283:1 624:1 # το neurontin
120:1 242:1 253:1 323:1 738:1 933:2 946:1 # neuropathic pains
1:1 3:2 12:1 13:1 14:1 19:2 31:1 40:1 56:1 60:1 74:1 77:1 86:1 90:1 91:1 94:1 102:1 137:1 310:1 321:1 392:1 433:1 438:1 480:1 541:1 584:1 669:1 708:1 771:1 841:1 899:1 # νευροπάθειες που εμφανίζουν εικόνα
9:1 40:1 138:1 145:1 237:1 599:1 670:1 930:1 # νεύρωση
1:1 2:1 13:1 40:1 77:1 137:1 157:1 170:1 461:1 480:1 771:1 861:1 899:1 990:1 1000:1 # νευροτοξικότητας
2:1 13:1 40:1 46:1 77:1 137:1 157:1 170:1 480:1 771:1 884:1 899:1 990:1 # νευροτοξίνης
11:1 13:1 26:1 40:1 77:1 107:1 137:1 177:1 218:1 309:1 480:1 771:1 899:1 # νευροδιαβιβαστών
3:1 6:1 8:1 12:1 15:1 22:1 27:1 29:1 37:1 41:1 99:1 122:1 131:1 145:1 149:1 184:1 187:1 222:1 239:1 261:1 273:1 274:1 429:1 443:1 502:1 516:1 606:1 610:1 731:1 837:1 # εξουδετερωτικών αντισωμάτων κατά
3:1 13:1 15:1 27:1 37:1 44:1 64:1 74:1 122:1 187:1 433:1 443:1 516:1 664:1 # ουδετεροπενία, σε
3:1 6:1 13:1 15:1 27:1 34:1 37:1 44:1 45:1 59:1 70:1 74:1 122:1 172:1 187:1 193:1 197:1 306:1 383:1 402:1 433:1 443:1 515:1 516:1 520:1 534:1 583:1 664:1 875:1 893:1 # ουδετεροπενικής κολίτιδας.
3:1 13:1 15:1 27:1 37:2 44:1 74:1 93:1 122:1 137:1 187:1 240:1 277:1 433:1 443:1 516:1 664:1 # ουδετεροπενικός πυρετός
3:1 15:1 27:1 37:1 51:1 99:1 106:1 122:1 134:1 187:1 443:1 467:1 516:1 768:1 # των ουδετερόφιλων
3:1 13:1 15:1 19:1 27:1 28:1 32:1 37:1 49:1 58:1 114:1 122:1 127:1 183:1 185:1 187:1 189:1 228:1 261:1 342:1 348:1 386:1 443:1 516:1 547:1 605:1 635:1 664:1 # μειωμένο φορτίο ουδετεροφίλων.
14:1 64:1 170:1 567:1 763:1 # ποτέ σε
4:1 7:1 67:1 120:1 201:1 253:2 338:1 359:1 795:1 # της nevirapine.
16:1 24:1 39:1 40:1 46:1 78:1 211:1 227:1 309:1 343:1 672:1 735:1 # νεβιραπίνη 200 mg
226:1 253:1 262:1 358:1 994:1 # new england
253:1 315:1 359:1 704:1 # new hampshire
14:1 460:1 819:1 # νέο τύπο
253:1 450:1 # new york
460:1 # νέα
11:1 26:1 40:1 64:1 103:1 107:1 138:1 177:1 213:1 626:1 752:1 # σε νεοδιαγνωσθείσα
2:1 253:1 305:1 647:1 851:1 # το nexavar.
12:1 21:1 24:1 27:1 28:1 29:1 32:1 42:1 63:1 119:1 131:1 158:1 391:1 419:1 539:1 557:1 672:1 756:1 842:1 # επόμενο ραντεβού
253:1 649:1 # nexus
1:2 6:1 34:2 57:1 66:2 72:1 129:2 156:2 157:1 170:1 561:1 695:1 # νικοτινικού οξέος
21:1 25:1 40:1 48:1 56:1 66:1 199:1 367:1 474:1 524:1 586:1 677:1 707:1 858:1 887:1 935:1 974:1 # ασθενείς (νιddm)
215:1 727:1 # niger
4:1 7:1 67:1 190:1 270:1 284:1 467:1 # εφιάλτης
6:1 52:1 57:1 66:1 170:1 321:1 324:1 # νιλοτινίβη
3:1 4:1 66:1 73:1 113:1 130:1 155:1 193:1 195:1 223:1 548:1 691:1 # τη νιµεσουλίδη
120:1 241:1 253:1 283:1 368:1 553:1 662:1 727:1 809:1 # nitisinone
23:1 24:1 33:1 49:1 95:1 103:1 109:1 110:1 345:1 373:1 374:1 474:1 492:1 525:1 556:1 665:1 # χωρίς αιμορραγία
5:1 22:1 33:1 37:1 45:1 73:1 158:1 163:1 218:1 263:1 403:1 415:1 501:1 594:1 706:1 845:1 # καµία µεταβολή
31:1 58:1 113:1 122:1 130:1 191:1 255:1 325:1 909:1 # δεσοµένα
2:1 10:1 11:1 12:1 22:1 31:1 48:1 58:1 71:1 92:1 169:1 228:1 235:1 326:1 460:1 640:1 909:1 # κανένα στοιχείο για
2:1 10:1 12:1 19:1 33:1 48:1 71:1 122:1 169:1 235:1 311:1 618:1 # έδειξαν στοιχεία
12:1 22:1 33:1 144:1 205:1 251:1 351:1 404:1 486:1 568:1 800:1 865:1 # καμία ανάπτυξη
19:2 58:1 105:1 122:1 126:1 217:1 235:1 251:1 392:1 791:1 # υπάρχει ένδειξη
1:1 6:1 7:1 11:1 13:1 18:1 19:1 26:1 30:1 37:1 49:1 51:1 68:1 88:1 107:1 108:1 117:1 171:1 173:1 183:1 185:1 195:1 214:1 224:1 235:1 254:1 347:1 386:1 444:1 494:1 498:1 518:1 528:1 554:1 591:1 605:1 628:1 742:1 864:1 888:1 919:1 937:1 # έλλειψης διαθέσιµων πληροφοριών σχετικά
10:1 53:1 83:1 88:1 109:1 263:1 373:1 467:1 474:1 476:1 527:1 546:1 # χωρίς αµφιβληστροειδοπάθεια
21:1 122:1 375:1 662:1 # noael δεν
15:1 18:1 27:1 57:1 85:1 136:1 162:1 176:1 187:1 412:1 685:1 # νυκτερινής
1:1 34:1 60:1 94:1 178:1 240:2 303:1 309:1 330:1 394:1 432:1 801:1 872:1 961:1 987:1 # κομβικός ρυθμός
72:1 541:1 968:1 # όζος
3:1 210:1 230:1 541:1 968:1 # όζους
3:1 22:1 39:1 64:1 84:1 316:1 321:1 470:1 541:1 669:1 797:1 # μη - καπνίζουσες
21:1 24:1 28:1 31:1 49:1 65:1 93:1 174:1 362:1 789:1 # νοραδρεναλίνη
7:1 21:1 24:1 28:1 31:1 49:1 54:1 65:1 88:1 93:1 106:1 174:1 247:1 362:1 628:1 743:1 789:1 # πρόσληψης νοραδρεναλίνης
450:1 489:1 519:1 662:1 # nordic
315:1 352:1 375:1 424:1 450:1 604:1 662:1 # norelgestromin
2:1 10:1 12:2 25:1 31:2 39:1 43:1 45:1 48:1 54:1 63:1 68:1 106:1 147:2 159:1 169:1 247:1 474:1 694:1 707:1 743:1 812:1 849:1 # αναστολείς επαναπρόσληψης
28:1 49:1 57:1 93:1 106:1 126:1 174:1 655:1 # νορεθινδρόμη
4:1 7:1 10:1 23:1 24:1 27:1 28:1 41:1 49:1 67:1 264:1 280:1 511:1 # της νοραιθιστερόνης
1:1 10:1 15:1 20:1 27:1 28:1 35:1 41:1 49:1 93:1 157:1 187:1 264:1 280:1 461:1 655:1 861:1 1000:1 # οξική νορεθιστερόνη
5:1 12:1 23:1 28:1 29:1 49:1 57:1 91:1 196:1 596:1 804:1 976:1 # η νορφαιντανύλη
407:1 450:1 456:1 608:1 623:1 662:1 735:1 # norfloxacin 400mg
283:1 352:1 406:1 450:1 604:1 662:1 906:1 # norgestimate
1:1 4:1 9:1 11:1 17:1 18:1 20:1 36:1 45:1 52:1 69:1 84:1 92:1 100:1 108:1 130:1 182:1 214:1 227:1 256:1 320:1 342:1 355:1 382:1 410:1 414:1 441:1 451:1 453:1 496:1 590:1 600:1 660:1 687:1 740:1 816:1 828:1 831:1 857:1 873:1 # φυσιολογική αρτηριακή πίεση
1:1 2:1 3:1 11:1 17:1 22:1 26:1 34:1 36:1 42:1 45:1 47:1 52:1 69:1 84:1 92:1 100:1 107:1 108:1 167:1 182:1 256:1 265:1 320:1 355:1 363:1 414:1 453:1 533:1 600:1 675:1 687:1 740:1 805:1 828:1 831:1 838:1 857:1 970:1 984:1 # του φυσιολογικού καρδιακού
1:1 2:1 3:1 19:1 33:1 40:1 45:1 47:1 51:2 52:1 68:1 69:1 77:1 84:1 92:1 99:1 100:1 102:1 108:1 134:1 137:1 165:1 168:1 213:1 256:1 307:1 320:1 345:1 355:1 405:1 414:1 453:1 470:1 480:1 494:1 513:1 556:1 600:1 651:1 687:1 703:1 740:1 828:1 829:1 831:1 857:1 866:1 989:1 # φυσιολογική λειτουργία των πνευµόνων
1:1 2:1 3:1 12:1 19:1 20:1 22:1 28:1 33:1 35:1 47:1 50:1 66:1 68:1 137:1 156:1 165:1 168:1 345:1 405:1 431:1 449:1 494:1 556:1 574:1 640:1 703:1 774:1 866:1 989:1 # κανονική λειτουργία
1:1 9:1 45:1 52:1 69:1 84:1 92:1 100:1 108:1 256:1 320:1 355:1 414:1 444:1 453:1 600:1 687:1 740:1 828:1 831:1 857:1 937:1 # φυσιολογική θέση
1:1 45:1 52:1 69:1 72:1 84:1 92:1 100:1 108:1 140:1 191:1 256:1 320:1 355:1 385:1 414:1 453:1 600:1 642:1 655:1 687:1 740:1 828:1 831:1 857:1 # φυσιολογικό µέγεθος
1:1 2:1 10:1 41:1 42:1 45:1 52:1 69:1 84:1 92:1 100:1 108:1 169:1 256:1 264:1 320:1 355:1 414:1 453:1 600:1 687:1 740:1 828:1 831:1 857:1 # φυσιολογικού ιστού.
1:1 12:1 13:1 22:1 28:1 50:1 60:1 66:1 72:1 94:1 156:1 217:1 431:1 449:1 459:1 640:1 774:1 # κανονικό βάρος
1:1 12:1 14:1 22:1 28:1 34:1 50:1 66:1 74:1 129:1 156:1 276:1 431:1 449:1 640:1 774:1 # κανονικοποιείται
2:1 11:1 16:1 41:1 58:1 92:1 114:1 143:1 189:1 212:1 326:1 337:1 394:1 432:1 575:1 697:1 872:1 961:1 997:1 # ρυθμισμένη για το
215:1 246:1 450:1 617:1 625:1 662:1 798:1 818:1 # normeperidine
1:1 5:1 25:1 28:1 49:1 95:1 108:1 170:1 229:1 421:1 772:1 # νορμοτασικά
120:1 242:1 450:1 623:1 662:1 # noroxin
19:1 69:1 93:1 587:1 # βόρειο
315:1 359:1 450:2 662:1 946:1 # north yorkshire,
241:1 563:1 604:1 # hoddesdon
2:1 338:1 359:1 450:1 # το νorvir
1:1 18:1 20:1 23:1 24:1 33:1 35:1 49:1 57:1 66:1 103:1 152:1 156:1 195:1 345:1 492:1 556:1 561:1 574:1 648:1 665:1 685:1 695:1 925:1 # ρινική αιµορραγία
31:1 51:1 349:1 # ρώθωνα
21:1 49:1 97:1 121:1 122:1 128:1 181:1 365:1 390:1 430:1 440:1 589:1 709:1 826:1 918:1 981:1 # δεν χορηγήθηκε
21:1 37:1 53:1 73:1 97:1 181:1 209:1 501:1 709:1 # ∆εν µετρήθη κε
19:1 21:1 122:2 312:1 # δεν έδειξε
12:1 21:1 31:1 103:1 109:1 122:1 147:1 199:1 213:1 332:1 373:1 752:1 # δεν αναγνωρίσθηκαν
21:2 29:1 48:1 86:1 122:2 126:1 398:1 # δεν ενδείκνυνται
10:1 89:1 138:1 213:1 316:1 567:1 752:1 # μη γνωστές
5:1 21:1 23:2 27:1 39:1 43:1 48:1 122:1 168:1 197:1 206:1 # δεν απαιτείται
5:1 12:1 14:1 21:1 29:1 39:1 46:1 109:1 118:1 122:1 131:1 148:1 196:1 278:1 730:1 # δεν ανταποκρίνεστε
14:1 21:1 71:1 74:1 83:1 95:1 108:1 110:1 122:1 128:1 198:1 276:1 466:1 525:1 673:1 701:1 # δεν χρησιμοποιήθηκε
27:1 31:1 48:1 122:1 197:1 # να δείτε
9:1 37:1 73:1 80:1 98:1 149:1 501:1 571:1 942:1 # µετάδοση
2:1 8:1 11:1 15:1 16:1 21:1 37:1 50:1 53:1 64:1 73:1 106:1 304:1 349:1 378:1 455:1 495:1 620:1 645:1 # ενηµερώσετε τον ιατρό
283:1 305:1 368:1 647:1 662:1 # novartis
2:1 11:1 14:1 18:1 49:1 54:1 74:1 145:1 276:1 301:1 382:1 588:1 591:1 668:1 676:1 896:1 # πρωτοποριακό
5:1 23:1 33:1 37:1 48:1 93:1 163:1 206:1 211:1 311:1 368:1 450:1 519:1 662:2 739:1 # εταιρεία novo nordisk
5:1 201:1 450:1 625:1 662:1 # τα novorapid
2:1 551:1 623:1 662:1 # το noxafil
64:1 # nsclc σε
9:1 12:1 25:1 43:1 116:1 376:1 404:1 437:1 # ανάσπαση
406:1 704:1 # gamma)
31:1 79:1 128:1 310:1 344:1 670:1 # εμπύρηνα
3:1 6:1 7:1 9:1 28:1 56:1 68:1 70:1 96:1 130:1 170:1 176:1 203:1 285:1 302:1 306:1 436:1 441:1 532:1 626:1 # νουκλεοτιδικής σύνθεσης
14:1 18:1 45:1 160:1 217:1 484:1 511:1 877:1 # πολυάριθµων
1:2 5:1 6:2 8:1 10:1 30:2 55:1 63:1 81:2 84:1 93:1 164:1 200:2 205:1 225:2 271:1 281:1 282:2 298:1 357:2 538:1 549:1 719:2 748:2 876:1 953:1 # θρεπτικών συστατικών
1:1 4:1 5:1 7:2 8:2 9:1 10:1 11:1 13:1 20:1 22:1 25:1 26:1 35:1 53:1 67:1 96:1 107:1 116:1 149:1 185:1 222:1 281:1 370:1 376:1 378:1 421:1 467:1 605:1 606:1 645:1 681:1 837:1 # της διατροφικής κατάστασης
8:1 11:1 13:1 26:1 32:1 38:1 53:1 55:1 85:1 107:1 145:1 171:1 175:1 185:1 261:1 344:1 370:1 378:1 415:1 531:1 605:1 645:1 681:1 724:1 832:1 848:1 # με συμπλήρωμα διατροφής
241:1 456:1 # nylon
5:1 10:1 84:1 103:1 240:1 281:1 330:1 538:1 944:1 # νυσταγμός
32:1 84:1 143:1 155:1 267:1 435:1 458:1 655:1 # ο - δυσμεθυλβενλαφαξίνη
4:1 7:1 67:1 323:1 # της oatp1b1
2:1 17:1 22:1 38:1 43:1 178:1 204:1 273:1 353:1 399:1 615:1 920:1 # παχύσαρκα άτομα
69:1 82:1 # πιο
4:1 6:1 8:1 17:1 24:1 43:1 75:1 128:1 135:1 180:1 214:1 291:1 426:1 451:1 # παρατηρητικών
4:1 8:1 9:1 17:1 24:1 43:1 73:1 83:1 101:1 128:1 135:1 154:1 180:1 219:1 308:1 354:1 426:1 537:1 673:1 696:1 799:1 832:1 # µελέτη παρατήρησης
4:2 5:1 7:2 12:1 39:1 40:1 52:1 67:1 68:1 75:1 119:1 121:1 194:1 216:1 217:1 220:1 251:1 257:1 274:1 317:1 335:1 342:1 389:1 498:1 545:1 634:1 728:1 # έλεγχο της λοίμωξης hiv, ανεξάρτητα από
1:1 6:1 14:1 24:1 28:1 30:1 36:1 39:1 40:1 50:1 74:1 77:1 136:1 152:1 185:1 278:1 307:1 392:1 425:1 470:1 480:1 482:1 570:1 775:1 829:1 850:1 895:1 902:1 # αποφρακτική πνευµονοπάθεια
5:1 10:1 11:1 15:1 18:1 25:1 41:1 44:1 108:1 124:1 162:1 264:1 281:1 318:1 421:1 452:1 772:1 # περιστασιακούς
10:1 21:1 27:1 280:1 404:1 # στενά
8:1 38:1 43:1 63:1 101:1 103:1 115:1 140:1 341:1 631:1 680:1 694:1 855:1 # επαγγελματικής
3:1 8:1 38:1 43:1 63:1 101:1 103:1 113:1 115:1 140:1 247:1 329:1 341:1 548:1 631:1 680:1 694:1 855:1 # επαγγελματικής νόσου
5:1 8:1 22:1 65:1 87:1 144:1 151:1 222:1 234:1 303:1 459:1 650:1 936:1 # καταλαμβάνονται
4:1 10:1 12:1 91:1 249:1 321:1 332:1 365:1 434:1 # εµφανίστηκαν
2:1 57:1 88:1 118:1 136:1 157:1 250:1 329:1 461:1 499:1 861:1 990:1 # οκτοξινόλη 10
45:1 52:1 65:1 95:1 100:1 185:1 256:1 320:1 453:1 464:1 # οφθαλμολογικής
1:1 5:1 7:1 9:1 20:1 25:1 35:1 65:1 85:1 96:1 105:1 139:1 185:1 236:1 336:1 342:1 371:1 376:1 421:1 464:1 745:1 869:1 # οφθαλµικής υπέρτασης
1:2 2:1 14:1 50:1 65:1 66:1 105:1 117:2 156:1 170:1 185:1 212:1 254:2 334:1 431:1 455:1 464:1 581:1 763:1 774:1 # οφθαλμικά υποτονικά
13:1 15:1 27:1 51:1 65:1 72:1 81:1 99:1 134:1 136:1 185:1 187:1 464:1 664:1 # ίκτερος των οφθαλμών
1:1 3:1 13:2 20:1 35:1 36:1 65:1 177:1 185:1 198:1 210:1 230:1 371:1 411:1 457:1 464:1 869:1 # οφθαλµική ροδόχρους ακµή
1:1 2:1 3:1 5:1 8:1 11:1 17:1 24:1 26:1 34:1 42:1 47:1 65:1 89:1 91:1 107:1 129:1 151:1 167:1 180:1 290:1 353:1 360:1 371:1 378:1 613:1 630:1 639:1 652:1 681:1 747:1 792:1 793:1 794:1 796:1 807:1 821:1 835:1 867:1 869:1 898:1 907:1 947:1 # διαταραχές του οθφαλµικού
1:2 2:1 4:1 5:1 20:1 35:1 60:1 65:1 75:1 85:1 94:1 139:1 146:1 157:1 185:1 212:1 220:1 236:1 252:1 257:1 327:1 335:1 364:1 461:1 464:1 581:1 629:1 776:1 822:1 854:1 861:1 863:1 889:1 943:1 990:1 1000:1 # οφθαλμικής τοξικότητας
80:1 143:1 # οσμή
1:1 15:2 18:2 44:1 60:1 94:1 124:1 141:1 162:2 318:1 420:1 705:1 732:1 847:1 # περιφερικό
2:1 3:1 47:1 76:1 216:1 217:1 223:1 293:1 295:1 299:1 304:1 333:1 341:1 432:1 817:1 # οίδηµα του λάρυγγα
5:1 8:1 70:1 71:1 76:1 151:1 207:1 830:1 # οιδήµατα
215:1 262:1 416:1 529:1 604:1 738:1 934:1 # oesophageal cancer
1:1 6:1 12:1 20:1 22:1 25:1 29:2 33:1 35:1 41:1 57:1 71:1 91:1 92:1 103:1 113:1 127:1 131:1 184:1 185:1 239:1 355:1 640:1 # οισοφαγική καντιντίαση
2:1 3:2 41:1 47:1 71:1 113:1 179:1 185:1 209:1 251:1 400:1 535:1 # ρήξη του οισοφάγου
2:1 3:2 7:1 9:1 10:1 41:1 47:1 58:1 71:1 96:1 113:1 138:1 179:1 185:1 213:1 237:1 400:1 535:1 567:1 # στένωσης του οισοφάγου
6:1 41:1 71:1 91:1 103:1 113:1 185:1 197:1 345:1 402:1 # οισοφαγίτιδα,
4:1 7:1 10:1 24:1 26:1 41:1 51:1 53:1 63:1 67:1 71:1 82:1 188:1 238:1 250:1 264:1 362:1 476:1 683:1 745:1 773:1 951:1 # επιπέδων της οιστραδιόλης
10:1 41:1 51:1 85:1 99:1 134:1 212:1 264:1 354:1 394:1 432:1 872:1 961:1 979:1 # ρυθμιστής των
3:1 10:1 13:1 53:1 216:1 332:1 370:1 411:1 476:1 # οίστρου
21:1 22:1 56:1 224:1 240:1 329:1 677:1 923:1 # καθενός
2:1 3:2 13:1 47:1 191:1 210:1 230:1 336:1 411:1 # του µέρους
1:2 2:1 3:2 8:1 21:1 31:1 34:1 42:1 47:1 49:1 53:1 62:2 65:1 73:1 109:1 121:1 128:1 129:1 155:1 179:1 204:1 221:1 228:1 268:2 390:1 418:1 430:1 616:1 645:1 826:1 859:1 918:1 948:1 # του σαλικυλικού νατρίου χορηγούµενου
15:1 24:1 33:1 39:1 44:1 48:1 56:1 59:1 136:1 192:1 240:1 243:1 277:1 294:1 311:1 313:1 331:1 343:1 475:1 490:1 497:1 503:1 506:1 509:1 522:1 686:1 700:1 716:1 737:1 741:1 753:1 770:1 783:1 825:1 862:1 # εκτός θεραπείας
120:1 416:1 489:1 519:1 551:1 735:1 # mg office building
6:1 12:1 13:1 29:1 74:1 131:1 184:1 211:1 227:1 239:1 332:1 433:1 492:1 # αντιρροπίσει
352:1 505:1 # ogast
12:1 23:1 24:1 31:1 54:1 60:1 87:1 101:1 147:1 293:1 518:1 759:1 # ελαιώδη κόπρανα
12:1 16:1 39:1 45:1 46:1 78:1 87:1 227:1 # 29 ολανζαπίνη
617:1 814:1 # omega.
4:1 24:1 54:1 63:1 73:1 79:1 88:1 104:1 250:1 255:1 427:1 499:1 577:1 # την οµεπραζόλη,
4:2 10:1 73:1 101:1 219:1 249:1 308:1 537:1 696:1 799:1 # στη µελέτη
4:1 11:1 24:1 49:1 79:1 104:1 161:1 183:1 191:1 304:1 336:1 371:1 386:1 # µια φορά την ηµέρα,
2:1 31:1 33:1 49:1 161:1 183:1 351:1 386:1 800:1 # μία φορά το μήνα
34:1 45:1 100:1 179:1 259:1 573:1 583:1 962:1 # ογκολόγο
241:1 242:1 422:1 456:1 526:1 # oncology group
12:1 37:1 50:1 53:1 64:1 106:1 126:1 172:1 485:1 # ονδανσετρόνης
11:2 15:1 73:1 108:1 209:1 300:1 304:1 371:1 767:1 # µια ηµερήσια
33:1 68:1 77:1 137:1 161:1 171:1 351:1 771:1 800:1 897:1 # μία πλευρά
3:1 62:1 69:1 210:1 230:1 982:1 # χίλιους
4:1 7:2 9:1 17:1 31:1 58:1 67:1 96:1 116:1 161:1 174:1 251:1 448:1 764:1 909:1 # η έναρξη της δράσης
3:1 17:1 28:1 31:1 58:1 251:1 302:1 470:1 819:1 909:1 # έναρξη ύπνου
102:1 209:1 251:1 384:1 393:1 # ρήξη όνυχα
4:1 415:1 628:1 # τη λήψη
11:1 41:1 103:1 161:1 186:1 248:1 401:1 467:1 # σκιαγράφιση
43:1 50:1 65:1 74:1 193:1 541:1 669:1 # οπαλίζον
13:1 21:1 26:1 174:1 396:1 458:1 659:1 # διϋδροβενζοφουρανίου
4:1 7:1 50:1 67:1 68:1 85:1 152:1 317:1 412:1 469:1 895:1 # της φλεγµονής
10:1 18:1 19:1 41:1 211:1 235:1 264:1 354:1 452:1 781:1 791:1 979:1 # χειριστή
1:1 7:1 60:1 65:1 94:1 185:1 212:1 240:1 336:1 464:1 581:1 698:1 801:1 987:1 # οφθαλμικός έρπης
1:1 26:1 38:1 60:1 65:1 94:1 160:1 175:1 185:1 190:1 212:1 270:1 464:1 560:1 581:1 # οφθαλμικό διάλυμα
19:1 51:1 69:1 70:1 74:1 81:1 82:1 99:1 134:1 340:1 446:1 585:1 693:1 # των οπιοειδών.
10:1 19:1 41:1 51:1 66:1 69:1 70:1 74:1 81:2 82:1 103:1 264:1 340:1 369:1 446:1 465:1 585:1 598:1 692:1 693:1 # αγωνιστών οπιοειδών
1:1 6:1 12:1 19:1 30:1 31:1 60:1 65:1 69:1 70:1 74:1 75:1 82:1 89:1 94:1 147:1 291:1 322:1 339:1 340:1 372:1 446:1 585:1 693:1 # οπιοειδές αναλγητικό,
1:1 6:1 12:1 19:1 30:1 31:1 65:1 69:1 70:1 74:1 75:1 81:1 82:1 147:1 200:1 282:1 291:1 339:1 340:1 372:1 446:1 585:1 693:1 719:1 # οπιοειδών αναλγητικών
7:1 11:1 18:1 20:1 22:1 23:1 36:1 52:1 77:1 176:1 182:1 208:1 211:1 216:1 251:1 382:1 496:1 590:1 810:1 # ευκαιριακής λοίµωξης,
1:1 6:1 30:1 34:1 42:1 74:1 129:1 167:1 205:1 290:1 564:1 833:1 953:1 # οπτικού
1:1 3:1 6:1 13:1 30:1 34:1 40:1 42:1 74:1 129:1 167:1 205:1 290:1 411:1 564:1 599:1 670:1 833:1 953:1 # οπτικού νεύρου
1:1 6:1 30:1 60:1 74:1 94:1 205:1 322:1 953:1 # οπτικό
2:1 283:1 379:1 489:1 738:1 # το opticlik
1:1 6:1 13:1 23:1 30:1 37:1 54:1 93:1 125:1 211:1 528:1 864:1 # προαιρετικά
2:1 3:1 47:1 241:1 283:1 368:1 738:1 934:1 # του optison
27:1 37:1 181:1 299:1 328:1 516:1 592:1 # ή θηλάζετε
2:2 3:1 8:1 9:1 10:1 29:1 38:1 39:2 47:1 49:1 54:1 63:1 72:1 82:1 83:1 93:1 115:1 119:1 121:1 123:1 149:1 150:1 154:1 168:1 188:1 194:1 209:1 234:1 277:1 339:1 350:1 390:1 419:1 462:1 493:1 543:1 602:1 646:1 713:1 750:1 765:1 843:1 901:1 911:1 912:1 913:1 957:1 958:1 959:1 969:1 972:1 975:1 978:1 # από του στόματος χορήγηση απρεπιτάντης
8:1 11:1 14:1 18:1 23:1 31:1 50:1 53:1 105:1 314:1 334:1 382:1 645:1 # υπονατριαιµία
2:2 3:1 8:1 10:1 14:1 17:1 21:1 22:1 23:1 27:1 29:1 32:1 38:1 39:1 42:1 43:1 47:1 49:1 50:1 61:1 72:1 100:1 105:1 110:1 115:1 119:1 121:1 123:1 128:1 135:1 150:1 160:1 161:1 176:1 179:2 194:1 208:1 277:1 292:1 334:1 346:1 350:1 374:1 390:1 391:1 419:1 430:1 442:1 462:1 535:1 539:1 542:1 593:1 602:1 622:1 643:1 744:1 826:1 918:1 929:1 960:1 975:1 # από του στόματος χορηγούμενους υπογλυκαιμικούς παράγοντες
2:2 3:1 8:1 10:1 39:1 47:1 54:1 72:1 76:1 88:1 106:1 119:1 123:1 150:1 194:1 207:1 247:1 277:1 350:1 609:1 628:1 743:1 834:1 975:1 # από του στόµατος πρόσληψη
1:1 2:1 6:1 8:1 10:1 19:1 30:1 52:1 64:1 65:1 71:2 76:1 89:1 132:1 142:1 164:1 169:1 173:1 202:1 207:1 244:1 255:1 271:1 288:1 289:1 297:1 454:1 518:1 562:1 620:1 712:1 746:1 966:1 # οι στοµατικές αλλοιώσεις
2:1 3:1 5:1 10:1 14:1 23:1 32:1 38:1 39:1 48:1 49:1 54:1 90:1 93:1 119:1 121:1 128:1 140:1 155:1 194:1 197:1 206:1 277:1 390:1 419:1 430:1 435:1 655:1 689:1 826:1 918:1 975:1 # μεθυλπρεδνιζολόνης που χορηγείται από το στόμα
2:2 3:1 8:1 10:1 21:1 32:1 38:1 39:1 42:1 47:1 49:1 72:1 115:1 119:1 121:1 123:1 128:1 150:1 179:1 194:1 277:1 350:1 358:1 390:1 391:1 419:1 430:1 462:1 512:1 526:1 542:1 602:1 625:1 704:1 826:1 918:1 956:1 975:1 # από του στόματος χορηγούμενο midazolam
60:1 66:1 102:1 108:1 119:1 142:1 195:1 247:1 510:1 926:1 # πόσιµη κόνις
2:2 3:1 8:1 10:1 15:1 18:2 39:1 41:1 44:1 47:1 70:1 72:1 76:1 102:1 119:1 123:1 124:1 150:1 162:1 194:1 207:1 277:1 318:1 350:1 437:1 452:1 457:1 609:1 834:1 975:1 # από του στόµατος ρισπεριδόνης,
2:1 11:1 14:1 26:1 38:1 65:1 80:1 95:1 107:1 108:1 110:1 160:1 175:1 525:1 # το ποσιμο διαλυμα
21:1 23:1 31:1 76:1 108:1 119:1 128:1 152:1 195:1 247:1 304:1 518:1 566:1 789:1 925:1 # 112/ 126 πόσιµο εναιώρηµα
18:1 59:1 295:1 341:1 436:1 572:1 670:1 # σύριγγας,
5:1 26:1 33:1 41:1 248:1 272:1 # τα δισκία
201:1 260:1 450:1 479:1 # orale
201:1 262:1 450:1 # orange
2:1 14:1 22:1 38:1 49:1 65:1 118:1 193:1 198:1 342:1 349:1 784:1 806:1 963:1 # πορτοκαλί χρώμα
201:1 262:1 358:1 450:1 851:1 # orange flavour
3:1 14:1 90:1 226:1 315:1 450:1 608:1 688:1 # orencia που
2:1 120:1 450:1 519:1 # το orfadin.
1:1 12:1 49:1 60:1 66:1 94:1 156:1 165:1 295:1 808:1 # οργανικό
12:1 41:1 49:1 66:1 81:1 165:1 266:1 295:1 692:1 808:1 908:1 # οργανισµών
120:1 241:1 283:1 305:1 315:1 323:2 422:1 489:1 519:1 529:1 563:1 890:1 994:1 # area atc code indication
25:1 49:1 165:1 240:1 266:1 295:1 513:1 971:1 # οργασµός
1:1 25:1 45:1 49:1 52:1 69:1 84:1 92:1 100:1 108:1 143:1 165:1 240:1 256:1 295:1 316:2 320:1 330:1 355:1 414:1 453:1 600:1 687:1 740:1 787:1 828:1 831:1 836:1 857:1 971:1 # μη φυσιολογικός οργασμός μη
23:1 33:1 59:1 127:1 168:1 192:1 # αιτίας
4:1 10:1 41:1 49:1 62:1 149:1 264:1 273:1 # η ορλιστάτη
4:1 10:1 41:1 49:1 62:1 149:1 264:1 273:1 735:1 # ορλιστάτη 120 mg
407:1 450:1 553:1 727:1 932:1 946:1 # ornithobacterium
120:1 201:1 407:2 424:1 450:1 553:1 662:1 727:1 932:1 946:1 # ornithobacterium rhinotracheale
12:1 17:1 49:1 51:1 81:1 91:2 366:1 397:1 523:1 596:1 874:1 886:1 894:1 # ορφανών φαρµάκων
1:1 24:1 26:1 38:1 44:1 49:1 53:1 60:1 74:1 94:1 385:1 542:1 654:1 689:1 718:1 773:1 # ορθοπεδικό τραύμα
1:1 5:1 6:1 8:1 10:1 30:1 49:1 80:1 164:1 271:1 281:1 385:1 508:1 718:1 876:1 # ορθοστατικές
10:2 25:1 27:1 80:1 87:1 118:1 159:1 203:1 280:1 508:1 626:1 780:1 # οστεοκλαστική
10:1 27:1 65:1 76:1 80:1 255:1 280:1 299:1 508:1 626:1 886:1 # οστεοµαλάκυνση
10:1 27:1 74:1 80:1 119:1 138:1 145:1 280:1 508:1 587:1 626:1 930:1 # οστεοπόρωση.
5:2 8:3 10:1 14:1 21:1 22:1 25:1 27:1 49:1 54:1 56:1 73:1 74:1 76:1 80:1 81:1 91:1 106:1 145:1 149:1 151:2 199:1 207:1 222:1 247:1 276:1 280:1 301:1 377:1 508:1 523:1 524:1 535:1 571:1 586:1 588:1 606:1 626:1 677:1 743:1 837:1 858:1 887:1 974:1 # ασθενών µε πρόσφατα οστεοπορωτικά κατάγµατα άδ
2:1 3:2 47:1 52:1 173:1 190:1 463:1 # του άλλου
1:1 6:1 12:1 23:1 30:1 31:1 41:1 51:1 75:1 147:1 173:1 181:1 190:1 199:1 291:1 372:1 566:1 578:1 964:1 985:1 # άλλων αναισθητικών
1:1 6:2 12:1 29:1 30:1 51:1 69:1 131:1 170:1 173:1 184:1 190:1 239:1 309:1 546:1 578:1 # άλλων αντιβιοτικών
3:1 15:1 19:1 24:1 32:1 52:1 56:1 69:1 166:1 173:1 190:1 210:1 230:1 294:1 313:1 463:1 497:1 630:1 977:1 992:1 # άλλους χημειοθεραπευτικούς
22:1 36:1 73:1 76:1 87:1 173:1 190:1 217:1 366:1 400:1 769:1 900:1 # µε άλλα φάρµακα
13:1 51:1 53:1 81:1 173:1 185:1 190:1 370:1 578:1 605:1 # άλλων τροφών
2:1 3:1 14:1 52:1 90:1 95:1 173:1 178:1 190:1 273:1 # άλλο άτομο που
15:1 19:1 24:1 39:1 44:1 48:1 55:1 56:2 61:2 68:1 86:1 142:1 173:1 190:1 275:1 289:1 294:1 313:1 331:1 343:1 410:1 412:1 475:1 490:1 497:1 503:1 506:1 509:1 522:1 700:1 709:1 716:1 722:1 737:1 783:1 841:1 # άλλες συνήθεις θεραπείες
6:1 59:1 70:1 127:1 172:1 197:1 301:1 306:1 383:1 402:1 515:1 520:1 534:1 893:1 # ωτίτιδας
6:1 7:1 9:1 59:1 70:1 96:1 127:1 172:1 191:1 197:1 301:1 306:1 383:1 402:1 444:1 515:1 520:1 534:1 893:1 # µέσης ωτίτιδας
1:1 2:1 45:1 52:1 92:1 100:1 117:1 254:1 256:1 301:1 320:1 355:1 453:1 600:1 687:1 740:1 812:1 828:1 831:1 857:1 # ωτολογικά
51:1 64:1 217:1 274:1 521:1 802:1 878:1 # εξάρσεων
2:1 3:1 9:1 25:1 47:1 133:1 376:1 678:1 # έκβαση του
4:1 7:1 9:1 15:1 24:1 25:1 33:1 39:1 44:1 48:1 56:1 59:1 67:1 133:1 192:1 294:1 311:1 313:1 331:1 343:1 376:1 475:1 490:1 497:1 503:1 506:1 509:1 522:1 678:1 700:1 716:1 737:1 741:1 753:1 770:1 783:1 825:1 862:1 # έκβαση της θεραπείας
4:1 7:1 9:1 25:1 32:1 51:1 96:1 99:1 101:1 133:1 134:1 219:1 308:1 376:1 537:1 678:1 696:1 799:1 840:1 # 17 μελέτη έκβασης των
1:1 10:1 15:1 18:1 21:1 25:1 27:2 34:1 40:1 48:1 56:1 71:1 129:1 141:1 162:1 187:1 199:1 216:1 274:1 280:1 301:1 367:1 474:1 524:1 586:1 620:1 677:1 707:1 820:1 847:1 858:1 887:1 935:1 974:1 # ώστε οι εξωτερικοί ασθενείς
13:1 17:1 43:1 135:1 356:1 927:1 # παροχή
17:1 22:1 28:1 32:1 46:1 51:1 81:1 99:1 134:1 181:1 200:1 225:1 272:1 363:1 365:1 399:1 589:1 607:1 630:1 920:1 # με καρκίνο των ωοθηκών
15:1 26:1 44:1 81:1 105:1 124:1 181:1 200:1 225:1 259:1 365:1 445:1 533:1 589:1 630:1 632:1 683:1 805:1 962:1 # υπερδιόγκωση ωοθηκών
1:1 3:1 11:1 12:1 14:1 19:1 20:1 35:1 40:1 63:1 90:1 97:1 181:1 186:1 217:1 232:1 365:1 392:1 399:1 545:1 589:1 630:1 # ωοθηκική ανεπάρκεια που
3:1 13:1 14:1 15:2 26:1 44:1 51:1 81:1 90:1 99:1 105:1 124:1 126:1 134:1 140:1 152:1 174:1 181:1 200:1 225:1 255:1 285:1 365:1 436:1 445:1 533:1 589:1 630:1 632:1 642:1 659:1 805:1 # σύνδροµο υπερδιέγερσης των ωοθηκών, που
10:1 13:1 51:1 53:1 55:1 81:1 84:1 99:1 134:1 181:1 185:1 200:1 225:1 365:1 370:1 476:1 538:1 549:1 589:1 605:1 630:1 # η συστροφή των ωοθηκών,
51:1 81:1 181:1 200:1 225:1 259:1 365:1 589:1 630:1 962:1 # όγκων ωοθηκών
6:1 13:1 15:1 16:1 44:1 57:1 75:1 95:1 105:1 124:1 126:1 174:1 178:1 186:1 285:1 291:1 399:1 436:1 445:1 544:1 632:1 659:1 870:1 938:1 # σύνδρομο υπερκινητικής
10:1 15:1 24:1 25:1 27:1 44:1 48:1 63:1 124:1 159:1 280:1 294:1 312:1 477:1 # ξεπεραστεί
15:1 44:1 45:1 52:1 80:1 98:1 105:1 113:1 124:1 256:1 445:1 533:1 621:1 632:1 # υπερδοσολογίας
2:1 3:2 15:1 17:1 34:1 44:1 45:1 47:1 52:1 80:1 91:1 98:1 105:1 113:1 124:1 229:1 256:1 397:1 445:1 502:1 533:1 612:1 621:1 632:1 733:1 886:1 # υπερδοσολογία του φαρμάκου
3:1 12:1 15:1 24:1 25:1 44:1 86:1 91:1 105:1 124:1 310:1 321:1 408:1 425:1 438:1 445:1 477:1 541:1 632:1 669:1 678:1 708:1 # εμφανίζουν υπερέκφραση
15:1 24:1 25:1 44:1 105:1 124:1 408:1 425:1 445:1 477:1 632:1 678:1 # υπερέκφραση
15:1 22:1 44:1 65:1 105:2 124:1 160:1 205:1 399:1 445:1 632:1 806:1 # υπερκαλυπτόμενων
2:1 4:1 5:1 7:1 8:1 10:1 22:1 25:1 33:1 45:1 49:1 59:1 67:1 85:1 128:1 151:1 159:1 169:1 192:1 222:1 415:1 421:1 492:1 650:1 812:1 884:1 # καταστολής της ωορρηξίας
4:1 7:1 26:1 67:1 69:1 70:1 118:1 136:1 354:1 447:1 576:1 # ιδιοκτήτης
1:1 20:1 35:1 62:1 65:1 157:1 268:1 618:1 859:1 # οξαλική
15:1 44:1 45:1 52:1 80:1 98:1 105:1 113:1 124:1 256:1 445:1 533:1 621:1 632:1 # 6 4. 9 υπερδοσολογία
8:1 62:1 65:1 87:1 127:1 157:1 171:1 238:1 473:1 618:1 859:1 # οξαλιπλατίνα
40:1 46:1 61:1 63:1 157:1 227:1 427:1 487:1 592:1 618:1 726:1 # οξαζεπίνες
1:1 5:1 6:1 8:1 9:1 16:1 19:1 20:1 22:1 30:1 35:1 39:1 51:1 70:1 83:1 99:1 102:1 119:1 134:1 151:1 153:1 154:1 157:1 194:1 222:1 301:1 312:1 413:1 446:1 650:1 951:1 # οξειδωτική καταπόνηση των
24:1 32:1 37:1 53:1 157:1 286:1 542:1 773:1 # οξύμετρα,
16:1 34:1 81:1 157:1 176:1 177:1 # οξυκοδώνη
246:1 368:1 623:1 # oxyuris
241:1 253:1 # ozone
27:1 34:1 54:1 74:1 145:1 160:1 176:1 301:1 346:1 588:1 593:1 643:1 668:1 820:1 896:1 929:1 # γλυκοπρωτεΐνη p
6:1 110:1 # τιμή –
14:1 72:1 105:1 334:1 486:1 # τυπος
51:1 64:1 81:1 92:1 173:1 177:1 198:1 209:1 293:1 300:1 430:1 518:1 521:1 578:1 601:1 767:1 878:1 939:1 980:1 # φύλλων οδηγιών χρήσεως
25:1 55:1 77:1 84:1 97:1 114:1 143:1 248:1 361:1 549:1 641:1 787:1 788:1 915:1 997:1 # l συσκευασμένα
15:1 18:1 24:1 44:1 124:1 162:1 258:1 318:1 401:1 572:1 813:1 # περιγραφ
120:1 624:1 # agnθs saint
28:1 72:1 102:1 119:1 823:1 881:1 # πόνος
1:1 24:1 33:1 36:1 60:1 72:1 93:1 94:1 109:1 137:1 179:1 186:1 190:1 274:1 339:1 373:1 884:1 902:1 # πυρεξία ρίγη άλγος θωρακικό
6:1 10:1 17:1 19:1 28:1 64:1 72:1 102:1 119:1 142:2 287:1 289:1 297:1 298:1 349:1 454:1 620:1 682:1 718:1 823:1 881:1 # πόνος στις αρθρώσεις
2:1 11:1 28:1 34:1 36:1 38:1 50:1 92:1 102:1 119:1 217:1 229:1 265:1 326:1 400:1 455:1 565:1 656:1 823:1 996:1 # φάρμακο για τον πόνο
28:1 60:1 72:1 102:1 119:1 517:1 653:1 823:1 881:1 # πόνος μυϊκό
14:1 31:1 43:1 50:1 84:1 233:1 279:1 723:1 # παυσίπονα
2:2 3:1 5:1 8:2 11:1 17:1 24:1 26:1 38:1 47:1 72:2 89:1 107:1 115:1 123:1 150:1 151:1 179:1 180:1 190:1 229:1 336:1 350:1 353:1 360:1 378:1 462:1 565:1 602:1 613:1 639:1 652:1 681:1 747:1 792:1 793:1 794:1 796:1 807:1 821:1 835:1 867:1 898:1 907:1 947:1 # άλγος διαταραχές του δέρματος
38:1 72:1 166:1 179:1 190:1 216:1 223:1 293:1 663:1 817:1 # άλγος, οίδημα
1:1 21:1 58:1 66:1 72:1 77:1 97:1 114:1 140:1 156:1 175:1 179:1 189:1 190:1 559:1 641:1 # άλγος, γενικευμένη
1:1 6:1 11:1 13:1 16:1 19:1 20:1 26:1 30:1 35:1 40:1 56:1 63:1 74:1 75:1 77:1 86:1 107:1 137:1 153:1 218:1 267:1 291:1 372:1 392:1 433:1 480:1 584:1 759:1 771:1 841:1 899:1 999:1 # επώδυνη διαβητική νευροπάθεια
10:1 19:1 40:1 61:1 63:1 64:1 86:1 142:1 267:1 289:1 297:1 454:1 487:1 615:1 759:1 # επώδυνες στύσεις
13:1 16:1 63:1 71:1 79:1 86:1 267:1 310:1 316:1 329:1 492:1 587:1 759:1 950:1 # επώδυνη εμμηνόρροια.
40:1 46:1 48:1 61:1 97:1 243:1 487:1 # εκείνες
4:1 5:1 75:1 106:1 146:1 198:1 220:1 252:1 257:1 327:1 335:1 364:1 # ωχρότητα
2:1 120:1 215:1 260:1 379:1 512:1 933:1 # το palifermin
11:2 23:1 43:1 65:1 87:1 144:1 212:1 936:1 # παλαμιαια-
157:1 601:1 # οξέως
43:1 65:1 81:1 87:1 144:1 936:1 # παλαμών
2:1 3:1 12:1 28:1 37:1 41:1 42:1 43:1 47:1 49:1 50:1 52:1 53:1 64:1 65:1 66:1 80:1 95:1 143:1 165:1 295:1 575:1 627:1 692:1 775:1 808:1 # παλονοσετρόνης του οργανισμού
32:1 68:1 113:1 130:1 217:1 284:1 396:1 400:1 527:1 # μεσοβλεφάριας
4:1 7:1 32:1 41:1 67:1 68:1 85:1 113:1 130:1 143:1 217:1 284:1 347:1 396:1 400:1 527:1 575:1 582:1 # της μεσοβλεφάριας σχισμής
43:1 65:1 76:1 81:1 181:1 199:1 269:1 304:1 332:1 985:1 # αίσθηµα παλµών
13:1 43:1 50:1 70:1 144:1 174:1 212:1 273:1 404:1 659:1 # παμιδρονάτη
1:1 5:1 6:1 8:1 30:1 43:1 93:1 103:1 148:1 164:1 259:1 271:1 # τα παγκρεατικά
2:3 3:3 8:1 17:1 22:1 28:1 43:1 46:1 47:2 72:1 103:1 123:1 148:1 150:1 259:1 272:1 302:1 350:1 363:1 399:1 408:1 607:1 920:1 # του καρκίνου του παγκρέατος
8:1 33:1 43:1 48:1 93:1 103:1 127:1 148:1 157:1 197:1 259:1 311:1 312:1 473:1 # οξεία παγκρεατίτιδα
2:1 246:1 262:1 563:1 921:1 933:1 988:1 994:1 # το pandemrix
1:1 5:1 8:1 12:1 34:1 38:1 42:1 43:1 55:1 66:1 115:1 129:1 151:1 156:1 167:1 175:1 205:1 290:1 344:1 369:1 531:1 784:1 808:1 848:1 1001:1# συμπτώματα πανικού,
17:1 127:1 342:1 393:1 816:1 # χαρτί
1:1 4:1 6:1 7:1 20:1 30:1 35:1 67:1 74:1 76:1 85:2 139:1 153:1 181:1 205:1 216:1 223:1 236:1 293:1 304:1 328:1 415:1 715:1 817:1 953:1 # οίδηµα της οπτικής θηλής
42:1 51:2 69:1 99:2 134:2 181:1 261:1 273:1 328:1 387:1 409:1 502:1 578:1 731:1 # ιούς των θηλωμάτων
8:1 61:1 87:1 122:1 127:1 223:1 473:1 527:1 # βλατίδες
2:1 3:1 6:1 8:2 12:1 38:1 70:1 87:1 98:1 115:1 123:1 164:1 274:1 306:1 462:1 527:1 532:1 618:1 759:1 860:1 # βλατιδώδους εξανθήματος
17:1 43:1 98:1 135:1 157:1 161:1 251:1 571:1 744:1 960:1 # παράδοξη
1:1 2:1 6:1 8:1 10:1 17:1 20:1 23:1 24:1 30:1 35:1 41:1 43:1 76:1 83:1 135:1 153:1 164:1 169:1 180:1 181:1 199:1 207:1 233:1 255:1 271:1 426:1 811:1 941:1 964:1 966:1 985:1 # στοµατική παραισθησία,
2:1 3:1 13:1 17:1 32:1 37:1 43:1 47:1 53:1 71:1 135:1 161:1 286:1 370:1 744:1 880:1 960:1 # παράμετροι του
4:1 7:1 9:1 12:1 17:1 24:1 40:1 41:1 43:1 62:1 67:1 74:1 87:1 135:1 171:1 180:1 243:1 426:1 488:1 545:1 626:1 # παρανεοπλασματική εκφύλιση της
11:1 17:1 28:1 43:1 71:1 135:1 161:1 234:1 744:1 960:1 # παράνοια
201:1 246:1 305:2 368:1 505:1 529:1 933:1 # parascaris
1:1 6:1 17:1 24:1 25:1 30:1 43:1 108:1 132:1 135:1 168:1 180:1 244:1 426:1 477:1 712:1 772:1 # παρασιτικές
17:2 22:1 24:1 38:1 43:1 46:1 93:1 135:1 137:1 180:1 213:1 224:1 261:1 272:1 340:1 363:1 399:1 426:1 435:1 607:1 626:1 724:1 920:1 # καρκίνωμα παραθυρεοειδούς,
17:1 24:1 31:1 43:1 58:1 93:1 135:1 137:1 180:1 224:1 340:1 362:1 426:1 435:1 626:1 909:1 # παραθυρεοειδή αδένα
4:1 79:1 104:1 305:1 315:1 422:1 623:1 933:1 # την parecoxib
305:1 315:1 422:1 519:1 580:1 623:1 933:1 934:1 # η parecoxib sodium
1:1 9:1 15:1 17:1 18:1 21:1 27:1 29:1 43:1 49:1 83:1 93:1 121:1 135:1 141:1 154:1 162:1 187:1 209:1 339:1 390:1 493:1 539:1 543:1 603:1 646:1 713:1 750:1 765:1 843:1 847:1 901:1 911:1 912:1 913:1 957:1 958:1 959:1 969:1 972:1 978:1 # παρεντερική χορήγηση,
1:1 15:1 17:1 18:1 21:1 27:1 29:1 43:1 93:1 135:1 141:1 161:1 162:1 187:1 333:1 401:1 539:1 603:1 847:1 # παρεντερικά υγρά
1:1 15:2 17:1 18:1 21:1 24:1 27:1 29:1 33:1 39:1 43:1 44:1 48:1 56:1 93:1 135:1 141:1 162:1 187:1 294:1 311:1 313:1 331:1 343:1 475:1 490:1 497:1 503:1 506:1 509:1 522:1 539:1 603:1 700:1 716:1 737:1 741:1 753:1 770:1 783:1 825:1 847:1 862:1 # παρεντερική θεραπεία
246:1 305:1 368:1 933:1 # paris
17:1 43:1 50:1 55:1 57:1 66:1 99:2 113:1 135:1 175:1 186:1 205:1 261:1 273:1 344:1 399:1 431:1 485:1 502:1 531:1 544:1 731:1 848:1 920:1 # παρκινσονικών συμπτωμάτων
17:1 43:1 50:1 57:1 66:1 113:1 135:1 186:1 399:1 431:1 485:1 544:1 920:1 # ο παρκινσονισµός
245:1 260:1 305:1 406:1 553:1 933:1 # parma italy
3:1 13:1 14:1 16:1 17:1 23:1 31:1 37:1 43:1 46:2 48:1 78:1 90:1 127:1 135:1 157:1 312:1 566:1 721:1 927:1 928:1 973:1 # παροξετίνης που είναι
120:1 242:1 253:1 283:1 305:1 428:1 623:1 735:1 795:1 933:1 # paroxetine 40 mg
120:1 242:2 253:1 283:1 305:1 428:1 450:1 456:1 623:1 795:1 883:1 933:1 # paroxetine hydrochloride
1:1 13:1 17:1 43:1 84:1 135:1 143:1 157:1 212:1 581:1 927:1 # παροξυσμική
1:1 13:1 15:1 17:1 18:2 23:2 27:1 43:1 57:1 80:1 84:1 91:1 95:1 110:1 135:1 136:1 143:1 157:1 162:1 176:1 187:1 211:1 212:1 374:1 377:1 412:1 525:1 581:1 685:1 804:1 927:1 # παροξυσμική νυκτερινή αιμοσφαιρινουρία
1:1 6:2 10:1 11:1 25:1 30:1 36:1 43:1 63:1 81:2 82:1 88:1 130:1 143:1 182:1 188:1 200:2 205:1 225:1 282:1 287:1 324:1 395:1 437:1 719:1 787:1 953:1 # εστιακών επιληπτικών σπασμών
1:1 13:1 15:1 18:1 20:1 25:1 28:1 35:1 73:1 74:1 85:1 87:1 102:1 106:1 139:1 141:1 158:1 162:1 171:1 198:1 236:1 255:1 298:1 439:1 507:1 514:1 780:1 823:1 847:1 993:1 # χρόνο µερικής θροµβοπλαστίνης
3:1 8:1 11:2 26:1 32:1 38:1 92:1 107:1 115:1 127:1 210:1 223:1 230:1 261:1 317:1 326:1 385:1 429:1 473:1 724:1 # για σωματίδια μεγέθους
8:1 11:1 15:1 18:1 19:1 26:1 31:2 38:1 44:1 58:1 79:1 107:1 115:1 124:1 127:1 162:1 223:1 235:1 261:1 316:1 318:1 429:1 473:1 724:1 778:1 791:1 909:1 # να μην περιέχει ξένα σωματίδια.
15:1 18:1 44:1 69:1 89:1 124:1 162:1 318:1 356:1 619:1 652:1 # περιοχές
2:1 8:1 12:1 18:1 22:1 114:1 123:1 128:1 178:1 222:1 243:1 336:1 404:1 670:1 950:1 # μέρη ανά εκατομμύριο
2:2 10:1 37:1 50:1 97:1 118:1 169:1 277:1 455:1 # στον τοκετό
17:1 39:1 43:1 52:1 119:1 135:1 158:1 194:1 216:1 251:1 633:1 634:1 # η λοίμωξη από παρβοϊό β19
260:1 505:1 529:1 933:1 # pascal
7:1 9:1 42:1 83:1 96:1 128:1 154:1 670:1 673:1 720:1 # ούρησης
1:1 6:2 7:1 9:1 14:1 17:1 22:1 30:1 60:1 94:1 96:1 101:1 140:1 216:1 301:1 322:1 363:1 458:1 547:1 599:1 615:1 905:1 # βελτιωτικό γεύσης καρποί
1:1 6:1 12:1 14:1 20:1 28:1 30:1 35:1 43:1 51:1 74:1 75:1 80:1 83:1 99:1 113:1 134:1 153:1 181:1 216:1 224:1 276:1 291:1 372:1 449:1 621:1 627:1 905:1 999:1 # παθητική ανοσοποίηση των
1:1 6:1 12:1 14:1 20:1 28:1 30:1 35:1 43:1 74:1 75:1 80:1 83:1 113:1 153:1 181:1 216:1 224:1 276:1 291:1 372:1 449:1 621:1 627:1 905:1 999:1 # παθητική ανοσοποίηση
5:1 10:1 59:1 113:1 116:1 247:1 277:1 281:1 392:1 552:1 # πάστας τόσο
231:1 315:1 352:1 375:1 491:1 505:1 608:1 625:1 883:1 933:1 956:1 # pasteurella multocida.
2:1 10:3 13:1 15:1 25:1 27:1 53:1 80:1 87:1 106:1 130:1 159:1 169:1 171:1 187:1 280:1 344:1 370:1 476:1 508:1 768:1 780:1 # έμπλαστρο tεστοστερόνη
2:1 12:1 28:1 42:1 71:1 449:1 # ανοιχτού
3:1 12:1 28:1 41:1 42:1 43:1 49:1 66:1 100:1 102:1 152:1 165:1 224:1 266:1 295:1 302:1 385:1 692:1 755:1 808:1 823:1 908:1 # παθογόνου οργανισµού,
3:1 28:1 43:1 100:1 102:1 224:1 302:1 385:1 755:1 823:1 # παθογόνου
4:1 9:1 40:1 43:1 58:1 79:1 100:1 104:1 130:1 224:1 385:1 441:1 637:1 # την παθογένεση
1:1 20:1 35:1 43:1 45:1 52:1 92:1 100:1 224:1 256:1 320:1 355:1 385:1 453:1 600:1 687:1 740:1 828:1 831:1 857:1 # παθολογική
[truncated: 175,277 more chars]
