# Supplementary material for: A Cross-Lingual Similarity Measure for Detecting Biomedical Term Translations
Source: PLoS One. 2015 Jun 1;10(6):e0126196. doi: 10.1371/journal.pone.0126196 (PMC4452086; doi:10.1371/journal.pone.0126196)
Supplement: S1 dataset — (TGZ) [file pone.0126196.s001.tgz › dataset/en-el/en_1000_context_test.dat]

1:1.8128392958538686 2:71.2965552656815 6:20.374650955175685 7:2.9981872190844636 9:1.0596607883455555 12:10.331496019790592 14:1.7827782840451571 18:5.297015949794613 19:58.45847485227454 20:2.3975447308406226 24:5.937149331775955 35:10.753549400893831 44:129.76513325718392 47:3.479629102082361 55:12.52731558294731 61:3.969288085140858 62:49.94747888301446 67:8.410191995686557 75:59.19120831498671 82:4.426589215230718 87:1.1500894118809113 99:4.7811536233879774 105:63.82810272799122 110:5.154245870868441 120:1.4976685835854158 123:22.020880000993287 126:10.542691010212616 132:58.98781679697807 134:10.724956043513757 137:5.6846320213959585 138:5.703593515610637 140:23.00878810494741 143:23.09233384184125 150:68.64543139406734 160:62.774681038144436 163:1.928866988942568 177:25.046536774635854 178:6.516028265257695 180:12.109813954605727 190:18.653821292909544 202:65.54420030567793 204:25.96591818669475 210:26.179013278337354 224:26.752821985076327 226:7.1838486672206585 233:164.8892645105038 247:68.77519479303973 249:13.463939296013434 255:7.499644947342079 266:7.597692441989075 267:7.610141471202841 289:7.913720964095725 292:36.71365622712945 320:8.20594837038473 333:8.315613163730507 372:8.705234758996134 382:8.779205579497866 401:76.93908939108516 407:8.998290232109918 425:31.898249422052427 438:40.894934706794224 442:32.29786132238795 447:16.424529391856197 471:79.56695068621211 487:16.751148138462305 492:33.094591525251495 505:91.03466480405108 517:81.06397547548711 538:91.85272347479557 555:3.6621718863841726 570:17.540340399518776 583:10.164338172854947 589:115.28655391508737 592:160.5010848967776 608:10.274403727577312 622:389.133001418594 640:3.887391462203736 669:10.606468470095564 722:27.263449444647005 724:27.263449444647005 844:11.407524829989555 853:37.78942735162575 903:441.59976721378655 # agonist
1:5.753029346862063 2:65.4121291510645 3:8.185128859855633 4:189.108144892408 6:12.237759172266903 7:0.9749434196890152 8:51.98968999997998 10:9.63690632199679 11:32.45404345218155 13:45.25440537328166 15:107.93267791208481 17:0.2799022006044802 18:33.745035116879876 20:79.53716331636184 25:48.56490215008344 26:75.5902503336166 27:14.71247198621189 28:0.46698759178211036 30:14.911575219869038 31:10.31243292576377 32:0.49105828233646664 33:15.076473534688777 34:6.341965415344367 35:15.484499973738668 36:94.44664932913818 38:11.079804401174295 40:45.78119564488049 44:0.7015774044941593 45:82.31211942949703 49:17.15995816349745 55:12.52731558294731 60:71.25347848702484 61:43.02848695121263 65:0.9446123182413971 69:270.36886710837314 74:1.0470626168935828 77:8.677318546998317 82:31.818654375289658 83:67.43921035619604 87:1.1500894118809113 88:53.234958768873305 94:19.994509980107626 100:62.413011568727825 104:71.15459849305805 105:5.067374048645379 107:5.112483408802584 114:457.58218341299596 124:1.5501558718552297 127:5.536803476593822 128:58.71376553561056 130:16.34497656390434 132:5.5914508098341145 139:5.7155007859545375 142:67.9401109262255 149:23.347595755443194 152:1.7755201476875664 168:1.9563912992749692 182:64.18378291456244 197:2.1323165344682073 201:65.52659307576947 203:25.887231588375336 204:6.857172255416343 206:49.109436087402635 209:26.062990243860842 221:7.103751880464898 228:26.906721877083495 245:68.52723960753865 264:200.15980955108068 265:69.71230378906618 272:2.5671669145495883 273:28.159041350909458 274:28.170108363738063 277:28.303922452547013 287:7.909197187030924 290:28.752224332404786 291:14.234871437368353 293:28.799414167687146 298:28.882559997094425 343:8.392335890665152 367:8.682772136270538 374:8.727836198689573 375:3.0583682184068377 383:30.98072661761468 388:3.116111629645596 415:3.222947434737183 420:3.2319134420889917 426:3.2590993503019985 434:23.92180264413939 453:32.48666694601769 466:79.38756658131453 489:24.631898305439538 500:9.687027065791607 533:3.5906079043046035 535:123.86838712369018 537:9.852248679994048 555:3.6621718863841726 563:25.560536421236108 589:3.761006524623198 622:26.26581164654351 641:3.8917629743302857 658:3.9405697084041686 680:35.7747450748671 711:36.24732456011787 716:76.06844683719082 725:4.100418712505444 742:76.53897658261084 749:4.155326104855267 750:4.155326104855267 756:11.032908560058235 760:27.597997419966312 770:180.3990384294907 785:4.222438421027928 803:37.154410173574725 806:11.237707744451582 838:37.55373542616875 880:28.6238154124034 962:4.594426922165112 975:11.95403300340076 977:11.95403300340076 # breakdown
1:0.006996652055839058 2:7.209625529472333E-5 3:2.61623226212346 4:72.54235146549149 5:0.0021166790410343766 8:243.2116331718887 9:12.97394183212093 10:17.60472129023887 13:14.851134445970391 14:4.46613069554363 15:209.24067079894812 18:33.745035116879876 20:240.14914856672144 21:2.489326042414547 26:55.10921657249767 27:48.94360676839937 28:19.824910211505355 29:19.865045818836276 32:56.26243380959028 33:138.59289738366147 35:37.95693969323355 36:6.715853743875262 39:38.7989223539941 44:40.189957641317925 45:53.495887102370794 58:7.895796816147789 59:18.002093258494394 60:472.0028424846724 64:120.16576580722008 65:24.184072265341648 68:44.15261622855737 69:221.67454064489021 73:44.64414659731039 78:44.96173133604872 79:8.758162160040206 82:45.373316237855484 84:108.23934572824975 87:60.57137015743497 96:26.32758846266975 101:1.2905587481347631 114:5.26840216970901 119:10.245788701602388 120:10.25242637687707 137:1.6473757035375796 142:10.876232436463328 143:52.04682697857822 150:52.514998187054346 156:30.85912923883064 174:6.473813106090303 177:166.49670537885785 196:32.94036714769113 204:57.30671753435055 209:140.6351326893746 213:26.242082404475468 225:7.17649069578995 226:13.095526070941169 232:34.67292692735935 248:27.44535961201823 255:35.347502202542735 264:27.864981706419243 272:61.268342320375005 273:28.159041350909458 290:140.15510206873154 300:62.6706248980465 314:131.49786376346393 324:122.22152304428431 330:55.08393984611871 339:92.85866562514877 340:64.38562092158877 359:84.73419168455334 361:8.627212330484136 364:3.0262478314192545 389:66.80141054533121 395:3.158610276160873 425:16.096222709391107 426:9.147707375173061 435:185.65906939354858 443:119.95952154655949 496:70.49386941366312 548:17.296761588457677 549:42.91178452422452 555:124.83658412443543 565:72.31467537635547 581:72.81030103194966 586:72.88779389144217 627:73.96844051941375 640:18.07438095665675 649:74.47065804821955 659:18.254569840686646 666:18.31116108331831 725:4.100418712505444 745:76.68259495545294 791:218.14813326964162 799:181.41369313307513 804:4.259629957885775 855:37.81929028682491 873:4.410637197574315 879:79.26424464868595 908:4.488037751844109 914:19.960741096728633 983:20.43241397698171 # ischemia
1:1.8128392958538686 2:11.546039869758427 3:8.185128859855633 4:11.912662943725989 8:5.887386926323878 11:54.512533382751094 12:0.0624635176349452 13:19.27690254716308 14:0.1564146948079122 15:36.63038429521362 18:0.294298244308177 19:2.3094878555280833 20:13.651674673260624 24:9.915226415260678 25:14.549753546374514 26:30.39573060469225 27:2.7513691887953096 29:2.8006604982410575 31:6.221742446098228 32:15.027175193452091 33:20.13142098558727 34:0.5039451140881525 35:44.24033043827635 44:16.677625434453265 45:33.885414746682386 46:16.731304699984396 47:16.823659818890498 49:12.06502284497004 54:7.801680605644031 56:0.8547735029304026 61:0.9147618710101331 64:0.9356676283952838 66:30.66255008497294 69:51.162857239437926 77:4.3441696409183015 78:19.24557089326491 79:4.395215867760846 82:4.426589215230718 85:4.500035708876881 87:14.122870924019065 88:32.31565035726052 89:9.01936968798183 90:4.585304605658251 100:1.2765329655371462 101:4.8693723068991694 105:1.375990602340982 110:21.447380626970908 116:1.4763651031144385 118:10.235848152965115 123:90.43951865711755 130:58.925188011321055 131:10.631241578488691 140:5.737044141386508 141:1.6718066668963993 148:1.723201991649901 151:30.490043706076158 155:17.24528599997317 158:6.1784620877090735 159:1.9120967023165958 161:1.9236853091140673 172:6.46184748475152 177:18.291411829007018 179:2.0241805664641532 181:328.2242955619739 196:6.7353262608006075 202:2.1564699638688167 209:2.19658962816624 220:7.092970804253365 231:2.3741420629181307 233:13.250407429705684 236:42.79274719189644 239:77.38497127795975 240:34.877241960092476 246:2.4224499838007145 251:2.4555225583325635 262:7.56060561664078 264:27.864981706419243 273:138.0914702155367 276:2.597387943601313 280:170.3678555953567 282:20.995105766594826 288:2.6702389326615323 292:28.775790183248475 296:2.696006272456504 297:7.9730559192612835 308:2.7354536532394285 309:2.7398972398143386 312:2.748821462521869 321:14.668195618794222 325:2.829089807706524 340:22.1061937561839 342:22.169423171304633 352:2.956173563821517 354:2.9714909915413945 364:3.0262478314192545 367:15.388187013226558 372:8.705234758996134 379:8.756285725268699 385:8.796490064828008 404:15.850263670054865 411:40.08859693997825 424:3.246962946343814 432:3.28363516567264 435:16.24311330903485 437:3.314810297710072 447:3.362665873014039 453:32.48666694601769 455:41.22532460969036 458:3.388745790757976 462:24.31753247078143 467:9.445260015982912 468:9.459055115467804 487:16.751148138462305 492:3.4832666017201137 496:3.504211186551844 499:33.2620852334337 508:16.994798134299817 520:9.783773263148085 527:9.814052182294695 535:33.70369777202482 541:3.605432838211389 552:9.961318784306577 556:9.985109552331554 575:10.139388921032525 588:3.7569449832603783 599:10.231689403670298 632:3.8786804645596096 646:3.9093569381162063 650:3.918219376983994 662:3.9495886437174708 674:26.767851655269805 676:45.083399342648164 687:35.847863590923055 693:4.032868672894447 706:10.81866576302633 714:4.0808590147996595 720:10.86859231997432 733:87.00683231015802 734:18.784969210255564 735:18.800417975315398 738:18.81590796681097 763:27.640842118827564 764:56.298733331634025 770:4.19633138040871 778:11.117803659499392 793:66.87876312761774 802:11.204631363943953 816:4.297597076360297 820:4.303086074591083 827:4.31411385415419 835:19.437389640274564 841:37.58288960438244 855:4.3817158135683085 864:37.939657604625005 865:28.55108150349118 879:38.030910178407055 880:4.422334707041873 881:274.499928980108 888:4.440021971895305 895:4.463873110947191 899:11.658681188608934 902:4.475915750767316 904:4.481966768510783 909:4.488037751844109 932:11.784316313342632 939:11.784316313342632 940:4.54359637629588 970:4.600880199630374 975:11.95403300340076 # cartilage
1:0.5763449950343438 2:77.49344960998457 4:0.0010792496052296871 5:5.4489466132610795 6:0.004157023540087743 8:46.531997121314085 10:6.2711454764237935 12:14.361585827088595 17:0.2843398552578154 18:2.28175435197239 19:34.078638088104654 21:443.610344369175 28:62.600036045524995 37:0.6034605891231426 46:22.204596870069256 54:23.39881093403585 61:71.84939265947929 63:111.82348788304007 66:0.9882460072315954 70:1.0270368470662288 79:13.849434122812916 82:1.1101161913143216 102:9.632213976386419 120:107.73414255813734 127:352.1948362876809 131:1.612969375990991 168:1.9648092871977991 170:217.32683964976073 184:18.470640342127243 185:2.063576622148525 197:2.14089575823828 221:67.22289845782839 229:13.238850353828244 264:233.40233162298523 273:2.5800698458679605 274:61.419975428926755 275:44.309075216364725 281:2.630928577740447 287:2.6792077560859924 291:71.5706110182551 293:36.802128189622586 294:7.96462862203712 295:53.70307487599131 305:2.744461182312496 370:66.08535094708984 391:48.581274659251356 415:40.301900404938685 420:3.2411699979801343 451:3.3752163222158815 469:16.609825630698534 476:41.668870455218396 482:41.77757910374356 488:24.657136052908232 499:3.524147879146358 518:3.570715899013284 572:114.91539210256201 595:3.7868044574162782 596:43.85065935474633 612:3.824141899741589 623:44.3837376840581 661:18.29842871736323 669:3.9727161856481477 727:120.2044257691677 781:46.59675077704531 803:27.965257511401 834:100.37603718595142 874:90.23112831333577 878:11.568750931342345 893:11.641515614111785 920:48.4443076184981 933:48.63815579877633 949:11.85550265240041 # assay
3:8.225877690563467 5:2.8211454562506804 10:110.96095904121819 12:38.67726322396699 18:309.6555383817239 20:188.6244740249229 25:48.67355394050921 32:49.78382162971322 35:50.84429848303703 38:51.809949648574275 42:53.31058642848357 48:0.742084873450018 51:0.7857644484659554 53:55.61328647350611 58:118.4874821344566 59:78.89398643567827 65:57.56354718670644 66:147.5443393835901 70:18.96566743958188 79:1.0969861978776458 87:19.82464635550848 91:9.088828230906369 104:41.005698528731216 119:542.2510942217147 122:42.68393214426713 144:167.93076882420542 146:23.356745432801265 165:1494.3236444678828 172:18.236196663125444 177:72.5761898452114 212:93.39404255743182 219:113.21606769788181 232:77.14040370753358 239:51.18505630435609 250:2.453240922202081 283:28.5349649985469 312:2.7578367321954054 343:14.97459339860052 361:84.91002831082251 367:15.417607914738518 390:76.6662315464216 419:23.66151254451219 462:89.51967225458812 505:24.938810703361476 517:3.5670892193346964 573:34.445679845693704 615:2616.148284773839 655:95.95104655430747 693:18.558231543502618 697:65.39594812872657 714:10.868189607787773 733:18.814777244415552 795:99.4286533762948 819:67.54865259765705 841:100.57055143459716 882:68.64668407465659 1001:20.56559097341935# closure
1:97.16624588354378 2:19.47924914244571 4:0.8450922369215825 5:44.68941958149936 6:0.004157023540087743 8:25.945530753988752 10:0.03161986344431865 13:39.73818724823696 14:20.7451002483063 17:5.242449679104741 19:34.078638088104654 20:5.541774610256532 23:19.23055870773239 26:0.4428946784969959 29:0.47631027734565456 33:0.5025346647922492 34:84.80208626800928 36:32.506220976853555 38:3.1741878633063503 39:6.81784564352967 44:7.238934203683877 46:7.269399364312853 50:0.7806402222167338 52:0.7890417921492258 54:7.8285934100364925 55:17.796346174918916 57:3.8675017401070355 59:0.8926109252205496 62:95.27532768921978 69:18.86038738337765 71:51.657664741533544 77:45.04335628553932 78:19.29345466640978 79:82.92702709073522 82:255.60884695574165 87:68.30606477248531 90:46.26697511431931 96:1.2192881232621202 97:20.242476190921707 102:9.632213976386419 106:1.3896336316243723 108:48.907226982816354 110:1.4215045518687464 112:10.049917588587112 116:10.204712613298913 120:5.364139205734651 124:35.88894500822345 127:29.16834887099515 130:59.02601040428428 131:5.607283537724229 132:1.6139890565987427 143:44.45547977889146 146:44.805843462949504 152:11.252880087351222 161:11.760359756585025 163:24.576797601788797 169:24.92214433690899 173:47.46149008390924 176:2.021585709021245 179:32.31428722578518 184:32.48922139746197 185:81.81981944192337 186:25.329560244673235 193:40.59125072081003 201:12.5401837686505 204:41.10250147910516 208:2.1958591915212717 211:19.25775426251879 223:2.315688857838444 226:42.30888308865353 227:13.124518632752698 235:2.4059990287943442 244:13.397066527496607 248:20.23510071750812 263:52.10588547107613 264:200.40361860317074 269:13.797658662349193 273:13.913914244480589 274:28.21973050750401 283:28.5349649985469 285:7.887796757880968 288:14.236366037435243 291:14.264098800822458 294:28.84910727136903 299:14.355193885218341 315:2.7872038424433825 318:63.77077017083268 322:46.106576471668404 340:29.897945374802767 342:29.977431776099195 384:31.045481636782917 403:3.1880497951123234 410:15.926238717937125 415:67.85507221133646 427:23.790526908243287 440:16.3425299352871 471:24.455966138045493 490:9.605021805400208 492:9.633734498037722 498:16.923488697881545 511:3.5562542186332022 512:70.99744086012969 523:9.818372607114606 528:17.15026592746633 540:3.6111145949056778 544:9.902593675786232 563:3.6987207014346573 564:34.25770891558933 566:25.63338280017312 567:17.508157720506095 581:34.53039879745645 589:17.70854184749636 592:17.734086958975894 593:17.746902079236854 621:63.78992625735433 622:35.12231909402284 647:18.172772741144215 658:3.9500766123151054 664:35.65645546211397 669:10.626082879602286 681:4.004899759722313 702:10.818517584622535 709:4.085546378349333 712:10.868189607787773 730:18.79936819926295 733:18.814777244415552 748:36.68748884573023 768:19.050957918776998 788:27.832715828542018 803:11.224321916974178 841:19.50187502382521 874:19.73209999729572 885:19.804806769161345 886:19.823125919531012 902:4.485555584493141 923:4.522171471809555 946:69.72041010559177 # toxin
2:0.770860324487858 4:0.0010792496052296871 7:16.633057404761253 9:26.10686495491688 14:25.701350481024317 15:31.237301885267 16:16.84688643556679 19:0.3121014618906419 23:0.4105742717252744 24:2.6646466858186084 30:0.48268259060982766 31:49.53308664643116 32:31.225958892152704 34:15.180205727648675 35:31.984838357318253 37:0.6034605891231426 38:0.6056729350514259 44:40.278491585354125 45:11.726094858843844 49:22.726052282970254 50:99.71181489261154 55:0.8563708257759607 58:263.78843186019594 60:18.07898300924525 61:0.9215939920344101 65:0.9515140368929642 71:1.0399029456334734 74:4.30971565996082 76:4.3446050177984326 83:8.840298509983185 88:19.865113112135592 89:19.883157224973157 94:1.1911138360951972 99:4.798764826054465 101:1.2981320734382444 104:27.353330473476372 107:48.907226982816354 115:65.16422862418885 120:22.01219593603636 124:5.483410691351521 125:10.497675913992497 134:5.667536388662985 144:10.938410048488192 158:6.196893420933688 159:1.920470836428993 163:1.9372578905757831 168:47.04566799871146 170:1.9969731242904427 171:1.9996868377554664 174:81.09262976607293 179:6.537647344040373 181:2.0452288272829304 196:32.99996191301485 208:49.189864483602676 209:26.112337603924566 210:2.2257172725058054 211:2.23208068779373 212:49.56591434178961 254:2.4849323511446477 271:2.5641361335326107 273:2.5800698458679605 278:36.20490425201291 280:53.084756997331105 284:2.64546739963513 288:2.6792077560859924 297:36.887967001865185 314:2.7781107299484504 320:29.522758110556676 321:29.53545475008958 328:55.10196727870665 330:14.826648728057613 335:37.98666959072281 336:37.98666959072281 340:2.8883170410237935 342:2.9029380682279196 344:8.427079909376507 347:2.9501169518363195 352:2.965301086581372 359:179.2509158885524 363:30.66663798940185 407:23.471962035775586 418:3.235184811181387 424:242.7419360319576 432:3.2929136576808715 440:9.309592122831571 442:9.322824240758086 453:16.47461415719042 464:99.86015426178881 469:3.4212249637217487 482:3.4616626329463083 501:3.5276861326264877 502:16.956938968064915 504:16.96813256803728 512:42.38268229149806 528:51.9035974332382 533:555.3123840179499 539:3.6111145949056778 542:3.618561167047406 545:92.1417272877128 556:3.6715923263531858 561:43.26606478168274 570:17.570032286670333 579:17.65778871550492 621:17.995958726389947 623:3.8708688816541255 640:3.8968828797619475 642:151.28308694707553 656:3.9500766123151054 674:3.9864385070142823 687:65.07717932551988 706:45.67941936676149 707:10.838308564567521 728:4.119831980914466 737:36.52966162621023 755:4.175058341450323 764:4.195565517515282 780:46.59675077704531 783:193.25033555858258 790:66.9157734716032 804:4.269220748641334 838:4.340388995910172 839:28.2835477178426 860:4.402851422119119 915:69.25130230747317 935:38.67974245015798 962:4.604091277824497 964:70.04104686875975 972:4.617023011670322 # object
1:108.85212140278011 2:28.508353682407108 5:0.8940949309353478 9:1.0824990138443407 10:31.91246800083654 19:40.00422712201336 26:112.94884382862341 32:77.34839600135865 34:43.702132744873296 41:46.02938823273861 42:273.27315690634657 43:46.78838808541369 47:47.23649523011432 50:124.23518777648245 52:62.16933533200939 54:49.0864223872905 69:222.32213983979392 72:131.92993655894952 83:52.73420163352399 86:4.547913541716104 88:53.43576859304199 89:135.2958322621894 91:53.622327721129395 97:4.727159357599478 104:55.815931985291506 114:1106.9129660991307 130:59.12736456266759 131:59.177461556038196 136:59.68574858196455 157:6.188062833798576 159:62.88615781114246 177:64.14208216804094 202:65.74753249383289 213:66.57532775834197 215:269.02034381292714 245:166.21393437083802 300:8.025174847182676 316:72.8789390133983 337:14.910192393895253 339:315.103748701171 343:74.10991355823337 352:74.74166204866039 353:8.573229197441067 401:77.14368593862675 405:77.20687058730684 466:188.19441713789922 470:79.73573832167351 472:9.532743169765672 496:80.69405907665275 498:80.7697408965004 503:80.88381067363747 565:82.72082336088451 599:34.774179841260974 691:86.23855944098591 782:205.8447168693057 783:88.29130583464476 808:88.85379720507174 822:4.322339064771595 842:11.412474670358838 974:92.4058859100128 # emphysema
1:60.36746509959375 2:71.65556883681657 8:143.77651489721794 9:1.0824990138443407 11:66.8354164202253 12:166.52040325081268 15:1.8617111620194817 17:22.820953533532947 19:2.3390071495015405 21:149.30898301188398 24:135.74982137173114 28:10.311146745748932 30:10.378496654983325 32:2.889359333779621 33:15.169237609924712 34:6.393759813216623 36:11.072326914178516 37:21.23098303737716 39:3.2013035264399576 45:7.267389152820054 60:3.941890611195259 62:50.14729103225123 66:4.167019353446125 69:37.54938959066396 77:45.13327486180997 84:4.526847329652474 87:4.574046662416331 90:53.6129560175959 94:14.370574211200768 101:40.6001953102749 110:1.4293207485789559 111:10.021227950842642 120:10.30885767943275 123:5.403597801596465 125:5.521528574998783 126:5.5685851203082475 127:1.5977875542473121 130:288.2671107063129 134:36.656304979996385 139:1.6773722898580956 141:16.759002132153025 142:102.47284215977467 145:130.45427406882177 151:6.002555358265531 160:17.91616087018446 162:46.84298061821883 170:12.009262100310348 179:12.1298174602745 213:12.813587107966828 221:19.611430153667968 225:13.14235906421455 227:59.0484844073042 229:27.113211937552432 230:2.3899729739386664 233:19.986532894123137 234:95.78621367005654 236:68.54703392970178 241:51.28233968675178 256:7.537639022327148 270:13.839749784106536 273:2.589027498974536 276:7.79251897663777 281:21.065044689295313 295:81.09206883250094 299:36.991452654768935 319:21.876907146909538 330:8.333876016334287 341:55.585665773457926 358:8.643826034234745 361:8.665825706834532 362:8.682412830523287 366:22.842827001522785 370:39.190846324661955 377:8.789248254742356 391:57.769411756565226 404:326.11835831670686 405:139.1353495541037 415:16.040545625571283 426:31.99847271031239 436:9.283138925998102 448:9.4024739367984 454:9.42952218325676 457:16.566350434242878 472:69.91384849051505 476:16.713724870837584 482:3.4710589852397935 514:25.05471860249385 528:3.602079775982927 549:266.15883651496057 552:17.392141086522198 553:17.428259969747042 554:62.24917259906107 564:17.525700173271165 569:3.731798963999285 570:17.599878005425833 602:26.062957981748994 608:26.115230582233426 623:54.04364000956705 637:18.134024384069964 645:10.525742444091948 648:74.61228287854534 650:10.553111977195877 685:65.15892799316947 710:27.282499903706302 718:10.907992862278402 735:18.860190457820813 787:56.709217563682444 791:19.194539103553574 818:4.316847485348326 834:4.338913560865066 835:19.497262788106028 840:47.43953645121166 851:19.654736583197405 878:28.704193021824246 893:48.201575792583526 914:20.020689100597917 920:250.88868460155177 942:11.849558786718402 946:11.862439572528585 953:20.271478459894574 960:20.330913449959805 977:29.52524727614728 981:4.659477347715035 998:93.10033543999953 # marker
1:0.6113796561185068 2:28.696514976492743 3:123.9168665934531 5:5.543002560862861 6:20.666846564900975 7:101.24135576318729 9:83.1769628006505 10:22.355147129040603 13:24.30069097022506 14:16.25176598548675 26:113.36752775958632 27:2.813807350190077 33:588.7898386695815 34:15.320613141471739 35:44.637687122709615 39:6.8973603051347885 42:67.7497200430112 50:0.8003606951038901 52:62.41361756096788 53:23.38121958124043 58:36.1739881750775 59:18.193564020043933 61:18.394259065797836 73:25.226961487761965 75:4.387822655617783 76:19.388047401516516 78:59.80939299904686 83:14.03856589467327 84:4.562143168591249 85:9.035069994929467 86:4.583242897891257 87:1.1797043726995746 95:4.74896808397948 107:5.184457426355473 108:27.967923917124242 120:22.15955872222633 125:36.174929587673496 126:1.6120306958205715 129:22.682876068409417 137:29.824764688422313 138:68.13098338357943 146:11.150467072577428 148:11.158200420067292 170:32.24656174408675 171:250.29525564796802 196:101.44924843480975 205:12.70968493164266 212:19.39785346099889 214:58.17776233199636 221:7.179615666791963 225:13.201114488256467 226:27.01922352489498 237:7.414388792201236 247:13.569071242397325 256:35.58886278743131 258:27.88420019555767 267:79.37497888180069 271:36.10572761124688 281:21.144877270206266 282:53.38473660110103 296:14.40862356399655 304:14.507837925789984 322:8.297944673633335 329:38.027622345170805 339:221.74927868536247 340:46.795385709391624 359:39.07144107413839 360:66.04956132622044 361:8.704851387548658 366:22.923111169393543 373:39.38269825638385 376:48.184564227054786 382:86.1245003299627 390:23.395069275421154 407:9.076259615773525 422:31.986190126323333 427:40.73770773258779 438:50.17646441722718 453:16.56424359076342 456:60.01456083851332 486:144.31511984926803 487:42.04828744778746 493:337.52440596707777 521:17.194041788947835 544:17.33344675597398 545:43.01118116184639 554:34.24557878314526 558:10.095790016491053 571:43.69995456253247 584:17.76047109293433 595:10.30205637595223 604:34.941153225949904 678:26.986845924967824 683:10.761380268426462 690:10.799874985835 697:10.848548491100503 698:36.29818374753103 706:18.75281223900375 709:36.42447339343764 717:4.124223365240274 731:10.988245082350103 740:36.70817271958353 747:36.83989051573647 760:19.093347280236724 765:11.154436437659552 767:27.823724435266925 787:56.85300040016022 829:57.52691762426753 830:28.335673065480695 914:102.74650742728592 941:11.889585874867366 975:4.659360926989145 977:59.77135154751722 984:104.5933417943275 1000:4.71915808960992 # discomfort
1:0.6113796561185068 2:1.3807724401792147E-4 4:125.27640907238221 9:6.077455715730602 10:3.4455889337400856 11:3.6203549402092525 12:3.811742242035506 16:0.22442351948799585 17:51.83073761472806 18:0.31271591315544045 19:0.326230812290872 24:97.48464100459891 25:55.527932040936875 28:6.272802081079749 30:2.8816090505138328 34:37.65273851789441 37:26.96606613262084 38:0.623762286783747 40:3.334166750997123 45:0.7273520841874628 46:3.513339890117131 48:28.46701085812028 49:17.350186645931654 51:0.8055274449472198 54:86.19198620479814 56:29.691227648461595 60:57.03796039844339 64:36.94359803932661 71:13.665526351486028 76:13.81631027102903 79:4.465080709269824 88:1.1859772131520965 89:26.150491872399893 95:9.316754028523771 99:14.797006645397023 101:14.986436249507122 102:9.716754882554124 105:21.40822960444677 107:15.506626119454706 108:21.530125304923395 111:5.234367009788942 115:5.340773331572455 123:16.0496061535253 125:10.583268998817726 128:10.670701697780876 130:10.73100304973325 132:16.524394703137467 133:67.55330465427164 138:10.923584627677505 141:10.979396025044553 142:37.16483442832094 143:68.52017061873138 144:5.8419370701717 149:23.544718485162395 152:1.8087454913340726 154:1.8227999144286844 163:1.9627372151890083 169:39.7689640552609 186:32.7384850042422 187:2.1022918777066204 198:2.168443132085586 203:33.471178548952274 213:12.872187729762166 223:34.435479503258925 227:2.3660030499429965 235:20.15291337858103 246:2.4579816673893187 251:7.52796100123196 256:13.697382588574001 257:2.515549203429066 259:88.13621132831982 263:2.544189160002659 264:2.5538537453207977 272:13.989278447378558 276:7.831082752572778 279:14.094512558315355 280:2.653915358004637 281:21.144877270206266 282:2.660125338115549 284:2.672618561725723 288:28.90556189251117 289:2.7085574396149776 291:62.757513385265895 299:8.06387280263717 301:21.535295111364373 305:14.536511027616172 306:14.536511027616172 307:8.124507854101294 314:63.659586608792246 316:29.547524613787 321:2.8492265294336083 330:2.889373417159387 331:29.917840739704786 333:8.3929477136548 359:39.07144107413839 367:3.0738625720912394 370:8.771687190356522 374:126.69289498203224 376:15.58417095280307 383:3.125440653044284 385:23.17908657800782 388:8.926678252055165 391:15.840915686051577 395:3.195814085379669 399:31.622188440887662 400:9.039802178585024 403:15.959889152828582 407:23.59229158844785 408:31.74725238468045 417:3.2632533586470904 420:3.269246288030776 426:23.89795011315715 436:24.09534098380462 448:16.543715214797828 449:16.55397018535436 458:3.426336716046663 465:9.516701992810297 477:3.4764058593005496 484:16.838042298461854 487:3.503713752680664 492:3.5210020548857703 493:9.692725651539046 494:9.707173070893145 498:3.5490260304498067 499:3.5525609674543004 501:17.035566948771137 508:17.11425752933943 511:168.55676244480244 515:17.13694013686296 519:17.182575948831243 520:25.19668199226246 528:3.6211223207159255 537:17.286601722725038 538:9.938554726012379 544:17.33344675597398 559:17.549102536579696 565:10.12804248178043 573:3.7668487727732507 579:10.23481410721294 582:10.23481410721294 597:10.30205637595223 611:44.24436477381083 618:105.92971004872852 634:10.51128435548534 663:3.9970081457534765 688:4.047756752909766 702:18.7228224053319 703:27.282714440116482 704:27.282714440116482 708:4.1048008145709005 723:4.134013470202303 727:4.143856853483178 735:18.920584572543905 752:4.198973015747739 757:11.112204548129352 760:4.21429999450573 785:4.261072071286047 798:37.30143494682168 801:4.292934732071059 810:4.319918945397106 822:19.48910205956014 826:11.39544835013115 830:4.35283526495218 857:4.432023341618591 867:79.46881008568023 871:4.44944636952971 874:68.74589722798186 878:11.628555118385318 902:48.43745882123174 906:11.750646413477297 916:4.539126732635153 972:39.196340854418764 # connection
3:28.867386683414146 4:0.8769179428968948 6:0.94536875186529 7:1.019664784569191 8:0.01940300114689657 11:79.79631976753231 12:0.07207555812128287 15:48.67830226354471 16:75.6398201785462 17:2.2790737937443133 18:18.12688122541951 19:0.326230812290872 20:29.16622641727089 23:14.477591103397769 24:55.16947443228452 26:55.59032534978535 28:326.44606066882614 29:70.02257742015482 32:10.54174218215123 33:43.780774054152964 34:10.625227300523928 35:15.671863187731365 36:21.242043651321598 38:6.879448243660362 40:3.334166750997123 43:164.32746309267483 44:28.10503304532022 45:0.7273520841874628 48:0.7614767670360822 54:3.8621462302200236 56:49.43599396518803 57:42.77152814933972 60:0.9174722736029627 65:129.72142178909925 73:4.3529525544659915 74:4.3620092870755105 75:25.34330230188555 76:4.396987586848964 82:8.9187031823753 85:1.1631537093467594 86:4.583242897891257 88:20.010835884796116 90:1.1993406814648384 94:14.447306414817152 101:1.321158665882699 104:34.239740275626396 106:64.3595226256413 118:5.4080702671949386 122:1.5361105461187436 129:1.616049480307279 141:30.001433753201976 142:30.02468343754088 143:1.7175456178166018 151:6.039726001194037 152:17.32500502478695 156:1.8585857481582724 159:6.347635887985527 162:1.9601336438686452 163:18.03660444101532 164:6.384612840648458 173:6.542687806324555 175:39.91352631772143 179:6.594014311900805 181:56.18248001701052 187:12.335494266284213 188:100.63424623143312 190:25.70197794482289 193:83.04528681967872 200:74.51072063205997 204:12.70968493164266 209:33.6833225751446 210:41.61594603075752 225:2.362573706155492 231:7.353260133955638 233:42.89304792384022 235:27.39176339263136 239:7.4221050487643945 245:35.17922209214867 258:117.0953037340306 264:2.5538537453207977 270:280.3826036828603 277:7.831082752572778 279:236.66009965178 293:14.38059694504608 304:14.507837925789984 307:2.771790390942977 315:8.215005114048795 325:46.41023040666768 341:2.92808069253757 342:2.930530486621716 367:3.0738625720912394 371:8.771687190356522 379:3.108980528212811 384:39.63066525654278 387:3.1420638361493975 399:9.039802178585024 400:40.14298809205288 415:3.260264795859018 422:9.181555812506291 424:32.03469279285545 428:98.53682509485137 451:16.55397018535436 454:50.56303174321418 495:3.5384640733017965 497:33.426500063435796 498:3.5490260304498067 501:33.48277603350776 502:9.772886962115223 510:9.824808492479955 516:17.14831513445892 544:3.650813981188533 552:3.688649139984847 555:3.7001602699632805 558:3.7156264230021785 589:26.023198891777582 592:43.98197904708331 597:3.8154846738673 621:3.891031175443417 648:10.583681559548154 665:4.001562879833822 669:4.001562879833822 678:18.517126296398494 688:4.047756752909766 702:65.76373356328433 718:10.94780571133544 721:46.04705865406133 729:10.988245082350103 752:11.091262662924581 754:230.10346552352289 756:36.91977841859355 760:11.122718771000393 778:19.20602201002047 785:67.16247018463623 789:11.218673683331337 799:4.28758545574973 804:19.354171844714077 814:57.365367675728706 817:4.336302999649782 824:57.48635282729184 831:37.669623894521585 851:37.99231961873441 861:28.688553887306938 865:4.443620309676752 870:68.74589722798186 884:11.640590976081159 910:4.526914036266474 916:11.7880436967286 922:4.551420828424719 946:4.595106510642805 953:20.33208165220595 954:4.6141497281626185 983:29.715497768384765 985:4.692343459172666 998:39.53927710837928 # estrogen
1:11.413029628186468 2:24.164100096509802 3:2.7192276546757195 6:5.65980694823466 7:40.9387882341614 8:17.233402696412416 10:3.4681287830883902 11:6.656413006825355 14:8.01141995586361 15:8.13959609194413 16:12.573311758918388 19:5.494410701180872 20:47.013908733262056 22:9.976760238339185 25:2.7743944981040234 27:10.332417350746223 29:10.446349440663619 30:37.32375636616737 32:37.5415294738614 33:156.35231864794906 35:38.40179819143785 39:6.924180266607789 40:21.8149552826585 43:501.5179979501387 45:3.512306953700351 49:17.39840477786877 52:23.093753697375078 56:12.743162267068564 59:23.983852432948385 61:13.07221782126951 67:66.30698753771493 78:83.10803843047454 80:8.916890372700353 81:25.728005956653604 84:135.14571647328395 86:26.052448074995596 87:68.7979734852643 89:39.46552293737211 98:1.271137467645904 101:9.646512310324196 104:56.12212280380586 105:5.157453626100766 107:41.91624547910881 108:41.91624547910881 122:16.07516092931254 134:5.741214335611156 135:16.715979054838794 138:16.80085576263736 148:17.11909345928842 150:45.194585875054635 151:6.058468582661998 180:2.078311132027417 191:18.897558916156985 228:27.156662708501987 230:2.4167454253875573 240:20.24081921626111 241:20.24081921626111 248:13.61086261044604 250:20.402460477505347 273:20.961895778800283 282:7.907333149598773 284:2.6817729003754605 290:2.7241645372722294 292:2.7284661362759097 304:21.642661046773014 306:91.6295459992819 309:82.07837251158757 312:8.172372111917651 317:2.8376120951046633 319:55.098641521594075 323:55.22197104149021 332:22.21207255673798 333:55.57678787070424 335:22.253676140535806 340:22.306001766191628 343:30.20593809802357 346:30.353858637044755 350:22.60584408695021 363:8.746669908974217 365:39.287486983055544 368:15.545391699476596 375:48.23603607780154 377:57.38763877565751 379:23.137187976776822 382:15.683911532072068 383:15.70146700344141 395:23.508954737911473 404:9.083817139182976 433:209.74260195422136 445:59.81820669479999 448:9.461638120715987 462:24.518521148069855 475:70.29079830289378 477:24.702815465403827 490:9.683865002558367 493:60.96598960653125 496:3.5515487203554033 497:9.763419750013474 507:71.33416831021688 556:34.29676541190013 561:25.745621698449636 582:25.99583785890556 588:138.24248372805127 634:3.9266374319626323 646:3.957359073636266 650:10.612845260447509 690:45.62430090197813 697:36.29942148315994 727:4.153615086631547 747:77.19473160784719 757:11.132288882893297 762:56.61933271131734 767:19.171821631840373 779:46.84231747107561 792:67.28994550591626 799:11.293146381900053 807:47.209853575046345 810:19.451720378823687 822:11.404273871934377 863:11.60092432241536 888:125.37133366510824 889:69.07585709613012 913:114.31988037141463 965:12.00086834786241 972:20.462036257972912 974:29.593585624126 979:29.674604246617914 # extremity
1:14.546323876368177 2:8.315304591922976 3:49.49401625430483 5:0.0050262052505649244 7:9.151375117625392 9:0.02359283458117772 10:1.2248715230897267 12:0.0746080610942261 13:0.10225416388899489 14:11.952667706712674 15:4.676476821686171 16:0.22856277476929818 17:0.30260322789621513 20:23.809705257674878 26:25.145284973384666 28:15.05854301202194 29:2.8793420182068266 30:0.5050199264743426 32:0.5191415498612143 33:262.66935720251723 34:15.36794621942825 35:15.719365001485672 39:33.044003872642264 42:0.7163992650813186 43:7.307300722689195 44:7.3465417104728985 45:22.375398179272512 46:0.7407226595347497 49:7.621432106339977 53:0.8558212319849835 56:0.8887122809774484 59:23.983852432948385 60:8.120076245918737 61:72.38268372552768 64:57.870591046530315 65:0.9796336779233855 67:1.0345628369669018 75:19.411756048089476 78:107.69703371707588 79:8.897038509994603 82:4.514309507626984 84:9.05045637026919 85:4.588052492770592 87:20.01942758562125 88:4.642095357185483 89:20.07800549068678 91:4.675326854004155 97:20.437726680287373 99:1.2908437259244339 101:27.230882383554718 104:27.59117800756942 105:9.957821231574846 106:1.4210173282069567 107:41.91624547910881 108:5.20271126588516 109:1.4391094794230288 111:1.4565968793284407 119:28.77559610124259 125:146.35843109916726 129:5.63285891356374 130:29.547253673364107 134:5.741214335611156 144:1.725876991294755 146:1.7623251233832824 154:11.416648969054565 155:6.1000289444267946 156:1.8670757551395119 170:25.12141301740531 172:32.373586518616925 177:2.0615356656540484 179:2.067105747643897 180:2.078311132027417 193:12.526416545436039 196:6.82971974071812 198:6.852488073052478 205:6.951804376261393 210:2.2608307376378214 214:2.2720208078687323 221:2.33761724548341 227:13.242043013399138 231:2.4185120111887266 233:2.422051301041822 249:2.4871914328991482 251:20.451637584630397 253:60.788824740037285 267:13.896604241450813 282:53.467189996914435 284:99.9760058713474 292:2.7284661362759097 301:2.7567110733782045 305:63.417386215530605 309:37.392657538847814 314:21.82777109769415 332:73.96617025382403 339:22.285028429088403 340:8.448188806970705 346:2.972032450204809 361:8.724521488982017 363:105.52654659963585 364:3.0725724165243076 368:3.0859128831293328 377:3.115641987392827 382:3.1293315891355955 383:66.90909064432454 385:3.13759926811709 388:3.162649118799346 390:31.51907937392681 393:3.196639054549539 399:3.2167870614991365 407:9.096012298729617 413:118.67567204582384 420:9.188783118096882 424:3.2937907668544546 431:9.296816579741105 433:9.329200310408618 435:32.39869511607544 447:3.4097324171344123 454:3.4227486776595546 458:3.4358639510505986 459:3.4358639510505986 490:3.5167158758252057 495:3.548033892548645 501:3.5656793634188735 503:17.076992235974544 504:3.572787864828118 528:3.630721820427494 530:9.927793256368775 556:52.779170728154355 575:3.784513702947509 581:3.7925665422860875 617:54.006750851331674 619:10.469048877870957 633:26.558185724787744 649:10.612845260447509 656:64.86385514006436 658:35.76494302982155 665:4.011282397035025 673:4.025020204561967 683:4.04815239873715 688:4.057489175229161 692:4.076309169959932 693:4.081045032209773 697:36.29942148315994 704:4.109724251212332 716:18.843686014169936 739:76.90783711869162 747:77.19473160784719 759:4.224076296017125 762:37.024738256830084 777:19.236479409914523 788:4.2708599883825515 807:4.3188768676525635 811:19.468611669824 819:37.634790240307666 824:19.536670876878674 827:11.426892021086832 836:4.373752826309756 837:11.449644598847064 856:11.577258362231694 888:79.89604762625068 906:11.770803021857978 942:11.909756680158358 946:4.604969283134985 967:4.643261485758688 968:12.00086834786241 972:29.593585624126 975:70.58860892740866 988:4.708894327840442 994:4.722304056024814 997:4.722304056024814 # sensation
1:71.12081682216996 2:24.164100096509802 3:6.881318405224662E-4 8:0.020788797045440146 9:3.2686223512957344 11:0.054678035287544675 14:1.851740807220841 15:8.13959609194413 16:12.573311758918388 18:40.02495025182123 20:0.3597764940862209 21:0.3903689783909756 22:2.675509204633761 23:10.004402977256497 24:10.095570307810052 27:14.9454307931523 28:6.299092645201142 30:2.8975806656253784 31:15.152718593262035 32:20.357118470779326 34:6.4726209500351795 37:6.896506080088445 38:27.05963200496031 41:16.481546712816503 43:11.81840564976846 47:3.562761341769837 48:0.7680446799753966 54:29.658759071980306 56:0.8887122809774484 62:8.231141133618706 63:30.49339562413806 64:4.106849243706962 66:13.430474161156845 75:1.0939765407805802 76:1.0978075616956133 79:1.1263432390182777 82:4.514309507626984 86:39.25274808641714 88:61.222838505535734 92:14.42094989839453 102:34.12938140002213 110:5.244609115650601 111:28.19054285808206 115:5.359126457424308 118:42.895227056991764 122:16.07516092931254 124:10.580983125288322 131:128.7854945913002 133:51.716129382852785 145:17.03562511165196 146:30.415782284368984 147:17.113848566150182 151:53.46605559476166 162:71.83026314815308 165:175.64919506278164 174:39.96252183360795 175:12.156760316913699 184:6.668236645940101 186:25.529092061459853 187:2.1110205024600495 191:12.501632586295251 197:6.84922623166669 198:92.51040144129152 204:6.951804376261393 207:6.96863797327648 209:26.31234411823446 214:7.057514743421532 237:27.47236395182377 269:7.718588780666271 275:2.63032213272963 279:21.08608444686657 291:45.32140849218466 292:21.452561164421436 293:2.732779305863337 296:81.54049403049643 303:21.61384091534454 306:21.681258734891305 308:72.61385673857498 319:46.320364468051466 326:2.881993033324429 327:83.31107020836714 333:22.232845980100485 335:38.23024386302233 336:55.61906581577634 344:2.952142387743115 346:2.972032450204809 347:22.57314934332541 350:38.76338863121708 362:47.930971739051245 365:3.075231997841663 373:39.444166071608066 381:8.876688932129305 385:3.13759926811709 391:58.01630212095188 395:3.2052445413822266 420:3.2787090028356722 439:16.46228382395621 462:3.4424591563839866 467:9.543427268878222 470:9.571094661840755 487:42.10993075556307 488:42.10993075556307 504:3.572787864828118 509:3.594288744221696 512:3.594288744221696 526:3.623374287630766 528:25.314614907339415 540:9.95847000165408 549:3.6868316834630668 550:92.95564633112946 566:43.58566642620961 567:34.481617789178785 576:3.788535547374306 577:10.246454287592218 580:10.254777131424593 596:53.635992488622925 599:44.121834203782875 605:17.9448214972591 607:3.849983773614385 608:10.373267832246773 610:3.8541568899167498 660:10.668208337137486 691:18.649470663693172 696:10.858813278741897 698:10.888247139558215 708:10.917910576030836 727:109.45062204117792 730:18.920149315059533 737:36.73336349120285 740:18.982053072789043 746:46.45398993078944 751:56.468777260310546 806:11.337210673033974 843:11.49555935643999 877:28.80200068832722 902:4.524627704181865 904:4.530685175381379 923:29.200579665408256 930:80.69911469123971 932:38.88382633378407 933:11.884116082974465 934:4.586116334870918 954:11.961556158416828 968:4.643261485758688 977:4.669236605522496 # technology
1:0.015844975212969653 2:15.701645665397725 3:44.22819145261591 5:155.25565735120975 6:5.691927042743859 7:30.752845221058273 8:3.248333877945094 9:0.025118887454744384 10:0.04069987841662087 11:33.03086278449392 12:123.00040432980514 13:7.306191071231343 14:21.075029472423335 15:12.164573771181098 16:0.23275489456149995 17:2.3090863211155934 18:2.356449902613512 19:2.399291118377324 20:13.928508598569449 25:2.790285654719999 26:10.26113367802566 30:6.374055391145576 32:0.5249146674008897 34:0.5381183431929888 37:503.7063865471415 39:11.326091226298391 40:21.873641420557927 44:0.7399090125626024 49:7.648922533658484 52:3.7383751155161407 53:0.8626816887005071 55:0.8905041874055373 58:42.96732919105917 60:306.7324010135767 61:8.246064801060811 64:4.1243520997978536 65:4.146495129219937 66:1.0239388306453205 69:37.870719873922944 74:13.817560294003636 78:8.846627290258983 82:108.66829799189172 86:14.296252014806607 92:1.2159536886644753 94:1.2288304556832657 97:1.260213105287218 105:41.79918484468527 108:28.08831132846519 109:57.020524174458366 112:15.768675270928554 119:144.97693153661294 120:16.08283341482642 121:10.430259705028428 127:22.770580538124847 130:75.88678912911064 132:1.6549033360890286 137:52.186595557599844 142:130.5423244255047 144:5.879324748104369 163:55.22810683075809 168:18.242858804548888 183:2.0997857800675543 184:32.79161801362533 186:2.111189734030378 194:2.1681024573213428 207:2.239759305987095 219:2.3398921775999018 232:7.399528655310557 233:7.399528655310557 237:2.4561085309060893 244:20.305154658195185 248:2.4962709160696113 251:52.0398397837868 252:7.5987614451418315 254:13.7508086505 257:7.61891183509546 259:79.05639929469379 267:13.926522522810439 275:36.42841769062737 279:14.154279173845513 287:2.724823677520849 292:2.7377017271270425 294:8.06158112211229 312:14.639745117745983 322:64.32719235914267 333:2.917587033492075 346:56.21859126876042 348:2.99901511102927 353:75.26892533849443 357:168.90143577506964 364:30.948578659050387 370:3.098022937192742 388:15.820312181437588 412:3.255493608661822 430:3.336983798072463 436:3.361894763390717 457:3.4454440547185934 487:3.5228804510355296 496:3.5611726987420904 499:3.571763798222553 506:91.8473168860084 512:9.864706615625476 515:25.217004463222594 518:9.894713100692972 523:3.629360544226019 536:3.655167478733376 540:9.978491563015869 551:3.7041245124349205 556:52.85184767313474 589:10.308327970999551 602:3.84724362228129 604:73.83807462084043 624:3.9190590672126846 648:10.623817133950157 661:18.4495822854082 663:18.477893227423124 666:4.021054782337918 682:4.057935108754117 683:4.057935108754117 713:228.69202297653013 735:18.98161316950206 743:77.14497231348658 757:4.228779504406116 774:11.22671296885912 784:11.25897444963592 794:19.33248660696309 796:67.46261935467884 799:11.313356360912309 800:146.30363814739613 834:47.581525196478125 868:11.644984615559933 870:11.644984615559933 885:4.492663872636951 895:4.52246843974619 897:11.754021425948158 901:80.33014725998977 995:20.69680034390135 # encephalitis
4:5.525966313975766 5:127.03230488943214 7:5.935543745127177 9:9.554398425529142 11:6.723625823396298 14:31.44384752099862 15:8.21005018635013 19:34.61010027845053 26:10.298142709987298 37:169.87153569442503 39:11.363759731104306 42:11.850063963326594 49:17.495653589052605 66:1.0312354729219975 77:38.65558706878189 90:46.81497102929679 91:46.82338439385012 100:20.931489990212754 111:15.73067029599055 116:117.21885010293015 127:16.527232748885776 134:16.765616235212214 144:17.017221037309653 145:45.14492996737473 149:221.10095627142877 153:87.38414211119543 156:24.27100247666199 164:24.876960833064828 168:127.23824253159081 174:47.97764670975386 176:25.36457833074944 186:2.1200169035447174 187:25.679627099299637 207:26.36082956551073 216:58.657216026858706 229:20.132094256336945 240:20.321647606790563 244:20.345681243827034 269:213.34742260923616 272:21.025364966663474 281:62.46871041584259 295:21.552553154163423 298:63.27611196167129 309:63.64967401726297 331:55.68008081026236 338:22.366434819020526 358:30.857714564257925 361:158.55989439444957 372:66.69690626513803 380:23.230511151508498 382:23.265773170702094 387:23.360605230694702 415:3.288800480974851 424:23.968476640416352 499:25.107047371611966 529:25.396638094951086 533:25.427760700853273 567:62.961949285293834 582:34.83690189048433 632:26.640399906212036 638:26.676939096981794 669:26.99464390444544 684:27.14875492073287 686:75.94879666238342 687:75.94879666238342 712:66.21836702173685 721:27.54790279762118 728:76.95512173636406 768:77.72444707703382 803:67.6812613683903 872:28.86023753542268 887:80.08522231289803 893:161.98862644026133 896:4.5324181380788815 905:80.48225600766779 912:114.57447290622913 933:29.38601392126484 940:29.411951789134275 982:190.28778790460234 # hiv-1
2:24.333890132433165 3:0.001329328071246352 4:50.4816894763836 6:5.724264171196018 7:21.374008640000476 8:6.113251207653082 10:72.64571084625656 11:33.128926547159686 13:4.1170856892548136 15:43.082115650529616 17:39.91845726136715 20:9.577182776139368 21:88.8522368222336 23:0.44244815204272203 24:30.669368818890526 25:2.806284198011235 26:36.86789918583417 29:20.266887973286575 30:2.929843848322555 31:15.247983492153995 32:2.9695126353464842 33:6.493602339604982 34:15.463424920960888 37:3.2665287461044428 39:3.2835950808848464 40:3.384237129811863 41:11.608268161956332 44:7.401300513330356 45:3.546180373046531 47:12.063185877862658 48:22.797312003538405 51:0.8257614334501594 54:0.8923528879305639 60:0.9385683920983654 64:30.70477323507263 65:4.1641259943061355 66:31.14897076060784 68:1.0540201065662573 73:4.4061698451101625 74:4.415249780047922 76:31.91721665927505 77:1.11977677502241 80:60.53876438096484 81:60.58786372084009 83:53.245232338508195 84:1.1823843768567026 89:1.211586041853735 95:4.803136732272131 99:1.3064354875288173 102:21.190889310333006 118:5.4635733899883325 128:5.670210079501851 132:22.967152229928715 133:23.010253042536462 137:5.814079552501414 148:1.7814787183211145 150:53.15831762504715 152:17.444225493994896 161:6.43021572289677 166:176.2308338724082 178:6.648283579049257 187:12.424178771115972 188:2.1344120935758903 198:6.891000019836392 204:12.79865967279994 205:33.749872673757444 225:19.962440572744608 227:19.977706155552607 229:2.4278008212203788 230:7.407651469969741 238:7.472631419495916 240:7.484223761284989 250:20.483340471140483 253:2.537188640138176 271:7.799760822238895 277:2.6609378608283603 296:2.759980660018481 301:14.548107900717834 314:8.25471055317867 315:2.842480352140934 317:8.30304687349565 320:8.342186102609968 327:29.993356606542427 330:2.9173710395009183 333:38.32242650255363 334:8.457123250701818 352:3.02115047424551 354:3.036522093309139 361:8.76418165077284 373:8.853631861017686 375:39.60319240442334 399:40.32853435280092 410:3.2621025820715097 412:3.265048414476886 420:9.228647154554189 430:9.330278982781092 436:24.21773500115651 440:3.393601663341636 441:3.399970496863457 449:9.508360618729272 455:9.528684606015801 459:16.717355148498466 462:90.20847578827834 466:33.01736952216747 470:3.481631467829852 474:9.645997021426819 488:9.71676852509653 494:25.003028686697416 495:3.5673326849914124 497:33.58070990385738 499:9.818156562794188 504:3.592104723221183 508:3.610016595302969 512:25.24287308812408 525:33.92341937970218 541:3.6723246745865654 544:92.78682140343872 546:125.2933636117186 574:26.010442456410416 593:34.987006527916385 603:10.387836229127767 613:35.20552139459931 628:3.933172313245939 630:10.553724582393482 641:10.59861583708289 665:4.030880584300074 670:10.755350076473535 677:27.090605753113675 686:36.20507020709964 713:10.988249274679125 718:76.76787242844678 721:27.54790279762118 722:4.163439580558824 727:11.038617531770377 733:11.058952767274628 737:36.8368228945969 756:37.07459609297101 769:46.86874851085296 773:37.23637295183947 781:37.2908963920626 783:67.36881629497498 790:37.34572424990081 793:28.09929831306228 806:4.338635085822798 817:4.36588010882907 819:11.433565301884132 823:78.83961556621283 827:11.467450342519653 829:4.382423989529984 832:11.478812311959471 840:4.404717524752213 859:28.787924079285098 906:38.69936944788042 915:4.568839356542748 938:49.008887573236414 952:4.637535394905358 960:39.284267241366365 966:4.663161671882241 968:4.663161671882241 994:4.742235217643866 # series
16:38.28979793567931 21:111.20579166917224 31:43.75294848950919 43:47.294379738722704 67:51.79829805493479 71:132.87328314304918 73:52.413458702425714 83:53.245232338508195 92:136.68435484599567 112:57.545988578008355 116:58.09221957447565 129:59.43073246859708 143:360.1047793108098 153:254.59789579296532 159:155.45656358279803 161:63.54021179119777 173:64.44950824933369 216:67.31540327733414 240:69.14738566552926 252:69.85479197840809 254:69.91845786493667 255:69.9397260104399 281:71.55833234719599 313:361.0578058158271 412:77.91869627823044 447:79.68973142473585 479:80.54722050157314 510:81.67430176154018 512:192.43146384429022 533:82.14379101800347 540:17.38959373605873 562:83.20099736748476 585:83.8376816723745 587:83.88086536517184 612:198.2420792751883 686:86.56202806552827 712:203.98754634101658 746:88.10580640214798 839:90.01442339340258 887:91.16687573372262 973:92.9290542643841 986:495.55270233294084 # brucella
1:213.63212459560947 2:72.75720442972226 4:255.5039998997223 5:80.8421909400382 6:20.965991046652512 7:70.09271984742259 8:17.427872817305573 9:9.59824985915778 10:22.658496642801417 12:28.821662589180463 14:31.53304566544603 16:8.597393790450782 18:9.302895688222177 23:0.44794616403071075 27:10.44366308250839 29:50.169689215479494 30:70.76300072322574 32:37.81369507566167 37:21.581261289972574 39:3.3003744829721473 42:34.310067302933305 45:0.7535411280475941 49:55.49255003114149 51:85.34917383620198 52:12.453282823029863 53:12.677467374065643 61:57.88325855914629 73:19.464047029884295 79:32.25506215868231 83:68.42773527292549 91:9.286550058940088 98:14.854909011017906 113:65.73360489556177 114:35.634056711381504 118:5.482289961358157 124:5.612728234772117 134:16.805623054644506 139:68.66169904649627 140:23.406771920595695 144:68.97946383549285 149:23.746116070786186 155:17.560820855077218 157:79.87713214400709 169:446.51910413366454 179:18.63413016916756 184:40.552512231755315 186:56.793636955661725 231:20.211909840792767 236:7.488404200151054 242:20.378406113148817 243:97.08334417916267 252:52.34121765672158 257:158.43209605285094 259:44.03162976530355 267:20.90117789559609 287:45.47298491709502 301:45.790718375759916 303:54.57009724523116 331:22.324113484250113 342:84.30312858431282 361:48.089163283093804 363:23.04059200004697 388:171.9734576215276 414:196.89966866879058 438:99.7748599765204 446:110.74823352832632 506:25.26898838076381 515:3.6269811631675744 518:92.29432560523706 552:17.574403869687032 558:62.87991885788843 568:10.224710486738156 584:44.10188043451859 634:26.681834835336648 657:4.018075616437189 713:66.30275592372027 725:46.32735640325586 735:4.198090871104962 765:46.899018807075215 830:57.81913836919893 843:124.51287211609677 861:28.853523651756024 911:38.783195030693854 973:70.73170698526016 987:60.35353461634125 # lymphoma
2:39.01584596737223 3:15.943575868824514 5:2.9706713177585744 6:35.336753191428606 7:13.007431615045652 9:6.209001277685211 11:14.293426663484382 12:0.08252495259595476 13:77.19634015465589 14:186.16784662506174 16:12.71204035145482 17:9.190475598697374 20:5.721324642616356 21:0.4060951738349583 24:6.145130877542932 26:10.335371057819406 46:7.459542986686958 51:7.754164351205523 53:12.677467374065643 56:56.92642181277314 57:12.926450547534953 59:0.9413992393755136 61:112.79592734887609 64:8.385031184532053 66:4.272345067865153 67:13.640880949590638 78:4.486786692041033 83:25.95583676001304 87:77.05294739337691 88:54.051276189318855 91:9.286550058940088 96:54.79007791982459 98:62.69188160317216 99:78.83412971923342 101:41.08806606582328 105:34.86382350239867 109:57.2287313115392 124:1.6152567662533424 131:5.737097562990843 135:16.835367052004912 142:44.932756539979366 146:1.7877663270613382 147:53.19141775385621 155:70.4088707104075 159:1.980540430824082 169:18.47090568298967 180:199.65009396933593 182:48.397479341339 190:6.8328812777807135 193:19.051916229387544 201:2.2251878530346816 204:26.36798810440197 206:19.37439759556525 210:113.11326969447376 225:20.003123263161537 230:7.427259279129244 231:20.211909840792767 233:27.48620467110894 236:2.4725679664379814 242:78.36678410312614 245:13.616756324835164 246:7.53496791208813 264:28.269074424527364 267:13.986846563015378 273:7.85350902303525 282:100.20804940977301 314:14.765950438617255 332:2.9316098053878057 349:3.0204700028133087 350:22.72839763636891 373:3.127824368715179 374:8.884983611543857 375:8.884983611543857 390:253.62800026300664 407:23.7557179221653 409:87.9504032280279 422:88.44819003251281 435:3.3811486741117585 444:3.4256684500264765 445:9.49487536610056 455:9.548838188147638 458:3.4647650670598082 462:3.471368014916854 466:90.40400311483849 495:3.5770627617999535 530:25.45352449801391 537:25.50035338160924 573:10.282111221518173 574:26.051830927130055 581:3.8218470536443507 609:10.433853250343848 613:3.8918789264498357 627:26.62734171516933 637:18.316736263795445 646:10.65525139672813 691:4.101114007764674 747:4.233296613439299 762:4.2588676473505735 788:88.97580806180758 792:28.140827453845745 812:479.71304847893816 827:11.48789170920901 839:19.697960003912257 856:11.638308384008768 859:249.5847168551745 865:28.877629277171987 871:19.945650044552917 878:28.95039416077064 888:38.533190516099566 899:4.554485098327417 902:29.172830486415467 956:20.494776363770484 967:4.6731924459946095 988:116.88341416917318 # tongue
1:0.6603209409496756 2:55.23046731068019 4:177.02061766394593 9:13.401196171647928 10:105.7430805358253 13:40.49768261365718 14:12.090052871257257 20:29.482003450862386 23:36.426478345711935 24:105.81587627328146 25:25.316692846188452 27:10.44366308250839 31:2.948766059016627 32:2.985864386093691 33:20.59284769095661 35:0.594351545015489 39:0.6527900773029501 42:3.5179693316365985 45:0.7535411280475941 48:0.7880678166226406 49:12.366191407999766 51:23.243351678788574 52:3.772930876576256 53:63.62493784188686 64:0.9921670323072875 66:8.563967515607796 69:13.669416214862146 70:4.3672103463657415 71:19.393692799209113 72:13.843153871862352 82:9.032131685628649 83:84.2242767231064 89:9.244544353326509 90:39.82205739106187 93:14.577947282763407 101:15.143207047680507 107:42.162650701556785 116:74.27164494598654 119:28.958089420525592 130:16.658705899529078 134:10.955865857293345 136:52.36210342266656 138:1.7219950630129222 145:1.7721269290166792 148:1.7900154851859873 156:6.23107140517352 165:32.13810956240155 174:18.53952356094224 185:18.77510817463984 190:2.1681311060937425 191:2.1784767522970476 194:2.1859113808659205 200:19.17377644783571 209:19.41658767363136 211:7.105297440969849 221:7.257162940957871 224:540.213276847557 231:20.211909840792767 250:20.52410830675501 258:28.088296257196276 261:20.798770153759033 266:2.59632904451391 268:89.26792089035152 269:14.006014937142831 272:7.844975120813598 282:21.316182258687135 289:63.06900145244832 299:54.453646066589194 313:132.57004646407086 330:8.451736518886426 334:74.36104925424576 345:8.569621091321729 362:8.800784287017047 367:23.10917909545938 374:31.225429377811665 375:8.884983611543857 405:3.257050562186888 411:31.98443734834434 420:23.94540391983726 434:32.53675679715114 450:24.516580530616235 458:3.4647650670598082 462:24.641674714606552 470:41.97115203176562 474:16.88486174682015 485:24.898108524981396 508:52.1108679563232 530:43.07029771452909 536:62.199987269318854 545:10.049803167378204 553:3.7389860802929484 566:25.91850267211574 582:3.8218470536443507 583:34.910238019355276 591:10.357219816040395 596:44.28295941119601 607:3.8793184862648173 625:10.556237401268586 644:18.357853674130887 645:3.982365472831975 646:35.75624518997012 661:18.511165699437544 698:4.129665318331233 704:10.968807012077765 713:27.528205454697293 737:11.099791984213711 738:4.2030786733428425 739:11.099791984213711 749:4.233296613439299 750:11.161798690455043 779:11.278161729791087 790:78.1170246133931 811:68.03851165877515 821:19.61198767289466 872:11.685802718563453 885:4.512604335223653 887:102.58342406350555 890:29.097981821734788 907:48.725064906228404 921:4.591155191940467 958:29.637566228214354 961:12.062050013501953 970:39.37005283848886 987:29.93573506441146 1001:20.77952950222639# cluster
1:3.87239819842595 3:16.008037246031964 5:20.845697464414094 8:90.29445455194391 11:10.363482432610086 13:15.346300784283548 14:4.685451555708695 15:12.303156361171155 17:13.525007969413972 22:14.679230030194944 26:6.2644998026607945 27:0.5037713119340947 30:0.5282032830244867 32:108.55436502390327 33:15.502299729963102 34:15.560006086312933 39:3.317263533364514 43:17.040718728829777 45:17.113104129132605 47:12.139938135228634 54:119.43942252482628 58:50.14412430712538 59:18.4389350928141 60:229.19855642738545 64:0.9994690708081696 66:8.592481085717175 69:59.392811940589326 70:38.289191603085236 71:8.792554389063572 75:67.78975253170123 82:4.586392777052059 83:19.917859210484924 87:4.699704053528698 88:4.714585985743379 89:20.277173149465415 91:69.62644527972725 98:4.897320202219819 100:9.710339180546601 105:5.231424328564746 107:28.27136893528292 111:10.222914822948194 116:10.435258119932657 123:22.467943418822014 130:1.674946763216047 131:84.81632997770379 135:60.30817931162593 152:24.080638348613288 158:1.9460177289245577 162:63.78149950233179 180:73.70844520823188 181:82.56565258883009 184:12.421718102204903 194:26.05726970515749 213:7.135287449559257 224:42.788668243506756 246:27.788369280730638 251:20.614305845662624 257:2.5613454914469798 272:14.1398105332817 273:2.6531966205693562 281:14.318738717359768 295:2.7700547218205602 302:29.399325619708538 306:8.223196887753469 309:142.9496194083058 312:2.8318305140012243 317:8.342911426674696 339:38.52651486464648 352:3.040192888456131 357:66.3157153266769 375:15.727421522802224 385:96.8532463979315 388:3.2008277263450915 396:31.833389247881943 403:68.17373449260536 408:9.188342933917594 410:32.02076341939583 413:174.10596146896316 433:16.494825511067745 435:3.390857153714623 439:59.9613595051933 458:41.86402341780368 459:33.05108971797787 468:3.4943997136315135 495:9.829419233641987 516:3.640405824960332 556:10.164565495198174 574:44.03728079351956 588:63.640680896694754 618:18.199430315400015 625:18.266380601331228 626:35.55608047207373 640:35.69301347805262 644:85.6678080259522 646:10.675696586780077 647:10.675696586780077 649:250.6114886180576 653:4.0234993867055495 656:10.74008835760503 657:4.02800347600189 678:10.843535174787196 693:4.120534739141004 706:4.154074566491824 711:76.86601029862308 715:18.96700596477153 733:56.42948683358233 747:4.243282548542909 799:380.0046041355264 800:19.474873805487405 802:11.385608852215237 804:19.508136329810988 810:4.369463719693333 812:37.78591981236072 826:19.660212808606307 830:19.67735771386316 842:19.746445864659485 850:4.458694956106649 860:249.84019309872832 864:102.29217194360827 865:19.95875876104893 871:4.499139563916216 873:19.976805061682253 888:20.06788260887186 895:38.709899279374724 899:4.56454588839283 911:11.864935253688687 936:39.09222963499035 963:20.545856697679707 967:4.6832777577775 987:39.72967330227938 # skull
1:6.1437984880024805 2:2.7658292399474598 3:39.344437384389174 7:17.145062902237953 9:42.269758412671756 12:23.932868308432212 13:11.171331606247323 14:12.136401092004531 15:8.281381577706577 16:12.758836382456472 17:13.525007969413972 18:9.33959114590984 20:5.747622502435527 22:2.739094228057762 29:20.384641486631406 32:3.0023257845411475 33:236.59957487556102 35:6.778317192606953 36:21.536202822087162 38:7.015096583480067 39:16.363100072952687 41:7.210112134078726 43:17.040718728829777 45:3.580487845697498 46:0.7672089518191266 47:7.540093523835316 48:3.668957792858282 50:23.258446523926303 51:7.782179171889599 52:0.8428692050410641 54:8.049568705874087 56:18.220820447298898 62:8.343632797664174 63:44.02345010076597 64:24.642364772157165 68:25.20466537100198 69:8.682202387799983 74:8.847471446615103 76:4.486410685729685 78:4.5049038166548705 85:9.177561204231154 87:61.589452803794124 89:1.2270610845927525 97:26.888064695146568 98:4.897320202219819 100:27.365918772083216 105:81.05902642754177 107:5.276800592808343 117:22.381978109818085 118:1.5657875542086157 123:224.3747100572562 125:10.729118921771445 129:10.816712816549149 135:52.3641058955951 142:30.330004716039603 147:11.301188155441592 148:11.30506269164592 155:11.542862085896642 158:31.71604314842944 170:12.215697430553963 171:12.224893818851944 177:73.49276497154986 178:12.331791587687313 181:12.378935334522591 190:33.31526929192942 196:26.099667891509238 209:33.991242828673734 221:13.238830388155188 240:35.42713942544542 243:13.629213060591317 246:2.5035779895093797 267:14.01725574003184 269:2.617385115153629 281:14.318738717359768 282:183.2449389893419 292:2.7657312309906654 309:153.5275097560217 321:14.937611518233837 327:38.30655336409967 339:30.279539936879807 340:114.20761907468075 344:15.238826604422755 363:48.24309576648273 368:3.12394697333234 399:9.139600862700101 403:16.112066320938762 413:9.219136369655367 422:16.300235073468656 433:9.409475999769263 434:9.415991994261509 447:16.696279499822044 448:41.696379587619575 468:16.84164092283425 488:3.55203253297558 554:17.64149580020757 558:17.690045847911936 588:209.5114312129647 602:18.04184307703044 633:44.98893338598349 650:18.444164935999297 658:18.51402356993734 674:18.62757902752539 688:18.72879761535559 703:66.22405211754875 706:4.154074566491824 734:19.05891444736258 744:11.1511777841437 762:56.91297635128773 770:11.266595774855402 776:19.343691316228288 807:221.15504670316926 810:47.52876804014215 815:19.62607350269734 845:4.441630237969486 860:11.670696066300724 863:11.682552463684015 888:20.06788260887186 896:20.1417810228225 897:20.1417810228225 914:20.235487796852247 916:4.588916723354068 937:20.36925279615275 945:20.42753055899591 958:49.45208243038093 971:4.6897426513428675 974:20.585836314180668 975:49.65459687051548 977:20.62609079408225 # shoulder
1:29.816262363413315 2:44.52068773479921 5:114.0564178811079 6:21.118261817157087 10:66.9356230815004 14:26.398422507458733 15:132.54395956367082 18:28.973538076076366 25:130.36543379966494 26:31.186060571865397 27:31.416769934718825 30:2.979055326980015 34:32.11903571151248 35:87.50698588303923 37:3.317131353589312 38:21.721724395706456 47:34.92181770524728 49:35.47745660866109 51:3.799492420192254 56:36.50792503570178 64:37.43263776310922 66:98.24269556857631 67:38.139772429230604 72:38.56045036422634 84:39.569029013257946 87:39.78064230035212 92:40.002743376991745 99:40.86222514338084 100:41.109060778196366 101:41.25426281349076 103:41.665095354795035 104:41.74024767473661 109:42.37275798933141 118:109.1657020248367 119:43.336740863543184 133:357.90847279095266 134:44.677763481572356 136:44.82064382889198 155:46.22660546558583 160:47.44260905871949 168:47.787134536419714 175:48.25456185822134 177:32.825737063480496 210:50.20732246436336 227:51.24574182196252 237:51.89741324552942 251:211.94904226872586 252:127.81167380645651 255:52.5776368982213 261:52.83412976956794 297:54.564768779162065 300:132.08562448255222 323:292.03945424899183 332:55.954243867314005 388:9.04661741894074 419:40.91678530651854 424:59.35114422269458 474:60.946624040983366 506:9.93833125892356 536:62.369834406192254 544:62.497113526970544 553:62.91801713893052 578:63.58833464138796 581:348.91618404174255 692:66.02714223157126 713:36.76190443871713 821:68.34695675952494 825:68.39329299724199 852:68.96017013470596 897:69.69854806113882 898:69.74901873912808 918:163.23311118385294 954:70.63256661240185 983:71.23168685239048 997:71.45528572891591 # poliomyelitis
1:167.32341177863776 2:24.592390499252016 3:20.277934015891535 6:57.475817648497326 7:9.368937648173526 10:6.56975494589671 11:18.747415043794728 12:14.856188689025315 13:58.43682508026224 15:16.79635751388298 17:5.471784809973957 22:48.99526224081916 25:0.4898280362595755 26:20.095861238088542 31:6.485992179170181 32:15.501439665417523 38:16.380385228797987 40:0.7040763274689382 41:11.723008548377981 45:3.59780721176947 46:22.73479958393389 47:41.37046277394357 48:69.59669152499706 51:3.799492420192254 54:56.993499933711284 55:3.979613273636943 59:0.9558212866653673 60:8.2607691323469 61:0.9854307071396992 64:24.70320116105492 69:1.0769935847055538 71:19.49389028983641 78:4.523131747681168 79:9.039922563305488 81:68.58467424688862 88:1.232050364759328 91:9.344504827303524 93:26.667868044287005 95:62.57016346256938 97:4.872140466057875 102:1.3960535807344348 104:9.964169480706014 109:5.305554622420248 111:1.4972847366054745 118:16.220001376883147 122:16.27437483813087 123:5.552209740782476 124:1.6320663345880502 135:1.7209724918964535 138:17.00104974326002 140:23.508996218783807 143:5.955397861204882 144:17.138102191778763 145:17.23611571194056 148:1.8072532048546865 150:1.811773160331558 152:11.516343606134956 160:47.44260905871949 168:12.136659425942169 178:12.361969245676447 184:25.727543738369707 197:12.731067110864032 208:7.065960304913147 216:7.196881794805872 221:34.715361556468565 226:13.392567683493697 235:7.520284741909912 237:27.729261089839856 238:20.420572233492692 256:7.693824721436284 263:13.97807975753652 275:53.53953164248869 280:21.371434725485912 281:53.867696819584445 282:53.88613248460397 303:54.73914436575556 310:14.747114847558883 323:55.641494127940675 329:30.175026704357865 330:2.94585446679193 338:2.967584432636591 342:15.230089553458122 343:22.595707607465144 344:15.269624793375504 346:8.646499132514636 356:30.9433468100219 368:3.1335918514874357 374:8.92534474340161 382:15.83668758914501 386:9.023207805789642 392:16.03299361349417 397:9.147800177769017 399:3.264769259817913 406:3.279341209729549 407:40.629889747039705 408:3.288144624255329 409:40.68670869601026 410:40.68670869601026 420:3.3268266906974113 421:9.301820152262842 429:16.437407705733282 434:41.37082294212458 439:3.4227547743578106 472:16.92549477966291 475:16.95742722399021 486:81.05034740872689 487:33.515402049757114 505:17.264359431612075 511:17.309577244264595 523:3.6684943025517764 524:25.474861238979152 546:3.720565506539059 550:17.62446312687516 554:10.185044061855226 567:3.793785278831923 574:26.135275122386876 575:3.8335734127174432 587:3.849741661418441 596:63.89952977689329 600:3.878394536685867 601:3.878394536685867 640:10.650912285619139 645:4.002255655359487 675:4.079050415446477 676:36.240609871239144 683:10.883231883000953 690:27.35205982710828 691:4.1210712990137495 710:27.611856136246924 731:4.208159956239635 733:36.94201361527246 739:4.223090168333427 740:4.228094293341381 752:56.83679145495114 758:4.273761919068966 764:11.265980422410607 766:28.072205494907397 770:11.287229206437296 780:11.319325528512357 787:4.320603687409599 809:11.461608514626683 822:19.67441575941366 831:90.15888636010901 836:28.63048965658751 840:28.67692068773648 850:28.817887966176123 863:38.4247815599261 864:11.715128066783103 868:4.509241268874721 869:20.008127174542597 894:20.154551054307202 896:29.206686042243746 921:4.611347371722494 930:4.623739403499976 940:59.650560438852146 946:20.458883646560324 949:4.661420982962028 987:4.759115557085203 # advance
1:33.98639433486199 2:0.0018180041442234587 6:21.118261817157087 8:3.338842600570575 11:0.06645375596500433 12:28.999283375765376 15:16.79635751388298 16:5.050241125022465 17:131.18147520730543 21:5.929487104844549 22:19.70695257944174 23:62.32451053797103 26:10.410494999232402 30:25.97999500660885 33:15.550982722474341 35:26.807501450691543 38:7.042720613566007 41:46.844497088835574 43:7.445287536109392 44:22.66927731980557 46:0.7739668757561815 47:22.847514739794573 49:48.75464100991448 50:85.5524193026409 51:17.73094652372087 55:12.908151037666391 57:18.357277134457906 61:8.359183519495692 65:8.477324668156752 66:149.67780870980408 70:8.771706258172038 74:91.49902979862816 75:19.660425834809693 76:52.97662278170272 86:77.13645777477984 88:1.232050364759328 89:1.2348809850094842 91:69.7538869284516 92:54.457112626758246 93:9.376272602791751 95:26.903922785199274 96:4.865203451619456 98:33.726327639059996 100:27.427424188019053 102:5.1140117297625896 106:49.582887759414035 109:1.4796683948024756 111:28.495811809732764 115:1.5443016235904778 120:5.530736428234375 122:1.5855178847505942 128:10.846409406299982 132:23.11982954174582 143:69.2128822471151 145:6.002041967347153 152:11.516343606134956 159:39.57567934979361 173:40.30269982284114 178:32.8546436874581 181:25.654686585034913 186:65.45283668340639 187:33.167622401016345 195:26.1089791843283 204:41.74950355610472 210:26.684638618780568 216:2.3366090678910423 225:27.307137625459113 226:13.392567683493697 229:20.254894723390223 238:13.630037636592519 244:69.52683162922568 252:28.108081306069735 256:61.29982718793282 261:2.5974903713592368 281:36.92261147940246 292:21.6571860083772 296:2.7881970084553167 299:2.799121942261923 302:29.451464694451555 304:14.689559122010944 319:38.15367947733881 320:29.982618755682775 327:2.9339050108227975 328:55.849297110831 330:15.097705128879332 346:30.612355607347396 349:3.0396117440940222 360:95.91983017488813 363:48.317080476662134 379:39.879837202160594 384:3.1854008174873925 391:3.235994850162437 398:23.751789098869132 403:9.178095326633937 422:32.29644791408595 428:41.151476502387844 430:41.23076427046042 432:16.476527427898954 449:32.98159432188699 469:3.5075436327558798 473:16.936119176424874 500:3.6143648347475796 511:33.94544062981651 533:52.61257775822653 537:92.96391962912634 543:10.082855706255822 552:3.747189623934129 573:3.8255441162005415 577:3.837601709302856 591:17.995782629602445 594:18.021407681519364 602:10.449064551640323 607:26.443946705268363 621:18.27068500698087 624:18.297560750680148 625:3.9585696505218624 626:35.608708599271445 630:44.99743973469431 646:18.44765001393515 681:4.092948973694809 687:55.68782034789589 693:18.83342241947008 698:10.990130569910601 706:36.68571559946936 714:144.26092841417264 738:19.1211301454707 771:4.29963648850256 779:11.319325528512357 789:37.50306137910423 799:11.395281475547796 805:11.417263045879102 813:101.0361696103493 844:48.044672108886544 854:79.82047302503237 974:4.706373147741785 994:4.7725381914374525 998:50.04962661865987 # question
2:12.070127083943342 4:0.9434396596150452 8:168.55446758797416 11:61.96272994421472 12:34.221682551036935 13:0.11766264476440157 14:0.19361524569880728 16:216.47792727943516 19:0.35591725614125647 20:0.3854538553896345 21:176.39170907005274 22:0.4549272826935383 24:2.807028009546413 25:2.8549354526267563 26:63.107148012119325 28:461.1081278876221 30:6.481670167135635 32:0.5485468841799279 35:6.805749284886532 40:0.7040763274689382 44:0.7665247199269795 45:3.59780721176947 53:7.987054319192922 56:0.9239731440013987 59:13.107909106312428 66:1.053451495707011 69:1.0769935847055538 71:91.20096223683318 75:1.131544482947061 82:14.26618304428175 89:61.83875553291372 108:5.295597069648518 114:35.77898347596125 128:1.6660912706425708 130:1.6834448702534617 151:17.554562640393403 152:6.158977718438909 154:46.20414000499988 173:2.0877186586416765 182:2.126853995540036 184:2.1368050304080937 191:6.8944393754735485 198:75.09091745810665 220:2.3779667243130596 235:2.487440547915718 239:7.539582485538093 247:2.5294238109520943 264:2.6091271704987458 270:2.630686702613051 277:2.6889722929214668 280:7.993019418911968 284:37.019199483529164 288:14.506481861520793 290:8.122796619303562 291:8.122796619303562 295:121.47680445260082 300:2.799121942261923 304:2.818974589251888 311:2.8390732408262647 313:2.845828412771507 318:8.397260066946394 324:199.42701273078274 347:56.68719243272324 352:75.58116484081812 367:3.130908768976621 370:3.1362792264443256 377:8.948138262271444 378:15.801713083215189 385:3.1854008174873925 393:3.2445760899819605 415:3.3178219717378408 451:80.04431066849305 467:3.4975457413929867 482:17.011046357358804 487:3.5618593550665656 493:3.5791863708519207 499:3.6108149672184164 504:9.901206020126274 505:3.6286367265320445 506:25.352306108926964 535:34.216806457529586 549:17.60053837651799 554:83.23066465930893 572:94.4595835585172 577:17.919582640798577 589:3.857881244396043 593:3.870160843983543 599:3.878394536685867 622:3.9542590535039954 654:4.033481067738394 669:27.11968950758261 674:4.074441261639688 677:108.56865500931377 680:304.4472504046283 705:4.159261458537353 711:4.178662919874203 717:4.183545907208715 721:11.07988183539775 727:19.05936505252786 742:4.233112232644708 744:27.859588970058397 748:99.50524152184212 750:19.21502554140924 755:4.263514083865645 773:19.358772444832706 793:89.24568115082383 797:4.341814418668454 798:28.290763995625678 849:4.46308046906303 872:4.509241268874721 878:4.5209645906573845 896:4.562593338266368 910:29.306973628698874 925:11.94841120281129 927:11.94841120281129 931:20.40060201180861 935:4.636214952408387 951:104.31544762137426 964:4.693418182012088 976:20.657456788055256 # carbon
2:153.37424852057936 3:0.00269730758393104 4:8.824983056426726 7:36.2438004232182 9:1.1780611181243708 10:10.072646120035202 11:0.06645375596500433 13:1.624998772988933 15:12.349909589734693 19:2.461293613280077 20:0.3854538553896345 23:6.133141628646505 24:0.47297461467904406 25:20.065875788611457 26:0.4927827938367247 30:10.675136898810749 31:50.539886965198306 32:0.5485468841799279 34:0.5619617889795323 38:52.82095815782784 41:16.72487492570511 45:34.685534560958 46:0.7739668757561815 49:55.722621884922354 50:3.786292638094495 51:29.343328053943583 53:18.040248563104363 54:0.9135945699073382 56:0.9239731440013987 60:8.2607691323469 66:1.053451495707011 70:8.771706258172038 72:4.445253784141915 73:13.954606195880265 74:19.589268008713585 78:19.736392623049976 83:4.60786926713797 85:1.2089716129541572 86:9.227134756436548 88:1.232050364759328 91:1.246276455058162 97:9.510838802539856 101:1.3686396440343347 102:21.342332609758472 110:5.337630307888991 115:10.419016650064563 118:22.433001458915165 121:22.47302761425479 123:5.552209740782476 129:59.74638177424138 130:1.6834448702534617 145:1.789323378468314 152:1.8601646213754786 154:17.630904551462315 163:2.0151236722482992 174:2.090479189724782 183:6.76186116787344 190:2.1861272294869454 195:2.2039384628998286 197:26.202521901524232 198:2.221967265663108 200:12.766355916304004 208:12.915031012864434 209:67.04662869898033 212:2.31715171116703 220:13.252631957006127 233:20.309716238453188 245:69.56787861458349 261:2.5974903713592368 268:2.622812800394188 282:2.715809031746933 284:2.72834870206989 287:8.104615508493582 319:14.953335786439995 320:267.9479638442806 321:29.99532700738469 325:8.44177706349942 330:38.44766305491657 336:2.9603092389094305 346:84.92817495692113 349:75.46978383918163 370:31.242570766546024 374:23.284508799711062 386:3.199303584108683 390:3.235994850162437 399:9.159888446300632 400:129.49991115181203 404:31.994629209156333 406:3.279341209729549 411:3.2940389362689624 447:16.727286725910957 459:90.48295105309471 465:41.99079335130431 473:33.31625610848053 479:3.53788731238797 487:33.515402049757114 502:3.6179219163990615 504:3.621486241031066 511:33.94544062981651 512:3.643025833419938 515:3.6466416370797474 532:3.6832152393337703 543:34.29574680327654 574:34.909070958671116 579:348.91618404174255 580:10.356208874449944 595:3.8742729335279456 597:10.423513087728002 608:44.56691992197978 614:26.496604271830627 618:10.553032756799912 639:35.745649347717546 642:3.9890377548005134 647:35.86124834737192 658:36.02541433952091 668:108.27537760943022 670:4.065258158286599 685:4.102274508363571 696:4.135298305461086 699:27.510908837582715 718:4.188442077818923 720:4.188442077818923 721:19.02872686890507 722:36.83868961331891 731:4.208159956239635 732:4.208159956239635 738:4.223090168333427 749:56.79940113982965 764:4.284067720790514 772:11.297898065008129 780:4.310089981116247 801:4.352512809804721 826:11.517772316635707 847:113.39339326325288 858:4.491795009891059 876:102.47836283137049 887:4.538690574045153 894:91.67567868888983 897:29.206686042243746 915:38.95199839240608 923:4.611347371722494 956:20.557328350561054 957:4.686974443607152 959:4.686974443607152 962:4.693418182012088 964:4.693418182012088 971:4.699884366223258 # communication
1:8.87332045564253 2:0.002289553845952016 4:5.656297965955435 5:20.99862659323464 9:13.56686669080195 14:0.19763227215661294 17:5.498087774507091 18:9.413656398403672 21:42.07199444654686 30:6.5089916283246545 37:46.194488746570315 38:3.3402626887820137 45:0.7737536364816975 46:41.29129539541225 48:17.462510814568997 50:63.13780940167043 54:3.9846417636010845 56:12.975633495568195 61:88.84556084738662 62:0.9961493386592264 64:97.37275884716199 71:38.59642891349858 72:38.64377106846985 74:8.905282640794455 77:8.987687424786081 81:1.1806593565628185 82:4.623094682713821 83:4.626278789046693 92:4.786556714455423 95:1.2935850081368867 104:1.4248055455014839 108:10.203744811953037 111:42.63233238871603 112:28.676572150032385 114:10.448719632429228 116:5.500910561047733 120:29.157439666113415 124:67.50441937637048 126:16.67877109958433 128:1.6746231494582615 132:16.804249176016658 136:1.7380699926719179 144:77.76279877426074 146:17.349974176468134 149:87.05676547952125 152:1.8689260573258064 153:1.8771699182080555 160:18.27720702289435 173:25.499212147765174 174:64.90551600278225 185:2.1515646306270497 198:2.2310795359238456 204:2.277172735003262 210:19.631953560854708 211:523.5856698214354 219:124.61999562656386 223:13.344352518794908 229:2.4646559422984846 254:201.81257528453943 269:14.097757142573016 276:21.3230480131405 281:21.431106352239222 287:8.124754437844619 300:121.9685534009972 311:55.05994879036684 318:22.243955823329657 336:30.34485400336053 338:2.9772011357559642 347:56.77252886007729 364:15.686458206377193 370:15.737665389846619 384:23.46709492889845 390:9.120225623938108 392:16.06407680481703 395:31.922959043231515 406:162.80628838681483 412:140.98957332049383 437:3.4198951091569922 449:9.589622011471466 469:3.5174055029965627 482:17.042257297870584 495:42.709038815928224 504:3.6313906955279056 520:3.6710984696795337 537:34.26963390993111 546:3.7305048040016096 574:3.8355182568884385 604:64.12551354171033 607:10.495425629217436 639:3.9946765180667154 652:36.00765226098047 654:36.054727479716455 663:45.62249818506515 674:65.6793488426267 686:76.33284409722151 691:66.07298230471255 707:11.040525224763021 708:27.59329113647202 712:19.0144812944425 724:19.060141709553527 744:27.901768165648285 748:4.263420337751071 752:37.23154343573347 794:19.48806394411112 820:4.4115778095553235 829:28.62655401229651 849:4.473227544730426 869:4.519398669472493 895:69.78440196610472 900:4.584833388011508 906:11.894013926252965 907:4.590898601938948 944:12.045945168759777 949:39.328933339606984 951:4.677967374669387 955:70.71844374868164 966:29.790380194313734 967:4.703614301565903 1000:4.789498870980985 # route
1:2.061835128607542 2:0.002289553845952016 5:51.533827656149434 12:177.30695677265163 13:7.480614945071038 14:8.224691656458676 15:0.2123397394965004 17:40.32623423045145 21:30.18941173063314 23:14.811644111420188 28:15.34738270339391 34:0.568060435611539 35:110.83498628013996 37:16.412438009736935 44:91.7408992452388 50:17.743785752606758 53:36.21232649639784 61:24.58924266852181 65:24.8389788666806 67:132.7898500165202 70:142.20414980726335 72:19.57334343987586 75:68.0449097611358 79:26.024070481338025 86:14.493634633241184 96:1.2965599494744997 98:14.97451638444324 99:27.30610268081519 100:168.2328516996949 106:124.85847958849568 122:10.594078927803874 133:1.7044043396333541 140:23.560533608853376 149:61.61501515106949 171:25.444146419438248 173:18.64955933560807 178:48.49395588547794 186:48.83458761175023 187:12.544723849857585 188:180.652606981415 197:26.25453006775173 198:151.45725717752697 202:33.84150076484987 211:523.5856698214354 219:95.64747057489154 225:27.359303172058905 237:27.78148210938356 273:2.6720182338473153 287:21.642620425887053 294:2.789020834753627 296:37.47709092602018 315:29.858904259593903 329:2.9482756027252597 348:136.48141608215508 364:31.20872009176723 371:31.295169817162346 377:31.440992299002342 398:68.25298876730731 406:3.2891088805464475 428:24.225584907920794 430:3.385477450218812 437:60.02293102873555 447:33.01703524178805 456:60.6037602197012 469:144.7034683119486 479:33.44097297680549 492:25.14011655471006 526:34.15240067484436 577:150.4001379419741 578:35.02545118771716 608:35.34933580523757 627:164.27553708399927 660:45.53658549101976 720:27.694769548377817 733:56.57864866245217 760:4.283863823800168 811:79.0159357178002 881:69.43552950107751 884:29.10086604705143 899:4.584833388011508 964:49.619892095477404 966:29.790380194313734 # condom
1:0.41089371647486916 4:0.006979144535516114 7:0.02163449238676845 8:1.1673199983463312 9:1.1904982215196702 11:23.466002706553525 14:0.19763227215661294 16:57.002156275864486 18:0.346982955845973 25:43.38507646118847 31:2.9983215627079756 34:38.29177286505341 35:0.6129871962749653 38:21.78195051070179 39:0.6720440546293658 44:34.76280358875995 45:28.601664181170097 49:29.290130446537763 50:12.522229199519948 54:0.920785742406619 58:238.49063416790025 59:0.9631155587045219 65:4.235746031480553 66:1.0609674493512453 72:1.1181490055389594 74:19.639821641228846 80:4.604060516062191 82:1.1853640644785781 83:1.1867120454612856 84:1.2133383398624893 86:4.710267678559247 87:4.736586434471388 92:40.086325764873884 93:4.805086349200046 96:40.517669539193285 104:1.4248055455014839 115:1.5526710227259954 122:5.564817196107975 124:5.669772604378242 131:1.6961208512430044 132:29.95318378436526 139:1.7530725501992463 150:1.8204804288250842 160:6.499204537732298 172:18.637049359442848 196:66.3057600199579 197:6.966065697974042 198:26.26308134227327 208:19.497452088528913 220:50.946337762755405 239:7.559547245831111 246:2.522198342594126 248:2.542480830772233 280:2.7190441567171155 282:21.440181090210952 291:2.7803751010557383 301:8.211968004600525 303:21.860192008373083 324:64.89669776401799 336:47.21454200446992 338:15.198354004883225 344:3.009119353985383 347:3.0441942065798067 354:8.762815165911649 359:39.50851248198166 368:31.28070775313117 371:31.295169817162346 375:3.1622039567911226 386:3.2090351249492963 387:31.6339073721305 393:68.08450310681116 399:40.580601443189416 401:32.01605951813577 407:3.292039590382601 413:88.44592396026407 416:3.3276064174092417 435:69.60093012503029 437:3.4198951091569922 446:60.40775654872635 455:3.481010832961314 456:33.12130035248832 470:3.5207522629177723 471:16.935502917570012 479:3.5477607965208993 496:3.610105094107484 499:3.620715550695043 500:3.6242667086783156 502:71.69946399559332 504:33.88421564666898 509:9.966351174773935 511:62.01788245298152 533:62.39219093593141 541:3.7117242077355384 546:3.7305048040016096 550:62.87293894163835 593:3.8801491802372436 598:3.884262560292445 607:3.9091440941331834 613:26.538691838328397 642:367.83160510991763 653:45.47965598527415 654:4.043518444329158 656:4.048025114707813 658:4.048025114707813 677:76.15581349903059 678:45.82542778096224 712:19.0144812944425 737:4.2331791672706 746:4.258345117271151 747:4.263420337751071 750:11.223669186271218 763:37.36546300350229 769:47.122198995691456 770:4.30453918463891 773:11.31864477051825 797:4.351933100709797 801:11.42701609102103 828:79.27636345528197 832:4.42818715154462 835:4.433757173059237 840:4.444948166548487 844:19.861591623244852 915:29.399865323258332 916:59.40790377249298 934:12.007396681746446 962:4.703614301565903 963:49.619892095477404 995:4.782749799126504 # power
1:273.55380255213254 3:2.8702016483525474 5:9.06344275693694 7:52.93489440641014 8:26.896066160616154 9:53.94318091400125 11:3.8078685133470405 12:45.53055763588995 13:35.38531476511051 14:4.761505175414746 15:68.72643852560888 16:12.900925471816935 18:116.92226691938977 20:118.7562680546665 22:10.237753126239877 25:0.5014866003947236 26:99.66217830030477 35:3.211293464619281 39:39.890056987268856 51:3.8349166971639965 56:8.176144396704283 65:18.996710496851456 68:235.38027040107326 73:25.71154977150859 75:53.13623202309388 84:110.40799114740062 85:26.435779400118328 87:54.38951226030485 91:9.403135111914706 98:87.25933007425093 102:9.949300464214062 111:10.31182442322294 112:22.16668099747716 118:1.591020134506171 120:1.595760318528737 138:11.159916115888372 142:30.517244916678102 151:11.568681663333168 152:105.91479192486877 159:32.20644510792183 190:12.677700887482754 199:102.91805876707471 200:33.810970798917374 213:474.31344017639515 220:2.39650039032904 223:59.74665353702261 226:27.430985378357523 243:13.721206470748715 247:61.09552530924204 252:13.915038669239424 274:7.937875198544964 292:91.82647172731724 293:72.82225217915698 298:8.213702681472942 317:14.963047851380392 318:30.075170345336968 325:38.4190737731471 337:38.68498249140214 342:75.11070938585189 349:75.6853749320318 362:8.881877081814078 370:39.81382171669896 386:9.064060759914577 396:58.781676269219005 400:40.64447642390023 409:40.81413492799151 421:32.40211164302521 434:41.49833950188727 435:100.04780663814957 443:189.0240994361709 448:80.22528053155361 449:16.80007489699128 461:42.076014969191846 484:17.08442574283792 507:193.4590789444563 509:17.37223948942095 537:17.533398113950874 568:34.86849039099245 569:17.894711266731246 628:18.37391687760939 648:45.402667483630665 659:108.30463801039858 690:18.852228948229833 692:18.881631788523265 694:76.74427708477047 729:46.64425397253354 745:181.8417633446317 771:11.339504653216629 791:220.89310967150593 797:11.425965094122784 819:47.82332770461958 823:47.892409571185766 898:20.254916061136406 914:49.05633913943114 949:49.48439876754199 1001:117.65895262379638# atherosclerosis
1:15.087782000504058 3:29.643212319353896 4:0.007869205850150555 5:40.716308779838016 8:0.03200082493264564 9:32.04508776770321 10:0.05336525319595952 11:14.517894277943894 13:46.69933466623556 14:8.261023796097447 20:41.58567745152524 22:0.4662716327488025 23:0.4704893486199409 26:0.504467114288173 29:26.044501239571144 33:10.881103966181065 39:3.3686002368834735 40:3.4698735460334555 43:0.7705759036600239 45:17.262177732927267 51:12.590680072387547 52:0.8639484720834152 53:12.833897449072902 57:0.9511347504601658 60:0.9748157526655526 61:58.34751055677177 64:37.59930091959668 66:59.38722103224149 69:52.39723215786603 75:1.1469574968159186 82:1.193188948230539 83:53.77042470134655 84:145.65803896757023 85:26.435779400118328 88:62.03215339681448 91:14.694112434811675 102:56.594716098496235 105:1.471962501422341 116:22.433727130625734 118:5.558264404224393 119:75.07892368800692 122:5.583994855878194 123:22.62192804608797 125:16.619801240172272 129:84.89443531978888 130:111.68241905465763 131:23.216884643825182 138:5.928861720616842 139:169.92219252473367 142:11.227146877987623 150:1.829243984186444 156:17.8792535128215 158:31.903933368636846 161:47.64882798488594 162:32.306064329714744 164:2.0330252742249195 168:25.294528628210482 171:158.44954832626493 177:2.123831605252336 186:40.92730445874696 191:6.934009929587468 198:2.24024809400883 219:7.322035688192394 221:7.336464972066999 223:20.077069924473978 230:35.37612025146793 231:265.9696256741157 236:147.20385104690928 246:7.614651801617393 250:44.00393024579929 251:2.5649438899505275 263:20.97273814767727 267:109.18544772459433 270:2.6495790125931875 273:53.58447087035525 277:2.707939431880449 304:2.8380991320184568 327:65.13411115590364 349:3.0589762752409753 361:31.17590762799082 367:15.751748452630636 370:8.932210922028041 383:15.916541411769627 391:58.60795932357777 410:49.79859565563673 411:16.27054571866232 412:3.3136434695054247 414:49.954965284009255 455:9.630560684367003 458:9.657858923706021 469:60.945423008189486 473:33.42207468670786 477:168.00970192094707 510:3.6629065162547887 544:10.124116431318704 549:53.125301758526966 561:3.801997038813561 575:3.8535831437939407 582:336.5098386547285 618:3.9571939936266007 637:18.441829164641906 651:4.040155555891725 709:144.51279693557345 728:11.151834922150426 807:4.388985201860656 825:4.427288023982398 827:11.570765343796273 832:4.438380189783757 855:19.98158162834268 888:38.74487175792014 911:11.927374027804861 925:20.406094353058528 931:29.596248138244317 942:12.053991377680576 946:4.675520299436599 952:12.092802590303249 955:93.12799823792463 965:12.145166286697554 966:4.71386670860591 967:4.71386670860591 968:4.71386670860591 978:12.211636769891996 999:60.75029567965581 # enlargement
1:43.25601840500929 2:24.85560209671319 3:29.742813532861913 5:3.0824035424760767 6:46.58386199183014 7:0.024717774210194277 9:1.2157131589399492 11:6.93060330338986 12:7.210952891974542 14:1.9676680568325677 15:8.426751527640318 16:2.1670249300177007 17:9.375766242133162 18:0.357271404872171 20:0.40152404093377475 22:19.88622967530634 24:6.280440048222724 25:2.9045946455581384 28:44.176099898459654 29:37.95853483737595 30:3.029274745381476 31:32.00790555985499 32:3.069291279672942 35:3.2284267568078233 40:3.4873391995357235 42:3.6048679107418353 43:7.530092249505148 46:22.917585446646175 47:3.701360231010927 48:3.7393139481487743 51:3.8527998130527066 52:3.8612597030877662 53:3.96357319460715 54:30.229125328414653 64:1.0292342091766262 65:1.038446980423024 67:4.406717797507105 70:8.859020079812584 71:19.646328026361562 74:4.52469209715184 81:4.649113360409365 85:9.294552117204729 86:221.82084248500183 88:69.91521494209297 89:9.390599268860305 92:4.823969169647173 93:4.842527166066794 95:78.77624034638316 98:9.668031020812885 100:71.83108112867973 102:27.92837000190168 103:5.200953499149579 107:10.263466074708454 110:65.85093782793264 115:16.19903896223194 118:1.5995439727138587 122:10.654112239319087 124:36.75075765157654 132:1.7144433895496676 152:11.607142537160941 156:6.328347136775371 158:1.9815796432799837 159:55.71557905828132 174:25.619654519720193 175:6.729447179940168 181:18.897052410065925 194:6.970113633335443 197:2.2479588489712654 198:66.64282764457941 202:33.96834223965178 203:19.483012470931616 204:7.108803153145075 206:2.303479544453315 208:26.672327987073544 209:13.038312706057981 210:2.3336317410566396 215:67.77080556787224 217:76.97638782898267 221:2.410903292749417 225:87.12834585717295 226:7.437039184368715 239:20.561469991303117 242:13.75221353286665 243:13.75221353286665 245:60.96974083452709 256:7.754210690509303 257:7.758258969725272 266:36.45872895410487 276:8.009956329694745 279:21.415769249665672 293:8.20185846222016 295:8.20185846222016 306:8.304136195060876 307:8.304136195060876 315:22.19786399165932 318:30.12822633387884 324:2.9486215366275825 326:8.517782100240218 327:156.35794508570882 337:15.245197504307487 342:22.700317169730685 344:15.363039852560586 362:3.141486581147274 373:8.975377625124827 381:23.51595857245516 386:161.62872707222797 390:31.936901218917317 395:9.197275302701847 396:9.203298678821328 398:3.2913190394001886 400:16.209093838617292 405:68.58922481582141 409:24.002590811388167 416:9.33210822327107 423:32.45537795437603 424:9.382380759604274 425:3.383697989758422 426:3.383697989758422 430:50.51039619326835 435:32.81708472897095 440:9.55063094171465 442:9.563894029685825 455:16.86250610276202 460:9.678577678153795 462:16.9248321567142 466:9.706082279452843 479:9.789832448712255 488:9.839567246140296 489:9.846726483360086 499:33.934156210184156 501:3.6442399211403735 502:71.89433276861793 503:25.388302680510073 510:3.672931891508814 511:3.672931891508814 523:25.601572782633035 524:10.060526363474215 541:17.58840318882527 580:74.04128347385614 587:63.949794314595565 591:74.23573710954827 598:74.35343840835773 613:18.245784046938862 639:10.713237616870174 651:75.74484398641484 652:10.795279295649074 668:10.869723299491545 685:10.955252779549808 695:18.94292680682733 702:11.06246773757033 715:11.1222454480213 717:19.09300000455195 722:36.998490728794046 729:11.172785966703326 735:19.20040500430632 741:88.53879723225391 749:11.265480113462534 753:4.28887527346855 760:37.4185397968107 780:4.340592262631234 794:4.36169604263013 813:28.597449852105512 824:28.68870548089341 843:28.851006013034404 849:38.40524768552569 854:11.730478526382752 858:11.754092336306465 874:11.789787433029693 909:4.617501605408247 940:12.06219239673067 959:20.652427468705252 962:12.166228323316892 979:12.232705260436973 # nutrition
3:8.735858009307982 5:1.0186444311233378 6:21.35015093864273 8:6.315377421912772 10:6.673282840760377 11:3.8320651837103914 12:19.488477738622304 14:0.20583577965605238 15:21.796702838587855 16:5.128150232148408 18:40.84132472133917 19:0.3715046514415916 20:5.85450278664669 21:2.69298984739642 24:0.49032341543674346 26:15.193146776048586 27:0.527429624606837 28:2.999464118857911 32:32.187890632038254 33:141.82575087277078 34:0.5804271864714051 35:11.240768063903904 39:16.56116403409771 40:0.7240450153759215 43:61.879005808233636 52:23.576065714560837 54:24.116330185723974 58:43.62163948370677 59:58.00612063307306 64:58.79444976011876 66:8.708224227084804 69:13.867691067516871 74:8.963776576617656 78:9.048716122064198 82:1.2010707202680424 83:1.2024238575775419 84:1.2291507016183265 88:9.380126866216626 89:47.25540473843425 98:27.279375660439715 107:28.52021796301533 108:10.263466074708454 114:43.268199077271824 118:1.5995439727138587 119:10.624024455234865 120:5.588243542147707 121:5.592534509925909 129:5.784904967026866 130:1.7092757371668257 134:5.893745275325305 135:5.90790294118389 137:17.083715740939617 138:5.948349785758182 139:30.479800359348683 140:17.19466031288351 142:17.215014743749638 145:1.815537265295658 148:1.833528995727939 151:17.67778705110491 155:6.254055903360254 158:63.53115011182823 159:6.521563643070932 161:2.0368123572187846 162:2.0394343198369933 169:6.6904261789798705 174:18.744941761152255 176:6.744574294650851 180:57.020385065600415 181:18.897052410065925 188:6.8774905916915605 198:2.249473540559218 209:7.146059144736694 213:2.344894051170238 225:35.13476365345388 230:7.52696649727483 246:2.5410438546424126 249:35.91326713055084 257:13.977000698070844 271:36.6684456562608 273:2.6910650053131477 279:36.9631543816566 286:29.278771311207283 296:8.220240412834466 300:2.827858953579063 301:63.93933168811664 306:22.01160411818543 307:14.811395682693849 309:102.59956584318296 312:14.854752201495982 323:55.89872199804577 327:38.56071651799379 336:2.9893172009201288 339:167.93331010280284 346:3.048528413116715 363:67.0119089245751 368:15.791680877734512 371:3.165554280402045 378:15.895375882411752 385:9.055584506430153 390:68.19541731661529 418:16.38692325189478 433:132.11080954564548 435:3.430248069262083 437:24.508636161287313 450:3.491073275934005 452:9.637697140873877 453:9.637697140873877 454:3.5008756489487913 462:9.692304649921232 468:3.533955802295265 477:9.782781149144583 493:25.224756019497597 505:34.0285533055118 506:10.000319770564017 518:3.6874555136247014 519:3.6911052341327477 521:52.67327311248589 524:3.698427460062914 527:10.07573001242466 530:10.090995417857364 547:73.02648686173772 561:10.29529591967718 569:10.352246433380333 578:18.01403130819441 581:150.82413008718947 582:3.8717465299229517 588:26.38075977529454 613:140.4776864694073 619:26.765774120516035 630:3.997445616085387 632:4.00614779287349 633:4.00614779287349 644:18.514665893915357 651:10.786075519649797 657:18.63985758062085 664:45.75116408597288 697:87.60785363511172 707:77.11587006575861 709:27.718738146867473 725:27.82075954111879 734:11.182974891311455 747:46.99274368772596 755:78.05992376440562 762:4.309386586005344 763:4.31455064313951 770:19.43745995916308 776:11.371181519633545 779:89.40469134591955 793:37.69049617449022 805:47.64925599401677 806:11.502002774909897 816:68.55961343894357 836:11.614539949122834 837:19.838030997932616 859:80.22183649560556 871:11.789787433029693 881:4.5516140016121875 889:38.79851102663823 909:11.948414123921081 925:4.648244376394962 966:12.166228323316892 967:20.67232051984054 968:39.60199787966334 982:20.813496085460272 985:20.854464664090795 # abdomen
3:25.097274084285424 4:75.14852133439399 9:13.735660125918931 12:15.084784951016164 13:7.58799597191658 15:17.030083688166 17:2.4335239465929606 18:40.94602312037044 20:24.436174437836165 21:48.689838668889465 23:19.990226396552575 26:10.563479049554353 27:6.479277666530569 30:38.15371649938971 32:0.5730703687211497 33:32.35323372105125 34:38.57347062006384 38:11.608757740276971 41:0.7340871869210903 44:76.91217995272098 45:0.7944727727069208 49:0.8623933975313877 53:18.242107840259496 63:44.49677827563934 66:19.349440275239733 67:8.806654714148733 70:1.1237354406486597 75:39.12191895035186 78:26.04492423364719 79:46.51181505904529 83:20.172654332885465 84:4.745113963108836 92:1.278922750116889 94:147.65735779435323 95:1.3178226537899524 101:9.909993737665225 110:50.33027130961297 114:29.092773418965244 118:10.644295434329287 120:5.6076421902153015 121:16.41507607790537 124:5.7278356818014196 127:16.811576097911807 129:29.979917115276443 132:5.854944152630449 140:11.27294106426379 141:11.276693193069312 148:1.842401781517758 151:6.232070851930566 152:54.346052164819376 160:99.59373589471853 171:32.88797276902498 177:18.856061757035352 190:33.6312634569684 192:2.234684100972505 204:19.587550209816417 210:13.137770164091835 217:27.103935141938724 220:105.64019773058459 225:209.48938258896655 226:7.457291665118173 227:51.58839192257332 229:106.87529943637051 234:7.562468051070162 235:7.6008019213411435 238:2.530488175966069 240:2.5359347650650492 247:117.92329211524833 250:7.702453042509735 252:20.888865856124536 276:14.393313280377837 288:21.76876387066698 303:21.986424477601147 307:8.32465702403809 318:22.370339249833187 338:8.619291062446651 343:8.67080020184118 361:67.00617090658608 362:3.1513475096717705 373:117.66116096326455 377:3.2025911320150056 379:3.205331741907745 393:580.0814915600894 395:40.69865109131662 398:3.3012496467886656 401:32.17578031772416 415:16.409059892689534 429:69.56195467858633 454:3.510894002770857 482:3.5879702340402844 486:71.38607825168597 500:9.969303118782411 502:9.9766748889392 510:3.6830147671316755 520:10.066284180546225 522:43.359811653846265 534:34.41021326130911 552:3.787323091429955 555:104.93507493848777 559:3.8182914516156075 569:44.25656965200953 593:44.640521432495696 595:10.506708927235259 598:26.509375425075323 628:10.689412101538451 639:4.025086203528741 640:35.95906866065708 646:36.07469347096531 654:36.215269012309705 683:46.07761801269065 685:4.142841591173527 715:11.143305663671692 737:4.263786308098971 753:37.39226693795943 756:11.317966970768282 760:146.44417540441722 767:11.360250484281432 813:38.05250413017563 818:28.68585654463354 831:4.453380506738615 884:150.48091031810193 901:20.337472145450217 902:4.615688324731063 930:81.56682136600838 944:81.86267927856056 951:39.522915054832076 954:20.644886346914305 # tolerance
1:2.1344169553564045 2:20.4518641829814 6:515.2925378830083 7:21.91407126920306 8:17.827571883053253 10:49.60283319259684 12:4.05120521476987 15:2.035807037019213 20:14.313010688950916 21:6.037697598076447 23:188.4992406223108 26:6.40110035397158 38:3.3922396136492594 48:17.613620690853605 49:3.839566290575022 57:57.82384825161058 66:19.349440275239733 67:133.45755673988978 71:8.938218887363647 74:14.13464515114501 75:76.25087974204453 77:4.595623392685249 83:77.08132722435808 84:9.311385168382158 96:63.084650133356085 99:27.49362562187542 103:21.629728673339034 104:15.620865727381963 106:15.839548439456255 110:182.84862518548027 112:213.21284498177388 121:10.66764624294318 123:10.694461314208292 126:10.95276310033991 135:17.080192338701153 136:23.570482504528552 146:1.8401371472273236 161:219.05740104079706 162:25.224652136988567 165:73.03887436925594 169:2.1116242326553976 170:40.49988100805228 171:40.52204577419269 172:18.761660240617715 195:2.2406657687267497 197:26.412292402379872 209:94.71861074998456 210:67.71443144090229 221:20.100806055079822 223:7.405855753950295 225:51.557282339495245 240:13.771497388855932 244:35.780855087496334 265:21.11654985638612 276:2.727134138392488 281:37.17765917247416 308:8.32465702403809 317:30.0931651494896 319:124.1620881487932 329:30.386758170492584 336:38.797680640781465 340:30.569946499561787 344:15.394524488822139 373:31.512785768743466 403:32.1913882405927 459:33.31629318168407 481:25.13612489540943 488:81.55869521889714 500:43.01488434597053 507:34.13931353501303 517:34.21594893381056 533:3.7269656865101464 545:358.99972055358387 548:104.6395890682031 553:26.0241320122268 559:3.8182914516156075 605:35.48782418412316 608:18.23835630771134 609:10.558016723639634 610:35.5317397256703 661:18.69994130720799 663:86.82838602114504 671:36.40589593558697 683:18.857505072223965 696:36.748680379608075 717:56.5878498161718 754:11.296999274310776 760:78.25558085200629 794:47.546614743263255 803:135.80887357647927 806:37.967508064645166 858:20.081130776108267 876:29.15597761324902 890:29.35221211840171 910:103.85832571251427 913:29.47739837365256 914:20.393895648563902 915:29.528037307476424 941:12.096213007674928 953:20.644886346914305 967:29.918610257212084 # regimen
1:0.38617409119703267 2:20.4518641829814 9:9.86731276281604 13:25.083284417866093 15:0.2251015116575377 16:0.2682625771431022 19:53.78097115729981 20:14.313010688950916 21:55.18819050558555 25:56.77819166810993 26:10.563479049554353 27:0.533486432633475 29:6.561743939088849 30:0.5584271251258126 31:32.091000710489915 33:38.46506223961977 35:0.6321294729500583 39:7.17297742167649 43:22.829297763889105 45:0.7944727727069208 51:17.932341891352774 56:18.472844418085387 60:4.1539548330777585 65:1.0460511194141866 66:4.381620028801786 80:509.1266616022365 83:20.172654332885465 85:61.93354921401712 87:4.7927619117229865 88:40.183975861115044 89:62.31028677106767 92:1.278922750116889 97:63.12733098597678 101:27.78474931485229 106:10.244046652152555 125:5.747933471700941 134:30.32963042755948 141:11.276693193069312 152:124.84034901349352 154:11.686176931887342 156:24.633034848640513 170:65.05345925102992 175:32.992607918666494 177:2.1421336136852323 188:2.1978360743641536 196:2.248176866425311 200:26.472341471241638 202:2.281682884913965 203:2.290952728883613 205:26.681164388070982 209:2.322272097360669 212:295.7298848960817 220:7.36596228909404 226:2.457903102558678 230:27.770665218306426 245:70.00017168861733 246:13.819241672712277 250:79.48903918655199 251:7.726329744374047 253:2.6028159654861422 255:36.215312129095075 268:28.659266033665624 278:90.93677677816662 282:37.19141341173917 284:37.274283301542525 315:14.981269497366887 321:30.206986218682864 325:8.523383146580123 335:343.7790543974908 336:30.504121899253914 343:3.030927763569851 346:30.824257390448484 349:75.90335679384086 360:39.73516343069505 374:3.1916729149931764 376:31.556576380745927 387:31.793531394182338 396:32.09811526399497 407:49.88310501071399 410:40.94296409234699 412:3.3334755707703283 421:24.223021614345093 441:16.761430741651388 460:42.183875223491924 501:3.6543124737651764 506:3.679401241823119 510:3.6830147671316755 515:10.036176190636455 541:10.150346723114662 556:3.7988729362881193 559:17.85957130217859 579:26.372462837747655 585:3.8859483113679305 597:54.30466625874505 606:3.935301383982266 611:44.87704636714961 621:10.662766086977918 628:10.689412101538451 644:10.761396902911603 658:36.23889559886124 685:10.976291056314029 693:4.171141578615063 718:37.02667417588049 720:19.14015378126552 774:19.501770060577293 783:37.689380825549414 795:4.377298320153228 797:19.61643740715895 802:37.883240497096544 820:4.442316590334034 864:4.5443720491714945 898:4.609639078254248 931:4.677293112292335 935:20.527705819680012 956:39.6225324566647 995:60.902163345894905 # perception
1:12.08423109696615 2:119.65145625382425 3:2.9374567238266387 4:21.048412607419095 5:57.87172628697518 10:38.523375016592546 14:16.883812643274748 24:6.335771510119573 26:6.428941791712539 31:20.821147895962206 35:16.20970958679121 39:22.06513952343992 42:3.6404282054117907 44:7.627022002544182 46:35.1863301715014 56:30.47807463839014 70:8.918098129747099 71:8.967873117865564 75:9.06408678544841 77:14.288154596800089 79:9.1870298412295 90:14.812537427682983 116:185.05599609706698 119:1.619618361594378 121:29.423542577852647 128:1.7093196009143938 131:16.96427675682279 133:30.258158391851026 143:38.04964089721596 152:54.44369979124142 153:11.696745748064965 162:32.49728549738122 175:12.45929818599941 177:18.89808733233754 184:19.038778306182138 202:12.966116370812248 209:19.706984216007935 226:20.30952843894942 234:13.70855978974986 240:13.802852525584937 252:14.008708739748862 255:70.7999998605974 269:36.66575525192767 293:29.573276637344073 300:21.971579552151432 313:22.1743710381753 318:47.06128803457693 348:3.085908373786172 353:116.48080286589803 357:15.694507429589969 392:40.67095379313612 420:24.240162578400515 424:24.304489561792092 430:41.55215060185352 449:24.8117276008937 463:91.20149013814755 540:3.7482871408335003 567:26.214489832158964 601:3.9289180697078168 632:26.978219475224353 661:4.097806380709344 671:27.370923400441825 712:19.141850471273077 745:19.35814115925684 791:19.599159992665275 821:28.751854153692978 854:20.07758984852054 867:59.011856284499345 885:1278.3848475169864 887:69.93223020368349 897:20.332353061516073 935:29.725144728072724 # pneumoniae
1:0.37804961307057816 5:41.08664372323481 6:5.991055679131912 9:66.38280912249701 10:93.74482628546093 13:7.624258906486945 14:26.8016605284332 15:8.500829257473876 19:81.12882663979755 20:9.877239409350441 24:31.32263142440199 25:10.583076370468328 29:10.825785479794833 31:10.873848441207748 32:10.958837286511372 35:11.319099475396126 39:40.17450170059939 42:61.99667771908383 46:12.30271234297946 50:63.654095936950434 51:36.039348812078586 53:199.92947701970525 55:36.86824423932485 56:96.18499040447512 57:13.203426078998046 61:13.465684205981036 63:13.540352588653343 66:13.825461414453056 72:100.37875459163729 79:101.54773469688564 119:16.438373455458564 120:16.447437162696243 131:16.96427675682279 142:113.68428778337443 144:17.34413155622448 153:17.810145013699906 172:18.803666467478482 186:19.084107535642747 188:19.14934620134405 192:19.31498684212666 193:19.341834195838853 210:19.799339469582044 219:20.113191203669523 230:52.05354179790904 242:20.669958529379148 256:20.964560521627615 267:21.193299252895585 289:21.820617374807416 292:21.86747214739359 295:21.886295150300445 297:21.9430451173664 313:55.46507244940553 318:22.41293632612745 367:23.403314511104963 390:58.86851982970105 440:24.647919138635164 492:25.310330635119687 499:25.44390681099016 589:26.4836189356032 615:26.70935500923145 626:26.905610274947815 630:65.12035472508651 634:65.19395351964778 641:27.033123735322157 665:27.33265963611299 691:27.584794075864718 720:27.865747613307192 739:28.010105058420155 748:28.135997259833225 754:28.157177714071363 816:68.73456675477625 833:28.820805226925227 843:28.93708910004045 897:29.420275655544206 928:116.08863119624966 940:29.75109292171267 968:29.96182287999528 983:30.1783595949595 # cheilitis
4:157.19912810063408 5:0.014881927906993686 7:26.702774500596036 8:0.03764753492411202 9:0.04132551479765329 10:18.590712992505782 11:44.937551775333574 15:62.66117343631445 16:8.854887987431912 21:10.095468077516765 22:0.4837163635397218 24:180.92769211442263 25:10.583076370468328 26:20.397272752626346 30:6.620002748140415 31:0.565613869740196 35:3.263041461530878 37:46.61765554351864 39:53.47829779023277 40:7.3656653904711975 44:48.277908876870114 45:22.979426844365427 52:7.967394373168019 56:4.082893108725572 57:8.313109280879658 60:13.330384589398859 61:24.8372727993027 64:1.044459364084213 69:13.948620168890997 75:289.2260020781999 83:46.78439319631733 89:62.42984087612924 91:26.913165323763646 94:47.74350951041251 95:79.06083116961608 110:10.38966255127264 113:66.55984007544659 114:1.5867175547820014 117:22.692447613227273 118:5.616442258731189 126:23.221405299428127 127:30.028980714769883 130:1.726782814795365 132:30.205999468397327 138:23.680183778045297 139:17.23212341410623 141:1.7990281548088585 142:30.70764194005613 151:1.9021840994238166 168:6.659515160070258 169:2.120833732201043 178:18.9171163907418 193:84.46077279393182 204:34.25467733436407 212:76.89063001137703 225:7.470264350346615 237:13.785050020546588 241:52.375979784086134 247:61.38859851561292 254:28.403735957937297 266:2.66258531697254 279:2.7388732470634913 294:29.573276637344073 300:8.284475178751723 308:14.874352852905822 354:39.54590155652394 361:15.761514516386608 382:3.226288818218828 387:31.84732921555646 395:40.763584597331764 409:487.81670456244666 420:41.23806840638928 422:32.56279527145555 424:41.335317414443 456:33.335197059816 466:33.44062295122125 469:3.5574219290764635 484:33.72747034589616 487:42.74485466630549 492:25.310330635119687 499:3.660886829970099 540:34.50353238573319 561:94.59690821887189 571:3.87197623609437 612:35.629920768166805 616:224.7718419301964 621:18.429142515328305 650:4.066301607027839 690:4.167225713876896 720:37.080820422374806 721:11.184623865186575 742:37.31428783353726 748:28.135997259833225 753:37.446431252852285 792:28.437871572930028 796:19.632062415958426 797:89.95953375626151 826:19.850575766250355 862:102.94572822175176 864:80.52915930328408 872:91.72356719875543 884:69.83301381018735 909:20.407228895147927 911:4.638249444510294 924:39.31633576610651 927:104.3361731790134 953:49.75895411502926 979:39.879107942947755 # clearance
1:26.493894653060433 2:20.608469183610886 3:30.045269590485024 5:108.80458486027217 6:6.025453163432365 9:0.043411806154650394 10:23.287258250392295 11:14.747974531537565 12:1.574708059417263 13:25.245439286400273 14:302.2897601066378 15:76.07983686987806 18:29.465123272827963 19:14.14093670157579 20:5.9364876962125335 22:56.28762775624005 26:31.682172922212505 27:10.75024794495174 29:10.86500171166908 31:71.98755675832885 32:10.998138523327773 33:11.036983637830515 37:0.6986528587039921 38:11.687948266783685 39:33.94802199928175 40:11.939799516608494 42:3.6583849410918807 46:12.342781361399409 47:12.415754840867477 48:35.600141717127485 52:49.62319160604296 56:13.175631800057497 57:13.243929359715457 62:13.524157648208444 67:13.960813726780728 72:14.163736291281326 73:68.45632488944005 79:32.839562207909076 81:14.484796291181995 82:14.508794529107021 86:4.804372673307095 95:15.05492157184267 96:40.943067949645005 102:15.602563471069393 103:15.666998147657758 107:42.84002653337493 108:28.7105645698856 112:43.21931454500092 114:16.323199233639322 118:16.466465266285464 119:43.84845638868054 120:16.48910968295756 121:75.66027389041801 122:59.40365671897903 124:16.74299308574892 126:11.014049603374811 129:16.90450758318595 133:45.008648931355786 136:17.203596440387816 138:45.426168185388384 143:78.41828082840682 144:78.41828082840682 147:46.06924665968726 148:17.567899811469477 155:62.93232747820021 167:18.64227787378918 168:82.3429171063499 170:18.802247123718786 177:33.207672848062884 184:140.6555857694697 186:49.26536351174335 194:49.79109191424591 195:19.384186400759948 207:19.707152791858917 210:13.200367089668017 227:2.4769613378599624 237:20.672515165103423 248:20.850252953009424 252:20.973880903840364 254:28.45747797750716 269:14.254099568937816 271:14.318578668760432 282:14.54354610714757 304:22.100619615723865 311:22.187869456897598 313:22.217176064254726 326:22.57792607864698 347:23.03239946206847 353:39.57763679231616 357:39.729021051571955 360:39.86525346336996 363:23.37762017924992 376:15.955816988642084 378:40.2660148831217 405:24.068403046736293 410:9.338969654528896 412:24.143534252232996 426:9.470471075318523 427:308.89111356393107 429:24.451602370853855 435:24.597018766517614 439:24.69100287530143 441:24.718066836042006 463:9.762053769001254 464:24.99404949845266 473:42.57045409074744 475:61.496056926130045 493:9.938464559129288 512:25.622993056314574 521:52.90208965512421 529:62.764354304236655 548:26.01357183803777 638:27.058057913385642 651:27.20604650313224 672:4.135591712305905 692:11.067099160661844 708:27.8075723204519 730:19.26585454557385 800:11.521553639412533 803:28.591945480582606 813:11.599101961880807 818:68.82277368066775 820:28.795242451390056 866:29.218374022251588 887:29.36464744936896 889:92.14447815686587 898:115.5245732209126 983:94.32082661299276 # gastroenteritis
1:18.897955564148468 2:0.005503714550363047 3:40.20040080135006 4:5.824380309040974 5:0.01618052070627914 7:77.81042102949193 8:0.0396464318115158 9:66.555453624416 10:87.28155393946255 11:19.156903888269593 12:1.574708059417263 13:35.7980915883989 15:8.538225195992643 16:22.67332903697786 17:2.465777674370446 18:47.33291185735758 19:9.704860748503842 24:6.3637035776115205 28:3.050592890578917 30:3.0805348849360197 31:44.69300169206037 32:110.01860814453853 34:45.145816110562684 42:0.7905738009683669 43:35.06803684901017 45:3.7041175021571116 46:3.7221745562492248 47:17.608840995040374 48:0.8439058193065013 49:3.875848664807255 50:78.79216258896408 51:12.750347335295928 52:12.768988414835972 53:43.307334076315435 54:24.303439954407477 60:1.0048342728634072 65:19.202121829738502 72:53.28284563561736 73:9.038390753851854 76:32.57244971056369 78:53.723397984478574 83:173.48381833412208 85:62.173245478920606 87:14.753407034027857 89:14.799788296525659 93:147.99266101007686 94:1.308342934108738 98:277.4688214547428 103:49.56715716518468 106:15.922319307342608 116:1.608450948207447 121:10.728718682116911 122:10.745474865987353 125:23.148111777978407 126:16.88531829618673 127:16.894906602983983 131:85.80825128309979 132:23.432950461762104 136:53.13135419224817 138:242.3746808593766 140:17.319633007944613 147:17.56264073152963 156:24.739098912798838 158:24.99753436975033 160:18.485688767585025 161:47.993888849074175 167:2.094787687480974 170:6.7506648051985065 174:48.74412718753691 176:33.16921327923173 181:6.856884748351194 191:19.350635828868217 192:19.357333887309434 194:2.259375705009687 197:2.275978821837472 203:13.02818672546519 226:7.4981485335696885 229:2.511996146134276 233:7.599583916812349 234:20.569422904594433 242:7.672745882572625 244:35.91023550396673 249:36.106860064321 259:36.395501982986836 278:195.2324955717396 288:2.8201348363897396 292:37.713042422740735 300:29.73437484114836 302:133.2702998825964 307:22.139274074051364 324:30.391235705030187 338:3.0261411519207178 343:75.60303059804164 346:3.0781468461092096 371:23.469289284685566 372:9.026470675324237 376:3.2143340105860068 389:3.2782615085115676 393:3.3039457099338025 396:40.847496285372515 400:9.284008082732118 405:24.068403046736293 423:9.426117860734127 454:9.714113835925987 455:3.531105711564619 457:24.952018923243294 459:3.54427776349078 461:42.335432255823406 477:25.164492766911298 480:42.678857710385444 481:3.608241302749416 491:42.83232391285879 500:3.6746325799325312 532:83.07970303395338 544:63.01795447829815 570:44.412438461324946 572:26.374317868779116 583:3.906425856886855 608:26.699930872623177 617:54.82870075789005 632:10.75860282416409 679:4.149477894950301 685:11.01871951900398 725:4.259626019259848 738:11.266998221920694 753:4.319856410594761 764:28.307308650808526 770:11.413423934418367 776:4.366370141680539 796:28.525335654262133 801:11.532536387389193 810:28.70423634911483 820:11.632823095294661 824:4.468624918367352 829:28.841144938463586 844:20.021579377230577 845:11.73580154746555 880:11.877546176565946 910:29.564018652734525 914:20.4584796631459 916:92.77915362254767 920:92.84375168594369 975:30.112802341000382 987:20.971768154543664 998:4.834664340459554 # percentage
1:0.361977528254119 2:8.837670502956612 6:0.021196239391440653 7:0.0315793329124703 11:0.08529647809488815 14:21.835591107676837 16:0.2825203448413009 17:13.91380524062448 19:14.190746192699175 20:5.964173714777729 22:20.130248221451165 28:0.566270771895819 30:32.330421805778435 31:32.34320730960576 32:0.592071160225558 34:38.860089743908574 36:0.6938760066669037 44:41.763330786649945 49:42.6661697121619 55:18.591664574097827 56:65.36127753241374 57:4.151199321806191 59:1.0080846111101853 67:14.001865301272732 68:45.73913416540243 73:46.23208885840047 74:46.27832408680358 86:20.558619103417566 87:20.630441175441195 88:78.431384902764 95:1.342583456410806 96:21.031284920948107 97:55.79204586351415 99:15.31889462858661 103:15.7086646457825 104:15.745178023432938 110:74.48793856272772 118:10.736146274698362 120:1.6389930176880552 128:1.727017858591906 131:23.480027139984323 138:53.33448834666412 146:54.047945934948885 150:11.564396689733789 152:24.499772150858963 154:6.328551921831284 161:18.546003088504172 172:25.80091699466342 175:48.85734190561467 198:7.090258884607568 221:27.488134261865035 225:188.67977778301142 227:27.69768779465036 237:20.715335961895967 241:20.739331779371756 268:2.6899062045887963 274:29.05082310910306 282:2.783317868713503 288:8.248007920187431 296:55.13269214846683 298:55.190485218729535 300:22.05737696356651 303:22.114784128495135 305:2.895855097423651 307:22.182310327186492 319:38.6045310656562 320:30.356121474605953 335:56.64579910085249 337:8.671569250726455 342:3.055735774860604 349:66.66835468767391 373:58.273939461883046 394:3.314044849701967 403:24.099214158274975 420:3.3965483633518527 423:32.67141385982896 429:3.4362431319678994 431:79.92019974193877 437:3.4800375090599704 475:17.179508207888578 479:180.68152819680375 481:3.618465611637566 484:61.7595558035953 485:25.280009163180946 486:169.42704801788864 504:17.464199084749126 507:17.520600412306667 518:3.728158942125611 520:34.41735262378838 532:34.533932015073745 544:3.780028474296469 562:94.88822759760546 579:3.9126977325136507 591:74.63234285839832 597:35.541962013047446 605:85.4497978844813 651:4.091470249248078 662:4.118523387904803 668:10.954536333402356 677:4.155235844603973 681:4.164531505820473 683:4.169197285214542 696:4.206962143148785 698:36.98703114253121 699:27.810902271000586 702:37.012176018263354 738:37.371139123028826 749:4.325204249263721 767:11.424218827092629 786:4.3926017851959624 796:4.408513809125149 806:38.13098654963257 809:79.55679499284986 814:79.66022483399354 837:19.967053199783507 838:4.501383595873428 879:38.92386558315363 880:38.92386558315363 928:70.82170914825359 930:29.760620342154265 932:49.65377559956978 970:20.821541043552976 976:4.792031549500275 # training
1:34.94646079401444 2:0.9461367116584424 9:1.267540640520487 12:15.25998254670571 16:2.2295167509946343 17:0.3626153902005526 18:74.00134245159924 26:0.5346843182262101 29:0.5704489868184113 30:0.5772540424388426 35:33.28583292846096 40:0.7514779398365655 47:3.773396671917342 48:35.68560460967983 54:4.094038748539601 56:88.51792823924065 63:195.56340891241197 76:1.190420285923086 79:1.2196365796949653 86:20.558619103417566 91:1.3027534269425505 92:14.902300099315418 103:15.7086646457825 105:5.384762658784632 110:82.82334612508214 111:351.2335161253914 113:165.24149740256902 116:1.6171853479776166 117:43.907534232022925 122:22.867137330802425 123:29.60745967211075 133:210.05343562940013 145:6.139700611853126 150:17.631178198130193 153:1.9309961417027801 162:6.633265936471203 167:32.81934397466232 175:18.92603818597318 194:19.4267801539132 198:7.090258884607568 208:26.885829964434873 217:27.26467300218219 218:230.83297090123 225:27.678445792054468 229:7.593638221783077 240:2.5647811812020853 263:7.901763362024483 282:8.14942309547349 302:29.824579052274952 303:22.114784128495135 305:103.11383166263019 317:22.428476403099946 333:3.0239520949903076 349:3.1083940481902 365:139.06621342808592 371:23.51248811288242 380:3.2380921513604766 386:291.6867061782881 391:16.24514487566863 396:9.286960622297427 435:24.64033501904299 447:3.5282221395216777 467:3.5677551879530323 484:33.83626443140048 488:3.6322404303883387 499:34.15063086076148 506:3.709997274810654 520:3.731813824851711 538:10.206072230740359 585:64.2666224794357 607:3.97033176999075 612:10.647588518038967 633:4.04726418257023 635:45.533883548093385 638:45.561522393135185 668:4.132203390643973 679:11.011372788709231 682:36.714608295304124 686:27.59320923529659 705:282.51772016627336 713:27.911894738773107 730:19.29832547258098 738:78.07329775772102 768:11.424218827092629 801:4.42456511228117 815:38.273076947674845 831:11.676941118766733 869:11.875049592625635 875:126.67211239495003 917:29.65833647780466 934:29.812266123184536 940:70.9786463517066 948:4.733952106398264 957:49.970852192837505 962:30.04896750667681 # foundation
2:5.632325713470575 3:5.690702737760138 4:5.858711002702961 6:0.021196239391440653 8:27.349084069922245 10:50.01607442292721 12:34.93925511417905 13:4.365529431415605 15:8.575862679538721 16:5.234479518714545 17:5.659555059245941 18:5.740344253423854 22:84.51389685429997 23:189.51053351899375 24:6.39181580252909 30:6.676569910207452 31:6.680918968505565 33:6.770284620984718 35:66.6079879380158 36:0.6938760066669037 41:22.570969349237334 45:0.8157150587446028 47:3.773396671917342 57:58.18268543703926 59:37.45692262391606 62:58.99443177919574 64:1.0599195425894794 65:1.0692148008725857 67:60.256235096014194 73:60.93582028080891 82:4.7359562255596614 85:1.2649703126304856 88:26.930233943560044 91:55.20056580861126 96:1.3455893391463678 98:48.52739557424132 104:10.174422124772748 110:58.371339529170804 115:1.6040908526395035 124:5.786950777750537 126:11.04496211589709 132:52.78418393926798 138:11.313173657778574 146:17.599581915222476 154:11.779126526916988 163:2.0787857159981535 164:64.67841680223225 175:65.59141365914755 182:12.634790251621899 195:12.892732654857687 196:2.2763498935786894 197:34.060023204308855 201:67.32667250803682 204:34.38442531318572 217:77.46133046718681 220:68.86608339937831 225:35.393279598917616 230:2.528747801427108 242:2.5684305684520803 244:70.28971901333719 261:2.6644663731665132 281:8.145005342282714 292:2.842945573945579 293:8.284534625770569 305:2.895855097423651 307:14.938022863809794 314:15.047125199675497 316:30.229863199641837 317:74.53314473515053 324:74.91897808016594 345:39.26500404642496 350:31.109168736058294 352:15.651192219513911 372:15.944715437012135 373:31.675009914288093 384:129.36713972516918 398:32.291489547643856 425:1318.3810892211802 447:16.949168983479883 471:91.68369423679046 479:81.63357542792124 486:81.81707336141415 495:3.6671585097056427 513:3.717239508419396 516:194.8319483952104 522:183.37288128779315 550:3.8141942475076385 553:83.99789647834552 559:17.956066140346035 568:105.83753608386426 609:18.334967291779417 616:85.71745442362487 622:35.962598955380926 685:4.173875108274658 694:66.71751741350266 713:19.206596677143363 729:28.034833546812738 752:4.3303013978793015 760:47.38301253889478 775:159.47514639307863 791:19.663981053023786 800:19.729982968015122 817:38.273076947674845 849:58.87081148698122 850:4.5410296492019055 883:11.911094814413786 884:92.1315961960028 889:4.611041009005315 930:39.457965899361376 951:29.942885716114066 992:4.838490452617607 # cessation
4:69.76772483521745 5:82.88994225392234 6:0.022745314484778453 11:10.780180879129096 13:30.59158915840901 15:27.331592699229255 16:2.2454383419041295 17:41.062864308519615 19:35.63274139605463 23:10.498347695486952 25:6.499677492917837 26:100.86203330750286 28:3.0852738378744253 31:3.117970467902448 32:15.901213099613726 35:16.362525663925606 36:22.087406980541076 37:405.6740905254404 40:0.7584846710607385 44:3.739369088425292 45:12.383682990393398 46:12.423646717046612 48:3.8298707430693795 49:12.762762337779074 51:0.9042292558210044 54:0.9727343617611204 56:0.9833191310655534 64:4.343096515720594 67:1.1335594572256034 69:38.878542746320896 73:1.1796418011937082 74:68.78392006509662 77:4.671532259556707 82:9.327532539988853 87:40.46237970974462 90:14.936715763847396 91:4.9178580427348555 94:71.01584489424754 97:1.3569861791921147 99:41.54542709092312 127:44.8750692994927 131:17.09044719043011 133:45.18342590709388 134:30.586900550225344 139:6.059573189040687 140:17.404151563221422 141:23.935947752619132 149:134.10140149887656 151:62.92868396041432 153:17.936949962997172 160:48.13278487344583 164:2.0881153724775894 168:298.1365248763826 173:2.161267573658691 179:2.1850773821932705 180:2.1964169143883163 185:57.72024086879853 190:26.432035553055172 191:2.270824111676341 195:49.96692392849214 196:2.2858601342254423 204:2.3428399658716046 209:34.56721704742287 219:20.241396967128697 220:27.514128744715357 226:2.496257170009456 240:61.37154657857376 261:14.222503047356401 269:130.42526484199033 271:53.965539219451614 273:2.7396992605154398 293:29.73582334176761 310:14.999023046724114 311:8.431608041576993 331:22.746911305287103 333:15.381010564227 336:3.038822352977257 367:23.532905932252884 386:3.2787663664830267 391:141.2323570117409 397:3.338654817669805 410:3.370882348542572 411:3.3738423754006233 415:3.3977079950846516 430:3.4557506497666517 436:3.480785493749156 453:24.955565189177083 463:9.804559987616047 470:25.151576374312576 492:3.659908584072213 508:10.105963641985936 517:3.734834686982334 544:10.250684241157357 546:63.291633373697586 567:285.242928940211 574:3.9069477020975287 587:10.541123003791183 595:35.59692884713042 639:10.819442857818812 662:4.128971639306591 681:4.17499266345564 688:27.656549941223876 702:4.236621292375444 706:11.188746590328831 712:27.95571331608256 721:296.9717775178183 735:4.300411912550771 737:11.309969023682283 750:28.266781067174648 753:28.2879653928172 781:47.67758117592986 788:90.0705773170653 806:28.74661509188831 818:4.478606195198886 823:38.385604224716715 831:28.928654020813454 850:11.813840180107167 861:29.281805872685084 884:4.609754979037335 893:20.411445479741943 896:29.551276286086 918:70.70409293801683 924:4.700588534077802 928:39.51312503025513 934:29.85619182145422 938:4.7193014458547085 944:20.715943273834235 954:4.757302154171041 962:30.09290482074187 963:4.776597602484702 # replication
1:0.045396177707473076 2:30.077816695240834 4:25.897993575677607 8:48.78608343060017 11:0.08822335779835817 14:2.0438424130593384 15:5.010026411714116 18:9.680224503856415 19:0.39864213443658464 24:0.5203965812902542 25:31.810528341424806 27:6.592008960594874 30:0.5836489091238078 36:7.211171529787414 37:16.76610870528362 41:28.485457057051203 42:69.69227925590481 44:3.739369088425292 45:0.8229150493759535 46:3.7585945621025534 48:63.34344441876024 49:18.050877620690454 51:18.138490921061226 53:0.9493391315957563 54:4.112686689915966 56:37.18452730596768 60:1.0201973723776065 66:4.456791597541276 69:45.84473990977273 71:9.057912881338803 73:1.1796418011937082 75:9.15428123050072 77:39.58345494514081 83:9.332571662373796 89:1.2994961589581533 91:1.3110566414917764 99:72.11638342938345 101:1.435090676656358 105:35.60363169698708 115:16.407176172841588 120:1.6478171241772406 128:52.636798321027825 130:52.8269729344295 131:5.931974179576621 138:11.344363752029297 141:17.4092412955174 144:30.971501844544512 145:152.89628613390963 150:1.883041743686366 151:17.887871557983477 152:62.95664387635479 159:40.17614216435914 160:2.0788975499142643 163:2.0881153724775894 168:18.739599058191956 171:18.899901216655874 179:2.1850773821932705 181:2.1978405148302724 182:19.12130241899982 185:19.192268309669252 193:2.2783232373460747 196:34.063661405739694 197:34.12541087996768 198:2.2964758749901635 200:26.686901774679317 216:7.358878415754854 223:2.4721601159372253 225:2.492791704558635 227:2.496257170009456 236:13.874255538868281 238:20.758400983518815 241:52.63967666084349 251:44.54690204767844 269:14.31788417542026 270:14.330725698816728 272:45.42247453859373 285:2.820625547669091 288:2.839889954432382 290:14.785859618884412 297:8.333149146742596 298:14.863084253971682 301:2.881323880802984 312:64.80986163566246 314:30.184570393487313 320:30.41068054484268 321:8.572116041743088 325:30.51290201379629 330:3.0243056479739754 332:22.75729360800957 335:8.687538103901325 338:15.419889948915568 342:3.0657698025174627 346:31.040912863413883 386:3.2787663664830267 391:3.315591830277319 412:3.3738423754006233 418:3.4007146235310883 429:16.691401052239833 452:51.561024583065034 458:51.70842290656889 462:61.32903888282427 466:33.60421094782333 468:51.857419945573504 479:42.78902666327062 508:10.105963641985936 523:72.87762497476184 541:3.7828645825766105 552:3.8283867305102977 553:10.35300680740178 559:10.39311248045677 563:3.8672340045352365 567:26.34487486026444 579:3.923084039150704 596:3.955800408297206 599:18.302626854530025 618:18.48622850516271 646:4.088530865623905 669:66.17664363474134 687:4.184338847374965 698:4.231805679534224 704:19.17887809144767 706:19.193910451507193 716:27.976070631086476 718:27.996481087785426 740:28.16171131128866 752:4.340806434990618 763:4.366514069344495 783:4.3978475632036105 827:4.49519266554324 832:4.5007548697141875 847:38.67783259398354 876:4.592110936989373 893:70.3484462977968 903:20.486097954020664 935:4.7193014458547085 983:4.829051063053528 # element
1:9.339093495951694 2:25.396792014162678 3:30.35334857071474 4:5.928107772046942 5:130.51179140976868 7:0.035367803928080435 8:43.2935608532588 10:0.07074054225621267 13:15.928904203198513 14:0.23184652525240904 15:76.61105485680116 18:41.47881741108373 20:42.328949525067394 21:6.176942362407146 25:3.007069600584962 26:10.760047237995778 27:64.75673681957976 30:15.835845369025865 31:3.135541074685918 41:22.6971174291258 45:3.758868145187182 52:49.950649669388824 53:36.89214801753256 54:8.34094978923049 55:24.53729906642904 59:8.507809643125848 60:51.53506309423764 61:98.31111301269692 65:8.742530503153167 66:8.887109989218022 69:25.835358500400012 72:32.56604152582808 73:9.129042739751949 79:9.307912571962271 82:40.04322397340919 91:9.613875481478136 98:5.087854329873042 104:28.466186769928605 107:10.446876812792198 114:185.77895731798597 119:36.73270116671729 127:5.899196666187014 131:11.196498735741903 132:1.7677135680330862 137:95.75278991966131 139:61.678240160400954 147:38.6695279584137 158:12.116864878350665 160:6.659799201071504 162:12.312643470310034 169:12.524973852836448 171:12.534196038723085 174:18.999189458805375 176:2.1832962501267192 177:6.878446837274256 179:33.44213920938462 181:102.32013723765466 184:19.20940982244554 226:13.674310864502683 230:2.5482263187707104 250:14.050343940876353 253:71.20220976353094 265:2.6997610264558842 300:29.897877430423534 312:46.91194002930354 327:15.344045409612121 339:39.17282103607496 345:15.56258281163483 351:15.715830859175934 353:15.748628311905717 357:76.93711299342705 364:31.640070370156288 367:87.36214121353339 450:42.365781609197825 456:33.55389971888329 485:17.30904315233872 494:25.513863778193876 497:25.588097323870496 501:136.69954677583974 510:72.73373080390152 515:17.608463625382694 530:43.782711129842276 576:18.207689493865193 587:18.24569864944925 625:10.787273145593185 657:4.130412628453077 662:18.862086500806775 671:18.93320882383446 693:46.61503615910768 699:19.196707540093396 718:46.97961566676674 734:28.143414762169115 735:78.227786429807 745:11.383309908210217 783:37.96330989519404 784:11.531819447570909 799:19.79554299362903 834:38.49878415561472 835:48.45659580307578 841:11.765961139032127 855:20.20810515807729 872:20.297848528035235 873:11.918400063111653 998:21.11151923584611 1001:21.1323384596246# abscess
1:90.86331178895975 2:45.7378060582899 3:5.759565137880999 7:6.345162873429498 10:10.489080579013233 13:7.771726312667685 14:12.615878270293386 15:17.330337767304844 17:66.99031651345737 24:43.93878138386689 25:6.52823073219281 26:0.5471870338798416 27:20.81510798930976 29:94.49142127337771 33:6.827745272439172 37:0.7192292580287227 40:12.06082498188629 45:3.758868145187182 46:3.7769870451061553 49:12.803734158986163 52:12.891293333407052 54:24.493847664837492 55:8.361496029989967 66:19.610387882797855 70:19.872780928731764 72:84.61324845815776 73:4.629126221109244 76:127.4952974611603 79:9.307912571962271 93:4.957665479753682 95:463.63085193903623 98:5.087854329873042 99:9.922572908880293 103:1.4847818263967685 106:66.12936813041084 107:1.5518128372862738 108:10.446876812792198 110:10.512762791348688 111:22.43723780029216 115:36.45160368959881 124:1.710536780571067 125:139.95094689609934 131:11.196498735741903 134:53.26749663923311 136:17.33065434750457 148:70.81215122817767 154:18.00712296380376 155:18.018117378281637 160:2.0882788895335374 163:2.0975057412248534 167:18.770345647719502 177:6.878446837274256 186:12.765162681334031 190:19.432387260410223 196:7.108624336534271 209:34.63303353219397 216:27.336612420511624 223:2.4818807093387516 254:36.529098311279746 258:71.33012064429987 281:2.8010449354427243 306:22.269118231970584 309:2.92030100571892 318:15.237865699694778 348:57.494594856966756 363:3.2042017775308684 366:40.20101880085691 376:9.11835195326538 386:3.2889656232782625 403:9.36590514488122 405:3.366392418662339 423:32.78126049443485 447:17.014174087587836 449:24.985584533011934 474:42.7904979857433 491:103.1168048395829 496:25.57319365368769 500:52.758539511773286 509:62.7199362664511 520:43.642377095040196 525:294.5736279621425 541:3.793265144306377 545:53.49359387799648 556:10.374537894612414 565:10.43892333861836 579:3.9335310587417625 600:3.9703909698000914 605:3.9870198143796327 610:18.41335233449557 614:26.883841694877866 626:10.787273145593185 634:27.15278359288086 643:18.70861831972889 646:4.0990282161286595 668:4.153168350788801 674:11.025982167498423 679:11.054514183436167 684:36.824984026884756 710:27.999778841284492 720:4.281239940165614 739:4.31596933729298 755:4.356486174725788 781:68.36875127037844 782:19.696802682369707 789:28.590854507437893 800:11.586285247458889 801:4.445682360949321 808:28.7907283684771 816:11.686316205479448 821:48.317583419200055 824:91.0942232691045 840:38.58606199194731 842:38.58606199194731 853:162.73389827537721 861:29.325948833701162 877:70.09033761965986 895:39.25089664897231 904:4.674359888508892 938:4.729953667936733 953:20.8077865422328 996:4.866520840311658 999:72.24563133448537 # literature
2:186.4586287307754 3:40.578453165818686 4:25.98996230054076 5:31.183578044624625 6:0.024355097848589517 7:6.345162873429498 8:6.5259237457576385 9:3.596279452010328 10:74.83335501379689 11:1.5070987750319778 12:0.11587533055938566 13:92.84094694935148 14:173.66827462779182 15:22.223528685875838 16:5.288729201709533 17:0.37342883301189805 19:5.8688356417383245 20:19.507398795153094 21:25.2037658266471 24:0.5265907236368568 26:0.5471870338798416 28:3.102796791456076 30:6.73386570140933 35:7.060460338232726 37:60.83275743218459 38:11.80855246050795 39:16.867142012213883 42:3.7129771055468757 43:0.8199412917569009 45:41.96451428499833 49:8.021678540878561 50:0.906334794405435 52:103.242283967248 53:18.5011415761863 58:8.436192348044361 61:31.376405521407097 62:1.0572002555477091 66:1.123173198374709 67:1.141581783453328 71:68.68036664302578 73:4.629126221109244 74:14.34042555796379 76:9.199336673271064 77:4.690811408684421 79:1.2359969106925388 83:4.777733795941387 88:4.9037406752364685 91:1.319420567995577 92:4.9390223974107 94:55.600610063226895 98:1.3845090496324324 100:34.788946113904764 111:5.520345160406156 115:1.6217043554759683 118:22.905391858696195 120:1.6567019433058008 122:1.6634312544731256 124:85.35838275176908 126:1.7408601640083508 127:1.7429066622612637 131:23.587409880426282 134:17.2608625431134 138:1.8187503681189163 141:133.0707727532996 145:6.180099214934326 152:1.9410956922932632 160:32.71190514341691 168:25.667789368940976 173:369.5622410942714 178:12.641390478988834 192:12.936337865959754 196:12.981234077126452 197:7.128239183668262 198:2.3060558576683605 203:13.123310667196472 217:2.428133492314493 219:20.28462250158965 223:20.37466485190768 225:27.78724734445937 229:13.789107006650092 238:13.91225685410673 242:7.73510841079148 244:7.739004989900546 247:36.27898131357751 252:14.136106508907073 261:36.733159994068984 265:28.875677923253985 273:21.548346384552914 276:2.7761492906899106 281:8.186982820508762 287:2.8498582513356276 291:102.58420822365784 295:2.8671862317898666 296:2.875919757030842 304:30.006342114830915 309:2.92030100571892 314:103.89588743978405 316:84.3327715488389 333:39.09372051965072 336:3.0489029009763025 345:3.090756579333121 347:8.865011213617915 349:3.1285770084994886 350:31.218744397437106 352:182.15378431231937 368:31.712109645472495 382:9.164245222845464 384:3.275004791438096 385:3.275004791438096 387:3.2889656232782625 389:23.953578735616126 390:24.026366648488295 395:24.099849011220083 398:78.87988854624406 405:3.366392418662339 415:3.4079601566383952 423:3.423052541809233 429:3.4567280347822953 436:9.631162676764903 462:3.581689284420072 466:33.65935658085012 471:33.748117933966554 474:9.89560421197259 510:10.13493441829764 512:34.43134491446183 513:3.7379412047179703 528:3.7709275294400535 535:25.97030844710722 539:53.38218878678309 578:26.57290523528947 609:18.40028210956145 623:10.787273145593185 639:76.0060295945772 660:36.536146991572345 669:46.17458509398746 675:4.171581130520781 677:4.176213710303614 687:4.1948632987896115 717:11.250385717942883 720:11.260448148233314 739:47.1975988759013 748:37.63954856700527 750:19.504200968395796 756:37.71949454592126 764:11.456844810302199 775:37.90860369178596 817:4.4892055009054515 818:4.4892055009054515 842:38.58606199194731 844:4.545097666940532 878:4.614482608057027 888:4.632243438336568 921:12.127312025028807 923:4.705039624603868 929:29.84871352374828 934:4.729953667936733 # allergen
3:0.9907918084633174 4:5.928107772046942 5:0.02043526827078278 8:10.016229991359902 9:43.5160959491573 10:6.88672118893794 13:183.32308107126346 15:134.98044421616805 18:0.38953699353088306 20:24.798728088120274 25:0.5441163726110815 26:0.5471870338798416 28:102.0419850354909 30:11.026253916077309 33:45.34929218039787 34:0.6189276946005748 35:7.060460338232726 38:40.501968572175294 39:7.317283737827391 41:28.56014704164699 43:62.665465564696404 44:17.61716841847265 53:4.074040435997694 54:13.24203533211594 58:44.20350318030673 59:31.088812706080788 60:58.793632302887815 61:19.152923857330183 62:4.317772997953552 63:1.0680965145009855 64:38.197794310251645 66:1.123173198374709 69:92.09220099848275 71:1.1768254364928161 75:1.202727881539417 78:4.692369790985264 82:85.88533942616814 85:1.281500804625998 88:1.3049624289097912 91:1.319420567995577 97:15.2098303245612 98:1.3845090496324324 100:5.190561348298312 104:5.334846616292681 105:1.5316675475893327 107:35.85347554072732 109:5.479967622669442 110:5.512228984644712 114:29.414171892964436 118:1.6519166264790353 123:22.991550593858946 126:5.894635235251353 129:30.302127992310837 130:1.7625072285877912 137:38.03676064010664 142:1.838397698615671 148:11.611553196327081 155:55.01667899655858 158:18.378887105951662 161:32.73914425203717 164:2.0975057412248534 181:6.918333959403634 190:7.053641619150027 192:7.0794076480802675 202:2.329079000978328 223:20.37466485190768 224:35.46694356297182 228:2.521698466626579 240:2.584311302172408 247:7.7940093642812815 282:8.191403154408748 285:2.8305822324419316 289:64.14558492966178 296:22.096627374616343 301:8.377454426047636 311:15.0385673804017 315:2.9589923095909705 324:75.14304698489637 337:39.14111637096379 350:23.19532931553873 361:40.06314685168742 363:23.507921096237858 364:3.209544387691133 372:23.622718189840683 378:3.2556500540565922 390:152.43321684502504 411:16.494431463887274 421:41.54040882364831 433:70.33209726970146 445:16.973259844933644 458:3.5750579475300204 466:42.59747207846009 467:9.83289849241962 477:3.625417438218633 487:25.411116675109636 514:3.7379412047179703 527:73.04929203607574 547:173.36314090838653 556:3.850371980293312 577:3.929481996753947 582:3.9335310587417625 584:18.23300116152031 595:10.613343741743789 609:96.46507127376688 630:27.116384110521963 642:65.66038471912987 656:10.950925405468348 671:4.162351346410908 690:46.52562222217902 697:66.93651517928552 701:27.898773467469574 711:4.271437551925545 716:4.276332154748311 734:4.305979009304059 735:4.310967338017936 755:57.562472852385575 769:19.631892477209515 779:11.51024799329067 793:4.418994803379069 802:4.445682360949321 824:11.708903858868016 835:4.516939684606429 837:11.743036423337074 859:20.243837376169882 864:11.90645707364786 872:29.374262841926015 884:4.62038396932297 892:29.570548972780287 894:20.44436533310319 909:4.680455393793226 965:298.16905734226526 974:4.8002396374514635 975:50.30674886122002 # swelling
1:2.260148481805707 3:12.667553651134876 7:48.23427321429 8:134.3525322236151 10:3.801310396066234 12:1.6176538702934864 13:72.60024642690423 14:38.20027606944711 16:2.2614820311960795 20:24.798728088120274 26:10.760047237995778 28:736.3379218281374 33:38.945435285404066 35:21.764181974245336 36:11.727310262979522 39:16.867142012213883 40:7.481975804159694 43:133.82642845956906 45:12.42446410988486 52:87.22984581932441 53:50.54377082344507 56:147.8613612425016 59:89.54127065442225 60:105.974751120031 62:8.636818160434311 66:1.123173198374709 70:9.038408532912317 74:14.34042555796379 75:343.38651520533756 78:499.2100554213836 85:62.537993279244006 88:103.72347339135592 97:48.50627852718467 107:58.36129908480641 108:10.446876812792198 109:286.20504449229696 125:60.4182652533991 132:1.7677135680330862 138:17.37587529416218 146:1.8853728061676611 151:54.81477051237252 154:1.955382266180816 159:25.40998272028253 160:2.0882788895335374 161:2.092226035047107 168:12.415511827185071 180:6.915249318553228 183:66.3040082360799 184:12.731562074034706 190:75.72291082753293 205:13.169770617862344 210:19.97054888493905 215:68.43310274157058 220:116.18362599103216 224:188.97571658030262 237:13.91225685410673 238:70.39057375039292 254:36.529098311279746 255:28.631035441179513 288:73.40386002765845 300:38.06812719664374 316:8.539327208500143 325:3.0104496407578263 331:22.79050582478078 335:47.82404453764698 352:23.228218698126273 364:15.940982323753456 366:40.20101880085691 421:41.54040882364831 459:25.082803733652018 460:25.082803733652018 483:3.6390950420214683 489:17.35243045530481 495:10.038823824193729 500:3.705559874651607 515:52.99922154131751 537:3.7857879239109615 549:44.116816540019315 584:95.83807823428427 595:18.322474341711896 599:3.9703909698000914 609:85.71903851440796 611:45.20659765778098 627:4.055119377202559 660:10.960226985296972 666:4.153168350788801 704:19.211702440732914 724:19.317762913238305 762:19.58367972591951 780:4.403166609687472 848:91.68544603627387 856:20.225943967050593 860:91.98779720753824 889:115.55220266794403 922:29.7973999251917 # consciousness
1:9.39926458798655 4:17.07594592994988 5:9.427744963587664 7:1.2161205400757755 9:10.147074467090944 10:50.436838391830115 11:7.182758619856747 12:7.465475399057746 15:12.833610836055586 16:0.2973185935692644 17:2.531729140377519 18:60.822164260833894 19:14.342030415003144 21:6.2053418769070525 22:440.385033248511 23:2.9355547546130136 26:3.0330598162979445 27:3.0811307476288734 31:32.59991100145276 32:32.780274735271895 37:22.31893343335088 38:16.88727430142838 40:12.101662553789211 45:0.837497839321121 48:23.59992853963033 49:18.155734163246635 50:12.884634111841214 51:0.9192604540145496 53:8.279629120196548 54:4.150350232913611 60:1.0358033295824038 64:52.29996985653928 69:14.155170775995517 71:4.622616760268013 73:46.52844655454325 74:4.6576577469235625 81:4.7828008768535835 82:14.675333015464867 83:1.2592598433106075 90:1.3271173308176403 92:20.926225359193346 93:9.676632524476048 102:28.376813039353724 104:15.871688612059016 106:22.270956023103665 115:16.492140943228584 121:44.23671581039984 122:1.6723864870509841 128:23.51319450958566 133:1.784135070659174 134:1.8031750635863504 147:24.344592331897907 149:24.377843169358183 150:24.377843169358183 153:55.02853849662869 155:6.394882878427389 164:48.39577249184685 167:25.706975960218827 168:2.135023537668645 174:12.6078237868914 182:19.207585252461737 191:19.52246132758269 197:19.630440828977342 207:19.879246602535822 227:2.515795864927836 238:2.588698295893748 249:28.488505990468344 263:21.314979725896116 272:8.090776263731511 273:14.499102331204877 276:2.7861338182494833 280:2.806866371977726 281:2.8110449454917332 288:29.751379645231903 293:14.878530920647874 305:22.312895372795335 310:15.063802427463628 313:2.9439317855950664 315:22.49932684768236 318:22.62955876813904 323:56.515903659422456 326:30.661597457470823 342:15.547602897817496 344:23.055446373120805 354:39.875640938900325 359:3.198487423081585 372:31.81089783753979 374:23.713068941930086 400:24.19322859601675 401:59.611747077189115 418:69.71969232130743 423:3.4333725430849715 427:24.587083269784063 428:24.61319689306643 430:60.51816475504791 455:9.799578569598662 459:9.826918103226486 463:9.847554634654816 487:17.37437377551416 499:10.089738332401948 508:3.741133820425844 509:3.7447550892183328 535:3.796247292210907 536:34.75840515823697 542:26.061636490167057 545:10.30161204449386 556:3.860853287565961 583:10.575988882549591 624:4.061331305955185 633:4.078729806643774 637:18.70041986278329 638:45.76155015554932 652:4.127459262895376 661:18.89506610946901 677:87.79157976982 696:4.238563275224369 702:37.17825520747931 732:37.459227779445605 764:28.48319075374611 766:28.504727368561458 772:28.54797911698308 793:28.657165204471664 808:28.835091360276568 812:28.90286915996689 826:4.5109123784620095 837:11.76487681270775 838:11.776323361404952 850:69.79215758704231 882:11.97631664955149 890:29.6149545552972 911:4.69115867809685 923:20.646821991522977 953:50.09131963253258 955:4.778683473785338 972:4.8109674447085 993:30.48089476617995 # thousand
1:2.286032962866312 3:3.0531393115200673 4:26.082509210917518 5:17.301725619644074 6:124.39886531666197 7:27.162907371614622 10:10.536875434344667 12:29.919735037394588 14:56.50095597988744 16:0.2973185935692644 17:9.645067988611725 18:9.758569420447072 19:24.480412319225724 20:36.33845611866545 21:0.47407006172534877 23:131.61985456692017 24:6.47725350213182 34:3.228381220004694 40:0.7726809418245486 41:7.5252303523614055 45:42.063020482212806 49:8.051600581768309 55:81.00627873742893 56:37.358620685848486 57:18.87205181420087 64:4.381203401573203 67:84.02220920637652 69:46.04272057304408 70:19.925982196509064 71:26.133055417446393 73:4.648477269199743 75:9.215328414032703 76:14.458598237818679 88:33.764376790905814 90:9.6420588824878 91:87.32604200286869 95:1.3678847600262338 101:49.498756407284034 104:10.267223966083927 106:28.866377575551237 112:10.61395682399374 114:16.492140943228584 116:10.769927837193553 122:1.6723864870509841 123:23.0455821384651 124:5.847152868310306 125:1.7285895830291462 128:17.074099215430213 130:5.963104292344008 133:104.26869568746115 143:38.431152123194806 145:17.654394500272787 148:6.240484810811137 149:11.658776908226692 154:18.050137722145813 157:90.38624842375923 159:56.407994564162856 164:32.84151737530746 168:18.82572452679042 188:49.75200514271422 197:58.73001238437947 198:2.3156972283825374 208:2.370019273287404 210:20.013968663135675 216:13.429475025174922 217:35.09202173060843 218:96.80201525163825 229:13.821342103969226 234:20.74211529091422 235:13.926754165323652 245:13.992171573982128 252:14.168416432032078 261:7.960566037491966 266:53.862683905731345 277:21.70752460072779 279:14.591579526898363 281:2.8110449454917332 282:29.496580065762867 289:22.036846296069616 308:22.312895372795335 315:47.21679684177419 330:3.044512647681218 331:15.422713895013915 333:15.44592155087026 336:30.830768351745085 338:22.91782629311963 346:15.651143762200695 357:15.85573758151924 364:3.2197676123719967 381:3.276933239217992 391:9.308948467205687 419:3.427317136446303 435:3.501420886425116 463:51.939037324467925 466:25.183006738418868 471:17.22419248951662 495:10.060421592239878 503:34.35386629758443 510:115.11670809070246 520:10.194185105698976 526:25.921007102398608 543:17.838173100931574 553:3.860853287565961 595:3.9767764836255215 596:3.9767764836255215 603:26.823042220551255 614:26.928080791879832 625:55.393160775380025 638:10.86277045076826 643:27.288797417221033 650:36.45049100234073 652:10.944893433957468 660:4.1455099968439715 777:37.99163123400561 781:19.713556565174326 786:28.635205883497278 817:38.43933811062303 823:4.5109123784620095 831:20.031255596271468 844:20.152801597053784 857:29.346294308831112 863:138.9168318603856 864:4.60757585135542 874:20.330944290285146 879:49.13349869051787 919:20.608762946024456 939:29.94478682847364 954:12.277601467908083 977:4.824039224628852 1000:12.492369341579586 # introduction
1:6.659081102961108 4:52.38473436582608 6:0.02602626309484554 8:13.979641005373816 12:11.244759358134932 14:2.075157625017805 18:0.39512556668522814 20:24.872552787438373 25:6.55697020290179 26:6.5708616359497185 28:6.713666937065203 30:21.123089643818858 32:21.265308802923624 33:11.19672893075441 34:0.6255554235211339 40:0.7726809418245486 43:12.408403334759543 45:23.29479599976391 46:3.7955029888734217 55:0.9934170805073198 56:0.9987498164153318 58:4.210314114628572 59:58.84866165445192 60:13.535626989187074 64:1.0835618568822027 66:8.91756428604982 69:19.820065391620727 81:20.4490736634964 83:40.145319606004314 84:1.2863386127975975 87:1.3069034818759193 88:9.591948324758064 89:20.848713315595027 98:80.20705498327534 100:28.061988547703823 105:1.5404370989741536 109:1.5650412241816658 114:1.6306028504104468 115:1.6306028504104468 130:5.963104292344008 139:1.833337184228074 161:2.1016726317052874 162:6.694764166296888 172:33.325935405721125 180:75.03659502820553 181:6.93906214640956 182:2.219745507667206 184:26.260214299597507 187:75.45648081557628 188:12.845522946208852 205:2.3621387171465273 209:2.379530169791575 225:2.512325238916493 231:7.675256495924104 236:2.5868792432178767 251:7.850886228921176 257:2.667055251089526 272:2.7555257412412604 273:37.23221788614611 282:8.212577695952398 306:8.450281769903128 308:22.312895372795335 309:199.80352693232373 311:22.361516560170386 339:8.745380300088362 341:3.083550232772068 354:31.39849542301395 356:31.48239051998601 359:194.8482397327388 364:3.2197676123719967 368:3.2332048536393114 375:3.2521976770334855 388:3.310483031261069 401:9.381280744218865 411:16.52714394578902 413:50.50197658493127 424:41.665695522510106 433:33.16509572296132 437:9.67237833352236 439:3.523645244150325 458:9.826918103226486 466:9.85445883721735 475:3.6324146635432997 493:3.6806833439641764 495:3.6982485979979627 501:3.715990852927869 505:3.730314363798101 506:3.741133820425844 520:34.5829749669433 523:63.027279337266 533:63.18438157667943 541:3.803727093567072 556:44.32994206700841 565:3.8920876634363157 573:64.36422024298413 578:10.559286060510665 588:26.6851582481096 601:10.643546595239268 613:4.014334604343743 618:4.039816865825446 619:4.048391813959534 646:36.403840743723876 651:10.935680624148736 656:18.86685672360579 667:4.163742575823556 671:4.172928152555385 676:36.78340875567217 690:27.78412999787883 697:4.2433434958170135 706:11.23217484693168 732:47.17080021699265 763:4.3877198635145325 764:4.3877198635145325 770:28.52632338095243 771:4.403327349967302 774:37.96431489369572 783:68.50309979892285 790:4.424346172257752 802:11.61909547904833 807:28.835091360276568 810:11.674512044130267 811:4.488885881577369 820:38.46800804343021 827:11.742085516395722 871:4.613422561133023 881:29.467273969058983 892:29.6149545552972 899:39.36939523941121 909:4.69115867809685 911:4.69115867809685 940:39.72172325783058 955:4.778683473785338 966:12.316971736678042 987:4.863813105616871 # front
5:26.475268696567763 6:21.989952742210864 7:13.744037505794982 9:3.6459418998266657 11:45.70775673495982 12:30.014891067980887 13:47.85094019761711 14:76.38286515843086 15:5.091265112902745 16:5.343723840372113 17:5.770817590589012 18:5.851967233015335 20:36.436054343248735 22:43.83498760626763 24:20.567818805800886 32:3.208855601602869 33:169.48613477749163 35:7.119060095147241 42:117.31571440981449 43:7.764054207011925 44:85.68990487195207 45:3.795983644303103 49:8.08171094720634 50:18.259133763604098 52:36.596443820299015 54:0.9958958317090598 59:8.568463194951688 63:8.739247835679182 70:26.093303592399714 75:46.806435968110456 78:20.309324787127274 82:9.419655459834553 83:26.77452849401782 84:1.294751228251777 87:70.87811226438755 88:27.18908717264562 96:27.62550999391756 98:9.911953140658616 100:49.434956927108324 101:5.26344490906773 106:28.932040374527343 110:43.46346188219832 117:23.013733726418593 118:10.861174008275514 121:5.751089724301332 124:5.867468083784564 126:45.1212292760318 129:1.7631403456557064 130:1.7807350978088894 150:11.690610853697754 159:6.684008481249764 161:12.367690049774433 180:6.956827957314693 184:33.7500097186025 200:85.64657619961416 209:13.291489102748825 217:68.9188924623459 225:27.89730462203923 239:20.905087901243295 250:44.693107405886245 251:28.616078751320785 256:36.6749442398181 257:7.92448084678488 265:14.370206393543782 271:37.19268635884501 280:14.684440602960432 282:2.823201653980201 297:38.15837915769018 307:30.165542935811246 325:15.371143917415832 334:8.746386207693774 346:86.27066150822941 347:67.02282761092607 360:97.38999595907454 364:58.39876039468988 366:3.2354176065647433 383:3.2927941864704398 398:16.45782089419286 406:9.421181189115986 427:647.7258818036477 431:41.969742289659706 438:190.74683314548722 439:16.96807668081135 440:16.96807668081135 455:42.562656593667434 458:33.70015152493722 488:10.009825141152852 493:230.31819230885816 501:17.572785019102437 570:18.19841803644087 571:44.796170153323054 574:10.556170524256482 581:64.59151103361914 584:44.94929476457543 586:44.97501006788736 588:45.00078159472442 590:85.55076506849676 595:35.76370593335228 694:11.194854359758917 698:46.86990000132294 722:19.383990473058173 731:67.6915049368835 751:19.586271349395915 762:37.88488244304999 763:4.398415529182587 765:11.511207143435467 786:19.779435850427227 814:48.383388673621916 884:4.641826799538099 888:20.455383364422666 889:70.46918872303186 941:12.247738830109595 953:20.874236088407702 # constipation
2:3.0370218641572917 6:42.156273990473665 7:42.91649542591958 9:3.6459418998266657 11:1.535668032319729 13:7.846947370216319 15:8.728882281447317 16:0.30237457301878384 17:2.5485256829891365 18:5.851967233015335 20:48.87064661008637 22:15.277785905346873 24:20.567818805800886 26:0.5599353020686303 35:3.369763432546966 43:7.764054207011925 54:30.826135927801243 55:1.0012123008307865 57:4.226755968399188 64:45.27474526085138 73:1.2041759104679097 81:77.99093797603224 89:27.21105394578199 91:20.975462635663703 92:63.3373324403282 93:15.11024953977591 95:27.60270596750528 98:1.401646070621651 103:1.5022411713820953 122:84.90432857748876 129:1.7631403456557064 133:1.7932955172431067 134:11.354100270244627 135:1.8187734030390839 152:1.959738832676085 153:11.885345050714571 155:1.9764568606638537 174:19.085907460258166 177:12.691371471679632 184:12.795702017965906 192:34.17002584225849 194:7.134085691089724 216:13.461808144928849 221:2.487872738905735 240:13.994795284720357 248:2.6392014197173426 257:2.677024443135068 263:53.81388009948229 268:2.729552599102307 269:54.057621325870116 288:22.07149438538348 305:38.39085478615294 309:15.08200080556749 317:15.250723671706865 319:15.303091893689528 338:105.71519591384335 354:3.174727041946066 394:3.355048594799325 401:32.55901539490908 412:3.4047527401265465 419:69.88018684427846 424:24.566468126202768 454:61.42942973497748 460:17.16265925139741 468:71.59909225814332 488:92.74594822686116 498:10.10411416408059 509:25.842508582349996 536:26.05889721415436 543:73.57444251378008 563:10.474266906020233 574:44.82155315807855 581:64.59151103361914 583:140.77963534555445 601:3.991493088247805 607:26.919872263361412 624:18.652100352316076 639:18.7335697310163 644:4.111334898466933 671:11.060143720565243 686:27.769893749549414 720:4.30252015432594 723:19.383990473058173 730:19.430051109351307 732:170.67559970953002 747:4.367586225345283 792:38.130072397204145 793:4.440344709668333 801:58.373842500162056 807:4.483253596982405 825:4.52163772765894 840:11.80977192583888 846:38.81546174341572 869:4.6241711418365705 900:12.09615077366389 923:12.17120024918211 948:4.776705780617062 953:20.874236088407702 980:12.418967851674083 # germany
3:30.561953552898995 5:31.39307197368516 6:17.5418162763045 10:62.60364273596911 11:125.01532283613692 12:15.498786163116566 13:30.876474632436192 14:12.71543279001108 15:33.061993913311625 16:39.75228424362801 17:5.770817590589012 18:29.888320569674104 20:6.076759685905886 22:25.829582032161056 24:20.567818805800886 25:20.740847151237208 26:20.770974262140015 27:32.340645540906856 31:32.68650476554801 32:135.38483132267714 33:3.2261428099085654 35:60.08325495986725 38:0.7356196139826777 39:22.442797904226957 40:184.86768672116628 47:3.8473657329086794 48:3.8856596169474296 50:24.00706534370057 52:36.596443820299015 55:13.353350026790487 56:4.195312500210242 57:8.492573004154945 62:52.1595051847049 73:191.71702654058322 74:220.84491141677108 75:14.480787860404469 81:40.16969930122857 85:9.537030351109223 93:21.03056666882281 96:27.62550999391756 100:21.659847670162716 103:116.67626984158794 104:28.596992547204493 126:17.097906387066867 133:11.288554939643825 136:171.79918265183167 137:45.78475944449869 150:6.271094764915126 158:18.46533940028651 187:19.38071736510163 191:205.31567063509272 194:163.46443886501464 208:34.7016187883796 215:275.58768915820804 228:20.637608600241233 244:138.9658291896952 289:37.97285732390434 300:14.974624551293239 305:22.35692504183772 326:179.94644294351892 339:39.30649795531557 353:8.961479049436903 364:23.618860194400554 376:40.5271543919461 387:16.258706241252586 419:24.50210243154495 424:50.87464058897123 430:80.33833167094296 439:42.252238584890854 463:9.869238534786462 471:33.859367404041855 523:10.231093969707933 524:10.231093969707933 529:115.77644820258776 584:10.597796668419234 591:18.349995728114365 601:26.83282301963434 664:46.280328797832915 683:19.085897183296737 756:112.39885538290167 776:4.419260343670253 786:11.575576028887282 794:28.723792742354057 839:91.55635328125226 854:11.90288387419829 882:11.998305115721775 971:40.07577815672871 1000:21.198829306753844 # hospitalization
1:2.3121699609367616 2:0.010203177266297433 6:13.392273728876786 7:98.53493298628074 8:1.2972485211755986 10:10.584987749621243 12:141.9810904430699 14:2.0910018019698304 15:63.583130719589334 16:99.98060641939377 17:2.5485256829891365 18:0.4007762104880031 20:6.076759685905886 23:78.048126608255 24:0.5391638507791615 26:3.050700996491305 27:6.678484459671521 31:168.59813915412929 34:0.6322452237541265 36:16.8358910136002 39:22.442797904226957 41:92.05191391303755 42:23.20198674473307 44:7.803748727277883 51:79.68600147328938 53:13.19964897102279 55:44.16074948643186 57:1.0195077184320513 60:19.08691342547153 62:4.356045702139597 63:90.8118417846316 65:38.47431966327284 70:1.179791827236333 72:1.197705648858321 73:1.2041759104679097 76:39.770625755631706 79:1.2526027988519841 87:9.599369127561465 95:1.3764417622671992 97:21.263838003109907 102:1.4888900119211277 106:108.86385172695667 111:16.307767801550455 116:1.6527301242906494 118:29.76438958024629 119:5.742472212610204 120:1.674656427828377 130:23.67145337665991 144:1.8667630575558933 145:1.8880180148450172 150:31.478058592223615 156:81.13793879229269 171:65.86322018345562 172:6.8744978253820594 173:2.189832483993681 186:7.009688479244865 195:2.3072015959071424 196:2.314757841958089 200:2.3345832337513817 207:34.7016187883796 220:87.6691395733812 226:20.568364010770182 227:2.525657979131787 235:2.593158575898233 237:28.320038291094168 238:28.320038291094168 248:2.6392014197173426 251:2.652337253603716 256:36.6749442398181 268:2.729552599102307 279:2.798243042953104 285:21.98790874971807 286:64.15712646193936 287:22.07149438538348 293:22.14657051291961 300:22.231924586787894 305:38.39085478615294 306:30.165542935811246 338:3.076566617615915 343:48.22338827472242 360:40.19696312366513 372:3.2516142409884203 381:16.187990766773403 395:16.430256303477478 406:320.6570868687861 410:16.550675725710647 420:9.520384964326139 428:3.4743672352586072 449:42.49991273387479 456:239.90176211551943 457:42.64684013064674 480:25.41259688441195 493:10.045810630807507 498:17.55045492085978 511:43.660965524247395 517:17.697172097088732 522:667.0369292861874 549:35.03305218612189 551:44.29966722375885 565:3.9026413681575662 566:3.906585722836385 570:18.19841803644087 580:3.9546099478998387 586:35.634512176635994 637:45.828986669556855 639:18.7335697310163 648:10.939179766282578 675:109.98387844486807 678:4.202084169666162 682:110.22059752000649 685:4.216097052778053 690:11.155877798301665 694:11.194854359758917 731:28.211631631756624 738:4.337267619577891 740:47.363694143539156 748:247.1128470119785 767:4.403604559735419 777:47.87900884720564 778:4.4245087720390215 794:48.01142251209062 798:4.456318389278221 799:11.630054734777705 811:161.58015613409225 813:11.707648227698899 823:29.038785481035706 860:49.01845119848608 868:4.6241711418365705 873:11.962244406066793 875:4.6241711418365705 925:39.64824177337292 940:4.757726591652912 942:39.81049253963579 # abuse
1:35.51477276809499 5:3.2703468274232796 7:6.4168048096364725 10:3.851762064017013 11:0.09737095658056334 15:151.2322483382889 17:209.10841197040196 21:0.48012239696928954 23:63.87837345029699 24:26.05096560204069 26:0.5599353020686303 28:3.1382144601888444 42:17.596200959373867 43:23.270636214547206 44:0.8444319110165128 51:4.000135097830732 54:30.826135927801243 72:26.233249898986198 76:221.4346220676619 86:78.71424441696692 95:546.7033804470822 99:9.984721730415757 102:107.52438360117714 106:10.459796957653921 111:36.19881938274894 112:10.645409056085327 116:16.59742012117555 125:60.64273651041322 145:17.6975663482457 156:6.490069691875527 169:41.03629705994274 186:12.829320684294345 208:19.922894399289348 220:2.4827907413608497 223:2.501506743337311 249:2.6392014197173426 256:193.52455398640646 300:22.231924586787894 330:3.0547089149445728 344:310.99981349388224 360:40.19696312366513 362:31.708003742011247 372:23.710855312584112 376:3.265230438897494 382:49.6302565337275 406:9.421181189115986 422:69.93879078792257 423:50.80625372310127 442:9.733738986074574 449:568.9246600426145 483:17.364067051742666 509:53.12959322449647 511:93.7046340683361 520:3.773483427049611 525:73.18253497153704 574:26.610945158403997 596:3.9873572894155096 609:18.466341897604078 679:19.056911187677912 699:11.234232949376164 714:122.70864937949264 722:19.383990473058173 787:28.679809788828013 797:11.61909691911338 810:58.57212751658143 813:125.55580460897575 838:150.12253015303543 847:59.184618752587525 869:92.39923077402348 # journal
9:0.057200009709640634 17:142.31313762409602 20:19.695543756020978 21:49.64653240476345 22:50.4160236929411 48:56.629291060493976 49:50.053094580688516 50:145.9486224885513 65:8.83421302741202 74:145.64669612728775 80:263.2808317488336 83:9.455790616010525 85:62.90917684502752 99:64.65657506221072 100:64.99957135450424 103:65.77204141121679 107:58.698305327483105 109:58.753195963991125 110:10.607036512703466 134:69.95345439593572 136:70.15161571173488 140:70.48122108874969 146:31.496391380151188 183:66.64331266483823 193:76.32436919245679 197:7.191055090793087 205:77.13652544026861 229:79.48731003106427 249:14.141707130700814 336:3.0795156244821826 350:86.67102656306 364:77.68093955342376 373:16.125192745515946 386:78.54204473395342 396:89.23837661255243 416:16.668656590916164 465:3.6163587796439227 481:82.30993927542214 512:3.765824612016943 529:10.275832089050951 564:44.66281425559315 605:4.018782286359506 639:10.906597449903808 647:98.1018035783675 663:217.23226260648022 832:91.5536730589925 927:243.10138741397543 958:106.01308400792873 # pilot
2:25.675107167108617 3:16.883918435818742 5:0.025242522540278863 6:3.354280828082847 7:3.5022582063878818 8:22.96888628509591 11:1.5501413293059645 13:73.13842692419936 14:2.1069722273518297 15:5.118722756463791 16:5.371505771891096 18:2.6142538433724134 19:2.658372125343182 20:36.534244095667354 26:15.650370491715412 28:26.730775319339717 29:15.937576915222152 31:0.6108394049108627 33:21.453299170606837 36:22.341954324063312 37:0.740358195538774 39:7.40608631869419 40:62.088374651368184 43:7.794134689334003 44:3.8135977229866747 45:7.83567109710997 48:23.728929665773745 49:3.9876054355650234 50:0.9291180610113365 51:30.231757374557706 52:50.28392420334105 54:1.0037409346844532 55:81.32528764344046 59:8.599074586824669 61:52.22472627225656 66:1.147495244982692 72:145.35374087024294 76:1.2314996631918693 78:9.32120240210483 79:1.260999548621838 81:33.375956769456934 84:47.793641446830385 88:71.115343716625 89:40.91124254857741 91:55.757129874499036 95:15.3074168164751 97:9.874239420829122 99:10.01608075718248 104:10.330030057225963 107:58.698305327483105 108:22.464954775343795 109:100.57285441973983 116:22.965974777125886 119:1.6818034869597727 129:113.15043315942775 137:53.743203883075076 142:6.17268230599915 147:6.279152915958825 159:18.708154046386195 170:2.186982062906993 177:111.97675436479754 190:163.28488037126897 224:137.31739721435954 227:13.771505858639168 232:13.927153514654469 238:14.009610527348073 248:7.865476483398248 258:28.839041699747526 266:2.7317225926085835 267:21.497135883116922 268:2.7396193960959283 289:14.895123125148338 292:2.8931361314077177 300:15.007464205159721 327:8.717337158094598 330:3.064967952914799 334:48.04132340411879 335:15.527115883011318 353:15.847003826551633 361:58.35121700367854 364:3.2404009794208264 366:31.83567255960135 397:3.3799313162013984 402:59.81818917207562 411:24.406879295725304 427:70.2778548863657 493:17.495196691655654 496:93.3257091320844 497:17.57253740099754 499:43.52324576220414 506:10.19266913776007 515:3.769455900582576 523:3.7914014805195317 548:17.987558819214474 554:18.05972607295215 583:3.9693053238063944 589:3.981547232352702 592:3.9897551869643357 597:85.79651474506478 598:64.95965853985528 604:18.473596386538212 611:45.40884187818615 625:55.5515945616454 648:46.06405612759618 650:18.863435367882172 664:46.34817347606988 666:36.799380055021714 670:4.189667493593858 689:4.240933425610948 691:4.245666475270445 705:19.311301296553687 715:100.16660701922189 732:11.366703321392857 746:4.373247501574241 748:37.80759945781296 752:19.61968652503277 772:11.554605358767825 794:19.84569441074856 797:48.14610862872102 833:29.129718223286744 840:29.19930843169145 856:49.05021547269059 858:11.948625309188547 885:20.47051810806552 889:81.57182502763206 942:153.79535721301303 961:20.967257908893668 965:50.347242593300074 987:21.170110387278868 # confusion
1:0.3228597876687558 4:174.73554562729095 5:0.025242522540278863 6:1.1628523516262248 11:4.057916282039807 14:44.423430284606624 15:5.118722756463791 16:0.30749332019260744 18:5.880343830253284 19:2.658372125343182 20:6.105377031491834 24:44.26815653915718 25:3.0599559139173986 26:6.628933433688851 27:3.116683598601076 33:6.9153383030734945 35:0.6857806535389206 36:11.850023020835355 37:11.917770886642538 39:34.46588757898451 43:7.794134689334003 44:0.851877551287008 45:0.8523289275409849 46:7.864782696787348 53:43.898730253729916 61:19.312776048884107 64:8.798660094928808 66:1.147495244982692 67:4.577860485121266 69:9.069414777277197 70:39.40346334563481 71:32.754575292465425 87:20.897760765276093 89:40.91124254857741 90:15.105757577083029 104:65.87642786792767 105:5.484483537483788 117:29.830601074657704 124:5.887909550911164 130:30.625385369971525 135:70.03815506891935 138:6.129100286745979 139:1.8518394923934671 140:11.52338378583937 141:1.86280203869516 148:11.707041684962558 153:24.819819898438283 158:12.212833151225437 168:2.154168140139671 185:7.021297448636927 188:2.273823372904609 204:13.266605696650501 209:34.83277335322506 214:7.4007032359146585 231:7.717643506707676 233:13.927153514654469 236:2.6067694489772717 240:52.9983738430159 246:14.075266974665116 254:2.6832307664673194 257:21.27651197188035 264:2.72582539369074 268:21.505750903884874 269:2.74358241089466 271:14.512236708169638 273:45.76645917543156 296:2.9062421757177486 300:64.79663364290623 317:3.003356847121836 318:8.647633956379915 332:15.496098369104045 333:3.074652298338956 337:8.778158505365552 341:3.1040468272609893 342:15.613300772490605 355:40.077452817074594 368:3.253851124002749 374:9.177266988102756 375:49.52284649572909 388:24.050125311003466 408:3.409255530555108 433:9.683026525162969 437:42.23845277206341 447:25.10479681876552 450:17.12336201331683 452:9.829454192491976 462:52.07233830503157 467:25.27195889326351 469:92.22960178914104 482:17.397261548214857 485:43.14473402597963 487:17.44058263712445 518:3.780394691004843 519:17.753315003022117 527:73.35596430294001 541:73.60536306801987 542:44.126786063591176 544:17.904487781800306 553:18.05972607295215 595:10.678795606606117 604:18.473596386538212 611:141.9491064106352 618:45.596216931179015 633:18.73962368827362 640:4.10878391499759 649:36.562714539603625 653:46.20526029527718 664:46.34817347606988 669:4.18507794461051 671:11.082144866541654 691:27.893183091511425 694:19.236691029742182 730:47.3061846543792 733:4.338012497714427 765:19.715476735138115 808:28.924577792598157 865:20.379639844354383 899:70.8619631212306 907:49.64295282149012 909:4.712752167041998 921:4.737351884846998 966:12.361144616024998 972:4.832609977548368 985:4.8787856116322486 988:50.757371420268015 991:106.92564791643673 997:12.522794950495458 # epithelium
1:0.3228597876687558 2:0.011328609536293301 4:17.21601620598364 5:3.294674959138625 6:6.237005756767334 7:1.242814884520501 10:3.8772725086990087 11:15.104172223831103 12:15.559445015582083 13:7.884939547495523 14:5.026524198005758 16:5.371505771891096 17:5.799104075954062 18:5.880343830253284 23:0.5309187733851142 24:26.12612082366735 25:15.625639564796922 26:20.834589085048755 27:0.5840876368035098 28:6.77199888494433 36:16.88854401373925 40:7.571157144841303 41:17.338650444794215 42:0.8340106560609319 46:7.864782696787348 47:7.918007758927938 56:13.423633675390597 63:19.407847708559064 66:25.84047688247182 69:19.927356898572988 70:9.130589872461343 71:4.6616509698201405 74:14.46686886593246 75:1.2275371616636137 77:39.93564235458392 79:4.801377253996221 85:9.568175370723141 87:48.033101039028594 89:1.3332404335154602 98:64.3731367416519 101:28.301385701941395 112:22.698309698755896 114:1.6485867554053828 119:1.6818034869597727 120:10.909621868375535 121:52.096784865941686 132:11.295159628564635 135:38.18912851024442 140:11.52338378583937 142:172.8442702350034 145:11.645118073886229 147:1.9143877698898502 150:1.9201127363273474 156:32.2414041101677 158:12.212833151225437 162:2.1233979217321277 169:406.09340924949805 187:142.2965412628038 188:84.81450488475207 202:13.189331377108527 223:13.692487501002955 231:462.92264954385166 246:14.075266974665116 270:14.460532043563257 273:14.564423458886743 276:2.8062897916248923 293:14.943996549860044 296:30.004452273584118 297:8.418285583164598 301:15.021665848061506 307:15.100421558396867 317:15.28361235408553 327:15.44222350900473 330:15.480653130832474 351:3.1695602671865877 367:3.251152557887432 385:40.79019482603611 411:3.4151808115908193 412:16.59313601713101 416:16.668656590916164 429:16.822755732035493 433:16.911294318072265 450:102.18508311676217 452:17.133658646591705 453:17.133658646591705 467:17.237653321294093 470:17.279784090809965 482:17.397261548214857 485:3.673941353226254 496:43.45555791818692 500:17.60600403454633 503:17.617202923777086 521:3.7877249459426188 525:17.776316073423168 528:17.81099057969431 550:18.011514541918274 568:18.182044317983067 569:3.9330737872516943 573:3.9490862152833666 575:3.9571464839600505 591:18.38329862569396 616:18.565323854454633 621:10.835038602845108 656:18.933377887472034 662:46.29080049733705 679:19.090281192880138 701:19.296302524201444 708:4.2888269407438795 714:4.303443938175936 733:19.478889527352102 735:19.494366685355313 782:19.796521562846944 788:19.812866513530814 808:19.96206824753265 824:48.55483068130716 832:4.543543826606951 884:29.581253993318192 940:50.029050957504815 945:20.848831099260607 1000:21.232359348763143 # prostate
1:19.6611655745864 2:25.863631233946546 3:70.03122747096405 5:6.222039185213573 7:43.30912680720878 9:80.74272711728668 10:14.805812903855486 13:0.1684642063876258 14:38.744018955548135 20:19.822926226560607 28:21.272681758703772 45:0.8674139419854382 48:3.942584887536457 49:18.369286102989985 52:96.08849339058811 59:1.0632924116339844 60:8.67793435352641 64:116.58699112561443 72:4.711853587319195 73:9.283882756999772 76:262.5539978859864 78:20.472127652179566 79:4.841154240282941 84:27.18060028009971 88:21.047670146350846 89:1.350490650690978 99:1.4481673279168112 105:5.525255813742425 109:29.267036578820292 110:59.15796496997965 115:67.89811938277339 121:30.012720195405883 125:37.669255042857415 126:5.997043158666425 138:70.5327161330527 146:1.932143708367769 154:6.472800294735586 160:2.1361202912139694 161:65.40797444236236 164:18.8738735802338 180:33.85389116940452 196:42.369586571122234 201:42.62454417724611 202:2.3780103662378616 220:2.5126598054153044 221:157.83462685781112 224:35.80227953392211 240:61.98312984241587 241:36.40622052039801 250:36.65194965312983 267:2.7579637250798337 282:37.854713341433936 284:2.8664192954216343 285:8.35658464293101 291:30.02208148496462 295:2.9180140308089713 312:15.210156144021692 321:3.0450916155328023 330:3.085677191629223 334:39.446581878128875 339:39.50993099162363 340:3.1124738696154135 346:3.159792194900667 354:9.037546507703498 366:304.10072527895653 378:88.41648964903028 396:3.398039973230771 412:9.517466138017795 438:42.435897130134116 459:9.914401478546827 465:3.6375712576985118 474:34.10028074259116 475:17.41052113448712 493:3.7229834097912007 526:34.86640957456807 532:3.827536207221658 551:84.63206048017888 556:3.9034062874145143 559:3.922889327550808 562:3.930742431985766 581:3.986700869224063 597:4.019479183167808 619:4.091182269050935 620:10.870502247061639 625:4.104137247823956 654:18.98661093416147 680:157.07912509698912 685:4.248420271208903 697:219.63493321563826 715:100.42225092358818 723:4.3398405535343505 731:11.411164970899133 747:4.400029467813366 755:136.09046385231318 758:11.545974211112169 762:124.54795195490641 767:47.95296079860372 839:4.576506943220462 847:39.01522149840808 889:12.08927096084666 891:20.61180050066453 909:4.734599590248442 931:4.784149490786486 942:4.7967457844572 956:4.835053534989397 964:21.034864494654478 965:30.36181312048168 # feeling
2:3.1333408343170253 3:1.0663061956928979 4:6.142382981423808 6:42.68017335990206 7:43.441654033569705 8:23.220591642936068 9:1.377081171257191 11:1.5943331329641153 12:1.706917253671064 13:16.296399369722195 14:17.496373256818714 15:13.087156127132104 19:6.040169441868469 20:2.802502340462921 25:3.113991497034243 26:11.004204155634199 27:3.1709741757495133 28:3.2105764094730267 30:16.150216809602178 32:33.21880212327643 33:120.2385896696788 34:3.319287204373636 35:3.443418554381866 39:17.184427140443876 43:3.845725120115997 53:18.822384888415968 56:19.054042892948896 64:4.4786804234349775 69:20.090739217227743 70:4.689386854872479 74:4.756352817178453 75:40.08763915497335 76:4.791953714654566 84:9.649858080461255 87:395.77042391830076 88:5.023078458979874 98:21.601715557495638 100:5.311167728940743 102:5.408284547446034 104:5.456048665184356 105:83.38118767836887 107:43.64005379974291 123:261.1909235048056 131:6.07558096806047 142:38.74154448951997 146:17.94618044559507 148:6.3444082189462865 151:18.192444660159996 170:19.193572696727585 178:7.013803655803531 179:2.2527645744983444 181:33.93165126647411 198:42.533975185137436 202:7.3079962285220965 220:7.5963897612337865 225:108.02687015708433 230:7.778372751928274 240:7.855409473257588 254:8.002455690318769 256:8.006514856026431 261:8.067959322757448 265:8.101164194602644 269:21.65705563947856 272:29.46179245882905 282:14.836999905966339 287:8.419163479635763 295:8.45577275846144 301:2.9525871130532293 305:22.53562698318938 309:84.51213499078543 312:8.586887182864194 332:95.92299675418965 340:96.2111018482373 343:8.905527786759373 363:9.164075203787478 370:9.208984522736149 373:9.231645382640263 377:9.26589901293951 382:24.04216460878546 385:9.312069041906106 403:79.69494410051428 411:9.539581142841914 413:16.721789438901194 424:9.639701456386428 435:9.76219364889836 455:3.6250763222073092 468:62.07998513583827 475:10.033977435074146 487:10.097940928383979 492:10.133952227111834 494:25.78248611915498 523:17.87719574847828 527:10.334599232962075 530:105.47086396561433 563:10.562697570332682 578:10.669589036422044 604:36.07769509828186 618:10.875206802513137 620:65.84163187858172 647:11.018736358934822 650:11.037064051903466 662:19.06283216528271 676:11.16788607710828 678:11.186946626444222 694:11.283703158814133 716:171.03395616448117 755:90.27172029531545 757:11.557875675576835 759:38.08534421761738 764:28.70874837741551 776:11.632280789974985 836:59.21646247561774 854:29.52420979210539 975:40.40485815415549 977:4.878636403604141 # tendon
4:492.16939458420603 5:9.665642665532289 13:0.1725571769252155 15:0.2765050910740544 17:14.322269184130006 18:30.23625468075774 19:2.7104222110518803 20:14.87312524321401 23:64.4689927918483 26:0.5861908197936985 28:0.6188178736433191 30:16.150216809602178 34:7.0375664374108755 37:132.05383740378804 39:3.6034047561522944 43:0.8646412172313745 45:0.875053483537882 47:0.8957815103946183 48:3.961819244817947 54:81.70628599165478 56:1.0384252049520653 60:19.303055463367944 64:75.62735309139617 67:1.1910292694099796 71:164.32286960403835 75:54.57263319408374 77:40.20531467598711 83:1.3017063961236863 87:5.00801088914968 90:5.055129546863033 91:1.3709176629852864 94:21.281472595161564 98:5.208019780235238 100:15.780321769054792 102:10.351201236674658 104:10.42568942643642 112:84.33289782232788 126:17.272558015346664 132:17.39850550276627 133:11.41726511890707 141:11.624186663491182 149:46.9271373732573 151:1.9954016840249305 161:6.79401770989714 168:160.63420165089516 184:2.278564834203653 185:26.57088443167598 198:7.258307926899998 205:2.4114842918045993 207:2.419397097847376 218:97.55590785862613 221:7.607267589946833 224:35.870531794767366 233:128.8509279062821 235:21.042978229057148 240:21.090955738678456 257:28.97625553999251 269:21.65705563947856 280:46.37036290363914 289:30.043475657010504 300:22.410559435507167 310:8.577363719594356 311:38.736223140453845 318:22.85249681853725 327:75.98754741050226 330:95.85944697683597 333:3.105828676585877 339:76.35773573802386 346:3.1702825590554484 352:117.93371760883181 362:3.263798142079124 375:23.93665214360509 383:9.30626622483657 388:32.46260317063064 391:9.418102949554287 396:9.460170322812376 417:111.34652282207892 419:9.60812394752329 440:3.5763775941801286 442:3.5827928825498767 467:33.99694895964497 473:3.678558660888555 492:3.7337189466019742 505:10.236656824260344 509:3.7979068339336925 514:34.78841664485219 516:43.980338443577295 517:44.003481906226796 544:35.11991709145609 563:26.624861417667052 567:10.578947376611536 574:18.37027149916878 579:3.9975267401258097 592:4.0220619555592405 613:119.61833904296509 633:46.04741895580867 650:18.96464799571862 669:99.11747820209237 689:11.244705948264574 723:4.3507683781557285 729:19.56482474714814 730:37.74249626011626 749:19.705279601726854 750:4.410972779133295 754:28.60191281514055 763:90.4888161194294 771:4.457459901919805 784:19.914323061234985 803:4.510529812885355 832:4.576299714114541 841:4.59311493454462 843:4.604410663846952 847:39.07259416258432 855:29.52420979210539 860:12.015718176847264 884:59.97279289215795 893:82.05374980242436 895:4.721326635004497 907:4.739517090150574 912:71.24084008203484 934:4.795180564283833 962:4.852558031852996 988:72.68305247613765 # entry
1:0.29270410142647807 2:1.0580039371554595 4:9.561023073871443 11:11.171633313798763 14:2.1721453967118394 15:28.015951585361844 17:0.4132463741123639 18:2.6835969321904316 19:0.44525618502570913 20:19.951913069144528 21:0.5113399681834209 24:20.889420210984515 27:0.6108899242070656 28:27.036920014855365 30:11.313238811087325 34:0.6666501250372909 35:0.7141079347071578 38:0.7718278998215666 40:0.8167822467874088 43:0.8723168034036074 44:3.88986974153385 45:12.71708490183988 46:7.9872540014384095 48:3.9811857241151336 49:24.27365313261256 53:1.0119042481561247 54:1.0357634104814386 55:1.0411443153414537 56:1.046554375372362 60:107.36148410632502 64:19.67558602837128 65:4.52112171302276 66:9.10432066259515 68:1.2045321026661213 75:33.30545343951322 82:4.913497386252188 83:14.939674169801325 89:56.0644883875619 97:1.4262950936805778 98:1.445599723734008 99:28.277092684787146 100:1.4908018319987666 101:35.46165283907706 105:1.5943827642975479 108:1.6147356481444053 115:1.6853221777383864 116:1.6985791480415062 117:1.7158232947083758 118:5.839135954134816 119:1.718719438501432 121:1.7225908919031427 122:1.7274462416959715 124:1.7749850511027856 126:1.8055792435483475 130:1.827415877309533 131:6.0966129213811495 132:1.8326673529970856 151:2.0050727790635023 152:32.157858571513614 154:2.021852703625648 156:6.595206393502234 159:6.789596611439196 161:2.1596805792104243 163:2.1649964006617584 173:2.238705819853042 187:2.3074455331097665 191:34.49826565343208 200:42.6872141840749 204:68.63577637965831 223:7.65816520157422 230:2.6183717093601495 231:225.35101310131648 235:62.08187920626632 236:7.861664119611035 240:7.877210177963659 246:80.7138112459965 251:2.703055287734234 257:14.397304133117153 264:252.39121491428065 270:288.15298089452125 271:45.96203726271625 272:21.84185679170269 277:2.847369358432542 284:2.8871379828474373 288:2.9213944162332575 293:2.938794648390784 295:22.37046676586344 305:2.9876155018054247 309:47.39900633815129 314:3.0217488864809128 315:3.030971022358684 317:3.0449008924356105 320:3.0636572783161844 321:3.0660167400760256 325:15.53763894615828 330:3.106646185286401 340:15.699822396878204 341:3.145807637614193 343:8.927630397349013 347:3.1960775891292945 364:3.282435335769642 370:3.298619307630579 374:16.27655339206479 379:9.29382795401666 388:9.386916916758448 397:9.488450654664115 399:3.4280590406310343 406:3.442734220655835 410:16.718073983755666 411:3.457535177298014 420:3.490550039467776 421:3.4966209304722207 437:9.804203193525808 444:3.6096845671508526 446:52.12402007207788 453:3.629261628632506 455:3.635836246840968 462:3.6557093189269065 464:3.6590434906558813 470:3.6758099547613265 481:3.7132686390819214 487:3.7270899140145066 492:25.798661006201502 495:10.192680039984818 496:10.199995554024397 500:3.7799051024413735 502:3.783482832159373 503:10.23678780466548 508:196.7301209994962 523:44.16583088406393 528:10.364637781556088 532:3.8491478105431853 537:3.860331884995449 538:53.94100560870576 553:3.925069509677656 563:10.585131814113112 573:141.3405616147437 578:4.00436019757483 588:4.020647879017144 589:10.733974772755781 597:10.767859399608692 599:55.28043562596647 621:55.8103258706731 648:4.178727042013466 649:4.1831973130625135 651:66.56449839211507 657:11.105784346979398 662:19.096974394259092 665:46.65231386861302 677:4.251606836230921 685:4.270292560475402 687:4.270292560475402 688:11.247886646101685 693:4.2986854682434075 707:11.365501845844953 714:4.347011357575617 718:28.356178951297426 723:4.361761884287541 735:4.386613416556126 764:11.61216448782389 773:11.64414407848977 778:19.915882997866948 785:69.0996322286834 797:4.510823637441049 798:48.421751929026605 827:38.866817065768046 855:4.649780818134029 856:20.461608797940684 863:4.66717949679048 864:4.673015529454492 871:49.471442022648965 872:29.69043465431331 922:4.781327138649773 947:4.831565952559151 950:4.837942037633512 959:442.71273787319177 963:4.863666403838042 971:12.4642552414543 976:4.889749938222644 982:4.909554188759575 997:4.943034219148265 # hypothalamus
1:45.42432849133223 2:5.9493682221183155 3:13.078932039169516 5:65.72020612733073 6:6.383169810760078 8:3.7291275506477297 9:23.449228908580054 10:1.5069791276696038 13:36.874793570479405 14:5.137809030801071 18:42.25209214013093 20:2.8202755430884308 22:3.030081048115583 25:6.733437598825872 26:6.747406302015368 29:11.270906007452727 30:6.940379771181965 31:187.72274501483446 32:11.40489286912392 35:3.4621589060757363 37:318.11056570853333 39:3.6223512188689533 40:7.6927729457180805 41:12.37106522447331 47:12.830560693102923 49:8.235163415426362 50:24.33504973429543 60:4.382884553013116 64:19.67558602837128 65:14.089316956839166 66:4.613086221825598 68:4.66905338338573 73:4.767255369203308 76:4.812112796535113 79:4.881453719398085 88:9.780831623485895 89:5.050147256063073 92:5.0788931121010865 94:56.39391358842935 95:5.170247562587876 96:5.177251450950732 100:5.331722585797246 102:5.428906448975632 103:10.431020759480111 104:10.45797153237288 108:110.0846560942555 119:121.29492900094135 121:178.92863286083121 126:61.47365987570828 127:11.338717721392344 132:6.098941980948586 133:53.77668805838581 137:46.2387919617437 139:6.224769047862262 142:6.256368998798184 144:6.278421565913169 147:6.3630614327411585 148:24.68385017504587 153:12.04773141728381 159:74.19472996829761 160:6.806782808511732 174:49.642949452288015 176:41.63409012716691 186:7.115979589564937 192:7.227637285834758 197:34.66236291532301 202:7.329600847937985 219:13.75781005539645 230:7.800147654541474 237:14.1421227976043 239:14.154013163558608 240:14.159967875943074 252:14.366306591413188 255:8.028364584971683 259:14.415985517625195 261:8.089828403708443 263:29.192345336998436 266:81.97742296069212 267:37.3618960709162 279:14.78998058650976 289:30.100539249994466 292:8.468567122599877 294:8.477756665500163 295:8.477756665500163 305:15.233795659089328 319:22.897874342798193 326:15.56052565615157 332:8.840229322861935 333:8.85040446256661 349:9.027837777575026 351:9.049286111458185 353:23.585012812186193 364:9.197418610939426 376:9.270916475553497 379:9.29382795401666 396:16.606750556811207 402:9.518849033098252 412:9.561828271536184 430:70.87408281438705 436:123.46363562310187 445:81.66764822921148 451:9.911152996941185 462:9.97268156557868 463:62.08754136700729 475:10.05632134489361 476:10.05632134489361 479:17.49969438529154 487:10.120296452596675 498:53.26421264337045 553:10.52879157826924 555:18.19475184530828 577:18.442134733328214 599:10.776378022259966 603:290.60247799429357 621:10.924195314283892 639:10.995795458616131 657:11.105784346979398 670:77.4991588950485 675:27.899480513117012 687:56.935319770632894 699:28.214339986163342 712:11.395479682024282 713:47.39602062501251 752:19.755295625177094 758:11.590991914468649 769:48.12416674645658 776:137.03841351074 781:19.915882997866948 786:11.687202364362514 793:19.964933589405295 800:211.98501340187556 808:11.785886037576809 820:11.853111852637966 841:49.00511614440469 844:11.956206460870986 853:20.4259673834752 854:59.71298931523133 868:12.074090146823869 901:29.961711420205706 923:20.84955884317708 957:12.43785857724199 971:12.4642552414543 985:40.6339205574183 # chickenpox
2:21.42205709896918 3:3.198199157830576 5:59.68692257369845 6:13.690953188000112 7:27.734448045244907 8:10.354215079187698 10:10.830439711603105 11:46.371598992126 12:53.339314820079316 13:48.518415278459074 14:22.4967600686973 15:5.230501688842277 17:0.4132463741123639 18:14.521291761656204 19:0.44525618502570913 20:6.22179478085555 26:15.8618718331058 27:3.189333278621186 28:11.244837955658447 30:0.6370515539918414 31:88.44415257561843 34:0.6666501250372909 35:11.767592053220568 37:7.499063016873344 38:17.206434565008397 39:69.17124186139672 43:12.659815487570187 45:3.8910072383600576 48:23.991672095751625 54:1.0357634104814386 56:19.108821532133717 57:13.662704186825302 58:25.15335152063608 62:1.113833429604042 63:91.68413399112394 64:19.67558602837128 65:14.089316956839166 69:32.793257590164075 73:1.2463312268846147 74:20.434471570845815 75:20.50598001149616 77:9.444761675546708 79:4.881453719398085 87:1.358559400254571 89:9.791371062375372 90:1.3789898282586837 91:5.077194826822679 94:9.884532028672197 95:27.9355044458169 97:5.184270974890752 100:49.94586795513181 104:16.131607520260353 110:22.7996140637316 112:1.653677519477236 114:1.6853221777383864 115:5.770931221226229 118:23.290272502437578 122:23.359243385688753 126:23.820506836348855 127:30.754589872692804 130:1.827415877309533 131:11.421010518809634 132:6.098941980948586 134:1.8592329439103719 137:1.8754236897488719 140:6.246614179326641 148:1.9535971502142242 158:25.547095801483433 159:33.12737540097786 161:18.939059816149197 164:40.94304358734245 173:66.55072786828819 190:7.201799020743006 196:7.256935241501195 197:2.3733423584477995 208:96.36025399570522 211:27.590372124482553 231:2.6201653859888876 243:14.171896424033514 247:7.944045041100545 255:62.9045260337201 262:2.7549378824348265 276:8.28513331376062 279:516.224929003552 290:8.459400748774076 293:30.18320428948019 296:38.47019356844036 297:30.254629142691364 307:15.233795659089328 312:15.277252816435539 315:85.10974983327792 316:30.732254800388528 324:137.1607418801288 336:3.1212248241839395 340:23.207386162204592 349:3.201187957663073 352:9.049286111458185 355:40.35131011048873 364:3.282435335769642 375:3.314958305305433 394:32.702828254384634 402:16.662141441357445 415:3.481483381967682 425:33.28955426625883 441:3.593536031637198 442:9.84395221009432 457:3.649059915620741 467:3.662384005431493 471:3.6791825287709123 481:3.7132686390819214 482:3.7132686390819214 501:63.116140950409196 510:34.8267364115846 523:26.175897171425312 524:3.8343442833670482 576:4.00436019757483 587:251.08639625341976 588:4.020647879017144 593:36.02648211621174 610:45.65747855071185 616:4.087314569305607 628:55.90598489218293 635:46.14442152782904 639:4.152134520058875 654:4.201189386434154 655:4.205715415392828 675:4.246965222179554 684:4.265603122344554 687:4.270292560475402 693:11.29645396716021 694:4.303460901042664 695:4.303460901042664 716:4.351914994447446 722:57.60632842993104 724:4.361761884287541 751:38.06281738237569 764:4.452849794995151 769:68.87944242260147 773:48.15686474299153 775:38.30537735716088 781:4.478975302807675 790:4.489530308537084 794:28.950715011453465 813:11.819352000228902 841:4.604167809053015 842:20.30290507178466 863:20.497468615999544 873:4.6788699836953045 876:70.68402465318758 886:60.140901423574206 896:39.64808589460208 898:49.84306908203818 916:4.768976254510058 919:30.062726664199566 979:12.517595217108095 # delivery
4:9.609758533620859 13:12.04298215978086 14:5.166128625087048 15:5.258944808064208 25:15.89079227676274 30:153.23261883949766 33:0.6660133298599153 35:7.2995009084198195 39:17.292837558449126 41:3.7531947756236774 44:18.04540976890627 48:18.300511707394147 51:8.31685977441594 53:18.932114704594614 54:8.587380753011193 56:4.312279421462847 66:1.1893114750006908 69:54.06290195073885 71:26.59663222792231 75:20.561560144127167 83:27.173931432319154 89:15.268783329660153 94:27.805447957639988 105:5.587397685387555 106:22.65700863054903 123:465.3281914663215 131:6.1177785297289065 135:11.570567828433633 141:6.270298370616057 142:24.45224729291306 144:1.9235953389965261 158:12.376662876746929 159:6.811109153185775 180:2.284116376698303 181:26.57872826837708 197:86.33825629723975 209:13.489316751223317 213:20.375455478761303 231:21.030529971703466 232:14.093201940167932 236:21.14944638793353 241:90.14902645670723 242:7.906945566374546 248:7.973949478137037 253:8.042229062692643 265:8.14505665436768 267:29.3680700967326 269:37.47033400415381 271:2.814923565464104 272:8.242321329600133 273:37.708477794803656 282:2.8849253396244277 283:73.87904901674466 295:8.499874228179392 309:30.529579790432877 321:8.767138239170073 322:22.984080371739648 351:15.98200688829868 364:3.2931081458360603 371:9.253467915518875 372:32.20713528831389 411:24.633413290562757 418:24.747629243571147 424:24.837645894966666 433:33.56211901406643 437:42.582543745241395 442:9.866389772329901 453:17.3024037131124 455:42.97451867971514 462:3.666543427567464 468:62.266814371670314 470:17.44861948837997 477:25.65545059385045 482:17.566167920555525 485:43.489102443487845 492:34.546002157168694 494:10.193316616052424 499:34.7138094465557 503:3.794364687574173 523:84.18375026473782 527:26.252873665253286 530:3.860052894183044 541:35.19565757473276 545:10.456661644060388 553:3.9360004038474985 556:3.9360004038474985 566:3.9712591458381503 573:35.84923377686704 582:26.95082940166011 588:4.031609745090348 613:45.780409608837836 616:4.098297084499016 625:4.13692107102681 649:217.58618359681805 691:78.13653201644286 704:4.3385782135647135 716:28.381904255220892 733:4.392681164460757 770:28.843972410341195 776:19.93403624191879 807:20.132213532196744 826:115.00133428703106 837:38.9828031090149 851:4.655145718132812 864:81.76263349719447 871:39.42863943068131 880:49.614807953790425 885:49.688667146853646 888:20.659203239675634 899:49.95085877048844 927:50.21897831484894 932:4.817440518112889 950:4.849111688959855 971:12.487059317933028 972:4.88784006499506 975:21.21808514150254 992:12.621826570165204 # capsule
1:13.030807692753193 2:70.50773221611874 5:60.03057088320117 6:3.505159187621791 8:18.820931347657286 10:40.06883719811198 11:11.272820605677895 13:12.094474403203977 14:33.43250004718906 20:0.4899926587915856 23:32.25604553492072 31:16.31965441055965 40:17.638515093555124 42:3.883575235398801 52:37.224823107796595 55:150.06113161530484 57:59.55394631816144 62:14.031321304345177 67:14.470173661152051 71:4.781865478296699 79:40.711138791485446 91:41.575742793628365 96:28.094304808906884 104:36.046598996134115 106:43.777372203274204 107:1.633300434892272 111:36.75278602366358 112:335.32484831348916 126:61.707717520903245 128:17.425594713654533 132:62.032117437984446 140:46.65216670757462 153:47.74431260115272 161:130.6513925343124 202:68.60449944572106 210:266.26520155253087 220:44.01855226271629 227:159.5711516555957 237:14.209579736746367 247:14.329692018563744 253:21.52171288632416 266:14.609773295167718 269:14.648199002237785 276:14.85103657789775 288:15.089205469275653 298:8.554492548630403 348:58.32135361588087 353:16.04901672331168 384:89.16657318397424 398:9.539378885305396 436:51.88044086281138 488:115.20296052553071 521:10.37935167991467 541:26.408588033316548 545:198.81618693040016 577:55.14199338082546 608:215.2064927064734 624:18.88955181058402 626:10.98734889586652 660:145.18826426254037 663:122.08710986575691 724:57.770543949280125 789:91.22933851514017 828:59.380680237382755 868:20.602673590562507 892:29.979536967209434 905:4.772972608104029 980:21.293375224993788 # doxycycline
1:7.062664863367348 2:41.54491074695798 3:9.433646637731897 6:1.2441583210726102 7:6.675752779613366 8:3.7813593754326162 11:0.12094628170560881 14:0.27505602914247257 15:22.8941419446254 16:0.3395645073881116 17:42.170183448496935 18:55.31216900500307 20:6.281204444166765 21:15.315095826751893 23:94.19584693798956 33:16.479096045033092 38:3.6492932250766694 40:12.437700802454305 46:23.881601348905694 48:0.9349059710396402 53:1.0281951487178418 54:141.01287668656204 60:8.803964472396457 64:4.5387404175815 67:9.237766535697151 70:20.363332097961525 74:4.8171436426630985 82:20.91823083531811 83:1.3279567023963132 86:34.23190791053809 92:5.120036627385447 94:1.4116697143244352 95:28.071464684127783 96:28.094304808906884 98:5.269866408272157 101:1.5236657123802773 102:5.470552774376487 103:10.496169088636332 118:1.7346691839810158 124:6.013291491521248 125:11.323489791061226 128:17.425594713654533 129:17.425594713654533 131:114.71207832508003 133:38.454924290900045 140:1.9188254613521485 145:6.3681691937530935 148:31.91983684021719 150:18.1121657949366 160:12.5841679459357 190:7.245310166691773 196:2.384416902766486 198:13.311828366156554 202:2.4183202284276986 208:35.1787186862341 216:2.511459782346028 221:20.715178465667886 233:14.127014356121496 234:7.859390342344609 239:2.673481591295466 242:2.6789950643897957 246:2.69007957744661 247:2.7068520663634423 257:8.07653419933766 258:29.179726110877866 280:2.8891405648700155 307:8.62483051068177 326:127.06946914122551 333:23.225669649870014 336:3.14247507905252 338:3.1498199477068827 347:31.686621466159895 359:40.64352736528646 365:68.62097799789963 372:40.92028265789945 380:9.344361264676532 382:3.3612305745288498 416:3.503076867206498 433:3.580184225688516 435:9.829473053416184 440:33.771771472696315 449:17.326451082467944 457:10.003975255911694 460:17.39897249711297 463:10.024642758115581 476:25.68730049546733 481:3.7350479451570933 502:3.8053137570119913 520:10.371768764869422 524:3.8562113411732204 578:10.73734462319044 591:45.53539261725204 596:4.063221107216342 607:36.29524220718326 633:4.165422211768679 652:77.32339661580413 658:11.151210224424847 664:46.763633641058185 679:11.254926768260928 705:4.349696341313294 727:4.393854325729983 731:37.91646104176071 764:11.657722004460929 771:19.952436081190882 773:4.490721826930694 778:125.59753324520395 801:11.798300062365678 858:20.54862759141393 864:4.6953523508750745 869:20.602673590562507 875:190.2299201677196 916:20.88064712322191 923:12.328862924247002 932:20.995636289730214 934:50.40617475288566 938:50.40617475288566 939:12.379755745289014 948:12.431327681136162 992:40.81984977168221 # company
1:93.73900256998107 2:83.29194716122822 3:31.42345068277765 5:42.90801141383383 6:6.495622153777509 8:0.07128565772164465 10:7.262750387189627 11:52.726613548695404 13:31.662715191885837 21:31.735310529389142 22:32.28711880439551 24:0.5920254505562514 27:3.245218769458795 28:39.47415880458228 29:0.6510239550951856 31:74.06501846068336 33:21.911630461254358 34:40.05925217598981 38:55.13433862627613 41:101.53232287582208 42:29.777433657011287 44:3.9484719914366027 45:0.9062761077740789 47:0.9272360621786198 51:8.380113828949082 54:8.650982748076585 60:1.1091858666958474 70:1.2476398646918037 74:1.27637837799274 76:14.847631384532518 77:27.022923226364416 79:9.623462018123112 80:1.327116256623027 84:9.778767115626872 87:1.3852743401324845 88:1.3918372383715159 91:48.99862574272103 92:15.418895645796729 93:1.4154711722669695 101:1.5328846724375704 106:51.48406669183063 109:1.6471716365475222 116:1.726879955069736 117:30.305315040704603 118:1.7441937347038545 120:23.48894094054165 121:11.144001844038561 122:23.529263421156934 123:17.09952505211485 125:11.356702479274263 129:30.97553044338877 141:6.31320188794569 144:39.146652727260644 146:6.424867194719956 148:18.13634972245336 152:39.91214302083565 158:6.7586130325780225 159:25.969789304010405 170:49.78262521200125 179:50.116773298371086 187:2.337746678238484 190:2.368920856142757 192:13.265375602426401 193:34.75725601256918 198:2.4053491065219457 199:2.411505885569787 200:2.414593587017529 202:20.14204485297996 206:27.556731540240957 207:51.63047411298416 213:35.52956177350462 221:44.14043340125895 228:2.622694532822891 232:14.16103318700483 241:36.75191637189195 242:7.951226676186789 244:45.09159839637043 245:2.6949757394257086 248:36.98535686440814 266:54.692109870397935 275:29.792012247873682 293:22.508025808986577 309:56.62006918049444 310:8.666241727841461 315:3.062800921366778 318:15.571792930715166 326:48.387766772972114 379:9.36120333716817 383:3.377634893901142 399:3.4604811949171377 406:144.07259123959528 416:33.26945363934316 433:9.839075959988982 447:25.424316735815122 456:147.52738644312984 464:3.6917521160277467 468:10.068163905208442 469:62.4845204896587 473:3.722082699881482 486:25.83490451497624 487:17.67849957017651 488:10.188171222225224 493:53.300965149617774 516:26.237740840373647 520:26.283817227271726 525:35.13612533424117 539:18.107508782045507 552:44.877228485033065 559:18.35901158292947 568:18.42053938758226 569:35.88188746051781 572:45.34959327223606 583:4.0455658623400845 602:27.232842198303917 639:36.80353210011919 648:46.55011206724319 654:4.234440021242464 686:4.3036012709342355 693:19.46107376487051 714:89.84902774905322 732:4.410026177882614 747:19.843289912671604 753:28.787128254876823 785:48.49957896934312 811:163.11093459115065 816:59.3421433869088 820:11.921737717054631 834:70.20225582069901 836:39.09991908674408 843:29.567672039986416 845:12.024867171702812 850:49.429181765844326 874:29.829933212770605 881:4.724253060449354 919:12.326721173029574 955:72.3495025648925 960:40.50302079321891 996:4.976807552643658 # indicator
1:111.49989055139638 2:64.60683038831485 3:6.119326451913625 6:22.663243416846743 7:6.71382748015201 9:10.588408715408338 11:20.098700188723164 12:53.78627515469862 13:67.82776431397866 14:27.998028054731606 15:39.66464735201103 19:10.22699385936982 22:15.702164989812935 25:32.77875664732999 32:11.532056583536857 34:16.592033397439412 36:12.14553567360573 40:17.69370880689319 47:12.960139869906524 49:37.13342955623017 51:44.03902558622967 52:18.755553429086746 53:1.03644220367724 55:52.08386428985709 62:14.075310768590597 65:14.220643601542857 67:14.514346149436072 70:20.419525818234753 72:26.76797659345442 74:14.771086163083114 78:14.887900840028623 79:27.194473427971587 93:21.47308723330355 97:5.2464265778753045 100:15.957472450069476 101:16.028231868199622 107:16.55254768365812 111:22.991008898422944 115:23.278673280650004 116:23.35767395002233 120:5.91340083135682 123:454.79168102027535 135:1.8946254533358675 140:1.9285795579584066 144:54.88177236854177 145:24.74882403154814 146:18.12580180459967 154:6.579725905290279 169:19.374318749822155 177:41.92303213470991 188:26.906289155707732 191:27.10692274260466 192:19.930847632829753 194:27.149260394796467 195:27.149260394796467 221:28.16005753085059 225:20.912577231389097 227:7.775857859444277 228:569.221487996979 240:21.27308982153066 249:28.997822115950356 259:29.237702008568192 261:21.710906235009734 265:21.779240347994055 307:22.718607417492542 316:8.75783230045786 333:31.316186793230003 340:57.85099127569249 347:31.74486702106912 363:23.95893281826179 371:59.280115820545944 416:24.827382709606457 426:33.46369573909158 434:25.16664191304124 448:25.424316735815122 454:82.30367572385941 457:62.28516229399086 488:25.86403818276056 490:34.588944509752096 533:26.392402562644563 610:27.302756808262437 614:45.92127636725978 628:36.68915957494152 678:28.077336505857634 679:37.34752647259141 741:28.660788993922928 768:28.915537859554266 770:11.702002997650396 793:29.068057003491752 810:38.87012188841875 816:80.95972391942588 833:81.16907454692327 835:11.967232342856741 851:29.68579714500783 863:29.7815933923421 898:39.854660348276624 921:40.076771605423325 971:40.5365846964043 # osteoarthritis
1:2.530710555739688 2:26.345787100414356 3:13.26130233454478 4:104.59878725241609 6:1.258179003986841 7:6.71382748015201 8:44.617612174759934 13:0.18959349700946504 15:2.2774167876074687 17:30.34879547633769 18:6.08449925110184 19:62.52405159708644 20:0.4964067534397504 21:10.660502153688943 23:3.097637657999286 24:38.68392766758175 25:15.999234330570358 26:0.6134974676288089 29:52.701624451594995 30:59.722598325428685 34:3.394381845062329 35:22.414939190460636 38:12.227241635986518 41:12.499921593001263 42:29.777433657011287 45:12.846490132745227 48:0.942913345082242 49:18.643733418446335 50:8.358693871392768 54:38.050365793146845 56:38.168329695524555 60:1.1091858666958474 61:1.1355926901249667 64:1.1579187477101238 67:26.454924305002727 69:102.23778639933492 71:14.69536509701587 72:26.76797659345442 83:1.336841758517679 86:15.253958354548738 93:15.458910984009226 94:64.54242332200789 95:15.61379984058781 98:15.73790322298547 101:1.5328846724375704 104:1.58231476674463 105:1.6222425809649397 111:36.83385191547818 116:5.863985655627571 118:37.4985905170367 120:23.48894094054165 128:6.111898568558168 129:1.838445602753496 131:1.8604307689634119 142:17.907715130235953 151:6.542955727962659 152:2.0368805633408846 156:2.0880750503188423 158:190.3201796286896 160:12.617794628566898 171:12.862150249613705 175:33.99520516703974 176:34.043182167962904 177:2.2871783245602644 197:135.05805008592446 203:27.433521253367484 216:2.521780117959959 229:53.2601340209561 234:21.14573727406376 241:21.27308982153066 247:36.960561424174585 248:2.721069428830161 256:2.757175873659115 257:2.7590988715016564 265:45.946141698802485 266:2.803972770685364 268:2.811905698369819 272:2.84809187185724 280:38.159859765870955 288:22.432867107414044 290:22.470354002169316 301:38.780370763981196 311:3.0306910429002407 330:8.89712480877111 338:3.160550552724499 341:57.958070681523665 353:16.083394231228862 364:49.84503308890062 376:9.33827637454697 383:50.31846342652063 386:50.444704165641944 412:3.4899960427022374 417:3.5169960394583075 418:3.5169960394583075 421:42.226401614654954 422:9.710586689608208 423:3.5291321214976272 437:3.6069607247127147 439:25.274093654085995 440:9.898367745111875 449:25.438118907450963 468:25.619819838561796 473:43.455660359067444 476:17.58140062185337 477:10.131219947718561 487:3.759875965914923 494:17.755168400951977 496:10.26791290917425 501:44.031047813905765 502:26.10112804292025 505:44.122120564080234 508:3.837973492893052 520:3.85988295666593 521:44.35293338214828 533:26.392402562644563 539:44.56460521101429 541:10.478841566335502 574:26.97610639104385 575:27.00985330231366 584:27.060749188237136 591:55.40543202997413 594:97.41042321624859 604:10.870260731617646 607:4.099345550380557 609:27.285219331663153 612:65.9302935207427 646:11.109555124288233 662:11.192779326798716 681:11.287429557636214 684:4.298907960755127 704:28.37368898437186 706:4.365737916058567 742:11.575953718408282 759:4.475946916066645 760:28.851070075888032 784:4.523009376471038 785:48.49957896934312 829:20.337657900887443 837:4.62649073036279 840:59.62716813850808 861:29.7815933923421 864:20.619471948029755 879:29.878572314082035 892:30.026322594487937 904:4.784259404551663 912:71.61799519725665 923:12.35192094705109 955:21.147830549591916 981:4.943308162259474 # collection
1:2.530710555739688 2:9.404340540381886 4:0.032234964970064534 5:0.03871575475920745 6:1.258179003986841 7:1.3403451928080776 9:23.70780613525507 11:127.3114005097445 12:25.58853383366217 15:17.95982641183672 16:495.6164348231208 19:10.22699385936982 22:0.5724122195719986 23:15.738128834969087 24:6.743974287141698 25:6.824363220842367 26:21.291126302638226 28:33.241123181465795 33:0.6803136752090216 35:122.96343161239065 36:12.14553567360573 40:12.480918399791948 41:23.351301360683728 43:189.76758102586012 45:3.949613353652305 46:49.95715099529626 47:4.001459296794582 48:30.322622955444334 49:0.9770572524127527 50:0.9845354563593343 53:24.95986607434532 54:13.668043109591466 60:1.1091858666958474 64:60.77468261777413 65:9.054986404628655 69:4.7314661255345465 70:1.2476398646918037 75:55.03737190517828 80:1.327116256623027 87:1.3852743401324845 89:5.112001187076804 91:1.4065532109423635 93:132.81085017702827 98:1.4727633049695352 99:1.493274056026195 120:1.7490435268385993 122:17.085793799903783 124:1.803587607169856 147:6.427391069931056 149:24.881354705829118 152:2.0368805633408846 155:2.053743042193345 156:2.0880750503188423 162:33.43462434992883 163:2.1949028419935694 170:58.153039870716086 181:473.8801874897588 185:2.3245803872935755 191:7.289895260753089 193:2.3870261960354133 197:7.342164399583959 199:34.922150685394094 211:20.44518430732286 220:2.5637505363716824 223:7.724151037777506 233:2.6548146568327353 248:14.375911908560443 264:8.181149689482785 276:38.02333569031648 280:2.8997227928991802 297:56.26890615237054 307:3.019371856982704 309:8.656732755408951 313:3.0375197581547293 338:3.160550552724499 343:40.017030854273244 350:58.46027963692804 359:40.713853443417065 365:9.270334188571331 367:9.28720329275993 368:68.83282594324237 372:9.309815593877635 374:9.332566712004935 379:3.360981218092141 389:16.59129126494504 424:3.5382900984394294 453:3.661935411893534 459:3.6817569270467696 462:17.454430450637147 468:52.74007879101445 479:34.44324080240162 480:43.56414785770232 481:25.805879779800623 498:17.82170571979364 500:53.563670759277315 501:10.297333390398075 502:10.30472451681511 509:3.8416063759360286 515:3.8452466981648197 527:44.42306881220208 534:35.253263585982 544:18.14277508076059 599:4.078470763576178 601:27.198118466299523 624:66.32744359032134 641:19.019512119370116 644:4.198601653454123 652:4.225413938758657 683:19.358397204616 694:47.33373335269692 704:4.360882470029882 717:28.475020545886142 734:11.53484130014224 748:4.455410507547902 753:4.460523143257234 759:4.475946916066645 766:69.11926812190251 770:4.496715199615554 773:48.367860725472546 778:20.01973817524743 780:4.512446627118571 787:48.49957896934312 792:11.766614486237287 802:4.555065627046384 835:11.967232342856741 841:4.63772818601412 860:49.57331976362263 863:4.700782464454834 864:4.7066223690160145 878:4.724253060449354 882:82.19846127650598 990:4.9700596147433895 # density
2:0.021025201737730488 4:71.88938467612564 5:3.4704910458314644 8:56.29386762457557 11:4.244294396894798 13:4.687927821441007 16:18.525580507412542 17:6.002628709377172 21:2.970851998487276 23:0.5769583048911061 28:66.55882329083815 30:52.82648395612428 32:7.098247928076067 33:7.126569497870126 34:46.595914821189155 35:139.67334471795488 36:54.89549926472236 38:3.6686311817064636 39:3.67999879151757 40:7.786094407211471 44:42.970810127467324 54:13.668043109591466 56:206.04739782848668 60:60.05199830188569 64:1.1579187477101238 66:14.419262507995512 77:14.884536247001828 83:4.978260837160185 84:9.778767115626872 87:5.0901463644609475 89:1.3947658342924891 99:15.837222890454845 100:5.394195347424106 101:1.5328846724375704 111:1.6652779590819518 120:1.7490435268385993 122:1.7558631044648694 128:53.766064712708875 146:18.12580180459967 150:6.440038761309534 151:2.034487812272148 152:55.8717760494643 154:18.44898830786171 158:2.133451437645811 160:57.42301584116012 198:20.039110438609818 200:59.77434295115481 204:125.9557736430393 211:7.541907636340177 217:2.52842003432558 221:2.5688634945283475 226:2.6068757839735404 227:7.775857859444277 233:71.26473915124733 235:7.92010345822407 251:2.734277509150803 257:8.098790888727438 264:300.4445040533019 270:14.695197400259389 277:22.11248187305013 281:14.965747772214788 287:2.953034651060721 290:84.28336104498997 293:15.179312161622034 304:38.88221199158287 321:15.586865561214019 325:3.114542109378909 336:8.927673602112538 340:67.24847359778487 359:58.95618267070672 361:3.298601327132759 374:32.38171725064262 388:50.52951501761649 399:80.07337593572608 412:16.830294181357488 417:3.5169960394583075 428:17.050367971154813 488:3.759875965914923 492:3.7773255749493453 511:17.93433524142231 516:10.371904436706656 518:3.8562125885796457 522:26.314687211124014 523:3.8672464777923667 551:3.9426040680340684 564:10.66136409109959 589:4.057834871787057 592:4.066060893349277 593:45.65798184993235 608:4.099345550380557 611:97.84847354938213 630:4.167813244623117 633:11.046057799392338 641:27.662044400528277 658:4.238969921872299 669:11.220928935336472 677:77.99444627885343 678:19.329390559640725 688:78.21612710999023 704:19.550546173408254 710:28.454649034539376 723:4.395144157952368 744:47.98127734875349 748:19.843289912671604 750:4.455410507547902 752:28.787128254876823 760:4.475946916066645 763:4.486301759937574 788:11.755770150611049 847:29.638333658635897 863:20.601455436221748 897:20.80275233612835 903:298.19123238224324 910:4.790367815904668 931:94.6731485778126 941:12.428521479392984 950:21.128117526908074 963:4.897393273446428 # neurotransmitter
2:41.81573033141183 3:103.71638056843318 6:10.027909253324545 7:33.25059864624983 9:50.76539428480099 10:4.088479996122075 11:20.174482771964065 12:1.784924553472332 13:31.763840103848228 15:5.345507879233176 16:9.447335842257257 17:2.7055527328828646 18:36.578590920784315 19:0.47013442959292534 20:0.5028896460053189 21:0.5375057178412901 23:0.5838043067149671 24:26.744379834287486 25:0.6172818186134705 26:6.869106446274696 27:21.529006378880297 28:3.304013959813785 31:16.429178114011794 32:67.27396021397166 34:11.65985853390086 35:7.392444557474648 40:17.749254810544052 42:3.922951279524581 44:3.9682807584279423 48:0.9509895163448361 49:8.361542353146303 50:0.9927211560697125 51:999.5548300118336 52:4.184205945860448 53:8.591065710386255 54:4.346391920804276 55:1.0742816400555364 56:8.724559372079725 57:1.0929714125780936 62:14.11958037748087 65:1.1760776089453726 67:1.2340357045090207 68:9.321257324090265 72:1.2746609256472214 74:4.858352259746172 76:9.54692692715858 79:1.3305209896967782 84:1.3733771357007474 86:1.3827174310143708 88:1.4008903561881239 91:1.415632112129758 93:9.995854285183931 95:10.109730096350425 97:1.462520814229409 99:1.5024986401961 100:1.527450430917955 104:1.5916785966649127 107:16.59771581736251 115:1.7231209121176794 119:1.7566987022097067 120:5.934835015909179 121:11.177343438284366 125:1.8224100618231096 126:1.8440072699341687 134:6.2433182240987675 138:11.73362496273136 145:1.9743842161267946 147:6.449108967904377 155:6.60680791739505 156:2.0980733469419195 161:2.199671733883706 162:2.2023375507027563 164:6.913877349360711 173:2.278996221979297 188:2.3538774587333466 190:2.379184863995363 192:2.3912414584398216 196:42.856411003594054 200:2.4248962931307787 207:2.4704176092627983 221:2.5792887515072263 225:2.6138329953037407 232:948.8254169433214 234:2.6671080919159955 235:14.260058798818024 247:2.7278479333448575 248:14.410186041632198 252:2.7600610471090006 253:37.26873012794226 256:2.767735299819345 261:14.62105148853031 266:2.8145631602428005 275:8.34808667660265 276:8.374199308757063 277:2.8895122488402762 292:2.976781773412863 293:2.9811594530198207 300:22.63989333304434 305:3.0300938466692013 314:3.0643046454879572 316:39.35422318453638 317:3.087508261516236 320:39.50647266551709 325:3.125316999460652 330:8.91974698925872 334:76.84363866553363 336:3.1639973480777677 342:9.006991724952233 343:15.899810685863285 346:77.5189660231898 350:3.2466917904038475 361:3.3094704095251304 366:9.298662483196228 367:3.336325887714129 372:3.347187253384602 376:3.360861516673575 384:3.3913340725974277 396:24.610489696843324 398:3.4684998388522805 404:3.4831759091504315 408:3.4950069423680836 410:3.497977358098202 416:3.524942366700659 422:9.733394679454257 425:33.52244197761192 426:17.055900972559837 431:9.829364725946567 439:3.630752642921959 440:3.630752642921959 442:3.637180835168677 445:17.344514138358985 446:3.6631318315869428 453:3.672963211336402 460:3.692792469106641 465:3.702791529063193 473:3.7331337272651406 474:3.7365375286257896 484:3.760549603561235 499:3.8202581284014587 511:3.8527012787165917 522:26.361506486537714 523:3.878350414274639 526:3.8820449165410267 537:3.90437414946859 543:3.919417054050269 546:3.9307829535625496 554:10.619844703121254 558:3.984799892548927 563:10.67622107272531 572:18.530140860281964 580:10.791551528284117 593:4.08135907353446 600:4.089644387345912 610:4.114731006161915 623:4.170309902785282 639:4.196548454234047 641:11.096183102011103 654:27.895018217768712 655:4.250191295740129 658:4.250191295740129 665:4.2730179990292045 670:11.2534219464801 685:4.3148407130518125 748:11.640625556067743 757:4.482074592214381 760:4.487231528652451 767:486.47187783912256 775:4.518480230136852 803:4.5663695987176185 804:4.571768167218225 808:4.58261286890725 830:4.626639244942641 841:12.013340590206044 858:12.130203155305235 874:4.723820803944328 876:12.165964073980886 896:4.77740518693101 915:12.349915029762236 920:4.820174878169519 921:4.826365722834116 926:4.832577178876414 941:4.863948337149498 942:4.863948337149498 944:4.870286301881339 968:4.908772101665256 974:4.921778693866023 976:4.934876287308835 # panic
1:7.167667724595649 2:9.453758260293695 3:47.5505719980358 6:1.2723380963113213 7:6.752182321525771 8:0.07417962960796413 10:1.566996544603557 11:7.564713410781254 12:0.1566668041472523 13:1.9256837216716656 14:8.957148531220332 15:85.66247287684969 18:69.19740938451372 20:49.99539861202781 22:10.963164221072796 24:26.744379834287486 26:135.6074158478546 27:11.324873984325665 31:0.6663521380956171 35:3.5384725742359406 39:7.651535177134494 42:3.922951279524581 45:79.48413409524098 52:166.30443459762753 55:13.740452428238596 56:13.768889365818682 59:1.1131379015036231 64:19.898925256645686 65:1.1760776089453726 66:32.89019684036063 70:4.791102716398681 76:14.892215495919041 78:4.912919364955926 87:56.41187999438065 88:5.126147848001198 89:5.132893848594525 95:1.4563671567049759 99:5.3585795364355056 100:35.657221710808564 101:5.448693463467685 111:16.704754910682734 115:5.855653057832639 118:37.5802639478433 120:5.934835015909179 121:5.939169827243973 123:190.32408846063439 125:6.076446781836616 129:6.133447523305123 130:6.172772404689545 131:1.8701724178970767 142:17.95325852109247 155:48.011011065868786 160:49.22969742004026 162:6.908095076656357 171:7.0526170010983495 175:26.575266749762527 180:67.42980336210928 181:195.22838420601468 196:7.344592480272293 198:13.379687878776332 201:43.11153114599877 203:20.22965424520244 206:43.37156085247893 208:7.484865176515748 209:43.4467830157988 214:20.51288530826828 223:20.867440833392767 228:71.02574304581526 237:45.08877602020474 239:7.961867260047445 240:7.965765276519018 251:152.12809999736018 255:8.117115781838887 273:22.043165902571207 282:74.16656788943753 283:8.444766018259934 287:8.530383687950447 289:2.96588807264446 309:8.679291713270963 313:3.048252069759594 319:8.824628133207574 327:8.894475844962498 342:9.006991724952233 350:9.123054116794702 363:40.88763775809772 376:24.178580412860487 394:9.54855177800308 396:60.41428700818975 401:9.60304896058565 403:9.609153700118181 411:9.652169069622529 418:3.527964479487176 420:9.720782845752277 421:9.733394679454257 432:9.829364725946567 441:25.347920109109793 448:9.994992776096687 454:10.022185550125435 461:43.29137571270412 493:10.24711439292998 501:3.8238338051741083 502:10.327644775117882 506:3.8490671055391457 507:53.83376690086624 556:3.9691995281234203 563:64.95744143814329 564:4.000537144532966 571:10.749958627201401 575:10.774859656969491 580:18.593147249516754 581:65.4310123273369 588:27.141746527888593 606:65.8838432992755 619:4.157331694286357 628:11.042199017252575 635:46.42624759142249 646:11.132601852341095 675:11.281854815071863 678:11.30092827005241 697:19.525734477969912 716:28.521997267129894 742:58.229346207192066 750:58.37800703561338 755:161.23536550909978 778:11.757300919142496 793:29.115069861356158 802:29.225863882184782 804:11.855470745244876 810:92.0912335219192 829:4.626639244942641 836:11.99038748090173 855:29.756685888303696 860:12.130203155305235 863:29.8286462590285 874:4.723820803944328 894:12.262979469276283 902:4.789525264641576 908:4.80172470370732 913:30.198677874283398 928:21.02705430639683 955:12.503654204455339 # deformity
3:47.5505719980358 4:9.75804568492893 5:6.445355859469838 7:1.354819094224152 8:75.15925173285474 9:39.37081588926522 10:0.104220141653428 11:41.138552223422415 12:16.059215950813655 15:65.03087385576302 18:42.70920958815757 20:37.341904107748036 21:10.702861321134542 25:160.754074917817 26:21.358007852578694 27:0.6387554980628147 29:21.70910884618995 34:16.647078297238327 49:8.361542353146303 56:8.724559372079725 57:45.31189921703898 59:60.11455164135764 62:25.848868511421124 63:25.93677120023316 68:94.01267249504396 74:4.858352259746172 76:1.3005673555836774 84:27.58765377872161 89:5.132893848594525 91:5.160023925768513 95:5.253355128828557 98:21.883007053254026 100:16.002452337294873 106:51.590194709949905 119:1.7566987022097067 129:24.07260568982254 130:11.53926629387783 134:54.404173276496 146:6.446583802655014 147:11.966418072430288 150:1.9973498724486944 158:6.7804921488977605 162:19.132647602562002 169:12.886804879316974 176:7.101141580645182 177:58.57821819770441 185:7.1939878882363555 196:13.344413064866789 204:20.29245820895455 209:60.4407723685699 213:447.42607616512635 221:20.80717950909992 231:21.168296504571103 242:21.335388798423022 251:2.7448214537932922 287:38.57892145250741 290:74.77849837174365 292:223.87914029579107 301:15.291527822761731 306:39.01141624688213 312:85.27523539405483 332:15.766620954557794 337:8.95542105872654 361:16.259765118138244 367:24.07427981945194 373:16.39651016311748 385:131.66635141954498 389:3.4252045084076803 396:3.462664076180715 397:9.578729513781484 409:133.39861451451358 415:16.94059338683322 437:3.6179665869022806 440:9.921213156846234 441:3.637180835168677 443:92.41469107055786 450:62.183672117838555 458:3.692792469106641 466:10.077169052817716 474:17.605503718159035 499:26.11789166241455 519:35.15625402433661 521:10.425087333490309 542:26.517734377594984 556:3.9691995281234203 580:10.791551528284117 621:18.93229031496992 625:109.72242816367189 626:4.170309902785282 645:4.214254015599351 659:77.71015901106361 674:78.01446791112679 703:68.1196069886338 708:4.376994135657805 725:19.707024885810906 745:101.96154752788209 788:102.80363693437866 799:4.560986766768429 864:4.717961187168163 883:4.741511309085085 908:82.87311293656705 914:20.931685572658804 925:50.431452091114814 953:21.18294472642158 957:83.81882081315258 981:4.9546960254641235 # blockage
1:2.559255109359105 2:17.34443119428298 3:47.5505719980358 5:27.342515285605757 6:127.38846027412917 7:136.3504596304745 8:33.77463111156817 10:11.032900751475843 15:0.30244098381223755 16:9.447335842257257 17:169.5137262005716 20:10.48221848781434 21:15.423558396824333 22:32.378295573504786 25:3.206714277457443 29:16.367196646557364 30:27.47642285963233 31:16.429178114011794 34:22.049704363556696 38:12.270598952072273 41:56.05964618956966 42:18.085035731399273 47:4.0213273333333905 49:18.699663386125312 55:1.0742816400555364 56:13.768889365818682 57:38.40391317763512 62:60.626594806737295 65:14.264975075875121 67:14.558798782138057 70:26.696408845616048 72:1.2746609256472214 74:194.73236408267815 76:27.035080778667105 81:4.984526633218881 83:71.38821341717974 91:5.160023925768513 95:73.08364126536816 96:10.120708159250896 97:1.462520814229409 98:10.201006762092687 102:5.512746327230135 110:44.28782394884066 112:52.17596453901023 116:30.250851715784652 120:5.934835015909179 121:77.59682085451882 131:31.200477550015698 134:24.363027821398365 138:17.861713181849467 140:17.932816394435143 150:32.09113177327056 151:55.95327721038153 160:74.81774257046025 161:6.902322463765008 164:33.52286506361318 169:12.886804879316974 178:19.577786568469346 190:34.705267265950255 197:20.078307074071546 208:69.19894951170515 214:88.10491042301085 220:7.706300490095374 227:20.974068552365384 228:21.043417637141218 229:7.873364034655594 245:81.16948857355838 267:29.54209095572634 268:2.822501248884307 275:83.2619138267566 287:47.18685663085112 289:94.16377152004212 301:47.50512940028573 307:3.0300938466692013 308:95.00993415108739 327:106.61713330658313 329:15.728035018137787 335:3.1639973480777677 372:41.06140141775786 379:9.38393648533404 383:3.3885413959095048 387:9.453595188687627 403:9.609153700118181 411:33.200800532803285 414:51.37791119455783 416:9.701944585101288 424:214.89454064006256 441:92.33867218193011 447:43.10236294163668 449:10.001772523572003 459:3.692792469106641 465:3.702791529063193 483:72.97017052071749 495:10.283506038895455 502:17.890089478372495 506:3.8490671055391457 515:10.387311256994968 543:18.177632432490327 572:10.749958627201401 584:45.573828018410126 591:4.073111649408305 602:18.73421943564711 618:10.988969051739465 630:27.617576708757223 647:36.978229646522394 663:46.905431182009124 696:47.40486671938378 701:11.437174381162167 711:11.487033537870424 734:38.06013061434127 777:38.56683320298583 840:4.649051516959025 844:20.49435163374161 855:29.756685888303696 874:29.876988661408248 904:12.312417076273276 913:30.198677874283398 938:4.851336555317351 984:51.2742837550191 # follow-up
1:41.58304857962534 2:53.15422711405744 3:3.324609089693817 5:37.734087171247545 6:38.01619405882753 7:6.7908206489229945 11:71.90515925513031 12:54.089041382214184 14:58.13258094939881 15:5.374781618839934 16:0.35650774686384606 17:2.723679203084061 20:6.371873248861399 22:11.00598972630093 23:0.5907199205672768 24:0.6059132666312208 25:0.6243352253133495 26:0.6275604255405466 28:11.45766407390453 29:21.776567636110947 30:16.476696313414024 31:3.356431274839189 32:0.6881927938108362 34:33.94203620330883 37:23.043519700913567 40:7.849348997555823 43:8.073799177678827 44:3.9882295804132446 46:0.9297362240064333 47:8.198460794919397 54:45.12293662638139 57:45.417683276308615 60:4.483808769827372 65:4.6226903492715 74:20.715744481365565 81:21.057824066127083 83:96.29293372936597 84:56.263568410512136 85:15.31539620166457 89:1.4129519970174762 90:80.77587301613858 91:1.4247806264398224 93:34.84372834752788 95:1.4655852881662892 98:1.4912150442944982 99:50.19290752194369 101:1.5515298042204753 104:1.6011120398871033 105:16.546041128456775 107:1.6616596431228028 114:60.610434007390374 116:11.127427962532755 117:17.122027192384703 118:5.945590640283098 120:11.204170213622804 121:5.960746647555766 127:11.504941680430761 130:17.644341173253355 133:17.703107108237774 137:17.867182845370806 144:71.83174858364283 150:39.67420058864979 155:18.55164704866518 157:92.07102754939497 164:6.935957144539847 168:33.78674800604212 171:2.279430791409471 179:19.630355540127354 187:2.358290128935049 188:2.364189151235696 192:13.333614039147015 197:51.31303176685632 205:78.30292075776286 206:43.45448629272942 207:97.14147787346224 220:20.831125110668246 221:7.739597371220019 234:14.235560905485102 241:14.330183904766827 251:14.487449256526292 262:54.72637710279734 276:29.976538054332373 279:46.71844821670515 295:15.248389154501593 299:38.893046769712704 301:3.016223440681412 305:3.0408854501944873 313:15.463138771809842 335:3.1748624964793923 339:77.07079864775751 344:23.555352649740744 345:3.216979394455537 351:9.161983974767878 352:3.2653251955479927 355:3.291333771092599 356:32.11220829936273 359:3.3150857182144398 372:3.3581440147868915 379:89.33305218008603 381:3.39394315298926 387:41.50615250655288 410:42.099303193683134 412:9.67510034231473 416:9.72488618092429 442:3.6482640539158635 446:17.410189501691445 448:62.25170309788057 453:25.545715469678672 469:3.7273267129730727 472:17.619183881594584 510:10.402870519381205 522:3.889523965186152 524:35.254216928297055 532:35.33216328842266 533:3.908079972781112 534:10.501702548430991 553:18.36809040909068 569:27.003065325353365 572:27.053312851838626 591:36.27622984142526 601:36.36279051546335 607:4.121775318040307 632:11.092273246609338 669:11.26719342362346 678:4.312098168896483 706:4.388319969439792 710:37.93922096457631 716:28.569257479611863 720:4.412805174704379 758:28.945353471193254 772:4.524595837932341 783:29.11848056518761 785:4.545671446363236 789:126.21702689227007 876:82.24865833669838 877:29.948612094231265 938:4.86277338222801 963:30.68761847518138 966:4.920220545178777 984:107.9467908522092 # comparison
2:9.503532485927547 4:234.31654183022349 8:3.8612614050024523 11:0.1320546696811603 12:36.46992870084457 14:5.281471334673239 15:9.129734778773372 16:0.35650774686384606 18:30.774716185312077 19:10.311351928146305 20:31.448824348352527 24:0.6059132666312208 26:6.90005367634864 27:6.979457028379152 29:52.95996206676326 30:16.476696313414024 32:7.16039469547785 34:7.221836557909004 36:84.65236568611508 46:8.144899436264424 49:8.393659284159972 53:8.623332123195814 56:59.745585600988505 58:45.43120385667187 61:46.03707447338118 64:26.066235398554237 75:40.64181410944787 77:1.3169351073033202 79:21.0013495816358 80:87.70207493386212 81:21.057824066127083 82:15.15472537892351 83:21.097128791158912 85:64.06366430343748 91:1.4247806264398224 97:10.164819081563772 128:1.8579443511409062 165:75.18775415705815 179:13.042446766116367 182:85.61076137610587 188:76.94656651835159 202:35.17773124499528 203:13.521159583990485 205:106.64446931860275 209:60.54847374495829 217:13.817700277973536 231:2.67225483711232 235:14.294512023881227 244:14.348105666384999 245:36.9541271798979 268:21.915168412877964 300:8.631413366394671 304:47.707587239128145 312:30.811870702829957 324:15.701562576289055 350:16.095398248208944 355:16.202425644965857 368:41.0801994708602 373:16.431350455928666 391:3.4533932676470283 412:3.5119793103853314 417:91.183042697772 452:34.171362349304594 455:3.690648147358683 482:3.7682289410183607 517:44.425610950365126 519:74.16806951505184 552:45.01969076251386 589:18.679167818205965 611:143.57188166869372 615:98.16411217755781 623:46.36044602973616 641:27.75617292680505 653:169.5478835632289 677:4.307438233392777 691:57.48806002310794 709:28.52856216376242 729:38.09355957990538 733:19.78846181525064 736:101.80220537931726 777:20.090015253950412 788:48.64237163034893 825:29.49957488378583 881:39.725367140742165 883:93.76451599036507 916:4.825433596863408 933:50.61993617434854 950:246.72712357285602 955:21.21827024873911 976:21.358165199889317 981:95.99648058904474 # pigment
1:0.2565104081351556 2:6.134831261739131 3:17.53523254122789 7:23.328200531287766 10:0.10766573002774195 14:0.290655823843591 15:58.60700636874219 17:0.4436665415773961 19:43.10372273330712 23:0.5907199205672768 24:0.6059132666312208 25:0.6243352253133495 26:11.257990816424353 27:0.6458939032123452 30:3.3537139887619842 31:0.6735961524057036 34:0.7027166636965559 39:17.51382034318238 40:42.32174464301017 45:0.9222970576629327 46:18.32202374675318 47:0.9433729760642809 49:4.163965207662724 50:1.0009764686812066 51:18.843998711693025 53:1.053143522696054 56:1.0882124817655174 57:8.80716312360156 60:8.900646376736894 63:46.21322857293817 65:9.119908461593829 72:26.905813789264393 76:1.3095057446168712 81:21.057824066127083 86:123.24878995139152 88:1.4100130871061471 89:9.954326450849475 91:15.505140990720951 95:251.4217948550833 97:1.471749259494668 100:28.804508099816978 102:10.547773107100573 106:75.9445088607454 111:5.768962873328538 112:29.9966812261853 115:1.7327426116466773 121:5.960746647555766 125:123.68342341761822 129:1.8579443511409062 132:1.881042049131545 141:1.9494067857042419 150:2.0073094453463622 153:2.0652628552784007 162:12.707860976035658 169:19.466359703557075 177:2.3076314826296054 178:19.623981038409966 181:2.32624976378569 187:2.358290128935049 188:2.364189151235696 191:2.4000718108845582 207:106.77071175233888 217:2.549278239885099 220:52.75035630276603 221:20.853603594611286 222:2.5949210420048505 226:2.6278526743216064 240:2.706849314558121 241:21.365824791488464 253:2.7745200631210483 268:8.255425421635247 279:14.960841687613579 281:38.328865501188844 287:30.379281374660096 293:15.248389154501593 296:15.27655511593018 301:3.016223440681412 307:3.0408854501944873 311:8.716271226360886 315:3.084363543878057 344:40.207281549586924 349:3.2550320777169945 362:9.293515672702327 365:32.33977725340808 372:3.3581440147868915 390:24.571522332145143 411:16.89989761942641 415:3.535979130671751 449:92.85491071823593 460:43.34157442017334 465:25.671302336109783 472:17.619183881594584 479:10.184213107121572 485:25.914215452641308 498:3.8278412526243195 501:17.913915409629897 525:74.23843170465575 528:26.455152960392592 530:3.904353302378616 540:3.9193068852885524 541:3.923064925836576 543:10.540413397812404 546:3.9419745709818597 565:4.011751991691582 570:18.540232388280455 580:27.137785134751237 583:4.067962076300312 610:4.1259819882819215 628:4.185925760766356 640:4.207823956297743 646:11.155788638509426 674:37.39318481474802 685:11.35293197500225 712:19.681176847977408 714:124.25708390111078 768:29.00982899845027 777:29.09662948694237 782:20.10632615931637 801:4.577743184946802 805:4.583143043714137 813:4.6103815167052025 822:20.373687691266543 832:12.002255931008614 844:49.465071582623246 854:12.129853566307636 871:4.7352305276559585 876:29.924327601676655 891:4.782794647157267 899:30.195675352919388 922:4.837797387480325 937:30.450754469863636 950:4.894470366163651 # article
1:4.738237820598504 2:0.02619727583880579 5:1.2678100789621325 6:14.062975224411298 7:1.3841887269084305 9:69.46716123640194 12:0.1649578563048112 15:2.329311332292183 31:74.56850513100196 38:41.82583668253326 40:17.86142064458965 41:3.851338495650965 50:4.20257145107623 52:13.448278174792762 53:52.034057063519406 74:4.9001211322476035 76:4.935929564278509 78:20.921181696952356 86:269.5050895458688 92:28.049914649874246 96:1.4779570977916445 103:236.0232597596077 111:5.790564081380842 116:1.7558000402651275 118:1.7731834529968862 124:96.20864003864021 134:71.24785470803185 136:116.31734897888833 148:32.1997867446797 153:32.633888396365926 160:66.30722329154297 162:84.14873016887383 163:19.23715566063267 183:2.3481813625483965 186:2.3598536170595277 194:27.324463492957406 196:43.02266489495443 198:43.10718873962995 205:2.483349555535388 208:2.4913075107820024 212:2.5333592761066264 214:2.5333592761066264 215:69.95017403899391 220:118.50424829718058 244:90.9466187539519 267:21.95342176710312 276:38.23620120614832 298:15.332639263831712 302:75.40664417476752 336:31.519181307361855 345:58.39647407556521 384:41.487784415268486 386:3.427404034251663 423:3.562262598484018 460:52.84186532010152 479:25.903713643402877 487:17.78354946398337 498:17.92680594232522 504:84.28135206165642 571:10.796360363339774 583:108.56994666789602 613:46.135779356391176 655:1388.3735881451148 664:182.3948029543228 668:88.96261571707254 671:47.135574676762836 718:28.63723311464636 749:4.489458530173068 773:4.536026961041255 780:4.54653723959361 794:48.7808392255642 826:39.19143083195713 835:29.616397207763434 857:116.8054644648748 875:4.746710694367145 904:20.964794399127275 948:131.0688938979247 956:84.03694863578899 # department
5:22.725803533608083 10:1.59783910065646 14:2.27394746003061 20:31.54082635102291 25:3.2447724764517614 26:3.2534137719792104 31:16.540127932617676 35:47.68819201513335 43:79.60857049535392 44:219.3280194457458 46:0.9378725619218622 54:133.22787360668755 56:52.51308695618697 58:339.0099308263109 61:9.033016731459837 79:41.0854171143112 87:574.9807395821333 97:57.5141302375404 107:44.29275122911118 135:258.239943876355 142:47.07186320387813 162:66.38393099556058 170:19.512808823078952 191:20.062951807510323 227:53.23133398489901 273:55.403037972335234 309:75.70144995653844 315:3.0952501057084905 355:16.237444974918965 385:32.735938278907526 424:91.5690489419105 433:502.64710741758046 467:3.7284282851678174 505:116.7718092217024 527:64.21212349773228 544:26.62805190981239 577:86.59110920446007 609:27.426759459058676 644:88.29570024084866 649:27.914779729117765 672:158.40011806329107 720:90.315846362766 733:4.449030862143975 761:487.09407821910514 798:69.8502568748704 839:70.5847031112123 845:4.688904524648781 888:71.50349434785552 965:30.73528303265929 # eyelid
1:20.572415033381873 4:27.341406692857472 6:18.420241251314096 7:1.3990878338353183 8:1.4699851991853514 9:10.793544821994983 10:1.6134746696400413 12:25.945611177075442 14:9.081608105601116 15:0.31883153407483433 16:66.9285390905982 17:14.752268680647031 19:37.14073847306847 20:0.5227593209480034 22:0.6001399629044938 24:0.6200828595270241 26:11.344845954165226 27:59.783265814637126 28:11.544779364491628 29:27.639394617617153 30:0.6872567261590585 32:11.70554651778943 33:27.957475341642276 34:0.7176306640183564 36:17.490014596933793 38:12.402385520199097 46:24.223185296844207 47:0.9597916693375292 49:51.32780832968638 50:51.432591375641174 60:1.1435558967555832 62:14.254103826842695 63:46.427098365936025 64:46.51946103811184 71:20.734690146702906 72:1.3015374458543487 74:1.312155900039817 75:71.05624677887478 81:21.173035586694493 82:1.3716734859007025 83:15.252405345908619 85:1.40441350852584 88:21.555974394427768 93:15.639864436623508 95:35.28705569711853 98:1.5099485659909762 101:16.209958873703755 110:111.82265960078486 115:52.84551442434653 116:1.7655815203453398 121:37.88530549640269 140:24.773104550074017 146:386.67332610930424 147:25.080790610367504 152:18.56756222492708 159:2.218421637022081 162:2.2330668767901463 163:2.2357452578286288 178:19.717234135693 179:2.3340809750286455 195:7.395448465342068 207:27.791302744877722 208:7.552235751203772 214:7.642051637110966 217:2.5704182316050623 236:2.7208655699042112 242:8.041463220470572 243:2.7319121886011755 245:54.11143595190242 252:82.23833622930168 263:21.906310739501755 271:2.878805172951513 274:64.61969728219232 284:22.471960261603826 320:3.13902065505615 329:8.973265450526489 333:23.459645598073383 338:3.2041691895371676 346:77.88324844134269 359:40.999462453610995 361:24.10149070152289 368:9.38456116602386 380:32.70669069686914 381:89.73396768257798 391:33.06769402768167 412:3.5342443653404736 419:17.07461262011556 420:25.054237129033154 422:9.802665716543915 424:9.821675265575808 429:25.222918366292237 430:25.26237231689517 433:9.931258219524334 478:34.68067631137353 481:257.7976647245857 484:53.42997353831217 502:17.9958429903743 504:35.12460034426363 528:26.55023039657456 532:26.56580962906212 537:74.70585387079284 539:35.53029138365449 545:518.8895974536387 565:4.034393858277952 566:75.66050513006371 577:27.21600056909024 596:4.119434990294586 605:10.971760107614914 628:4.20867603248182 632:4.221790960415735 649:4.2617131631870935 653:46.97838474878288 685:11.399786646486207 686:28.325249499745716 696:11.467844992395456 701:11.507285529606387 716:4.430756068760548 737:4.470537796810035 741:28.85045697423139 752:4.5060671225772815 753:4.5060671225772815 772:4.547529371455954 779:4.5580422312238005 790:20.193820519635928 792:11.859989182644215 795:103.39206696446007 804:4.606104970665124 833:12.049270636566568 890:30.216300324622853 937:106.87098349178646 956:30.756562321234536 957:84.14701925932171 963:4.943329605271897 987:5.009323831622828 # living
1:32.864354477669494 2:9.604167719655946 5:43.45897957175259 6:55.298040382096744 7:10.46782873230538 9:10.793544821994983 11:4.35533955129833 12:11.90500101071087 13:16.8093111128617 15:13.510524847749412 16:2.4997198547404063 18:10.293507403151631 20:15.30577163914319 22:3.160731553329018 23:26.81379317498716 25:16.2203802046805 28:33.61054480014172 31:3.3951558483794293 33:22.18278528144219 34:0.7176306640183564 40:7.91345913193703 43:4.003447412123199 44:8.178271238692458 45:18.384132036779373 48:18.636653916851028 51:18.957725469688675 54:4.407863672109258 56:4.434116889604506 57:371.5282457300921 60:1.1435558967555832 61:26.029153602929217 62:1.1737247530871597 64:4.641598584100225 69:14.722696585179179 70:1.2831905214563963 71:1.2969228190722712 74:27.12641938364423 76:1.3275946922826487 78:1.3357327863448711 83:5.062260863425268 88:5.1896574230902095 94:28.220710160952258 95:21.89886816786786 96:5.3241908914441884 101:1.5704567186252754 118:1.7829881441433841 125:24.096229798985934 130:46.441690980501185 132:1.9008793238938697 135:135.3474757718591 137:1.9439967553858426 138:1.9527827510146716 144:6.430162912961007 148:2.022802153884597 169:76.11359967799648 171:7.119465151172791 173:113.64417104620155 179:2.3340809750286455 194:7.395448465342068 195:2.428565156446688 196:2.436198799556916 197:20.21804874618774 201:13.554356953337932 205:2.493894564040993 209:7.572761345682422 231:110.13545243263461 234:36.843023346329296 255:2.79983459270003 259:29.473171101101453 266:14.782490722139542 276:2.9218476407443736 295:30.59246383633815 305:15.475058942341862 306:39.22584032860281 327:8.963170099784913 335:3.1968049665943425 339:15.925980025843556 342:31.724504261653752 356:78.55420844166277 362:3.350522713008235 364:3.358584505962189 368:9.38456116602386 372:9.401548800621317 380:3.407766848369833 384:24.4495899250379 390:33.06769402768167 398:16.86796241838348 399:33.222160044447406 400:190.29906459505537 407:9.6967333599184 413:167.95020749397852 434:9.937805184150683 437:3.6514051892545325 447:10.064418663480355 455:3.71306030982184 463:10.139720418050203 470:3.753142415081762 475:3.7735297466754365 477:25.936949502043646 484:3.7941546725622235 498:17.962268835890995 518:10.47958196837715 538:3.941886808143447 559:4.022566383188211 562:55.177112594917524 582:65.72106296399953 588:266.1259897044643 593:45.94480903094721 606:18.866273891012323 622:205.281333560919 623:11.103220210710335 628:11.112147554441393 639:11.15710039441441 662:19.34175144109325 687:11.399786646486207 701:11.507285529606387 704:4.406323202507881 706:11.527159107002229 711:28.64426539104518 733:11.628102422802668 734:11.628102422802668 735:11.638344428465581 786:38.80105626404445 788:38.80105626404445 795:4.5845892783769076 806:29.435883449855464 807:20.34315002410894 820:20.44486420457814 834:92.86307093186774 839:39.36752335403785 841:29.71078445050601 850:29.851929835229214 859:29.947455516702835 864:4.752398660417251 892:30.216300324622853 913:72.0043374630104 937:12.496472404008008 959:4.936856181843399 971:4.949825474180905 998:21.59356923464559 # radiation
1:0.10740467992300812 2:0.028062742145617842 3:78.12288641931939 6:0.05366588823960022 7:167.63524324982134 8:14.77981480168243 9:1.495086111683573 10:29.825914637864194 12:48.31201627365776 13:4.801879231915505 14:28.35974127629352 15:5.433973293472631 17:36.614387813669346 22:38.81240532967001 26:11.344845954165226 27:0.6603828789206049 33:75.21025503473409 34:182.54451918425488 38:41.9321717262178 39:3.758808007936124 40:42.53402171630968 42:18.254251370972966 43:30.181576989470926 45:43.39938904598828 47:43.66796613718776 60:8.966166210657002 67:1.2606686066437833 68:70.15240170343131 70:62.61056581127584 75:48.05433804727168 83:48.625182691287655 84:21.384778705689037 101:50.852182200094454 105:5.715376291564256 107:16.734934846360186 118:11.255124145673028 122:53.30512161498442 123:37.950708983700146 129:17.65417871555127 134:24.53780049182174 138:80.36932286892247 142:39.39493200072754 155:18.6444332279115 207:7.552235751203772 213:436.70175041519366 214:61.09384078809839 241:37.03610097716155 248:2.763630098032341 250:14.520380373629395 251:185.18663123779345 277:46.87054295852602 306:22.9060713611817 309:47.97872319131747 312:15.51857028999515 329:67.34877287005881 350:68.36928728852038 373:16.501675247389045 385:69.77427903792187 402:3.513495126106838 403:70.63423949146261 421:9.802665716543915 426:9.847172489021526 435:42.948485581307295 443:136.3126092911609 454:72.55360519016327 458:3.726320111185177 472:3.76330670441292 530:26.56580962906212 555:35.85108894260362 580:76.11900405903278 678:11.370985214025248 711:79.33401042915926 735:4.465517729306683 744:28.892354426849092 802:29.368636449602235 810:20.37685863520871 819:39.19413661933492 826:12.026513192834303 891:82.91567729827588 945:21.230608528967082 967:21.34912052213635 988:21.552114973582395 998:84.95410771668314 1001:62.48371330197546# stenosis
1:0.24252025082809586 3:0.031128137233258853 4:9.909541851168166 7:14.4820332409951 8:276.9920965223905 15:46.19975403264693 16:2.4997198547404063 17:0.4563219884817296 20:0.5227593209480034 24:11.213622601562802 25:27.189423710673584 29:11.570964617882002 35:0.7662696383752593 45:64.79659930994671 49:13.404908641660434 54:25.429481239180145 59:4.514302355405332 71:14.875178984867842 72:1.3015374458543487 74:63.02483262747656 77:15.064644034426603 80:178.1343032601099 83:9.810978519004339 89:1.4314199414277535 91:1.4432898247033876 95:28.418809823024166 98:15.91924344269718 100:66.42222024164947 101:29.05325454728829 117:160.94305242105972 128:1.8777248832503406 135:71.46650600074398 139:18.025322818928462 140:1.9682921524259973 143:1.9828487202970444 155:2.0940127889094624 158:92.58283807483373 163:19.28383710016256 169:2.29731787432466 170:76.11359967799648 176:19.672746049636917 179:2.3340809750286455 185:2.3659026386643283 186:7.270447564355057 197:51.50525263135463 202:78.27712960402354 204:20.432319849173354 216:2.5637576755311775 241:37.03610097716155 263:2.830963915002489 271:29.861288824005726 276:2.9218476407443736 280:8.486445813181358 284:2.961787860804341 288:22.62017622334815 289:22.629535869691743 290:94.68997639564442 301:15.396147113664572 304:22.86732916699856 310:3.071750642817658 333:9.00881886213574 341:9.070577565958354 352:9.20804373076797 355:23.97769333709967 375:24.308459073428374 385:110.68723142577555 390:24.666246189706396 403:42.129615824657755 405:24.83906094080649 412:9.721389781339221 420:9.790046140794756 435:3.6418649442858464 437:17.338839967084983 459:3.726320111185177 467:3.7396803333280784 477:83.47001134770727 492:73.59716695058678 502:94.97757843887597 575:97.51703739525816 577:27.21600056909024 582:55.59071172395686 625:11.103220210710335 627:4.20867603248182 630:27.760039536129632 638:4.230587133157083 640:37.04156640475563 647:99.54587824913406 649:27.962570743148675 677:28.247486306397317 681:47.3538025613375 688:100.71767153444047 702:28.543169676559046 704:28.56328469124327 718:101.66830122700694 720:28.685071880449435 748:28.955623524919016 786:103.20730449219107 798:69.94767265182308 826:12.026513192834303 872:30.01986964216822 892:30.216300324622853 909:21.01936312050805 931:12.496472404008008 938:4.885859210465338 980:4.98264685815695 # filter
2:9.655037556375209 5:10.11538449932234 8:10.760986730368497 9:29.16442324485 10:29.928665834283613 12:60.814745279378705 13:118.1079073018121 14:34.04988083095451 15:93.69299505458152 16:2.51777208892297 17:36.71991508289089 19:172.53247794600642 26:39.52245181437478 32:40.38327998800944 43:79.95116107419803 50:44.50090541122522 55:45.51072181623913 56:45.57756126652997 59:45.98424271834305 62:20.005286684596275 63:118.5926313987133 70:1.2922564181561615 76:121.99615462936171 85:21.465347752558902 87:64.70719496459058 88:49.365980780486076 93:1.4616475238975377 96:21.976144070765518 106:1.6762949588230658 108:1.6906529201710911 115:23.568860178444222 131:11.68975302563515 139:18.072004090703096 141:24.838586884357333 151:56.38648447458362 191:20.156943955923623 196:60.112606594532366 210:28.020787070569373 217:28.230622706088955 225:109.55766456693546 226:62.2611377674406 229:21.316698471774753 234:62.7604408885882 237:2.7334914139339666 241:21.507087798519922 250:21.66947731972092 253:111.9085653057238 274:30.02065472436949 275:22.2934833485141 297:15.395940312355687 334:9.037125083749405 363:69.19412370906252 376:32.69324998795684 393:70.46255828920721 398:167.369538518943 405:70.7730112613647 424:33.69583056566464 426:3.606193867127986 528:175.54838379534507 534:35.55124848215561 552:75.32402952694127 566:75.77102693005664 570:18.646836625879953 630:77.43031100660504 670:183.0264274954981 694:11.491498245225142 722:79.5842698847563 815:81.50643237241934 873:4.769885748700227 891:20.961751387779415 919:83.42750362457794 970:84.37959462226745 1001:5.041262402132371# hypoglycemia
1:20.67735834690629 2:13.475936026479166 3:13.573829256760066 4:1.2526910347293774 5:18.324894941300816 7:3.8152278695055335 9:1.5104722288543948 10:1.6292553996980732 11:30.59110896792576 12:1.8498422864151427 14:28.451657859449753 15:9.255436076314808 16:5.72057092380017 17:14.80763643063486 19:2.873878627888167 20:15.361470252517707 22:6.811888535019994 24:6.899354839383487 26:16.301465190668583 27:0.6677351520324544 29:16.590433442465926 31:155.37821765144236 32:34.04321767877546 36:23.144443231192362 38:3.7674304629829427 40:0.879336394700301 42:50.175316366974855 46:0.9543599508066024 48:37.21982402492343 49:4.225244860722523 53:1.078725958548815 60:4.54605108028358 65:1.21124665915151 68:47.4897672062147 69:4.835799993802601 72:95.45326419214742 73:4.933175006649461 76:4.978331489397973 82:9.839451965180357 83:5.08361948786845 89:1.4407617011596137 106:1.6762949588230658 108:10.935798342744794 116:86.45651557391162 120:23.779366396750547 141:1.9795142267949275 142:6.430261923596888 145:47.56045594405795 151:6.653252852553749 173:2.3204007365843986 179:26.914512476134636 182:34.58218398709766 187:19.971149737573942 192:2.433043268048 198:87.37705992469094 204:88.01468742848927 209:35.66828931677396 220:7.796741038938308 227:71.33460842052122 235:29.038656867924267 248:2.7744485002305126 255:8.208108490189368 256:92.12343251831818 265:8.303024888150825 287:15.297670617203172 315:8.852680509218311 328:139.07159513542138 334:40.15144935105957 340:9.067925636977138 356:130.68820434651082 373:32.649381955676674 389:132.96206089183045 394:33.17392744024435 408:9.732400242720926 419:9.813421937092878 421:33.64721176353324 428:3.6154850054972716 432:3.6310806709650767 440:10.014012259868725 496:44.29985264500549 497:139.23177391837513 549:35.78989742157732 550:45.2123137872425 553:4.014443668612418 563:86.28584441322401 583:18.74758019906937 591:10.927033809672075 596:4.130890814602316 600:109.2863961444625 608:87.49238554406323 627:77.38895329657305 635:46.71496228421115 654:88.91994822318094 673:67.79161918951392 682:37.69490354179235 685:159.27831152311586 691:47.60405877107438 699:19.71264165624759 700:28.591293303751346 740:48.27820297019275 749:69.30088604246498 752:11.744965054705938 771:4.559103927045513 782:11.862020424348307 828:12.061598056828053 848:93.46103868747896 855:12.200635098507352 874:12.260079521367436 878:12.284115989565107 916:4.8601468968873895 926:50.720801762757674 966:21.385099324891087 982:51.48083368742598 995:5.034483644299196 # explanation
1:0.11263864690550984 2:1.16650548433068 3:22.24835806244035 6:49.603056676477905 9:14.948963490093963 10:0.11842851464029688 11:20.482727304324975 12:0.17353405287912596 13:1.9921550179482208 14:93.02735741339798 15:40.24429850764673 16:41.22624037671983 18:25.370365442462848 20:0.5295256911106355 23:45.399652499939464 24:0.6272754412636363 25:16.27657972385938 28:7.1388153284811295 31:7.192968107075924 32:0.7105131550675192 34:0.7251954498172946 36:3.730324957661 45:8.212674583366212 46:0.9543599508066024 60:4.54605108028358 64:26.275602902760962 65:26.350675272554792 66:1.2507007796735081 69:26.846629904438498 70:26.9754347532039 74:9.62322181808362 75:9.664756901551959 79:41.2760994248878 81:15.267150329279021 82:5.080376083111801 85:9.957597747224675 86:5.169150158557411 87:1.4311864109210128 92:73.05643466561183 93:35.09186069498197 97:5.352810115709979 98:5.397298137958535 100:22.392478896043365 106:44.345372888198824 107:1.6906529201710911 124:24.101361329627053 127:62.45217789155919 128:46.36924774923585 130:1.9056026889577635 132:1.9109057491189292 135:1.9442445349745923 144:11.971875300541912 151:12.281713283190003 163:26.360651242615827 167:12.905566278418684 193:231.38919550370005 194:7.418132725652045 204:13.671905152623953 206:7.574980640590596 207:2.512482573290717 209:2.5221018289951913 217:44.24212866281932 231:28.909055937353067 236:217.37271356944711 239:14.428895381780519 242:8.064380976679622 246:8.087940767116521 249:8.131538411375615 257:14.672599189355957 259:37.6309886457584 267:2.8635946250775426 270:187.46909487354537 277:15.059230783532769 281:2.9578971338381437 293:15.353615274850279 304:8.742527026514294 314:3.107974522817302 315:3.1172379470705627 340:15.977047613638454 347:3.283046427715564 349:16.19290388908941 372:3.3914403461124585 385:9.516797974343923 402:16.94053312401964 403:80.77580425396779 416:9.794568191676278 454:3.7243741801458823 460:25.772052125561792 467:25.828236703475195 504:3.876059977685824 529:35.49248458246455 532:3.9383154896028687 545:18.33101069012736 558:18.5233195433003 561:4.037926378217851 573:18.68441072990032 577:10.876594306022369 578:4.09394083801857 600:4.135043389925269 637:231.39017893894288 641:4.246491901629809 644:4.2553549562497315 648:88.68262631792261 663:4.314040362538522 686:37.71938097883211 715:4.442300940953994 717:101.74741735064713 724:4.452168480509813 729:11.641560297798312 748:4.5125122660151025 768:20.1322340193434 774:20.18077213997595 786:20.229716721734448 788:91.95854315715461 798:4.601529652885275 809:29.529217434666492 843:12.130489958746244 849:140.76253472557448 868:39.84492117603416 886:50.22747600346264 901:12.394170451137134 923:12.469320596574033 959:21.36517917003954 979:12.703945974173621 991:5.027729252698344 992:12.785422295780037 # iodine
2:3.3619555921115083 10:7.461076136388616 11:1.7342146130361948 16:0.3740850324055546 17:0.4627574964682204 18:2.8288025381427633 20:93.06906488116061 21:0.5647855435690591 22:11.136201543192945 24:33.005108195192605 31:33.86209661725314 34:3.4913777319244557 38:3.7674304629829427 54:1.1030490543935303 57:4.486766835501414 64:9.183101771297297 65:4.6853193120472385 66:20.442214549893045 73:139.48179416358138 76:15.07342120830261 82:27.648292066253422 86:34.72312873161363 89:1.4407617011596137 90:5.243386846101631 93:107.07330480751149 102:1.608493985944169 106:5.751171193779989 108:23.145523021122887 111:5.834198525070493 121:6.026334327874053 125:46.124202953434015 132:11.693370357610085 134:11.7846075044394 139:6.398527848296813 150:12.122610229728071 153:6.676903229057454 155:6.695411650327251 159:12.762586040502958 167:84.83558224464592 174:76.44309299716228 178:2.3431294390655886 194:125.75738368332132 197:7.454222170725644 203:69.43405553781483 216:79.57142395060292 240:8.056561886743703 245:101.05939996448737 249:2.7744485002305126 257:14.672599189355957 268:8.323992630835901 269:2.8695819318387894 292:8.649363812217612 296:8.677064326831172 301:8.709649214753647 310:8.780466873439833 317:48.46577054426745 319:76.70340062100186 325:3.169121064020222 333:118.01224265723258 336:3.2078839905124488 338:9.057630163800981 354:23.980884722526135 363:9.368502194891137 372:3.3914403461124585 376:3.4051404163434755 386:41.72247622659501 410:9.738570709575441 413:9.763354976753389 418:17.09108392326736 419:25.102078138080547 423:17.129347069666697 424:9.845057514569648 449:17.53697559251443 483:26.04262605995399 488:10.304086730326919 495:10.376573555676131 500:26.322964900468175 523:10.525858843067079 536:26.660718258042962 542:26.707932382369076 544:10.610548355435439 552:10.689216945979847 563:10.769551849196226 568:119.45518569368065 578:10.876594306022369 583:27.29801166560554 584:10.893333262891561 601:10.961035513652437 603:27.470169202240985 638:11.1807110582613 652:4.282205957870755 669:11.337657467534893 678:11.394625560766624 685:11.423430864598192 728:11.641560297798312 749:91.24790215416438 768:11.808371136650589 781:11.85123051634323 790:4.580195023801301 793:11.883691478062026 801:4.612289992711098 818:12.027608475282275 884:12.29619056609157 906:40.21681639081453 921:4.872518431410749 924:12.48198883985194 927:4.878735050404509 980:30.993474688649076 # england
1:24.835613408162803 2:9.757904354306751 3:9.837036272785461 10:35.504028602816305 11:11.691836999074948 13:69.09008685180308 14:72.30357978266527 15:28.92171967590048 19:15.199668687233808 22:16.091936787829294 25:46.187018174857826 26:33.47168917663843 28:46.77225564123917 39:49.11570021464747 44:18.553638693351548 46:0.9711394293890068 48:18.809656758187153 49:131.88909832873438 50:19.093669899210912 51:19.131099422685494 52:19.15500073543381 60:26.031302868267005 62:20.12195383608356 68:20.712465322269384 72:20.939047669461708 78:140.71513923685507 82:56.49744184735401 85:21.58292751271917 89:21.75013268624013 91:21.82339681633539 95:57.92323039423362 97:222.8776711231167 105:5.78130261718737 115:23.68752296472252 125:24.274051137132766 130:39.014927321985105 143:25.03549689020271 145:64.21948777197476 150:2.0581810492103454 151:25.56374947396152 171:67.6428041309351 177:7.2485369411051215 179:27.034464961741868 180:27.098970610297147 183:13.297496914863727 197:27.657113553501123 202:27.795386674628972 214:28.204469153557444 220:28.54672449849046 230:29.01968668429747 234:8.04084592623281 261:29.77061924203592 277:30.275830083058317 284:30.49249281668454 287:30.67879918921678 295:75.60899139691979 302:423.651812623869 311:15.617948333004446 335:9.089083878471559 340:16.048519498833805 346:32.08080069221066 351:32.245280380025 376:79.7383669900348 389:33.15772270771536 400:91.19345491462023 405:33.46626144091341 410:33.54494892250074 454:34.507422022710486 459:34.577435371419654 465:43.76856472978337 486:17.90492168592496 503:35.287727243860125 504:35.306636203924946 506:35.401733278192886 521:10.565710361962093 532:394.1156232996973 550:35.95206220578912 552:35.972300633969994 556:18.54677817878574 561:36.156353159619485 606:4.174894170796437 610:36.79609006606951 619:4.225988768510611 668:37.62326296936758 692:19.6957186665211 763:162.79204262027477 772:11.877575380703915 848:39.72677951638262 873:94.19642683579568 875:39.96716003076077 924:40.53044261043899 956:40.89119855498242 976:51.5049521014621 # deafness
1:1.083996505897962 2:22.291134535794694 7:0.07807480225493413 8:1.5163239389814147 9:10.951263160740186 10:25.004360459570506 11:15.991986399203261 12:139.06814706446517 14:5.430482748525361 18:6.29889715403361 24:21.564052449015115 27:11.587653394780448 31:22.196128936759397 34:22.4619257869644 35:7.584108530736914 36:23.284271811254257 39:0.853899773922984 47:8.361642216197987 49:4.26682972262601 50:1.0433267556436037 52:13.629195893164914 54:4.470642095761448 55:8.901067937879278 56:4.4969726373000904 57:1.1450461128888094 60:4.588277713791781 61:76.95663446786439 63:1.2117705298412358 64:39.759836343236834 67:20.679975763807576 70:20.82298776252322 71:4.9498788004121135 73:1.3357269723207208 74:15.089042092382464 75:9.732346879740202 77:9.774268432636543 81:9.889462781397949 83:15.390772978600952 85:34.84009229723684 88:28.21748113593712 89:5.26125061327409 90:1.4708477535113642 91:1.4715969309026902 94:10.216243191973911 96:82.3124194704037 97:22.11297114560473 101:10.617347385431147 115:17.210270518364872 116:6.016818139806141 119:11.36845187839018 121:30.84951110093003 130:1.9258625923179522 132:1.9311785482146062 146:2.051205583579819 151:12.35146428360834 152:65.06941939193486 153:6.7220616746195905 158:2.2052559668631337 164:7.048516589234852 171:7.187619982959444 185:27.21292052699574 195:20.28580570053543 198:2.478905298614645 202:43.628995614647884 208:60.999905209404034 209:35.81362243084052 210:2.5646656554428486 227:2.681542680050245 231:2.7261061028155917 247:14.608184047294246 248:2.796305256180052 255:2.832583287787602 256:54.95589711133825 261:14.831487939399455 279:30.287112766064194 282:2.9821052567979036 288:22.76373216679109 297:3.0600619837785086 308:15.581692795280267 322:3.1795119066661788 346:49.66904033892917 363:32.5971720736679 370:3.4085467907467177 372:9.471867158899228 374:9.494654406723946 378:3.4387639732655324 393:9.688168268683372 402:42.34873480193216 408:123.47374126101447 423:17.201162188701883 425:42.868656212154136 430:9.962846695347245 475:44.004729192462534 495:3.873987226655785 501:675.2847124712729 502:74.3039946659627 508:10.51287481904196 512:18.182702574927415 516:3.928068315198469 528:3.9575952601379787 544:10.658036763808905 559:108.30044408351642 563:4.064944964564486 571:76.26019857702546 574:4.104890953716668 592:27.480591365603267 609:4.179097525417728 610:4.183310648339639 624:27.868873568826356 633:27.941591175452498 655:28.201564284684707 656:47.22678327535735 688:28.490039936815513 693:28.58861011556544 696:28.60847391030351 709:28.769224092132493 715:28.809932313826366 731:11.689348112738893 746:29.079817618142354 748:20.092949078925617 765:4.572011946528815 766:29.25063934572554 776:20.25322476995542 790:11.920685290802478 796:4.619560000981545 798:4.624919366861639 803:4.635684869149968 804:39.17832553909679 805:4.641091181339895 814:29.671896951244435 827:4.6960396969427025 844:29.926527844947845 851:93.83068551801358 873:12.30801188560823 887:30.28760825175293 896:4.847006977966221 909:142.95322054693824 919:61.42470329801397 968:21.457724901369737 # feeding
1:7.49317634094003 2:6.327469669925845 7:10.62452152035634 10:4.255699498394044 13:2.026265280266221 14:18.21732406749623 16:14.139704509845913 17:6.216395822371249 26:3.3313169361461403 27:0.6826596417275986 34:7.381256237505666 47:0.9849630138509645 52:4.307466418755087 53:1.096144576844089 54:1.1205836571268157 64:32.938509780905925 66:1.268884953925249 76:9.747103329911477 77:9.774268432636543 81:9.889462781397949 83:9.912307944015328 89:5.26125061327409 90:73.33040106819108 93:10.19738426357123 98:22.23237490417127 99:1.5593375560750928 103:101.76269325232633 104:16.58680609208958 106:10.954577277258037 116:1.79536234349775 120:23.89812460626987 125:46.31883926183712 130:6.305198476409537 136:71.98684016012128 140:24.951347593770308 147:12.172682902429267 152:2.1079808769569253 153:12.387940195200203 159:7.011003068190228 160:41.69802977012112 163:19.425659238059744 174:7.2149013860970825 176:13.178711862523048 179:2.3657421825427685 182:34.72724362939874 185:2.3976489806506933 194:20.28580570053543 206:2.5339497308443573 209:13.80000475171471 216:13.970942999480398 226:2.681542680050245 229:8.010247813557458 246:2.7756679884609965 257:2.8345153169125745 263:22.049557038064183 269:14.927217408062093 275:22.389380226213355 280:30.389255805420493 288:15.36890509487818 311:8.83194613067289 336:23.62444071499743 338:9.104481116003386 345:3.2724885616804587 355:41.065400377263586 371:32.71252552823762 392:42.124850929118374 416:91.82687477132056 418:3.5952665575810516 424:9.892264603386188 429:17.30774826581094 435:17.416347987351266 442:3.704753899972896 445:104.0032027495558 462:3.767172370015081 476:26.06724664411752 495:10.423981953426633 500:18.092351532392545 501:3.8918327192925934 520:3.9390838839841384 558:4.053131753734083 559:10.800883124348474 567:18.65691008906843 583:4.125200399235679 584:10.940912005957605 598:11.000103378273955 600:4.1581775699813806 603:46.2692478345966 607:11.05158152430725 624:46.7246551565722 633:4.256471301988735 638:27.97820521780812 644:4.27856140677469 656:4.319010979961499 693:4.412239147141574 696:4.41702748536377 702:4.436306783686796 732:19.952366456131806 733:4.495389131865854 758:11.824358686584706 759:4.5564306443098666 764:11.845557071264412 774:20.25322476995542 790:29.38124175901291 801:4.635684869149968 827:12.10948653889512 831:12.10948653889512 880:4.8051433348935495 895:12.417397167076302 899:12.442131209534814 900:30.436814811035806 923:12.517296842779684 927:12.529967667366304 # island
1:2.736596902022381 2:3.415131696775454 3:1.217358076614171 4:0.04784089882893115 7:6.988385973467937 8:7.173472549261778 9:34.64673286880846 11:4.440914914458045 12:1.8831757652334102 13:12.519303320209449 15:34.58361746352747 16:5.781733737384226 19:0.5095575655896041 20:50.78145495761585 21:3.1032003173458107 26:16.415017120083547 27:7.137814143849173 28:0.698023450862504 33:22.39081971303121 36:7.766459356630145 40:3.9237367387440307 44:0.9631277712413987 45:0.9635971860057049 50:51.7958177429487 53:52.5173411216405 59:39.19018072984371 64:26.417431317627 65:1.2292658522680528 66:40.273434022859156 74:1.3397436856498584 78:15.206172585079866 82:114.58684524589502 84:15.527143116909226 85:5.199112016809484 87:740.9738846606547 88:1.4567004747253651 99:10.476388293113356 104:196.9186367490073 109:149.5781522993589 116:17.272960719375035 119:23.88661796621531 120:1.817733525667348 122:11.398806591856165 123:23.955872210018335 124:1.8727740784938147 129:1.907938993970071 140:1.998831248838931 141:1.9999495199928325 149:25.292569513141128 161:7.0369307471600315 170:2.3288784703365017 172:26.882998338989232 187:2.4108965363573054 190:51.48227907759012 196:27.60577423856924 199:69.38167821792666 203:7.5734238547066015 209:7.641461823367005 219:2.636482021609088 220:2.638191672404362 225:2.678030772080492 235:2.7497786224800804 238:21.578675354818422 247:2.7925333654673334 266:8.353641652594046 282:30.4235454570533 289:30.69056366684293 301:3.0711842445211874 303:22.98204562550148 312:3.1095637161356513 314:3.1302441385755326 325:23.45873141056442 329:107.65233908479277 339:77.68541432037026 340:9.114781749999233 350:9.262089951008985 361:9.393194403642571 368:9.454867910508334 378:9.523336194482171 379:9.523336194482171 387:9.593087803924771 388:24.701422465626557 390:3.5094701842710636 402:3.547408928242981 408:3.562223854129324 418:9.848031244269356 455:17.6398961869633 477:3.811185712310233 492:10.387551593130102 499:3.888249300027735 502:3.895423353385682 513:3.9244114916414636 527:3.9538776364410215 535:3.972543407614166 549:10.712950961950423 550:26.964308176203648 563:86.53468742751012 587:4.129289819822828 592:18.88365235004482 599:4.1581775699813806 604:36.73020527253214 613:4.191766369869482 633:4.256471301988735 641:11.237433324209556 644:4.27856140677469 657:4.319010979961499 683:11.461533436675078 716:90.75911090322948 758:4.5564306443098666 764:11.845557071264412 773:4.582472991581121 779:38.92881661628976 797:4.624919366861639 802:4.635684869149968 811:4.668361919785615 812:12.052989800150161 837:12.132319135043595 840:29.85626054826612 850:4.752664363409177 882:12.344130673830849 894:12.405089231998819 906:12.45455781449246 911:4.8713574702790865 952:107.64812334562954 975:12.738551679617988 976:31.036511721549946 978:51.54590829423897 1001:5.064840549970488# contraction
1:0.21541265197102924 3:37.57014371647595 4:18.328306024339806 5:38.499508042716045 6:6.808075147800261 15:34.690413974429745 17:10.3527221390993 24:39.53164179593 25:59.950692406173445 27:3.400461558786995 29:0.710168496447895 31:11.797561111217108 33:7.380569588986208 34:157.42950234815507 37:0.8549861256454592 46:96.7910158519222 48:18.868085124048875 49:1.0443848460702743 54:4.4918669223093595 55:8.934728090053577 60:14.282980024261136 67:14.878100063270564 70:1.3198957985373736 74:1.3490880426382996 76:15.21243712780422 77:5.060385592069654 85:1.4420314442070612 88:5.276377776075041 89:21.809543162021033 90:5.308722795077212 91:5.310434337790861 93:10.231752059159584 94:21.970623197354737 98:5.462974440848917 99:1.5690673699650268 102:10.752049302857467 103:44.10989062712916 106:30.0385627769175 111:68.96652959448528 116:23.826572348151423 118:53.61861033366835 121:17.433640337756085 124:1.8829500332185187 125:11.630137510043411 126:46.62274625196374 141:6.490487877586208 153:18.794990227904155 162:58.3651614562934 163:94.16057568005893 180:7.308660804304962 181:19.971364460418148 197:20.4085030514811 201:27.84735080712681 206:28.031789782461395 230:8.04884987954466 240:45.724048493519874 246:14.589514625360753 288:75.54282057411557 305:8.831716917497907 328:58.33274820215167 332:9.092295062885606 343:58.80064304901025 348:59.194122881467216 349:3.321980080412716 381:16.741024765795384 387:16.8119054060649 401:25.007200899353865 411:61.42621915135732 437:25.602083905401024 449:104.3649524908366 464:3.782064098147138 470:3.7989015370703254 476:53.620969581369934 494:26.349325269725764 498:3.896260305452269 503:18.139927794140394 511:3.9323622780300624 512:18.21907091388663 520:35.5785372562577 528:3.9692083069820274 537:18.380681206408127 555:4.049140564475039 572:18.780466985007774 593:66.35855120016261 608:4.190782841419545 624:19.20984191854804 671:37.732907799945025 698:4.443225528231401 702:11.60280800129702 730:113.95155585797731 753:11.81691041925395 781:38.9904624797508 870:141.98050446187315 875:71.7498724897888 876:30.214509701429453 887:30.336728332172562 916:4.895517477030757 921:4.907896755131524 938:247.68474305210643 956:21.474453139847586 968:40.986388780480794 981:41.22384105707255 996:5.069958767882881 # experiment
1:2.767199550644474 2:6.3668972659140355 3:85.48875155781776 9:7.279298817857874 10:7.583613567834846 11:0.15619675132011918 13:4.91933677615003 15:0.34169985414659587 16:5.812654616388179 17:6.2478212597483935 18:6.33041270448392 19:2.9309475836437304 20:38.083029803171584 23:59.28931015772141 24:46.00980634986897 26:21.83852864184415 28:0.7056554206489076 29:60.74232233389949 33:3.5307071346272796 35:41.574628155969144 39:42.42423691927212 42:0.952967411260622 44:13.20163668690296 46:0.9796409392464622 49:19.101401621640917 51:4.319849917990232 52:19.21356182530175 55:83.8468058826468 57:1.1539818890025793 62:136.66707326572222 73:9.710278720667791 86:1.4478602951981852 95:10.346006898605266 97:10.368058687109887 100:16.325444409926344 107:1.7203034659274148 110:5.892547729038616 113:69.38817412927803 119:30.894308047028357 125:11.630137510043411 126:11.704375866150233 129:31.544676055723652 137:11.944629935095604 138:18.188487293442492 140:6.4880376452598405 141:6.490487877586208 144:12.07653561677321 160:7.051213968582843 164:7.07147293056378 171:13.139454464409654 175:2.357883568149215 188:7.393553476910409 196:27.666412385085565 214:7.734054163381813 220:7.866108329552522 221:14.160650924517503 224:36.722632380369824 226:7.958179485676095 232:2.7407190841125386 238:14.523645310452766 244:14.559477946211961 247:2.8035709353623144 248:8.201246285011477 257:14.779422681465917 261:37.991263888560475 267:8.389675271427572 277:8.535524327828513 291:15.432780363900205 320:77.10245327116564 321:8.996744495336218 336:9.11273040730476 337:40.40314511174968 343:3.2737756087501833 370:16.610444527940988 372:3.425393954813903 382:41.799092297262476 384:9.587624488965053 395:16.983847741361927 406:9.784904022514102 426:278.70431674307156 434:3.6842748211390197 471:221.01947932036776 486:10.361046069951508 499:10.477315568038513 500:3.9034225374298375 511:10.544323640148633 514:95.86592664410301 516:54.511404476991764 522:435.10254776617546 539:96.47234229818238 551:97.00590734929158 554:4.049140564475039 555:10.78464721074422 558:10.81679567611637 590:4.153287560194191 597:11.02412670763569 610:4.194997254877477 623:4.250693590435427 634:46.908623963738215 666:47.44437188962965 670:19.543309522097974 701:19.821543925668568 728:4.502165535995124 740:20.050976679898337 748:11.806439858842447 754:103.03353304826132 767:59.24014760292405 795:81.2792020338223 810:12.065950588497445 817:104.6333905838761 838:20.676027353199995 847:4.758758673148783 894:12.42929066304954 901:21.126917496504998 920:95.33182050877187 934:40.689249808906794 942:4.945533576622502 951:21.415083309491596 962:12.709573147624393 966:4.990420584198512 994:12.871455802377342 # withdrawal
2:60.254332259576884 3:79.23175958721046 5:23.26484153026368 6:87.8913244468847 7:19.233094847954824 12:16.586564875894428 13:17.144221888082768 16:14.252092106277074 17:15.032895779046296 20:158.40503267717853 23:66.49371299491754 25:21.878658688796403 27:7.2027286172341976 28:7.267967089463998 31:7.32231048360721 32:3.5332602702408047 33:399.936504888412 35:17.45762994233504 39:3.8606000382684456 44:4.131937280704985 49:19.160308481608993 55:38.965387960672444 56:4.539626262839024 57:19.881381356528124 62:32.9330162177903 67:47.86934515262579 70:1.329259178615818 72:27.402251597312823 74:9.759223134754858 78:21.273200298368376 79:5.134934660037594 87:81.56014028119897 96:66.16195335434925 97:22.2323815082109 99:10.545614374507288 102:5.687260616276758 106:23.298314726415636 112:11.211123927590434 123:38.374834596322586 126:31.588479013569707 140:32.25333146059939 141:12.06627348963737 142:12.077638691182715 143:32.35492899885328 158:33.676817771824936 161:34.06221319904098 170:13.165852732154484 191:35.353573421198675 210:36.10140975499942 221:7.900461273009986 224:7.955608029536066 225:151.30497107537994 245:2.792205053086105 258:73.59277168928843 270:15.012083728975242 288:30.801258475947133 296:3.078117519372191 297:8.780256630977448 307:31.16066018742898 308:8.855442324699629 311:31.22188193286709 347:32.28545305866337 357:16.477213988799413 373:16.681368705407444 389:42.14453500041379 403:3.5703907338452616 423:17.27388632703926 434:17.47916844811572 445:25.800470881050234 448:10.183056090188103 466:26.022891345941257 493:18.054283810012215 516:18.278484573069257 524:75.01674190474658 525:35.679138622250186 541:35.85548097229493 552:18.5835666756379 558:131.18845578121886 559:45.728997970542814 580:4.144530446130522 584:18.892878251850338 626:11.22272226912876 639:134.34420784909048 644:37.416766851567665 651:4.3244412174658375 665:47.51907916865168 671:554.1912917951614 676:11.471580300216852 679:11.490674403972148 693:19.783778386974408 741:38.62391953131536 754:20.182118705302535 781:39.05249663998105 817:39.50057521450649 854:50.1579431876035 891:40.337339916601515 917:50.9016886251574 # analgesic
1:21.104952690714025 2:42.93565822880243 3:211.3423783604632 4:3.6300254011325133 5:14.30621046130609 6:44.47935252756224 10:65.59493000166079 11:4.499096809409793 12:16.586564875894428 13:134.474765136827 14:5.491658933045402 17:20.084743019050332 18:123.43999823223444 27:11.677646643116264 29:7.286987655672097 30:7.317880284067074 31:7.32231048360721 32:22.47073942940548 33:7.413326034538089 36:23.425952947164603 38:7.89213115796408 41:23.976344206350298 42:24.3557621427079 53:8.855333171327299 54:25.78411594389806 62:9.247123740886925 65:273.3227366327956 66:26.94212393303516 69:9.591337422791396 70:9.6530487331203 71:9.703446307016682 72:48.3469166303846 74:9.759223134754858 86:10.11515456969644 88:1.4758929100210494 104:10.861791618820083 107:30.21497756571627 118:11.428335680864146 122:11.468801157934395 125:11.665323329968219 132:11.832986934603577 137:55.453649295934596 142:55.75826196562728 147:12.24322684513238 155:110.83454101196546 156:12.602942753847204 161:12.943468043486726 163:12.961287468401405 169:144.16297011805747 177:13.26870633615744 186:35.011935555836914 192:13.579324465488007 205:13.81388465101411 208:13.839989081568095 223:14.241397043749895 226:14.320704374677225 230:14.459336133859793 246:14.625538845166227 253:37.84820856316546 255:37.87354170634413 265:14.954295832855063 299:15.560687983503302 330:16.03519813204512 344:40.71770317249919 346:16.27203952693918 351:16.369602972768256 353:16.402498489974718 364:16.595416375238926 403:17.084969149169552 442:17.57955707261583 450:43.70645063313627 470:17.838458262314667 501:419.6391814739151 510:212.06311392500166 514:18.267065699854967 561:18.69302876370139 587:109.52456081339234 608:19.06047796071242 627:19.260064520569056 630:19.273616967783514 656:19.494860199974926 665:19.565758401006626 670:47.54796152050539 671:19.594360973149588 695:47.989878229415964 706:19.88837865807549 708:48.17137188915339 715:79.94060641099124 778:20.34286095051828 782:20.359180889796693 822:49.663744943850624 832:20.67823426243454 841:20.7302392359677 848:20.817953363303968 868:20.961084999646896 872:20.961084999646896 919:83.87743657483773 983:21.69314168946809 998:21.775785650820676 # mastitis
1:13.823551801046952 2:3.469216797799857 3:6.467006571720655 5:1.356742769093511 9:15.212016109201086 10:11.455222499924579 11:16.125881307385626 13:38.260286200020666 15:18.56264336285548 17:10.396956334084997 19:10.615829115472003 22:59.34662361723762 25:3.3624460869870365 26:21.909004731344844 28:11.76777481051662 32:0.7413002301447572 37:23.531667704475193 38:3.849104890229614 39:17.91460742275085 43:4.1066888482412685 46:37.27449357011056 48:31.062746951663787 52:4.349738593071507 64:4.748087452927526 66:1.2873684091012505 67:1.306511692958734 70:20.94164527972943 73:96.33886554079228 81:21.467613888197818 82:5.167287707902527 85:5.242987561840279 91:5.3325166476961 92:15.832555085915935 93:35.43016205816581 95:5.426404787835294 98:16.15256052011839 99:5.53223772208734 104:5.735443774119885 106:5.840006390962416 107:5.872239595655888 108:5.872239595655888 112:5.960464243728604 114:6.0319312686817215 118:1.8331115046812771 121:17.481324903262443 122:6.126763949779401 125:6.253766933454926 131:6.359887730798009 143:6.54287252736739 152:6.749377421848498 153:18.843025574926227 160:7.074313704445438 167:42.150004044300175 174:59.297690298666886 186:43.014205300602256 190:60.29570496095653 191:27.64245789707787 194:69.35414366285302 216:61.849416672633645 223:7.929767169546627 227:7.981636539805583 237:8.13799772127995 238:8.13799772127995 240:8.149710041971638 244:8.161460543769813 246:45.92531038047568 248:8.224784615491403 252:14.784411945235624 266:22.215076750934706 269:55.67315939652706 300:31.003275133529232 309:8.864949831510216 313:8.893620984904917 317:8.976092290414437 326:23.586944089078123 331:87.66331632893082 333:9.126294960582454 338:77.93673606811761 344:3.292693961399374 376:9.54801471202558 380:3.4644237369996085 395:9.754000715980986 400:9.77828234382073 408:9.827323783215 410:9.833499411632593 419:135.49212711026993 424:9.940073964088082 427:9.972004983574823 430:43.15576757027696 432:10.017169954435685 440:10.109162913063411 460:25.966686120934135 463:283.22536384532975 495:64.12827117864023 497:10.486668861821167 499:10.501402276393138 500:26.517795046750223 526:10.629007545836103 528:26.793131254409403 529:10.64430653655239 536:141.46220270975567 542:18.452527248659617 561:10.857118576039252 589:11.014355888989268 595:18.9825230720986 596:11.048302461116144 599:27.630618891513254 607:11.099796093913866 619:11.196045602963586 639:11.2766411693449 643:28.131725025003107 673:4.3792838472536975 686:11.519495195032023 693:4.435819738786564 702:28.786799690052163 705:223.7793241237526 712:4.484300497903517 714:11.676975840426836 749:11.830722730446546 818:12.123972225719658 821:29.8160706442955 843:12.226900171753956 847:12.26182878296629 850:39.88026342172338 866:30.239713303668836 882:4.834840820180804 893:4.864755735514893 894:4.864755735514893 920:12.553243312880099 936:30.79054860615366 954:21.47168511730817 980:73.72137123944513 982:5.048376595586521 984:73.88771274717888 1000:12.90965501910687 # pandemic
1:7.605324525056594 4:128.3615498783057 7:28.94697331436423 8:19.588890050498563 11:16.125881307385626 13:8.530085894182436 15:0.3476039897395211 17:0.4892386855392564 19:10.615829115472003 21:15.87202315177098 25:89.51677669894625 26:16.530103132462333 34:22.602978314179524 37:49.257683351565454 45:30.70186950971873 53:19.561141288411925 55:4.526406043310373 56:1.1495178014135268 58:14.207065871211805 60:4.6311066131071765 61:14.46621264614828 69:27.13275282143976 71:9.703446307016682 83:106.25829067577043 98:5.485168912801399 107:16.9695606063955 117:17.44940422417153 118:1.8331115046812771 132:6.362232266323842 134:31.969038053742445 147:2.0732190321421706 168:26.76230425187049 177:19.93645607390644 181:20.019655194227354 197:7.546503420283656 201:43.78939384842807 202:2.5239722266796694 205:339.2031775227247 211:7.746931641953917 231:21.548406068783198 246:45.92531038047568 262:22.138053025204414 266:46.724108751066915 272:22.406698086699755 277:22.54016279389765 281:15.28311017758781 285:30.6959955156358 295:75.8601015404072 318:23.464449697091393 321:3.197375073843724 327:49.188662793921615 330:9.105910890997231 358:9.418601502399216 368:3.4286786352299585 391:16.965425337692974 420:81.85374731692389 432:34.137392123671404 436:25.610947837942284 449:3.7604696960101784 456:34.66552458114073 458:10.23772260388108 477:3.8343817284597366 523:45.031109492510446 527:35.71805221448206 530:35.75712111596204 540:45.219542140509 555:27.127161594742027 572:76.48617354245818 582:4.144530446130522 594:109.78640284730352 599:77.03053730345562 608:4.202543898837637 645:421.3787959916868 646:207.70477059375975 716:28.908310796089683 734:11.74795938954204 760:126.71280369271906 784:29.479689933990347 820:12.135273964133562 821:29.8160706442955 831:39.58690652593977 835:29.90825962324234 836:4.73095513985855 912:30.585755452344763 927:40.65426202292974 949:40.882321745318905 955:40.948461068761446 958:4.995900518035254 960:62.28957703986328 968:12.733955397702474 983:12.841133272177116 # microscope
2:1.2390402444276545 4:67.64675194054546 10:0.13783904877401484 11:25.866504162687892 12:1.9343098925090982 13:2.078564584694586 18:0.5139587608120555 19:2.9697526096424647 24:27.478777632130587 25:27.684246096826833 26:3.3913190436556087 27:0.7056098409455729 28:22.291589448255724 33:12.01408189851839 34:17.159057794627618 37:17.923665126319882 39:7.943917597962042 43:43.91822331483318 45:37.28816212378493 46:30.859925613224735 52:19.33185377417693 58:4.59586598637677 60:9.168070928340319 64:9.352460582172643 66:4.885701132398413 69:27.20545599319769 72:1.3572627170350415 74:1.3680049175882296 77:15.34369825938143 83:21.56708735782739 84:28.227668819503354 87:1.4789247551252616 88:10.215712698867483 89:15.818408610312465 98:22.41217446981368 101:10.721724006852838 104:44.38313196494135 105:60.47735565410749 107:5.894850126304571 118:38.33882014607058 121:1.8502474513670186 128:6.333897893452844 130:1.95681592440853 131:6.382787114442198 132:1.9621512244450205 139:2.0199841506313114 140:6.533844584445943 146:6.64854306014504 153:12.494313017815715 155:18.929962860362483 160:2.289784212600736 163:7.117844783654471 180:2.409633081765988 181:2.4110837698436853 186:2.4344834972190688 188:13.491877601773778 203:2.5444075411483005 214:7.780962629331485 223:2.69017113476472 230:2.757497196885804 240:8.173378183099082 246:14.661796006025765 250:8.252473438197061 251:243.4001572868447 257:14.851784050216928 269:2.9251033865394698 271:8.492135407183476 272:22.455711610714253 299:3.100585960394008 301:3.1050515108023764 309:23.215620201988642 311:3.1412107598396246 312:3.1434967847062283 315:3.1735012733279095 317:3.1875317831284726 321:23.53389087066317 332:16.087211472446146 375:3.459384011985057 385:3.4927395192756743 392:3.5469001348190505 407:3.5908816338669127 413:9.88242276584404 417:3.6299157579494854 418:3.6299157579494854 438:17.58600245867525 439:17.596086309096933 442:25.781659769463015 450:25.91871655462893 452:3.7754487235007055 458:149.66208585383592 462:17.812028067937682 467:3.808738857893886 470:83.9670100422967 477:3.84609428944841 487:18.03636818222926 490:3.8772525919127654 494:18.11312734643928 500:18.202118649166863 503:3.930424843866107 548:36.09731830348596 551:18.6083969976739 567:36.40414646529368 573:204.06022175382583 575:98.3466470722334 588:4.168630035388027 611:46.62537046585738 618:37.15977849973436 627:46.976041055575514 628:11.256013244393873 649:47.309239256143954 671:4.386538382282641 673:28.502039371711962 681:4.409830626926146 687:4.4192310147252885 689:4.4334225214752045 693:4.447724587022517 697:4.45732153922673 706:11.671365507086616 707:11.671365507086616 711:11.701393676043123 715:19.986000642370698 720:4.506072264297563 725:20.031889345693944 764:4.602409022509869 802:4.671340668952778 805:59.92021609368949 827:12.182453207092196 836:20.73257519837387 837:4.742933553354735 871:20.99816155281496 873:4.829117112716522 878:4.8409152911507505 884:4.846842465156062 893:40.39982404636363 900:30.585128205353467 911:21.23848572199739 932:12.641344767200126 937:12.641344767200126 967:21.56837477097338 972:12.785012584035071 985:5.073775934956281 1001:5.10077125851953# segment
2:0.040801648347234196 4:121.47464453449791 8:4.0839394669484745 9:1.589643158411251 11:0.16484036237693922 13:2.078564584694586 14:0.3354186433798194 15:18.631920789716514 16:9.832780087553841 17:37.25808676239426 18:25.78035750363573 20:20.83217602132151 22:0.6439142743410341 25:7.141417386877776 26:7.155553508576977 28:3.4811738733416386 30:0.7330941629565718 34:7.479613458894182 35:35.28954800686544 39:3.881413913492301 43:0.9784408752303013 44:24.581725253454835 45:4.154223631413438 46:13.336975886046899 47:4.206649395323819 48:1.0269102954527103 54:60.65857431631868 65:4.79266424998156 66:4.885701132398413 67:9.604623467184409 69:9.625822747379203 74:21.184785230716827 77:5.104312639582682 82:151.73096747595264 83:5.192653010364777 85:35.0960310951213 88:5.320645150441461 91:5.354753279492994 94:5.387498076714355 97:10.437616267801829 98:16.200146322385297 99:1.5887551601552696 101:29.4857008920854 106:5.862596291268596 107:1.7404476868634906 110:30.425719036712305 116:1.8258166175621142 118:105.47200952825139 127:6.329278550536281 130:11.850371823876213 135:11.982033470578045 140:6.533844584445943 142:6.543666465883078 156:41.17128136168193 158:12.791270280817958 160:2.289784212600736 162:12.988209712199142 163:12.997129254134183 187:146.09124918679046 188:51.551238521796876 198:2.511534066778688 200:2.520855945306745 203:7.643402167696864 204:190.8942643547836 226:14.356894451158759 239:2.792248321877918 240:29.40340588473987 246:2.8089740288868943 254:14.839330849134019 255:2.8660054395284904 264:2.9071489758375177 266:2.9131119717687 270:8.45812251338543 271:15.10030100555136 272:74.64006660464874 281:8.6358971090264 287:3.0631027868947482 288:22.9100324767536 291:8.757883305395074 294:3.0806372023361983 296:15.561671829416355 301:8.827452492494764 304:31.173810966259722 309:8.88883214248889 310:3.1389278403994996 313:3.148078182461115 336:9.160482636055702 350:16.3816297581613 355:3.3813385776513836 358:59.889608084303894 375:3.459384011985057 381:41.94833388147164 385:16.840557795786466 391:17.002092797760902 400:17.093840550722568 412:17.18707883298541 415:9.913668241049278 426:17.378221850055745 437:3.720254662808615 482:26.286812944734866 484:18.00378100905745 489:35.193821188192615 492:3.891277640109033 499:10.525643308612903 520:10.630433349165264 523:18.372759761086012 541:4.015155039051512 544:18.50117279114491 555:10.833078191400269 566:45.90368280029229 572:18.85401804253048 573:4.1401053778533985 589:4.1727419057999375 592:11.05561886429225 616:4.235565156672615 621:4.265642830518773 633:11.28294456591271 647:4.322853895356985 649:4.331816997444554 662:28.387341171482735 695:19.835591893244544 706:58.494787012323776 715:11.711455484353571 749:4.57144033397896 750:11.855159925011495 768:4.607621284243444 777:11.971963057882888 781:20.37989104080305 786:4.639206981242438 802:4.671340668952778 805:12.070237424617083 807:20.561978360014052 814:20.629621923071777 823:4.726165534324614 832:12.193856475876187 856:4.805742267223147 858:12.345248610256519 872:4.829117112716522 884:4.846842465156062 896:4.882806038142301 906:30.610277336840447 909:4.907172018269215 922:30.73724278035041 923:12.590395157054392 929:12.615786173292852 945:51.32753411495504 954:12.719048135552702 966:31.077267508461247 985:5.073775934956281 999:12.920405602704232 # sperm
2:1.2540083195499332 4:10.276188671767443 8:40.45879995772687 18:2.9438335410807612 25:7.174373463955205 26:3.411629690085504 27:11.768890172027245 28:7.333929284739254 29:11.885436707847507 30:11.928148167297453 32:7.450949910049445 34:12.105999854332586 40:72.17811207814131 43:4.149052619844655 45:0.9979789777940431 46:4.194065107867963 48:4.267098812029967 54:1.1565581617924656 59:1.2018778874104352 60:93.43830151756184 84:359.0603169969877 85:28.32818638714595 87:1.4887015609429244 89:1.4983774060014359 91:15.92418064282921 98:10.54236678485866 101:16.539440931223172 114:61.71971631589077 130:39.36020263189058 131:6.405842756281611 143:6.589023578558578 151:12.493716136440563 155:2.167297645966481 158:7.007272711479152 177:68.46884156702785 180:13.397752839531716 181:13.402525698078925 198:2.522564331605664 202:7.646848043156005 213:89.60164941343422 231:21.646483846245065 244:63.7816642849357 250:92.57660612897257 251:14.807843651868463 265:15.027182780645058 269:74.41172533682726 271:38.54177264709409 273:8.550404681963233 277:8.60691386167569 280:15.342593629432152 306:3.141284351712667 311:31.3460043549446 337:3.278383514722064 355:50.446452072912656 375:3.4710116221366247 383:42.05945939929888 411:9.888070644309696 418:253.88286846514018 422:17.347542285036457 424:17.376431171103807 437:43.52741685387061 447:43.83602827860582 458:26.0658632112323 468:3.8272511479734703 490:3.8890544075263205 492:3.9030846182857997 495:10.520620621987568 508:18.318191321704884 515:26.753544473302274 530:4.008236197356504 535:4.019474472404419 541:4.027005893355967 549:4.0612930454270995 556:4.084519236456535 559:4.10410551784258 575:4.16010425590539 578:11.021136925040409 582:46.283190333536176 592:19.030817054028063 595:4.201190933127357 612:11.17464571260945 613:46.72759784998868 618:27.976646244936912 634:57.19414463676484 647:11.371058572303058 657:47.5265482160218 691:4.450157419919174 712:28.98755386195659 722:29.048870686151215 734:4.542944822018623 744:29.235751308171515 753:11.890227810291584 758:59.390766997292026 763:4.614431520504369 764:20.336220601598917 790:12.018196368364347 820:20.701026905563847 835:12.229928300497221 864:12.393728396054343 865:21.01738766780871 879:4.85299328646366 880:61.204918960577885 888:4.870835427292792 906:12.552306369435891 908:50.97628435145459 938:12.666025983917134 947:12.717659871314542 967:5.026531020849402 982:5.0725452917318705 # ventricle
1:0.14719185239638288 3:60.8944427151402 4:1.3423672865822749 6:3.82977433324945 7:0.09111187677008832 8:15.241227197741463 9:11.166946641517496 10:143.96579244652455 11:4.5582105052911 12:4.761771968206374 13:2.0963076265609226 14:9.38247328586315 16:14.3660525085967 18:0.5209361758513401 20:38.41123774783827 21:3.182101716885242 22:7.0052021020803545 24:11.52645395243629 26:16.64676195454941 27:0.7134139112849831 28:0.7290095444606332 31:0.7420666474262851 34:3.612643744289634 37:12.706574481893577 38:12.720347074460816 39:23.735741298443692 41:0.9328365951242231 43:37.26643678683151 45:0.9979789777940431 50:13.766605931687144 51:13.796135544316654 52:13.814993111642341 54:19.841038809347218 61:1.2335751789653706 66:4.907713747002915 71:34.22577042043858 72:9.789702937522724 74:21.245156192674347 85:15.733820922613802 86:10.184905073380513 91:10.304015507388067 93:1.51947981157144 95:10.450664669079332 96:10.461694300688718 97:1.558079688605877 102:76.28640810988105 106:85.87088811257901 108:1.7506357773541381 111:23.64108757319693 115:1.8226123391591225 116:6.107424818692972 118:24.111516271988222 121:11.522816614312925 128:1.9492764179307764 129:17.98664844980707 131:107.77552069224565 140:2.0406019887212135 143:12.183266831321435 145:56.31868631706255 147:25.5025077768866 154:18.967587703708872 159:12.975471109814743 160:13.002042825190056 175:59.553601498308865 179:20.059457522473824 190:13.61176422215087 193:35.5536283564705 200:35.73955746312645 202:20.664546098194876 207:20.804306828312228 208:52.70523107475188 216:2.640031210464497 217:36.503614939499855 223:2.701342011187577 229:37.262189511608945 237:37.51435365315176 238:54.67443670174619 239:14.64430363858643 247:37.759715099901435 259:55.424387512951725 262:22.236316581250268 267:74.34571425561558 268:22.347857983192558 270:15.084993899657558 271:15.136884348151488 275:94.48893255956087 285:3.0550015023671735 293:39.42304069006284 295:3.0920661073995874 315:15.866187184288552 320:31.69627010138783 324:23.644548429611543 325:40.36088159856568 330:3.261236282615907 342:3.303183004291666 345:40.88392326932313 350:32.451008935465964 367:9.545072825903869 370:100.58620656106214 371:16.720310479066104 394:3.564370815226197 400:17.130756786649034 404:17.167875753891238 411:33.8083485928771 412:61.728631965467635 424:114.05842029654642 429:17.454185140819792 431:3.700304532011267 434:43.446470024135 442:17.653293036867762 443:34.5652582709901 446:43.81520038114617 449:3.7839156786451773 455:10.25882266400253 478:53.93553325623497 483:35.16502922661292 489:35.256419554638605 490:26.409421572582055 494:10.498704785142582 495:18.18338922083581 511:10.617083515301905 513:26.753544473302274 524:45.18170682758761 551:10.825633008056608 589:19.005171282354535 591:19.01798002098077 597:27.712753882547286 626:37.33536722713305 632:28.13936612734109 660:4.3709310714158 663:28.47532528502643 672:28.551982324602474 728:4.537942989266818 739:4.552989354799375 741:11.827804884779269 747:29.299047508803287 752:4.588581920303945 764:4.614431520504369 782:4.645935374327224 796:20.499228754325372 803:4.683379945283765 805:4.688791419954302 807:29.779506188495045 809:12.139357032876186 847:39.97585693405784 849:4.794721975481369 850:4.800467852275293 890:30.5602212005164 907:4.913141601886764 908:12.564778194801457 937:4.968979314661661 # observation
1:507.9149843513774 2:79.35990397144471 3:120.52845357391092 6:3.82977433324945 7:7.151905521161425 9:4.158371092128097 12:16.723035599815635 13:17.28146939965768 14:5.553766922690401 15:18.701679087622935 21:6.815945968754911 22:27.34015947733736 25:53.440616154966925 26:33.85778811065136 27:11.768890172027245 29:22.40395665440545 30:7.383930059557902 31:7.3883679871786425 32:7.450949910049445 33:34.70280263980508 34:7.512867048381024 35:7.716394297805374 36:7.899327382966457 38:7.959123830395986 39:18.032585218671276 41:8.158812040268915 42:8.33814106530831 43:24.56908734844538 53:25.734638309288332 66:27.087910609837277 74:9.828610114489079 79:49.221640683453046 83:64.8441304153758 86:15.762231832183184 87:15.8193946401249 88:10.25073811502584 100:10.704665940540554 104:10.932228009582264 115:11.39272284232718 122:31.177685772079784 128:135.74940957409726 129:11.824990036390522 134:1.9996464155750302 137:39.758449486394575 138:12.081122790560055 145:18.569935698327207 147:12.31470260467638 162:13.024284789747375 164:13.033206911371543 169:13.237888263540162 175:13.298466104489947 177:13.340798623114223 187:13.508587191640538 195:20.47988534709113 226:37.02702720453521 232:72.62239783714955 238:82.35667927526202 252:14.857229224815281 253:22.09287401349623 282:30.6699233098602 290:66.46797904740272 300:15.633807167661383 306:138.33550352259064 308:23.245593096301604 309:127.71936615534041 316:31.569715065578443 339:16.178529433337253 341:119.53579175219363 346:16.345401282727437 349:16.410278432558826 360:41.55095238051838 378:16.815819434598577 383:33.20968002383474 438:17.622984505729395 548:18.621496877559053 554:18.69380350563187 571:4.147957735583822 580:18.95421682932849 602:27.76482427212328 675:4.40778808246587 697:28.826349003923557 717:20.023234339545922 741:20.162007932461716 765:81.17367346546835 787:20.44984770545494 806:29.779506188495045 819:29.892926045753946 838:49.98892309624278 881:21.07181476838202 884:21.09006993793866 929:40.81191601298109 # reflux
1:127.96656451306248 2:0.04319103099539991 3:18.228027673012235 5:6.840620461958312 6:0.07348818824162259 7:10.838837596099976 9:221.6352935490012 11:16.261675680382965 14:9.38247328586315 15:0.359643255165352 17:0.5029356515802924 18:43.90479784060754 19:44.183933631177794 20:15.703684307844501 21:0.6079145522678543 26:22.051387463397308 27:7.2685749005534905 29:16.936611125932902 30:54.28964062757414 31:22.479705850370188 32:17.10900892615899 34:17.21787091908092 35:12.386414488863933 37:7.949105343923589 38:0.8823765689629598 39:3.9023840459076813 45:4.175513280061553 50:38.267560129804366 51:13.796135544316654 54:19.841038809347218 56:60.96141240605818 57:4.614928351095717 63:20.43271688270788 64:14.675455380926609 71:1.362138721709394 72:15.224371621770183 82:1.4378819620597239 88:5.343012255789288 92:1.5111464729526964 93:10.336247388813955 94:82.48144962381674 95:28.924004383211717 97:5.485341349222771 101:10.756984066181394 102:16.675513022999734 104:29.92238190520815 107:23.505556644046177 110:5.960462491176928 111:5.96868698060999 118:24.111516271988222 122:38.523748713103245 129:24.66773108034142 132:11.904181547647978 137:55.67980726342215 143:73.06053589808941 145:6.636402799047816 147:6.674277336826437 151:110.8819567345397 152:25.821050607362004 153:18.94003787518783 159:7.103683536679356 160:34.183482657070684 177:20.033945611045823 184:2.435157609650986 202:257.3413617333057 207:20.804306828312228 209:28.269597865311123 211:36.29414740672437 221:14.269138937972171 226:14.393320398338718 233:8.1312869052174 235:14.614534865709379 237:37.51435365315176 238:8.185482521592945 240:72.9674396395849 268:30.15686886612821 269:15.072095609428413 284:15.40374678133378 294:3.0920661073995874 302:31.163451621276113 332:9.164141342395164 336:23.82058456775883 342:9.241422303780833 346:3.3359706274274847 371:9.556390113768519 373:41.828776310314055 380:24.71946994646819 382:3.4959794477495807 388:3.5298389266926065 419:25.395502095879714 420:52.350171291062225 457:10.286265432561 463:10.306979390363798 467:10.313909401749601 469:26.164508925302364 473:10.369812543888822 474:26.250070526314943 484:10.426555927921687 491:44.5227611770933 507:44.9962183167279 515:3.9712754509357784 523:3.993360402883549 524:18.409836012000238 531:45.27555701787331 532:35.88200486029421 561:27.324679186116 579:66.41929807701706 596:87.98386492446808 654:4.361831567295278 658:11.435730393664041 668:37.871932554868664 682:28.648871028745635 684:38.06564936419894 692:19.84318794327619 740:4.558032197783905 749:20.240552577456604 762:39.014823605795 778:11.996570708319869 787:4.651238513867279 791:20.466261800768258 801:4.683379945283765 813:4.716087971180605 832:20.752581940414334 838:93.86126149246117 866:30.339496952480143 875:4.84119252674308 901:4.907038959011057 914:51.01447904772462 935:40.87675751222307 937:12.666025983917134 956:73.5429808599774 962:108.50613478157479 971:21.625721608702747 987:97.33184653595964 # understanding
1:181.49031732111777 3:6.547610805027221 4:0.058385381299514344 6:6.930237281851832 7:3.9834182801994973 9:0.11295254069843312 10:11.564639870490032 11:31.224387688570967 20:15.703684307844501 21:3.182101716885242 22:0.651476235643213 25:16.62179921665919 26:7.18852246369423 30:157.2222933138392 34:28.622445678255446 46:1.0056036842219043 56:1.167709973157042 66:47.870516405640075 68:206.3165834363682 72:5.0482448574602925 73:21.21994450678771 74:15.277360263668989 81:21.588163903809672 91:99.34010096280029 94:50.36115367518218 95:28.924004383211717 103:10.905114776885709 116:6.107424818692972 126:6.3476889377417045 129:24.66773108034142 136:32.22375037018928 141:2.041725418878561 145:2.0769964480902234 146:2.093213625774098 148:6.6768172831896955 149:2.100220043620754 151:18.890704102181015 152:57.08236232217872 155:92.51898086286211 162:7.1354560601937695 166:13.078036615161626 170:2.3720112126408015 176:135.03763351600077 202:28.040402186920772 208:28.216216168468232 220:36.739632191855385 228:14.444928327684769 233:121.56658415066103 241:37.550828795545584 250:37.796970765352086 263:2.9085739839821527 273:2.9729682327718585 275:22.5848634751218 321:67.80708506228228 331:77.97876327047446 347:109.69143360638472 371:24.579510148758374 373:16.75485691358474 386:3.5184789335584603 422:71.99929817123206 426:52.555897353132394 432:10.065627614600247 437:3.731995827734294 457:10.286265432561 461:44.02515718962172 474:17.965476378483974 482:3.8716704934260058 484:35.18323908230812 486:10.433709158921822 491:44.5227611770933 497:74.62185702643131 500:18.23917554248603 510:118.28940318183021 514:45.04231754799864 524:45.18170682758761 529:4.004505677022222 598:36.89148926412819 600:77.25945350326512 624:19.32064861026785 629:28.10291244214891 634:78.19159944788261 638:19.402265111132678 655:183.90061661176762 661:19.59727271444129 684:4.426498254591332 692:79.62038455075589 697:58.40637387378955 705:28.906537025765882 709:28.967221023345868 722:125.93784915390269 747:48.88411798647414 765:20.352318541141752 772:4.630116442779839 787:29.579388400790304 810:12.139357032876186 813:29.847361425000532 819:82.18538218028341 853:4.806231497659637 863:12.381795257882631 894:12.502817136201804 917:40.683496759208666 920:84.16477454810504 927:40.77965425603767 933:4.968979314661661 962:5.026531020849402 # recognition
1:29.516910238870057 2:22.655863124661813 9:15.346368153703803 14:34.69214245434754 19:6.501079831723683 22:3.298501281284486 24:154.59566776609662 27:22.223107195929245 40:24.09080947936219 44:24.654134771584438 47:4.227997026451848 49:45.066983735586895 54:153.26817456250072 76:27.747181547754376 77:322.8578197438238 83:28.092128293119764 99:29.266657547180728 124:88.64999519852034 131:18.088881951228814 155:83.41551394302786 173:86.4118677456997 174:7.307937857756291 185:35.13111219687779 217:36.503614939499855 225:62.89978061802525 229:2.761490445592463 244:37.58741895974148 268:38.38371179978782 291:95.74980125859737 293:95.8652004971431 313:228.91748124874843 350:9.357768563616611 376:9.596273652360459 416:25.35706516506796 420:25.395502095879714 435:10.111360614276522 460:44.00399213710933 510:26.738262012539234 536:10.723788696162242 568:46.00429493488747 609:77.45798622065058 660:135.57214744899338 681:47.87361563313966 687:47.93246308803837 689:11.597492766214295 731:150.10890262305736 825:49.849393068845444 835:49.95388638110032 843:12.276023744917346 897:50.824722807770954 970:51.683324152525365 996:5.1061156690947245 # wheat
1:0.18951707189905553 4:6.762812421738501 5:6.881845815477065 6:19.04717458819293 7:83.1374531485117 8:7.379935586397788 10:7.751337214714089 14:5.585177705017765 20:58.232924644118214 22:0.6591168119974291 24:21.918399401636155 33:0.7721336848550446 34:0.7802444872412766 41:0.9414432077687219 44:24.727031311174166 46:13.430711426155845 52:31.812285159533527 55:14.245066558083218 60:32.91173248503268 61:1.2429356229706225 62:9.350706433395438 69:1.3407715635872715 77:1.410479502044771 79:10.029967708943559 98:1.5878405246165281 101:1.6491222498897262 104:10.967802997185249 107:5.9405419331063865 124:11.74074041384164 126:89.29884735489077 138:12.117138792367372 144:2.065929490169696 148:6.7001743071485755 151:6.813894178248682 158:33.900263581725675 159:13.011770856648758 163:13.069523426133875 172:124.9721475223102 174:27.22126698595552 176:2.4085298179708 185:7.446271796821271 187:2.4653742113946953 190:2.49687345442004 194:2.5151645471963198 206:13.94892933894498 210:14.04933479967945 227:14.429985202583495 231:37.39714123590342 236:142.94161333211335 243:21.863391809643204 251:37.94730874978259 253:14.906411752790431 270:15.121805778411053 272:2.9803016736256254 277:15.312262424175378 296:3.112420694287258 297:39.58480494567138 299:116.83826817051819 301:3.1280163239174463 306:3.1528202598731845 308:15.76399959458658 318:87.51188100826198 319:31.746238260273834 324:16.061008647761604 346:16.38243895356464 391:9.790608586141644 410:3.623272795399723 423:17.38472705815419 440:17.670291840796537 447:3.79246479367287 450:17.79272593246472 462:26.1439900406477 488:18.110682112548407 500:35.57997103114647 504:3.957750136241126 512:45.095262490716934 515:3.983185565317326 528:10.717573939155566 542:4.042714231470583 544:4.046501049563868 569:56.050403195582035 572:36.67646564430706 574:11.020771704112178 577:98.67766363530951 591:4.200749276133894 637:19.439682171208016 667:101.29108625227381 704:4.500726167939352 712:29.03784572686642 768:20.389818199201574 806:20.636777536650772 807:4.711783699803631 839:20.824738949899167 878:21.109368632773265 883:21.127625093319473 895:4.907058715817248 923:4.956132828673758 967:21.643315918837892 992:31.47743804770182 # extract
2:18.190258529699005 4:1.3578558230868627 6:3.858310141793644 7:4.012268899863955 8:19.82984577183492 11:4.58812414015726 13:2.114208895023819 16:2.6483547311702518 22:3.3188001671207354 26:3.432098563725315 28:0.7369501855932965 31:11.980478574609057 34:7.546359493934396 35:0.8302333700269231 36:0.8758080125287773 37:12.753240476699546 45:24.73091432282444 54:4.578309627147573 57:53.79939831361994 62:20.420418462718334 65:4.836682728001827 67:122.03478289433598 69:15.09618724615703 72:5.070535576768475 78:1.411170186823001 79:5.201655076958329 82:15.620599432452673 92:5.401414910137425 94:5.432491073704496 96:16.186647807580286 99:5.599855411996799 101:5.690664271615682 105:17.016633859975503 110:17.20416075427903 113:69.94541427713928 117:17.594322015179515 120:134.03228541460254 124:17.872784139846104 127:6.375488741475292 132:47.280912754205104 133:24.907917769234555 135:6.505024996765398 137:6.526701214329192 138:2.0355849531255044 139:55.94568816318734 140:6.580276591517196 141:2.0523635159374822 143:73.20152919071951 148:6.7001743071485755 150:56.67567986383803 156:2.212839110799067 162:7.159031056477645 186:7.4557362747781655 191:7.564811599269691 192:60.76055273655325 195:2.5151645471963198 197:13.763525824429411 214:2.6312970191918597 227:21.50141877784502 233:82.18579045671301 241:54.82499035500244 245:8.240810063317324 247:8.288349054992716 263:8.438983620046281 264:8.459827828314076 284:66.1583168325272 287:8.78770532442951 289:8.792281999839334 296:8.843006206949298 319:3.2271252308110046 348:59.59815951181572 350:3.3706955817601694 351:24.25708723260881 367:3.4608122626750046 372:9.592101280636799 373:9.603490353164975 390:3.5674183807400945 398:113.09522347806285 399:3.596592806095657 400:33.7141791577821 408:3.620288185019541 445:34.679677748152756 471:94.86359994940057 474:74.00361114098045 483:26.386676090390324 490:44.598749880480824 505:3.9649806318852767 566:4.131889412807261 647:11.395743146063385 677:4.424495966095576 688:11.602816679189361 723:11.78097270214841 731:11.811485686494315 739:4.565074983117891 754:266.36685027255686 773:4.642221430538484 781:104.19937877526222 794:59.9020764257856 851:83.04503871045365 863:4.841617352695483 872:4.853346558389294 878:61.29425583253838 906:12.577134200956928 951:21.56400141100525 971:21.663312902477625 # preparation
1:1.1768389739527705 2:0.04565902500480613 4:61.85345199577731 6:28.70361157066892 11:1.8511825233341623 18:10.646943880760697 21:3.2022177521444233 24:60.190045944614326 25:75.02654241214448 28:22.435200226067398 30:61.48051114323511 40:13.02238266469855 46:4.215533601419988 54:14.2166046567663 60:9.237228884235355 82:106.85090870384951 83:15.627535666352777 90:82.40128969428756 94:74.31724247562356 98:29.18847666977205 99:1.6087535262144006 100:1.634144965401206 101:16.58776044613289 117:17.594322015179515 128:135.9868486272557 132:18.14256049160619 141:128.2426389553596 146:6.695093719137535 151:12.529868846761094 152:2.160994586072761 155:33.34940778697218 168:2.349586417588072 173:34.827287787727634 184:2.446191674556994 204:20.818488729457282 226:37.10240302641838 231:2.7818286404953763 246:37.724103022838904 257:22.167584523079 270:56.01162997156807 291:8.806046421493843 314:77.15301189129951 324:3.246222922813912 325:40.436578676354536 330:23.807812599499755 374:24.69909712513337 375:41.93978644110977 389:3.5501450900579377 397:3.5907187970625634 399:51.970726663409856 409:25.292872858095123 415:43.00937048364354 434:3.7310654870005617 442:43.72582729705544 482:3.883544474154066 492:3.9149702135672007 500:26.66718656399584 510:26.78838868802982 546:27.115816796688275 563:4.123957780879638 592:180.8115685772194 608:46.72405055778033 612:27.920233428919552 622:19.344564446453123 650:4.355796065330911 651:47.48922410633796 662:28.487532109329038 669:184.5781731307931 711:29.03784572686642 723:4.53509626489233 727:4.5450351508320574 778:12.021336589427818 785:4.6633486637412584 798:20.55329469369216 858:30.34164502445316 870:30.414090125224146 877:21.091168804601345 882:30.487208621926058 931:51.36162835496725 959:5.0322400237909495 978:31.31257083657846 # peptide
1:2.8927359421904653 2:6.527733501411798 4:0.06121561179652802 5:10.485991642103206 7:34.53053045850239 8:11.136496082413482 10:1.7439374774375933 17:20.29651061989522 28:0.7369501855932965 34:3.6333972523208202 35:3.760228414981587 38:18.059936113559882 48:4.288647193755463 49:59.659396630988134 54:26.002549052731315 56:1.1769234944670666 60:1.2158173709841738 63:47.310564855691524 66:33.81351416154681 69:1.3407715635872715 73:21.280710966290446 79:56.943739199004305 81:1.4426717274722896 82:1.447647144033184 87:1.498556982907046 89:1.5082495867965362 95:1.5617853183147 96:1.5649149664535358 98:1.5878405246165281 100:22.81258265318964 103:93.86960475458858 107:23.566944512679743 114:17.45002438350451 115:6.100531471824217 116:1.8465060985197435 124:6.302346711711803 125:39.08659589939513 131:1.9821150424374092 133:1.9907080366091452 135:25.058289074983108 136:55.78238532077377 137:2.0267164200388774 140:2.0512387961142076 148:73.7185449815694 149:25.59771261900395 150:2.1109239150992303 153:57.28507621119843 156:2.212839110799067 159:2.3034937892369713 160:19.626119838255736 162:42.18619968131528 164:2.3209515533510827 165:76.56028197695272 170:27.13430911343835 172:2.392870534544404 174:27.22126698595552 180:2.431596795301819 181:20.16641857406688 188:2.471324830578719 190:7.542078129903733 195:20.5291965990133 221:2.698751092283576 240:2.816668236800239 243:29.54813388374526 253:2.884803429022444 276:3.0113161570472795 288:39.384772878176605 311:23.344103517642985 317:3.2105894943145037 324:23.69435379841105 340:9.23459006473128 359:41.59247167959551 367:9.569427042268622 371:90.35500895760968 373:3.4772154125211214 374:3.482717849620919 380:3.49933077121081 385:42.15322362864611 403:3.6054409996833545 420:43.06743521682518 426:10.038488875237631 440:3.756658444839905 468:44.20752261506526 479:3.87319110563531 501:3.950548721295237 515:10.649174933326057 516:3.986848841302977 520:3.9978837673973797 528:35.925491233209534 529:35.925491233209534 546:36.14280554696197 556:4.096468065827018 562:4.123957780879638 599:11.130301422061077 600:36.97632153171285 606:99.35105687524596 607:4.238291016661171 609:27.86745584262234 610:4.242510591934636 619:4.285253238987823 627:4.3026350409314595 652:4.364808516308177 700:28.93669838828318 711:29.03784572686642 715:4.525210657049342 735:4.56004459118154 762:4.621332442536474 777:4.652754940076437 783:115.93315576255266 801:4.695497838870112 806:49.68532788784712 815:82.3010937770364 826:20.75568960640714 829:20.772875811352563 837:93.93143095193567 850:12.347479444333464 852:4.8183777854542695 864:4.84747274491876 875:4.853346558389294 876:4.853346558389294 878:4.865149899401122 909:4.931435020824544 915:4.943743225319816 916:12.614674745915119 925:4.962358482262545 932:21.466340308082508 938:21.466340308082508 943:41.00533251818231 954:12.768584288008794 959:5.0322400237909495 965:12.808035867951315 966:5.038723772546378 980:5.078102977543187 # operation
2:6.568743938220469 4:540.4114464051659 8:15.377352637467899 9:15.482668386389024 10:15.973359328597159 11:36.96803067570189 17:10.577058450940632 19:26.22472475089566 21:0.6229096143761477 24:11.61866023818308 25:22.165320835914514 26:22.195718392931536 34:12.198950553472288 35:63.09993310451305 36:18.015186047962754 37:0.8968386849543173 42:18.78236796260259 48:13.637133410768499 64:1.2753384310808202 73:150.82642809090632 90:50.41894304469778 94:16.090268951334554 100:1.644303035930748 104:11.00361988457193 106:1.7567257965326488 111:17.270291833385947 129:1.9704129865050284 130:1.988468124221593 142:6.613569306795466 146:6.718608402140377 151:120.8588329394321 168:2.360612381412063 179:2.431110378444397 193:35.7045249834821 197:61.10914677562439 200:88.72316076881933 205:2.5921545796979735 235:21.849047873505544 239:2.8262184015568628 248:37.93594640916029 273:2.9959183868085155 277:38.97526700125636 298:66.93695992381919 313:67.44532211028584 318:40.37406809094933 324:98.04172028751069 325:140.43288117874476 343:16.331672095682876 349:3.379845592422913 369:70.31140399065282 375:3.4945036899640924 377:24.796149597092484 391:3.579242931803499 404:42.818497671184026 417:25.47018133855732 436:43.61899620019592 448:43.98841638459826 461:44.17756852390008 523:75.47727592884638 526:4.020985718308668 546:75.97796409117333 555:18.7687375680632 592:4.216945754288228 634:47.286847083497854 650:47.53765686224144 681:48.02642702811369 687:28.769260471132938 688:198.2585286942679 702:4.5080152585338205 707:29.02761347458565 712:48.5669406035139 718:4.542303042580093 721:20.128981465976366 733:48.783989132301414 744:4.592418011933254 752:4.612850858494705 784:39.359533560080685 806:82.15919473576534 861:30.416413246763003 884:4.88331717108882 894:83.9378198501193 916:30.83738838927351 950:12.78052859640679 # apoptosis
1:5.172186307351611 2:1.2844211529122171 8:0.11458495488803287 9:15.482668386389024 10:0.15040957935522759 11:12.022088613361731 14:5.616830384455505 16:24.692112458518146 17:10.577058450940632 21:11.234303672027607 22:39.79383372670658 24:33.776735523838326 25:7.241005226730768 26:11.750671735465305 29:7.41993449712067 34:0.7884192962709654 38:0.8993679390716629 40:13.069521428886802 43:175.80719712208253 48:13.637133410768499 54:61.07716876477839 55:14.292809651622788 58:4.661584013767843 62:26.705270406653376 63:47.42429561583216 76:41.7555494153294 81:57.187340789831026 89:5.395031044816123 92:16.024369945109918 93:1.5393759791778165 97:1.5781047786149136 98:16.34481887295082 103:5.809000906207424 133:6.471274070378829 134:2.0209042080330377 136:6.54771160049707 148:2.1170223612898598 155:2.1889294505005017 160:19.675572538159038 187:2.476504657451185 188:2.482460436031461 190:2.508030988917562 216:7.894874675018656 243:21.91326117379182 252:2.8923902849114533 253:14.943421666611844 263:55.83474110230396 266:38.48301703380022 288:23.0591817266502 299:3.1351443593118873 315:23.532396027385637 317:40.267316218521536 338:152.25829338936438 345:24.10076605640168 355:16.59999256767199 359:90.05018921433604 361:50.84375759931511 380:9.673930338593804 386:16.99635312252905 400:17.205308874416747 419:92.77883451058086 459:10.335441220817225 474:35.182859912130375 479:3.885140827598229 536:27.055608014704955 541:45.546498723868154 542:10.796388311452406 559:4.1280956940528695 583:56.40811380073982 601:19.144510648703374 619:4.297341045842993 624:19.395709145094372 626:47.177061136907106 628:4.314728010000358 644:4.350006604342207 652:89.8399740384231 660:28.51915454223771 693:90.96447473015729 694:19.947973884007233 700:28.987308415958882 705:80.17081747484163 709:58.83402687372809 712:4.532441287072637 732:59.08715887544214 737:69.85268489393742 771:4.654406030727971 845:20.93239181186308 850:4.824837459730718 866:4.859705098725849 890:30.661310233859567 895:50.97776393392977 900:30.736290544192588 904:30.761443547287197 936:539.0262071968722 938:30.991511633189567 948:12.767509331936974 964:31.228503414862463 980:5.090383085761719 983:5.103697404782782 # japan
2:13.999023014437878 3:10.155567766007648 6:1.453672127663205 7:4.041361414962937 8:1.613118303381894 10:25.565699012703362 12:12.398178023388503 13:38.74727996048711 14:34.91209095379771 15:24.01853295605665 16:0.42423816530295644 18:6.491499733772428 19:64.59495495459741 20:21.04639739429011 26:7.255179983588663 27:3.502385253479178 29:0.7495672289314498 33:28.709661487726432 34:0.7884192962709654 35:0.8385769186176629 38:3.9332491731233463 41:4.058612858730479 47:8.564993921732148 49:8.761652344209967 51:4.427429059739696 53:14.137620131545097 55:14.292809651622788 56:4.626801112470611 59:20.25509716512086 61:9.37248071233157 62:1.255970165926314 64:1.2753384310808202 65:4.858931319814262 66:4.952215673620788 69:21.07706486616697 72:1.3861609393313916 74:9.898952577442039 75:9.940662970674774 79:1.4433048974793004 83:5.2599332332687885 85:5.332606255191716 88:10.321508560290011 89:10.332130505674415 96:36.08317563793968 97:1.5781047786149136 100:10.775859257024218 102:1.6881202499662291 104:23.26446375809426 110:11.282947266077146 120:1.8795188934206837 121:1.88149730636114 125:1.944276003293226 126:1.9661981855722976 129:1.9704129865050284 132:1.9938227684394885 134:6.514058313946354 135:39.853979014107544 137:39.934606151669115 140:2.0619552153346627 146:2.114685503773125 148:18.752284009043766 152:6.84273034744282 155:41.15680109810352 156:12.747308907566273 159:7.1509653920272545 175:2.4124657536653977 177:7.389118403064457 179:7.401461048436711 187:7.498611135560563 188:7.511343710528279 190:2.508030988917562 192:7.591977982462282 198:7.644564122544152 203:7.714787024152697 219:2.7031892156533295 235:2.81698120613701 251:2.877026839084241 252:8.380969963152335 253:8.389109272846728 262:2.929466772431796 269:2.9593405245699302 283:8.726109238905547 288:3.0975953842006065 295:3.1151607646721287 297:31.21706619499021 301:67.02432677887235 308:3.164435779749366 309:15.815664517502338 312:3.178128727457646 339:3.3066208846546603 340:3.311571472595138 342:9.290146459891822 343:3.3315185408792845 350:3.382427227530037 351:24.307285603008978 353:9.444365826542006 361:9.537839753331474 362:16.717745448487168 367:3.4725877798511795 370:24.679667436894924 371:3.4780408189224845 378:16.890281195570626 382:16.925420867019902 385:3.527905650577947 387:24.95024906913123 395:3.59669676638984 396:9.857393004922004 403:17.23313332139993 405:3.620242991484768 418:9.993272747170392 421:3.6774670161399996 425:3.699028510023863 429:3.7114689820557833 435:3.7461399182030073 438:3.765342240900473 452:3.8109748779079977 457:3.8308970471333903 458:3.8308970471333903 470:10.390953892400692 484:3.8989638905199278 493:140.38342500167965 502:3.966125210591675 521:4.0135733862539515 524:10.719373345686405 544:10.80417642252671 546:4.069925072475342 554:4.108496507868161 559:4.1280956940528695 561:18.841972371716544 563:18.854268504143672 564:4.1399580137334855 575:27.64235784699842 576:36.82471186908332 578:4.188200160537 596:4.225243054957296 599:4.229405955244386 602:4.237760463214457 606:19.196500796729318 613:46.88030341860542 620:11.294399146901167 655:4.390525867922292 657:28.500242418629046 666:11.532163099917144 690:11.647084101169815 697:4.493513599457586 707:4.5177468549188164 715:20.0984213511116 722:11.805869139054202 725:48.69048084982609 749:11.929416986933377 762:4.63351188027786 763:4.638713364782463 826:12.245452891226284 837:4.77933856476048 839:20.862514065486252 858:4.848010042926643 860:4.848010042926643 881:61.38417199493623 891:4.913257899738245 894:4.913257899738245 924:4.974615358462342 934:4.9934211982077015 939:21.504160595951234 967:41.30096757290398 968:12.833047171479263 975:41.43598060425279 998:5.1306117611716076 1000:21.946584837113 # hernia
1:80.59520318648953 2:14.066592201490987 4:1.3893156465875256 5:109.28111997919203 8:52.562027372534374 14:18.704853557335536 15:5.7435206579808735 18:0.5423441067409969 19:0.5589718718659417 20:26.706048857833842 23:7.125565642710599 24:46.755231104124384 25:11.777759772040614 34:0.7966747300409663 36:29.850364956493276 37:401.4682347098411 39:0.9126534996465272 42:105.65933062508809 45:8.516171332891226 46:1.0322740803480772 54:1.184361247865053 67:27.4567971087173 71:599.5354536022379 72:27.770986289765023 79:161.92245426109446 82:1.467417357003678 94:22.33568526554048 99:22.783591410433186 118:97.15985497784878 141:12.246465439623824 143:32.728769530033304 146:18.79126994620724 153:33.44197273107542 155:2.199865784668331 159:104.36827438707998 163:13.142885257399596 169:2.4051829890509224 177:35.10394439884359 184:43.374423256946855 185:2.4743869079316116 186:146.86419905495703 200:108.1852546594241 215:71.33276422929549 226:2.7598789165789035 227:21.60136760752905 240:37.778612808648994 248:2.875210426549142 254:46.791258536675095 263:2.942995791946266 265:15.138312385554919 269:15.183252307395895 271:30.476967505179317 281:47.93512455815278 285:23.02570908624204 287:23.10955018467141 291:76.40635129191432 318:49.37936276784431 322:118.93576738148563 325:119.11836682441437 343:16.36918247690264 349:16.522151217844147 364:33.06281402635218 406:25.34359887852693 415:62.24247161341138 496:26.70848610883831 518:4.018265737334646 521:35.97495420960048 554:18.80657055229495 571:4.184106021187009 574:11.070512632371544 600:56.74110213646247 613:4.2752148103854575 617:57.081881758261524 626:4.32253801948794 645:57.6583069519219 662:28.5890215893204 692:48.31086539629519 708:58.852962103612114 712:80.47251661572953 721:4.559491887167239 730:38.835669043581476 739:175.63770838647682 748:49.11420916940987 759:20.41737320512949 789:60.00470718875189 821:4.7692889128476414 845:4.819946334425862 867:30.49158675405236 872:30.51581191526849 905:4.94989001319404 922:4.9807246267741165 940:31.068548359565323 963:5.06334912794206 973:21.759292111081493 # fungus
1:295.81689443948846 2:10.130276758869433 3:3.6504598992929407 4:3.771177968091038 6:7.0552844967912325 7:7.27789717119221 10:11.731803314761684 18:3.003459314345779 24:22.063548147504015 25:3.464736113510735 29:34.63274394431838 33:22.892722503781695 36:64.05729295644072 37:23.89448108507523 39:36.437897615916604 42:65.97346891776355 51:4.4494236693986835 56:26.238324050664342 59:155.50394207012243 67:5.019464351207042 70:41.39912494993266 73:1.4027074302387155 82:5.279415220374471 90:28.837257096936963 93:35.86564162044663 94:74.62787785468902 101:68.00626042062916 104:68.68296884479017 106:86.37737794629633 113:288.02992067938084 118:1.8851527804084822 120:6.226865060112754 141:6.629807564880201 143:109.84845941673072 150:12.443335712941114 151:12.60290306847297 152:171.09871344503742 160:76.60793541004182 169:7.345955607130532 185:7.494149634196631 191:13.756770366761982 195:35.78071961726861 199:2.5623598437456794 200:715.8852387447973 203:13.949885435399267 210:80.44233366387955 216:7.919058564653935 221:8.019958742411587 226:21.60136760752905 231:2.8046681040438326 235:54.932670789333365 236:46.19652641885279 238:8.257901567114986 246:14.809213510069371 252:14.96825432740915 259:113.71055676100772 265:38.54650195102007 274:3.0095712146485365 284:15.515097008526302 316:16.00753256815767 318:40.45074652149415 325:419.78582578995884 329:9.211987198542742 334:40.824367204604926 343:78.84842618787978 345:32.42264337167481 358:9.54029230883816 360:41.77981244588288 366:41.91793214115769 377:42.16362700927876 389:91.63375097615658 392:17.160265690528743 419:92.92284132906664 440:17.745465035128138 448:3.8163829230483106 455:10.332813268938798 457:3.8429067489625566 478:35.30080659813385 480:44.59850344205472 495:96.12665372995653 520:35.955587194212825 537:18.603933604692987 539:4.059260634724362 564:27.509178401358685 567:18.91678376559865 589:19.11803511813116 591:11.146027740643348 600:11.18007590414937 650:4.380093603471157 675:19.810340623052806 683:19.868282360027646 714:4.544675540072523 723:48.73665388314683 765:20.46554631935261 790:20.56309871504121 849:12.385848923916372 861:72.26516052529877 877:4.883789402973658 897:12.590084880739592 904:4.94989001319404 931:51.51569342312684 # pathogenesis
1:256.6976153821132 2:38.171345058469754 3:3.6504598992929407 5:23.731612778509586 7:19.636299793339102 9:24.986024525528357 10:30.885578864598372 11:109.2735551760593 12:55.99209007700099 13:17.491009268638457 15:0.3782942922006503 16:195.2726878524912 17:25.905531195856245 20:6.754528855025998 23:0.6794543198304722 26:7.288874692380894 27:0.7373018122702673 28:83.78626291822289 35:78.19699793816311 38:0.90798405429275 39:23.95496247560977 40:112.7513120060856 41:24.33994989890065 42:18.84304793745511 43:31.027107060230044 44:58.82418241010388 45:8.516171332891226 47:25.05450398107948 51:31.952306991650307 61:62.3448681941167 64:20.66568230515402 70:9.828031774332608 72:114.58077093021153 73:56.560335350120916 81:49.66810163536212 91:5.445282287849376 92:22.252350611377306 97:10.579586163076895 98:10.649302242342172 100:10.811821866475091 101:5.736666991554137 121:6.231233398924925 122:11.647916291960325 138:128.35781465794696 144:12.292148101747674 152:6.866469224968264 169:77.50439543908931 170:42.876490339404015 174:2.420769113403873 177:2.436515317382581 180:2.453878976148985 184:27.61255871893956 186:27.66991540665401 195:61.054050744284325 205:2.60346239946065 208:20.953400492069278 216:7.919058564653935 221:8.019958742411587 226:8.101275916769387 237:112.38676780680227 244:1264.4849662348147 250:2.8771087071065047 252:38.2003441505239 263:8.487570980811226 267:15.163948467832826 277:30.711090954907398 279:3.0365511029129872 285:48.162747699694485 300:15.745285126651948 322:31.92390247874482 326:49.59611582850257 340:3.3233476163509983 343:41.04795401385945 353:9.469007731594349 375:3.5063701566801972 376:33.25164501311562 377:16.919125386023975 386:51.65495000427691 412:3.6500438456386237 416:10.011750303976127 483:128.69486340098769 499:10.624189931603885 507:45.225751981400165 509:130.1284244345609 543:45.671221027589944 591:56.61923694174623 605:37.19116326793597 613:46.95740252407023 635:47.39157334441545 664:47.871042150406446 692:11.69161749104907 745:49.08228258191052 778:12.07135111936395 791:49.57045490691202 919:4.968329860441388 954:5.043956880142552 958:21.699292958410847 979:5.096120515578864 998:31.607084527585386 # morbidity
1:7.894112123876501 2:18.351300339358264 3:18.469002845708776 5:44.90301677201926 6:0.083143729510704 7:19.636299793339102 8:0.1184530187376669 9:11.332926238138157 10:1.778116534334852 11:4.648680199251865 13:0.2582525624553138 14:2.4742855024808836 15:0.3782942922006503 16:19.48419546742494 17:0.5240732427100441 18:37.97970925354579 19:0.5589718718659417 20:21.11879538939237 21:27.11494928958667 22:0.6746378085928219 24:27.819564057715574 25:28.02533129654333 27:47.40067263654024 28:22.58078427048176 31:7.489253408566125 34:0.7966747300409663 35:3.8025556707207 43:1.0136418369265352 46:8.545715861014775 47:1.0463592305649332 48:4.332226718010268 49:107.85625836868473 50:38.56758160735063 51:1.1115068843832459 53:46.14913082435719 54:9.120767393740552 62:14.722187547012194 66:1.334936053814987 70:5.072506700088925 71:15.345814791071156 74:5.140493559009017 81:10.133906449702996 82:35.15561321197053 83:90.00155432371339 85:5.35541157272475 88:1.5252330072829776 94:1.5548039746940314 95:5.539518514739717 98:1.6080903137402196 99:1.6290703577420258 101:1.6695654329632166 103:5.832147876794149 104:1.7200605239873625 106:1.7671321104005255 107:1.7816757477025031 121:17.724516064606938 124:126.11497435498038 130:32.11696292112781 132:2.0045398562507275 136:2.047065867591869 138:6.593122600808291 144:6.659441997169151 145:2.1092705295526573 146:2.1255418745951236 147:2.1267111225551627 148:2.1278813115222683 151:12.60290306847297 155:41.245923554227055 177:7.413104927246391 192:43.867464570721665 197:2.554577435429248 203:7.738903833609312 204:7.769440713000252 217:71.5930922074976 220:2.7163021478712164 221:2.7214692884381075 223:2.735330342089222 227:2.7598789165789035 242:64.11022261541059 246:2.8544738196289443 248:2.875210426549142 249:46.526952660056246 253:38.22563505384905 261:8.48341387116425 263:15.093727888267079 275:3.021969010047984 277:3.034460095181516 279:3.0365511029129872 280:15.453909020806886 281:3.0597273152718416 284:3.074645453073155 285:3.0896981192658686 291:31.161556494761115 297:3.140132186376143 304:31.425245865154952 310:8.995488977797155 330:3.2962812684281273 343:3.343305007052466 346:41.22667582683563 347:3.38650233569204 350:9.431182366189296 360:100.63607813792675 362:9.579249428529323 370:3.4898995435105458 372:42.02260028942813 393:9.857938119361124 402:17.27077918945611 412:9.961840586941063 415:25.508039949789936 427:17.537218210036425 434:3.7549345798623928 437:3.7676950263553732 438:73.18995613195223 453:3.822976836711366 454:73.68981424190125 480:44.59850344205472 502:3.978185240929858 510:107.64517668150556 511:4.003587256893786 516:4.010911503189366 520:4.0219541722279155 534:4.05173721729815 535:27.106406163786385 548:4.097356156909582 550:4.105072756977124 555:4.12060557678135 568:11.012795721972699 579:4.204415074728048 590:11.146027740643348 606:4.258306475473806 612:19.286841841173267 628:11.355024454429607 639:11.400041822045845 640:47.419245743957106 650:4.380093603471157 660:4.407280682819856 674:4.439516924880184 680:4.453507643071836 681:11.623812786927054 684:4.4628943263322 692:4.491345347260534 708:48.55229528425147 717:20.136380809517313 725:48.76766126206631 728:20.213089321348146 748:20.35375325291218 750:11.954491199334804 753:4.625105761113427 770:12.039127027479074 793:4.693131048027604 809:4.747209362045597 824:4.774849970015799 840:4.802907069882267 842:4.802907069882267 849:21.00567336980559 880:4.889702977894235 881:72.46128546135769 916:4.968329860441388 919:4.968329860441388 951:12.805697025271874 # lactose
1:21.657805766024172 2:1.2998699687900557 3:0.054850727094416 5:1.4350819436552344 6:0.083143729510704 7:1.5563650503015005 9:4.246677293985294 10:16.04265037439738 11:170.8335330797858 15:35.346578057223525 18:0.5423441067409969 23:3.372548564400476 28:11.998587722715435 34:3.675387030428263 35:118.16665084093908 39:43.094398983430864 40:13.116988981368399 42:37.4722797962862 44:13.482744352454208 45:1.0245875264182231 49:8.796516761945453 53:19.862421712662382 54:1.184361247865053 57:1.2092206393716003 62:4.8131310845007516 63:26.867960844735407 64:1.2849080883306085 67:5.019464351207042 72:15.368900407245645 75:72.56695862141356 78:1436.8994395002014 79:5.246933262356299 82:15.717543509869746 85:5.35541157272475 87:10.333428174546277 88:15.996983238371017 90:5.44356300934426 93:1.549444494042777 95:5.539518514739717 99:36.54673335426593 107:1.7816757477025031 108:69.50271015817302 110:17.3021620409611 115:1.8539501754281131 117:46.36273429398177 119:24.31459241951816 121:6.231233398924925 124:11.8132329789613 137:6.573717471431698 138:2.0570623074223024 141:2.0738795597350017 146:65.29578461097464 148:25.695864381179526 152:2.182750515266814 154:19.115539822003562 163:7.212479623077227 169:2.4051829890509224 171:2.408005051654699 196:52.420685062368406 200:20.751470016007293 201:2.5780415368744323 202:2.579618358787411 209:20.995861468733157 221:2.7214692884381075 224:54.21913021369781 233:2.8083054403502166 234:2.8101271764498774 238:2.833997896631535 245:37.83968002050757 255:14.993126319668148 257:8.425708048519535 274:3.0095712146485365 288:66.7297291223469 294:76.50227753691546 307:632.0836661675241 321:16.090138574160683 325:9.176683705715963 327:3.2841189168542964 343:9.32518589001596 346:69.2797643364024 366:213.4029725208817 368:24.718683678589894 371:3.4898995435105458 374:3.5063701566801972 378:9.692853131683716 381:3.5313728220151055 388:9.786293073155907 425:72.55453731906445 427:114.78484892115284 431:3.73596501786872 438:10.224936656272735 457:10.360271522851502 459:26.217043174425744 464:3.852956136303768 465:3.852956136303768 506:18.43083447988301 511:4.003587256893786 513:10.698794553925522 526:4.033065105627952 532:4.044245107410009 537:18.603933604692987 545:76.02260505544689 550:10.899921713776427 555:4.12060557678135 571:87.81108859787102 580:4.204415074728048 589:19.11803511813116 622:4.318184834279721 682:4.4628943263322 685:4.4676057045644555 689:4.481812698633425 690:11.672122176581084 692:4.491345347260534 709:48.61342982572607 717:11.810714485132191 723:11.830927864243211 731:11.861448592169172 744:11.923226353070813 751:49.146222014233246 753:4.625105761113427 756:4.635410025663739 762:4.645771944989375 765:29.600693809878553 770:12.039127027479074 773:29.644004925988316 778:12.07135111936395 796:29.797502978824685 849:30.32406780934523 858:12.444807034601228 859:21.094752553898164 889:40.56064872880128 897:4.931629863069669 956:85.28669992594756 # appetite
6:0.08652418153012144 7:24.522889961136755 8:35.424345562435256 13:0.26373741014172747 15:18.98564574166892 16:10.057820019605682 18:0.5496420267776742 20:45.261949820166535 26:47.2336901258777 27:0.7454263904182491 28:22.654332316955504 35:78.38011185480221 39:8.114479088636553 40:30.551701346449406 43:73.9178505451432 46:1.0413261578411532 53:1.1688878727064034 59:174.45816891563263 62:1.2751086521147688 66:1.3446904828181705 72:9.931285428803323 74:34.71334326013258 75:89.28752441760335 88:10.39325907006994 89:1.5383478741597463 99:67.60341199469093 101:29.859248930388816 104:1.7304801594323365 110:152.05529441774055 114:1.8645580677341567 115:6.170574056492008 117:31.395187332078507 140:12.279445033007958 152:2.1937504530715946 158:12.9737747530263 162:34.53213802182506 173:96.44970207857061 175:156.2730726741115 190:13.759128780806078 197:13.874504218169715 200:70.43783427900145 202:70.59623857294115 208:70.95291108377295 223:14.462027788704107 234:153.81960714093915 244:55.18307180229666 245:2.860436541720924 250:73.89948044762515 280:75.85548691056479 300:39.857986558494474 324:68.4120005190992 337:209.73188250058269 353:16.625598672318162 395:17.243939877864825 405:9.949747539130883 421:43.336977848146276 466:105.92382192618514 471:3.885329777220168 502:3.990326931470179 605:122.48701313055692 616:88.99294124173014 621:11.35342086214123 629:28.3058069131954 664:19.77688612394391 677:19.86295273090672 680:90.77902782637274 690:91.07634817251775 696:91.27706649611392 714:91.73624750879257 793:93.29253478497051 796:116.67614394369825 805:4.737749911155185 814:20.818467836170576 823:20.869737634227008 828:129.6472096741993 842:94.441644744419 848:4.843778554643177 851:21.079421480938134 909:4.968429204649506 923:30.99085586367087 930:12.740781945222867 931:21.5805393417894 944:132.98572499245734 971:97.23122857238995 # ventilation
1:5.310207552653342 8:30.172735199801057 10:0.16370582350821833 13:8.836642242731168 17:0.5385715670070169 21:81.27522508644789 22:22.021120716972934 23:11.66575509178127 27:3.565471051353894 28:34.77867921948329 30:7.553288749983464 37:24.043105030048412 48:4.376463775995965 61:14.801591453972431 73:1.422564532543681 77:49.53407628751202 90:5.489802968319105 118:38.869642216917896 128:81.13426001245006 131:25.10916946350829 140:32.78008944558418 146:120.47876044912475 168:125.03282947264633 174:43.17973075515055 178:7.470837761397932 184:27.73977596037165 197:20.804487792545334 223:2.758395840039182 229:14.694561726161306 235:2.8516576897844175 240:8.318738805244108 264:8.557685893869266 269:30.49542005475117 275:3.0454241265640865 291:1299.9578101770678 293:3.150410083679263 295:138.53790173289272 298:23.35313494928451 299:117.58128371481394 308:139.40164726974788 317:3.257668515120788 343:24.210480566978067 361:9.612326528782356 373:16.942811727821237 391:354.97105079381066 397:61.94258333124548 398:3.641485907597416 415:10.061769375571624 431:43.71065832973774 482:18.21879820387064 499:26.855916652241117 508:10.734027734656975 567:18.993220678892236 572:77.30046493032447 583:46.6942990292715 596:27.967062735654988 609:4.2870733752376635 616:78.24432259883466 622:11.387643290095655 645:101.18673971835975 658:19.758624769481678 727:1541.8678482432695 800:4.739373591547795 806:4.761077130509684 893:317.0494202564822 # polymerase
1:59.20393322661885 2:28.003086349111854 4:6.930292942877308 11:8.192026152767781 12:8.483197273152435 13:0.2693049681631745 14:14.019545650557843 16:19.62884580416772 21:11.374294059708308 23:0.6953405999604858 26:0.7342905141473742 35:17.876258236396986 38:18.30238151369062 45:19.096185097758074 46:19.14764377287933 53:1.1783422339346303 54:77.1215660021323 56:1.2145839291639522 70:21.369600253939165 71:189.59529224384323 75:1.4383050319860116 77:98.2366435103033 82:21.927369707618098 83:28.46650579449597 98:1.6286667598212936 100:23.06151839839884 106:23.73081803392325 116:17.710500750337097 120:1.9114867612580697 124:282.21651470170207 125:1.9764914649101444 128:63.8703043850722 134:18.464777355388183 143:65.1147705356147 144:6.707206069260783 148:2.149845245360912 151:2.2023990809460177 152:57.661716417273766 164:27.038939619001408 172:27.442121053749574 179:126.32173008589457 181:2.477946244829507 184:2.491134292618131 186:27.797150707027445 200:36.12067929854546 217:81.20123275298879 223:37.246994370024126 232:2.831476725269327 236:2.8553539996343513 239:29.77170349549571 272:30.67129656736321 273:22.77426181348405 285:31.13717543725281 286:66.79491995199768 291:3.1415888803693224 293:39.806117039798536 294:67.13726487794985 321:32.02665904236727 347:50.584035265234874 356:132.83775094315172 367:33.24906731109598 375:16.96017635703532 376:9.719725876620423 390:33.815211600049594 393:81.86871920578136 394:33.861340831575674 409:34.11111971956991 415:10.061769375571624 418:34.270544367027554 420:34.30274436520706 435:34.69766621171454 447:35.00470519969183 457:10.41042738014773 467:10.438097159032997 473:35.35756907768497 482:85.1477766163998 534:142.78971869453255 535:27.20900594776137 561:4.1686376338963 568:77.0721120377396 593:4.257771315723049 657:38.07268945147583 669:19.82956814043214 671:28.787346825737945 674:11.636146709764835 685:4.492278946710272 717:38.83610816770704 725:11.891689832533283 731:4.599158140854891 770:202.85518652416806 773:93.14782104871854 821:39.97495576014732 849:12.436593271403808 881:83.95509528491984 897:51.211089798179636 937:5.030691359719544 962:5.088301146281022 # carbohydrate
1:1.2554502603042001 5:0.08266024292992631 8:25.033725967313654 13:39.12146903361848 14:2.5127694803268055 16:36.453227371256915 32:12.255203117874432 36:43.069296757323485 40:43.86748299341278 46:59.233563281513206 48:8.732215872670706 65:9.599539289371135 66:9.746263522995246 69:48.73420045681804 76:57.07094257083655 79:49.79590154766524 81:49.90015365160775 82:10.223775622408121 92:58.558831947445576 101:16.784326817000093 104:30.298809305473448 108:11.325638777609386 124:6.39654155364601 139:2.0844630951592387 151:2.2023990809460177 153:57.75012500830201 163:68.05599194647772 170:59.946488549083824 179:2.4648696650375297 182:20.379568312414445 185:51.992396482681066 192:2.5542028940054173 194:20.72972992227717 230:14.717943236688528 236:14.812455772427445 280:22.98056286261709 313:3.2180833075319852 326:23.937948583932172 333:3.329854256117657 369:70.66414188956173 400:25.38353178405883 447:84.17910825994338 464:10.431160695044293 492:26.721992049449938 502:4.002551336267714 505:4.013401646176247 510:45.40432826296164 512:251.6795244564329 528:4.064920687940458 542:27.25626265913569 569:4.196526580989854 601:4.266095345195843 613:28.124384636127434 624:78.6115685312138 630:19.537236993506006 669:4.450282005652877 677:4.473495139215317 780:20.60713143347776 785:12.14366175753527 793:29.85630831963362 805:29.989566329628207 812:20.839986434977416 850:94.93226065752947 870:40.53679201643267 886:4.932444220142971 887:4.932444220142971 893:4.950477725549473 904:30.915569369059916 911:4.980924629381678 916:12.715624638435866 923:21.54210694903299 986:365.96145846038 # sheep
1:242.82612917804354 2:10.240361776409598 5:0.08266024292992631 6:1.5025255387055836 7:15.284469906695783 9:11.445665741159466 11:21.37549786764557 13:0.2693049681631745 17:6.5077556028577295 20:0.6089792647156992 21:3.2843049416763854 22:7.172841511855712 26:3.515597111160776 27:91.53614392492909 29:41.28167919800503 30:3.6374443019763683 31:3.6402156821616067 42:58.81912731697872 44:51.811759842545726 50:14.005981464740493 51:19.672469025809615 57:4.726065219223393 60:1.2538283534425738 65:4.926659201785753 68:21.258764589045608 70:9.899740416345553 72:5.161321516209126 76:1.4424454213477056 84:35.59155333068786 94:5.5244165905768545 95:29.29935521189159 102:11.037420394358545 104:1.7409825080272372 105:37.83679731618316 107:6.033865071955003 110:11.392228786091426 114:1.8752486743361738 115:11.573989383428732 119:6.269781591316714 121:6.27852289676996 125:18.113624136945628 130:32.26979139129633 131:6.523535179886762 136:6.618970799208831 147:6.792679075425199 156:7.027004986608101 169:7.394367151989139 170:7.394367151989139 177:20.28335160693023 181:78.41891958608899 183:2.4896633975793367 192:13.836459646002588 193:13.85650223955035 203:36.27803903526309 207:14.097584786004136 228:82.36642456703916 232:2.831476725269327 250:46.72268680542537 256:8.47082468157656 259:270.01119694382044 262:22.487657628433546 265:22.556156881446807 287:1711.765491822731 294:39.806117039798536 299:8.964629472370197 302:77.05578579042012 351:24.459870573373987 362:16.831206242765546 366:3.5029585898239817 367:51.31787273251452 371:24.83238015128553 376:16.96887843391749 386:9.812626391329696 389:25.18734419821774 405:9.974822261224528 410:3.671156985626573 414:3.692228977655634 422:10.093316250455329 440:10.281696060814395 457:3.867172187869986 472:18.13288529904841 473:10.494051919042713 474:10.501104843882501 490:3.949262941188347 506:45.38129473034616 514:130.55775049161534 538:4.0836835117278865 551:4.129526605794553 570:19.055379157262173 573:4.212657737085195 575:27.79589515647378 586:4.237126291390743 591:19.20732852028619 615:19.363353605714693 628:11.405508100135723 635:47.54733806450674 662:11.57951456320528 698:11.791382769457817 700:29.141128358714724 735:59.43342406761661 776:4.69671218084117 790:12.14366175753527 822:20.891111038854678 852:21.117951476203707 861:4.891029522186537 864:40.50641041785956 874:12.53138328631913 877:95.42001935787148 924:31.06822199420452 # sclerosis
1:14.503608778435325 2:38.58122472016234 8:41.277358753791816 10:16.253587318428774 13:5.197368763110822 14:18.92126161443337 15:0.39768036009484115 16:0.4512187019065806 18:10.878267171320944 20:21.339053192294994 21:7.0167672113595785 23:0.7034088811972995 24:22.28508459660938 25:3.528066456950142 28:0.7778681245969604 30:3.6589091093934063 37:8.155869148425273 39:50.37422899585563 44:1.0514488227921008 46:13.670805519803038 48:1.0902769185647607 49:14.014683585528536 59:9.397128585294858 60:1.2635379059486662 61:20.70618788758375 62:33.63253725757752 65:9.635607701489564 66:5.04318394400254 67:114.35057478498761 69:1.3898003258379898 71:1.4210937834496264 72:1.4258257108899735 73:10.02793183067227 76:10.099235078990517 82:5.3486480704661705 83:10.265290487196333 93:5.5356480556711976 98:5.668447582179297 99:16.64222901807474 112:1.853501566003952 120:1.922308866572288 121:11.741389270093425 124:47.24345595264431 131:25.17294195697267 144:32.95909777072962 145:18.868265223840943 146:18.941987840655287 147:12.534962082826874 149:65.77047823563838 158:2.3142806599030914 159:2.3592210317122 163:50.910725495665865 168:2.4055329355289627 170:20.195284771297267 179:2.476288911051804 182:7.532646385943387 185:20.50184003779199 186:20.52142063222977 187:7.595732623523959 198:36.13607937942553 203:2.62349548290253 206:7.859918817135242 210:14.235905205585741 212:14.273403538390754 219:37.187866113891076 231:55.03624208099165 235:2.863382668432228 239:8.3396248541082 254:65.12188405673419 266:15.25807780588104 268:8.611996046282643 272:3.038679891095831 273:47.810803453683356 284:3.1100500383904772 288:8.910928037777628 291:31.354429635855873 300:3.1823560505250583 301:23.442812375990908 303:23.481281505613765 308:23.54906962257139 313:3.230037938632279 314:16.062020432505033 316:3.2649372041520337 318:23.866806512243066 321:9.216390911377909 322:23.907462621401855 324:16.24962394548954 336:3.3467947907857076 347:9.489970451569567 349:3.4275837189607685 352:3.4379542556273917 368:3.5232360879537215 385:3.5759276531190185 398:17.348128694662698 412:17.450707412106595 413:3.695350210063501 420:3.719629751365061 423:3.7257522588474954 441:10.32034965137434 463:3.889491054657902 467:3.892857378719385 493:3.97561295869618 504:4.0184703107819235 523:4.066082316192706 542:18.754129225431832 553:11.007615106453171 597:4.27432323126129 603:11.273122272927502 623:19.548795968760913 624:89.66728789715478 633:4.377081851516869 661:19.825574940663024 662:58.263992153736666 671:4.471984843814246 680:4.490631037860818 697:4.542903511475312 739:4.626717897094271 742:4.63683288427905 750:4.657230092744958 757:4.672676676230431 766:93.17137445670436 812:298.6095543236132 814:4.795572094117846 820:4.806652360716036 821:30.22284598034536 827:4.817798876157109 828:83.04802132865392 846:12.450529022252972 895:4.969101725000124 921:5.018227464507701 931:5.043280898769777 946:5.062292597406927 961:12.934736344294192 963:5.100902301357946 964:5.100902301357946 966:21.834957392023558 # insect
1:22.1156251521838 3:33.53945921543265 5:0.08957690775412067 6:7.226697951140564 8:1.6982267828969841 9:7.704488256437085 13:8.92724143735851 15:9.832423015955278 21:0.6618266308926553 22:0.7066682686008255 26:0.7508133044114701 27:17.20970905798438 28:0.7863020373452391 29:17.358925495719653 32:0.8151548811100567 38:8.201286279773813 47:1.0832175979356933 49:4.506729445381143 54:1.2225804064450425 61:14.900425661559684 63:20.86507826381249 65:40.966418096611065 69:1.3998564059520873 70:21.49566255651809 72:10.040101116228817 74:10.07915266545018 82:1.5079462648133994 85:1.5415164840187945 89:22.425841996962518 91:22.499333023221162 93:5.559207600912375 99:5.739474318911059 102:11.111246171943343 104:30.4529709918819 106:1.8095846005835572 108:17.411930015311686 111:53.90786854880017 120:6.322108469038766 121:6.326487124053044 122:17.947984618074535 124:6.444642473496477 125:6.465123264732199 131:18.437261760662224 139:2.10661517634171 150:25.97742744745196 151:2.224811683525034 152:26.26296965236968 157:13.04334906363154 166:219.5798465255275 170:27.515664573932757 174:7.47692462706275 177:20.385476316482045 178:13.61502032285955 190:13.872281028030601 203:2.635124737856521 207:36.582980809856956 214:36.86462793292418 216:2.7201606181086153 226:14.655164631536755 231:2.8513355266051144 236:2.8788940004418127 246:38.18734754823255 253:15.132210435518996 256:30.303673698627435 257:30.31421746093933 258:30.345918145821933 261:22.590556360392746 268:3.014001677628291 269:8.645511540307856 275:75.88727560433232 279:15.545240023082906 303:23.53303821651092 322:3.3078493908323368 330:24.113695934497397 333:3.3539696885567074 338:3.3663159446882576 347:3.4345631861028973 360:42.092078360407776 362:16.908114770862596 386:17.18692890252311 394:3.6483205376731496 397:25.46235874067652 401:34.13144370663903 412:3.698595034028345 431:34.711304528854505 438:44.130605301324614 440:10.332477614735058 453:44.42003202424224 464:74.38867731038168 476:74.74522081543172 525:86.70641992072802 544:98.04181483833686 555:18.960416681184658 568:19.08305755462143 591:28.01939586110494 603:11.298763675172623 607:4.311963061202712 637:4.398424674890004 661:19.86450922328728 685:4.517287365332204 708:29.285694792887536 715:4.599370537849253 731:11.963364221533045 765:20.620006759281114 774:4.721826428065842 785:4.737717623686257 809:4.7971749564987975 836:4.84164037096368 873:4.92797880749975 890:30.91986263038761 895:30.944783240286633 913:31.045261842312406 938:21.697001242952545 939:62.68638623473142 941:31.302212914891605 951:5.087755558753671 982:31.67662807765893 991:13.10885371697233 1000:5.200076941853294 # reference
1:0.1473053766055455 2:0.06522215589216106 7:7.494603967963765 9:1.7421708451345705 10:8.057519728581646 13:0.2865147492372829 15:9.87914081120945 17:3.055004078153018 19:0.5966985224705336 22:3.465496513536984 24:34.38359521968817 25:7.446884055609716 26:0.7592031382095094 43:4.325002729222464 46:151.0635139059617 48:4.444090032489949 52:46.19724871020094 57:4.7947546214367245 64:27.309012908991985 66:1.3845461742688332 72:5.231174795453864 73:81.35453080496245 76:65.34670181027394 83:5.3989336073596155 89:36.133058859578775 90:10.59059986701024 91:22.563320200383128 92:75.21759413901181 103:30.474625862719833 106:6.073181742196916 115:11.685779980974559 123:1.954206838200162 124:2.000100497856717 132:32.540270594210085 133:91.04698838042694 136:65.04182963430262 153:7.006207668520823 155:7.024842485847519 159:7.296774206709395 162:7.3286602364648505 167:7.390349222955009 174:13.587164088865649 188:7.658073508329991 194:20.88370422770529 216:21.481890069332753 218:241.28515648126006 220:2.7745261412963056 223:101.79251163547941 252:8.529572903622515 263:3.0020132022139787 288:8.961398128077054 293:67.49658994176318 305:108.10604345628941 319:78.50945698397541 325:3.332034317136227 333:9.373078303883352 338:41.27911483653702 344:9.466457088973181 362:9.705096802658026 401:25.564383688639303 419:10.156976609383964 437:34.9445973008439 439:3.8417203942643536 459:10.48693185026295 483:18.335112780553914 495:10.721627722794203 509:4.065178868175929 523:10.871274346531518 544:10.956162596342349 568:269.71142836367306 574:11.197779491964763 578:11.222804765656045 601:4.303538958869147 607:4.324536346726633 643:124.61885117985963 644:4.424356420765555 663:4.483276710776691 679:4.515802597014176 685:4.529920016899027 686:29.07989203317818 712:4.607093099970552 713:29.39921766626522 732:20.406706768318156 743:189.7215737450986 764:4.713527794288338 793:12.231817152254974 813:4.81538041937251 840:12.455875974268556 858:12.572970854819049 863:12.584877586487412 876:4.9407121275935335 880:40.79527115232629 900:41.0747797072689 924:12.831036031804922 961:21.913397151802087 979:5.159164035613649 980:5.165793794444321 982:5.172446929095829 # france
2:14.482874304163785 3:39.1942096074522 6:97.53116984147944 7:59.00445378089006 10:21.209923344087237 11:1.994525724942999 15:14.430801955551463 17:26.430168457681873 19:3.173481603901775 20:27.23267131856603 22:3.4871369242704917 24:258.90774784386696 35:29.92416134810367 40:8.459808063287165 43:25.24321216585412 44:82.87544045820226 45:4.3744898765037705 57:62.45118886572743 62:139.9007356364704 66:9.892429017093075 67:72.536916476088 76:42.479772876192186 82:22.181936400576248 84:5.487383533588746 98:29.799693655476137 99:29.95228945804165 102:17.122830579539784 104:23.708306247172327 112:38.70885138577115 116:88.99304371191346 122:24.74975745940857 128:25.23773644735195 131:2.069513262280213 133:2.0781887924986804 138:2.1234887118647507 141:33.10018074601283 161:2.405824930492484 167:20.188887718147754 195:225.47988186885658 202:331.72147363231426 220:29.36853511601829 227:154.05090050409325 230:14.871252700530505 242:83.77912549251278 244:15.007738679882554 249:124.49560391282911 258:30.477311469119176 261:38.912688941002614 281:8.882943014043505 289:40.022112876909766 307:9.127051781844244 349:24.62414861346341 350:16.76086047038797 360:42.25138496690357 372:327.5824973998753 377:135.02154678422644 387:71.76285853476466 401:34.26360087536755 408:82.87910128449312 449:18.099604107573473 455:44.6215948152049 471:54.5813452796709 484:10.653303950180993 487:35.82023443743738 491:45.22497066298175 545:4.148716369190605 546:36.662420902329686 580:46.98625929752525 590:37.40969626381625 632:79.26002996307591 647:11.599165510391929 658:102.19947310490751 717:39.09991540900629 757:104.89100166067739 781:30.000578178602183 792:50.044598082275705 844:4.89550700843857 938:5.08156330967884 987:22.15621364289469 # placebo
1:0.14161475127633377 2:3.7839973063075734 3:68.88641071919021 4:24.046668474588376 5:0.09683757439708975 6:196.33519253896463 7:1.6584979908341384 8:0.14341376880679643 10:54.951600038925235 14:2.5917794653117787 17:38.39085934312153 19:38.91992891511866 20:6.9589408398819765 24:40.89091048930397 30:0.8158135439422718 33:3.784413364516578 35:79.31499064640876 44:25.328514707338908 45:45.20503915687389 52:4.5937037433975805 55:62.16972108322051 56:26.69507959137058 57:9.429288831646089 61:130.7446256389764 62:104.39029044268855 65:27.462044688657045 67:72.536916476088 74:42.32087436437906 76:5.316137024797054 79:22.094442224166954 100:5.844849701116173 105:23.949975818153224 108:6.1298878112777855 119:6.366382018929577 120:47.03668773720288 124:6.493435998649327 132:18.54480547281055 141:57.00507613096617 148:141.06107723859347 151:2.247568307541106 171:13.583535582976372 173:60.55485088418327 175:147.21405748878553 195:149.5480947050043 209:14.281889753970392 221:2.791618229446651 225:63.96144079760687 232:8.35287894597421 249:22.410229692260483 267:8.683477367011974 285:8.945867511571278 291:40.06477184907999 351:9.59869441009165 398:10.046233687013032 414:34.48506274982955 447:74.28181136610097 466:175.60594548598593 471:10.575371968470192 547:76.95958525973788 590:19.363373465998464 630:4.406077441972319 643:4.437046529005606 660:19.92900635708007 665:28.95880313256796 723:11.984808053598286 739:139.96150222004675 760:82.09590603089511 788:12.247058304902295 817:61.11360131020206 856:84.10777488984259 863:84.21731601696773 874:84.32753269241623 923:5.056494387425231 # antihistamine
2:18.848949868660554 3:0.07294270242700986 6:111.66294981094482 8:25.427901467192438 10:26.25147232320971 11:1.994525724942999 13:17.92394128388748 16:0.47234170107514284 18:6.72740737755646 19:38.91992891511866 20:21.56405040550465 25:12.064922265879254 28:17.449772961782504 31:12.362175022773675 34:3.8053710041297246 39:8.291328372079235 44:133.31604271433957 45:67.24936254710455 52:53.582739744498944 55:86.04909794294699 57:4.8179989162868475 59:26.96291849102853 62:1.3244215076384542 67:49.13962475900834 69:1.4202277039730014 74:21.807282513242125 76:10.209760116329333 82:82.60178620396913 83:1.5301682761906137 96:10.788954466497481 104:17.22483074908738 107:70.37825502026233 108:24.07320605816562 110:17.604301210588865 119:6.366382018929577 122:1.9622890810460436 132:64.67832418258298 141:2.1404220340138087 143:12.516700941667093 144:33.1941654408479 150:2.199508628324009 158:13.162567057193076 175:60.612823586903396 177:27.82120133858386 195:14.008991240849108 231:2.875180847818945 264:95.01439821646747 270:105.41936113229026 274:39.35995822266317 277:3.1058862643767724 288:8.986895184819124 291:31.551225791864177 301:9.075040292065708 316:78.41466726011078 350:24.63511918185558 374:3.5793214362485504 382:9.867714842119668 384:25.251915775644665 390:3.664331656574741 391:3.664331656574741 407:3.711412632480195 424:17.720105698279593 462:10.526601054665056 466:117.81548556470577 471:10.575371968470192 499:4.045090296243877 517:10.866782281288117 523:10.897192062707541 566:27.837868986085354 570:19.21136215741921 583:4.283081544797617 585:19.312260594434417 590:19.363373465998464 592:4.303705629265329 604:28.24618931151817 621:4.388612830653496 639:19.747995390395747 648:4.450480627337283 663:91.10872231274719 665:11.710849058732222 674:38.527789510072374 690:29.19177744008918 714:151.4589203677964 723:20.400042257877796 724:11.984808053598286 725:4.639646192558844 739:12.046140119287257 745:20.571139726021286 750:4.695249212871096 767:20.698792201098975 769:20.714946182515096 785:71.4152074996143 791:50.044598082275705 794:117.42039460583369 809:50.381662843990945 816:40.210272464024335 817:72.0489539202955 826:4.850348693780075 829:21.08208728852236 831:4.8559341530939335 856:4.930106116365939 903:108.51753685692469 905:21.604051341045466 921:41.33233047163551 982:5.185315143847755 995:5.218943601840213 # epinephrine
1:8.25744415583845 2:0.06835652814323753 4:7.103244150976537 6:11.05263145576222 7:15.56803001464205 8:11.590286358480151 10:12.07759724449754 15:9.926214229677932 16:25.298530038611318 18:51.649498231425866 19:58.78223227815012 21:33.67431510061207 23:61.13958139988657 27:7.577070925145661 28:12.286607952342568 30:17.538199447593794 31:17.54604530472224 66:1.3947251230265076 70:57.02373631885676 75:10.194903120405058 77:73.7022962035905 79:50.26957059267468 90:5.584324946217901 94:137.915848822667 99:29.95228945804165 101:60.67203801681783 112:11.612300468183768 114:1.9188600347628928 120:55.06281625102278 127:342.21906650588926 132:18.54480547281055 133:2.0781887924986804 141:6.775048991760971 151:19.343511285493612 159:2.3936675094431155 170:7.493232311084573 175:69.50552431734893 185:20.656704692036907 204:53.57181624783556 205:14.224140923748122 227:2.830198146889771 229:64.3521858685081 233:22.11999489500872 235:38.17512757784263 265:15.367361907484476 287:15.855150693635624 291:9.005277569434876 292:23.47536428520513 294:3.1985875703105715 295:195.24225419947518 301:40.28043555232635 375:9.815776417421242 414:17.624252451098172 420:10.182761408354487 429:26.02652428984948 437:10.357380680648259 461:44.72709954875248 471:35.56677116873701 474:85.46630957242743 482:75.15241752629473 519:45.83758345579255 549:36.7426962272201 551:87.77838351955084 587:4.287187742992516 623:28.530744554295563 626:4.397324333400558 649:38.21854345524236 660:4.482214121174721 669:125.66910191967975 727:20.430781107151596 767:93.5768951979731 794:469.53384659029155 818:4.839227654451454 834:83.46426550134996 886:30.951408693293608 907:5.025621053326162 926:12.857213155554593 # immunoglobulin
1:26.605861631367276 2:14.554130973084224 3:3.856723561661897 4:51.41000593850814 5:0.1005997713142267 6:4.126402911555146 8:7.772392762366099 9:4.461566314971374 13:23.021627584972816 14:0.40519728917826237 15:9.973648060828545 16:6.2366657861999855 18:11.069534966124083 24:12.000988580083161 25:17.230020529322857 26:0.7762453789549314 27:55.24854702238915 30:3.7464999498336726 31:7.733494036652557 32:7.796616912882848 36:0.9552019374827149 37:4.103124610139546 42:45.08266675826481 45:1.0895830619286926 46:38.49337827363783 47:1.1117606435208007 51:9.098881900543807 52:46.435951767522866 66:1.4049923716294372 67:10.000088244370943 69:5.195547788782081 76:10.24713404533056 78:1.5021619717318917 82:10.408408147740976 93:5.630934324069679 98:23.103191640973986 108:11.512778941508676 109:62.22097744572272 118:1.9614722064227081 135:12.389000176389048 147:66.23946546537218 155:7.074572171224057 157:59.13979908755342 160:13.376388398443593 163:59.91210321112087 168:2.4518120537992365 182:79.19615464661926 237:2.9167096643470876 240:15.028762829632331 255:15.261062403328738 266:39.1096159788911 267:75.66833168141348 276:15.655176803864943 287:3.193201864413054 293:67.74026250589783 300:3.2309263114582536 313:23.836509990634138 317:16.291762730863404 322:69.04036472779285 330:3.3809618872658636 344:16.6627979499231 364:42.435347838035554 368:3.5725185943134146 372:3.5807484925470128 418:3.7631515972637954 463:26.623824930194466 464:274.9187862800046 466:85.27845227755154 470:3.9563194361400162 483:75.27504001777216 498:4.054147936158088 505:4.075822088709505 506:4.086757688837819 512:190.8535206481911 518:4.105132285617582 556:4.207716031339116 568:257.429219090914 569:19.23852887102957 589:4.308163808169968 597:4.324761981762275 606:28.316963627339476 627:19.71954897241473 632:4.427644495047488 637:47.97364769414785 644:28.748792262094838 656:4.490437124260775 686:11.823027696527053 690:91.88445018338095 712:81.31503448417307 715:4.637596895180843 716:4.637596895180843 725:12.021219305145898 731:20.485984325965596 768:20.73858587272754 775:93.8788785052882 790:4.7760485205493515 805:30.253089577764296 825:4.863234224166474 830:95.01499323949118 839:61.4525159403723 841:4.891336496655853 865:4.960555920367503 885:4.990169541473648 896:5.020258049938442 905:85.12641629538362 927:21.75795489311409 928:97.23961652699778 957:5.1456716778471385 961:366.2180637934227 966:31.646590018226373 970:5.158684853314785 993:31.94638764751508 999:5.2319065726291525 # horse
1:14.860429575986194 2:28.560885898175478 7:41.25698186394955 8:7.772392762366099 9:30.902350595164503 10:12.136782571941069 12:33.06324157252159 13:23.021627584972816 15:14.491934519952071 16:130.63279725988522 22:0.7315903754162176 24:41.00938194672483 26:3.623783420064822 29:85.30003254529464 31:0.825657988331292 36:43.65680413846553 37:13.18836071508046 38:43.85168715779139 39:13.227675407173937 47:19.556419581812584 48:1.1283308754895072 51:4.608110526614176 56:70.2046508627055 59:14.89032579224061 62:27.315580204753342 63:9.717197558207674 68:89.36178906392098 72:90.01944570572101 78:50.135902530372555 82:66.26895982387009 84:29.063362679808673 97:16.650511011172515 100:68.82774013061808 104:6.016468708124421 113:71.25515930654235 114:11.76162599342066 115:1.9299807506606725 118:24.74583346169474 135:2.1158848570221163 154:19.472627715373584 155:2.2787670762061665 164:2.4229334055422234 177:60.86572171710101 188:2.574537245008761 196:2.6264569294741427 214:2.735693639034208 230:29.908613140414197 234:64.61850411471994 250:38.57454628513641 252:65.54801470625642 255:22.620648463888017 258:30.543685515984244 268:8.713287104873341 277:86.24280158517546 288:67.56820926705814 296:3.219743332519645 327:3.3687543755105454 335:89.55356917735264 340:32.719320368455925 354:16.87430554737158 369:71.26809434132721 372:71.320923113808 389:9.981827018365747 394:3.685567408323054 405:10.10277086832146 407:25.720157449884905 476:26.78040298261943 488:10.700896023938126 490:130.28908902214394 546:18.958391062743715 548:4.18441240951364 564:4.23926013047847 565:77.60189620452505 571:4.27136101473741 588:4.304037740830698 595:78.41089762983236 599:100.48107621943018 613:4.362668547016131 623:28.58405343066615 644:4.449824939397089 666:4.513392884495669 682:103.0475780487587 688:29.2058160433024 743:81.88045891944705 764:4.739151184346546 768:117.05277275655237 781:30.053982559562503 810:4.835548444408036 828:4.868820973773831 829:12.462454522248503 841:4.891336496655853 853:4.931402881849144 860:51.16689239524136 873:156.94746711660645 888:108.18132179792275 913:31.204588250373845 919:108.88127164152421 923:85.41579751607901 979:13.10587626542277 # accident
3:44.94955535810715 5:118.59624670438242 6:24.615666898763507 8:11.648989671170337 11:32.34057499111116 12:0.25329811882697495 15:9.973648060828545 20:0.6483651950214996 24:0.7529343589403906 25:3.614910312311679 27:17.396988892541472 28:17.51270911708297 38:30.624731810925937 44:1.0890956084919652 45:4.397457072021033 56:20.535732738473623 58:47.577747423372955 61:20.960914216007023 69:151.9905338623305 72:1.466849032703816 82:66.26895982387009 87:10.59073875365188 88:10.614651530842421 89:10.625314729793743 91:16.420413521528268 98:10.907659666896537 100:16.966515633361432 101:5.9029691278542025 105:6.107739977356482 110:11.579504342214035 115:11.76162599342066 116:24.64277386042572 127:32.52031168679039 128:73.14213983647336 132:6.647806546801652 140:2.1506785261040613 146:19.1478161496391 151:19.395563548258302 152:12.874634631959404 154:7.069232560741575 159:13.349739292575107 166:311.74798026539924 172:13.645530799734953 178:35.68030885251214 184:52.47063829188298 187:2.5685401883850894 198:21.069792511194578 210:8.026014764455681 226:37.80377705393142 230:73.88365455462872 235:8.421014390437687 245:113.94794158830555 246:8.476037987858406 262:22.747548407711676 280:31.28051227866844 285:23.387781511139764 287:23.471703893731757 290:9.030957576367632 299:23.63277017685791 312:9.181454946543631 314:32.11544627537698 324:24.15772849415039 332:110.2326097049421 345:24.514361729938322 362:24.990353877396085 378:92.03549808483933 381:17.23337044209629 382:33.82737268859121 390:25.521985417244736 394:3.685567408323054 395:34.2369544199559 442:3.8732712470960786 451:35.351752859091704 453:3.9093375199423828 472:176.31811057615414 478:10.650826997772802 485:3.997594948566501 503:65.56583967689458 516:10.885306739920408 570:19.25102031817491 575:37.326837077402196 589:19.39022546918511 631:28.620363811994007 650:48.16925212967178 657:11.690131582042977 672:69.44730130690478 676:126.10370805343521 687:4.555447902411053 688:11.832698488836225 707:4.617936877663594 710:29.505598899681075 714:11.980756135545759 736:12.072403397215286 753:4.713237052860386 755:82.1214418363251 776:39.801714798406266 784:129.4430012203097 785:50.09231139785331 790:12.273346104511532 808:30.298028753774325 813:21.036421305779996 839:21.173808630570715 860:51.16689239524136 879:132.20412429068722 884:73.25723204809923 890:31.079169678935326 912:12.820534532456655 915:12.845625192923567 923:5.06942509061465 983:52.7561723422484 998:161.14007249159752 # healing
1:40.1392886635942 9:696.7648888792819 10:238.78822422216967 14:89.40395286463442 16:138.7491968653711 17:3.097113356680548 18:213.41529685124868 24:22.58787217419285 27:0.7959491496243359 36:4.071619923348767 38:58.03423954722054 40:158.25883729611928 43:45.18844460376124 46:8.795709733035478 48:4.490047644482807 49:19.89935394462995 50:1.1722530949462266 54:33.25679272593713 55:26.729055599752527 71:1.4620810123163315 72:10.151270189224343 79:15.99834726434008 83:1.5406907528613134 92:16.42406721220003 93:16.464380354584254 104:6.016468708124421 116:1.9436709912153465 122:31.945987369322083 133:18.63116797862428 144:74.51407134168495 147:66.23946546537218 156:19.640491733834732 171:13.622206728478767 175:2.5040472324363745 207:7.960188123694077 209:28.911460207414926 223:2.8175454246234537 231:2.887235379664231 236:2.9148519082804065 252:47.3919468933724 255:8.596824974056416 259:38.85175234514746 261:38.99287039115485 265:22.816099267462246 328:142.47573689137127 364:42.435347838035554 371:42.53975966584842 402:3.7150049183247273 461:106.77094564251294 509:540.9762171649636 511:4.090417672066972 541:4.150009111814187 573:4.275413712991331 601:11.359579246644824 615:100.87197673047704 632:11.561682384450307 673:957.5632123163532 703:29.42453043910954 706:4.617936877663594 707:4.617936877663594 752:4.713237052860386 774:30.03216767358608 777:4.765431565389776 871:12.66128704128776 900:41.20865365712846 # descent
4:15.011040224584184 5:1.5690901086151565 8:36.31194382941241 11:21.89296200724254 17:0.5841132695303872 18:0.6031050422760488 24:3.586095955308814 26:17.31837790760077 27:41.70829047173576 35:12.916284614248143 37:8.335241462806191 45:38.51518369985895 46:1.1070683054311958 53:1.2368670279815595 54:1.2621759918715927 58:1.2886532381010969 66:1.4153491057150138 71:15.746137201089251 74:35.3508237041138 75:42.65158881657622 77:15.936924807580544 83:91.5148761628193 89:1.61152403947264 98:168.6913282877503 107:46.21938927266363 115:24.62921538735446 122:24.881053777218895 131:73.58261876730876 140:33.25179015686703 150:26.239330093183483 158:27.079803916903288 160:7.389396688832456 168:2.463602614984643 170:2.497314289669392 174:52.148857585637465 192:2.6244786717551185 194:36.40907439329872 196:28.55847455092133 203:2.682513264571624 205:14.302090717084326 212:2.747725421477777 214:21.551980556711637 231:8.39631467608722 264:105.46433649885186 268:3.0624841960002462 272:3.0991812779280186 273:8.824598700815738 276:106.63001955847719 280:3.151521803944841 282:3.157913700876097 283:3.1643299619516654 291:3.2143493866021675 296:23.638221038120417 297:16.03237650163671 312:108.83918770520673 324:24.210978125191993 335:59.98397570311595 359:42.37858627493125 364:3.571422759414572 368:9.827802366233287 377:33.820544009847715 379:71.68393123843278 400:3.7187239414305364 426:34.84571021330601 450:10.517021701416647 455:10.537516026188216 467:74.90955304596918 470:10.620621159240653 494:86.36904562332857 495:27.112051872127157 496:27.126968249343314 508:65.85897760506131 510:4.103170712249347 521:4.125295590967862 523:4.129009549363808 576:100.15434418423575 588:4.316861759471461 613:47.59299309590692 681:4.5589141214274145 691:11.888274027783783 720:4.655465500364035 721:4.660427835906139 735:4.685440692292109 758:4.741684886099011 780:20.843546908693558 792:20.8926942961577 808:30.351812636442602 819:50.6470680252769 853:12.616443046966003 876:21.462374975577713 882:62.26393115998465 896:12.797358426395231 931:12.948424543591317 966:74.76291020961644 969:13.078964261381754 970:86.375697421151 # diameter
1:8.446413375792918 2:0.07829418501909607 3:14.797922750316586 5:29.70013161877011 7:53.38652168978901 9:4.525359219462481 10:8.24020658865563 11:12.606222715983737 12:8.803800739835067 16:70.35447122207104 17:65.54062710428667 25:22.91791377700589 26:3.6683027798365475 27:7.6846127265095925 28:7.7506625858721 30:35.65150869803264 32:17.847138738706146 33:7.89778863404625 36:0.9738000247112875 39:8.400632282633934 40:37.85298152506463 41:51.82953465488105 49:1.1841086118075184 50:20.079787278072942 55:40.40295106195153 56:9.490012854720838 64:1.3748405503549719 72:21.93529003572785 77:5.405818319448136 86:5.581817686558155 92:29.546958168189192 94:1.6493073923842079 95:5.753669065250568 97:37.02102016318041 98:23.234578281974123 103:61.599603435277764 106:31.1850071399525 110:11.656294460841215 111:31.45290227719092 112:17.856090269662023 118:6.434123155345214 120:6.445077172866801 124:18.430896576861873 126:6.636915225245899 131:25.564936615702667 136:74.29742004585219 138:6.813180125506094 148:19.26351016247367 150:2.234154076240693 153:12.98088906300479 158:19.95244253871677 164:51.554082089199895 173:2.5220714470370758 175:7.608915129349278 194:14.126165265941268 200:2.6707809989975972 208:2.717125328597785 209:29.045160471309845 215:72.54145360450707 220:2.822667620134532 244:22.43884702532374 245:22.455028306464428 259:30.677819249704662 277:3.1427762428246075 281:8.960421520943225 288:23.57839281152489 308:3.2852028561570905 318:16.423749839048178 325:9.40547178204726 326:41.349913985774066 338:79.79193904388984 381:52.32504440724605 431:10.370256663089632 460:44.9495118905454 479:26.91664780646461 504:27.27100416556104 543:46.38812465040846 564:11.228585715481024 574:4.301134378447965 591:28.285816274779226 631:38.166676215022285 638:38.25839939927296 663:4.534638829949827 668:48.617751490694786 674:4.553175288933416 712:49.362297128990605 721:4.6734406344697135 722:29.67480473812918 759:30.010426487982244 770:12.272549124678475 779:20.883893675223035 794:30.2497726078892 801:4.834282308227806 816:21.150926703487904 818:21.150926703487904 840:30.681162077878206 842:4.917390134315762 843:72.79882657359474 875:51.439799010897204 886:12.77498360022476 890:31.187192920704092 891:21.64962574128801 899:5.058545343057113 915:146.13999577776437 921:31.414427197682908 940:97.71385017809308 949:52.39249800657725 953:22.013856193042116 973:122.68045063934643 984:52.961380021602125 990:22.297439566093924 # healthcare
1:0.23385395238716658 4:90.24338239921333 5:24.61570038456466 7:25.315173245792185 8:253.26321957903835 9:73.56858326148567 12:8.803800739835067 14:0.4190034159493848 22:7.41833460397118 24:0.7701594173916433 28:3.7598486132012545 31:78.19342508626265 40:74.24812031742482 43:19.46593051689998 45:4.443934452100187 46:1.1168133791844237 47:8.923878682257142 50:85.03443803942494 65:9.857558728676757 71:1.4831068811125383 74:50.10553383464829 81:5.480302700665382 84:75.21231935681247 85:36.266486051125455 86:16.361248659865115 92:16.52754989482915 94:5.691869509229786 98:37.19090279972581 103:30.791571635445365 110:31.42648556921377 120:6.445077172866801 121:24.918429963535292 124:18.430896576861873 135:74.18364988687915 136:33.1543622188098 138:6.813180125506094 148:12.768447433801562 149:26.30595536141796 152:2.2848206034576957 159:7.3974599634366385 162:35.16337915701274 172:7.590548382488609 187:2.5924209718776954 194:28.58282027540097 197:62.30738720093745 202:14.263622673019167 239:2.944856674371652 242:2.950463035665383 245:8.515736698433738 263:15.440799006572506 266:48.00254956821478 276:8.907284877549715 294:3.2356439871858758 304:9.185721750604628 305:16.18694313961 318:9.360467062762005 347:3.4965835618548855 358:3.557076852951156 359:42.46017422875509 379:52.24166006019927 386:3.6647045185823157 391:3.7021003268038557 395:3.7196315843466317 429:3.834894155921094 453:54.49476654333779 462:10.605233122356639 469:3.978418468204214 473:3.995481621532258 478:107.75650907361313 491:45.46865258526791 535:27.579116026804215 540:11.037611302554444 543:46.38812465040846 562:4.2609819042771235 578:4.313354577350169 584:11.344564540769943 587:220.83900976867747 621:4.427175143493803 669:4.539255511307208 678:20.192210289643754 687:11.876032717215786 689:20.279845498222056 724:12.064117651207317 751:49.86458913776966 773:4.780863931141023 823:21.18517700259669 826:12.504230557694674 870:51.439799010897204 876:21.50276820503544 896:51.774036809033504 927:5.101796019144583 943:97.78000028283188 991:42.33782563753979 # donor
2:3.906281608904804 10:4.776120992140495 11:0.234505351137261 13:5.427958818197066 14:5.981907161188967 15:2.7315928884460847 17:3.1616348608462883 19:3.259826370235613 21:22.220195904872845 26:7.640024157044925 30:23.44780948144588 32:35.95351545343034 33:86.63059702345957 35:0.935914914066437 43:4.440603658613189 56:14.869396676960099 59:9.65605405167557 60:4.973139836132058 61:1.3617752954712785 64:1.3852767946237523 73:15.906239017984769 75:42.86806422571227 78:66.21248581117761 84:10.628600107790737 85:16.384946244820398 87:75.70216177078895 99:1.7357297986442064 105:46.23690363187338 106:6.196213442810749 107:46.43704821553228 108:1.8906173587564994 109:257.97260117979545 118:1.995499924851385 120:63.874062880945274 125:12.222812354015415 129:32.776363477757904 141:102.20004500693838 142:12.63731363740339 144:2.2002867759902704 151:7.107973421451442 152:2.296605476820193 159:7.423088030834679 160:7.440483182672344 162:2.4557671740727764 163:60.28226057909313 183:170.22005759819865 205:120.78766766078552 208:2.729306195931722 209:8.05795446468374 212:2.7720623086938394 233:30.140074822733585 235:22.42017708102819 251:65.76743402399434 254:3.0297164032900703 257:3.033622031479499 271:8.842256850464958 277:3.1552551251824728 282:8.991078823100437 283:48.93200578952756 285:15.951049213663259 291:3.239315858907673 301:3.2727913548878855 311:3.309239619400334 314:210.06791497320293 321:9.396726402140134 332:69.81247041739638 335:9.51318714121421 346:9.638727537357777 374:9.920402840194518 383:52.46331049060942 388:10.042840709846462 407:34.59619301226957 433:3.8761667220977944 438:10.482387580963884 440:10.489053069033284 442:10.502419391413708 455:3.954312950718942 458:45.031839894569686 490:10.787368178289157 493:10.816349286765071 499:10.882376420769857 503:4.1034577636976906 518:4.143680214474408 530:217.35642148308543 546:205.67805675581357 552:99.3986619987534 556:4.246368491499714 581:67.80397745077133 589:4.346913058197342 632:11.64135794039952 637:19.908487260127878 650:28.985325202010007 716:140.15935417907946 744:29.916322039716544 759:4.767843713243673 762:39.87013667864983 763:4.7782605067315425 783:12.342455643457924 790:4.815184946348871 810:4.87472746099215 911:5.083999225687213 926:5.115000127232828 946:5.152887361694438 967:5.191551273626479 972:22.154289522994056 977:5.21777420108321 987:75.53433771091721 997:5.271337268201038 # reflex
1:22.952509002575066 3:7.149688186693728 6:1.6584428539751024 7:1.748479324945156 8:1.8247202550870967 9:16.344362801026012 10:43.58767665247361 11:38.505474755798254 14:10.032857914304541 15:36.623709334541765 17:0.6080926902890493 18:3.2352029658253176 19:0.6448605719194015 21:16.847272363415197 23:0.7711075471156641 25:3.7046380406232178 27:7.757699058825723 38:30.99588419331266 39:4.2135498665658595 41:52.10340168277057 49:32.82795570553592 53:4.81823116175472 55:62.922519554047646 56:95.5020159314159 58:1.3194760510392431 62:1.3759430357079698 64:56.514207113361856 76:58.28287443052865 77:16.093243898827208 78:22.28429651051444 82:5.54095972751406 83:1.583687734631428 85:29.41059118304468 88:1.6411648086881452 89:1.6442223221432684 91:22.95685807340087 94:36.923667329729945 95:5.803232705778702 99:23.494308997218006 101:6.001912852914578 102:17.383745521504263 104:31.00973232948119 109:1.9066524666639328 113:71.86410698368847 124:12.230410147537626 133:48.72703772406694 138:19.047947998684183 141:93.07458011053961 149:2.2577086740286263 150:19.39137392185959 151:2.3060263008712822 155:19.695697125898246 159:2.452860688753879 160:7.466306654100363 162:13.555885171330164 171:2.536178421939609 172:28.036143245334504 192:2.660825165639278 197:36.767263616478964 203:29.003599068141295 226:8.379346610974657 229:30.138861234958096 239:2.9696495964378853 262:39.31922906788393 263:75.98299727219099 264:39.396960289090856 270:15.623565525455566 281:3.193264723848511 282:9.01746087947118 284:9.044368105575945 298:16.159593409454448 304:3.3012924208301864 308:9.257446068924573 316:32.486521527587435 320:32.61325720236548 321:41.35985832055209 335:3.446090134318106 336:3.446090134318106 347:16.935830983198983 364:3.6095767717706524 377:9.970042931425079 405:63.0696738080284 423:105.43362255804598 426:3.8481420486709377 440:18.17738572497192 454:3.967277283131607 457:10.644743243473327 461:45.13592998656627 471:96.80203066182982 482:75.77416038944746 485:108.27243240916589 492:10.843148126849343 500:4.112863723661889 526:27.594433248071848 528:4.179044383858062 530:4.182792971197375 535:4.19408544801716 537:66.66075175181247 561:4.283074925564659 571:37.53583601855928 574:28.241661873545798 577:89.47868182317055 591:4.36415476251955 592:4.368304732190309 595:4.376633005856804 600:57.77581390503449 623:4.462065397478314 628:4.4664431801290245 652:11.768905260626052 654:29.115219203311472 660:4.547077789389616 686:4.607587364517873 700:70.56582864330593 704:4.665255740573077 740:39.67323628520265 752:4.765541712756175 779:258.61808393633555 790:4.828415130581792 830:107.33211111058785 838:107.52625439977031 847:21.441100469616845 869:12.768440291020095 887:5.048716733247124 895:12.878034657962575 897:31.321647447650594 934:97.92893559665352 938:52.400737136271644 947:52.55840666273347 981:42.33712407040294 982:13.240230784480497 986:99.15053430457326 # challenge
1:8.575235100794583 2:34.26315970292081 3:63.64562238377648 5:46.61406292749367 6:0.12506213865552568 7:15.93487315397342 9:0.17371979299952162 10:1.9783319768911345 11:76.65730945844368 13:0.3233194015540778 14:6.016722888425379 15:0.45319633212334975 16:0.5093290265740238 18:21.449292675050263 19:0.6448605719194015 20:21.95011074603442 21:47.177041041939596 24:3.653444112692069 25:29.01395420231347 26:23.105597209754983 27:42.07196322833714 29:17.802902461214856 31:42.4669602253773 36:0.9927658492958318 38:1.0083931877244767 40:13.662112091291357 43:1.1173955695613629 49:14.418460063119035 50:32.900700464983835 53:26.80731684477241 55:1.2985627072789583 61:9.812536321586535 66:1.4469684384572037 69:10.173189874054376 71:1.5045004907387933 74:1.5203561715292695 75:28.796659084635216 76:1.5364175724807283 77:5.454850826796511 78:91.42736787790484 82:5.54095972751406 83:51.05769560747787 85:1.6162142113621911 87:10.743683980025578 88:1.6411648086881452 94:1.6712888402644273 97:30.054335815064963 98:1.7255395290626598 99:1.7468883069637187 101:1.7880783193148622 103:1.8314530312645005 106:1.8872335074046802 111:39.04022562457498 116:1.9891331440377926 121:2.0140475481550792 124:128.7117105990672 125:2.07778567575915 130:32.984068412810586 136:2.1711390431004567 141:12.665330730318095 144:2.2120603712513502 145:2.2341239601250997 146:2.2505939203887544 147:2.2517773548240374 155:34.370250920500965 177:2.5649724664286238 184:36.191008290969975 192:14.185584058595277 193:7.90528083793912 201:21.379598244133646 203:8.015527104140995 205:37.09314533640378 217:37.605392094957196 225:155.26554752978532 229:2.927231895094263 238:2.9659174423288244 242:38.678648197217775 248:3.0074421818697696 253:39.10176459468358 261:3.073733977789614 266:3.091732430187558 275:3.155250958555989 281:3.193264723848511 291:31.888376778182067 297:3.2741947166162237 300:23.847737388395473 307:186.35590743933082 310:3.31959973445257 330:3.431294727026375 346:16.88713401783008 350:3.5298065019665956 357:17.092824611942923 363:81.68646323950372 366:17.228444743876704 393:83.09924643803733 402:3.765977771985595 412:3.786916699873751 415:17.8434161991936 434:3.8922900510821026 435:10.469368703400818 438:18.16728251837012 440:44.71933621412711 454:54.737506535416436 457:45.1147468677636 475:86.19637337019104 477:45.43656034047832 480:108.13978186320676 485:4.049022036562684 510:109.45413838744336 517:10.999060521684495 535:4.19408544801716 550:4.243847750633855 551:46.77068273141521 582:47.395715629446165 590:4.36415476251955 604:11.491846070500678 628:4.4664431801290245 637:4.488489789072028 640:69.12963365099368 660:38.699887649880814 680:11.900895532240897 684:4.602861790187532 692:4.631397990252012 717:60.03197800423231 728:20.64783496993511 737:4.729822667264078 756:50.094629235050455 762:20.86833128619978 763:50.19175996384233 779:50.355433111662514 825:4.915683435013022 833:12.580942635666386 855:12.708866803028858 914:12.940285104625527 917:5.109631832010519 919:5.109631832010519 920:52.20654693236138 945:31.705374708754444 958:5.198363532847575 961:13.146468685231502 # intolerance
3:29.179044858359664 6:1.6584428539751024 7:20.57713489344648 9:1.8516564885085518 10:96.30751374807946 11:2.0898221674970308 12:0.2766421840415316 13:108.74867610107165 14:2.6945616963765304 18:136.32632874324347 19:33.271954512304085 20:11.588725745591697 23:3.6109347495227326 25:69.96076973051187 26:3.7135626623402067 27:42.07196322833714 28:3.8053686510307396 34:12.78552790032392 36:0.9927658492958318 39:4.2135498665658595 43:45.67510862634717 45:14.032515390909971 51:4.702702648047504 52:61.816454228211924 55:4.8910452495081085 59:48.298888193846146 61:5.061802914561905 69:28.35738129979185 74:5.400804419433296 76:5.437265108234533 79:5.508194166873228 85:5.617608381043344 91:5.70823068354703 100:5.967956690554729 102:6.067017816952053 118:6.484576473474903 120:6.495543385597189 125:25.418374208695948 127:18.690543624828578 128:6.696910399114098 137:6.844537812124122 141:57.62063949874912 147:58.1728101751783 155:143.85615498286867 173:7.64827670505812 184:20.896018446573777 200:7.964994474168756 204:8.046191693937802 219:154.42377813013394 232:38.44873211403293 250:8.627810635042355 255:158.37898141961773 259:8.717287812543752 267:8.813232997426246 285:3.223434221480304 291:9.13550412457044 297:9.181930072389763 336:3.446090134318106 367:25.286366372099742 370:9.912754238517513 379:72.05909412434244 382:9.999018801643048 384:10.01651232505213 392:72.77044523068936 401:10.196078562348395 429:105.87047955912732 447:10.589911551710266 462:10.658576032520763 498:10.901792345550074 517:109.5943424418721 547:419.335666431808 548:11.169546338892983 555:27.960016621152032 583:28.326465987594116 589:11.423482620444352 608:11.509129312574098 609:79.1485506195724 634:28.873802911998126 639:79.96593381522487 660:4.547077789389616 665:11.84377256982696 670:29.248358143356423 707:81.67633811697931 728:82.09545972338903 739:165.66915092163927 779:12.358662028907755 782:12.369477749592615 788:30.315126105378383 817:12.53545298863681 831:12.56952000735979 841:12.615414126027982 852:12.697061199753707 859:84.78558529902521 888:21.67576525104475 901:197.73973223956008 965:13.146468685231502 970:86.75230441384002 # angioedema
1:0.25952491551754464 2:29.139974481059394 3:0.09421578276881384 5:11.289221919305891 6:11.408460315224616 7:41.98647052197403 10:0.21364644594061957 12:2.2321713619891 13:0.3297768094092819 14:6.051826001470054 22:3.620798446613854 25:0.8169042720347874 26:7.713537084837916 27:23.357853884676857 28:0.856967909036558 31:3.8628725852246077 32:3.902513367860921 38:18.93944400571179 40:1.0670902295154143 41:4.352710553941976 45:4.515045401339353 47:1.161138784798528 50:4.712982258602279 51:1.228281152431248 54:4.9019684064310365 55:40.72975981404536 56:1.3147616202932997 64:15.42596629607191 66:5.258090415679885 69:21.91097742996486 74:1.5312236916846544 79:1.578686354600716 81:5.554313449433837 96:16.89734576524945 97:23.31520266333022 98:1.7367589896368105 100:23.71480682767442 102:6.0922668120105445 106:6.246722316676607 114:6.440685830391187 120:2.023666388131623 123:25.16672718782356 125:40.37853096743763 130:6.762415335709133 132:6.774231361429159 134:6.8339283749842075 135:92.71606849481964 137:2.1840834325859655 138:6.889778678713542 140:19.173295590481377 148:12.886954208065937 150:33.990509241379364 153:7.183395212861868 160:35.36364294869867 162:43.48402104724309 176:20.78289777770057 191:7.915059402057045 196:2.687096667422348 198:28.889515425022818 203:14.414452971835354 216:63.88258273808461 221:29.801313338047944 230:15.109348276433405 247:8.642227054435871 279:3.182600233983472 289:3.258030756359211 296:49.63848968389624 299:40.741785382680334 300:16.21445065648715 308:32.27005538038875 317:9.405283808747196 318:41.41236864745901 319:50.50717106836462 344:16.86356167350715 353:17.058674002747956 363:3.6170465054048466 385:52.679121015068645 387:10.072682230423585 394:3.749451961773647 399:17.71498091592621 403:25.953485970639324 413:3.808956002094212 424:10.373060388842402 437:35.41887568315947 440:35.486679718748206 449:3.9703711224241114 450:64.77745961635549 451:10.623666207031691 493:4.090217555884089 495:4.108008642993277 496:4.1115879934631465 501:10.9435978137661 503:10.951022493015795 509:18.916056743989163 511:11.003404723716375 519:66.49000900273955 553:19.280892456035236 563:4.300216877164404 575:4.348553511008056 615:4.427798408898427 618:11.614992332936215 623:4.475291971644426 625:11.65946014632806 639:11.713510683609357 652:20.115203380847053 657:11.823948688565537 687:4.620855237518649 710:4.69817286726191 768:50.308061447898034 769:12.353602552858517 776:12.37508628588544 788:21.03935647984661 789:50.505294686299244 810:72.57521214308774 819:50.97866910874322 827:4.93462194709838 838:4.951502473473903 869:62.523520438303564 883:41.30258505173274 901:5.098411418331723 916:21.904137226191832 937:31.682475943479783 938:52.48456288375574 959:5.211769503519936 981:42.4066846336172 983:5.271106820438983 996:5.298088292071646 # surgeon
1:61.57232065122511 2:1.4987163493522835 3:0.09421578276881384 5:46.776641550545904 6:11.408460315224616 7:1.7670361303721411 8:0.17155565000904285 9:8.069728453119033 10:32.26060500784143 11:0.24587254809318526 12:0.28271119606758455 13:9.304063576523854 14:30.535692192454697 17:3.2055833531712397 18:33.157719788921185 19:11.42198605835985 20:3.401022846858839 22:3.620798446613854 24:28.901121492482762 26:3.7364766952632187 27:0.8405029322516898 30:3.8600625657494154 31:35.98760112752989 32:7.979441937558108 35:0.9547772669729158 38:4.225387336844045 40:8.681690232448448 41:1.0707845646534344 43:1.12736998125693 44:4.513870538770955 47:39.18661778773486 49:1.2144107339706622 50:4.712982258602279 52:4.735658647016818 53:1.2776822504359424 54:33.7260935405739 55:4.915349364028919 56:1.3147616202932997 62:9.86431995056283 64:1.406430132483069 67:5.303309751494673 71:28.67380961299275 73:16.011492198427568 74:1.5312236916846544 75:28.87797861346124 76:1.5473147408495782 77:1.5550844153262047 81:16.304113611645285 82:1.593208561624385 83:5.569125944188722 85:1.6272531819469365 86:5.656064347741549 90:1.6668589961163414 91:5.733226979724962 92:44.31463805337443 93:1.6769528581101787 95:1.7101081490992411 96:30.112926770710185 97:1.7165196537992289 98:1.7367589896368105 99:23.561706240734217 100:17.22897278831171 103:17.502304498934645 104:1.8508024312617373 107:17.828942476708743 108:24.471804175536747 110:1.9331412583264516 111:1.9369169461416371 112:1.954035095968282 118:18.311175503102326 120:12.080129226779487 121:18.343249636819436 122:2.0307206598310072 126:2.111770650020155 132:18.86150825198544 133:48.838129684264246 136:12.614463811724232 140:6.924222336716367 141:12.705058449769083 144:2.2239284404672315 145:7.00426271301725 146:2.262504549762797 150:2.2696270420588647 152:2.320456076508569 153:7.183395212861868 155:7.202093228816728 157:2.406559605601039 158:2.4196426231173853 159:2.464977683960712 160:27.64755518617718 161:20.3680658079505 163:2.482670200876606 170:35.84765824468025 174:98.46273913970899 177:2.5771926521892654 186:20.995917167928322 194:28.78672614264609 197:7.967865167586489 198:2.6980465091782686 200:7.9912145948944255 206:2.753948784680121 208:2.753948784680121 210:63.56679898803356 211:8.169587260693483 214:2.796771978202686 216:8.222726278203366 220:8.313065979665122 235:8.551237876641897 237:8.562978045971757 240:2.9840576639197613 244:8.586572460011896 246:2.999098611121944 247:3.016184599619419 254:3.0547950396894614 261:3.086341175557275 263:8.793529915479446 269:3.1164665104263807 280:58.21347360040184 284:15.983751606625942 285:9.102599293729634 293:3.273527926975544 295:3.273527926975544 312:3.3369655401861316 319:9.439940973503468 324:3.4172971665832317 329:3.436756670946748 330:3.4441109427636367 332:3.4490312483359844 336:3.458914092215741 343:3.4914288711669257 347:3.5348894246785587 348:9.7294700314565 349:33.42425707373975 354:17.07523701361428 362:3.614335064302477 364:3.622482020168662 380:25.504549317256433 395:3.7582510056127902 396:3.76119378080882 399:3.770051601743606 401:3.7759815502679652 408:73.37834981983167 411:3.7999019527026654 419:105.52640556459765 426:3.8611531098414718 427:84.46191480171538 439:10.542719707908276 447:10.61685419780759 453:3.973686626670224 463:10.692468241452223 474:4.037873909565755 476:10.769620441073755 495:10.906690184990463 496:4.1115879934631465 500:4.125976731381395 516:11.018504387315634 519:4.173546647223389 523:4.180977273612192 531:11.087203334570733 536:121.67226254927229 537:4.207226846398336 540:4.2110079699113525 542:4.2185939155612004 553:4.272600690694287 555:4.272600690694287 563:4.300216877164404 565:4.3041964111908575 571:4.336348916383019 574:11.383393002914728 577:4.352639881066111 592:19.61842866974844 605:11.527574161152517 620:19.868244934206 621:19.881694215514294 638:11.713510683609357 643:4.515083857818642 651:91.56197071942984 652:11.796040193321348 665:4.578742143247012 673:4.592673535442624 686:4.620855237518649 693:4.649472706888667 712:4.69817286726191 724:4.713035675653074 725:4.718016493363603 731:29.901266983221785 758:4.794375325723613 759:4.794375325723613 768:4.810030192940789 792:4.847077508512938 825:4.929028744634649 831:12.596755607869147 832:12.608179526817093 836:21.359744868413785 850:4.991491835581555 863:5.020586684126708 866:51.65287442270803 867:5.026460145788526 875:31.155398583216037 880:12.819788507606193 889:5.062091727490224 890:12.892971357902457 895:5.086226807558105 897:5.086226807558105 900:12.930086903497664 923:5.135445475185936 954:5.198832608933498 982:5.264421113129364 987:5.28454949690747 # cholera
1:548.5212040180636 2:69.90991435998112 3:15.018792215606073 5:4.220778102944473 7:1.7670361303721411 8:54.617450450603116 9:80.98702361298449 11:5.033812262746087 16:157.11475703302287 17:16.064600615283812 18:16.21370543207493 20:16.625382618824904 22:41.323012350023745 24:3.6762705733652594 26:12.384818226134167 31:3.8628725852246077 33:0.8939185119185189 34:36.34998003427063 35:36.940701180817236 38:31.090373250483882 42:38.73334791466524 47:1.161138784798528 48:109.8493567354871 53:4.842464396586917 59:55.933967912594014 62:80.30172965637762 65:5.1637336772006845 68:49.93451229920239 76:28.9089283811247 81:58.92724963735258 86:36.60314760500108 92:260.3414246612101 97:94.40326190144174 114:11.956069147863234 115:18.166300169383405 122:72.81160269260104 132:57.017384913615075 133:120.58232396722318 135:6.8484110282422 138:6.889778678713542 150:2.2696270420588647 152:58.88150594213134 157:96.18704988867212 159:2.464977683960712 160:7.492320387725973 161:7.501058000689398 164:7.512741871668926 167:35.603111430031824 170:43.99709992432462 184:14.019035746303189 185:28.435415379428974 243:56.35516090311714 262:30.999830085862623 265:23.085179271561007 266:8.827082772557393 277:8.986383327229131 279:8.990786028493487 288:23.74125482275337 295:23.81668189202158 298:32.08835415864001 320:24.35626552904025 326:41.59787267508997 329:69.94644034622732 336:60.42779712987847 362:9.888723026402344 381:25.53999714772497 400:83.46016919104981 416:10.32235427713978 459:3.993709451154253 491:45.717474547505994 499:36.488815324487696 504:4.133214279951667 531:46.47090918232253 559:11.284792814004915 562:11.301050607161732 585:28.381617467556637 589:28.43294845001313 628:48.24838288656088 652:20.115203380847053 701:59.915538241187626 705:12.07469864821755 809:12.528911103787284 843:12.665810130862344 845:4.974249010125815 954:22.13683351117989 971:13.18702323011106 # burden
1:0.09937086612451149 2:19.548908368846586 3:0.10205939783399376 6:0.13840981452752862 7:0.16138531571351505 8:16.465849986139148 12:100.1813448080371 14:0.45514994471665354 17:0.6329225197622581 20:0.7073006130231553 23:77.28850732781488 26:3.7828862048426664 31:23.777097086366496 34:18.283938305698836 38:8.569787520507123 41:13.837894892714278 50:47.18485043100407 54:1.3243163396481892 55:9.660425075293883 56:20.998432010135783 61:15.416436739539082 62:1.407979717828321 64:28.028243311314963 70:58.12740241114664 74:10.459625543996703 75:10.501664644915715 87:5.733789933374765 95:44.94171601522916 122:2.05428381495632 132:6.826133499105509 133:19.004721923670033 149:26.64630274142885 158:35.171484217435264 162:2.5044861326366887 169:70.41129949683794 176:20.892426766326356 196:2.7120140710549574 197:8.020868800421573 208:2.7789745478654018 211:153.89104310488227 236:84.87855760637436 251:22.899721768820122 259:15.567401262326642 266:3.1298775597208968 273:8.983281557657463 276:3.206115538098253 279:31.656584803367906 294:9.234419076467633 296:119.76755625131409 308:9.337945754996015 326:3.4529025411064818 336:41.970508780132306 340:80.55277203539374 341:33.26539078362909 346:71.00048026195698 348:61.32694292940916 350:3.5686948189920726 354:17.157621906267334 357:17.21598988105903 382:10.080064293070926 409:10.320440284443391 429:35.32500191640802 433:10.537541086325868 479:36.24084364770068 485:143.07725668210657 494:66.07556179871624 523:36.935065121645145 535:37.07211651088506 566:123.43742631062639 574:47.54610381054948 578:19.61203073489925 587:37.89423259414499 588:4.395754586418395 608:11.591003283760664 658:69.92142926068951 660:4.5871197763886995 699:4.700515789556341 715:29.910117554489734 724:4.739909166023837 748:4.8006091586966795 758:118.04914808899446 759:20.976746262166294 762:12.376587412399559 779:21.089899807179723 794:40.4222493287038 863:5.047607306536638 920:98.03160545342895 935:295.7497367994925 967:22.279916830887448 974:22.32002035165986 # needle
1:19.301237968532668 2:1.534440603989787 3:46.07615022784816 5:135.88685700261112 6:4.350043151598683 7:20.847703358385207 10:4.90982953024808 11:113.38730536350516 12:17.967153017917653 14:10.181600541497552 16:124.74712157267719 22:17.381340407924107 29:7.955172554636881 32:29.999675590580484 34:18.283938305698836 35:8.32379495624878 36:8.509202661215854 42:19.739217439867936 43:8.986644882439405 44:9.027359868905265 46:14.230353939852606 47:26.146148984445677 50:128.92912373336108 51:4.775635858664813 53:4.891512313215104 73:66.43845900682926 75:58.652100889738364 76:10.516583515567989 83:36.46787889358254 90:68.33823012730367 104:11.572163486763602 115:55.669814152988 121:25.2573394032488 131:18.96522411024379 132:74.52450526421956 137:2.208017992973113 138:19.210506425440936 140:6.976284391924806 145:12.904763367787918 167:2.533502801458983 187:204.64619101862874 188:80.71885433445885 191:28.882597083673847 203:101.31353400536544 208:91.81657018766408 211:231.61148923368617 219:55.44437652224754 237:22.663008532307035 244:8.640017292526656 250:75.68475330633781 254:22.991460128627843 261:3.1118442727498556 276:207.10919613861208 300:78.63830981123232 332:9.599891592721708 334:167.02786914608402 354:17.157621906267334 357:25.247071831949498 358:92.25244598516346 375:25.545076691700427 400:3.7962849999529262 406:105.25340147236764 418:3.8534863376639046 441:26.729350339235772 469:4.043790041970016 497:10.975988024757715 522:11.111141659735198 591:4.404034138156679 631:125.85019367291896 632:11.750232075683467 670:49.06513167560266 696:12.080105506962997 700:29.788459319996694 739:20.818794690429563 787:4.868677810664488 815:40.76049861070266 823:61.9717536257313 828:4.961603849679039 841:12.697717868066485 845:5.001248981751075 855:21.61901806114211 916:109.97141257170169 922:31.69120545526645 998:22.524737259598044 # probability
1:102.95260502858788 2:4.033102669070944 7:4.509038917810283 8:1.8817354793754033 15:69.9313783477992 16:124.74712157267719 18:3.3022628784496444 20:27.971260568433784 21:339.4131096525694 22:22.948859145773593 28:17.966498133101975 34:3.98873906977753 38:1.037692950655267 39:25.0413224431112 43:117.77085191828031 53:20.764093454237305 69:28.60279812524865 70:5.406874527014737 76:50.90908556212082 79:16.36611581294923 85:5.692973737022756 102:53.98623782840443 104:6.192141858674398 120:6.572676436712786 129:25.77516453433129 132:6.826133499105509 134:33.45858296744855 155:7.254433864461369 168:7.627404883985246 185:44.738219347524385 191:14.301981162740054 197:14.382764060979511 202:14.464732066147706 203:21.59241245062157 209:63.609280238336 214:14.7073059036882 221:8.377326711754321 227:8.459041228825388 229:15.167559465424066 234:135.65604840588847 253:66.46557945878934 275:97.27856983860504 295:23.927224884432317 311:32.47067391180319 313:16.44842845297681 357:17.21598988105903 363:52.34100543009435 364:17.334535499983797 372:17.40338984241241 416:35.064563356026966 422:222.85837814026843 431:1206.4773773808706 446:85.8035415474361 447:18.41336628838793 449:35.8328406880763 473:27.134346607576415 480:253.22436889368657 487:18.74226525543457 533:56.647601620684995 627:20.00531332418181 629:38.51357754888768 634:48.49998645766753 685:4.64767968439013 727:49.93565628105841 734:12.240858527514622 774:21.07360075566553 800:21.205278840851427 805:21.23866526472594 842:51.3919877357592 886:41.50475106717314 887:31.389582305999497 898:41.66057442640828 947:42.143348654315986 978:13.295699807156918 # specificity
1:102.95260502858788 2:4.033102669070944 4:4.200793807661218 5:151.2421617509861 7:4.509038917810283 10:17.069086902993966 15:6.219432524299119 16:6.483565769964655 17:21.50544709067582 18:7.013217365572313 21:7.4096409357373725 24:23.139449210973023 25:23.31516651766706 27:7.869494224108733 35:8.32379495624878 39:8.588450637241626 41:45.36113546225107 43:8.986644882439405 44:9.027359868905265 45:9.029218507090468 46:26.03167760269047 50:9.34183212850843 54:27.247035118136527 67:10.26861735208401 71:164.5719691527017 77:29.13037072041825 94:10.990650449570936 96:11.098057094214594 102:11.496643806425649 106:11.735888822655049 121:12.166807432206221 125:12.381746734298634 127:33.09150929265831 143:12.831291549086849 153:13.180192622333907 173:13.933481244914654 174:36.119767927555294 176:36.18713248296461 179:14.013816422071278 211:14.691161745239276 226:15.051782860933258 229:15.167559465424066 237:15.291738811766722 238:15.291738811766722 240:15.309703870745206 253:15.529860759634028 254:39.36528954682028 262:15.636878606577385 270:15.745956634291716 273:40.00434257250022 288:40.666210531832355 292:16.21857490195306 295:16.232672444244834 299:16.29654652256099 308:16.390090936347562 313:99.5404830207172 338:16.842870020017298 346:17.010202511189128 348:42.47271699401008 391:73.1259127232585 398:17.78828990188799 401:17.816127565132167 405:17.83476091839417 422:18.014844252075303 426:18.082632324466474 429:18.12172841661739 468:18.559594889941003 476:18.64484110991564 482:18.69876350103641 488:18.74226525543457 509:18.99893199766906 540:19.172647547006846 542:19.19620676089362 564:19.46185574892468 624:224.86466258957114 638:80.35011911354029 661:126.95744872641734 681:20.41244742707731 684:20.42700495233129 686:20.441598788390692 699:20.604579752357775 712:20.680188948890176 721:20.726027465689267 759:20.976746262166294 777:21.089899807179723 812:51.07921241222682 818:21.35703608661984 821:95.88528209801505 852:21.601184480553446 870:51.85883374464879 905:21.930769632170314 907:21.930769632170314 949:22.180836564766153 970:22.29993446567437 974:22.32002035165986 980:53.256431186554266 # borrelia
[truncated: 1,057,479 more chars]
