# Supplementary material for: A Cross-Lingual Similarity Measure for Detecting Biomedical Term Translations
Source: PLoS One. 2015 Jun 1;10(6):e0126196. doi: 10.1371/journal.pone.0126196 (PMC4452086; doi:10.1371/journal.pone.0126196)
Supplement: S1 dataset — (TGZ) [file pone.0126196.s001.tgz › dataset/en-el/en_1000_context_train.dat]

54:14.957674410306426 104:17.93828391137949 143:21.768515807674383 280:16.48728828279534 702:21.04799456186438 748:22.039700903873715 820:24.541282058745292 # 100ml
23:66.4994843495908 149:87.31723481730222 # abacavir
1:32.49564015927483 2:19.35545820164715 9:22.980288181454426 10:27.336209766221895 11:4.124382447402508 14:179.70737225618223 15:2.543346939426242 16:1.5832278957012473 18:0.04878023800409506 19:3.2524741168257263 20:1.498668963448705 22:6.971233604021516 25:113.78774500580107 26:1.3775128197225956 29:1.4023113561642502 30:72.38470634156327 33:7.439406708209143 34:1.4588857563397322 38:33.94415147313542 39:5.91093678160309 43:1.336307838227337 46:11.087146191566639 48:83.66854748626062 50:3.103910865341631 54:19.535324820426556 56:0.3561517996105406 65:0.17247065671701747 66:29.613336524553127 68:2.7974963640435533 70:0.6806673173583017 72:49.56556787916553 74:5.2368141969253035 77:0.17279705205976037 79:72.93364802643836 81:1.1367212675657357 83:1.1488339351662031 85:12.970304943233108 88:1.7643709110978065 89:12.876318187659688 90:0.4817555745804115 91:10.482678895531217 92:0.04672993767712002 95:0.5027078021398088 101:5.696541596749652 103:15.545923753147987 104:54.86696667647146 107:0.6273896911643929 116:15.90949265178693 120:11.95618830714051 124:17.109536923686687 125:25.196402433145302 128:31.190224253943388 129:16.513099575494227 131:8.061638327408913 132:19.11913939057275 134:30.64648562606352 136:18.23096456863968 140:28.057017854268214 148:3.0271330364660245 151:1.2347887570101928 155:6.06792646982464 159:0.5495294213661474 170:22.8854105021541 174:1.8155894858030663 175:0.7038313136485798 177:24.594548061630555 190:108.39013896211236 197:5.5535879834672315 198:13.31403459734793 200:12.404833480369549 202:0.5973075736632198 205:6.489629262294723 208:1.2897024057800641 216:23.886068725591343 220:5.320477473979083 221:6.8611879398094295 223:4.257066029435686 227:1.7763171554667276 239:10.80115368798451 240:3.160267949501094 253:18.422957987473115 254:8.2177223596293 255:17.396727104874273 256:5.090100932824597 262:6.071270631084033 263:3.424669901348739 268:2.8918188421491067 276:3.5971584991957517 277:4.28524356886348 278:11.72757430167903 287:5.651873553664991 289:53.367166975937124 291:14.441126771911458 296:6.681506836424177 305:5.11930069144962 309:1.1169249475049812 313:23.7097181628294 317:4.8055250038190716 319:2.4214281266573225 326:6.005838246482958 330:38.44171492901958 336:0.4882442033235986 346:2.9570750112174906 347:21.11162766570419 351:12.648761228778119 363:36.756690308141266 364:2.722951959231156 377:7.147480293067101 385:28.319192938763656 387:4.648778470175024 393:20.512101585373838 398:2.127751711799459 399:5.264823272819744 401:0.985932560588874 405:8.040633924773854 410:5.148775107240107 411:40.44956524575987 413:1.4073014367480117 420:8.153991527508136 423:31.934091713890126 424:1.401229333260407 432:2.584053777349009 434:10.531261189978984 442:4.830790117102914 446:18.79655969212568 449:22.597756885886177 453:2.908721105058883 454:9.833863024060797 460:4.135162459962314 462:1.1494408990565261 474:1.8437442873593768 481:79.92680483581384 488:15.350117173179058 496:4.592972496483863 497:6.283460404075644 499:0.771094127413001 500:35.9629365979585 503:5.419543157530872 512:13.754587877264928 516:21.946292873098525 518:1.846500117746675 520:1.3234006188235778 522:5.749078238267019 529:7.78042887709395 535:0.5477324542870626 537:6.620475772109562 539:6.83190345016505 548:12.94502778864422 562:6.9284903200664205 565:447.43441825730395 579:69.73044699811753 584:2.234035568935183 593:70.64960205799878 596:10.673939334774088 598:2.4264453677637774 600:0.6741910375531885 604:8.633980287323302 608:17.973783724747594 629:10.712563591284088 638:9.547911629555152 649:12.638285102541815 651:20.691991248383534 658:8.517967378779218 671:1.6706393088959886 676:3.9591857757861026 679:8.045997037234509 681:1.366907461460237 682:20.70616632976852 685:5.657165607423185 689:2.6729718001592726 691:40.689413319984936 693:2.4328547540043077 699:15.007319104595064 701:116.5048055905888 706:4.649632016601125 708:57.66582745759556 718:4.138749197278309 749:1.0219010420585015 755:34.14517120922507 758:9.304642277920806 778:1.2650217202961596 780:61.306469696632604 808:25.234136429097763 809:1.580146293781629 832:58.33973927967875 835:1.1836993363184478 837:1.9443018967427015 840:6.029482867570764 848:1.8696840611889523 853:1.54923965762425 864:9.960935288095243 869:89.55404341220287 875:0.7280381694586395 878:6.769803696822799 886:3.390367668964737 887:12.364090852389925 898:12.831895380546428 904:4.9622192927390785 916:6.837756966491997 921:19.54478202599583 924:10.401239537793419 936:1.723259425679017 940:57.154510939783385 946:7.45028125839182 954:7.280849879079462 974:4.045526530537174 980:0.8330521216633292 982:8.334598967339506 996:126.20922712523746 # abbreviation
1:0.43937770939877907 2:3.1748676205660122 4:1.3454594301292473 5:20.128637393560165 8:4.251689413325934 10:20.393292769400247 11:137.1943212643337 13:18.82861287482121 14:5.867700547867155 15:30.911508818277824 16:216.6634060278523 17:87.60875548071586 19:53.285627001483796 20:120.5713126110407 22:43.50533430180773 24:654.9131345048121 25:5.162798453704679 26:17.399667924420775 27:14.45888853769514 28:45.9124312495847 30:39.686171206384 32:11.144682938685072 34:150.84138386920748 35:6.4031901063479575 36:9.016016105510536 37:4.728654693521138 38:6.067277645355245 39:5.433504884166741 40:6.786556666425513 43:99.43572231967525 44:48.42355730831195 45:0.056101102411969306 46:106.12599593887559 47:0.8284668942032042 48:31.96047641276972 49:6.81662778845905 52:10.592360108217791 53:78.15693923999173 54:35.97780893248333 60:1.2422305764765238 64:13.61539587223254 66:0.9430284988744719 69:1.3784948205308452 70:1.4249859558758335 72:0.180290115215972 73:1.1730773222103468 74:0.6187333073070324 75:27.26012631246836 76:0.006544762541190025 77:16.27336112493394 79:0.060481978348750104 81:4.402944723899833 82:74.01045328900345 83:15.979500071918853 85:4.73936409048092 87:0.2517975762846266 88:89.80855690675773 89:15.36258845529592 90:132.77782395629364 91:0.16734746004670328 92:7.315915021929275 93:28.619414140090964 97:14.860748945265936 98:26.928158204112886 99:11.493222694938417 101:23.81488232942421 103:3.494144101507881 104:16.81497111433078 105:3.5117703805319587 106:13.61868456050498 107:14.023387996718371 111:33.68536374265823 114:3.5353391018684257 115:2.410643120824923 116:17.466781486664395 121:1.815459777605731 122:110.72912880791503 124:71.33507065732479 125:20.94450606092789 126:17.334042912811586 128:6.784420125995023 131:16.471836289232197 132:8.08545561752221 134:4.9343792538199285 138:16.12234962475159 139:0.8196314106675845 140:0.6401550549216737 141:8.272832918132803 144:2.141498295749803 145:94.60732080223922 146:13.79177572705148 148:41.77965988378096 150:0.29052020269682743 151:4.6863072905772505 152:0.6338557644848593 155:104.55299338464623 156:1.299009042975032 159:1.1581503921169967 160:1.0670440515431712 163:55.37062928534308 167:28.83034679401875 168:67.55456168244059 170:20.026462413527003 172:4.35096098397343 174:28.85716174556682 177:0.004624569873566945 178:36.82244304092919 179:20.84215133508842 180:0.28029798850231524 181:0.3466686787010278 185:6.690145518813887 187:5.8204099225616925 188:9.005627628971729 190:13.564375282896425 191:53.72452591997907 192:25.34958347060903 194:4.1266109077429185 195:0.6622957233268836 198:36.48487840340239 200:25.188908695498192 202:42.62343384182658 203:92.61291789105192 204:9.306918729139547 205:3.298778743980987 206:245.8524925145918 208:0.42344868279877873 209:9.914604456419193 214:49.384922251467025 220:5.693723031881412 221:0.05359517065035065 223:148.1400694264783 226:0.26706328740996815 231:8.506408177767096 235:10.0664315638901 238:5.047842361601203 239:0.032803990618353485 242:13.549768507070494 245:8.522573230176185 246:21.92462766749123 255:132.12641339301902 257:27.002212814088193 261:2.526675387658593 262:0.8227471139257454 263:19.030692524476574 264:1.864951871109507 266:0.4665947531347779 267:1.9104762908799933 269:16.568823592096297 270:38.63904961389938 272:14.442884196544735 273:1.1128194388399184 274:22.82048713204277 277:0.2652507481298365 280:30.083584360489397 281:0.45060729999999327 284:10.196006114820607 285:0.6186133886544237 289:22.204760129192387 290:0.5924554084320006 291:0.004403538707745347 293:0.6333869860640831 295:18.436886596784834 297:17.076180656339115 299:8.017187593918143 304:56.03132646893659 305:6.3107143794953044 307:2.9625404732132794 308:5.548068480020538 310:41.955432842294336 312:1.2711480490683664 313:43.39220350887544 317:5.859286473668035 318:42.167228426033496 320:1.2014444915828553 321:0.7275239483406293 324:13.755520838115585 325:17.510212013157677 330:3.507212867859436 333:1.774222035714251 336:16.766037767108568 338:0.26071087984909375 343:12.881797381062471 347:42.80485146860523 349:1.1374580965744896 350:9.076578963825636 352:0.18109897694930407 355:17.409044735062793 361:29.52445377427276 362:6.6243845172072415 367:3.3666535801129744 370:0.6362268024610881 372:31.018031749808554 374:1.246904212483803 376:55.44285538987162 377:32.829991499267805 379:41.191757080647896 382:2.2053452484195435 387:9.476910370523209 400:9.75833225383828 401:55.566374871712995 406:0.14154545725483833 407:1.620672231966423 408:0.3682413068252474 415:0.339999212342936 417:66.65495072449221 418:1.6290975373889156 420:1.9463987338461706 422:11.861471865699178 424:25.423611652647985 433:4.733243898355739 434:3.246285394591158 435:7.4187616005361985 439:8.652667387121586 441:3.275727884392102 447:49.15316424480791 454:0.4910536588817027 455:8.585430293570921 457:59.87983194525251 460:0.22839697058184924 462:2.3740073317055073 467:82.28240641843735 470:0.5660554544385401 476:4.929537138002128 487:22.683973108756238 488:2.885800820596443 490:12.643492099912255 495:0.4225033400377517 499:7.374435908622179 503:6.744397024008368 504:27.311969469648414 509:9.390983495881597 518:0.8409449947438105 526:0.7047463596869407 527:0.623814693133995 528:17.011046093413267 529:28.299051558282628 530:591.1589246065049 533:0.8637977920552853 535:17.420589208674876 544:16.391556080913766 559:0.40381215387093944 561:39.08754565010982 562:1.14515653485713 563:10.607756708105281 564:30.960562546645157 565:0.020828941660285004 569:8.139560624505974 572:77.64481801662417 578:0.893214576186188 579:0.5780834557348364 583:4.320970565022892 585:1.3961251177028464 593:47.012677984507434 595:1.311057204440992 596:0.027002436135726674 598:62.64359149510163 599:0.8854474412336388 600:1.4118270746690382 601:40.874684737889986 602:6.158249048011124 607:7.919116256706389 619:7.562217779188624 622:29.256609360345852 624:268.7484227933901 626:2.9693096120062608 628:2.403176066064519 630:0.5170294720709269 632:901.079651249375 638:5.998289931063352 639:33.52001164411468 641:21.010785500629346 644:3.615433167200045 646:2.6173596133702035 650:1.5443699406331954 654:54.62989131711858 658:6.018160591540496 661:66.79157697546209 662:6.522495368996367 667:8.316504473442386 677:0.38389121947579863 681:0.47735646700573525 682:9.978422175706418 683:2.908586492390328 684:1.0994700132133661 686:26.070354637575353 696:22.074458558890584 698:30.841047463869423 701:5.164647427780759 702:13.195308477208247 707:9.173269295437182 711:12.51962612291381 715:5.049617793161614 717:6.8832604802120425 720:566.1133368628192 721:16.581419192436023 728:36.52109648565408 729:53.570705718939415 732:3.906144584845364 737:31.058255853240116 740:6.1435727845337205 741:31.253943007919567 748:0.5508026706574041 750:0.16099285853200732 759:62.46566776555894 763:0.9018358568106442 766:2.932905009519978 768:7.366767429139072 770:27.571949750822014 771:15.32488852834139 773:73.36741988079132 774:5.949248655351204 775:2.443378444474189 776:2.658516203608914 778:9.788009354329844 779:14.765340481318885 793:1.4502773885124483 802:0.6787909933333294 804:6.866749776633411 805:8.213409349027009 809:0.6335759582816486 814:13.452089376181178 820:5.123564691776623 823:1.729468673512527 824:34.98885252695902 827:0.8453697126848067 832:1.2220948895383583 835:9.404514829527365 836:3.744460021348939 838:73.38679310582609 839:568.9074355352269 840:12.247314079734684 845:3.147772587162461 847:1.1314722006137474 850:15.029673957521593 856:28.58426718048539 858:7.898447055576397 861:25.341069850682878 863:1.5405789119565119 864:25.596039650491548 865:40.66193719975435 876:1.702883734648303 878:4.37289720057976 880:1.0298679556614145 886:33.280996046467536 887:97.6768899382067 895:2.8575861461497833 899:0.7638563261141426 900:0.19023831313642545 919:6.147569009322762 921:117.63420834479214 923:0.581490796497688 931:58.74437221692043 937:1.3629820904072412 940:92.58996706096376 946:40.84717051447403 954:26.76620300297754 958:7.03897290636519 961:10.541568757716126 980:11.51728446702077 981:12.268111380895334 982:1.7218181149374034 987:2.013798082849176 990:9.323260628186414 992:7.147989933659445 # abundance
2:39.00320024204947 39:23.4962053746048 61:73.20411984354784 88:63.66790146028946 137:74.45644419023057 253:30.378863630387812 406:60.22924078497264 421:83.16762172566713 588:95.93906047019267 772:84.47485987241616 968:97.93897242436871 # acanthosis
12:10.481758056814549 19:3.3576531541212695 23:3.8227344036609394 29:34.76191158015495 30:7.755731577502653 34:3.6251763883197192 49:18.534164679364803 54:7.778366105061542 93:18.24544758778775 95:29.454146383204442 124:10.835777256708287 132:3.64146892761339 146:20.823709594855387 162:5.483045195940268 202:50.286261183428195 214:4.416439472919176 221:12.313313986277299 223:5.392502602233107 226:22.86591033930755 279:37.099023409064564 320:71.66337396667048 326:15.510341501096878 350:16.6023231820767 436:5.930538823071901 454:14.493307348179677 481:32.44484444133833 524:16.663958321669433 535:4.6573981586581334 562:6.855799478126363 565:4.603759851851684 574:13.143326971548834 632:15.348218843767954 685:35.95511914933543 777:24.69024609160346 778:5.70138121968011 # acceptability
2:56.670446808258546 6:0.9138820211379826 7:3.272457573753721 11:10.778622416533496 14:1.9625378302091436 15:32.689166325649666 16:19.525220469088502 17:26.62919702981301 18:0.7885165643113508 20:8.884437383098918 21:65.16868249878443 23:3.3658982730821396 24:0.2061103085277351 25:158.68926835386733 26:223.19352110307344 27:7.494345683350343 28:2.6130391384238294 30:0.2864623159364577 31:1.3360529856331715 33:6.283617597841892 34:73.20361407162957 38:0.18597703404799604 40:0.0699129444775345 43:8.525853792953313E-4 44:0.640822804467689 46:0.07912110921983082 53:43.11865842249929 54:19.712359626838236 55:6.624752467294264 56:4.529101559954991 57:7.751007883714974 59:0.4182165582333761 61:0.5883181358829389 66:42.786101921510465 67:0.8278422354670547 72:0.875265977321054 74:1.6233778141636839 76:4.946488003297769 78:7.675999109076165 79:47.368348721386404 80:3.484519483484597 81:0.6680407763090678 82:150.06738969886 85:6.975126126166795 102:8.98738066447718 104:14.251014932919116 107:18.827091267774716 116:87.4825263310361 124:7.049125951825048 126:5.369012584880404 128:580.1744225419536 131:222.4596107802792 132:73.50115941031197 134:27.670483230510506 143:8.535407005755124 148:0.322133769034765 151:8.018257279498654 160:27.807394596896145 162:3.6664496396977633 163:0.09547915715409 167:3.8399662147274305 173:1.1829393540521254 175:6.0567987668638 177:8.419614424197233 179:1.1722978183408714 182:7.412565659828175 203:0.6077593916780402 204:51.17362839248836 214:1.9772422240561793 220:1.8865542691555461 221:9.607380654572282 232:4.890180030680256 238:0.729740622169451 264:11.132822628570372 266:1.025390435669859 270:4.678973294825329 277:34.23621393876444 280:56.08540491118955 283:3.440100449798485 284:4.235519392597319 287:85.8342262911887 291:226.19376643279662 293:4.738781230107095 295:5.636390202182938 297:27.651694701508006 304:0.44311478132684695 308:0.8620554810579406 309:0.8108492918216905 311:3.4721621849464848 313:39.636820442764 347:5.655809655036163 352:0.6177463839809604 355:0.7449952669143516 363:9.624859254347918 364:2.3307049662691828 367:14.815453744029504 370:14.541879111877691 375:26.162039497250877 393:48.433291499164916 410:8.712170512742876 412:1.3366369976215609 415:0.8545312916932881 418:2.915551381403737 420:6.9756588901543015 424:1.0711942381109623 436:8.815549147607358 455:5.8687089604638265 462:108.14955109881845 476:2.037088369210324 492:6.338656574492827 504:0.7330441587354886 522:62.76406266161213 529:2.224200910311444 534:46.608371047780565 535:242.4639166038132 539:1.7980570803009301 542:1.0816612799138832 544:4.855186184104585 548:17.7655283637287 552:22.439548857816366 559:30.129177939252344 564:6.780159855066259 566:8.921224611719264 574:0.6100965384956809 589:16.927042757431504 592:13.612119785317738 593:91.8794289404576 596:5.370111600164449 604:2.617351038182799 630:1.0908065930323696 632:1.3761601493184608 641:3.452858783931319 650:19.448024662267333 662:2.4925527322323475 674:1.5724984212089168 677:8.062179782880674 681:37.57146354877212 688:23.96405904547498 691:37.23228782808434 704:13.555812819086047 705:12.336064841616595 715:2.0948385561361746 721:9.586227869391665 727:5.347355064000696 728:19.977250524141517 729:38.71486675867352 744:24.408267027180333 748:8.904316931560357 750:10.947867143457442 770:18.68906983040947 773:12.63538376875098 780:0.5059937076856511 793:18.984305526585995 797:12.656064908941056 798:30.738579033544806 803:14.64733836710262 814:16.042728441270466 817:23.798709361500283 824:33.40536019893503 831:120.16965024173524 839:21.7844699665132 844:9.844143358227525 853:20.083791449497593 856:0.44554184882278125 884:1.903625062663514 895:31.262029030217693 896:13.59652948865972 899:21.267823861890758 910:14.01055348014512 931:3.1494903527373324 984:2.9596922235752725 991:2.94067138443926 999:4.034704473045723 # acetate
1:10.048520438457532 2:50.61916494485521 4:18.14071180555745 6:0.2498632369885495 10:4.726101160160194 11:251.40506028188642 13:35.37641489293561 15:6.617118834745741 16:100.64843048931719 17:95.25718079166468 19:15.845435734382175 20:57.07587367188969 23:23.63610169754502 24:9.133786547669727 25:0.05854856480531103 26:2.055772831366581 28:94.27449608183382 30:42.72647373705732 32:13.973113756078503 33:8.81300744302926 34:32.8841583215268 35:95.14738952491234 38:20.457158907057153 39:3.4428301315443792 40:24.84388953028852 43:8.37699948480603 44:59.10999788848602 51:0.796886322921193 54:2.5706636674476466 55:46.397879156319895 56:6.911797466663384 60:110.39986038896646 62:33.57964647539276 64:21.57286531014658 67:28.59086902795758 69:0.9921161650484493 75:34.416797555822335 76:0.742759261561295 82:6.286550502357146 84:28.932385901362483 87:158.40917025836904 88:0.3669654295233639 93:2.5973578986652575 101:7.004501516718561 104:0.43633027107044753 105:138.43409143456614 106:0.9041176102262983 118:16.345263272959855 120:4.419821971316155 122:6.634840298754427 127:59.86076085552404 134:15.184692980255955 143:17.102192380747905 144:21.3830160086202 146:0.926745739605738 150:0.3315756810644184 152:3.0345202196823613 154:50.74686149656853 159:7.875758290695203 160:0.8143532855509844 173:1.9365425842471868 175:1.0446420699501748 179:1.9244325541605647 193:59.53745689459489 200:4.632237825599147 204:7.713086033388408 211:3.132104588952224 219:6.725815273354216 231:13.700597763926847 233:2277.1755222386137 235:44.610919047180786 243:25.112582184488513 251:40.3409078120575 257:27.499537149474328 264:744.1119865879317 272:3.0418918895541194 273:0.8408020814858808 285:11.897033465305567 287:18.431053344983848 291:16.791205450423405 311:56.05987584175611 314:32.57328045891358 321:18.751483089747126 325:5.2030774192474 343:2.3854718220936997 347:12.953613608972875 370:24.891437965192388 374:183.5340307639406 375:9.143308085373326 384:125.45088486301592 388:84.68005349325698 397:2.7669541379081846 399:31.128810348196154 407:9.073022268432805 412:6.700194135452827 415:42.939486309387675 416:19.542614538283978 417:13.946787831153479 420:4.901412987315626 423:10.304555451295291 431:19.886219718423174 455:35.70517336250977 458:17.412575987105708 490:44.30731379274252 492:124.17928392691452 502:32.83423103774425 503:62.830558506023074 504:1.408333655754037 508:7.031944494968912 517:73.57693419601365 523:41.04950418762749 544:64.07279518110742 549:3.750969869467387 551:2.4520043605462285 555:38.160354638803284 563:11.468693000710239 581:69.07103659906939 592:162.90508456889822 593:62.94452099060813 597:1.72061122149223 608:2.3961883106049995 612:1.8792092096289357 618:20.14204309751388 621:17.063479065063984 626:1.8548711830193865 641:67.67270494403984 651:15.328208530491159 669:179.877881158287 674:50.6043941439696 677:10.69012428998572 683:29.470265778725928 688:170.15158785713209 704:9.313008156434718 718:5.024416679004212 722:4.382484820120613 723:178.29117975077082 744:45.37580437352211 752:40.761904289778855 757:2.753394325287601 759:1.797807002284936 767:17.814614257179215 768:25.73520717891662 778:1.6626907488890854 780:13.947527869704093 788:224.72116195650054 795:3.8602260068408576 798:3.9492205072259905 802:12.179835970447732 827:26.49744692337451 830:24.711471280365483 831:3.050245798585842 845:1.9490143143972045 889:4.601165231084748 903:201.3169942569817 905:19.59609395861842 916:70.50235386959989 926:18.478447081890145 950:130.02636459036384 995:14.251668921072204 # acetylcholine
1:0.00329697345611808 2:22.34089347734249 3:0.0051229457986120665 4:2197.370268547297 5:48.07302901886487 6:3.8392847011150284 7:14.095424124173807 8:68.03619549105198 9:3.5383631786180025 10:6.989684120030281 11:416.95661866029303 12:24.495987615056872 13:93.64771129882439 14:41.004430358095384 15:720.630077781182 16:4.698521873041024 17:79.8363016272532 19:133.88458600964057 20:85.78133199665525 22:4.247844859167042 23:6.867772985975257 24:0.08020615923770931 25:44.682081377654924 26:789.6237332275196 27:2.5870741377778077 28:263.4237152267477 29:5.575038760122886 30:1011.0935243805299 32:21.75337329991551 33:236.90986074421366 34:291.31728127465385 35:24.667208530560078 36:289.3545057711804 37:15.97730231395307 38:0.006937980577030187 39:113.77531982829777 40:13.097642755598574 42:84.51606366949008 43:64.63720543697329 44:254.57156701720825 45:8.113568376003181 46:3.55695043722971 48:0.2814231232185087 49:3.7003182499675527 51:17.727460258648648 54:10.059024434203813 56:317.16350102296184 57:0.008781129151332553 58:0.5569018586036654 59:0.11290781385304732 60:627.5623443046416 61:5.863401891256377 64:26.422430683654248 66:18.881438341053283 67:22.010539072140233 69:54.96320569208621 70:13.401617349377995 73:2.201546277509023 74:161.7805903135217 75:98.78320925568158 76:0.005051709917925434 77:252.10460154046513 78:2.1801657548136606 79:4.613563848644897 81:2.3590977533593738 82:165.09504540765576 83:0.6660376462195434 87:117.19073559305315 88:255.1956470006531 89:107.5148681540924 90:170.95491833563378 93:1.237031144039985 94:1139.3659414522078 98:0.006291453819732654 99:126.99603474242285 100:129.93299688026377 101:169.02578679688025 102:25.800383036222414 104:439.8946138192666 105:119.64976493901553 106:57.67787703227899 107:16.163290410873575 109:11.859919494347865 111:5.270964713375544 114:14.4206253291438 116:6.876173138314029 118:19.324674698590655 120:95.28905548949231 121:1.5357512333377576 122:0.26947345665022365 125:17.574513980058818 126:0.7443958923734589 127:128.0622124312742 128:41.27267781734982 130:46.03975379904045 132:1.1748146547706524 133:8.083539859622741 134:0.042301426855453614 138:60.70044461338465 139:19.456292135746853 140:11.713302451808298 141:228.29185644236404 142:147.32796198279527 144:13.2536794837545 146:26.936061826708862 147:2.8196559984762257 148:15.238017876754249 150:8.869564847307863 151:180.60448090299275 152:28.0914284166464 154:1.7642896569237443 155:35.97338484648098 160:11.498293294747388 162:7.133266961816741 163:0.1785524297592046 168:27.00495658200421 169:70.9594809481071 171:27.878666262462847 175:17.09451678408134 177:0.5110741886839033 179:46.3548492207682 180:6.971950889675711 184:5.149125222394827 185:1.099197028002788 190:2.2754098890851515 193:7.19699325807415 194:0.1880766512905296 196:0.4728004376220167 198:14.804283214739257 200:44.60175036230749 203:45.73188391649722 204:46.37904007531855 205:8.965074867209415 214:5.344730509597554 219:14.23256912038549 220:66.6986495585653 221:12.797942468563372 223:0.030499365700581413 226:25.25744066567767 227:7.069284555429356 229:7.277148890298092 231:26.443784722704457 232:3.587780032925837 233:3380.378102946333 234:8.059888717753296 235:258.26555115457234 236:31.081772444518105 239:57.04446257462085 240:48.70983743325989 243:53.70066899649068 246:93.04913302947234 248:1.8533660833369043 257:38.165172071052716 259:11.737950190700808 264:382.70862260781547 265:181.95361612608588 268:0.021802773884345636 269:26.811767818282778 270:17.395879337380315 272:0.25147727647586837 273:56.04003744537323 274:65.17925095457699 276:0.1920636730769626 277:75.93450014465473 280:2.586013391274962 281:5.281746182312886 282:4.059182631539865 287:0.04789406536659383 288:7.655441970780503 289:77.52521603695303 290:9.390299421565736 291:185.72103983987898 293:115.76552445699981 295:30.890495149394162 296:0.22001546397389604 297:23.578015866802282 300:64.037809101857 301:7.34608516139601 304:4.931243184367051 305:0.0059454854767833805 307:0.01045007722379927 308:0.6319018714430253 309:4.435434586962889 311:291.88693195651166 312:9.415830967293918 313:3.095038414521922E-4 314:144.45572658197835 318:0.8199843155219132 321:133.3367728678708 322:38.17016073722702 325:34.34522338798359 330:19.25806305109409 334:47.517623305029396 336:3.7311945734678433 340:16.820783162781396 343:59.02666959003632 346:11.790254094135864 347:6.827400710446327 349:5.14630091422958 350:17.81425477180444 355:21.00216960584789 362:0.9453178159708508 367:42.850128659273146 370:22.062914095395264 372:8.705671590193273 374:404.90182108165794 375:44.69485264537436 377:18.190385386763637 379:8.467328570350238 383:114.75813905277744 384:0.02968140253600723 387:7.659315417895028 388:30.722763906547147 389:11.924159312020205 391:46.95811509250923 392:8.177659224607854 393:36.088121827622295 395:42.380125364777726 397:39.836899909978 398:12.531190255713277 399:449.9330667084694 400:2.4986795731699464E-4 401:20.358135859997997 405:3.6059372468822914 406:1.4168597237191822 407:57.823917142051435 408:0.0025236160069809616 410:5.621967637292646 412:3.6881255256400185 415:97.05308331489651 417:68.67705757368435 418:63.35616960082057 420:41.82778593580596 422:3.834460554297232 424:5.57071691488623 426:9.774147483298508 428:1.0940310699226687 429:21.50916965035753 433:13.532804903467106 436:12.582246758783464 440:1.301244505067839 442:11.478361546063992 444:23.737654747494588 446:8.520484583347402 448:18.187212801073645 450:14.537426895060682 454:0.004564462835303825 455:21.603245562776937 459:1.7495084229706233 468:21.120511622073582 474:4.126695383996009 475:17.996596774560572 478:852.3551100522997 482:355.01480267900445 487:7.05650767027575 489:7.6540907725105285 490:51.425921424086354 491:47.72536242440394 492:48.11339522928535 495:1.5856592959819075E-5 497:58.57222233776003 498:3.330781401439401 499:0.15107735456474006 500:3.408990263813798 502:27.897402861881154 503:207.7602281944995 505:12.549905135154177 507:1.441822742406624 508:19.54393617035916 511:0.17440889384364666 516:6.999080336116973 522:6.680382610672368 523:100.61810473315195 527:9.610756411808655 532:9.507105948816823 533:1.6448898139354615 537:0.20702314810456132 542:73.14710004509786 544:13.820156766140093 546:34.95708185936029 551:42.11995242834579 555:60.43215242672829 559:11.374248764746206 561:61.22578442423694 562:50.660373401817566 563:0.9923561913392166 565:0.6927317508009777 573:38.909031892071795 579:17.162502024288937 581:63.72936998964168 582:33.22621082488493 585:48.1272301243822 587:1.420459109993531 589:43.244538861447005 591:11.24497800055003 592:27.454260388339222 593:11.933356442668051 595:2.528123474378891 598:0.3898393581884384 600:10.182642268367454 608:35.8963302438536 612:160.74334395681873 613:9.449845400607803 616:75.2335686484872 621:12.362331243525828 623:1.117270190279356 632:0.0735161909319138 633:1.7834319131337741 634:14.485145222465425 641:176.88825188184416 646:6.735249290617493E-5 650:2.9904875690634096 656:26.73304352877595 659:82.62614661178407 660:40.1434864746055 662:0.9018017720189506 665:43.54056914913272 669:195.3280158892862 671:27.631941373885958 676:73.0070578633344 677:11.17735181821838 681:29.108972747529016 682:0.8045006895958184 684:0.2486165099723918 687:38.169753370601256 688:280.86635916251834 689:31.55615403436552 692:83.72936127107647 698:68.08843934500274 704:39.448896966921424 706:10.961946880441355 707:13.358961471936674 712:0.7710784649234904 714:0.46718239999424777 715:9.879982365794875 721:0.05586626092906277 722:41.776148595125036 723:20.071800820274245 727:116.72254558006959 729:9.131662111190549 735:15.799217062430559 739:43.76100192307974 740:0.7752852697318275 744:440.33745150861097 750:105.13653043446438 752:7.002540082433668 758:1.0048272845737838 759:8.681776814764245 761:27.60252628507171 764:0.8125875785697068 767:72.63107461668879 773:454.07590678365153 777:1.0875169249283196 778:27.893644125470118 779:13.839570516345725 780:1.2876931530249167 781:0.6546192746137351 785:217.61516396748584 788:49.73797029867547 790:6.554457101728407 791:7.861752243991527 793:14.805474449530665 795:146.93169057541823 797:19.926830132028407 798:19.397016137300977 818:31.25845279124226 823:52.58306440583826 827:19.70248634761496 831:0.4871420679706555 832:33.96539164037459 840:14.930266272934869 847:5.12621558839576 849:14.101093428488088 851:5.7779951498357 855:223.21003754394448 856:51.238831896444225 858:0.1288346340506111 863:37.509147326052776 871:56.17502189420884 874:0.6478228990553478 878:0.23935796516866006 879:17.8824482687837 884:13.322503263962556 886:44.335524648236394 888:20.129446656703777 893:54.50066364839616 894:11.952087256397425 897:33.505095390261246 898:7.440819521150105 903:370.86141873350977 907:228.9110944382954 908:26.246868060891426 912:161.5523969962137 916:17.284136847869625 920:13.82354493880017 928:36.8916540346921 931:14.20582644026446 940:0.016512358151911353 944:35.232567230995244 949:1.2417880289006225 950:111.14551995202616 968:5.133151396634159 972:62.17537082673891 975:19.93483610608551 982:3.3426560720035865 983:86.16045426723733 994:11.56474370791971 995:33.33067474739592 997:33.24440695543446 # activation
9:7.014692940586609 16:16.262362618244413 220:7.170550216090709 256:23.18990717117023 263:9.034252118138793 365:10.126278932122554 545:11.911674014485596 749:22.196216871114842 787:12.667276955703652 # activities
1:46.28735709659403 2:62.41663725298906 3:22.612052968037464 4:0.41080133946840747 5:55.21903351828974 6:202.60394423106632 7:35.31186688836078 8:14.45062681742512 9:121.83219038649567 10:11.410767269911307 11:14.187448780299018 12:12.772836604095128 13:0.3220684198986201 14:43.17065837477408 15:11.280538656270304 16:27.36851377945329 17:117.28054432537431 18:24.34776434134754 19:50.97331655807313 20:0.23663225282072714 21:43.1522982058726 22:1.0813833249062168 23:14.688652771846792 24:10.953176410853548 25:68.7763324546685 26:2.8702343663907115 27:31.460987224242565 28:18.73271224091215 29:0.04842844803923897 30:165.38678099728833 31:82.93113837860753 32:5.528072911208658 33:48.1359252600387 34:4.64574202060474 35:4.394409669398314 36:10.235246309941772 37:0.3418825447422208 38:42.33281228718282 39:50.902535768959424 40:4.86505898886106 41:0.5053321137842517 42:22.647146591368053 43:9.672753605247802 44:3.253580916404535 45:1.0305996633115102 46:19.513601034831883 47:23.645712583967615 48:256.58402615201425 49:202.8795995533082 50:90.01136730866725 51:121.81641202501952 52:0.43312137413270935 53:9.482558160285533 54:12.0453509732211 55:3.756029917226292 56:48.68190875155489 57:208.26821871566176 58:2.847181212971729 59:0.003886519665769817 62:2.7452671168026956 63:7.565985800014838 64:62.608391719704635 65:68.45936722857203 66:72.89705653323426 67:117.98915508414979 70:0.6859342171205777 71:2.404291427311502 72:28.53721623053244 73:2.374315423069746 74:84.59283277839306 75:0.09489930477978953 76:5.269037644201801 77:0.0600824467642132 78:10.670091060035102 79:32.81320379454898 80:0.09288558003291143 81:3.3819480216798943 82:0.1019199668341104 83:17.50170857187775 85:0.8091329541230782 86:207.72765846149642 87:2.5417594868262148 88:43.564116959923794 89:49.791506012230286 90:0.09097605662419164 91:0.20853145451037147 92:39.86397051991658 93:109.51969490483704 94:8.203624128894054 95:144.5288650605875 96:53.00675560453835 97:1124.7909494861672 98:39.264235324252496 99:13.906809700394824 100:14.718988743807703 101:11.464328271289467 102:70.52867014621236 103:11.849387675749021 104:28.332606879762988 106:11.478704232100643 107:28.675656824763948 110:31.160676549092283 111:236.23338531125168 112:0.7640663057374906 115:10.61318727869935 116:56.54022771113736 117:0.12956892003546105 118:71.24643042347601 119:192.6474803586407 120:160.11295975145697 121:102.10968226662668 122:18.653707725279915 124:29.573788867403135 125:12.984872899093608 126:2.293704359876542 128:1.1127427900431075 129:10.935102873083089 130:0.15237464979742812 131:56.819314561224246 132:43.08880138170575 134:63.659095422662986 136:10.80358967263694 137:33.02500637505464 138:86.06857012039987 140:2.40641526304221 142:48.309370535745245 143:46.75518022337297 144:16.4494398986418 145:0.11061749696503698 146:11.704423805923632 147:12.247171206897864 148:17.031661813159683 149:36.96514680150958 150:138.45253516156623 151:0.5482939308255922 152:2.3857672843616835 154:56.94255367060396 155:98.70339147009761 156:1.2186282395544572 158:1.3128175832400554E-5 159:2.339780364252364 160:3.7831975522096832 162:10.484068492867033 163:0.004139498375897058 164:0.4660918903480876 167:11.062573613511516 170:10.947153902095284 171:76.99521162937354 175:19.253901956213273 176:1.07554915172152 177:64.45565636491766 178:0.38221405811537756 180:0.1224843247637315 182:0.11182578685369447 184:2.52060881318063E-4 185:44.382063106248324 187:0.8175795001642343 190:24.051213263642865 191:0.26066125875921425 192:1.952213865886774 193:9.573746967093847 194:20.119444900432413 195:4.6507814069951054 196:1.0138746818122657 197:88.0837542373137 198:100.13345020667046 200:17.60547500607784 202:11.661851872872754 203:3.961127387862406 204:0.9093354663947434 205:0.17558111764150214 207:3.2154650591105827 208:45.4124963047546 209:1.5440810301219818 211:38.13267959798596 212:13.648704404982347 214:117.01063898628966 216:0.9445663631383703 219:32.28537858604966 220:86.03407397954885 221:67.12454788666331 223:54.76691311050078 225:0.2319733528835382 226:91.82553806638873 227:59.52939139709958 229:2.5623641379665574 230:8.15141760034826 235:0.32245503104548295 237:16.467484995610228 238:7.102474750015008 239:1.0423596817552148 240:39.89480253244354 243:0.631246325029345 245:71.13349930391347 247:5.919984730602098E-4 248:3.260915606743331 249:23.23384024847544 250:30.815028687048983 251:9.068236752780924 252:25.11885635061729 253:9.668272109868651 255:0.8914978890063516 256:0.052762159106126 257:0.08132298174628168 258:29.60104567493985 262:2.8032103304334157 263:5.053164210926302 266:1.67755967757006 267:14.75278340770487 268:96.53727657987386 270:2.1434439275996486 272:89.85127581610797 274:77.64526849939163 276:16.790032928482535 277:4.720021423272975 279:0.006388254758405519 280:0.011478061995606822 281:0.3263936798314317 282:9.88427378342624 284:1.679434199783103 285:35.2653212421231 287:79.59162835511991 288:0.21384838522314964 290:0.524889197957472 293:35.53474482067782 296:22.39184549538573 297:0.7898882265252434 298:25.982396858492866 299:8.920471729196665 300:2.184124897914139 303:15.628230156015796 304:9.958967170550844 305:97.06117155440424 308:63.07061128105029 309:0.1869007723685276 311:4.575988843955557 313:3.1901499520215686 314:9.609961976809052 315:0.3360910641805349 317:49.86814731794028 318:6.3384281206305 319:4.34792803772267 320:214.76928079935288 321:2.504814893397034 324:0.20520484129681776 325:0.23110779043507895 326:19.770883477527867 329:107.05485856509469 330:11.63745302494917 331:1.450241304961221 333:14.512806245596284 336:7.880658119963786 338:2.5923998370066705 340:0.04387403676996287 342:206.0693092360588 344:39.98529353448002 346:5.802020562683288 347:52.81406218638476 350:0.08611182661561682 351:1.3965214324824025 354:1.2517405825880714 355:0.10562777036277037 357:42.164415689955476 361:9.112681858190053 362:32.5117762903122 363:0.698475631314123 364:2.192960203746396 365:21.0037448310906 366:10.036843002290906 367:7.625960548558323 370:14.112562727072955 371:0.6104982719230813 372:0.0505075687783675 373:4.956349194466938 379:11.249523553801945 381:1.0067245506469862 382:7.04990086486141 385:13.402984490939826 386:52.994813637699075 387:0.13569176647412326 389:5.894487326746173 395:44.826541243561145 396:0.2456387912850465 398:42.88390701104647 399:20.86116154775028 400:0.10458094563887567 401:2.4114356325978212 405:162.624207451593 406:20.974409338852166 407:2.255884855871212 408:34.70489950054214 410:12.849080970335459 411:26.95934062079169 412:0.00110193596918842 413:0.40179666362144884 417:60.312722411487094 418:0.5279350090878633 420:9.229864888478355 423:42.47579914674253 424:33.060306090066305 426:0.007851967074928674 428:21.340781327672914 429:18.277935128903064 431:1.0868930604481704 434:22.03327999095945 435:0.7737587510882364 436:0.4383854354248294 437:1.9954720906612178 440:157.01027937290303 441:0.008027218670270756 442:0.09618465034954463 446:0.05314641916352235 447:16.18266575709918 449:10.74292200770759 451:14.258857101307749 454:3.8114228263859515 457:23.325247588174992 460:295.0326329934891 462:5.219573988567773 465:31.432712899986704 467:0.05088962003096686 468:13.352322254240391 470:6.879288094348141 473:0.3693503607709725 474:12.15712701177441 476:11.46040464208036 479:69.37822613382063 481:135.31744444422284 484:7.678249734370156 486:71.5260144930858 488:1.7947322709931404 490:3.329582454296746 492:20.255052735719257 495:0.2896196858058583 496:17.918250217649625 497:45.41316642935426 498:0.3476896614089177 499:39.67611364229283 500:40.459869705987536 502:2.490067459469529 503:7.090417021118395 504:13.05082467865596 505:224.52964835042977 509:1.3017411341140959 511:1.1123293627641393 518:16.052684808655663 520:0.32133549338049244 521:30.92880214101729 523:161.48791326854354 524:19.248229355807126 525:20.477886016098694 526:445.2490745434264 527:35.36039352495069 528:173.38452994196462 529:81.08590971244419 530:1.2788445114852345 532:63.09634006127125 533:29.591957887670812 535:8.480130258630188 537:6.340846381134933 539:161.6093128150532 540:25.974768450066325 541:1.2508111140384326 544:41.19390863652039 546:1.8912074875379625 548:0.09692791041040429 549:6.685903970326975 553:0.04148355292393859 559:0.26573583531724626 561:30.17553658464273 562:38.5725313873263 563:6.644757921364597 564:6.223277796747078 565:45.80029065575813 568:4.29735161587981 572:0.007331485582312876 574:46.77248991654861 578:20.774236310008078 579:45.14283976100083 580:94.72703418067996 582:7.850211000662563 584:28.386767677583208 585:7.983715985494663 587:70.04185891850733 591:49.39393645967425 593:2.3136465410971074 595:4.316535421315214 596:26.911603282351393 597:36.43220090642565 598:4.361291883835966 599:12.513415210107627 600:50.32272510704229 601:11.42264960047781 604:0.42994442413237377 605:4.148178336441932 607:8.767644899697347 608:5.9094121136708555 610:7.792192130513127 612:0.03069885409455237 614:114.10307394594437 616:1.3204717102488164 619:7.465753183698924E-4 625:47.60335273882192 626:38.358322821719455 627:2.3692942236945154 628:25.53659612705589 629:98.27928934543412 630:47.80164869255832 633:6.7556124899626875 638:0.30665175898199665 639:573.4266556293444 641:0.9947183434163032 643:28.953675759677605 644:0.8059185455886119 646:5.80643942443773 647:60.48272997368172 649:1.3919745050296524 651:151.81175922875914 652:0.009790004314567587 654:23.309998199264992 655:12.67679513655459 656:14.106976594999873 658:60.12724448423067 662:6.631260871859471 663:11.46265579241329 665:3.164983770306571 668:43.99237277383191 670:0.5114981023762218 671:31.96374876521463 674:9.066147165868935 678:0.870434803922698 679:87.13817436735071 681:0.3622771541436682 682:40.89356292375195 684:10.184113409843487 685:0.0039884827347108935 690:66.39622587304966 691:3.6226476434472947 693:1.7387127276582088 696:23.05399813013416 698:24.456221752096088 699:29.281168603048048 702:56.18674517512618 705:92.26737941648749 706:5.462209510917961 707:87.92560687884914 708:13.675347480535121 710:0.6299698531715827 713:16.422644134013094 714:0.19755333618375828 716:4.037699851904866 718:35.375435055914764 720:61.70434249643162 722:1.01492927417511 723:32.55858832459272 724:27.017627278968323 727:20.332433686429706 728:2.3151166716175076 731:0.7140455626007658 732:15.957070610511007 733:12.846314235424146 735:3.096184489041618 736:10.352688823733367 737:33.039138348192516 738:73.20431789890672 740:0.43411759882916917 741:5.150451071969926 746:22.170989360751445 747:5.67386370729485 749:54.46586073319526 752:5.519877825979216 754:11.793561495710197 757:94.85889422488361 759:62.78302135672975 760:0.4495653157130201 761:9.930739227447702 762:11.86040181647156 763:1.0071537410271594 764:4.20667523310204 768:0.7541266190323015 769:1.3031207095158415 770:0.1741488284218015 776:1.0092280240469274 777:49.323291525542075 778:11.729307401936989 779:29.796333971276884 780:211.12784711649869 783:0.006948210228714039 786:6.660081803524692 787:3.8708312031619996 788:169.63071920914308 789:4.883285417908073 792:9.338794262811561 794:1.6331361465275551 803:6.529011658612672 807:0.4077357337539239 808:7.672892064449332 809:7.322772836422192 813:1781.1334015823768 820:20.927140536731294 826:102.86231248846775 827:8.658574656679964 832:34.26261475861518 836:5.4303701471926 837:12.773468109414377 838:73.57849443626569 840:15.746492660319271 842:28.2475987442526 845:4.341912855787067 847:3.762575519182615 848:29.533733785568074 850:4.405374821758014 853:39.93979835042156 855:3.0334033789386208 857:3.585045703671252 858:29.736692945145407 859:16.95934308920018 863:2.111377551166672 864:245.31066124979125 869:10.002849652210793 874:28.569547933900267 875:96.26656558699504 876:0.34005653362874333 878:22.735553837984533 879:15.191303922597942 880:13.592229174327615 881:9.064537410545983 882:1.9808129783015092 884:3.9762879157274402 886:3.3109236469548904 887:0.46617913015186907 891:2.681284237965942 892:40.660202582388266 894:10.312117630529892 895:0.0525554454351418 896:18.519708598010638 899:3.8910224232347254E-5 904:6.114326216300825 906:0.14944701430288387 915:25.56922191043782 916:10.244876629449777 917:33.17574023850405 919:0.435261293255971 920:3.441420084790353 923:21.319471153871802 927:0.9774709639166912 930:2.343807343270766 933:1.2579676766446641 934:3.2044649347471825 935:42.35399753500653 938:11.335407807988506 939:15.67024154640832 940:13.370116048935582 942:47.09083974383299 946:1.7775892877522659 947:6.233046265789232 949:29.004735951820027 950:13.75681461706463 953:8.510612777223132 954:76.73159866689802 955:0.40520459451792 956:3.3425791205870534 957:43.947250543900296 959:10.002371541381658 960:7.270413337376566 961:5.1616716112855965 962:64.87786805181557 969:10.277368313923244 970:24.593510341362485 971:0.7825696254322326 974:13.954549345617933 982:18.445825475479094 983:6.288607600065455 987:10.637398445828708 995:156.60691662811806 996:0.12933297248981188 1000:61.65838580239684 # address
4:141.54520186607698 6:8.817301200419653 7:9.3350164003619 9:21.70434754734006 10:122.2343977850898 11:10.546637670195118 12:15.021581317626495 14:258.8941830354512 18:18.912553438334683 19:275.73248151868904 25:37.619693330651955 26:13.732151430043965 29:15.522809178945481 36:31.150935347259225 39:30.493175937348653 40:27.890750983701913 41:58.08551747487373 46:27.348262939703886 53:86.19440162124071 57:21.625562448474536 60:39.869925977619644 69:48.582069445464974 76:11.373790945164858 83:50.26421435418812 114:711.7537726243904 147:28.511261335116803 169:781.2670705728383 181:45.91855396551929 230:67.02346525422965 231:94.62509227170243 239:32.02945572516324 240:40.005989458483334 246:39.464672787221524 252:119.195373723395 255:25.081466263894733 271:28.81410194695594 297:90.34604207300787 301:9.840816100165087 305:15.518714914500114 311:36.201745026939875 317:38.2259335998589 321:110.44088558986142 376:112.83153063867768 378:20.426315738815074 408:37.76760221125618 410:23.02231434828757 425:51.95098290980652 434:40.64838553365247 454:105.25625710104076 466:61.20950703432687 490:135.536964478388 494:8.037058149265459 500:98.2015473288507 520:47.29002497328812 541:21.68489403738828 553:8.831926631358664 589:44.40386359376903 632:41.71975799928426 645:123.79508828152049 715:110.92571456204482 725:31.00723039563394 735:158.77931402563303 808:272.9169972791254 863:19.972876436238014 864:105.84898831308615 982:49.63240323954785 # adenocarcinoma
14:14.70713985878197 15:14.299977943020743 16:2.2198507016387796 17:2.5286651562531315 30:2.228761399940733 34:16.132776771816395 35:3.5216432391309658 46:21.119354856601745 53:4.035608635687495 54:2.2390903617480897 83:15.385781324687112 93:17.028215228186394 106:28.346936888827667 111:10.729770584780342 116:55.24942571808723 118:10.642943650131647 125:4.152550326357171 129:14.333773790089758 131:9.76709845520031 145:53.49117158325396 155:4.098074540294954 167:5.190117671802417 187:4.158197005516292 203:4.794532751212854 248:15.20106298899379 257:4.9521623762236455 269:28.00928985061709 280:2.92141258117082 281:22.765888835542214 304:4.511515286980285 336:11.046994625942155 358:6.105496254923507 400:5.297483719185558 447:13.66932060136173 496:13.128799798507284 509:13.14360088663931 511:15.189747270192765 518:6.0255592905023905 546:13.833700838775387 559:5.300471791586259 564:4.790919169015057 567:38.71476361372695 574:4.798344105620724 596:28.06137377151499 662:11.462980094887211 667:6.228128852259444 671:5.814340124129093 677:22.380322458698206 692:7.401556200070691 707:15.858484098509425 718:12.606987949388335 728:27.99003202922728 786:7.616718423306509 802:5.776538335566611 829:18.11597850077875 836:6.005632001946786 840:14.723747495937536 853:5.665600679977888 869:5.59651914509981 874:17.097744478564362 881:6.129561372234176 984:7.725971630688575 996:5.234355551780727 # admixture
2:19.986234135416606 4:73.35357188769918 6:63.494332409836574 7:168.94795267716833 8:94.79162186386908 11:135.7636057696316 13:15.155971460654804 14:14.251342516785199 15:13.42603122172815 16:1.1236925321869504 19:5.182180205731601 20:21.79449044179801 22:3.4486126084435633 23:99.10122763805434 24:0.08442127787866263 25:122.70490759921148 26:1.0366980414581448 27:60.19807104548113 28:104.66746118370503 30:37.61170739125688 34:6.067881347308407 40:4.128512441187055 44:190.76454854255286 45:70.62832468577233 48:13.934866109471237 49:1.605449027149705 54:2.847754673113729 55:126.92081778872341 59:15.045513131326015 60:5.977316615435135 61:3.3701894347681773 66:11.656220621251464 72:140.75679856125365 79:25.14841800619403 82:12.825903948736283 84:111.64255877931778 87:28.994225681650562 97:3.0213469744788495 110:31.224468583376925 116:0.009351295473296016 120:26.334938943414016 121:27.533330935221755 122:4.644145191418913 131:44.91286615589077 139:35.9685308756027 141:146.65429149216925 144:69.67711509259614 146:68.02069125683983 150:303.88919015155085 152:0.17595584045929916 155:2.300949235414479 160:23.599149516648573 171:0.7335685598616322 179:33.36045137003504 181:0.9693079777784698 196:3.7874939156806087 203:27.69303188042062 204:23.71865132872343 220:2.1730423433796933 223:12.41871126168128 231:122.45897027204109 232:5.164392096220808 233:97.51545223507293 236:23.107552393953007 242:17.50865087748572 243:167.04937709035883 250:41.32273786087638 253:95.04734505759909 264:384.38477731892084 270:291.31642438653967 274:2.540817756856652 280:0.7296255049769277 288:8.35953548605464 289:13.392318726167803 290:9.527939788800861 291:63.84697099876349 305:32.416729963349894 307:32.76579978379762 309:29.862143812126618 314:44.731440057492655 316:50.93568902785847 318:0.4152568670817509 325:7.836283091297087 347:6.046175902293029 370:21.03044509508433 384:33.75713453525581 387:30.614559882278275 400:31.153918353733772 424:1.1836212534865067 426:34.11440455590567 446:38.5659640251737 447:32.238189851386934 465:19.515989570814728 476:40.78461838590545 499:298.70476247466377 549:188.3909791129124 558:69.6486942157802 564:27.66822924011174 565:23.73284445968606 590:114.37238398381506 592:108.2555289941102 593:41.11936095316275 621:173.63340035344496 644:1.5333498110897863 648:73.75532590091987 663:188.80738226479116 669:42.78698575273847 677:30.909156329048187 679:27.899880179044036 681:32.11558523904653 691:8.848645240448727 693:6.855562306164892 704:430.2928643249775 706:30.617851123226075 714:41.86009693742038 724:115.45201420495805 725:22.073264830841488 735:5.801052614079824 758:22.887850642547107 768:35.16902255301225 778:31.21067226630584 785:542.3425632642213 790:34.53057949551501 795:48.13029241396136 797:58.66621376592648 806:40.83460883059093 809:63.120313535008165 814:3.3943179582898786 817:24.409910849002685 847:6.358682697448033 872:177.63635162954353 874:44.03362071975728 903:184.22371536059129 950:44.36409631101373 962:7.7044639162963735 968:51.59810225607904 970:62.94050875213851 990:40.12396602999225 995:376.7821103700139 # adrenaline
6:55.256304794273476 11:48.89452435110938 14:52.012161598713014 43:54.72506665481008 44:53.35799525570364 54:47.58747622325939 138:66.68983985597946 146:63.61257113497691 160:62.43951735940304 235:71.02687252766417 417:78.15047743056222 423:69.19696104317381 442:24.838582671208172 565:62.58312510860601 608:76.56183758032297 622:207.81749417218177 # adrenoceptor
1:608.8602118225772 2:44.69242119772121 3:26.558921640521753 5:353.07012793933455 6:8.02350553142303 7:32.1511398112697 8:6.457284145530601 9:106.02415914279882 10:35.47819492806693 11:5.095884749114844 12:29.696401325038455 14:2.230279295160875 15:1.830408081617128 16:11.65988078171002 17:20.399770192336536 18:1.81213502242497 19:1.4740776277747512 20:0.05474473945510087 21:1.4659620637271398 22:22.133312595173035 23:58.28381883104398 24:2.7581625506806513 25:12.062611873546405 26:85.42785717571029 27:60.727830273397274 28:21.342117814337175 29:28.490053404964517 30:27.7682755628755 31:10.158652770681204 32:0.5157741553110265 33:112.28510252118603 34:8.148238975669672 35:2.9939785584209013 36:0.1753853423558099 38:24.244604770928934 39:0.2342801821129675 40:19.94037722397135 42:4.5899485229841295 43:32.44484926122068 44:2.831187677108258 45:4.488414248849044 46:6.420305669078819 47:9.819921387492602 48:0.9462431113633368 49:13.45892626002799 50:3.4070996411538275 53:1.0310062249604897 54:0.146776513659397 55:2.260486057903431 57:99.78100391566097 60:0.2859197931089675 64:0.11606034642113035 65:89.38536063134727 66:67.70321763444177 70:12.733999831284436 72:15.935481410609128 73:26.547325576549063 74:11.545142742937752 78:30.20022677431276 79:9.1177489363808 81:104.6240592163621 82:6.204565846503485 83:20.241966861921764 86:280.56071953996457 88:72.9831571432517 89:1.5793531664693177 91:726.4142926224256 92:18.1364191711767 93:0.6632207749097727 95:17.866118696339242 97:29.268928213002198 98:0.3051960243771954 99:43.97895089355596 100:409.06792228785275 101:0.28554196216522254 102:19.690147682434283 103:175.45893417334804 104:5.265717894789525 106:11.788551762096668 107:0.07331632854666972 110:27.01937771137158 111:9.972558033801647 115:18.57010041126914 116:186.6521203408695 118:69.04100157133642 120:0.025721995748640026 122:97.57455470102789 124:3.49876347124768 125:78.16591402118034 126:8.299271943056109 129:1.861421726527687 131:79.88403531667643 134:8.289403627110817 136:87.91133568680617 137:12.457146196008214 138:0.6554539253218742 140:6.193404453199841 141:5.041808903450513 144:0.0026287327664783616 146:0.2975421083648597 148:18.553053104560473 150:32.07240955086198 151:14.884248486010986 152:3.903603950139204 155:10.463582713406774 156:19.408051206771034 159:0.11858185208509552 160:0.15140032157714003 161:0.13372455973218367 163:0.583948972436436 169:0.026465254131585722 170:50.06851559590556 171:27.600911043224144 174:17.38028943153857 175:47.914333533176624 177:28.3812729412413 178:14.506683771662592 182:0.004212206015624787 190:15.159883111509007 195:20.692657963957075 196:20.11195440175423 197:83.31765885278237 198:0.38339244470606587 199:63.73402324158445 200:17.987585799543044 202:50.429035591733715 203:2.383655517725262 204:25.83756642142824 205:5.556327170530317 206:2.146101531568398 210:0.646834803717956 211:3.693751065506995 212:0.9505336672211534 213:11.449579956165437 214:7.228606955278288 216:23.242253999291663 217:29.243390158208165 220:37.135093519506064 221:32.02489524933986 223:0.8800826864810486 225:0.7823152819839349 226:0.9019494682074423 227:0.24188034441740106 235:1.3304605551319029 237:22.130390510204474 238:24.339789201004443 239:0.2519654406454231 240:3.501823143268347 242:9.901927128619047 243:7.90036224718074 246:0.11393625410512521 247:26.355682339386448 249:2.8378053491715267 253:0.397294210764681 255:38.65683008978803 256:55.68077982501953 262:2.169024845787747 263:6.564491858655527 266:1.374149221799141 268:17.89556152888057 270:30.087833674570113 272:0.7019369376993502 276:13.549919634312714 277:12.125670818173237 281:98.32968889384327 282:163.18948667952083 284:3.7331114963307392 288:1.1298487336015703 289:0.817887698601192 291:0.22090903610853305 293:0.14997473155487526 296:0.4243584448590159 299:14.706281720727679 303:7.132592354415335 304:0.04298624166982281 305:3.8760113625657495 307:0.09546638307373027 308:1.0910978236339046 309:62.18414578003311 311:8.420945217775737 313:1.0261309843719022 315:0.06183058945974595 317:1.2363374364821214 319:109.77044925264286 320:128.92705719263836 327:12.997389257518426 330:15.385880579082889 333:0.6184409067855292 336:2.9773523577136856 338:12.072153479629874 340:2.65726576900652 343:0.33413678994349033 344:4.320536270290975 347:3.521666086127405 349:14.93327199636449 350:0.5223945293364853 351:6.240909127778564 352:0.002055391079248391 362:56.30930651574682 363:4.688128078896645 364:3.79239890948625 365:221.50027770917185 366:12.936177561012867 370:41.310517649101556 373:1.9578664629653075 376:0.28225495039182286 380:4.251703583311952 381:0.319293982375208 384:35.43962327929842 385:4.131494111793685 386:71.02262966060263 387:1.130980915493482 394:28.40451169183572 395:6.367980635298257 396:0.8037893965387409 398:6.019126996155314 400:9.794102688138226 401:8.243306732779384 402:7.010716878492773 403:24.94709431064553 405:4.865252278517168 406:78.22896012994323 408:6.156724899515038 411:0.03050810794088859 412:8.17455869553016 417:48.479812517619116 418:2.071685376082274 420:3.144071113021972E-4 422:9.052170882323406 423:105.8232812865328 424:6.978312214543741 428:96.34368622914616 434:7.741178382450771 437:1.6008865551598133 440:0.1822158675280967 441:11.661353050089744 446:0.4474601408123932 447:0.07482593892673946 449:7.873336199706218 454:3.8318754342019727 460:257.40863705087764 462:0.016673720495353612 467:11.36119509574653 470:15.202096844352248 474:17.565989425051168 476:6.8847319709006936 479:62.627971582577324 481:28.277661990118048 484:10.48038359165215 486:110.3333687255775 488:14.61408624386684 489:1.1199409898255464 492:4.270807011685142 495:0.04732645613534492 496:1.0941229232561556 497:28.346124349905548 498:0.9560395151849551 499:6.980103497710285 500:0.1516882789781466 501:5.7988603282143645 502:4.745055925859057 503:1.672347738792817 504:0.873651639822862 505:1.5160770054823935 509:6.040224398948822 510:23.459897879358625 511:93.45720709257935 518:2.2086987984169575 520:3.64784439870544 523:8.526286606190968 524:15.344561881594784 526:238.66858664174873 528:0.8172127621631106 532:5.667621768635466 533:5.27132193809071 536:2.2612208713665938 539:2.7832115584376815 541:35.58658758471191 542:3.909172868937514 543:38.431316252402745 551:23.77518919475254 553:14.769289852161188 555:39.298120350275305 558:5.682905384011605 559:22.25328887862594 561:3.9603635426811263 564:18.53431297572688 565:0.1424661543371668 568:26.75202814318079 574:31.797516343043934 577:9.675218764457675 579:3.7073772983415845 584:6.334113346971997 585:0.6914440799980452 587:0.2193591995053262 593:0.2342730145301728 596:59.012517294247 597:0.05584893962290707 599:5.35070009685111 600:924.6304882999633 607:7.616777367332909 608:78.61899410271704 612:88.57465515041854 616:2.7447785022264646 619:5.002331642571976 623:56.642583527998966 628:120.19291336453684 629:211.46085016256856 638:6.579921109498981 639:60.19681356833909 642:11.126297167674204 644:2.0683521178527156 646:65.33894133166953 647:58.55565640262437 650:0.8123773024369314 651:11.81631462426713 654:10.10383214267996 656:77.98706720554736 658:8.498461369576809 667:0.37463086152167174 668:24.443707230935754 669:0.24188034441740106 670:1.1807857836372855 671:1.905360361848856 673:37.33687177770279 679:22.991342878669208 682:6.573137237114223 684:0.4611735238745299 685:7.975633775962189 691:0.06005889930935958 692:8.80895374584413 694:10.640735493675535 695:1.5612902621699258 696:0.19730504332506024 699:4.1703420550937755 701:11.698486592120243 702:8.876050832056618 703:3.5878971717107757 705:16.45076796893788 706:31.12588999890671 708:24.745200958317263 711:9.687289712413268 714:7.29430136168393 715:0.6717645311933561 717:95.52543555862574 718:5.200634301487742 720:38.97556520252991 721:0.18835288345711115 723:28.093418141153325 724:15.07976859372976 726:1.9948934634818123 731:8.1950668308017 732:33.43077705198671 734:0.877535194001479 737:18.938188090580088 738:14.85630531432233 740:13.694436949146027 741:12.830102950336345 744:15.426210748871016 748:82.05806632001972 749:33.684654576001854 753:3.1332994638420253 757:10.734596689723665 758:1.3287208978944332 759:3.8463139627911076 760:4.407010259835961 761:4.614300462996348 764:5.7482638189204875 766:2.0487138462451706 771:3.402575962339552 773:0.1417503142371161 774:32.27586658559554 777:0.12058974430690174 778:3.4769429304396975 780:25.56804847247369 783:15.989224985976337 787:16.47525539590122 792:5.6116797875547375 793:22.257124115680302 803:26.34812724108295 807:31.048378826619906 809:1.7519228257899135 813:47.77215787443466 816:3.521384249306085 821:4.669077361202148 826:8.765624542889968 829:14.84284104075089 832:6.547959072258582 834:37.85774396524087 835:0.022941025874920057 836:17.473699850485044 840:5.064145381722418 845:7.535430334115064 847:0.4851143259785628 848:5.255633335655275 850:45.474634852530784 851:2.0601866227870596 852:2.8591500448970733 853:11.40166478453632 863:0.8092443946655968 868:11.587536600773385 869:7.368502328827486 874:49.779504058198704 875:64.26103394258477 876:0.9450597289418247 880:2.6169747898632623 881:0.3263778095030686 884:114.40903866918461 896:0.9704124288415481 897:13.995888447146605 900:0.0010803983654636765 902:5.776143541775849 906:3.270306064378867 915:7.062389203505329 916:2.7880600239517714 919:25.14550044002082 923:0.12151932804571428 930:3.2653703109785317 931:1.513679017122333 935:14.301890523998162 936:43.1123939176103 937:7.032989599125286 940:0.11118779881704251 942:94.19233748791444 945:52.86965481206629 946:6.999621375310605 947:1.1463058370631445 948:5.266701245543054 951:4.136564338066747 952:10.103895138292229 954:0.6029921125335537 956:34.208234133230114 957:1.235565996168233 958:1.4386803993559676 962:0.9315127948314509 964:21.9461926243178 969:0.4730210656089963 974:6.30727782879249 980:0.009456523972614025 981:4.838131493185672 992:57.06883715086747 996:6.166883537688243 1000:5.446625946223483 # advocate
2:0.049509237578445185 3:66.72996782283855 6:66.45240546094082 7:92.64011595292575 8:3.8044980930574495 10:18.490203183350342 11:6.181380788450223 13:7.748365394794629 14:40.61214208196954 15:39.40015852175612 17:6.546398870903452 18:96.05152296006779 19:12.608617603203273 20:45.1348234711055 27:10.297312986468848 28:8.250294561238464 39:30.013311633075325 41:23.169429441862903 44:7.860198915948207 48:0.7002704725348519 49:9.761542942651946 50:6.369807691354265 51:777.4087122359616 52:8.70635341755198 55:94.483425766316 56:16.389307938741503 57:21.305771144133423 58:14.159566162200047 65:9.449496523761052 66:19.85291726329203 67:14.250692936829775 73:11.717866085405552 78:14.209332612532775 79:25.171083110330684 86:10.673769259351968 102:23.096751093689992 104:9.672147772770364 110:21.943394848214773 111:29.851467594521107 118:29.592503989854325 120:12.646568753739974 125:23.801285511288317 134:7.563576006366745 137:19.896059892306816 144:117.5131548867011 170:33.86034750636444 191:37.65415637367754 196:52.5158484465615 232:442.50578630243814 235:14.988737863395906 238:13.81054042514534 245:17.737932747286933 256:65.39149307278801 261:54.796543891743156 282:13.793589081604155 292:122.0133040768387 293:58.15755312300629 297:16.573099902666 320:356.96991826826013 330:11.905337375497044 336:45.63126280764007 346:20.668913473547946 363:16.301503260714423 370:15.9596278284742 376:42.14530171330716 387:37.2080891991538 389:49.90086910728294 396:57.8799132477501 398:26.140295375086424 405:34.798350359795606 412:9.30504405819504 418:19.250011507919325 425:62.22114757597076 426:16.013338836997963 431:14.36859720763726 440:16.2121639432166 441:9.09244708647162 442:14.803931099531948 460:60.48795078866491 465:4.297716641182992 496:29.034257293832653 502:16.37141973933123 504:13.825651896263812 505:39.078085214184966 526:16.2868412078424 537:17.705336389393636 565:6.15970004070635 590:21.759013416613545 600:12.279651891862873 646:14.778446617429639 654:2.902022886483299 678:13.750557981353774 692:4.84545408859886 696:9.304396713490636 706:14.502653668935762 747:12.069925864006164 752:20.33324944607731 757:4.024893262328933 767:85.63559548146279 838:16.120410053465697 864:56.55799620963415 873:23.682879091121578 874:48.90658689766966 878:17.94268457758558 879:21.36646097240916 898:16.57058888819233 899:16.56079620594785 906:18.955108367884776 920:5.264933718473616 928:39.954088866305675 937:46.42964773750878 974:5.867746937344996 996:8.133250363458012 # agoraphobia
1:356.89504820070323 2:75.49559567797294 3:236.6924936820945 4:103.17100408304812 5:97.85773115518386 6:89.75794832587049 7:255.89832296826862 8:58.16292613579678 9:64.91389420474486 10:33.755825482979624 11:611.740414318014 12:102.67672466409613 13:292.4922451622358 14:9.735403241156869 15:309.52515856423145 16:1.2566279840685555 17:0.8534444754970676 19:58.60716476222261 20:365.72385366560906 24:25.23206851951588 25:0.10143341045074625 26:105.42620647249612 27:13.026202029648356 28:3.9820818567717495 29:2.512569456309031 30:13.294485704991388 31:49.557383118375334 32:72.39368060878428 35:158.84668377654742 37:1.6122542830430118 38:27.574493178064646 39:62.44104433116539 40:3.44489110573336 41:30.257742727267495 42:349.5669618605003 44:58.45841563907731 45:20.49263498668273 46:20.278417284282295 47:2.2254288329272587 49:5.901846855036499 50:50.23201004971324 51:19.351010089346232 52:102.01256524188852 53:0.6412082728914327 54:16.187278715918456 55:194.48121678070265 56:10.26785776547418 57:12.418870326803676 59:528.2755968835706 61:23.766052640885892 62:95.07262092680845 64:6.439713642772905 67:12.357608598327012 69:277.49717677723896 70:58.107725517073845 71:0.002265462683352783 73:5.474406805987041 74:63.47934540379694 75:98.56805049376774 82:13.707556686337046 83:189.7195711385061 84:49.73386935436689 85:123.91186383552298 87:252.01005073072304 88:169.80642758766922 89:16.803362773241762 94:32.64061612412871 95:48.415218130753345 96:10.984954323701674 98:63.633746162258944 99:21.621964435527335 100:28.740414863464057 101:7.245313816396221 102:9.974708611295675 105:26.416243741608625 107:112.69295001077425 110:77.02149502139855 114:564.0159160513293 115:6.789623385886313 116:0.3443053214793357 118:14.051822883432608 120:3.542914255609243 121:1.4952454441061496 125:8.053749786126033 129:31.566187337991597 130:8.500795950344827 131:8.357617089886517 132:27.449958136164657 135:22.051944087899724 137:9.857753734661427 138:7.1149666425047675 141:24.65272230506774 142:924.2810475323427 144:36.09069576994473 148:0.8951169951340883 150:1.1525039780636397 151:8.719451558614942 152:3.972392810876832 154:457.3415370825485 155:52.43167759976367 156:1.0160112946319304 160:0.8053407948156757 162:16.5218619047194 163:1.6907827498734203 168:49.55472088422826 169:9.614218144149563 170:133.22894092735092 173:6.0832546490866175 175:52.89434302364921 186:6.094349084993969 192:61.84444031482904 198:1.9088866337205617 202:0.9762006526681872 204:19.66838545889479 208:9.05257514762634 209:28.16177329573172 210:141.878391177134 214:14.42359912090557 215:197.81633621586712 225:220.96378442487503 226:16.134241273837592 232:20.455999931905236 233:39.19706727163222 234:401.163615700237 235:23.1794742926328 245:0.8667488324814341 246:0.9005504198372515 248:61.784814927009855 250:39.21845969616528 251:15.58517541496595 254:5.294847003917379 261:26.63241395680202 262:21.656232390104336 265:201.65274283065114 267:101.86492415037037 269:5.264854770096174 271:164.81602234009128 272:6.611832275971233 273:15.70930636791389 275:1.5074008924651752 276:1.2979486017792403 280:0.0013096839141158165 282:1.7804186108665305 288:27.224817120374297 289:1.3614812349430159 290:82.24046827480089 293:30.951528945509093 296:93.2147677701364 298:106.61329184560525 299:1.5424874889320677 300:121.57596233935968 308:2.0699490552984807 309:0.20582503394897672 311:98.32420325709589 312:19.316324271408206 313:4.498287976336245 314:5.515571561018997 316:759.0948673768099 321:6.663591766573198 324:17.163096135924242 336:2.598119978134846 339:249.33765633214898 340:63.103084481272276 343:17.04226631812726 346:144.57026357850398 347:40.07261369173601 350:30.724439688920985 351:0.9616459934646326 352:389.8055080529427 353:8.752855474895641 354:3.8778164532118766 361:80.60242797306172 370:25.34976275475674 372:18.67389837536636 375:0.07645324510714573 377:4.302929607562285 379:10.482914727436363 382:31.941136757888245 385:5.9762899900674675 389:43.57916933536427 390:70.47142410294487 395:0.28545390920088726 397:97.12229177809039 398:3.9302695750532393 403:22.69161055664711 404:2.513798986485114 410:14.010242428606281 413:2.522250674841242 417:18.15863420940628 418:18.283834206948068 420:15.279855158800554 422:120.8831815035926 423:12.324583819051139 424:23.829453613953028 426:2.8936813095904923 427:14.00428759434549 433:579.1538176515048 434:19.990561022529132 440:15.383470076943023 444:1.8201702153017392 446:36.11443509565398 452:0.7748189988592005 454:72.60950506388474 457:26.277107501495436 458:23.81824360006082 467:11.980086064651651 471:111.62666898279562 475:88.64206699038233 487:45.24239334257008 490:6.44718442106736 492:10.085169248791141 493:13.670619010496724 500:14.990792215865806 502:71.22159386163754 503:0.4610732754860633 504:7.842472029750294 505:450.88780859481943 507:13.44544851219349 513:486.1512525112984 523:51.74988469399538 524:146.7062401498072 530:3.915600480399823 541:8.437877157118125 548:96.69402608650728 554:25.074965510400613 555:187.36088153313844 575:3.7931163011898734 576:2.3397329950037924 578:53.575872387357954 580:54.67961908041708 582:26.31255132914343 588:65.17421677312987 592:16.011345743659078 594:71.9253491370663 595:1.1305705603464642 599:33.95598063513509 600:21.594177941186086 602:5.715348458826568 604:51.368425417084744 606:3.2442477547836646 610:26.206615791312874 612:60.631983724816884 613:75.41585059847243 614:298.6914368286827 617:69.58680722666976 618:44.284932780929125 621:277.0419840134398 623:12.20596912926716 649:179.53973013518146 655:84.31007422056511 656:14.985048332609498 657:78.60501571228475 671:10.769380152701315 677:27.55873896585433 680:23.738588342728786 681:72.24479270007376 683:14.242259456709974 690:1137.9347037638738 693:4.530950270522942 696:0.5673008211382945 702:4.6965366823502235 707:1.030768349778561 711:6.367481856685799 715:68.23075367959984 723:5.579167657521835 733:22.554418393670613 739:191.05811936892883 746:12.21930953393013 748:29.88893915279 753:4.396528854445031 756:147.92418729799988 763:3.526635894736776 765:16.154325180437755 769:8.178441763377801 773:18.84669456942548 776:27.357272871833036 777:24.72494058228543 788:47.71190384836078 796:521.0885976825053 802:25.809057545860558 804:18.066881685487814 808:48.96550745767622 812:29.207573099010787 817:26.3787298883122 819:7.636334603920948 820:4.695499714304742 824:20.576033571420616 826:95.6111620351972 830:235.86438048702306 832:88.97712265073574 835:27.07796423822178 837:17.020320385303236 839:11.506745844399232 849:6.712366440840602 851:45.13195101108994 852:9.763807523489751 854:23.148356943791967 859:68.26203678405275 863:95.1127033142361 864:41.02224910238382 865:246.51400031729415 871:27.188873447618143 878:56.49620773709219 882:14.413884551794304 884:73.07248847933795 888:70.42114099464331 909:58.23722492954294 923:2.7227867930281437 927:3.4825765779021665 928:148.99193554788428 938:25.464441940690158 945:118.81160313036733 953:11.979291281583652 962:15.776427964183487 965:42.104218025924865 967:8.610393085091273 968:59.312137095838 974:20.787211697693117 977:2.9752327827356257 979:15.782231614915517 990:8.657560688617542 994:22.192250371374886 999:55.91559815154379 # airway
2:9.381449430303428 6:5.757204122623125 8:15.635107288799516 11:24.583331691398463 15:4.678228195616055 16:12.509266282156233 21:28.65500395271106 24:37.859801184734 25:51.52387931271717 28:92.02453080959383 34:10.960605999866015 45:5.244007306482851 56:19.59806280768633 59:8.200394927486586 63:12.571920673803877 77:63.13458794525815 79:8.115789929516533 82:75.99566692053008 83:10.244256694973245 85:8.989330446555003 87:9.228726954141546 100:15.574398053230123 101:26.87447089006395 112:11.027549097781884 116:70.88139052476177 128:372.7308844911871 130:16.818604345684566 139:56.918478304616706 151:16.123542443693136 170:8.602913726176778 180:41.14157581736283 200:8.694404821907936 202:7.9721327645736055 217:11.708893228359225 272:6.887797494885904 291:7.400849725037501 293:10.65962424561367 294:37.865666547701856 297:11.077856684670207 325:9.318097972288358 336:7.60907815782861 347:21.401149386854033 350:20.80242104015827 393:21.709647747045782 415:33.08929716905515 424:10.215879732922325 437:10.437595821575586 523:27.750349371290465 535:14.059871328440723 555:12.717988348126143 561:29.75511042392261 563:3.8226103767873783 564:8.845498413102172 569:61.55559839469267 612:10.381930400448168 622:37.75547896756671 648:38.30102113640779 669:11.134389516786978 687:13.33475760172167 688:20.674721899289064 701:31.314127762434484 714:21.820417678951745 721:45.77905897414393 723:10.125395553612199 750:22.989556130924882 820:12.837210566409105 835:9.656284641292178 853:10.584358916795967 927:11.426584378987583 935:48.81052233916569 958:14.915378403616074 960:14.93937582596065 961:13.296854558224446 990:40.25822136556724 # alanine
2:31.099917885564768 14:3.1304832575000603 16:7.6514023766538255 54:7.693517772326026 79:4.77010244410565 98:2.699173465398682 122:4.165340770639819 188:29.07070801279054 204:20.244920169733877 216:3.611822747661151 268:70.35035283738549 291:19.77313066955328 313:9.863450169841958 338:5.354970533012499 355:5.361619205403227 425:7.9357828931372545 467:4.597966225433257 550:6.547859941355195 604:29.815161233598747 662:4.716916581732084 728:17.733041480398658 768:6.232803050164425 809:24.8262912728586 821:35.934774353015634 831:7.23549077491465 866:16.08876452025627 887:31.39059295081049 992:31.465635012836344 996:23.392221748261377 # alder
2:48.44937756782024 6:15.218489008072508 7:10.312555942308718 10:26.793633319380092 11:182.73675030773367 12:36.29586708454735 13:67.99034799495085 14:24.852233420785627 16:58.49775572941317 17:55.471281254370346 18:4.834619800166748 20:88.80708762440219 27:31.124515588365988 30:11.094862556776958 32:2.6054768581881573 34:64.01484243417586 35:10.668898525631343 38:75.17729802458743 40:60.14440209411155 44:238.92070997050402 45:14.145509929149371 50:13.081471985222178 53:2.0651758479319544 56:18.056268436316337 60:19.74172883582295 64:40.580258957647025 72:15.080994793638531 75:177.50773682852181 82:86.01671163374138 84:76.42777833846638 85:29.53646889671773 88:43.25944594145228 110:118.37452818849492 111:90.55266572550525 122:1.8769613620826633 132:27.762654047300185 141:37.73217554143959 154:36.02694217051 155:2.1210978954780764 171:82.28745907720011 195:17.360250279982306 198:11.578623898527288 209:16.13133217084162 216:21.418533516679002 220:13.3166445480015 224:32.91250134168848 226:47.180058624853736 235:9.254282548137628 247:17.65864295418264 257:22.216628794657293 284:3.34446047293598 291:64.79521043052752 344:2.6169359767556646 364:21.188987328683186 366:256.2534224167258 381:118.59953907829843 384:33.63981830225096 388:29.898673278747285 454:9.409643992199145 465:29.802521298218164 468:4.143569120413829 508:10.490459456087027 551:55.71323014808922 565:26.240979171176043 589:27.751133654582777 633:14.840498980718149 648:84.69696971522434 663:29.201601163084025 665:5.519017586677647 677:240.9600064467277 720:7.692017978999947 728:107.61459992032866 733:4.050181458194882 753:38.43194402007329 767:205.2505179503448 773:110.3233481154933 778:23.642399779483778 832:4.4415570535844395 845:91.3079502115531 856:20.45419493630081 903:32.17922469598653 942:120.35960803453175 954:4.522111129092758 # alertness
1:33.89072467318744 2:18.866720591753495 4:0.16876076366479356 8:28.664595284538958 9:17.382314327205375 10:4.321676258974762 11:0.8196413281529145 14:8.609451921356992 16:0.00721748181837466 18:17.544291123370968 19:3.9364572217709384 20:0.6914450677415322 22:19.357863589297438 24:16.057224494279 25:4.029343846999239 26:31.092646291205323 27:10.095530234765674 30:0.008486491912422334 34:7.657117655908811 35:8.840834921214325 38:34.455372735516924 39:0.1180277304941833 42:4.404615801034672 44:0.04532555676244913 46:10.614773356252382 47:7.2240348914827495 50:21.696926137397163 53:7.397089334534343 54:14.158783330529355 56:0.08362964062598324 57:33.19877131449007 59:2.2376643615367167 61:6.005336900607018 64:7.227473293750708 67:27.174576165543385 73:101.30582829568858 76:52.42784346599985 79:2.173575705178183 80:0.5609360929873568 81:58.6090037164709 82:0.13289216091817238 88:0.8964118970048687 89:16.202433077334412 91:7.532702598288788 92:2.077954902386893 93:0.008749074816234218 97:13.512249225645192 98:4.140048920452199 99:1.470880080479505 101:0.09318452209157493 102:13.095414774114284 103:19.723412365812578 104:62.89515380596213 106:12.459144110811438 111:4.109801013670132 115:3.7111908970460914 116:8.54633539892615 122:1182.9913249101662 125:85.05607716594305 126:0.19608909847879663 130:0.6841157808877013 132:2.4029998729496627 136:3.770912954392571 140:1.3079952654833005 150:48.72159688375507 151:17.27193034177472 155:0.13769254410376264 156:5.033040408417997 159:8.227541178953752 160:0.1730238490792759 162:0.6260063387041102 163:0.03365041009499201 167:27.548599551522155 174:9.33886391610709 175:28.28063163142783 188:0.15380562920559412 190:8.380105136607394 196:3.0917036298265854 202:0.2354782804316824 203:0.4541841105854012 204:0.17971380108274815 206:1.2464585524421172 216:99.03731274649894 219:1.1437172264994835 220:3.276878605103917 221:22.15383616372996 223:3.0750373005930602 225:6.485601031337438 232:4.4153343365633 238:6.5988316765506 240:68.6762605362613 245:1.4960464085242626 246:31.738120348722553 247:1.1464288638965514 250:6.181784040456287 256:0.8710017301619335 257:2.9997134080116887 262:9.365946990650883 266:0.8390073753582137 268:0.1730238490792759 272:0.052881578448079794 280:9.227326650545569 282:15.528753493052212 291:1.6528042631118731 298:5.127921011431919 299:2.766569859407912 308:33.486537496762985 309:27.00318159499882 317:7.456836595471712 319:17.287443298931247 325:26.451277223689043 330:4.936982383529208 333:9.92073552254443 336:11.735984754548904 338:3.0843984130450437 344:13.933580688910245 345:2.413292547689024 347:0.24215504357783646 349:10.627305012344426 354:15.875364528883466 355:0.5787760017316428 362:17.3381055990472 363:1.126380578142913 370:1.0426848516271454 376:26.782688842800635 380:0.9943398300146808 386:9.491560646740322 391:0.502611820688265 396:32.24340234365222 400:0.7590317571700498 408:7.252448071382683 410:3.9093557619187482 413:0.8873461267083893 416:1.3010887586299837 423:3.287578035933877 437:0.9596959017126543 440:1.1043348977749368 441:13.582985462992353 442:3.6099358615762656 449:1.069370071706771 459:5.035060443744146 467:1.922257121036479 481:0.5227546033731941 487:4.6799365653978215 492:0.36466490136503327 495:12.11943463284057 496:16.506220112964836 499:40.58070968607718 502:4.517094164900588 503:4.1657332488014305 505:0.9146729666019301 509:0.6929275425957087 511:1.4197674823141802 512:11.699016995337999 520:0.8145788660123924 526:31.842630868964637 529:6.440488491773883 541:21.709608577305694 542:3.906039128581227 544:1.0867034990824904 553:8.016045281656744 561:0.31237647990402234 565:4.607812688016423 568:1.793275836819007 572:26.977460091874573 577:7.970904763411356 579:6.380151524429377 583:161.4244710029127 584:10.716807642516596 585:1.8921427078777744 593:4.724591393377743 596:8.17085546092119 598:1.815824664287165 599:4.952978620331987 600:8.946833336265941 607:48.36859536326684 608:15.237313117592947 619:32.75885323932436 628:0.6786413676877182 644:4.663925713165529 647:2.3485437064224666 650:2.0515040040662185 652:20.862331783584043 654:0.8065880318727651 656:1.042015562412587 662:4.995402102141675 668:0.9619532189435753 679:0.47089239943682343 684:5.499507104010133 686:4.413181709675422 687:2.11274344928893 692:2.4237029582711496 695:2.9552948253367823 708:24.449680117513918 710:2.691637166757231 718:0.5316413730174786 720:0.3463868718408353 723:0.850937869421611 732:2.3174589516169326 736:2.4781909593797384 737:0.8807350271273995 749:0.5608112587081492 755:5.823388641346933 764:2.000735117079512 768:83.542507963595 771:1.8962315913639687 774:7.5514182537183 777:18.54584705896508 778:28.33702288968491 781:2.216543028290775 782:2.882214477147957 793:24.572016802834266 807:2.339250189441571 816:1.9571530211405352 825:6.378133829978582 826:9.37702276668158 827:1.2841679029640172 829:14.131622903052895 836:14.654676650734759 845:13.286068145006965 850:6.087290675277758 858:1.3171116914815282 866:72.92453354201365 869:79.58863168406303 874:26.03825143017259 875:5.469557652825677 880:1.4913656802480895 884:1.6797016660584505 895:23.45876650511632 896:12.8110013553323 900:6.19409421590692 902:8.814443208815497 904:0.8229975052667592 910:2.3767707665992184 915:1.8656341551135982 923:57.54193022315446 924:3.199269246057602 937:1.8563210433967796 938:1.7857027724122085 942:15.58367213272226 946:6.1191384180339865 948:40.35594728847125 955:2.334932667587805 956:8.076617739987885 957:13.87240163596436 961:2.0964016472401847 968:23.350858603549522 969:22.421435270516724 980:0.41006073301853213 982:2.2406381145820027 987:13.78630385102817 996:3.464696759314912 999:25.86815990755807 # alexander
2:184.92021665592074 3:2.747630947646391 10:10.815398724546784 11:48.925215735668 13:4.544302644670396 14:66.44588709046617 16:3.7383767414679445 17:4.776957372612348E-4 19:97.61228032173409 20:1.5112066779863895 21:0.05802638500858139 22:0.7536109532225476 23:161.47177249912102 24:179.55258434068867 25:178.3783109444406 26:3.171109027229478 27:1.5678658192510886E-4 28:2.95400723749103 30:0.07472544815136753 33:0.14564327410140437 34:3.341588122416007 38:24.65598743711537 39:3.0541110929596837 42:0.7528541316186038 43:25.8024711526558 44:65.03494767145992 46:35.55780734378198 48:3.865342637676235 49:2.172270512687356 52:10.996044324390542 53:139.36369671547504 54:0.06987494812737444 55:26.16005149419198 56:2.8022335573074915 64:0.1516458155885391 66:48.94354238393527 69:0.09532186731603186 72:14.689078026883292 77:17.041704937135925 79:19.127592279799753 80:0.2997520082185325 82:413.4211216420938 83:20.460532905213718 88:0.42638746560765994 89:12.860829607709311 91:0.11931313965570617 92:0.1698315006617688 97:4.244844567172581 98:2.592802816731554 100:54.89836467203893 101:24.725401614427238 102:0.6347140552511847 103:0.3770661416002986 104:0.5395877884350075 106:0.06274700758161722 107:0.08178434910735297 108:1.3280051568673783 112:0.8229544713430739 116:71.23965387834001 117:9.796363950312228 118:0.929762704417506 119:1.2140496046742664 120:46.793118985207066 121:0.2082831874943862 122:8.091528769317906 123:9.512436060797631 124:0.006592322925585174 125:1.1439700308367793 128:151.9118684827741 131:4.221114142406824 132:0.10120489514934429 133:25.640288031095793 134:57.11856621840045 136:0.8199806791511095 138:21.482024636418487 140:47.75008229649187 142:62.977306284858386 143:20.421497973215494 146:14.382103378722176 151:37.8001827048177 152:2.53161425056321 155:177.0791621055427 159:10.03354316678925 160:47.543984208826814 162:40.34443962922144 163:199.28072590768343 178:0.5551460861469204 179:6.9626263043208265 191:2.7586878906852177 192:60.653246503820256 197:28.86283067271127 200:0.18598725767844435 203:0.2177686704041563 204:6.358657631000314 212:17.2393826460012 214:92.60113301746354 216:27.042364997165098 221:0.08017023531807879 226:5.401989019383659 227:17.73668097830435 233:2.799332111637438 235:56.098457229035155 238:127.76649296168797 239:3.6237653803247074 240:6.848536023283807 242:4.4827044963982985 243:179.4804478033393 247:7.587293879466824 248:44.411173175322986 253:4.393932980713105 263:0.11632306962212646 267:18.177515528293355 268:31.67136011848849 269:85.22333199637932 272:32.588568092807755 276:0.15029661011742906 277:18.04517447767022 280:4.475560629542369 281:0.5118477711818792 284:2.958540540904369 285:16.491505545599278 288:0.4182818360318491 291:16.780237678943564 297:17.601649393244823 298:65.68514796586099 299:2.0218741961616025 303:9.257711878179116 304:24.469619592764868 311:91.04769667102073 312:1.356449760659398 313:65.26223486600723 318:10.20960233456841 324:2.6193588371462906 336:0.03015768949890763 347:249.07694556548697 350:20.429070740803393 355:58.00423631344655 361:1.7477693631121698 364:1.6762143614224125 367:90.12589311061502 372:0.5612310313269606 373:0.7985631551671049 389:1.9194841195435794 390:16.333645654285043 391:5.054187757261154 400:24.934378280820575 401:83.3615329748092 412:28.547763545973876 416:18.27222187438891 418:30.566346120389433 420:0.24690713973778738 423:46.81097936359059 424:10.82394822164447 434:11.656078535479413 440:22.4842259926912 442:0.4738953975766845 447:10.729201330351769 449:11.79929040858908 452:8.44838301558201 462:2.5414994007131084 467:65.73166198115128 470:0.6323918645722062 471:84.14864978277974 474:3.960956095130178 475:1.2893286732176785 476:5.128558337458185 482:6.646490262395121 492:11.613714678408112 497:13.172646463826375 500:0.7054423550904978 503:0.6655956359988952 509:9.785758715833802 522:3.6255976272899035 525:1.4362671192781353 528:0.2807509384628395 534:1.3194206484893574 535:37.56163156283607 536:97.32635701954078 542:3.0814776934404944 549:74.06508586108522 553:3.1088911287201424 555:27.96948159111157 559:55.122409473971075 562:53.80846806141857 564:61.41770450498519 568:15.280383425294298 572:13.004231731479951 574:0.2193386455307278 576:2.6536378244984182 578:0.9701987364871738 583:4.514901803701356 584:4.752952147522896 589:25.57919072992424 593:97.53085588432701 604:17.89942113531982 616:19.83324751925342 626:44.72446678408587 627:187.54974980055036 630:10.922160047143201 632:23.00618890546837 639:11.987598803624955 651:15.98075415979409 652:4.084923697934385 662:6.8869357949935495 666:22.510085898381757 669:141.42022754240674 674:4.1460005403661455 677:166.0871852424893 687:5.777345573892493 688:84.69573046560924 691:91.23677161591108 706:81.1786499661268 712:71.02964570063408 716:2.6771914974156137 720:300.69146885831003 723:10.657340389393113 731:0.7897853864079128 733:65.2870489918248 738:1.207636894778097 744:9.520446111329491 748:38.6948744509262 750:60.94178349602615 752:1.7953509447629536 768:99.47942390413542 774:10.31625726618042 782:20.09361410381722 789:3.1213665896659766 797:1.5602326156454616 803:2.1298666343467283 804:2.2849165682679504 805:1.0327644172562278 808:2.5094381133601087 809:3.4240235924262747 819:2.8646999699465034 820:1.4913038985533564 821:34.5329328827231 824:10.461080343310998 825:8.743616417320341 829:41.10395325883123 835:0.4081314316682917 836:0.9027398984996244 839:3.949162502259212 850:5.175829888670481 853:0.678393797033376 856:4.158087158907313 869:11.250775706282113 875:1.6676353801448889 878:52.97572268545492 881:13.237433133132594 887:66.50900167192131 893:10.17540153924242 901:8.071662977653636 903:2.0131254030527885 923:0.6484409414472547 927:161.99876603536256 939:3.8607548474771005 946:21.527185174351537 958:13.183632746728879 963:81.90654908753274 964:15.788703116322882 969:4.64412688129276 975:3.8213081895946512 987:12.333118399340815 990:33.73659802737913 994:17.406708252298035 # alkaloid
6:1.8195087594001413 16:13.154705398948282 25:3.376240231555529 26:1.7842484647218997 35:18.620098990561072 40:2.1708916696811693 54:157.53193263306974 56:69.16863105388474 66:1.1088752380209075 74:19.69442720281728 82:111.99020539644981 87:3.4577045821985357 98:13.84021797598354 99:20.293751606680722 104:18.91582475362686 106:46.219207747952524 107:22.220260570758157 128:1.6151279110139696 132:31.126483531536792 143:3.8909489987461057 151:76.79615066871963 160:2.7088124813217394 178:18.182113812796047 204:14.397774368913456 209:26.046911990233045 240:37.95508311364588 262:28.70505604756939 291:89.26703222518837 317:10.207615326450878 336:7.937733551358913 364:32.843085657029135 370:36.665519193426746 398:12.299010549236089 436:10.660518142885275 440:19.177108987021988 454:26.53502765920052 522:28.002821480815925 574:9.194331299572275 593:2.7713325155836377 626:26.83372208336693 669:4.385638304250241 674:29.23559557242317 691:3.853045998212316 744:62.10767699431455 797:64.44442622881591 806:12.977779334502648 878:4.8061945294314725 921:30.964820344619564 927:11.76743562058803 938:5.088334945743246 976:245.9580410886672 # alkylation
1:576.4413759922171 2:255.32869776643 3:435.35549015528784 4:4.75615853509708 5:379.2906754764594 6:213.7140676036442 7:198.9931291413795 8:351.5419445696215 9:443.621413521313 10:161.93697741489007 11:199.15696094983957 12:228.96628365454893 13:28.891393247343157 14:755.3173538524285 15:261.8261846157849 16:18.310438062404998 17:89.09137725829498 18:140.6312327120585 19:167.00024156437996 20:141.84588548208407 21:920.4848668505623 22:24.307193974857668 23:44.637141877641696 24:33.91921765980625 25:174.01770497465978 26:22.46877284392483 27:42.363323873284784 29:75.75614024416613 30:2.15857584589142 31:1231.805151857404 32:169.38421499385203 33:15.317827153518962 34:208.8732327930064 35:174.912383515969 36:170.60712741040865 37:0.02677809605048439 38:83.9943871950112 39:124.38004117232005 40:35.37548558232138 41:182.15377445919336 42:351.5679168467752 43:47.37189065486278 44:9.304183434521107 45:7.033707385948072 46:6.713377381434391 47:111.34075605256358 48:29.275119895855948 49:95.38154220035085 50:86.97490309675395 51:52.92532408107837 52:449.9224563528421 53:33.10001021520009 54:23.880673601181353 55:349.040411825461 56:93.20220061208968 57:19.16555186686754 58:4.902107541841813 61:390.4996352213686 62:163.03243148185257 63:24.886212561721887 65:0.06176321940094694 66:84.72536638775972 69:7.941671371255022 70:48.36416332040246 72:25.825049294123442 75:78.50277027040818 76:71.10930424398816 77:186.65416721036465 78:0.7259888777083222 79:17.583250745337203 81:2.067313253443265 83:82.50322268727778 84:8.206658425539228 86:48.846115354537176 87:17.98431068046441 88:66.88877795170356 89:0.019896233368698602 91:16.664722316925005 92:10.291469171450233 93:157.8780836974299 94:146.66645085799485 95:53.299943655194674 96:57.528113092548146 97:179.82629475320846 98:0.04584319080855577 99:24.020634598121635 100:57.94913797613319 103:74.73468174973836 104:8.671846449522203 106:76.12362996458451 107:1.182126436597306 108:197.49701945835952 111:21.23155941389258 112:4.191887588898508 114:7.408340187056293 115:23.14728613079528 116:33.185944548180906 118:139.63281913762066 119:52.33967293314069 120:18.956630903516064 121:391.07190860493625 123:5.814088179937374 124:2120.628596557855 125:0.05218236110411376 126:7.043102611008079 127:124.52031492214901 128:9.450944628902965 129:1.4938648122123264 130:0.7873745118826526 131:34.34638845697597 132:0.20982777677121756 133:4.257821568651258 136:10.41457389486143 138:16.54274522015576 140:30.138352172867812 141:257.61382826935676 142:18.01212688232937 143:30.577464810377553 144:0.007894834421239 145:0.8934952491045886 147:44.271557732868764 148:23.831824158814083 151:8.59996153495995E-6 152:100.37304721521534 153:36.22262172407891 155:33.90534622384686 158:1.6538476262235373 160:30.96101091673463 161:54.57132298016061 162:46.94233503805551 167:8.196941705386457 169:0.6593461970842899 171:16.985359420422455 173:131.78926816561085 175:0.22792893111953755 177:18.1747134019028 178:41.077139384102814 179:1.2837028996918942 182:26.782519679206167 184:26.747476863942094 187:0.825508916370647 188:0.34069944221510545 190:36.71499360436889 192:73.62753733082558 193:3.696440553563612 196:2.2731914799572985 197:87.38621787749503 200:73.21692106188343 202:0.2078177887742575 204:2.4132899014263596 205:0.26408105082865574 207:176.192296078616 208:61.49991600325541 210:176.27598206243172 212:17.062325012732565 214:6.024928159144155 217:82.15125098418467 219:286.645571416391 221:200.23846998095215 223:128.36346875586167 226:103.35239973550364 228:6.614860786438994 229:1458.7682181628031 232:23.848642860918716 234:68.9117299591217 235:74.01302268448649 237:0.5537621360696338 238:18.009872515746828 240:0.13745253173302197 242:2.244061067685119 243:6.977866125259623 245:17.604211969333647 246:4.678622370154698 247:1.5811419163953875 252:0.9392241652796636 253:56.62067349093402 255:71.98141918258014 257:7.227774923397965 259:47.79070420469701 261:131.85175166464296 262:41.48945794005183 265:356.6144479574766 266:21.115390676481514 267:102.15869433129102 268:0.06697652064901626 271:86.64193126450263 275:34.33780044056551 276:50.421279366636035 279:25.850465550746588 281:20.902149596119592 288:0.8259367307395732 291:448.6592984176814 293:86.07095690285207 295:26.93117185597375 297:70.47024017338858 298:32.181394764640615 300:264.9002391037442 304:11.316733742845713 307:0.03270751195960651 311:0.5833630239539611 313:8.933695295894639 314:173.89686098790355 316:1084.185084275593 317:0.9211707930120706 320:13.280413045661625 325:56.72435978958063 326:140.37839120532712 327:34.34793900454927 329:37.385027932612715 331:2.0586224837800016 336:48.165692095803834 338:18.129384275517065 344:183.27811086148571 345:336.93402836407176 347:0.14102276062399 349:40.207524142238846 352:24.82051707276029 355:18.17661005413424 362:2.8908684791454697 364:321.13602304620156 365:42.3970344460305 366:12.140044542676458 367:19.119696883737422 370:18.663095512718748 371:25.3453315279993 372:0.02339102040917986 375:9.267260025194487 376:25.68755154423736 378:3.491647048841784 383:5.589586966190524 390:3.2014975974823625 394:14.776502211340526 395:12.181310845739512 396:3.2309029039122925 397:29.737947306238972 398:182.18963064458015 400:0.9110531953383004 401:49.96047913752456 402:31.003046845568715 403:0.8620175646391963 415:19.350823227201495 416:322.05184421310264 418:8.85130790115036 423:99.64196871035246 424:21.57701505690166 427:11.031065278599932 429:34.292263883522025 431:457.7215172814093 435:1.645158512640934 438:2.1813993898529254 440:56.43177682802929 441:14.446148103519366 442:0.9366560748986141 445:54.56851258113822 446:0.3097324168896436 452:26.67203982111006 453:0.7993872467589158 455:2.2478113578206442 460:0.5427904459283421 462:19.20038872757873 464:34.864055734907645 467:44.863229349326566 474:30.76194373116685 475:9.683136552906575 476:42.54542124306599 480:11.197542919692687 481:10.234915133378873 484:40.82603475492774 487:4.309650372189256 488:0.024837442906840583 493:43.62802577947839 496:19.44875725795091 497:0.20004619780309502 499:0.29577625701032567 503:1.3186273692158883 504:4.5625373720270614 510:570.186502178625 512:0.5464448262850697 513:59.232448136529946 514:44.876707341816925 518:59.59994430233514 524:29.468336109033533 525:0.49308063088943926 526:34.20341897363835 535:49.804500176711244 536:47.339004055931554 537:104.21805060477817 539:78.17830594198404 540:2.9873607479285513 543:16.55081759957197 547:362.4531209418362 548:41.14711401190274 552:38.74156700530531 555:160.42493629693513 556:31.217348668838003 563:64.5108977937092 564:16.61735019175771 565:63.541599629770296 568:19.638274958526534 571:26.74506394624707 572:42.21934435298778 574:16.669594362300458 580:31.98396865925423 589:13.136959315361262 590:4.381148222653948 592:22.71738943660602 593:2.535547868014957 595:30.551798616752766 596:12.935402316501355 599:0.19184100890380282 604:35.729647069133065 605:42.792368400427144 608:2.0044916396696824 623:1.238233714227881 624:33.94701415915097 625:62.28933935678243 626:21.979017004225145 628:0.7784375157341649 630:21.77337990566646 632:7.4151848994921705 641:22.213071800610216 643:22.679186799349417 644:15.552069449420326 651:26.13531489834908 652:1.9150628612080736 655:113.67935921893752 662:7.577702293909486 663:2.7967960691115423 665:4.404403900433996 671:4.018844656258841 675:5.332761559912232 680:2.3375754672142603 681:9.229420591516378 682:25.169853014375793 685:3.9265444123559523 687:7.102947263120366 689:3.2462132906775096 693:6.206805213161126 695:4.987146886446989 696:0.10376398370264091 699:91.50562160789528 706:0.8274488319897648 708:66.12747048180722 717:38.885644516435356 720:1.4960415691550544 723:12.908803951065854 724:8.934234147229255 726:44.886956433886105 730:11.203068232086345 731:4.0748096733451105 733:16.78764715890646 738:121.73391286227489 739:1113.9936058471853 747:34.82732847087833 748:3.450437427679613 749:14.118082506263853 754:20.81161201009104 755:53.89725149493559 759:21.482943178337877 760:406.85583095020365 768:34.780395752607554 771:37.378656821501494 774:12.418846451045898 776:82.31104407965597 781:34.31248480527463 787:41.508106300353816 789:6.224881130044193 797:10.925470789528836 803:4.242592945522266 804:14.117809732712116 805:2.0510818838357223 806:75.68643843591877 812:160.95719825052376 813:23.72008356502522 815:9.110370466614828 816:15.594692489711695 817:56.162827155325 820:2.9666714403185557 825:0.5206933784879826 826:0.159103144302464 833:7.078387095767217 836:15.969360608727103 839:7.864474558101892 842:47.990214700854914 844:44.05886848747809 845:1.3193716002155242 850:14.903571048508699 863:3.244294477300838 865:158.12335863012493 866:2.200187720061668 867:136.72386174988742 869:0.04504776729802295 870:4.259209951103168 874:22.38954303918742 877:7.723430462620836 878:28.232511688237228 880:0.27743165264147784 888:52.455380768308 895:21.465008252428415 898:52.589928485364965 901:1.5621577395598387 904:0.012971862117226006 909:18.875640927384687 910:0.8783999758754552 919:63.157545842719955 920:14.439411060814749 923:22.585924308190403 926:40.14348647460983 929:82.34287127585591 934:98.43452494439016 939:20.304725452381874 943:38.044631225543824 948:25.86158176731145 949:87.0975186436363 961:103.1636547628213 964:2.9744094745431133 971:9.546704832989363 994:12.164609213827994 # allergy
1:4.493828267711565 2:0.29854150133690804 8:27.666253094278105 16:34.98054128355139 22:24.317227708742006 26:16.230103691433012 28:10.29121662020241 30:7.593294363658867 31:11.68482309841059 34:1.624851224045451 35:1.8648764030365463 38:0.9089456641912715 40:6.357264099891412 44:9.886600972473024 46:13.862318083510427 47:34.07499756663054 49:1.955697333956043 50:36.17023683582494 54:41.645464541987764 65:31.162015824387606 77:46.1640083279187 83:1.4232731095032534 89:15.190258262611442 96:65.53626120689857 97:37.5675808812152 98:3.951952081849491 103:11.188810380872827 122:40.739365716076584 125:13.451042081207595 126:35.74078131062982 131:24.31167729510568 136:12.600114009612673 140:6.726726614145422 146:14.067563657272244 150:1.7549824505209715 158:45.82145210844599 164:10.216087335789588 170:8.433246421950766 177:2.3559676026621026 187:2.4416546657985894 190:2.586358841156478 191:9.670651421027257 192:38.69627865227108 195:129.1783107097008 198:12.458078848273445 204:7.533272958561176 206:66.42379826464983 220:1.214716286501921 247:18.569687383536756 263:82.0571563629017 280:4.999044746460987 305:72.30880634686348 320:61.47776317607022 326:27.514756528278504 342:14.273160074642547 350:4.682865381974338 352:15.439340567241466 365:3.784250273503114 379:8.52707389026194 400:3.514520267443816 454:10.005513940941468 459:4.325171356757921 486:241.81193153281728 487:10.953187795907624 488:3.692472747761362 510:67.96404854168526 535:13.8021892675354 545:204.703769263399 562:49.16641130069799 574:8.69003979109255 575:7.894671729514459 579:2.0602908004879885 612:3.7704103469469943 630:25.675480570590395 682:91.56384337578275 708:3.839282775645917 717:268.98430797093465 718:8.953228490944682 753:12.322120414200475 776:15.62241100770199 777:10.310152429599949 816:12.796228452837443 875:8.210596796595718 906:4.884872256537103 960:6.006253787676315 992:46.36243926695097 # allowance
2:7.352386792496681 3:14.971067826054226 7:87.5013258957738 27:37.677319593259746 39:312.92248881910996 64:33.52064190779796 66:1.5039928947583596 76:15.558282569533223 78:294.03081988430193 80:3.9464561818259227 115:2.8481240908125587 177:39.304330411716315 193:25.126352131000807 235:112.2356468143326 239:40.70139912778448 271:131.24800755662878 368:404.57718620915944 390:56.9167578385927 427:28.83037595818203 512:5.758598286700122 514:150.35015739365934 521:65.15451278720565 542:113.6106385677688 597:28.286817965140244 635:77.49287615869922 641:39.9161812817032 754:72.27409661194767 831:130.48776666349974 839:21.416832514858342 865:69.30129532533175 # alopecia
16:91.72758004105506 54:143.07273921339788 96:30.595810968561807 372:82.06882113271203 563:82.4860281806846 # alprazolam
48:7.1590285811925325 198:8.31060250032942 838:23.79823216034453 897:30.80305615203497 # alternating
1:2.0439421431016127 2:50.12855283798081 4:0.5495232021610628 6:6.186721088617351 9:1.9266009210167299 10:0.11305905191654929 11:82.92733282758063 12:23.270795658259374 13:17.290618742661884 14:77.06727349155224 15:23.447036497948684 16:98.59415452337014 17:6.376232482731099 18:2.0466221641260622 19:0.617302907764644 20:6.440692298501686 22:0.516436375943905 23:0.385359374529979 24:40.3452046593705 25:308.45751070099556 26:34.17940513149945 28:0.11349984411977598 30:1.5217930569590948E-4 32:2.2354599655228093 34:43.15143876846809 35:216.16083536462847 36:43.85992970532112 38:2.365524237493185 39:7.690997580357845 40:5.748443957697316 43:72.46463047508655 44:14.727913086713501 45:9.30468143723161 48:10.174321170746905 53:17.3329159519049 54:231.65913987515535 55:2.442179044531883 56:7.15018060408435 60:1.685896378772644 61:5.360173028830799E-4 64:0.8811300651881954 66:53.94527120809836 69:9.68540415103317 70:1.9509979538803166 71:0.004253324317540307 74:4.155936150103988 76:1.2565420719225249 78:3.2688287316856286 79:24.55642518604097 80:8.833241397806793 81:14.971561175059836 82:249.1846419952172 83:18.054122179158263 85:2.71187074522613 86:1.008535102748942 89:11.628880584795269 90:8.25075895621611 91:0.9504093574086778 92:0.11169881572242316 96:2.1207890749573868 97:2.082861821571201 98:28.57655963872294 99:7.168433969083688 100:4.97986889497518 101:7.307834886352404 103:18.759062628563086 104:0.006123751882344857 107:20.247427202465907 110:14.163329125727847 111:1.1325584109510236 115:6.7877479597275725 116:21.753880457255324 118:2.694291884939729 120:2.169473366846456 122:19.149554716503854 124:33.02726912436007 125:1.359653048500965 128:112.41292671950812 130:1.1948818454419248 131:16.724110665235052 132:132.68180969910745 134:12.222208792625183 136:6.904161530444479 138:52.99559826923188 140:0.053546876287328474 143:158.0660743148178 144:50.592812588338354 148:19.272555122200565 151:249.6947290695153 152:77.63186443966025 155:14.279378281499532 159:3.5087208919870743 160:30.825352311017877 163:0.694602402258726 167:3.422188938886933 169:0.8131075207417501 170:0.0052812318899333075 171:15.493082353112412 172:2.856545356726149 173:59.20830346133163 175:13.496136074778835 177:7.814971517188619 179:71.55484562078472 182:9.018681127282033 190:0.07169474440125581 191:14.083030964893599 192:14.826984999060562 194:4.497415613282005 195:0.20118507522057716 196:25.27573226012607 197:16.292992770067105 198:0.85215224275097 200:2.4053503532606304 202:56.967613245163946 203:11.45404039118059 204:409.6264766210577 205:45.425021436020195 206:505.2727245196593 211:7.877703488051968 214:17.288170456023952 216:4.303003309557656 219:49.71828488155919 220:3.144586820148127E-4 221:3.854146050630081 226:3.0434017815926584 227:13.051034971964942 232:1.9981871598662 234:0.425463675534835 235:23.542540220693194 240:0.05885396066284549 241:10.559447409333844 243:12.198620014480984 246:1.5848726542287543 248:95.20700941369822 253:0.4457505948487135 257:8.711830440657986 262:5.349182810766825 264:8.102845135711283 272:47.988904454951616 273:123.23882709902786 276:10.54817043654467 277:34.9832957799797 280:85.1174878255739 281:0.08133977735538948 290:0.15846941495276018 291:161.80508071806895 295:19.069216209970197 297:2.1792286693145306 298:73.64030894438267 304:59.623233628863574 307:46.055147691907166 308:1.199705110156635 309:6.0592037065736255 311:34.557051747360866 312:6.961258025653034 318:0.07263969488942372 324:96.40220289195433 326:22.68707441297256 330:32.517879194361946 333:2.460227944426295 336:1.3841177467071508 338:12.548875975484007 343:13.980088550903659 344:2.2600691889135205 346:1.0907931454296427 347:37.33862656255491 349:6.492544395171869 350:78.30585141371046 352:5.108225864562625 354:2.8013558661007267 355:16.544160418140944 363:12.51223237238323 364:3.949042086378818 366:34.49840939689629 368:0.30214959786988327 370:4.633150990412577 372:1.5650852045853023 377:26.725665733742776 379:7.7304588002303305 381:46.61548128759836 384:4.551733153832564 385:11.472364966160132 387:3.48773172607586 388:22.822050880946982 394:10.510506563366912 395:0.05852859857512693 397:11.125023392887167 398:0.49057084328781886 400:18.3642563574348 401:20.208025855379613 408:22.416944596818187 410:89.03835727704697 411:4.3751854702208925 412:2.0616202865379174 416:45.96964060178164 417:0.505398225578486 420:33.4122198222887 424:4.089591993348453 431:11.839521496543822 434:4.628663959686187 435:27.415885334399704 436:76.62625096693881 437:7.664049177989432 439:0.4881745459065573 441:1.9076350664906778 442:1.36747800370682 447:0.09981262898383442 452:5.770547146629666 453:8.592792243062933 455:10.24233887494823 460:2.8509300936443425 462:31.36302274402562 467:31.454206408659356 474:0.3191611136664809 475:6.731319241088612 476:11.555971208802237 481:5.437603176537968 488:57.18345192366333 492:0.594033959058137 497:5.636160497732833 499:22.062355089670934 500:4.633899354519198 501:6.034910189060786 502:17.09917860515283 503:0.16176387183604127 504:25.140650104300324 511:19.109534509861096 516:8.427078541266358 518:18.096191001582945 522:4.917434806288338 523:22.493848040709757 527:204.72991641569766 529:0.8274294558921744 535:60.80809973685375 546:4.220167465186989 553:24.50585014118644 555:33.84295161320885 558:16.88500012941812 559:118.71556383638298 561:0.023431687007791926 562:0.5479039700946856 563:24.654770225611887 564:15.168189217320288 565:1.4665780657373544 568:21.717347980279126 574:2.5763603745712276 576:1.7743634339564092 577:9.93481818204092 589:19.78457455690925 591:1.310203575475549 592:8.543034637120487 593:162.48758909300534 596:5.898311487196912 608:5.751647958261723 627:8.36304767013426 628:3.383399491012221 632:5.062007631458424 633:2.8119617729026722 638:3.8100351297105184 639:8.365082592092175 641:86.8304755011325 643:44.22393018704036 644:2.2019617105443285 646:3.699061097181524 648:12.327116871680676 650:3.861465007862572 651:7.565658869625862 652:0.3540092762512323 654:6.912381727025594 660:29.878603560806006 662:349.0519777309273 663:7.13083331396359 669:5.207773923423283 671:12.475447465739302 674:2.502126535990935 677:37.57443037942329 678:10.95659102102717 679:2.6309577961819857 681:39.41511377783791 682:10.454117708734062 684:10.485906494835888 685:4.795222394471803 687:23.876378692256363 691:3.887522830701725 692:9.064817013455405 702:0.019248071611411045 705:22.308625489165937 706:1.241536158540145 707:20.981052294641344 714:0.7865165906698551 717:10.044930066442154 720:2.155425259935396 723:3.9830180766137135 728:0.9673609720537866 729:26.536408535181472 732:0.4969421857408429 733:23.953193317771216 736:14.446276694119863 737:4.085085788937446 739:12.27406531091918 748:11.365015022493093 750:6.904507650948018E-4 753:0.649062425944003 757:6.778890529066 768:12.764041143274746 771:0.7534210820345276 773:38.593216272464474 775:10.842902444247347 787:10.989106140622642 788:7.796950573992945 792:0.40467687179755785 795:15.50324852764904 806:27.55078063498671 809:11.979429787863982 814:29.661099715670648 816:7.598656138155087 824:17.424247891132605 825:0.002484746520551984 827:0.3238262423743231 829:9.784532958978149 831:3.700797120587 835:13.581549088691443 837:5.709190273097107 839:0.31590826163106883 840:17.820065207440535 848:0.33384138625513937 849:50.40965073775265 853:65.93127369627611 856:29.823818720305752 858:5.541699654499072 859:14.28340906573924 866:2.753932844700803 869:41.10267749953743 872:8.2893984306951 874:8.386072618447793 877:14.988789796733755 878:6.300939195170382 880:14.67635739507718 881:29.180058200058284 895:4.05370381732973 899:0.26754812615920964 905:17.608187636625345 909:51.089465227422906 916:20.240631458141827 923:7.7519627567654386 924:11.46664720060334 927:18.44721884669958 935:6.136960980476271 936:5.049474956750744 938:0.669764631163065 939:17.751238516850567 940:1.714086350267082 951:1.0517929903352268 954:7.0086873448091955 964:40.6741601036386 970:4.520538117523432 976:6.585834566788257 984:34.54338631950028 990:0.628928880063952 991:15.364219578128557 994:24.888735239599647 # aluminium
4:102.61787335082077 5:4.229262971524878 8:92.90848354355602 11:50.94397102032169 13:92.45946474943042 15:1.9205967569022013 16:42.799850156828114 17:11.417950178261655 24:0.1131940209900301 25:11.590965136193143 26:14.663705894829874 27:17.71062021666301 28:19.147766226890543 30:9.951277956724136 32:42.22733619538581 37:16.63614830569537 38:10.70621897157574 39:24.734729976025157 40:0.7203811710301757 43:0.43479283520423345 46:1.8318127650308027 47:0.9802447150137767 48:12.525628105227545 49:46.910332943075225 53:24.714278827466675 54:37.64577682247844 56:18.303141381397968 59:40.89753791874916 64:134.63220238134252 66:206.65008201903518 71:2.1362070356461804 77:27.25478383805786 79:1.3135918374127205 82:47.50970908739686 83:40.597940701444685 98:19.133611405927624 104:22.052880823334498 114:1091.625610891966 119:56.797103421114954 121:29.137579451955165 125:1.104385360662547 130:31.602770726606213 132:15.038963369548894 142:44.808563964020536 151:41.29319867117039 158:88.54386216556883 172:2.996036684849928 181:11.79634352349352 194:64.80409568554614 225:9.70023123889687 239:26.24238363558525 243:27.396903217958428 264:5.62830736668188 265:39.04426191451515 272:100.83309873530347 273:255.59932132388536 290:7.197131812892442 300:102.05409483866406 304:21.21801563309903 312:9.106138077654073 316:163.59995660772637 324:154.13580673113282 337:441.7357812350535 339:11.607593014544587 343:37.39675197132964 352:285.7948216597456 362:4.8777766968719405 375:28.83763924271875 379:28.80577873536367 390:33.33570773266343 405:29.44693438045672 411:27.930457738842215 412:35.5139233121514 418:1.4846637430848564 448:43.497896070742584 450:288.815766237282 455:38.47961885126017 462:79.41311208645769 466:14.015092995975339 468:38.033307778500685 495:146.9939145446625 499:1.472361806675017 504:5.976836442809694 510:37.558550910809224 527:85.91555285391861 537:30.088221238190137 541:6.298790523545485 544:13.49792939786758 572:2.7282932422879997 601:32.0311925999786 613:183.8799233948796 625:14.993410012628333 650:9.789753299404266 657:120.59353000678892 671:35.405595344961846 676:40.38549398904662 748:66.68972034351016 756:89.25755014165757 778:32.34954592603466 827:36.71400593077929 837:8.16899917716429 842:124.91900386423393 864:6.949099688422862 899:35.97622464848152 901:12.341202834483221 906:40.787052126179105 912:14.438651228100749 940:19.501138247342173 946:40.91231805797528 # alveolus
2:18.549433689465783 5:12.066251086108457 6:75.04563046576673 11:2.9779841373828573 13:9.75286352108003 16:21.937844064473822 23:184.4153368760919 24:23.046872873659517 27:11.571598533825554 34:18.064488616146072 55:32.67544307754451 62:16.004481321426855 69:31.494883901152456 73:30.816859901965547 100:32.825699337402455 112:15.837482135899046 168:42.49170650290535 170:13.354058035535743 298:38.62324707356854 344:13.30010783093915 353:22.063094373212355 407:42.18650099328136 417:64.29219479705313 419:78.7374405527799 463:175.58231799657204 481:5.541768079432954 650:18.03091808347029 677:34.84850049516216 688:39.729173904925894 699:7.8865826544225275 712:18.787700133425158 724:8.362892660309885 787:8.729557945158417 788:41.65366191313181 821:37.10402563721011 840:16.015247173622463 905:47.1106280547817 # amantadine
44:6.322591500387299 132:6.630909063826701 152:7.196032708903956 159:7.69128399925938 162:8.534092093815477 459:22.194971299096927 460:19.724527874246153 492:73.8301449788427 495:20.560660754456848 568:23.27256461765255 607:19.414307031719193 732:7.947067891055388 # amendments
1:3.7169496221557146 2:35.70587074778358 6:15.315835613446867 10:68.79644481612503 11:45.53890435126327 13:36.595522198065716 14:34.71394895178948 15:0.6458993387320058 16:26.772950122367682 19:7.480164993037115 20:15.674522092927042 21:23.319333922758656 22:0.6897918311916696 23:24.993202339747555 24:9.491878599927105E-4 25:169.7307119043787 27:2.6694256907301294E-4 28:5.399333987010972 34:19.196061361891523 35:126.18384993809268 38:2.766598854883014 43:30.60447019549951 44:24.48073542950562 48:2.1487344980032455 53:3.1690027352166186 54:8.43899589154383 55:0.21535477668483208 66:21.972350121331566 72:3.3391572450162648 75:18.19985823785813 77:60.28015838837882 79:4.068260222080817 80:0.32633781849743715 82:35.814998297230915 83:0.1935716614220082 88:4.140714327702803 89:2.625421534250262 98:2.7563105509165244 100:8.463785089637875 101:12.514914122243033 104:2.220489974395516 105:0.8467415706866489 106:61.679170664924754 107:7.174198464776675 112:0.8611376132001155 115:28.837777383531748 116:943.8994443161033 124:4.795735360615995 125:0.03748554268056261 128:946.9050961711796 131:268.77296661926925 132:321.98110274703924 138:26.95222862387341 143:6.624030425648959 144:862.2585088411614 146:28.623516363248132 148:6.7631807437439 152:43.15908943760912 155:52.57664698738668 159:6.7403145858670825 169:5.173146025941183 170:8.109374168427843 173:7.151595032557569 175:4.2994182868908055 179:275.77528967309814 180:9.457111870850591 197:39.296024883521234 200:8.271323285070544 202:19.015833145674065 203:49.79451197355635 204:1.2879517432519074 209:0.5169009414847664 217:13.831567169625188 221:45.051381956224525 232:34.7686352828791 233:69.54323412314479 234:8.796449242816227 238:2.373056831125688 240:10.665771748763937 242:83.56949508197177 243:12.038972392081567 248:582.7065491852012 264:38.13609832478017 272:23.864390055429503 273:6.613708291481265 277:40.17043378928529 280:59.90125079852072 285:11.76593185060292 291:537.8166142814605 295:1.080385684843048 296:1.1724640908596335 297:0.8783510266678493 300:1.7179852038757555 304:0.13272056965232412 307:45.23982400395127 313:19.24161961397292 317:15.005736310096898 318:0.07325358474514211 324:10.020107991986713 325:18.44348110004869 330:23.641120323998866 336:6.388012230129625 341:5.996992962815128 343:1.041432635792125 347:7.061071811982387 350:70.128497026442 351:1.2597415316486968 352:2.1089837279864576 367:61.48944669122038 372:11.005082003052177 374:21.130576840353232 385:33.220913850374906 389:46.82919807297042 401:28.11150163167866 411:4.424333929130561 415:2.6611307476906068 418:7.996362879137869 420:69.73007500328374 423:41.28126511283635 436:0.631547484144595 441:11.932795866302062 459:1.03503844571408 481:8.983756907551617 482:6.753486986912395 488:0.6005628719810407 492:7.958580367977063 498:78.28508275981507 499:20.79849485854987 504:2.3807596905966095 511:19.27489239248012 522:209.69229298768485 523:0.8923157717078458 530:1.1884059529149515 534:5.030786729520702 535:6.730130066144846 548:70.59552841377773 553:32.61182660771645 555:5.319101295313658 559:136.34652590433672 561:7.59013854829081 563:16.061394961720172 564:0.2396514156399104 565:48.50441150714712 572:0.9855867903540135 577:7.127167206060761 578:18.774691418689315 589:1.1740476944560478 593:255.1460980502268 599:1.0023308253726488 612:39.17869971122711 620:4.169211565055613 623:51.05712055486397 626:6.895088849626985 639:3.6720616902350005 650:1.6806054030391246 651:22.385993687500193 656:16.891162838713747 662:44.7821569944071 669:3.920322251070825 671:48.03183303664778 674:4.244271871249155 681:15.615745028149462 687:5.882043156723034 691:37.68153317628134 698:245.0105101780446 706:0.44923558670871033 711:2.31208582197881 720:7.8318626900521595 723:10.864064209153454 738:33.00511665069164 748:11.34522735504667 750:61.72106577553721 764:14.4095114001645 769:23.335704450546753 773:1.1489959115561708 788:1.650411186067375 795:34.23136623077349 798:34.78517502450309 806:10.081053091148746 809:11.856841165404605 820:15.98904651563324 825:22.678583880308864 839:4.0463944602736 841:16.38621405512204 848:0.9753647950441381 849:7.485636906060213 850:1.4713402296674887 856:4.291876308069373 870:6.866551886451629 874:23.862404339838616 880:4.536569074093078 884:9.62001696049932 897:34.09493565121737 903:99.0500203441002 910:88.9927099178422 926:27.590925709038316 927:24.524182271102806 939:36.14178588866682 948:8.30841105719896 950:141.70632420507891 961:16.875616728773448 970:11.967250456735218 971:2.511293946540019 987:2.1585792104708745 # amine
6:40.37528813583425 8:38.937588768487224 9:27.70664612101666 15:4.157549053823861 23:4.9646600829182645 34:40.485831497195754 48:28.28373103684558 51:34.34100178905164 62:17.936804305240834 67:50.373573547767165 86:33.34093166192547 141:15.711165061456164 143:78.0349594643735 262:7.577040152706701 277:49.75275527151206 582:65.2439659838786 724:63.51576157473397 788:59.54608528541732 803:9.156164022019109 978:27.29496720649128 # amiodarone
2:33.51765623635325 6:22.393708274356644 9:19.7991914545271 34:38.68830020036708 35:9.061604726148744 44:111.56564999992428 55:58.27286995142839 67:143.38130963684569 110:62.40552474824429 125:44.40495368014971 138:11.633142477077556 154:68.39739808234775 164:32.07081064075815 180:94.10078403733061 195:77.19818060613727 196:29.79192597444463 329:78.4063603327931 334:88.66321314484104 381:117.78715382657823 415:21.094629561190235 541:30.424685857774406 551:14.543744741555361 590:92.56443541529417 691:31.36481463710201 # amitriptyline
1:0.8918716829917286 2:42.730637338764325 4:0.10248611305126155 6:14.985350440365043 7:0.25743147955311774 10:1.8248948962256943 11:2.8144411222034877 13:0.3818957378857375 14:0.2501581850311201 15:13.540214504648375 16:0.002247613407008479 17:0.6662926951328085 18:5.7724741005057965 19:1.5427374428954415 20:0.0473318267589485 21:2.63690207813447 22:9.038656955273167 24:0.18746646548836646 25:377.3261532583723 26:716.7026351859708 27:1.6521936918379543 28:0.008838641525675916 30:5.495137133116541 32:1.1641596795728866 34:0.7568278018366531 35:83.05850182907164 38:1.3932635527608412 40:0.14108589825610057 43:1.937006166727794 45:5.101316491637454 46:1.115671414875031 48:2.428752104995657 50:4.366041092165965E-4 53:4.3302928752736465 54:30.69468299137892 55:22.63646050131817 56:13.035393491295606 57:7.963443306837668 59:12.477873368624406 60:2.7113638747122524 61:0.05708904218452789 66:11.246362629559302 69:0.9503657422858878 71:0.2606672351465683 74:8.948976519126203 75:0.1179455347055238 76:4.495653864706438 77:29.004284320976144 78:0.16392821298145685 79:2.889394691188523 80:4.159485318261344 81:1.595102560397653E-4 82:476.583594774734 83:3.256260888805656 89:0.3793940915499453 94:10.714347227371018 97:3.1719288206236373 98:2.729761252059626 100:3.6637810467470393 101:4.097587406211876 104:8.015536841456553 106:15.525727839604423 115:6.316885902103016 116:28.008771096968843 122:3.7028020656962974 125:4.686788854518028 128:1011.6621284641545 131:142.8159628872558 132:208.87993169404305 138:32.83400465401039 139:32.24824887422288 140:0.0699841827297337 144:24.627830603193804 145:2.0330915170918025 146:5.324849653576321 151:329.3178401082073 152:19.56845336129659 155:0.009935009277073933 159:5.057138076709029 160:0.002209860748720602 163:0.10277302575171104 167:4.664086774364242 173:0.38896420420746897 177:7.198636777848573 178:0.30641599827893207 179:187.2339465783554 182:0.13051154989384495 193:1.4694187602351985 194:13.254770549941949 197:6.545558063588727 200:32.20755482475071 202:0.0011656682066848634 203:55.01780735006027 204:131.24446738663354 205:5.006604899078013 206:26.369968554314127 209:2.119283513565481 214:10.202394863276574 216:0.04697088749330461 219:15.061484557868951 221:2.8248366220935743 227:10.787664661748261 232:0.47248477886890006 234:0.7401745871152128 235:2.1807781736554626 239:6.402989044833676E-6 240:5.3324881139095766 242:12.19183997339235 243:14.628830264039186 246:0.7718979530424596 248:16.777084643735815 253:0.7648578595523623 257:4.091087753381336 263:3.093664642313958 264:105.89245705214067 273:0.7211234134496478 276:0.028544454877071843 277:15.443977253380133 280:486.6171165886004 281:0.2722070610965021 285:14.28911905996492 289:1.2670232175166538 291:591.7096544363308 295:0.71775136038352 298:3.445005020657335 300:4.872865118193517 301:11.08962733240853 304:35.227269030565424 307:0.33886857455446523 309:1.7903681991756808 311:7.361612896407846 313:26.03516317588785 314:5.292279968720044 317:8.51394010870873 318:11.6637116863954 324:12.118804197615646 325:24.86223489878852 326:3.0773422796428025 330:2.7265665368469105 336:22.623143772348534 341:70.9634011793313 346:10.235447300669417 347:24.28922666706426 350:29.887100787521288 352:99.2675474622775 354:0.7984043086766288 355:0.12595527471528403 367:10.198036143419056 370:2.673410849578923 372:9.101624203833271 375:22.54995101071583 376:6.818209063812368 378:15.19138882929665 385:46.717513615509624 392:3.7984155291377673 395:0.23228626424871676 398:0.8188490702693316 400:4.928223266918126 401:1.546866636963239 405:0.07155100306778599 411:6.014464826681116 412:10.389722134395297 415:42.26572631397944 416:6.870739262709037 418:17.508537344003727 420:28.511502315776585 426:6.012571127181125 433:4.099685238461439 435:20.382666449924447 436:0.34023977718110704 437:5.6683094024897756 439:12.29190716657969 441:0.43772542455828667 442:4.985928450441464 446:0.8278044099494797 454:0.305654424855937 459:3.359923837074962 462:4.574931874225303 476:13.551575615644088 488:0.31579417763801787 492:47.11840596281127 499:0.029063943679778936 500:0.42928145542451424 502:0.5047504449168173 504:11.172702861801616 511:0.7223388701467373 519:36.03815776471992 522:36.82424477245412 523:10.758489639498183 534:36.77383360076389 535:334.56477017116515 544:0.46176230589864614 555:13.735148087081368 559:37.84034624556674 561:21.048043663838218 562:0.8869605875113099 563:0.33914247888514576 564:3.7135033099192643 568:58.37534788188682 577:30.911821717215016 584:0.901356339039152 589:0.8003705319130101 591:2.0242140170924623 593:174.00841767914054 604:5.461900486624673 612:23.572291867477798 613:14.15405857502334 615:22.571384915310794 616:0.8356805697719288 632:0.5258945219165172 641:7.143387987009803 648:13.888906650222276 650:1.260717517106275 657:11.201373057223847 662:11.97241842793012 669:0.5599136922645586 671:69.08090727309845 674:7.071824338926857 677:37.4681516934352 681:0.29427328098216193 682:0.25903640766868713 691:76.44991195208952 693:1.0599973799608526 702:1.7516484130706644 705:90.30761658770804 706:4.736614316827669 711:53.56550921637305 714:1.1619750396060997 715:19.352029749358703 720:36.04786376341286 721:69.00420614225575 723:22.717414456893064 725:16.598123338291142 727:6.836621956950939 728:1.364094035841561 729:8.185572197647513 733:3.3899023793212035 747:5.251859340447664 748:34.56836718858709 750:132.3511334558898 757:24.147171357552324 764:0.7958957987609924 768:2.9414899092134004 773:4.5309638241398025 775:6.729398078083867 777:2.5292853047710544 783:0.4441024818960284 793:1.1718691324188453 795:11.536180746412404 797:9.11781731605935 798:24.575438687166876 805:11.699771288996159 806:1.0544328934091707 809:35.770561401129555 820:38.49483253593276 827:0.6136722613909048 835:4.685988023226804 839:3.1616269009835074 842:2.8992258799947046 850:13.650566143197919 852:41.514335263742645 855:30.10628658708467 856:1.0289438005239693 863:9.358890848388597 878:12.37078758654202 880:34.602821592649946 881:0.6735496417921742 886:11.561280443734645 887:1.2550543874953248 888:3.418003329128495 893:19.49783469949096 927:27.08112138285982 938:8.501884035191013 939:0.572698961101576 940:0.36521063763448414 969:0.8594432930339977 971:6.55683623607676 976:27.837008030588883 984:6.151472429287249 994:15.57435366068677 # ammonia
2:319.85037488716284 3:244.75889822918776 4:0.015522890085847821 6:299.60902502591625 7:6.315356107188499 8:24.49477057624206 10:9.928381096133414 11:328.2530138765286 12:106.38044915525825 13:20.7705826818676 14:49.49169683428657 15:47.031700216512824 16:183.5530773959129 17:65.02457297983221 18:3.052597235937606 19:2.6362156282119824 20:40.602155387943256 21:97.12726917468311 23:892.1431369411905 24:2.4721944204101813 25:5.842719180219964 28:105.81993979718402 29:37.887276974139404 30:31.342600701985923 32:55.92867067801978 34:110.0273570054144 35:39.84057903735239 36:6.831172163532901 38:1.01958094180411 39:32.95977147186842 40:20.35494937405371 42:59.5853151028267 43:16.280244942267508 44:670.477043064422 46:193.62078831745123 47:6.193449011004851 48:1.9547730481068915 49:65.62584219560581 50:56.835879944188235 51:17.229951221698315 53:6.389688544806795 54:0.7203502681189272 55:75.18971214922176 56:71.5673724516052 60:235.7881238068827 62:61.99771806561335 65:4.426821602432141 67:51.35238361129674 68:126.28893890810038 70:249.7247726191051 72:0.4795762290952257 75:92.62740619549798 76:24.691685584945628 77:39.79877993752919 79:27.79474461751335 81:4.5581688600903325 82:99.47556345842219 87:10.361305898570423 89:2.4892811065268328 91:3.3891593694551285 93:4.4778645806559325 95:49.534659531445655 98:23.794457092061233 99:106.11763816268041 100:9.429906789762088 101:23.471313008315594 103:38.18457824550398 104:80.79512848658081 110:99.03403767633804 116:2.0564028343158527 117:18.00555498363009 119:67.98212246183535 120:8.691588534885408 121:9.437993179472429 122:0.23082192626291334 124:5.012518593356887 126:7.272691053260576 128:44.59165877001774 130:11.232459975832889 131:23.477818444935025 134:48.907096534109876 136:5.747659990580486 138:9.476940396435413 139:42.852288501306724 143:16.782307190786053 144:28.1623337904584 146:51.929395479373014 148:26.441987820681067 150:8.916677338309926 155:284.3323358555542 161:13.36773154205172 163:10.712732119982796 170:45.45969398244889 171:31.764744607384166 173:39.33138532627439 175:5.291104115183308 177:103.5877849670559 180:128.22893201449318 190:67.76010729514331 192:57.48206309738363 195:13.80150722126098 197:11.872616050342302 204:17.539967961993998 209:36.52754027306296 210:49.902283410771965 214:47.17698704283365 220:29.11435972783534 221:23.065267104612943 223:23.31445355002503 226:14.509822050444027 229:20.987894471008275 234:16.046654174514504 235:129.2233467004777 238:10.37700512083597 243:79.32721517219176 246:7.3873080406360145 249:47.206179415255754 253:80.20456178635476 255:14.999952332989386 259:14.3214566445689 261:25.146484211736336 264:47.194185265344714 267:1.4671605168708548 268:25.672902443535268 271:90.16235673672165 272:63.87215429487857 277:10.495382788767298 279:43.45881969159298 297:67.99409074321356 300:19.765230189190465 304:28.626667846929358 308:11.250146241850032 311:67.01770894639293 314:15.019665406348897 318:0.626698971539652 341:315.62464857051566 343:15.6316593253816 349:17.03632342070077 350:83.64183644300567 362:7.8703188597179015 363:41.186660122879786 364:91.42662474695624 370:71.82162649291914 374:41.99222921272279 376:0.5111414984198517 377:17.632156879689916 381:0.5573193722292753 383:26.108118988397965 384:618.0600082829352 386:8.807800107069653 387:11.400603205144842 398:16.609940602002915 401:18.27849171220603 404:26.259736561425008 412:41.28239616403283 415:96.38049994325233 422:49.93144051255825 436:12.81450858933817 437:13.078343799113467 441:2.4270751265955677 442:36.33501370843863 457:63.1932572214022 465:88.61888401837973 481:10.064069260718215 487:0.4576723587984434 488:55.77042389427592 492:25.01141790779097 501:16.205754211633074 503:70.89064383118252 517:60.01796591932488 521:110.59347223220962 522:66.76558382847522 523:30.416777251854924 525:243.2088792533625 535:10.54402876467363 544:29.14878636121398 548:48.2187678284289 551:45.06343262807342 553:56.13656158378292 555:135.96227231313003 559:4.505118218352252 563:0.25773970204081253 564:31.268534818300978 565:7.110942232405346 568:36.10092092181303 577:59.77623089885225 578:37.701220924151755 583:96.25105443277593 592:62.34151912822613 593:50.55727966951618 596:0.5737608369006089 597:12.099427951733961 599:43.80101322157429 605:25.739391241582265 612:17.50863212532914 626:163.58025700460692 640:213.61556877615365 651:18.959185083377086 663:8.094364121668232 669:61.629043522767404 674:15.557868642729975 677:91.31731996574858 681:37.45325447091998 688:225.31205727957018 715:50.2996073848686 723:26.604989150283984 724:23.158711536962652 732:8.362327312329281 738:121.39742720859883 744:107.71210053539619 745:33.29252269642131 748:221.10780478457403 765:30.443583517192824 767:5.7597665101307625 768:60.817378675174744 769:96.99534607903144 775:24.687747009787078 776:65.38063571723849 777:0.29498586571963026 778:16.079011281709285 790:13.966714841402409 797:89.28718907096182 809:13.588725381967448 829:43.883307669270465 831:19.090353548852036 832:17.57296392649389 850:18.3063260280132 858:10.626810387183683 865:29.375811687263493 868:26.425781396524393 872:53.88434879449437 875:8.521362318859255 878:46.54203373739124 886:60.13123994034 901:65.28915332173948 903:708.5631813209468 915:18.50094158512713 923:0.29634047482770665 926:24.090410670666085 927:43.775309065474346 938:18.046183783075534 948:15.220719198125494 950:47.374987176459896 995:17.223868199647402 997:134.16082529921044 999:7.969092171675995 # amphetamine
6:32.756425479754455 16:37.871461389011635 60:49.36981519737207 62:31.226421100305256 144:7.117741732774361 192:39.109895815321714 313:32.86846436985529 362:37.7181925386228 384:56.24913219090765 515:70.25607704628547 714:62.182685205709724 # amphotericin
1:0.02940342560816098 2:9.489678059089108 4:0.14461715239895576 7:8.901175416403786 8:1.5704002166243596 9:1.109868324585325 10:11.692918019357462 11:71.79852166114982 14:0.060066466280696874 15:1.1782574060169597 16:14.433255836961196 17:20.828394472377173 19:15.244344876693978 20:0.22575498061322682 25:8.762177333326475 26:1.8994200876000136 27:2.870525860030266 28:1.784124121683371 30:10.86644135205345 32:1.0468749543018274 34:55.27041793103166 35:5.535567543181653 36:46.59482686448521 38:71.41038110279173 39:11.291707041700068 43:20.921893376836397 44:7.339965809059999 45:0.10704755311404965 46:31.02450319031872 48:54.305803004856244 53:3.255746876620001 54:22.684946651721795 56:0.5685223934384058 59:0.9279764498792452 60:7.766227454277312 64:4.556368587526694 66:8.383071419748266 68:8.933084374249306 69:29.894869774876884 72:8.130590097425474 74:0.48403497999621437 75:62.658072358686056 78:1.424214546438069 79:3.9221543747056073 80:70.3697691673491 82:21.27882607278753 83:11.236812808107027 85:1.222381561999436 87:4.922533589720635 88:64.69099002418754 89:4.021279883671765 91:4.741848778712977 98:15.538768416429097 99:15.621812511014928 101:38.38283968054812 104:29.38073011192602 107:7.931030233772075 116:1.3300243717944862 118:0.59692384354435 120:4.227506105825453 122:25.548400957845715 125:27.8405946846746 131:5.6005927931347435 132:68.20455954626188 138:1.159103208598607 141:46.73958321358368 144:1.3266538880188639 146:35.50208222728656 159:0.7930418713818529 163:0.4418919404485332 167:15.725154680386895 170:81.95830934342055 171:4.668104259328238 173:1.8433322936082468 174:2.1502847832684457 177:7.00583170784024 180:1.366050182746712 181:1.4775853638877625 190:0.8223573371613772 191:10.463903126933095 192:90.90663614758667 196:15.019973170269346 197:3.0342700090424395 198:15.119929500780751 203:68.10342844603562 205:34.69294735627211 211:65.59374187685212 214:32.8838180932614 219:6.518130349866321 220:6.57162291632203 223:33.7405255740517 226:4.985477790723362 227:40.33035725766705 233:10.537807488056211 238:1.3185369841569794 240:7.819130327200935 254:23.364502506976308 264:1.1788645034306098 273:0.7677311214152341 282:40.51436720686115 284:5.7196106841834276 285:1.8840124366268491 289:47.60852804101882 290:11.452829710059094 295:2.3354147246827575 302:4.023418586062474 305:102.25284351646481 309:5.152144706221167 321:6.531894135737386 325:5.004259882553869 330:7.7861526623210136 333:1.1300634281008832 336:0.7230033079198374 343:7.085139855290733 347:12.539607400938985 350:2.6069967714459312 370:1.9084853809885798 373:6.528761108582243 375:19.488505815444235 377:14.179893600631354 379:1.1107757029514274 387:42.41712602822543 395:181.98363322239666 399:345.42495886294375 405:14.299061409390525 410:5.864773880705064 420:61.298920701500485 433:2.673081224246372 436:560.9774122740433 440:6.417855272760029 454:51.99707663115943 462:5.231740945332241 467:3.6254333948826964 487:6.691676686012448 492:1.0436745733937922 495:1.5976376866384625 499:13.520909392847457 500:38.69847007746266 511:7.201158630124111 526:6.464855213134568 528:40.177513287776726 533:2.2119517184550808 541:5.249940950066475 550:791.8831023318669 556:9.904052281447909 559:5.501589925313502 565:3.5623547301603495 572:26.12438598703294 582:18.596359649808914 584:7.716623655261622 591:10.413564060156913 599:19.252707961121285 600:0.9332064319269001 601:22.09938508198433 608:7.108036913895005 609:8.757419726373762 612:11.244614022760608 615:3.4540366513919514 616:20.39036274885937 619:12.366402673340081 630:16.962326097063478 632:39.919889628205794 634:67.64470865492584 639:1.9832121984710434 644:12.302583454135817 650:3.0360817674347564 654:5.628531502114923 656:6.257455403574046 671:6.458714365248316 681:84.3087960663822 682:315.99039590523853 684:7.557303885345996 691:5.674236640932063 702:5.101123427032737 708:1.8468439191300352 718:14.719022113705577 721:6.448300382431229 722:4.275216453896542 723:175.65910458728706 727:2.1961304067993668 728:3.161116325200455 763:288.3100765230215 764:35.09836843762026 765:63.21726440182931 777:11.391288234987687 780:44.41568884801522 783:1.9323290785318623 792:19.660920640464838 802:24.68445475732963 809:17.731514789616888 828:91.09763769808305 838:6.360157927961064 847:7.640809103155908 853:1.8724486572321557 856:4.085278073937318 858:19.189240099945717 864:30.146951590996647 906:14.586807177267632 909:14.063525444588874 910:9.400183991057633 916:20.49984542275547 921:99.0304323618661 931:18.19836240318959 937:2.8246233836570425 940:150.08850303130976 944:122.59617899877111 954:45.22597765115644 956:10.22294281512442 968:4.228036183379462 969:2.527506218393633 987:3.5661642475362507 990:89.87976810426589 994:3.265154123213748 996:1.5149653335871494 # amplitude
2:5.8051817469531715 8:38.49409943994171 10:13.534332055132115 11:32.636937245874876 12:15.481722466456167 14:1.8876057072060664 15:71.33268262775249 18:13.56834524985617 24:106.93939046187903 25:26.835953665267866 28:71.89676819017802 30:25.963631492873944 45:22.257467704142424 46:76.76006148310827 48:11.801379106712288 53:23.772363659121705 54:30.901304451275138 61:28.127678387459806 66:10.106215139761796 71:67.18606730028472 74:0.7284328379527822 77:115.94799127659032 82:256.8614323571114 83:33.3075437469621 87:29.453893614452898 89:0.24358690725706464 90:120.7970621383876 95:18.852850227513606 97:20.63192295611757 98:6.515345891841546 100:21.70863650367803 106:19.507260562841573 120:20.85201750151493 124:45.86348722110469 128:22.47830687684767 132:41.61429192936629 146:19.664737522449524 147:3.316435450267854 150:14.940316135865965 152:28.129720594210493 158:77.41713966064992 159:31.46782170289854 163:21.813063231022664 170:55.969362446997124 179:25.91688024788585 197:17.429125045188883 200:34.58478972928852 204:18.95782134662058 217:36.92717155517411 220:11.852133199191831 227:43.20355191443259 231:81.7799117063864 238:22.790103733099947 240:19.676623836458635 243:66.93587443269507 246:19.30318976081939 253:2.7682431056784194 271:41.19287716203185 273:19.060582618663382 290:26.011017474939354 308:23.77236507708792 313:19.09462851326635 317:79.30152618474453 325:22.995508449033913 347:19.711631571211612 362:19.882667449792017 367:7.163837816593093 391:28.8360661531718 415:966.7001663387156 420:22.175487553367528 426:26.459033105111807 434:7.024158570313934 450:37.90095478038505 492:20.996323678735713 493:60.16473501646496 496:61.23133756858539 500:26.371093865181493 517:76.31688259587375 534:167.72580859246477 559:31.35156312464829 562:30.092712036126475 563:40.323252024365985 569:93.74732931768251 592:9.9364655823542 593:25.13057172212699 596:19.166654562533594 608:28.608261669485554 622:93.79709500265284 657:55.00688229445336 674:212.56894499572104 683:40.578540669199796 690:47.083292011698525 691:24.808086907658836 712:34.55203439878951 717:36.57044965052862 768:27.217035077748616 773:18.40628265846489 792:28.792619753872444 796:43.31933050762258 805:28.77086167401694 824:32.23951717096196 855:54.680111058761455 856:20.45346438432666 876:81.20580128575307 927:28.26297712072406 962:91.22983428696094 # amylase
2:0.2188909141403103 4:6.239292409662161 6:0.35040957584210264 18:8.991015085889298 20:13.98981421324945 27:16.56904992496545 35:15.18209224290277 46:28.95713589606837 48:11.451289778938134 53:29.266341607094663 55:1.3730596503830046 67:299.0557578834676 71:113.51104823003676 74:27.485249431633566 82:0.0821866720482631 97:20.249171946350486 101:17.32159939719176 107:19.493988455554558 112:67.5009304095095 128:8.541407516516859 132:13.926799720393376 144:22.454638987609904 148:1.0244825828048862 179:100.14422932115326 184:1.2461411707496983 192:1.3754030335167942 202:13.721272067953729 203:21.4481339631202 234:7.8853758178882405 235:24.362524257149918 239:31.051951749521034 243:19.21809565191158 271:78.09864171462846 284:79.69658201662008 298:28.366759569479115 299:21.509556178825704 313:0.3640778083475539 318:240.22576170215345 324:248.78281556095274 347:1.0895265113962964 393:23.38549289230932 446:2.783392329475951 467:43.988992116706456 497:27.987865517123943 502:26.66299349256928 504:1529.9420484626921 640:93.25144939041643 651:31.666071891539247 662:1.0926978744551725 707:2.939522482512067 715:31.186430781595654 725:34.84527001998603 730:40.072746230557854 773:1087.8841800931832 841:41.779517140622744 874:33.17819409780872 885:58.23898568169773 # anaerobe
2:30.674293411367586 6:3.12358803943626 7:197.4574854291505 9:17.30064524549381 11:1.7718097254399547 12:41.04561297294907 17:1.9669623334918855 18:31.434641611344244 22:128.995939815552 25:5.738306345611353 33:58.93557368781311 38:11.572469587621192 43:63.94623025761506 49:17.748859148306003 50:21.24825644954744 54:0.09542293386332124 55:23.285254718284108 56:25.193545474405127 62:14.673506543335815 64:43.92655804451024 65:41.14030557488896 66:11.67610478002877 68:18.049314496748586 74:18.540683959636123 76:46.42824500798851 82:8.497138877799934 88:47.23555365866628 92:15.178149591607905 95:54.71819685955989 104:35.35320137897059 106:48.58362481694794 110:6.942809428557058 119:77.49753849215313 122:43.96859869288044 124:3.912823665972182 135:312.8035280885601 137:148.80992596564388 140:18.649703811599245 148:63.251064384447446 162:117.38058909329281 173:7.563577618950701 177:26.04457595105868 187:9.36580725052067 195:61.59630045958874 196:63.046098029953086 198:155.7999056815718 202:48.82098445332388 208:266.8010950229208 221:178.90178953868983 242:8.905015273188056 247:2.7082790097228435 251:506.4523733870648 255:54.95714538748997 262:63.8516398110062 266:13.041019766992097 269:10.455585988333617 277:1.9645223966668595 281:58.30350691848714 283:4.983764790424089 308:56.456092562647285 319:33.062235468497725 324:2.129468617738899 327:106.30223582508675 337:40.12701640444904 384:20.636857070901765 394:20.47019061930737 396:3.7460399155947797 398:3.174720546957836 403:45.674146960207445 417:9.01765859894647 420:1.8348473659456752 422:19.187439232508996 423:156.6811417214538 433:3.3827628588129675 436:2.4224155927216553 440:7.874902950013834 444:19.37702554965176 462:25.386081888062435 466:5.835235570839449 513:12.974145287389424 524:32.286020141215545 525:70.45228181760393 539:3.2212843775916165 549:37.74905955772692 559:6.92896700930039 563:20.06942268948961 564:23.574827505231564 575:6.463118723986996 578:30.127571144186614 634:6.551227643702616 652:8.459679545836371 655:153.80503942744792 663:9.616805861270455 683:5.287424400428432 699:107.24922337951713 753:99.71279594832768 759:42.39636333362552 760:36.542273819163 776:21.544014186906036 780:100.92819584505185 803:11.343308101102474 806:33.087921872949416 819:158.2623901467094 828:32.187247274049774 837:56.0139569617299 838:2.6284019753562182 850:3.5117464109185286 853:20.60198644540739 858:29.99025974931883 863:52.96226252884571 873:5.026194835794897 938:9.560048438463397 964:61.32424098187832 990:32.576895737612 997:24.256710578831573 # anaesthesia
2:123.25132875184147 7:2.3714931475641334 10:6.687910518203997 11:5.2546240341128625 28:25.594248969384008 44:6.420682179531027 46:22.961544117613865 67:36.08001793980166 83:6.4934405446678225 87:84.91621417726523 103:27.15209734061309 118:30.096449927868694 150:27.106440788558576 208:37.11157293281137 221:199.20110278086636 373:39.72117359360158 384:11.846564729985541 395:4.194519130116047 403:15.152373787909665 423:202.7382332622607 470:38.40209269249653 479:90.53239770605964 483:42.57812029792376 535:9.023790257263432 574:83.0070280936078 578:40.99187295218442 590:6.5163946311808445 655:51.064170196946456 759:235.4068066489615 771:44.47090949094089 # anaesthetics
7:201.5495699182995 20:23.058593843957766 62:36.82199317053718 64:29.006414488757084 72:22.625212890434927 74:25.67565536458381 86:2.2592671004174663 92:22.172213258192873 95:222.4151996413635 102:3.828129225580448 103:23.727563433197883 132:22.991197758325622 135:37.31131101182907 140:25.78839059975243 150:23.68240296298201 155:27.300578072397688 177:27.130931853358767 198:25.893265675659773 279:77.84190673680077 319:576.7865370371649 338:31.927190397154295 344:2.9189022288234128 373:142.59447147655789 411:29.718106524999 424:62.57971658078705 454:34.24632522071696 460:3.190080597554409 524:39.6651665890268 574:30.879763918309592 599:37.43041329084133 628:32.78325254819652 654:33.779549338715746 655:47.54340333594278 699:150.87300344664524 771:221.51590236445648 869:34.93062499059035 896:100.30441989267094 904:33.90344538208277 923:3.8495937720994777 927:37.41710814592946 940:34.86892521358895 948:88.68155055766722 996:80.30038269401072 # anaesthetist
2:10.78541759407221 6:17.953066386165272 7:125.13650142290443 11:94.95016437350104 12:36.322981697587764 13:79.61463519084792 15:94.45275092407167 17:42.86271430267462 18:38.379088551090234 20:9.252765484491032 23:2.6411949832308013 24:89.89172069367025 28:8.627697519102709 33:497.98600442069403 34:64.76871968977564 35:104.8405885213598 36:12.565444516952963 38:107.63766566725549 39:123.20367456947929 40:10.534487754150053 42:119.86033535528838 43:8.803317687996149 44:191.892367922024 46:10.376227732522052 52:17.949409342498832 54:0.8869610171019594 60:13.313407268727424 67:127.3109437124865 70:252.34573456397965 74:11.168074165891376 75:49.79241391455827 82:119.66204562942802 88:19.36376452242893 89:4.572137621791307 98:5.946993646071978 100:55.22315760082896 101:3.506030811863977 102:32.06724208465275 105:6.99675626885467 106:50.71504069052022 107:4.280366191409597 111:12.050952798435848 116:7.438595689540442 122:11.325177252303146 130:51.56715825757085 138:47.926608446168984 144:57.53424608635876 146:24.66584772350094 148:43.36223131008388 150:9.704658529448313 154:43.40780294545793 164:18.106750780719757 171:87.75075281283966 178:38.609652401256916 179:25.045293741401707 180:16.069431994540977 185:63.86122937664102 191:227.8870283422884 196:73.5310560683296 200:85.9190174542753 203:15.079640446667216 204:3.9513958483077793 208:23.661233322484325 220:1.5925866538506488 233:140.0214638861128 247:66.12760060214092 251:220.07135630019462 257:21.75408684003663 264:40.95752879758807 279:59.48842382818676 281:23.911240298586147 292:415.25273763667514 293:18.642279471135595 305:17.76515065858142 311:1.4896793017864551 319:2.989086370361096 325:57.84789580456395 339:27.34483433296212 340:28.55373715371094 343:78.12625521468044 372:31.33730283855574 377:29.78780970621394 384:64.36218583498557 394:10.97765217585308 403:9.809994626955328 410:6.296657930509889 423:136.32935223555003 441:18.723973554426443 442:52.83036950739388 449:40.58449569484869 454:54.104545162817764 490:26.800154692837463 500:56.34155570688439 502:101.99931679904606 514:12.15639670613887 517:3.9751398036124437 520:11.384923988212078 525:30.557941356927195 545:9.839228378663073 551:20.682437761279516 559:30.30350028350232 589:149.09030230006107 590:26.34084576380886 596:4.025948352144606 602:61.49536026905409 605:28.755997674479126 609:276.97769267947564 616:99.7795996338882 632:19.350403508795278 648:39.699593030349845 655:88.76090064753505 663:65.20285476970761 669:103.35740253688355 671:19.079311297380766 697:3.471657846140231 698:61.27605288071134 702:58.38531751812158 720:14.28064424811616 723:151.85459367489446 724:186.27829912860247 729:29.647064448096184 765:87.99006546102785 788:31.60728298507481 807:24.985196220827763 831:76.47949406536425 847:130.46949558867118 880:7.819368005619406 884:8.268309510572935 891:15.749942960597329 926:131.21403177542172 944:91.36912028781822 985:77.48923606291417 # analgesia
1:44.2554114373567 2:178.84658877421927 3:348.7896095435981 4:22.229867498662156 6:52.39170971382363 7:18.430021975847932 8:48.599294765741696 9:242.85689646286173 10:250.72372437239272 11:8.659256889662943 12:285.6039173054399 13:396.84272642846236 14:56.92824341819943 15:0.5089031220118426 16:29.144865933415552 18:12.555819527294236 19:77.46780093588502 20:89.6249948446652 21:19.311456210680372 23:18.699852116672716 24:0.32502234168635 25:5.836948400971527 26:63.31198965776112 27:26.13133804432978 28:39.98755767300336 30:72.79488765621178 31:15.09890097482315 34:13.290133397233681 36:52.51435161551072 39:51.21925744582287 40:15.364108280108134 41:86.18966929413531 42:41.75544883598535 43:12.782772114140455 44:38.37581227707428 45:28.507619384543045 48:10.554741398781752 49:83.39715773277476 50:111.20777162955035 52:520.2269376482996 53:63.88990438366125 54:14.031211305520667 55:111.61225774296354 56:17.121721028294733 59:20.243889524486697 62:182.421334686895 64:1.0210459474351308 65:14.806959136309406 66:88.07719125865232 72:21.36899402281941 73:95.5706960507732 74:25.955761019855103 75:62.6408634069402 77:1.5003236976989707 79:19.996382333874294 81:11.930268964531084 86:56.092178128018105 87:23.263023911670693 88:14.512094570251032 93:14.886989673773959 94:1.551606363638628 95:23.772891010892113 96:73.33041464217861 100:22.010124590836444 107:55.56519625090754 109:27.903450047581998 111:2.214709391179104 112:28.581037375697807 115:16.674877735750464 119:203.9047802258134 122:26.27765293888526 124:319.6233110082104 125:52.59039535509472 127:6.011608069021894 129:27.959606259410727 133:38.60319701088873 140:1.9039678462133893 141:138.98589951342217 143:313.82013120587743 144:62.78619280685746 147:85.27275863753282 150:14.126205438619982 161:27.206981370494756 167:24.47085923816386 173:40.557379285933955 177:17.929705576744475 187:18.46599766355054 188:18.38330857513277 196:29.369304029601324 200:80.79975126997432 202:19.576471203608826 203:46.720628296009565 208:1.0993820478378307 223:23.348392739125092 225:34.748959156401405 226:77.79883877052907 229:36.809559619031084 232:27.989962895804833 238:23.28399361845204 241:108.45256971799739 245:87.12481301630996 247:89.5159192045852 248:85.9397517467732 250:93.15058847508762 253:30.856453589568797 255:36.28925316425966 262:91.61235609216908 264:22.225861557222075 266:67.84037198838024 267:29.597595912970554 287:41.67407140682257 291:1265.3401054379428 301:83.48552787281878 304:3.0031054396740076 311:23.202811034317044 314:350.35153786862446 316:246.99880072895536 325:35.78053667066753 330:19.55657016189558 336:236.90931793873634 337:24.617241166138093 347:19.666072576689313 351:31.85318658785794 354:78.75432826466707 381:29.920135967173103 382:23.286810782906468 384:5.012873249161342 387:24.641793036218644 398:46.31238212014152 412:72.83743601674246 423:24.10618909513505 439:31.317017229298592 441:48.53715198095251 443:45.53675309959368 445:21.632309024131498 451:37.03441154427581 452:30.219823432539314 466:11.577336213659546 469:126.0030935741781 474:75.12375115341806 475:81.3145477864598 481:22.865107014758046 482:8.462091650529779 487:5.4916795390363715 510:30.263959009832085 512:7.135427933018524 514:83.96611007016446 523:28.850713380676172 547:154.95957281923174 549:104.39841177919135 555:33.607133166656794 566:78.15566825640394 590:22.817017826816215 595:33.25046699476841 599:84.35598895857132 605:42.65229707813853 609:35.278405221388404 616:46.51316036954351 622:10.221428481237629 623:31.737783939220197 627:7.753426984539496 639:28.033746211077247 640:126.09085126791199 655:60.24977057481577 660:317.9855587041019 666:53.83957946607549 669:28.898016028751893 670:92.89104403818217 682:67.13003811371333 684:31.572788245298575 702:3.9649310090641685 723:38.99950889458844 724:8.862732521354273 739:1079.3234516358273 748:1.2710204490813184 768:5.382819930557573 776:61.677237940890436 786:94.3151688086001 788:20.02388940920093 789:10.717290107528315 794:37.95901132619431 804:39.61828256219096 806:41.04493520031286 817:9.553599768301881 820:33.96236990155028 838:41.59565271953757 841:46.38345793135659 856:20.53545679117458 865:11.339433281983444 866:30.979764681675064 870:8.578359140752546 881:1.7214450448598366 901:81.48161725764976 905:9.964196087026378 910:8.140976957223758 929:46.957474222372994 934:39.25642599658296 998:56.05556902214454 # anaphylaxis
1:836.4972539754862 2:218.2167261492303 3:705.8710498922887 4:756.4546724435467 5:12.069803642077506 6:863.144918616475 7:259.3767271189537 8:1386.9667855780333 9:269.55672195301406 10:165.63774489045792 11:132.83002177186006 12:154.4649921994095 13:196.6009937410439 14:575.5986498451023 15:450.7740340198779 16:8.033072590523147 17:0.9612947613683347 18:133.28257051284615 19:133.24986336118346 20:87.79562165912515 21:154.285443059008 22:52.43621807314728 23:46.084259577825115 24:49.36448162666967 25:203.19044921401712 26:390.41993132675196 27:86.9641901247829 28:154.59939887509918 29:137.1279316679576 31:128.44617215210772 32:57.04035279468433 33:23.709612345185793 34:24.1865648416893 35:8.7302981053769 36:6.9222605297268 37:10.371867236816026 39:169.66107877372738 40:0.29532338556129967 41:38.33492075181889 42:391.40554228245475 43:70.48444632360754 44:97.91366741850958 45:153.59518078951004 46:14.041600881295121 47:60.711107334804126 48:4.382674745437275 49:0.010258971702879182 50:21.190749333490736 51:181.28164817426713 52:784.9388381589489 53:234.78499922155694 54:4.713647023482713 55:176.15084064044947 56:54.77132275532498 57:28.71178662753654 59:0.24702218957925626 60:7.826712326176624 62:85.8988961303773 63:90.84860652038034 65:35.125974871965774 66:24.92295431277193 67:83.08333538562098 68:130.26160855801982 70:49.637259807234855 73:10.480325406552994 74:102.29070136748744 75:117.31512474448756 76:52.970793728926324 77:0.21307370317674623 78:550.4037977291331 79:126.86594451091129 80:7.684454748209554 81:7.794981480212595 82:37.678142523109365 83:24.49121157420632 85:469.45557164810236 86:0.44486158453272207 87:2.3914334351473183 88:0.17337650747823946 90:4.518895372436105 91:0.0397301738062464 92:0.00940818723310956 93:8.794235173916897 94:41.57969238047687 95:9.955856544002726 97:77.19520818126934 98:33.725790004074575 99:0.4480680763186876 100:137.22664643930193 102:169.3744059055341 105:11.461181569061663 106:17.463804513760913 107:74.0603992301716 108:19.66444111168786 110:68.20804210215046 113:2.9870915515694234 114:41.15060077860455 115:1.7430934270462557 116:13.22935640579514 117:2.872082024557141 118:8.713761531942746 119:80.0414425601383 120:119.52122870137714 121:38.935529370884474 123:6.032615983103907 125:0.08188055037707867 128:12.55938722973629 129:373.7661374407973 130:33.832090937518764 132:0.05760008744613408 135:108.54046219023947 137:53.35205264236096 138:87.73530950326547 139:48.174000080311316 141:35.4163654415039 142:8.229671151544308 144:0.6868621981197067 145:118.2328498298778 146:7.90546015041412 147:253.29518196487209 148:56.21755736652198 149:8.511343776841583 150:13.22930518172261 151:0.30036482503738715 152:13.412525686821906 155:19.183484723873292 158:30.48210890586207 161:6.936613064594536 162:2.6046858098063717 163:1.4466858997717646 166:11.070272174983845 169:71.51546004573444 170:1.785205377319651 171:2.1136402608541567 173:18.714960237639485 175:3.4356758470016215 177:9.239147707563154 178:22.0716840138238 181:214.82259578265808 182:714.3266863489672 185:14.368187928797854 190:25.014312878417513 191:12.606262028889867 192:20.749545194953086 193:2951.717926465524 195:29.173324281900264 196:0.0015065435088420203 199:61.664604759627814 202:2.9780601469485757 203:100.04326759107293 204:0.10767634562295525 206:2065.421388029322 209:133.3356479231049 210:56.585033073332376 214:51.936213566117814 220:1.5818985898785718 221:79.3832535896574 223:22.89245862552463 226:23.057428599818582 227:7.9042132012059705 228:48.4733681523357 229:7.944827481483907 234:8.918747472807839 237:6.769996523902675 238:98.37450813833843 241:1.3686593352674559 242:259.39279088043367 245:33.899906349917856 248:149.05576375602612 250:188.5628759950406 251:7.477340415029346 255:36.847930462441916 259:239.8366838663842 261:49.90803336381855 266:21.73626112314293 267:189.43673615215764 268:27.809914515709934 270:61.889763361931855 275:35.00270802419156 276:1.6935656434200055 277:23.023927481419392 279:80.66904047634648 284:13.268690513058898 285:19.02249130790574 287:144.92976619238786 291:15.417861659429025 293:1.500894906328823 294:5.968364218265533 295:126.00191714310795 297:398.9999189030368 301:0.1990093645559573 303:119.00789482397083 304:8.650115919053487 307:182.24601615789143 311:7.654518157935219 313:1.708622490802856 314:42.171275280246896 317:25.444066709972617 321:0.13709386521884864 324:34.06366757703686 326:4.573563288246479 327:41.431083415210395 330:17.640435985814666 333:69.77024284446252 337:21.872923050206452 340:128.83604450867 341:12.064074842628237 342:149.39063872040728 343:8.608421210661662 345:43.35981091299664 349:53.43477648152363 350:5.916722586760825 351:73.20681958146331 354:5.461412322746215 355:2.445826746815916 361:40.93297017757978 366:404.91005309648324 371:38.89662534817623 373:30.034303933991765 379:217.50690019416734 382:14.519041489836845 383:110.06786397580576 384:1.463276217808098 385:14.181364694521022 386:0.35870854284371906 387:20.28746079730954 389:18.13309794630906 391:66.69469827325769 395:5.764163662679334 396:27.444129028976324 402:6.513802254418391 405:10.188913376637093 410:211.4380494358865 412:169.08210147757916 415:0.0021589311272160587 423:43.33441008497544 427:94.62148542137206 429:83.88813844526298 434:50.552700317655514 438:92.9567536872199 439:5.528105293443635 440:15.274019334474778 442:1.0317667825605015 446:5.572814137112011 449:24.1596244175005 452:125.21578403808876 454:95.95102919007881 458:59.090304974411694 459:8.577466254360537 461:42.58333304638555 467:0.12573729404796025 468:33.45715290857712 470:79.19045365399813 472:22.893667993440783 474:31.489835574592938 475:9.988323829867621 478:70.94183779265077 481:2.2557755210649124 488:1.2232659354876718 489:216.6884283067687 490:9.278356608244533 491:20.45917479557373 492:3.7348156199982165 500:28.819040456905864 504:0.6816453440545859 506:12.330031223252089 507:22.74074179543325 511:5.169250122924526 513:60.085816768618166 514:11.39987836880248 526:215.3752099301768 529:6.956382370971737 542:42.413041214694275 549:8.904985752774525 551:50.80981132732926 554:36.7811020034363 555:20.504629811949343 558:106.47055465733656 563:3.5644520330423313 564:21.196010229366262 569:44.767259631998826 571:40.788012168811846 576:50.175610789493575 586:51.58818458774337 588:21.164499098545903 589:45.8787879080678 593:0.1307229601948858 595:10.489653533439599 598:6.409732608144199 599:4.884232714498686 609:3.462693531128784 620:8.376122846797994 626:13.889295181009647 629:1.7504354698179465 632:4.381541622877799 634:74.5076605863932 637:107.31169812021709 640:148.92338033364823 645:38.78649820237 648:53.70089360948978 655:72.97946510895088 659:85.37966598391525 665:141.83602431308438 666:515.3181379742621 674:32.41143989870441 675:16.115698374172982 676:244.99536589017328 677:173.3513293487599 680:259.50067304237996 681:1.1677052593407957 687:40.34139212110543 689:11.559169914271578 692:43.46330807859581 699:23.41803090222364 702:0.7717801437255508 708:3.801119016426426 709:390.1061929673947 717:9.256322392417367 718:2.2860518614906815 721:0.12265489279397211 726:23.892663179050107 728:3.6147468653962136 731:0.13216628893001514 733:2.122970127500378 739:53.53626774936372 742:1002.2593000050163 750:48.6669154501059 751:99.17355806895846 762:180.8398402902299 769:1.9699836838680187 770:10.86432225083485 774:12.862577478122708 776:75.10381218908489 786:4.478637288755467 787:28.281926383018302 788:0.6673270759409896 789:1.9664188170669838 792:5.139600603455703 793:141.02731573404682 794:13.072924742638214 797:38.91924937401669 808:113.43528358997764 812:6.34530900838495 820:57.54451083045979 822:3.7768278567812987 823:41.71504394207569 824:6.90980496153519 828:6.189394322228756 829:8.999216512847065 831:141.55601849627956 832:54.76496836049623 836:16.43545360575873 842:12.526947000697877 843:37.76097055871075 848:4.791301762173261 849:4.984377587785876 850:37.45165432729469 853:28.457498842177866 854:12.909194664333961 855:4.410653168922969 860:28.20892612855134 868:52.229327392537215 870:4.40785410348734 880:9.138979808125805 889:86.46170543456694 898:149.08841403167463 905:29.458673587591807 909:19.354713806475992 910:8.14515442267384 915:0.5579468278493072 921:30.311078479139027 924:29.26374988411349 950:7.749003273959814 958:40.207416763006485 960:26.88439966374872 963:25.12773115909778 971:9.78646181487746 974:52.68005854129195 981:19.61725574120019 987:1.0740327054619212 989:44.82481512433422 990:36.398756457237525 992:9.647315888320524 # anemia
1:5.315878762862432 2:14.340557118575726 6:6.898382281470249 8:30.705664047337688 12:0.8198109253416245 17:2.066983930633459 18:3.045486906818572 22:0.1957158104542066 27:37.64057872658287 38:36.534120088254504 39:9.217922345618716 45:55.545209004407525 53:9.208097115913178 55:150.03960306336197 56:1.1263868172641964 60:1.4550609593479076 120:16.636660383789202 126:9.844283645747305 130:6.834227123776597 134:135.00215197802575 143:7.316609701294089 162:56.21273985402682 167:2.1784074728978693 182:81.11297616046772 197:75.00002965900366 213:337.45240518023627 229:108.43445518142585 235:7.219837575365743 272:4.2576376925610235 275:64.8549835483688 281:50.50931120930889 284:2.381388368140933 289:53.55454484861661 290:7.707351700181197 301:8.459843017863708 305:2.4370098879235798 306:75.59264315017322 308:18.972219474248092 312:9.629394171486409 319:9.757865087464722 387:12.662969901059718 398:107.52819825405366 423:18.74391515654365 426:89.66493301985426 431:52.50321668965967 435:37.51837870560782 436:7.510381438444667 443:645.3159006096889 492:1.6915119509286796 515:539.7210022056458 523:21.94795764197083 541:2.1549561902397505 549:124.21275435414 566:4.754143908516592 580:48.48289400309083 599:134.86714694378333 602:46.34391254795102 608:8.719219912995193 623:127.16238376673051 655:50.77420186672307 707:3.412825277646544 734:18.151298110192016 746:20.493075249474664 783:44.78424268849903 795:4.563584239821255 806:24.97950065744071 813:2.7001123073258624 837:30.67357726523691 904:2.3592269156760897 925:25.696392165431885 932:5.355552715049222 955:65.91804144597634 # angiography
14:63.00311050170541 322:89.04775350245349 # angiostrongylus
2:11.161021000350686 4:25.879582033977663 7:330.8831934565105 9:28.813934445859896 10:205.72214877364104 11:163.08585439463897 12:97.26177982186542 13:20.159482494852302 14:38.42158408438168 15:29.801461771796227 16:28.93637237486728 18:326.0222506712085 19:8.884433633521084 20:85.28694652169715 21:0.798504597447378 22:9.611636334897605 24:9.873611941616925 25:233.40444143465902 26:36.259119720842996 27:25.735994574944712 28:2.876587808315684 30:0.49783710372640116 32:45.429020957357785 34:24.49896865878457 35:50.15052169972291 36:23.086660136254682 38:67.6843877284501 39:65.72631923914285 40:20.24476844176715 42:32.49583733853048 43:17.65237013711012 44:2.332429747422106 45:38.58483529352178 47:0.06709777049083987 48:17.63945643552186 49:33.43389415564872 50:0.7737915615781852 52:0.02234182419810693 53:104.38569167804371 54:73.16426971672159 55:22.070487171582737 56:0.17885193538727992 58:237.7097508327646 59:0.4320024356493815 61:2.2072241304038887 64:56.975809734974796 65:25.1814759507813 66:250.76475740234278 67:3.1468241480004746 70:0.5973501817586464 72:23.72663691870516 74:13.347887999971313 75:4.915721178629254 76:0.8404961603312384 77:0.5969421190165355 79:33.93010592823255 80:13.529974397991163 81:7.098234409501298 82:5.606703072882227 83:232.14862295295362 84:54.39943304990209 85:226.35084305866616 87:51.05265420251082 88:165.954572326136 89:155.05020489295413 91:3.047560194517263 92:3.412338120273157 93:11.226847316272679 95:0.18904355962279862 96:2.7188926182369437 97:0.5258414650277159 98:89.82759225834918 99:3.103090268722358 100:0.3465267977989844 101:72.96269120120975 103:10.19510205918646 104:47.73324017834054 106:1.2609757022297112 107:29.70357390217033 110:46.17421947765007 114:2.7349800537186244 116:1.6388306556710024 117:20.537542152947815 118:1.2836659997348527 119:635.4675717602963 120:20.766054609240854 121:9.180834026764613 122:206.34828673877433 123:51.89573777097771 124:1.8454049599308309 125:77.79232282450693 126:6.468733507268613 128:0.03340176346498593 129:19.086137571890436 131:16.5775503722908 132:289.77402120958294 134:0.23302919503438135 136:14.123710903432503 138:62.17461263000645 140:2.6746285583293243 142:6.267341807159504 144:611.5471890234297 146:0.7362702605603091 148:6.584802509788002 150:2.6664547265311893 152:10.86281402360396 155:45.18695274364691 156:18.77634407748636 158:65.96926892937886 159:0.021539306926991242 160:11.151984685088708 162:0.15658267201628479 164:0.01639067478510911 165:3236.0083981678085 167:0.1134505634037279 170:727.32481479111 171:23.134056815996246 172:33.18050926476788 174:0.9607781462219075 175:0.0014647207303550322 177:44.6104533493773 179:2.2042871295721453 180:896.6599309377414 181:39.769157285472566 182:0.18770503329191968 185:0.009519184431477765 187:8.312412744452645 188:2.2124362350635147 190:1.2416948688823812 191:41.13444500593693 192:66.2833146278241 195:18.852342237822477 196:0.14411049395162853 197:20.402765393281822 198:19.542423178077623 199:53.649719431969245 202:1.311321876997317 203:177.34849725367147 205:600.088247510051 207:52.5566356495545 211:8.900409019980193 212:195.51782680758743 213:0.1952936419843508 214:18.57683242597362 216:0.9955323262315567 219:101.24753457674483 220:2.624091607314366 221:12.558984807240028 223:122.4516087483146 226:17.253214297644863 227:39.16036299861501 232:58.47016500596832 234:71.40373553968469 238:0.1335569886603854 239:0.2656757206970084 240:103.68873258021749 241:62.25143902849181 244:47.85005181990992 246:4.441931664213836 248:3.4478990946215156 250:0.20063272064469753 251:5.557685560385603 252:605.562331003707 253:10.03017913186539 254:52.826660509718636 257:36.717702434830635 261:24.230323616298353 262:0.008709496647794848 264:0.3199642765737631 266:0.043777261395233615 268:23.643206959991733 269:193.59010395959697 272:4.327722849513586 273:498.7957452361394 276:63.93214343290182 280:44.34031264828118 281:0.05076478794202381 282:51.0189836814422 283:81.1084157710739 285:36.20823926311147 287:58.21966540359929 288:0.26689112067902654 289:2.2540730383360654 290:0.6009741562722315 291:0.10536294543016006 295:9.718198516913253 297:5.406852689953101 298:6.2796168693825045 304:10.477694621725558 306:87.82177984738307 307:0.5068518661078165 308:59.38367419127625 309:68.46420700306646 310:35.20564035791266 311:10.307544631583115 312:41.22024258248613 313:1.0772453133256563 314:0.42543720510937333 317:3.613776193736173 318:1.2357847178704309 321:4.281385835597733E-4 324:8.501995117556156 325:0.18560774177847436 327:123.64217028396257 330:233.73351228195475 333:0.3671692422134699 335:67.4013051213701 336:10.950004413966173 341:9.394438469746232 344:0.4476269267755616 345:2.872152576164942 347:4.774633931903647 351:0.09216816745401099 352:39.2356264170966 355:2.8211951680772778 361:65.53390316401773 362:4.916061404897417 363:19.368982610465785 364:13.347169758318477 368:0.9576178803913573 370:18.552578344680924 372:0.03192071120108264 376:0.012318224054860922 377:15.509986816076411 379:3.9772085323758697 383:25.361144253960646 387:0.26752436959329495 389:61.60144489715991 390:22.43249327557265 395:8.944552495182794 398:3.7681949944788737 399:0.532646738727317 400:125.0028293332003 401:4.720107596850754 402:4.659974021104986 405:94.59448938913673 407:9.257215014060552 410:1.974980507276059 411:27.91619362932366 412:1.0198988248960604E-4 413:17.002102026886327 417:44.15771162611993 418:50.05981859928996 420:19.596184024964174 421:9.165949311180114 424:204.67838800227707 426:0.001982119316794915 432:12.654849031541655 433:58.24289709474739 434:0.6674366785650039 436:34.585751928492506 437:95.53647947338798 439:126.50499875264319 440:1.0409697931919636E-4 442:89.4661670770951 446:23.33459175082243 447:24.832334245653108 448:10.589776013201735 449:41.93690876127112 453:41.47127674682569 454:1124.1516893591659 455:423.95476505711105 459:9.452107763767785 462:30.393335315161536 464:0.41618450266863255 467:0.026168762331019474 468:1.2672157655663208 470:21.78934581380139 481:2.5802874072314075 487:20.198366327809197 488:1.949283745288035 490:46.62031953570924 492:32.549788892390914 494:22.403949253589825 495:3.6952967610897636 496:1.4274841440820711 499:14.234409739856584 500:4.778598908355533 501:124.48482549402603 502:5.197779907014121 504:0.13604611892427018 505:763.0270089666205 512:0.2227665748819345 516:0.38172403959789253 520:1.7629258805192438 522:2.618252539749079 523:44.257428633398455 526:64.5512283966167 527:41.23940266051205 528:7.266250752429057 530:6.793725592845703 533:3.1125857727483317 535:11.666847945787039 538:27.195227441805397 541:366.5200164637494 542:0.47586890990680075 546:4.266724655523297 548:0.12239149086809464 550:53.060778018984045 552:3.426007969643619 553:2.0030710626433548 555:21.091368447766012 556:26.81137438037174 559:1.619778281670246 561:0.4898331534551298 563:13.558539213336465 564:2.274596452310624 571:3.7160625019776394 572:3.130235866816888 573:55.0202824083276 574:0.32562319147249713 577:0.6904388069561186 578:127.1895450871395 579:15.723803530379909 582:12.866503873318505 584:1.5518440022973172 587:0.8510945260678008 588:3.78878016155542 593:0.023683526894243002 596:0.025292789110070685 599:1.0764847843583683 600:10.235803482771551 601:50.32223539420773 602:10.304936146048743 607:0.049831819584627325 608:3.327180370012821 609:98.44704986676065 612:4.349047717722942 613:78.87045297545862 616:18.807406379327524 619:8.672903889362374 622:4.589072753763855 623:0.7776983980387844 626:0.5105161853610936 627:162.02053964947615 628:1.4021646629862203 630:43.94634727033638 632:148.6250635320558 633:59.62441845028388 639:2.5591001096677655 642:59.40273104497939 646:191.08853670392978 647:2.75773369669176 649:7.095056666861566 650:17.70693095382895 651:4.940558358556598 653:36.25740284013731 654:9.29994361532864 655:56.96003060357567 656:156.98518985379184 657:38.92961560028243 662:29.344530993161566 667:0.04181706459346218 669:60.83093208312414 671:37.72366151532046 674:0.02481168093507582 678:8.111766500177506 679:0.8701638886431441 681:6.6039357155958065 682:3.758358477133059 685:0.7347599146765527 687:0.3214079149408199 689:13.09801979948307 691:0.39390734311510184 692:0.505130118536271 695:0.8705134023696509 696:2.6337543137367616 697:5.828379138443282 698:6.157878530262971 701:123.27903555797302 702:0.15958651792287376 707:29.621295966440666 708:0.600423367067417 716:13.318757104831105 718:91.73777144400981 720:0.4945970304868147 723:47.97196236781647 727:12.694872757912307 728:0.35197895742747826 734:58.464816027429045 735:9.45047642264551 736:10.659760193632147 738:1.4893657966506926 746:0.7807151912472869 748:0.01662671236230318 750:115.3379917009336 753:20.37676910346293 755:11.321073260228237 759:1.920855342074068 760:49.282628034111816 762:18.344904385857674 763:6.043303476757856 764:277.27654765707825 769:5.042621959803955 773:106.44589456290619 774:0.3538430457427435 779:171.2997179896073 780:100.35365142213783 782:0.8171571679344971 783:80.53936917016988 786:6.883639211032052 787:12.95147100805433 788:83.05481838526168 790:93.67904698458243 792:17.63716010923788 793:8.513455054741936 795:66.97757862314715 802:37.298884346452994 804:0.7095682790616044 806:1.8445188155451897 807:75.0531263746868 809:2.374532488575894 810:46.21395344603602 820:16.729537361337673 824:103.05571788902212 826:0.9759057700465229 827:40.181842429499596 831:2.1033736052731897 832:7.5024434396522945 834:1.0868525710284662 835:3.3183642332859558 836:45.14266448845825 837:215.66614306481696 838:0.7220379024700896 839:0.9904163156487694 841:65.36117000413846 847:7.095056666861566 848:0.014441367790399517 853:162.51475269492659 855:0.6067977310969157 856:0.4856970632683553 858:12.870679521384591 860:12.904993353926145 864:81.83371106417846 865:5.603282951309295 869:0.012652531380002776 871:31.09581917620063 873:58.986812129875204 874:0.37419535337822263 876:46.988144745850725 878:0.07385042665156143 882:485.24249721111073 883:76.3741697079054 886:40.02875567667165 887:11.707865569809321 891:81.26341097393855 896:0.40054419735282054 899:28.987778822351245 900:0.0685211672390577 902:4.125968934846243 906:204.79546116946653 909:29.565314372167027 910:30.69224376963292 915:0.19672146218649933 916:28.52021426151017 920:40.72674185789673 921:0.12755082488231778 923:0.5840706929813606 924:8.599660993667127 925:40.32561461583696 927:30.64926556283378 928:2.293086366909078 931:7.7204572653199 932:14.693861973092606 940:107.66013401047698 944:13.96328903781297 946:0.18766491188482418 947:2.9694564685059652 955:2.7337641391643794 957:57.96075491803432 960:114.08103840749011 964:1.9928824751090997 966:36.487934338292895 969:10.644145706089386 971:0.8388866567970481 980:8.862246206915895 981:6.92269296543941 982:0.3937420102041047 984:11.613433978089578 990:125.26708361723217 996:1.5056878562496658 1001:10.081068479248097# angle
1:1.621715542204126 2:0.24290756003196687 3:12.119183120014666 4:189.8892438673955 7:42.6504606971678 10:2.3098988989453653 11:1.2560138055009922 12:2.9609813057766017 13:102.86096604390431 14:11.85784381609311 15:19.947186584102656 16:40.47581211731875 17:1.4308765904617264 18:0.3121898232615347 19:5.030055139285229 20:2.579916690372346 22:1.3085157405454324 23:14.97990103299449 24:10.235430821963885 25:0.5830278606317576 26:23.564631882108813 27:7.268475067937582 29:12.070373468759842 30:16.77147712685701 31:0.566841314532327 32:20.824061201360593 34:18.837530084870107 36:57.35054497213232 38:17.868501999635445 39:56.1440432153746 40:11.030483052782143 41:18.822459294500494 43:23.347437658412634 44:2.1016044466602724 45:2.083373431633052 46:1.5602775784494083 48:47.30656404285562 49:11.058740820385228 53:35.81788702116913 54:12.824038143262408 56:54.85148772811568 58:10.973987002973384 59:4.638589383073732 60:167.6012800702841 66:13.805264416929546 70:14.386144648657764 78:44.579943995467666 79:4.561355412804081 80:1.604935142335742 81:0.2575587496673202 87:22.576890979167775 88:0.5039867448552319 89:2.038615805904067 90:8.254904008298974 91:29.193861529496996 97:1.2607531284522597 98:0.039182326411539924 101:35.18918385070971 104:0.5816389958528019 106:13.76877231625778 107:4.518059599098157 111:12.558147084223595 118:17.56855966234858 120:9.509535337322657 124:3.2487008923442486 125:43.428411364646415 126:1.0353305453739554 127:28.720987975014417 129:19.49148226687488 131:3.0255533465465807 132:5.7806151335031615 134:66.26241449237975 138:105.78338506102517 139:2.4798159704179947 141:5.397265472634177 148:31.241236471560022 155:36.32324299468711 159:8.583309581562599 160:0.9916518586977988 169:0.712536106404428 180:5.708933152535544 187:0.9642043120145626 193:52.05778191769829 202:1.1063927353168244 203:1.452967867323489 214:7.899886795518407 216:2.5780529240632264 219:2.347834587876969 220:0.15535055098362502 221:1.1385505737805506 223:100.55848982785419 226:29.425005153169074 227:7.398362845419411 231:37.08961333534656 234:36.7136216260915 236:45.809641116100416 239:31.320395324482824 246:25.023063609911993 253:21.429210158387527 256:6.490137737718763 257:29.02722350356802 271:78.49743078054266 272:67.48114762151745 273:1.0197956132052877 279:35.64273194438853 280:0.219898089633727 281:1.947773645995316 283:11.889072520650528 285:6.897432070592823 290:6.815173487616789 295:44.731438629523964 297:13.3327642023964 304:1.229338687904872 310:13.72205654902221 315:11.83648841674819 317:24.178034846400422 320:1.0737824230498991 321:85.45250714603529 330:4.42443095844804 333:5.142423022436567 335:3.6401754703684754 336:0.9706732777234885 338:1.6241485868154861 340:2.778221315636297 342:18.328449118648763 347:1.1180655118654712 349:73.5102987174375 367:2.2888772227404113 383:49.27967542718113 388:31.915344503987587 397:8.607831401382356 401:35.8268431925159 403:82.34848024646647 405:42.174054807641525 410:6.551253082649408 413:25.078885399933853 416:20.563850770017414 418:1.3268968706897837 426:19.266656961510748 429:9.762260713200567 441:12.778240834381284 446:21.807467347161957 462:5.90593427500102 486:80.60808122650378 487:27.315192920180188 495:1.9030246053341082 499:20.781069295904675 500:2.226159632341756 503:2.1706910154200614 506:41.81545622912036 518:20.45061470616792 521:59.50651310395734 535:13.55123680181813 537:14.446297835615812 538:131.25974763316722 549:26.808869401347152 561:1.2356779250732295 562:14.928243284880269 570:37.39880737299613 573:77.59250004571277 575:14.874994241009714 576:136.65715972358666 588:47.035874593889524 590:35.832448653145356 597:1.936839754268897 600:14.346730909001087 602:82.75212784379781 606:385.1884379383388 608:2.627629400125756 609:3.421184259870516 613:330.20572081282546 615:115.26165857457352 626:6.62414697445005 632:7.28605837939803 639:12.987120332311509 644:2.421811242964474 647:3.703348099717381 653:5.331147956395022 654:6.310704663066888 671:19.615503055573114 675:29.037867414711275 679:1.4772927062310297 682:6.290322518229473 684:2.842319454930134 701:3.2355616776323797 702:67.82469943368501 705:9.00018518695675 706:1.8042756751912588 711:86.31745409982395 712:10.128347743934155 715:31.382603200606116 717:4.120548547940519 720:4.863219103751307 723:11.933811778327609 726:12.430908215298503 728:16.860634241926782 740:3.741273486174336 768:2.3766953686905965 769:12.750002047982436 781:3.560572683651583 785:347.7581873226964 787:11.581850794694034 789:30.99505454911744 819:81.88362004189338 826:2.4875450226042557 829:4.031379568471379 834:4.648959044713321 838:7.054725974286541 840:13.516163744458026 848:7.611550632052482 850:31.17848979292756 856:4.729731473305084 860:28.602815942780094 866:2.750910576690947 870:95.49033708556081 881:2.602064372091039 896:25.135925047847213 898:56.279014665680315 922:4.672830870959696 933:40.69981556451794 937:471.3838615815289 942:71.52373860944977 949:4.376440757058516 971:11.297423738562403 987:10.505809187298714 992:4.255816171411503 994:3.613236676224646 995:15.014790146688396 # anomaly
1:17.26992308669578 2:1.1209669144455414 4:14.317901116524455 6:14.135783183461271 7:15.263051852480967 8:6.243223699500744 9:37.13712695041405 10:13.382069871260322 11:0.036494762857801816 12:5.428871820667575 13:1.648241449776875 14:22.327418571078304 15:7.70704480485334 17:44.76586028335599 18:6.881281749903352 19:9.294231597603492 20:7.558854401794117 21:8.153783082704516 22:0.8030320648957674 24:83.67556737338693 25:0.14116708946960754 26:10.363469963776867 27:3.489219002138752 28:13.386778352193147 30:1.7044718589734575 31:12.412827240010497 33:13.506100707173937 34:10.682638851387342 35:5.474677856403515 36:0.13588262940814044 38:46.90786774373921 44:6.304119436590037 45:0.35585160318122994 46:10.305102093551318 47:7.039405328685041 48:5.398261217645394 49:30.263499942317722 50:26.355756619236708 51:0.14421642554798886 53:24.12533623040256 54:40.037266989031245 56:6.827572204057875 60:1.97155714258676 61:9.798634974219345 63:23.358776357710255 64:0.020803325940838096 65:29.23517770055994 66:47.27212688354548 70:12.941753784344106 72:13.92058882097815 74:13.579101177906885 76:1.6181569999796772 78:0.6126510812520899 81:0.3869826918855125 82:4.7316136166337115 88:8.368046674906456 89:0.07152368857125292 91:14.080534107100862 92:6.842580031163691 93:5.5087844034437445 97:98.43773072065447 99:0.07048507137067594 100:2.621515866429998 101:23.528895141175063 102:42.86274383612718 104:29.968829446308096 106:16.60374270602409 107:2.058060883785857 110:16.81489875788831 111:23.94861695293773 115:78.47976420632519 116:5.542041871347245 120:28.460478281635766 121:2.6244620226336517 122:3.532747593498448 125:1.7045563876658336 126:1.84959706844959 130:3.285721335715711 131:50.06893204834012 132:213.19702558230367 133:2.5282948766527484 134:37.068215802471116 137:25.127972055249874 140:1.2403135840003485 141:0.47147102000971586 144:0.538805657795109 145:0.7130272610785254 146:0.21535917208695898 148:0.18410259133003265 150:53.357381754395135 152:9.827524283507792 154:14.986499919292603 156:2.0375852200339706 159:20.980216302124433 160:4.426664269616622 162:26.48457341705842 163:9.430767941403706 164:0.9041406020007408 167:0.6551692867114797 170:13.803178066639244 173:8.193306386754557 177:1.583768127067153 179:0.9387463029593923 180:3.06681215191299 182:6.553006721250733 188:0.1350622559283753 190:8.189011943683358 195:4.252639692423822 197:67.04805757169581 198:131.4889370781163 202:37.37931968423892 203:2.661012732299609 208:11.920905406373985 209:11.932307437825164 210:5.985724524941079 214:1.536101215484848 216:0.6372452529536403 219:1.1030454844558668 220:11.207606718495978 221:16.989856856085385 223:20.442796861522336 226:0.5509585641673519 227:4.58901768203066 229:7.029865482786987 240:37.46189781242453 246:0.18600517213661333 247:1.1057281607908156 249:16.106880811550802 253:9.981527065920089 254:12.435880031260178 257:0.5123100744604061 259:72.35619194962878 262:1.21659611234982 268:15.879643655025358 273:1.8196085193484046 276:9.274699375241651 277:0.5485600785756023 280:1.613564111541075 281:7.529195521424383 282:2.959550038145113 284:22.868120017294856 285:0.9826352050351239 287:1.0489655876891228 288:3.3467740441007248 289:2.0111427346896438 296:15.665460924780811 297:1.15293125578914 299:2.680565004893918 301:1.236279642011354 304:0.28316038786769204 305:35.371262117210925 308:6.981756680112336 311:6.41734638319797 313:2.2719812956816865 315:0.7916001559122109 317:0.7293694375254469 318:4.713080696823351 320:8.162052700280332 325:0.5570574083510067 330:8.303965288907811 333:0.3966770356087932 336:4.355999994026149 338:0.5425399369421038 346:2.270281248174476 347:49.20650882657415 355:0.5464215397542233 358:4.879833823050496 362:26.940985842245134 363:4.3790667460607615 367:4.3036757703352055 373:8.802352893878572 376:1.2437523720814305 386:23.341532352003977 393:24.053880523564413 395:3.4762491238337603 396:1.9929722964658165 397:59.35912127035867 398:10.213203443327599 399:0.8993860301297794 400:7.283488027824613 401:2.8777258458228236 405:0.4398968655480409 406:23.86486664950968 410:17.716459958713727 411:5.367400723238875 412:13.784351515394583 413:0.8497971780198159 418:0.3429251284784627 420:36.37448722297701 424:3.7877443443542584 428:18.308282058156866 434:4.176120809811804 436:0.8809997774097044 439:35.12859177538953 440:66.25639087817315 441:129.3357571684767 442:28.064953274872828 446:1.5037381844597164 447:0.8270997399798212 451:12.95577095837471 454:0.8316653342308045 459:14.945040691862534 460:10.40723120072337 462:0.632456322060393 479:0.8800321844885369 481:0.4916006004217083 488:0.8462523100036308 489:13.25595932595296 492:9.30163968394384 495:7.3874948842445445 497:20.680440482046205 498:2.1859441621092914 499:28.65323212130343 503:18.427872578500907 505:0.8767501375174817 506:10.04265933163251 509:3.3086428183887153 511:55.74889130676808 518:9.287234473078252 520:12.083321756218112 523:1.1681092604242733 526:31.463223748151204 528:43.18689794811835 529:6.337045249881659 533:14.648705668113301 537:5.2153357048651445 542:7.819375233824401 550:1.3653083214449135 552:2.671884033051793 559:0.7253325853401822 561:39.044008439946 563:0.8794521251460948 564:2.6553285968206928 565:15.9898212921354 572:9.404697806759199 574:14.40903197458125 577:7.864409126275106 579:31.39922621934307 584:5.550272208909235 585:11.441440490410441 587:4.493209212984675 591:27.754582435959968 596:4.5743239756261 597:3.609748342634121 600:111.26448387924778 601:0.6946932226230373 602:19.697489184101723 604:2.3278037929765607 610:2.9522609821002948 612:12.76921549835247 616:15.877722483816445 623:2.7767667375423835 627:2.1513843912725936 630:7.853423649018835 632:1.1304386919675546 633:2.8454333486843364 639:19.150442508814585 644:52.98749725598738 646:28.006705516821537 647:7.108940482674742 649:1.559037047620971 650:31.990701684180376 654:114.12363814958469 655:3.003572031383668 656:4.177727974396367 662:4.859782540855269 663:1.7637432095969392 665:52.6338646539534 668:12.886632218263928 671:25.172028444876023 674:1.3168992164762423 678:74.40949724270895 679:19.445486596425713 682:0.7630930121850671 685:66.04109457430883 691:3.6409765461438917 693:1.7756820805308882 696:25.27538491457208 698:7.1478132683755495 699:12.770985622926322 702:0.5888221701036669 708:0.951617543382507 714:31.21064068984948 718:0.5002899285083954 720:18.102400742534787 723:0.8139049790655204 728:2.1198129630403897 732:2.235742153673113 738:5.4625797930061815 740:2.3347551857450233 747:65.96029397793046 749:15.266131512558708 752:25.844603329059442 753:10.981867380042539 755:1.6671751402763264 758:7.826638779981898 759:3.765893443682024 760:2.360305513505932 763:40.37219464591296 764:1.9226295186381945 769:3.5411993710339185 775:2.945724820053702 777:110.63083404998919 778:0.7287221637852134 780:13.59205413118609 781:2.1682792407919376 782:2.8314513093515257 786:7.677865907790314 789:3.5372322822831523 790:4.315451455688217 802:1.0524362808416454 803:2.520412026166738 804:2.6805642094776427 807:2.2904412389473876 809:8.393070118805081 813:37.65606376542143 816:1.9102033933053575 820:38.2066128688431 824:1.9297213675927265 825:6.234446314082645 826:1.2195806204005237 835:0.6607741090247425 836:14.443649434066035 838:51.32849242277193 840:14.330467696842224 844:3.2925432003527013 845:4.0714700173827625 848:26.56812845569746 850:1.785137862546779 853:8.28799686631053 857:63.63667961179354 858:77.5009122255004 863:2.000010900630276 869:0.9244236623032787 875:5.330861129268788 876:25.84138054195665 881:27.016409942415024 894:3.8065545576628987 896:49.02351421876394 899:14.076782103056251 901:3.159246779289429 902:22.798962582529843 916:1.5353407764739364 920:2.7575577603379906 923:0.9391587622409483 924:31.20723392739797 927:1.2850510033035631 931:21.925428849625398 935:1.4561383721315402 937:11.319363020702975 939:9.11407308726975 944:9.104694529710855 946:1.7994475074302878 947:2.418743067536016 955:2.2861421491279623 957:96.97971443332248 958:2.76337977506335 964:1.8577938054464844 968:15.657686286771174 974:9.266051947877123 981:2.5786697964180796 982:25.95483811976544 984:2.663250923910684 990:5.76164824700583 995:5.565403330181306 996:7.113260482573746 999:3.723839796929692 # answer
2:22.47921167626685 3:91.9877937867102 6:1.539696853377446 13:1.2962364457088509 14:4.619952361347401 23:1.726130846282429 35:1.7949573672451775 44:79.26675282869202 48:1.1439402601689164 55:83.55099722578252 62:10.852063424893183 67:185.31300087801586 70:71.42044314006826 75:8.898264051177586 76:13.017017465711396 79:2.611620529273023 82:1.0081376626777392 88:60.812185968440836 96:85.63960318619789 99:6.812598217728376 124:1.9330524746635003 128:257.4553984739786 131:1.8164910106596326 135:87.61122485041207 143:191.42256507448792 195:84.38794769961387 204:2.418142917675492 206:76.12229837628145 221:13.931135262749073 227:153.8369363660412 233:212.5038845728321 242:11.553829245568632 267:43.54802492043615 280:9.478525027229805 291:2.279400527863108 378:5.205395135170543 395:16.65199896211385 440:84.81937196398228 475:11.978071000876522 484:107.15403850712002 504:3.14568247852872 510:11.253878525069451 535:35.31534642369222 568:30.012114362505173 610:14.985232985218671 641:71.66891624829572 650:31.241693015501 660:25.017832897096792 671:26.57624548120604 688:4.559832761729256 729:103.84553679014377 750:8.44500055908817 765:7.271916089171442 778:24.524480047744724 788:12.77555064069345 992:81.17341792346689 # antacid
2:4.826544200816658 5:10.192861539364134 11:18.955306851525176 15:27.44068179058461 16:11.913449926787033 18:8.284940427385957 20:8.61772483038692 23:8.960311531348854 25:5.619661232415979 30:1.9688732818376986 46:2.349851944060922 54:1.9789286020733476 67:12.414572123046678 71:7.654113162218086 81:2.7283026038570544 88:3.183077337371497 91:2.9400205523442993 96:13.906338862589376 100:38.465704350547476 103:3.124118066640002 115:9.789409429046295 116:7.603530765230396 121:4.4771587040535215 122:17.02733230584298 134:4.6469566943276055 138:4.486150907936131 141:4.585299086828383 144:49.83976373875653 146:4.065166388967045 150:3.11554077664033 151:2.8033853274824225 187:26.417415324294033 214:10.165821616342486 220:20.53433248721222 233:121.44724082442055 235:12.915486891168788 239:3.9988910612518183 243:13.66293307682792 263:11.158742567687515 299:11.748948421735454 308:12.516250045017358 320:4.016065808606102 387:4.922760400355573 405:4.528321072132313 412:54.95454786737358 423:30.406270889455328 449:5.446144685664265 475:6.235620277084546 487:33.70397833368192 518:14.213357735417263 574:20.037834118678624 596:10.627088672102316 626:5.2373303686338435 639:33.1255882219209 650:49.676571360762594 669:14.044510435486949 702:50.35812119818328 718:12.000986670955161 724:7.420251041134461 732:4.225912383017339 738:6.1279588804835425 823:6.899983992657443 838:13.681472128694324 887:4.410363548635085 903:51.97525320982503 940:13.322964698750084 # antagonism
1:26.011710804778737 2:79.04538442910022 3:73.9769873311278 4:547.869901938344 6:239.2505587316752 7:174.71456647330425 9:0.0999243099697695 10:1.7690078190953136 11:13.69575258216271 13:1.3926694374202278 14:8.849451814867516 16:17.404686089913827 17:167.0409054044416 18:10.90805022078595 19:16.00941644404137 20:22.221263964755924 21:28.073846276495637 23:91.62974575755952 24:37.770601182652804 25:3.381170252381959 26:1.9525680850325193 27:0.31830975060897565 28:5.635558560822828 29:2.2895105626053813 30:7.3856050763245795 33:13.084633383783737 34:92.10608166784658 35:160.06333654491849 36:4.590405462730138 39:0.5099376691027383 40:11.024266535727698 42:10.114029201653967 43:1.8798446538900144 44:327.6534000463537 45:0.6662757602640442 46:0.09917464801346787 47:0.4633225017207559 48:6.175929771708085 50:5.14526777899515 51:22.440507743542078 53:4.255001319777045 55:227.88224211628716 57:98.87298773347634 60:43.1934783077665 62:44.106542641840996 65:2.7842524772275725 67:7.82818966567135 72:0.4343796334681985 74:3.5135247841466213 75:34.55914314112095 76:10.382687627154356 77:0.1380408591447249 79:5.456275381504044 81:0.6230762893119923 82:0.7194935808109861 83:5.205067091167692 85:18.80662458435051 87:29.32295152568401 93:719.6189028476608 94:10.620225231490991 98:2.645950209746064 99:3.9358461695076197 101:0.43954714531600464 104:0.1787999835546997 106:8.169926108941304 107:2.7835720167594236 108:8.234124241536671 111:25.335383633520216 112:31.23230878306175 113:25.67283882626568 118:24.94199929420467 128:1.5165582630484407 131:0.18778132931516925 132:220.9652965072865 135:32.61846060399568 140:8.934018589970139 143:76.66127466254889 146:258.49514644937835 151:0.0027896653176612686 152:12.113238936116627 154:3.335186174736381 155:0.012841448861055973 159:15.03438334235353 160:0.6574399808183207 163:22.517030491020503 169:183.71478134413758 173:9.57221034337957 175:50.89665854536179 180:58.14745793275242 181:0.17911155251323618 188:0.6069192449411304 195:110.88342837958199 198:46.32072858425016 200:59.36896731511308 204:0.6748166235899673 209:0.24035616664217171 210:81.21365686909292 211:1.2357004275851717 216:0.3657612566285697 220:0.9273968692235034 221:8.457952032643085 227:10.693426311083545 232:24.893551024196988 233:5372.297211068269 234:3.478438142441657 235:17.338878900693906 239:2.5527781236476232 240:2.698175906642131 242:83.22866773832827 243:0.4392021415728926 264:85.5520412999859 268:2.3595079565381027 270:24.1051597206159 277:29.585199043958106 284:0.2742527959991375 287:6.064018584007452 297:15.255300243810598 311:69.38642744753463 314:21.628602099691104 317:2.03263177314975 326:44.03406683211352 334:47.00843213706917 343:27.29216412490708 346:5.296227512491938 349:3.831311368182166 351:0.8591806824803512 354:12.097184109179482 367:19.56589655381698 370:5.899782027886661 372:13.225242990115536 378:5.006098273284843 379:0.04174581987886036 384:147.744167619505 385:0.35513242341011036 388:52.854979280531516 389:57.37589975680036 406:1.2205325917686443 410:0.31015975692546394 414:38.672946655069246 417:12.310008760925783 423:0.15709992457155275 426:24.479449210733865 438:64.92582373752883 442:16.994099527166576 446:12.261406198939726 458:16.75717218164075 465:1.1395103779553075 466:47.6883540657757 471:59.69518866051807 477:25.282814561838368 481:7.078735213911274 487:2.995390600230448 492:492.90460334708416 493:7.283490421672287 497:6.95624786134426 503:23.94112984445013 508:10.932687645959483 517:160.30187435438174 523:25.86836440959604 533:21.15525791107043 544:24.763156127521725 548:18.21757160827988 553:84.78704412786479 554:50.60861429295123 559:61.623527299465856 563:0.3267125746854442 565:31.854718432425482 566:12.023010720539146 568:8.455569367645763 578:27.00067760154299 583:114.64400730971747 584:0.8836060388887895 590:17.10632062566018 592:1.4234929500247469 593:4.949312322672109 595:44.07870661388445 599:109.8855152517091 608:21.717348659036315 626:52.02520537369085 628:1.842238045319318 629:77.18893810774397 630:5.388219182493989 637:26.789209376189742 639:10.162851926159185 646:2.0405797003071546 650:20.2782437642903 658:5.306248284075134 663:13.455703456668767 665:11.229069325605277 669:248.69647398730757 677:8.267871718604795 685:0.4510239479937239 688:133.39653101434 694:325.7056611077808 702:52.586201979857485 714:1.1427721051012256 719:100.60171948469058 720:0.020225636771036216 722:66.98766212979885 723:165.03344473236086 724:23.90300499318864 729:8.114774463997954 744:4.012357184911603 750:1.2889539752609354 762:9.484179154275674 767:11.318430326353512 785:687.3921133474063 787:12.456728144986647 788:161.2496511647997 797:1.1725874908075147 806:18.94067732047328 813:0.44894991439600906 814:18.63404425157204 823:1129.258107525331 825:3.9181874070816898 844:2.429300602868159 855:1.7164299997839743 863:20.25546474834064 870:29.94332347623602 884:8.079926074809867 887:0.03940229930847458 896:21.396661978291068 898:9.451108150974946 902:41.0262418981087 903:828.8340843681425 916:23.150192352269872 923:0.36898713824208257 926:1.997644750293898 935:3.600862866939873 964:4.442217015717868 966:6.8005257151327445 995:23.595806050414236 # antagonist
2:339.273148155137 23:104.59325714137438 39:78.34444398159283 71:96.40010589192018 75:13.10106972351733 116:96.08007943663374 143:91.32854810740383 152:18.43953730985449 235:128.8860432716918 391:122.69041875322489 423:22.553739454305855 651:104.30897739299951 723:129.52856871739579 927:137.5362928064116 # anthracyclines
1:2305.3060070750034 2:694.7500780363916 5:9.394891107412176 6:13.797525409890557 8:73.16917095955345 10:1.1099542458249982 11:0.06155400876595279 13:5.487233078914731 15:0.6143683958682071 18:21.626497882906605 21:2.853063285970907 22:0.3914658069084916 24:12.925845500932887 25:6.3426981794104105 37:3.7801729328379996 38:0.34248220003673296 48:14.829198851916257 66:12.515093743888746 71:927.6305237859643 74:2.038167475470194 81:29.980724662921403 83:25.33560154195342 98:12.357767754284689 99:2.2588732360386996 106:0.5026621301976272 111:957.697872947747 112:5.61556601613117 118:18.040636102019626 132:1.3083696719574973 133:30.955490448777596 143:4.7892823171625825 150:887.0367898884983 153:46.87194451093482 157:3425.9126583764296 163:1020.7295885690537 167:4.35705188830462 174:44.33924815949428 176:10.35597130706775 204:2.7060944757144707 219:22.424400138012235 227:1.6635263053221927 232:28.685092411405314 247:5.5447224973379 248:6.215327567686931 254:53.46090913449256 264:12.242727805545693 303:57.1871850850291 317:4.5636008961158785 337:9.827837692792738 348:1478.3666839454147 390:7.592204349674521 395:4.544541032564826 396:13.763386943230673 408:25.398622270164402 417:6.530730140858599 419:27.73015473120948 454:26.75478530003137 499:3.3759020738632053 536:11.252593698578785 540:2.4058458315975435 542:4.900018020230121 572:37.50801037245314 583:47.15312372671274 589:6.428918761535623 593:2.7847474876936444 603:17.096324273925244 624:11.864280377335119 630:4.922451825877338 687:28.330797611107872 702:4.167179404330013 712:2.8926468412174473 732:45.121256080622 755:6.886565330849827 758:1368.4362642807116 771:7.303752066243643 820:7.312996105068563 835:4.372855276934208 887:1035.8331146336466 890:1736.6578095574425 901:10.155848978452257 986:65.92635479710371 # anthrax
2:48.517363397253895 6:101.57189259957926 57:72.59367238266455 62:145.26763312349985 116:57.603588968923184 177:65.83581538943046 270:75.80010121617546 406:18.10415536993191 # anti-androgen
6:56.96726231108948 40:59.055320492944986 62:23.486985172393428 76:19.608271396315647 85:65.59617202511977 372:68.73535801424568 626:22.598222300881755 # anti-arrhythmic
1:852.9729473746401 2:24.65089545607143 3:1.738020471859786 5:26.339763949158435 6:1058.543981795777 10:15.117422222444192 11:755.5018653225604 12:1.211912414140911 13:7.262508452515803 14:33.80111792697221 15:0.3349485300187004 16:0.3174433135123315 17:3.2022651865464367 18:0.7515288868620915 19:4.61042232513509 20:8.73280568507962 21:18.08236181984267 23:514.7466817682092 24:52.933087440860504 25:0.367035414471094 26:0.8301423505233532 30:0.063726721062084 31:6.5544694499212905 32:0.4894084306519964 34:44.36554266892001 35:9.8210066905743 36:2.0971763541990622 38:735.1447356961609 39:67.27259082702791 44:91.03104635139992 46:0.0909799521148152 49:872.6742380760113 52:4.362996794086863 54:4.386173454942485 55:6.52930366196606 57:183.05557384635486 62:48.77807362039535 66:1.1531514194795252 67:1067.2270610603007 70:5.869045855304736 71:969.9170979374065 72:0.8367467995731097 74:24.312197664112933 75:3.4324151642796443 77:1.225950469969057 79:29.30608244943638 82:0.264953082283098 83:0.6431232916798492 89:7.252222778141762 90:8.618831919564379 91:8.476799957433036 94:15.22220293379651 95:104.08478929829268 97:6.049814627782518 99:1.779376861692616 100:6.6266342791603785 102:25.56910619549848 103:13.015199301201207 104:3.63788413922953 110:0.9218170182157706 111:8.10650423783488 112:343.7854499749945 116:1.8710557776178443 117:11.880583381224719 118:1.839743405888204 120:2.7939092107434744 124:0.07697679896161123 125:12.707538470081666 128:14.382443203972064 131:6.474344787158623 133:8.152103651770018 134:33.38154256877493 139:5.195249850682082 143:1749.641835680732 145:12.780530526429036 146:504.9424643423336 150:3.179906836522783 151:0.7126323374155009 155:16.903630496240698 158:9.752715671150012 161:19.85833373753437 163:0.0854385511542861 169:0.1118527604448942 172:11.044830173761223 174:5.186188189199065 179:1.1452808597391912 182:40.33004362115959 183:45.59082648517131 184:19.61324308334839 202:5.523554319636249 203:10.955614985699937 209:4.037561827826956 214:1.9259096197598762 229:13.687743033782054 235:13.16417133386043 239:0.31047542750723434 243:39.78361514243155 249:6.010837445514268 250:6.616192110296293 263:0.426518456177919 264:0.5931837935878385 267:53.03960858119228 268:5.125925764569761 269:59.04361630111002 271:12.719838339401976 272:24.466300513149285 277:3.4805705170861936 280:50.23800846308754 281:4.119849200793244 289:7.024940618432525 291:1.972470749064419 293:4.674265743660847 297:15.190448429369772 298:1517.957621828516 310:5.289996879782794 313:0.9044593057416687 316:58.81370885411162 319:2.0076248931727654 322:15.300720819558046 336:2.128298716807839 342:2.8146336209736313 349:37.78213917771936 350:6.129703276957458 363:47.45283311002359 370:20.113528286561966 372:1.0397466693253774 394:57.02751478051254 395:23.817683276609895 401:95.75824069082327 409:13.09422343595581 415:12.376985775671814 417:30.196488087057464 418:14.976403562129663 423:3.6723049312621794 426:14.471841534109487 427:17.20936865904283 437:25.54865357370485 441:1.225789958909046 451:35.71641362940231 478:8.833422049926021 483:5.967749287960806 488:8.573363825385591 492:62.36425968642506 495:0.9416185228487647 496:3.774714624062853 498:20.133404594144533 507:16.640977442798643 516:13.381953154505357 521:16.712894323868714 522:47.47042926412244 534:31.347719903817158 535:28.09907929283208 537:1.6750460258760622 540:18.660271507149776 542:58.73970135341334 552:8.459975682029178 559:8.068843905045501 562:6.040999299721013 564:0.583821925104224 569:9.779702678858593 571:8.798187691451801 589:5.803160685648103 593:2.2720259773997005 596:51.25403633834522 605:24.33737227609018 608:5.493386095876583 621:14.165191648585843 626:106.12965818262566 639:4.838523578772945 641:9.470540309494316 643:20.208966875925352 651:2.1463509071609517 652:65.33108289603929 660:3.2510825668429812 663:6.47250636480435 665:8.314871424050423 669:1.3937280753516101 674:5.442538947898532 677:12.70726474586948 680:11.299582633441286 684:5.926028102578505 688:23.784938110803118 691:4.129848241972802 702:3.5945642428612437 707:6.19428800472625 708:4.553508654492104 723:146.4747875898846 724:8.436499494823916 728:13.207404365278173 730:3.6777377069242285 739:61.98543590504953 750:10.815044233026141 753:6.355859496950012 754:114.1620842506307 768:40.77927110108319 769:10.291797888602845 771:6.665464986991782 776:9.510608389506293 794:11.117106234420573 797:6.8367923224985505 809:4.674813387941352 814:9.05025567676972 825:6.988886350648848 844:9.772493398985645 853:4.607116443120595 858:5.342526111633842 878:5.885630783953406 886:8.488687754335896 897:19.448973048922632 898:11.884829789939962 905:24.487311213319394 909:1.8740845867927132 920:8.642812947038404 923:32.06183553253422 958:15.333076155336787 974:9.830560378473065 994:27.520523712937827 999:10.671371201599483 # antibacterial
2:48.00212658189107 5:52.13867681716317 6:30.51016099793692 7:6.300629891846239 10:5.7219938180368235 13:42.83187534899367 14:27.80104507697766 15:4.868587468200132 16:12.91282335490226 23:55.1595633022426 25:3.271477285940853 26:16.989116122458068 27:19.532774391213064 31:25.402022572731788 32:22.904632161756158 35:18.367690030361548 38:4.293247715741318 39:20.493456458280882 43:5.816080061822324 44:5.461520796268412 55:23.323419854392245 57:9.766765973014008 58:9.678960160139217 71:41.752209766670994 74:7.051413532540272 75:9.442390489779385 82:14.462685959126585 85:32.05060101037375 86:7.3478987883430245 90:7.792196584879119 91:37.68616307830905 98:4.287096907006827 102:10.656602629634618 103:6.306539939398566 104:18.66304193509423 106:8.12750700469626 111:20.385356255346764 112:157.73320829510607 116:15.327944435641916 118:87.31302174209014 124:6.844030008172637 138:15.926666599303491 143:150.29994678650885 146:37.54981379919001 163:6.904866835400304 168:13.74786964339799 170:8.811370701727128 172:4.73134474798895 174:11.441038050293749 184:75.22088716660276 203:23.573741728989003 206:11.428941878552486 210:31.329426086197998 214:35.529393901809236 216:38.107871574408705 235:10.232860102880965 239:21.518188642373634 240:8.195566777180234 253:49.255411579845 277:32.82013995194077 287:27.530553819978167 291:20.58691705596404 298:114.66071895410604 307:10.528286903468606 317:10.081424916496502 363:36.91872624315181 384:10.814124282054173 423:9.725321541819048 436:10.53389843079181 446:12.19801011852149 447:26.24891582513671 452:11.793099071031332 470:10.649069337854561 488:54.06099860864537 497:11.687542221905261 501:49.230332983362345 505:10.52156404377143 510:48.64861147115755 522:46.53345410167228 534:4.943953949032422 543:16.228408029282217 568:12.796571469909019 577:14.886961146219678 590:14.750931775800419 591:82.44820858295937 608:11.778285411741951 621:56.30675253916059 630:10.480922060387007 643:33.30300413391859 665:14.777763245197166 677:9.992337886528446 684:12.248672859369846 688:12.383776256607531 720:22.739162528409476 723:10.33695388114467 794:17.660612040615383 813:11.00634207199662 847:12.335815774225798 853:10.79662993629316 897:17.91670852796463 910:14.155141661513928 933:16.697888112149773 948:11.578156962700856 957:14.601720956860866 992:15.247287761350519 # antibacterials
1:653.5944569198408 2:82.27931426827914 3:51.052932559991916 4:2924.672558761737 5:471.92079253192435 6:72.83186613700045 7:252.00934226845035 8:1253.5140872055938 9:18.079529908844737 10:82.40659002211575 11:154.59345003456534 12:181.2125280120561 13:163.23777541457042 14:60.88445519125381 15:413.78826800544687 16:354.2350402918462 17:71.63851314018115 18:234.35929678746905 19:668.7035257066431 20:39.15920225714689 21:2147.360811708664 22:86.47258926291417 23:200.80738530990195 24:107.78534492706648 25:158.99556958678454 26:21.679633796718644 27:21.654552552908168 28:282.6308324811448 29:28.515225202505675 30:318.5523209527628 31:20.673038916897703 34:114.85585449702403 35:22.400478923803636 36:798.4305833042777 37:574.7418069258464 38:3.319230921998292 39:313.4686486663402 40:0.01018987163293829 41:193.3846658105094 42:54.00518161267788 43:36.31021843502191 44:1.6068274881726912 45:66.76675252898413 46:233.77610554111016 47:7.8153017769708075 48:84.68147190791159 49:193.15023080871785 50:4.707047662201923 51:65.42071956506632 53:366.15522277885026 54:184.14102453120927 55:94.63982065289933 56:129.0217394988325 57:107.60770771143146 60:0.2692549011708247 61:72.79375486883742 63:20.788090399550963 64:7.4690938417484976 65:41.89937870043754 66:542.2083140572805 67:87.29040541821423 69:137.43702924626794 70:46.13338904933552 71:717.0667563707193 72:116.22231798131827 73:5.02692463333604E-4 74:32.40912819151172 75:122.76222390156795 76:15.253004236384996 77:1680.4464644946158 79:126.62351195074936 82:1741.9188535175497 83:134.76594359434046 84:0.7306862252364442 85:75.39888112187161 86:2.802907769883002 87:2.7219288642929214 88:70.44340079509054 89:206.549366001266 90:221.09257935896684 91:9.835690301940936 93:42.23276862273537 94:1103.6219633318706 95:4.024783598645473 96:33.336563924753875 97:0.06356715636849428 98:164.3877173140947 99:2.786842547564758 100:241.2153730641998 101:256.74745068022236 102:69.38775740165697 104:53.44831944170028 106:36.07198181186234 107:48.089619970780234 108:16.33242824002315 110:3.8597909522837948 111:14.399863731261524 112:14.84367376340712 114:0.4026400083865076 115:112.33905291114894 116:263.02003392878987 117:9.718909834380211 118:18.791776409790646 120:1293.5565971321691 121:7.249671297821161 122:6.599995675537165 125:9.128330870427307 126:31.613285022322184 128:121.97006130303636 130:0.7140192872845612 131:169.49111224102478 132:63.8282793110023 133:92.93841930962344 134:288.7066686440601 135:2.490434523981976 138:64.59490355295536 139:6.663810037782899 140:2.590750918984461 141:1010.1883074477616 142:13.40667724305199 143:280.5896089775765 144:0.46104474530968087 145:16.228083543268383 146:18.279394757637796 147:18.26514903858066 148:17.377982121364067 149:117.86520761793912 150:5.086617516337331 151:99.32723144295075 152:41.998084259011144 153:123.0234659622456 155:100.39479023128301 158:3.9865716223918306 159:12.352123872364592 160:74.10230452263919 161:182.7925425583067 162:50.1502709455996 163:56.566247852446466 164:9.705199390727273 167:9.923723056882222 168:164.48764288337713 169:0.3151147989243874 170:152.01089513110253 171:7.69063405747307 173:85.18612807643729 174:34.78308608586506 176:138.92201318704932 177:0.04568390915021852 178:28.28698886645413 179:419.21865593067037 181:0.12030390156328623 182:79.59792227822963 184:6.0666232484223865 185:70.01804798976573 186:232.19014416885074 187:5.4340154193474195 188:3.7677494587284843 192:32.67673658643554 193:56.652404203470674 194:21.29768642628439 197:170.4926029936669 198:129.03992292606114 200:143.51994204770594 203:64.9327472988377 204:1079.1616842014394 205:272.2171795469736 208:10.920721938714626 209:16.754767320295457 211:4.959562059537096 214:17.015126788690498 215:72.92290295871945 217:2.896252516105534 219:55.12761611964859 220:0.0024192905546520753 221:18.705484356019888 223:107.89205590395645 226:8.79911580807717 227:126.85874346645164 228:0.6668801479282271 229:595.0747960580576 231:3.0696984437065264 232:240.29553936985542 233:617.7147742591511 234:404.559750837352 235:89.00259301617452 236:577.55095244992 237:26.473680874410753 238:4.413720780907213 239:505.257986437991 240:13.17612422214744 242:0.2124157533720081 243:58.16692266511294 244:3.0916957037707573 245:8.065870903433389 246:871.7440185324443 247:3.8069808920511754 248:66.76425592481935 252:27.071272992311343 253:10.921618663987807 254:12.1274986508555 256:21.179984596461445 259:488.98816235726184 261:8.753396349503861 262:12.40663565742412 263:0.8339467623071959 264:78.38741550037454 265:348.2882102231541 266:0.22634461939304848 267:6.373490006365194 269:8.525740387790664 270:214.9143044699891 272:214.46966971968914 273:499.1913590304321 274:900.9501289581401 275:137.2855009843609 276:261.57254517226096 277:6.526407110522668 279:136.41695714897995 281:14.122344729697852 284:121.53075556754597 285:1.6123711925506206 287:44.76092074835985 288:21.968155597578875 289:19.088482015553858 290:13.009173302703964 291:269.7271811761108 292:24.667686406615704 293:269.36483227684005 294:41.59256679152617 295:962.7449590129852 297:11.860964382312197 298:0.13923071229576128 299:52.75217741587219 301:0.0695640561936034 304:23.03401171802021 305:66.92504336882706 308:222.16984877816037 310:192.73123294657032 311:32.714747983830065 313:4.987116018404314 314:160.779207094749 315:4.2142269261397125 317:30.026954936200212 318:1.215475829076885 322:7.710561858902417 323:37.435001268903164 325:14.036046280742866 327:12.320727643771312 329:1.3989798250776433 330:13.063374504246775 332:38.409465600093206 333:0.1919711389891932 341:19.980470854474476 342:28.453389127936248 343:50.601847854542754 345:179.62190643643657 347:0.003987588852217181 349:71.17354571975365 350:3.622607763221079 351:50.235949902397856 354:18.135849140265783 355:36.954957326642095 357:16.46833827531082 358:36.25596792323902 360:13.346665588958547 361:149.49056316092424 362:0.009762321382750176 363:28.697116433584704 365:2.9564005860766476 367:49.364000246068215 369:462.47147900249036 370:533.012290332742 372:2.647577085075401 373:55.22690911241215 375:29.060318574407177 377:24.12945622445996 380:0.4263606788870248 383:52.698778478577665 384:27.014883113952198 385:19.00487394662869 387:10.118468711047358 389:6.0506311283705285 391:85.00397074312711 392:5.021161746133602 395:37.500986853572485 397:47.11504113785425 399:45.77063495485522 401:115.72923945264233 402:21.361389310543235 404:18.68914743189267 405:169.60642246594452 408:10.198801875562896 409:10.357697176844917 410:2.715250986732235 411:6.061775441413641 414:55.500870489881365 415:134.85258186894404 416:6.93168794654275 417:511.8790112833543 420:89.18070184522868 422:72.2661924816401 425:14.448830597003433 428:15.989977395534503 429:55.4902031062179 430:49.732821279177486 431:47.105100144906096 432:31.391218349673736 434:5.431630844383849 436:1.3208789582481046 437:29.856402073480773 440:0.4763237073498573 442:16.576919936801943 444:6.806220081290404 446:115.42220839290472 447:1.1717225992937215 449:3.470073378070289 451:6.028190588533945 453:1.0054425249039156 454:32.0469378749901 461:381.4198166571673 462:5.152235541842741 463:6.577407665150188 467:4.328415453985024 469:1.643554133165182 471:13.690598004087061 474:344.9271607456879 476:0.4732291320289106 477:108.44298903120097 478:173.70388756444558 480:209.1922222845993 482:4889.851869737168 485:55.48785146008266 487:812.8950974825846 497:97.10268574000385 498:44.88558397589864 499:114.75504726461435 501:62.62212372823997 502:0.019903426103468576 503:5.180151967303909 504:2.7505001456394034 508:6.724133215709624 510:116.00223537126855 511:141.25800262367076 514:2.7464364405806316 516:5.579353062221481 517:1.627413112012404 518:12.582000671052878 523:115.01848330987659 526:5.900179665615179 531:30.251108295599686 534:0.3841146727005046 535:1.7235433210293973 537:0.15068082833226348 539:3.3535421806264676 540:547.2780829478459 542:219.19757354107048 543:229.3270069229291 544:36.12794394761055 546:1.324683952039104 547:32.239868412875545 548:0.35916481626813335 550:0.1991063945475401 551:7.683941097887616 552:34.80117951209083 553:28.877779679800817 555:185.80190172637634 559:86.83063161305351 562:3.491718924100583 563:0.7398250664042149 564:17.458526272095565 565:104.68215772087832 566:100.03533172580674 569:723.1322736249095 572:31.519148352632786 574:0.24236677991938818 576:17.601297648731524 577:29.38241953543832 582:109.68496424235323 583:8.245963070232463 585:0.5584212318607418 587:205.49840336994063 589:25.98918797529766 591:3.73952169831611 592:138.4703329832525 593:2.9170658045532867 595:6.77358389328454 596:7.907878599755324 599:74.82188491918242 600:11.81792463399843 602:9.558735633922984 612:88.63268023476378 616:18.569312541830314 621:3.4989362524150054 622:35.39049713869458 623:53.11987129760785 624:23.08117990717327 626:412.8210278006767 631:22.725636990966816 632:14.806172603599437 635:157.5420378718504 637:143.34415722102216 641:28.437775802330204 644:0.03944665380842912 645:176.4755809056054 647:26.0717781252505 648:25.108089142082793 650:4.9810030786648145 651:162.07136086695346 654:11.136935251338885 656:0.0018475576628251497 660:124.52031492214041 661:10.043348935005206 662:1.0972220907068309 663:0.47365619314782614 669:2149.4375684535116 670:27.57801398918962 671:17.592371476051472 676:79.56970113779164 677:100.83019607293441 681:43.76067692866791 682:1.0002031970127332 684:35.341943374911736 685:1.8151903515588799 686:4.428129725458968 687:5.197497046280928 688:19.20164853483457 691:0.9089726651864405 692:22.09364422428305 695:4.782527832349545 698:88.30509793652479 701:50.61430408860938 706:0.0979701733933592 707:0.35599306767004707 708:7.56545418762782E-5 712:36.2556170691817 713:34.38222796883229 714:40.70630580819667 715:4.331898747109294 717:1.6471695669064161 718:39.427504266928764 720:307.95386721157905 724:57.45953980706912 725:13.977557778405897 727:1396.0398768769946 733:4.844304100653254 735:50.45569933745638 736:9.97630768433051 739:36.39979046410561 743:55.19663801071863 744:37.2223486730466 748:37.44297760280434 750:397.87734029300145 753:28.928379241758908 757:90.32436239302284 761:168.8025622676278 762:8.710280383726333 766:36.76614813975351 768:136.62702319255112 770:0.01431916372454572 774:6.031150768141719 776:5.485669025288598 777:0.4002393124940981 778:41.644955514740616 780:2.9372974010500736 785:157.36202782869083 786:74.35034560629265 787:103.0015772057288 788:306.3817413867942 789:50.16550778276604 792:7.566690838090014 795:4.189037482012993 800:11.114973853566976 802:49.316449494341214 803:49.57097293693995 805:116.50048657880991 807:25.98470221633245 808:31.78849254499179 809:0.558061657074624 813:1.8068730015737615 818:589.8636530120621 820:17.7787646694034 823:73.49605463907073 824:22.571401179820672 826:0.857670859193181 830:15.591573573342336 832:32.705292505712634 834:234.9000890629371 838:10.90330553026536 840:38.92884033195393 841:7.013461883240477 847:168.26499669098328 848:0.0801161565465506 849:1.8500732625886351 850:21.19098404771105 851:2.8677273513186052 852:25.155186785048787 855:49.71058278628455 858:4.564877999844049 863:23.239714810359317 867:18.524434931444244 868:59.914223108155255 870:55.480811951167496 872:373.21822647569434 873:34.24156337660738 874:12.240241496412562 876:91.29101842996413 884:15.944912155067723 886:15.370602779726472 891:29.94405012327697 893:7.1986578536857415 894:16.685225351112994 898:174.7049735834538 906:0.024521820745655773 907:218.52292086569656 910:1.1408142956002625 912:36.60936905483906 916:180.5033418070553 918:502.17110663198395 919:149.5934283706804 920:77.87743049758501 921:1.7332450857628887 926:128.06221243127627 927:85.46917157706272 929:33.86665860343106 931:4.6388434024485266 932:19.77505088976929 933:43.232495788456475 935:3.098240493915142 937:17.41378703182706 938:9.760645995342127 940:4.933003396698606 945:36.0154171121424 946:0.510057175718531 949:55.22639238056862 950:507.9399449897265 954:4.008308182246224 957:1.4120881916410355 958:20.41776122019652 962:12.220237439115138 964:50.36041277930647 971:16.41892701013058 974:9.845794277384234 976:36.06369462397083 977:3.3050325999680603 979:98.78144080289874 983:8.560492405027265 985:68.25237533359433 987:10.314164314375391 991:1.582936930988773 995:19.388084626878783 999:3.310063228994613 # antibody
78:53.41524094779349 210:61.535847389969895 239:115.70248898670661 270:129.95864123307658 274:236.7795565396358 307:55.516150779965905 524:60.62355936677141 591:41.33163916705482 929:56.29618101326567 # antidiabetics
6:215.29783952663206 9:3.796993167036616 10:77.35003752479571 11:7.145990134989847 15:36.082387952937424 19:8.890221876977305 20:9.765432076173703 21:26.395187448503997 23:35.40280916809428 32:2.5514200462829133 40:16.568676927412678 44:13.964053981545895 46:0.8413911756886928 49:1.6532873573434352 52:69.35778120572645 53:239.32830116893686 55:80.35673568590994 58:38.73634781137606 66:189.89686941974915 67:38.922611880650145 81:14.07230510158945 84:22.9449380414489 86:11.72698525327136 89:1.0858473268875874 96:17.549494254805307 100:36.69088591161093 105:10.09339918431397 106:7.0593620121657406 115:1.8465267663102134 120:189.46224621421243 126:6.924082926054852 130:39.20415220077324 139:295.8962886938165 140:17.332611890763378 150:21.748395650866904 163:11.05688614478032 171:2.7483821327387337 202:2.2962765379928802 204:2.1725730835175536 238:2.882763318507624 247:43.2636357898373 299:28.94781567750938 317:39.9666121188013 324:15.541241902711763 327:30.892013448631765 329:5.36264929640302 365:24.49827938486188 401:14.7228968636662 415:3.0578602244603927 446:27.67374893502286 459:3.9748052966596594 497:26.645892861120213 522:25.488721322050434 542:9.357717816020823 559:3.176554937265813 711:23.087297833781374 717:33.23504078172109 720:2.5140668269227713 724:33.11201446201465 729:111.94097901154828 733:313.46537431905625 776:14.889522155733566 788:29.957350180491964 812:15.6395925355987 838:9.885566932462982 864:3.3712007386092315 874:4.9633239318858005 884:4.3554210258745885 939:17.820209330272746 964:29.41110450093109 992:33.800320130034294 1000:56.08988303133472 # antidote
6:32.30005841565918 23:44.044931049751284 42:42.9462190956899 83:4.955234717834847 112:43.379187856910306 243:42.826714374468175 249:45.62054139990616 282:121.45404331614856 384:7.701836310521075 401:6.945243569725519 517:149.5179329628654 # antiepileptics
8:17.79283181545344 20:123.55179761480147 44:290.16711071920423 57:58.122448429658704 75:45.62606412316249 76:4.912632675999652 112:62.65894658652541 116:3.577424278134252 618:34.738121996168175 621:31.610797287081116 660:138.1359343085352 723:25.524726442633096 788:30.094703918461313 795:32.52812999808231 865:147.35499547050338 971:75.14712927433361 # antihypertensives
1:0.21792506108157741 2:199.75748994857207 4:0.017523394372900812 6:7.165604536200865 8:23.45672736236005 9:1.0208215433206729 11:65.62699510432425 12:5.285660714096055 14:5.4217259665499915 15:41.81768098913057 16:210.2916433290065 17:246.94460564158794 19:0.33715762789181747 20:7.37437841093655 23:42.779665507086705 24:116.03376279721302 25:22.408778286495902 26:4.270675314202756 27:6.269975497697488 28:58.80323383330223 30:16.50157839499442 34:121.20384113260677 35:284.2186428255848 36:4.195951660697087 38:1.9848482412332527 39:0.08839468126126679 43:13.410492788013057 44:107.46212386840739 45:72.36256875139286 46:55.137146671062304 48:7.886849072059742 54:1.6322319286989557 56:929.0900471942622 58:3.0848198519126595 66:11.638474155444706 67:57.8428529566893 70:38.238532628191784 72:0.5162559613840162 74:6.1945443686284625 77:19.84667466558065 78:32.19642687050891 80:2.884974311319434 82:19.849369052202196 86:54.85002625252841 89:1.5640166255156893 97:5.205041643684922 98:17.919591405373193 100:124.18542597662598 101:240.344185881214 102:17.968599538306442 103:0.7258989506000582 106:48.175124743687604 107:8.328612386760899 110:27.66346467620185 111:80.69702119410783 112:8.77605667514194 114:13.794214256380561 116:8.069392740488533 124:40.484787407188215 125:4.211248355765268 128:356.8991276678832 130:6.848723508431495 132:14.091564000761952 138:0.3931253200964848 141:2.7242647453830444 142:7.140388651701101 143:98.65597456716327 145:11.540244979927722 146:657.9220254486547 151:9.567508294534273 152:64.61937756784786 154:4.872770682590118 155:0.10580640291777978 160:0.13756489687264134 163:12.93007140573841 164:23.465393854077067 169:0.032053283493083395 175:5.121446759046005 179:0.906766171949758 182:43.57494755947671 195:13.298411367658408 198:13.567122244351829 200:29.027166085107364 202:31.45752784103843 204:20.29252998442901 206:75.6981547378931 217:33.980446177966904 221:67.68985524415847 223:2.91312679520591 226:31.393616110966633 227:38.6399244927543 235:11.917817678664578 239:4.547361227926064 242:850.1878333434561 243:13.307960536608816 267:13.133832320256134 268:1.702588806700179 277:203.99063569724737 279:39.54077155705161 280:5.898737042691002 284:17.123839878964056 285:0.9501856446081878 287:13.3800072036751 289:31.76470943195103 291:56.66983719074347 293:0.9672176388164436 302:132.55187815376493 304:27.450076914329408 313:2.182527914574972 318:1.8658768184337642 324:16.1041343830385 325:25.769937249048557 329:20.28672185092265 333:2.507871690753887 336:4.246648974153929 343:14.802279512021844 347:26.32436709574004 349:1.5284384940090339 350:5.514827252154302 363:4.298562278396418 367:4.223471478189496 376:4.671101437413859 377:5.638606998840119 381:14.683311387200316 385:29.587777151388757 387:6.949927958613608 389:12.841463305910882 391:975.4797973761565 395:33.563290218853204 400:16.548420804058416 401:0.4745298661809044 412:4.315770709573017 415:149.4944249483686 418:71.35179637500924 420:6.008364145118856 426:43.614411932280206 435:19.420449819640933 453:2.183913045378455 454:7.603422424058823 455:72.08927153872065 457:14.995791481230919 476:23.251400177151986 487:107.28330079801735 492:321.1985161081882 497:14.674578464816165 501:27.5603244900512 504:25.523876093986274 507:39.479559174833646 511:15.0356887399302 514:32.26602817624577 517:20.982784341537826 518:39.300363220788 519:32.58730282391623 523:8.902802932913712 533:4.715507600853099 535:36.133181282413425 540:1.825842655077023 553:23.142251895468036 558:15.124027309963797 559:66.83842065985942 564:87.67143123756097 567:24.12950690585175 568:76.18843414461496 569:58.30328714368413 589:1.4343689364821017 593:72.10588351031211 600:8.591819419610115 611:12.040274450688264 612:325.80223332612906 626:0.8506292274385601 652:4.777981687291784 663:11.027953732692174 667:9.725686958455562 669:14.024932103776091 677:103.39984535590379 681:3.63604207381431 688:16.01228370846944 691:22.460099718839935 694:133.11057013298446 714:6.135996673675875 717:179.80836333238233 720:64.05513184048377 722:31.123603454396182 723:28.530480749038936 729:58.63362114799655 733:119.57643155071673 742:87.73051513308927 748:12.602829274482866 750:47.0346667815533 757:16.37230883643469 770:60.98849719953987 774:7.278814795751037 778:11.630762772768202 781:12.39716390204431 786:69.33467421386837 795:14.068551093121263 797:17.639663668051167 798:14.341154267941471 805:4.949202111084877 814:122.5764387524142 816:1.8711878968376974 829:2.563201803112123 838:37.222296282364134 844:9.117935265268606 849:54.20920188371279 858:61.43765785402708 859:10.716657292250307 872:12.262918740833898 876:12.410394556193038 881:77.60651263703542 884:29.09923451657933 886:14.094191330947309 895:12.226042441459652 916:57.28504835238966 939:1.1559499608190666 940:7.938739496054461 946:11.150693355248979 950:6.805872553991168 960:28.956193296080542 964:6.059901197709903 987:2.457789195517719 992:21.594997438708067 # antioxidant
3:28.583662550349 6:268.3184019273728 7:8.843632383798871 11:9.908966340916264 12:39.41085454102913 13:3.600731338710385 16:13.449469503308691 18:3.9232459352486697 19:17.392418892775893 22:30.42058088535828 23:711.3866108500131 28:12.753120720732367 31:14.593834038913204 32:18.845688959040917 35:61.32181834643897 39:5.645590445071293 43:18.2732207678626 44:193.66849278184023 50:6.190879428555709 51:52.611799068644665 55:245.53946211330097 56:1.5343233452125102 57:28.355348603142914 62:1350.3266535129562 67:98.54981791798244 74:5.159876360923581 75:20.271481263023247 76:1.6739999842813953 79:24.694981951781966 82:10.638936639199736 96:9.197685541986596 104:20.491585745769367 106:24.197850978502533 107:11.781870967836563 119:26.084029278323523 120:2.1136660618845644 131:110.23528795980383 132:18.818194487068624 140:15.535404520263771 141:42.47911604380376 143:8.335796029253087 144:20.31979064410379 146:17.74978748372724 155:23.05180713561959 160:17.106070661886065 161:8.770426780304964 171:26.81544096991237 195:57.75175669737772 200:19.185650590327484 227:59.30251874644994 233:72.32753285678113 234:25.272748760896484 237:27.669375493260585 249:138.02803141998365 252:39.85014146728706 253:43.00106337215446 257:2.432380412770021 276:6.754086379534915 284:2.8596706278372133 289:11.38423589195476 297:40.830028268044195 325:20.444099143650774 329:12.53205601334931 342:40.68379724933316 343:3.542373590863364 346:4.63582719404846 362:46.77111908740413 370:3.129438285881964 372:2.9105648918280966 384:15.573759845174356 398:3.741349818168543 412:23.66208303954196 434:15.66859431856772 474:24.422561317170366 476:86.19395922121791 488:22.262610640379414 492:56.81609087843545 499:2.135653790674479 502:3.2588969424891303 544:8.992197285229157 548:162.62925885586097 551:33.744306054274176 590:84.33873831711452 605:77.92519194502324 608:61.04855110571543 616:3.7654253721321997 626:2.9680678082894083 643:29.157957988560323 647:12.045738628353089 665:12.727679051830636 682:8.190039736881818 718:20.052514563482642 721:9.071109536977064 723:2.874971529797655 740:39.44384513338307 752:29.020106959345178 759:14.957528195757561 769:145.18004622869046 772:46.0826867190389 778:2.755498084370228 795:12.889868654151254 804:12.896848719605462 806:4.067111429401523 809:137.41483364475275 850:4.085514384731491 878:10.177942716809646 898:62.40436726787641 903:116.90418332820212 905:44.12936476786386 994:38.76573475216465 # antipsychotic
2:43.005257250622826 43:39.61385493513904 66:36.26654277652489 67:47.93744740442439 108:53.864160004685885 671:66.49132590816481 # antipyretics
4:9.458667837616593 9:11.67079086978836 19:12.459370621964236 23:5.310855372477576 25:25.711057615568023 28:12.729762082722395 36:35.76622751710858 47:14.583254478123052 53:14.687237444780706 69:15.543282180390936 77:55.196264600918646 85:16.40182315336032 134:16.563522230713534 160:15.021400177727344 193:109.8803188490325 196:16.700450434094762 255:18.74372222573934 311:16.628380568297732 350:19.744752192407773 437:7.5189076676552515 474:18.768748195633872 535:6.167557004361424 659:59.375100383752276 # antithrombin
1:58.20092732163696 2:799.3604722575886 3:1613.300904452527 5:14.84785178692675 6:245.4748940802192 7:137.4552328402759 8:36.686946975817435 9:305.469854054514 10:1.3404313022144883 11:1093.4761828096275 12:32.036750509999514 13:147.65259610504674 14:150.8956898649802 15:98.98460748427532 16:381.22407171818395 17:17.855493945687417 18:70.79068931822924 19:8.827579597673127 20:303.32520459937234 21:3.4763203167349648 22:14.358244450270155 23:149.73026202125718 24:71.13582275615515 25:12.913087884285648 26:52.27915549060403 27:171.08916338379285 28:309.27171241829876 29:36.96380461000915 30:0.001975280613746127 31:44.332509017452374 32:54.37488203999805 33:384.86691103156573 34:111.31897876774069 35:527.2359265722257 36:79.06024581255265 38:3.149978530030234 39:520.135563886834 40:41.25062087678751 41:71.36540433641541 42:119.04950705348395 43:122.48196649989683 44:212.82013033350594 45:1.1193858804821908 46:11.936223566733796 47:1.1075401912629965 48:53.29171995998949 49:157.50464569089706 50:44.72141823136499 51:8746.212647922881 52:652.911372024204 53:71.54076516853704 54:0.21050098818320265 55:281.99869849387954 56:16.899131246760174 57:28.75437015565646 58:16.16625953289628 59:51.580218251103595 60:88.99637157483134 62:48.00467796086925 63:0.26910392826069285 64:2.6672695365521033 65:81.98712420757222 66:0.36260820953195444 67:6.4559388339676955 68:42.8794531975919 70:34.05281878436757 72:24.19540391732473 73:10.679252145977227 75:148.92194324111142 76:21.819818784409062 78:12.685176720858335 79:172.97787357995662 81:1.0739675782208615 82:11.579726581818878 83:2.9163850525488977 84:129.5559503077072 85:120.13533817221473 86:1.0093554079055942 87:65.71810911068398 88:67.0923489495615 89:3.1579946054839656 91:0.6706029809966039 92:35.931410385105195 95:1.3993934115188303E-4 96:17.28723950481899 97:307.60991872165454 99:103.8393113511382 100:10.634784398363099 101:0.206000250479617 102:197.71509618680017 104:48.793342191461214 105:1.1246461867122628 106:17.205990851759818 107:69.73140074034558 108:32.30057445289442 109:343.3640160279706 110:2.116971810006011 111:4.3900467770454386 114:58.156931057940305 115:252.4606516523117 116:7.329586665665193 118:0.21555849929875137 119:31.02398486398236 120:63.6543018486342 121:24.990514238790997 122:3.654999166208141 124:20.72512289081241 125:9.850361531859837 126:154.2196837847431 129:9.079748309284911 131:0.008889235617813665 132:8.775874681378937 134:5.718162413335973 135:14.235106216389271 136:13.445809091536269 138:42.4561537948976 140:18.8837150442807 141:79.94148386190004 143:27.042552856096716 144:0.08799482699169538 145:0.5192686464665003 146:134.1707260268257 147:18.587486804403778 150:41.17459039546792 151:35.445882495748606 152:22.060583485114094 154:492.9679344980995 155:6.979602453914021 156:0.6353651949935253 159:31.361311837885715 160:207.20714014174987 161:96.5786842227721 162:6.2755200288224975 163:0.05741585424530193 164:19.439191450495336 166:15.133124418752713 169:131.4081225152994 170:50.20092533799358 171:90.29148794855548 172:25.244248443228386 173:38.648797591035375 174:1.270830592849082 175:0.05008683558765893 177:0.2944021686677819 178:14.743363154086381 179:8.388192528789771 187:1.4437270571511918 190:24.17614225556238 192:28.700422002353474 195:8.942186010606727 196:638.7250139222331 197:6.000079630940829 199:78.57548060855162 200:4.882202001385771 202:11.105295411466727 203:0.1718666521327394 207:69.76602371376308 209:61.08650987285427 211:2.6320779599521593 214:36.03324345153555 219:0.022077497582648545 220:106.8386151645931 221:55.00861151600681 223:1.5518985917006873 224:190.606580535654 225:41.14609753542066 226:106.23839351971249 227:3.4373365068441286 232:503.23015529411066 233:4.403921240071232 234:29.307210186931368 235:14.254474373651142 237:46.25523860693526 238:35.94340909726102 245:131.94108558636216 246:82.37372974075008 248:10.92060811011132 249:0.17845815950133184 250:13.376845426966577 252:0.6848424293553125 253:40.33529955779093 256:22.90379319865655 257:0.1041574550470132 261:1.1582566969347043 262:3.5640005577573133 264:2.9705184468913197 266:0.6439758702756521 267:52.52461014022939 268:19.430008651138035 276:0.08546392402095636 277:71.68919655272708 281:22.283432736664558 282:3.4424070590317415 289:2.6557575698920672 291:9.287683445677041 292:3.9015198619943474 293:144.23002171809807 295:14.942493878938285 297:47.29338896148946 304:4.167458671402488 305:0.001206089798543021 307:2.559471883633573 308:6.651446255843344 309:9.320330996379337 311:8.658179685665058 314:78.24758117500367 315:0.6289173851636609 316:1.1669365376231933 317:13.794434170447701 318:0.005771792817235776 320:1650.505538314631 321:1.1085979077125416 324:1.9205063251443641 325:31.913051621943975 327:10.569444698871617 330:139.72754053980515 332:16.547058652653075 333:0.1988717800265657 334:11.468402492759871 336:30.042219289937655 339:36.99699514027282 341:6.257955568759021 342:28.584407979181563 343:56.02018349199211 346:100.83854877933327 347:54.52238053796069 349:20.937240466531872 350:159.59901543462396 351:16.248685790644146 360:17.682897471317748 361:97.81832382588188 362:1.9700147264890155 363:0.018823941336691314 364:89.01512375971512 366:166.72942250939386 367:16.698964593766853 372:7.799527811033655 373:1.106654135565783 376:66.37314740674714 377:146.15198381581595 378:25.362475743587616 379:2.736305992983687 381:67.62116546983745 383:40.34404691292786 384:24.627774440011923 385:4.5854344499818495E-4 387:29.46593679334007 388:0.36177213132791747 389:15.91822767889919 391:3.1681636334039354 394:18.73686096461196 395:13.729785651773154 396:292.55183833147294 397:0.22938211837297176 398:41.196770648340305 399:2.619860928583248 403:6.8197666570381585 404:4.95039784902972 405:7.939594206262561 406:4.834560042323529 407:2.7895282389129505 410:18.932805512877177 412:40.931158352582756 413:14.897123084077153 416:6.70889137258147 418:0.9736170365369496 420:5.4253888369845145 421:121.97876670947048 422:27.82240468283946 423:16.328336512765233 424:0.7052887160151204 425:7.4899755196582545 426:1297.8189710756253 427:15.407928303571433 431:241.51678426985137 434:12.332402778298007 438:17.475843806001244 439:0.14675207938056087 441:0.007892941730124697 442:44.97410666583863 446:91.31245817108393 447:4.8110452381504585 451:3.1743025883701548 454:4.83154867504011 456:29.54843110722478 457:13.841832185249647 459:0.08195632800166949 460:5.669618754244448 462:0.4120645846700494 465:122.2378072682884 467:10.477399503845662 468:0.11476774414619784 469:30.01134591822368 473:44.059584244429566 474:37.71646383853237 483:1.8285122057032477 486:49.64202085544727 487:0.03721412459739071 488:32.146598047130816 492:2.5080223628313996 493:1.3288464568557588 495:10.440540584708518 497:10.485637674388379 498:2.9728015461584714 499:4.549202617608772 503:8.504731171064016 504:8.749484903688675 505:11.411881723743427 508:10.033435068549176 511:34.257582316424376 512:2.410470071016778 513:20.98234298664747 516:15.224661535994318 520:4.590150633329168 522:252.42611208900433 524:55.06328075383235 525:105.17747292666141 526:40.763170561261944 528:3.3273965671676677 530:1.732738553236304 532:59.79562627194384 533:1.3582990589274662 535:0.5526483532694143 537:1.6602146742592785 546:75.85279798199298 548:2.005610918033597 549:17.353858090249307 550:34.12194597518501 551:5207.243955817289 553:11.330410349030306 554:171.3326095354746 555:142.68948698383983 558:8.912656902721217 559:0.016798937542347906 561:18.879487318238063 563:75.77478918710885 568:5.147656567061288 570:83.65722941243604 571:18.695979130724847 572:6.752845338889043 574:0.1712265863869902 580:55.74880196364867 581:7.84516401146747 585:23.157796724458365 587:17.376398242478814 588:1.0304707301211766 589:30.087541501527518 593:0.4918736693011496 595:76.39113875361699 596:3.318566129735054 597:182.5278235979977 598:38.90677824935415 599:6.83066476097541 600:15.076088275329688 601:0.49437428545079204 605:9.325919495128518 609:2.70947322759349 623:0.9582359226790675 626:27.981785038628434 627:0.5119752224075538 628:1.8631409411155004 629:9.779653454885027 634:20.676356944756108 638:0.009530237708478757 639:12.797998552835885 640:1.3977534794809843 641:61.5737355134215 643:43.818683181462994 644:58.84994872890185 646:10.321621173113844 648:10.176399746234189 651:13.767250262749869 654:56.11097098646174 655:1.135707544560283 656:5.5910585049499915 658:3.1360313467626653 662:0.014010458069432807 666:1.4596028052240149 668:0.8220961270041502 670:120.48232893978876 671:1.0634845468604512 674:1.447688124542141 675:14.317714448155947 677:0.5023646918468502 678:8.843666635248203 681:0.00329789328282473 683:89.15641742929408 684:4.480891402938836 685:45.571130487528066 689:14.311860981012162 691:0.006389261348551634 693:70.12417139545377 696:0.02011839569301437 698:6.853373900093552 699:3.0720600463158774 702:6.250701498332152 704:37.509933625788605 708:0.0019754098268448005 715:22.951040604844454 720:19.483262273927867 721:1.0571140081570083 722:1.2742623263116215 723:0.660847848522321 726:15.579044978918082 728:2.8523955187624432 731:87.71087827261067 733:1.4799942943201339 734:6.164009433979803 740:356.75301003091016 744:12.419645986538356 746:50.161284304864736 747:130.85093044750286 748:28.262384644859647 750:1.154601028837372 752:2.9488593207802785 753:0.252803229792692 762:7.051156043151007 768:3.2969203361346846 772:90.88960394616974 773:18.544857371332064 776:1.26816340828758 777:5.301967529402235 778:30.341510456020394 779:27.384062746281888 781:6.406196446401505 785:127.60270927345589 787:8.875167812802786 791:20.18825155067262 793:0.35874051083219916 795:0.8827549738841236 796:11.716497776874153 797:5.682820424313583 805:4.002753862122495 812:28.817195486635526 813:20.909183263207826 826:13.888469053022499 829:12.360188226085228 830:2.7092648304865965 831:34.79871095902957 836:1.2915493875917756 838:12.622321160924093 844:1.370841480127148 849:13.263822083252744 853:15.99059110884339 854:1.8777989215520208 855:7.4899755196582545 857:18.7277597445357 863:35.5812104869916 864:4.967633442426928 870:17.116152722570913 873:54.39981637124625 874:0.5167275698769701 878:0.15407039478296203 879:16.833439576473374 884:0.21350249086570064 889:140.7386436035572 891:3.003166395212212 894:37.82140178948175 895:0.6902327982909966 901:33.08942933734839 903:27.42045280510575 905:1.2768862999461223 906:8.937457035003987 910:16.05405436818233 915:0.31056151811423416 916:59.56975731189199 926:72.6310746166934 928:622.7278689297073 933:22.08808352692843 934:7.776386384258224 935:0.1326629829419364 937:57.704805658467244 938:2.1723163529154386 939:3.4858269425615833 940:0.8108709722371303 942:63.48379821149508 947:27.56651059018139 950:10.683873265719043 956:0.9019629243474332 957:17.097265117452142 958:0.9479812262947858 964:0.33231238981095435 966:14.002138145146517 968:20.25213384108232 970:72.5665052347606 974:9.855885290531505 975:2.2003955970639675 976:1.4382950107363426 977:23.300266875866022 979:31.320283104928105 987:3.5496307016428226 990:8.528055766372546 994:107.30496231987078 995:26.18711815084956 # anxiety
2:97.96139174062712 23:106.29172880792314 35:17.94781013066405 46:15.051888738978692 51:217.39855940295183 55:41.49389311173905 57:54.67465228327564 67:5.444188517262134 102:24.363205554124967 105:59.07771589065091 135:60.30199908277357 140:4.1045777710305975 214:90.66162249297035 282:100.55684383497578 400:5.607143389874681 423:22.93376763837193 454:23.95411555305372 525:27.8001110661042 767:341.54981926395595 805:26.174896013336923 # anxiolytics
1:24.052475098123903 2:43.73579974366144 4:3.6008411941137 5:7.727137430953018 7:19.322550036399036 8:74.35401013707103 9:1.4672710975322776 10:8.830282405893492 11:36.641183373170364 12:30.93881872157492 13:21.301651398196633 14:15.75434364132648 15:24.18012640734482 16:73.3584771738964 17:1.333544117810001 18:33.24435368526572 20:13.814101588772683 24:0.043003913818806104 25:21.49569796692864 26:2.3199273344545044 27:3.3396067696256266 28:44.78819030382871 29:115.95203381553353 30:153.01741518649717 32:4.799518169514397 33:77.1700210810967 36:3.933208279889057 39:3.745006722737162 40:3.019802524875535 45:4.789769154275208 46:19.040636760587233 47:3.652319600700926 48:4.2371906993248345 52:18.179295017317376 54:8.819816810275551 59:38.68021466436537 60:19.01805469596274 65:2.855620179551433 66:1.164387281525195 68:89.44048224541405 70:4.53382259040685 72:0.3148574693704237 73:13.318130643319806 79:8.799050185449541 83:32.29273710659063 84:268.0065663063761 85:5.2263101123090046 87:42.854501202321444 89:16.554727981770306 98:13.25322261618666 104:43.84262235239706 105:34.04462206915415 106:13.475965941530864 107:4.382599513293543 114:19.5738773249545 117:15.273287630741796 118:47.69540672118807 122:27.514427295918196 123:8.417783502677533 125:18.096009007504673 132:34.603502768356364 135:13.5580735931869 137:68.78261436663814 138:5.073870547158676 152:7.042766448511539 155:3.848468236693442 159:4.1552477990556484 160:12.977261005002184 161:40.369529750018486 197:7.3370002682118205 198:3.3735165682877692 199:10.845414636656436 207:44.984441038817835 213:392.3566760454218 214:3.7291929371410006 221:4.371872326819162 232:2.228679797977166 238:16.05973694868558 244:17.049860527072962 250:136.7319595782387 256:6.345419800200931 277:5.505179818712434 279:20.264948830131438 290:18.60708773574907 293:6.79723674036843 299:15.353627426005778 306:144.12035210758697 309:16.539825038388226 312:84.08276214989708 317:6.049389976330072 330:4.289572749721186 337:146.4305223154118 343:7.641180975448655 366:5.118520078460136 376:35.04734643238534 377:8.461419625676418 382:96.71514119781166 387:16.96827907557899 389:61.61114765916057 395:6.029316583402456 404:48.99396085368168 411:4.691583774703389 413:6.390220022443195 418:85.63382851752816 421:12.167221621662588 435:34.22889448752468 437:47.743857496380905 441:6.836594279911464 443:12.702778442952832 455:7.987582991266179 470:6.5854629128725755 490:96.67587068150212 499:4.7837277963138005 500:6.80659475029907 503:6.6868843594412635 505:116.69608608618944 507:11.807019292993301 513:39.15800219123608 515:59.913637955784935 520:6.189001968515649 527:6.7675768279507285 549:44.595481115486265 552:10.732016760090353 559:6.037704634718854 563:6.472068836789473 573:11.096103358484491 576:11.57077245680766 580:18.442004007063257 588:11.1628832144904 604:9.973048873626558 606:13.553414356551333 613:187.6541535347665 618:20.688202641480505 625:237.47275093275405 627:199.24496586262987 634:14.896385425913396 671:12.81650315068661 681:6.293642512527879 693:30.73342053200127 694:67.54879470525836 706:23.36568670023237 715:115.69333023782313 720:14.50456289802205 735:2.5387224751799518 745:185.48446152469387 764:4.216551211753627 789:30.681998644112205 791:118.28749570817084 805:7.726962975592737 819:49.21224370584805 836:7.3728156201121315 838:6.9082280766115405 854:13.317641994255892 858:7.505525153791641 871:58.52719613792555 872:24.477502320641435 881:20.555651054545443 894:13.152955623103637 901:48.4583323156628 908:32.98427670501784 925:92.01786376358774 926:27.646084197696386 945:13.725128551414986 950:9.686295094614785 963:10.359100167880037 969:131.08235382874872 978:50.32385097252558 981:10.52791643310225 982:90.38205247174184 1001:529.818965087686# aortic
2:29.128628183163727 9:119.93045604237649 11:3.1514866764802703 15:0.0753271120457359 16:5.278793970038986 17:3.459439523981144 18:4.966643253844337 19:4.621730785355413 24:52.77700936368229 26:5.1556101584133085 28:4.950246293181831 30:102.97337940699963 31:6.179095324224668 34:0.29993728667420766 36:12.448477811990342 38:0.014185501093931978 39:22.59299076541701 48:0.098425270317073 49:20.123478069466376 50:13.137568494476932 53:0.7650574872300272 56:7.153766921855425 64:5.047284613094384 66:12.920996673267442 70:8.720452471839174 72:17.57966266209537 76:41.36820423308479 79:4.268768041770651 82:3.598614392427705 83:0.19343979050637067 93:0.4504769594191486 98:12.780290191670916 103:35.117650286008086 104:19.943867117106105 106:43.50339100361961 115:21.44628729480937 116:334.44500914571796 120:9.041914561595839 124:6.4743394743897955 126:0.917558768521855 131:30.553361215870254 134:15.534692708148576 136:39.37321960782544 138:9.56585175905916 140:0.6138391136305884 155:7.637282819433506 156:4.201298868635816 159:8.123755237219846 163:6.558476633216118 171:9.745494113067592 177:7.545088483312913 179:11.979491445140503 190:24.23400056923017 202:43.73867883325169 212:16.56446627870174 214:0.7612434586172948 216:33.92844750669417 217:13.770952515641671 220:4.0529957358362845 226:10.248657306813259 232:2.1502372385825055 244:24.64200861749672 250:15.3440588901733 257:10.057935121030436 263:52.34955450273414 264:1.3317229990370876 268:23.52680678244116 277:35.249159731576235 297:57.913277649100074 299:33.79531581077174 311:10.11952490263673 317:30.154663136973788 321:12.66782782120595 336:42.06934205287538 344:53.62345827230806 347:30.70627587185042 355:10.226500183384516 361:16.37273116968783 405:9.68711553437194 411:4.532789407508367 412:12.60693168379395 413:11.60506686525237 417:14.214676780698081 418:9.155527044459223 429:41.266221986923384 432:15.659460068427002 452:13.580626206230814 462:58.792080442803005 467:23.86191342239967 470:11.905526193962082 473:16.718616409865678 474:34.43454373757541 495:1.7628734395303343 498:16.587912931453168 503:18.290300860651087 505:6.296387311855173 509:10.757608293293671 527:2.0629956773802895 542:6.234680727574685 559:11.06142181640845 565:49.295400933928605 574:9.617389573505285 578:13.396632798713576 579:100.90334175407388 583:89.31924268766318 587:12.767886761522393 596:42.87609802898723 600:8.691829250637419 628:10.692716063196817 630:11.660436290897186 633:9.93924987058845 655:99.40770616217227 664:87.06982118598832 680:13.433902982625824 682:11.229076595881981 691:1.811685018730018 731:12.624261230495163 732:45.2656745157691 774:883.274618464878 775:4.2306861179752575 783:12.325952863836124 807:3.534314310511113 808:19.005218126856555 824:15.702872310500936 825:9.920697749813678 827:58.98703671423603 836:26.818376265603987 838:12.40132109306727 839:13.14172864592462 857:27.29482205860543 875:25.673758666382888 882:6.402540143966085 887:1.2518422728386975 899:12.8316182787546 927:13.35570804334262 935:7.780218379808412 939:2.304411699812145 946:2.9984050463464715 949:19.065068608492236 970:17.097444998266795 974:20.326242863630043 996:10.870359297808893 # apache
2:42.14755844916646 9:17.402265112322347 10:2.2655669812825625 14:32.09708957606045 15:38.6738481599269 20:2.4240657544565756 25:4.480484361072788 26:34.58305228380658 38:5.5660293484219485 41:29.787406340615306 43:7.150876412738225 50:9.516071851328176 53:150.5796392472478 75:45.809450745743774 78:133.8206756477285 88:7.7770562903338964 91:34.780272337215976 107:91.23914097731162 109:141.88665951180934 111:3.1288365621425767 116:6.401161597316561 132:35.06838754008436 141:10.635310904965847 159:41.39844331323897 178:114.91328510473423 196:27.327780306451917 221:91.17076043491056 232:4.866377074332041 245:22.685868425093282 282:4.073000300171979 298:13.265490717893142 307:11.944885887276481 342:16.103089286231228 346:36.52944909613468 348:139.0743981309861 355:45.9633802085813 378:6.186570537336728 400:19.63791271372632 406:3.7986564465775277 421:29.201068689946435 441:12.333071432352451 487:51.63223160768908 492:3.724499012745427 499:3.720262149945834 520:28.844002183967255 522:30.64286243541063 534:23.510041662225845 551:32.24527654932529 559:4.3859000712128795 599:13.070039906072896 710:62.32344072355825 749:4.071969095570426 767:38.174338817647296 777:12.113066690575595 779:5.713757882783537 835:4.28622941231006 838:4.840503801597063 916:65.80500172129152 942:5.32107864508134 995:33.314485596010464 # apathy
1:18.62226302556475 2:134.30031477499557 3:109.40385165789463 6:82.1507076648875 7:141.72112147783068 9:13.660910720598979 10:58.87721191074525 13:0.5213158620880061 14:0.4388779805688713 15:53.33827455714242 17:0.2894224823354539 18:52.15994985294892 19:173.2870198689123 20:22.402617967570553 25:84.4392109552538 26:7.1199720112203835 27:13.986134524287795 28:6.898915403140124 32:6.019899523487826 34:105.60645841456343 39:27.039609376763075 41:14.194479278477433 42:14.693594480280167 44:6.522402928507887 49:96.38481049687498 51:141.0230878315418 52:20.828335496482417 53:55.08217867286357 54:0.15754552883567274 55:31.24474649929139 57:12.82115294776882 60:202.07520993645392 64:33.21536040742893 66:37.97539686088541 67:33.676586442839024 68:18.637059671957836 69:29.515581557378503 70:1.6746370440537823 78:26.196941949960838 79:10.68915512084147 88:35.84791368379982 89:6.407897924647021 95:10.015263771627124 97:52.44476284207365 104:64.96307940505052 106:10.401671141140595 107:1.6041926641328355 109:45.268754849253725 111:4.863857275210897 119:164.76267538979496 121:31.476630010583367 129:152.80729954004664 130:33.955819914717004 144:138.3818133246867 150:17.550238865079574 152:4.468464257012771 155:9.74122765683696 160:64.49921181704711 171:1.9826436149571636 183:29.847623545980003 192:11.606123604372549 196:32.91235053223815 203:24.55940807774136 216:16.94236029622203 223:12.378440633281098 224:38.67158618926898 226:2.1361636567479776 230:62.85446511175809 245:3.3095098129208314 248:15.97096541147225 255:38.95441425395989 261:62.52742315730223 262:15.335544387172556 282:12.329270018831615 284:13.617537474816729 285:36.96029982276959 293:62.96490542891972 297:38.37257041902276 311:6.673648807995821 314:46.44834989583188 333:11.623485157471666 334:24.344057325755784 335:120.96040579814186 340:59.07723153363509 346:27.832105469094945 364:18.392058898828335 398:16.394011158180465 405:6.385862343618907 412:14.84295161764486 421:22.689267853523447 429:45.896637392201 439:16.381185263222722 440:14.725061874928926 441:37.23121555621306 470:61.946703275522125 488:13.808134502619113 515:13.46979607362633 532:132.03114463125976 533:15.516380910890701 537:3.299272729109993 553:13.893162814338151 565:10.08328906249528 579:132.0328502091739 597:13.490448432370801 684:9.424620915991902 702:33.35561457220397 705:72.66704059660724 707:3.531354398803623 737:13.795168094600283 763:15.681619044454942 772:102.0879807056483 776:22.136459560324734 780:45.32270946949095 787:21.568161491453225 838:14.63400615796746 874:76.13257393576751 877:25.72621835624372 879:28.762700844709606 880:16.223248290767902 916:16.551531838372554 921:42.262400539843874 937:17.551233057753176 939:38.67472861789119 945:347.00626518583306 956:115.98240161511663 994:27.586132211451854 # aphasia
154:25.22072807448014 614:100.04685826323322 869:77.74023094015148 996:75.88252857901912 # apnoea
4:5.661773546934363 11:35.001220198636595 12:16.84297989433443 24:13.508680762303111 25:6.11225423926454 28:15.586983190017502 42:23.855854619745955 46:7.754138385546973 47:45.22777541311038 69:38.18765530001344 77:9.639474603463388 120:49.03753725473847 128:15.225314302403968 131:3.512171325378844 145:53.26333301772743 160:46.54381515693185 184:11.801902740205962 233:42.66563282451903 276:11.897432376494686 474:24.586503631779852 490:29.85044686992031 507:31.41712678223067 519:32.32437812566285 648:32.25194738385351 669:45.84123331848578 677:5.226623345988419 694:84.13283479650954 750:276.00144373913264 770:6.743896925275811 841:20.48171443325494 870:17.87229217410054 # apolipoprotein
1:153.19903271395503 2:142.5262973228047 3:559.757558372921 4:197.55732716972537 5:62.13056570238376 6:22.248680909761173 7:40.29872138703718 8:109.36646204861604 9:46.660801891483146 10:20.482190503229425 11:32.51290303593117 12:39.124580118205614 13:96.2077526592071 14:30.814056072958255 15:218.23796484823174 16:4.492138719082935 17:43.999730230522104 18:43.73437289744224 19:144.9747657126389 20:268.8542268421178 21:0.29926218397323284 22:21.268196763497702 23:0.06684948204314034 24:17.378972019747962 25:102.13415647498272 26:102.19235408239489 27:141.8971267030466 28:2.8742078567240235 29:24.072539403558117 30:41.068069577150006 31:33.75636883467813 32:96.00169151707502 33:25.665214173878304 34:223.99090933867285 35:0.029321133714333827 36:36.929707472496275 37:18.196561545375094 38:178.51634477003674 39:53.909171791893 40:1.3687054609554856 41:47.57218543038822 42:27.008270578909833 43:0.4976597162622229 44:11.949472290616502 45:297.8236809087979 46:37.75773672576207 47:0.10015231760586528 48:24.644869822387555 49:12.138046880240756 50:60.20179717672585 51:9.704519505694249 52:37.13588315921715 53:53.834907457235026 54:578.4967170290935 55:1.0264461025203666 56:43.868779944066155 57:1.8557236148973368 58:48.86590306161291 59:1.3444959273555375 60:10.957827535090724 61:505.1240222015347 63:75.4635066261939 64:47.753975535253936 65:68.56257891142366 66:74.51867353516077 67:14.047915983748407 68:89.85826900169718 69:85.94690364264059 70:55.00315250024044 71:474.65584208074154 72:8.266130929587119 73:0.0029215186066393287 74:9.050350401974606 75:1.5089342678500823 76:0.015206206350269917 77:0.47674784755739047 79:33.99568314704274 80:245.18185245970355 81:29.30462791189901 82:111.81236345309107 83:47.68588002229596 84:21.30246539583165 85:226.15549577786592 86:15.155307696718259 87:42.53682109774349 88:562.3177281120123 89:112.35917352506257 90:5.347412129615929 91:366.0048271680468 92:2.885596789854138 93:7.192603213264052 94:0.05360776807107906 95:3.7348327428618404 97:0.08323262612529736 98:124.56509867033144 99:4.219729557336931 100:0.22093168426821305 101:104.10510371928008 102:194.20453937209479 103:0.6578690842767861 104:147.16127207279405 105:36.80062397266679 106:29.007169896750725 107:23.216642294272074 110:176.18426654667905 111:0.7030598685947377 113:78.20363719319604 114:23.766361451396733 115:31.978577990657463 116:36.14173625063439 118:56.36084039632054 120:80.31095464438017 121:110.5906103045118 122:14.074210208765283 123:0.9741162351215493 124:32.432656132931655 125:248.34573591573502 126:10.32716484131895 127:31.39121834968349 128:14.271955790219256 129:99.1953373775341 130:8.478702204770558 131:422.2339451813203 132:1204.5648061203408 134:37.721883554329324 135:17.236236679807188 136:0.8608206718744325 137:4.0433086291402285 138:0.8735971317485655 140:85.43070013563751 141:103.20271749179838 144:56.11367802177105 145:18.538535663459477 146:4.43710286530511 147:48.98528206280735 148:125.40365825941103 149:56.69849230288001 150:1.025763096991501 151:33.6654781665339 152:0.9924220205149811 153:55.805670494467925 154:2.174281343578667 155:2255.1021018042034 156:84.23689801952878 157:21.42577038231895 158:57.08356542976578 159:15.751763892559667 160:1.0511851229152192 161:34.28100449788092 162:44.161165824571974 163:50.42657903764701 164:17.30001006915914 166:138.4936585907825 167:3.7593630989754137 169:131.64311041290415 170:22.954193229953564 171:290.5017456527776 172:37.69066599028151 173:5.286860620183573 174:0.43343792971648004 175:1.2550416894550434 176:3.5630730060117055 177:75.4953949571648 178:59.79991352573353 179:5.235392525141433 180:19.94437272663012 181:141.06812469845872 182:13.241886860414708 185:33.91781613658038 186:51.515242544938864 187:219.13603445628635 188:162.20380694365218 190:77.68804807253002 192:104.23978732235845 194:2.033411412972028 195:0.10719800529527605 196:1.556096828210255 197:0.05449054768676915 198:22.286404490804244 200:4.038181526939952 202:133.32070770955613 203:70.71430654594926 205:124.56155389390798 206:0.4285505061666721 208:2.28947866719209 209:48.11166177074551 210:6.204791202131056 211:23.69377155669877 213:3.424530105102319 214:34.99579960639329 216:37.666677743620546 217:2.334465851020446 220:3.5978560296459157 221:79.7570680351383 223:19.483480372367612 225:1.4251215715924022 226:38.827519447574986 229:16.333202984957552 230:133.59984151852012 231:4.905301317734132 232:0.09360316960888149 234:7.597302189399657 235:48.77307391099139 238:42.5923359111911 239:185.6710208241488 240:19.588471631890314 242:3.427177981715549E-4 245:4.923049291291496 246:4.119481945105671 247:12.215312550055526 248:31.309952978606205 251:24.678158802144793 253:27.297300869094983 255:0.03363084120143511 256:10.020195306537286 257:0.3808750612551564 261:86.37641212202509 262:58.60140824977469 263:12.305843427621895 264:1.159116889543384 266:19.70219711702997 267:0.24266696719727485 268:41.4860431818123 269:19.989063213620817 271:0.07885339450340073 272:272.9665122265127 273:200.0621626259921 276:2.051767640488893 277:1.5680634477204944 278:82.97892396468954 280:15.479769930310168 281:15.934266550526242 282:16.029172129336107 283:27.378643982831996 284:6.980235370282048 285:590.6989557388193 287:0.2733053994949591 288:0.41689316820038774 289:107.60818480879455 290:14.281483933301207 293:11.370573378921298 295:0.6170238682058128 296:3.19005877421372E-4 297:37.357833647143444 298:0.6066953078830273 299:61.60236130538665 301:1.9419584775086178 304:3.287492339189342 305:0.23489441577844153 306:59.52530092857164 307:0.13425111789827326 308:28.78813701032751 309:17.093717347562823 311:19.25250038556059 312:46.00008577745999 313:117.84201189186811 315:16.03529118870034 317:30.190705975915822 318:35.96680320794804 319:9.46780679228853 320:43.473463019686065 321:19.524988792534316 324:8.598099059661138 325:1.5980670145796467 327:97.79430563126729 328:83.3469239816644 330:0.44288333374533534 331:74.35894318845703 332:24.733056920108186 333:31.019600004305428 335:120.54214995969862 336:1.926547409560917 338:5.189831833528959 339:75.65303811154901 340:3.427177981715549E-4 341:7.49715614086197 342:28.439952967819842 343:13.966422694963846 344:5.748690242373351 347:2.783225597554204 349:28.877344148325662 350:39.313399816232604 351:60.07495161629436 352:2.586887508089965 355:195.24550841280814 358:71.40535459011237 361:40.57558870276301 362:33.660690222905615 363:31.755346930075916 364:0.10205835879330871 365:0.15811154662598362 367:0.09662168681697787 368:104.11967911214558 370:0.23235600638973256 372:7.228380896664214 373:15.743629697087847 375:4.063315585869805 376:38.81161107278123 377:12.600318060469123 379:218.69197713264313 380:3.047429847308359 381:39.781548759476486 382:24.204827132237003 383:205.2144878588738 385:0.16421591729699378 386:1.0910885374857031 387:21.55616897970959 388:14.1192091693965 389:4.739192733974061 390:3.85550154910418 391:2.7921296741286805 393:0.04737552407180299 394:10.315507856606494 395:0.04296335408116325 397:62.04817829878129 398:23.54121495899137 399:24.836018972630054 400:2.1944632651377387 401:54.870702447723446 402:13.453204685269993 403:1.953593102938274 404:0.74796110962715 405:48.48819046079577 406:0.1715213078289456 407:11.093431331527041 408:0.0263175617331486 409:18.50246929918719 410:10.200408265361341 411:12.724609503632367 412:0.0790047630197398 413:209.78936029750943 417:2.6374302895217334 418:45.25779984212546 419:4.226353832897966 420:0.2986061162398344 421:17.425854335430973 423:5.708183463412512 424:28.05509431795236 425:2.3178781200277188 426:0.1163885773157577 428:84.01823149819012 429:52.68423411728027 433:125.27403431416988 434:44.12753558128248 436:20.708976445073166 441:8.390807269404961 442:22.522839740080688 445:77.0843820403988 452:0.010110345346829577 453:4.525361358719709 454:50.015976219321196 455:19.055645104401865 456:157.1218331895266 458:2.286004465674711 459:2.1535100702167997 460:7.163518008882663 462:5.817497783726363 463:4.127070185271024 467:62.836711106646455 468:27.106052142130878 469:65.60134955922081 470:13.984435047737682 472:24.44326549960208 473:0.16847494996279586 474:25.030172049078814 475:12.419673396417357 479:7.497928040107105 481:9.651192865479436 482:70.03640242641788 487:16.33770371077982 488:0.11181953936069719 489:0.24079776504660486 490:41.27851650865317 492:22.479573779650853 495:2.2852497869509105 496:3.7524356704815527 497:17.549185997855275 499:111.16736238078508 500:30.51221237257071 501:46.77431061308015 502:8.970722448378352 503:0.1948258438580561 504:1.5227918198751529 505:16.995104730772205 506:4.358071772931898 507:39.83760060902739 508:104.64299712492709 509:8.552635417508212 510:0.009337893056940818 512:42.89694372223313 513:0.7681628506925966 515:91.28620135334928 517:0.3905949990791041 518:4.104918949838761 520:0.29664872221401467 522:8.86791966068089 523:9.395123511739923 527:0.2199394908042588 528:0.3688530239701086 529:10.380650476722115 530:19.198504312279383 533:0.49198667870718404 534:0.011597471376754327 535:18.630509231801458 536:1.0675969277506474 537:4.890145476034324 538:4.0193335072058645 539:8.285118499228306 541:14.25624533517473 542:0.22668412026518012 543:54.07420781661557 544:98.84687866547303 546:24.595797328248945 548:45.0023530624187 549:18.263288885384206 551:26.821568463406315 552:0.3888235040213682 553:24.36175834133147 554:1.6027111606537272 555:13.458716377486521 558:0.5903578125260599 559:42.94015851529338 561:35.44578952655491 563:4.928280007522412 564:47.934474184953416 565:12.535475699078408 569:22.702673740629958 571:6.213455379954881 572:76.37482288400508 575:37.585469084637936 578:0.5292019470404953 579:8.727712729664947 581:11.723821380109618 583:0.7549120441058835 584:0.0034607233788676414 585:137.6447472309816 587:0.06270185836714298 588:20.088686579238075 589:23.31473343948799 590:2.4201838949513985 591:0.03720516389627168 592:7.846900658829218 593:0.34323615748266184 594:119.34074967052354 595:17.21324522294309 596:76.13728800446104 597:204.8738126462207 598:13.243557551562931 599:44.44091010403912 600:3.1513362841829418 601:0.3894245098890754 602:2.0100610396725322 604:8.312760797341598 606:26.989936961539538 607:0.028256909778415454 608:30.759071931235912 609:143.80238032182638 610:70.72781782056055 612:0.15067708109692554 615:12.6548490315327 616:2.634748124255922 619:24.38999331397914 621:12.721736858932676 623:6.061670857178406 626:13.608976531949885 627:11.42906878698533 628:32.64465997767633 630:0.1229266766872516 631:2.185375700173004 632:12.410958407046916 633:0.00473257954967875 639:0.2893072214574684 642:222.2379606053352 643:1.7890559404838742 644:3.8305592704248936 646:2.229103092023614 648:17.87001864252228 649:108.62923791052782 654:22.987254122104257 656:3.222826937474237 658:0.19003225281486166 662:36.89903281506472 667:4.697762407840701 670:27.64826542643266 671:0.30226532709590737 672:70.1322911469374 673:0.9325657249670135 674:26.000913394345947 676:34.15521496766274 677:14.986660767026011 678:3.085518184299931 679:0.8175367059107365 680:1.3378777517406095 681:7.0631057089359075 682:0.8605362437211347 684:19.536375185747048 685:5.815340760711831 687:0.10780495513083224 688:0.878753824603386 689:28.626749168561894 691:84.38086517717117 693:9.522049864053134 696:0.07910834860557912 697:78.39233955006749 698:0.20884317311489217 699:7.970841768261038 702:0.5369324920965417 703:26.210159739310818 706:80.38452960889043 707:34.628765967908585 708:7.974110176936599 710:0.37187423812566833 711:2.5288226906565057 714:1.3174465670930615 715:3.432729051744066 716:51.95402539957058 718:4.89056372552191 720:29.019187073796314 723:4.587945797984315 726:92.49788058900626 728:64.11935358380603 730:0.8629716259991407 731:0.07714992934018106 732:1.2561166485862147 733:0.011213763420276534 734:116.50524777330217 735:209.00112920377805 737:32.1961378807187 738:5.306080738728327 740:1.9988388140547588 742:34.21360045944459 744:8.891932786155195 746:54.83004328961999 747:36.222395612594795 748:42.17580305269949 750:0.21123757805955318 751:57.548658967982966 752:15.771377484114472 753:21.201828460140415 755:25.30687534435427 757:12.513236799297006 759:1.015081035720877 760:26.80041524200073 763:4.363882599486717 764:0.005468310238729102 766:0.89518362906109 768:0.06526063851227983 771:1.2552041046533802 774:22.72159911435293 776:21.916829536427354 777:2.9794975155070693 778:0.7895753843523191 779:21.338999092834186 780:0.08317197938890267 781:0.1459307147583673 782:30.778194025699385 783:109.86426040860172 784:13.247380041665371 786:18.208542871535244 787:6.673406452891825 788:14.519398862460239 789:4.071496886446899 790:0.28296597642822974 792:10.681910348342994 793:3.657368385724443 799:11.815123370550843 802:161.29003799117365 803:77.5003813882519 804:47.23471636091665 805:14.234887391443543 806:36.233249327761285 808:0.5309431286760403 809:18.354841493970238 810:12.26229725123021 811:29.036112377197373 812:4.035827431922327 813:22.787274830396676 816:78.95766381721003 819:54.17896321691281 820:3.524337064804896 821:19.221832453877063 824:105.5377967484141 825:7.037647546445666 826:4.038603064343129 829:13.723111393907331 831:0.06344360861736727 832:0.009886717939403319 835:0.65359198490549 836:6.694765463927407 837:4.440348711252371 838:35.54623129573397 839:24.968204259191676 840:16.5999989589438 841:1.1008218773792693 845:95.87787286572335 847:0.8532693129060872 849:10.260800287435124 852:10.514665169456052 853:63.4360789268523 856:0.139652679855104 857:6.230655888255424 858:54.50593316900884 859:9.767200731691123 863:50.27383823922248 864:28.329964598936638 867:98.94699362030207 869:2.9324804459026184 870:13.339905836932502 874:11.466042946436957 876:0.14748708847945896 878:8.150694277580062 880:0.0010189124788981389 881:4.406439222974095 882:21.14651989754331 884:5.622188629194575 887:55.041642697190746 888:1.5566463797581342 893:6.433275959074646 894:1.1634428520585836 895:0.10400947866499832 896:53.22942517978388 897:5.033724354192561 899:6.324099951975034 900:0.01583479245683918 904:0.28839284285855094 909:0.9552362146000074 915:0.03755938416243655 916:15.5537237209252 919:0.2174046331230199 920:48.14134721654459 921:25.211899028282104 923:0.1629532284346366 927:2.061546338158477 931:128.2307604818882 933:0.9210521982619452 935:2.4895480152804823 936:3.688218693850359 937:6.299023879653392 938:1.0986363117768572 939:0.41327733066168865 940:5.117320955173008 944:0.7487288876618845 946:3.3803886913682137 947:0.25603921627210585 951:1.8211896271451542 954:0.01953369149877786 955:31.410014756503077 958:24.674919701055668 961:4.047537617703369 964:1.267044540167632 966:10.969743133421165 968:11.463963840172042 969:2.7071965780009823 972:26.3497532350425 974:3.681135624652984 976:7.760749791691937 977:98.08456843598282 979:4.774171426839417 981:2.3978503887103035 982:0.15543151485092585 983:1.5400043223956974 984:47.03047013654406 985:6.565771320164314 987:22.744551868631635 988:46.11778835103019 990:51.066884126679525 991:13.923756055189525 994:36.12010691886903 995:2.8522586459530594 996:3.9052238768542575 999:123.02020291336079 1000:43.30366997481856 # appearance
54:4.972094143273394 126:127.57375689617703 217:95.4228912010646 731:61.65868989915725 753:65.66008837824018 # applesauce
2:1.0170928295340114 15:6.368248191540891 16:2.1340359902667667 21:149.44830057755559 22:41.010743828073494 23:24.98491844496611 24:14.098701063019796 25:0.10169851765118751 30:2.148795223800775 31:4.520680995511167 34:12.794622597640185 39:5.397911990491046 40:1.1795933023607552 43:29.174317203420866 47:1.4773260028088278 48:26.230680570120676 49:1.1853730031872296 50:17.093134296924095 53:5.391504194031876 54:8.76978758319932 55:2.1171312551737267 74:203.9731767744127 80:409.808134014009 92:17.36984881679446 95:16.562800031509216 98:0.33730916400987254 102:8.389628354307948 103:4.219614140635676 104:4.5648273694039085 107:11.390378438247348 116:15.75347149628155 121:6.7929406600717845 132:18.166226318872297 134:2.3032175960876047 136:5.08292596739594 143:2.749292401638734 144:26.917798644752665 150:1.0110567595924793 151:0.7795605831915648 162:2.4350448417853556 177:5.446987392222912 178:2.7768106427487895 185:2.926256032016332 187:5.622995385314789 193:136.235718199649 198:4.995155861334514 202:17.19527051292392 214:15.914774025780186 220:15.623177134360107 223:7.230905195411773 240:1.7913342985931138 247:126.92575343318525 248:3.4772627908382208 266:8.042998480951688 268:5.694348705211895 276:2.0161167380985723 278:160.0809304440116 284:2.7358296556863064 305:14.594241417827453 317:2.6333949307224573 319:35.411371336999295 320:1.7469542768945434 326:3.242271864314067 327:4.394346053561798 344:6.54543474781538 349:3.6984744814290957 365:29.834979422474074 372:14.57310642818605 373:3.1376230170290067 380:2.9411230683901675 385:2.893961125449831 386:25.035349456552467 395:2.623596155778112 397:3.817028732362359 401:12.96333509228059 406:2.0894075601873614 424:8.165714386192807 433:34.84655374319478 436:2.8421216123469923 437:73.71262333220726 454:54.305781857377426 460:2.29163379041715 473:4.452375190330027 479:73.10894635784528 481:103.1450772180651 487:31.64119912565352 497:3.3826762891123274 498:19.679628266529633 511:16.756832415628807 523:23.524431850977326 544:3.060076820354807 563:46.1374503006947 574:6.845026444047459 578:3.3733541090231283 579:1.2776486388499386 607:18.906842830158777 612:14.842345675168142 630:21.818618929963392 646:14.094404461485867 647:137.25571727182555 651:130.6763399158749 656:47.37888641557202 665:4.870298743208685 668:83.24924413342809 679:12.648531069748014 682:7.928327151818265 696:3.1193590420018653 707:3.787316906331547 708:8.467643383703672 723:21.529777224440373 724:50.917208219886795 749:19.714043283363488 759:8.140728481263924 763:41.22236500839632 771:26.953299025655877 779:10.44744062244225 780:12.05288617474933 792:16.72116024849297 801:6.433334137761881 813:136.23643849925216 825:26.44711422446907 832:3.806916595769642 863:11.088676207646403 875:1.9619554187155275 900:2.2072462015147085 904:71.70031916692805 915:3.9942688818201595 923:2.9196913867247956 927:3.360174601166765 940:2.8888632158232914 958:144.60965645378315 980:6.680916925542713 996:13.863203135632586 1000:5.175326852656753 # applicant
2:7.4103123098166535 54:9.113768318161325 65:4.557135452933844 83:77.55702834053969 98:71.20724494251763 151:18.89985302798562 155:5.152499478902107 210:30.15789624006494 333:5.8082213400251 362:13.709630115550663 387:6.292250182363051 456:143.35660423071437 462:6.225754664624908 518:7.106493385238287 596:5.313469953991803 826:39.75536794442117 909:7.616338162438816 962:8.238009334992075 # applicator
2:23.60162588865412 7:43.48152259126808 15:30.39312982430447 20:17.046431117263168 24:8.023225235619325 31:35.20286334447855 34:33.49442496021441 38:21.182101063850308 44:16.08901858720089 81:3.2563399665390134 86:46.83841545860478 91:16.861549245946037 111:47.34650740125608 135:15.459462453861102 162:43.10116068847887 192:41.287949068709445 202:11.966856563408154 221:12.054139444645363 281:23.600965312826435 296:49.40043991810347 336:11.590069744874578 441:14.76479292176568 447:44.974474215173636 537:15.913443118453825 574:5.064412509299135 585:27.851788406291902 596:4.518871715321858 639:24.843696213064447 673:6.782423765617482 759:14.244816050019677 804:8.018193829621634 854:63.11480447229925 875:170.55906746728257 # appropriateness
30:15.038784118972966 48:9.559148251287954 64:10.398562441955159 89:3.627219490908688 99:29.76128168735896 123:7.2879267162268295 126:4.974405780079988 131:19.325900767380496 144:23.847519234900574 152:4.509077007230994 160:12.58900519569691 220:9.581622241076944 303:49.94117962441152 433:28.66580556476434 447:6.186960768903182 470:15.444855505195486 520:35.7670419164475 524:7.273120203153319 539:17.091684639691067 544:6.503205985656949 559:24.776403655794198 607:5.504757992644359 623:20.007431201037697 630:15.27343115722563 652:6.83117389013409 691:6.12582772914123 704:30.530120812145558 706:14.68835423902618 718:14.09937137925396 720:13.39904811926691 724:32.13497094622612 732:32.219321617488376 759:15.192930538032146 869:36.64652290733192 875:13.331063009736372 876:7.911220278575338 # areas
2:62.3735352631727 3:23.90927374900806 4:3.9542152507448263 6:184.87568145119147 8:2.8871202270514806 9:15.431470468889845 10:0.0021009574491229737 11:73.25879847567529 12:20.32382885184125 13:154.35583102108976 14:120.79974236310882 15:66.65623103729357 16:1.9673647531197378 17:81.42634053384312 18:27.572914590632895 19:0.688606401616505 21:277.35471095858543 24:119.15384269830128 25:228.1832744534266 26:383.38296859864516 28:399.6216158860612 29:0.2843157479565283 30:2.0413389762665695 31:7.589503551816961 34:160.68396081641035 35:127.58989575010082 36:17.828011677720266 39:34.17538695942236 40:0.17179216643283926 42:54.44378605463899 43:24.266430127954933 44:25.895345891579314 46:3.4037340196095447 47:13.015042351715861 48:2.2445415892018596 50:8.00257958992518 53:29.564691629034865 54:56.07141389806687 55:17.7038976633861 56:96.75366338576924 59:0.003560359901044431 61:13.713612583556765 64:17.098033620670172 66:77.84668647722371 70:8.668437018307278 71:14.193707531760788 73:7.831809418922297 75:0.09787521968049676 76:0.019491019809179257 78:7.639699920752976 79:38.58255170560637 80:1.5253240959470706 81:37.999986699018876 82:35.327610235551205 83:3.050852092108473 86:52.368752647996146 88:4.617260810820655 89:15.255572191960201 91:8.498411110463554 92:3.360611136472269 95:0.007050424317509726 97:56.374473632560964 98:0.0028480681403142086 103:39.68560063640824 104:0.18360583866705585 106:53.038975749195984 107:48.70642565832 110:12.28682966184425 112:19.947590728837042 115:6.061855067881358 116:104.34950058350789 117:18.53167356849679 118:0.04261976536939453 119:7.714863410730724 124:21.87172151730876 125:2.1916145306779367 128:291.6362122295513 130:0.16162922487250225 131:41.70614266155778 136:46.42241509980892 138:59.7332315247779 141:10.382266075787964 143:56.5349280301396 144:0.1014024796849689 148:0.6997002006050463 150:48.67769844261357 151:71.41645702389776 152:22.97454091179769 155:107.11448034076302 156:3.29277633895956E-4 159:2.4323561257536688 162:0.12964394552812195 169:45.33468590564935 172:3.616547612247444 173:407.45355454459934 175:8.821021428747954 179:46.28875097579754 180:11.123788277468535 182:39.96075821681314 192:0.03773459564065238 194:9.215075386417281 195:14.307050759546007 197:6.287901156574961 198:8.837479228484845 200:9.661699505737982 204:149.4037681227747 205:7.7142027322281574 206:10.691798696485595 216:29.507494069173223 220:59.579105963852065 221:2.685147394284646 223:10.90441672221083 226:24.282665338119333 227:0.5211029710439075 232:0.43609121950328567 239:0.7110801392433569 242:16.982818686017637 244:21.410727066324515 245:7.35450289753011 249:41.62545685686625 252:22.3115313524156 253:27.868253303746226 255:20.638510875067333 256:2.2027012120026246 264:18.175804743803056 268:2.27829395956955 272:11.900154584089055 273:7.625978384950865 277:10.975236477691805 280:644.2583745519978 281:2.091226544768294 284:12.788167164082111 285:5.720442250859123 291:65.18157660758641 293:73.38701785358877 295:7.078134182536319 296:7.412279810163146 297:43.14419061468797 300:54.00339200078348 302:18.404756564130683 304:29.645940649669804 306:1.3993936616901015 311:62.58339196777581 324:1.8283695118314862 325:11.039083024686425 326:15.294597236085115 336:0.5909417521020326 338:0.10329019314213941 341:26.962935003191117 347:53.64470535128764 349:17.558559696098623 350:70.26280723302027 351:17.537171740793962 352:111.2691178761569 354:16.98482236026433 355:130.04643895989562 364:9.327686628000622 367:5.977415537510304 368:31.66729744818519 376:0.5748247395273349 384:13.957896557571527 385:184.36926758172092 387:0.1754939881065303 389:56.962584951943896 391:92.71180031928272 395:21.360731990997856 401:10.606106091732393 408:0.17998364595783456 412:0.4600107744036934 415:11.687667468823827 416:50.99449234381096 418:35.84792363149919 423:15.701668053730534 424:13.070141535400136 432:1.1339874384693704 435:0.49614442881533916 436:13.313498347907293 441:41.30062300683553 447:12.952445956782137 449:19.137583862829135 454:0.27509021204357953 460:10.597991465236174 462:11.594302939408605 468:16.644962714946896 474:57.27821282272566 481:100.07396081481521 487:15.177242790202884 488:70.11640328861114 492:9.276808937862741 497:79.46510153644321 498:21.096183492432637 501:11.739459795576783 504:0.09984588952747277 508:0.559019142592785 511:16.433801540493477 523:0.5165432493695793 527:14.019504670225336 530:90.50991193932366 535:52.219783498830836 536:29.12078217437312 537:22.249511501817338 539:17.365845915747663 544:14.391948583450414 548:3.9261837518791896 553:63.967769710573826 559:0.20686204811221387 564:48.37221755558919 565:110.06689187622993 572:11.001154630289394 574:10.024873136539691 578:15.944589417698385 593:46.848123675252985 595:50.61853769753283 596:18.623358092946344 619:0.5262977186979754 623:11.65653703595452 630:8.984833896267478 632:19.918827623343187 633:0.07718015317942722 634:34.11953987819193 639:118.5311558462125 643:21.18908797944183 647:21.726263048016712 648:27.78527240875535 662:2.6370150428223544 667:119.60645204322223 671:6.067514738480897 677:66.844769458321 681:2.162241702274902 682:12.51599328257084 684:17.31364466218063 687:61.74143402433216 688:84.66226914731753 691:38.09782217084274 707:17.99999578763604 711:69.09088562175417 714:52.25169466807008 715:19.028883979978794 718:10.607008277340176 720:35.35135380963959 721:14.577971823399798 723:2.1594940986287834 728:1.3120429850861441 731:14.714570447908281 736:10.552662813925757 748:13.458978423865075 768:55.57988793707135 779:18.502999316311776 780:30.706411264680057 786:1.7143132301009727 793:1.122061816603386 795:23.78891899334946 803:1.6731715270550391 804:6.061916724246278 806:18.742398593111158 807:21.67517468947122 809:18.90613782091687 818:29.21124628516855 820:25.151341526530185 824:19.65829854914316 825:3.823045309313785 829:23.395866391717956 831:52.61047548605647 834:12.950263088285439 835:36.21661636404687 836:15.492253531204062 838:14.3611076319761 840:43.75407295071621 849:24.581962389860614 850:18.83356418102015 852:16.451190977790475 856:8.80776495544854 863:1.206279979000803 864:13.187084237852098 867:38.74192383334865 878:3.6375928963784445 880:28.034014898912655 881:72.5141539039726 887:9.615244774030169 902:25.80179016452473 920:24.221652760141076 921:18.09740317196266 927:15.879216433472216 935:16.9109957233937 939:43.63321160747036 951:139.629731037335 954:24.26002425251291 962:9.67459979502039 964:13.723930930115683 996:36.556686019561766 # arsenic
1:2065.836578959082 2:87.24316521946564 3:48.370276401439654 4:26.299317755728303 5:29.9669806428617 6:34.371487307265376 7:170.83750753074037 8:4353.048833926528 9:12.173196707905408 10:173.28404098073162 11:70.21188045614278 12:370.5524663223078 13:259.8730636223186 14:294.35130632371715 15:262.8441849100431 16:72.33411537206686 17:1.0242538387907072 18:3.766891029057641 19:17.059445173736393 20:159.17988644899592 21:45.16123450199699 24:15.663348390021081 25:266.5495531796944 26:192.49140661074622 27:182.4616512637101 28:40.96132989779091 29:128.95165259207417 30:172.26337694124737 32:55.59291736867062 33:31.264325919484335 34:274.1092510038491 35:47.16943414772013 36:126.16928853944233 38:9.192385895863204 39:2.678980890955476 40:1.3047820069360223 41:145.33312395761658 43:80.69747677065503 44:0.2542005438993658 45:146.8089973091052 46:37.82965689898159 47:9.731800318538008 48:47.2412914445558 49:11.066303925824473 50:5.619298324751628 51:2.18616917960522 52:12.77073419778231 53:29.851332825283894 54:0.6533260347809536 55:95.57087981528731 56:31.36959980482134 57:76.05285083855105 59:748.2369785672591 60:144.17393950620814 61:0.8759193375301322 62:12.222373186004976 63:138.00306775205587 64:14.744815106169955 65:12.247774968402462 66:216.15463461201287 67:13.18245917282649 68:457.8873855102491 69:265.34225306350106 70:19.66388337705205 72:5.690863102016152 73:33.69074053485211 74:17.551371088592358 75:226.34273241825096 79:8.309017541375539 81:1.1816233618049956 82:36.96716575073049 83:292.19528835828953 84:3589.884985526649 85:74.35961224042715 86:3.699693747238711 87:239.0682954582623 88:0.01122056146888773 89:145.22783301874026 90:0.029137138678229382 91:0.40763838068210856 92:0.007817306384389596 93:1.8710945887500017 95:28.88117673920412 96:8.530169999210935 97:1.398274396350233 98:174.91199783794025 99:2.8242376802763967 100:67.48881774246513 101:25.53491093783666 102:1.0274151698182183 104:35.30006265902093 105:596.9893430911046 106:2.270472733732159 107:43.02439088380697 110:0.01754732897387567 111:0.09444067943394858 114:1191.5103367874 115:4.883262845993649 116:0.5894764437212847 117:479.9749883671968 118:0.4520507548175545 121:0.0701082832755839 122:69.91875198935585 125:31.648682834739837 129:18.041162344197634 130:66.87456162798226 131:19.87711723243774 132:44.55648559602274 134:199.14561786183376 135:37.76723900278375 138:22.884806517546465 139:32.31704086223633 140:0.26392863516499876 143:0.8006088324946944 144:25.304263081024274 146:31.27519121522398 148:56.59787701786777 151:8.091235628132162 152:0.27063248856360844 155:2.3643442750271664 156:0.34977915147972144 158:15.28510104322036 159:23.46864382804834 160:108.29107281418602 161:10.420231427704053 162:6.244737639785537E-4 163:0.008502689896250786 169:1.8445532874078787 170:0.08280616158982754 174:12.328017643970723 175:33.67794895402202 177:33.66066297176031 179:4.808025432201623 180:137.93061108242662 181:0.5026532591965533 182:73.2427767305827 187:0.02836504235508971 188:0.12832616190730348 190:24.005244017651854 191:28.654782751666964 192:10.376973398382198 197:21.812925999875493 198:10.64485692541092 199:137.8235001627806 200:85.16017332692692 202:31.187188693892807 203:0.1548622791655313 209:11.565387001046673 216:3.340842819482117 220:1.5581912748162366E-5 223:32.853522534893926 225:53.94045689002319 226:18.574200818946903 227:19.2794240764889 230:63.9542770507574 231:61.48965667868658 232:3.120460802690547 233:21.3694741583986 236:423.42954624487555 238:6.860507313301347 240:2.3780953140572327 241:1703.653064734508 246:5.403995790609291 248:2.0687922097648106 250:51.75707611040818 251:266.97764984186983 252:21.278670293084563 253:30.70581271672282 255:23.846438788922416 256:9.363006142591184 257:123.42699268758736 262:6.206960871564921 266:2.1964736774441183 268:3.277867847413506 269:62.46108223519942 271:174.8809746443472 272:151.55169174965158 273:1.99551963857456 274:0.09147729902781519 276:3.248921843510293 277:1.329771646896342 280:4.1656536800889565 281:0.03561214593976823 282:9.332765455017476 287:25.731077828791665 288:848.4122999482064 289:18.376126211442426 290:850.2644687953892 292:92.48037545351319 293:0.17921907229923453 295:29.97127584926297 296:31.230089475224172 300:14.316977553151524 301:159.05269127150837 305:123.00344459482763 306:4716.225266533565 308:3.3622169763558505 309:134.34214165300048 310:9.357863973499558 311:118.62720707747954 312:603.201270699608 313:0.37110605760776455 314:24.923721349055715 315:34.023944339754955 317:24.95279489499316 321:3.293555100326828 324:109.1310141303838 325:9.618542319380888 327:1.5806221477352422 329:56.16390106328212 330:27.711587255023872 331:1.0107483989563775 334:82.4563831428764 335:4.285974946249512 336:50.21598893830874 337:3676.091622069309 338:0.7439161107821911 339:24.283826840516895 340:35.952322557718176 342:17.46945369426093 343:6.772865358539716 345:8.040742967260883 347:2.4005660863185057 350:53.675186508921854 351:23.262963807794392 352:135.14066618779958 354:61.920456207980976 358:0.43082640131959565 359:50.590023196259715 364:0.06978264479664925 367:96.21393883892416 371:17.830615145198017 372:26.708334022001274 375:3.621359255677546 377:5.375307628637321 378:107.98607923168758 379:10.242334983624362 383:21.507569722695514 384:66.58055918866806 385:27.948150864105255 387:20.435685878078832 390:18.127195896326192 393:6.109738292190539 396:10.107396742220459 397:2.7773155015860853 399:0.25829319461936456 400:11.289856301506967 401:2.592667559596847 402:3.127086281589362 403:71.83781210547902 409:694.4198202850633 411:6.942355300375189 412:30.55914776056952 413:9.493091183974386 418:245.4371652560574 420:0.03744041842874774 423:5.210939047215039 424:30.824643248618383 425:12.803876515055624 426:21.342389851013756 427:7.365431374290439 432:3.4245301051045955 433:115.59792512240226 434:13.9516852877534 435:2445.5443410736484 436:6.962654162975708 437:404.22533012756696 441:0.17218848158419245 442:45.92877793517025 443:9007.430720573326 448:8.714410245084585 450:135.32641293239107 452:9.939530491952102 455:14.327178295507519 457:30.97422448846841 458:117.4051290304875 462:102.24179034722908 467:5.244337854769555 468:223.26649248737257 470:490.34322720045157 474:16.092359295858543 476:111.67299709089713 477:68.54060721151 480:65.34481077716458 484:0.4648323271736881 485:100.95502134511474 487:31.70774707354921 490:295.51121625178104 492:5.119410111587049 493:39.458350907649695 494:2.3545344827706396 495:60.20483876335034 496:35.38926593602702 499:0.14702138861424496 500:88.86899980981643 501:2.1756900262818815 503:7.467602889080866 505:68.89227767277444 506:4.149629673998658 507:58.37879685897028 508:0.35493223886674824 513:33.51017998313609 514:603.9527159690068 515:577.4126399820068 516:39.90119032162111 517:9.246943691146036 518:0.36849611041175867 521:6.922157512497907 523:136.71838450035176 525:5.858900868916695 526:5.531140783765 527:42.21201783193123 530:51.436031178852595 533:12.741122562251872 537:26.382430953023402 538:149.63797082460698 543:27.508637747810827 544:0.1485552644319502 548:24.09217752084402 549:272.2803167730737 552:9.23467998796052 554:28.428674548215234 555:12.829095935445904 556:0.2707896803141866 559:0.44738759420214697 561:4.640772149581147 562:2.544360234556693 563:95.77939578495611 564:1.019213603075545 565:16.859529841910756 566:30.054453962906674 572:33.12532687279247 573:414.0703636636114 574:0.9356509648766754 576:0.5539129270575405 578:416.246927972448 580:106.2265227640042 582:43.040827470862666 583:0.005049030774218497 584:174.2290396113196 586:49.79766576534802 588:259.0851230218006 589:18.211243237789244 595:29.893686906850814 599:3.949722594631245 602:53.69186930773263 604:4.5194644808402495 607:0.06703531605410012 608:1.96665571571501 609:49.36942709833941 610:55.61204612826139 611:17.280070708630035 613:495.1808032475747 615:0.1952936419842541 618:34.151679949327836 619:196.87321120535927 620:67.358376964271 625:90.65420276879 626:0.08373161061488182 627:19.410936306524537 630:12.639444778098206 632:11.715425902223245 633:173.53549086761004 634:44.79732738737355 638:0.3982287063263919 640:67.39933254350679 641:51.412076993082025 646:25.01048146690888 647:1.7759022841157657 648:47.80916714788079 649:63.75983595670124 652:12.947964947829433 655:0.519208279899896 656:10.71134630996797 659:325.3988037576781 661:11.553719624992974 666:98.42814734177465 667:0.017108797123013383 670:12.451146316466152 674:20.765416441246586 677:5.773164486579054 679:0.9719062229136652 681:4.184897473890831 685:8.065998570708885 689:22.833800499903482 690:268.50123945344325 691:162.3800731831654 694:36.86054481085615 697:51.7368707364621 701:6.15339637009016 704:89.18211184662167 706:31.745552410333794 707:54.17138234001699 711:23.106609942712776 714:70.3718054383202 715:324.55013444403 718:2.593258886402491 725:4.855546895637592 728:7.098614347875073 729:19.745383982591697 733:20.965615362069865 734:44.3781182049331 742:17.614158971910644 745:16.802504121867656 746:18.864909414190148 747:7.507431394683228 748:9.919983307924104 750:0.8660750152857463 758:22.9490815060594 759:0.8469883509974679 763:29.124615609858516 764:3.7237027681086556 765:228.162551884812 768:11.688175447155889 770:26.03732339841915 772:55.93721424581325 773:2.3551039522128763 783:62.55069838807236 784:49.715077784614564 788:1.2857818942719719 791:145.94883637008928 792:76.51246031087116 793:6.270520600590055 795:58.43163842937918 799:69.85597914162946 805:0.022758094524123113 806:40.10619400591607 807:7.755843698163998 810:3.5013106074807614 812:7.848207980494028 815:25.17656026209848 819:88.62862252279555 822:251.019730852654 823:7.408439456332988 825:6.446914152536657 826:0.06408347980627602 827:12.581401729937403 833:60.8511732728534 835:0.5148640825061415 836:72.8859615909762 837:1557.3100958078353 838:0.1931957978196805 840:0.33187691530072405 841:8.444669037410815 855:17.32684505722571 856:0.21986571249796572 860:10.442946221278467 864:15.924224321607511 865:19.349970128931034 871:732.7884188739642 873:21.283037658297715 876:0.1088933733577249 880:40.53805570913715 881:0.4503740783946694 882:27.886252752867026 884:15.567991386684108 887:0.7814393935084855 891:138.64877357521073 892:29.571546170604456 894:4.352625162720288 895:39.15085549404459 896:24.568195144336283 897:101.86125333876467 906:118.86122924471402 908:182.02965512624988 909:33.33014827976833 911:231.88591017537044 912:27.232091720098737 914:311.5204222950907 916:0.0013685816437932544 921:49.02230189655091 923:7.341693246864288 924:6.795408018325987 925:301.17399893339245 927:38.01884160783146 933:29.07946162955628 934:5.336363646285983 937:9.188666572257292 939:8.960222120472853 940:0.243926874854219 943:30.17503746537073 945:14.769930729850765 952:41.4842951994023 954:8.765444664765644 955:25.268086762705252 959:24.48617137248068 962:24.15465480027278 963:4.994475499711863 966:20.23363383944993 967:24.799623905187147 969:27.4999905313275 971:0.4342837814567952 976:22.4862344134594 978:42.74785275620633 979:9.009294127036426 982:160.1064265710653 983:41.76938013483656 985:36.762991460052696 987:12.64670603004236 1000:0.4488238105513141 1001:144.43931438416146# artery
1:1866.036813731914 2:361.43043392655994 3:361.94627070446904 5:136.46291048081082 6:482.669962873896 7:146.82238425494705 8:9.433313882332756 9:185.692743442407 10:56.917987546395615 11:2.4874626541111664 12:13.074836839621542 13:259.1968362187948 14:317.25133766648946 15:89.6776616119749 16:9.03154250920394 17:11.521839455379315 18:256.1899794813411 19:203.66448814382767 20:25.232684586095203 21:57.679620293876916 22:55.97194817481692 23:53.652189017157696 24:78.75356200483913 25:400.14866796478884 26:49.17365416981863 27:287.55993404600395 28:0.46515768917422284 29:164.21710778794895 31:1.088102058454011 32:183.24307905467103 33:530.6024658542076 34:153.29656557873085 35:2.60498041393223 36:4.367502856231643 38:54.63746248776633 39:92.72238373413695 41:71.54392197785033 42:180.8690695045639 43:27.67629452954841 44:166.47768483679494 45:82.80268705027618 46:7.268436535843969 47:91.49924071401489 48:8.105258044339246 49:397.8476835429548 50:42.07697224578737 51:269.0593148645525 52:256.33286990822296 53:53.46963377042814 54:22.785333227266083 55:321.49417718060243 56:139.24917189117863 57:46.613843474034695 58:11.224719472930284 59:0.8609041231912661 61:109.37771928185202 62:98.65397578313947 63:179.51637425463733 64:3.3865753946361186 65:64.97296064509565 66:15.8300041165574 67:24.905913633332798 69:24.13844193224107 70:49.39394707251907 71:27.104232488010968 72:44.79115384112063 74:3.308762591400801 75:50.41124530144744 76:10.007738859920055 77:7.1912162591831565 78:11.298990202617853 79:28.492328930041907 83:25.943633750139718 84:30.469557977678576 85:1.3295969483788455 86:9.208297194278293 88:2.460845226799103 89:1.2428264683523846 90:4.396245781027651 91:49.7156488709317 93:0.1093831062521173 94:14.942244479395592 95:0.5832074626948256 96:24.957824209688805 97:44.92954361068724 98:10.309114040932968 100:6.340414135279561 101:16.23454944383564 102:84.9234294437586 103:15.633293409383985 104:82.4665001511062 105:2.763365097354749 106:42.0732727604389 107:70.5777272497324 108:93.79615820235422 110:60.68615456678519 111:24.654143665417465 112:36.493894427308945 113:1100.351411447118 114:0.46792661186134155 115:11.966614756296748 117:119.05378163075171 118:9.401634763639706 119:99.15841287884878 120:3.050769360008622 123:1828.2739036508747 124:0.1576114294358014 125:2.125814824623885 126:91.56962927014978 127:0.6668801479311566 128:2.895129710677979 129:67.24031396784162 130:84.52742479398799 132:1.9645445332620957 134:14.500920178814173 138:13.627005473782772 141:27.796839048946357 142:746.1785548347641 143:12.699854519663154 146:23.37826427629174 147:66.85956209936153 148:18.54548305262599 151:5.189038549483296 155:4.222845936412409 156:28.135305687129875 157:65.28089793252235 158:2.8218560062245044 159:2.364188083752022 160:26.360755087235304 161:13.713502880852506 164:0.3080279183103208 166:7.219221794568706 167:15.856753589743727 169:110.57554519900418 170:1.0913961479566223 171:43.05492391695662 173:13.602726670646218 175:0.0048703221625731544 176:13.052164447545357 177:34.09256437549057 178:22.235253422282277 179:23.25333263858558 181:91.34586049047029 182:0.0993732778811035 184:29.89326541893189 186:43.78005879177372 188:2.1087093943651527 192:6.230092928501443 193:27.555036122988895 194:62.49291177166977 195:18.9748637511515 196:0.09472692878717065 200:17.371589818294385 201:48.473368152338956 203:42.49066566935022 207:16.98461362025883 208:8.270260901209532 209:4.78665229364998 210:43.742420665022436 214:16.74988218687337 216:0.4247727594562644 217:7.0679289211938725 221:23.683895629309323 225:8.961936089541096 230:12.492170975092254 232:60.633453692087826 233:8.203389396593794 234:0.6756963370366112 235:0.22648130498256425 237:31.431711030527136 238:23.793839586273787 240:5.020552483688208 243:35.313950561511184 245:27.84145143375398 248:52.33137492761586 250:4.2476162527527315 251:1.278941448035359 252:5.437500424392126 253:33.620538676217095 255:10.666151149329684 256:38.44835416020301 259:652.0157441160833 262:70.22074341859401 263:0.9168733425503003 264:3.519786289766487 265:483.46105709174225 266:2.0841612513650487 267:279.06040142900844 269:33.35714226894085 276:9.100451566994979 277:4.001701952657522 279:3.063406553510263 281:8.446391969048234 283:26.07611893462218 285:9.474550509102919 287:67.08551163686398 292:77.43543160190109 294:153.31345443505248 295:6.986855033098695 297:2.8364357963563678 301:31.699727531616382 307:5.2587591492603405 309:51.98756611844649 311:19.036830486032986 313:0.01692909722226336 314:1.3973318487413153 316:249.83305605014505 319:24.335799675319308 321:2.741929493580749 326:10.496353218144309 331:21.57270593404515 333:26.622156914321387 337:12.27306588574552 340:40.302833790509226 342:285.357581032386 343:51.61165155912468 344:1.0604373962108689 346:5.159272666389738 347:8.59272864536024E-5 351:22.903947780549107 353:21.998922505977866 357:21.74532477631946 363:19.382588473127154 364:4.702878404492866 366:14.477177222729631 367:9.833085766546663 370:5.706672204727671 371:52.20804881039427 372:12.882517591386456 382:103.64057246361264 383:19.450306066705153 384:79.28859431546014 386:1.0388632700553582 387:4.490422123153843 390:4.557211288307567 397:12.728238687577688 398:0.7520675934740292 400:8.130376459837182 403:15.576572443794817 404:13.013917819311365 405:0.048363302059200336 408:4.519416635813688 410:76.47231911330636 411:0.9774614629872931 413:2.187517977227534 414:90.50102683197053 416:85.31770765913735 423:4.270734351143331 424:8.770007995919853 431:34.27809362537363 434:13.946825931099248 438:46.46349867028028 439:11.914582451574184 445:3.570021438677572 446:3.5743654881724947 447:22.179890465546425 452:3.2400956725230703 453:27.4718891901746 457:2.055115600349582 459:11.129155526331944 461:144.97077072126743 462:1.711934501595829 464:15.243163047869452 467:14.452476651067707 471:40.87486542212982 473:1.3783148762421071 476:0.9768034661251344 482:1.6040812033635086 483:3.6544821489352937 484:6.472515989362576 486:102.78894186199243 487:15.017837402509663 490:45.285917219528756 492:3.1147801286649726 496:11.596326267589154 497:0.6008477024943277 498:4.986170687942628 502:6.060639732622104 504:19.15954467806612 507:2.2464523122672517 512:97.51692431643662 514:305.4587174368113 517:11.236474509207923 524:12.596444688481139 525:18.728668583115713 529:4.489445317504259 533:3.068762712648939 535:18.474485828774842 537:11.699964330480249 538:78.86077315318333 542:17.543927917224313 544:2.6104083990705016 545:105.79277462210919 548:48.967476155103164 551:21.641941134242416 553:70.03488959099619 555:4.198297969290919 562:3.7209345762350767 570:55.27173537622271 574:3.50151885728718 599:0.5881697052815342 606:8.669755841484765 608:6.876148769584733 610:18.34916520983149 623:11.557549646241847 628:1.738325018761463 634:157.14858734050748 635:1179.3189355041752 637:10.515527765508285 638:8.349573174280081 639:9.89086399255843 640:7.308049994665114 644:14.975934759809476 658:5.169245281293883 660:6.614860786439238 661:206.3923498420442 665:5.842237377355286 670:1.5902957489051304 672:28.790002855953365 673:7.821576893842926 676:34.071096373275616 678:32.4449676088962 683:68.89940100461483 685:0.41087424947358686 692:10.28175102036566 693:13.22436995364532 699:34.264394779527585 707:12.612336653152164 708:2.407002373270763 712:5.279784283025772 716:6.818483977047138 722:41.417326936298714 735:11.127743655936388 736:1.5619476513504704 737:8.763261082541293 739:51.447899896684056 740:5.291442981173255 741:21.3979629878401 746:17.62082562822039 751:75.6870326874518 752:9.634562937023956 771:4.293103945537842 774:12.285758632354677 776:26.24400289145965 782:1.9306774429816553 783:5.778160887377524 789:7.738048982753177 790:9.857286839614066 800:27.506542476409187 804:45.153442413169735 808:31.987886732391097 810:19.949558985299586 816:8.782658030756496 819:50.30080463792126 827:0.5534151414793294 830:10.294893189238936 831:13.886034060877911 833:22.60935845722547 837:32.60123952377591 839:50.20508890760068 851:20.49496688627828 852:24.057827874703808 855:10.77836404824707 856:0.00465158944582598 861:34.217008252428656 862:3872.8217064365863 869:2.3485533466947217 873:26.289279943778194 876:14.989262771172191 877:88.01683878640588 878:17.047694155918112 888:49.67105305329133 894:37.679816482742844 896:15.127780383298713 897:8.796503664542497 901:19.223793134870814 911:14.93282980663967 923:2.38023873772566 937:8.454126819645191 938:24.159504879095405 943:52.161772624904884 948:37.97245019621631 960:11.549612715582642 965:9.273987556457405 970:80.83738684560178 973:6.237736566227115 975:150.04274692993306 980:6.15488233797636 981:16.75446769698676 987:5.6277918213095335 991:17.037498633276886 1000:31.824010598168336 # arthritis
56:69.06336319718663 66:60.76120146341945 72:65.15475783613198 107:71.55688085230273 228:94.3907387201602 # arthropathies
13:6.500557686666622 19:26.97017976044629 51:58.00149822874341 56:56.70607144167028 72:52.80130229609063 113:48.03034972303178 123:128.58105768587112 142:74.43102301535576 228:45.17341452573721 265:42.75316273455253 433:10.27076330211257 862:56.06873379704248 # arthropathy
5:84.60909993454521 110:95.10957597502168 152:82.53575629141939 197:83.43165970480747 398:103.6606191492145 403:111.51634455899934 # asepsis
1:2.940279989048684 2:9.237979033774852 8:11.786755881168817 11:9.549232085874708 14:45.24257552510677 16:17.578275302269912 21:11.21343002769361 25:90.3080077282465 28:12.37687697181145 38:29.14412717220289 44:3.5023058829973857 53:28.822415197772294 56:15.628788422066732 77:14.007431119378966 82:49.25364525286682 83:22.542409967433077 101:10.191842969492487 104:9.121822701198662 116:6.787624556905956 128:806.4735896788653 131:25.824209087077776 179:55.854017990573475 240:78.20909676509024 268:10.892549063056597 277:50.96582533345436 291:82.84406780940338 293:38.9499940010435 299:19.158446979748042 309:7.513989473969525 318:53.00217501257038 350:43.782877538856866 375:6.763518606959292 385:8.447235127306506 415:127.09314842457117 503:8.555296679151 510:9.588758420172319 535:1.7434184078375101 612:14.946792653987258 648:44.959814771585 669:23.69776612735027 687:37.37455835836109 691:37.07775717574849 714:18.75873953209228 721:95.98749887622196 744:63.40662293134279 805:41.8926413858504 825:12.987477716296945 857:13.038551512526682 877:16.14409872093993 927:9.423383468608801 950:19.833658672529015 990:35.10314402168664 # aspartate
1:57.0005391413066 2:70.0573945873784 4:6.625613929484774 10:17.63501038929958 13:3.4635297070062014 14:21.33314229533991 19:7.399356864366331 24:150.6835684238655 25:29.79612736565413 39:10.481296691248234 46:6.34094867631775 67:7.597016595984137 79:6.224866652277459 82:277.13050534959655 94:9.131221240750445 101:5.341615124873473 104:1.2012693305537314 124:20.51803034138144 141:19.521384541984364 145:89.77204999419332 146:38.16687800375931 147:10.989161893244031 152:71.45181189701255 153:39.303158257349665 185:22.500532865122224 200:18.860279856837437 202:6.086389175179562 219:67.22718428949858 287:15.618656483390458 299:6.962117102027441 311:13.24537524334369 313:227.6326600400955 314:20.045250914636096 318:1.7949531893751742 325:20.116940126983568 358:41.48834729814069 415:7.6731192671534485 467:198.5274588168759 472:17.084487307456744 504:13.301617823422616 537:9.858978142795182 540:4.097646590113482 554:16.291223457276715 572:109.77094069463672 593:60.68159232962051 662:78.56916109149915 667:70.70569392139284 702:87.3318499762881 706:36.13074455600354 712:11.947435219233693 821:250.4384922620526 822:18.592226191645807 841:146.6259310908241 887:33.00155766111173 962:11.552392541413214 970:11.963140461711099 973:22.22953208722296 # aspergillus
22:5.19765604197955 49:76.52201603708924 50:81.70356441739065 76:6.9584750533811635 124:6.527119258478694 220:13.995990690277091 296:9.245815611470261 503:8.556154653689019 607:7.670410978194362 682:89.19056554266493 759:19.678654020641122 # assessor
2:2.7193912434221574 19:11.429163685958981 72:11.876919061018482 79:14.452074782433149 95:13.973985873532747 155:23.19447751700771 177:13.709706579838146 268:56.02528362622869 321:28.611056116107456 344:14.904630407422815 483:18.520720196498093 496:115.71766410299841 509:6.60855090618138 564:6.197454982158914 686:10.981341314738922 691:63.4589516218962 774:6.756883912834939 783:7.15628101225624 821:40.44877583023655 876:20.04299555162841 # aster
78:36.86529657235636 141:36.11867688838786 201:46.13345800858914 465:42.11470149984775 481:36.22968619478649 506:48.18154883699924 532:45.92041017300279 689:42.517981819231736 # asthenia
1:1075.255308719739 2:476.93836028075987 3:1005.2247604095918 4:7.845883992059031 5:42.64830246876171 6:371.50032856934376 7:106.05831574945735 9:1036.0830823067045 10:16.16943961067233 11:517.6787517754709 12:372.86046017825714 13:284.6611118789861 14:120.03808339604632 15:74.2776117442439 16:96.86852591631113 17:46.71144070205572 18:303.53390691489744 19:61.35323589701366 20:92.0946412703688 21:122.70343621146813 22:63.37493456035598 24:185.4372944676745 25:11.993823759529505 26:114.3390178077528 27:667.7824466785278 28:22.250897981499016 29:76.8770959419709 30:57.35512962081338 31:294.7180251740608 32:113.69590478733141 33:19.524315506729504 34:96.14899524049562 35:27.338757929216204 36:147.98591626822005 38:13.736235359427868 39:522.497261900428 40:544.5243287047241 41:270.8298468769809 42:869.8076098102156 43:88.53776992351955 44:69.76159739495155 45:9.663245944559248 46:2.870705421748742 47:41.786600103046005 48:12.698143203359235 49:86.84659801642276 50:193.3190227452806 51:226.8072434334369 52:358.32024368056 53:18.456165395183472 54:68.99930263849605 55:298.6414552594041 56:3.649553798771398 57:71.01746523161874 58:15.266396322529804 62:456.0260347330824 63:335.9589323112687 65:8.582352246822454 66:2.6416888420751854 67:38.06443471146971 70:172.94923625425142 72:1.5074218149496552 73:60.95606229666343 74:0.43923815827766577 75:62.5383943916799 76:26.43092269738747 78:0.7905244977497513 79:231.83476319736 81:57.60830664517423 84:60.23132679172263 85:44.77938027177989 86:11.20238352089286 89:23.22471264484105 90:84.46178436611919 92:13.358457620340818 93:35.03394599203149 95:0.9618131249332726 97:230.72924331669003 99:40.92136135276619 100:53.70061006769514 101:79.812297796059 103:7.904252372522728 104:9.047080346557173 106:0.1517698705702858 107:48.03521090302442 108:314.0377506886982 110:527.7706554768964 111:81.09610301432339 114:360.3305896715849 115:39.69489156190424 116:0.6898520066128434 118:243.88717255732308 119:280.6119813426432 120:190.75631159587664 121:204.68069438359296 122:10.50044625415286 125:2.4159275741003396 129:24.28475566986682 131:35.24112468579025 134:56.35887469214384 135:8.262909881751813 137:128.06460395733575 138:48.70379424598151 141:291.087867353159 142:127.10656767385707 144:57.220543840486414 145:166.10033217295518 147:148.9110233980118 148:32.693217953399376 152:10.336164449064562 154:0.24029773070021587 155:223.3539040117496 156:14.234054191597497 157:82.02380757333776 159:46.10069835437941 160:12.95052226770508 161:23.336004960814417 162:58.621822314984726 163:9.767476847477482 164:22.684310674653762 167:19.921794670530513 169:16.395254449139404 170:62.624016732299125 171:7.043212000960745 172:13.573194292545862 173:321.4405696336735 175:60.02270142521343 177:82.32791488489995 179:10.273679026050205 181:0.8609359826693772 184:5.97893712448962 188:12.601804098471383 190:0.1465587916268515 191:61.787236175873524 194:0.07109492022307147 195:34.16841906236654 196:80.18789570928139 197:40.55298998617391 198:10.507625249892133 199:92.9470741919999 200:58.08519380489233 202:72.63945897197735 203:6.849808397141772 207:99.56968151067244 210:84.07407015136073 212:34.90692674426319 215:1323.4337507609973 221:73.50933461825288 223:18.539613273529728 224:8.807108514724115 225:210.1065314818701 226:14.735578029961022 227:187.26055866609238 228:249.83305605014127 232:381.66381149732683 234:111.57225189087114 235:30.70029155681955 236:53.55461357362389 237:93.34925312947529 238:288.85820006299264 243:7.190698004924809 244:41.95207694544532 247:1.6660810205059104 249:2.5129936167735925 252:180.341552181662 253:27.967976732562967 255:25.98433061750928 256:31.46714772959935 257:2.2858930902181935 261:106.58275938244252 262:16.278858534783506 265:327.8160718083301 266:230.7147949164635 267:95.25621224423841 268:12.95052226770508 271:73.03838149350591 276:15.8459670570379 277:46.79746459939485 281:81.37821109267057 287:34.37330950646198 290:67.13066091159533 291:30.103036014865342 293:210.46951027940753 294:17.045373570602095 297:362.0666720187232 298:22.182991521089345 300:411.42944138832684 308:60.122092701944055 309:8.127154736165968 313:0.5977915762859596 314:304.7212378877797 315:63.47803309448203 317:0.9916634554939172 325:18.75781677100627 333:0.4355348989871331 337:297.36384835536046 339:173.72410832464058 344:120.21181221582377 350:124.7795957498992 351:18.72522726235281 352:39.161774272493105 353:74.37350832839635 354:18.073985805941685 360:19.025177055546713 361:34.40562429647478 362:21.67987743130243 364:33.7315353732182 365:22.765080861800428 370:23.727086593700925 371:107.46262828102563 372:209.7738719641921 375:0.4188448423507811 377:81.82051703274783 383:16.57788804645762 384:61.64432448777529 386:0.06733108523764719 389:3.9307772201667515 392:8.61591529626063 394:4.973181149402091 397:2.712517745696403 401:0.008276123754107583 405:17.285953269123574 412:70.20123564039488 416:12.198507656490579 418:32.4475905985503 420:55.149457300712804 423:23.784309749306896 424:3.40197512930325 425:44.82151571442143 426:3.961457015041028 427:23.568889818546527 429:34.79009590821103 431:16.80786988439077 433:126.38123027108497 436:1.2594381416780864 438:159.85535725946744 439:28.557610090705314 444:37.82480453357437 446:28.6924654680817 447:0.03048581613850805 451:93.5408811645804 453:3.7803023214434033 454:21.903150824823946 457:177.5845610729867 463:6.404475850054626 466:759.0948673768128 470:22.86353045626177 471:734.8699600982155 472:75.19779308365516 473:17.609848580746792 474:128.74346826223774 475:29.97558744325731 481:17.948326862833078 483:5.639798223528073 484:1.4022278720942933 486:155.75569151843777 492:15.898075100479296 493:1.6860140484532693 496:19.90645895249126 498:91.53635743731199 499:0.06809742822579895 507:10.669591862884108 509:19.959361987725053 512:32.15071840295077 513:329.1539568633646 514:17.305879105011776 517:39.27257981203193 525:49.91670829001868 529:87.07464354940083 535:0.21886191201311594 539:202.10403284829619 543:1.707657721086349 547:63.03109090384438 548:41.767007131717016 551:27.572082728756307 554:89.84568441127337 555:25.79911210192576 559:34.846095651401086 564:13.348218197510798 566:40.82984495563622 570:16.434210094796825 577:14.245655747797542 580:1.1879635897644834 589:28.37872942481837 590:1.1340089982420472 591:0.007483065236730441 592:12.367550023523712 593:0.12069438428128704 595:31.043166987164696 598:31.18834459783816 599:152.95457082750914 600:14.838567929390667 607:0.02999535462282395 608:27.098543849335485 614:3.129135844514892 617:145.98079628579742 619:25.54088105227659 620:132.26476457778406 626:22.447050217189496 634:30.259953338714094 635:69.56525525593196 652:4.84021578756127 654:3.156452237853379 660:1084.1850842755978 665:38.65547068812368 668:1.335386065844615 670:96.50045971094498 672:193.87513762457283 673:2.6224005416833083 675:190.21428687485778 677:0.9416294617765298 680:67.85534919472158 682:21.147965970929146 687:0.7217596498242681 690:55.99162991432174 696:1.642553238083289 702:2.54791867214563 705:84.98238507001436 706:20.136772279615908 709:16.40646896489484 712:3.982789002789183 720:8.926769187517994 739:1252.0161347355502 740:160.6838054803601 751:3.3831742070208386 756:803.6393685960261 757:2.6894721949730283 767:1.1669365376240306 772:31.615891635563536 774:21.024483542032364 776:22.624886572280072 781:34.81034743147725 790:7.3031815477288955 796:84.69432596451497 804:9.172236316059037 808:41.31616242730665 813:34.36421872689779 814:122.51435805293794 817:21.66261808573586 824:45.09936434969175 829:38.66204322073739 830:224.66460548849614 836:8.049719397588724 838:0.10185402575360047 839:26.025124910128156 841:73.23506845225411 842:48.501610045492285 843:121.50957848204999 844:30.052846264893663 852:118.56807486713281 853:67.59374545374898 859:20.086504027505836 863:59.32868995124031 865:539.7959131236371 873:16.425570260011394 878:78.66951546682638 886:92.30937049905003 889:6.045642190681708 895:21.93110662447106 897:51.01924212362153 898:148.69688675576558 899:25.229136803210256 917:55.17940026346965 920:39.9878802253527 921:19.386500294241184 924:43.33580504246578 934:60.25095857406059 935:28.237260198585375 937:37.52389854254422 938:0.4913211660729736 947:95.75752256322674 955:35.86034081491734 964:10.862710770285345 965:7.846241301904341 967:48.451459038043524 970:18.21364292839865 999:48.20312162735335 # asthma
14:26.391966148046897 27:30.690324005371277 29:87.47982973021823 33:14.130532907520074 89:45.70266930299808 114:241.28959550011376 174:64.82606785265291 337:209.43800664180424 339:76.4223875103342 343:65.78434053216738 353:82.95441566024829 396:18.919877791708775 457:108.38536975502296 477:77.07203157621868 549:20.26073287391256 582:77.4355526854266 590:105.05660384470046 680:23.41165581767268 # atelectasis
2:43.805081741628506 3:13.184475937277966 6:56.649442896236096 7:58.84402277715448 11:58.015758303088404 13:29.089633829303263 14:27.95439914180621 16:6.723257738256742 17:36.30532772125588 20:3.0253702999256853 23:59.346376392667956 24:58.98087367106906 25:38.995844214462515 28:10.120170024239474 30:43.87802377064665 35:40.16184684154366 40:34.64433591317144 43:10.301435268836999 44:340.7865491053804 46:8.232944088258701 55:43.724386230797776 58:79.83049935486237 81:29.6223841946924 84:117.19670969622833 87:38.18550464876376 89:29.069817082676025 100:16.60463732458403 107:15.145673459042584 121:16.612050964651473 125:14.177554810579025 128:9.683288417783118 132:57.10843348002012 135:21.7463454154916 140:12.813629002341253 141:17.041369114513866 143:57.67225536292043 148:14.67173679564832 154:22.064967503485647 165:76.00237345566406 170:16.20747256626373 191:18.673218307110467 192:29.416921441268304 202:4.933913367029575 221:15.122139561680308 233:138.49073276112966 235:19.029452000550393 243:69.42405417650134 247:20.88073572691986 266:19.166778271755398 268:14.347597871391832 288:18.378499190338662 291:38.278582097025556 296:3.0409437146708322 297:21.134290043529596 317:18.72844615650631 319:24.22017154082264 327:26.13402207539779 337:29.852663759586967 354:22.76542371972955 370:20.31902664932408 384:51.32833686670078 388:189.54437682210457 418:5.462975851152393 423:80.11468524323948 444:27.66368090421583 455:15.387640589709168 462:6.43487047044408 465:33.22809210043571 497:21.924399711940318 498:26.197046468031935 499:5.4347826092583285 522:13.906007829338842 555:153.2633620507889 564:16.689606069816158 566:114.17725906525251 581:72.95461429483298 590:28.035190403621044 595:24.167245349453314 596:14.582446574059889 615:27.14353583218235 621:65.51602605194294 630:7.1083504113192895 634:36.80450687863807 639:7.661686417900299 646:2.1258713490991945 650:25.353377086125885 679:16.822773466143246 688:96.31863535480535 691:57.31617950104979 693:24.271407011147016 712:4.007727000283275 723:121.15045624422278 748:19.754197682572986 754:57.98171580970959 758:28.227780887452735 788:123.48790146236432 804:28.428740073564562 806:24.240624897163627 809:51.56484419200932 821:52.45896621441133 825:17.137215229130206 833:33.98417904350283 873:30.598114204081686 881:8.306888330098927 887:1.6067209286974846 901:30.524432665530007 910:45.12599553396442 952:39.2006514514029 962:104.65704353794537 964:24.663670833220188 990:23.833754967519592 995:23.406782151652077 997:34.18565757841927 # atropine
1:159.0787845838167 2:155.42107342397725 3:231.95104913010283 5:0.9080239472735852 6:157.58829942965693 7:39.833506285583006 9:217.297722032378 10:0.16166819884090344 11:248.2627055624269 12:9.985914637137991 13:31.568316139587385 14:52.56633271186008 15:87.66557052662229 16:38.17219530028242 17:111.31575697281039 18:5.309056547536378 19:3.066523067105214 20:56.45931688836499 21:5.255046606343361 22:53.57600433020362 23:26.533280101756592 24:64.97549786152736 25:15.790104472535408 26:35.97159162258716 27:134.1286058479199 28:2.2444001431797997 29:4.642424354980311 30:32.58665150783097 31:243.76200358762088 32:22.802786215029528 33:30.400654571977036 34:30.228233034987266 35:1.1068104141082085 36:6.810774120899675 37:10.675986869519594 38:73.31125805541889 39:74.52213376228654 40:2.6281622405887424 41:11.424816263438768 42:8.726231823974457 43:22.630909976592978 44:150.72665007604212 45:8.363424772412894E-4 46:38.05451422705669 47:0.9621104645595634 48:0.4123771526038355 49:82.70394548304148 50:147.81935904642123 51:1266.4547909962369 52:68.40995000611555 53:6.253628359781052 54:17.39682346950816 55:175.5962259827158 56:45.2294102171724 57:1.6699909329635436 58:31.83455799931434 59:0.633988397864742 60:81.76300807269487 61:7.276023863265412 62:1.1482860561662613 64:61.29300220154705 65:222.8056580868089 66:140.6107485223987 68:24.71966058585591 69:0.013241884862800979 70:45.93107097549872 72:4.028522768322952 73:5.167956505865483 74:523.9826493688148 75:5.572798820425362 76:24.444895989417628 77:1.814209242881849 78:6.083859112334509 79:68.50904851924109 80:11.377023915473561 81:86.3254975380084 82:15.196909585320702 83:15.358772860700968 84:12.615460499277221 85:0.17857674892414338 86:10.536930637505002 87:0.12390871034066747 88:40.972225654778285 89:14.519591149390997 90:4.639949170488244 91:47.40220697462054 92:5.255909944924996 93:5.75238476267209 95:1586.2124731363738 97:397.73061357480725 98:19.534799973093563 99:127.8044603108886 100:16.714336679795547 101:151.15758732539854 102:106.002135108791 103:29.314463022430928 104:77.25592603252056 106:130.34225676423887 107:0.5543621196351703 108:26.32066432296703 110:43.7026241254926 111:153.3353384691044 114:12.80827789128943 115:35.97870941608631 116:45.18132437408675 118:37.89360959946545 119:11.538194409122655 120:18.833562064172362 121:24.180390143143057 122:246.43068740426025 123:86.32420963742678 124:6.551285074524137 125:9.346548640019423 126:15.93405312669962 128:1.2183059506118747 130:32.68289882041755 132:333.6988992731013 134:3.11118708722074 136:52.66415391570928 137:2.591273088664524 138:92.44087422329207 140:9.656282187628362 141:17.572609908431605 143:0.5808464929350973 144:8.378409703705394 146:43.92807479496906 148:5.145050831657107 149:87.76047017233599 150:187.57003357647903 151:135.6252090643053 152:68.75439108394401 154:60.80487908934688 155:1.1659507858793843 156:62.84256423174898 159:26.52139435769202 160:2.8777072194293374 161:1.525423233145445E-4 162:1.5645632370388318 163:20.1805586253229 165:65.92242614838149 168:14.722427470243739 169:9.60442783085847 170:2.4116307399156143 171:1.1610073715436053 173:8.1035375158789 174:31.41833125512703 175:25.4787688616825 178:2.2569689130992905 179:0.7587211034632262 180:5.8057696936341285 181:0.37415376823203567 182:18.707430702874767 183:3.406193209797079 185:0.7665280434589287 187:18.313611310984584 188:18.180028804459504 190:1.6001942015380604 195:29.19717014841462 196:59.4456766396355 197:19.07425099271834 198:3.3603602537314456 200:35.97172892841175 202:23.692410200197266 203:55.77719157104001 204:0.3567627504926099 205:38.141174260415326 208:93.90180136598224 209:76.39290140329098 214:0.1993795762558651 216:86.21554901334659 217:3.900637215427859 219:3.0446167821749097 220:4.8952436317757435 221:53.54029016338347 223:8.38144588849564 226:30.88760537553183 227:9.397135301395233 228:5.745185224397682 229:43.672421994914096 232:12.324040878546086 234:7.028232666861893 235:7.1015205026213355 238:39.50462465353707 239:0.6139464407857896 240:31.43122680818612 243:0.9012202280012879 245:45.3567070840633 246:0.6206293604768248 247:1.0084016898370731 253:10.817797955761328 254:30.443686682719886 255:22.04321813891936 257:0.13722031610491714 261:25.289008724049143 262:41.86890106410123 263:0.0270565244226324 264:17.000327007251794 266:2.168209610515816 268:15.43952505464003 270:3.884784920295564E-4 272:0.06329169316999952 273:2.995284554761826 275:19.808803157108294 276:9.322086481258308 280:2.790298569304401 281:89.03470513974838 282:22.212168215739922 284:346.3966394249328 285:2.692905764916117 287:0.9219507956485441 289:18.768546830915607 290:5.110119480621889 291:14.335789081285894 292:17.55080963701297 293:11.886234003676226 296:0.11145241870928488 297:21.33856120503622 298:0.07365073893419115 299:7.480670831812666 304:85.91387519674223 305:1564.7946070187613 307:0.0026751286916256666 308:16.151578750154872 309:6.040796945518343 311:0.22538981329434818 313:1.516607113672345 314:2.9479007346187296 315:2.137656081015885 317:16.997974648343682 319:32.45643023903467 320:61.28445417908127 321:56.545919292894816 323:2.1344564556585044 324:9.37358088567755 325:18.739721636369918 326:3.299558074799842 327:48.94256578123494 330:1.6695315435080502 331:10.817236524313506 333:1.0076082229174987 335:49.79342845932106 336:63.14227492090415 338:30.730397900105146 340:69.56412886987529 341:54.68176317317181 343:0.0632551318741096 344:26.798829518702313 346:154.18721977424434 347:48.5109241931449 351:15.791732772129832 352:2.7680960237795103 357:29.84228356578478 358:18.223588587617915 361:0.44772659698955336 362:8.138873576407697 363:2.994454298754534 364:9.752321027384284 365:4.933681790407374 366:5.702770713444155 367:0.0055990070761637 368:13.358436651651548 370:83.53136828860413 372:0.006709810714097674 376:17.773800905294085 377:16.50307555071721 379:0.2613180659645641 380:32.90798605154912 381:43.19538715419012 382:23.18834174240618 385:4.503683758130435E-4 386:77.95711498730424 387:6.460372790263556 388:0.32115209778627435 395:92.96473382344398 396:29.14151688993295 397:1.9249424345888992 398:29.612628205601705 399:0.0013249617535360649 401:0.19969438610161394 402:75.99481939602013 403:26.15237403998178 404:1.2645545735210515 405:4.974474060252373 406:64.08866438202718 407:189.4931465659956 408:20.347023707981318 410:7.557173764383542 411:0.040985479905811674 412:16.507893769209183 413:0.6321423919761684 415:0.05945459787274434 418:4.315274770614594 419:50.58707298833162 420:1.1929155841161436 421:33.832769932553745 423:3.6179289093111535 424:109.56471592819054 426:0.0023142019996513705 428:47.84394959251587 429:6.1818273028729624 431:1.2864590341609172 432:18.154095615293212 434:15.725173214769299 435:0.01771942548565707 437:4.070137024015596E-4 440:73.03326749232926 442:29.652120038521975 445:2.4010440058274285 446:29.726156161295272 447:14.18573742989715 449:2.8297217839165487 453:31.189055425014676 454:18.088331664840286 460:409.6199117967359 464:31.240852723492402 465:249.13512023460225 467:1.4696961453502915 468:19.153207621079495 469:8.277386694218638 470:2.5132899331695673 473:15.114927443647922 475:0.1833388959194004 481:0.19093253296433121 483:58.54330106417447 484:18.72617094732483 486:19.710048157419205 488:0.6272051516131147 492:19.08551207984771 493:14.651953975221868 495:0.02408865623423628 496:9.29631659060062 497:27.573497600423657 498:0.48722339353901095 499:6.633169709471371 500:8.42083150966562 502:0.01161004775041213 503:5.1263620608954235E-5 504:59.168236613262955 505:2.3846735896817086 509:6.367707184363668 511:18.8668600854814 512:5.316755788416435 513:20.576237363116057 516:30.726150506168043 518:13.567624564521918 522:0.009443521850305812 523:1.1050708733398413 524:60.145751983590124 526:12.47736192585714 528:43.53450597241995 529:13.62579317713416 532:89.4426980616622 533:901.0474797550455 534:0.19830552623007455 535:1.5038206790103488 537:7.220370410717799 538:15.736821652376236 539:70.82839703186458 541:1.6962319078861021 544:16.11123263291907 546:57.38575788607309 549:3.549165357331701 550:1.4205196531960236 551:80.53381636841827 552:0.8220541049501507 553:10.906938466367741 555:8.734984758444119 559:20.90222845978281 561:37.68687156395318 562:4.428980132676557 563:185.13129346163333 564:0.1252133815367106 565:59.463455835604826 568:4.9409637624719664 570:22.0551638552614 571:0.9407335729418653 572:1.2647748354073791 574:41.55421145550076 575:27.174135974576696 578:0.053453633954516244 579:260.2781369866832 583:4.159973213027121 584:11.71290976390021 585:44.86309484223784 587:21.149809194094725 590:3.5821671312197108 591:20.69947936970996 592:0.5016239563067134 593:3.0826142285810825 595:26.989973689185067 596:12.850298074410187 597:244.14854177534096 598:8.592396002347906 599:10.033124262343994 600:17.77374411669775 605:4.614428445793112 607:1.062671126438877 612:14.850910524214894 613:9.217335213715739E-5 616:11.28638622168158 626:51.977820242495454 627:2.7778960389350695 628:19.880516355287483 632:16.824406592796755 633:25.55323301291973 638:4.28299541099044 639:24.938102026376065 640:40.62443802982067 641:75.95703229958544 642:8.479378334794976 643:90.60429660704357 644:1.0994144608095815 646:0.028240988683516 647:63.898776556358996 650:40.774787906126186 651:2.330379145732922 652:0.051738121108077996 654:44.5146805740249 655:37.909333854502776 656:33.58916551038305 658:37.60903421260677 662:39.82550876312527 665:12.045582339290815 666:1.3936009697923288 668:2.5203640464516885 669:9.397135301395233 670:16.358918577427236 671:20.61876964723787 673:4.561213940146265 674:1.3418237785302984 675:13.999275994068862 677:9.659415837926305 679:87.9291988114418 681:7.31704352154683 682:25.600096192610007 684:0.13311556630808097 685:0.9250932022214413 687:2.623073433828667 690:13.631520549677045 692:32.50400761976839 693:17.219808713766735 696:12.552483324114728 698:32.00830669881734 699:56.3215551578588 702:0.29666920814536285 704:55.66810869209131 705:2.2139852373983016 706:9.45164527946407 707:4.626858075271517 711:7.641872271559348 714:9.104373598731787 715:0.27242377214100577 718:17.971799328472233 720:6.489995729167703 721:0.9627604727634661 723:35.503685169774556 724:3.7096437775038797 727:0.04090897056457939 728:24.728061184714473 732:11.661430795708842 733:6.765253538289978 734:19.26490416729701 737:31.251970850504378 738:52.67930289433139 740:181.057561104377 743:22.71486521279735 744:12.045127606381344 747:0.5129381256054201 748:7.8360535927846815 749:8.296920376665323 753:4.836982439832251 755:1.9262934121735649 757:121.4367857176442 759:18.132639007746207 760:21.028642145452732 763:3.637987226960002 764:0.5968856773800456 767:122.63865815487674 768:3.114554548058463 769:1.5125306890293528 772:35.30981910000177 773:52.73096196712642 774:54.41473680021459 776:14.350464919365123 777:23.451086697300592 778:0.0294415605126335 779:16.90143742345198 780:12.346881992745143 787:13.637535884931093 790:44.679728040263655 792:10.479846319273815 793:13.405567124533624 794:30.934746345973757 796:17.491267942106468 802:0.005386259666479961 803:40.02565531752743 806:0.24645549291237578 807:3.029198886827588 808:1.0027849390155072 809:2.7437445935399993 813:143.75884661665668 814:30.966108278797606 816:0.3219442859545361 821:0.9692788166403549 825:3.0112599956081803 826:1.186038233876449 829:17.117780005993726 831:0.3291395255227531 832:12.077027699784967 834:14.437799215727768 835:1.759967000881403 836:13.462417749711351 837:10.248002963080042 838:2.8656670063452485 840:17.406283453777288 842:10.932523537302957 844:4.8973307985964505 847:11.538194409122655 848:22.359009288014096 850:56.26440805239632 852:19.034587508839792 853:33.16316853799952 854:1.8073891427958744 858:90.70379612240889 859:11.850435095133154 863:9.55226110381826 864:2.3419220924048862 865:1.7646506325587907 869:27.778466385934518 873:4.676635788361435 874:6.1600554513541175 875:29.828777798270607 876:2.8154401729964964 877:2.172063285839374 878:0.12603875446278126 880:0.10328543731581674 882:14.974119798426832 884:8.02553234332582 886:7.726207414470926 887:27.46332846718317 889:15.237357961287652 894:5.881760066096824 895:2.2612273700891925 896:0.49864186656373305 897:6.373350956250252 899:0.01925872279847385 900:2.8292785193278887 902:4.442683601773711 903:109.64385265455779 904:2.122527068200645 905:9.196548762229378 906:2.1245979303533185 915:50.57081183597187 919:6.6887431913429305 921:0.19182012431872905 922:39.67288404047484 926:30.110663399207944 927:48.42828962866883 932:1.4139948684126975 934:22.726487776741692 935:10.972553156388845 936:25.62101854132606 937:62.994915768130355 938:37.75520935887592 942:187.63203615576546 944:4.802901654433695 946:2.154720478192718 947:6.932802920384947 949:8.455282191056938 954:4.8770188797553695 955:6.538619000094119 956:62.4486907272734 957:0.7162376763189027 958:3.9002487484483397 961:29.637853301195026 962:2.78495348818211 963:27.62886961055075 964:2.2565829541957156 969:1.7126810677315916 970:0.5854043413356043 971:0.9641253912710342 972:113.755866435084 980:16.279947561628315 982:0.49125031072642356 983:2.15224389055583 985:8.530165818313433 986:68.91371326285304 987:7.1718825980447285 991:7.604870648916507 992:0.9295782460549966 994:25.468567726796874 995:1066.5578605516469 996:3.9182625616678006 1000:57.55993135182452 # attention
3:19.189730368503778 11:47.64463918303594 13:5.943870720596219 14:0.3461222139904793 15:5.218080992809354 16:34.232365463288005 18:6.437906835494239 20:52.0159741872199 24:4.647088928577532 26:20.814995303766253 27:8.387320313321363 34:6.806956953808849 35:7.579490410959263 36:20.423761579907744 38:11.633958488358475 43:100.50880650354398 45:54.8711735259517 48:0.3207997043231449 72:3.088076845689136 78:81.60081150010949 82:0.23735801876778798 83:55.475787908342085 88:7.420753736976507 89:67.84667391331122 97:1.5841634704642458 98:59.4339844973916 101:19.48368609620584 104:0.8424960637659087 107:10.102124852891578 111:25.80894481063129 122:8.440827026558928 125:1.2614173866470915 132:0.6197181167614474 140:37.18930741226583 143:34.379907457375715 152:13.269552843958632 155:9.23098274651925 159:1.3559010505857585 160:9.513536194052612 181:91.3881941044722 197:4.343407218533101 198:1.0103021434358 203:86.16889026406093 205:48.07434586038801 211:43.61046136033657 214:9.034561872659216 221:5.2423710014198805 239:121.86100764236937 245:8.892485779019175 246:27.44528256904734 248:15.430373628103387 255:2.8679514033979623 262:14.796720705092325 277:11.897948293851238 280:74.49163591231472 285:7.682695951790545 288:12.495969233899967 290:7.599245691779075 295:38.99467090061616 298:15.359479825264488 308:2.1253298133852736 342:4.375156423991016 343:2.993338372889043 346:10.811773448699874 349:31.911355418841477 352:37.858017749959835 362:80.91972317385996 372:13.246258659091781 376:8.369668761497364 399:145.3187222761091 412:14.305642061260206 420:1.846453630472182 424:13.267204572607739 426:7.772960414472397 432:3.6743848880083045 436:2.4347374783535822 437:7.514357779775172 447:85.66635553653401 454:7.263479048669014 455:333.90917496968757 487:2.8018078187546545 488:86.01135920123544 497:15.133904985671998 527:97.99176416436572 535:1.3534961036558104 538:53.70529162979789 539:16.00027837192718 541:6.6936665201387795 550:30.64697816701226 555:70.66992104067728 559:26.18878510236972 564:11.24367978993432 582:12.359302889392236 596:9.68662161750082 626:2.4360032671139877 632:2.7515139676716975 649:16.097068105394648 678:12.381905641787572 687:26.151586356467845 701:3.624319445517815 702:206.59779694362825 722:5.038694728345706 728:3.9004849189876136 757:163.48538666115013 763:400.1872951680279 773:39.618893408619265 783:20.93680412966373 786:4.387834336049377 820:51.84297270541444 826:64.01452807011587 841:23.371398836252055 847:40.42434953183636 853:35.78019345418609 882:69.02070726850637 884:16.37380081271874 906:16.90752552953801 921:24.212703158234042 932:135.6068663901656 938:3.473119238592439 994:18.427934403755728 # attenuation
2:10.124875103062992 10:15.478610365118671 11:2.34031481009952 13:2.874582829321172 30:19.10483832263378 36:4.077736082561168 55:39.47814867094741 62:14.568913617935053 64:8.798307724099447 65:24.68549309781232 74:34.5393611715199 84:41.836809832290605 94:14.47012292432896 100:4.699878115616006 110:5.237582278646193 125:4.084022382637101 135:82.0300279838727 148:4.209682434011952 151:66.59303487376535 152:10.146191258998948 162:41.304580522052376 164:13.75382969986374 181:31.603256359818396 198:3.75664089764942 203:39.79521143810655 223:84.73815745212157 227:45.656615813151866 257:40.60522664586067 296:123.31883949007045 350:48.50537829171286 403:7.252714851518322 430:21.240803825646815 501:235.9534462298388 509:5.125282289088814 528:4.870052361041984 576:43.635388033612635 720:29.14657757312582 764:4.237323721950066 777:13.849570712743631 832:15.755373698040428 837:14.91300794611898 838:44.74179859210166 853:23.393225032725933 857:111.42722925581965 932:58.84359378179717 946:6.659841092784861 # augmentation
1:3.1375552558215674 2:403.6230022390154 3:0.6890196443066179 4:8.864079053577415 6:2.317987386168256 7:1.2115688260018551 9:153.50254176450923 10:55.76057496970324 11:19.715819624145517 12:0.6024740753485358 13:116.66514550395189 14:91.51173424826322 15:11.436108785899568 16:116.43029440127265 17:51.99088227382563 18:62.48906117886787 19:0.22812563112277776 20:17.928859919185076 21:1.1097109988262777 22:276.176130636624 23:13.586035289573488 24:461.87061158215755 25:55.29132779484587 26:31.20793663529627 27:1.627697339090703 28:40.56712653155594 30:44.41765256925206 31:0.339391102777644 32:2.058359140791259 33:9.07783572263865 34:22.136755867713383 35:0.5764416984155697 36:3.3864763221204788 38:55.23491189684614 39:26.83746933445254 40:128.91063531905212 42:0.39157066320183814 43:88.5902532505529 44:2.139897747246458 45:57.59131274851816 46:6.263560750950733 47:45.176356638590605 48:82.46103445327986 49:31.46449807393 50:0.9742894352020433 52:0.42585118753474666 53:29.793874651528174 54:100.68952446612309 55:2.2770835907174174 56:2.038319832861151 59:2.4566225217005773 61:5.782633234599897 63:107.53177314261978 64:127.29614993131688 65:0.012868330708846507 66:23.785287783977164 67:13.01862592132216 70:30.51406152056713 72:105.42552737776543 73:24.465602848164124 74:1.554889759295411 75:4.900358106827038 76:43.9245254174635 78:3.5874034276121405 79:151.30697558231435 80:0.17847031491208612 81:365.300196319042 82:8.69264835055418 83:10.475605775691745 86:163.06328320543275 87:0.5903674895778381 88:11.78888476900672 89:296.40635319483977 91:152.39575723166493 92:1328.7847229489948 93:341.67485325490776 95:61.065774627994934 96:6.632347375398272 97:21.926979135217586 98:252.03553643802832 99:47.36261515379344 100:0.32543626166199785 102:0.0019230785696215758 103:2654.926350737786 104:94.062716733705 106:13.910028578389985 107:3.9940268567760047 111:8.886051078547874 115:5.835382448540716 116:70.61103429593992 117:7.1171156011028 118:6.670279988621768 119:3.7535777853430856 120:11.371683223663151 121:7.938084614937331 122:129.40385522019034 124:26.7437060388299 125:0.18907711437580524 126:10.895170139130355 129:11.75080853851617 130:0.14037640639165125 131:19.477503578181995 132:3.6148852457303216 133:24.199634268027445 134:0.029576226676042084 135:1.113375125059485 136:1846.4763391113515 138:24.744505106870463 139:0.24666405797041022 140:0.7810884109631427 141:1.542206260172412 143:2.8597445260052554 144:9.393432431214888 145:0.9090407606626062 146:0.42879017680253734 148:8.889697384635873 150:13.04376397209547 151:3.2158838884776246 152:9.079238479387655 154:1.2364503954831199 155:91.24050561240095 156:50.14476217274467 157:34.40061812765001 159:21.375179692988965 160:117.2668868984716 161:73.11864356952181 162:0.11344915451828666 163:6.554354642460188 164:0.46738320234210345 167:86.88727451388678 169:7.206785372216564 170:0.22551105080922737 171:4.2733321067675725 172:1.5832672660488543 174:45.22048646311871 175:2.9629087566111267 177:30.280860467922885 178:0.6900561272060703 179:3.4233420107624832 180:0.13607938493294156 182:14.964451272956005 185:23.967119588475022 187:64.11197701900103 188:6.016240953880842 190:11.404282945999075 191:14.258352188069509 192:103.03193058595257 193:1.1527002336443088 194:159.68376741835974 195:33.21230111654416 196:7.108622634583825 197:1.9646676851551097 198:7.417666849939112 200:30.5710722406774 202:38.52729302408763 203:0.3529148293046029 204:50.16321111530583 205:0.2146593505882045 206:0.9886000840815274 207:84.01670770793048 208:31.90266857879368 209:0.8331885313735613 214:23.80035203735017 216:35.86703401849805 219:4.1701730115577105 220:493.66532061337904 221:20.01229770603086 223:0.04866114574620257 225:8.227495755666126 226:7.163393147761258 227:12.77441699829842 229:1.188329480170148 232:0.38683295965378894 234:0.2273421727672449 237:4.900708496782857 238:20.69190306282461 239:2.1448829152102893 240:31.88107418580345 243:3.8602808059131064 244:13.332575770437387 245:5.7909337451516425 246:323.8595056424811 247:0.34102537100113095 248:18.152659616728585 249:0.058278787814723114 252:6.80077912911373 253:5.678241123466085 255:4.733219538982583 256:104.7527405811191 257:186.421031870633 263:155.46819431314844 264:18.775286747697987 266:15.25822943967275 268:53.49361577154524 270:5.753028548373146 272:4.659366699819455 273:0.23472447837407232 276:1.9328198181546494 277:3.2062232591020403 280:14.8471382194069 281:21.548619073803366 282:3.092586821361914 284:0.7402456347968457 285:0.47658003492058093 288:0.9528606941292704 290:0.5154664571615122 291:1.5289603119700286 293:1.9070592166685332 294:2.8193269002348256 295:0.20640770174917603 296:8.700917228430159 297:4.399245533519606 298:0.1999370073066104 299:50.96597040068433 300:20.166119246110757 301:0.22884552651848436 304:4.523509177963895 305:22.485766999861657 309:3.54639745141339 311:14.521977544049587 312:0.5160397465857419 313:233.86057213020487 315:4.653221587859171 317:6.4070740663178585 319:89.80465293614108 320:1.0072074222806342 321:2.249106970373457 323:1.1115853526737312 325:9.598100100318275 326:31.62487972625901 328:30.243472629484934 329:7.20968155081351 330:3.757256271029637 331:22.20350017268788 332:11.438314014638188 333:49.678325867174536 336:84.90485714113005 338:1421.9537732413594 342:4.134334844254893 343:5.215376247425114 344:19.983912266337967 345:22.84058617978335 347:3.8428640061756525 351:0.3680629957862613 352:2.522390790196769 354:27.073540850231602 355:42.64868810614182 356:21.64329940517487 361:1.0026317856146645 362:12.153036659617984 365:0.47901181458908976 367:0.03011467283520984 370:5.91530413537248 372:2.9800954911894655 373:0.8073276820041283 376:32.45373070388349 377:20.96654714554891 379:5.541552581772893 380:1673.744522917584 384:1.8431500296872643 385:0.5589544205935141 386:263.07588485815296 387:0.16474363424903582 394:0.2257729463330021 395:2.4629579097928103 396:0.0010225300305428467 397:0.4700218315054882 398:1.5758642368984417 400:70.12281223785645 401:6.680456795937991 405:0.004563535850344248 406:0.0016793882249895875 407:0.007304106212697269 408:3.9944517674356828 410:38.07098017182852 411:1.796236415830648 412:82.21019213011789 413:0.0011361291374492946 416:81.80661429173755 417:8.96996731225755 418:7.107291260516482 419:3.322012607096982 420:0.26834221679667236 423:36.665223616915036 424:4.969102290209031 425:51.13036714165865 428:3.4335748913922512 433:0.027854237095216765 434:1.9132057522992365 435:0.06484883382175374 437:0.0017100736468080734 439:36.17935326071049 440:21.945654743966333 441:1.9532051321140327 444:28.991389466729427 446:0.07886550564999854 447:33.446066405625004 448:0.7955009168791862 449:8.646772508884814 451:0.04099560902382003 452:0.18671780766419815 454:7.175690375945807 455:0.09264644006672342 457:97.51869829799712 460:89.51014764563574 462:0.8456613229673392 464:6.152188285986496 467:163.95304395028967 470:20.062226142906788 474:60.25393945458898 475:0.44291359364688854 476:4.468208554899486 479:47.15843397188141 481:79.67864035470967 482:1.485904140389589 483:89.77749624121799 487:19.593628087984303 488:42.05149697381074 492:29.284172316314013 495:57.03461463345754 496:19.544848205108597 498:5.990190727484991 499:9.193607687670227 500:1.9179975228939088 501:5.662989301566228 502:6.511876240352414 503:27.96495947517507 504:3.1298417781344767 505:19.470384412332823 509:339.69797953314924 510:34.076763825605646 511:48.44470005783579 512:14.794794989898355 515:10.249148818993469 516:0.018047001371047807 518:16.721711026515205 520:194.23980255383154 523:0.07789222708110181 525:26.538140169089086 526:0.36441429129799924 527:1.872530944785572 528:9.0136311651415 529:70.31364542044683 530:0.08592283969155042 533:0.20951924994518864 534:0.028027627064865137 535:40.5007114973211 536:0.7027332895295695 537:0.26375755443021126 540:2.416638555761422 541:10.499834037670526 542:30.049401153961192 544:33.44213970092693 545:6.481222278543778 546:10.201679952112285 550:0.14457317120099103 552:1.7760153159384584 553:42.49289320696048 555:2.273890597930138 556:0.1143054116448945 559:17.401158040811218 561:8.483800102056259 562:0.37936955904384817 563:3.1571457215877836 564:12.970685506880162 565:61.65493392510395 566:4.929119603483843 567:23.337185430264242 568:0.5547297820497142 572:0.1355999826047548 574:1.218196803105942 578:0.1869867321571752 579:12.644702655082689 580:0.1508412036342656 583:23.1031473534185 584:3.8641956212339945 585:4.760220422204215 587:2.33011219868672 589:22.971240101581436 591:0.03700050799023002 595:0.013032668663773828 596:30.234362319872485 598:2.19462177483804 599:5.019695585625678 600:0.06383515337140813 601:46.77507260839474 604:1.2772325676270937 605:5.706897964103171 607:18.48732604864864 608:21.49022875752337 609:0.003597500970034974 610:17.58849449078945 612:43.2967680827866 613:0.5026669269390869 615:0.06468056285723375 616:1.6192079125752143 619:0.9433301163399148 624:8.022601641533544 627:3.111333315992325 628:96.41937651311909 629:2.7672344607821215 630:26.403436490035723 632:0.8495851705984844 633:13.983379786097517 638:1582.0489423830563 639:2.1149416593052472 643:41.14914759812799 644:19.516512662107125 646:0.027004353001160483 648:10.664209044373035 650:8.414071584258783 651:2.5000598756922368 652:873.5035164468688 655:0.3040445281824443 656:11.269646272122568 658:6.317385817987427 660:63.813920890902914 662:7.470662900357018 663:4.46970960493904 665:1.6745226293328699 667:1.3646893224415584 668:103.04556915950701 669:0.08093218022816202 670:18.99210015441627 673:12.95105081693136 674:0.1733777923702474 675:2.4174098296701825 677:1.0281110145762213 678:17.76980315358628 679:100.96866095316388 681:4.793688803031557 682:1.2021598562079223 684:0.07114816136547801 685:70.60321404282122 686:53.318353617855244 687:0.9282151475453927 691:2.744333303633868 692:1.3424380734386945 693:14.084489515495594 696:76.95414592228164 702:9.951701349402754 705:14.500757897576472 706:26.71144143482055 707:24.850201622132477 708:5.607707509583739 710:4.363754979253772 711:1.753607541971671 712:1.2789809412670545 714:27.588016234710874 715:7.5292739194432245 716:28.77004814354294 720:16.537711015424534 721:0.7513955958910432 723:7.0426936750453395 726:31.280458012161674 727:0.21940869254932002 728:34.960488484097546 731:18.745572450411828 732:73.65349227516639 733:57.52771420461253 734:0.9566004222880755 737:84.20895113278063 738:6.261754387227412 741:0.7008318967617504 746:0.2006668124381613 749:14.58347551354167 752:5.942195499343242 753:4.287611928033693 757:16.8944194686049 759:46.097222302487786 763:0.1807007557129173 764:9.098610140147185 766:0.5541613978551797 768:177.64439486436132 770:10.921294373495632 771:1170.0610553637043 773:1.434609065873426 774:2362.833203510846 776:5.773149651899246 777:7.961825934720548 778:11.475687358067411 780:7.0283035904947075 781:1.0616049473926055 783:1.9797803105864065 786:15.26757710402411 789:0.608910614167172 790:0.031756741155568556 792:0.14353279638923203 793:0.7309796431694741 798:0.19250944215559707 801:57.558294791357405 803:10.909822751311408 805:90.41452246357728 807:0.039793925680233246 809:0.4554065756510529 812:20.981924796260223 813:29.400858298762433 816:42.34563107207288 818:0.7142404153764521 819:6.067779260466541 820:0.0026831041373986445 821:97.99056831218365 823:1.104046636042288 824:27.991708141225626 825:65.77441409274016 826:1.0170504193484748 827:7.342713122584612 829:0.13121780296644983 832:16.9242526945396 835:1.0213181521548476 836:10.063258273816947 837:0.17342174495898535 838:0.026037059489220547 839:20.257378811953092 840:4.614668230827335 842:0.7548709817875239 845:13.895730087702828 848:1.091701420443571 850:7.3667961462300005 851:0.5619385174979054 852:4.560223691128705 853:28.19749815208198 855:0.10556472783303693 856:0.6740481589886905 857:0.22499372722967934 858:2.7904025838471878 863:38.501157288737005 864:0.643568684970659 866:623.5840058907193 867:12.566026741096099 869:142.69381232102432 874:0.016147718255423535 875:184.2030760468854 876:1.0668340449309808 877:19.653000739137696 878:0.07778134564832029 879:1.485904140389589 880:0.10273848707522963 882:0.564573401817697 884:0.03681011603878267 887:92.46849895089262 895:0.6876639059137126 896:3.241800484179309 899:23.054561976700427 900:4515.910332870366 901:18.830744330504878 904:164.59007107726887 906:10.573748519618931 910:6.511372690724516 915:31.36208938788528 917:4.999036944673668 920:0.19076637215145764 921:1.9387911697788625 923:458.2062156466317 925:14.481894635526345 933:3.0872093763758883 934:4.323484701957249 935:5.809689637210515 936:519.210551401149 937:2.2882120186428794 938:95.16208145495509 939:131.05108363803015 940:27.274154394300535 942:0.12140225577148407 945:8.319053536250191 946:4.596207423778791 948:976.9926647788711 954:17.4991109329359 956:1.822895737483092 957:0.1039154679275823 958:26.13910720859851 960:8.176961609968462 961:39.14028316295334 962:9.141854491526882 964:0.6777190438277064 967:0.7508151817846748 968:9.525322759860117 970:6.541701230929055 974:19.797414367419297 980:772.2873114322028 981:11.193191334030695 982:13.03073520687865 984:71.57612184712724 987:0.09546422831496344 994:6.102601624929532 996:34.3451137282926 # australia
80:8.645251581045526 86:7.557429800262765 123:23.50415678137472 124:7.2899268726030915 338:8.669167534054486 460:20.19667882368385 509:8.865134479447876 665:11.363833356623008 759:34.79530328918573 875:8.207375557328314 # authorities
2:7.076083606828608 10:6.611635636284655 17:1.5334822983594572 22:1.4557423212118168 23:2.373434583305064 30:14.77834140571028 44:11.815926615893162 49:13.817643628683673 50:3.212619592909148 54:26.975959207311135 66:5.183279249030773 74:45.25328026421206 88:20.032608908720967 92:6.607013448630586 97:9.513824489766618 99:14.754828694233742 101:8.319863051682237 103:34.53625323410688 120:3.4747161254118675 126:15.75707201373901 131:2.4701973733613003 132:2.206334032651202 136:37.463186708085345 150:34.481248249710745 152:2.708325222893555 159:15.80725733597689 220:45.225319056418975 248:5.0557323973949 254:14.686367861788257 263:9.44272307606938 288:4.0795241940313804 304:3.3925849266782233 305:67.93165374001235 320:3.1953748724113793 336:3.0609647464459355 385:4.443256254722003 386:3.501245726958253 401:3.799348267419616 405:3.694130688564801 408:4.092155297092152 410:4.351918292116893 411:3.4495658792549286 421:92.06574438940842 447:4.310681897344092 454:4.317313133153281 460:3.797555607310123 492:3.5029279123483494 495:19.04703943991168 498:6.018499861208822 502:4.694788819200565 509:4.05705492361483 524:5.373481016240828 525:5.563374174214733 528:17.844038418576293 542:4.350023583106848 561:9.448981084181746 591:18.862853425364943 593:15.778837192009266 596:3.146038922996512 608:12.73463349460919 626:11.486673564949802 630:19.56626119876391 633:3.7797280952292085 655:38.859874441335485 681:11.289441365999231 708:4.487915806433299 732:9.446344849505953 733:4.999213493171147 737:11.3730410818184 748:19.743210777587148 749:10.374563711508758 759:19.446260009365137 764:9.019906822194196 777:19.891767114360754 813:29.470689079876212 848:12.524717222038898 863:34.30874715573495 904:19.222155699333253 916:5.2484764713341905 920:6.658795195670535 927:30.755763989178245 939:4.810529958526932 940:4.437855792527453 949:16.464571304663785 996:4.095209372169844 1000:6.799794471346905 # authorization
1:6.249377020375713 2:82.73279257011966 3:334.3683422384664 6:83.60604096252166 9:141.7902154343458 10:167.38167563041213 11:91.62319111298784 12:183.4992349663183 13:97.45163453618677 14:126.0200856561439 15:51.88594120222588 16:1.1908632902570289 17:214.08192338141274 18:70.59584133439886 20:16.062739351224995 21:29.158578150352838 22:47.207096840912996 24:56.20361815142923 25:17.08305419875584 26:209.41872473558817 27:115.91257959900315 28:212.30573053979558 29:1219.909003771317 30:42.98478957765037 31:1137.3587684543727 32:117.53474307996905 34:73.50210621474203 35:21.83321597777407 36:93.32826498425793 38:1.604636600923076 39:256.7310256128245 40:15.122766401582668 41:215.2042307994578 43:11.92623057267788 44:3.421214429737759 46:0.1693444735494391 47:26.1495593720601 48:32.46240323395486 49:654.8759467558351 50:2.8705534213963912 51:2860.075435949683 52:66.37624350770811 53:51.07155265141155 54:15.898361991610784 55:61.34884089777918 57:26.460063109105842 58:12.080903175770258 60:158.30089928407884 61:3.85733167119177 62:16.071837407217412 64:4.00995561549603 66:34.72085090610449 67:21.339665155720045 68:1.434954008812414 70:177.3946804252647 73:8.48106067750319 74:1.7729500652119636 75:20.358975728614126 76:110.82196461301108 78:12.156277855429385 79:30.28306781105032 85:4.094738494824888 86:30.084697282354846 87:4.383284254207053 88:38.14111699064963 90:19.022787092727345 91:67.7266874872454 93:5.432226283434533 94:15.8425154617233 95:8.093975499535924 96:15.616122658893095 101:0.5392024525721034 102:54.115726075523085 106:60.96602797400631 107:56.4183531404228 109:8.59600092131558 111:196.61982616731552 115:0.44070047812321766 116:0.3162897332565882 118:83.50921320925129 120:130.53047640887758 122:38.145156222239294 125:69.55294079209662 129:238.38105167726184 131:43.90902162509166 132:12.659421067106848 133:86.18337882022593 134:64.44375612853827 138:210.62734553815338 140:6.5004501080577235 141:24.42175625766224 143:13.576059253765726 144:11.600710354907857 145:324.1396012417177 146:16.293783498410395 147:357.8926618764395 148:8.457856013515341 150:0.13288137747138673 151:17.82580742413051 152:6.474829547815999 155:14.662257875905373 159:28.84587708316786 160:42.82492411505512 161:14.60141965144946 162:12.008270563142847 167:26.775405179416047 175:31.198623220860483 177:26.893858930207514 179:14.42378898723171 183:12.341190580089657 187:27.772215239788682 188:4.935576166351968 192:10.436147607695528 200:38.33339601147299 202:8.7641782719075 207:273.81498368212027 209:39.11437142713608 214:22.220865716612163 219:15.488116958544039 221:16.526538425494834 226:41.57142194774027 227:15.936765851458857 235:143.3757459695194 237:14.449954621328898 240:8.800033220736292 245:3.790190373798203 248:17.2106547825128 249:12.96685844958241 250:38.9739595347047 255:118.44047398334952 256:34.4820519001859 257:30.04836400531792 261:121.61107530233686 262:16.202352046523448 263:9.47821097650557 268:8.109552245600034 272:6.492486531869804 275:267.0169351446419 276:0.04523603310711721 278:30.424240108384485 282:7.699820305176387 285:14.71213104539936 291:4.680871155952002 293:14.824352221186633 297:15.803821463698764 299:10.750005800454554 308:0.22403361221631327 310:238.6298964117944 314:16.05528468000644 316:7.101153582042453 317:12.997746431883408 319:1.1175204701264003 320:246.04830017903407 321:44.10933621558011 325:16.022191685824808 326:16.037039819139224 330:8.749507907271141 333:33.33050978575914 336:2.5352447759188337 342:45.57790079419517 343:16.89588230968661 346:58.19077464952608 351:49.875903105435725 362:8.978294229696543 367:6.388748333172728 371:62.026060733439536 372:18.500552930860035 374:19.014643786610396 376:39.46574525285235 377:18.917274851353955 381:33.8975146253861 383:27.444123558449615 386:9.944731445886068 387:81.82736069036565 395:12.9488568848697 396:20.785218681476763 397:51.14424496808727 402:19.700092340761472 404:96.36431059884352 405:39.481945955106156 410:72.67515700080608 411:3.4146005374941 420:82.27185685695027 421:88.28757537449545 422:16.960089789607306 424:40.472086891979856 426:19.927890812215498 429:21.758597377634114 434:25.13052691842726 439:48.986382149386316 452:7.411434922795997 465:53.78823807132782 467:5.276938425698736 470:41.5543788425093 473:107.1716906133853 474:45.76452430140023 480:31.879052260932383 483:18.17684040048772 486:338.58278408177694 487:15.918809669305793 490:18.010715467590547 492:13.81665173475104 495:13.131166689221432 497:27.86100681005273 502:50.46455940695995 504:11.576959541839713 512:1.2145742336462235 515:20.65969094952959 518:7.038067353070079 520:13.337992818672134 526:31.5949754088771 528:11.340733467593125 532:26.296965023204027 533:16.48871996332238 537:84.5275150323807 539:12.836433397999535 542:13.859454426340097 543:51.77709949249772 553:72.8978815015247 559:126.21084646178159 561:3.300067386792493 563:29.389438983409654 565:8.192103242978536 567:20.333736300316467 571:25.399438523245273 574:10.711923257807616 576:26.626786986902935 577:11.72349017418394 579:23.852998806321647 580:24.465065821905068 585:1.1889737233384299 591:38.47828030051586 596:33.47721345735653 597:207.2591135083383 600:293.4191291883353 608:34.23334356722995 616:23.670020879530995 632:15.661864869067399 634:34.92007945699886 639:6.430831886221213 640:28.03699585522952 643:15.866196996403962 648:70.87772578481204 650:14.984760658663191 654:51.45106568456231 658:10.511693513934542 675:278.73663380721496 676:27.566839590238438 678:6.977973879692985 681:5.505761367509484 684:134.46751275638593 685:0.516143791600337 698:22.60224189057927 699:22.17238538511134 702:4.621647490286335 704:57.29621166332056 706:27.00127377757709 708:41.98116471579045 710:11.68649275018955 714:9.261729457834935 715:19.7937312570442 718:24.808254478013545 720:9.793901451082643 726:28.383011634872208 731:15.45256159488878 734:21.31743781003803 737:40.45343364931516 738:36.344020992768 740:10.704110891867266 744:50.969167048364426 746:25.131938833343714 749:15.75653092485504 768:6.648404972343907 771:19.968419514289035 779:1.0846294073782836 780:3.5350260180338426 789:171.94147112738105 790:6.4063740985275 795:24.57153860481266 797:20.406978859833323 808:25.8350840117153 809:2.809602474569161 813:6.366190721909438 832:65.53170563599546 843:34.21606345677737 847:18.27704010567262 853:14.64888489412561 857:12.305850672911587 869:14.328990720072001 874:21.717599479848396 878:7.968911635330727 880:35.31920096195987 899:44.65810692102096 902:26.589567837352227 915:19.7937312570442 920:25.005476719061527 924:27.096382547698532 926:25.41817028738331 933:28.882723083713493 935:55.469987708667766 947:23.159252911896033 954:19.253262601140893 956:24.709615557842096 960:12.108202089257688 964:1.1998717077694434 970:66.89915233488904 972:33.67311979507531 974:52.23815003752321 975:3.4581283483389016 990:8.572068784758189 994:49.95786757806579 996:38.08205588748313 999:55.66562603064929 # autism
1:181.69940230563185 4:441.7874222845377 9:7.715764216155066 14:8.388316210279383 15:4.523035956457117 16:26.618588864841914 18:47.07628942071628 19:314.829517201527 20:36.519900107508455 22:28.71439999958688 24:34.14692303693088 27:17.360603795906364 29:138.57093325345556 34:36.25161749690419 36:51.53624136282959 38:28.166618038323108 39:30.43395237032839 41:57.88525044680904 45:17.865681200547176 48:31.653649603128713 49:39.71534840194258 51:59.03471789111639 53:145.6905128617129 63:372.27422076197 65:21.17745390468776 70:14.875709128658055 72:74.54586278612125 74:12.143979224628929 76:44.00197899142975 78:11.389996299448963 82:7.568108890204756 87:29.978061308248023 94:20.546616628851705 120:41.36930949627731 127:392.3839895392664 128:160.48120227458065 129:59.42296921729758 130:31.1637883651393 134:36.79722913844284 139:36.04036606778825 141:16.433472897869795 142:44.36117164861603 144:16.897125559833977 151:13.79408342329807 152:3.668331106142084 177:24.462128715721565 179:41.543569441873906 187:25.0213774292363 188:24.935228613946613 191:18.05949557651863 200:15.784106271215883 201:11.98672387111112 204:115.1707043046242 221:20.27250630044706 229:72.92665444199542 231:46.32216977914967 233:80.52326873842382 234:8.207633477922561 236:425.6128080187729 248:29.321464610735344 259:352.01793852091913 272:7.605600421958311 274:630.1816774957882 281:18.4362324917796 295:63.20026168053971 311:52.06921164252131 318:1.1712382055900945 351:156.08896343903967 370:2.3384319876396416 382:77.3678808188974 397:31.102873342674567 408:1.9217002952321847 409:60.750803519664785 417:374.1717870190083 422:45.02411315298697 432:163.93227322677242 461:63.17699927982069 474:36.211528865165796 480:41.924368165223534 482:26.88203047984169 492:48.89745043317801 499:21.40450149294833 508:28.2997303325288 555:23.779708926294948 569:72.10506491712148 578:28.77333808445038 631:225.08392144827388 635:62.23318886713835 654:25.121671346214537 681:18.628350320158223 692:44.49347012707131 702:6.008802347165272 727:28.468419265398406 750:50.092720737608936 762:57.16522909812151 793:32.528931377088234 803:45.48291145785586 848:61.87224968916732 861:32.04997571575154 868:50.450875591004234 870:27.12270803322502 872:42.794998138754494 897:44.39997597831635 898:34.777571572556155 907:33.29983536762264 916:15.165464137467707 920:77.95580931336463 924:12.169389385933254 937:40.54228257175212 945:23.630213415212864 949:28.894908131642595 958:28.163617815999984 # autoantibody
1:0.04035610589634616 2:0.2728873262016629 4:10.913094088528897 10:66.70151827207239 13:11.15689435428065 14:10.506456975486921 15:0.04370521364008826 16:0.6893954841347536 19:7.575391683543339 20:111.04757602088877 21:3.82032092180561 22:8.811107619813988 25:51.62581380748786 26:67.93269698924841 31:5.8197485117348 32:8.748806540667815 34:75.49155699861606 36:0.748758129915351 40:0.4232610163005684 42:2.024327810189755 43:101.28443351966654 44:4.26857835551449 46:13.439168345283566 47:11.316220175373807 48:0.06211305234333606 54:0.001073305889599035 58:28.12009092156396 61:4.632220431975187 66:8.638076143693286 69:18.442626731018514 74:2.931055580197555 79:0.940357486545455 80:5.027640179426618 82:13.240072996731831 83:1.7260169231530913 84:1.5303741746225472 85:33.22316342827426 87:63.319661678098576 88:23.469423554074474 89:4.165362488881614 90:3.5623610294048973 98:72.43999609773346 99:3.174751109518012 110:1.624534925321337 114:109.28222056235617 116:6.866515039474574 118:3.2459686693565883 122:56.978355829403405 123:21.302140050239135 125:11.95225716758512 126:0.8226897054027277 131:0.3851098243081592 132:8.603233410578165 140:0.5316301097333483 148:0.8386616727308656 158:2.1301482329914783 160:22.717916363588028 162:10.053355569693307 177:21.942442329765726 178:5.915952482341826 180:1.4142067119539334 181:73.63216021273145 182:1.3957742838605178 190:7.8631247153398665 197:64.83882490806107 198:56.99208496218202 226:1.3908275440399431 247:6.640855444042776 250:2.900615666236305 253:96.09850488856745 254:16.013257870683805 265:4.140963173039263 272:15.298984735929455 273:7.639076771545456 277:1.3875977699537525 284:16.85504847818683 285:1.9361817742265226 287:18.239730543114028 290:6.239048607774327 291:0.6930067868985803 298:2.3801424889375347 301:2.2352936717365095 307:30.662149113068654 312:21.598325200597518 315:10.952931367304512 321:6.647762233231094 330:3.8943258702477825 336:0.7627352917131163 343:2.3422616102017972 367:32.14519678521882 370:1.9608079446606153 372:11.16010732094127 376:2.243947982628978 377:36.880324588663 385:11.49698526890678 387:10.428232085277601 405:4.740572916093338 407:23.359966380750738 412:2.0678337502936035 426:6.408124012164638 429:23.731913335949045 439:7.592913126401142 441:6.404611280490961 442:22.736764923388673 454:1.7519993323918914 464:266.196568896285 470:17.532907278482455 479:86.37997568197419 481:1.3099438144941358 490:10.329107398188103 502:18.531114187318902 516:3.274638762946894 522:6.593513596812235 528:14.98865600882728 530:87.65887960062207 544:6.488139568313061 550:205.4028961510998 551:2.408557143174842 559:1.6185813476771265 563:1.8109005615333484 566:4.000499710294118 578:2.3039663942916904 589:7.547860566799811 601:1.5794534531930229 609:8.877568760969545 611:56.91086362753125 615:3.512363311680936 630:5.998359573408111 633:1.3059812648561113 642:8.192021072706222 646:83.48364938523969 647:3.4121064120294595 649:13.967421353461669 656:39.12129942172535 662:23.752017667033158 671:32.35373705081258 681:1.7315135645074855 682:22.922582403538073 687:3.1593996131912885 692:3.4921196906606844 698:3.4314299440055476 702:10.034895299099984 707:2.6942923615147154 716:27.80711148216422 723:1.7299507731869441 734:589.05080513873 736:3.549980850177617 750:4.621461605822426 764:12.540648460624489 777:1.8811928755521234 783:1224.425720768521 792:95.07734415803004 807:3.402195863855276 810:312.7358309392982 820:15.021728455505865 825:1.300929202100673 840:2.1927643220148885 852:5.516312077239877 853:1.92454464393578 881:34.237110299501325 882:132.3643930813824 884:7.938045389587241 900:1.2467976541564514 903:165.9582143480618 910:41.53171142925162 921:14.324899715817338 923:1.8836909569871971 937:8.348367747587101 960:3.915547722495361 990:14.422983076193201 # axial
2:29.05805174699882 66:13.536845891260258 100:7.826305012440587 116:14.397434181697506 232:8.86758989113944 626:20.164869322550725 # azole
1:31.15448116997318 2:1.3479777989939035 3:24.5164641817301 4:0.06543295675921698 5:3.1358112583316307 6:4.477475833086111 7:1.703305076736779E-5 10:3.9971015211715804 13:9.74918065368077 14:8.78577347973921 16:4.999117146549824 18:0.04876021521124092 23:0.0011952886288314453 24:10.930525042442474 25:5.955914278808347 30:5.052580747180504 31:3.739959400802601 34:2.6985259353205984 42:2.1281239866276573 46:1.8959409999003058 48:43.92153182671854 53:0.20690510772482873 55:0.7949126830172613 56:717.7333024206425 66:2657.200478462846 67:71.5711576790551 69:10.160852275764954 71:2033.7830243288104 73:0.38046148904520366 74:0.924573264288126 75:1.0756814280469595 76:18.51371716291073 77:3.5686258576928878 79:773.8597556065101 81:10.209839360845613 82:36.996547710277724 83:10.278248264141796 89:9.732147652829932 90:852.5975891078127 94:33.86747385553529 97:0.6138556255252529 98:5.984445537721765 99:770.7535285951896 107:21.01637547311899 108:0.685425390556536 118:5.172133827526704 120:0.6566919988620891 125:3.4377831691563814 128:10.160216158245502 132:0.768967082403512 133:139.0652836015584 134:831.8238547455381 138:0.8451626197941929 143:1.6394005739949746 151:0.06274271192089621 157:437.29440165950484 184:14.39624318692113 192:8.204724457639632 202:0.03782539194884728 218:162.53900760005197 230:6.169558378842428 239:9.369072590889486 243:32.41036740847394 264:0.8732851175546867 269:31.049512527234548 273:752.6753874873152 277:3.2436267487537345 284:1.6197547876292733 289:43.12177376503589 297:33.7960958195524 298:19.550709503048548 299:33.81437409474631 318:779.6198541091048 355:1.105106338366807 367:8.644886578782835 370:4.868046680252815 377:16.40163099463495 415:877.7401026073243 430:111.39780252978343 438:35.972611953409896 442:28.715541627898567 454:11.32894754212868 476:16.94538000484932 479:30.52020263948178 487:5.439818734121703 503:12.14843784252377 540:12.36255765825099 542:4.351179305382808 561:0.010359487748867519 564:5.343593427082578 605:24.454083937269438 621:4.832766615609905 630:20.33598188845335 645:4091.9310444952303 675:24.127466598665897 688:21.093388245049198 691:34.55695385866112 720:792.4709816292443 730:148.43403600480767 753:16.654036357146403 758:1136.900441612936 801:63.298226053077364 821:2200.802816853096 828:2.2021882688004726 831:3.8642785185154813 838:17.16782655095165 841:2.4691618338499137 850:40.76308055963034 863:12.958232045573123 865:20.716666330469092 881:35.667090556661904 885:129.99295473110465 887:0.7648503425518575 890:11.35941849796592 897:2.785248127983963 916:6.64753860370703 933:57.658408844818304 962:8.641690159573216 968:11.690286621910822 980:1.335061087584699E-7 988:9.404703134505178 # bacillus
2:0.3823838151674026 4:17.48235189428851 14:12.017602295382275 20:1.4741088085892295 37:12.882305929641952 46:0.003218117440909493 56:18.431197348473486 58:1.0989832299569031 66:1990.7545146070897 71:2045.278017742439 72:1014.3119221051196 89:0.01409486060443586 90:55.41168498034477 111:2.5673013086838417 115:45.50119762841135 150:0.12249469405722888 155:68.04433503124591 159:20.452438016681732 160:6.279861769271033 163:2.095964333470838 226:18.958695009031917 281:1.3142163620618847 311:18.740392417495517 318:78.19971693480998 336:14.855163380393407 391:18.290310405838824 405:0.8960070644579455 410:21.289403894481975 415:4.535277976128854 452:46.688042104878434 470:15.697241852865112 481:0.9617333934467936 497:46.26583512514955 499:3.5707147766115765 504:24.679668692003467 508:23.794194241334626 565:1064.2414004121538 567:35.798282260199606 651:13.787531512601618 679:1100.1238489361683 706:9.09752581855094 836:11.33558559487223 869:1.478461985663498 895:27.469084202956633 923:1.4953456357575086 940:10.129639721135197 948:95.78914690757432 970:38.725707846925026 # bacteria
2:26.371335723333917 6:5.629582283595204 18:33.828871254771194 46:31.635882776819912 55:7.196776780193221 71:13.22200917285494 81:33.33818866012686 179:57.979492481662874 313:95.95205679930638 318:38.904343577698945 730:72.74571768545108 874:9.654383284164709 883:83.97716671846244 885:12.369533072241897 # bacteroides
2:74.57312531883359 3:5.503518565333638 4:4.79460441636383 9:0.008853161391163085 11:4.744319514294433 12:0.5104938091100627 13:0.10910825869518881 14:26.512158602581472 15:0.018155300937335573 16:16.703957840377388 17:1.603981265892054 18:48.506690328885355 19:7.480164993037115 20:15.674522092927042 22:0.0026416189405001167 24:9.961119076970977 26:11.61673436959386 28:30.06159160701112 30:42.36526558173898 32:25.79897147295912 34:23.152757593627864 35:0.5232592957812974 37:2.180234305218984 38:2.766598854883014 39:12.952661147600473 43:0.23364647239877062 44:20.617278354190848 46:1.8155849424837682 47:1.0105600448492413 49:4.6263374068384 53:5.950644444105281 54:159.53885180428438 61:8.439952087783178 64:3.205556634825611 66:21.972350121331566 70:1.643592038591371 72:31.028949968480667 73:0.0662731267002006 74:0.7827220217179747 76:1.1348950951898034 77:0.019421551280634983 79:45.40472709358748 80:28.497247310589756 81:20.86367924950799 82:144.4889898176019 83:2.832723573265536 84:30.13250481337425 88:0.4728771562643461 89:41.03637728611877 90:6.35007225621269 91:1.5025687931499003 92:48.35926932171038 93:4.34310321440549 95:13.785409992111084 97:1.7385483918141453 98:21.7010814923928 99:2.9301721199117887 100:2.048366745126351 103:9.601801099854356 104:0.5906438555771854 106:23.470836929388234 110:2.87151154709272 111:5.874818280142189 115:0.8520266978777712 116:77.63281814161412 118:0.9925341333311739 122:0.8270316683022352 124:322.64361096859545 126:6.684784566203248 128:4.961121014964769 131:50.07582441997663 132:8.877193394884607 134:2.3043250565208693 136:12.05018861164178 140:28.43472201283729 144:5.491968859099446 145:10.30222925621637 147:5.553429941669097 148:33.003282247640314 150:0.043458083516390175 151:7.951704310480205 152:43.15908943760912 155:6.157603419870047 156:7.126467351944106 159:14.220496812894757 160:18.00594047968229 163:0.7051934276944827 164:11.351580123716024 172:9.14170902953844 173:3.397467684179688 174:8.120084826139692 176:37.97571928680361 177:13.093641307638672 180:13.801746470325865 182:13.694493022286938 184:1.7654627483319694 185:3.386681681649286 192:1.9996775664826256 196:9.316059292185411 198:2.7045709741860184 202:23.667251814347 204:97.67245806779877 209:2.924294066287791 216:31.97848141385688 217:140.33869179154235 220:0.04066035566466118 227:12.745509246752103 232:3.6595679058569432 234:13.848441588553706 238:9.23993621265623 240:1.4763888619386925 241:7.547566288959578 242:4.5825975507079475 246:55.14582823455324 248:4.387849266144375 249:4.787660563936143 255:24.06860866789016 257:18.009856710380824 262:24.001797610752842 264:0.24630224048492527 268:48.25280554953647 272:5.191145161245813 276:1.8312493258688602 277:5.53445839496627 280:0.10049557391514297 281:3.00042204294187 285:22.15754395895015 291:41.15325749467144 295:13.71609241207653 297:12.639168149452493 305:11.031240747540272 308:0.4306857736347199 309:5.779820445540412 311:64.73973491145622 313:77.2442230355381 314:17.757039385760457 317:2.8699179016645413 325:2.4361176506231716 333:2.008245529470057 336:42.39064253271454 338:9.299993568030386 344:8.017189956680442 347:56.29258290323715 351:39.890301343601095 355:9.323724686447179 362:7.1794695812757245 363:17.43894092278135 367:3.644974213800995 376:13.092808495006121 377:5.023000558950727 380:66.85875816506437 381:4.2177072465130685 384:3.4691812365053925 385:11.43473542515524 386:1.839334315094285 387:2.7314388114601442 396:16.62367312906739 397:15.122196251358842 398:32.498480846766576 400:2.8552266368639816 401:2.2876366078549184 410:11.0909979980883 412:3.7342895146173447 418:197.15802372661227 424:3.1498109947916726 429:6.097938699016406 431:55.32661907379639 432:5.564684744958122 442:10.44589735274417 452:24.970143787657957 455:83.60514930458275 467:207.1828190123156 468:4.456612312925096 470:11.441176165275795 479:0.6306827020382284 488:15.832395583644953 499:1.8356549339579808 500:3.52581796067256 502:0.8325779853823673 508:4.032725697104537 509:9.989249822270304 510:31.253148812930394 514:56.35977263250811 518:13.059868869005523 523:0.8923157717078458 526:3.7093385080595733 529:1.623687340583881 530:4.622512161142097 534:70.99111817032517 535:1.3585616822039406 537:14.066876020796943 548:4.97158531643328 559:2.8599815208834896 561:0.1354749925661424 563:32.76663959532384 564:32.39697360463887 565:22.64373792880057 567:16.262550941891128 568:41.68096635230147 579:0.738044664466222 591:2.8198631394815354 593:1.3504675422896446 596:1.3418693027509379 601:2.7842487624677896 607:0.2344864546603271 608:4.292708447608759 630:3.1934666680682713 632:3.8202824597106586 638:31.435867609610657 639:3.6720616902350005 640:8.523961808185467 644:17.945730365203524 650:16.673824116344196 652:4.182880161811078 653:3.4781726696387607 660:52.86256598051014 662:1.4913802559596014 667:157.8488259972311 671:3.7038245986936067 673:14.899149044855463 674:13.452977004645714 676:8.34058956182278 679:5.053429561749377 681:10.870943622901326 682:0.5270469823043087 685:17.211390468917866 687:5.882043156723034 689:16.660112118266536 691:146.5729573801061 696:23.038908900172192 702:5.707812317243921 705:28.512596833555218 707:4.963945988420122 717:19.700210775656103 720:1.7906320295908866 722:2.818592856962615 731:107.67680367284511 750:12.462056239060514 753:5.119524139359606 757:4.992904972756499 759:44.61645581775805 764:1.4070990286057932 774:0.5173386720396476 778:2.868325315910963 780:0.1723787171395447 782:7.500111250337168 787:21.01152665551617 790:22.77397023184842 802:7.542902301904047 803:2.1792601961410694 809:11.856841165404605 813:3.6304586340139746 816:1.5907088692869045 820:5.427241549372639 821:76.46329830851595 824:10.622748952875021 825:17.74002806971651 836:24.043505945882007 839:24.10006952082503 845:0.701572437347754 853:7.243920804543806 856:11.369968336444664 858:24.44582257654151 863:16.655547212215346 864:0.6146167059876696 866:67.6190841271231 869:0.6704682267933894 878:14.368121230929672 880:14.085922837114882 887:26.366891293520123 896:6.17848699426434 897:62.046381732646786 900:12.818470919786161 903:47.706631409645 905:37.49003668179071 923:33.43742915150977 935:14.127370812715235 936:3.811676240113802 937:10.21906356837607 939:23.79973059662681 940:21.611633349167384 946:15.739630070689575 947:6.634116339317326 948:13.18004069427846 954:5.149071571350783 961:44.51118283828377 964:28.683405460443378 969:39.68907286048689 980:0.2072339082687754 981:6.970953618735304 991:7.1092795726212 996:10.13108224724595 999:9.34479280165753 # banana
2:34.9517598587969 3:5.041658791899439 6:7.818576780281545 7:18.619704996062328 9:0.44999506831184183 10:22.63263119592345 11:13.536015687305607 12:4.316378122895954 15:10.325642764567343 16:2.0594559519960662 18:7.497766019206008 22:2.427780925220549 23:174.46099344227915 24:9.491548380175834 26:12.361593915706699 29:110.48742860731166 30:27.146365205371477 32:1.982257514668781 42:3.024677219060341 44:153.4523326903306 45:0.6676932265079921 47:5.204192986670186 51:58.66821553411298 55:2.0724876885605967 60:1.7322048012099922 70:38.33321187949969 72:35.314736174512866 73:23.06716550417195 75:12.97458102150438 76:5.400124314110935 78:2.418643167702818 79:6.029988895135468 81:0.6934929369074562 82:2.6715717416706086 91:0.8440234824376768 96:48.185059430950744 97:17.797616964937227 100:12.334367334443513 101:34.58334089938799 103:0.980960376037929 109:46.376837585463825 119:3.641502999833913 121:2.106248973694705 126:1.6605055921730187 128:11.601282564615182 132:0.8766564786667294 135:9.211846792781426 136:1.3434068475544259 140:40.36562471499933 149:12.00180763401587 155:1.528946058769786 163:1.2133560311463565 171:6.833408179972436 180:2.3526181666254007 183:30.510636386405228 192:2.075081786468837 196:2.317396131424216 221:5.973028163382271 233:28.270767673546718 234:41.62933068723539 235:62.03705551577168 238:12.979577951861136 240:1.7483836751079749 247:3.0876737371252063 254:4.30769446357099 255:16.015974760416515 257:7.0431852044188785 264:2.1372546457239823 277:7.163338752677065 279:3.2810524611359484 282:66.97891541447267 287:75.00550123718851 291:1.4989460159001178 297:3.147342421811014 300:11.085422282250168 311:12.93848896919021 334:6.150411644741799 354:9.714769146782674 362:1.7839737755926635 364:46.39887856044086 372:8.051978938591546 375:2.062318720764896 377:3.769427344050979 381:3.33619142283673 384:2.9247255580020655 388:4.047056743168743 395:13.893844397027776 398:17.043194352745715 412:3.071623244540536 422:4.654111678984763 434:2.9542237539925744 437:2.848384917287231 441:2.9709070564843936 447:28.954242150815677 449:2.9900988360114185 474:3.249351630588701 492:6.416362595841575 522:393.1361203159823 530:51.520598482237794 544:3.012181327497789 551:3.4360286239809716 552:4.893141930856841 583:3.5509223903889477 587:3.1230928916270204 590:20.90160253768611 612:2.8225672006402194 619:3.182414872410405 626:81.99477762340368 669:86.53202868766701 674:3.3506208243356004 682:2.6339101184967557 692:4.568358422153227 723:7.977403936457766 724:4.881238862178671 740:102.24652821889823 747:4.404022421016954 748:54.728637220069714 757:52.99059465403074 760:4.552668909243429 767:4.85014087221331 788:4.1195369875821735 793:4.041146257120371 850:84.527779754726 878:3.579218544319471 880:33.18289388105918 919:4.52657914031843 944:13.743231667889859 964:3.9888084673452697 997:25.512209348819397 # barbiturate
2:0.8571689914348372 10:0.15581400493116912 11:11.844353340919524 14:3.673974340120133 15:13.423954161856262 16:14.404957072506084 17:0.983954024996517 18:0.15844368871894707 19:11.081414136360342 20:2.0269536443290974 22:29.150237086789758 26:4.650667607063352 28:1.7777354634604736 30:7.559252806433608 35:9.32609131951025 38:2.668886983440854 40:18.914553560903652 43:1.8470771413274711 44:7.324276156182648 47:65.07325016735766 48:0.0475675531461695 50:84.54166406868943 54:27.056991365281608 64:11.850524541922338 66:0.8333541019765665 68:3.155587727792182 72:0.18886207352972412 74:19.89288870127353 75:9.573110154884642 77:5.51605872579515 78:5.164371761863373 81:7.420216629052051 82:35.6391366871614 83:24.694345754261317 85:1.2188691167531331 88:9.11779100540867 92:1.7732846485764484 96:2.0461536637368782 97:8.346416046203807 98:15.510017930856518 99:6.618796696105419 100:38.774975593333046 101:0.5864380849462238 103:8.895889398090757 107:12.64886961333625 108:28.677319677083588 110:1.5708008376816933 115:6.395742630774957 119:27.933742772768 122:0.5053808911265273 126:341.43550737879286 129:106.77536557037884 130:1.4686123079551883 131:5.588791858788757 132:8.372607827467444 136:0.5338388649525538 140:14.999915683858315 151:0.14491690406841404 155:11.499129043451067 159:3.6513221571253816 160:3.5208954672232986 164:5.987635445787359 167:42.14644744018315 170:4.347640583579592 175:4.082741618834184 177:3.297902198277707 179:1.8274540656961655 180:5.030616729444709 181:5.286375486281235 191:50.43080273989849 194:248.48602440919134 198:2.8957649553897618 202:3.7878150598766522 203:4.572532477079215 204:16.985177699890773 205:22.688556996854597 206:6.767339521606269 208:1.5953153275519545 216:4.878419829778697 227:2.1054275846472033 235:5.644918308393704 246:3.67144111931523 247:2.0256871988012173 263:13.10036236675792 273:3.586767746728533 276:1.0348476611954727 277:1.3360892670582483 280:10.778919117369226 281:5.655041271765745 285:114.29832671421771 287:24.63771825735374 288:1.498275714704983 289:3.0394423889050284 290:11.439402565137861 301:25.888005194792946 305:5.826014590498619 307:1.7552144963864746 312:36.793820839790456 317:10.490678347322788 326:6.730513033472116 327:138.3870697842266 330:0.84157518324057 333:1.1266307066398449 336:22.16515618782816 339:560.2288662557063 343:12.92044434413853 344:19.079072159919633 345:9.471611997577263 352:19.904362899968582 363:6.465347175054558 368:2.1437470858928753 371:3.6815524510157736 372:1.707171982845088 373:2.0274054427312866 376:6.86497528005564 379:8.808285876428554 386:1.0390470500110522 395:5.4848245085465885 400:1.5624637577658402 408:5.365692023427724 410:5.856169579824714 411:18.72726022324744 416:6.902575907959607 417:27.656143403724446 418:8.583696521538842 426:6.284197436034349 436:5.925177681072799 437:11.312004055266458 442:29.015012546214184 447:1.6916139798715921 458:17.068299810116027 459:12.89449894234724 462:10.051822635337619 467:0.7767579894842096 468:34.56907642068008 470:1.8060318221318494 475:7.8222175120209725 476:2.769184321534223 488:1.7151347608678482 495:5.558485866333371 499:4.263384965325397 500:1.9048034682671846 503:104.68407746943494 504:1.3189137731656158 522:2.0041006869209816 523:2.0984857176778138 527:1.887320800659399 534:2.6679768605606005 535:7.55572484801952 561:8.255856087032969 562:7.6673897048160695 563:1.755684998846426 564:1.1636712296981175 565:0.7521549311904319 568:14.449469385610852 578:12.79414020446982 585:2.8593253745792206 592:16.050552622259946 593:3.6352844780390248 595:2.7589568069348083 596:7.519735869891871 601:5.405209816095907 609:3.0716515973803786 613:1.8552856904227586 627:3.190733341903104 633:1.2553467983012223 644:2.09427648924557 649:27.933742772768 662:3.8221022821029322 669:12.326427054464942 674:7.046237184108392 679:1.1892964122743532 687:8.802777116572065 697:16.038690239193734 704:3.2340199554480167 706:1.499431084446541 711:25.67436494633858 714:2.9104044055094596 716:11.03346569577626 720:13.380087310536695 721:11.940075413723426 733:12.947649545237727 748:1.7842228499556434 759:1.7024173662311906 760:3.4142750966122795 764:3.7108656318154467 771:8.311551934654819 773:11.513020877508568 777:1.8254700077475505 780:18.985975769860286 792:2.327070816792252 798:17.896047723077313 802:1.9629861825873072 807:3.339747309794819 809:1.9008701793349174 820:8.32094157528306 823:9.107149642964709 825:1.2503508975912052 832:2.652726845584716 837:7.067464169249727 839:2.1694430661568753 840:6.754572952156713 851:11.836885124377043 853:6.171076960224041 869:6.042047453834942 874:3.1985766785339904 875:65.1455056738117 879:3.536520176644209 880:7.36462723192104 882:94.89458694399548 887:8.774396951146674 899:12.23194855697427 900:4.644423888476715 906:2.789835979726318 909:7.813134904346679 958:17.90151135714807 990:7.929297608136379 996:5.371433852949007 1001:4.7593404654403315# barrel
1:5.272124725343276 2:53.840147280503636 3:0.07541871328644278 4:426.85324453454297 5:1.885829481500261 6:28.35122250791885 7:12.258501534919127 9:17.99146680028814 10:43.1663313528279 11:135.73622644093032 13:14.877447970550694 14:19.894923710520374 15:1.1964289934394388 16:11.268379321343422 17:70.90300683630639 18:1.5930380236164707 19:33.005615478036376 20:45.91993217568546 22:22.129948564966732 24:83.00858143492306 25:107.75279258381676 26:48.91923710666429 27:5.714482117064739 28:202.75097790498765 29:38.4689185605217 30:35.75347298765408 32:30.305539030129072 33:5.754097807707984 34:41.033168966450795 35:45.246891360872446 38:2.3699368558113014 39:9.672620580645187 40:427.5010159626577 43:131.64222113864156 44:6.916036817331147 45:480.34261973177814 46:12.15421008199665 47:0.3903484659972502 48:3.7598468581087725 49:0.19271380602004373 51:7.165909612951399 52:2.2227212163696506 53:3.9933308017682525 54:4.973613664174673 56:67.25339471271933 59:11.873717168560361 60:448.1654040218761 61:6.268286478118888 63:36.53537379836099 64:142.95600192958068 65:19.98798281287517 66:90.519769055874 67:15.471573161550118 69:11.777147684252379 70:33.72391731031078 72:78.02675878106703 74:0.24177186581116433 76:13.359190346070447 77:0.2542534162662351 78:0.12434258479337304 79:5.174455969185765 80:1.4609969326867387 82:11.869849148154442 83:41.5893533566122 84:30.3383444184353 85:10.094950366789588 87:3.894352402987979 89:176.08227795647946 90:4.351189049268939 91:8.236795094531672 93:0.10270362526368505 94:0.48185867165425766 96:0.45530358014788286 98:12.726630200623557 99:0.34528124148337874 101:42.07386001100109 104:1.1025354291931728 105:42.206280860511995 106:86.66736760266916 107:23.60802777984021 115:8.708053888183592 116:405.8178841580819 117:4.02445618611271 118:0.3780357893164353 120:0.010263324652175327 122:3.3824471595779144 123:0.8705418989501492 124:2.980163026223195 126:0.6291077671085548 128:0.006029097356955768 129:35.443265312474004 130:25.139685097341424 131:92.02672249859181 132:5.943967517011423 138:6.326494048790565 140:44.750074980644285 141:22.874777259417534 144:44.67711947813441 145:0.18032977008479328 146:224.1373332782282 147:13.778829637702845 148:10.897437056213258 151:19.412993626711923 152:8.469058816177283 154:3.1865430906606265 155:39.05415720458763 159:41.222000137684724 160:0.5726913407749205 162:19.68329921866967 163:58.06898382608927 169:14.984855319177992 170:21.301660857386157 171:10.00674018179023 173:18.220629256091247 175:39.12826235343747 176:2.312026778629333 177:16.8945582504211 179:9.198540678980361 180:7.2218122682881 181:1.7382724721835083 182:62.61163586076983 185:18.184162772624283 187:21.60497064063933 190:14.748043565175896 191:0.18464168403136427 192:6.180403869799628 197:1.6277243701647386 198:0.10119841941884222 200:13.194393508345579 203:6.373421774258126 209:8.227689529875994 211:19.80414479760981 216:0.018490163361614857 217:0.6633253698612953 221:2.5833087377170894 223:14.72514241020301 225:4.504648005276994 226:10.776040969098142 227:30.94357303644644 229:5.116589599865505 231:53.08159001604324 233:42.563484296941716 234:11.430939355098376 236:30.427631074619317 239:0.003310794042114139 240:4.97370486447586 246:85.80405224062946 248:16.22633747947994 251:4.807069060800756 253:0.6899138688723737 257:14.473341692408535 262:15.227157600911827 263:8.604074378700293 264:22.324994615533534 266:2.0620117990753206 268:30.726597162535334 270:40.290502060860646 271:4.527019046309214 272:173.79965754754343 273:103.0487944479753 274:248.1785218141282 276:0.012585117949899534 277:7.108454320769557 280:0.8264152221217576 282:3.8894340776652547 283:65.648306587618 285:9.419821831736131 290:9.26576716623091 293:9.506031064537128 301:15.348276572136466 305:69.34493857845901 307:27.793482699108495 308:11.516657018034651 309:1.6320964918252794 310:37.73750777715132 311:38.8949440352562 313:152.94562614850764 317:1.9037686049748346 324:4.416282244720308 325:75.12202191361361 331:2.754970424638687 333:3.339564998047202 336:10.324430209528602 342:16.587033284216766 343:11.105277524923604 345:5.323723114253769 347:2.5269996996212565 355:19.179418224428645 356:34.13683449788333 361:20.50503283057606 363:0.42802036921391856 365:2.298327715210039 367:5.8499719366846685 370:13.88475963640312 372:0.25854022921680064 374:56.27101934605974 375:255.1617227637936 377:12.677763784137623 378:4.843112630247355 379:17.282975414385714 380:5.496587804828605 383:7.05192277337276 385:2.315599888195514 388:8.735371557291225 393:1.0494478242108982 394:17.805385415931458 399:22.777525054153184 400:4.643358175813011 401:10.390537695251933 402:4.169829042350748 405:22.446932477030924 407:199.05939030056885 410:0.26881877340792604 411:2.961194421880659 412:24.58214684628705 413:2.165040043290359 415:0.1419355067365283 416:6.562586322713526 417:3.5704481797593273 418:80.6462469116242 420:37.7295636717272 421:7.307173686705388 424:50.31593675191356 426:18.752629790463082 428:2.3611726197409713 429:4.917654686759311 431:42.0076815157412 439:3.519193529499057 441:2.5186298885619274 442:12.123297891397021 447:0.25040479875697025 455:27.891225876093106 458:5.624127297374467 459:0.6063328841878246 462:40.80612155976767 464:1.3715449484810247 467:14.359319406362594 468:59.39992352129895 469:4.02878981023092 470:77.73197568982833 475:12.547687654829872 495:8.210891202568005 497:32.25928753855873 499:1.018376478309221 500:5.668329190710859 502:10.01689690186058 503:2.398698871236657 505:13.059646196047204 506:14.373382522108495 508:445.3082134244385 509:1.7483087459771307 511:6.965012700253732 515:236.41467382460579 518:2.9899351475948124 520:0.21955124915875698 521:19.30275964887694 523:2.844318500352848 527:93.30927715084776 528:6.856859577320068 530:11.841626353829705 535:0.004730419852078547 537:11.643071481778742 538:2.552581939786476 541:15.626735377724382 544:124.50683488300899 550:0.6400837381886424 553:0.2754987304951551 555:13.293223831264385 556:16.59961379974556 561:29.26243109624115 562:12.247445816219361 563:13.077566180984887 564:9.779782199755502 567:19.32701484397097 572:70.96336050507253 582:6.562717529641387 589:11.770584975807473 591:20.900985877740364 592:5.004768128885116 595:36.63835876633163 597:49.08568666989129 598:8.279368792849938 599:32.09534152425204 600:0.852554844136902 601:11.817733312757095 602:21.71550448899153 604:15.60994126043523 605:12.662474755175689 609:4.660599081013899 612:13.225017990048455 618:6221.442905908724 619:49.34412411282042 625:59.81547254820069 628:7.647471213551404 632:42.36366218116995 633:32.978128490052 646:79.89033832883501 648:7.485770924671883 649:0.7958405713132307 654:67.69907728941371 656:65.97986457875632 662:0.7438912603465843 669:6.269253153524484 671:67.4610778494612 679:1.2621395686095007 681:202.32431767279834 685:2.596079049736827 687:1.2257674308594682 688:7.645133642653122 689:142.17177951415349 691:32.07257910976604 693:43.50053760437563 696:2.684943934559749 697:62.96227297990784 702:15.180838647535634 704:695.4900446940803 706:47.2644616500519 707:3.8343092275060333 714:13.69060677212689 715:24.622981876673983 718:10.39143587303666 723:55.926914971365846 729:3.842348355785976 731:9.989491718520348 734:4.755989571552707 735:11.071337322995287 744:55.83656834139778 746:6.174198274497795 752:54.997749677275145 755:3.8886199576468927 768:0.4580515197324326 769:28.136650361211796 772:2.583727890483902 773:4.189216763332597 778:1.9023560509519504 779:18.26531630519928 782:6.276920591862797 783:2.5367843282939075 784:11.160747089035876 786:1.673362055552372 787:18.46130426866551 788:14.048257801929813 792:27.008202620832392 793:1.0856413403557075 795:1.7757508758208145 797:683.7310958917153 803:5.643044661164258 805:39.000993278631036 806:30.3846860875554 807:5.172775282557561 808:6.4399174312462435 813:2.5901774246967393 819:19.65167337987367 821:74.2997711703754 824:4.431599283641211 825:92.198034003613 826:10.582669187335691 827:20.481789418581844 835:11.577607253634076 836:31.43540777818816 837:32.48182564274643 840:20.163148372822192 842:14.573311345885589 845:0.33813643679981653 848:6.559679653744732 852:32.19850006658435 856:375.2052204710436 858:20.72526444068974 860:6.582009591545897 863:1.1690649517524463 871:2.2012600369404223 872:20.53263799839688 876:4.930449831216943 882:2.306946253975517 885:81.756296378477 886:1.7830115064641219 887:6.076235234473495 895:0.25498039173428105 903:133.57233354683243 909:3.8230934081799037 911:102.2110670203322 921:0.8773626382469438 922:26.401959797254626 924:2.2120713837442043 931:46.50863944772624 935:7.234799228606023 936:0.45786791096105417 937:1.005501766323738 940:39.461354117938406 945:8.806078827844294 946:4.162608076244662 950:40.75103964785988 962:14.855862897231527 963:100.11147366104312 965:9.24380011808696 969:3.6271623374384867 970:15.645691648760774 971:1.9451878157447662 972:25.243493545018136 974:34.51459332009405 979:8.48401797869095 982:20.889800118725727 990:12.755575630353771 994:33.97242348944096 995:23.0694971202092 1001:7.931740800673279# basal
2:11.860051336572871 10:40.12987287480344 11:0.05496151010971691 12:0.5587804291027261 13:62.83623518474056 15:58.92057666712518 16:25.975856542929364 20:19.300345491129374 21:67.19908003246496 22:1.3724940342756469 23:6.401717296033084 24:6.871933366671489 25:10.827153833568063 30:13.032225717755335 35:44.37590490360595 36:30.66395671554822 38:48.760706116096635 43:72.81223758571882 44:17.508631413635612 46:1.6281310985299218 48:36.43161175734988 53:49.64104315785796 54:13.093869582290889 56:0.8329991189702686 64:5.593985596237756 66:14.079222312121166 68:3.555119899677477 71:4.702244591268604 74:22.322269098006462 80:5.678417587114616 82:51.5671507376073 83:70.53452527356016 86:0.8382881128368832 88:63.61970929336028 89:2.112424602858211 91:24.124636543610634 93:20.823774520107417 98:43.13417102355978 99:17.60524065932543 104:3.1882655915974105 107:14.253887482046602 110:31.463821304908105 115:7.522551674119341 116:4.638455959968346 120:1.3349825172131284 122:7.458551890616402 128:5.189422424059732 133:26.8106764729956 140:40.69588311773776 151:185.098739973898 152:0.7462294990645358 158:13.45613702144928 159:4.378684590220339 164:18.84234351602773 167:1.8221310872977174 175:4.826692404585066 177:8.138951290275765 185:6.89083008156284 187:1.0004364011241695 188:8.362099531893021 190:1.116962770613663 191:6.262485087981767 192:28.035522463555353 194:9.696267120754424 197:35.15264688216816 203:1.4937021214212276 204:73.65689922798111 208:6.347217390320124 220:4.5711605508039375 229:25.61286730388893 245:14.630112432423577 247:13.295856126264267 253:2.7787639477812944 263:9.424760031345574 264:21.94834459137156 276:5.0078480221833015 277:10.859848798990456 280:22.01568533874533 290:2.207354777206371 294:12.397076534072896 299:1.5037872200589406 304:14.693174428183086 307:2.115405413412085 308:1.8181525923588775 309:1.7545277630533334 315:2.003053124484267 317:6.288764834012301 318:1.1146362304793622 319:15.770934199640514 324:45.65642504718909 330:25.70522036807309 332:13.036123399873688 333:1.451036068945114 338:1.6660584806277485 347:53.00860805063779 354:14.69118913630019 363:13.216469941238792 365:6.802592172339815 373:13.301710071006354 376:35.82187199244887 379:34.6738417506108 381:28.450758182162463 385:33.15570305695609 387:38.21069860413658 397:8.707722411327445 399:2.141163368694431 412:2.3812621604594972 416:13.896886843004813 420:1.5499738223849262 423:23.54367535593562 435:115.05313678748021 439:2.849867459008996 447:6.5680701203868885 453:9.99477160995364 454:6.580885319316399 467:1.0700205350856082 476:8.93653956963096 477:11.520427848595522 479:18.704377681487482 488:2.0735470100273936 499:40.95844644833941 504:1.6563535864636867 505:6.706422004543424 533:2.584940351060398 535:59.29344228654414 541:1.7996088133315618 545:25.870505467633784 546:12.376915412485086 561:9.433689004756374 564:1.490769739031862 572:2.5923227200613415 579:0.7075932396397444 591:17.690356522382974 593:19.255267943192727 599:44.33285013437125 601:1.875352406159367 609:9.579061193914635 632:2.4265412308517593 633:1.5887260828730896 643:9.946090113472533 658:3.725718495957882 662:38.930136323074706 677:31.18965176588015 681:2.0335680324838625 683:21.32123402748828 702:5.867106774469727 706:53.612383571325054 720:4.9549958343952865 728:42.27197105741222 734:24.80532640125102 750:1.463031397849411 758:4.1134567114097305 768:27.274489159780384 770:3.247172520460013 777:12.607585875095433 783:7.10292511610614 786:35.94293279441448 792:2.7077640800962084 809:12.868270844347935 826:35.6303281648928 835:11.395516788899288 847:8.451144736356275 849:4.314783535960986 850:8.987699686146394 853:2.2334625838980835 904:1.996259841370937 921:15.385254915511526 933:30.981157057134705 935:21.774255295636596 980:15.481365339104885 983:5.824760395910531 991:27.328783009163793 996:17.529406775183073 # batch
2:1.0261094588223112 6:2.1236639061574656 7:0.3368528870380207 9:0.04283743590724518 13:0.13418414073695684 16:0.7424551384191965 17:1.1211031578755652 18:26.429445305418394 19:4.415271849535605 21:35.99340414434582 22:0.011869848566930918 23:59.371144392362396 24:3.1190870575556264 25:1.7374590022284189 26:179.06686187309333 27:0.5630679934596974 31:0.42564130663937244 36:3.635688751127395 38:0.9368400322049614 39:0.7120041858639209 44:25.30652479174307 49:2.753992684749362 52:1.8523531760688643 54:2.7999507323838112E-5 56:0.6376736077115834 63:14.789224179492383 70:1.0217952437485047 72:75.44298164695283 78:1.5156894005348005 80:1.402971475662643 81:99.11565687070431 82:77.37773670169175 86:21.461589063175374 88:5.678471605519125 89:1.6868726189761325 91:27.255498750993922 92:80.64003419954143 95:55.08033239867084 98:0.9329698918374364 99:0.6401610136986315 100:4.739525192161326 103:0.3383809772228267 111:16.574419429673423 115:0.588615985736976 116:1.476008614498367 123:8.077264761619919 124:0.48720988018038497 128:359.10557401085214 129:2.0713361736526767 132:8.791050504433318 136:0.6043030590320881 140:0.5627302534539911 148:3.8656707224204148 150:210.75883163997725 151:73.53134437101616 154:2.391585094098449 155:16.991455308178878 159:93.3107864782486 160:7.677547557178079 163:20.137350943099648 175:1.0482002495904523 180:1.4565321198408918 182:5.204508638787796 191:59.32941218630383 194:1.116813751178908 195:2.042985147646617 204:17.555097122711018 205:0.8589615952631624 208:44.289398672329504 216:0.27448411819317314 220:68.1863806672222 226:5.193087467581182 238:5.136209197484723 240:4.006826914234222 246:3.874240401346416 257:1.3801007059933184 264:4.806468234339189 315:1.7464976837427617 317:1.667566904194187 321:2.1323764711856295 322:3.945221419194289 333:4.6896825517423375 344:99.38673002700962 371:17.763795542104543 385:11.651887098482154 386:1.1263084321080166 413:17.337129757646526 422:17.231829904096656 423:10.318598558240366 429:23.94692928168452 459:13.245394300736336 460:1.3618601597857494 462:1.5418583600900124 470:1.9069299968903684 474:2.2805229886839413 476:2.8790984215570252 492:4.480665305001436 496:1.5699297929871694 500:2.006924148801212 509:1.575889902763655 513:19.908388190559933 520:226.9787233981766 524:14.410551385159367 529:3.078500890864458 535:48.97919289282327 561:1.0486846647108594 565:12.393505723223075 596:0.8590606871821249 626:1.8590279784421595 658:9.50941131214142 667:2.4632703319140705 674:2.375797233154819 681:23.574070186491426 705:2.9564865926830253 732:1.0477160717826857 768:18.86982325517851 790:6.622209808646912 826:12.852400681332053 827:2.289203356670924 844:4.509411658310228 857:4.032907972331654 858:2.3270781425028484 884:8.04161614191029 923:31.499569604291803 927:13.10390753600255 934:26.020111042836056 935:7.61511061274851 939:2.22885478622716 958:3.9557309773205214 980:1.1938761277195185 994:3.373553848657718 # bayer
10:15.915125164838715 11:35.68743404944195 15:21.67190622665737 34:24.137343669988013 35:17.219254382545934 38:20.379431298816893 43:16.067091138847935 50:19.725554934447906 55:12.351837214737708 62:24.7672574476087 64:23.706533298342237 85:21.38546026260664 110:32.69272609065631 124:17.709473336403754 126:37.76469673568314 132:50.508138379978725 146:11.582705470112646 152:54.4766744714525 154:298.097702924908 162:13.07563840409123 171:12.576408350365611 225:160.73103982694371 247:34.90014272871948 280:22.734714679079552 317:22.743711399533865 377:26.59089459698748 384:23.86563914442383 451:40.8170180635051 493:45.033039974482804 499:94.15699407824604 504:63.17297668199139 561:59.75606207360866 580:30.06231778513117 695:30.883924576359785 723:13.778707139404608 842:20.778165212927103 854:21.044722290213688 # bedtime
2:1.1524314444182617 11:12.07644680872072 14:7.341976873221853 15:12.96020588089441 17:6.769144050508629 21:10.429665335349892 24:18.636233927714496 25:28.709210291306764 28:7.982001523457134 31:8.927162486166617 39:17.24485648631179 43:8.079098293989519 71:51.625494685171006 79:10.670364895377778 80:11.802261979033961 82:58.027529243481915 88:8.71409380148037 96:43.32611359045484 124:32.025165449719736 128:100.01558542397943 143:62.42359353105066 216:2.858746513205203 217:14.323189373971116 243:5.306293644857744 277:20.243743345978377 291:43.094245057360325 304:10.850266736889054 313:8.277868487382541 385:13.032792013820805 410:31.29418175886707 511:5.758162217519556 517:7.285777514384601 522:13.506039354749257 548:14.952199417437036 577:17.305900068037047 612:5.1185986422627 662:10.56299703123676 663:6.237440296872932 711:28.440658984810128 729:14.953156368983198 844:18.708548470311506 887:67.60533915067884 902:7.7001835626359885 904:4.949480806386485 927:14.03796723784258 951:6.776376263110933 970:16.589556397114755 994:16.315183829219567 # benzoate
2:14.352092605562534 9:19.43909412297228 11:2.0351575634168824 16:1.8584825480176856 22:2.0720138889422945 25:1.5134605412445161 34:2.8580559426770975 39:3.6356676677239976 48:7.296962586064461 54:1.8769837436408736 64:29.36774712165247 81:2.619274651574321 82:2.210771475702275 83:2.6285819999639384 88:3.0711354263811135 89:20.791641626153424 93:15.754919704474172 98:2.0129135770179474 99:3.526316000246219 101:9.780008552807816 129:5.365029491433914 167:4.775730119852441 174:23.298665303803762 179:5.199974091779781 180:4.634623125048475 185:5.2075996943973095 188:3.7391885905413056 216:2.8853250303655122 220:2.385743132206197 246:10.443852368726002 257:4.539533395536286 263:4.107819251744828 311:4.560822778332097 325:4.615680872098594 336:3.7621668291315684 349:24.68257489987279 399:5.143743406631164 411:4.161157847790671 413:5.0718340229332854 424:21.753645978194214 449:5.327087253738774 462:4.739435670922156 467:3.8462156892915718 468:5.831702470041695 470:5.174679304437723 492:11.139787103128882 500:13.330334316061247 503:5.227987398264109 564:4.379615149988658 565:3.810000038583492 628:4.758534931836588 663:6.2663702359724205 682:4.942912157316075 692:6.978069120033208 693:6.280731968827028 759:12.844461659774609 774:12.589763675738434 809:5.28620978433086 813:5.352932120170672 831:6.456285034626937 836:5.5866461739966065 875:10.998792734109283 899:5.4907813377659815 900:48.07504826707893 939:33.31019102690471 974:8.018644527877912 980:4.302342444653664 996:4.819664838514345 # berkshire
2:9.523511866448048 6:1.3227468287701907 9:2.257310034139014 15:7.6650760761825305 16:3.309031769814514 17:30.138755002079364 21:0.5196315779434836 22:0.038820485535754776 24:9.816221907266213 25:0.34039773872359697 26:9.969549286776054 30:1.454855999453159 31:4.481828631379054 34:14.183077807101935 38:1.756702610110135 39:0.3726186314111589 48:8.009586397344895 50:6.451147471598186 53:0.37085289028955093 59:3.198443656181578 64:3.4472303183661803 66:0.39833589308664263 67:1.0727575547167663 72:0.048142121803814115 73:2.899203238832316 74:0.24846138693754355 76:5.826149224062143 81:0.014734607898743698 84:1.1150585367043646 89:0.007363652406985196 92:1.1665483670298433 93:30.385376632307786 95:42.35265733761269 98:9.343876472536097 99:0.3166879169528734 100:0.8140438139032237 101:2.3799673176535596 103:7.267749405183057 104:1.8308373432361005 106:0.5313577580186061 111:2.4653535728053866 115:8.8525293378286 116:2.6218072890918953 118:9.307049850189816 120:0.6995349190669073 122:0.2670254641764407 124:0.20357537253012103 125:19.37922341454472 126:0.49100689613345644 129:10.505581219279492 132:6.768611264958157 135:1.8096488781217808 136:8.944475989009419 141:0.8900636309673974 143:1.297547711525049 150:0.1021580121875714 151:1.1322020684468972 155:35.45357161608759 156:0.5674185847868206 159:2.8793119923573958 160:2.756668271442747 162:8.544096747502728 163:2.0000410406339437 167:1.1133118754835036 171:3.838459202733906 174:5.894039511751222 175:0.6501044544758167 177:0.3862368844339625 182:0.9925072022513052 185:1.447831958105768 186:8.896664986407895 190:2.949298766278813 194:33.78768115547309 197:2.295841060056685 198:2.1747716949891864 204:2.7849475530695256 216:1.3871822027052294 220:2.564945193980758 232:1.5791444367317997 240:44.022070023350395 246:0.5071997413072836 247:5.637317406858232 253:1.9831702957365804 256:1.3217788780289934 257:0.940693317233992 263:0.6485532142640321 266:1.2854182376912342 268:2.756668271442747 272:32.80301602175478 276:0.7135912803540653 280:0.005960558307041034 281:4.798741962002008 282:0.961741421319474 288:4.495470907315777 293:1.5107545088434466 299:17.613232469856968 305:1.334302596074044 308:1.1098273483361387 309:1.0543034443686488 314:2.8520246759050627 317:20.037164532792687 319:26.823843971340768 320:25.681754824411072 325:4.161454297957082 330:3.0024057643880075 333:12.186619962563222 336:0.4413349289294182 338:43.58255035263657 344:3.4950900533679867 351:40.45805219946481 352:35.37126290996645 371:15.990623704067728 373:10.70166381614789 377:6.984161712068054 380:1.4605865018624606 381:1.8491752509819575 385:1.4201923305609707 386:3.463776757461156 398:6.57600104639538 408:8.943392603266712 411:7.115017369772392 413:4.97861345828407 418:3.4850058374962622 419:11.229561352490508 424:1.334302596074044 429:2.76865309666873 435:1.668706253463698 440:22.410786581784883 446:2.064992204576283 460:3.987338568034735 468:1.9652629831807038 470:9.960697127376863 474:23.537480670781108 476:42.17572537576414 483:18.64642167399766 487:1.701910583011839 496:1.1117423952286025 497:23.979959330754248 498:2.789547617835025 499:3.4593753724850367 500:1.5147189072940532 505:27.443463594237244 509:204.3891631754261 511:1.9270612157134899 520:46.96782487332773 533:1.802809968080428 534:19.271860060546988 544:5.488629154096373 545:8.448887694656339 578:1.8389465607939435 583:2.0423411329405026 593:515.2864218938114 596:0.49125150667486667 598:7.218079734449213 599:6.0838042435097295 600:0.6212829219810526 601:1.1600622054890524 607:183.5935252458769 609:2.6371796746966867 613:150.74272690082393 616:6.623314123406907 619:1.7125888322634755 628:38.24748566638142 630:5.013066654322275 632:22.85440300016083 633:0.9115440343714608 644:44.267047172256056 646:9.170964481019944 656:1.513726616591593 663:7.204448550132996 667:1.945171542202631 674:1.862069795788992 676:3.876514010838895 679:23.30355556301876 685:5.499736372427028 696:1.614919503858685 702:1.033918942071566 706:25.626646273212103 707:6.921784485868006 708:1.4563200378252654 715:7.331096129500036 718:3.990896465080477 723:9.517081733640143 724:3.284125320519015 727:5.991304493128718 732:3.286369678023803 733:6.202801778326907 748:41.37276899537338 749:8.244024564931193 757:2.226759826815241 759:1.3243150628027285 764:2.935425115487535 771:2.434993451645075 774:4.7151222655643465 777:5.207802318845957 781:2.7710273977947026 792:1.9169135002095632 793:20.368893760252313 801:4.737559656634849 807:8.384734191449967 824:7.581594599936754 825:3.944289543251819 835:1.119964796417794 840:5.870329015838962 845:56.90698006529434 853:5.3005173752561285 855:3.148871508711471 856:0.6481400974511269 869:15.458256413651846 875:0.6736655366615478 884:2.205586491738648 899:1.6782685821813246 904:118.93968433652047 906:7.246485783120389 916:2.0990777164469834 923:5.2131500266397275 927:17.3672336727091 938:19.59750169174143 945:4.737559656634849 947:3.0327206944205702 948:1.8012604954275981 954:12.981859729076332 967:4.404920338542483 980:0.7760905199855723 # berlin
34:78.53834649627224 35:80.3050237503178 52:92.86400137411142 249:98.44456141644764 # beta-blocker
24:16.093165917575583 25:14.682676358943125 206:23.51157079145203 242:24.204515984374826 280:17.105435239100785 443:12.981423671870997 695:12.234998678777853 795:11.982842177705132 969:24.39086329027347 # betaine
2:2.3230099135123163 8:0.48134498330056946 10:15.652571643786867 11:94.27093880457815 14:18.946345628763943 16:104.12537129237192 17:62.886239715081075 18:109.00686074072635 23:107.53022238044397 25:9.387051450601614 28:132.6476938220204 32:11.01772914142573 35:3.802546260846604 36:70.66492527346692 43:51.570331463969666 44:43.12749269190852 46:5.271784193169458 49:0.9222557827193566 54:1.6545244533165036 60:28.291303894077842 64:21.05356130126708 67:2.1550541107792913 74:37.685493266903585 77:23.312691332570367 86:4.544077209173879 88:0.8094740545017886 98:11.998014490608101 99:4.537352485891697 104:49.54475857534296 107:22.10270258606895 110:628.7039252879356 115:123.64231540802353 122:59.196798113073946 124:4.0823222552603555 128:146.06592969689513 132:11.49562245245355 140:114.35682142128594 143:20.070143414060464 148:15.489693125939285 152:13.591722766202544 155:14.776748967683401 161:28.3881412279091 180:18.53983935371185 184:16.649024709135833 197:8.907120334005704 198:1.0714475259035103 202:81.38102409621415 206:289.7396590493638 210:917.8086508558155 217:15.73606443077229 221:1.5214386458185405 227:22.09464708293627 239:15.534217519644283 242:67.71137141509624 243:53.6869074160135 245:239.9952403831793 256:7.431719403516113 292:20.271498782943276 293:7.893076094036156 311:47.38715788078535 344:5.864645391119425 347:35.303355252448085 362:10.348304403886972 372:35.13529209251257 373:2.80031850722932 376:15.155279092531849 377:16.750112755118764 384:28.48326059801199 387:83.84341360117995 402:33.790488649752106 405:1.8830795200764878 408:2.2399174804902433 418:1.7243330289613048 439:172.448713218726 470:13.845079443644924 474:15.119608404588213 483:3.3248866959011116 484:40.13128868559281 495:67.37538666800832 516:4.039839710594341 520:2.3735261875992553 535:27.860421704319737 564:17.519639225279633 599:8.645418300130634 639:8.071356791818106 651:3.735880086817487 652:38.878087123823896 658:10.991771817933351 663:112.29222037049792 685:53.86387865224632 717:20.274136087205797 720:29.79934727522055 724:29.202134002623463 725:47.26623813462983 729:79.58155867626681 777:20.792339077237894 794:105.33319392161454 797:182.68421900724368 809:28.630047887456108 831:291.82102070973554 849:82.03109560161029 872:3.9914589748143894 902:12.703754166981746 944:22.086550528697703 961:18.103648537678033 984:4.5764523236637595 992:116.2937423822995 # bioavailability
[truncated: 3,292,259 more chars]
