# Supplementary material for: A Cross-Lingual Similarity Measure for Detecting Biomedical Term Translations
Source: PLoS One. 2015 Jun 1;10(6):e0126196. doi: 10.1371/journal.pone.0126196 (PMC4452086; doi:10.1371/journal.pone.0126196)
Supplement: S1 dataset — (TGZ) [file pone.0126196.s001.tgz › dataset/en-el/en_1000_ngram_test.dat]

9:1 13:1 25:1 50:1 157:1 304:1 364:1 615:1 713:1 # agonist
17:1 88:1 133:1 164:1 467:1 540:1 # breakdown
13:1 53:1 58:1 65:1 73:1 116:1 209:1 451:1 527:1 677:1 # ischemia
10:1 19:1 22:1 46:1 89:1 100:1 150:1 157:1 240:1 498:1 597:1 877:1 # cartilage
39:1 160:1 178:1 862:1 # assay
17:1 40:1 52:1 72:1 90:1 146:1 228:1 623:1 961:1 # closure
1:1 47:1 101:1 357:1 624:1 # toxin
41:1 80:1 177:1 290:1 553:1 926:1 # object
30:1 35:1 43:1 56:1 116:2 199:1 246:1 716:1 # emphysema
4:1 22:1 35:1 449:1 # marker
8:1 12:1 13:1 57:1 60:1 149:1 150:1 202:1 209:1 536:1 561:1 880:1 # discomfort
9:2 10:1 11:1 26:1 41:1 57:1 77:1 80:1 102:1 118:1 225:1 290:1 347:1 407:1 479:1 690:1 810:1 # connection
2:1 6:1 25:1 32:1 59:1 89:1 201:1 212:1 231:1 371:1 398:1 957:1 # estrogen
17:1 32:1 49:1 53:1 116:1 145:1 200:1 451:1 606:1 871:1 # extremity
6:1 9:1 10:1 15:1 26:1 30:1 77:1 102:1 118:1 122:1 127:1 160:1 258:1 313:1 749:1 # sensation
3:1 31:1 45:1 52:1 73:1 80:1 231:1 613:1 835:1 # technology
5:1 6:1 38:1 43:1 48:1 49:1 81:1 117:1 121:1 216:1 310:1 327:1 683:1 687:1 697:1 849:1 # encephalitis
111:1 217:1 226:1 # hiv-1
4:1 20:1 30:1 59:1 190:1 233:1 730:1 # series
19:1 48:1 84:1 98:1 99:1 125:1 164:1 293:1 422:1 506:1 706:1 771:1 870:1 # brucella
35:1 43:1 60:1 91:1 140:1 199:1 278:1 320:1 373:1 # lymphoma
9:1 47:1 63:1 457:1 622:1 970:1 # tongue
3:1 4:1 25:1 62:1 114:1 130:1 146:1 324:1 698:1 # cluster
83:1 99:1 888:1 # skull
4:1 16:1 83:1 91:1 110:1 182:1 539:1 808:1 # shoulder
26:1 38:2 45:1 60:1 84:1 106:1 375:1 386:1 710:1 868:1 # poliomyelitis
7:1 48:1 117:1 166:1 191:1 310:1 315:1 441:1 # advance
9:1 10:1 25:1 26:1 59:1 77:1 102:1 118:1 398:1 457:1 516:1 551:1 # question
9:1 22:1 46:1 120:1 240:1 378:1 563:1 619:1 782:1 807:1 837:1 # carbon
15:1 18:1 46:1 50:1 57:1 60:1 169:1 232:1 302:1 480:1 534:1 561:1 628:1 # communication
2:1 3:1 110:1 136:1 # route
9:1 57:1 60:1 64:1 133:1 347:1 # condom
4:1 106:1 467:1 932:1 # power
2:1 4:1 15:1 27:1 28:1 40:1 65:1 146:1 209:1 404:1 511:1 589:1 596:1 786:1 812:1 # atherosclerosis
6:2 19:1 22:1 37:1 89:1 116:1 198:1 370:1 439:1 # enlargement
9:1 10:1 20:1 26:1 32:1 49:1 77:1 102:1 118:1 136:1 257:1 321:1 328:1 # nutrition
6:1 37:1 60:1 108:1 133:1 280:1 439:1 # abdomen
4:1 7:1 14:1 27:1 45:1 47:1 48:1 117:1 193:1 308:1 310:1 315:1 441:1 666:1 # tolerance
6:1 17:1 37:1 151:1 234:1 354:1 439:1 558:1 # regimen
4:1 9:1 10:1 26:1 48:1 76:1 77:1 102:1 118:1 121:1 197:1 267:1 367:1 410:1 683:1 902:1 # perception
9:1 11:1 50:1 58:1 68:1 70:1 269:1 304:1 325:1 329:1 960:1 # pneumoniae
10:1 13:1 38:1 49:1 65:1 66:1 73:1 100:1 321:1 376:1 587:1 677:1 687:1 755:1 # cheilitis
7:1 14:1 22:1 27:1 48:1 88:1 117:1 146:1 193:1 310:1 315:1 441:1 555:1 596:1 # clearance
2:1 3:1 6:1 24:1 25:1 32:1 39:1 103:1 139:1 212:1 371:1 427:1 524:1 550:1 # gastroenteritis
4:1 6:1 21:1 24:1 48:1 76:1 89:1 103:1 157:1 267:1 367:1 510:1 597:1 817:1 # percentage
1:2 14:1 32:1 50:1 63:1 105:1 158:1 287:1 396:1 662:1 678:1 949:1 # training
9:1 10:1 15:1 26:1 64:1 77:1 102:1 110:1 118:1 127:1 169:1 202:1 258:1 275:1 313:1 # foundation
9:1 10:1 15:1 26:1 48:1 59:1 77:1 102:1 118:1 127:1 160:1 178:1 258:1 313:1 617:1 # cessation
10:1 15:1 17:1 18:1 26:1 38:1 46:1 102:1 121:1 127:1 161:1 232:1 258:1 600:1 628:1 # replication
6:1 24:1 27:1 37:1 84:1 103:1 116:1 439:1 726:1 980:1 # element
48:1 59:1 108:1 178:1 209:1 253:1 617:1 # abscess
3:1 4:1 14:1 15:1 17:1 38:1 49:1 72:1 109:1 130:1 228:1 252:1 285:1 308:1 339:1 687:1 # literature
4:1 5:1 6:1 27:1 89:1 99:1 198:1 201:1 621:1 # allergen
1:1 38:1 63:1 84:1 99:1 105:1 263:1 293:1 932:1 959:1 # swelling
9:1 26:1 57:1 62:1 67:1 110:1 122:1 209:1 291:1 347:1 # consciousness
7:1 28:1 62:1 64:1 91:1 110:1 160:1 291:1 355:1 556:1 # thousand
1:1 2:1 10:1 24:1 32:1 41:1 87:1 98:1 196:1 213:1 225:1 371:1 374:1 419:1 548:1 594:1 722:1 762:1 # introduction
2:1 9:1 24:1 497:1 567:1 # front
9:1 10:2 15:1 25:1 57:1 107:1 122:1 127:1 211:1 347:1 551:1 627:1 # constipation
4:1 7:1 35:1 89:1 194:1 224:1 241:1 557:1 898:1 # germany
5:1 21:1 38:1 40:1 49:1 91:1 112:1 129:1 316:1 327:1 513:1 568:1 570:1 675:1 # hospitalization
30:1 62:1 108:1 261:1 471:1 # abuse
5:1 55:1 72:1 110:1 361:1 401:1 # journal
36:1 52:1 100:1 129:1 # pilot
9:2 26:1 42:1 57:1 62:1 77:1 347:1 464:1 525:1 660:1 795:1 # confusion
28:1 38:1 49:1 65:1 68:1 84:1 121:1 129:1 227:1 284:1 588:1 589:1 # epithelium
2:1 3:1 15:1 21:1 23:1 25:1 40:1 44:1 113:1 219:1 404:1 492:1 574:1 # prostate
1:1 38:1 63:1 84:1 105:1 188:1 263:1 440:1 # feeling
3:1 6:1 9:1 64:1 133:1 633:1 806:1 # tendon
6:1 24:1 32:1 103:1 126:1 762:1 # entry
5:1 19:1 28:1 36:1 56:1 69:1 81:1 106:1 239:1 530:1 610:1 620:1 697:1 1000:1 # hypothalamus
6:1 18:1 73:1 101:1 106:1 111:1 449:1 676:1 # chickenpox
4:1 16:1 38:1 84:1 97:1 126:1 226:1 500:1 507:1 # delivery
27:1 46:1 83:1 90:1 173:1 332:1 485:1 # capsule
1:1 38:1 101:1 133:1 146:1 162:1 165:1 175:1 229:2 263:1 872:1 875:1 897:1 # doxycycline
7:1 57:1 60:1 107:1 199:1 241:1 561:1 991:1 # company
1:1 8:1 12:1 15:1 18:1 46:1 47:1 64:1 232:1 265:1 270:1 301:1 423:1 584:1 628:1 # indicator
3:1 22:1 25:1 28:1 40:1 150:1 223:1 311:1 324:1 469:1 492:1 498:1 799:1 # osteoarthritis
9:1 10:1 26:1 27:1 41:1 45:1 57:1 77:1 80:1 99:1 102:1 118:1 225:1 290:1 407:1 479:1 690:1 773:1 # collection
6:1 16:1 42:1 49:1 122:1 145:1 453:1 606:1 749:1 # density
2:1 7:1 11:1 14:1 32:1 36:1 72:1 75:1 122:1 158:1 193:1 269:1 468:1 670:1 704:1 825:1 # neurotransmitter
7:1 18:1 50:1 107:1 242:1 480:1 # panic
8:1 16:1 49:1 53:1 145:1 194:1 202:1 380:1 428:1 536:1 606:1 # deformity
52:1 89:1 95:1 157:1 163:1 597:1 676:1 # blockage
45:1 52:1 99:1 202:1 305:1 467:1 # follow-up
9:1 13:1 20:1 22:1 51:1 57:1 60:1 107:1 144:1 199:1 561:1 566:1 695:1 765:1 991:1 # comparison
6:1 24:1 37:1 103:1 129:1 152:1 439:1 726:1 # pigment
10:1 18:1 22:1 27:1 146:1 150:1 235:1 498:1 596:1 877:1 # article
6:1 16:1 22:1 24:1 37:1 103:1 107:1 121:1 150:1 439:1 498:1 566:1 726:1 # department
34:1 38:1 84:1 710:1 # eyelid
1:1 38:1 63:1 105:1 131:1 226:1 # living
9:1 10:1 12:1 14:1 15:1 26:1 58:1 77:1 102:1 118:1 127:1 166:1 258:1 313:1 402:1 # radiation
3:1 6:1 13:1 25:1 31:1 40:1 42:1 222:1 249:1 266:1 324:1 385:1 504:1 633:1 743:1 # stenosis
3:1 4:1 100:1 104:1 130:1 356:1 # filter
48:1 56:1 106:1 116:1 140:1 185:1 229:1 231:1 239:1 944:1 # hypoglycemia
7:1 10:1 15:1 19:1 26:1 55:1 102:1 127:1 161:1 200:1 258:1 344:1 494:1 645:1 # explanation
1:1 11:1 12:1 26:1 86:1 87:1 170:1 581:1 873:1 # iodine
6:1 7:1 19:1 63:1 64:1 185:1 355:1 494:1 # england
11:1 16:1 59:1 88:1 178:1 617:1 738:1 874:1 # deafness
1:1 12:1 63:1 74:1 105:1 170:1 188:1 393:1 440:1 499:1 # feeding
7:1 13:1 19:1 64:1 355:1 494:1 # island
9:1 10:1 14:1 24:1 26:1 32:1 33:1 41:1 57:1 102:1 158:1 189:1 225:1 347:1 407:1 437:1 762:1 831:1 # contraction
4:1 6:1 20:1 24:1 37:1 76:1 103:1 151:1 200:1 233:1 267:1 439:1 558:1 726:1 # experiment
5:1 14:1 28:1 49:1 85:1 438:1 588:1 830:1 912:1 924:1 # withdrawal
5:1 7:1 18:1 42:1 55:1 59:1 89:1 361:1 937:1 # analgesic
10:2 13:1 25:1 35:1 39:1 49:1 321:1 376:1 524:1 551:1 587:1 # mastitis
7:1 16:1 18:1 53:1 64:1 107:1 116:1 355:1 451:1 483:1 # pandemic
2:1 18:1 40:1 53:1 54:1 57:1 76:1 209:1 218:1 404:1 483:1 805:1 # microscope
6:1 24:1 30:1 37:1 103:1 354:1 439:1 726:1 # segment
4:1 76:1 112:1 194:1 267:1 757:1 898:1 # sperm
6:1 18:1 20:1 24:1 27:1 32:1 97:1 103:1 146:1 257:1 460:1 596:1 762:1 # ventricle
4:1 10:1 15:1 26:1 30:1 102:1 127:1 177:1 191:1 253:1 258:1 430:1 730:1 785:1 # observation
17:1 114:1 342:1 380:1 761:1 # reflux
4:1 7:1 16:1 21:1 25:1 64:2 169:1 182:1 219:1 277:1 294:1 355:1 544:1 674:1 # understanding
10:1 17:1 26:1 49:1 50:1 57:1 80:1 102:1 231:1 289:1 321:1 394:1 612:1 # recognition
15:1 65:1 88:1 # wheat
14:1 32:1 33:1 41:1 158:1 189:1 200:1 437:1 871:1 # extract
10:1 14:1 15:1 17:1 22:1 23:1 26:1 102:1 107:1 121:1 127:1 252:1 258:1 555:1 566:1 626:1 # preparation
10:1 16:1 34:1 76:1 121:1 124:1 197:1 410:1 865:1 902:1 # peptide
4:1 9:1 10:1 14:1 15:1 26:1 54:1 76:1 77:1 102:1 118:1 127:1 252:1 258:1 267:1 308:1 313:1 805:1 # operation
13:1 40:1 42:1 47:1 54:1 106:1 173:1 197:1 222:1 249:1 504:1 576:1 # apoptosis
7:1 107:1 173:1 # japan
4:1 50:1 58:1 65:1 401:1 786:1 # hernia
62:1 63:1 169:1 525:1 622:1 # fungus
6:1 11:1 15:1 28:1 59:1 89:1 91:1 107:1 201:1 231:1 345:1 556:1 627:1 812:1 874:1 957:1 # pathogenesis
8:1 12:1 34:1 49:1 70:1 143:1 145:1 378:1 425:1 520:1 606:1 # morbidity
19:1 30:1 33:1 40:1 41:1 47:1 189:1 644:1 668:1 742:1 904:1 # lactose
3:1 10:1 29:1 49:1 76:1 173:1 653:1 686:1 # appetite
6:1 10:2 15:1 19:1 24:1 26:1 97:1 100:1 102:1 103:1 127:1 207:1 258:1 366:1 456:1 # ventilation
4:1 14:1 30:1 37:1 39:1 45:1 106:1 140:1 148:1 308:1 373:1 701:1 715:1 868:1 909:1 # polymerase
14:1 22:1 46:1 56:1 85:1 120:1 138:1 153:1 155:1 159:1 240:1 378:1 563:1 619:1 782:1 807:1 837:1 973:1 # carbohydrate
65:1 121:1 440:1 539:1 # sheep
2:1 4:1 13:1 27:1 40:1 42:1 146:1 209:1 222:1 249:1 404:1 504:1 511:1 596:1 # sclerosis
1:1 30:1 41:1 80:1 122:1 290:1 # insect
4:1 6:1 17:2 48:1 117:1 188:1 310:1 380:1 635:1 789:1 809:1 849:1 # reference
7:1 14:1 48:1 117:1 193:1 310:1 315:1 441:1 567:1 # france
19:1 33:1 48:1 120:1 161:1 341:1 344:1 598:1 742:1 # placebo
7:1 10:1 13:1 21:1 24:1 25:1 69:1 111:1 187:1 207:1 219:1 599:1 615:1 818:1 821:1 # antihistamine
1:2 11:1 20:1 43:1 86:1 121:2 129:1 311:1 322:1 794:1 # epinephrine
31:1 52:1 151:1 169:1 177:1 185:1 231:1 302:1 534:1 # immunoglobulin
8:1 30:1 91:1 277:1 940:1 # horse
6:1 16:1 24:1 33:1 34:1 67:1 103:1 124:1 295:1 362:1 453:1 # accident
1:1 5:1 38:1 63:1 65:1 88:1 105:1 263:1 327:1 # healing
6:1 16:1 24:1 48:1 59:1 103:1 209:1 # descent
3:1 4:1 12:1 29:1 37:1 58:1 69:1 130:1 137:1 402:1 # diameter
5:1 17:1 22:1 28:1 46:1 65:1 88:1 240:1 356:1 # healthcare
8:1 9:1 31:1 133:1 647:1 941:1 # donor
17:1 27:1 200:1 342:1 380:1 # reflex
5:1 6:1 27:1 63:1 73:1 81:1 89:1 99:1 609:1 621:1 697:1 922:1 # challenge
1:1 4:1 7:1 14:1 24:1 27:1 45:1 47:1 117:1 193:1 308:1 315:1 374:1 666:1 # intolerance
7:1 16:1 26:1 35:1 63:1 74:1 116:1 234:1 550:1 933:1 # angioedema
9:1 72:1 89:1 90:1 198:1 223:1 # surgeon
4:1 14:1 27:1 45:1 73:1 91:1 308:1 666:1 781:1 802:1 # cholera
6:1 16:1 72:1 115:1 261:1 271:1 453:1 # burden
11:1 27:1 74:1 440:1 # needle
2:1 23:1 38:1 44:1 49:1 100:1 108:1 143:1 177:1 238:1 687:1 755:1 # probability
18:1 49:1 67:2 76:1 80:1 104:1 112:1 343:1 602:1 665:1 757:1 # specificity
8:1 17:1 38:1 58:1 84:1 120:1 448:1 # borrelia
8:1 11:1 29:1 # network
27:1 31:1 74:1 89:1 467:1 # knowledge
10:1 11:1 25:1 59:1 178:1 343:1 551:1 617:1 814:1 874:1 # stiffness
5:1 12:1 13:1 42:1 58:1 140:1 246:1 249:1 402:1 406:1 # dialysis
5:1 8:1 10:1 15:1 35:2 127:1 194:1 202:1 262:1 428:1 493:1 536:1 545:1 557:1 962:1 # malformation
1:1 9:1 10:1 15:1 20:1 26:1 55:1 72:1 77:1 102:1 118:1 127:1 258:1 286:1 313:1 322:1 645:1 966:1 # urination
4:1 6:1 9:1 10:1 11:1 14:1 15:1 26:1 77:1 89:1 102:1 118:1 127:1 201:1 252:1 258:1 308:1 313:1 345:1 907:1 # generation
1:1 55:1 157:1 191:1 234:1 286:1 # vagina
1:1 12:1 17:1 63:1 88:1 105:1 166:1 170:1 393:1 540:1 # reading
1:1 8:1 9:1 20:1 47:1 49:1 50:1 63:1 70:1 105:1 265:1 304:1 322:1 329:1 394:1 415:1 # monitoring
7:1 39:1 42:1 58:1 775:1 981:1 # asian
2:1 4:1 30:1 36:1 59:1 75:1 76:1 145:1 239:1 511:1 651:1 730:1 # serotypes
74:1 76:1 112:1 440:1 757:1 # speed
5:1 107:1 210:1 827:1 # palsy
5:1 6:1 24:1 27:1 103:1 191:1 226:1 516:1 562:1 922:1 # equivalent
10:1 13:1 38:1 45:1 49:1 57:1 321:1 375:1 376:1 587:1 687:1 773:1 # colitis
2:1 6:1 16:1 24:1 87:1 103:1 453:1 548:1 # rodent
17:1 69:1 88:1 218:1 540:1 # cream
28:1 83:1 87:1 91:1 166:1 196:1 356:1 408:1 556:1 # adulthood
2:1 10:1 22:1 34:1 36:1 46:1 75:1 240:1 865:1 # carotid
4:1 69:1 73:1 81:1 123:1 392:1 # chamber
9:1 13:1 17:1 26:1 42:1 53:1 77:1 116:1 178:1 451:1 660:1 795:1 994:1 # remission
1:1 9:1 10:1 15:1 26:1 77:1 102:1 117:1 118:1 127:1 154:1 206:1 238:1 258:1 313:1 # incubation
1:2 10:1 11:1 15:1 17:1 50:1 86:1 88:1 127:1 218:1 298:1 396:1 540:1 678:1 # creatinine
3:1 15:1 19:1 113:1 161:1 344:1 366:1 650:1 # plate
4:1 6:1 16:1 64:1 89:1 182:1 201:1 806:1 # gender
19:1 38:1 100:2 108:1 143:1 191:1 287:1 461:1 755:1 # availability
17:1 43:1 54:1 73:1 111:1 209:1 259:1 311:1 333:1 # schizophrenia
1:1 4:1 5:1 11:1 14:1 53:1 86:1 172:1 308:1 335:1 709:1 907:1 # mineral
8:1 21:1 150:1 880:1 # aorta
16:1 40:1 42:1 49:1 106:1 121:1 222:1 # deposit
7:1 8:1 17:1 31:1 58:1 200:1 357:1 421:1 647:1 # anorexia
10:1 14:1 15:1 16:1 26:1 56:1 85:1 102:1 127:1 138:1 153:1 155:1 159:1 252:1 258:1 # dehydration
6:1 31:1 36:1 76:1 89:1 145:1 201:1 239:1 385:1 651:1 # genotype
19:1 30:1 45:1 57:1 99:1 173:1 332:1 506:1 773:1 # collapse
49:1 125:1 562:1 567:1 # fruit
20:1 23:1 100:1 173:1 # april
34:1 38:1 129:1 211:1 # lipid
32:1 125:1 169:1 411:1 # trunk
1:1 25:1 32:1 62:1 64:1 126:1 196:1 212:1 270:1 # industry
7:1 10:1 24:1 49:1 145:1 187:1 207:1 516:1 599:1 606:1 648:1 # quantity
8:1 12:1 15:1 37:1 47:1 58:1 74:1 265:1 402:1 499:1 584:1 # mediator
39:1 89:1 107:1 157:1 160:1 178:1 597:1 862:1 # passage
9:1 10:1 15:1 20:1 21:1 26:1 49:1 77:1 102:1 118:1 127:1 141:1 258:1 313:1 448:1 570:1 574:1 # irritation
33:1 49:1 145:1 154:1 562:1 606:1 # acuity
8:1 9:1 10:1 26:1 77:1 102:1 108:1 118:1 120:1 150:1 877:1 880:1 # abortion
27:1 45:1 57:1 89:1 99:1 354:1 773:1 # college
5:1 43:1 81:1 216:1 276:1 446:1 611:1 682:1 720:1 756:1 # alpha
5:1 13:1 25:1 38:1 58:1 67:1 76:1 80:1 112:1 327:1 406:1 615:1 757:1 # specialist
6:1 11:1 17:1 22:1 59:1 178:1 345:1 617:1 789:1 874:1 924:1 # awareness
5:1 7:1 21:1 29:1 37:1 55:1 137:1 140:1 244:1 248:1 281:1 361:1 943:1 # meta-analysis
9:1 10:1 26:1 45:1 77:1 99:1 102:1 106:1 114:1 118:1 136:1 707:1 868:1 984:1 # pollution
1:1 2:1 4:1 9:1 30:1 36:1 47:1 50:1 75:1 304:1 396:1 511:1 730:1 # serotonin
5:1 21:1 49:1 140:1 316:1 570:1 # italy
9:1 45:1 52:1 57:1 613:1 773:1 # colon
30:1 83:1 490:1 827:1 # pulse
18:1 19:1 20:1 22:1 48:1 84:1 99:1 191:1 293:1 460:1 506:1 695:1 706:1 771:1 870:1 # varicella
2:1 9:1 10:1 13:1 49:1 73:1 111:1 117:1 164:1 321:1 376:1 497:1 587:1 987:1 # bronchitis
3:1 9:1 24:1 57:1 200:1 347:1 427:1 871:1 # context
12:1 16:1 26:1 34:1 101:1 124:1 357:1 624:1 803:1 # dioxide
1:1 9:1 10:1 26:1 41:1 50:1 77:1 102:1 117:1 118:1 169:1 225:1 304:1 396:1 407:1 479:1 525:1 # functioning
10:1 13:1 20:1 25:1 32:1 39:1 49:1 139:1 212:1 257:1 321:1 376:1 524:1 587:1 # gastritis
2:1 4:1 14:1 15:1 23:1 38:1 44:1 45:1 188:1 252:1 308:1 343:1 375:1 661:1 809:1 # proliferation
9:1 10:1 13:1 15:1 19:1 26:1 45:1 51:1 77:1 102:1 118:1 127:1 144:1 258:1 313:1 366:1 747:1 946:1 # isolation
38:1 49:1 70:1 100:1 143:1 145:1 177:1 606:1 687:1 755:1 # mobility
5:1 6:1 43:1 48:1 52:1 54:1 81:1 117:1 121:1 216:1 310:1 683:1 697:1 849:1 # encephalopathy
9:1 10:1 26:1 41:1 57:1 102:1 117:1 169:1 225:1 347:1 384:1 407:1 813:1 # conjunction
1:2 38:1 50:1 63:1 105:1 263:1 396:1 678:1 949:1 # lining
1:1 7:1 18:1 38:1 50:1 58:1 67:1 146:1 263:1 480:1 602:1 678:1 # clinician
1:1 8:1 20:1 31:1 49:1 53:1 145:1 172:1 180:1 415:1 462:1 606:1 647:1 # minority
1:1 2:1 10:1 19:1 23:1 33:1 41:1 44:1 45:1 189:1 225:1 298:1 661:1 742:1 831:1 946:1 # prolactin
4:1 14:1 28:1 36:1 65:2 70:1 73:1 116:1 308:1 527:1 589:1 677:1 786:1 847:1 1000:1 # chemotherapy
10:1 15:1 50:1 127:1 151:1 169:1 302:1 534:1 # immunization
14:1 17:1 28:1 29:1 72:1 128:1 228:1 311:1 799:1 # urethra
1:1 6:1 24:1 25:1 32:1 37:1 68:1 103:1 122:1 125:1 212:1 411:1 439:1 463:1 726:1 # instrument
6:1 17:2 37:1 116:1 141:1 439:1 516:1 562:1 629:1 # requirement
9:1 10:1 15:1 17:1 19:1 26:1 77:1 84:1 102:1 118:1 127:1 258:1 313:1 366:1 # relation
7:1 15:1 47:1 55:1 60:1 386:1 584:1 645:1 # anatomy
7:1 12:1 13:1 21:1 25:1 48:1 117:1 149:1 219:1 294:1 310:1 315:1 441:1 544:1 614:1 615:1 727:1 734:1 947:1 # distance
7:1 34:1 48:1 117:1 184:1 275:1 310:1 315:1 441:1 461:1 784:1 800:1 822:1 # avoidance
6:1 31:1 36:1 43:1 65:1 76:1 145:1 239:1 254:1 283:1 319:1 385:1 651:1 # phenotype
10:1 12:1 17:1 18:1 29:1 72:1 227:1 228:1 235:1 653:1 843:1 # diuretic
18:1 33:1 38:1 41:1 57:1 65:1 84:1 177:1 189:1 238:1 600:1 820:1 # helicobacter
7:1 10:1 18:1 24:1 57:1 83:1 157:1 187:1 207:1 235:1 469:1 599:1 622:1 # anticoagulant
5:1 14:1 22:1 27:1 84:1 99:1 107:1 335:1 555:1 566:1 621:1 # parallel
11:1 17:1 59:1 74:1 178:1 592:1 617:1 874:1 # redness
6:1 40:1 54:1 57:1 64:1 133:1 209:1 337:1 806:1 816:1 # endoscopy
39:1 107:1 112:1 167:1 671:1 # spasm
12:1 19:1 58:1 69:1 73:1 138:1 268:1 340:1 386:1 402:1 530:1 # chlamydia
33:1 47:1 57:1 177:1 238:1 362:1 820:1 # tobacco
9:1 26:1 42:1 59:1 65:1 77:1 166:1 660:1 795:1 937:1 # adhesion
3:1 4:1 5:1 9:1 10:1 14:1 15:1 26:1 77:1 102:1 118:1 127:1 130:1 252:1 258:1 308:1 313:1 356:1 # alteration
9:1 13:1 26:1 42:1 53:1 77:1 166:1 178:1 660:1 795:1 994:1 # admission
33:1 74:1 188:1 238:1 440:1 676:1 820:1 # feedback
9:2 52:1 64:1 133:1 # london
3:1 7:1 21:1 29:1 62:1 248:1 294:1 328:1 986:1 # tetanus
9:1 10:1 26:1 36:1 70:1 77:1 102:1 118:1 # motion
9:1 10:1 14:1 15:1 26:1 39:1 77:1 102:1 112:1 118:1 127:1 129:1 141:1 252:1 258:1 313:1 # aspiration
9:1 10:1 12:1 13:1 26:1 77:1 102:1 118:1 125:1 149:1 197:1 305:1 902:1 # disruption
1:1 11:1 13:1 21:1 25:1 53:1 69:1 86:1 111:1 142:1 172:1 219:1 256:1 615:1 709:1 818:1 901:1 # histamine
65:1 66:1 152:1 634:1 978:1 # height
62:1 89:1 157:1 160:1 597:1 # usage
18:1 38:1 45:1 106:1 165:1 375:1 600:1 868:1 # policy
12:1 13:1 17:1 25:1 32:1 59:1 149:1 178:1 212:1 529:1 615:1 617:1 # distress
7:1 10:1 16:1 17:1 23:1 24:1 34:1 59:1 121:1 124:1 187:1 207:1 529:1 599:1 626:1 865:1 # antidepressant
3:1 4:1 10:1 49:1 130:1 # titer
10:1 15:1 55:1 97:1 127:1 226:1 507:1 631:1 645:1 # native
5:1 6:1 7:1 19:2 43:1 65:1 71:1 241:1 254:1 279:1 283:1 319:1 397:1 414:1 424:1 484:1 494:1 501:1 503:1 532:1 610:1 # phenylalanine
5:1 13:1 19:1 30:1 35:1 262:1 287:1 610:1 636:1 # malaise
17:1 18:1 41:1 72:1 109:1 129:1 228:1 285:1 339:1 349:1 383:1 491:1 # picture
18:1 38:1 67:1 69:1 70:1 99:1 100:1 101:1 357:1 602:1 624:1 759:1 959:1 # amoxicillin
1:1 9:1 10:1 26:1 49:1 77:1 102:1 111:1 118:1 143:1 292:1 321:1 # inhibition
9:1 10:1 14:1 15:2 26:1 72:1 77:1 102:1 109:1 118:1 127:1 160:1 252:1 258:1 285:1 313:1 995:1 # saturation
9:1 10:1 12:1 17:1 26:1 41:1 77:1 80:1 102:1 118:1 141:1 225:1 290:1 407:1 479:1 612:1 629:1 690:1 # direction
4:1 12:1 18:1 20:1 22:1 46:1 49:1 76:1 115:1 232:1 233:1 240:1 267:1 460:1 # pericarditis
16:1 21:1 29:1 100:1 248:1 287:1 # detail
27:1 42:1 151:1 161:1 199:1 200:1 878:1 # simplex
3:1 4:1 20:1 25:1 32:1 37:1 59:1 130:1 151:1 257:1 324:1 398:1 558:1 698:1 # trimester
1:1 12:1 13:1 20:1 53:1 55:1 149:1 151:1 172:1 209:1 218:1 286:1 # discrimination
13:1 125:1 164:1 167:1 357:1 377:1 # bruxism
4:1 17:1 22:1 46:1 97:1 226:1 234:1 240:1 354:1 500:1 507:1 # caregiver
48:1 80:1 129:1 190:1 # piece
3:1 15:1 17:1 113:1 139:1 157:1 237:1 354:1 # aggregate
13:1 38:1 45:1 116:1 120:1 167:1 375:1 377:1 392:1 # embolism
9:1 26:1 42:1 62:1 77:1 95:1 114:1 146:1 362:1 660:1 795:1 # occlusion
4:1 48:1 56:1 76:1 140:1 185:1 198:1 229:1 239:1 267:1 651:1 944:1 # hyperglycemia
8:1 10:1 14:1 15:1 17:1 25:1 26:1 47:1 59:1 102:1 127:1 252:1 258:1 265:1 398:1 529:1 582:1 856:1 # restoration
2:1 4:1 30:1 45:1 52:1 231:1 511:1 613:1 661:1 730:1 # serology
1:1 10:1 15:1 26:1 38:1 53:1 55:1 84:1 102:1 127:1 151:1 172:1 258:1 286:1 645:1 # elimination
1:1 18:1 20:1 67:1 69:1 129:1 199:1 204:1 323:1 343:1 602:1 # rifampicin
1:1 18:1 67:1 90:1 104:1 122:1 190:1 602:1 665:1 814:1 # insufficiency
9:1 10:1 26:1 27:1 30:1 41:1 77:1 80:1 84:1 102:1 118:1 225:1 290:1 407:1 479:1 690:1 980:1 # selection
22:1 28:1 53:1 56:1 58:1 448:1 458:1 688:1 # arrhythmia
1:1 2:1 23:1 42:1 44:1 48:1 59:1 63:1 95:1 105:1 178:1 429:1 495:1 617:1 994:1 # processing
3:1 4:1 15:1 28:1 29:1 46:1 65:1 130:1 589:1 628:1 812:1 # catheter
1:1 9:1 15:1 21:1 24:1 53:1 55:1 57:1 69:1 142:1 172:1 256:1 286:1 347:1 510:1 645:1 818:1 # contamination
38:1 46:1 49:1 100:1 107:1 108:1 143:1 145:1 173:1 606:1 687:1 755:1 # capability
100:1 129:1 305:1 490:1 # pupil
1:1 3:1 4:1 12:1 24:1 37:1 58:1 74:1 130:1 194:1 374:1 402:1 427:1 499:1 725:1 833:1 898:1 # intermediate
4:1 6:1 30:1 42:1 56:1 76:1 122:1 239:1 267:1 277:1 651:1 674:1 749:1 # hypersensitivity
10:1 12:1 15:1 18:1 46:1 70:1 87:1 104:1 127:1 232:1 343:1 581:1 628:1 665:1 # modification
4:1 10:2 13:1 15:1 16:1 35:1 49:1 127:1 182:1 194:1 321:1 376:1 493:1 557:1 587:1 898:1 # dermatitis
16:1 34:1 124:1 562:1 622:1 # guide
1:1 3:1 4:1 24:1 57:1 72:1 110:1 130:1 277:1 367:1 374:1 427:1 725:1 833:1 # intercourse
8:1 20:1 28:1 49:1 91:1 136:1 145:1 415:1 556:1 601:1 606:1 940:1 # authority
18:1 53:2 151:1 483:1 # mimic
1:1 11:1 27:1 59:1 86:1 121:1 129:1 178:1 440:1 617:1 794:1 874:1 # sleepiness
3:1 25:1 38:1 40:1 60:1 84:1 223:1 324:1 386:1 492:1 710:1 # osteomyelitis
8:1 11:1 57:1 88:1 401:1 954:1 # cornea
1:1 10:1 13:1 49:1 50:1 157:1 191:1 234:1 321:1 376:1 394:1 587:1 678:1 # vaginitis
17:1 41:1 59:1 76:1 80:1 112:1 290:1 529:1 757:1 # respect
10:1 13:1 49:1 66:1 97:1 321:1 376:1 587:1 # uveitis
18:1 27:1 38:1 45:1 99:1 146:1 202:1 596:1 600:1 959:1 # follicle
21:1 27:1 108:1 163:1 517:1 642:1 652:1 793:1 # table
7:1 8:1 14:1 32:1 35:1 122:1 158:1 193:1 194:1 202:1 428:1 468:1 536:1 557:1 670:1 704:1 825:1 962:1 # transformation
1:1 9:1 10:1 25:1 26:1 59:1 63:1 77:1 89:1 102:1 105:1 118:1 398:1 551:1 609:1 # ingestion
6:1 24:1 25:1 37:1 62:1 103:1 166:1 439:1 726:1 813:1 # adjustment
18:1 48:1 562:1 813:1 # juice
7:1 20:1 21:1 24:1 49:1 141:1 187:1 294:1 448:1 570:1 # irritant
3:1 15:1 21:1 35:1 69:1 113:1 114:1 136:1 185:1 493:1 707:1 767:1 818:1 # glutamate
1:1 50:1 63:1 72:1 105:1 261:1 396:1 401:1 949:1 # burning
7:1 17:1 19:1 64:1 84:1 141:1 355:1 494:1 629:1 # ireland
4:1 123:1 145:1 150:1 206:1 490:1 # puberty
2:1 29:1 32:1 37:1 60:1 112:1 126:1 129:1 137:1 141:1 273:1 280:1 657:1 699:1 # spirometry
10:1 15:1 19:1 26:1 57:1 83:1 102:1 127:1 157:1 258:1 366:1 400:1 469:1 622:1 # coagulation
5:1 21:1 35:1 262:1 356:1 # malta
9:1 13:1 16:1 26:1 42:1 67:1 77:1 80:1 660:1 795:1 # decision
17:1 25:1 40:1 72:1 106:1 109:1 228:1 285:1 339:1 492:1 # posture
9:1 70:1 329:1 449:1 # monkey
15:1 17:1 28:1 88:1 311:1 540:1 799:1 # threat
9:1 48:1 57:1 117:1 121:1 197:1 310:1 347:1 410:1 683:1 # concept
2:1 28:1 60:1 95:1 120:1 165:1 273:1 311:1 392:1 458:1 646:1 799:1 919:1 # thrombocytopenia
4:1 7:1 8:1 35:1 76:1 117:1 194:1 202:1 224:1 267:1 315:1 428:1 536:1 557:1 938:1 962:1 # performance
7:1 10:1 15:1 17:1 49:1 88:1 107:1 117:1 127:1 218:1 315:1 540:1 # pancreatitis
5:1 8:1 19:1 35:1 51:1 108:1 197:1 243:1 253:1 262:1 432:1 610:1 # malabsorption
4:1 13:1 16:1 34:1 53:1 121:1 124:1 129:1 182:1 194:1 898:1 # epidermis
3:1 6:1 9:1 26:1 42:1 77:1 122:1 633:1 660:1 749:1 795:1 # tension
8:1 17:1 23:1 51:1 72:1 80:1 154:1 243:1 277:1 612:1 626:1 # precursor
17:1 28:1 45:1 59:1 91:1 311:1 529:1 539:1 799:1 802:1 808:1 # threshold
3:1 4:1 57:1 60:1 130:1 136:1 199:1 490:1 561:1 991:1 # computer
2:1 19:1 23:1 43:1 44:1 54:1 56:1 71:1 168:1 245:1 259:1 357:1 397:1 712:1 716:1 936:1 # prophylaxis
6:1 17:1 32:1 64:1 789:1 806:1 # trend
57:1 61:1 188:1 440:1 814:1 # coffee
2:1 3:1 23:1 30:1 36:1 39:1 44:1 75:1 79:1 88:1 92:1 93:1 132:1 148:1 387:1 512:1 # protease
3:1 4:1 14:1 22:1 33:1 41:1 73:1 81:1 130:1 189:1 437:1 555:1 # character
2:1 4:1 30:1 36:1 75:1 76:1 145:1 239:1 511:1 651:1 730:1 # serotype
7:1 53:1 55:1 58:1 116:1 325:1 451:1 # anaemia
4:1 28:1 35:1 65:1 116:1 126:1 458:1 527:1 589:1 # erythema
20:1 21:1 38:1 49:1 100:1 108:1 141:1 143:1 448:1 570:1 652:1 755:1 # irritability
116:1 126:1 164:1 392:1 # embryo
2:1 4:1 8:1 448:1 # error
1:1 2:1 3:1 4:2 9:1 24:1 130:1 188:1 374:1 427:1 497:1 511:1 725:1 809:1 833:1 938:1 # interferon
40:1 89:1 133:1 157:1 160:1 597:1 # dosage
9:2 26:1 42:1 57:1 62:1 77:1 114:1 117:1 146:1 347:1 660:1 795:1 # conclusion
5:1 18:1 38:1 45:1 57:1 91:1 375:1 542:1 600:1 802:1 973:1 # alcoholic
12:1 13:1 17:1 23:1 40:1 42:1 74:1 106:1 112:1 149:1 222:1 499:1 592:1 626:1 # predisposition
1:1 11:1 47:1 86:1 165:1 389:1 458:1 721:1 919:1 # cytokine
8:1 106:1 112:1 150:1 880:1 # sport
11:1 18:1 28:1 59:1 111:1 178:1 443:1 617:1 676:1 874:1 # thickness
1:1 6:1 8:1 30:1 50:1 63:1 105:1 277:1 369:1 396:1 949:1 # worsening
57:1 67:1 100:1 110:1 117:1 169:1 # council
6:1 19:1 21:1 24:1 33:1 48:1 103:1 161:1 341:1 344:1 510:1 742:1 817:1 # placenta
3:1 17:1 22:1 29:1 67:1 139:1 152:1 777:1 # cigarette
30:1 83:1 151:1 199:1 490:1 827:1 # impulse
197:1 239:1 354:1 # egypt
2:1 23:1 27:1 44:1 61:1 100:1 104:1 # profile
5:1 9:1 17:1 26:1 55:1 77:1 234:1 354:1 361:1 391:1 # regional
13:1 20:1 25:1 615:1 # wrist
16:1 39:1 46:2 166:1 209:1 923:1 # cascade
9:1 10:1 15:1 35:1 57:1 104:1 127:1 141:1 194:1 347:1 464:1 493:1 557:1 # confirmation
18:1 20:1 22:1 27:1 48:1 57:1 84:1 95:1 191:1 460:1 695:1 706:1 980:1 # varicocele
9:1 10:1 15:1 21:1 26:1 77:1 102:1 118:1 127:1 166:1 173:1 197:1 258:1 275:1 313:1 574:1 # adaptation
9:1 10:2 14:1 23:1 26:1 33:1 41:1 49:1 77:1 102:1 118:1 189:1 225:1 321:1 437:1 831:1 # practitioner
1:1 10:1 15:1 17:1 28:1 29:1 31:1 54:1 107:1 180:1 298:1 627:1 653:1 812:1 852:1 884:1 # retinopathy
1:1 3:1 6:1 7:1 24:1 35:1 55:1 117:1 287:1 315:1 374:1 427:1 633:1 662:1 760:1 819:1 833:1 # maintenance
6:1 12:1 64:1 76:1 173:1 301:1 572:1 686:1 806:1 # appendix
48:1 84:1 99:1 293:1 338:1 706:1 870:1 # t-cell
17:1 28:1 29:1 32:1 36:1 37:1 91:1 128:1 137:1 174:1 200:1 450:1 556:1 # methotrexate
7:1 9:1 17:1 48:1 51:1 55:1 59:1 117:1 310:1 315:1 391:1 441:1 529:1 760:1 765:1 # resonance
9:1 18:1 26:1 62:1 67:1 77:1 90:1 112:1 129:1 602:1 # suspicion
1:1 22:1 41:1 204:1 367:1 464:1 656:1 845:1 # infarct
9:1 10:1 26:1 41:1 77:1 102:1 117:1 118:1 169:1 225:1 407:1 479:1 813:1 # junction
1:1 8:1 50:1 63:1 70:1 105:1 396:1 401:1 520:1 949:1 # morning
29:1 33:1 34:1 40:1 47:1 67:1 133:1 274:1 295:1 399:1 449:1 469:1 679:1 # ketoacidosis
21:1 36:1 39:1 42:1 68:1 106:1 178:1 227:1 284:1 862:1 917:1 994:1 # potassium
5:1 46:1 209:1 272:1 276:1 611:1 # scalp
11:1 59:1 68:1 178:1 328:1 392:1 617:1 874:1 # numbness
17:1 25:1 32:1 69:1 88:1 212:1 540:1 # stream
6:1 18:1 73:1 111:1 449:1 676:1 # chicken
1:1 10:1 15:1 55:1 114:1 136:1 157:1 185:1 286:1 298:1 645:1 707:1 767:1 984:1 # agglutination
2:1 28:1 49:1 60:1 229:1 273:1 288:1 311:1 386:1 588:1 603:1 646:1 799:1 # azithromycin
11:1 88:1 112:1 236:1 246:1 # dyspnea
24:1 169:1 205:1 539:1 # shunt
13:1 15:1 28:1 42:1 58:1 111:1 443:1 775:1 812:1 # akathisia
30:1 45:1 62:1 91:2 110:1 291:1 471:1 719:1 802:1 808:1 # household
1:1 2:1 11:1 28:1 56:1 86:1 101:1 147:1 260:1 357:1 360:1 624:1 # thyroxine
9:1 26:1 50:1 77:1 169:1 # union
4:1 10:1 14:1 33:1 41:1 56:1 76:1 189:1 225:1 226:1 239:1 267:1 308:1 437:1 631:1 651:1 831:1 # hyperactivity
6:1 10:1 13:1 16:1 24:1 25:1 103:1 207:1 376:1 453:1 456:1 615:1 # dentist
2:1 6:1 56:1 85:1 89:1 119:1 138:1 153:1 155:1 159:1 171:1 176:1 201:1 231:1 957:1 # hydrogen
17:1 19:1 22:1 342:1 370:1 # flare
4:1 9:1 26:1 42:1 77:1 97:1 277:1 500:1 660:1 674:1 795:1 # version
54:1 107:1 133:1 156:1 186:1 852:1 # l-dopa
18:1 20:1 72:1 83:1 109:1 154:1 157:1 237:1 285:1 356:1 460:1 489:1 886:1 # agriculture
26:1 42:1 43:1 45:1 52:1 56:1 231:1 246:1 613:1 660:1 716:1 # physiology
27:1 54:1 87:1 107:1 133:1 395:1 822:1 852:1 # levodopa
6:1 89:1 117:1 157:1 165:1 201:1 597:1 849:1 # agency
4:1 50:1 51:1 56:1 60:1 76:1 239:1 267:1 277:1 651:1 674:1 824:1 # hypersomnia
10:1 26:1 40:1 42:1 49:1 57:1 60:1 102:1 106:1 199:1 222:1 321:1 561:1 991:1 # composition
4:1 17:1 30:1 59:1 141:1 184:1 430:1 529:1 730:1 785:1 822:1 # reservoir
9:1 26:1 42:1 62:1 77:1 525:1 660:1 795:1 # fusion
1:1 18:1 38:1 50:1 146:1 263:1 480:1 678:1 # clinic
6:1 48:1 67:1 117:1 190:1 209:1 310:1 518:1 849:1 # science
30:1 62:1 91:1 110:1 291:1 471:1 719:1 # house
9:1 30:1 39:1 51:1 88:1 387:1 705:1 765:1 842:1 # season
4:1 9:1 10:1 14:1 15:1 26:1 48:1 77:1 83:1 102:1 118:1 127:1 252:1 258:1 308:1 313:1 426:1 542:1 # ulceration
12:1 13:1 19:1 33:1 37:1 48:1 112:1 116:1 149:1 161:1 341:1 344:1 742:1 # displacement
16:1 28:1 29:1 37:1 39:1 69:1 81:1 128:1 137:1 174:1 200:1 450:1 620:1 # dexamethasone
1:1 22:1 31:1 35:1 46:1 60:1 67:1 180:1 240:1 278:1 323:1 367:1 664:1 845:1 # carcinoma
6:1 30:1 37:1 116:1 439:1 # semen
6:1 24:1 37:1 103:1 211:1 439:1 516:1 562:1 726:1 # equipment
13:1 38:1 84:1 160:1 # elisa
1:1 3:1 4:1 31:1 45:1 52:1 53:1 130:1 172:1 180:1 194:1 231:1 462:1 613:1 835:1 898:1 # terminology
3:1 6:1 7:1 26:1 36:1 42:1 63:1 79:1 122:1 234:1 633:1 749:1 933:1 # angiotensin
17:1 53:1 72:1 109:1 228:1 285:1 339:1 871:1 # mixture
2:1 3:1 23:1 36:1 38:1 44:1 54:1 66:1 75:1 79:1 82:1 92:1 93:1 96:1 106:1 132:1 135:1 211:1 214:1 855:1 # lipoprotein
33:1 38:1 49:1 67:1 100:1 145:1 204:1 274:1 606:1 687:1 755:1 859:1 # facility
5:1 7:1 35:1 38:1 55:1 117:1 152:1 165:1 262:1 289:1 315:1 327:1 708:1 740:1 760:1 864:1 985:1 # malignancy
35:1 80:1 116:1 745:1 # eczema
7:1 13:1 21:1 25:1 39:1 42:1 48:1 117:1 178:1 219:1 249:1 294:1 310:1 315:1 441:1 544:1 614:1 615:1 727:1 734:1 862:1 947:1 994:1 # assistance
14:1 15:1 21:1 22:1 33:1 41:1 46:1 189:1 437:1 555:1 628:1 # cataract
2:1 32:1 49:1 131:1 371:1 910:1 # vitro
9:1 10:1 20:1 24:1 32:1 57:1 136:1 257:1 261:1 292:1 347:1 762:1 984:1 # contribution
1:1 35:1 60:1 133:1 278:1 287:1 662:1 # domain
10:1 14:1 15:1 17:1 26:1 59:1 102:1 112:1 127:1 129:1 141:1 252:1 258:1 529:1 # respiration
4:1 15:1 28:1 65:1 204:1 589:1 786:1 812:1 # father
6:1 15:1 21:1 24:1 33:1 37:1 73:1 103:1 439:1 726:1 777:1 # attachment
2:1 6:1 23:1 44:1 61:1 188:1 261:1 292:1 305:1 # ibuprofen
6:1 21:1 25:1 64:1 89:1 157:1 219:1 597:1 806:1 925:1 968:1 # end-stage
6:1 27:1 50:1 97:1 100:1 369:1 813:1 # juvenile
27:1 73:1 80:1 440:1 # leech
14:1 21:1 22:1 29:1 33:1 48:1 69:1 70:1 107:1 248:1 341:1 437:1 514:1 555:1 559:1 566:1 818:1 # paracetamol
4:1 14:1 57:1 89:1 97:1 157:1 308:1 481:1 500:1 597:1 # coverage
14:1 72:2 432:1 490:2 995:1 # purpura
1:2 12:1 63:1 64:1 105:1 143:1 170:1 270:1 301:1 393:1 405:1 423:1 554:1 573:1 731:1 860:1 # binding
12:1 21:1 22:1 33:1 46:1 56:1 73:1 115:1 229:1 240:1 # tachycardia
9:1 10:1 16:1 26:1 40:1 42:1 49:1 77:1 102:1 106:1 118:1 121:1 222:1 321:1 # deposition
9:1 10:1 15:1 17:1 19:1 26:1 77:1 84:1 102:1 118:1 127:1 258:1 313:1 450:1 # relaxation
31:1 40:1 90:1 151:1 169:1 266:1 302:1 305:1 534:1 686:1 # immunosuppression
5:1 6:1 21:1 49:1 50:1 89:1 201:1 316:1 369:1 394:1 570:1 827:1 # genitals
9:1 11:1 19:1 26:1 27:1 77:1 84:1 99:1 183:1 234:1 293:1 354:1 506:1 771:1 939:1 # legionella
16:1 28:1 121:1 197:1 410:1 # depth
1:1 20:1 23:1 61:1 63:1 105:1 112:1 322:1 814:1 # offspring
7:1 10:1 15:1 19:1 35:1 50:1 83:1 127:1 211:1 224:1 242:1 366:1 400:1 490:1 # manipulation
3:1 9:1 11:1 15:1 55:1 113:1 223:1 391:1 575:1 645:1 # neonate
8:1 9:1 10:1 17:1 26:1 41:1 57:1 77:1 80:1 102:1 118:1 225:1 290:1 407:1 448:1 479:1 612:1 690:1 954:1 # correction
2:1 27:1 32:1 41:1 45:1 80:1 84:1 140:1 290:1 371:1 458:1 661:1 701:1 980:1 # electrolyte
17:1 88:1 164:1 166:1 540:1 # bread
3:1 15:1 19:1 21:1 33:1 41:1 113:1 189:1 574:1 742:1 # lactate
111:1 226:1 230:1 # hiv-2
2:1 8:1 23:1 44:1 51:1 59:1 61:1 178:1 188:1 243:1 617:1 # professor
4:1 9:1 10:1 26:1 77:1 102:1 118:1 150:1 200:1 877:1 # exertion
6:1 24:1 27:1 37:1 57:1 60:1 103:1 116:1 161:1 199:1 439:1 561:1 726:1 878:1 991:1 # complement
1:1 3:1 6:1 24:1 42:1 49:1 122:1 145:1 374:1 427:1 606:1 633:1 749:1 833:1 # intensity
9:1 12:1 13:1 26:1 42:1 77:1 131:1 226:1 660:1 795:1 # division
3:1 6:1 9:1 10:1 17:1 24:1 26:1 29:1 77:1 102:1 103:1 118:1 207:1 456:1 633:1 # retention
1:1 38:1 84:1 263:1 386:1 710:1 # myelin
1:1 10:1 15:1 63:1 88:1 105:1 127:1 298:1 # eating
4:1 18:1 20:1 59:1 65:1 73:2 111:1 209:1 233:1 460:1 677:1 786:1 # escherichia
1:1 4:1 38:1 83:1 109:1 123:1 154:1 206:1 263:1 367:1 489:1 # tuberculin
2:1 21:1 36:1 62:1 75:1 125:1 131:1 141:1 461:1 702:1 718:1 989:1 # rotavirus
21:1 27:1 29:1 108:1 163:1 517:1 630:1 642:1 652:1 793:1 # tablet
7:1 10:1 19:1 24:1 25:1 83:1 151:1 187:1 302:1 400:1 494:1 551:1 # stimulant
49:1 73:1 438:1 830:1 # switch
3:1 49:1 53:1 57:1 60:1 440:1 534:1 561:1 777:1 # committee
5:1 18:1 58:1 61:1 67:1 104:1 406:1 602:1 665:1 814:1 # official
1:1 9:1 26:1 42:1 62:1 77:1 114:1 117:1 146:1 660:1 795:1 # inclusion
15:1 18:1 38:1 46:1 69:1 104:1 161:1 199:1 232:1 343:1 628:1 665:1 # amplification
3:1 15:1 40:1 43:2 81:1 91:1 112:1 113:1 216:1 320:1 513:1 568:1 591:1 669:1 675:1 689:1 737:1 739:1 763:1 # phosphate
3:1 4:1 22:1 130:1 150:1 498:1 516:1 648:1 # quarter
8:1 19:1 83:1 194:1 202:1 302:1 400:1 428:1 536:1 # formula
1:1 4:1 9:1 10:1 26:1 30:1 77:1 102:1 118:1 122:1 150:1 730:1 877:1 # insertion
7:1 39:1 42:1 46:2 58:1 98:1 122:1 468:1 601:1 775:1 981:1 # caucasians
8:1 16:1 20:1 34:1 52:1 73:1 124:1 268:1 303:1 314:1 340:1 348:1 358:1 359:1 368:1 415:1 590:1 649:1 658:1 694:1 714:1 723:1 741:1 752:1 754:1 798:1 801:1 838:1 # chloride
2:1 9:1 23:1 36:1 44:1 47:1 75:1 92:1 # proton
1:1 11:1 30:1 38:1 39:1 84:1 86:1 148:1 238:1 263:1 963:1 # baseline
4:1 13:1 42:1 62:1 76:1 109:1 150:1 178:1 249:1 267:1 994:1 # pertussis
7:1 14:1 27:1 83:1 193:1 237:1 328:1 918:1 # granule
16:1 18:1 34:1 67:1 90:1 124:1 295:1 562:1 602:1 # suicide
2:1 23:1 44:1 123:1 177:1 # probe
9:1 10:1 16:1 26:1 27:1 29:1 77:1 102:1 118:1 121:1 161:1 630:1 653:1 878:1 # depletion
9:1 10:1 38:1 49:1 64:1 71:1 106:1 112:1 236:1 321:1 687:1 # spondylitis
1:1 2:1 11:1 40:1 42:1 86:1 145:1 222:1 260:1 404:1 495:1 # tyrosine
4:1 10:1 15:1 16:1 20:1 97:1 127:1 182:1 191:1 226:2 233:1 507:1 631:1 # derivative
14:1 43:1 47:1 56:1 60:1 70:1 173:1 231:1 237:1 716:1 876:1 918:1 # tomography
83:1 191:1 823:1 # vulva
5:1 9:2 31:1 52:1 55:1 70:1 95:1 146:1 329:1 361:1 391:1 623:1 941:1 # monoclonal
2:1 4:1 28:1 97:1 198:1 237:1 467:1 481:1 500:1 # overgrowth
10:1 15:1 18:1 26:1 38:1 46:1 102:1 127:1 163:1 206:1 232:1 258:1 490:1 600:1 628:1 # publication
8:1 10:1 57:2 95:1 98:1 114:1 150:1 185:1 767:1 877:1 880:1 954:1 # glucocorticoids
6:1 16:1 74:1 453:1 932:1 # sweden
2:1 3:2 4:1 25:2 40:1 47:1 59:1 130:1 324:1 398:1 492:1 511:1 698:1 856:1 # testosterone
18:1 27:1 97:1 111:1 146:1 596:1 # vehicle
27:1 53:1 58:1 116:1 269:1 449:1 451:1 882:1 # leukemia
19:1 20:1 22:1 42:1 49:1 53:1 100:1 145:1 151:1 370:1 606:1 695:1 # similarity
1:1 3:1 4:1 5:1 24:1 130:1 191:1 374:1 427:1 430:1 725:1 785:1 833:1 # interval
6:1 27:1 48:1 83:1 117:1 125:1 131:1 141:1 310:1 718:1 849:1 922:1 989:1 # virulence
9:2 10:1 26:1 41:1 57:1 64:1 77:1 98:1 102:1 118:1 196:1 213:1 225:1 347:1 407:1 419:1 479:1 722:1 # conduction
34:1 40:1 42:1 52:1 69:1 71:1 133:1 184:1 222:1 386:1 679:1 784:1 # amyloidosis
5:1 21:1 46:1 49:1 129:1 173:1 316:1 570:1 # capital
1:1 6:1 18:1 28:1 50:1 63:1 105:1 111:1 369:1 396:1 443:1 449:1 676:1 949:1 # thickening
21:1 27:1 29:1 89:1 97:1 108:1 163:1 248:1 354:1 517:1 642:1 652:1 793:1 # vegetable
1:1 22:1 50:1 63:1 105:1 396:1 401:1 924:1 949:1 # warning
1:1 5:1 9:1 10:1 15:1 19:1 26:1 77:1 81:1 102:1 118:1 127:1 258:1 313:1 366:1 610:1 697:1 # inhalation
15:1 28:1 42:1 43:1 54:1 56:1 91:1 107:1 246:1 259:1 556:1 627:1 716:1 812:1 # pathophysiology
9:1 10:1 14:1 15:1 26:1 32:1 77:1 100:1 102:1 104:1 118:1 127:1 158:1 252:1 258:1 313:1 356:1 # filtration
1:1 6:1 114:1 325:1 342:1 433:1 454:1 457:1 464:1 656:1 761:1 # influenzae
1:1 9:1 13:1 50:1 51:1 63:1 105:1 106:1 144:1 184:1 304:1 396:1 765:1 949:1 # poisoning
3:1 39:1 49:1 59:1 67:1 209:1 # ascites
37:1 84:1 99:1 167:1 293:1 # smell
6:1 30:1 31:1 37:1 54:1 62:1 107:1 385:1 439:1 471:1 601:1 852:1 884:1 # menopause
1:1 2:1 22:1 55:1 63:1 105:1 438:1 448:1 467:1 # narrowing
6:1 37:1 68:1 114:1 439:1 # lumen
5:1 11:1 14:1 58:1 72:1 234:1 269:1 335:1 995:1 # neuralgia
7:1 9:1 10:1 18:1 24:1 57:1 83:1 187:1 207:1 235:1 347:1 599:1 # anticonvulsant
2:1 19:1 20:1 22:1 28:1 49:1 60:1 146:1 273:1 311:1 370:1 588:1 646:1 695:1 799:1 # clarithromycin
4:1 27:1 45:1 56:1 73:1 76:1 91:1 239:1 267:1 367:1 651:1 666:1 781:1 802:1 # hypercholesterolemia
57:1 72:1 110:1 150:1 # court
21:1 25:1 219:1 738:1 814:1 # staff
6:1 10:1 15:1 25:1 32:1 37:1 122:1 125:1 127:1 212:1 411:1 439:1 463:1 648:1 749:1 # menstruation
5:1 6:1 43:1 48:1 52:1 60:1 81:1 117:1 121:1 216:1 310:1 683:1 697:1 849:1 # encephalomyelitis
10:1 15:1 16:1 20:1 23:1 26:1 102:1 121:1 127:1 191:1 226:1 258:1 # deprivation
14:1 23:1 112:1 # spray
18:1 47:1 49:1 67:1 101:1 145:1 357:1 602:1 606:1 624:1 # toxicity
5:1 9:1 11:1 19:1 70:1 84:1 99:1 160:1 183:1 293:1 329:1 372:1 476:1 506:1 771:1 832:1 858:1 939:1 983:1 # salmonella
9:1 10:1 15:1 26:1 58:1 77:1 102:1 118:1 127:1 131:1 258:1 313:1 461:1 # aviation
15:1 20:1 32:1 68:1 227:1 257:1 284:1 # atrium
1:1 10:1 13:1 49:1 63:1 105:1 131:1 226:1 234:2 321:1 376:1 587:1 # gingivitis
1:2 50:1 63:1 105:1 123:1 234:1 354:1 396:1 810:1 949:1 # beginning
8:1 14:1 25:1 47:1 89:1 157:1 265:1 582:1 597:1 856:1 # storage
10:1 15:1 18:1 46:1 58:1 67:1 127:1 209:1 232:1 235:1 # sciatica
4:1 7:1 10:1 24:1 56:1 76:1 150:1 187:1 207:1 239:1 267:1 599:1 651:1 821:1 928:1 # antihypertensive
3:1 6:1 15:1 21:1 24:1 25:1 37:1 103:1 113:1 116:1 219:1 439:1 574:1 726:1 # statement
3:1 7:1 8:1 14:1 32:1 106:1 112:1 122:1 150:1 158:1 193:1 468:1 670:1 704:1 825:1 880:1 # transporter
22:1 43:1 81:1 126:1 216:1 351:1 502:1 # pharynx
2:1 22:1 27:1 32:1 41:1 46:1 80:1 84:1 95:1 240:1 290:1 371:1 429:1 796:1 980:1 # electrocardiogram
2:1 64:1 110:1 169:1 # round
3:1 4:1 8:1 14:1 15:1 16:1 20:1 26:1 29:1 130:1 233:1 252:1 577:1 582:1 836:1 # deterioration
7:1 19:1 66:1 72:1 90:1 97:1 99:1 100:1 430:1 494:1 506:1 759:1 # surveillance
14:1 16:1 32:1 158:1 166:1 923:1 # trade
38:1 90:1 152:1 169:1 634:1 740:1 978:1 # sunlight
9:1 10:1 17:1 26:1 45:1 51:1 59:1 77:1 102:1 114:1 118:1 136:1 529:1 707:1 747:1 935:1 984:1 # resolution
8:1 57:1 62:1 432:1 490:1 954:1 # corpus
2:1 33:1 64:1 110:1 169:1 237:1 238:1 676:1 820:1 # background
1:1 28:1 36:1 52:1 63:1 105:1 111:1 146:1 443:1 623:1 1000:1 # clothing
1:1 9:1 13:1 26:1 42:1 67:1 77:1 117:1 660:1 795:1 # incision
3:1 6:1 9:1 26:1 42:1 77:1 122:1 200:1 633:1 660:1 749:1 795:1 871:1 # extension
22:1 126:1 191:1 481:1 502:1 # ovary
4:1 63:1 89:1 169:1 205:1 609:1 # hunger
5:1 21:1 25:1 126:1 218:1 219:1 246:1 316:1 815:1 # crystal
26:1 34:1 54:1 129:1 184:1 784:1 927:1 # opioids
5:1 21:1 29:1 37:1 137:1 248:1 316:1 # metal
2:1 9:1 12:1 73:1 87:1 91:1 100:1 117:1 164:1 497:1 581:1 781:1 987:1 # bronchodilators
1:1 20:1 63:1 85:1 105:1 131:1 226:1 # driving
3:1 21:1 25:1 39:1 324:1 524:1 917:1 # taste
9:1 45:1 52:1 57:1 241:1 613:1 773:1 # colony
1:1 7:1 19:1 64:1 104:1 355:1 390:1 494:1 # finland
2:1 3:1 5:1 15:1 23:1 44:1 113:1 191:1 276:1 469:1 611:1 # valproate
6:1 12:1 58:1 87:1 123:1 288:1 333:1 402:1 416:1 433:1 454:1 579:1 581:1 745:1 # benzodiazepine
6:1 16:1 31:1 35:1 60:1 166:1 278:1 385:1 453:1 664:1 923:1 # adenoma
4:1 10:1 38:1 49:1 100:1 145:1 150:1 188:1 606:1 687:1 755:1 809:1 877:1 # fertility
3:1 4:1 6:1 11:1 16:1 59:1 64:1 178:1 182:1 401:1 617:1 633:1 806:1 874:1 # tenderness
9:1 10:1 14:1 15:1 26:1 53:1 77:1 102:1 118:1 127:1 152:1 237:1 252:1 258:1 313:1 918:1 # migration
7:1 38:1 48:1 57:1 58:1 60:1 117:1 161:1 199:1 310:1 315:1 441:1 561:1 991:1 # compliance
1:1 11:1 20:1 22:1 35:1 86:1 322:1 695:1 # marine
20:1 22:1 38:1 49:1 58:1 100:1 108:1 143:1 191:1 604:1 687:1 695:1 755:1 # variability
7:1 18:1 42:1 46:1 50:1 104:1 152:1 232:1 289:1 343:1 665:1 708:1 929:1 # significance
4:1 48:1 131:1 426:1 430:1 785:1 # cervix
5:1 7:1 52:1 55:1 231:1 361:1 # analog
17:1 48:1 51:1 59:1 72:1 110:1 367:1 529:1 # resource
26:1 72:1 81:1 110:1 123:1 131:1 461:1 # behaviour
6:1 52:1 54:1 76:1 84:1 97:1 805:1 # envelope
14:1 49:1 108:1 143:1 # rabbit
1:1 8:1 10:1 12:1 15:1 55:1 57:1 115:1 127:1 170:1 250:1 286:1 408:1 645:1 # coordination
45:1 106:1 140:1 239:1 701:1 868:1 # polyp
13:1 33:1 34:1 40:1 42:1 67:1 133:1 222:1 249:1 274:1 295:1 399:1 504:1 679:1 # acidosis
84:1 97:1 823:1 932:1 # twelve
10:1 18:1 19:1 25:1 39:1 161:1 235:1 307:1 344:1 524:1 533:1 551:1 # plastic
5:1 7:1 19:1 48:1 117:1 151:1 238:1 310:1 315:1 392:1 441:1 494:1 610:1 # imbalance
43:1 54:1 70:1 81:1 100:1 111:1 114:1 116:1 259:1 325:1 641:1 847:1 # haemophilus
1:1 9:1 26:1 39:1 42:1 77:1 191:1 660:1 795:1 981:1 # invasion
2:1 11:1 15:1 28:1 43:1 54:1 107:1 121:1 245:1 311:1 627:1 646:1 812:1 852:1 # nephropathy
9:1 13:1 34:1 50:1 51:1 58:1 144:1 288:1 304:1 603:1 765:1 # isoniazid
17:1 23:1 26:1 42:1 59:1 90:1 178:1 305:1 529:1 617:1 626:1 660:1 686:1 994:1 # suppression
3:1 14:1 29:1 32:1 33:1 38:1 146:1 158:1 165:1 229:1 437:1 699:1 872:1 875:1 897:1 986:1 # tetracycline
8:1 16:1 20:1 34:1 114:1 124:1 303:1 342:1 415:1 590:1 649:1 694:1 761:1 971:1 # fluoride
15:1 21:1 27:1 46:1 161:1 162:1 173:1 200:1 628:1 878:1 # cataplexy
15:1 21:1 30:1 39:1 108:1 148:1 238:1 275:1 652:1 # database
25:1 39:1 88:1 387:1 524:1 710:1 # yeast
9:1 20:1 32:1 48:1 58:1 257:1 380:1 604:1 829:1 972:1 # ceftriaxone
13:1 40:1 42:1 73:1 91:1 210:1 222:1 229:1 249:1 332:1 504:1 568:1 781:1 # psychosis
16:1 26:1 34:1 45:1 52:1 53:1 116:1 121:1 124:1 129:1 451:1 613:1 # epidemiology
7:1 11:1 72:1 126:1 167:1 246:1 269:1 521:1 # aneurysm
1:1 7:1 10:1 18:1 24:1 38:1 45:1 73:1 91:1 187:1 207:1 235:1 263:1 375:1 599:1 781:1 802:1 # anticholinergic
7:1 14:1 20:1 32:1 122:1 158:1 193:1 197:1 209:1 211:1 218:1 468:1 670:1 704:1 825:1 # transcriptase
1:1 5:1 31:1 143:1 180:1 860:1 # albino
9:1 10:1 15:1 19:1 26:1 77:1 102:1 108:1 118:1 127:1 163:1 258:1 313:1 366:1 642:1 # ablation
20:1 25:1 32:1 211:1 212:1 257:1 # strip
1:1 10:1 17:1 29:1 31:1 34:1 180:1 184:1 298:1 653:1 784:1 # retinoids
1:1 6:1 36:1 47:1 64:1 101:1 133:1 357:1 624:1 806:1 # endotoxin
5:1 10:1 15:1 21:1 26:1 49:1 102:1 107:1 127:1 129:1 258:1 276:1 570:1 574:1 611:1 # palpitation
18:1 48:1 61:1 104:1 665:1 814:1 # office
7:1 10:1 13:1 20:1 25:1 58:1 73:1 311:1 551:1 615:1 # christian
9:1 26:1 42:1 62:1 77:1 380:1 525:1 660:1 795:1 814:1 # effusion
5:1 13:1 38:1 45:1 57:1 91:1 167:1 375:1 377:1 542:1 802:1 973:1 # alcoholism
2:1 30:1 40:1 90:1 98:1 218:1 404:1 668:1 # sucrose
1:1 11:1 33:1 35:1 73:1 86:1 111:1 # machine
18:1 48:1 131:1 166:1 # advice
2:1 90:1 110:1 206:1 237:1 305:1 334:1 # subgroup
1:1 22:1 27:1 50:1 63:1 88:1 105:1 396:1 401:1 949:1 # learning
4:1 15:1 16:1 35:1 45:1 47:1 52:1 182:1 194:1 231:1 493:1 557:1 584:1 613:1 898:1 # dermatologist
19:1 84:1 89:1 99:1 111:1 152:1 293:1 506:1 539:1 771:1 # shigella
8:1 17:1 32:1 70:1 116:1 520:1 847:1 # tremor
4:1 11:1 13:1 20:1 30:1 58:1 66:1 178:1 233:1 604:1 730:1 # neisseria
11:1 35:1 42:1 59:1 68:1 157:1 227:1 284:1 289:1 874:1 937:1 # magnesium
19:1 21:1 30:1 33:1 39:1 41:1 148:1 189:1 742:1 917:1 # lactase
2:1 4:1 40:1 45:1 51:1 325:1 404:1 511:1 747:1 # aerosol
1:1 6:1 11:1 16:1 31:1 40:1 42:1 86:1 166:1 222:1 266:1 385:1 453:1 495:1 743:1 923:1 # adenosine
1:1 8:1 11:1 17:1 31:1 43:1 86:1 121:2 129:1 647:1 794:1 # norepinephrine
1:1 3:1 40:1 42:1 53:1 100:1 202:1 222:1 356:1 380:1 495:1 # miltefosine
3:1 27:1 95:1 165:1 269:1 458:1 882:1 919:1 # leukocyte
2:1 9:1 29:1 32:1 34:1 37:1 50:1 137:1 275:1 288:1 304:1 371:1 497:1 699:1 800:1 # metronidazole
38:1 43:1 54:1 70:1 81:1 100:1 111:1 116:1 259:1 325:1 641:1 755:1 847:1 # haemophilia
22:1 115:1 120:1 469:1 # board
1:1 4:1 11:1 53:1 54:1 69:1 86:1 107:1 133:1 142:1 172:1 198:1 256:1 709:1 852:1 901:1 907:1 # dopaminergic
1:1 6:1 24:2 37:1 103:1 184:1 374:1 439:1 726:1 # ointment
21:1 197:1 305:1 449:1 # uptake
27:1 88:1 89:1 157:1 597:1 # leakage
1:1 11:1 86:1 88:1 562:1 622:1 # guinea
10:1 14:1 15:1 17:1 26:1 56:1 85:1 102:1 127:1 138:1 153:1 155:1 159:1 252:1 258:1 # rehydration
1:1 11:1 12:1 59:1 86:1 178:1 603:1 617:1 874:1 # dizziness
6:1 33:1 37:1 73:1 97:1 111:1 116:1 190:1 395:1 439:1 # achievement
11:1 18:1 42:1 59:1 178:1 617:1 676:1 874:1 # sickness
8:1 43:1 45:1 70:1 106:1 111:1 140:1 373:1 432:1 520:1 641:1 701:1 868:1 # polymorphism
1:1 10:1 14:1 15:1 32:1 100:1 104:1 127:1 158:1 252:1 356:1 464:1 656:1 # infiltration
14:1 32:1 33:1 158:1 437:1 676:1 # track
7:1 27:1 # ankle
2:1 7:1 19:1 21:1 23:1 25:1 40:1 44:1 157:1 185:1 219:1 404:1 492:1 494:1 # prostaglandin
1:1 31:1 57:1 73:1 80:1 95:2 111:1 180:1 362:1 # echinococcus
11:1 59:1 85:1 126:1 178:1 351:1 617:1 874:1 # dryness
28:1 91:1 110:1 556:1 634:1 978:1 # thought
6:2 7:1 37:1 48:1 81:1 116:1 117:1 310:1 315:1 439:1 441:1 851:1 # enhancement
1:1 50:1 53:1 68:1 151:1 172:1 302:1 678:1 # minimum
9:1 10:1 14:1 26:1 32:1 33:1 41:1 77:1 102:1 118:1 158:1 189:1 200:1 225:1 407:1 437:1 479:1 831:1 871:1 # extraction
3:1 25:1 53:1 116:1 324:1 451:1 # stemi
4:1 12:1 20:1 28:1 43:1 58:1 65:1 211:1 233:1 589:1 604:1 634:1 786:1 # diphtheria
4:1 188:1 261:1 809:1 814:1 # buffer
4:1 42:1 97:1 100:1 500:1 823:1 # silver
4:1 9:1 14:1 15:1 16:1 34:1 42:1 57:1 122:1 124:1 182:1 252:1 308:1 347:1 # consideration
16:1 20:1 38:1 68:1 84:1 141:1 227:1 284:1 # delirium
3:1 22:1 41:1 49:1 73:1 80:1 109:1 111:1 290:1 349:1 367:1 845:1 # architecture
1:1 107:1 112:1 287:1 662:1 # spain
7:1 37:1 88:1 122:1 468:1 # means
1:2 6:1 9:1 10:1 11:1 24:1 57:1 86:1 117:1 207:1 298:1 347:1 # incontinence
3:1 15:1 47:1 65:1 95:1 107:1 121:1 165:1 458:1 584:1 627:1 919:1 # hepatocytes
14:1 237:1 738:1 918:1 972:1 # graft
6:1 22:1 37:1 57:1 60:1 107:1 150:1 199:1 439:1 498:1 561:1 566:1 991:1 # compartment
36:1 47:1 60:1 120:1 777:1 # bottom
35:1 69:1 139:1 534:1 # gamma
1:1 9:1 26:1 42:1 62:1 77:1 464:1 525:1 656:1 660:1 795:1 # infusion
29:1 30:1 305:1 332:1 # upset
6:1 9:1 30:1 57:1 62:1 90:1 122:2 347:1 749:1 # consensus
9:1 10:1 12:1 25:1 26:1 59:1 77:1 89:1 102:1 118:1 152:1 398:1 551:1 # digestion
3:1 15:1 19:1 113:1 200:1 366:1 650:1 # latex
1:1 10:2 25:1 26:1 49:1 102:1 109:1 122:1 136:1 551:1 984:1 # institution
1:1 4:1 10:1 38:1 49:1 100:1 150:1 188:1 464:1 656:1 687:1 755:1 809:1 877:1 # infertility
1:1 5:1 53:1 68:1 172:1 261:1 # albumin
1:1 10:1 15:1 21:1 25:1 122:1 127:1 219:1 298:1 574:1 # statins
7:1 11:1 84:1 107:1 521:1 939:1 # panel
13:1 120:1 131:1 481:1 # bovis
33:1 46:1 52:1 69:1 71:1 177:1 199:1 238:1 337:1 820:1 # campylobacter
5:1 7:1 52:1 55:1 231:1 361:1 457:1 622:1 # analogue
4:1 5:1 9:1 38:1 49:1 51:1 55:1 76:1 267:1 277:1 327:1 361:1 391:1 674:1 687:1 765:1 # personality
15:1 33:1 57:1 60:1 70:1 87:1 275:1 362:1 534:1 561:1 # accommodation
2:1 4:1 9:1 26:1 40:1 42:1 77:1 222:1 404:1 511:1 660:1 795:1 # erosion
4:1 5:1 14:1 17:1 188:1 335:1 380:1 448:1 809:1 # referral
1:1 10:2 15:1 49:1 50:1 58:1 97:1 127:1 226:1 321:1 394:1 507:1 631:1 678:1 # initiative
4:1 8:1 12:1 13:1 16:1 51:1 115:1 144:1 149:1 182:1 243:1 250:1 271:1 277:1 299:1 300:1 306:1 309:1 317:1 365:1 379:1 381:1 382:1 472:1 473:1 474:1 585:1 586:1 674:1 853:1 # disorders
126:1 141:1 275:1 287:1 # dairy
12:1 14:2 26:1 43:1 166:1 173:1 231:1 237:1 803:1 918:1 # radiograph
8:1 17:1 25:1 59:1 202:1 398:1 529:1 536:1 # forest
2:1 5:1 23:1 44:1 173:1 191:1 481:1 686:1 # approval
1:1 11:1 86:1 438:1 # swine
7:1 12:1 34:1 46:1 64:1 275:1 301:1 355:1 800:1 929:1 # candida
8:1 43:1 45:1 52:1 70:1 91:1 231:1 320:1 432:1 520:1 613:1 802:1 # morphology
1:1 15:1 16:1 38:1 55:1 84:1 116:1 263:1 286:1 386:1 645:1 710:1 # demyelination
2:1 6:1 7:1 64:1 85:1 89:1 119:1 201:1 231:1 355:1 625:1 750:1 957:1 # androgen
15:1 28:1 65:1 88:1 539:1 812:1 # sheath
5:1 8:1 20:1 28:1 49:1 415:1 588:1 713:1 # algorithm
13:2 20:1 42:1 218:1 249:1 # crisis
10:1 13:1 38:1 39:1 49:1 83:1 154:1 191:1 209:1 321:1 376:1 489:1 587:1 687:1 # vasculitis
8:1 106:1 141:1 150:1 287:1 432:1 880:1 # airport
7:1 14:1 20:1 32:1 122:1 158:1 193:1 197:1 209:1 211:1 218:1 468:1 670:1 704:1 825:1 # transcription
1:1 64:1 133:1 270:1 438:1 467:1 # window
10:1 15:1 17:1 26:1 102:1 127:1 139:1 157:1 237:1 258:1 354:1 # aggregation
4:1 9:1 37:1 52:2 60:1 83:1 125:1 185:1 280:1 715:1 # glomerulonephritis
9:1 10:1 25:1 32:1 41:1 57:1 98:1 122:1 125:1 212:1 213:1 225:1 347:1 411:1 422:1 463:1 470:1 487:1 593:1 595:1 848:1 # construction
27:1 65:1 73:1 74:1 83:1 196:1 209:1 677:1 # schedule
5:1 37:1 47:1 52:1 60:1 139:1 165:1 280:1 354:1 458:1 919:1 # cytomegalovirus
4:1 6:1 10:1 12:1 17:1 24:1 103:1 188:1 207:1 343:1 456:1 635:1 789:1 809:1 814:1 # differentiation
39:1 107:1 178:1 239:1 862:1 982:1 # bypass
20:1 45:1 58:1 72:1 106:1 140:1 604:1 701:1 868:1 966:1 # polyuria
1:1 35:1 38:1 108:1 151:1 342:1 357:1 464:1 656:1 # infliximab
8:1 106:1 150:1 200:1 880:1 # export
1:1 4:1 10:1 14:1 15:1 31:1 95:1 127:1 165:1 180:1 252:1 298:1 308:1 449:1 # keratinocytes
4:1 6:1 10:1 15:1 21:1 24:1 37:1 103:1 127:1 188:1 194:1 439:1 510:1 574:1 726:1 809:1 817:1 898:1 # fermentation
12:1 20:1 34:1 49:1 145:1 152:1 234:1 425:1 606:1 # rigidity
9:1 26:1 42:1 62:1 77:1 114:1 146:1 200:1 660:1 795:1 # exclusion
8:1 14:1 15:1 19:1 45:1 57:1 99:1 108:1 120:1 252:1 506:1 582:1 773:1 # collaboration
3:1 4:1 27:1 29:1 130:1 630:1 777:1 # letter
4:1 37:1 68:1 90:1 534:1 715:1 # summer
3:1 17:1 72:1 109:1 200:1 228:1 285:1 339:1 871:1 # texture
2:1 4:1 28:1 54:1 106:1 126:1 184:1 245:1 311:1 458:1 646:1 799:1 # erythropoietin
29:1 30:1 90:1 206:1 253:1 334:1 522:1 580:1 # subset
1:1 7:1 117:1 165:1 204:1 315:1 464:1 656:1 # infancy
30:1 39:1 116:1 140:1 163:1 178:1 392:1 862:1 # assembly
37:1 65:1 73:1 116:1 209:1 527:1 677:1 # scheme
6:1 12:1 14:1 24:1 103:1 166:1 190:1 237:1 518:1 850:1 918:1 # gradient
4:1 33:1 48:1 107:1 112:1 341:1 426:1 # spacer
1:1 7:1 14:1 48:1 72:1 90:1 117:1 122:1 193:1 310:1 315:1 441:1 995:1 # insurance
1:1 19:1 24:1 57:1 60:1 161:1 199:1 287:1 344:1 374:1 561:1 662:1 991:1 # complaint
14:1 69:1 199:1 218:1 899:1 # cramp
14:1 25:1 32:1 152:1 158:1 212:1 287:1 634:1 978:1 # straight
9:1 10:1 17:1 26:1 29:1 77:1 102:1 118:1 200:1 218:1 653:1 # excretion
1:1 7:1 27:1 50:1 63:1 88:1 105:1 146:1 242:1 396:1 596:1 949:1 # cleaning
18:1 28:1 29:1 49:1 50:1 67:1 128:1 145:1 480:1 602:1 606:1 # ethnicity
2:1 7:1 14:1 23:2 31:1 44:1 45:1 52:1 54:1 193:1 245:1 421:1 613:1 712:1 835:1 855:1 # propranolol
3:1 4:1 14:1 22:1 29:1 37:1 69:1 107:1 130:1 137:1 555:1 566:1 899:1 # parameter
5:1 8:1 20:1 46:1 52:1 190:1 272:1 314:1 415:1 658:1 # calorie
27:1 36:1 120:1 777:1 # bottle
6:1 16:1 31:1 43:1 81:1 140:1 166:1 199:1 216:1 373:1 385:1 453:1 923:1 # lymphadenopathy
3:1 4:1 29:1 37:1 130:1 137:1 # meter
8:1 20:1 40:1 52:1 106:1 112:1 146:1 165:1 229:1 415:1 513:1 623:1 872:1 875:1 897:1 961:1 # cyclosporine
10:1 12:1 49:1 97:1 166:1 226:1 321:1 507:1 631:1 # additive
10:1 15:1 19:1 97:1 127:1 226:1 450:1 507:1 631:1 # laxative
22:1 65:1 72:1 88:1 150:1 261:1 401:1 498:1 # heartburn
2:1 10:2 15:1 21:1 23:1 25:1 40:1 44:1 49:1 127:1 219:1 321:1 404:1 492:1 574:1 # prostatitis
14:1 33:2 72:1 154:1 165:1 362:1 437:1 995:1 # accuracy
17:1 25:1 32:1 47:1 60:1 121:1 197:1 212:1 229:1 386:1 410:1 576:1 883:1 # streptomycin
6:1 17:1 22:1 35:1 56:1 73:1 107:1 117:1 373:1 566:1 789:1 849:1 # parenchyma
10:1 27:1 49:1 # title
45:1 120:1 210:1 373:1 392:1 # symbol
2:1 3:1 4:1 9:1 25:1 31:1 130:1 184:1 203:1 324:1 511:1 698:1 828:1 968:1 # non-steroidal
15:1 21:1 25:1 38:1 100:1 108:1 143:1 219:1 652:1 755:1 # stabilization
1:1 20:1 22:2 204:1 322:1 695:1 924:1 938:1 # warfarin
31:1 40:1 90:1 151:1 169:1 266:1 302:1 305:1 534:1 686:1 # immunosuppressants
22:1 36:1 76:1 126:1 145:1 239:1 502:1 651:1 # karyotype
4:1 14:1 37:1 46:1 69:1 308:1 715:1 # camera
9:1 22:1 198:1 713:1 # argon
17:1 48:1 80:1 237:1 440:1 # greece
17:1 104:1 164:1 292:1 # fibre
28:1 111:1 152:1 443:1 978:1 # thigh
1:1 31:1 40:1 42:1 43:1 54:1 100:1 111:1 180:1 222:1 223:1 259:1 495:1 641:1 884:1 # eosinophil
3:1 15:1 83:1 90:1 113:1 204:1 485:1 545:1 811:1 826:1 # sulfate
7:1 9:1 10:1 14:1 26:1 32:1 42:1 49:1 77:1 102:1 118:1 122:1 158:1 193:1 321:1 468:1 670:1 704:1 825:1 # transition
30:1 52:1 62:1 110:1 291:1 471:1 719:1 # louse
1:1 4:1 10:1 20:1 49:1 188:1 298:1 321:1 448:1 809:1 # ferritin
7:1 76:1 88:1 136:1 328:1 # peanut
25:1 28:1 111:1 141:1 277:1 443:1 # thirst
30:1 72:1 277:1 328:1 # nurse
9:1 17:1 26:1 42:1 59:1 77:1 157:1 178:1 237:1 529:1 617:1 660:1 795:1 994:1 # aggression
6:1 10:1 15:1 24:1 103:1 107:1 110:1 127:1 136:1 190:1 518:1 627:1 # outpatient
7:1 10:1 18:1 24:1 57:1 83:1 157:1 187:1 207:1 235:1 469:1 599:1 622:1 # anticoagulation
9:1 10:1 15:1 21:1 25:1 26:1 59:1 77:1 89:1 102:1 118:1 127:1 219:1 258:1 313:1 398:1 574:1 # gestation
2:1 4:1 25:1 40:1 47:1 53:1 58:1 60:1 404:1 492:1 511:1 856:1 # xerostomia
1:1 8:1 17:1 59:1 202:1 389:1 529:1 536:1 721:1 888:1 # foreskin
1:1 31:1 53:1 57:1 69:1 140:1 142:1 172:1 180:1 185:1 229:1 231:1 256:1 462:1 526:1 944:1 # aminoglycoside
8:1 10:1 15:1 19:1 26:1 83:1 102:1 127:1 194:1 202:1 258:1 302:1 366:1 400:1 428:1 536:1 # formulation
46:1 59:1 76:1 173:1 209:1 # escape
4:1 10:2 13:1 14:1 15:1 49:1 127:1 252:1 308:1 321:1 376:1 449:1 587:1 # keratitis
7:1 33:1 35:1 41:1 72:1 109:1 189:1 204:1 224:1 285:1 328:1 349:1 383:1 859:1 # manufacture
21:1 25:1 37:1 39:1 40:1 42:1 60:1 91:1 219:1 223:1 280:1 492:1 917:1 981:1 # homeostasis
4:1 6:1 17:2 23:1 48:1 117:1 188:1 310:1 380:1 626:1 635:1 789:1 809:1 849:1 # preference
9:1 10:1 25:1 26:1 55:1 59:1 77:1 102:1 118:1 398:1 457:1 516:1 551:1 810:1 # questionnaire
5:1 46:1 62:1 83:1 114:1 154:1 272:1 489:1 542:1 # calculus
6:1 8:1 10:1 15:1 19:1 24:1 47:1 97:1 100:1 103:1 207:1 265:1 366:1 456:1 584:1 # ventilator
10:1 11:1 13:1 20:1 43:1 49:1 121:1 311:1 321:1 376:1 587:1 # nephritis
13:1 20:1 22:1 46:1 53:1 58:1 157:1 209:1 240:1 448:1 604:1 # miscarriage
10:1 22:1 43:1 49:1 63:1 81:1 126:1 216:1 234:1 321:1 351:1 502:1 # pharyngitis
1:1 12:1 63:1 100:1 105:1 170:1 261:1 393:1 562:1 808:1 # building
7:1 12:2 34:1 39:1 42:1 46:1 58:1 64:1 301:1 355:1 402:1 425:1 929:1 981:1 # candidiasis
7:1 64:1 89:1 157:1 238:1 275:1 355:1 597:1 # bandage
9:1 27:1 70:1 116:1 329:1 847:1 # lemon
2:2 3:1 4:1 23:1 25:1 44:1 59:1 89:1 130:1 231:1 324:1 398:1 511:1 698:1 957:1 # progesterone
9:1 15:1 18:1 22:1 46:1 55:1 120:1 143:1 232:1 240:1 378:1 391:1 563:1 619:1 645:1 782:1 807:1 837:1 # bicarbonate
1:1 4:1 42:1 50:1 58:1 277:1 495:1 674:1 678:1 710:1 # yersinia
7:1 24:1 166:1 187:1 191:1 813:1 # adjuvant
7:1 8:1 10:1 13:1 15:1 50:1 127:1 139:1 160:1 198:1 242:1 346:1 364:1 413:1 417:1 445:1 447:1 466:1 475:1 505:1 519:1 547:1 744:1 787:1 # organisation
19:1 27:1 42:1 84:1 99:1 190:1 253:1 293:1 506:1 598:1 771:1 # klebsiella
18:1 48:1 184:1 822:1 # voice
2:1 4:1 28:1 95:1 126:1 165:1 311:1 429:1 458:2 646:1 799:1 919:1 # erythrocyte
4:1 37:1 38:1 76:1 88:1 100:1 108:1 143:1 194:1 267:1 755:1 898:1 # permeability
8:1 12:1 17:1 18:1 23:1 41:1 47:1 74:1 265:1 499:1 592:1 626:1 644:1 # predictor
10:1 36:1 38:1 49:1 70:1 100:1 145:1 606:1 687:1 755:1 # motility
3:1 25:1 60:1 66:1 70:1 82:1 91:1 95:1 165:1 246:1 324:1 815:1 876:1 # homocysteine
5:1 8:1 38:1 46:1 50:1 58:1 202:1 272:1 327:1 343:1 401:1 536:1 # california
2:1 16:1 28:1 34:1 41:1 56:1 80:1 124:1 147:1 184:1 260:1 290:1 784:1 # thyroidectomy
5:1 8:1 52:1 99:1 107:1 314:1 621:1 # pallor
10:1 16:1 27:1 34:1 36:1 98:1 124:1 146:1 223:1 328:1 596:1 865:1 # nucleotide
17:1 25:1 29:1 32:1 212:1 440:1 # street
1:1 50:1 51:1 58:1 60:1 122:1 824:1 # insomnia
1:1 3:1 4:1 20:2 22:1 29:1 55:1 97:1 130:1 233:1 286:1 322:1 577:1 695:1 # veterinarian
1:1 10:1 18:1 30:1 34:1 41:1 67:1 80:1 122:1 225:1 235:1 290:1 295:1 602:1 690:1 # insecticide
54:1 57:1 76:1 117:1 210:1 351:1 607:1 805:1 # syncope
2:1 4:1 16:1 34:1 76:1 101:1 124:1 267:1 357:1 360:1 511:1 624:1 # peroxide
1:1 8:1 11:1 43:1 70:1 86:1 111:1 432:1 520:1 641:1 # morphine
7:1 10:1 14:1 15:1 19:1 26:1 32:1 102:1 122:1 127:1 158:1 193:1 258:1 366:1 468:1 670:1 704:1 825:1 # translation
9:1 10:1 14:1 26:1 33:1 41:1 77:1 102:1 118:1 189:1 225:1 407:1 437:1 479:1 567:1 831:1 # fraction
73:1 80:1 745:1 # czech
9:1 10:1 15:1 17:1 26:1 77:1 88:1 102:1 118:1 127:1 218:1 258:1 313:1 540:1 # creation
5:1 8:1 106:1 109:1 139:1 150:1 880:1 # portugal
5:1 9:1 52:1 99:1 238:1 408:1 621:1 # balloon
5:1 35:1 38:1 68:1 108:1 151:1 166:1 251:1 275:1 302:1 327:1 # adalimumab
6:1 10:1 13:1 16:1 24:1 25:1 32:1 103:1 126:1 207:1 212:1 376:1 453:1 456:1 615:1 # dentistry
34:1 122:1 160:1 287:1 # nsaid
47:1 95:1 136:1 261:1 676:1 777:1 # buttock
1:1 8:1 63:1 105:1 389:1 721:1 # working
9:1 14:1 31:1 32:1 39:1 51:1 83:1 158:1 231:1 356:1 765:1 909:1 941:1 # ultrasonography
1:1 10:1 24:1 33:1 57:1 63:1 105:1 110:1 169:1 207:1 298:1 362:1 # accounting
6:1 9:2 10:1 24:1 26:1 57:1 77:1 97:1 102:1 103:1 118:1 207:1 347:1 456:1 # convention
8:1 12:1 34:1 49:1 57:1 60:1 70:1 143:1 378:1 425:1 520:1 561:1 876:1 # comorbidities
1:1 9:1 10:2 15:1 26:1 49:1 50:1 58:1 77:1 102:1 118:1 127:1 258:1 313:1 321:1 394:1 678:1 # initiation
1:1 11:1 21:1 53:1 69:1 86:1 114:1 136:1 142:1 172:1 185:1 256:1 707:1 709:1 767:1 818:1 901:1 # glutamine
4:1 6:1 9:1 17:1 48:1 57:1 117:1 188:1 310:1 347:1 464:1 635:1 789:1 809:1 849:1 # conference
1:1 10:1 53:1 63:1 105:1 151:1 172:1 # timing
19:1 39:1 42:1 58:1 112:1 161:1 236:1 246:1 307:1 344:1 533:1 775:1 981:1 # dysplasia
6:1 28:1 36:1 38:1 64:1 65:1 84:1 133:1 227:1 589:1 806:1 1000:1 # endothelium
9:1 11:1 13:1 17:1 23:1 50:1 51:1 74:1 144:1 183:1 364:1 592:1 626:1 765:1 # prednisone
9:1 11:1 43:1 52:1 84:1 121:1 183:1 311:1 337:1 710:1 # pyelonephritis
13:1 25:1 45:1 47:1 52:1 111:1 231:1 613:1 615:1 856:1 # histology
10:1 11:1 59:1 152:1 178:1 617:1 634:1 874:1 978:1 # tightness
2:1 9:1 41:1 73:1 80:1 111:1 117:1 164:1 190:1 290:1 497:1 987:1 # bronchiectasis
9:1 10:1 26:1 49:1 50:1 57:1 77:1 102:1 118:1 231:1 289:1 321:1 394:1 # cognition
30:1 34:1 39:1 101:1 148:1 275:1 357:1 624:1 800:1 # oxidase
5:1 10:1 15:1 38:1 58:1 97:1 99:1 107:1 127:1 226:1 507:1 621:1 631:1 959:1 # palliative
4:1 10:1 15:1 18:1 46:1 48:1 104:1 150:1 232:1 343:1 426:1 628:1 665:1 877:1 # certification
22:1 35:1 46:1 69:1 121:1 238:1 240:1 288:1 378:1 563:1 619:1 745:1 # carbamazepine
9:1 20:1 26:1 77:1 131:1 141:1 718:1 836:1 # virion
49:1 53:1 60:1 822:1 # vomit
10:1 11:1 13:1 20:1 49:1 72:1 269:1 321:1 376:1 587:1 966:1 # neuritis
1:1 3:1 4:1 15:1 16:1 29:1 53:1 55:1 130:1 172:1 194:1 286:1 645:1 898:1 # determination
4:1 5:1 123:1 150:1 # albert
2:1 23:1 44:1 61:1 408:1 # proof
10:1 13:1 26:1 33:1 42:1 49:1 102:1 321:1 516:1 562:1 # acquisition
5:1 15:1 18:1 46:2 67:1 104:1 232:1 272:1 343:1 542:1 628:1 665:1 # calcification
2:1 23:1 36:1 44:1 45:1 47:1 57:1 75:1 92:1 95:1 773:1 # protocol
1:1 5:1 15:1 55:1 67:1 81:1 98:1 99:1 114:1 286:1 323:1 621:1 645:1 697:1 # hallucination
5:1 9:1 10:1 14:1 15:1 26:1 27:1 55:1 77:1 102:1 118:1 127:1 252:1 258:1 313:1 361:1 391:1 # rationale
6:1 9:1 16:1 34:1 48:1 57:1 104:1 117:1 124:1 310:1 347:1 453:1 464:1 849:1 # confidence
56:1 58:1 101:1 106:1 239:1 357:1 624:1 # hypoxia
1:1 3:1 20:1 24:1 49:1 145:1 237:1 354:1 374:1 427:1 606:1 833:1 # integrity
4:1 37:1 52:1 60:1 62:1 83:1 114:1 125:1 185:1 280:1 715:1 # glomerulus
9:1 14:1 24:1 32:1 33:1 48:1 57:1 121:1 158:1 197:1 341:1 347:1 410:1 437:1 683:1 762:1 # contraceptive
22:1 35:1 277:1 539:1 # marsh
52:1 123:1 177:1 185:1 # globe
3:1 14:1 15:1 39:1 112:1 113:1 129:1 141:1 252:1 # aspirate
2:1 28:1 45:1 60:1 120:1 140:1 246:1 273:1 311:1 392:1 646:1 701:1 799:1 # thrombolysis
4:1 28:1 31:1 36:1 65:1 151:1 169:1 302:1 534:1 589:1 786:1 1000:1 # immunotherapy
7:1 16:1 19:1 59:1 63:1 166:1 185:1 238:1 539:1 923:1 933:1 # bangladesh
10:1 16:1 34:1 76:1 121:1 124:1 197:1 296:1 410:1 865:1 902:1 # c-peptide
9:1 10:1 14:1 15:2 26:1 35:1 72:1 77:1 102:1 109:1 118:1 127:1 252:1 258:1 285:1 313:1 493:1 995:1 # maturation
6:1 57:1 89:1 140:1 185:1 201:1 229:1 231:1 944:1 957:1 # glycogen
5:1 10:1 15:1 19:1 26:1 46:1 83:1 102:1 127:1 154:1 258:1 272:1 366:1 400:1 489:1 542:1 976:1 # calculation
46:1 69:1 95:1 106:1 111:1 199:1 211:1 490:1 686:1 796:1 # hippocampus
28:1 29:1 37:1 69:1 83:1 90:1 91:1 128:1 137:1 174:1 204:1 485:1 545:1 556:1 811:1 826:1 # sulfamethoxazole
9:1 10:1 17:1 23:1 26:1 46:1 77:1 80:1 102:1 118:1 136:1 601:1 612:1 626:1 984:1 # precaution
2:1 5:1 33:1 37:1 60:1 139:1 140:1 218:1 273:1 280:1 354:1 657:1 # acromegaly
3:1 4:1 6:1 24:1 30:1 103:1 126:1 130:1 236:1 246:1 427:1 725:1 # dysentery
5:1 14:1 22:1 28:1 58:1 150:1 234:1 311:1 335:1 498:1 799:1 # arthralgia
10:1 15:1 18:1 22:1 67:1 107:2 150:1 211:1 235:1 498:1 566:1 602:1 627:1 877:1 # participation
4:1 9:2 26:1 42:1 57:1 77:1 97:1 277:1 347:1 500:1 660:1 674:1 795:1 # conversion
8:1 30:1 41:1 47:1 80:1 265:1 290:1 644:1 # sector
12:1 22:1 58:1 88:1 91:1 402:1 448:1 550:1 688:1 # diarrhoea
2:1 8:1 34:1 73:1 91:1 184:1 477:1 781:1 784:1 940:1 # choroid
12:1 19:1 39:1 68:1 70:1 87:1 161:1 167:1 227:1 284:1 307:1 344:1 533:1 581:1 671:1 736:1 776:1 843:1 913:1 # plasmodium
1:1 21:1 25:1 38:1 49:1 100:1 108:1 122:1 143:1 219:1 652:1 687:1 755:1 # instability
1:1 40:1 53:1 57:1 69:1 98:1 114:1 142:1 160:1 172:1 185:1 256:1 767:1 # glucosamine
21:1 22:1 25:1 73:1 219:1 367:1 845:1 # starch
8:1 13:1 51:1 61:1 144:1 194:1 202:1 428:1 536:1 # isoform
41:1 76:1 80:1 112:1 290:1 757:1 # spect
110:1 133:1 206:1 # doubt
13:1 30:1 125:1 164:1 562:1 636:1 # bruise
8:1 57:1 91:1 150:1 880:1 940:1 973:1 # cohort
2:1 43:1 48:1 56:1 81:1 85:1 95:1 119:1 121:1 138:1 153:1 155:1 159:1 171:1 176:1 216:1 429:1 683:1 700:1 728:1 748:1 # hydrocephalus
33:1 46:1 58:1 65:1 73:1 200:1 357:1 677:1 # cachexia
14:1 76:1 173:1 209:1 218:1 # scrape
15:1 35:1 45:1 47:1 52:1 65:1 68:1 251:1 269:1 493:1 584:1 613:1 688:1 # rheumatology
6:1 17:1 24:1 37:1 103:1 116:1 157:1 237:1 439:1 440:1 726:1 # agreement
25:1 47:1 95:1 676:1 856:1 # stock
2:1 4:1 28:1 36:1 65:1 75:1 164:1 589:1 786:1 987:1 1000:1 # brother
9:1 11:1 43:1 91:1 183:1 320:1 # phone
9:1 38:1 45:1 52:1 64:1 71:1 106:1 112:1 236:1 375:1 # spondylolisthesis
12:1 20:1 25:1 32:1 34:1 40:1 52:1 146:1 212:1 227:1 257:1 303:1 425:1 492:1 623:1 843:1 961:1 # clostridium
5:1 28:1 43:1 45:1 54:1 70:1 81:1 259:1 372:1 620:1 634:1 697:1 832:1 858:1 # ophthalmologist
4:1 6:1 17:1 48:1 65:1 117:1 166:1 310:1 635:1 786:1 789:1 849:1 # adherence
1:2 28:1 63:1 105:1 111:1 389:1 443:1 721:1 # thinking
10:1 13:1 38:1 48:1 49:1 83:1 84:1 99:1 114:1 293:1 321:1 376:1 587:1 687:1 706:1 870:1 # cellulitis
6:1 72:1 89:1 117:1 165:1 198:1 201:1 849:1 # urgency
32:1 83:1 106:1 110:1 126:1 356:1 # poultry
10:1 14:1 15:1 16:1 26:1 102:1 127:1 166:1 237:1 258:1 275:1 354:1 918:1 # degradation
6:1 27:1 31:1 37:1 60:1 112:1 139:1 161:1 280:1 354:1 385:1 664:1 878:1 922:1 # splenomegaly
8:1 10:1 57:2 95:1 98:1 114:1 150:1 185:1 767:1 877:1 880:1 954:1 # glucocorticoid
2:1 3:1 4:1 5:1 9:1 25:1 40:1 130:1 133:1 324:1 492:1 497:1 511:1 698:1 808:1 # aldosterone
6:2 16:2 48:1 64:1 76:1 117:1 121:1 310:1 453:1 572:1 806:1 849:1 # dependence
1:1 3:1 4:1 7:1 16:1 29:1 53:1 55:1 130:1 172:1 194:1 286:1 760:1 898:1 # determinant
2:1 97:1 237:1 408:1 481:1 # groove
2:1 6:1 32:1 49:1 50:1 89:1 201:1 231:1 371:1 394:1 910:1 957:1 # nitrogen
9:1 10:1 12:1 17:1 18:1 23:1 26:1 41:1 74:1 77:1 102:1 118:1 225:1 407:1 479:1 499:1 592:1 626:1 # prediction
5:1 58:1 234:1 386:1 # myalgia
20:1 25:1 32:1 58:1 62:1 212:1 257:1 601:1 604:1 # austria
2:1 4:1 28:1 60:1 126:1 229:1 273:1 311:1 386:1 458:1 646:1 799:1 # erythromycin
2:1 27:1 28:1 36:1 56:1 101:1 147:1 260:1 360:1 395:1 822:1 1000:1 # levothyroxine
1:1 3:1 4:1 24:1 27:1 130:1 269:1 374:1 389:1 427:1 725:1 833:1 882:1 # interleukin
4:1 9:1 10:1 26:1 77:1 102:1 118:1 125:1 197:1 305:1 902:1 # eruption
15:1 17:1 21:1 49:1 72:1 198:1 234:1 354:1 570:1 574:1 622:1 # regurgitation
9:1 10:1 14:1 15:1 26:1 56:1 77:1 85:1 102:1 118:1 127:1 138:1 153:1 155:1 159:1 252:1 258:1 313:1 # hydration
3:1 21:1 29:1 37:1 38:1 45:1 49:1 108:1 120:1 137:1 248:1 375:1 652:1 687:1 # metabolite
9:1 10:1 16:1 26:1 27:1 29:1 77:1 84:1 102:1 118:1 630:1 653:1 980:1 # deletion
62:1 64:1 169:1 196:1 525:1 # fundus
1:1 38:1 63:1 69:1 105:1 160:1 161:1 199:1 263:1 # sampling
17:1 34:1 42:1 59:1 196:1 457:1 529:1 937:1 # residue
27:1 70:1 83:1 87:1 196:1 594:1 # module
13:1 28:1 136:1 143:1 167:1 302:1 377:1 # bismuth
2:1 16:1 33:1 34:1 35:1 38:1 45:1 124:1 218:1 375:1 661:1 # macrolide
2:1 28:1 60:1 116:1 120:1 273:1 311:1 392:2 550:1 646:1 799:1 # thromboembolism
7:1 8:1 43:1 81:1 216:1 432:1 851:1 # orphan
33:1 52:1 131:1 141:1 146:1 165:1 229:1 481:1 623:1 718:1 872:1 875:1 897:1 # acyclovir
6:1 20:1 64:1 190:1 518:1 567:1 806:1 # friend
6:1 8:1 17:1 48:1 59:1 114:1 209:1 342:1 529:1 761:1 971:1 # fluorescence
10:2 13:1 15:1 25:1 35:1 47:1 49:1 60:1 127:1 278:1 321:1 376:1 493:1 587:1 856:1 # stomatitis
15:1 22:1 65:1 88:2 123:1 150:1 498:1 # heartbeat
19:1 89:1 99:1 100:1 131:1 157:1 506:1 597:1 759:1 # village
2:1 10:1 17:1 23:1 41:1 44:1 87:1 98:1 121:1 196:1 213:1 225:1 419:1 548:1 594:1 722:1 # reproduction
9:1 10:1 11:1 49:1 50:1 68:1 70:1 269:1 304:1 321:1 329:1 394:1 960:1 # pneumonitis
1:1 6:1 43:1 47:1 65:1 184:1 241:1 254:1 283:1 319:1 414:1 458:1 484:1 503:1 # phenytoin
4:1 20:2 32:1 48:1 140:1 152:1 185:1 229:1 233:1 257:1 426:1 944:1 # triglyceride
13:1 17:1 23:1 45:1 50:1 51:1 52:1 74:1 144:1 364:1 592:1 613:1 626:1 747:1 # prednisolone
3:1 15:1 19:1 45:1 113:1 202:1 366:1 650:1 946:1 # folate
48:1 59:1 80:1 204:1 325:1 # faeces
13:1 20:1 178:1 # ssris
10:1 18:1 25:1 39:1 49:1 67:1 107:1 112:1 145:1 235:1 524:1 551:1 602:1 606:1 # spasticity
1:1 9:1 10:1 26:1 41:1 64:1 77:1 98:1 102:1 118:1 196:1 213:1 225:1 270:1 407:1 419:1 479:1 722:1 # induction
28:1 49:1 53:1 167:1 588:1 # smith
6:1 27:1 50:1 54:1 58:1 76:1 269:1 369:1 572:1 805:1 882:1 # leukopenia
36:1 43:2 47:1 54:1 91:2 143:1 177:1 259:1 320:2 # photophobia
10:1 38:1 49:1 100:1 136:1 145:1 606:1 687:1 755:1 984:1 # utility
22:1 39:1 42:1 100:1 115:1 139:1 275:1 981:1 # gardasil
4:1 9:1 14:1 15:1 47:1 57:1 95:1 252:1 308:1 347:1 384:1 449:1 584:1 # keratoconjunctivitis
9:1 10:1 12:1 15:2 19:1 21:1 26:1 77:1 100:1 102:1 118:1 127:1 258:1 313:1 366:1 574:1 # dilatation
9:1 11:1 91:1 183:1 # honey
1:1 30:1 39:1 55:1 148:1 286:1 389:1 703:1 721:1 # kinase
1:1 7:1 10:1 11:1 12:1 14:1 34:1 49:1 50:1 86:1 170:1 193:1 242:1 321:1 394:1 425:1 618:1 865:1 873:1 # ranitidine
27:1 50:1 161:1 211:1 686:1 878:1 # nipple
3:1 27:1 59:1 95:1 165:1 269:1 458:1 882:1 919:1 # leukocytes
65:1 73:1 440:1 677:1 # cheek
6:1 12:1 18:1 33:1 52:1 55:1 61:1 146:1 188:1 623:1 819:1 # diclofenac
2:1 32:1 48:1 49:1 50:1 140:1 185:1 229:1 231:1 371:1 394:1 910:1 944:1 # nitroglycerin
1:1 7:1 12:1 21:1 25:1 63:1 64:1 105:1 170:1 219:1 294:1 301:1 355:1 393:1 405:1 544:1 554:1 # standing
2:1 22:1 448:1 467:1 # arrow
1:1 6:1 17:1 50:1 369:1 396:1 789:1 # renin
6:1 22:1 31:1 43:1 65:1 143:1 177:1 238:1 254:1 283:1 319:1 378:1 385:1 563:1 # phenobarbital
5:1 12:1 34:1 38:1 49:1 145:1 191:1 327:1 425:1 606:1 # validity
49:1 50:1 90:1 169:1 206:1 261:1 334:1 394:1 # subunit
238:1 # hba1c
9:1 10:1 14:1 15:1 22:1 26:1 30:1 77:1 102:1 107:1 118:1 121:1 127:1 252:1 258:1 313:1 555:1 566:1 # separation
5:1 43:1 81:1 216:1 244:1 276:1 446:1 464:1 611:1 682:1 720:1 756:1 # tnf-alpha
5:1 21:1 45:1 69:1 70:1 136:1 160:1 261:1 476:1 818:1 # salbutamol
35:1 52:1 60:1 99:1 100:1 107:1 129:1 173:1 278:1 461:1 759:1 # papillomavirus
4:1 9:1 10:1 20:1 47:1 49:2 50:1 76:1 233:1 267:1 304:1 321:1 394:1 # peritonitis
3:1 4:1 20:2 49:1 58:1 130:1 218:1 233:1 577:1 604:1 # criteria
17:1 34:1 52:1 54:1 129:1 133:1 146:1 231:1 237:1 623:1 679:1 927:1 # clopidogrel
9:1 10:1 17:1 26:1 30:1 41:1 59:1 77:1 80:1 102:1 118:1 225:1 290:1 407:1 479:1 529:1 690:1 # resection
1:1 9:1 15:1 19:1 37:1 47:1 50:1 84:1 304:1 366:1 396:1 584:1 # melatonin
9:1 12:1 13:1 26:1 42:1 62:1 77:1 149:1 154:1 178:1 209:1 660:1 795:1 994:1 # discussion
3:1 25:1 27:1 45:1 73:1 80:1 91:1 165:1 246:1 324:1 666:1 781:1 802:1 815:1 # cholecystectomy
9:1 10:1 15:1 16:1 26:1 58:1 77:1 102:1 118:1 127:1 131:1 258:1 313:1 395:1 # deviation
1:1 6:1 12:1 17:1 24:1 63:1 74:1 103:1 105:1 190:1 237:1 499:1 518:1 592:1 850:1 # ingredient
13:1 20:1 22:1 107:1 566:1 695:1 # paris
10:2 13:1 25:1 49:1 165:1 246:1 321:1 376:1 551:1 587:1 815:1 # cystitis
17:1 22:1 25:1 28:1 42:1 59:2 65:1 107:1 398:1 529:1 566:1 589:1 937:1 # paresthesia
12:1 42:1 45:1 58:1 106:1 138:1 140:1 211:1 332:1 701:1 775:1 868:1 # polydipsia
22:1 27:1 28:1 29:1 81:1 128:1 198:1 620:1 630:1 # lethargy
19:1 22:1 126:1 351:1 370:1 502:1 # larynx
5:1 12:1 58:1 65:1 70:1 87:1 116:1 140:1 246:1 402:1 406:1 527:1 581:1 847:1 # hemodialysis
1:1 20:1 69:1 129:1 199:1 204:1 343:1 794:1 # rifampin
1:1 24:1 160:1 287:1 374:1 662:1 # saint
15:1 20:1 23:1 26:1 28:1 54:1 111:1 288:1 443:1 812:1 855:1 # azathioprine
27:1 29:1 47:1 100:1 184:1 630:1 # toilet
27:1 33:1 59:1 73:1 99:1 100:1 111:1 759:1 # achilles
9:2 10:1 26:1 48:1 57:1 77:1 102:1 117:1 118:1 121:1 197:1 310:1 347:1 410:1 683:1 902:1 # conception
38:1 152:1 342:1 634:1 740:1 978:1 # flight
1:1 10:1 15:1 25:1 59:1 97:1 139:1 152:1 398:1 551:1 # investigator
