# Supplementary material for: A Cross-Lingual Similarity Measure for Detecting Biomedical Term Translations
Source: PLoS One. 2015 Jun 1;10(6):e0126196. doi: 10.1371/journal.pone.0126196 (PMC4452086; doi:10.1371/journal.pone.0126196)
Supplement: S1 dataset — (TGZ) [file pone.0126196.s001.tgz › dataset/en-el/context_2000.shuffled]

100ml	100ml	YES
100ml	παραπομπή	NO
abacavir	αβακαβίρης	YES
abacavir	παροχέτευση	NO
abbreviation	συντομογραφία	YES
abbreviation	εύρημα	NO
abundance	ισοτοπικός	YES
abundance	ισπανία	NO
acanthosis	μελανίζουσα	YES
acanthosis	σωλήνος	NO
acceptability	ανοχή	YES
acceptability	oseltamivir	NO
acetate	acetate	YES
acetate	εικόνα	NO
acetylcholine	ακετυλοχολίνη	YES
acetylcholine	συστροφή	NO
activation	ενεργοποίηση	YES
activation	ενέργεια	NO
activities	δράση	YES
activities	απεικονιστικός	NO
address	εξετάζω	YES
address	γοναδοτροπίνη	NO
adenocarcinoma	αδενοκαρκίνωμα	YES
adenocarcinoma	οικογενή	NO
admixture	μείγμα	YES
admixture	αναγωγάση	NO
adrenaline	αδρεναλίνη	YES
adrenaline	μεταβολικός	NO
adrenoceptor	αδρενεργικούς	YES
adrenoceptor	ωκυτοκίνης	NO
advocate	συνιστώ	YES
advocate	τυπογραφικός	NO
agoraphobia	αγοραφοβία	YES
agoraphobia	doppler	NO
airway	εξασφαλίζω	YES
airway	δόση	NO
alanine	αλανίνη	YES
alanine	έκδοση	NO
alder	alder	YES
alder	ερυθρός	NO
alertness	εγρήγορση	YES
alertness	σημασία	NO
alexander	alexander	YES
alexander	αδεξιότητα	NO
alkaloid	αλκαλοειδές	YES
alkaloid	προσχέδιο	NO
alkylation	αλκυλίωση	YES
alkylation	άρθρωση	NO
allergy	αλλεργία	YES
allergy	δημογραφικός	NO
allowance	επίδομα	YES
allowance	λαβίδα	NO
alopecia	αλωπεκία	YES
alopecia	ηπατίτιδα	NO
alprazolam	επίδραση	YES
alprazolam	υπερπρολακτιναιμία	NO
alternating	διαφορετικά	YES
alternating	γλυκαγόνης	NO
aluminium	θειϊκός	YES
aluminium	επιφάνεια	NO
alveolus	κυψελίδα	YES
alveolus	φωσφατάση	NO
amantadine	αμανταδίνη	YES
amantadine	απεικονιστικός	NO
amendments	τροποποίηση	YES
amendments	αγοραφοβία	NO
amine	αμίνα	YES
amine	διαστολή	NO
amiodarone	αμιωδαρόνη	YES
amiodarone	colorado	NO
amitriptyline	αμιτριπτυλίνη	YES
amitriptyline	ισλανδία	NO
ammonia	αμμωνία	YES
ammonia	άδεια	NO
amphetamine	αμφεταμίνη	YES
amphetamine	μείγμα	NO
amphotericin	αμφοτερικίνη	YES
amphotericin	στερόλη	NO
amplitude	διαμόρφωση	YES
amplitude	δίκαιο	NO
amylase	αμυλάση	YES
amylase	ενασχόληση	NO
anaerobe	αναερόβιος	YES
anaerobe	αντισυλληπτικός	NO
anaesthesia	αναισθησία	YES
anaesthesia	jonas	NO
anaesthetics	αναισθητικός	YES
anaesthetics	κρούστα	NO
anaesthetist	αναισθησιολόγος	YES
anaesthetist	υπόλοιπο	NO
analgesia	αναλγησία	YES
analgesia	τραυματισμός	NO
anaphylaxis	αναφυλαξία	YES
anaphylaxis	εγκυρότητα	NO
anemia	αναιμία	YES
anemia	τραχεία	NO
angiography	αγγειογραφία	YES
angiography	εγκυρότητα	NO
angiostrongylus	angiostrongylus	YES
angiostrongylus	επιτόπου	NO
angle	κλειστός	YES
angle	ηλεκτρονικός	NO
anomaly	ανωμαλία	YES
anomaly	αμανταδίνη	NO
answer	απαντώ	YES
answer	αναισθησιολόγος	NO
antacid	αντιόξινος	YES
antacid	αντιμετώπιση	NO
antagonism	νιτροφουραντοΐνη	YES
antagonism	λίτρο	NO
antagonist	ανταγωνιστής	YES
antagonist	υποφυσιακός	NO
anthracyclines	ανθρακυκλίνες	YES
anthracyclines	στένωση	NO
anthrax	άνθρακας	YES
anthrax	εύθραυστος	NO
anti-androgen	ανδρογόνο	YES
anti-androgen	ζήτηση	NO
anti-arrhythmic	αντιαρρυθμικά	YES
anti-arrhythmic	επιτόπου	NO
antibacterial	αντιμικροβιακός	YES
antibacterial	οφθαλμικός	NO
antibacterials	αντιβιοτικός	YES
antibacterials	ενισχυτής	NO
antibody	αντιγόνο	YES
antibody	συχνός	NO
antidiabetics	αντιδιαβητικός	YES
antidiabetics	cladribine	NO
antidote	αντίδοτο	YES
antidote	πένα	NO
antiepileptics	αντιεπιληπτικός	YES
antiepileptics	σχήμα	NO
antihypertensives	αντιυπερτασικός	YES
antihypertensives	προπυλένιο	NO
antioxidant	αντιοξειδωτικός	YES
antioxidant	υπόλοιπος	NO
antipsychotic	αντιψυχωσικός	YES
antipsychotic	θυμιδίνη	NO
antipyretics	αντιπυρετικός	YES
antipyretics	δημοσιευμένος	NO
antithrombin	αντιθρομβίνη	YES
antithrombin	κατανομή	NO
anxiety	αγχώδης	YES
anxiety	αντιεπιληπτικός	NO
anxiolytics	αγχολυτικός	YES
anxiolytics	κυταραβίνη	NO
aortic	αορτή	YES
aortic	λοίμωξη	NO
apache	apache	YES
apache	παλμός	NO
apathy	απάθεια	YES
apathy	roberts	NO
aphasia	αφασία	YES
aphasia	τετραπλός	NO
apnoea	άπνοια	YES
apnoea	απολέπιση	NO
apolipoprotein	απολιποπρωτεΐνη	YES
apolipoprotein	corporation	NO
appearance	εκδήλωση	YES
appearance	στατίνη	NO
applesauce	κομπόστα	YES
applesauce	λοραταδίνη	NO
applicant	γερμανία	YES
applicant	ceplene	NO
applicator	εφαρμογή	YES
applicator	περιορισμός	NO
appropriateness	καταλληλότητα	YES
appropriateness	alder	NO
areas	επιφάνεια	YES
areas	nsclc	NO
arsenic	αρσενικός	YES
arsenic	κυστίνη	NO
artery	συμβάλλω	YES
artery	κνησμώδες	NO
arthritis	αρθρίτις	YES
arthritis	λευκοεγκεφαλοπάθεια	NO
arthropathies	αρθροπάθειες	YES
arthropathies	ερυθρός	NO
arthropathy	αρθροπάθεια	YES
arthropathy	βεβαιότητα	NO
asepsis	επαρκώ	YES
asepsis	gasterophilus	NO
aspartate	ασπαρτικός	YES
aspartate	σκλήρυνση	NO
aspergillus	aspergillus	YES
aspergillus	εξασφαλίζω	NO
assessor	δίκαιο	YES
assessor	εξετάζω	NO
aster	αστέρας	YES
aster	βιολογικός	NO
asthenia	αδιαθεσία	YES
asthenia	ψευδοεφεδρίνη	NO
asthma	άσθμα	YES
asthma	βοήθεια	NO
atelectasis	ατελεκτασία	YES
atelectasis	συμπολυμερής	NO
atropine	ατροπίνη	YES
atropine	ραβδοειδής	NO
attention	αντιμετώπιση	YES
attention	ετερόπλευρο	NO
attenuation	περιορισμός	YES
attenuation	διαμεμβρανικός	NO
augmentation	επιδείνωση	YES
augmentation	αιφνίδιος	NO
australia	αυστραλία	YES
australia	τετρακέφαλος	NO
authorities	χορήγηση	YES
authorities	παλμός	NO
authorization	κυκλοφορία	YES
authorization	δοκιμή	NO
autism	αυτιστικός	YES
autism	δοκιμασία	NO
autoantibody	αυτοαντίσωμα	YES
autoantibody	oncology	NO
axial	αξονικός	YES
axial	διατήρηση	NO
azole	αζόλες	YES
azole	χαλάρωση	NO
bacillus	bacillus	YES
bacillus	ακτινοβολία	NO
bacteria	βακτήριο	YES
bacteria	χοληστερόλη	NO
bacteroides	bacteroides	YES
bacteroides	βορικό	NO
banana	μπανάνα	YES
banana	ηλεκτροφυσιολογία	NO
barbiturate	βαρβιτουρικό	YES
barbiturate	άλας	NO
barrel	κύλινδρος	YES
barrel	σκοπός	NO
basal	ανάλογα	YES
basal	τάση	NO
batch	αποδέσμευση	YES
batch	τερατογόνος	NO
bayer	bayer	YES
bayer	tamiflu	NO
bedtime	βράδυ	YES
bedtime	κνίδωση	NO
benzoate	βενζοϊκό	YES
benzoate	διαφάνεια	NO
berkshire	berkshire	YES
berkshire	αγγειοδιασταλτικός	NO
berlin	βερολίνο	YES
berlin	περιορισμός	NO
beta-blocker	βήτα	YES
beta-blocker	κόψιμο	NO
betaine	άνυδρος	YES
betaine	αντιβιοτικός	NO
bioavailability	βιοδιαθεσιμότητα	YES
bioavailability	sertraline	NO
biologic	βιολογικός	YES
biologic	συµπτώµατα	NO
biomarkers	βιοδείκτης	YES
biomarkers	γλυκονεογένεση	NO
biotechnology	biotechnology	YES
biotechnology	αντιεπιληπτικός	NO
biotransformation	πρωτεάση	YES
biotransformation	αυστραλία	NO
bipolar	επανεμφάνιση	YES
bipolar	ογκολόγος	NO
birds	ωοτόκος	YES
birds	τηλεπικοινωνιακός	NO
biscuit	μπισκότο	YES
biscuit	σωληνώνω	NO
bisphosphonates	ενδοφλεβίως	YES
bisphosphonates	μεταβολικός	NO
bladder	ουροδόχος	YES
bladder	αβακαβίρης	NO
blast	βλαστός	YES
blast	βοήθεια	NO
blind	αναλυτής	YES
blind	προστάτης	NO
blockade	αποκλεισμός	YES
blockade	βοήθεια	NO
bolus	έφοδος	YES
bolus	λαμβάνω	NO
booster	επαναληπτικός	YES
booster	απογευματινός	NO
borate	βορικό	YES
borate	ξεφλούδισμα	NO
bowel	bowel	YES
bowel	αλλοίωση	NO
bradycardia	βραδυκαρδία	YES
bradycardia	κυτταρίνη	NO
bradykinesia	βραδυκινησία	YES
bradykinesia	ηλεκτροφυσιολογία	NO
braille	βοήθεια	YES
braille	καλοήθης	NO
breakthrough	αιφνίδιος	YES
breakthrough	ανάλογα	NO
breastfeeding	θηλάζω	YES
breastfeeding	ασβεστούχος	NO
breath	δοκιμασία	YES
breath	αλλεργία	NO
breathing	δυσκολία	YES
breathing	κύλινδρος	NO
breathlessness	λαχάνιασμα	YES
breathlessness	χορήγηση	NO
breeding	όρνιθα	YES
breeding	άπνοια	NO
brittle	εύθραυστος	YES
brittle	μυασθένεια	NO
brochure	κάρτα	YES
brochure	θυμιδίνη	NO
broiler	αναπαραγωγή	YES
broiler	ντοσεταξέλη	NO
bronchoconstriction	άσκηση	YES
bronchoconstriction	oncology	NO
bronchospasm	βρογχόσπασμο	YES
bronchospasm	ισότοπο	NO
bupropion	λαμβάνω	YES
bupropion	γράμμα	NO
business	επιχειρησιακός	YES
business	δυσπεψία	NO
butanol	βουτανόλη	YES
butanol	ινκρετινών	NO
byetta	πένα	YES
byetta	δέντρο	NO
caffeine	καφεΐνη	YES
caffeine	φαιντανύλης	NO
calcitonin	καλσιτονίνη	YES
calcitonin	αναγωγάση	NO
calcium	ασβεστούχος	YES
calcium	αναισθησία	NO
calendar	κυκλικός	YES
calendar	αδρεναλίνη	NO
calories	θερμίδα	YES
calories	εναιώρημα	NO
canis	canis	YES
canis	colorado	NO
capecitabine	καπεσιταμπίνη	YES
capecitabine	listeria	NO
capsules	δισκίο	YES
capsules	υπογλυκαιμία	NO
carbonate	ανθρακικός	YES
carbonate	master	NO
carboplatin	carboplatin	YES
carboplatin	προτεραιότητα	NO
carcinogenesis	καρκινογένεση	YES
carcinogenesis	εντύπωση	NO
cardiomyopathy	µυοκαρδιοπάθεια	YES
cardiomyopathy	πρόσληψη	NO
career	andreas	YES
career	ντοσεταξέλη	NO
carlos	carlos	YES
carlos	προγραμματισμένος	NO
carrying	εκτέλεση	YES
carrying	παράσταση	NO
catabolism	καταβολισμός	YES
catabolism	σαλικυλικός	NO
catecholamine	κατεχολαμίνες	YES
catecholamine	φαρμακείο	NO
category	κατηγορία	YES
category	κνήμη	NO
cattle	αγελάδα	YES
cattle	ιντεγκράσης	NO
cells	ερυθροκυττάρων	YES
cells	αμφεταμίνη	NO
cellulose	κυτταρίνη	YES
cellulose	μελανοκύτταρα	NO
centre	βρεφονηπιακός	YES
centre	φαινυλκετονουρία	NO
ceplene	ceplene	YES
ceplene	υπερουριχαιμία	NO
certainty	βεβαιότητα	YES
certainty	προτεραιότητα	NO
cervarix	cervarix	YES
cervarix	φορτίο	NO
cetirizine	σετιριζίνη	YES
cetirizine	συγκέντρωση	NO
chains	chain	YES
chains	στρατηγική	NO
chairman	πρόεδρος	YES
chairman	σκοπός	NO
channel	δίαυλος	YES
channel	διαύγεια	NO
checking	έλεγχος	YES
checking	βιωσιμότητα	NO
chelation	φορτίο	YES
chelation	αλανίνη	NO
chemotherapeutics	χημειοθεραπευτικός	YES
chemotherapeutics	herpes	NO
cherokee	cherokee	YES
cherokee	ερυγή	NO
cherry	cherry	YES
cherry	υποτονία	NO
chest	θώρακας	YES
chest	οικογενή	NO
childhood	παιδικός	YES
childhood	ωχρότητα	NO
children	έκβαση	YES
children	τοίχωμα	NO
cholestasis	χολόσταση	YES
cholestasis	γλυκαγόνης	NO
cholesterol	χοληστερόλη	YES
cholesterol	βιολογικός	NO
choosing	καθορίζω	YES
choosing	deslorelin	NO
ciclosporin	κυκλοσπορίνη	YES
ciclosporin	νομοθεσία	NO
ciprofloxacin	σιπροφλοξασίνη	YES
ciprofloxacin	αμμωνία	NO
cirrhosis	κίρρωση	YES
cirrhosis	κινάση	NO
citrate	κιτρικός	YES
citrate	αντιμετώπιση	NO
cladribine	cladribine	YES
cladribine	παραπομπή	NO
clarification	διευκρίνηση	YES
clarification	κλοζαπίνη	NO
clarity	διαύγεια	YES
clarity	λογισμικό	NO
classics	κλασσικός	YES
classics	σαμαρίου	NO
clearing	εξάλειψη	YES
clearing	τηλεπικοινωνιακός	NO
clinicians	γιατρός	YES
clinicians	κυψελίδα	NO
clitoris	κλειτορίδα	YES
clitoris	απογευματινός	NO
clonidine	κλονιδίνη	YES
clonidine	bacillus	NO
clozapine	κλοζαπίνη	YES
clozapine	ζελατίνη	NO
clumsiness	αδεξιότητα	YES
clumsiness	ταινία	NO
co-infection	λοίμωξη	YES
co-infection	τρέμουλο	NO
coating	επικάλυψη	YES
coating	αποτυχημένος	NO
coefficient	συντελεστής	YES
coefficient	επιχείρηση	NO
cofactor	συμπαράγοντας	YES
cofactor	κλωβός	NO
colchicine	κολχικίνη	YES
colchicine	ισομερής	NO
colloid	κολλοειδής	YES
colloid	δημογραφικός	NO
colorado	colorado	YES
colorado	απογευματινός	NO
colostomy	κολοστομία	YES
colostomy	oseltamivir	NO
colostrum	πρόσληψη	YES
colostrum	100ml	NO
combinations	συνδυασμός	YES
combinations	φαρμακολογία	NO
commitment	ενασχόληση	YES
commitment	μνήμη	NO
comparator	συγκρινόμενος	YES
comparator	λέιζερ	NO
competition	ανταγωνίζομαι	YES
competition	νόσος	NO
complaints	ενόχλημα	YES
complaints	κυτταρολογικός	NO
completion	ολοκλήρωση	YES
completion	γουανίνης	NO
complication	οικογενή	YES
complication	διάταση	NO
compression	συμπίεση	YES
compression	κοκκιώδης	NO
compton	compton	YES
compton	αδρεναλίνη	NO
congestion	συμφόρηση	YES
congestion	επαφή	NO
conjunctivitis	οφθαλμικός	YES
conjunctivitis	bacillus	NO
consequence	υποβάλλω	YES
consequence	executive	NO
conservation	διατήρηση	YES
conservation	roberts	NO
constant	συνεχής	YES
constant	ατελεκτασία	NO
construct	κλωβός	YES
construct	κολχικίνη	NO
consultation	εξέταση	YES
consultation	bacillus	NO
consumer	καταναλωτής	YES
consumer	ζήτηση	NO
consumption	κατανάλωση	YES
consumption	ανιχνεύσιμος	NO
container	δοχείο	YES
container	νευρικός	NO
contraception	αντισυλληπτικός	YES
contraception	ether	NO
controller	ελεγκτής	YES
controller	γλυκόζη	NO
contusion	μώλωπας	YES
contusion	φάρμακο	NO
convulsion	συχνός	YES
convulsion	ριτοναβίρη	NO
copolymer	συμπολυμερής	YES
copolymer	δόντι	NO
copper	χαλκός	YES
copper	υπερδιέγερση	NO
corporation	corporation	YES
corporation	βαθμός	NO
cortisone	κορτιζόνη	YES
cortisone	νοραδρεναλίνη	NO
cosmetic	καλλυντικός	YES
cosmetic	κατηγορία	NO
cotton	βαμβάκι	YES
cotton	συμπίεση	NO
counterbalance	αντισταθμίζω	YES
counterbalance	αντιαρρυθμικά	NO
county	county	YES
county	αυστραλία	NO
courses	σχήμα	YES
courses	παιδικός	NO
creatine	κινάση	YES
creatine	δυστονία	NO
crest	ακρολοφία	YES
crest	θώρακας	NO
crush	σπάω	YES
crush	deslorelin	NO
crust	κρούστα	YES
crust	πρωτεάση	NO
cryptococcus	cryptococcus	YES
cryptococcus	σκελετός	NO
crystals	κρύσταλλος	YES
crystals	ηλεκτροφυσιολογία	NO
cushingoid	ανορεξία	YES
cushingoid	άρωμα	NO
cutting	κόψιμο	YES
cutting	πρόβλεψη	NO
cyp1a2	υπόστρωμα	YES
cyp1a2	λωρίδα	NO
cyp2d6	μεταβολικός	YES
cyp2d6	μαία	NO
cyprus	κύπρος	YES
cyprus	διασωλήνωση	NO
cyst	κύστη	YES
cyst	ρινοφαρυγγίτιδα	NO
cystine	κυστίνη	YES
cystine	gasterophilus	NO
cytarabine	κυταραβίνη	YES
cytarabine	αρχίζω	NO
cytochrome	κυτοχρώματα	YES
cytochrome	σάρκωμα	NO
cytology	κυτταρολογικός	YES
cytology	ακετυλοχολίνη	NO
cytotoxicity	κυτταροτοξικότητα	YES
cytotoxicity	λιπάση	NO
deaminase	αδενοσίνη	YES
deaminase	αγοραφοβία	NO
decarboxylase	αποκαρβοξυλάση	YES
decarboxylase	απολιποπρωτεΐνη	NO
decarboxylation	αποκαρβοξυλίωση	YES
decarboxylation	μυελικός	NO
declining	έκπτωση	YES
declining	αιμοσφαιρίνη	NO
decongestants	αποσυμφορητικός	YES
decongestants	ανταγωνίζομαι	NO
deferiprone	deferiprone	YES
deferiprone	πυριδοξίνη	NO
deformability	παραμόρφωση	YES
deformability	κατανάλωση	NO
degeneration	εκφύλιση	YES
degeneration	υποκατηγορία	NO
degrees	ετερόπλευρο	YES
degrees	oseltamivir	NO
deleted	διαγράφω	YES
deleted	άπνοια	NO
demand	ζήτηση	YES
demand	κεφαλαλγία	NO
demographic	δημογραφικός	YES
demographic	εκκολπωματίτιδα	NO
denaturation	αλλοίωση	YES
denaturation	συστροφή	NO
denmark	ισπανία	YES
denmark	μετφορμίνη	NO
depersonalisation	αποπροσωποποίηση	YES
depersonalisation	κόπωση	NO
depression	κατάθληψης	YES
depression	λεμφοίδημα	NO
description	κατάλογος	YES
description	φαρμακολογία	NO
desire	επιθυμία	YES
desire	ποικίλλες	NO
deslorelin	deslorelin	YES
deslorelin	κοπριά	NO
desquamation	απολέπιση	YES
desquamation	πολιομυελίτιδα	NO
destruction	καταστροφή	YES
destruction	ανθρακικός	NO
detachment	ξεφλούδισμα	YES
detachment	πρόεδρος	NO
detoxification	αδρανοποίηση	YES
detoxification	ενδοφλεβίως	NO
dextrose	δεξτρόζη	YES
dextrose	measles	NO
diabetes	diabetes	YES
diabetes	τερματικός	NO
diabetic	γλυκαιμικό	YES
diabetic	καταβολισμός	NO
diagram	εικόνα	YES
diagram	ριζικός	NO
diary	ημερολόγιο	YES
diary	μετάσταση	NO
diathesis	διάθεση	YES
diathesis	σαμαρίου	NO
diazepam	διαζεπάμη	YES
diazepam	αλκαλοειδές	NO
diffusion	διάχυση	YES
diffusion	δυστονία	NO
digital	δακτυλικός	YES
digital	αναλυτής	NO
dihydroergotamine	διυδροεργοταμίνη	YES
dihydroergotamine	νύχι	NO
dilation	διαστολή	YES
dilation	κυτταρολογικός	NO
diluent	διαλύτης	YES
diluent	αντισυλληπτικός	NO
diploma	σπουδή	YES
diploma	δημοσιότητα	NO
diplopia	διπλωπία	YES
diplopia	εστέρας	NO
directions	οδηγία	YES
directions	βραδυκαρδία	NO
disability	αναπηρία	YES
disability	γλοιοβλάστωμα	NO
discharge	έκκριση	YES
discharge	πλύση	NO
discoloration	υπερχρωμάτωση	YES
discoloration	εγκυρότητα	NO
discontinuation	διακοπή	YES
discontinuation	κάτοχος	NO
discrepancy	απόκλιση	YES
discrepancy	ευθραυστότητα	NO
disinfectant	απολυμαντικός	YES
disinfectant	πορφυρίνη	NO
disposition	κατανομή	YES
disposition	εξελίσσω	NO
dissemination	εξάπλωση	YES
dissemination	θηλάζω	NO
dissociation	απόσπαση	YES
dissociation	alder	NO
distension	διάταση	YES
distension	δυσμηνόρροια	NO
disturbance	κεφαλαλγία	YES
disturbance	ρίζα	NO
diuresis	διούρηση	YES
diuresis	αναλγησία	NO
diverticulitis	εκκολπωματίτιδα	YES
diverticulitis	επίδραση	NO
docetaxel	ντοσεταξέλη	YES
docetaxel	μυασθένεια	NO
doctor	ιατρός	YES
doctor	κινάση	NO
documented	πιστοποιώ	YES
documented	ραδιενέργεια	NO
dopamine	αγωνιστής	YES
dopamine	ταχύτητα	NO
doppler	doppler	YES
doppler	ηπατίτιδα	NO
doubling	διπλασιασμός	YES
doubling	συζητώ	NO
draft	προσχέδιο	YES
draft	αυτιστικός	NO
drainage	παροχέτευση	YES
drainage	master	NO
dropout	εγκατάλειψη	YES
dropout	ομαλός	NO
drops	σταγόνα	YES
drosophila	drosophila	YES
drosophila	αποπροσωποποίηση	NO
drowsiness	υπνηλία	YES
drowsiness	φώσφορος	NO
duck	πάπια	YES
duck	διάλυμα	NO
dysfunction	λειτουργία	YES
dysfunction	καουτσούκ	NO
dysmenorrhea	δυσμηνόρροια	YES
dysmenorrhea	εντόπιση	NO
dyspepsia	δυσπεψία	YES
dyspepsia	ινδομεθακίνη	NO
dysphagia	δυσφαγία	YES
dysphagia	rickettsia	NO
dystocia	δυστοκία	YES
dystocia	μπανάνα	NO
dystonia	δυστονία	YES
dystonia	χαλκός	NO
earache	αυτί	YES
earache	andreas	NO
edema	οίδημα	YES
edema	μετφορμίνη	NO
effectiveness	μεταλλαγμένος	YES
effectiveness	κετοκοναζόλη	NO
effort	µπορεί	YES
effort	εξάπλωση	NO
electrophysiology	ηλεκτροφυσιολογία	YES
electrophysiology	ουρεάση	NO
elevation	αφορώ	YES
elevation	χωλότητα	NO
emission	emission	YES
emission	ασβεστούχος	NO
emulsion	λίπος	YES
emulsion	παροχέτευση	NO
enabling	καθιστώ	YES
enabling	μακρολίδες	NO
endocrinologist	ενδοκρινολόγος	YES
endocrinologist	compton	NO
endoscope	ενδοσκόπιο	YES
endoscope	χιλιόγραμμο	NO
endpoint	σκοπός	YES
endpoint	ένεση	NO
engineering	επεξεργασμένος	YES
engineering	κινάση	NO
enhancer	ενισχυτής	YES
enhancer	ανωριμότητα	NO
enrollment	ένταξη	YES
enrollment	βήτα	NO
enteral	εντερικός	YES
enteral	ισραήλ	NO
enteritis	εντερίτιδα	YES
enteritis	μακροφάγα	NO
enterobacteriaceae	enterobacteriaceae	YES
enterobacteriaceae	παράδειγμα	NO
enterocolitis	εντεροκολίτιδα	YES
enterocolitis	ευθραυστότητα	NO
entertainment	υποδοχή	YES
entertainment	δημογραφικός	NO
enuresis	νυκτερινός	YES
enuresis	ισοτοπικός	NO
ephedrine	εφεδρίνη	YES
ephedrine	χειρισμός	NO
epilepsy	επιληψία	YES
epilepsy	τοίχωμα	NO
epiphysis	επίφυση	YES
epiphysis	εύθραυστος	NO
epistaxis	αιμάτωμα	YES
epistaxis	επιθυμία	NO
epitope	επιτόπου	YES
epitope	ενδοκρινολόγος	NO
equation	εξίσωση	YES
equation	λυσίνης	NO
eructation	ερυγή	YES
eructation	αυτοτραυματισμός	NO
erysipelas	ερυσίπελας	YES
erysipelas	αιμάτωμα	NO
ester	εστέρας	YES
ester	αγοραφοβία	NO
estonia	εσθονία	YES
estonia	παλμιτικός	NO
estriol	οιστριόλη	YES
estriol	φόρτος	NO
ether	ether	YES
ether	μυελοπάθεια	NO
ethylene	ethylene	YES
ethylene	συμφόρηση	NO
etoposide	ετοποσίδη	YES
etoposide	ημερολόγιο	NO
euphoria	ευφορία	YES
euphoria	αγρωστώδες	NO
evaluated	υπολογίζω	YES
evaluated	κολχικίνη	NO
evening	απογευματινός	YES
evening	εύθραυστος	NO
executive	executive	YES
executive	ψωρίαση	NO
experiments	πείραμα	YES
experiments	υποφέρω	NO
expertise	ειδίκευση	YES
expertise	σοβαρά	NO
failing	αποτυχημένος	YES
failing	μονοπάτι	NO
failure	κίνδυνος	YES
failure	μακρολίδες	NO
fainting	λιποθυμία	YES
fainting	λωρίδα	NO
falling	μείωση	YES
falling	πρόληψη	NO
fatigue	κόπωση	YES
fatigue	λωρίδα	NO
felis	felis	YES
felis	οστεοκαλσίνη	NO
fentanyl	φαιντανύλης	YES
fentanyl	κάρτα	NO
ferric	οξείδιο	YES
ferric	αντιμικροβιακός	NO
fertilisation	γονιμοποίηση	YES
fertilisation	τρυγικός	NO
fiber	λωρίδα	YES
fiber	ισοτοπικός	NO
fibrillation	μαρμαρυγή	YES
fibrillation	index	NO
fibrin	ινώδης	YES
fibrin	θηλάζω	NO
fibrinogen	ινωδογόνο	YES
fibrinogen	λυσίνης	NO
fibrinolysis	ινωδόλυσης	YES
fibrinolysis	ανιχνεύσιμος	NO
finding	εύρημα	YES
finding	μυελοπάθεια	NO
fisher	fisher	YES
fisher	καλλυντικός	NO
fixed	ινωτικού	YES
fixed	ετοποσίδη	NO
flatulence	τυμπανισμός	YES
flatulence	υποτονία	NO
flea	ψύλλος	YES
flea	τυπογραφικός	NO
floor	floor	YES
floor	ποικιλία	NO
fludarabine	αγωγή	YES
fludarabine	λευκοκύτταρο	NO
folliculitis	θυλακίτιδα	YES
folliculitis	ορθοπαιδικός	NO
forceps	λαβίδα	YES
forceps	κλωβός	NO
forms	περίοδος	YES
forms	κατάληψη	NO
foxes	αλεπού	YES
foxes	μήλος	NO
fracture	βαθμός	YES
fracture	measles	NO
fragility	ευθραυστότητα	YES
fragility	άπνοια	NO
fragment	τμήμα	YES
fragment	καταναλωτής	NO
franklin	franklin	YES
franklin	κλίση	NO
freezer	καταψύκτης	YES
freezer	γρίππη	NO
freezing	θερμοκρασία	YES
freezing	απόκλιση	NO
friday	παρασκευή	YES
friday	apache	NO
furosemide	φουροσεμίδη	YES
furosemide	υπογλυκαιμία	NO
gallbladder	χοληδόχος	YES
gallbladder	συμφέρον	NO
gambling	τζόγος	YES
gambling	siadh	NO
ganglion	γάγγλιο	YES
ganglion	αποπροσωποποίηση	NO
gasterophilus	gasterophilus	YES
gasterophilus	συνιστώ	NO
gauze	γάζα	YES
gauze	ούρηση	NO
gelatin	ζελατίνη	YES
gelatin	φουροσεμίδη	NO
generalization	γενίκευση	YES
generalization	ερυθροκυττάρων	NO
giddiness	ίλιγγος	YES
giddiness	κυτοχρώματα	NO
gingival	ούλος	YES
gingival	άτοµα	NO
girl	κορίτσι	YES
girl	ζελές	NO
glargine	γλαργίνη	YES
glargine	λέπι	NO
glass	ποτήρι	YES
glass	ηλεκτρονικός	NO
glaucoma	γλαύκωμα	YES
glaucoma	λαχάνιασμα	NO
glial	νευρογλοιακός	YES
glial	πυριτικός	NO
glioblastoma	γλοιοβλάστωμα	YES
glioblastoma	διαδίκτυο	NO
glucagon	γλυκαγόνης	YES
glucagon	ολισθαίνω	NO
gluconeogenesis	γλυκονεογένεση	YES
gluconeogenesis	κατηγορία	NO
glucose	γλυκόζη	YES
glucose	ινωδόλυσης	NO
glucosidase	γλυκοσιδάσης	YES
glucosidase	λοβαστατίνη	NO
glycerin	γλυκερίνη	YES
glycerin	μήλος	NO
goggle	γυαλί	YES
goggle	παρακολουθώ	NO
gonadotropin	γοναδοτροπίνη	YES
gonadotropin	προγραμματισμένος	NO
graduate	βαθμολογημένος	YES
graduate	κολοστομία	NO
gram	γραμμάριο	YES
gram	παραφίνη	NO
granulation	κοκκιώδης	YES
granulation	πρόεδρος	NO
granulocyte	κοκκιοκύτταρο	YES
granulocyte	λήψη	NO
grape	ζελές	YES
grape	enterobacteriaceae	NO
grass	αγρωστώδες	YES
grass	χορήγηση	NO
gravis	μυασθένεια	YES
gravis	μέθη	NO
grouping	κατάταξη	YES
grouping	πρόθεση	NO
guanine	γουανίνης	YES
guanine	µυοκαρδιοπάθεια	NO
gullet	οισοφάγος	YES
gullet	πολυουρεθάνη	NO
haematology	αιματολογικός	YES
haematology	διευκρίνηση	NO
haemoglobin	επιθυμητός	YES
haemoglobin	κυριακή	NO
haloperidol	αλοπεριδόλη	YES
haloperidol	καταλληλότητα	NO
handling	χειρισμός	YES
handling	οστεοπενία	NO
hardening	σκλήρυνση	YES
hardening	ταινία	NO
hardness	σκληρότητα	YES
hardness	ραδιενέργεια	NO
hbeag	ορομετατροπή	YES
hbeag	αμφοτερικίνη	NO
hbsag	μητέρα	YES
hbsag	φαρμακείο	NO
headache	παλμός	YES
headache	αποσυμφορητικός	NO
heater	block	YES
heater	διπλωπία	NO
heating	θέρμανση	YES
heating	σωληνώνω	NO
helix	έλικας	YES
helix	παράσταση	NO
hemoglobin	αιμοσφαιρίνη	YES
hemoglobin	πρωτεάση	NO
hepatitis	ηπατίτιδα	YES
hepatitis	διάθεση	NO
herceptin	herceptin	YES
herceptin	καπεσιταμπίνη	NO
herpes	herpes	YES
herpes	φιάλη	NO
herpesvirus	γάτα	YES
herpesvirus	πέμπτος	NO
hiccup	λήθαργος	YES
hiccup	ηπατίτιδα	NO
hiring	απασχόληση	YES
hiring	κακός	NO
hirsutism	υπερτρίχωση	YES
hirsutism	κατανάλωση	NO
histidine	ιστιδίνης	YES
histidine	εύθραυστος	NO
histopathology	ιστοπαθολογικός	YES
histopathology	εξίσωση	NO
hive	κνίδωση	YES
hive	κλοζαπίνη	NO
hoarseness	βραχνάδα	YES
hoarseness	ομαλός	NO
holder	κάτοχος	YES
holder	περιοδικός	NO
hominis	hominis	YES
hominis	ζευγάρωμα	NO
hospital	φαρμακεία	YES
hospital	ανοχή	NO
hospitalisation	νοσηλεύω	YES
hospitalisation	κονδύλι	NO
hostility	εχθρότητα	YES
hostility	παρασκευή	NO
hudson	hudson	YES
hudson	δυσκολία	NO
humira	αποφεύγω	YES
humira	υγιεινός	NO
hybridisation	υβριδισμός	YES
hybridisation	μανιακός	NO
hydrochloride	υδροχλωρικός	YES
hydrochloride	μηχανισμός	NO
hydroxyl	ρίζα	YES
hydroxyl	ξανθίνης	NO
hygiene	υγιεινός	YES
hygiene	πλατίνα	NO
hymenoptera	υμενόπτερο	YES
hymenoptera	ούλος	NO
hyperbilirubinaemia	υπερχολερυθριναιμία	YES
hyperbilirubinaemia	αντίστοιχος	NO
hypercalcemia	υπερασβεστιαιμία	YES
hypercalcemia	συμφόρηση	NO
hypericum	ταυτόχρονος	YES
hypericum	νεφροπαθής	NO
hyperlipidaemia	υπερλιπιδαιμία	YES
hyperlipidaemia	diabetes	NO
hyperplasia	προστάτης	YES
hyperplasia	λοραταδίνη	NO
hyperprolactinemia	υπερπρολακτιναιμία	YES
hyperprolactinemia	aspergillus	NO
hyperthermia	υπερθερμία	YES
hyperthermia	λευκίνη	NO
hypertonia	υπερτονία	YES
hypertonia	σήψη	NO
hyperuricemia	υπερουριχαιμία	YES
hyperuricemia	αντίστοιχος	NO
hypocalcaemia	ενέργεια	YES
hypocalcaemia	νιασίνη	NO
hypoglycaemia	υπογλυκαιμία	YES
hypoglycaemia	έκπτωση	NO
hypokalemia	υποκαλιαιμία	YES
hypokalemia	βραδυκινησία	NO
hypomania	υπομανία	YES
hypomania	county	NO
hypospadias	υποσπαδίας	YES
hypospadias	επιτόπου	NO
hypotonia	υποτονία	YES
hypotonia	θυρεοειδής	NO
iceland	ισλανδία	YES
iceland	docetaxel	NO
ideation	αυτοκτονία	YES
ideation	υποφυσιακός	NO
identification	αναγνώριση	YES
identification	δράση	NO
idiopathic	έτος	YES
idiopathic	πιστοποιώ	NO
ileus	ειλεός	YES
ileus	αζόλες	NO
imaging	απεικονιστικός	YES
imaging	αποκαρβοξυλίωση	NO
imatinib	imatinib	YES
imatinib	τραυματισμός	NO
imiquimod	κρέμα	YES
imiquimod	κορίτσι	NO
immaturity	ανωριμότητα	YES
immaturity	διαφορετικά	NO
immersion	εμβάπτιση	YES
immersion	αλκυλίωση	NO
immunisation	ανοσοποίηση	YES
immunisation	δακτυλικός	NO
immunity	ανοσία	YES
immunity	τάση	NO
immunoassay	based	YES
immunoassay	απόκλιση	NO
immunosuppressant	λήψη	YES
immunosuppressant	τριμεθοπρίμης	NO
impairment	μνήμη	YES
impairment	ανταγωνίζομαι	NO
impetigo	κηρίο	YES
impetigo	αντιεπιληπτικός	NO
implementation	προτεραιότητα	YES
implementation	κοπριά	NO
impression	εντύπωση	YES
impression	υπερασβεστιαιμία	NO
incident	παροδικός	YES
incident	αιμάτωμα	NO
incineration	αποτέφρωση	YES
incineration	solomon	NO
incorporation	θυμιδίνη	YES
incorporation	βράδυ	NO
increment	προσαύξηση	YES
increment	υποκαλιαιμία	NO
incretin	ινκρετινών	YES
incretin	siadh	NO
index	index	YES
index	τερματικός	NO
indication	ενδεικτικά	YES
indication	compton	NO
indomethacin	ινδομεθακίνη	YES
indomethacin	μαία	NO
infarction	μυοκάρδιο	YES
infarction	αορτή	NO
inferiority	πολυκεντρικός	YES
inferiority	φυλάω	NO
inflammation	inflammation	YES
inflammation	κουτάβι	NO
influenza	γρίππη	YES
influenza	πρωτεάση	NO
inhaler	εισπνοή	YES
inhaler	ατελεκτασία	NO
injection	εναιώρημα	YES
injection	ενδοφλεβίως	NO
instance	παράδειγμα	YES
instance	σκοπός	NO
institute	institute	YES
institute	θυρεοτροπίνη	NO
institutions	όργανο	YES
institutions	πενικιλλαμίνη	NO
insulation	μόνωση	YES
insulation	διεγείρω	NO
integrase	ιντεγκράσης	YES
integrase	συμπίεση	NO
integrin	ιντεγκρίνης	YES
integrin	μεθαδόνη	NO
intention	πρόθεση	YES
intention	φυματίωση	NO
interest	συμφέρον	YES
interest	λακτόζη	NO
interface	interface	YES
interface	δακτυλικός	NO
internet	διαδίκτυο	YES
internet	υποδοχή	NO
intervention	επέμβαση	YES
intervention	ορθός	NO
intoxication	μέθη	YES
intoxication	ανθρακυκλίνες	NO
intubation	διασωλήνωση	YES
intubation	κλοζαπίνη	NO
irinotecan	ιρινοτεκάνη	YES
irinotecan	εξασφαλίζω	NO
irradiation	ακτινοβολία	YES
irradiation	ether	NO
isoforms	ισόμορφος	YES
isoforms	κορτιζόνη	NO
isomer	ισομερής	YES
isomer	βγαίνω	NO
isotope	ισότοπο	YES
isotope	μετάσταση	NO
isotretinoin	συµπτώµατα	YES
isotretinoin	λείος	NO
isozyme	συγκέντρωση	YES
isozyme	υβριδισμός	NO
israel	ισραήλ	YES
israel	αντίχειρας	NO
janssen	janssen	YES
janssen	toronto	NO
joints	άρθρωση	YES
joints	ιρινοτεκάνη	NO
jonas	jonas	YES
jonas	σπάω	NO
jones	jones	YES
jones	εξάπλωση	NO
judgement	κρίση	YES
judgement	αφαλός	NO
jules	jules	YES
jules	οφθαλμικός	NO
justification	δικαιολόγηση	YES
justification	σωληνώνω	NO
kawasaki	νόσος	YES
kawasaki	αναερόβιος	NO
ketamine	κεταμίνης	YES
ketamine	συμβάλλω	NO
ketoconazole	κετοκοναζόλη	YES
ketoconazole	πολιομυελίτιδα	NO
ketone	κετονών	YES
ketone	μεθειονίνης	NO
kilogram	χιλιόγραμμο	YES
kilogram	θέμα	NO
laboratory	άδεια	YES
laboratory	πρόεδρος	NO
labour	τοκετός	YES
labour	κατάθληψης	NO
lameness	χωλότητα	YES
lameness	καταναλωτής	NO
laryngitis	λαρυγγίτιδα	YES
laryngitis	νευρικός	NO
laser	λέιζερ	YES
laser	αγρωστώδες	NO
latvia	λιθουανία	YES
latvia	βενλαφαξίνη	NO
lavage	πλύση	YES
lavage	κολύμπι	NO
legal	δικαστικός	YES
legal	εντερίτιδα	NO
legislation	νομοθεσία	YES
legislation	λήψη	NO
letters	γράμμα	YES
letters	κορίτσι	NO
leucine	λευκίνη	YES
leucine	κονδύλι	NO
leucocyte	λευκοκύτταρο	YES
leucocyte	λεμφοκύτταρο	NO
leukaemia	λευχαιμικός	YES
leukaemia	φυσιολογικός	NO
leukoencephalopathy	λευκοεγκεφαλοπάθεια	YES
leukoencephalopathy	ανοχή	NO
leukotriene	τροποποιητής	YES
leukotriene	διεγείρω	NO
levonorgestrel	λεβονοργεστρέλη	YES
levonorgestrel	φορτίο	NO
libido	λίμπιντο	YES
libido	αρθροπάθειες	NO
library	κονδύλι	YES
library	doppler	NO
lichen	ομαλός	YES
lichen	ενδοσκόπιο	NO
lidocaine	φαρμακευτικός	YES
lidocaine	συμφόρηση	NO
liechtenstein	λιχτενστάιν	YES
liechtenstein	κλίση	NO
light-headedness	τάση	YES
light-headedness	πρωτεάση	NO
likelihood	πιθανότητα	YES
likelihood	paclitaxel	NO
limits	ανιχνεύσιμος	YES
limits	rotarix	NO
liner	ταινία	YES
liner	institute	NO
linezolid	λινεζολίδη	YES
linezolid	αμυλάση	NO
lipase	λιπάση	YES
lipase	ειλεός	NO
listeria	listeria	YES
listeria	θεράποντας	NO
litre	λίτρο	YES
litre	λεπτά	NO
localisation	εντόπιση	YES
localisation	διαμεμβρανικός	NO
loosening	χαλάρωση	YES
loosening	θέμα	NO
loratadine	λοραταδίνη	YES
loratadine	λεμφοίδημα	NO
lovastatin	λοβαστατίνη	YES
lovastatin	βενλαφαξίνη	NO
low-dose	χαμηλός	YES
low-dose	μετρώ	NO
lump	εξόγκωμα	YES
lump	διαλύτης	NO
lutropin	κλάσμα	YES
lutropin	εκατοστιαίος	NO
lymph	φλεγμονή	YES
lymph	απεικονιστικός	NO
lymphedema	λεμφοίδημα	YES
lymphedema	τυπογραφικός	NO
lymphocyte	λεμφοκύτταρο	YES
lymphocyte	diabetes	NO
lysine	λυσίνης	YES
lysine	συμφέρον	NO
macrolides	μακρολίδες	YES
macrolides	δόντι	NO
macrophage	μακροφάγα	YES
macrophage	ασπαρτικός	NO
malnutrition	υποσιτισμός	YES
malnutrition	δοκιμή	NO
mania	μανία	YES
mania	διπλωπία	NO
manic	μανιακός	YES
manic	φαρμακολογία	NO
manufacturer	κατασκευάστρια	YES
manufacturer	αντισταθμίζω	NO
manure	κοπριά	YES
manure	βαθμολογημένος	NO
marking	αρχίζω	YES
marking	μυασθένεια	NO
marks	σημειώνω	YES
marks	εξελίσσω	NO
marrow	μυελικός	YES
marrow	κινητοποίηση	NO
master	master	YES
master	χολόσταση	NO
matching	αντίστοιχος	YES
matching	γαλακτώδης	NO
mating	ζευγάρωμα	YES
mating	υπερτονία	NO
mcneil	mcneil	YES
mcneil	νευροτοξίνη	NO
mealtime	δόση	YES
mealtime	αναγνώριση	NO
measles	measles	YES
measles	αγελάδα	NO
measurement	προσδιορισμός	YES
measurement	αμφιβληστροειδής	NO
measures	μετρώ	YES
measures	πιστοποιώ	NO
mechanisms	μηχανισμός	YES
mechanisms	προετοιμασία	NO
medicines	φάρμακο	YES
medicines	πενικιλλίνη	NO
meeting	συζητώ	YES
meeting	toronto	NO
melanocyte	μελανοκύτταρα	YES
melanocyte	εύθραυστος	NO
melanogaster	melanogaster	YES
melanogaster	μπανάνα	NO
melanoma	μελάνωμα	YES
melanoma	μώλωπας	NO
melena	μελαίνω	YES
melena	παροχή	NO
members	κράτος	YES
members	κόπωση	NO
memory	επηρεασμένος	YES
memory	δεξτρόζη	NO
meninx	μήνιγγα	YES
meninx	γράμμα	NO
message	μήνυμα	YES
message	θερμίδα	NO
messenger	νευροδιαβιβαστής	YES
messenger	εύθραυστος	NO
metastasis	μετάσταση	YES
metastasis	συγκρινόμενος	NO
metformin	μετφορμίνη	YES
metformin	φυματίωση	NO
methadone	μεθαδόνη	YES
methadone	προστάτης	NO
methanol	μεθανόλη	YES
methanol	τριμεθοπρίμης	NO
methionine	μεθειονίνης	YES
methionine	αμυλάση	NO
methodology	μεθοδολογία	YES
methodology	κολλοειδής	NO
metoclopramide	μετοκλοπραμίδη	YES
metoclopramide	οδοντικός	NO
microbiology	μικροβιολογία	YES
microbiology	εισηγούμαι	NO
microgram	σοβαρά	YES
microgram	κορτιζόνη	NO
microsome	μιτοχόνδριο	YES
microsome	μεθειονίνης	NO
microtubules	μικροσωληνίσκος	YES
microtubules	γενίκευση	NO
micturition	ούρηση	YES
micturition	κατασκευάστρια	NO
midazolam	ριτοναβίρη	YES
midazolam	ενασχόληση	NO
midwife	μαία	YES
midwife	υδροχλωρικός	NO
military	στρατός	YES
military	πολιομυελίτιδα	NO
milky	γαλακτώδης	YES
milky	αλωπεκία	NO
millilitre	χιλιοστόλιτρο	YES
millilitre	ούλος	NO
minute	λεπτά	YES
minute	στρατός	NO
mirtazapine	μιρταζαπίνη	YES
mirtazapine	θυμιδίνη	NO
misuse	κατάχρηση	YES
misuse	περιφερικός	NO
mitoxantrone	docetaxel	YES
mitoxantrone	υβριδισμός	NO
mobilisation	κινητοποίηση	YES
mobilisation	νύχι	NO
modulator	ρυθμιστής	YES
modulator	κλασσικός	NO
monitor	παρακολουθώ	YES
monitor	λαχάνιασμα	NO
monohydrate	λακτόζη	YES
monohydrate	αγελάδα	NO
moraxella	moraxella	YES
moraxella	σκοπός	NO
mortality	mortality	YES
mortality	λιποθυμία	NO
mouth	στόμα	YES
mouth	carlos	NO
multiplication	πολλαπλασιασμός	YES
multiplication	ημερολόγιο	NO
myasthenia	βαρεία	YES
myasthenia	κονδύλι	NO
mycobacterium	σύμπλεγμα	YES
mycobacterium	παροχέτευση	NO
myelopathy	μυελοπάθεια	YES
myelopathy	συνέχιση	NO
myelosuppression	μυελοκαταστολής	YES
myelosuppression	πουρινών	NO
myopia	μυωπία	YES
myopia	μόνωση	NO
nail	νύχι	YES
nail	συχνός	NO
narrows	στενός	YES
narrows	διαζεπάμη	NO
nasopharyngitis	ρινοφαρυγγίτιδα	YES
nasopharyngitis	προσεγγίζω	NO
navel	αφαλός	YES
navel	περιοδικότητα	NO
necrosis	νέκρωση	YES
necrosis	περιφερικός	NO
neoplasm	καλοήθης	YES
neoplasm	φωτοθεραπεία	NO
nervousness	νευρικότητα	YES
nervousness	γράμμα	NO
nettle	κνησμώδες	YES
nettle	λειτουργία	NO
neurosis	νεύρωση	YES
neurosis	φωτοθεραπεία	NO
neurotoxicity	νευρικός	YES
neurotoxicity	αμιτριπτυλίνη	NO
neurotoxin	νευροτοξίνη	YES
neurotoxin	μετοκλοπραμίδη	NO
neutropenia	υπερευαισθησία	YES
neutropenia	γύρη	NO
niacin	νιασίνη	YES
niacin	αμιωδαρόνη	NO
nicotine	νικοτίνη	YES
nicotine	απασχόληση	NO
nifedipine	νιφεδιπίνη	YES
nifedipine	άσκηση	NO
nodule	όζος	YES
nodule	αμμωνία	NO
noise	θόρυβος	YES
noise	εσθονία	NO
noradrenaline	νοραδρεναλίνη	YES
noradrenaline	μυελοπάθεια	NO
novartis	novartis	YES
novartis	σλοβακία	NO
nozzle	ακροφυσίου	YES
nozzle	αστέρας	NO
nsclc	nsclc	YES
nsclc	φυλάω	NO
nursing	νοσηλευτικός	YES
nursing	γυρίζω	NO
nystagmus	νυσταγμός	YES
nystagmus	γάζα	NO
obesity	παχύσαρκος	YES
obesity	κρούστα	NO
obstruction	απόφραξη	YES
obstruction	αδενοσίνη	NO
occupancy	κατάληψη	YES
occupancy	mortality	NO
occurrence	ύπαρξη	YES
occurrence	καπεσιταμπίνη	NO
oedema	περιφερικός	YES
oedema	επιθυμητός	NO
oestrus	οίστρος	YES
oestrus	αναισθησία	NO
olanzapine	ολανζαπίνη	YES
olanzapine	δίκαιο	NO
omega	ιντερφερόνη	YES
omega	υποκαλιαιμία	NO
omeprazole	αυξάνω	YES
omeprazole	υπερτονία	NO
oncologist	ογκολόγος	YES
oncologist	παροχή	NO
oncology	oncology	YES
oncology	θηλάζω	NO
ondansetron	ονδανσετρόνη	YES
ondansetron	βρογχόσπασμο	NO
onset	έναρξη	YES
onset	ίριδα	NO
opacity	θολερότητα	YES
opacity	δυσπεψία	NO
openness	δημοσιότητα	YES
openness	καταβολισμός	NO
operations	επιχείρηση	YES
operations	κάτοχος	NO
option	επιλογή	YES
option	inflammation	NO
organisms	μικροοργανισμός	YES
organisms	μεταφορά	NO
orthopaedic	ορθοπαιδικός	YES
orthopaedic	αβακαβίρης	NO
oseltamivir	oseltamivir	YES
oseltamivir	τοπιραμάτης	NO
osmolality	ωσμωτικότητα	YES
osmolality	εφαρμογή	NO
ossification	οστέωση	YES
ossification	ινδομεθακίνη	NO
osteopenia	οστεοπενία	YES
osteopenia	ούλος	NO
outlet	σύνδεση	YES
outlet	ερυσίπελας	NO
output	παροχή	YES
output	χορήγηση	NO
ovaries	ωοθήκη	YES
ovaries	οδοντικός	NO
overstimulation	υπερδιέγερση	YES
overstimulation	colorado	NO
overview	σύνοψη	YES
overview	ψωρίαση	NO
ovulation	ωοθυλακιορρηξίας	YES
ovulation	oseltamivir	NO
owner	ιδιοκτήτης	YES
owner	δημοσιευμένος	NO
oxaliplatin	oxaliplatin	YES
oxaliplatin	βρογχόσπασμο	NO
oxytocin	ωκυτοκίνης	YES
oxytocin	νευρικός	NO
packaging	οδός	YES
packaging	παραμόρφωση	NO
paclitaxel	paclitaxel	YES
paclitaxel	κενό	NO
paediatrician	παιδίατρος	YES
paediatrician	συγκρινόμενος	NO
paediatrics	τροπικός	YES
paediatrics	αφαλός	NO
paleness	ωχρότητα	YES
paleness	λαρυγγίτιδα	NO
palm	παλάμη	YES
palm	κηρίο	NO
palmitate	παλμιτικός	YES
palmitate	listeria	NO
pandemrix	εταιρεία	YES
pandemrix	λέιζερ	NO
paraffin	παραφίνη	YES
paraffin	λοίμωξη	NO
parent	διαδοχικός	YES
parent	ευθραυστότητα	NO
paroxetine	στέρηση	YES
paroxetine	πυριδοξίνη	NO
participant	άτοµα	YES
participant	εγκυρότητα	NO
partner	σύντροφος	YES
partner	επιτόπου	NO
pascal	pascal	YES
pascal	roberts	NO
pathogen	παθογόνος	YES
pathogen	sertraline	NO
pathways	μονοπάτι	YES
pathways	αμίνα	NO
patterns	μοτίβο	YES
patterns	λιχτενστάιν	NO
payment	καταβολή	YES
payment	ισραήλ	NO
penetration	διαπερατότητα	YES
penetration	σουλφαδιαζίνη	NO
penicillamine	πενικιλλαμίνη	YES
penicillamine	αγγειογραφία	NO
penicillin	πενικιλλίνη	YES
penicillin	μήνιγγα	NO
pennsylvania	pennsylvania	YES
pennsylvania	λίτρο	NO
peppermint	άρωμα	YES
peppermint	ανθρακικός	NO
percentile	εκατοστιαίος	YES
percentile	prozac	NO
periodicity	περιοδικότητα	YES
periodicity	interface	NO
persistence	συνέχιση	YES
persistence	ολανζαπίνη	NO
personnel	ηλεκτρονικός	YES
personnel	αρχείο	NO
petechiae	πετέχεια	YES
petechiae	τρυγικός	NO
pfizer	εργασία	YES
pfizer	melanogaster	NO
pharmacist	φαρμακοποιός	YES
pharmacist	παχύσαρκος	NO
pharmacology	φαρμακολογία	YES
pharmacology	θέμα	NO
pharmacy	φαρμακείο	YES
pharmacy	βραχνάδα	NO
phenol	φαινόλη	YES
phenol	λαβίδα	NO
phenylketonuria	φαινυλκετονουρία	YES
phenylketonuria	ριτοναβίρη	NO
pheochromocytoma	φαιοχρωμοκύττωμα	YES
pheochromocytoma	διεγείρω	NO
phlebitis	φλεβίτιδα	YES
phlebitis	απόξεση	NO
phosphatase	φωσφατάση	YES
phosphatase	ισοτοπικός	NO
phosphorus	φώσφορος	YES
phosphorus	εργασία	NO
phototherapy	φωτοθεραπεία	YES
phototherapy	ομιλία	NO
physician	θεράποντας	YES
physician	ερυθροκυττάρων	NO
physiologic	φυσιολογικός	YES
physiologic	μεθαδόνη	NO
pigmentation	ίριδα	YES
pigmentation	ορομετατροπή	NO
pill	χάπι	YES
pill	διατήρηση	NO
piroxicam	αποστέλλω	YES
piroxicam	μελέτη	NO
pituitary	υποφυσιακός	YES
pituitary	θρομβοκυττάρωση	NO
placement	τοποθέτηση	YES
placement	παροδικός	NO
planned	προγραμματισμένος	YES
planned	οστεοκαλσίνη	NO
planning	σχεδιάζω	YES
planning	βιοδιαθεσιμότητα	NO
plants	φυτό	YES
plants	διακοπή	NO
plasma	παράσταση	YES
plasma	μυωπία	NO
plaster	επίδεσμος	YES
plaster	αποπροσωποποίηση	NO
platinum	πλατίνα	YES
platinum	θολερότητα	NO
plunger	ραβδοειδής	YES
plunger	κυψελίδα	NO
polio	πολιομυελίτιδα	YES
polio	λίτρο	NO
pollen	γύρη	YES
pollen	διάθεση	NO
polyester	πολυεστέρας	YES
polyester	αναθεωρώ	NO
polymer	φιάλη	YES
polymer	γύρη	NO
polyposis	πολυποδίαση	YES
polyposis	αυτί	NO
polypropylene	ασφαλής	YES
polypropylene	αντιόξινος	NO
polyurethane	πολυουρεθάνη	YES
polyurethane	measles	NO
polyvinylchloride	πολυβινυλοχλωρίδιο	YES
polyvinylchloride	κνήμη	NO
pool	ομαδοποίηση	YES
pool	μεταβολικός	NO
populations	πληθυσμός	YES
populations	επικεφαλής	NO
porphyrin	πορφυρίνη	YES
porphyrin	αμφοτερικίνη	NO
portal	πυλαίος	YES
portal	μοτίβο	NO
portion	υπόλοιπο	YES
portion	melanogaster	NO
posterior	πρόσθιος	YES
posterior	εκατοστιαίος	NO
potentiation	επιδεινώνω	YES
potentiation	παράγοντας	NO
powder	τυποποιημένος	YES
powder	παρακολουθώ	NO
predictability	πρόβλεψη	YES
predictability	πυρετός	NO
prescription	συνταγογραφούμενος	YES
prescription	εξετάζω	NO
prevention	πρόληψη	YES
prevention	άλας	NO
priapism	αϋπνία	YES
priapism	measles	NO
prime	προετοιμασία	YES
prime	διούρηση	NO
printing	τυπογραφικός	YES
printing	ιστιδίνης	NO
problems	πρόβλημα	YES
problems	αναισθησιολόγος	NO
procurement	προμήθεια	YES
procurement	εύρημα	NO
professionals	προσωπικό	YES
professionals	μεθειονίνης	NO
progestogen	προγεσταγόνα	YES
progestogen	νοσηλεύω	NO
prognosis	πρόγνωση	YES
prognosis	επίδραση	NO
programs	πρόγραμμα	YES
programs	περιοδικός	NO
progress	εξελίσσω	YES
progress	measles	NO
proline	προλίνης	YES
proline	φυσιολογικός	NO
prophylactic	προφυλακτικά	YES
prophylactic	αντισταθμίζω	NO
propylene	προπυλένιο	YES
propylene	κλοζαπίνη	NO
prostatectomy	προστατεκτομή	YES
prostatectomy	μείγμα	NO
protection	protection	YES
protection	σουλφίδιο	NO
protocols	πρωτόκολλο	YES
protocols	σπουδή	NO
prowess	μελέτη	YES
prowess	cherokee	NO
prozac	prozac	YES
prozac	βανκομυκίνη	NO
pseudoephedrine	ψευδοεφεδρίνη	YES
pseudoephedrine	τετραπλός	NO
psoriasis	ψωρίαση	YES
psoriasis	ραβδοειδής	NO
psychostimulants	ψυχοδιεγερτικός	YES
psychostimulants	επιχειρησιακός	NO
publications	έκδοση	YES
publications	σωληνώνω	NO
publishing	δημοσιευμένος	YES
publishing	nsclc	NO
puppy	κουτάβι	YES
puppy	υπερθερμία	NO
purine	πουρινών	YES
purine	απαντώ	NO
pyrexia	πυρετός	YES
pyrexia	ένεση	NO
pyridoxine	πυριδοξίνη	YES
pyridoxine	βράδυ	NO
pyrimidine	πυριμιδίνης	YES
pyrimidine	αζόλες	NO
quadriceps	τετρακέφαλος	YES
quadriceps	αγχώδης	NO
quadruple	τετραπλός	YES
quadruple	προγεσταγόνα	NO
race	ταχυκαρδία	YES
race	µπορεί	NO
radical	ριζικός	YES
radical	οπτικοποίηση	NO
radioactivity	ραδιενέργεια	YES
radioactivity	αμανταδίνη	NO
rating	toronto	YES
rating	χιλιόγραμμο	NO
reaching	προσεγγίζω	YES
reaching	επιδείνωση	NO
recommendation	εισηγούμαι	YES
recommendation	έκκριση	NO
rectum	ορθός	YES
rectum	σπανάκι	NO
reductase	αναγωγάση	YES
reductase	ισόμορφος	NO
referrals	παραπομπή	YES
referrals	rickettsia	NO
refrigerator	φυλάω	YES
refrigerator	μαία	NO
registry	αρχείο	YES
registry	έκβαση	NO
relevance	σημασία	YES
relevance	δημοσιότητα	NO
reliability	αξιοπιστία	YES
reliability	δικαστικός	NO
relief	ανακούφιση	YES
relief	μακρολίδες	NO
remicade	υπόλοιπος	YES
remicade	πρόγνωση	NO
reminder	υπενθύμιση	YES
reminder	rotarix	NO
removal	βγαίνω	YES
removal	γερμανία	NO
renal	νεφροπαθής	YES
renal	apache	NO
reporting	αναφερόμενος	YES
reporting	στρατηγική	NO
representative	εκπρόσωπος	YES
representative	πυριτικός	NO
restlessness	παρόν	YES
restlessness	λειτουργία	NO
retina	αμφιβληστροειδής	YES
retina	παλμός	NO
revenue	πρόσοδος	YES
revenue	ενδοσκόπιο	NO
revision	αναθεωρώ	YES
revision	αλλοίωση	NO
rhinitis	ρινίτιδα	YES
rhinitis	βρογχόσπασμο	NO
rhythm	ρυθμός	YES
rhythm	παιδικός	NO
ribosome	ριβόσωμα	YES
ribosome	μανιακός	NO
rickettsia	rickettsia	YES
rickettsia	παλμός	NO
risperdal	risperdal	YES
risperdal	κολλοειδής	NO
risperidone	ρισπεριδόνη	YES
risperidone	σωληνώνω	NO
ritonavir	ritonavir	YES
ritonavir	ορομετατροπή	NO
roberts	roberts	YES
roberts	πολυουρεθάνη	NO
rotarix	rotarix	YES
rotarix	γλυκαιμικό	NO
roundworm	ασκαρίδες	YES
roundworm	bacteroides	NO
routine	τυπικός	YES
routine	νευροτοξίνη	NO
rubber	καουτσούκ	YES
rubber	ξεφλούδισμα	NO
rubella	ερυθρός	YES
rubella	σπανάκι	NO
salicylate	σαλικυλικός	YES
salicylate	εγκυρότητα	NO
salivation	σιελόρροια	YES
salivation	αμφοτερικίνη	NO
salpingitis	σαλπιγγίτιδα	YES
salpingitis	block	NO
salts	άλας	YES
salts	ερυθροκυττάρων	NO
samarium	σαμαρίου	YES
samarium	εφαρμογή	NO
sarcoidosis	σαρκοείδωση	YES
sarcoidosis	μονοπάτι	NO
sarcoma	σάρκωμα	YES
sarcoma	υποδοχή	NO
saturday	σάββατο	YES
saturday	παραπομπή	NO
sauce	μήλος	YES
sauce	διαγράφω	NO
scales	scale	YES
scales	σιρόπι	NO
scaling	λέπι	YES
scaling	αντιοξειδωτικός	NO
scrapings	απόξεση	YES
scrapings	πολυβινυλοχλωρίδιο	NO
screw	αφαιρώ	YES
screw	ενασχόληση	NO
seal	σφραγίδα	YES
seal	αλανίνη	NO
security	εισφορά	YES
security	αδυναμία	NO
self-harm	αυτοτραυματισμός	YES
self-harm	μοτίβο	NO
separates	διαχωρίζω	YES
separates	στενός	NO
sepsis	σήψη	YES
sepsis	πετέχεια	NO
sertraline	sertraline	YES
sertraline	μυελοκαταστολής	NO
serum	οστεοκαλσίνη	YES
serum	κατάληψη	NO
setting	περιβάλλον	YES
setting	διαμεμβρανικός	NO
shakiness	αστάθεια	YES
shakiness	φαρμακεία	NO
shaking	τρέμουλο	YES
shaking	τερατογόνος	NO
shell	κέλυφος	YES
shell	κνίδωση	NO
siadh	siadh	YES
siadh	σαλικυλικός	NO
signature	χαρακτηριστικός	YES
signature	διπλωπία	NO
silicate	πυριτικός	YES
silicate	αζόλες	NO
silicone	σωληνώνω	YES
silicone	κοκκιώδης	NO
skeleton	σκελετός	YES
skeleton	ενδοφλεβίως	NO
slide	ολισθαίνω	YES
slide	χιλιοστόλιτρο	NO
slope	κλίση	YES
slope	τροποποιητής	NO
slovakia	σλοβακία	YES
slovakia	εξάλειψη	NO
slur	κακός	YES
slur	επιθυμία	NO
software	λογισμικό	YES
software	ετοποσίδη	NO
solomon	solomon	YES
solomon	εταιρεία	NO
solutions	διάλυμα	YES
solutions	αντισυλληπτικός	NO
sorbitol	σορβιτόλη	YES
sorbitol	γουανίνης	NO
speaking	ενημερώνω	YES
speaking	oseltamivir	NO
specimen	δείγμα	YES
specimen	περιοδικότητα	NO
speech	ομιλία	YES
speech	επιτόπου	NO
spinach	σπανάκι	YES
spinach	κολύμπι	NO
spironolactone	σπειρονολακτόνη	YES
spironolactone	σύνδρομο	NO
spleen	σπλήνα	YES
spleen	ζήτηση	NO
stalevo	θεραπευτικός	YES
stalevo	αποτυχημένος	NO
statin	στατίνη	YES
statin	καταθλιπτικός	NO
stature	ανάστημα	YES
stature	οίστρος	NO
sterility	στειρότητα	YES
sterility	αποστέλλω	NO
sterol	στερόλη	YES
sterol	περιοδικότητα	NO
stevens	σύνδρομο	YES
stevens	ορομετατροπή	NO
sticker	αυτοκόλλητος	YES
sticker	υπόστρωμα	NO
stimulated	υποκινώ	YES
stimulated	φυτό	NO
stimulation	διεγείρω	YES
stimulation	κατάταξη	NO
stool	κόπρανα	YES
stool	συνεχής	NO
strategy	στρατηγική	YES
strategy	executive	NO
strawberry	φράουλα	YES
strawberry	οστέωση	NO
stricture	στένωση	YES
stricture	λέιζερ	NO
stroke	stroke	YES
stroke	καταβολή	NO
strontium	στρόντιο	YES
strontium	κατάχρηση	NO
submission	περιοδικός	YES
submission	σύμπλεγμα	NO
substitution	αντικατάσταση	YES
substitution	επίφυση	NO
subtype	υποκατηγορία	YES
subtype	βλαστός	NO
succinate	ηλεκτρικός	YES
succinate	εξασφαλίζω	NO
suffering	υποφέρω	YES
sulfadiazine	σουλφαδιαζίνη	YES
sulfadiazine	δοκιμή	NO
sulfonylurea	παράγοντας	YES
sulfonylurea	κυταραβίνη	NO
sulphide	σουλφίδιο	YES
sulphide	επαρκώ	NO
sunday	κυριακή	YES
sunday	καταλληλότητα	NO
suppository	υπόθετο	YES
suppository	inflammation	NO
surgeons	χειρουργός	YES
surgeons	ανωμαλία	NO
survey	επικεφαλής	YES
survey	συµπτώµατα	NO
survival	επιβίωση	YES
survival	colorado	NO
swimming	κολύμπι	YES
swimming	εταιρεία	NO
sympathomimetic	συμπαθητικομιμητικός	YES
sympathomimetic	ερυθρός	NO
symptoms	καταθλιπτικός	YES
symptoms	mcneil	NO
synthase	συνθετάση	YES
synthase	υποσιτισμός	NO
synthesis	ενζύµου	YES
synthesis	νέκρωση	NO
synthetic	συνθετικός	YES
synthetic	κνησμώδες	NO
syrup	σιρόπι	YES
syrup	χαλκός	NO
systems	θέμα	YES
systems	ψυχοδιεγερτικός	NO
tamiflu	tamiflu	YES
tamiflu	απολιποπρωτεΐνη	NO
tartrate	τρυγικός	YES
tartrate	ακετυλοχολίνη	NO
teaching	διδασκαλία	YES
teaching	μιτοχόνδριο	NO
teeth	δόντι	YES
teeth	δικαιολόγηση	NO
telecommunication	τηλεπικοινωνιακός	YES
telecommunication	αντίστοιχος	NO
teratogen	τερατογόνος	YES
teratogen	bacteroides	NO
terminal	τερματικός	YES
terminal	καφεΐνη	NO
testis	όρχις	YES
testis	απογευματινός	NO
thrombin	ανθρώπινος	YES
thrombin	μακροφάγα	NO
thrombocytosis	θρομβοκυττάρωση	YES
thrombocytosis	εικόνα	NO
thumb	αντίχειρας	YES
thumb	interface	NO
thursday	πέμπτος	YES
thursday	σάρκωμα	NO
thymus	θύμος	YES
thymus	μικροοργανισμός	NO
thyroid	θυρεοειδής	YES
thyroid	αυτιστικός	NO
thyrotropin	θυρεοτροπίνη	YES
thyrotropin	μυελοπάθεια	NO
tibia	κνήμη	YES
tibia	επαναληπτικός	NO
titration	τιτλοδότηση	YES
titration	ομιλία	NO
tooth	οδοντικός	YES
tooth	κνησμώδες	NO
topiramate	τοπιραμάτης	YES
topiramate	αμανταδίνη	NO
torsion	συστροφή	YES
torsion	επιφάνεια	NO
touch	επαφή	YES
touch	ειδίκευση	NO
toxoplasmosis	τοξοπλάσμωση	YES
toxoplasmosis	διευρυμένος	NO
tract	σωλήνος	YES
tract	αντιοξειδωτικός	NO
trainer	εκπαιδευτής	YES
trainer	novartis	NO
transaminases	βλέπω	YES
transaminases	οισοφάγος	NO
transmembrane	διαμεμβρανικός	YES
transmembrane	σύντροφος	NO
transmission	μεταφορά	YES
transmission	αποκαρβοξυλάση	NO
transparency	διαφάνεια	YES
transparency	ανάστημα	NO
transplantation	μεταμόσχευση	YES
transplantation	κνήμη	NO
trauma	τραυματισμός	YES
trauma	ινωτικού	NO
trees	δέντρο	YES
trees	ημερολόγιο	NO
trial	δοκιμή	YES
trial	prozac	NO
triangle	ward	YES
triangle	επεξεργασμένος	NO
trimethoprim	τριμεθοπρίμης	YES
trimethoprim	γλαύκωμα	NO
triphosphate	τριφωσφορικός	YES
triphosphate	σκοπός	NO
tryptophan	τρυπτοφάνη	YES
tryptophan	καλοήθης	NO
tuberculosis	φυματίωση	YES
tuberculosis	ερυσίπελας	NO
tuesday	στοιχειό	YES
tuesday	compton	NO
turning	γυρίζω	YES
turning	interface	NO
urease	ουρεάση	YES
urease	κατηγορία	NO
urine	ούρο	YES
urine	stroke	NO
vacuum	κενό	YES
vacuum	κετοκοναζόλη	NO
validation	εγκυρότητα	YES
validation	τερματικός	NO
vancomycin	βανκομυκίνη	YES
vancomycin	μυοκάρδιο	NO
variable	ποικίλλες	YES
variable	μικροβιολογία	NO
variant	ποικιλία	YES
variant	αστέρας	NO
varix	κιρσός	YES
varix	εξάπλωση	NO
vascular	λείος	YES
vascular	οπτικός	NO
vasoconstriction	αγγειοσύσπασης	YES
vasoconstriction	πλύση	NO
vasodilatation	αγγειοδιαστολή	YES
vasodilatation	ερυθροκυττάρων	NO
vasodilator	αγγειοδιασταλτικός	YES
vasodilator	hominis	NO
vehicles	όχημα	YES
vehicles	μελαίνω	NO
velocity	ταχύτητα	YES
velocity	επίδραση	NO
venlafaxine	βενλαφαξίνη	YES
venlafaxine	δόση	NO
viability	βιωσιμότητα	YES
viability	προσεγγίζω	NO
vision	οπτικός	YES
vision	χαρακτηριστικός	NO
visualization	οπτικοποίηση	YES
visualization	βενζοϊκό	NO
volunteers	εθελοντής	YES
volunteers	µπορεί	NO
waist	ένεση	YES
waist	ινώδης	NO
walking	περπάτημα	YES
walking	οφθαλμικός	NO
walls	τοίχωμα	YES
walls	mortality	NO
[truncated: 20 more rows]
