# Supplementary material for: A Cross-Lingual Similarity Measure for Detecting Biomedical Term Translations
Source: PLoS One. 2015 Jun 1;10(6):e0126196. doi: 10.1371/journal.pone.0126196 (PMC4452086; doi:10.1371/journal.pone.0126196)
Supplement: S1 dataset — (TGZ) [file pone.0126196.s001.tgz › dataset/en-el/el_2000_context_test.dat]

2:569.9376112025216 3:1.0802387263867967 4:108.95350043250724 5:2.1060556052453077 6:753.7593761428403 7:748.5398488009456 8:616.1982102254182 9:372.0659193250814 10:72.39384443662432 11:47.685364728087094 12:1000.7798501194798 13:462.4490221246125 14:1323.2002070447577 15:170.30692742012897 16:198.65313353269045 17:374.6725818500036 18:295.1620536759328 19:702.7204244094852 20:321.39807420943447 21:114.04064860944806 22:1.8833619222210722 23:232.98817284551873 24:26.794451699563297 25:70.63834105339893 26:133.00736586927394 27:194.95230430443482 28:408.9454631883977 29:0.41903843400406476 30:48.55897560818792 31:27.58298119246994 32:274.18129862392914 33:96.36924115476774 34:435.61650304612215 35:54.49477343368243 36:33.66457972853032 37:7.040678733598425 38:395.6554324411267 39:88.42233362920655 40:7.453106634254445 41:112.76065874805823 42:36.783448223573046 43:12.72501420174516 44:50.65206481569636 45:6.22489012275433 46:0.2364830233100509 47:95.69774739154491 48:85.01656374457936 49:10.07993355507654 50:92.85123307563995 51:122.04301831860843 52:200.16845223750548 53:332.31017788161205 54:43.44322580081767 56:37.72667394446543 57:46.72994353646082 58:24.712441145908798 59:198.3201246709613 60:50.53990840894548 61:811.1987978125192 62:372.6792766019448 63:395.4906370856165 64:78.3800022484969 65:7.1054705705525745 66:102.45777073599345 67:264.07167447189875 68:19.27022519990097 69:66.27124285494536 70:24.370527951224187 71:29.583624796740608 72:133.5784539450457 73:241.77341982733756 74:32.453705896908964 75:300.48370332405 76:4.810873063301708 77:4.823655360191567 78:950.1795289002023 79:62.87608188726862 80:26.11844937906397 81:266.1331179533853 82:82.25966837865867 83:225.84759339553273 84:110.3983309113194 85:64.71994537647527 86:59.24212029746501 87:42.807346972569405 88:217.16592506123874 89:37.04689556520302 90:71.16068232497511 91:102.7470966888504 93:3.6745763999843764 94:116.77909500381676 95:76.39950909982078 96:17.041888366181468 98:33.403058450718426 99:56.09444948831089 100:365.57010366676263 101:9.198092240209645 102:417.0719232477265 103:158.09626558184644 104:1.1084468222326815 105:78.14096643385743 106:1.214524787979298 107:139.72359101997515 108:0.5763382949238538 109:43.082406802417175 110:0.13545795512462921 111:10.54945563828821 112:47.22713644534257 113:7.399533180568197E-4 114:1121.2072008469645 115:2.3508230585204664 116:0.7316150901665575 117:23.293116537797445 118:174.1097384015122 119:4.088602399197475 120:42.85689111432529 121:33.23185496133908 122:7.763043444730225 123:43.429454891789995 124:0.33750555742666705 125:47.48173456048847 126:332.8893557516621 127:66.28810626192868 128:6.430722282323632 129:17.34119176745179 131:31.525837467996162 132:45.0871808149436 133:138.2674263805616 134:71.67431334494573 135:0.44636170203526826 136:380.9140013946348 137:129.43599715711298 139:97.38008775069275 140:35.60664056788016 141:18.019370400352596 142:76.84388563979046 143:246.2582600506312 144:191.85097599447477 145:141.28607004982504 146:315.7868203303656 147:2.750895444616791 148:125.89737512092505 149:254.22361472701192 150:35.06945894047261 151:81.03870225260277 152:2.873829851440789 153:94.33333045388935 154:35.289974785746686 155:142.23721296313064 156:12.468623717973175 157:0.20412230621084335 158:82.09552961206313 159:1.7814600072345677 160:185.58218702317313 161:12.795112922028368 162:3.1962434203140915 163:26.79814354128255 164:125.73487904983057 165:0.9685068542429198 166:97.92968671807104 167:0.20440519487672093 168:60.112652811620094 169:309.0425402523329 170:7.0388640375171665 171:1.1022316447898806 172:7.082587355006585 173:19.180179555742836 174:1.1335354745528596 175:104.90215174823253 176:22.18152534951092 177:78.05917491174354 178:129.98236247502223 179:0.027575154252804945 180:88.05774543485491 181:11.938556280364848 182:2.698876958664344 183:137.52272482451727 184:47.52950956866101 185:72.55186006119948 186:81.44209061660119 187:37.17443623467807 190:131.03357970167562 191:21.38633511453036 192:13.120616485725595 194:0.10510948570345001 195:1.6899891176223811 196:84.39504230932224 197:0.7251109777236797 198:369.11480903564046 199:4.7347479168752855 200:171.59575264156575 201:4.848154619677526 202:6.792410549959076 204:14.206566296351594 205:147.65651634822086 206:36.83185151106828 207:37.442121989156234 208:33.8119478582241 209:128.4036867300177 210:857.1426591836606 211:79.41525687755473 212:79.52926323526661 213:12.322305150568196 214:24.057714543430375 215:15.075814565114051 216:62.43010396612399 217:42.298714056908025 218:15.352062796404464 219:147.1550480083146 220:1.3451146686566018E-5 221:5.733352195170831 222:54.783816082312875 223:46.69765607631719 224:39.1408519348866 225:5.913245515255926 226:10.486240640901553 229:25.521470000649142 230:2.633442366569121 231:65.47983371623373 232:6.264696829463765 233:25.91957531785726 234:79.3390576812414 235:93.92124296124345 236:1.5775057469711051 237:0.01195340233842179 238:37.09970891603763 239:53.15491926600449 240:0.25319755312271763 241:14.063631041236908 242:90.4909980609349 243:6.610346258521913 244:62.82119177849566 245:2.907236237161807 246:9.039796242663913 247:14.468627065503846 248:30.987567979460906 249:1.3921103639680128 250:241.97042843141145 251:1.6278526026344071 252:27.534086924990227 253:34.985976276959406 254:230.0943170198554 255:268.7846154888344 256:14.802275672539478 257:0.17577642288019804 258:24.31521419005976 259:31.39310760220977 260:27.974545244374 261:1.7227706431641383 262:31.736747647045014 263:104.21892069650588 265:15.188356597410175 266:104.53128582132156 267:195.8979229175459 268:61.017110659199176 269:208.7524738022453 270:80.22413660750085 271:1.21260057300013 272:0.736262246870396 274:32.65544279340066 275:0.08726090325310033 276:7.6441691173437984 277:5.429239965644127 278:29.15229816848655 279:86.0937335276199 281:7.732311100908155 282:244.00251253665687 283:5.549759664459603 284:81.8295760633498 285:5.623277844318357 286:113.27567351311309 288:3.7156807378672547 289:0.1238360437651506 290:73.14639630988167 291:8.064434333861135 292:0.8765019392248357 293:42.075317520477036 295:8.28338129613953 296:23.426445458300744 297:55.59356813508002 298:115.74413257351188 300:38.59343218772895 301:94.5789191646682 302:0.9577107257041958 304:334.60536867095817 305:20.36396084797593 306:105.9583628077766 307:51.77390488483063 308:20.42020072683555 309:11.291100838733387 310:117.3891707605213 311:85.66618607474864 312:112.79992747153211 313:76.33547580880273 314:17.670638571325913 315:57.47593636977065 316:177.7816002902493 317:0.23332238611100226 318:14.58237775675462 319:11.64854105027585 320:48.70723208526555 321:32.186030189910994 322:44.470085100880596 323:48.80953369587348 325:0.02315682076007347 326:125.29551684095208 327:0.25645132862027703 328:72.62970745561499 330:131.82835662459408 332:25.21449614721943 333:12.060925832333632 334:4.571271382413745 335:0.7873469137719892 336:63.84034569759305 337:41.25767305175808 339:59.34910615940717 340:89.37142713607976 341:25.69072140417452 343:0.3340954533237699 344:37.887819911380184 346:70.01939983791117 347:2.949260211550045 348:33.96184514451034 349:33.96184514451034 350:65.38570964079166 352:7.246441174545514 353:60.57444752305295 354:0.3688109672289549 355:15.854256734584578 356:75.73719774426709 357:34.64436664649149 358:5.142145439422001 359:108.63648437404134 360:56.94517915305719 361:5.1684529661462575 362:19.631584828811494 363:30.865280208603806 365:27.123502514441704 367:5.274998776826215 368:23.516691636498905 369:299.48043804977516 370:23.65351469968184 372:0.4794754973613355 373:127.93642748008607 374:1.6729040488367513 375:20.369454833919484 376:10.691028603805583 377:40.248311877547586 378:218.05349447027692 379:20.559751519510407 380:106.13036538116451 381:44.86048438049379 382:100.52873685029272 383:32.11317199605721 384:54.17893498047893 385:0.5306902255628267 386:0.004611619739619717 387:45.07565573872411 388:24.426459069287453 389:59.21753671817559 390:0.005291929547267822 391:8.194609125056527 392:17.325832561025283 393:90.44497239464333 394:59.48000578416504 395:180.5678987801415 397:131.13443846292344 398:65.0995086816968 399:32.89919081828283 400:28.918894808728457 401:21.2786960934858 402:1.894829900203261 404:50.80642100179928 406:97.42765018081307 407:1.9261268002205398 408:50.92681820542905 409:29.0832910952953 410:17.91568007408816 411:14.55887009422086 412:209.62731151830513 413:17.97612009095152 414:251.57456845900796 415:29.249099037793616 416:55.94003332752916 417:92.43971059284745 418:66.10862970679541 420:3.8318930532718602 421:29.41633968010202 422:0.021518883743438497 423:11.61592991200895 424:29.585034540139706 425:0.6790382080110009 426:11.708875772509453 427:305.10514272064825 428:0.409697904669097 430:268.77561648560135 431:128.68127605824992 432:52.158812056785344 433:11.849982361884024 434:22.245256992218557 435:94.33270501565205 436:6.403285592931328 438:22.388373104379827 439:0.03701265798220021 442:0.7629678846757257 443:117.86392911704574 444:48.03998433985886 445:52.79470883357481 446:4.099931902015745 447:12.138442946710866 448:6.46913099877081 449:4.125161264450217 450:0.35852967842722894 451:0.7825671241554135 452:43.6371661321523 456:130.89295205469423 457:35.05031015863758 458:15.666429461683645 460:119.49136082711419 461:113.52526446489624 464:90.66144750317719 466:2.3363154384643474 468:0.896884645454835 469:0.896884645454835 470:115.14074722999266 471:0.07341293175695235 472:23.58252835580345 474:19.85625781232321 476:0.94131638871497 478:2.4885387437760165 479:0.0855206951422186 480:23.895569461002093 482:4.662548479383462 483:7.168878933026005 484:41.32774620550039 485:24.134402350683274 487:4.69115722358619 488:46.00867707165948 489:10.110488157621832 490:0.10217104444357453 491:0.10217104444357453 493:82.55670561859817 494:1.0350512255855906 495:32.6988160736617 496:7.3184906097522475 497:24.54044103464476 498:32.89800563291568 500:10.296381808948105 501:0.11674816663082124 502:46.76443913715943 505:24.622877500713475 507:1.084464839066904 508:24.705731883049253 510:56.92461984759921 512:20.937696411345936 514:21.012776963017135 515:7.588751457977993 516:67.64657607835255 517:52.32714830421104 519:25.041402672783445 521:7.668016954858815 522:57.520704464243536 523:0.19272317559321578 525:38.2184695575521 526:57.6715714737469 527:33.71487912864366 528:63.01627419509822 529:0.1538452694413972 530:25.29772857049963 531:7.7886827556627996 532:5.142251385577926 533:0.1795700518796564 534:5.205675031996109 535:63.50469777270683 536:91.25090100203471 538:2.9762211914534538 540:0.17716436241755318 541:154.4209347115391 542:195.4389465278101 543:43.75043045345752 544:8.036590543014434 545:372.8393522618319 547:8.121240918948029 548:30.349189200342686 549:70.08096034716844 550:14.609893348152848 552:22.188039671934348 553:44.395491225535444 555:8.25016989184612 556:1.3594790555596747 557:26.45661011481494 558:198.59348367611642 559:1.374547077639502 560:54.818664893424234 561:14.860318468079662 562:22.434791604875514 563:303.8836963940124 564:26.642240498295468 565:88.01646953113804 567:0.23004100341346634 568:3.264049640219953 569:45.05783119746462 570:31.062601053672505 571:0.23580914685541715 573:60.522852754410984 574:35.68101935773178 575:15.116607148275857 576:11.722487761172607 577:1.4519247991048556 578:8.560471803346813 579:35.91143043642543 580:60.85662946941578 582:40.61077599022633 583:3.3400144066169193 588:8.697688208198688 589:8.697688208198688 590:0.09806895116650023 592:8.790631745827007 593:27.503731152816446 594:3.470417936911322 597:3.4970849525925045 599:1.5494375973554253 603:0.3054417975636377 604:62.22893147528558 605:0.3054417975636377 606:154.7114525347274 607:6.034942723926398 608:109.00399173123272 609:12.233546361168296 610:51.97122293503173 611:1.6174121073049237 612:115.84405579349645 613:19.676687407025014 614:6.148311006672197 615:0.3264989341748027 617:3.6613587105993743 620:0.06942506644943533 621:3.6894691582960473 622:32.80176049835094 623:74.28823787876478 624:1.6878732011704085 626:9.224089535970815 629:0.36369095383985706 631:0.36369095383985706 632:16.27689636498183 634:42.86121375739174 635:0.3714537426820455 636:86.82162808754792 637:12.774314437161836 638:48.04902742415708 640:0.05268474327441637 644:0.05008822172108936 645:6.5029973619427786 646:29.151120255769285 647:3.922277681998657 649:6.584936174620739 651:34.09581176313006 652:13.152766293767037 654:29.47820418001013 655:265.2102486937657 656:20.84350216405525 657:1.8953397619652563 658:9.79036590845991 659:107.34457109365465 660:4.075303176307349 661:25.253011682485614 662:0.44644940051250076 663:17.09614117215626 664:0.031416006223365905 665:6.837987624558648 666:9.952364964063444 667:4.138223124151333 668:21.196299406619353 669:0.031416006223365905 670:6.881253566913452 672:21.376180673795226 676:10.062272933631242 677:10.062272933631242 678:6.924840561737265 679:0.025419523752078434 680:25.863513702640237 681:2.038685131365126 682:2.038685131365126 683:55.79856827123292 684:13.74980932713928 685:90.71145827175455 686:45.19800850423414 687:13.81845705465434 688:164.4833859855723 689:78.83518992533033 690:0.5313457252022183 695:35.48179598401986 699:30.8509532185563 700:30.8509532185563 701:17.8121457036216 702:0.541434446628544 704:0.5516599482684003 705:51.2686948410522 707:0.013709371325563022 708:4.468448191157556 711:7.285548515867947 713:10.517954332338615 716:111.45163839539444 718:10.576799051877833 720:51.61401292269492 721:22.31264456231044 722:2.2143869526247615 724:0.009718851266020217 725:18.229483300048066 726:26.826065046158394 727:22.409866950510143 728:4.572897121559942 729:14.312807770005207 730:0.008531788419526233 731:0.008531788419526233 732:2.2604266539954736 733:7.474328993632313 734:41.43562561659716 735:4.608296495665541 736:2.2604266539954736 737:93.35174612884637 738:14.458673363373936 739:2.3073533208411714 741:36.69285251920888 743:0.006377552665759522 744:106.45096154184075 745:106.75522361379838 746:10.939203989629888 747:41.889883308719114 749:52.49799541968856 752:2.3551889264354218 754:32.081790552726495 756:0.004522522585279504 757:32.081790552726495 758:7.669097610610968 760:11.001212703379798 764:4.78982970061912 766:7.768821662993317 767:88.42712835103318 769:0.0029741575832075372 770:64.32465645983626 771:64.53682532444303 772:64.53682532444303 774:37.398828403140065 775:4.864631231359565 776:14.909378059576676 777:0.6856526335747419 778:2.4286967050529635 779:14.986480689287413 780:27.850497713256487 781:11.254056683610115 784:19.11034094843402 785:7.921445014039579 786:7.921445014039579 789:8.286858015609196E-4 792:11.44891478483534 793:19.3875495389542 795:2.479684711828356E-4 797:28.44907669433627 799:15.380951583842366 800:54.361383024996734 801:5.096962856631106 803:23.846697357381036 804:5.136886644714485 806:33.40274584453276 807:144.8900276368024 812:24.064373070020782 813:24.064373070020782 814:28.694823116767648 816:1.1398412688844044E-4 819:19.767170564712124 820:11.784165282040403 821:66.74482642990756 822:3.01220535818614E-4 823:28.94432726537074 824:15.707764069330535 825:8.402559438919301 826:49.74976319287995 827:111.5904903309352 828:33.959132211710745 830:20.059739781428565 834:34.24377632019173 835:5.384068229634245 837:0.001411945941032453 838:67.6751360226977 840:86.24684126952044 841:29.58522946713678 843:12.204895019634039 845:0.8861252046985345 846:5.4694937828665395 847:0.0026226050242737164 849:0.0033729244310776317 850:99.8567434332463 852:34.679155000128524 854:106.53987880502012 855:24.969614342564054 856:163.97113199847576 857:0.004221718579228927 858:142.30398650626384 859:0.9312278966806695 861:0.0062203490120467655 863:30.11652803533365 864:45.72107665675583 865:68.87946603559722 867:2.978819549736132 870:12.572043117724537 871:69.12613822316104 872:63.099230616132004 873:2.978819549736132 875:129.1808048090301 877:51.67898010399273 879:46.08737994333421 881:8.982320197884963 882:5.735479473796781 883:5.78128862402767 885:0.00999277392697646 886:136.7723835558556 887:9.104566897626242 888:57.867539624742314 889:9.104566897626242 890:12.800048504891842 891:3.071475300337396 893:3.071475300337396 894:0.013041809017687485 896:52.28858211574608 897:41.17868227842775 898:12.87739437386761 901:21.413072825152923 902:12.955429302867227 905:5.921376811183711 908:89.81913557996373 911:17.127275552468788 912:47.02993175229425 915:1.0607064245572113 916:31.23298737647158 917:6.017053899920254 918:77.1909554956536 919:1.0778893493059898 920:17.222593707064533 922:3.232604703545513 924:31.377937133387487 926:17.415788858280724 928:26.572397545439 931:13.274674666286678 933:17.415788858280724 935:6.164139472099068 936:9.550572232624603 937:42.24320378388526 938:22.089952071488987 939:91.4167717713749 941:17.61248655332011 944:6.2141499941562754 945:13.52188691091076 949:37.19063695379222 950:72.25208089318127 951:9.68348681142668 952:6.26466454371991 957:32.12202601540003 958:6.315691219741777 959:27.10275762436621 960:13.605836285229547 961:22.323739591292014 962:9.750907092895998 965:32.4290874293592 966:32.4290874293592 968:1.22405721549281 969:86.06632805377852 973:6.4719279926487845 974:18.120313450335157 975:49.04074681944361 976:18.120313450335157 977:27.513283129651168 983:107.2239319312167 987:0.04756598571599222 988:1.2831210938782114 989:73.94249606969652 990:43.752738264247434 991:1.2831210938782114 992:14.037754406822994 994:32.900352818505496 997:32.900352818505496 998:0.04756598571599222 999:27.935365437033056 1000:33.06038589182169 1001:6.6330851317624955 1003:23.051519376870733 1004:61.650228988181766 1010:10.241836171448035 1011:6.687940853687892 1012:38.584294714929136 1014:68.42055001305653 1015:243.29859029467133 1018:0.062138067048428974 1019:44.550238565170815 1020:50.33760474888494 1021:23.43121862845538 1024:18.872999481959308 1025:23.56026524909493 1026:0.06614328769440937 1027:3.7727344957234137 1031:10.53832646850321 1032:1.4088811034678734 1033:0.0702984183817012 1034:39.32131223344331 1035:3.812133015506776 1037:0.0702984183817012 1042:23.82221314598767 1045:19.097736776405934 1047:0.07460608918407369 1048:28.81668714092461 1049:14.679120553861885 1053:45.379016616167895 1055:7.029715317090944 1056:45.379016616167895 1058:10.691260532146188 1059:89.76865106276125 1060:82.9928837684586 1061:97.04973815386076 1062:24.08945809705431 1063:19.32706565767527 1064:3.933157095560932 1065:3.974469788984984 1068:149.2588385597571 1069:14.968280890987806 1071:1.4988113688849185 1073:10.847472663902163 1075:14.968280890987806 1076:10.926845881300705 1077:126.8745591104608 1080:126.8745591104608 1081:1.5457369259342486 1082:52.188119341335074 1085:1.5457369259342486 1086:24.50069439157741 1087:52.188119341335074 1088:29.592275496501635 1089:64.59655069773856 1090:24.50069439157741 1093:0.09852964493601668 1098:1.5697110100787688 1101:15.266711032978254 1102:35.10716510097967 1105:29.75222518676622 1106:46.68613764850454 1107:0.10926719021231265 1108:4.144819586876507 1109:15.368339344651568 1110:52.67467979763098 1111:15.368339344651568 1113:20.044361746661643 1116:4.188730141264088 1117:7.458233912978107 1119:7.522302159449983 1121:0.12071011934774056 1123:7.522302159449983 1125:53.17158226619275 1127:0.12071011934774056 1132:15.67997419769065 1133:35.84704926946362 1134:15.67997419769065 1135:4.278210590647603 1136:25.21555042146132 1139:41.506989445026406 1140:72.92295639196946 1145:53.67925293947494 1147:0.1328856996143716 1149:1.6949578312517046 1150:7.719093081944869 1153:25.51249623816801 1157:7.786269852418095 1164:0.14582281126303567 1167:16.11209015256218 1168:7.8542632203263105 1170:0.1525864385268527 1173:36.619693235529475 1175:1.7746635084498206 1176:1.7746635084498206 1178:16.223246851994222 1182:36.81829634469695 1184:16.223246851994222 1188:11.951892132512805 1191:16.33570695751031 1192:55.27155442979365 1193:16.44949808346256 1195:81.80314809944524 1197:4.610005213016372 1200:16.44949808346256 1202:0.1741059984399334 1205:61.962334142854665 1206:61.962334142854665 1207:37.42792418332892 1211:16.564648730595295 1214:37.42792418332892 1215:43.26675617988952 1219:1.9157872614932099 1220:89.61708117420632 1222:150.65997653607616 1223:82.5563096730104 1225:12.231432861620066 1228:62.57359865003924 1233:21.62947085088604 1234:26.7699517356785 1235:4.761816538784603 1239:16.918556945642603 1241:1.975341673547495 1243:8.354557777013762 1246:69.54224938922401 1248:17.039449827430488 1250:0.2143309191762749 1252:8.429733926877532 1253:2.0058228025054716 1256:2.0367870315561865 1258:0.22307248962088042 1261:8.505898259041249 1263:106.03052078422432 1265:32.75933908853096 1266:4.919943837428636 1268:162.18857368785385 1271:0.23205825435677505 1273:17.28582057764516 1274:12.721089767813034 1275:32.955598038948935 1277:17.28582057764516 1280:38.71414057541313 1282:2.100208346765264 1283:2.100208346765264 1285:2.100208346765264 1287:8.661281614615017 1289:17.41136907354843 1290:17.41136907354843 1291:22.359374915095792 1292:8.661281614615017 1293:8.740547661835771 1294:22.510938803112623 1297:45.19975421824485 1298:64.4996875610497 1299:2.1326881433016944 1300:107.50846498957836 1302:0.26053654172628027 1310:0.2705558816165647 1313:2.199245768455085 1314:58.501996917930946 1316:2.199245768455085 1324:0.28084881686343205 1326:17.93020070923624 1327:2.2333487693982557 1331:39.861937287848725 1332:8.984943075350191 1333:45.97620717091798 1337:79.83343488014539 1338:2.268018763274574 1340:28.52351044306045 1341:34.18714753731427 1342:2.268018763274574 1343:2.268018763274574 1344:18.06427123640118 1345:326.5844677140989 1349:18.06427123640118 1350:18.06427123640118 1351:87.0523209404059 1353:2.3032694986585067 1354:13.462493321215808 1355:23.29919620190513 1356:23.29919620190513 1357:23.29919620190513 1358:18.200173384503035 1359:23.29919620190513 1360:0.3022817708977666 1361:34.40200838482379 1365:13.462493321215808 1367:53.191349633199714 1370:9.239802663791046 1371:2.339115229748428 1373:59.79444534533196 1376:73.54042263331594 1377:5.436765453820418 1382:0.3248904204114075 1384:9.327216994712249 1385:34.840599047923426 1386:60.12875175612644 1387:29.095868592225887 1388:2.375570742676243 1390:53.49666954292022 1391:9.327216994712249 1392:151.8249708551042 1394:2.375570742676243 1397:5.561260423311596 1401:5.561260423311596 1402:13.802701176032398 1403:13.802701176032398 1404:67.31359894020628 1405:5.561260423311596 1406:0.336653947883309 1407:47.3415366142348 1408:13.802701176032398 1410:18.619339938646153 1411:0.336653947883309 1416:47.626150388560845 1418:5.624956853399449 1420:47.626150388560845 1424:18.90883734866423 1433:61.160522847396074 1435:18.90883734866423 1436:5.689652679348829 1437:18.90883734866423 1439:14.03777266096927 1442:2.5278064720766458 1443:5.7553742135675385 1445:9.690039658717911 1449:14.15792012015846 1450:217.64722733649455 1453:75.56600978332196 1455:35.75550461772179 1457:24.319144739009555 1467:30.104946865196247 1470:0.38695541013228396 1471:30.104946865196247 1472:14.279871473165487 1473:0.38695541013228396 1475:5.890004974343272 1476:5.890004974343272 1478:24.679202005683074 1479:24.679202005683074 1483:19.35926184385556 1484:98.92753542696533 1486:2.608011307860574 1488:9.879847165840506 1489:139.32143932223659 1490:9.879847165840506 1492:9.879847165840506 1495:2.6492000050281104 1496:19.51395799639766 1500:19.51395799639766 1502:5.958972321618898 1505:2.6911395026769074 1509:84.71276304530672 1515:42.958482866330726 1518:30.967530595348116 1523:25.240082895839254 1524:6.100365428452476 1525:14.786737146075291 1531:25.43291364123281 1532:50.06076852465259 1535:78.20680251719959 1538:6.17285694333443 1544:0.47314617052535285 1545:37.49310716516243 1552:50.3868105510132 1557:2.8216773907583583 1558:10.381426951370996 1559:31.65061842308824 1560:10.48674492715945 1561:2.8668393637818754 1562:31.65061842308824 1565:6.321605123271813 1573:57.53303224894285 1575:6.321605123271813 1577:37.757241934945355 1578:10.48674492715945 1579:6.321605123271813 1580:20.3246346988779 1582:26.030272601018794 1583:20.494735171208717 1584:2.9128666482752186 1585:51.05504754162593 1586:6.3979365771592835 1587:20.494735171208717 1594:58.283249499280224 1598:20.667682261113324 1600:15.46751285019224 1603:58.283249499280224 1607:15.610608085313466 1609:3.007622475146402 1610:51.74600011226058 1611:0.5387520244197589 1617:0.5387520244197589 1619:3.007622475146402 1623:20.84356582938787 1624:240.5898217033318 1629:21.02248006373889 1634:45.3609906263106 1635:38.85868608968219 1642:32.61525386930606 1646:6.635245681268775 1647:0.5562850324775426 1650:66.2236680661253 1654:21.204523760781647 1656:11.041222879805 1658:66.66060857998058 1659:3.1061678921479423 1660:6.7172662820555376 1661:6.7172662820555376 1663:59.4580091857279 1664:15.904331253501322 1667:3.156937221276057 1668:11.158115397869233 1673:52.82843389266383 1674:27.09493510356802 1677:122.76399024563634 1681:0.5928087329905788 1682:11.158115397869233 1683:11.158115397869233 1688:0.6118306971656718 1690:6.885969097075708 1698:256.7084051877341 1699:60.27685848358236 1700:11.277160458071657 1704:0.6313815308437043 1708:21.77049534295581 1711:21.77049534295581 1713:40.03942649370291 1717:0.6313815308437043 1718:21.77049534295581 1720:3.2616332081012493 1724:21.77049534295581 1725:11.398430501594905 1726:27.54771159649424 1729:21.966148313494983 1731:21.966148313494983 1734:0.6514788666621307 1735:3.3156304511446466 1745:16.524300078769304 1752:117.26499821366994 1753:28.017498994783104 1754:16.68661817267959 1760:16.68661817267959 1765:108.79459485013648 1768:100.4846205681804 1771:7.151472695083446 1776:28.259158249859887 1790:16.852075471450373 1800:47.75592920505038 1801:22.36870090682673 1802:34.76239769086447 1804:22.575875694640256 1807:11.907345161360643 1809:11.907345161360643 1814:7.337458939503905 1816:0.7152400335193708 1818:22.575875694640256 1821:11.907345161360643 1823:7.337458939503905 1825:55.181800068306174 1829:0.7152400335193708 1830:22.575875694640256 1832:7.337458939503905 1834:55.181800068306174 1835:0.7377185928453689 1836:3.5435259047747594 1842:7.433342251635788 1843:3.5435259047747594 1846:48.501164892097584 1847:0.7377185928453689 1850:0.7377185928453689 1851:0.7377185928453689 1855:3.5435259047747594 1859:17.19287163874961 1861:0.7377185928453689 1862:7.433342251635788 1868:12.040966540836283 1869:3.5435259047747594 1870:3.5435259047747594 1875:7.531247447171083 1877:3.603693032971533 1880:12.177335625124655 1883:3.603693032971533 1884:35.35260163220318 1887:3.603693032971533 1889:3.603693032971533 1894:35.35260163220318 1896:3.603693032971533 1899:17.36845890136785 1902:12.316557247732039 1912:42.333373846246346 1913:17.547683170296896 1915:7.631250891292253 1916:3.6652325883442542 1917:49.277480845836486 1919:7.631250891292253 1920:35.656871082793984 1921:63.88729001073055 1923:23.22281245882027 1924:121.30195753926333 1927:29.27497942628834 1930:7.631250891292253 1931:0.7846480758194326 1943:49.678099328113355 1948:35.967583044145535 1953:3.7281968782256913 1958:12.604008528166098 1959:3.7926412582275617 1960:3.7926412582275617 1961:114.2016067006977 1964:7.837880386014135 1970:12.604008528166098 1971:50.087495522369416 1979:7.837880386014135 1981:189.51233651529571 1983:17.91762325059329 1987:3.7926412582275617 1988:29.81518359572124 1990:3.8586243750961224 1991:36.60942148403536 1993:0.8603551489546922 1994:7.944682642285909 1995:3.8586243750961224 1997:43.42234656885993 2000:57.83935060293154 2001:23.911488544902017# προκαλώ
1:569.9376112025176 3:328.6220331731599 4:352.5629525891823 5:77.40819488478392 6:769.5819448414686 7:564.7639938800024 8:303.1032226744463 9:256.5244670799432 10:229.47905594276483 11:364.50086340783366 12:992.1280160527689 13:195.54959038749993 14:239.92016418595867 15:197.17777723996412 16:12.599749225209525 17:121.41055781196195 18:521.1883057895398 19:142.1748027976693 20:66.74695310165984 21:76.51306726105264 22:201.599244445784 23:375.2380614869318 24:285.1430827985374 25:111.88437147273432 26:213.36248845662726 27:460.5603169039237 28:907.8396299965483 29:40.70613439700114 30:43.63110913177967 31:36.94173837296839 32:321.814322243714 33:431.07933514529384 34:216.0439401068069 35:6.11921977691252 36:746.9269218603965 37:64.52319260951553 38:109.29144280282341 39:53.84995992913937 40:133.08431397544376 41:114.78504905599407 42:127.30968735241088 43:21.656510765374147 44:206.9308353661792 45:159.10652347261185 46:74.83984646277321 47:9.389968726101849 48:566.0829180640173 49:75.02566211240062 50:13.04520953084349 51:22.458044653453694 52:73.80138698343069 53:85.87919705046333 54:147.20210818018842 55:192.0382434080158 56:9.875263410793398 57:15.963270939175406 58:83.69089830042526 59:288.21377001814125 60:12.129081583812308 61:129.98256408315635 62:280.7022945918929 63:213.86902529251515 64:21.29350802079639 65:34.98093568002232 66:24.35168087762101 67:86.96234572035088 68:0.11651642977307469 69:259.5225499670283 70:15.41490483277403 71:30.51057118045824 72:13.336945551416681 73:6.035606068372383 74:130.11571789422766 75:117.7685048082033 76:157.94711073090497 77:77.6329210422464 78:16.04200645189339 79:5.139131205273394 80:100.10255587797958 81:275.728705013407 82:55.47872256901571 83:140.70927191338328 84:66.40689573287646 85:66.89814558037615 86:15.742828789880114 87:113.16821483513428 88:28.980837147189963 89:23.49672106689481 90:713.0675654125779 91:123.73423629672214 92:1.2026928234896441 93:14.241115932008116 94:74.67148352741424 95:99.24783421117985 96:60.54516318126301 97:1.3647250485098903 99:6.861911199376604 100:47.33761077399837 101:34.70603924874611 102:214.36519740060632 103:125.23725076197967 104:56.03306707940991 105:105.78300803764112 106:53.36533346300187 107:194.32610061251742 108:22.059933352799526 109:12.223112431425326 110:43.991040926965134 111:25.256257608956496 112:186.8841872412532 113:48.18952431956547 114:66.91274821021605 115:0.4389062433491268 116:254.325839273233 117:210.66605165329207 118:0.05072279681467814 119:72.49837557351447 120:177.22265344486908 121:24.308190169516354 122:13.731650862890666 123:30.680539859923602 124:79.23594040115533 125:97.00352695567587 126:561.9270553366212 127:19.483179986075097 128:155.33090142926918 129:176.31294610905718 130:52.54047843627006 131:192.4419401907071 132:4.373358362526129 133:20.072332467029348 134:132.14747307044632 135:8.046832254214303 136:25.94071362814387 137:32.388225738793004 138:99.64168614546695 139:228.2852973661733 140:20.356481075658095 141:15.06786927735891 142:17.826691745094056 143:82.84539313977824 144:129.42726765231407 145:43.55824036931421 146:4.994729305990638 147:28.022269013912986 148:99.97820174689568 149:60.953506831440635 150:119.57795621282582 151:1.1699706476187635 152:57.326614829387694 153:28.574435865260433 154:155.5647905703871 155:105.96210548209568 156:3.806792143087742 157:17.011123043763153 158:42.804609170219294 159:42.86556195700591 160:2.4717254701237885 161:284.496459171853 162:191.3814637959933 163:7.769249009225832 165:1.4282803257608736 166:129.07280333881255 167:0.07375323043488313 168:21.116282707241236 169:41.471705703622256 170:73.9267759103323 171:27.6608128731361 172:267.4342450826126 173:24.555136142684187 174:6.367615225985769 175:83.30831315625984 176:57.51789461520518 177:57.67369104482956 178:16.032970113289807 179:28.493424869511475 180:16.312393070613393 181:277.8572359896302 182:8.923535690701764 183:85.65555298372577 185:227.20105863003766 186:116.22328908819179 187:137.1744966937194 188:82.70967633007419 189:37.26763575613234 190:45.03356167739122 191:20.623446541235452 192:74.90077056369215 193:12.285378871048806 194:49.6485887341917 195:31.027163792808427 196:24.367953784100568 197:233.79617788793234 198:105.04213292935435 199:115.14941591439094 200:12.696222938417552 201:2.38621389949226 202:1.1575766229430295 203:13.155429678760497 204:8.226279500793021 205:25.504162717249002 206:64.9619549410714 207:8.587670919424287 208:0.4335854845744158 209:61.48818157028554 210:1.3761588434956367 211:11.135101341468626 212:13.84358703239013 213:23.08543639450272 214:49.3043146246237 215:14.02186630932155 216:0.49061086488159283 217:6.699687934315611 218:111.36921371533383 219:50.034935545693514 220:38.051810874072345 221:9.075979502551068 222:91.59221185545154 223:54.60804200466301 224:123.12409407305039 225:63.86594257756217 226:11.938809813692771 227:3.184504359145159 228:93.37007577994983 229:93.49951067951218 230:28.28275640012148 231:56.40655235485388 232:0.14365670528800584 233:56.49899842418127 234:1.2672199758230067 235:159.93773949865496 236:100.05697897853855 237:25.154207846598148 238:25.20899346353757 239:18.5727712185943 240:0.1201722394952825 241:3.5228095867028006 242:40.64421199822417 243:18.892402544702463 244:0.7884571931233619 245:53.590502458364924 246:175.180205215477 247:37.392926230702706 248:10.55754058029952 249:3.765077050611853 250:16.33936223054169 251:10.623274222434704 252:114.01076431363884 253:30.175881610465414 254:3.818841893696633 255:247.08136466277833 256:109.10134411553585 257:5.851907650276395 258:54.994463960206694 259:8.187470413964874 260:13.669222324750374 261:13.70821331426182 262:3.946935491265497 263:13.786586430315259 264:0.16610161889148692 267:116.26702057857283 268:8.47599799520602 269:51.69928237699347 270:133.72716860566348 271:6.2836133092818045 272:90.85024730733231 273:47.87638648829839 274:11.376998388470195 275:112.26910780253328 276:0.03439740645503678 277:4.234420373132228 278:48.14700336853246 279:27.915034302100686 280:0.8950779211455128 281:20.911232317775646 282:6.459802887002562 283:44.19470924293702 284:165.53219868292 285:1.1511885713733851 286:11.776250491874624 287:0.8355013585056893 289:1.190040754763202 290:173.44301768041075 291:14.941634456523332 292:0.8093999120975044 293:25.22775017663402 294:29.151709606002996 295:12.230233212268846 296:0.008885422853802295 297:25.59605870708559 298:6.963374014242169 301:12.34688093805097 302:50.30768438182018 303:0.006085077838427892 304:55.26169423179016 305:140.4897955315712 306:170.76410459330808 307:42.004427128241794 308:74.78789046303724 309:51.09721172600728 310:19.035043718083664 311:141.31025305292778 313:34.3943814105881 314:7.447940220562625 315:0.651905584148905 316:91.74072049772366 317:0.4079281008594367 318:1.5015061603653357 319:61.400236718946566 320:56.76153770230582 321:1.3763061022855803E-4 322:43.2519374877302 323:19.6194957761373 324:0.4195476333883923 325:0.4254366992559151 326:39.03776422481228 327:43.5270794344177 329:5.289619100907732 330:39.38141053845881 331:57.538276789922776 332:53.05889992185088 333:62.57540433832238 334:0.5859328785144858 335:16.75487714731453 336:72.90105572765627 337:78.02675009530336 338:53.488410097105465 339:48.97189473469698 341:5.539205049492235 342:3.458946481826001 343:8.09602964337667 344:24.4149562675847 345:17.264225516030184 346:0.006165350343778155 347:14.082039256402718 348:28.402357273826663 349:74.40257716519665 350:28.47454334352125 351:1.8170451430437822 352:1.8170451430437822 353:20.921372298801035 354:28.54700270600477 355:1.830676852683152 357:0.6207795996542297 358:236.03054195622423 362:5.9908157190694284 364:70.78266227628723 365:21.647805916995413 367:8.700373298084184 368:0.4231012296930254 369:177.89243389791739 370:29.667942638578484 371:2.060331647763213 372:2.0754358623366187 373:0.028322007243027192 374:29.97813485781697 375:4.021633132106116 376:0.7337359110154883 377:57.27906084899148 378:12.018800391696656 379:34.48395082569454 380:6.420569556113953 382:34.48395082569454 383:0.36602761304513276 384:12.106367959452925 386:0.36097896510250393 387:0.36097896510250393 388:2.215586450803994 389:6.51032223343529 390:100.64582883368955 391:0.046102635118009 392:22.672644968774275 394:6.570894331121741 395:15.598006713856961 396:6.63206576878144 397:26.85209247436225 398:79.60340263669667 401:259.9882995969865 402:0.8604499972730987 403:31.270359492576418 404:0.06383215043901018 405:44.551102263541 406:31.353996526590862 407:2.3806262585695914 408:19.520357534205605 410:40.177411619812595 411:108.55856734141727 412:91.3070600401022 413:54.45312384880933 414:108.76013371955769 415:54.45312384880933 416:0.29759425707544546 417:0.909302986078251 418:103.30747256714581 420:54.699965834630824 421:0.9193118559065133 422:0.07929262018735944 423:277.4866290016509 425:7.01217337722266 426:9.86451044120533 427:55.199839895407365 429:27.929447480774925 430:40.985918274264826 431:4.644707831845676 432:23.982824667131442 433:180.22173750349828 434:87.63431278787083 435:41.400604948770436 436:28.330347120917143 438:51.016755628612 440:16.747483425470456 441:1.023944383339045 442:0.23866455222143543 444:28.411598219531605 445:13.369927110769215 446:20.47119147922822 447:56.225252888628034 450:4.8281200400771205 451:28.575193910233438 452:2.6857364930541547 453:2.7047152438027746 454:13.520442770221969 455:4.881853355243208 456:13.571100500774198 457:7.486000582199312 458:0.1302793348366316 459:37.74846492194589 460:204.67052112861663 461:1.1138905716080512 462:83.78540155226915 463:0.2048078995158738 464:7.592111321525675 465:0.2048078995158738 466:47.35004375777058 467:2.821144601069075 469:0.15738967855302535 470:0.1615165155951404 471:25.408609644411086 473:90.94980048847422 475:17.763716441699557 476:0.16908745394647012 477:29.85092093818965 478:34.232297323545204 479:201.5049413009508 481:18.015254320001148 482:1.285800902289633 483:11.123992501251777 484:30.296459549854333 485:5.394013532558377 486:11.170850261713195 487:14.526999249459855 491:39.41707180931513 492:0.2016486160419615 493:22.13695154488949 494:8.226786985415798 495:3.154415358195231 496:30.568972182379454 497:59.819690096136185 498:39.854199743131105 499:0.22128089557787659 500:1.3655695200171007 501:22.359148753548137 502:39.964806245248994 503:65.28683380972316 504:0.2263684789334796 505:8.345062664307887 509:118.29620494400567 510:31.032136367939614 511:0.12229078590280751 512:45.12125097004096 513:88.25462220246575 514:1.4350358131036485 515:3.3115085107703304 518:8.546674573540837 519:18.868652791454675 520:15.214795417771715 521:119.28204550631779 522:11.753127511068444 524:83.2315937919124 525:0.10591987372631084 528:0.2697522188610702 529:19.073849125889172 530:1.492653538197417 532:5.864064758001066 533:0.09655818068879005 534:19.282319241797815 535:61.632358748767345 536:0.09351647759845802 537:72.77223119289921 538:0.2933019090311097 539:23.362178641343963 541:51.566166831955464 542:23.52260333402011 543:0.3055607581231569 544:3.573660799899517 545:51.8442579428771 546:41.93169523535932 547:6.132822160350122 549:73.84420697318521 552:1.661046333398518 553:47.14871166208545 555:6.237106158788352 556:47.41405505749697 557:20.002049806298356 558:24.18178505221403 559:57.980040189608246 560:57.980040189608246 561:0.35796318771588476 562:1.7096445781082883 563:20.07621702220319 564:3.777005600936661 565:9.32265816617756 567:69.10226055104876 568:28.687250926306987 569:9.368245561769784 571:130.50192322502787 572:37.922139540918714 579:1.7933415294892683 580:6.48828731252059 581:9.506682991413754 582:9.506682991413754 583:0.3935809024847092 584:99.6285809363343 585:9.60039801719 586:24.870590414058046 587:0.416064572812569 588:9.64769097579316 589:13.041406882004582 590:20.762855663279968 591:106.59781614296088 592:1.8805568640631596 593:43.817767117762315 595:13.157131492440389 597:0.43941323959090034 598:1.898437468955448 600:119.93689881350771 601:16.93716857606872 602:76.87320627927433 604:17.0756870893114 605:1.9346479112765835 606:13.333366308484855 607:133.7179280551834 608:17.0756870893114 609:13.392831739469914 610:0.029628073467629985 611:25.499491532483937 612:65.964287727089 614:1.9901095035307643 615:0.4803211130885886 616:4.1903276266386875 618:0.48881084253203316 619:108.63887528805702 621:50.08365975404894 623:66.50482959204338 626:4.278452811971086 627:4.278452811971086 628:50.38160997158583 630:0.5238325116318974 631:10.290380383809685 632:4.338284362062576 633:45.44392590931746 634:10.342075364793352 635:10.342075364793352 637:35.559195583944835 638:7.189533337539496 639:0.5512460659950356 640:0.5512460659950356 641:35.67806156707044 643:130.66077719383782 645:17.94304700183863 646:0.012563033342987027 647:46.01175420562653 648:4.523174485861287 652:10.713657024491617 654:18.24688150637044 655:4.586668318680115 656:18.24688150637044 657:7.48623976454832 659:14.396826637782647 660:0.6192298647709763 661:0.6192298647709763 662:10.82306171415346 664:0.0052777393952554786 666:7.617938779051731 667:236.7113777900613 668:81.28561115642322 669:2.3324445552147677 670:0.6501710194017324 672:0.0037446696874947963 673:2.3761101121764585 674:37.034745614815314 675:14.732528503896292 676:7.707319541203636 677:0.6607353372416704 680:42.38573786641969 682:0.6822484215254735 687:27.868693042891916 689:32.61282738135542 690:15.079733409832523 691:76.77205926767364 692:23.432176764210105 693:64.90689089506441 694:101.89044491533026 695:11.334429635295402 696:15.079733409832523 698:0.7268540161814664 699:37.81543595755721 700:0.7268540161814664 701:70.98561144091005 703:8.030581894449437 706:23.719702694602205 708:33.093687817534295 709:54.08005488756722 711:23.719702694602205 716:15.366240633499988 721:90.36775508914968 722:0.7736486901220316 723:11.63284643040439 725:24.013148318858097 726:19.630963869063937 727:2.6305335628499544 728:43.69726307153955 729:11.693831597692395 731:11.755263066701936 733:33.587574380726075 734:66.30296025465948 735:8.83524071584269E-5 737:2.3822073645345717E-4 738:2.3822073645345717E-4 741:2.7043814150053236 742:5.278567064037703 743:28.969246841809625 744:19.892332195413058 751:7.605413551250901E-4 752:2.754744901008528 754:2.754744901008528 755:85.5526382331902 756:29.19855607644385 757:44.46072311444568 758:29.19855607644385 759:0.0011348241029411374 760:5.354009293163787 762:8.52272638014472 763:5.392197276116024 764:5.392197276116024 765:12.069310895366216 767:55.867184749041826 769:67.55301959289153 770:2.8060401334970906 771:20.340562543382973 772:29.54863817316792 775:2.8320445157603005 777:0.0027215076552663136 779:0.003408269778818877 780:2.8582907804500453 781:2.8582907804500453 783:8.677916332367255 784:25.036985033006008 785:29.78622948193069 786:148.53971988161067 787:0.005024653020708643 789:2.91152142362076 790:0.005024653020708643 791:2.91152142362076 792:0.9421880752610777 793:0.9562755234671734 795:16.51699852934641 796:20.805461526223535 797:12.597133359084358 798:25.467674140539277 799:12.597133359084358 801:0.9705338381691004 802:5.709442066276134 805:0.9849652752640747 806:3.0210258822697935 808:0.009258510284857212 810:40.811752073026994 811:16.763023789166027 812:5.792173176400683 813:25.687877801587813 815:5.792173176400683 817:5.8340769336123905 818:3.077353872878423 820:75.94804912790043 822:46.57643247220135 823:41.12134004923387 824:88.97893209074537 825:3.134770321808802 827:5.91898529478216 834:0.018247515102352202 835:26.25328484872334 836:31.15753685442584 838:0.02006893232214178 839:13.15915030876058 840:47.26933700879846 843:31.41943363189711 844:0.02198611839002716 845:53.14543052456305 846:1.10693532605026 847:0.02198611839002716 848:3.2529895670953994 850:6.1379179457136095 854:77.69999518075875 855:31.551929372344304 857:0.0261131841020394 858:97.95695674597981 859:22.100673980335134 861:1.1725324954779077 862:1.1725324954779077 864:13.529510523190883 865:3.375938506494384 866:3.375938506494384 867:13.605465160332091 868:3.4074467233474213 870:13.605465160332091 872:42.7426117773346 873:22.312096165092573 874:17.807595361367788 875:37.47202459862947 876:37.47202459862947 877:22.419118851719286 879:6.366918339600344 880:54.32868209404328 882:22.419118851719286 883:0.03820415473988377 885:22.527033406163373 886:0.03820415473988377 890:6.461503673112012 891:3.5038944469166764 892:6.461503673112012 893:13.837262538462246 894:6.509461489937513 895:37.94024336993585 897:13.915872408254238 898:27.57880263166022 899:27.7053480424104 901:6.557871661099241 904:55.149933926183536 905:13.995171340051629 908:6.606741068918916 910:6.606741068918916 917:191.0084526441549 919:61.62379608571832 921:0.056275274425525684 922:6.705885917944858 924:28.091499763301552 927:44.31770958296728 931:1.351464039600969 932:23.3085794730662 933:23.3085794730662 934:44.31770958296728 935:14.402380487691966 936:3.7407909343693015 937:108.89680396504635 938:0.06687293843206847 939:18.861512188726937 941:1.3900223309505104 943:10.462389129431214 945:6.910007441788205 946:1.4096715530269577 947:39.248231587974395 949:23.658356330072436 951:3.8117146895932446 953:0.07064899715747068 954:1.4295727329366943 957:10.599112312775505 958:56.877909992951245 959:14.65569041736064 961:6.962298132572193 965:10.738459404067287 969:7.068449288400501 970:24.13963377225705 971:0.08702316789709143 972:24.13963377225705 975:7.122326961832748 977:0.08702316789709143 980:3.995801675798313 981:3.995801675798313 985:40.113535082912186 987:4.033832283044259 988:24.386985921623868 990:58.021399631926045 991:19.588075778859373 993:257.5093119172206 994:0.09600142914480837 998:0.09600142914480837 999:11.025378309673265 1000:52.15046036146932 1002:84.21619598754944 1005:0.10069602094749602 1007:29.598054382252236 1008:1.5762886548025994 1009:15.275162099066407 1010:11.098889564952824 1011:46.41737814232932 1012:0.10553065492647425 1015:1.5983599109372428 1016:1.5983599109372428 1018:7.457399306224631 1019:7.457399306224631 1020:0.11562960555299802 1021:11.248136338047058 1022:7.515303453427639 1028:35.58553790562207 1030:25.026209460622514 1034:114.30453301438776 1038:15.648465519941748 1039:114.30453301438776 1040:72.35033492996212 1041:0.13188972014814443 1042:0.13188972014814443 1044:35.92548999478779 1053:1.7132027051999494 1055:66.37130430334963 1056:1.7132027051999494 1057:53.72369023368254 1058:11.555898151800251 1061:1.7371059094278527 1063:123.04196669206505 1065:16.03709554406464 1066:146.64915193451813 1068:101.32910343980627 1071:30.95136455812956 1072:0.1495474515749268 1074:42.16559995940617 1075:1.761333783385127 1077:16.13678069830113 1080:4.481566644634403 1083:67.48501540737863 1085:102.10786778175196 1086:7.938508498728636 1088:16.237514830684397 1089:16.237514830684397 1092:7.938508498728636 1093:25.975486957275333 1096:4.569259972997624 1101:8.001662703010254 1102:8.001662703010254 1106:12.042448207548944 1108:42.968858944964964 1110:4.613895394317449 1112:1.8875566520000482 1116:0.18229477804270564 1118:0.18937013399359862 1119:0.18937013399359862 1124:1.9138630547229434 1129:8.195453843091894 1130:49.65960040194939 1132:1.940539312316868 1133:12.29787029795529 1134:1.940539312316868 1136:43.593657243376256 1137:32.0921090719071 1139:32.0921090719071 1140:12.384928572602828 1142:0.20407382169200292 1143:21.701317017354082 1146:4.797934177249915 1147:12.384928572602828 1148:0.20407382169200292 1149:1.9675926426855035 1152:44.021489240186284 1156:120.52621249346394 1157:44.23893640625623 1161:32.60764218790674 1162:27.148360664555877 1164:8.464477782212098 1167:27.30228754177851 1168:8.5337352167016 1171:22.09418614006901 1172:70.1683555636395 1173:32.78330860466377 1177:0.23579643586201152 1179:0.23579643586201152 1181:32.96095313370508 1182:44.681143482821824 1183:106.26373327651913 1185:17.42095442346856 1186:8.674767438887693 1188:44.906008415564 1193:8.746577329631359 1195:64.36360662560628 1196:2.1382633478998163 1199:8.746577329631359 1201:39.11597576663242 1202:2.1382633478998163 1203:12.928806293132643 1204:8.746577329631359 1206:17.652424351607692 1208:51.610395789007775 1209:17.652424351607692 1216:0.27081975946308046 1217:39.53205134894224 1219:71.77946646879988 1223:58.329136704514326 1224:0.27081975946308046 1230:13.215574244971052 1233:0.2801239977763434 1234:13.215574244971052 1235:13.215574244971052 1239:93.95620461267892 1240:165.46790278247127 1242:28.43062446682394 1243:18.01012481367523 1245:5.3005761834011915 1247:0.28965701088748635 1248:9.119318526966207 1249:9.119318526966207 1250:13.412688242977651 1253:2.292362367606973 1254:40.174886681012545 1256:13.513105652593424 1257:80.21043181452444 1258:34.458685962776904 1259:158.3685957592057 1267:5.409244725043909 1268:5.464694677263894 1270:0.31967926699322413 1271:18.38118071099704 1272:9.2751858886726 1276:2.3573128863269046 1278:59.78421874720612 1281:5.520910943040631 1287:13.717803438048241 1288:29.119014006248715 1291:2.3905401589836894 1292:29.119014006248715 1293:0.340933686588927 1298:2.424284041868022 1299:18.63643045377146 1300:5.577911145257575 1302:5.635713521112961 1305:47.56337382714414 1308:18.8983338530087 1310:5.694336952307153 1313:0.3632332357596091 1315:2.4933698460976177 1316:2.4933698460976177 1317:0.3632332357596091 1318:14.034964246341767 1320:2.4933698460976177 1321:47.823427725619986 1322:2.4933698460976177 1327:0.37479026162717144 1330:61.333266388183645 1331:5.7538009950842195 1333:19.031881324033357 1338:113.50491776359448 1341:48.353855598704044 1342:9.768393192301263 1345:19.167215953506183 1348:24.441963661912233 1351:9.768393192301263 1361:61.98190547851211 1363:42.25380827150936 1365:76.07364381002697 1369:36.33052390525616 1370:24.770465202719723 1374:5.937443172601955 1375:5.937443172601955 1376:48.89863905561323 1378:2.638295688426556 1379:0.4238882462854273 1380:24.938102343355894 1382:10.030706632340937 1383:6.000479898830995 1388:42.75010391124776 1389:62.64845088981081 1390:10.030706632340937 1391:0.4238882462854273 1393:62.64845088981081 1397:2.714360042563319 1398:36.777736711225366 1401:14.709053318501471 1402:43.00342357433161 1403:30.803426633457008 1405:25.108075329415655 1408:19.727341084848007 1409:0.4369158740507936 1410:36.777736711225366 1411:14.709053318501471 1416:10.211944886031805 1418:25.280445762629547 1420:6.1294268849699485 1421:10.211944886031805 1428:6.1953868193964965 1433:0.4639286309083399 1435:0.4639286309083399 1436:2.792989245838307 1444:6.262372463789353 1445:2.833307452206787 1449:25.632637868187672 1450:37.4725490214772 1455:37.4725490214772 1457:6.262372463789353 1459:71.57175531973714 1460:50.62709098759606 1461:0.49227375742959334 1462:2.874318340345971 1468:0.49227375742959334 1471:50.62709098759606 1472:6.330411182631776 1474:10.590921470940796 1475:25.995223377189376 1477:6.399531450892063 1479:50.930057957835984 1480:50.930057957835984 1481:15.31634891546593 1483:0.5069680967488777 1486:6.399531450892063 1487:25.995223377189376 1488:10.590921470940796 1492:57.74834897323056 1493:6.469762914439177 1496:44.6019125552855 1497:15.443322687206365 1498:0.5220228100075973 1500:2.958493321715409 1501:15.443322687206365 1504:10.689322861118335 1505:95.6257670120586 1506:0.5374477715959088 1511:65.51464857420767 1512:44.88243547170594 1513:15.572255112215181 1515:38.447599232681206 1518:0.5532532682776014 1519:3.0456723588622427 1523:0.5532532682776014 1527:15.703202226152435 1528:3.0456723588622427 1533:121.13512259395486 1536:3.0904414928415487 1537:15.83622250517508 1539:10.993971534066585 1544:15.971377009336074 1545:3.1360271842930914 1555:15.971377009336074 1557:66.68296990203208 1558:15.971377009336074 1559:0.6030625000651388 1561:6.838716327174544 1576:3.182453281300894 1578:3.182453281300894 1582:11.313769978828114 1587:27.35514288343441 1592:0.6205020751674221 1596:0.6383806612575593 1599:11.423974414215902 1603:21.7921170213715 1605:3.2779274490723176 1606:0.6567115633547019 1607:7.075617672383619 1610:16.53465795211495 1613:53.88070413771719 1618:21.969264727733545 1619:3.3270287770666096 1621:7.075617672383619 1630:22.149443102010967 1631:34.145666892250915 1633:16.681501468678434 1635:7.157413409491149 1636:54.23643815685641 1643:68.7635934249032 1645:27.986703292301755 1646:0.6755087015107251 1647:16.681501468678434 1655:69.20179809472795 1658:28.204495579768064 1659:7.240698146153729 1660:22.3327509411086 1662:7.240698146153729 1664:7.240698146153729 1665:3.4281024604569943 1670:16.982965965679924 1671:11.884359252417385 1678:118.08626963817831 1682:3.480135925613921 1683:11.884359252417385 1685:16.982965965679924 1689:41.4722144431343 1690:17.137759616506322 1693:28.65172541253578 1697:93.68676162194839 1698:55.34213640722099 1700:101.89670711099518 1702:0.7348467686862177 1703:0.7556617405417045 1704:3.5873601904804113 1705:7.499978978531297 1707:3.5873601904804113 1710:0.7556617405417045 1711:48.6304600850475 1716:7.499978978531297 1717:0.7556617405417045 1721:3.5873601904804113 1725:28.88143088707044 1729:17.45593480371086 1732:42.08685533825468 1735:256.0261930693399 1736:111.64427092344998 1737:7.589724812114319 1738:7.589724812114319 1741:12.252037976474293 1742:0.7770232162599843 1743:17.45593480371086 1748:35.45629923441661 1751:0.7989497247927602 1755:7.6812252693624625 1762:29.35374659142567 1763:0.7989497247927602 1767:7.6812252693624625 1769:3.6990325324657465 1771:35.73312257360653 1772:36.01526416519193 1785:0.8214607532537248 1786:23.504512981366474 1787:17.786238498291862 1789:3.7566330615069474 1790:3.7566330615069474 1792:0.8214607532537248 1798:7.77454196358433 1805:7.869739811926393 1813:0.844576815142744 1815:7.869739811926393 1817:50.06899260674416 1818:3.815465288452911 1821:3.815465288452911 1822:17.956213551391055 1827:57.32788151496846 1831:12.64117389789184 1832:12.64117389789184 1835:18.12956297557689 1837:30.096897379413978 1840:57.74897862297332 1841:30.096897379413978 1843:18.12956297557689 1846:65.27839212962587 1847:0.8683195225943083 1848:3.875573617311346 1850:0.8683195225943083 1851:0.8683195225943083 1856:0.8683195225943083 1857:7.966887275975611 1858:23.92551952977634 1860:12.776059431671973 1863:0.8683195225943083 1865:50.446608047133196 1867:18.12956297557689 1869:18.12956297557689 1870:0.8683195225943083 1874:58.178807630804286 1880:3.9370048972985088 1881:30.354570589898426 1884:3.9370048972985088 1886:8.066056625557412 1889:3.9370048972985088 1892:3.9370048972985088 1895:24.142373598512147 1898:89.71658461866284 1900:8.066056625557412 1902:3.9998086068781697 1903:3.9998086068781697 1904:13.054178452423184 1908:58.61772943928119 1912:24.363681168886163 1915:66.23911718887865 1917:51.22545233876753 1921:66.23911718887865 1927:13.054178452423184 1929:58.61772943928119 1934:18.671171241253493 1935:30.886042284551298 1938:18.671171241253493 1942:8.270770852113332 1943:90.99453639143317 1950:18.671171241253493 1955:0.943541862700131 1957:4.06403705267147 1958:8.37648203818472 1960:4.129745590713319 1965:31.160280325593316 1966:8.37648203818472 1968:75.17739579463529 1969:18.85937123125195 1973:18.85937123125195 1975:247.86068580070966 1977:67.24220837791869 1978:117.76874893940047 1979:8.37648203818472 1980:31.160280325593316 1983:18.85937123125195 1985:0.9700322201229117 1987:8.37648203818472 1992:4.196992867330822 1994:4.196992867330822 1995:52.45781534864115 1997:8.484548456436361 1999:8.484548456436361 2001:67.76081886282545# άλλος
1:1.0802387263916142 2:328.6220331731546 4:157.47912252432042 5:707.6745219766406 6:219.2849271243423 7:488.13299133560554 8:590.5914272218466 9:176.01964937076272 10:780.7786131702491 11:34.926224979504106 12:215.60556394098666 13:338.5312252640581 14:2.6193073761736425 15:72.43812592027945 16:166.52726497360712 17:5.40343103764565 18:309.31572586561975 19:132.54005081380683 20:403.3082052955431 21:68.32708989290653 22:266.42542657761805 23:88.26473408195773 24:59.81674414715 25:756.4299334154246 26:539.4668152878661 27:34.459703537240095 28:38.86742070805568 29:206.45806730706556 30:29.007055445048003 31:53.701448351501945 32:62.68823813757136 33:202.52579817367723 34:43.38478956700127 35:94.34236727166608 36:604.0448464467777 37:257.2100322133002 38:27.070740544102772 39:37.315125274647954 40:5.268164719852213 41:104.162403433411 42:214.2813547599065 43:191.86384877657775 44:21.394212505034883 45:214.14333731424503 46:145.03821429334621 47:93.53546309385878 48:42.75065925779416 49:43.02370554697583 50:58.712273122794755 51:60.31201534546434 52:1.9218166529119518 53:12.40369074226168 54:193.57933261778268 55:108.96531818157372 56:216.1542452687012 57:10.097250203790722 58:2.296369195050025 59:2.710221131455036 60:14.35036892936599 61:14.571077527221481 62:40.72655743229018 63:16.78005959409281 64:47.08159729810678 65:0.00794815602109453 66:5.780481067871588 67:15.183285177666695 68:116.57807789750606 69:25.03850014235761 70:3.314047587171701 71:30.796640562528367 72:3.3436174123324003 73:289.501218345036 74:85.21472877671185 75:25.706599959116414 76:269.27027934897467 77:53.04755900325853 78:1.4368169079984212 79:10.422348845120373 80:41.80286249137521 81:379.6386819562092 82:1.4919651303060792 83:70.38157992713805 84:27.725952205084116 85:0.3476873049085404 86:126.8700750455013 87:11.577612065379695 88:160.31700248349475 89:58.51814157680563 90:156.5445732262543 91:38.79650500184977 93:36.104733963744216 94:1.3049912871710934 95:49.586907392811014 96:221.34166454928524 97:8.604816736878796 98:2.5312863917472646 99:47.424160829851026 100:89.6098753042326 101:0.20729796972142925 102:45.00758097181819 103:9.175914146497387 104:175.92283201264416 105:977.1069098733203 106:50.15124510709554 108:0.09755243894802797 109:155.34247314182159 110:180.85852896403384 111:0.03579397287683816 112:3.411099935566059 113:410.0896624574335 114:3.4345199135119335 115:943.3376407784432 116:2.2694180191416717 117:72.4095628159283 118:1.2749141134341806 119:0.07697740746673012 120:123.11646881718393 121:70.40229032900328 123:211.71653620320672 124:11.855858643219973 125:4.197775517469066 126:22.469446965887748 127:93.45485132347483 128:0.7429380799337904 129:31.841798536099887 130:25.67058519895877 131:126.614243011989 132:6.1614989952012875 133:90.61444404724865 134:49.84889396827183 135:1.2875952529427939 136:10.291887315030397 137:61.70888720320298 138:10.386432891534279 139:53.93186868164178 140:36.058993784206024 141:54.13070533635579 142:91.93017345382358 143:1.1982782853054765 144:83.57644257668846 145:3.1267799898038318 146:13.568942957552846 147:186.48702388347093 148:42.07715680160105 149:61.32409189882607 150:145.2823781334546 151:9.455201627517567 152:227.7002720294603 154:96.79720511685862 155:0.4369913386171733 156:5.579942391170603 157:655.6873996284427 158:12.048952439419656 159:582.1852145987797 160:102.96945889169476 161:225.5269412259048 162:250.1472567835096 163:154.1983208500446 164:0.08338025400463808 165:222.40656124911135 166:33.78710492191461 167:266.15786959294246 168:15.608524136512628 169:13.144273287382996 170:92.44489555908255 171:38.214846475327995 172:0.10214489214447352 173:1025.2869827495354 174:42.12757822207223 175:24.84533163547379 176:93.08548119611444 177:1.6904846658007664 178:198.7819146775731 179:42.95899151558884 180:217.77106814254807 181:50.84575933112263 182:81.197054730339 184:29.47427834957062 185:20.169514305723926 186:2.0209711080507198 187:259.34751584840666 188:193.4421779362495 189:53.09698637622669 190:17.720587619341057 191:5.475537645777585 193:12.411462199282893 194:71.28141656574701 195:296.97245847252634 196:0.38456882210553256 197:24.654984525070887 198:54.764974086868264 199:24.703359105593563 200:222.8815312915751 202:165.36703940694886 205:29.129307553197368 206:1.3193497615019156 207:1.4015912724167747 208:158.32673316199893 209:0.014160145151167905 210:0.25521242989776693 211:8.765753391712407 214:26.6896366319586 218:208.6897817129835 219:14.44429724492109 220:374.74513022910276 221:1.5771458604235906 222:333.5733954639784 223:34.675492228654754 225:1.6601537399980817 226:118.9092640275597 227:60.39596929104738 229:9.66501605857798 230:9.813998565055567 231:21.630514588918405 232:154.40256688182612 233:70.44719586939888 234:12.53470816492764 235:65.91353801547706 236:1.8820410822651468 237:7.5704343883351894 239:0.1167995135099863 240:315.7592341300116 241:249.75702024012557 242:33.045920872940535 243:53.61148225035501 244:58.32372264009043 245:29.560427274714222 246:58.517853152075034 248:19.608897574630205 249:8.13585903840347 250:19.65695442758734 253:16.605720754462084 254:0.06628264214008883 255:0.9136291279237568 256:215.79510512573017 257:98.97792369109017 260:121.10618443041618 263:0.051705858926802566 265:8.507494349076085 268:4.0991765366704795 269:11.272016051523083 271:14.349898319966558 272:17.504073364112873 273:107.14199463603988 274:4.254206601170562 277:86.38775646546586 278:39.90932300366272 279:6.459062310824136 280:24.509455848825965 282:2.55328160294015 283:119.27788060750323 284:0.022627361847459504 285:17.976023101323243 286:6.664767996803327 288:103.77921992282772 289:0.2746205582812068 290:2.7052055458148696 291:6.796666859916679 292:15.1094030180066 293:12.185376682393384 295:33.31934737058013 296:25.768985541741344 297:2.848361554262333 298:4.774033407230501 299:25.831194443490148 300:189.0115027445286 301:79.40875056551118 302:18.76542272323827 303:355.78778434277007 304:90.33684454557505 305:22.496719252297453 307:0.7026270728908001 308:12.694020055016107 309:38.25635338165816 310:7.293978883151641 311:4.9981858289390235 312:3.0839128640079747 313:1.4978794522980021 315:3.136528852954239 316:0.4176602166031167 318:1.5329514566120679 319:7.915927920254192E-5 320:39.09024474438182 321:0.4352938294347504 322:0.6176837184131635 323:13.228019252865764 324:3.189930209046388 325:13.270202647108754 326:3.207907615241862 327:93.06647436109202 329:13.440574359085469 330:208.39295384069004 331:7.798529324894318 332:48.72168702090346 333:35.63199388645603 334:10.586493308003858 335:0.0017522310862479941 337:27.80170629048547 338:0.5476025383069565 339:53.86841379904451 340:1.7309270022996381 341:106.08138371615314 342:3.508076042917038 343:40.75671072463364 344:8.24205346958902 345:130.21127574973858 347:364.92755515797904 348:101.6919728128517 350:45.67816589894571 352:80.10081931243222 354:131.04615208738304 355:358.2072572953271 356:32.93066971945226 357:25.238913283888113 358:1.9629877864478398 361:294.29138890713466 362:33.41583137440593 363:0.020375261713518743 364:8.678708041553834 365:14.808266820029653 366:133.62392688744083 367:56.47260905021837 368:0.025858337820880154 369:11.817228030545497 370:25.858245438175626 371:42.83593319942783 372:0.032052296801430916 375:135.40687114135665 377:173.62460727902146 378:9.14141515120105 379:73.08568150234042 380:26.427744496913714 382:18.876941990479487 383:0.044660946737972905 385:53.039251522089906 387:39.2251002009743 388:84.26270663487108 389:48.49375475292706 390:73.52427508360493 391:4.233259787379893 392:0.0507762912379081 394:19.17034676834682 395:2.300673236534483 396:0.8436034912305799 397:74.26680788480009 398:0.8720369213613627 399:74.56796057522749 400:80.10231624708902 401:2.383907288023668 402:6.825134624233912 403:6.856660991774291 404:184.22674140449033 406:6.8883448904010285 408:0.07180003809612409 410:0.9110258508599276 411:12.796119436470304 414:0.07703581307589016 415:16.19432744330413 416:45.099981905701824 417:103.51652254393272 419:54.96050887467597 420:23.706378630095813 421:4.546608761865272 425:109.99507801126187 426:0.9718922073702593 428:264.761216291254 429:10.03147518274726 430:0.9928353308117761 431:32.391635292899636 432:2.594411054703554 433:0.2513619217426393 434:28.334604303354308 435:0.10969827896798852 437:66.51035668507403 438:4.8031463459930315 441:7.349126871821873 442:32.83430974966365 444:32.83430974966365 446:20.60531569022206 448:7.41768845605614 449:2.705680464992892 450:10.364829969666454 451:156.31559093897536 452:24.643986900971907 453:232.2894386383702 455:197.3289173087724 456:0.21293270525971697 457:51.99930605251836 458:1.1257180071328312 459:10.57998864721828 460:0.14156347998004346 462:233.8129589731541 464:1.149119262844345 467:29.326378760489142 468:5.187145150425299 469:17.69772470147048 471:5.2157568539813814 473:103.0730791236789 474:0.1654951456708319 475:34.31930566066426 476:0.16174970396262564 477:91.69368372785193 478:103.4942323778388 481:92.27797001020768 484:8.183040103593484 485:0.20593038791910634 486:49.1642246448647 487:22.126852195626885 488:44.26519921988677 489:1.3369574187744417 490:87.05312643103693 491:0.13998316880535586 492:14.687161169727771 493:1.3502921596193216 496:1.3637332580807426 498:93.67324955150099 501:3.2398186714453634 503:31.014105379199854 504:18.65455315991496 505:1.404703772703723 507:76.75492948682042 508:35.610107577128254 509:15.085834504059505 510:11.644057098422607 513:3.330253197171838 514:125.55050293383144 516:1.460876166223353 517:71.85828967290483 518:306.10068972658354 519:18.989977315179317 521:15.320305448894626 524:83.56030670345784 525:8.70273491602697 527:1.5041981090686949 528:19.195456691143765 534:12.09729303974505 535:3.518468425887994 538:0.30401346254994405 540:56.87212901691535 543:51.799820636437744 544:37.09566961396464 546:57.46801541902703 548:3.6664098395258953 551:74.14203424450339 552:0.06614711748764954 556:3.76844656646176 557:24.236561048569758 560:37.87955929928618 561:1.737183180694439 562:0.3696182177094116 563:1.737183180694439 564:9.397967080789455 566:28.747253087555936 568:24.490149649766387 569:20.348915308662185 570:24.490149649766387 571:16.440793057335032 572:24.490149649766387 573:0.3909980778932275 574:0.3909980778932275 575:0.0490577005481917 577:93.62012819469102 580:24.74798271499887 582:29.130182809982525 584:6.58498407895732 585:38.69337140532652 588:20.808494358401546 590:280.1873827699509 592:65.35069041494783 593:29.62096770721525 595:196.40364292734284 596:249.24189887401056 597:4.09209662618912 598:65.52499498897514 600:65.52499498897514 601:25.276893876155167 603:0.4683539443383577 604:0.4683539443383577 606:29.922167685758613 608:17.183933242895364 609:30.02372378314446 610:21.36513115696687 612:4.206217892235872 613:21.36513115696687 615:96.14264447649097 617:0.5020698162762237 618:4.264519713316728 619:0.5020698162762237 620:269.0888715615141 621:13.72720884317181 622:0.021802437294734987 623:2.0571030690068386 624:17.610194285677686 626:17.610194285677686 627:50.45246577457002 628:61.494327763406524 629:303.2413344744278 630:0.5374688900370291 631:0.017261601063582203 633:0.5465899120921419 634:0.5465899120921419 636:17.829249742945894 637:7.251021767879858 638:2.154800360750823 639:10.52396673111594 640:85.67182836405613 641:172.79344532255348 642:111.15590596787551 644:10.576785830020063 645:165.97284765965432 646:4.537662822623996 647:46.21674334721635 652:22.550961404171858 653:36.45672950802107 654:10.791607772687327 655:57.46974546797055 656:18.3566372980376 657:36.58011573668287 658:36.58011573668287 659:27.080122739049852 660:0.6338097653514786 662:2.3199957438886503 664:32.07250611440295 665:2.3630967398539973 666:0.6545015422439314 668:7.6803707391362295 669:18.66875600902103 671:169.4353585616985 672:82.03710714263423 673:2.406951003865814 675:23.091789537973224 676:58.509213579814876 677:27.590731406521215 678:27.590731406521215 679:0.6864789869721903 680:148.98732648195806 681:82.49297421222435 682:23.27678089739311 686:15.03412866871339 690:23.558879301766538 691:43.00473355664967 693:7.999613048568385 694:2.5199963712709055 697:11.413418278339787 698:71.25577810601321 699:15.245597750046024 702:8.046563982209179 703:71.46566693989755 704:0.7539612317631134 706:8.141514379648621 711:0.7656834061913089 712:33.25250377896592 713:11.591465224765308 714:28.44291393213627 715:8.189522209215342 720:78.18028843217093 721:24.041836303594113 727:2.6624123543417877 732:2.6869000224336896 733:49.44278785364329 737:2.7116094215991473 743:33.99898835803178 745:24.54164709453142 748:34.12640832503961 749:12.0222229483307 750:5.364277846617754 752:0.8646466068228779 753:44.65214118397227 754:0.0017224372548453773 756:67.38575584680441 757:8.535929827397114 761:34.383923523393264 763:192.25657418674598 764:61.68161107615909 765:39.50560776514862 768:24.850068994886474 770:20.361637577124185 774:24.95435374943243 775:50.62116270937446 780:0.0043733073843496 781:25.05939321811695 782:0.0043733073843496 783:25.05939321811695 784:106.85846260316052 785:29.930354793770103 786:16.372938828392527 787:0.9453024095041654 790:242.6819875518528 791:35.0438649536829 792:20.82358766402916 793:8.955538966532993 798:12.678009129840095 799:0.00950900540447243 800:12.678009129840095 803:3.0264608128780686 805:0.01078968879997859 807:108.41111267877723 809:349.02049042689816 811:35.72813415157281 812:88.73451776091743 814:40.98828234302911 815:1.0170770503715858 817:16.943367704940055 818:41.14259097526987 819:3.1108367267080173 824:0.01515913926218687 828:13.025496700628521 829:0.01852352148809537 831:52.78307082211692 833:64.80869135060814 835:21.700179686659332 836:58.81577058664448 838:3.2569563125299297 839:208.4007070771671 842:470.56771784540837 843:53.35447702584692 845:1.125100746834223 846:17.457669948198163 848:26.615099603973487 850:26.732764211347394 853:90.98009484552286 855:209.52770413120007 856:37.026682405010995 857:22.109967763777902 861:1.1910753519213624 866:13.611612958958558 868:79.0180754484657 869:0.03581431463758545 870:3.441967522974796 874:0.03581431463758545 875:22.53321506444352 876:13.764360056381447 879:92.45647251343742 880:1.2252932400906889 883:3.5061294922276085 885:0.04115070917864047 889:1.2603636592940661 890:22.750138236963558 891:43.43257378623405 893:3.5386983254421827 895:27.70909077960906 899:1.2963120628476696 901:43.78118728383531 905:49.4850270442828 911:33.08377770568968 912:38.421234921186844 913:3.638415107371911 916:10.263447433808635 917:0.05639836439204892 921:10.32909913455403 923:3.706619525052674 924:1.35193943424675 925:50.267013360220524 926:192.65930067702436 928:18.761232925523743 931:1.3709504956720207 934:10.395356675176082 936:3.7762553362964812 937:10.462229600855046 938:10.529727683446746 939:14.569279295653729 941:33.821728766170935 942:28.61873925628395 943:10.529727683446746 944:0.07066873428119332 948:82.3682993085124 951:23.77349051609794 952:1.4294410917554756 954:45.23630096689522 955:1.4494366329763966 957:19.16367792029891 958:3.8834925434080874 959:10.666639589941816 960:117.54149445864813 963:63.50501596744423 964:0.08265690175167927 968:14.91212346240433 969:24.13308135278231 971:1.5109759786720047 973:34.59281065936209 974:70.37769466002466 975:0.09129076999564623 978:0.09129076999564623 980:4.031926608390717 981:19.581069909724263 983:64.24637114289314 988:157.6220766620883 992:134.47325212055873 993:11.020590786749729 994:1.553338899151264 995:4.070051577705564 997:46.19923129771778 998:29.586384729724315 999:150.30452831398767 1000:0.10524670842379205 1001:1.5749347547292187 1004:35.072543091589516 1006:24.628202153329468 1007:224.0218995724965 1010:1.5968130872681647 1011:40.815629950028296 1014:0.11524711644084423 1019:30.168081575043438 1021:65.52849771611743 1022:53.23222380151227 1023:184.58733228252717 1024:1.664191660407097 1025:47.20769694407743 1026:30.317005366384773 1027:47.20769694407743 1030:1.664191660407097 1031:15.732926997042252 1036:356.87371181326887 1037:79.27515964477492 1038:1.6872492501599958 1039:53.45916272509363 1042:0.13700658235389834 1043:4.349104699327421 1044:11.546424318029565 1045:4.349104699327421 1047:30.619230109799688 1048:79.58472862654722 1051:73.17517597048388 1053:1.7342933145330548 1054:698.3417135016292 1055:41.940214067876774 1057:41.940214067876774 1058:73.17517597048388 1059:30.772584616359385 1061:7.806145074018083 1062:11.703699388227779 1066:42.329983188423704 1067:31.083917412655833 1071:131.47692104657682 1074:80.53212433978052 1075:42.329983188423704 1076:11.864312724672827 1077:7.929198382787502 1078:20.933769171690226 1079:31.241953878532843 1080:4.518823932138478 1081:117.19769568961122 1083:1.8322554907806485 1084:4.562505308249254 1086:1.8322554907806485 1090:7.9917479443543495 1091:95.2072922311412 1094:164.76937864535708 1097:16.42443986906526 1099:26.233627484857287 1104:1.8575879856712894 1106:12.111768384423545 1108:4.651435774056669 1109:1.8832698827842274 1110:0.18117651211019928 1112:4.696704745426454 1113:4.696704745426454 1119:0.19533626862021178 1120:1.9357085742746065 1122:21.547839048080668 1124:32.05707768335181 1127:1.9357085742746065 1129:134.42243119006432 1131:16.84313673127138 1133:12.367473569057813 1134:1.9624791963210968 1137:62.55906047164384 1138:104.43697284458194 1139:43.75870102997089 1140:0.2102286850940804 1142:56.36812726940834 1143:43.97155051501561 1146:76.26595002992389 1148:1.9896268914251147 1150:0.2179585992105809 1151:17.059460130238776 1154:44.18672175880716 1155:70.08608096495664 1160:120.8669089396384 1161:4.931511230478599 1165:4.931511230478599 1167:8.587823945310804 1168:4.980244126933863 1170:91.42518469875195 1172:17.280686417818778 1173:4.980244126933863 1174:38.659018923520854 1176:113.68189952218961 1179:0.24232875858575897 1181:33.09463837349828 1183:12.813347320223194 1184:70.71242518576591 1185:2.131289510879346 1186:214.3609311628943 1187:8.729044898567903 1189:5.079578387240675 1190:5.079578387240675 1192:17.62216967006797 1195:22.60267052278913 1202:17.62216967006797 1204:78.28767076079491 1206:0.2685548977388652 1210:45.529335348198316 1211:51.7921160313184 1212:28.053821329391653 1215:5.181491000140053 1219:199.02051455296206 1221:123.84768933014045 1225:39.68202713397158 1226:282.0779389299102 1227:2.2213237681842086 1230:52.308526892814854 1231:156.82948458127694 1237:79.35235946443451 1238:13.286121173551264 1239:5.339437677181425 1241:28.54896704741139 1245:28.54896704741139 1248:18.218913658960485 1250:52.83739552452774 1251:9.174162183811497 1253:66.12156276837999 1261:5.4482949516870205 1263:5.4482949516870205 1264:9.251684967090048 1265:18.342681754778734 1270:5.503839270704804 1271:18.468001322182367 1273:46.969222886262884 1276:18.468001322182367 1280:142.74384543808773 1287:9.409785231276127 1288:40.99213816152328 1290:2.4138955281853156 1291:288.85773833729485 1292:13.78882220066759 1293:9.490409736007896 1295:9.490409736007896 1300:9.490409736007896 1301:2.447733777754181 1304:41.45091623692616 1305:2.48210058499298 1306:67.7637560923337 1308:18.985531934335217 1311:41.684747973599954 1313:5.733859013864749 1314:2.51700831593495 1315:47.99017012228209 1318:24.225221249538283 1321:24.225221249538283 1322:5.733859013864749 1323:97.75718150518009 1325:24.384180201644106 1328:29.962051515321328 1330:9.73888053501455 1332:54.795445977506795 1335:293.73801635319654 1337:2.5884982321766263 1342:121.81086831645653 1345:9.823991786866543 1346:2.5884982321766263 1348:30.149096959326485 1351:9.823991786866543 1356:2.625107431411278 1357:2.625107431411278 1358:76.304380782437 1359:19.391863391370677 1362:48.79143198827237 1364:30.338648847569225 1365:9.910293585061465 1366:42.65146475926211 1372:19.531001780684285 1373:36.46581339400493 1382:42.90140084991388 1383:36.687970832669215 1388:14.664549306523996 1389:19.6720658518507 1390:2.7001256096791653 1392:14.664549306523996 1394:42.90140084991388 1395:0.4321191655139503 1396:43.1548148822124 1397:2.7385647186331172 1400:116.00505247911194 1402:63.187898133070156 1407:10.176643886902976 1410:19.815105375778874 1411:30.922995998703342 1412:30.922995998703342 1416:31.12323945290457 1421:100.66166117500484 1424:6.235663824876585 1426:20.10731974981761 1432:0.47244265448290723 1434:10.360737062681016 1435:31.32633570236103 1439:37.37329695031609 1443:2.8577952333404837 1444:37.60831035639855 1449:50.49616961380165 1450:10.454844906352484 1453:0.4865386990890933 1455:20.256604344282298 1457:71.39484218252228 1461:20.40808410940418 1467:37.84676181269094 1469:44.20518528384624 1471:6.370876925432214 1472:6.370876925432214 1473:0.50097651779467 1476:118.93200456747904 1478:0.5157652257241052 1479:20.561819707329967 1480:6.440091562717359 1485:6.440091562717359 1486:0.5157652257241052 1487:2.9407170287205924 1488:6.440091562717359 1491:38.08874855594077 1497:51.4054835538594 1500:44.75387008175093 1504:32.16885544909027 1506:3.0265621919586194 1510:10.845905432722695 1513:3.0265621919586194 1514:45.03448736843745 1516:209.61721819121468 1520:38.83695721672848 1524:10.947534110096333 1526:66.09781420907802 1533:15.90893990176496 1535:73.84192949170301 1537:251.21776892056465 1542:3.1611755487575564 1543:6.803470352751779 1544:16.04418877611288 1546:6.803470352751779 1551:27.055776120586266 1552:0.5953181833787502 1555:0.5953181833787502 1556:0.5953181833787502 1564:27.2562216196132 1565:106.12853638244083 1571:0.6124258438494582 1575:46.20179498932397 1576:27.2562216196132 1580:0.6124258438494582 1582:6.957532607303135 1583:0.6299597886086621 1588:33.53308907163093 1594:7.036580160020362 1599:3.3033589231798897 1603:7.036580160020362 1605:7.036580160020362 1606:27.877610907635145 1608:16.607847200228676 1609:11.593371580496914 1614:34.01799470581521 1616:3.3525546212590767 1619:3.3525546212590767 1621:54.049333935242345 1622:16.607847200228676 1632:161.2207459702454 1637:40.727793895039504 1640:68.96416487729061 1644:54.40516232567949 1648:68.96416487729061 1649:249.0889497931401 1657:61.98193478448751 1659:47.77292117012756 1660:22.422025150342257 1661:22.422025150342257 1663:22.422025150342257 1664:34.519627968372106 1665:143.93618249784006 1666:152.969752892334 1667:3.5059448809576765 1669:0.7244902325424531 1675:7.367212496900955 1680:55.135843286633325 1685:22.608660537106243 1688:35.03912833056943 1689:17.211326348339316 1700:0.7448707031767753 1709:28.98688864250117 1712:17.369044407601336 1717:55.89340281452515 1722:155.6881765880306 1725:0.7657800460135091 1729:42.224220977775936 1732:0.7872358924357319 1734:7.631700475570559 1738:7.631700475570559 1742:23.189083776435083 1745:63.65605547006738 1753:23.38979952734614 1756:17.693366893606758 1765:23.38979952734614 1768:29.459393090583852 1779:17.860182716214474 1782:12.56698912231819 1785:12.56698912231819 1786:80.07749647599468 1789:36.136909684241765 1792:36.136909684241765 1794:17.860182716214474 1799:17.860182716214474 1800:57.08456132951094 1803:36.424663829075065 1804:0.8550726047300724 1805:23.802886735242197 1808:23.802886735242197 1809:7.911998589604489 1811:7.911998589604489 1812:105.46946172513807 1815:7.911998589604489 1816:3.8418404703792866 1818:43.191168768027104 1826:105.46946172513807 1828:7.911998589604489 1829:7.911998589604489 1831:23.802886735242197 1834:0.8550726047300724 1839:3.9020431706638816 1840:8.009240425503137 1841:3.9020431706638816 1842:0.8789096837474061 1852:8.009240425503137 1854:24.015548712267794 1861:57.91855214284542 1866:18.203695937438813 1867:24.015548712267794 1868:3.9020431706638816 1870:0.8789096837474061 1883:3.9635688225167134 1885:37.01758484136022 1887:81.75081896283228 1888:8.108504146943384 1889:0.9033961999819129 1900:8.108504146943384 1902:4.0264669038224055 1904:0.9285562116890306 1906:0.9285562116890306 1907:37.32321283033656 1912:8.20986611909327 1914:234.07168264744362 1923:8.20986611909327 1926:8.20986611909327 1927:13.112608148315854 1930:4.0264669038224055 1932:4.0264669038224055 1935:44.57394407007392 1941:74.8220253267918 1942:0.9544151387811165 1944:74.8220253267918 1950:18.745587319919366 1952:66.9209173444634 1957:30.992255018299083 1967:59.694362805906145 1969:0.9809998683768305 1977:0.9809998683768305 1980:4.156592631978392 1986:44.93818300908345 1987:0.9809998683768305 1989:75.94918660706361 1998:4.223934281188033 1999:19.12626851975531 # θεραπεία
1:108.9535004325105 2:352.56295258918135 3:157.47912252432283 5:16.612740193898734 6:330.0661776332645 7:306.9977077582501 8:773.6446360760823 9:64.63320293373549 10:294.15947299410396 11:523.2865115046282 12:164.94067549811186 13:440.1866397868004 14:239.98506195809193 15:26.928516196506298 16:183.74962043594792 17:0.9046865889577362 18:668.5814555431241 19:322.7305466839473 20:275.09319026332014 21:204.62852523811762 22:30.88735903497054 23:175.60855681566966 24:440.10771903997085 25:83.81471473708767 26:0.08989629597054256 27:188.18352944567698 28:0.5297391975167564 29:14.768515892510903 30:196.32147380914267 31:19.4613062651859 32:2.6985354385414375 33:496.91289714281083 34:101.4688931060817 35:442.2340807097108 36:6.5625553403466 37:25.04356762913837 38:547.3322046278666 39:201.292702234439 40:295.177615799593 41:17.73549147838061 42:372.1111015450864 43:22.407705251936484 44:88.46452220489336 45:19.947182601963462 46:129.84105449908807 47:452.6285841578552 48:22.036185846298753 49:281.6292022252414 50:152.5632020663395 51:329.22417583200854 52:5.596381508619843 53:176.00891893873833 54:172.0112359680611 55:166.62224596110025 56:16.43450792687817 57:307.4307220963227 58:1.815774516932097 59:7.002162970596162 60:298.873807885381 61:94.52524132183078 62:373.4702095030064 63:86.76844404517303 64:9.028894600081118 65:24.787160774541274 66:92.12041457647902 67:58.97067865254211 68:162.5218983315751 69:186.4308927382759 70:20.66465560898518 71:118.72612933998144 72:4.828051563798415 73:163.9924977224491 74:86.20435902251232 75:9.974590521334905 76:657.0192699562003 77:18.621526334361974 78:1.6487049565231664 79:422.0066381371165 80:294.00963540296124 81:63.4182937109382 82:9.10354498056687 83:46.454920101852956 84:46.5994370263322 85:134.7463390231485 86:263.959287002297 87:170.67063144748928 88:619.3445498445072 89:66.62296442643527 90:19.18524049796906 91:301.0775958944038 92:219.21194470549165 93:22.1578119457695 94:12.607445982679474 96:31.35309174934447 97:446.5639038949971 98:2.315510349507937 99:70.06292842418515 100:38.298914546655965 101:121.99681156039814 102:21.12972781908904 103:42.24190176858668 104:76.3936365731079 105:37.14517739908772 106:85.81741377531691 107:445.78636342255135 108:48.08433624013414 109:235.71691004934584 110:10.492149541590807 111:119.03933254121266 112:173.66084998255224 113:5.071844882921902 114:1.7353286866120625 115:206.70872037233445 116:18.28341383034294 117:181.17212629750344 118:11.214957003384189 119:5.414991912481084 120:66.99277088776194 121:310.4214240543997 122:101.35544708755394 123:106.58938841727824 124:31.614293826178088 125:35.10522941029139 126:1.3357336846899888 127:1.7037734547006111 128:979.1754720741653 129:77.53865272903005 130:216.82455656692687 131:23.104939569933432 132:2063.3338481232963 133:70.07224812208032 134:100.62774470865281 135:74.30911063065251 136:218.8675561362588 137:39.892636957412854 138:8.46304497510594 139:4.727709981729522 140:15.48688017254732 141:3.224241578701828 142:30.228769142151606 143:55.23887081597602 144:13.298525256816294 145:0.3061202538171453 146:41.67512616284442 147:0.9532062508652223 148:42.60735606638008 149:1.2359953353484883 150:11.963854708395234 151:42.96439473455182 152:54.35877927785277 153:0.8891363277298249 154:259.5173187084629 155:117.13788084311987 156:4.002058607486682 157:9.907649624713997 158:122.67016804060816 159:51.279356405585006 160:2.6245126886312113 161:2.5646081605160167 163:33.70611928276846 164:27.279705361896035 165:60.82111071510613 166:45.13334985866149 167:87.83145730232643 168:49.57614609202918 169:122.43239267715322 170:49.99236090521768 171:117.66253907672349 172:435.06432440344645 173:1.7202943172029654 174:11.065717418098288 175:0.1272718202078806 176:11.092956789130923 177:188.24750715238832 178:22.337659835753 179:130.06285025421954 180:0.16277244259513354 181:25.900338995870495 182:86.59098607292118 184:362.53018717193993 185:41.10159652534993 186:45.00632529124416 187:37.55169902613507 188:103.09033143517203 189:15.04238551389181 190:0.41498298580988846 191:12.517375087980286 192:454.23488716748153 193:50.27396931759753 194:152.6740782632392 195:187.3846665189367 197:148.47052101675732 198:43.168914531778086 199:0.34473407219185054 200:31.994251326093522 201:10.61953187628813 202:0.3187719120604678 203:25.794851345490727 204:16.41906328686285 205:6.352043467689223 206:48.783634975727615 207:37.52828335902233 208:14.07072984675246 209:2.865093778177955 210:85.62966931480825 212:0.22308342429959485 213:0.02717567291420809 215:54.437662915689906 216:34.451359630102345 217:0.18929908213980656 218:6.960441495556409 219:4.892921710466931 220:11.937794024831604 221:0.1804806627477458 222:64.23942462649666 223:47.00061829504927 224:12.135453867284228 225:170.12336147294795 226:24.652679959435982 227:0.13904155314851302 228:1079.290141250142 229:1.827400153606886 230:436.163933411436 231:1.8955984458659352 232:197.2637421671753 233:15.64566867740764 234:10.061250980629577 235:95.78166328472712 236:36.76669155016223 238:316.9595255503727 240:440.3475009956813 242:26.058019674691128 243:7.941191301375312 244:0.08046741364021631 245:113.67247336820651 246:0.8730500315266988 248:0.06284482468702195 249:30.55062761710355 250:0.936297027136744 251:104.62710218714813 252:0.9444208806670454 253:0.1656610733926423 254:3.9811833659040334 255:13.817984339766657 256:0.9690888718507911 257:46.96438470818443 258:0.1722180561990443 259:2.2935215062380716 260:34.936685443730084 261:95.2559217091314 262:23.859893287702917 264:106.27549332055644 265:134.1522767404629 266:14.209914260895786 267:1.06343937730832 268:39.47353809409911 269:0.21477029311287169 270:8.850636303779298 271:57.50217955794811 272:2.5450851853379954 273:0.025703699374351567 274:8.971809865206549 275:4.382570892195319 276:102.88341189960623 277:2.57438041356244 278:36.238339713167974 280:48.99034345200043 281:4.4630823511062365 282:0.8269091308936456 284:9.219541894915716 285:1.2318022557772048 286:0.013841672980363718 287:15.162967964507502 288:18.376192667348036 289:15.206137513316376 290:15.292930319566057 291:15.292930319566057 293:9.572390300499602 294:64.67070553276136 295:64.78493734796113 296:4.886724698826213 298:0.0038575181370691567 299:112.2242527400842 301:65.12981066796121 302:70.0185198393617 303:12.774682523488925 304:26.398464934772807 307:60.890696177436304 308:0.389315450522482 309:185.86614357891804 310:3.0832117138757877 311:34.591246881723045 312:7.582714012783208 313:5.22924530811026 315:0.6065840719890552 316:43.65227196713103 317:13.346737670315493 318:62.253131914381484 319:3.2410536552348104 320:77.36320282558239 322:13.430959489709833 323:3.277082122254695 324:16.623666504285595 326:23.6724444389187 327:23.794506926446342 328:20.24281707046733 329:16.867746027546904 330:35.767492004467705 331:40.09814511089711 332:73.44703283420984 333:58.574166969943455 334:44.6676205180706 335:8.069286377021475 336:20.63479634458859 337:36.25552170894582 338:10.912559330003122 339:100.91005320609908 341:90.24809304642662 342:3.5981146916496067 343:96.19864432118403 344:64.89893893495545 345:50.41847715481625 346:149.58535167547385 347:50.62890132213115 348:21.2720241865443 349:0.6127915345129712 350:3.7180719089008503 352:0.01395507085675519 353:3.7180719089008503 355:11.379805911579298 356:8.589935439408563 357:0.6737543085704459 358:14.824347476413031 360:3.904965436897339 361:115.77396776896097 362:42.471217389921065 365:0.7139182240013231 366:134.53032965515752 367:0.030926877934502904 368:0.7304426898092101 369:43.150116918070644 370:6.377333931451929 371:0.7557320699070987 372:6.435283263986557 373:30.326918607764476 375:0.35355222288421234 376:130.1925855598507 377:6.552855527555654 378:39.32729377153076 379:2.2702864927651927 380:26.725588768175534 382:15.615314734434152 383:0.053203955378385896 384:0.8262072924683612 385:12.388255641908223 387:22.95760151112371 388:0.32463245222321585 389:0.32463245222321585 390:2.3186519239791425 392:189.68125625663214 393:12.566806066577799 394:69.14165796496476 395:9.556215946016064 396:85.56382226367215 397:23.358036996337834 398:133.10901514503686 399:0.0744076827202947 400:9.74860607060259 401:0.9208210023776615 402:6.951071178099311 404:0.9306988249159005 405:80.88138743446278 406:31.86351190220191 411:12.980459646249837 412:60.075468142781766 414:0.08795629625351829 415:40.876906093929954 416:0.9608019572650237 417:0.9709947925915209 418:0.9812678240092846 419:0.9812678240092846 420:20.143582725427414 421:32.20267208988775 422:0.9916216412098956 425:32.37442276613623 426:1.012574024882406 427:2.6280065272817157 428:13.314160529608182 429:20.460345194359462 431:28.476163889499986 433:32.72237533134954 434:16.966307750210426 437:46.84227422501203 438:51.70975176942306 439:42.10848083358094 440:4.902864613064832 441:33.076415525519096 442:2.757805331400329 444:56.83338706337384 448:7.546681839518125 449:56.96375305910149 451:2.7959343389787255 452:57.09468217468965 453:2.8151772574307645 455:33.52781795605325 456:21.115682344224155 457:7.68664228526105 459:10.738944214522855 460:21.318222931851146 461:2.893360106353404 462:10.738944214522855 463:17.611182372106903 464:43.07498841500361 465:96.44474983030517 466:10.826872656935771 469:0.16335923409349826 470:1.2660055371973846 471:25.83596683115964 472:0.18973688845461417 473:58.85012086724885 475:5.376080670030462 477:0.1988461206449213 478:104.20628643220327 479:49.08848598241594 481:0.1383337072264853 482:0.1348924033798769 484:1.3695047750399927 485:0.13148537373015323 486:81.74920260334437 487:1.3695047750399927 490:22.448464049320325 494:1.4100193822309388 495:35.54015464068612 496:5.645785421596599 498:26.891059949680777 499:1.437563934152729 500:26.891059949680777 501:40.41973796649933 502:40.530608651006325 504:31.321459996764965 506:1.4655448869839587 509:200.48389683266103 510:66.39277658003213 511:152.00884473638826 513:126.0964517446085 514:11.906055254607294 515:23.124242187715186 516:40.97953058086184 518:0.2816982861468508 520:15.512797460771026 521:23.278638035209866 522:0.2874978477230203 523:46.225505216554225 524:0.09044805208253084 525:23.356432361561072 526:8.83750254721277 527:12.056795129095702 528:8.87925177385321 529:27.662099510986756 532:6.02832843190889 533:6.0614672572192605 534:36.998628274377985 535:41.78684892520166 537:23.751512958351242 538:115.62981280881307 539:23.751512958351242 540:15.936594262455037 541:142.1597955782676 543:0.33672207316020486 544:1.6742900681860018 545:1.6901072346537511 546:37.6559327966764 547:191.67255521021508 548:0.3565245279307582 549:24.23955118156233 550:16.24935154836478 551:3.770430429738452 553:9.354767448431993 555:98.81311891961599 556:42.99126480307422 557:38.10570133201894 559:3.873848589575602 560:24.573761248434018 563:99.26551711878345 564:0.39844432626881243 566:3.9001481558791644 570:16.636342153686133 571:9.581303696459452 572:38.449354852671114 575:16.76828966900535 576:1.8727330772129533 578:9.720533695463065 581:1.8727330772129533 582:1.8727330772129533 584:0.03831675987514215 585:44.00164088800876 586:0.034368743933744256 588:49.26245523983339 590:4.117224730864116 591:17.10488995961463 592:0.4674493403557555 594:6.845103931769963 598:227.8700723280848 599:1.9794141591329142 600:6.8834000377325735 602:121.37259721253326 603:2.0161529856910527 604:89.91593422000223 605:49.973573989060625 606:2.0161529856910527 609:4.259210186514695 610:0.5091731341180737 612:170.3745893276199 613:7.039122832122135 614:4.317433047000724 615:2.0724071572681755 616:2.0724071572681755 618:84.71275358683417 619:2.0914703859342656 622:4.376497517904149 623:21.838033842169445 624:10.405544325468544 626:4.406350816555947 628:40.635074755050475 631:35.81090429741523 632:31.03710734132782 633:14.145256266217505 634:18.0281957011042 635:31.143714772032663 637:26.648660840311102 638:22.258342652072397 639:4.558918762227735 641:41.15218806200717 643:36.286021214085004 644:7.447140205055006 645:7.447140205055006 646:10.771686733636196 647:31.576613664291283 648:160.46431555729424 649:7.5321352083695094 652:133.12769125367632 653:47.02595740673016 656:0.005235635559465451 657:4.749580393760744 658:10.988629733225705 660:7.70571596976779 663:23.048376546993154 664:76.0662409902305 666:4.848172859825161 667:177.31007940083234 669:2.419233562369611 670:88.55549910129656 671:42.50094982479249 673:19.029047092826787 674:0.0014823683295369602 676:11.268177325349706 677:11.268177325349706 679:0.7142131042775799 680:23.50723333676985 681:53.68973527985364 682:0.7252984080029938 685:11.4405746726312 686:15.206841191774608 687:8.068009811697706 691:19.437101307679907 692:2.577322132025169 693:195.3239139188227 695:2.577322132025169 697:11.557527258194945 699:38.308039477929185 700:2.600703731699553 703:11.676141301772322 704:38.44141130465777 705:0.7946064654077064 706:2.6480885668838474 707:33.541916161146155 709:268.41769702039244 710:97.18008418100942 711:2.6480885668838474 712:11.736083755652169 715:0.8066385296694208 716:11.796456614939375 720:110.92311833858301 721:197.6373035913967 727:2.720757215205342 730:20.032120447048243 733:24.471830806207315 734:111.52030854646095 735:0.8435918376674761 737:39.26056466773552 738:39.26056466773552 739:5.414391117444908 741:12.104962476856938 743:8.551764061635591 744:44.691835130990434 747:44.8458280347089 748:8.602173732827508 751:2.8207286153052675 753:2.8462895897725384 754:2.8462895897725384 755:61.92058909897322 756:8.652971681961517 759:61.92058909897322 762:8.70416279508449 769:8.755752050184624 770:8.755752050184624 771:29.954881234501713 772:20.657058380206685 775:45.47257243471231 776:29.954881234501713 777:25.187693678176558 781:25.292903001570586 782:0.006430067274907292 783:0.9487347102178576 784:45.792607456237434 785:30.193000968988546 786:114.31168575405407 787:5.725903692477709 788:0.9766033916414706 789:8.966193438699571 790:35.33565529260824 791:35.33565529260824 792:3.0319063439276532 793:1.005138055088279 794:0.01105047745580728 796:12.757477613684957 797:46.446603932098576 799:52.057667777096476 800:3.087183611910539 801:41.00436182728528 802:12.825515163862953 804:12.894086254134395 805:5.8896243949904585 807:1.034356230425503 811:5.931431966911711 812:5.931431966911711 813:76.47308513357495 815:0.015403229381628802 817:13.03285795740728 818:0.01702917233564012 819:5.973599937644421 821:13.103073391108044 823:36.30200872689371 827:47.29154813885763 828:36.44422372734729 829:31.437520224057785 831:3.2594038830159304 835:42.09405556032767 836:42.09405556032767 837:104.11242875540496 838:31.697916460061148 839:9.58106681934284 840:6.190020413423351 843:3.3492900720894028 845:1.1584399904359597 846:404.39609525056323 850:37.1718875629592 851:72.12599273381008 853:26.968821847520413 855:17.723961480559684 862:27.32801665425028 863:13.761327135411497 864:13.761327135411497 866:9.879747085560476 867:6.462707188467561 868:13.837545991382044 869:27.44969217426536 870:18.084519865967096 875:86.33615413587174 876:22.741163223559415 877:10.002870690764896 879:60.918340480960275 888:3.6023086910330284 889:10.128173821385948 891:10.128173821385948 892:18.362913598950072 893:3.6023086910330284 894:10.191663162996194 895:74.12023365680376 896:18.457291702035132 899:23.179365829313415 901:249.62870357304175 902:14.228573271733024 904:10.255722303023994 906:49.838526237007464 907:38.716932016898284 909:50.03172272566618 914:10.320359944118133 915:18.648490952852942 917:10.385584990105045 919:130.45836077317705 920:268.44107839573337 921:3.7710791895113305 922:10.451406551725807 932:0.07010777800081014 933:102.44078692272326 934:18.941588959027904 938:1.4457544938425615 939:7.0035646848520114 940:0.07782119591964305 941:3.8765933255635523 943:14.721031797736252 949:10.72084779323412 951:3.9125069223794675 954:0.08602672661151381 956:29.12794505775212 960:0.08602672661151381 961:0.08602672661151381 962:10.789796315357147 963:19.447791581155624 964:57.697366317147 965:4.022558414086136 967:10.929671855631515 970:1.547882272227308 971:11.000620655781116 972:40.39798006529648 974:84.06522439194907 975:7.26898388670582 976:11.000620655781116 979:11.072258451385373 980:150.0804870975533 982:46.32967634635914 988:4.136209860070957 989:29.82617932555487 992:4.136209860070957 996:58.61732154398884 997:24.713522099191312 1000:71.63222338692015 1002:11.217647664033716 1003:11.217647664033716 1004:1.612350636533247 1006:15.42120784665772 1007:1.612350636533247 1009:200.247493638903 1011:65.42246689984991 1012:20.086761585375942 1016:72.18640047357742 1018:1.6793620158280274 1021:15.69785931182745 1024:1.7022869968327046 1025:263.3381380347197 1027:25.35406678024188 1028:4.334132628287179 1034:36.17255457831018 1035:7.722594106073751 1036:66.47336544796325 1039:60.06296790596834 1042:1.7490497093399848 1044:1.7490497093399848 1045:0.14653712054876913 1047:1.7490497093399848 1048:30.86021376556345 1050:154.1461104646198 1052:11.750017102224001 1054:4.458318808897318 1056:1.7728982448186748 1058:73.61925867599317 1062:36.6908522929143 1068:7.964111873805173 1069:31.325410669141657 1070:36.86707688817848 1071:0.1649875359223914 1073:61.07440447908544 1076:67.84610445665426 1078:8.026145184568643 1081:133.1148804283178 1082:4.630701967429061 1090:49.03301388924443 1092:16.47752242119381 1096:26.446671562289886 1098:1.8970422443367163 1099:43.229544286089045 1103:1.8970422443367163 1104:43.229544286089045 1105:16.579589665872245 1106:16.68274626641214 1108:4.719972166500523 1109:4.719972166500523 1111:8.216413747336967 1113:62.39764704188328 1117:0.199056010836774 1119:12.408016102360287 1122:21.732441709974847 1127:12.408016102360287 1128:12.408016102360287 1131:21.859403782564538 1133:38.152590077148155 1135:16.998965999869196 1136:4.857948029402565 1139:38.152590077148155 1141:56.726892323057236 1142:8.480337959205746 1144:44.272343592916386 1148:4.905067877171769 1155:70.50318887229176 1159:98.84118145060923 1160:44.705396109962805 1162:8.616947755297078 1163:8.616947755297078 1167:249.92349222207824 1168:5.04996959411532 1169:12.849682397223235 1170:0.24591336074348447 1172:12.849682397223235 1180:57.78249336833955 1181:8.756824450842226 1183:22.515606300593742 1185:2.1724424462110687 1186:33.51809912097784 1187:0.26310736172957955 1188:92.70882446495884 1189:22.65133425672556 1195:22.788632141223427 1204:5.200440740182762 1206:0.28114303951446773 1208:45.831317523294516 1210:17.895866987261805 1214:2.2323648177229147 1217:39.95520485657741 1219:72.4271981589818 1220:165.32531499492322 1225:13.317698737411177 1227:2.2629863119345144 1229:86.98942193476715 1235:209.608761810007 1236:5.356836997159736 1239:9.197462153108994 1241:34.449624344518256 1246:0.309853277962409 1247:13.512923890893287 1249:118.13242373673651 1252:9.274166622935182 1255:66.51119407934026 1258:73.78774831427765 1259:60.04496563140216 1262:0.3301541620289186 1269:13.814997255410745 1271:5.575263438613819 1276:74.13847829226144 1277:18.626208775664427 1280:23.796660978105056 1282:47.52279861852425 1284:0.35143201149185554 1286:127.67988748870268 1287:53.9875106719127 1288:47.52279861852425 1289:9.510299285131277 1291:0.35143201149185554 1292:29.454005672940855 1304:5.747074998773787 1309:9.755954965959097 1313:29.99423209075663 1315:0.3852791657887762 1318:5.805962669804145 1319:48.29385103033312 1325:0.39710043076422347 1326:19.2782305912782 1327:36.062991804323026 1328:55.1282788631036 1329:36.062991804323026 1330:2.595831031604482 1334:2.595831031604482 1341:14.455310381377325 1342:2.632029360013138 1344:5.926280111134447 1349:55.42290408030473 1352:36.2765236533695 1353:0.4215900513440117 1354:5.98775114985539 1355:84.06498390857479 1356:131.15716642837552 1358:55.72149786359366 1362:49.09562252140855 1363:297.4488617098871 1364:24.89682609938891 1365:14.56709916642706 1366:25.06245089370435 1371:19.690568220498907 1375:14.680432692378872 1378:42.92685083979806 1380:77.50928427865477 1381:14.795350107329844 1383:36.9345602318008 1387:2.7441663568652817 1390:19.831802166209233 1391:84.90987777144845 1393:63.2100146813403 1394:30.943161154586182 1395:19.831802166209233 1396:158.60623137195213 1397:19.97501156478883 1400:43.43054071417454 1403:2.782775339571239 1405:2.782775339571239 1407:2.782775339571239 1409:10.278686799092329 1411:2.782775339571239 1412:92.9295946103313 1415:20.120248143579595 1418:10.370228108473633 1419:50.21669366184806 1421:15.030100815312384 1429:50.50693147923997 1440:64.24637089124988 1443:15.271696079923581 1445:20.417020159287272 1448:102.19568385364528 1450:2.9025154769821384 1452:15.271696079923581 1457:44.213117452827824 1461:2.9437906084004526 1462:152.8494876525063 1463:0.5169620986377216 1465:51.10015674478084 1468:51.10015674478084 1476:111.30530826134999 1480:51.4033879624548 1481:0.5319206812152963 1486:0.5319206812152963 1487:87.5962424615113 1489:51.4033879624548 1490:10.750261669401562 1495:20.87879979459855 1498:10.848927304676684 1503:3.028494077858512 1506:21.037409272282474 1513:45.311402338518164 1514:52.02373748759432 1515:38.83168645820462 1516:52.02373748759432 1517:6.729009375815948 1519:21.198472468745848 1521:11.050936025675043 1524:52.341133326030196 1527:15.908154934213057 1528:15.908154934213057 1533:66.85148565131196 1542:3.207084921315932 1543:131.19243357608602 1545:6.878292002697192 1547:21.528250343136506 1554:0.6123230166774813 1555:0.6123230166774813 1556:16.176858211115977 1563:21.69711837348079 1565:46.4793894730672 1566:33.51625144533316 1568:16.314474988155464 1578:16.314474988155464 1579:21.69711837348079 1580:3.2537752647804163 1584:16.45435649648474 1596:22.043222703272452 1599:54.00647555019384 1604:68.47526813445232 1610:92.1325325131608 1612:3.399143501886863 1616:3.399143501886863 1619:3.399143501886863 1622:54.3564123890771 1623:11.697792760001315 1626:3.449456140805801 1627:16.888303912446435 1633:0.7031037427194988 1634:0.7031037427194988 1635:7.274588255587002 1643:0.7031037427194988 1651:7.358137241236855 1655:17.037976091677535 1659:22.584649371734823 1660:41.265963539676605 1662:0.722645936980242 1675:7.443223290507995 1681:192.31256726295265 1682:0.742684206171994 1684:17.190296908988802 1688:17.345354810334634 1693:22.961602040185507 1694:7.529896833176129 1706:12.290242309319767 1707:42.163955350819485 1709:17.50324274917323 1710:3.660796159270891 1711:3.660796159270891 1712:3.660796159270891 1714:17.50324274917323 1716:12.290242309319767 1718:42.163955350819485 1723:23.155206144737726 1733:49.41223860949934 1738:23.35238751694484 1741:3.7163217943755806 1742:42.474377819806406 1744:3.7163217943755806 1745:17.6640584997108 1747:49.41223860949934 1752:0.8281302599553417 1754:12.542822768037736 1757:17.827904995139512 1761:0.8281302599553417 1773:23.7579969208063 1777:50.13177466659878 1781:36.35844749266579 1785:17.994890697979912 1794:3.8308617816185966 1800:72.57665293535787 1805:7.9890286599329645 1807:7.9890286599329645 1808:36.64637151889718 1817:89.15100272061319 1822:0.8742858516517601 1824:30.14291902651236 1825:57.80596804660492 1831:23.966700117485985 1834:0.8742858516517601 1840:115.36356277006283 1844:18.33874368076899 1851:0.8982928105411276 1852:0.8982928105411276 1853:30.395753533299526 1866:142.45442054566377 1867:0.8982928105411276 1875:0.9229492070452519 1882:18.515859354805364 1886:66.27719826191834 1890:13.078317850082751 1892:74.11088729894772 1895:24.396650298319393 1898:51.26571237216605 1900:8.185873978177218 1902:4.075094334457972 1908:0.94827909899911 1924:37.545430166235754 1928:13.21906788397432 1938:83.32392323232612 1943:31.18569120231649 1947:0.9743079066292356 1950:52.06158690627724 1961:52.47251153101021 1966:8.497092151025795 1967:4.20555982466376 1969:19.069608952283318 1971:52.47251153101021 1973:52.47251153101021 1975:19.069608952283318 1979:8.497092151025795 1985:4.20555982466376 1988:4.20555982466376 1991:13.659576329435623 1995:13.659576329435623 1998:13.659576329435623 # άτομο
1:2.1060556052421346 2:77.40819488478327 3:707.6745219766394 4:16.61274019389745 6:379.5967074961197 7:545.0460822575398 8:1023.767975786685 9:308.39451056504356 10:175.06658858713195 11:589.0574685961358 12:169.14473870873923 13:399.9538068886326 14:58.19162465695394 15:0.18182520295459348 16:129.031588383491 17:16.35371248306946 18:10.854704636619683 19:148.72694545820264 20:289.6645785595112 21:172.79740371714732 22:217.96817846647892 23:229.4040808633772 24:93.85928998439138 25:4.136505035864167 26:279.8383584155758 27:183.89426960460668 28:24.296466128103823 29:76.36039083751902 30:134.2419889985635 31:5.802298834696212 32:156.8343882469362 33:384.3787521907301 34:9.742234660080575 35:181.3466884107959 36:19.410274893841702 37:64.84309717127093 38:218.84838245378802 39:429.2703298534578 40:665.6964424304948 41:0.1079724726639014 42:124.41418931053119 43:50.2515979840181 44:1.375466727312068 45:139.1064703401049 46:158.3348140612399 47:51.74667610323125 48:146.02430191873566 49:312.7774383344265 50:42.21823667832649 51:46.56368652778551 52:92.17933902400404 53:60.69122268164609 54:198.95494679818975 55:59.473192351247995 56:32.57278358544463 57:164.1203046930175 58:12.993173886255361 59:27.321189737244396 60:42.21521822902191 61:33.602503189231065 62:113.13941982075202 63:2.2024079233294147 64:66.35287873909971 65:20.602841362974893 66:50.04669775669537 67:31.693856569652056 68:68.16771886545722 69:26.437344270529277 70:47.82160181028405 71:121.1869591546422 72:8.474977144110884 73:130.2334544067254 74:26.887652740838437 75:48.38169852711085 76:372.1636409356107 77:12.573608107271529 78:19.71442069800309 79:53.6373598125655 80:212.3004529987333 81:18.23327438707547 82:18.393452355745982 83:13.762862771377666 84:54.78592462343679 85:4.656092743482566 86:19.414137936717697 87:16.998941675385137 88:113.47336182427122 89:109.17636167162144 90:19.93210017949643 91:72.79952507086541 92:2.527886725787601 94:1.5583462927418859 95:11.08344584445348 96:18.335978504239105 97:150.073858847365 98:104.93358306808426 99:56.51743206726055 100:11.70433762510812 101:7.829041285185192 102:1.8997829272130564 103:1.8997829272130564 104:94.88179799183001 105:28.736610153744007 106:34.96010666835273 107:6.801166894101635 108:3.5924478244959666 109:8.845550199470818 110:139.84900861499975 111:0.07992059942061938 112:24.08149562760036 113:680.0356696538097 114:5.411090374573651 115:100.04257179945058 116:16.352542602045915 117:21.834345544800083 118:59.07074956821545 119:0.13669194730019876 120:14.657131439864408 121:449.2014649000159 122:243.71482056604756 123:0.8109187169607561 124:257.4706590964523 125:3.2514712436219457 126:26.60212306262471 127:3.151717734690528 128:36.48451727022195 129:3.1663406506258234 130:18.17747273856645 131:170.86951531774864 132:366.90808587374465 133:238.99552301000446 134:156.66667694744052 135:18.535654543548144 136:71.7459045852642 137:40.944897148776775 138:76.29317027262356 139:44.540313583084234 140:13.52653993508038 141:152.55430143958563 142:2.157843231317591 143:5.178115100592582 144:52.83503600877609 145:114.29625233325199 146:74.65616011714572 147:1.335339091599536 148:23.35192922798666 149:148.35089474038105 150:2.5826386614250727 151:17.741525484526605 152:72.19307665189892 154:23.71456258921344 155:23.836953431528077 157:56.312200400979734 158:0.07133024396990842 159:100.48433416564971 160:0.6142888863579313 161:135.99966293037085 162:41.760501799531454 163:45.57668681317255 164:28.068607759858743 165:148.3910781588913 166:35.14416671833432 167:98.94063793245326 168:32.124472104057894 169:4.899963185309933 170:32.435254570741556 171:119.68480111929247 172:19.607484614284864 173:114.90004503325066 174:196.24503800321185 175:51.49007209866414 176:157.16945261030781 178:68.71512906161439 179:148.1463938906086 180:29.96090692641592 181:44.63829409815748 182:0.22779188974989822 183:14.819213002747961 184:61.92978249473974 185:89.80314611284953 186:71.39510616092458 187:151.96834089177295 188:469.0615074214178 189:344.81695142407244 190:39.09739974445008 191:2.4341623806995965 194:51.608130946282444 195:107.61254108175581 196:78.58642786365539 197:19.265426300342835 198:10.86029219834274 199:1.6290781126497664 200:74.35282449137735 201:1.5848002709999824 202:222.5977618329927 203:13.994270817483434 204:33.74803446775146 205:30.277890689928665 206:41.724788787194626 207:14.551200692695462 208:50.54877910225313 209:3.0554279467880994 210:38.48222587578124 211:46.623186628304296 212:3.0981651574165774 213:14.802825907615173 214:51.189205247096154 216:55.73313334996771 217:1.2973614348029778 218:297.14558728228593 219:51.92520276170468 220:31.95554730427034 221:47.7760335476184 222:0.13927515462487616 223:183.4659282200123 224:89.88403496188234 225:32.441250776233154 226:18.66372001643266 227:96.07174231909434 229:0.7799188088105106 231:33.38077886184095 232:77.10501888562214 233:10.439484927340004 234:2.0531055545402737 235:13.222524423650647 236:68.09879389262764 237:37.6813722912326 238:742.2695254795517 239:16.3836341979 240:22.99591681509917 241:68.94016947396395 242:13.620703777276983 243:2.2126627482388423 244:16.799479683876978 246:2.2765919843159557 247:0.9995452117886431 248:23.883566769289384 249:70.45747475294058 250:100.82003255543886 251:39.26753764993353 252:1.0413435471819943 253:0.03721409293996001 255:8.712846613125038 256:43.65460107547861 257:0.20882899651029993 259:8.770512213244237 260:24.372226873419013 261:39.869705080757335 262:17.671011448270864 263:6.49994479887503 264:17.76124490097433 267:4.423930593662004 268:67.30423635451993 269:2.6191317622017682 271:1.2307110596619604 272:244.84000070772504 273:58.69604652691364 274:54.09711883497046 277:272.63071781265876 278:25.39144069653127 279:93.93185056819378 282:54.677718209137204 283:15.362085485677401 284:2.828906133110168 285:15.490367370870823 286:18.79367722478101 287:95.37027013416265 288:42.01219022306519 289:42.09502013248043 290:9.816521606102915 291:117.8517511874012 293:70.3933401505776 294:80.87579914836527 295:113.40106593720064 296:61.330454645382474 297:38.741925483239456 299:66.28971984082963 300:23.075963756485255 301:71.23674680674183 302:0.41231581400430883 303:2.3554633745602053E-5 304:103.40247074653288 305:76.9214763607989 306:98.0727275031256 307:19.800912490678407 308:1.5782915186071067 310:48.2681369664146 311:5.344575156979593 312:23.834004985007464 313:31.633568596511545 314:7.963896641546125 315:13.713435099545068 316:13.713435099545068 318:0.5453565115810942 319:44.61722760900264 322:31.996573968302474 323:0.003635945981520784 325:13.883214125826083 326:0.528996151510558 327:32.2174330323195 328:0.5521076655473548 329:179.41939878048257 330:112.39688884561242 332:8.302732704586328 334:107.22481273742643 335:11.191699156368069 337:17.638135494784116 338:0.4703889774284535 339:37.183332178928126 340:5.936939166089348 341:41.716134683881826 342:0.6435833112494457 343:37.60276670736703 344:8.690543487398761 345:0.42919068718575637 347:92.76147102105116 348:25.591221199009812 350:25.657404143577015 351:14.865339492839384 352:29.62405617274563 354:190.94689118959172 355:33.831583999487464 357:22.288511268997002 358:34.39792648097022 361:111.54428471074074 362:0.7615355497283068 363:26.333337972222466 364:135.6944069267122 365:39.0878630486786 366:15.487422557306243 367:22.66108151315722 368:0.3459409147122565 369:0.8214785140959605 370:6.625669194832036 371:0.05419912733609314 373:0.056318507037026955 374:19.367853189853232 375:96.4335555193835 376:63.99274324437 377:40.00718062064663 379:6.8634962495741805 380:6.8634962495741805 383:0.295440198817766 384:4.452577837692329 385:49.60894339290787 387:75.14852042903725 389:9.75297715266824 390:9.75297715266824 391:0.9320557743206973 392:36.10267026768017 393:19.89609765763877 394:27.693198461687118 395:19.956034766074644 396:9.905733876015042 397:76.04083928232792 398:32.273963202388146 400:45.9249888347825 401:13.21150801481091 404:4.71761979689105 405:7.237770440224938 406:1.0218995814576142 408:41.45609413851781 409:13.305136673895023 410:88.03741731433087 413:13.399617935422631 415:24.384723604215917 416:0.11186939853857956 417:10.259974163400521 418:100.0484513167751 419:2.696898089968795 420:4.843252478207576 422:2.7149927105245113 423:37.379990592340356 424:17.05973732857684 425:61.74763994568157 426:7.49977630350604 428:183.48532012480726 429:24.882013166199382 431:184.08910662839628 433:78.36764240921154 436:5.104822307976043 437:52.609317183164656 438:1.174454600531816 439:0.1879785237878683 440:79.01279195026875 441:57.661382904841794 442:25.32059593763169 443:21.342640735683183 444:90.48537918153556 446:185.62099762444143 447:2.9214046871539385 448:96.46918697820321 449:5.158856309950689 451:21.475558807627838 452:25.469418650755284 453:43.3177886953415 454:10.88510893591791 455:0.17379354151620544 456:2.980134581856853 457:21.677231560629775 459:39.036335007351056 460:3.0399545555557057 462:8.020395439926846 463:103.76618891204106 465:21.881717553289292 468:22.22896489013031 469:0.13795791675050306 471:8.277501088164717 472:5.554260852674101 473:44.64250584606277 474:0.2278402471097877 475:1.382857016268108 476:5.61331901277793 477:14.928434094119439 478:1.3959748099867122 479:0.12158374297052807 481:26.87218836601709 482:22.802041796900355 484:50.43557855375405 485:125.45392612249047 486:192.7744115625496 487:3.3563461159624306 488:22.87524856465006 489:50.56189484826542 490:282.1526528540879 491:94.84084072890356 494:0.2745751153582059 496:0.2745751153582059 498:27.450870117843454 501:152.97658307652046 503:120.55714779077483 504:27.5351679981786 505:15.547727460061065 507:8.861919595166405 509:277.682413170016 510:19.453030993880898 513:27.790583876055983 514:127.96290512399955 515:196.2738925896529 516:73.31413551933674 518:41.82942947770994 519:79.17982099825105 521:19.725470980535842 522:3.631993727946066 523:23.860783940420834 524:28.13716376520801 525:1.650097988127964 527:3.655942108720181 528:9.151592132933438 532:19.933541606942743 533:42.40772639627131 534:6.310102322913819 536:136.36966599914135 537:3.7780615854886275 541:0.37897270425358126 543:98.80551975383909 544:0.05299629667857039 545:0.05075595782302166 546:3.904276917813641 549:24.74757046236796 550:16.641166663871253 551:20.577943476564514 552:0.04428773743614488 556:48.830153987998365 557:38.78914668388109 558:0.43615602304937384 559:1.8906319804078282 564:0.4436957946199443 566:9.812793874664596 567:9.812793874664596 568:34.32456478455721 569:101.04792241851612 570:39.13380050720638 571:6.7671174317314025 572:54.50702672463404 575:0.03072118328235343 576:49.64690077309298 577:54.94959319747655 578:65.95582317657437 579:83.36915784554023 580:140.97526028347568 582:140.97526028347568 584:39.60208120679926 585:4.225082325735533 586:25.776700625610275 588:4.253022614511268 590:84.18385718272006 591:7.0290194257495 592:4.30948752593733 593:2.0675204717665614 595:84.39031589972815 596:2.0675204717665614 599:156.67480035726976 600:7.106029729921762 603:10.38593442187598 604:171.56168796768634 605:2.1234043989275646 609:26.31777608864739 610:14.054072001872328 611:30.983005082465514 615:40.81905238132271 618:10.586623263074847 619:85.86803919214076 620:31.29453734621996 622:22.295278660059825 623:26.689058652823103 624:10.688887928469516 626:7.424330348480364 627:22.378660058538006 628:26.878003417331712 629:7.506577542042971 631:46.63017980852794 632:4.634644311996016 633:0.6241997724325801 634:10.844761292003861 635:27.069213308290102 636:22.631834822641128 637:27.165682930980456 638:2.319824517954603 640:18.578004463612984 641:7.632044656892094 642:32.043219386695526 645:11.003691343146567 647:42.10784913450538 648:23.06422549900347 649:4.823120271536505 650:42.37492524255512 651:14.94078544061281 653:27.757008147148383 654:4.887809390606662 656:53.20077273501735 657:64.65940566776943 658:19.03736866799417 660:0.7159492132959899 662:0.7159492132959899 663:32.824320173172325 664:23.60121125899255 665:11.443224940014597 666:19.273722644404184 667:37.908231656598275 668:28.163630598126005 669:186.70348154494937 671:54.006567108833195 675:19.43386634868651 676:43.33592716761979 677:11.556856039882014 680:38.421128040655574 681:43.61831635735006 682:173.42434914477346 684:33.52163206013977 685:8.25320578137349 688:33.640482166224494 689:15.625091882055587 690:28.900686023786946 691:19.84358781870312 692:5.261466438431971 693:5.261466438431971 695:5.261466438431971 697:55.007393080680146 698:15.767561559832448 699:11.907303558852913 703:20.011354730194704 704:39.081036883859305 705:0.8538624037660544 706:61.26494737915969 707:12.027430076585073 708:125.33394499673872 711:0.8538624037660544 712:29.22704309507127 714:5.368948511277895 715:44.63580882177786 716:12.08813638920887 719:85.79206314051423 720:39.48749242889608 721:12.14927831058357 723:20.267327946666867 724:56.047755751296116 725:39.62479422358398 729:16.13247374777666 731:8.68672417522115 733:24.93874564346474 737:155.6492635002878 740:50.90939315153386 743:12.398309524404667 747:5.6298256500877 748:16.433799514800693 750:8.837807810704357 751:16.433799514800693 752:68.78411222167894 754:0.9568520340850808 755:0.007040431989842766 757:2.9662119333307584 758:12.525581272766845 761:12.589926425453001 763:0.008089041004106349 764:8.94046378614506 766:16.665551970859593 768:25.552154655119256 770:3.0187024949815227 774:0.9979687466515317 775:46.1743574206683 776:57.50171228960972 777:35.521848744776584 778:3.0453045432212154 780:3.0721484751159838 781:40.90367833280954 782:51.932948650099306 783:0.011704532704259965 784:25.86879288102695 788:41.198983028049255 789:1.0405276923913516 791:3.126574455381412 793:3.182005978452345 794:21.536100626569542 798:36.331187773771155 799:70.73829679894232 800:6.029110554862825 802:13.122530259444826 804:13.19143481181968 805:31.333364809770433 806:6.070895979495933 807:31.333364809770433 810:36.60892661132777 811:110.65639984273713 812:90.40028199118176 815:53.18339243745653 817:31.5847005277439 820:77.71195455773454 821:6.198405165808857 822:9.591337920771927 823:22.021787865020382 827:59.639936905482024 828:0.029159731995936067 830:17.732003646467806 831:0.03139119680822721 835:98.5104945460577 837:286.8465943794106 839:341.28505178150175 840:105.6591861310122 841:3.475214699227873 842:164.49523164555515 844:3.475214699227873 845:48.69761520003988 846:105.97815013526677 850:18.082373555425477 851:1.2430624057039485 853:18.082373555425477 854:92.64988574007693 857:106.62363032743372 859:93.23437247663286 862:14.06267727849429 866:18.352675772639312 867:0.05270855922087638 869:33.03814006659311 870:49.60456191398209 872:27.925610529590223 873:10.18467762172192 874:0.05270855922087638 875:6.69555203130158 877:10.24684133322842 879:1.3295782607050473 881:23.159320888104673 883:0.059051603742167155 886:14.294291223357193 891:38.83324940078236 893:18.723659959568895 895:6.839888247435076 896:14.452027611720263 897:3.7643049186512125 903:14.53192423598184 905:23.598857380762382 907:270.0943290968074 913:0.07303858951818261 915:69.14999871816568 917:45.11315349590454 919:34.03209928951286 920:117.19317664949105 921:0.0807088525630603 922:19.205445939663136 928:29.07039160483481 933:39.80113110551335 934:7.0895911538885095 936:57.57968077244291 937:7.140967261740777 938:64.02431121759994 939:7.192839490890715 942:64.02431121759994 943:29.33693137015971 944:83.57852825630748 947:34.77897988537922 950:4.044100529392989 952:19.606316567648687 953:29.471964401762627 954:11.037768625197574 957:58.24347416892571 959:64.5043264886853 961:7.298104139293837 964:0.106597763732635 965:7.405450694047086 966:35.24309315121451 967:1.601531539422432 968:24.766233883175975 969:7.405450694047086 971:106.08067873372168 972:46.79082431307629 973:20.021892800389658 974:24.888801279943795 976:4.192960977957379 977:20.021892800389658 978:20.021892800389658 981:59.156478745177836 984:15.548538217273704 985:4.231176010578956 988:4.26980431968069 989:1.6661805740363886 992:176.0817117873006 994:1.6661805740363886 995:0.12641196470616878 996:200.8655133331141 999:4.308852852459146 1001:0.1317042573534596 1004:59.62558870314328 1006:30.451976815909397 1007:1.688279769298714 1009:15.8208804944375 1018:4.428591952843663 1019:30.891810469543636 1020:25.648652552551688 1021:11.692171983912546 1023:60.59054921228834 1024:87.27679868851428 1027:7.857086492550905 1028:0.15429790458995046 1030:25.779560927275288 1031:36.71458648023415 1038:16.19657475078975 1042:0.1664841817054212 1043:31.344469052179825 1045:67.5756485173202 1047:16.29285000907084 1049:61.08706080499976 1050:61.08706080499976 1052:12.00232463694322 1054:21.132013614470758 1059:8.036330770945934 1062:1.8756626429354055 1065:31.810666409766302 1066:4.680438512801427 1068:49.25399875407065 1071:26.453732998567382 1072:16.587595625572586 1073:12.16226028535369 1074:8.159055811122569 1078:191.01378607622496 1081:37.76894518611828 1082:32.12936626514854 1083:1.9511372949155 1084:37.76894518611828 1087:37.76894518611828 1089:37.76894518611828 1099:49.91635593679467 1102:37.95095900234219 1104:21.729697764915183 1106:16.995101159127863 1109:38.13486253496156 1110:21.852990136634716 1111:2.0031583860730193 1112:8.477881705829018 1113:2.029699661444665 1116:50.36942933597039 1118:0.22934399675435935 1119:22.1035259310068 1120:12.662991511805593 1124:4.950329559995567 1128:38.50848917400905 1133:2.083877754555263 1136:17.31232135288262 1137:0.23720020827808208 1139:32.95559496815445 1140:33.12616506137413 1142:0.24524311719117997 1144:5.044665007745721 1148:22.35950488975645 1155:2.167992067262004 1156:0.26190378057538094 1160:8.815226546649539 1161:22.62114835514953 1162:17.640142618352538 1164:39.280138917511586 1166:45.31022287640034 1167:5.19056718639774 1168:33.64918540423718 1169:5.19056718639774 1171:197.9056124638105 1172:17.751884469761684 1174:5.19056718639774 1175:163.6778134938541 1180:52.033754929307925 1184:33.82742766131851 1185:17.97922487333595 1186:58.775995015224495 1187:0.28839016417661945 1190:5.290908162054157 1192:5.34203879889098 1194:28.539360257606955 1195:65.74650472765688 1197:23.162384278663037 1198:273.7859326481741 1200:18.09487780300066 1202:18.09487780300066 1203:18.09487780300066 1206:23.30161939410815 1207:18.211890256902475 1209:18.211890256902475 1212:109.60809202396358 1213:18.211890256902475 1218:18.3302916621841 1219:125.71634138112422 1221:73.2666895693854 1225:40.50390653989637 1226:13.576009037572495 1231:18.450112412188187 1234:9.322337477563087 1240:34.94088290708198 1241:40.93108710051765 1242:66.97664759515318 1245:103.31110462635006 1246:29.197723551560124 1248:13.871666881577703 1250:0.3471680163168126 1253:9.475446827612465 1254:2.442873485818949 1255:0.3471680163168126 1256:9.55347297519513 1258:13.97268202330876 1264:47.632906121062 1265:18.818410070924298 1269:29.71260592792252 1270:9.632509652565304 1271:0.3686189675133536 1275:9.632509652565304 1277:89.53489490319546 1278:61.06819947529945 1279:18.944233004807593 1280:128.37630239103072 1283:5.776009935303318 1284:5.776009935303318 1287:54.654481365133805 1288:68.2678345318144 1291:5.776009935303318 1292:29.888504031938396 1293:9.793707841763673 1294:19.20067821817573 1296:5.833607870124192 1299:19.20067821817573 1300:14.283513214933926 1304:19.331376177383127 1305:36.137479199211484 1307:24.63307049114269 1310:2.6474673527915376 1311:42.51115770801502 1313:9.959236136461007 1315:122.48530349938781 1316:62.30174715954552 1318:2.6474673527915376 1320:130.6327927532581 1321:19.463777091765294 1322:69.27995131942646 1324:30.61483497463248 1325:30.61483497463248 1329:10.043688745563282 1332:36.55691834262056 1333:6.011290924186749 1334:6.011290924186749 1335:84.14414807830441 1337:0.43915349517385527 1339:42.98908579778794 1340:2.7199640048917937 1344:6.072213578743096 1346:14.717289121896744 1347:2.7199640048917937 1348:0.43915349517385527 1349:19.73385467009878 1352:6.072213578743096 1353:36.98750639161875 1356:14.829411404504961 1364:2.7570765730982743 1366:31.18506478606173 1369:0.4648908325506808 1371:43.47988799360968 1375:20.01126042529806 1376:10.304133850067867 1377:49.981282539667426 1378:10.304133850067867 1380:2.833101491685881 1381:63.93781132347085 1382:37.429820770351554 1388:15.058329342805646 1389:50.259891934831515 1391:15.058329342805646 1396:15.175204802236273 1400:43.984244871208716 1401:20.296370768678347 1404:6.324944970499668 1405:101.68698947802561 1409:57.31212787520057 1410:20.296370768678347 1412:15.175204802236273 1416:10.575843763018238 1417:102.18906241179178 1418:20.441940847735275 1421:37.88448501155909 1425:20.58959189444604 1426:20.58959189444604 1428:31.98264278936819 1431:6.457060924673675 1434:44.50289252608079 1435:44.50289252608079 1438:51.11942869349492 1439:2.951868657237993 1443:65.33102407329184 1447:20.73937986580602 1448:20.73937986580602 1452:15.536009315498031 1456:51.41421012263191 1457:189.47195580494798 1460:80.41804765338529 1462:0.5495817642205404 1470:38.59112864306507 1471:6.593280775149036 1473:103.7410062413797 1474:259.2079214655288 1475:21.04560198504871 1476:52.016885690442216 1478:10.95721132652668 1480:3.0767131511256074 1482:38.83361876723591 1483:0.5648738466999795 1486:21.04560198504871 1487:0.5648738466999795 1488:0.5648738466999795 1489:0.5648738466999795 1491:32.61135338793051 1494:6.733827998363829 1495:21.202160008489994 1497:15.913060644208835 1499:11.056210463481449 1500:45.58632035382416 1503:59.27811820102111 1510:16.042590818119717 1513:21.361102989720262 1514:16.042590818119717 1516:3.163565067775194 1520:252.86933109531623 1527:46.15291092357703 1528:3.2081382378480847 1537:27.431307011011878 1543:3.2996885600087236 1546:40.10280953324205 1547:3.2996885600087236 1552:40.10280953324205 1553:3.2996885600087236 1561:0.6645547290223875 1566:107.66097151155404 1569:40.3688061975622 1571:16.581456249675895 1573:16.581456249675895 1574:75.89433315675124 1577:47.03676218575247 1578:3.346712407128343 1580:187.60967651982168 1583:0.6825920541478439 1584:0.6825920541478439 1586:11.68424408279685 1587:40.63915119856322 1590:16.721671263716686 1592:3.394601568640018 1594:40.91398328503544 1599:40.91398328503544 1601:76.79376076888322 1604:47.6503236328623 1606:0.7199970446506159 1608:28.452929275497084 1609:47.96487781571139 1610:3.4930811577733665 1611:41.193447966196125 1613:0.7199970446506159 1614:34.68034238753238 1615:22.546662915208227 1616:126.55079109064408 1621:54.9729116862907 1626:41.4776979590502 1628:0.7393919353733388 1633:62.59330488407114 1634:22.727439046813352 1636:17.156619199243863 1637:70.06251796817949 1652:17.306624886148665 1660:0.75926763530191 1662:28.88599536401946 1667:3.647981569539827 1668:3.647981569539827 1673:23.098483419083617 1677:3.647981569539827 1681:7.596160298536401 1684:35.44092686967063 1686:3.647981569539827 1688:29.33442071820169 1691:0.8005232659030498 1693:49.279094418301824 1694:12.378729094287744 1697:17.614670621726415 1700:12.378729094287744 1706:7.7718148461893515 1707:35.97083194201106 1709:12.501861040896172 1710:7.7718148461893515 1712:23.48290194499429 1719:56.81949752555 1725:0.8219359942182717 1730:42.976641997842144 1731:29.799277973188868 1732:0.8438952273550633 1735:7.862158438970413 1738:42.976641997842144 1741:7.862158438970413 1742:64.66977768874834 1744:3.8122604916678355 1745:96.49111192853844 1748:42.976641997842144 1749:3.8122604916678355 1751:43.29328128336149 1758:30.038235185855548 1759:0.8664194939513383 1760:12.75510851888534 1761:57.606935413967115 1762:7.954256656634058 1766:43.29328128336149 1769:150.1948534541646 1770:3.869269207581526 1771:12.75510851888534 1773:24.08669325361437 1779:43.61602328979033 1785:12.885388596191303 1794:36.803284492428034 1795:24.08669325361437 1796:43.61602328979033 1799:3.927467496949386 1801:24.08669325361437 1802:51.06356234327299 1803:37.091542031672745 1805:24.295729961954255 1809:3.9868974851499956 1810:124.51215473260919 1812:24.295729961954255 1813:13.018223342758388 1816:43.94509997122488 1822:18.436113366809742 1826:13.018223342758388 1829:51.06356234327299 1833:8.143966722008889 1841:13.153706640262563 1842:51.44177555346251 1848:4.047603575796052 1850:4.047603575796052 1852:13.153706640262563 1864:18.61006055575257 1865:51.44177555346251 1866:13.153706640262563 1867:37.38552919373983 1870:13.153706640262563 1872:8.34147906251779 1877:31.041450249156053 1878:117.16346686253421 1885:66.9555082079866 1899:18.78750974231463 1900:8.34147906251779 1902:0.9882358819213491 1904:13.433021191686647 1905:37.99160122091146 1908:31.30502525036357 1909:75.38101411636396 1916:0.9882358819213491 1921:24.94825250613574 1926:0.9882358819213491 1935:8.547388819537986 1939:52.624295813588894 1940:25.17478835307597 1950:19.153462121589417 1953:4.237860302710705 1960:13.72419632823754 1975:31.84895329364533 1978:25.406142496450915 1980:1.0416863233450742 1986:13.72419632823754 1987:19.34225988010905 1993:139.04056039306317 1994:13.874530177354073 1995:8.762361958396204 1996:19.535150114104848 1998:46.06742543180965 # ασθενής
1:753.7593761428388 2:769.5819448414684 3:219.28492712434382 4:330.0661776332671 5:379.59670749611854 7:655.7737996360067 8:619.1851555635201 9:253.71442792681248 10:265.8234758105378 11:1623.2063904398124 12:296.77102393070356 13:650.7078127445175 14:16.331466429045832 15:256.656225570327 16:125.91335930596081 17:5.992062282376946 18:159.70539613289478 19:187.73030842209053 20:264.30168905371505 21:13.654578964430842 22:74.56042898935014 23:17.822218428050377 24:38.1062681647934 25:41.399752549099915 26:124.64958373513277 27:306.6451333235098 28:62.969027629751665 29:22.75437076069057 30:250.6521267396503 31:217.14503075517473 32:64.68128789399788 33:8.661720836119065 34:141.88881121199435 35:9.146597388800997 36:1391.693636543043 37:7.753515070991708 38:405.4425897227958 39:111.7520800507913 40:1663.845862257357 41:164.57857894677983 42:3.0032009778975457 43:320.69050821291995 44:6.212402283462933 45:326.9178535566518 46:3.063431905315495 47:41.25147412217988 48:31.836782073567218 49:21.7612805310484 50:11.08357531688191 51:51.36250779995027 52:840.8908467454547 53:861.1021397032915 54:408.2432488967721 55:102.94030967027182 56:167.214152928743 57:77.80310679291244 58:15.894018358293648 59:40.09202728523511 60:11.874848693921383 61:87.0851868508834 62:23.726205183439575 63:189.59201252944237 64:261.67556574994495 65:290.2568919835394 66:80.69736875140451 67:45.243010261330426 68:140.94386731822428 69:10.73309024096203 70:98.26385133140522 71:33.578837690729685 72:30.72904901742203 73:156.1982101327469 74:52.986159551885265 75:28.19186235744793 76:181.21828096503899 77:1.3849230626820876 78:25.873307841035803 79:35.43460097533257 80:102.18308064980428 81:111.57988998522063 82:0.009415990837723922 83:78.83020739892869 84:245.60253312481308 85:36.63198895673139 86:37.66800553676133 87:6.884279089818794E-6 88:70.0179662454696 89:4.742354109020966 90:35.255923436954525 91:70.78255974044163 92:0.23865955918039536 94:18.709420052470588 95:7.655608142868691 96:11.938849225319517 97:27.458745090764538 98:534.3867827541375 101:12.515571418304333 102:28.561028774191705 103:20.049497190872554 104:0.05724726163762466 105:5.27306560433777 106:102.89004099907564 107:30.234721564947073 108:1.5634968965939902 109:43.802524409945725 110:178.23509427430065 111:5.650449508672006 112:144.02855112451735 113:4.128271338672098 114:97.05155025224265 115:52.36241028595686 116:181.60333742982576 117:14.628692828386502 118:42.041599205372265 119:2.947469287576986 120:39.66965842797948 121:50.624883714224204 123:333.71089523609425 124:33.591480753556205 125:47.94831107632756 126:55.80465631463721 127:189.17627973568986 128:18.809356505520835 129:117.77309935093419 130:0.008659586071176818 131:48.593178248227225 132:19.13638232673048 133:175.39929725415348 134:5.286901056981387 135:28.274146533047407 136:260.99971854383443 137:91.37942004834939 138:53.392272641577215 139:7.254084546675475 140:5.396020884727575 141:110.29081352801694 142:32.109826814916424 143:0.02813448660242757 144:9.632578392424344 145:29.223299759540513 146:36.7115587260328 147:60.37986620862619 148:12.871514991745805 149:73.45203082285161 150:34.28796876163627 152:10.589244281472185 153:4.469013024978338 155:74.3754308419352 157:70.35325657032101 158:13.345288812562902 159:57.87253626704718 160:88.90689406572908 162:8.851993264802212 163:67.2626353794922 164:19.491735906725083 165:195.5867348975654 166:0.16597322422951344 167:125.97059722793469 169:52.36638066889923 170:82.8448436131036 171:92.31267781957325 172:2.0509887708412724 173:30.070698368782857 174:33.6693858813466 175:0.005711504638004618 177:41.191120153702904 178:379.06481077572425 179:9.89913732079991 180:119.11540388438809 181:84.80343307787302 182:1.086448180443969 183:54.4692785217891 185:1.198697842514869 186:21.88200807116989 187:68.64563001799368 188:1.2299476214454692 189:13.355367999610296 190:2.6126114794033626 191:88.43239198419538 192:6.282708856574654 194:6.383796756046167 196:23.054747540342273 197:99.98774077475078 198:80.54807752174288 199:136.8662000125195 200:23.235199964374022 201:100.83192791703733 203:86.96643704968847 205:31.14987506924526 206:59.69589924239479 207:3.26112317710526 208:114.42342899384157 213:21.61736501573069 217:3.48445731593321 218:32.71756477947377 219:203.87140925292763 220:36.6810773586767 221:62.11194149793051 222:122.6697142601646 223:22.26607551809589 224:49.397420340993065 225:7.875001393120489 226:67.68213907363118 227:3.769680571924349 228:98.0116038239361 229:5.80716423440849 230:3.8859844378548063 231:0.9260853304630475 232:166.23864465096864 233:88.76158038444636 234:0.06150481044609842 235:64.50024344778079 236:60.16956733990149 238:99.8681598223697 239:0.17335698643725123 240:198.67733745202264 241:278.23202927693586 242:106.00639565055711 243:2.387045072583264 244:31.48796153527623 245:123.01915738340202 248:8.974076994949183 249:113.50245198178362 250:6.547239640961522 251:159.73889636337768 252:147.85410508462704 253:9.089665615159475 254:21.282343069423373 255:17.933286088575013 256:6.643050587091964 258:2.6307572762508955 259:1.1911204335911691 260:109.23331232800057 261:0.015124198943570834 262:231.23433716399575 263:0.013367848439463571 264:132.36680434222723 265:15.17088421822578 266:45.42343985000691 267:63.85168675237635 268:49.99325005062264 269:0.008721040003315373 271:2.87964619693064 272:0.7214104940230734 273:4.836016926966693 274:74.51952617618417 277:33.79033517112961 278:355.55772541132137 279:7.196015116593985 280:9.818147474492227 281:117.96535061942792 282:147.260514070822 283:135.60055945252793 285:42.743820845706956 286:7.408664788560841 288:1.4969985962162817 289:97.2206674832687 290:71.4129393611147 291:61.60236388850452 292:0.4273850740743863 293:27.067069804175084 294:3.2483565861761665 295:3.0354537564216213E-4 296:6.391444478326719E-4 297:13.478356560133406 298:364.28106422031397 299:5.400389628362875 300:7.825402686248239 301:10.543395379629127 302:110.14166093190164 303:20.288487104815875 304:10.681718963716854 305:1.7001030478099846 306:5.516065712314374 307:10.716626398759981 308:1.711987547977417 310:146.8513176845644 311:258.7842441945526 312:28.34394638384567 313:185.97499076474787 315:45.51640664229268 316:28.54310198899721 318:3.6208799899923445 319:85.26296650745174 320:41.23753462398397 322:130.9600611275869 323:75.0096409853704 326:8.420684864346091 327:14.436276481206193 330:0.015901281356452687 331:8.577147356684526 332:6.055299136998193 334:1.9773380707291124 337:25.546291841748236 338:0.024099005972624554 339:133.5436707941537 340:38.13164031564166 341:274.3063289846349 342:8.932925270988555 343:15.107302551596614 344:26.12982784392386 345:298.06338373650476 346:99.81723422688098 347:4.094411235395596 348:38.811779053382494 349:22.410490991844675 350:6.453707320592187 351:0.7704593275121989 353:18.801416553772956 354:6.481225534512989 355:284.86016909565643 356:48.300747206619036 358:222.94190783157882 361:237.2798606059754 362:44.23585101397672 364:39.7801586437471 365:85.3024588650424 368:132.43658774412484 369:12.777073536711292 370:0.07385823138469597 372:0.927130494939741 373:23.59068788813627 375:109.69439648001313 377:13.039832955195363 378:7.119506978468527 379:0.2591267773851317 380:128.4161555029842 381:0.09465647409662721 382:41.07244924205208 383:20.208073664164477 384:0.25501672825676147 385:110.45681981566689 386:0.25093052512324476 387:0.25093052512324476 389:76.63424382368171 390:28.226268554985296 391:2.6282763491468684 392:1.0236269443638109 394:46.23940455789635 397:77.38111733595554 398:106.2442579493894 399:42.039955607365556 400:7.496354884559786 401:130.82413408719464 402:1.0955247710982807 403:0.13161567962101944 404:20.87430356134419 405:17.161961596100912 406:51.96735788152607 408:56.97467942419435 410:0.13848309888196375 412:2.80395772869035 413:1.1382989476122976 415:7.626882667833369 416:67.61954968701393 418:278.2315869255696 419:42.74092757653956 420:2.858690762348681 423:33.70442786584798 425:5.122466938930144 427:38.48257991811209 428:10.823156001131146 429:63.29850962486503 430:0.17448273678938003 431:58.228935748492795 432:2.9710980792443538 433:43.35821048114695 435:17.950222746933118 436:313.2693922454574 438:5.335760319096965 439:0.15704271596420266 440:11.07593134858705 442:0.1926116754060058 444:298.1972544656964 447:26.01987374615115 451:80.8521733694116 452:22.035350129824966 453:34.86187595832487 455:11.29223820717921 456:0.21012307730759172 458:14.77233169711468 459:70.52758898885503 460:0.22388585842188488 461:5.558416980962382 462:22.374854780506954 463:22.44369843278109 464:93.43259272026953 465:1.3846799745656033 466:1.3973884238600052 468:11.695250499007047 470:5.761393206653978 473:35.99092986067511 474:0.2685488764827332 475:1.4890248665695323 477:0.1004255811400266 478:50.771936893303085 479:0.2791874910591503 481:0.09199384918814474 482:133.49197773149035 484:90.16794894358642 485:15.64157500453565 487:32.08544183912679 491:12.165009035406822 493:27.833875147810282 496:12.261899245189863 497:196.98227646143545 498:1.642994105181844 501:0.3304517081843215 504:6.192026792685865 506:0.3426249671492611 507:37.38992083917617 509:19.95745164320701 510:19.95745164320701 513:177.01528304802207 514:439.6894825434253 517:16.28096842906704 519:9.334913591487904 520:28.686938222790314 522:111.01059512752948 523:20.30071165319506 525:86.72236623212488 526:9.419099674536364 527:92.70960455608297 528:130.82260382875262 532:53.36175726907365 534:179.6771574146027 535:99.64828899157686 536:0.046030209875298246 537:48.554038063878 539:6.5898806169155835 540:1.8582387826878564 542:13.128445784094342 543:24.993540347410622 544:6.693851365502032 546:21.014691485806253 548:21.014691485806253 549:49.33545680138492 550:54.612462983160334 551:17.085856172650672 552:21.162113773377502 553:21.162113773377502 554:25.491013264222676 557:108.18094579301702 558:39.67760506847985 559:10.08194799220014 563:49.87000737579674 564:13.621064377463485 565:4.2458314250082925 566:102.31627189151034 567:17.410927036118416 568:375.31451302903315 569:13.677370462625163 572:155.77153338253112 573:17.543520624258942 574:0.021295317334876617 575:10.268708014491988 577:17.677622936083402 578:17.677622936083402 579:4.355654804666282 580:253.5438198221038 581:4.355654804666282 582:13.848252809196472 584:35.46286292996259 585:7.205098746706217 590:2.1710503142922954 592:26.535961105676893 595:7.320599380123022 596:10.55739046415215 598:46.113084981898055 600:26.626240488761358 603:22.402177397972576 604:159.37540276027224 605:2.2467245221328067 607:62.73142242850445 608:4.58447292119486 609:520.0032108648529 610:2.285469227042119 611:18.371838183074907 612:4.643678172466524 613:36.46355896480746 618:4.703716470633536 620:106.39863789159288 622:14.624763674295624 623:63.57651063481214 624:18.66119831330257 626:0.0040576763161351065 627:7.680814157347325 629:4.826361826365641 632:27.55829467261275 634:32.369474209237985 637:27.751385337432215 638:329.0680893638916 639:53.3333963621743 641:42.62691455123711 642:4.952553789292347 643:239.58245074742393 645:7.933111626261735 648:43.025023230500025 649:5.017027560016548 650:23.67425864864781 653:2.5748347805264644 654:2.5748347805264644 655:9.984420003699072E-5 656:9.984420003699072E-5 658:8.151327137404481 659:90.08627816861024 660:9.638809970825103E-7 663:24.03368789871405 664:2.66377313908291 666:11.770332965938616 668:49.224347621973344 669:24.124974532854836 670:19.81209110969642 671:0.814208358713468 677:2.7093639267173626 680:79.14983550384348 681:39.14317330747814 682:67.0233990232616 683:12.059186612038488 684:105.05825464403523 685:34.17841637567223 686:91.99523697811249 687:5.424477529468421 689:199.21274303213323 691:2.8267506268473506 694:2.8267506268473506 695:24.780740027368726 697:12.177536043417238 698:0.003260186346302165 700:20.3883004471328 701:2.8508306475246017 704:8.707220723714507 706:99.78385897695554 707:50.78238541227302 708:2.8996123285752864 709:56.44367465598499 711:25.071153865134086 713:113.18597211237677 715:2.924318918304442 719:29.930654432997645 721:5.642491854839799 722:0.9482748729741374 723:12.480766001931634 724:8.903455405605099 725:62.817489473607424 727:5.679823921142621 729:74.92173827411328 730:12.605107914350238 731:5.717449866317786 733:30.26698557796793 734:5.717449866317786 735:8.95342709068764 737:311.2948612020109 743:356.31417187746166 749:40.910180700801305 754:16.909701217794684 755:12.859258827984114 756:3.1034007787506557 757:245.31182017299665 758:52.104328147565745 760:108.73308947659454 764:12.923968959701574 768:3.1566212961360804 770:30.960770494483548 771:21.534070767762937 772:13.054837944545834 774:13.054837944545834 775:31.07925696028479 776:9.31397018958568 777:21.534070767762937 778:13.054837944545834 780:3.210797234308899 781:3.210797234308899 782:109.9306713718694 783:6.02948290693729 785:17.30348796922114 786:0.02118322918069766 790:26.508397641378632 794:0.026867372598075256 797:0.02893036722144767 799:6.235061970426786 800:26.835490376364998 802:31.80829976335757 804:22.19658473251046 805:42.53333517112982 806:13.528762185507693 811:1.190563255330464 812:0.03331544749299394 814:13.59857245254 816:119.47657388796188 817:3.437561551945693 819:3.437561551945693 820:42.84254559584489 821:119.81554725628895 822:6.405816518047585 823:3.4670945371628377 824:1.222237999262674 826:43.15639408180315 827:1.2383480648787164 828:9.921736477601643 831:43.315098572039616 835:22.79286119601207 838:0.048628377322066624 839:14.029210920731536 840:1.28779911462903 841:22.99785774798521 842:3.6189732287322407 843:14.103020401022313 844:6.627632603847732 845:14.103020401022313 846:80.33926987637523 850:3.6502192942021248 851:206.70972236473526 854:43.962186001440124 855:14.17743374382237 856:3.681765050067482 857:23.206122538313657 858:0.060735941092090316 863:18.759916255552277 866:1.374112924517595 870:44.629780519842036 872:6.8593750480948215 873:6.8593750480948215 874:75.11226999710533 877:18.944589354849832 879:33.78133058074438 880:10.523763805847171 881:1.4100674427881743 884:33.92133697651698 885:14.637093432970698 888:19.13236041567829 890:14.715987253576692 891:7.003488951539647 892:14.715987253576692 895:76.12823145523609 896:3.9113483601748196 897:14.795559809125162 898:3.9113483601748196 902:39.8222288069376 903:0.08588351626214573 904:3.9454539091067056 905:1.4845595418666695 911:10.844745379492911 912:0.08991191090338696 915:34.49303612208761 916:7.201912771497068 917:118.65439478337967 922:4.0498423224976 923:10.9771889228832 924:0.09831216049579102 926:11.04431479440589 927:4.085346851992341 932:248.57912339587332 933:40.47433985107486 934:7.30393733099046 936:64.72362135719713 937:91.25566081299766 938:11.180422467985935 939:1.603154942968426 940:35.235328870488104 943:7.4079156615911 945:4.194063931410822 947:40.9782811804169 948:52.74408057833993 949:7.460656918769106 951:4.194063931410822 954:25.00232006884697 957:1.6446307302011527 961:1.6446307302011527 963:41.321669422302186 969:99.88016029060964 973:114.720041958496 974:7.676827233304626 976:36.010752485466774 977:0.13676158234195673 983:0.14214567631990582 985:4.382964406965903 987:25.61707605956631 988:11.677363944055667 989:47.92436758833013 990:73.2528403165827 991:15.987093822928273 995:60.26337972427803 997:20.649680228003746 998:15.987093822928273 1001:42.207629043119425 1002:42.207629043119425 1004:36.4930899674136 1009:1.7980855476061628 1010:154.82808197897262 1011:212.79801778821496 1013:4.541487669622756 1014:4.541487669622756 1016:42.57358865235781 1019:8.017675814547577 1021:16.3569815633508 1023:268.21963805331956 1024:12.053483640810942 1028:48.937175018009555 1030:16.451724029307005 1033:31.73960256173798 1034:16.54740695331014 1035:16.54740695331014 1040:26.393663724818104 1042:4.707089258316749 1043:75.22578924650674 1044:0.19029246948405354 1045:43.32667551793349 1046:0.19029246948405354 1047:16.64404721789781 1048:16.64404721789781 1049:12.209275914325293 1050:0.19029246948405354 1053:0.19698212705878798 1057:12.288372094326489 1058:37.672883758078136 1062:16.84026960658654 1064:4.792702492977418 1065:76.11328447454402 1067:1.9908323618240609 1068:0.21083833995231335 1069:4.836241946631945 1071:62.727447613340956 1073:159.0238117641865 1074:69.34294678143632 1080:4.880281904257718 1082:22.026244412820553 1083:0.22534979133397356 1084:22.026244412820553 1085:4.924831636885215 1086:136.00959462958852 1087:0.22534979133397356 1090:27.21712973263696 1094:44.51327551349005 1095:120.90528859718484 1097:2.0684122941597276 1098:17.244998331602787 1099:0.2328587989289044 1100:8.570603669286177 1102:2.0684122941597276 1108:0.24054086733376098 1109:33.00508041119087 1110:5.015498820122827 1112:77.6539822899547 1113:22.397241513056592 1116:5.06163615239681 1118:39.12521569897267 1119:12.951959039902972 1123:27.794840261288822 1129:17.559916583397193 1131:0.26465856197646515 1133:39.315381872129485 1134:22.651202065525425 1137:2.1767769451798378 1138:13.039008766407223 1139:51.58046420479855 1142:39.50759395947381 1143:58.26168648812248 1146:107.81884046919471 1148:13.127029773530337 1150:22.910714801291878 1151:5.251789392614561 1153:13.216041499883918 1154:45.775606959770734 1155:34.025518986975925 1157:2.26198629067717 1160:164.7994809380396 1161:13.30606397393161 1164:0.2904571649901814 1167:59.051062536027096 1170:59.051062536027096 1171:23.176007816491435 1173:23.176007816491435 1174:9.110378026047654 1177:0.30864001623707693 1179:0.30864001623707693 1181:2.320779988165787 1182:101.9418121110748 1184:0.30864001623707693 1185:2.3507974612119638 1188:34.5613829927466 1195:66.62869242919085 1198:13.676683922054362 1199:18.452280206192615 1202:29.027847729805192 1203:46.892385282876624 1204:9.326108355232797 1207:80.99663670642798 1208:9.399767837657368 1212:2.412116838885457 1219:13.868626706034439 1220:60.42738336069534 1222:5.607931862236162 1227:2.4434368378238513 1229:9.54982389119049 1230:29.519789267753524 1233:29.519789267753524 1237:54.057109219219775 1238:2.47520958977916 1239:2.507444885630869 1248:0.3790065241443588 1251:29.85757707514662 1252:41.77000683219348 1253:2.5401528379283596 1265:54.857871505245235 1269:5.882664635626617 1271:0.4011875095321887 1273:9.861456138386094 1275:24.59823838154798 1283:0.412649786996612 1284:36.28563116159166 1288:19.43196588027534 1290:62.19016850211661 1292:19.43196588027534 1293:2.6759255066672436 1294:19.56136579197095 1310:30.92223364035831 1313:63.12228699705936 1324:25.377250285050305 1327:10.274460334475556 1329:37.11535639499519 1331:19.959704942125914 1337:2.820163510601744 1339:43.61347774409851 1342:15.013922011271207 1349:20.096002334451537 1351:43.61347774409851 1352:6.237872399096999 1359:57.1464599278425 1362:78.52101960811598 1363:15.12640931730139 1372:20.37413813844627 1374:6.363115180253946 1376:20.37413813844627 1378:37.76669308520611 1381:10.62564170786758 1382:234.8542324440849 1383:6.4271146692440935 1384:6.4271146692440935 1385:6.4271146692440935 1390:50.95098638210241 1391:2.9343960647948406 1392:37.989718926960876 1407:32.07298918346132 1416:58.38546681410156 1420:38.44511322401934 1421:26.382485333878297 1426:26.558280061047103 1428:15.712823035805766 1435:45.12947463953693 1439:20.953929711775565 1443:146.2589435987342 1450:0.5719543895939894 1452:15.835197381242859 1453:15.835197381242859 1461:11.093771471066608 1462:45.663940965066544 1463:52.4062405638474 1467:3.137512933377114 1468:3.137512933377114 1470:15.959375624145409 1471:21.256430881653337 1473:0.587260607270372 1477:0.6029177155415212 1478:6.831942830961597 1479:3.1801978738273355 1481:45.93710029220151 1486:21.411034886773006 1489:33.107871383478475 1490:6.831942830961597 1492:6.831942830961597 1494:6.903137068162171 1500:33.32405908121972 1505:3.2677798447465563 1508:430.4673637816603 1517:27.668675663658444 1519:21.889027681258654 1524:21.889027681258654 1526:60.73376905597855 1528:275.6923790760788 1539:11.598534337275767 1541:54.30138430019046 1544:76.34785508226697 1552:11.704347451815288 1557:22.22020262795179 1561:28.26318620753647 1562:61.82045774666576 1563:84.544943828771 1568:3.4523872998084673 1572:16.88356455181557 1573:16.88356455181557 1575:0.7047887649353375 1577:117.21656838871776 1579:22.38976919594519 1580:40.9330847224608 1589:11.9212211301886 1592:3.5006414918266167 1598:17.167059166581286 1599:12.03238835115193 1603:7.435378702594139 1605:7.435378702594139 1606:0.7613261714330606 1607:22.91538110081886 1611:7.5166940689724395 1613:182.77502189794993 1616:41.758821596386994 1620:252.68960747349348 1622:22.91538110081886 1626:7.599452593359303 1629:23.096522266866305 1631:12.260469035446468 1635:7.599452593359303 1643:17.46018763336944 1647:17.46018763336944 1651:147.2406486008717 1660:87.04766523806771 1662:0.8013268257298505 1663:35.6835157888305 1667:3.755846653574209 1670:49.573812132681816 1672:3.755846653574209 1682:3.755846653574209 1687:7.769484709144386 1689:12.617896343004343 1690:0.8433125224012621 1696:57.13476509956035 1699:23.65914265744078 1700:12.617896343004343 1702:12.617896343004343 1707:12.74139332539032 1711:23.853445308444535 1716:0.8650902845507286 1721:326.88117121478336 1722:149.81159948624034 1723:23.853445308444535 1731:0.8874145520818189 1738:43.5442058533147 1741:18.23943494229166 1743:43.5442058533147 1746:0.8874145520818189 1750:18.403979985495734 1759:0.9103038539479551 1760:81.62688688405572 1761:30.475041921579862 1762:50.96277262799578 1769:37.02290368637011 1773:232.5115613552516 1786:37.30600808322674 1801:44.18431722494496 1802:24.667733478259755 1805:8.319481347840322 1806:8.319481347840322 1809:30.967548065978765 1816:13.25921577511543 1822:18.742602092315963 1823:74.64447862610352 1827:8.319481347840322 1832:13.25921577511543 1833:37.594630662618236 1835:13.395064110975925 1850:44.849780813868115 1852:18.91691432045847 1864:13.395064110975925 1866:13.395064110975925 1870:4.1580239088389765 1896:4.220417989661223 1901:60.41806061700618 1905:8.619954168495193 1906:110.17666474995691 1915:8.619954168495193 1916:4.284184501322648 1919:146.9159360899127 1921:68.20812001059826 1924:19.276179782254793 1926:8.619954168495193 1927:13.675108740996663 1930:31.74365718709461 1932:31.74365718709461 1938:19.461411006644084 1939:76.75900521387736 1940:1.0606727829110993 1957:1.0606727829110993 1958:25.77997121643477 1959:53.671627030209756 1962:8.83103759338937 1964:53.671627030209756 1973:1.0881259442686388 1977:69.21313683912693 1980:8.83103759338937 1982:8.83103759338937 1987:39.128372857901084 1990:8.9400668199886 1995:26.016708160899086 1996:14.117712849082245 # σύμπτωμα
1:748.5398488009442 2:564.7639938800048 3:488.1329913356057 4:306.99770775824936 5:545.0460822575398 6:655.7737996360057 8:283.0947819562806 9:299.3866857553113 10:221.6372306953578 11:488.4494603671712 12:119.53693257547619 13:249.90200724875154 14:82.29923914039449 15:304.9431029879639 16:272.2182875402757 17:13.465679168658106 18:417.51148791343047 19:48.49844590828497 20:690.9255420430329 21:12.615679159124683 22:156.92119561807118 23:151.4497829419158 24:232.49087326123615 25:59.263890550008355 26:112.20104294617491 27:50.117552936944215 28:188.06603166128085 29:239.14035196088204 30:128.26344316188778 31:34.201806799667956 32:599.6714223305653 33:104.3686119739718 34:16.472810146593574 35:166.6495720632339 36:74.80733299501384 37:35.83500005587555 38:119.30012324125774 39:76.80730014636018 40:67.99860899585362 41:86.34017988271343 42:59.43715860254199 43:233.2133618635552 44:139.25180309458537 45:369.0947700689521 46:85.87720766618307 47:164.5624355455235 48:232.11105884943515 49:9.618550401578068 50:51.03605173752606 51:4.187095108566009 52:2.2521029994501753 53:32.04694520988582 54:162.716241505088 55:130.0626966496588 56:2.4127922595047515 57:184.3039422580257 58:120.17120198444833 59:0.6495936655978994 60:0.774454467733234 61:69.34168759637123 62:167.6429556364824 63:16.936515971045782 64:172.73773512858932 65:282.4836831469382 66:5.546392091273687 68:2.9352501318293744 69:206.10995141416453 70:53.78190081163171 71:1.0309293742612722 72:40.62343844524573 73:28.628232198008497 74:108.64323856180889 75:40.99481616272176 76:267.1543341479598 77:100.85168149959264 78:55.074794406532604 79:10.209667153834731 80:87.04791416032404 81:68.02187907829085 82:2.4277303620663666 83:338.8832709473215 84:310.2188205278701 85:123.72111804543182 86:45.096568792411176 87:90.99382874361855 89:35.69826612349618 90:39.24913292589292 91:0.8891537938881092 92:0.28803035417598327 93:33.402912383925894 94:0.9654825065817656 95:81.23675856009848 96:73.95268865792539 97:6.346711474686487 98:10.389118736710692 99:10.409084603465349 100:48.440513437994056 101:48.90784854198991 102:76.07862223410156 103:119.83509806959063 104:1.6464657581154751 105:0.44655024356110035 106:16.228163698210736 107:422.49280153763834 109:25.061579308883097 110:398.74388576355256 111:2.7931878871604314 112:17.145518054082046 113:68.39096627055255 114:10.001791633990447 115:17.43440856310718 116:42.486311993691274 117:8.201237213932675 118:32.6199914310601 119:123.90614880015725 120:30.32280323684444 121:156.25292671037565 122:10.934668994596613 123:1.0866471232360448 124:76.67061429915101 125:123.1117093348512 126:25.013068801625266 127:159.0783394867523 128:45.53669105384137 129:119.31449067290924 130:14.032258103454382 131:144.41585948388442 132:140.1603614637265 133:42.58925948835694 134:35.554361796034 135:50.111644334476566 136:50.1722567486217 137:66.43135545045297 138:79.24250189439711 139:0.12480632224228973 140:50.538174888616844 141:116.59750596766928 142:0.10980767296522437 143:132.28736711870016 144:9.945325989065745 145:23.485662187959818 146:2.766357152093492 147:38.0413146230101 148:2.945966102035078 149:147.54432322867487 150:49.850547859705685 151:0.11470580842224638 153:0.038485544415977783 154:1.7129616152666398 156:39.014548544078046 157:0.13623598844059062 158:13.712403801983683 159:16.44112838221822 161:0.802585926824179 162:9.137243063075626 163:0.17252947444893063 164:19.94811137802788 165:106.19111870298431 167:48.699713955594575 168:3.567960497117931 169:83.89067484904153 170:9.747750278875673 171:49.29943387790573 172:150.11821575284694 173:49.43421447649955 174:0.4262637185253152 175:49.569552461196935 176:1.035636892680745 177:5.575854328197477 178:5.62887218411455 180:158.15335687834317 181:28.040941330851997 182:0.33123038736528404 183:101.35045189844124 184:1.232244054019883 185:22.310177454805114 186:113.0049264592202 187:258.1618027214267 188:60.84524908250072 189:16.54555386611551 190:8.65974337898998 191:79.997184847573 192:141.81204094470667 195:121.47897736883391 196:4.686995937804792 197:76.7741123119572 198:17.308705369582327 199:149.52408364646305 200:72.29913266324178 201:112.40556895891935 202:9.27994236872138 203:39.03222790099983 204:5.037840732670353 205:351.06010493303523 206:56.14480055130543 207:0.12744576890096496 208:148.8923792356716 209:52.61543107819593 210:1.8651101493605242 211:0.1205749794532248 212:12.712962740935687 213:12.810095838283413 214:12.842660390187138 215:5.470949109529786 216:0.7807892118753543 218:37.16695040324123 219:16.0859530282176 220:13.173550053453479 221:62.98311694900654 222:13.2408941451516 223:102.7178431674645 224:26.351707887306908 225:8.11080768014118 226:50.46457407970537 227:0.9349473312008058 229:64.59416959631818 230:4.04025431137121 231:79.65823273693175 233:1.0036915171066632 234:4.07452005779396 235:133.23677337034343 236:2.385587580489931 237:4.161330611278036 238:47.75018546983973 240:321.1745629394763 241:66.48124298452733 242:6.42246716535775 243:0.22677143665473665 244:14.600131237965753 245:28.22149763553182 246:17.824599788010165 247:2.623886031098186 248:67.82926307766836 249:0.27649537274399977 250:230.70326682408506 251:4.563670565791677 252:88.08330413311289 253:49.66135873236906 255:49.66135873236906 256:29.045967113601733 257:18.351288446515326 258:88.59498647345589 259:63.659743580493135 260:0.009222375847262557 262:139.23989942004607 263:12.384033212762409 264:4.778084328523672 265:9.63417978983623 266:0.00604436778742264 267:41.93364661077619 268:134.29207474153588 269:22.408976713978145 270:0.3604316780462253 271:1.4334161374783128 272:12.81656814603687 273:0.0016564879231400894 274:30.22169121700646 275:26.450886996632445 277:51.61097125216267 278:102.16628723534721 279:61.044228482779396 280:166.66624092881872 281:211.5689736592541 282:86.49880611628971 283:2.0685492126156212E-4 284:10.198285789909356 285:34.90197885889076 286:0.43692744430950026 288:10.36151564081541 289:1.5922562768064106 290:43.878616646647856 291:27.34929089873223 292:104.28194119526457 294:3.3770326264871797 296:27.909719046421177 297:17.01783336461982 298:3.428740591581953 299:0.0034508461284244608 300:58.640294308137186 301:5.572341385167107 302:83.89767852660296 303:24.332012979982572 304:59.0610928923844 306:147.68363420618567 307:64.05319448533571 308:24.507499028381382 309:5.760438030989783 310:124.27349243852274 311:64.50509836148375 312:41.41188920507145 313:0.6134656142882543 314:1.9254318601372702 315:0.01497634450001437 316:0.6271560297182581 317:17.870687832051136 318:25.16672406904027 319:70.48869191020363 320:21.47943758972139 321:0.018098813297995082 322:0.44114622980843526 324:0.018098813297995082 327:25.474879764106646 328:42.27115477493573 330:66.25351687760526 331:0.6913750713295601 334:38.19409794035423 335:3.9871007825635467 337:8.958064346607445 338:4.0271826966299535 339:52.381582023436664 340:12.014910498578592 341:67.4691772416847 342:22.50623072059614 343:0.7839652674569707 344:53.11280192469021 345:73.29806373137056 346:0.3433282573912353 347:0.8166901875439205 348:409.4609262476594 350:2.2836299365070456 351:19.152565439643823 354:0.05498613301315481 355:84.5879431586176 356:9.461125051804489 357:19.53395863670536 358:49.460837774706775 360:12.74728567521631 361:197.5542572469199 362:197.5542572469199 363:54.52050531028291 364:4.4720670398047675 366:0.08203843068158002 367:12.917527480716007 368:0.2746532557938901 370:9.923795871836727 372:2.5634782943363152 373:32.20879874049992 375:46.03002268284891 376:1.0147221078707682 378:7.306386667773937 380:7.337205651123005 381:7.337205651123005 382:358.0052098306849 384:2.680161713351508 385:1.054232517679453 386:1.064289065584447 387:168.66620079324733 388:41.92822261324995 389:13.536606189474725 391:4.891577611609511 392:13.582270269507664 393:4.916012745557309 394:42.12138964603927 395:2.7663874368520314 398:67.71304044800988 399:2.8371617976762575 401:132.07671247234128 402:38.07645194393861 405:17.47897230184578 406:113.94134380545358 407:52.62419460486608 408:17.53389442907299 409:38.26082597563964 410:47.80832703718972 411:47.80832703718972 412:1.1907776157121444 414:21.421599107984385 415:2.9279477309716513 419:74.10745830579467 420:7.884121844627677 423:10.933063157916719 425:1.246785654999624 427:25.83605696907996 428:74.70715349768135 429:115.78862457705497 430:0.19089098252096584 431:75.01073035910726 433:3.0787879753209086 434:14.589674091585932 437:75.62553781991924 438:11.311611454211642 439:14.690734663658976 441:34.98891941131104 442:35.07933082732145 443:18.387636839061688 444:149.02869295436975 445:1.3528183784128682 446:70.26955606658795 447:22.33169637555237 448:18.446633888800434 450:3.2166960244205978 452:26.500787327711233 454:1.389718271495103 455:3.2571580547251844 459:11.66210063131916 461:351.4664966426513 462:8.514915628666394 463:3.3395431406988254 465:15.157441506834818 466:35.91120789290188 467:11.751885115625642 468:23.158848314381835 471:15.47992444298417 474:0.08885511683546742 475:3.5103775664105656 477:8.891098793765229 478:15.644736547519937 482:9.047172503426712 484:41.97345012492051 486:3.6440726410324014 487:0.07347258825393244 488:9.086711834805717 489:0.33643747615052716 490:2503.510003261701 491:0.33643747615052716 493:52.27385054190904 494:0.3484956445632424 497:16.212227346731577 498:9.287622697913791 499:16.212227346731577 500:1.7157013464687545 502:9.328460581700535 505:24.26094469349218 506:1.7455383880989042 507:6.381968436014751 508:20.217193103910233 509:37.990757746374605 510:3.8302227172982724 513:16.447411200226355 514:58.63607545660131 515:69.65273599560226 517:99.33897987751683 518:3.9024680242475767 519:0.048550183195244775 520:3.926855789837136 521:9.578238905054342 522:1.822090253608449 523:216.18320470266158 524:20.62943640791174 525:70.13891345325092 526:9.620679126876746 528:419.12807937721334 529:93.83552907905278 530:29.276496455797115 534:210.29903907841467 535:16.93273630803876 536:76.5498972185416 540:0.03328685698856492 541:44.2603669448834 542:4.127664924841249 543:6.819815767488296 546:4.205680006934689 547:0.026621828541337676 548:39.61112699055208 549:25.697076844231265 550:55.2408181470259 553:13.645736074618098 555:0.02206549703323965 558:222.19614402357826 560:0.5249424290145945 566:13.86868847314028 567:96.99599288472201 568:0.5413010980128602 569:4.393793030445571 570:78.918567544841 571:73.03565969931576 572:50.72877642391581 573:0.5496160371331154 574:0.5496160371331154 577:26.467845062025003 578:14.096795713723656 581:40.763084949734825 582:0.5665214754184598 583:0.5665214754184598 584:26.555852265696533 585:51.42153742505315 586:26.73334288113544 588:2.2323290568935383 589:0.5925819675257705 590:0.6014597619178881 591:31.441084756835963 592:4.619810379533765 593:188.6933224824934 595:26.912834779431343 596:0.6104346092688295 597:2.289105872924473 598:0.6195074726664047 599:2.289105872924473 600:92.94403574950933 601:27.003343868801554 603:0.005381460139523641 604:125.95443940487618 605:14.569301996147418 606:132.73867177665147 607:10.913754253327387 609:63.57352516197219 611:2.366905001880102 612:236.52448738376222 613:0.6567988691181209 615:4.797590224040773 616:0.003349610953215291 617:42.23073995752763 620:88.23651496276531 621:18.8821155255576 622:27.651647572388708 623:23.1498723768562 624:101.13415376094943 626:18.955338871754268 627:18.955338871754268 629:7.931282806024832 630:19.10312046732765 631:19.10312046732765 632:7.931282806024832 633:95.43846741971547 634:11.377933125393742 636:15.128737035553929 639:19.32820186259364 641:95.90915492504736 642:19.404157736301794 648:0.7788491587904223 650:8.232242780520231 652:0.8007707669218601 657:0.8119100692083778 658:19.791134132904823 659:24.191904115690345 662:66.57074202448811 663:24.373208785540278 666:79.05516355540102 667:2.7493436648250107 668:131.8764500610263 669:44.35275921375411 672:8.54792747591203 676:8.54792747591203 677:0.0019385374928474774 678:34.25036982753374 679:73.54283465065286 682:50.38850416042267 684:16.205171978837587 685:5.518158906771802 686:16.205171978837587 687:265.04836877177263 689:39.873687177687835 691:80.57447988086587 693:2.913929142460058 695:34.84380595775229 697:0.9301725830838247 698:40.13968128278661 699:25.218488356164382 700:40.13968128278661 701:93.58758999798452 703:2.962755012169826 704:40.27398125980621 707:121.05727343033584 708:81.24667433519173 711:51.33658848757124 715:0.9811796883157547 716:20.94350894637066 718:0.9811796883157547 719:504.82356444193584 721:16.713220734160135 722:46.087831808729895 723:12.696127826440899 724:30.53925882526546 725:165.48156237316536 727:9.076689752698831 731:51.98959843492535 733:3.088518724603437 734:25.81058518813368 735:1.020917420700123 736:5.848569021141641 737:25.911636712676156 738:25.911636712676156 743:12.947537818295565 747:13.01153393635335 748:13.01153393635335 750:9.279758875691924 754:1.0759666418082534 755:116.57831690117308 758:9.331484978145978 760:13.075998961364563 761:6.042383723899792 763:3.2198282218258747 765:58.65394241701851 767:53.00270249972778 768:31.34752185370045 769:3.246786126631521 775:0.02356989705814366 776:47.482526111145226 777:71.16259489345094 782:31.585798431961376 783:31.585798431961376 786:478.40384842098416 788:22.11669772829996 789:26.853661477180992 790:6.24411424893341 792:17.725828968502558 795:32.07270703381875 797:27.181443381156413 800:3.4423536116229054 803:6.369167477495507 804:6.411547607658799 807:171.8093052762835 808:32.32152545104485 809:3.4713108389309766 810:1.2404752048233034 811:32.447318337893606 812:32.447318337893606 815:332.6316218814897 816:18.141861243555805 817:3.530023589249262 822:13.959571182522112 823:6.540840914998012 824:1.27260939304801 826:14.031277981097897 827:27.744240123996295 828:6.584672619494406 829:1.3054740731171581 831:10.157528696425688 832:1.3221866141684033 833:6.673467326014933 835:100.69221257528638 837:18.486387214359592 838:1.3390894011843946 840:38.567944331043584 842:6.763805621067127 843:6.763805621067127 845:38.71552147880788 846:28.21016150120639 847:6.763805621067127 850:1.3734763774497951 851:23.407431896375115 853:14.398538607686802 857:18.841955015268873 859:18.932646916365297 863:1.426551834849057 866:1.426551834849057 867:6.996696695046994 868:3.8732327518011895 869:34.03403203429277 872:45.10620591498236 874:63.06193870454989 875:132.09863711880683 877:186.42282538191893 880:23.939847920510875 886:10.766963368220743 888:57.52548572195831 889:0.08921139398907967 891:1.5002323135355011 893:1.5002323135355011 894:24.26989864330779 895:24.26989864330779 902:15.0989938415016 904:57.94187199020003 905:1.53837681311026 909:15.180184819979129 910:24.494575631937888 913:15.180184819979129 916:1.5774259152107692 917:29.70048938486243 919:29.70048938486243 920:19.783579399501544 923:52.4589721614371 924:1.5972983417779545 926:78.13732549766895 931:1.6174074586976896 932:52.65806322184771 933:1.6174074586976896 936:11.29401990800232 938:25.07338120043858 939:251.62643427244356 940:11.362616055095744 943:99.36016394144093 948:20.285452026742337 951:591.8956048757125 952:7.600735313439105 957:176.52531626468408 959:30.503826761136136 965:15.944258019381822 970:7.817824555582516 972:11.715333061778711 973:228.8533012972555 974:211.6193768540868 979:11.787899068824592 988:7.929613604804798 991:4.521081857183617 992:16.213252748067166 994:16.213252748067166 995:20.91820865710066 998:54.530333040277945 999:21.027123282418867 1001:11.935144708740314 1002:61.06507056311667 1003:1.8323723705970216 1005:1.8323723705970216 1006:0.1680479183487582 1009:48.804821039388415 1012:0.17407498725746184 1014:61.54417636430104 1015:21.248067914585654 1016:43.012407375677306 1019:61.787131442992134 1021:55.4127860382272 1026:1.9260215856315854 1027:126.00395403738261 1029:126.00395403738261 1030:1.9260215856315854 1031:8.278860496215426 1033:0.1996321082822899 1034:4.765500698094551 1035:32.094285322361934 1037:1.9501772573657725 1038:16.774944289105957 1041:1.9746407344698818 1042:26.840032983661427 1044:16.87181429011403 1045:49.83814905309073 1047:16.87181429011403 1048:12.39468577278591 1049:96.97932798745313 1053:32.40168672444868 1055:16.96965897254646 1057:16.96965897254646 1058:4.850616538752674 1059:227.1313031442483 1061:151.48752634880884 1062:8.461803203364626 1063:8.461803203364626 1066:8.52409115963782 1069:27.250317881126467 1070:32.71521572045564 1071:2.0499334702085616 1075:2.0499334702085616 1077:38.60192417662481 1078:12.716966551306351 1083:17.371148351739368 1085:50.923132007304616 1086:2.1017720244322424 1087:44.75137455549649 1090:8.650700355088363 1091:8.650700355088363 1092:0.24260225644627792 1094:17.474143829800123 1095:2.1282026128277094 1097:2.1282026128277094 1100:8.715047020882933 1103:2.1282026128277094 1107:2.154982605591691 1112:22.669215998648134 1114:0.2663409382562263 1119:8.912415556469979 1120:58.27624200133644 1122:22.795745718467995 1123:33.694964631448386 1124:17.789751299260274 1128:2.2096174934323476 1130:78.94759562073271 1132:17.897233111977908 1133:39.71499819551082 1135:22.923636031653018 1139:2.2374862160411735 1140:46.001832156505074 1141:9.047743106473222 1142:46.001832156505074 1145:9.047743106473222 1146:2.2657320135675993 1151:18.115752731374137 1152:52.53886531618372 1153:9.116576072907549 1157:9.186209382464348 1161:72.89961131630156 1162:18.22683863903822 1164:109.49491808883909 1165:0.30954753435216603 1167:94.82617708416359 1168:5.454334339372635 1170:23.449360747616293 1171:2.3528072846306465 1172:2.3528072846306465 1173:66.31209395309311 1174:2.3528072846306465 1178:73.52815179917036 1179:0.32818986507130465 1182:18.452788500467804 1183:5.504783916938911 1186:2.412885170779996 1195:177.02996497582708 1197:5.607590216324795 1200:41.107506672269054 1208:0.35771033761385074 1211:96.40685990676266 1212:2.4746640309090244 1214:60.674482080743246 1215:5.659973667348676 1216:35.47510776185068 1219:2.506213771774378 1220:60.95636063174349 1226:35.47510776185068 1228:0.3784798186337005 1233:9.697483610542125 1235:9.697483610542125 1236:5.766771217467277 1238:75.16409913885661 1241:19.162838002368705 1243:2.5706813044782706 1246:19.162838002368705 1251:83.10262717247092 1252:14.355843745839202 1256:14.457453650638346 1262:2.637039798602175 1263:14.457453650638346 1269:19.537471390934595 1270:2.6709544993064127 1271:10.010034832784788 1273:19.537471390934595 1275:5.988910671529175 1277:5.988910671529175 1278:36.44510237373348 1279:10.010034832784788 1282:36.64628721378528 1283:19.66547647953243 1284:19.66547647953243 1285:10.090699914904691 1287:62.72052425551267 1288:42.84266709079199 1289:2.7053742653740196 1290:10.090699914904691 1291:10.090699914904691 1293:92.14312608473459 1295:0.44644443906949166 1298:77.26187312872739 1299:19.795106137063417 1300:25.180011279873483 1306:10.255227495543874 1310:63.653331996510666 1311:43.53857133459527 1314:31.241184811166896 1315:6.223322938424183 1321:50.03912003366506 1322:10.33914037917235 1333:37.476931436920914 1334:20.194134526842575 1340:101.64297173739753 1343:20.330661666293963 1346:0.4969081445477284 1347:15.206224118472202 1351:20.330661666293963 1357:0.5102246493432714 1360:94.306844436363 1361:143.2114205448982 1362:50.84367635204155 1371:20.60925696590356 1373:10.686417170100187 1378:6.471199180852218 1381:3.000389422077865 1382:3.000389422077865 1384:6.535428417165855 1387:15.549048654283613 1389:15.549048654283613 1390:135.9640145284551 1399:65.63385393616576 1403:20.89555685715391 1407:837.9952118034184 1409:10.867441818894612 1421:26.66066292659591 1425:45.53506436738519 1426:6.7339128798102905 1428:6.7339128798102905 1431:32.798854859166525 1432:66.33151111955475 1441:45.53506436738519 1443:27.015240080634623 1445:45.80058874088554 1449:3.162451624608598 1451:6.80209104163889 1452:6.80209104163889 1453:39.27694511556527 1459:27.196390384972524 1460:21.492928204504157 1463:21.492928204504157 1466:39.516494732961874 1467:27.196390384972524 1468:3.204655030406067 1473:3.204655030406067 1476:16.279777091455653 1481:122.75163430593783 1482:60.188261782074996 1484:3.2475697198494053 1486:53.15886806357656 1489:33.42934979770367 1490:46.34337927508205 1495:3.291215052897529 1499:16.407943390152802 1502:67.78959744927052 1505:11.544390432139553 1506:16.538068344265657 1509:16.538068344265657 1510:11.544390432139553 1511:46.90258677959195 1515:3.3356111900005763 1516:7.0856251224061335 1518:3.380779138504779 1524:7.1593654541739316 1525:47.18865146515948 1526:11.647117269104674 1530:54.42273210035283 1532:3.4267407992597705 1535:7.234313620141345 1537:40.76936881362524 1543:22.4580784590638 1545:3.4735190197889287 1548:125.92726274572198 1549:69.34000700622143 1550:3.4735190197889287 1553:11.857521109058238 1558:22.4580784590638 1569:22.627874779757455 1573:3.5211376477372136 1578:34.77898495311964 1581:126.59520664516927 1582:12.074854291517928 1583:0.7498630877806195 1588:12.074854291517928 1599:22.975835694340798 1600:28.956670011902105 1601:17.363267025938242 1602:3.618996882880327 1613:17.508818939277965 1620:3.669290747302531 1622:3.669290747302531 1631:29.38361595331174 1632:0.8084473178893049 1637:3.720531676681339 1643:49.32474804216352 1649:7.711442346004709 1659:17.807455475325657 1661:42.699397208640306 1663:23.52004725164751 1666:7.795919624797298 1672:57.21005106368697 1675:7.881933968962972 1678:42.994302066544286 1680:186.92822834062235 1683:49.98284816694243 1685:23.70778081715099 1691:7.969535807968975 1696:50.32078286846074 1702:7.969535807968975 1706:3.9355848710302097 1707:24.09338892635936 1709:3.9355848710302097 1710:30.283113757633433 1720:0.8933705214761815 1723:24.09338892635936 1725:12.896634762821337 1729:8.149716477982015 1732:43.911524711590026 1734:3.992038803890438 1735:8.149716477982015 1740:24.291498602053466 1745:51.01549095822144 1749:13.022662648260615 1752:51.372727690804666 1758:24.493312538305993 1761:0.9390435992512237 1765:8.242409486594674 1766:37.348058169095914 1768:107.35604616986319 1772:24.698964617710498 1773:0.9627471774869315 1780:8.336918734330098 1794:13.281946694892236 1795:8.336918734330098 1799:51.73688363842086 1810:4.168460171289079 1829:75.18218650480043 1835:4.229761055200656 1838:118.3010592570083 1841:4.229761055200656 1842:38.21482662113376 1847:4.229761055200656 1859:52.48703279387617 1860:25.122356289392897 1871:25.340402923078415 1877:4.292384892543981 1881:25.340402923078415 1894:31.76340883120304 1899:19.293693470194764 1900:25.340402923078415 1905:8.73447122831125 1906:25.56290305984313 1908:53.26826223148605 1920:13.831958472392085 1930:53.26826223148605 1937:32.29726566468806 1939:53.67133746127626 1943:4.4218021674075425 1944:19.660835446221196 1948:13.976600311632902 1949:13.976600311632902 1950:4.4218021674075425 1957:19.660835446221196 1966:77.8558991120335 1967:32.57269627768227 1973:32.57269627768227 1975:54.083190407191296 1980:14.124323205758131 1987:61.780650754988756 1988:4.488703268146816 1995:14.275251854778636 1996:9.055273152924308 1997:180.76985715073226 # νόσος
1:616.198210225418 2:303.1032226744425 3:590.5914272218475 4:773.6446360760831 5:1023.7679757866852 6:619.1851555635199 7:283.0947819562799 9:1614.5042424502012 10:726.5011017787426 11:177.05830254182973 12:122.15190624715906 13:122.56479878119877 14:103.24390182137304 15:1112.2926112914977 16:55.09714903442658 17:1.1805732288763682 18:193.3731273412239 19:455.4699654216742 20:800.4283544553542 21:195.81388200287634 22:81.25165938558695 23:73.27634980525644 24:16.140920074641773 25:237.38228794810013 26:193.97485070717264 27:28.050033068747776 28:288.0007181830847 29:34.0021712545306 30:215.78080899210653 31:187.4710680576538 32:52.0733981536423 33:102.69656608166066 34:146.71675113214002 35:53.688305462222544 36:2.793391763536466 37:124.68328229668911 38:184.3377641651572 39:19.912653136292477 40:66.11256360044555 41:73.7649459056232 42:42.183168177475665 43:12.819651445425 44:219.5501565547846 45:51.51676661161078 46:43.17998020509839 47:37.38766355706389 48:250.5454040704272 49:10.051742731021648 50:2.6787134860573016 51:26.652425258076082 52:118.51448599545213 53:296.3981817037749 54:95.66520642012267 55:28.689829960382387 56:21.658894931986566 57:51.60519534258002 58:202.10685018356588 59:65.84650851769007 60:10.73140910803666 61:323.26750407472315 62:137.30898920167238 63:74.51917891174855 64:39.76068161108884 65:22.797656551743923 66:1.0279554700377158 67:25.88042099576152 68:11.549996074769128 69:72.75745021812679 70:225.53943483229963 71:93.2367834721957 72:9.774721582032381 73:29.388581319927862 74:160.69285914385395 75:3.344882417002992 76:211.52518962154224 77:880.6264291495511 78:2.269337227566713 79:28.04076278638905 80:34.06006885041063 81:17.67032587008902 82:44.36387265510989 83:5.416955498585495 84:111.41712404651396 85:26.167713333394165 86:39.35301809558964 87:0.28390187405804196 88:6.016179627941989 89:33.37029179727378 90:1.9143776993068338 91:27.712766214281633 92:73.46959675421316 93:47.55748768702967 94:47.80425129067658 95:51.52016010191052 96:105.09581260336498 97:52.203506127831716 98:56.43677159625639 99:6.808323888751364 100:42.39550126693501 101:26.7176108773047 102:13.469457221746222 103:103.25418969714089 104:172.6646713133257 105:28.026870866157754 106:5.774784004764517 107:31.624849598130762 108:0.7461293565879449 109:25.69485177726849 110:4.390832645683619 111:99.16928441782122 112:39.20018414261782 113:57.60811297138118 114:4.5709561083716626 115:46.81517272815876 116:191.43939927783512 117:83.43276707725876 118:3.255800690700359 119:71.1983230909522 120:48.58004767324102 121:85.6173796634228 122:0.3461981725910035 123:73.25055540892163 124:25.27683179527111 125:105.51202565945064 126:245.11377862613844 127:14.268616183411941 128:319.05037015909795 129:0.9069371910091504 130:126.03051082650197 131:97.20801592294322 132:58.685371834916815 133:84.44087353400094 134:190.77360773226212 135:12.237225162691965 136:163.6381423562435 137:67.54866928172044 138:59.28765972331422 139:180.45973056885614 140:128.0563807931843 141:10.061314198623988 142:2.546331644296963 143:76.9142874076292 144:204.84325279019328 145:86.43476229268853 146:31.173993632029916 147:3.065659792523866 148:2.248017607335043 149:46.59046761666036 150:80.53647233328059 151:11.262131040045752 152:0.7742637805471769 153:35.82007685556754 154:11.337169808011378 156:55.37262615919636 158:19.75446425056181 159:115.27424903241346 160:17.048520387049365 161:26.326810928390067 162:44.48580806923853 163:234.10496251127 164:2.0858629279631393 165:45.035072657821416 166:7.441777531211562 167:41.723510020618036 168:94.14400321175096 169:12.555973909607165 170:71.44675910886654 171:38.46213719608056 172:141.0857591278848 173:50.30181403501578 175:34.98605342223905 176:10.212941052929555 177:18.449243651719815 178:72.39759515163911 179:15.86991266176377 180:10.5416136299552 181:171.49949278001856 182:82.93468220290242 183:10.775623188801863 184:56.61701569958814 185:61.488840399832526 186:16.649181841422838 187:70.68788463222043 188:89.65986606925826 189:1.4693940030267296 190:62.558013252009 191:100.80208836925026 192:26.95132825998065 193:54.331214700508916 194:38.23613052393437 195:0.18953275226613675 196:0.1842187321744945 197:185.97436227349573 198:27.6365135136474 199:0.17636444224094025 200:0.04543216977367481 201:27.937361671194623 202:78.68792558616124 203:0.06753202996921967 204:154.03432116416164 205:18.505643131800053 206:12.641157415891033 207:32.961271893063916 208:15.843479125185016 210:76.43281855944397 211:0.10546066011914626 213:45.3791885336795 214:16.138153501593568 215:58.55574384550573 216:37.50959746597717 217:37.768058899130885 218:77.99922557405574 219:54.771811597401836 220:3.8432104981398028 221:68.59998079820328 222:98.6542541735815 223:120.1820217555592 224:13.724390324906585 225:30.687067301367694 226:6.06627732044231 227:51.679954050453674 228:75.03275230372337 229:0.9450903101942663 230:0.03596867930317688 231:6.346828727817484 232:43.67754342087324 233:35.541715736995755 234:117.76540981606978 235:31.688842883768263 236:44.051996535342454 238:171.11541804033124 239:11.650651730161046 241:242.6121006741012 242:0.01998243953940017 243:14.842116969444138 244:6.733186206280509 245:0.27376720768557095 246:2.6971423155565337 248:6.947235098733161 249:37.29312624960389 250:18.577557449768978 252:2.8234895920254166 253:7.04458532072295 254:4.778147273081189 255:50.432506722887986 256:55.06377481816091 257:59.714741749596804 258:122.55935914975097 259:29.648699949088208 260:4.876430951919488 261:276.2200198313811 262:9.812837216773413 264:4.956439825323712 265:22.655620253895172 266:55.89825644260299 267:0.6713897479646129 268:5.017269154389551 269:34.380105074380914 270:5.0994926795348965 271:81.46548453615787 272:102.95948463234525 273:10.215536048174831 274:26.893611242023688 275:5.204106188758448 276:7.605883958020412 277:57.045471927473194 278:57.142926954538225 279:7.632487061648957 280:233.411866321676 281:220.27051900170906 282:23.500515764168803 283:43.818431428106 284:67.33168639966304 286:31.4841777991979 287:58.13382463349929 288:48.80578238311687 289:73.03086624795426 292:53.79595682405962 293:3.4659758331814094 294:45.077562241348915 295:14.02090811080267 296:17.387733864012418 297:1.8129204265656271 298:95.6354310178186 299:112.62142017944373 300:84.95535047878649 301:95.78195455637628 302:0.008162653649537934 303:5.83019002649453 304:0.5993646642624275 305:11.254392549890696 306:143.11676104599331 307:0.012072771159473819 308:3.695283041434174 309:50.74261203422297 310:21.35498976475554 311:5.973894406771172 312:33.4243336797191 313:6.0964153377943076 314:51.515728236089956 315:37.90912568912672 316:0.4187453625673461 317:56.40045874598307 318:29.594172374942183 319:2.0383964416324383 320:6.196296945790193 321:0.02741361664409553 323:0.02741361664409553 324:0.02741361664409553 325:6.2468729582950475 326:0.7103523789974996 328:11.91457898023761 330:6.349320943824119 331:34.313293062459785 333:99.92065530684741 334:43.274523347480475 335:0.7786995896200472 337:62.77044343029945 338:0.794498153895394 339:19.003199419641984 340:0.34210011755839004 341:22.81286869907316 342:35.16167189430684 343:4.300351404512564 344:23.109446242710312 345:4.342475577654509 346:12.581772821674129 347:0.8769664356892597 348:6.804931936000201 349:12.62244131810048 350:27.236533624348095 351:2.389793475209436 353:49.34837312595045 354:80.13912378849429 355:80.13912378849429 356:9.70503170274588 358:7.06023930417883 360:127.88348353332213 361:27.85122615694718 362:23.844572897877324 363:16.46711991608412 364:36.45776166317326 365:13.166486114554655 366:41.229915196204736 367:0.25120415149770636 368:0.24731420526742254 369:7.295992661606234 370:0.1085388087594983 371:46.28764561043871 372:37.135579909282534 374:0.12045561874335882 375:51.54098431502347 376:7.4477608142827165 377:10.394847435192714 378:0.1298779007971786 379:10.470836843375803 380:72.5535327199331 381:56.866909708550686 383:0.13639499082653145 385:10.509085040007932 386:2.8096741109425705 388:37.92367845397717 389:7.634570496418962 390:72.9737583567017 391:13.877933207031635 392:25.081521289326123 394:5.074861010223111 395:21.252693714910585 398:58.06179762360755 399:2.9515629432614583 400:7.891964766946859 402:14.204952842242726 403:79.79738848074878 404:29.830574842405497 405:0.16761105517159292 407:3.006447093239321 408:21.685360383177642 410:5.302664391412583 411:53.44984363886489 412:0.18354674876441723 413:0.15766731367576453 414:153.7645239906345 415:34.46077127664159 416:1.2717863880268385 417:43.83094327126406 418:0.1956584481767727 419:34.633408315988476 420:3.0810997619170224 422:39.302022875643594 423:0.1998024710265711 426:39.492323439403464 427:86.9102178734339 428:75.60226261623289 429:64.84604883476325 431:8.297018456723732 432:64.98229769090517 433:18.44263131458473 434:35.33872142168534 435:30.946746940321056 436:14.99197033225512 438:65.53303204779515 439:0.12031593536026401 441:0.2395798594159153 442:55.12369496682264 443:191.41343362102523 444:71.12048508860546 445:45.08181303859094 446:8.472930960215484 447:8.508640644484702 448:35.70055766883882 450:11.697716080206833 451:40.46844956507882 452:0.11161160254302352 453:0.10876877111299185 455:11.78581467043406 456:15.250008414937062 457:36.0687710845182 458:5.84848889384956 459:40.97259474290582 461:15.407769482646067 462:101.25119596109741 463:95.42896277979621 465:3.4602439298891237 466:3.4813924944817938 467:12.009844552617281 468:41.59252690499721 469:23.55491532968282 470:0.31645358765324577 471:19.58968651211551 472:96.75941185344875 474:6.144003932084857 477:0.07219446929033886 478:196.89237792915912 479:0.3393544334448393 481:3.7225680877043543 484:16.23172827013864 485:12.619012789057345 486:16.23172827013864 487:0.36333015537122315 488:1.7214499596325952 489:0.05846890673630394 490:24.28313430471395 491:6.360742660532815 494:12.765387517007603 496:47.90855634650466 497:1.7953608395396061 498:164.77004893108494 499:0.3948665885196121 500:48.14901747890579 501:58.653944517392475 502:0.04798692585968691 503:1.8104666485222507 505:0.04798692585968691 506:9.58664128828267 508:308.6966104206729 509:1.841009322808798 510:13.014467866750124 511:0.4146526520270931 512:0.42139576420226277 513:6.619116646399347 514:4.004750221753575 515:106.40966856621564 516:29.372193839493743 517:20.84580055263288 518:13.167088304491715 520:4.053856480769487 521:20.915275547549456 522:9.796570300150192 525:29.635292820220556 526:76.7111285924213 527:9.839252831719206 528:76.88463069296138 529:4.103583754989281 531:34.45350015803454 532:25.36428714662375 533:0.02979017549896248 534:10.012374970445048 535:21.268074363415035 536:39.4878816582817 537:25.606079501205524 538:4.204946016933334 540:25.687513950797765 541:21.484212121958063 542:4.25660409856387 543:0.023603135297866822 545:7.065300451244459 546:21.70380775943369 548:72.62846226485756 549:26.101140070836724 550:55.919525126610985 555:35.5689647325999 556:2.1546641580363355 558:2.172430597213038 559:17.94855643192789 560:10.509181313501303 562:22.07775251556584 563:10.509181313501303 565:73.67560457574703 566:14.136824866209883 567:0.012125672530660499 568:4.525155342289792 569:10.602950519064231 570:0.5813868262956702 571:117.53723000258155 572:7.357545049603775 574:92.17850188457469 576:10.745691726829738 577:31.497155540536895 578:0.607334150514513 579:4.609215423088504 580:26.874089145360465 581:0.008169073171916204 583:0.008169073171916204 585:31.69450144502662 587:10.89100351007156 590:112.72835095215895 591:31.89403808177114 593:10.989343987698092 594:10.989343987698092 595:7.664523588869685 596:47.1179289207858 597:0.003636623405657476 599:2.377003983797698 600:7.703990108950562 602:58.30090554833142 603:0.0025146606619570505 604:169.33282802709957 605:0.6807023903102498 606:11.139112787834211 607:37.198877413784906 608:7.783679529981839 609:37.31241211738609 610:14.962512715229002 611:18.982288014574856 612:64.47094640562679 613:94.79167150499964 614:11.291665266381212 615:121.20886307290876 616:2.475849061451015 617:19.12704369440943 618:32.71500087439688 620:19.20007059745568 621:4.993750312810084 622:231.91974568160256 623:15.14854857580841 626:3.7095923964070417E-4 627:23.597758651031043 629:7.785359791663698E-5 630:2.5786198597164414 631:7.785359791663698E-5 632:2.5786198597164414 633:19.496612574470483 634:33.24762663069897 635:33.24762663069897 637:43.550806082401195 638:71.7742905568184 639:8.240885879515343 640:33.46510904317459 641:54.56538695028789 643:11.766913604145277 644:54.72069160078465 645:33.57482761784315 646:15.661750704386941 647:11.821423692154086 648:0.8249928804376109 649:11.876288305586412 650:2.729495126330774 651:5.347335890334891 655:8.459976189712055 657:0.8587807659807903 659:29.239736200374452 660:5.414665185719619 662:2.7967912906509156 663:50.221389467408066 664:44.90304907375513 665:5.482982251848735 667:39.600346512764375 669:0.8936555077695626 672:34.70962362876678 673:112.93155326631909 674:0.9175272150037177 676:16.27107051856667 677:50.67701569920135 678:39.856844192955904 679:25.110839696116205 680:29.96859934665928 681:20.676612659499515 687:100.5906017252078 688:74.9405801610762 689:20.842710049932894 690:8.969319418860273 692:8.969319418860273 693:30.29108342093585 694:0.9794665553939437 695:5.7302000371461315 698:9.017610671633097 699:57.33847312190163 700:3.033406723226736 701:16.697764387852093 703:0.011117576459951007 704:21.09602736978006 705:0.012345696028629722 706:82.0742765149377 708:3.083132495196903 709:9.11524171382034 712:3.083132495196903 713:12.80571853554763 714:35.6704077974937 715:12.867261871396357 716:12.867261871396357 718:12.867261871396357 721:25.980756389791203 722:25.980756389791203 724:5.952737931770516 725:21.441854007895426 728:1.0582748936193391 729:5.952737931770516 731:64.33968174719037 732:17.1422279236745 734:31.06878043933034 736:3.185140558210718 737:70.63387956191684 739:47.251315180676606 742:3.2374644706894307 743:1.0996158810271366 744:0.021205512304797017 747:0.022938757456771184 748:13.245858596665748 749:1.113694867069069 750:6.106929477560059 751:1.113694867069069 752:9.520379824745937 753:47.56270538894341 755:13.310565956730613 756:13.310565956730613 757:13.310565956730613 761:31.64727250458986 762:17.52714901934045 764:13.375748143462344 765:6.185862298259863 766:13.441411188427477 767:13.441411188427477 771:31.884356220680637 775:17.68502117558528 777:13.50756123999925 778:37.077730695774434 779:1.1864144456094041 782:27.011716781037237 784:27.118861197223925 785:9.786220501436487 787:3.4560820612816427 788:32.24634157237447 790:37.480533898284406 792:112.80648177117772 797:43.36470450125639 798:3.54212579965676 799:13.915048297129292 800:0.044597377571706155 801:60.82320004704353 802:10.00640621857893 803:10.00640621857893 804:10.062542286322378 807:0.047218413765397926 809:79.86632272476105 810:3.600789843338044 811:43.67258776387613 812:3.600789843338044 813:80.10875481137361 814:10.11912589485086 815:107.05290298882286 816:14.125902619958572 817:14.125902619958572 822:0.05560893573528935 823:114.71237786874258 824:14.19728856720251 825:3.690808685600696 826:74.36878696116 829:0.06165404282715248 832:3.7522129772973347 834:1.3780236201295843 836:28.350943047966044 837:0.0648157269408851 842:33.77667267020421 843:3.814766848054749 844:0.07142378436012622 845:14.562824629126672 846:18.947366497692897 848:23.63379823531636 850:50.75310579260345 851:1.4300404045914485 854:33.910603161163465 857:0.07842031322026465 858:14.789327287082232 865:139.93494890577986 866:0.08581637608116977 868:14.943466403428953 869:19.40209107118255 873:57.51950647313124 876:15.021504897000527 877:24.27161604265328 879:57.72209932249325 880:34.59634325617893 882:24.27161604265328 884:45.96348383462518 886:15.100202153528883 887:7.291036843706299 889:7.291036843706299 891:19.683996416415155 894:1.5776959455830637 895:24.602393802305297 897:15.259612677164224 898:15.259612677164224 901:46.48827945760329 902:15.340346371027147 903:71.25235242273538 905:1.597121923761662 906:91.3612161377356 908:1.6167740335774488 909:52.627489149871884 911:24.827555484216447 914:24.827555484216447 915:58.760124148584595 917:15.503923462073274 919:52.823485301327224 920:20.071102331308268 921:41.21571071655536 922:4.251772856332656 923:78.61433246838149 924:0.12436461230670001 933:7.594317669980283 936:65.9839357429518 937:0.13417875581837946 938:0.13926656231544668 939:72.7526216809637 941:30.611274514053772 943:4.360798626750199 945:0.14447738760138853 947:1.7396337626402325 948:53.82884010075114 949:30.747144628571892 950:30.747144628571892 954:36.362047255250225 957:25.64675792307195 959:20.6775017143683 960:0.14981318438354913 963:31.022508172142707 964:4.473200197441915 965:0.16086774121314074 966:7.915199671251048 967:73.79698828958801 968:0.16086774121314074 969:7.915199671251048 970:20.99311126476852 971:7.970512127051699 972:42.5814865274225 973:7.970512127051699 975:7.970512127051699 976:7.970512127051699 978:26.013652597009056 979:0.17244682151374158 982:16.367005290484173 984:16.367005290484173 985:42.75912293691834 987:4.628609039346283 989:4.628609039346283 990:21.20839742882071 991:67.94576460498178 995:8.08278587583095 997:21.20839742882071 999:37.31660011627231 1000:55.31270268944405 1001:12.13421795310278 1002:4.668494656071398 1005:181.16150560646577 1007:55.31270268944405 1009:16.64185883164332 1010:1.9177290962602587 1011:68.45882889550403 1012:21.427743852064673 1014:12.284847198568105 1015:0.1972490958902908 1016:4.749555243633586 1017:89.62115052479922 1021:8.31419321304657 1023:56.20444671487739 1025:8.373532158291065 1026:21.76468912666313 1028:0.21050982698698886 1029:16.924746445581768 1033:8.433486874242524 1034:12.516449639017651 1036:12.516449639017651 1038:0.21736378177210508 1039:76.29097254110032 1040:0.21736378177210508 1042:83.52432730005293 1043:17.118013812847913 1044:17.118013812847913 1045:0.224370281470965 1047:44.24117695620867 1048:17.118013812847913 1050:50.358666403615516 1051:56.895976290878934 1053:0.23153202566625386 1054:2.0632519153443516 1055:4.960082530427195 1057:136.16778802160533 1058:38.499698545150025 1061:2.088589922245241 1062:17.315180383198456 1063:38.675342970554695 1065:2.1142526010121054 1066:22.348688959663736 1068:38.85273815678389 1071:0.2463324140284281 1072:2.1142526010121054 1074:8.679686950246293 1077:5.092126180784641 1079:57.60822197389619 1080:5.092126180784641 1081:2.166575862227777 1083:8.806780853987657 1084:8.806780853987657 1085:5.137148004488374 1088:0.2617880439924229 1089:39.212914827468936 1090:51.444861141636856 1092:0.2617880439924229 1094:2.1932488046834244 1097:2.1932488046834244 1099:0.2697691423522303 1100:58.09516121144746 1101:64.69723236450477 1102:8.871369874648966 1104:22.713472668671297 1105:5.182689134690419 1106:13.169940344601699 1108:0.2779233016886668 1109:0.2779233016886668 1110:5.228759372235578 1113:13.255575675046398 1116:22.963040081091943 1117:52.12348709950555 1119:13.342145088013526 1123:65.51130120659506 1124:9.069465476820044 1126:13.342145088013526 1127:18.038132018714315 1130:9.136986982849807 1132:18.14585618846025 1133:40.14644553297274 1134:2.303501827716868 1135:2.303501827716868 1139:2.303501827716868 1140:34.42143566984471 1141:5.418537442646614 1142:9.205277739988647 1146:9.205277739988647 1149:23.34746533920778 1150:2.360862640907849 1151:9.274353063559998 1155:23.610783031874988 1156:0.3306721619854867 1157:13.698138411831554 1162:13.698138411831554 1163:0.3306721619854867 1172:47.13595796341794 1173:40.92988517884874 1174:9.414920999419198 1177:13.882243006501078 1180:41.131187218471624 1187:5.668966148862385 1188:103.9876649287318 1190:0.35966987281211155 1191:18.817782391432665 1193:5.72093390024483 1196:2.511269671672853 1200:18.93427243943807 1202:2.511269671672853 1206:24.295439662767272 1208:29.84852089481193 1209:19.052122013001192 1211:19.052122013001192 1216:19.17136053940038 1218:61.52725000229663 1219:19.17136053940038 1221:120.97966467692622 1222:19.17136053940038 1223:162.33746143894788 1224:24.43715055538909 1225:75.49165475446226 1229:2.606655454190216 1230:2.606655454190216 1235:0.40130095115570946 1239:14.461100132363299 1240:2.639362852761544 1241:2.639362852761544 1243:36.24452473215686 1246:36.24452473215686 1250:24.872481935364377 1252:0.4234704152416145 1254:0.4234704152416145 1258:0.4349109119462374 1261:0.4349109119462374 1263:6.047066069588131 1264:2.7062060676120114 1265:10.090846336059267 1272:2.740363129105607 1273:19.7894875067965 1274:0.4465956071670951 1276:2.740363129105607 1278:14.76668535217896 1281:2.7750252563536497 1282:0.4585299893590211 1289:10.251627582501206 1292:70.34387829443882 1293:2.810203996241427 1296:10.333592581661305 1299:14.976897802983757 1300:50.00101985814702 1301:77.92603426725225 1302:0.4831707114868344 1303:20.179142069523568 1304:43.73920894449784 1306:15.084042061725706 1310:0.4958889988408922 1313:2.882159520833223 1315:15.192588140169033 1321:6.339332592288948 1324:86.53147349834953 1327:25.952963048399738 1330:2.918961477570446 1331:31.771496563567258 1335:86.53147349834953 1336:50.78556978055738 1341:0.5221528882104052 1344:6.4619912868791545 1345:20.584131964968318 1348:15.414022238728315 1350:6.4619912868791545 1355:26.279950133070294 1356:15.526981656753808 1357:6.524632955352578 1359:0.5357117561457738 1362:51.325953316396905 1366:0.5495644872527047 1368:32.344237793105215 1369:10.849041382843852 1371:10.849041382843852 1373:38.520010270385235 1377:51.60162077740846 1379:51.881067318673445 1380:65.86665254694086 1381:15.757573869701245 1382:3.0719793172008276 1387:6.652649890833232 1390:10.939154695267447 1402:15.875286468780287 1405:21.149996618433335 1407:11.030550762057013 1409:26.787225462701826 1411:88.63557075582064 1416:11.123262709951844 1425:0.6080633483058213 1426:0.6080633483058213 1429:33.14516437260094 1434:27.137297628744175 1442:11.31277332750427 1443:97.86904402061734 1448:11.31277332750427 1449:114.11257931364956 1451:203.15727795974473 1460:27.497485346295164 1468:60.38257816573709 1470:0.6392782358145515 1471:11.409645033025757 1473:0.6392782358145515 1475:7.06031073980994 1476:21.90341355836872 1478:33.77638641678098 1479:21.90341355836872 1480:21.90341355836872 1481:11.507978844200949 1482:40.15232911347034 1486:83.09136687690432 1487:0.6554074590761005 1489:21.90341355836872 1498:16.618165174905876 1500:0.6718970583968312 1511:7.204785527493046 1512:22.22058886148485 1514:3.409140013660987 1516:54.26577482623086 1517:0.7059972959906011 1519:16.880914511091007 1521:11.812165150035293 1522:0.7059972959906011 1526:3.4545503298274793 1528:61.75628378137734 1530:7.353958761999185 1541:17.15195910055269 1542:69.91695558065943 1545:7.430392159371778 1551:22.714941903767034 1552:7.430392159371778 1555:12.023053728173164 1556:3.5477749480074663 1565:17.290746536640206 1566:22.884980594981947 1569:41.69253947921569 1571:3.595635944743879 1572:41.69253947921569 1573:17.290746536640206 1575:0.7601112136198621 1577:17.290746536640206 1578:0.7601112136198621 1582:3.6443622577736066 1583:23.057780112455237 1587:23.057780112455237 1589:41.96372164070344 1595:29.2599463039943 1596:49.12945299168566 1599:3.6939799187887075 1603:17.57518539830327 1606:3.7445161533099953 1608:7.7493110590716885 1609:56.606644418167306 1610:3.7445161533099953 1612:12.466045832482632 1614:71.57280759155748 1615:35.85290982564701 1629:64.38168547193378 1630:3.795999453164688 1636:12.581535927211869 1637:17.869258115099846 1642:29.68737698964034 1643:0.8382970274624141 1644:3.795999453164688 1645:72.00475374892592 1646:12.581535927211869 1647:0.8382970274624141 1653:18.020100962582354 1657:43.09481277037616 1662:0.8590098825277731 1663:23.778364924935328 1664:18.020100962582354 1668:97.12254132486484 1669:0.8802188142256379 1671:0.8802188142256379 1672:36.61600580083015 1677:8.003518073032366 1678:0.8802188142256379 1679:3.9019280348322876 1680:72.89199987140069 1684:0.8802188142256379 1689:0.9019398276109116 1690:0.9019398276109116 1691:8.091362283840525 1692:3.956437385773935 1701:30.356703883486716 1703:0.9241897153099528 1704:0.9241897153099528 1707:24.35243371895046 1710:0.9241897153099528 1713:4.0120221332092525 1715:18.488879635752845 1720:0.9241897153099528 1724:0.9241897153099528 1727:37.42071446784914 1729:0.9469861088349726 1730:24.550785768600917 1734:13.190618981467912 1737:8.272027698884473 1741:13.190618981467912 1743:0.9469861088349726 1744:24.550785768600917 1745:37.42071446784914 1746:24.550785768600917 1748:0.9469861088349726 1750:44.62538622917271 1755:0.9703475372942821 1756:0.9703475372942821 1757:37.69897274276565 1758:31.063029856460638 1761:82.83198653037512 1766:44.62538622917271 1774:37.982549272475495 1779:0.9942934882162647 1782:117.61332735326424 1787:0.9942934882162647 1790:8.459714701788146 1792:126.59340957519277 1794:18.98403961681431 1799:0.9942934882162647 1801:8.459714701788146 1804:1.0188444745463106 1806:1.0188444745463106 1813:19.15544960353215 1815:13.584059690318417 1817:25.168610412407418 1820:1.0188444745463106 1821:4.24586692499813 1827:67.80855800610342 1831:1.0188444745463106 1841:4.307410182953899 1843:38.56646832233755 1847:8.65492987463242 1850:4.307410182953899 1852:19.330233963457154 1853:38.56646832233755 1856:4.307410182953899 1860:19.330233963457154 1866:4.307410182953899 1867:25.38261295529746 1869:19.330233963457154 1873:13.859448333460456 1883:45.958707471046 1885:45.958707471046 1886:25.600901964574106 1887:8.755534157837609 1898:19.508520322461877 1906:14.001369052193414 1909:14.001369052193414 1912:25.823644477444194 1919:8.858236693727203 1921:25.823644477444194 1922:77.33245885106035 1924:25.823644477444194 1925:4.434515037497756 1926:19.690443691612103 1927:8.858236693727203 1929:14.001369052193414 1931:1.0963497541879064 1934:4.500178419016087 1935:4.500178419016087 1937:32.6039351986977 1938:39.48762578237912 1939:26.05101750081824 1940:46.66701686954855 1941:19.876147050285685 1943:46.66701686954855 1967:47.032596389117124 1973:20.065781985199205 1983:1.1514745361738048 1984:122.31429604498035 1987:1.1514745361738048 1988:1.1514745361738048 1989:40.13486246940995 1991:33.1612653568913 1992:4.636004112481466 1994:4.636004112481466 1995:33.1612653568913 1998:14.445389562955333 1999:14.445389562955333 # πολύς
1:372.06591932508513 2:256.52446707994045 3:176.01964937075923 4:64.63320293373886 5:308.39451056504214 6:253.7144279268102 7:299.3866857553123 8:1614.5042424501987 10:310.99163046826686 11:352.00264928565633 12:100.24453442281222 13:189.39079350829218 14:258.17657433393623 15:32.889841893248025 16:187.7038595569354 17:58.0979136150288 18:180.63763751932603 19:325.6638312972369 20:214.71575494610232 21:80.32914795587718 22:145.83800659701097 23:308.7184064664272 24:30.886775726368416 25:78.14720010138863 26:62.220635375124935 27:178.8881188088673 28:51.30801141120586 29:221.6579396036504 30:364.4917125586407 31:206.71083475053777 32:22.30917557369698 33:221.5935670586354 34:3.2256094434888785 35:33.34962320314083 36:10.779368521447525 37:119.3156659387312 38:81.75958856627564 39:138.68975122844026 40:264.6033836996937 41:120.73417799378804 42:30.003066609950146 43:143.0971184862184 44:4.138770484373661 45:106.3535233662034 46:61.93376377038514 47:198.93268984543752 48:34.97706531361893 49:230.6573670548474 50:80.02328918639085 51:22.295173373611966 52:15.151052062869155 53:31.20726861603881 54:489.9262897328879 55:73.94194382791787 56:12.533803147284434 57:53.53339761123259 58:499.16697339871416 59:0.2588219285145743 60:15.153135654800241 61:115.2856790358656 62:0.18772754097941172 63:47.698150907524344 64:81.50579242617579 65:116.267125780301 66:32.25828275249768 67:4.149593270505586 68:100.28087027891286 69:32.72742365192152 70:5.914633306600161 71:101.05343786720091 72:0.7679831843584384 73:171.79487577234872 74:9.701094039983738 75:19.124767685068434 76:0.31537935762088476 77:53.80197375836186 78:22.148810533946115 79:309.5834420309061 80:15.04495386254555 81:5.008200910982221 82:92.77538650907329 83:463.1962964361138 84:585.57487607508 85:6.968142361556494 86:132.32988699127665 87:16.29587146292324 88:128.34557988280625 89:70.7036824028504 90:96.7515135248957 91:593.2109140210312 92:7.69144392038105 93:9.857541901581195 94:2.8591527892068287 95:0.7590738005664804 96:81.67013708846322 97:108.50865046296875 98:39.42168063325524 99:69.87164744129765 100:294.0894921038792 101:66.64542291730734 102:13.161136463725613 103:6.642642101244118 104:44.552493389659695 105:123.47197898641198 106:38.1516712091643 107:9.404208289797376 108:11.753380602611339 109:14.31254058419993 110:7.44991185094241 111:25.91931426383527 112:71.07131400657288 113:43.30340848004947 114:20.19522912622204 115:67.51129080062692 116:33.213188918578936 117:4.171695143662303 118:5.986146985947725 119:1.4758114906283366 120:0.6447278359424591 121:78.54974031853543 122:4.518277081004592 123:61.87678471843433 124:10.973158710946626 125:176.07782909163754 126:0.7554368765535502 127:19.236125628267843 128:39.313869390812 129:134.31682791726442 131:80.77899150140665 133:86.16589711425293 134:7.000987069724401 135:1.922235872189393 136:81.73276985749807 137:86.66675769506001 138:0.8725357339996856 140:0.011287834458368746 141:14.360229453599915 142:96.81858645635953 143:126.96053407255381 144:2.073572672411821 146:5.586907994394199 147:85.74836633118746 148:2.792675861245734E-4 149:1.161475127746139 150:35.47308687145235 152:25.02758394303332 154:21.90117151838748 155:1.6972467781451825 156:10.629651116487162 157:206.982772740705 158:22.19180451406666 159:107.4139584301677 160:19.269399192776486 161:56.517266328281224 162:1.3605515397514267 163:40.596912758731676 164:13.82578042166827 165:13.90956182196663 166:75.55376464318654 167:26.741484606231555 168:4.660126199575787 170:50.14420154871925 171:81.66481784681426 172:9.16011909907702 173:58.901470896994596 174:122.64135850554976 175:208.6949867409837 176:167.27373206572994 177:0.1855281312785288 178:14.719994810926906 179:0.6251820449916737 180:24.452439242792355 181:0.6351591708100726 182:21.354533326362084 183:3.321948886031045 184:52.358797923245454 185:7.588187164733405 186:48.642859134560865 187:320.9030084236918 188:348.9521751201874 189:57.97302954857929 190:49.45475133250592 191:41.24842256027766 192:77.1858993036764 194:26.32664149769918 195:189.0541995572567 196:13.548401786396102 198:214.88969719871943 199:83.45227736047876 200:59.68688478420281 201:2.2748074905825515 202:302.486602805023 203:14.107568411603452 204:257.53602585270295 205:27.702579254173486 206:80.68524105545994 207:8.986343019297419 208:118.69457026468534 210:28.301407365139323 212:2.6032705921087453 213:0.2653960119191055 214:1.2050124242995972 216:77.71796402541248 217:0.7815424001844807 218:58.862700577978984 219:285.67839096504736 220:2.775331581658802 221:168.17875318101 222:50.06950522253441 223:37.27845677766145 224:4.776876244791129 225:33.5320031437437 226:7.130140477316043 227:22.538284746759878 228:55.73298433241081 229:1.4300843834627934 230:19.35388355202666 231:51.71088322521467 232:16.070818956258478 233:10.088178282612015 234:130.43552566577353 235:3.606338695836439E-4 236:26.85266940029996 237:1.539704910206354 238:5.212858251473688 240:161.71712421111923 241:43.75875614011288 242:16.565177940647963 243:52.85654272964837 244:9.693774343247368E-4 245:0.4808242148393178 246:13.588777394129638 248:0.527684703152794 249:44.803812721989786 250:0.5330714403635647 251:8.104887732914927 252:17.160071861802773 254:95.05496163455514 255:79.05132558663333 256:17.282360187556428 258:3.5496921995107913 259:32.322393630651284 262:28.603996394743067 265:130.79839481191163 266:5.87645223385208 267:28.89280750139883 268:70.07890415902258 269:46.129862813925556 271:14.67546784799927 272:46.613790911544044 273:37.70927488583663 275:25.480443123017672 276:3.8760453066973426 277:46.777026916121194 278:71.26804273531991 279:8.769254356486544 282:2.0696067231072988 283:38.207883062401024 284:29.847138987859783 285:18.526086017206048 286:2.129848699541966 288:0.3740693565858288 290:6.459240820894944 291:12.110953417998346 293:6.530267578107419 294:4.230353562162637 295:19.12285981438461 296:48.72750140453257 297:35.153153059648126 298:0.8384115459383563 299:90.1363084229123 300:6.6992434653213335 301:22.985970300710925 302:15.749429496148199 303:6.773087339020187 304:23.2000659557496 305:156.9024543043395 306:59.015563531200144 307:0.30423308141737243 309:80.21149585705902 310:6.898115895349316 311:4.4771435158131805 312:31.839854308855863 313:7.0514645540831955 315:9.932512204731077 317:32.11216482969137 318:0.26055638223542216 319:2.5517879025913954 320:2.5660627368083704 321:0.2535150097492852 322:2.5804080006502104 323:0.9962497972112168 325:1.0046778926193456 326:24.086300606813303 327:55.74890481643755 329:4.779573990846112 330:66.17221425205916 332:2.6977567764566524 333:1.0651847934160463 334:0.1189920270298779 335:46.65359902117357 337:665.5002802009476 338:46.835409656391256 339:7.534484348052265 340:42.28182693127608 341:47.11050538885154 342:5.036270772786865 343:42.6257441108217 345:33.67928932159232 347:0.16092171319546833 348:47.763787495723044 350:10.809718372951247 351:63.01215668334036 352:79.18405760954579 354:25.451510035086827 355:5.192500261744113 356:25.575755907008777 357:8.025079350849794 358:11.09854523243984 360:30.183764277137726 361:43.86904067505709 362:18.081762571260832 363:18.132138002062792 364:5.40082072237165 365:69.78988755914027 367:18.28446583920029 368:1.3462678590249981 369:11.397103077833805 370:22.318729614424637 371:3.2172559071500095 372:3.2348993152384695 373:35.29623660400259 374:1.4111109629948297 375:31.05046983776567 376:0.24307062537218563 377:18.752585068154783 378:8.52084592342487 379:1.4557263778967469 380:71.3501226374715 381:11.7059262537009 382:1.4557263778967469 383:0.10771974151513396 384:1.4670579521669935 387:1.4784616014832734 388:0.10272488660771337 389:19.02015453552947 391:3.4164943889296127 392:3.4164943889296127 393:15.387315577867595 394:40.9033900321959 395:5.896267853947383 398:46.25794337102051 399:84.08466129192176 401:15.674858057653537 402:12.148392731100436 404:41.549004143917884 406:36.876056970554444 408:6.081173495669083 409:6.081173495669083 411:3.607943713167052 412:0.07701940094419059 413:37.049471002878875 414:9.05345032398006 416:3.627658057318702 417:23.795743994503493 418:15.96996481573217 420:3.667407178553478 421:9.122829286205468 425:32.75044635738466 426:3.7278438052874745 427:0.062293607371879535 428:28.422384236390695 429:0.3640647163736782 430:9.29915770327558 431:3.789275426054822 432:110.47032153807622 433:52.733977856911416 434:3.8307937313342326 435:9.443266099617329 436:24.523987875403744 437:105.0015071415852 438:3.8727711534134848 440:63.925098002683754 442:1.8020162922056042 444:0.39805368394248836 445:9.516363987652456 448:3.9152147300155162 450:1.8292216812988376 451:3.936613570071888 452:0.4098447492743238 454:1.8429576673783832 455:0.42187245218569225 456:59.12064157480958 457:6.646243150936927 458:38.77153695486036 460:1.8988064332581964 461:20.874435778688873 462:43.806479670524645 463:82.34501428952304 465:1.9129983863305664 466:13.28581350209569 467:13.28581350209569 469:4.180080747216595 471:30.044564726732077 472:39.63820886240756 473:121.01244489657488 474:30.207178916320032 475:10.127673702067684 478:50.03703178568114 479:84.00574090602571 484:84.691107881277 485:0.5414082630767711 486:78.72013053768595 487:61.48727495166015 488:50.62570914919111 491:10.410974478810731 492:7.207066652581983 494:7.2727755536059675 496:2.1691782253643628 497:18.038767389330843 498:7.339205739775404 500:2.201273285419327 501:26.548457999168573 503:40.9546413810153 505:4.537755497327373 506:41.059276700217666 509:57.03219802634587 513:2.266780193071187 514:62.88840885200643 515:10.790697751518374 516:57.29917390004694 517:22.593683482234084 518:10.834017330934955 519:80.56927875569991 520:0.6334144162309506 522:46.7665158247512 525:2.3340940916319086 526:10.9213572758447 527:10.9213572758447 528:0.6497955753835449 530:0.004430602778978539 532:52.47686049580355 534:4.820915234704979 536:0.0028052601469435263 538:4.847602768753252 542:191.57807792619565 543:64.35838963367101 544:15.007480086952453 545:42.69174380158932 546:42.80499289183695 547:15.118560836431062 548:23.464949971926803 549:28.086191507860004 550:108.31075097173728 551:2.529063100432061 552:48.33411528352768 553:2.5475396004137596 556:15.344397681083436 557:11.560279849767976 559:4.165995669182717E-6 560:122.59894067350378 561:38.21401986176352 563:23.84441950289503 565:5.1523150975468885 566:77.67461124058342 567:15.459200501588688 568:2.6419028345902955 569:116.34684335620895 571:65.90386764990959 574:43.73240571579241 577:60.567269810880454 580:8.352555810305233 582:5.268446369588596 584:84.77272258088043 585:33.9145825860273 587:2.759665671283261 590:2.7797917609648386 591:20.111969420591763 592:5.417866994499389 595:61.330726635526716 596:5.417866994499389 598:73.37459847230849 599:0.8829445223648267 600:61.48591291240701 602:154.04141539070022 603:24.880821668334065 604:8.674201131140144 605:5.509880390565359 606:191.6001278058682 607:50.414153334637135 609:50.55024097477816 610:25.04708365210873 612:45.20003484236914 613:0.004944558900118343 614:86.76410201101801 615:5.603730598210181 616:29.87979160604689 617:62.435231340749866 618:25.21526968109967 619:2.946192905530529 620:2.9676901330341368 621:2.9676901330341368 623:0.9587141011057825 626:25.385420180033165 634:3.055298306279739 635:0.011098556155194712 636:3.055298306279739 638:25.731782779861998 639:3.100097976278161 640:5.8634196344405325 642:16.945085972151183 645:12.893216561527208 648:26.08652161925541 649:46.77007487376706 650:26.176558353427282 651:102.77309394014361 652:0.019954117105638863 653:89.52658427145806 656:0.019954117105638863 657:17.28261548782465 659:3.238652825511381 660:0.02300930240579068 661:1.1135532865751208 662:3.2623713543371577 665:65.13252788487654 669:231.6785702645661 670:65.30982112684868 671:3.334640174741166 672:36.96064475202538 673:6.244689926337368 674:1.1652173787953286 677:9.64777648763003 678:6.244689926337368 679:139.84914266629994 680:3.408623174435521 681:27.012530028360253 682:17.77355943456472 686:17.84553460069274 687:202.1523480460045 688:13.705571702962601 689:27.204861821595355 691:9.889675979596825 695:105.5641090364307 698:9.939072255028405 699:13.827901116811798 700:0.04203900061498612 702:1.246574107120988 703:6.5033653881493185 707:73.21487502745144 711:3.5619727181122345 712:13.951911732160669 713:13.951911732160669 714:0.04663649298232896 715:67.14529439810582 716:27.696796097182816 718:6.5797457346442245 719:3.5882563789325164 721:10.140180508407678 725:93.48366057797595 726:3.6414678644752256 727:61.367836921055755 728:1.318120251505947 731:67.71940288244002 733:14.20514015787182 737:93.97832835814272 743:14.334443545601346 748:10.399818255141664 749:6.815885356298647 750:87.7502927690777 751:10.399818255141664 752:137.4546774234485 755:10.452891732380838 758:14.46559944034568 761:1.4087875142778281 764:6.897028255830216 766:23.673048973256353 770:18.985634935575188 772:14.665909859998408 775:19.065962007822016 776:1.4402396948516403 777:39.349747583496224 778:1.4402396948516403 780:1.4562051185633433 784:3.921113639280251 792:19.39313906562209 794:4.009708486550095 796:7.191214476805141 797:45.86629781185528 798:0.09767376984536194 799:179.49964999019892 800:7.234591084563669 804:19.64490331013126 805:7.278318608330815 807:7.278318608330815 813:83.95172509012448 814:0.10521306920211587 815:4.100625830550532 816:19.81590834217403 817:4.131463836405196 818:15.294196743166136 820:15.294196743166136 821:11.18053764649619 824:4.162573942351794 826:15.439741960305344 827:15.439741960305344 828:46.65014807643814 829:52.77498863045979 830:1.6430149895076103 832:11.359165978201926 833:15.58757130956391 834:1.6610749326590049 835:7.54832273494021 836:11.359165978201926 837:92.05666798153896 838:20.255003786238863 841:35.84239039419105 844:20.344883272754075 846:15.737749165858967 848:0.13444569520005337 849:4.355161476479439 851:7.68846487187608 853:0.1389997865157402 854:30.54921178845911 855:1.7164069159713249 856:15.890342664868582 858:0.1484048081796556 861:36.388904301170626 864:16.045421863074417 867:42.23380293621005 869:16.123916332846115 870:16.123916332846115 874:108.30289989139511 876:1.8126334195691485 880:31.164131875873014 884:42.547211123202295 889:4.593561705356074 893:8.029829372686882 894:1.8729030642149396 896:0.17909906181994553 901:43.02693236921863 902:16.526321736480412 905:4.664590424566414 909:12.186271862405375 911:31.804347442854144 913:1.9141913214448276 914:26.45989113260805 915:49.189812442115716 916:4.736986449827669 917:31.93559881909365 918:31.93559881909365 920:8.234561839868475 922:49.5521964533931 923:8.286910861062804 924:0.20175252119756754 927:16.860782582356038 932:82.52574246662843 934:12.390572788563684 935:8.393059014983578 938:32.471869330583935 939:111.96694762345342 943:56.376530929276406 948:4.924240622845599 949:69.66103142262071 951:2.0436815998533913 954:17.207159779212706 955:8.556022419427023 959:32.74702092172694 961:0.23272655550181967 963:17.29570671934945 964:0.23929442178878732 965:17.385060394368548 966:8.66725334036521 967:5.041119074403087 968:8.66725334036521 969:2.1117769211064283 970:2.1349985398538163 971:8.723670902698919 972:12.889289089031433 973:63.9535631469276 974:5.080869791768994 976:5.080869791768994 977:5.080869791768994 978:63.9535631469276 980:5.121027012492853 986:178.16143007571364 987:51.46070545388597 990:17.658097508664998 991:5.161597512457429 995:17.658097508664998 999:99.85736370998892 1000:0.2741118237717687 1001:22.741593503351236 1007:2.206293896273123 1009:2.230617763243094 1010:17.84441076615043 1011:0.2814863503579083 1014:0.28900329696834276 1019:13.343520887810572 1021:5.328153939480592 1023:2.30533296249628 1024:13.421822317034199 1025:28.56139443326067 1026:5.370898672327149 1027:5.370898672327149 1028:5.370898672327149 1030:9.134426726961133 1033:13.500900400065824 1034:28.695522204621586 1038:13.500900400065824 1041:5.457769455970796 1042:226.61152206646798 1043:28.83095029867304 1045:0.3205449391481863 1046:2.3566470497321563 1047:0.3205449391481863 1049:5.457769455970796 1054:23.543377969341506 1056:0.3288118017761995 1057:18.425283520596402 1061:18.525468183732226 1062:23.662430821816475 1066:0.34582243248950656 1068:2.4359822092487113 1069:9.446107137560142 1070:18.626663656191315 1071:0.34582243248950656 1074:13.825262508654806 1075:73.82903052664273 1078:2.463080616288703 1080:9.51041615889148 1081:2.4905157230706982 1083:9.575411301060454 1084:96.20379495182154 1085:2.4905157230706982 1087:5.683397910288567 1088:0.36348831162116696 1089:18.83216284443142 1090:29.528451570424007 1091:24.02682219118406 1092:67.42779036661861 1094:47.75898657297921 1095:41.501267524342424 1100:74.68474487000303 1102:5.730044171183012 1105:5.730044171183012 1107:54.44736103725184 1108:19.041938142856342 1109:54.44736103725184 1112:9.774644200318164 1113:19.148480899687215 1117:9.774644200318164 1118:19.25615577079098 1121:2.603751136595805 1123:68.51204484709336 1124:0.40088474720485223 1125:48.38484912662858 1129:5.873198222124636 1130:19.364985083427033 1134:19.364985083427033 1136:9.911143109453644 1137:0.4106831953976787 1138:83.10192475233357 1139:36.137146352714986 1147:2.662560641785905 1151:83.75836774541968 1159:10.121700286024913 1161:30.721645106804647 1162:2.722908401301147 1164:42.84404328899931 1170:0.4517811526853587 1171:107.27910736805323 1173:2.7536784066181887 1175:36.83850586400843 1176:14.790692173574792 1180:6.174944174848322 1186:25.465251037542245 1188:0.47352663564153585 1190:25.465251037542245 1191:20.04354218032368 1192:6.280445489239251 1193:6.280445489239251 1194:6.280445489239251 1203:15.074990016282767 1204:10.413959779900942 1206:6.334176450672082 1209:20.28009211345519 1216:44.07946461605966 1218:2.9138224254901144 1221:6.388579477980112 1225:15.27008731731701 1235:10.642407087869513 1237:15.369377981862755 1240:143.30604314669336 1243:10.720420755317333 1245:44.51052976949833 1246:32.02422899396645 1247:15.469864017352949 1248:58.16979274669102 1251:0.5439580820301292 1253:3.015270197763387 1255:10.799401000035045 1257:38.53674340768031 1261:0.5565037357247173 1264:58.4415269050267 1266:20.89632335572366 1277:3.0853007377717585 1280:26.62878400250691 1281:11.042361008966994 1282:0.5823331318978378 1285:0.5823331318978378 1291:3.121068027129535 1297:52.3515001609502 1298:6.789495076055357 1299:15.991187515617542 1301:32.90283866712391 1303:6.849837480512893 1309:3.231517787800432 1313:27.25427769277738 1314:11.294844068483146 1318:21.5514018810822 1321:16.20908819615574 1322:33.26983251147778 1323:3.2694249136097757 1325:6.973005023687499 1329:6.973005023687499 1330:6.973005023687499 1334:74.7284580855686 1337:3.3078990384819376 1339:11.468795910305426 1341:90.41111818540304 1342:0.6514818583179878 1348:0.6514818583179878 1354:11.557543389178731 1355:3.3469539108393924 1358:3.3469539108393924 1362:3.3469539108393924 1365:53.681959542517646 1368:34.032935639533804 1371:11.647511016524302 1372:22.1066544732712 1373:40.4314418593324 1374:7.164267335002767 1378:11.647511016524302 1379:40.65604500563713 1380:16.779599813943737 1383:76.16894456680113 1384:7.229844113961484 1385:0.696362826127264 1387:3.4268634464939236 1390:3.4268634464939236 1396:84.24354424401365 1397:11.831230756248665 1403:54.5237160591057 1404:3.467748240121656 1405:3.467748240121656 1407:11.831230756248665 1411:47.588937690443586 1412:11.831230756248665 1418:11.925047887085366 1421:54.812134048446346 1426:22.69275524997742 1429:34.8382829750339 1432:12.020215328016414 1434:12.020215328016414 1438:7.4323712162817195 1441:28.607753202244595 1443:180.8921555679222 1444:12.11676887560094 1445:3.5943158313854444 1446:55.40137149487841 1449:3.5943158313854444 1450:3.5943158313854444 1453:22.844485556026584 1454:55.40137149487841 1455:48.37834196909507 1457:101.57042292772181 1464:22.998411036294893 1467:22.998411036294893 1471:0.7774486204502992 1473:28.97015130466665 1474:12.314184770355002 1476:7.6441360655055135 1480:23.15459235335872 1481:17.518413575612165 1485:3.6821290306250702 1486:23.15459235335872 1488:3.6821290306250702 1489:23.15459235335872 1490:12.314184770355002 1493:56.318022650163826 1494:7.716907609632583 1495:3.727121918773286 1497:35.690585621488054 1500:17.64792743574084 1503:12.415126244992154 1507:29.533969473815713 1509:12.517612255495978 1510:35.911626964181806 1514:49.485730291781174 1517:0.8485884296573112 1518:3.81938112096052 1519:36.136040619086074 1521:12.621686656170198 1524:112.56253506608037 1529:0.8485884296573112 1536:0.8673252664970101 1537:7.942204857544898 1540:23.803181653215223 1542:72.73329270202237 1546:3.914816127582887 1553:57.60703241281833 1554:8.019743451736415 1558:12.83478562962821 1560:12.943907838068615 1561:8.098561485059387 1568:24.142790586770836 1572:81.02765036552394 1573:30.32685522357404 1575:36.83054119894989 1577:18.326034790403707 1578:18.326034790403707 1581:36.83054119894989 1582:0.9259975987107174 1583:0.9259975987107174 1584:13.054813954076684 1589:43.890626021604845 1596:13.167558502070477 1599:4.064336694180891 1602:30.742559080605268 1603:30.742559080605268 1606:18.759583553279185 1607:44.448807540832924 1608:124.97110113863287 1609:90.57718316942291 1613:44.448807540832924 1615:8.343083156078764 1616:13.282198545579488 1619:51.596763682165275 1622:0.9672872921055836 1623:4.115978130535943 1630:51.918672224412774 1633:91.08791662920068 1638:191.76623744759894 1641:74.82661696762455 1642:0.988624538727257 1643:4.168566634112425 1646:4.168566634112425 1653:8.513243867085377 1657:38.06581565998741 1658:25.04170096152441 1659:13.517407044007564 1660:38.06581565998741 1661:8.513243867085377 1667:4.276705628739928 1676:13.638103830504502 1678:31.616703270419883 1681:38.32570248584503 1682:4.276705628739928 1688:194.89917315907982 1689:4.3323201884835765 1694:19.372845739785166 1701:31.84484273136373 1704:1.0789380520049552 1706:60.83773691085614 1710:1.0789380520049552 1711:60.83773691085614 1721:8.78014508480147 1722:1.0789380520049552 1723:60.83773691085614 1738:8.872431054918566 1740:19.6961012121014 1741:4.446811664280192 1742:8.872431054918566 1749:39.13372681635611 1753:8.966471652845675 1754:14.14315973102357 1756:1.1273062971564871 1762:94.35862982529106 1775:20.03148520778221 1782:14.275382195219212 1785:69.95751913997198 1790:1.1523574623322574 1800:14.275382195219212 1801:62.03623282594906 1803:1.1780136646678336 1813:1.1780136646678336 1823:1.1780136646678336 1824:299.7142058886993 1829:1.1780136646678336 1834:47.21794107952789 1845:87.52992152750556 1847:1.2042965166968345 1850:20.379890002028244 1853:9.25975410504819 1859:9.25975410504819 1860:14.547585021390582 1863:9.25975410504819 1866:1.2042965166968345 1872:79.63087829648069 1875:1.2312288102064535 1877:47.899979749842636 1881:9.361463611168459 1884:1.2312288102064535 1887:4.753895708903033 1889:4.753895708903033 1894:9.361463611168459 1898:20.559281587382007 1912:9.465271371698377 1915:9.465271371698377 1921:27.09803273468458 1926:1.258834602613492 1930:33.83098644148904 1943:41.208374740041016 1949:48.61049961996729 1954:72.34869896646106 1955:34.10202108418916 1962:27.559807543861798 1965:4.954256883756099 1967:34.37879930979452 1969:34.37879930979452 1970:15.125844310526785 1973:4.954256883756099 1976:4.954256883756099 1978:27.559807543861798 1982:27.559807543861798 1987:21.11985893986804 1989:15.278120567652872 1992:5.024044329127341 1998:9.790116108122579 1999:9.790116108122579 # περίπτωση
1:72.39384443662485 2:229.4790559427664 3:780.7786131702537 4:294.1594729941022 5:175.06658858713502 6:265.8234758105343 7:221.6372306953627 8:726.5011017787431 9:310.99163046827005 11:41.26077592925023 12:143.56399531609583 13:60.502731456447826 14:69.75484476595499 15:67.55470651490594 16:219.01213623571766 17:2.638624053619665 18:17.41573128461033 19:78.25535795662701 20:216.28668844431746 21:64.15447157001795 22:146.4793170421447 23:203.4210808541351 24:473.47257967251267 25:16.805903341229225 26:170.97171016458944 27:464.6004733007655 28:90.6019675972236 29:0.6996688975667584 30:66.11197316263025 31:45.17054289413765 32:127.90129389928896 33:19.15281262798546 34:86.23024561872002 35:29.634852914293248 37:114.8795265916295 38:56.84759096800834 39:134.00478269442235 40:0.37976686231286266 41:0.3428731008716861 42:289.94288422085486 43:0.9822040123651733 44:9.475764146764204 45:226.2479521289989 46:31.776272920466923 47:18.682152838080725 48:240.43441130043334 49:49.59070475713148 50:120.04360431009476 51:122.35660884214445 52:18.465728513829003 53:16.47439362350331 54:70.48928733203954 55:50.370021499963435 56:44.80939547904212 57:41.62318902573424 58:23.50730014989119 59:48.553114800966256 60:305.4615473578168 61:29.870749506397956 62:146.44874207810307 63:39.299627019190666 64:49.558083092596235 65:7.811263703398446 66:115.56270123749348 67:36.991348580585225 68:14.574434222427792 69:4.661120298265744 70:14.778770715356622 71:70.3346099395517 72:19.89225027533286 73:74.49033115069255 74:62.765560535258714 75:44.83888828734705 76:0.4243340537003231 77:87.47150304886827 78:119.34735798734017 79:191.16803479904075 80:160.3880302912211 81:270.30023446970046 82:137.1304214515796 83:66.15494119270181 84:2.5855606890215586 85:7.502352629271975 86:56.38500201377038 87:25.58124704656543 88:131.5535990755424 89:10.115394388675698 90:65.18548929896141 91:42.64115135379385 92:8.243688614881735 93:275.5639905918098 94:36.337693253042865 95:0.2537868286886595 96:171.37575180878437 97:97.435340429566 98:30.69332369385129 99:13.47623606631507 100:13.585182587392751 101:2.919754817276853 102:5.266617800282085 103:73.17263901245572 104:65.74503498936983 105:79.55853623278232 106:116.63128321297903 107:23.403300053931854 108:20.515390250317655 109:51.67318838429115 110:15.113917387756405 111:1.4707389102454784 112:15.411264711608608 113:30.562483994054766 114:37.51025123907158 115:41.496794414811944 116:78.40786852904093 117:248.83473101309866 118:6.430340546639276 119:3.0064098159890618 120:35.70066000954761 121:80.69165535683486 122:6.818782563264905 123:39.79096200774909 124:59.804322024395944 125:29.573761973878227 126:29.732811238028393 127:197.4220840208041 128:11.882164151105464 129:11.927591912871684 130:97.06586055493067 131:37.098371815884335 132:14.754698714802043 133:14.833183138887735 134:344.0367555823756 135:7.468743082665116 136:34.02445532785724 137:160.99822324192243 138:45.466428110171805 139:27.25849897855085 140:61.98805457755829 141:20.92886380271075 142:5.6200791158715315 143:250.6154811192297 144:173.90836202328705 145:1.1219902014362946 146:47.23383012583818 147:25.60773959458445 148:8.448297112782559 149:167.5276891241418 150:44.42278162519191 151:13.668077923638972 152:88.80672093965728 153:16.566256714948164 154:52.82813951302889 155:1.4057454046651285 156:8.727650688768133 157:26.396823683525632 158:16.83684041567462 159:8.809168868583642 160:0.4992116364403702 162:41.84317242835862 163:17.268224725611702 164:42.175633959854174 165:34.599741959510865 166:0.5770062761617536 167:97.71263892630395 168:83.06942512448488 169:18.0390163355407 170:21.25161325861832 171:18.10511502033142 172:21.324971020994266 173:51.811935757146834 174:9.736646920165411 175:84.06516224077647 176:39.65215331088154 177:21.546990960555803 178:7.444111875556275 179:32.56480414930882 180:44.437420132815724 181:116.34626694216814 182:40.72054133694655 183:117.29098537982892 185:8.030688750402836 186:26.312143730346712 187:68.22440506303369 188:63.651991361926115 189:26.712035860668855 190:98.95339142483081 191:38.41744268002878 192:79.08103549758569 193:16.930855162342723 195:35.052418881028125 196:0.19805039100052974 197:162.84418580240146 198:4.196612540409228 199:11.368521531380267 200:111.78782474209983 201:0.8873924922479882 203:2.5921461844863547 204:21.299702271729533 205:14.889247712554733 206:44.93118816219325 207:41.262426796862314 208:121.1711825696591 209:1.2967116873850473 210:12.267963714289264 211:2.8175748053751 212:105.08646152796605 213:0.7302055660413393 214:46.0922096906442 215:29.6606680682046 216:84.67428074551395 217:26.171360231699786 218:80.06602572105676 220:0.001821251502490807 221:38.205404647349454 222:363.2434612716301 223:0.0011049130386583759 224:30.457238126906205 225:96.92791957361345 226:56.674075206903225 228:57.174097971951916 229:0.4516780632538233 231:10.540701689180448 232:181.8822409667922 233:53.15494223040138 234:0.4850389508695279 235:13.578159706279367 237:27.78852500098936 238:5.535715006737768 239:35.906184602717836 240:3.4489642113742307 242:20.67839126193778 243:36.348857515413435 244:20.85549985915008 246:5.7723525868069805 247:1.8747094405319993 248:0.013686486833872332 249:8.489777861853945 250:96.68613158439813 251:11.366991300832833 253:46.24670032911302 254:5.998244436761809 255:17.89322517182792 256:1.960653077653822 257:740.6679373540155 258:14.619273136190245 259:29.212568751670226 260:14.728808572484237 261:182.7222727140983 262:0.6828609609402388 263:29.556720142796415 265:8.831647464753514 266:71.48608033193996 267:22.011452943078986 268:11.808758511639533 269:0.3894962230480477 270:38.4878610855952 271:4.083671325437781 272:67.40431248329264 273:12.070505167351012 274:0.039978100604606076 275:52.64413382523712 276:2.2018227342624517 277:43.38954446282256 278:18.87542834417001 280:4.170300279037523 281:0.7999872830991429 282:9.273943163186368 283:34.904969024337184 284:9.330992728881691 286:39.56196096499032 287:6.732513288319095 288:58.62491592657243 289:0.06248585074124465 290:0.30676136825506994 291:0.8782355716323728 292:15.965695616527569 293:9.652137875228897 294:23.522124104970747 296:0.08421023686296386 297:40.61026075683611 298:7.022725617904538 299:31.888946626303213 300:4.573078072566788 301:70.20848074326024 302:158.64095182764825 303:20.077029591900057 304:36.49882697495437 305:2.575901972611465 306:0.09764544086576239 307:41.07397537539244 308:1.0018455815781 309:28.20612646566034 310:0.24439341662280098 311:82.05505566880349 313:16.94064925825286 314:13.56929435466757 315:2.7317016848979896 317:20.76906509509346 318:7.484067390793852 319:7.484067390793852 321:13.685189605305107 322:24.785331231234387 323:13.685189605305107 324:7.537376429440275 325:37.67973451871399 326:42.27381514817301 327:42.438373875300776 328:2.8351990742639357 330:2.850271244428959 331:29.2722160039974 332:73.37224039998691 333:138.4466530914424 334:0.1572239072752504 335:5.163790404113495 336:7.838361646057826 337:7.838361646057826 339:1.23009474807012 340:63.39679567346789 341:3.0050828468405157 342:1.2685023034939684 343:11.075890433329095 344:0.1498287117044993 345:0.19711655192527985 347:5.430696494840199 348:1.3178368405200471 349:0.20431102008830518 350:3.1345003614144695 351:3.1345003614144695 352:22.093828333626618 353:59.166513754884555 354:0.13894133652217852 355:0.21166668567165234 357:8.391403108328717 358:560.0735875790517 359:1.410493444915156 360:3.286356747394414 362:0.24274327624278766 363:45.049307851044 364:0.2468183816853014 365:18.841932059733605 366:1.4642000451832455 367:31.317578253491693 368:18.94482736360373 370:3.409294801232997 371:27.243030993972997 372:23.127204161613992 373:36.227645817112425 374:5.933772197160156 375:23.306582344375087 376:23.306582344375087 377:19.364712894369266 378:51.3082285783004 379:0.08292380396470951 380:0.3085473094271281 381:72.84612391578202 382:41.4669662420073 383:0.0807589263091639 387:0.07861789812338306 389:0.3229578906400184 391:0.3278580670352298 392:12.318492079596263 393:37.131775770323536 394:6.164751984713647 395:9.123879571292456 398:1.708586097514213 399:47.3557897828821 400:28.477392624021775 401:16.211655148138984 402:3.766023047916032 403:9.327594167016525 404:47.55790629494468 405:57.955907995606495 406:12.688613067818379 407:20.189953084947376 408:80.36505178135187 409:12.688613067818379 410:0.37960666123130477 411:28.69200074456639 412:24.365155489500456 413:0.053032664800270676 414:47.864143349576956 415:28.764131011088725 416:16.409005648878924 417:16.458880082494073 419:53.241002982322016 420:0.04948136522900661 421:0.04948136522900661 422:3.9066131996710145 425:0.40742673664988077 426:38.4303094995949 427:81.56847221866651 428:87.47678274289112 429:16.762759764711504 430:0.041074250202028664 431:16.814194084796334 433:165.74757766054745 434:9.788777075324736 435:9.825431534812088 436:0.4547922204566361 437:0.4547922204566361 438:146.15464183504514 439:0.03336045577927782 440:34.27135018088686 441:54.37697145151113 442:25.295264595724586 443:9.899266271062743 444:6.80244873750629 445:44.1201998100605 446:1.944887004721936 447:6.831849608293188 448:113.64279736208603 449:0.4672031671709549 450:6.861398979207765 451:49.45330229368575 452:6.861398979207765 453:107.67602971997015 454:10.011353290530336 455:44.525017300076414 457:10.086984129757846 459:13.658881204435437 460:4.2708480979156365 461:13.658881204435437 462:50.00579910270526 463:39.908023901557755 464:10.201818250241395 466:205.74217078433227 468:0.5467307698780587 469:72.92436397982183 470:0.014652713449326376 471:56.173884582513956 473:22.00963127961753 475:61.9482200122714 478:2.1941518195920295 479:0.010859571196326896 480:31.244441826592737 481:22.337821073801678 482:7.452668367605682 484:10.760883836402494 486:14.38041844332723 487:31.49578975333827 488:18.295889368421324 489:26.954574150827646 490:80.39913600490814 491:10.80235068480483 493:7.551538448115304 494:0.635557441394151 496:4.695762943522594 498:10.97037297344154 499:0.004309049281647192 500:0.004309049281647192 501:14.633012692492533 502:32.00929515394839 503:0.003757483674311296 504:14.684299876962386 505:27.33945294665244 506:11.055703040372629 507:0.6673956563993453 509:32.18376897250591 510:0.0027637338813068712 511:0.0027637338813068712 513:4.8474142967775595 518:18.95668177055866 519:0.0015513055450008708 521:2.472490177412043 522:19.01858035151533 523:2.489859964792696 524:42.65463525196042 525:42.65463525196042 526:11.317154780549723 528:6.80528119530683E-4 529:64.74618242967107 531:32.8080259984166 532:0.7346501711165858 534:0.7522401436155818 535:32.99039989063726 536:83.14022425134725 537:28.302566709696592 538:6.675518592670382E-5 539:28.302566709696592 542:38.25834146011257 543:15.430831164555679 544:43.538849452659086 547:173.03030790920522 548:8.291139377815007 549:84.40807666972945 552:49.37562509234158 553:2.7077268349733314 556:5.3362522981212 557:66.71504741136506 558:5.365015968185644 559:39.096147446129315 561:0.0014123461607339703 562:2.76504899611827 563:24.48602191196806 564:91.67503535410796 565:5.393959332415869 566:12.057404750335511 567:20.12165768627043 569:12.105900145544233 570:34.222368632668896 571:39.31109946621653 572:20.18971314992749 573:0.0026611793726037665 574:118.51864958406281 575:2.8433624730568785 578:29.592677524528018 581:5.511564422233945 582:0.9050538464170902 583:0.003720798617096615 585:99.39536014324278 587:20.60601932440446 588:25.11788020404915 589:0.9362615293625697 590:45.41987766576382 593:35.023647467080416 594:12.50408098868399 595:8.876701162208049 597:56.86962546349718 598:93.72431263779161 599:0.9683342499309335 600:40.307344009396324 602:369.22495402147536 603:0.009853723568329142 605:0.009853723568329142 606:135.03770178520625 607:9.000277399723737 608:20.963803880023427 610:94.57554615247497 611:40.76611322657765 612:5.8190422787222635 613:1.012488638136594 614:63.48390747086492 615:435.90886597658454 616:1.0237823045529348 617:3.1137492613452844 618:115.15985540763734 619:25.863135917160513 620:5.9152539006533855 622:25.94833149729982 624:5.947751072264445 627:108.82603007667048 630:6.013398772657339 631:3.202180189625831 632:1.0818339987687737 633:0.020612795481819806 634:47.073061750370634 635:0.020612795481819806 636:3.2246969784875583 637:31.28696157998825 638:6.079932990057089 639:1.1179717855250844 641:77.13710858222588 642:41.95965304276157 643:13.303752332323134 644:0.02517090568722863 645:17.435687063955754 646:9.563390035271004 647:97.01791357072575 650:3.3633696605847927 651:1.1804813471694968 652:13.529829328202677 653:13.529829328202677 654:0.03204761597406416 655:22.181527865317868 657:154.8247486288773 659:17.775058930896336 660:13.645050278056525 661:0.0358397377098999 662:1.206312286318447 663:27.19568909519761 664:0.039874668007906094 665:1.2326315987573984 667:54.34496061170318 669:66.347900304321 670:22.587022735106455 673:22.66966645040316 674:6.498861904341881 676:22.66966645040316 677:3.533296599602892 678:0.04415784944646922 679:1.273050380095904 680:13.999841809520328 683:0.05106045540505456 684:14.060351077511354 685:142.59891667050198 687:3.634589391109071 688:43.75454897308059 690:1.328757029359494 691:61.45346087788469 693:100.36649084931665 695:27.958305574528854 696:38.377481460938746 698:10.275465651182143 699:93.81499835166983 700:14.244332453755002 703:3.712668471825168 704:14.306493590062452 705:129.49094496828675 706:23.350380101351362 707:44.29688914356972 708:44.29688914356972 709:10.376043699365885 711:3.739109278524146 713:14.36908002522377 714:38.7480383870302 716:23.438012690498002 721:3.7926274175893786 722:0.06950145564645449 724:23.61504917802582 725:6.915498889063754 726:10.529595442285958 727:28.556726348991756 730:50.63404516154536 731:10.581512691079524 732:1.4315126788432195 735:0.07539942213983176 736:19.014140996427635 737:14.688573846621841 739:1.4621678714617714 740:14.753822721399226 742:3.902282299780971 743:34.081212828625084 745:10.739527967349046 746:14.819534696790702 747:69.52671623725323 749:23.97641364903754 751:7.075584493014416 752:7.116368154746992 760:0.08807867027698262 762:51.41729730386782 763:45.57055045810284 764:124.98805187158163 767:7.198877044429352 769:7.198877044429352 771:0.09838998432714255 774:10.955674821845099 775:1.5414736444701183 776:45.86427408459249 777:334.49787306241495 778:70.32787509675474 780:19.648523773328073 781:4.073640967323818 782:0.10198496576002604 783:7.282668031058449 784:34.918553228048246 785:64.3610086064889 786:1.5743037320728799 788:0.10941780137322364 789:58.3117701522124 792:0.11325774296370786 793:11.235090129348928 794:4.192740752648799 795:19.97956865138363 796:15.432778149610641 797:15.503459751677621 798:135.06129014867432 800:1.6419535576952735 803:46.77053387424068 805:0.12528461814197533 806:15.574674898129881 807:15.574674898129881 808:35.54244403169167 809:52.8971730873339 810:11.40792489984341 811:53.06754079704033 812:0.1294663170817815 813:30.2779878897051 818:92.46265162878538 819:30.392251547076345 820:47.23848684314327 823:11.525406166028938 824:30.507366274177002 826:0.14254590620166527 828:4.37920304502913 832:1.7670992072978546 833:1.7670992072978546 834:1.7670992072978546 836:1.7670992072978546 837:66.55617232257762 838:25.736038325086014 839:1.7857178892046404 840:0.15645289590800993 841:20.851697554718463 843:31.096128930728188 845:20.851697554718463 846:4.509055432749188 847:48.20615333705677 848:7.9080562418634255 849:16.240857081387766 850:42.44939941797115 851:0.16620094768389165 852:42.44939941797115 854:25.946548597323716 855:16.240857081387766 857:0.1712220113018297 858:0.17634295350383225 861:4.6436375882372305 862:61.35010360334419 863:8.100404339321232 864:48.876290387689416 866:8.100404339321232 868:1.9015777162424292 870:1.9015777162424292 873:4.678054120560549 877:0.19231947482972694 879:43.21944030922172 880:8.199075727669477 882:8.199075727669477 886:16.712190658177736 887:8.299477724051124 890:43.536115294618874 891:26.71009539673526 892:55.78330115597539 893:4.783226817694778 895:4.818941326884612 897:32.2154459493474 898:0.2092481729836299 899:21.794970772485357 901:62.58951031643339 902:16.956755638636594 903:8.401662393061192 905:32.34489972601469 906:56.17019662453402 909:32.4754281474157 911:21.89362586924568 912:56.36603727757858 913:0.22108405769177997 915:17.03966255547189 916:0.2271720147671827 917:4.928125553577465 918:0.2271720147671827 919:200.5599947301855 921:12.673371183222995 923:8.558401705913036 924:69.86287558134445 927:38.5868975397615 928:5.002668127012808 932:44.517861098828895 934:2.089774697898645 935:2.111840127897938 938:2.134149706824615 940:0.2526983415747842 941:0.2526983415747842 943:8.719469764739447 946:12.953389023986686 949:39.04582550627596 956:13.024981706190548 958:0.26619215523731427 959:13.024981706190548 960:39.20146459154543 961:8.829355772408572 962:45.20052018742814 963:71.30451226702758 964:2.202582405505623 965:2.225908122769849 966:28.126806755085205 967:13.170145579521748 968:2.225908122769849 969:2.225908122769849 971:39.676684575824574 972:5.275325410186353 973:2.2494982446753475 974:0.2873904229493691 976:2.2494982446753475 977:5.275325410186353 978:28.251684858651828 979:5.315851135319236 980:18.00109781887015 985:33.98727732139973 986:13.318020524694669 987:28.50485384492608 988:65.49878549120085 991:2.297489223523253 994:0.3021854568181582 996:34.13213636831673 1001:9.171784188219375 1002:86.67470283689059 1003:18.186408485584458 1004:9.171784188219375 1006:0.3097884419953911 1007:46.27060738288221 1010:2.346591487459794 1011:132.54974530340488 1012:0.31753147350900024 1013:0.32541692576711784 1014:13.622274596405285 1015:2.371571150574694 1016:0.32541692576711784 1017:34.72508950712947 1018:5.524820593678767 1019:9.350632567339408 1021:23.59541082049311 1024:13.778851332442262 1025:29.158619556099485 1026:2.4224122073102836 1029:18.567680729569478 1032:2.4482838551149357 1034:0.34995247225962456 1035:47.20838451986382 1039:2.4482838551149357 1040:2.4482838551149357 1042:47.4013282598762 1043:35.184680308401134 1044:47.4013282598762 1045:29.428912444957117 1046:0.3584325964683094 1048:95.89037491148063 1049:74.15804523055314 1052:14.01957695485592 1055:9.59762159345869 1056:0.3670679677843431 1060:18.86345604199039 1062:29.704502414524157 1069:24.301649098760663 1070:2.554903999683128 1071:0.38481561748268134 1072:29.844345343639255 1073:47.99154302865806 1074:2.554903999683128 1075:41.71426003865637 1076:14.267679802057216 1077:14.267679802057216 1078:41.89491290480464 1079:29.98558777754436 1080:0.39393366854350204 1084:48.39486968024238 1086:9.855009290231026 1089:0.40321851805536346 1093:97.60603901100019 1094:2.6383211194164606 1100:9.921071956458082 1101:14.437385067230153 1105:5.930027418244611 1109:0.4223010552191352 1110:0.4223010552191352 1114:10.055347730917516 1116:2.6956691322510666 1117:10.055347730917516 1118:6.07428701057207 1123:14.698729819059405 1125:0.4420890026378867 1130:14.787725299165249 1132:14.787725299165249 1135:2.754468729848854 1136:6.123479882124641 1137:6.123479882124641 1140:2.7844305358715844 1141:10.262348085048234 1143:2.7844305358715844 1144:6.17324397750139 1146:19.91684950153017 1149:2.7844305358715844 1150:31.16926604160996 1151:0.47315365301204415 1152:0.47315365301204415 1154:0.47315365301204415 1155:20.141227827845537 1156:0.4838918103246118 1157:0.4838918103246118 1159:6.274531436994671 1160:2.8455153270668365 1162:6.274531436994671 1163:6.274531436994671 1166:20.141227827845537 1170:0.49482798306343784 1171:57.03110174283389 1172:0.49482798306343784 1177:10.549411625253514 1179:15.247669716055894 1182:25.85064443317234 1183:10.549411625253514 1186:6.43104099344358 1187:449.6394478957149 1190:44.215438837770286 1191:20.48724244347017 1194:0.5288652183235318 1196:2.972552190943072 1198:15.439020815730627 1201:2.972552190943072 1202:20.60520616737295 1205:0.5406347105508671 1206:20.724529419021007 1207:6.538581894653937 1210:10.77358522325865 1212:38.25625709967528 1214:58.039971620990535 1230:6.648811513411422 1232:38.63626304450313 1234:111.32774894873776 1239:6.704971037396023 1240:58.82766629566124 1241:21.090955486587372 1243:15.835368903678907 1248:11.085263792812054 1249:11.085263792812054 1251:0.5899530625973619 1252:11.085263792812054 1253:11.085263792812054 1255:0.5899530625973619 1262:27.00355400085959 1264:3.176330634750224 1265:39.22330170436176 1268:0.6160256131667763 1271:3.2119613790551003 1273:39.42373331821774 1275:6.877815136763258 1276:21.47073703047339 1277:268.50384054577097 1281:16.251286260144333 1282:6.93693994687235 1284:39.6266342237571 1286:52.943098833322765 1291:201.60733166168293 1296:6.996848697855677 1297:53.19948682396908 1299:0.6430971074708737 1300:53.19948682396908 1313:7.119091616431082 1316:27.78246562415439 1318:0.6712137498090365 1320:53.72208428759433 1322:33.87811323127289 1323:0.6856793291339353 1325:0.6856793291339353 1326:22.13598047951082 1329:3.3979281763857867 1330:0.6856793291339353 1331:0.6856793291339353 1334:53.98845788523702 1344:7.244697706843569 1345:0.7004250258032441 1346:22.274223689829068 1348:54.25832936357086 1349:61.371527489775836 1350:0.7004250258032441 1351:11.757606904130023 1353:3.47619422590245 1355:0.7154575903216576 1357:22.4142985276495 1358:3.47619422590245 1360:16.91598738364777 1361:3.47619422590245 1363:16.91598738364777 1365:84.22207206911433 1374:41.12131691607733 1375:22.556251138720288 1378:0.7307840206079129 1379:62.287569407805634 1387:101.00130994710186 1388:48.10346919549963 1390:22.70012943593832 1395:17.1495270155217 1397:0.7623477776108277 1398:35.04054374622124 1400:48.35969747596603 1406:48.35969747596603 1411:41.57434694347191 1414:22.99386412925752 1419:78.01160848569306 1426:7.643410112509284 1428:7.643410112509284 1431:7.643410112509284 1432:0.7951777008899757 1433:0.7951777008899757 1436:3.6825405172133463 1438:55.956319699662565 1441:0.7951777008899757 1442:17.63645041971115 1443:7.7133043560146115 1446:56.25341201384709 1452:7.7133043560146115 1457:56.25341201384709 1466:56.554833747579366 1468:56.554833747579366 1469:49.421324915108315 1470:0.8293400119994626 1471:7.7842516785581966 1476:7.856280555369452 1477:29.687560903475365 1479:29.687560903475365 1480:12.606312534746134 1483:0.8469429504061777 1484:7.856280555369452 1486:7.856280555369452 1487:3.8143175793418456 1493:12.707622542216198 1494:29.875842615688953 1499:12.707622542216198 1503:0.8649062673200832 1504:0.8649062673200832 1508:18.152275411760275 1510:12.810477086407316 1513:18.152275411760275 1516:18.152275411760275 1517:24.090599090826295 1518:0.9019539472302318 1519:18.286131157162718 1520:36.74948079603533 1521:8.079159216712009 1522:8.079159216712009 1523:36.74948079603533 1526:12.914920020778009 1527:24.090599090826295 1528:18.286131157162718 1529:18.286131157162718 1530:73.34974652280104 1534:18.422060071664273 1537:81.24880838964272 1545:0.9405671275708117 1547:24.425665756073435 1550:4.048847340893648 1554:0.9405671275708117 1557:89.79604039060285 1558:18.560123216456706 1559:0.9604890450862115 1560:44.31300466456128 1561:8.31291717784743 1563:58.79719504260154 1568:8.31291717784743 1570:0.9604890450862115 1572:24.597178188160477 1573:13.238246808678332 1576:66.37400553327565 1579:8.31291717784743 1580:0.9604890450862115 1583:0.9808372516023166 1587:74.5653079830601 1590:13.349521461270982 1592:4.1483821159140435 1594:8.475283227794801 1599:74.98410673729055 1601:8.475283227794801 1604:74.98410673729055 1606:8.558544458170273 1607:1.0228640159317384 1608:1.0228640159317384 1611:13.577643127422613 1612:4.251483486269368 1615:4.251483486269368 1626:38.426413679906425 1627:19.284790946613874 1630:13.69460696750141 1632:1.0445697990899219 1635:1.0445697990899219 1638:75.84351270064396 1641:75.84351270064396 1642:19.284790946613874 1644:75.84351270064396 1646:1.0445697990899219 1659:76.2846260748682 1661:8.729442244895479 1663:13.81358870266841 1666:109.98777678973056 1667:4.413316597225574 1669:25.687380949539193 1670:1.089439069931534 1675:8.817172708271261 1683:8.817172708271261 1685:13.934654028508094 1688:19.749775111745006 1690:4.469299695806354 1695:1.1126338287678716 1702:8.90649066918548 1705:1.1363574639479634 1710:1.1363574639479634 1713:1.1363574639479634 1716:1.1363574639479634 1719:61.69567407318418 1725:158.30090144520918 1727:14.311058783572644 1730:1.1606276075637616 1733:54.39428369507471 1734:4.5845282509991705 1738:9.090103591286582 1745:26.27624713318522 1747:54.39428369507471 1748:1.1606276075637616 1750:20.240258601399923 1751:1.1854627884317637 1752:47.26058901971655 1755:1.1854627884317637 1756:86.98293383845133 1757:40.031321519582 1760:9.18451273019953 1767:9.18451273019953 1771:1.1854627884317637 1773:26.687145427817256 1777:1.2108824940799663 1779:1.2108824940799663 1781:26.687145427817256 1782:70.89676456523345 1783:55.119108675927556 1790:4.704357095429867 1800:20.409888747608505 1801:20.409888747608505 1802:4.766098008730719 1803:1.2369072374671641 1806:47.91702960505215 1809:9.37884464980893 1810:4.766098008730719 1813:71.35585992433751 1815:9.37884464980893 1819:9.37884464980893 1820:1.2369072374671641 1822:9.37884464980893 1826:20.582772500569984 1828:1.2369072374671641 1829:142.55111433214086 1830:20.582772500569984 1833:33.58902071596635 1836:1.2635586312671936 1837:4.82911502824559 1838:80.12674749875501 1840:14.846715011094243 1843:1.2635586312671936 1844:20.759030629191745 1848:20.759030629191745 1850:9.478900809252535 1851:1.2635586312671936 1856:1.2635586312671936 1870:1.2635586312671936 1871:9.58097885881356 1873:14.987256955661435 1877:4.893455003760293 1881:27.333732172461254 1887:4.893455003760293 1889:1.2908594668371065 1891:20.938790759085343 1895:64.16763289720679 1898:20.938790759085343 1899:34.10508161114883 1906:1.3188338021746897 1908:64.60946344654288 1913:9.685155163237356 1915:1.3188338021746897 1916:64.60946344654288 1919:9.685155163237356 1924:1.3188338021746897 1925:48.95172938413639 1927:1.3188338021746897 1931:1.3188338021746897 1932:48.95172938413639 1934:21.30936503577928 1937:5.026304563351111 1942:1.3475070573354604 1945:21.30936503577928 1954:73.28978713471945 1957:27.78679526223905 1958:5.094921810501743 1961:21.500473748816294 1969:108.9799834795639 1971:57.4757124121777 1973:21.500473748816294 1975:1.3769061191455563 1979:1.3769061191455563 1982:34.91951752919274 1983:1.3769061191455563 1984:1.3769061191455563 1993:57.89844115010459 1999:10.011105535074247 # υπάρχω
1:47.68536472808428 2:364.50086340783616 3:34.92622497950025 4:523.2865115046278 5:589.0574685961376 6:1623.2063904398115 7:488.44946036716885 8:177.05830254182672 9:352.00264928565593 10:41.260775929246584 12:173.44182169586668 13:963.3263865185194 14:43.98871748008011 15:289.53970732651175 16:331.5292719885288 17:2.64946445807668 18:626.1907890095946 19:105.7768639861561 20:325.53881006263543 21:57.10983525950004 22:0.011068968037307232 23:153.77200072691798 24:31.10424463722211 25:1.86398956827899 26:39.30852647697491 27:185.23808974698434 28:0.8260920525758311 29:2.9580461145291346 30:104.90544749067604 31:299.7936977409075 32:348.7378825111046 33:127.7040639020999 34:100.06529795300676 35:97.2292695845485 37:208.41923905025052 38:239.21346590944069 39:137.39043026578437 40:2.237646013530992 41:0.6607258942393452 42:3.5811947003146902 43:383.0979662652201 44:204.68790454374357 45:46.65783026106233 46:34.77728376644666 47:72.74548730731907 48:53.184732968589756 49:179.08176626491016 50:14.876533493484581 51:1.242060411421905E-4 52:58.73418041028722 53:149.94354372671373 54:259.9497339573738 55:0.020384324830258493 57:518.605937977596 58:3.450376034130114 59:137.4874667087997 60:67.86144704459535 61:184.4428298510398 62:97.62454175371101 63:179.34928008260204 64:53.21731749826041 65:13.416148484657313 66:65.52708032576717 67:141.43308517537386 68:50.921579915291254 69:109.00979946436443 70:506.50312203942735 71:109.72325643011406 72:0.6545128060297248 73:363.84464437585643 75:34.402783786311275 76:25.094542832113483 77:22.226543920011856 78:84.71721816952659 79:0.29566364329300143 80:42.676505675453306 81:50.36749933526754 82:26.676244011346274 83:50.68064027018743 84:12.997486066909664 85:83.7531925809457 86:162.95673559296293 87:18.960673228303275 88:52.76196624760443 89:13.853993568504722 90:109.53018077663543 91:16.687347631149095 92:9.40593207649869 94:0.030565960293663604 95:58.174891510784015 96:4.00843102629317 97:168.42070134559833 98:158.81772886972894 99:40.24362407428474 100:33.410381451758894 101:1.4910177938368947 102:1.5213463267993521 103:1.5213463267993521 104:45.43454748786206 105:0.036254111214548336 107:75.89325164587645 108:16.529503892195216 109:6.8466417011622145 110:11.405777489298767 111:90.57430346889458 112:130.6815614708094 113:3.3839683158395424 114:256.06262325578894 115:5.215221062820572 116:69.29929633199833 117:2.0772931349313644 118:44.86768000228491 119:0.0035346168747824114 120:294.3656294249088 121:140.48532273423288 122:2.3006911026466175 123:215.31219962367643 124:1.1608843414839431 126:91.57328339357016 127:106.33659915773646 128:106.70093920706937 129:10.629124868741851 131:160.2418158443266 132:2.605564909835533 133:13.487524968491835 134:6.247800550128019 135:349.10669153929763 136:36.47590734490929 137:343.4265854488976 138:36.6564840697567 139:8.541086686628555 140:11.02728186322454 141:16.54771076936656 142:13.827950985526565 143:19.775185450015073 144:45.06286677537837 145:2.852097729579178 146:20.4681988131852 147:27.602703015724735 148:1.3356825628220015 149:83.00566328815702 150:31.572234214306654 151:18.019040258509403 152:0.6409060183725055 153:9.63116895246812 154:47.46839348307517 155:79.09021984810849 156:18.263929173295065 157:3.3460875369931897 158:0.07106068991274475 159:7.416535241513083 160:1.869285823703327 161:25.236860364160435 163:57.40448567686631 164:5.515851065180602 165:242.09552943543682 166:67.18175165930984 168:67.85866369067578 169:41.796004068591344 170:37.813487177217816 171:26.504296119872052 172:0.14363686973761783 173:3.859702462687932 174:3.88517759022653 175:19.789205892572742 177:64.2529276011492 178:3.9624995920456323 180:13.980756800330767 181:198.01999118292167 182:65.53826355129614 183:52.06275592194148 184:43.73433448553344 185:0.23833009713086908 186:4.370229301487193 187:129.92205893662322 188:0.2499898686476909 189:1.2029606938906918 190:49.29452804560703 191:103.70515423190048 192:15.089888519900574 194:4.678110310541795 195:18.601487516158034 196:12.394293358989815 197:15.493657815078286 198:1.3547614104927888 199:4.816168479109595 200:84.3989012294888 201:0.0031151313083179256 202:331.73601147898063 203:47.05504110858566 204:19.3986675145629 205:38.72561162786277 206:47.52438678154537 207:0.5918847114765079 208:109.16361634218757 209:3.2724278219493166 210:27.289233081552915 211:0.5795360340822614 212:8.565510120628292E-4 213:1.6657582423643218 214:7.897894782596025 215:182.4318168172132 216:1.7014589004489649 218:0.00429036308462368 219:32.03951494951394 220:10.893315729545904 222:0.0060404396583756 223:20.763062311972256 224:17.396582769283327 225:54.668641764836515 226:54.82567545757463 227:0.013909886767300915 228:17.76762725408915 229:28.9729058277526 230:0.43425407229723983 231:25.35779238649659 232:46.49114080070701 233:55.94767798450467 234:55.94767798450467 235:97.68111325977056 236:2.040745385995104 237:11.712038471674065 238:51.66120081304436 240:29.765406339777734 241:2.1255761626568144 242:4.024796639714314 243:0.7432598927028748 244:47.738926506186395 245:22.35267605022602 248:30.704312168365828 249:34.98176844549438 250:30.76096336659321 251:89.71521074084832 252:53.346252959172084 253:26.85563006000432 254:26.85563006000432 255:15.727052911086115 256:0.32028673005547054 258:48.88894928761504 259:12.509830880627874 260:31.220108290441495 261:0.06776583776361518 263:64.17142963883701 265:9.693052426009054 266:23.429123443897673 267:0.07870839148375208 268:59.48485269386923 269:54.69759004322783 271:115.51241461345477 272:9.973645017321628 274:133.89653848525143 275:2.5705925611185494 276:7.184800036601915 278:36.651476150218286 280:7.231752377056926 281:81.88273721755675 282:24.223185069977617 283:7.30281857417847 284:1.0438620896447794 285:302.0343118886805 286:2.7003922783727305 287:0.21905096744387634 290:106.13577918508882 291:0.21029071331066004 293:4.997181569335487 296:0.15664351772414228 297:33.68836923315195 298:21.260336504435184 299:0.18206944652302395 300:62.74874194783309 301:0.15950869176102123 302:68.01171930691117 303:0.16829422097875327 305:58.0770859630942 307:0.16854309550930732 308:7.926473292998187 309:3.0216573651823375 310:68.87812790058173 311:48.41677066670556 312:1.3047368015925283 313:43.988339500102306 314:86.47080206489656 315:3.1414148590393327 316:22.105504246247705 318:5.483634515410059 319:39.493893472018065 320:11.33133398917143 321:0.13285860495576293 322:22.259824801940177 323:3.187461302569336 324:0.22015187664345254 325:11.39833355488313 326:0.22368367038923775 327:0.12564991121151703 328:87.40049099332143 330:59.97036052035589 331:26.68805326779455 332:11.636837436082176 334:11.636837436082176 335:8.55484961501452 337:106.17558068705442 338:22.893643374852054 339:5.812935537384653 340:23.001942769789217 341:27.22785981017461 343:36.34591242940043 344:27.53533066102238 345:36.495625577641604 346:36.57088338055009 348:1.582513682340892 349:0.3063737444767568 350:6.044372789684949 352:0.31073678592860743 353:6.044372789684949 355:8.966274242363045 356:27.91174884748773 357:12.429677726695168 358:42.14071569528601 360:73.94626823178508 361:28.296601603612732 362:32.769550525171866 363:9.243474535166493 365:28.492296513891713 366:16.272358840820534 367:6.36065808509929 368:74.58619958161832 369:12.774525762779755 370:9.434158312441701 372:48.02883336693801 374:3.9236926728934787 380:64.61900852200199 382:29.297920702154748 383:24.972090062263014 384:9.729494779510135 385:81.85003107043863 386:0.4392175211318055 387:0.03717404557982552 388:0.4447746657482798 389:48.90129463031747 390:64.97910264517688 391:49.00010708298186 392:4.078315940488238 393:43.99761564955677 394:6.775999531393171 395:9.898624161333476 397:88.8273981192939 398:174.830591816818 399:6.91216449273698 400:10.071526679706027 401:2.0111051969091336 405:49.804677365127674 406:6.9954033596869385 407:4.259822138780584 408:17.41534810756275 410:13.673888644018614 411:4.280504652876279 412:44.84072389498276 414:25.862619953729176 415:13.716817369269515 416:10.212657496242194 417:39.999229182332215 418:25.99407321320773 419:7.10823763223864 423:55.76689493406996 424:30.654445558503394 425:0.016587026165980033 427:10.429208758014594 429:0.5599908784551437 430:0.01374092273364378 431:143.20658341974448 433:2.1750966819627777 436:68.01791828488322 437:73.81136251473745 438:2.2324115084427767 440:0.5935417325929331 442:73.95268230371029 443:36.123769637624896 444:31.335148899590795 445:92.02266183587587 446:31.335148899590795 447:68.28479000703328 448:18.244416461201073 449:57.03206244014084 452:36.29459203515905 453:0.6214206405927261 455:46.62257344653182 456:57.387322666466865 458:27.15782128733009 460:46.9329245178385 463:0.0038529351583898542 464:14.664139982666002 466:7.706325867408354 468:2.444275143590734 472:0.0011384102719767103 476:6.526957821716686E-4 478:19.135149724918616 479:15.148641988879065 480:95.31544723294249 481:5.052202646730215 482:23.698211533758624 484:186.04138922298407 485:48.54775280277251 486:8.128445961816874 489:2.607153915200413 490:38.18213717350886 491:0.7757508768578457 493:129.3617765620279 495:43.54596141545161 496:15.50196949777269 497:19.72685282089105 498:5.22951827653103 500:43.75490560335666 502:15.657172897326681 505:24.178282609504084 506:8.367854803952348 507:28.880037114644406 509:0.8361597289377765 510:5.307677938756993 511:0.8361597289377765 513:91.13955427308312 514:0.854078767928805 517:5.387186997363213 522:49.92195928050983 523:12.132116109149472 527:85.53546297209743 528:34.3480340900996 529:16.08271585346503 531:2.8531266224393312 532:0.9002111590587898 533:20.412203489676777 535:34.62303051213234 536:0.004577495805304719 542:20.671053918088223 543:12.452905323696832 544:5.66243282607005 545:5.690858631264265 546:0.9781695736365358 547:0.9781695736365358 549:5.7482215011487945 550:62.898532337232496 553:3.0429579698925338 554:9.065489768137505 556:0.01255809350590457 557:16.81310926316915 558:30.628557200373177 562:25.80029741646794 563:12.834729400622972 564:41.007585824892935 565:94.95028951675216 566:12.883655637074785 567:9.182607919287465 568:21.342430516476792 570:12.932856639022166 571:3.1426914688715017 572:0.015789630146993694 573:1.0615674713006336 574:5.954530092894871 575:21.481076903734177 578:21.55096954519765 579:1.083315567090282 583:17.16785282145076 592:9.546510939443774 594:71.11418294368082 599:6.20144918925786 603:17.659730039085627 604:22.12428301924577 605:13.492988334477223 606:9.672204027518552 607:36.9828539016174 608:36.9828539016174 610:3.418424152312641 611:9.757277190995623 612:27.019072715631633 614:22.346037643727396 617:13.705741377685536 621:0.04018359522197352 622:60.212390781144535 623:3.485663899150149 624:3.508395455567357 626:1.2464325993116208 627:92.03936125350565 630:37.84027282486455 631:10.018864822194175 632:13.923651064599765 633:10.063420796714231 634:13.978959765681823 635:60.82623943938813 636:32.681009364717504 638:113.42891909629527 639:22.956630236636027 641:32.880565611094795 642:1.3226165239753636 643:212.6597491953996 644:55.298706432311334 645:14.146938089546845 646:0.05732770100003539 648:49.728179761191036 649:55.593262799655875 650:33.286824753210446 653:14.37583762630561 655:247.49395764168554 659:3.7695157247767037 662:10.477462737882684 663:10.524975018009844 664:18.995542431624138 665:14.610600622182762 667:3.8444481740126806 668:28.626482452663463 669:44.79321615164122 674:34.02183993270376 675:23.845669538935535 677:3.895341279496313 679:1.4731864292073844 680:102.92497167273741 681:63.26079908791906 682:34.23775114754113 684:57.27810697775759 685:10.816767009601092 688:210.50108823118737 689:14.974330813225116 690:7.212366230136576 692:10.916679630990313 696:29.30080630792563 699:15.098808480356524 700:1.5466820965726822 705:15.224967355612886 709:11.069139382105591 710:111.52970727925805 711:7.328896803440741 713:46.13077125091863 714:83.79856922879101 715:19.80463110094704 722:0.11343307085783805 723:0.11343307085783805 725:46.54898925758953 727:29.9034610201481 734:40.927115039978645 735:7.488256207281869 737:4.245752706132387 739:52.94550562915627 741:4.2742060588174535 742:20.192390461253016 743:59.08345756055766 749:15.68036162486669 751:1.687735499040324 752:4.331797275485571 755:0.13624420323110453 756:53.26125425447543 757:78.82696032914257 758:30.424366776286437 759:41.44914171208538 760:53.26125425447543 762:30.530690520987385 764:15.814609547583995 766:1.7374320659415907 768:41.715506366664385 770:47.55784427020586 774:15.950781034041276 775:4.4199385283992125 776:36.190554130435515 777:7.77873566293963 781:30.854113154760945 782:25.63254988407836 785:66.69386404840465 788:25.82503529828861 790:20.84145897745215 791:42.259407872984966 792:16.229095294760626 793:203.04342914358688 794:1.841153075863066 795:21.009597445186373 796:54.56849255635804 797:0.1757065297007353 798:11.99735005396405 799:4.602838475120865 800:1.8590253042756457 801:16.371343342875445 802:4.602838475120865 803:1.8590253042756457 804:4.634217250382879 805:21.18020979535405 807:31.521883402092683 809:21.18020979535405 810:4.665860942610805 811:21.26646454839387 813:31.63601325704449 814:0.18539413647976266 816:248.13859870107603 818:4.697773108022596 820:16.588735338017184 821:43.249209591900204 822:26.5210615453933 827:16.73642888949671 829:43.54142418505172 834:55.95247605164723 835:8.361585281120167 838:26.935328346189888 843:12.538823399776916 844:0.22214589137531643 845:17.038732783889387 846:32.45909406717964 849:4.928989912376032 850:2.0476651402934967 851:50.224682095786605 854:127.11976797871284 855:8.50494993225415 857:0.23350089232661528 858:0.2393275134835287 863:32.94952253882934 869:12.856823504866012 871:91.24882173146759 872:0.25128613285118856 873:0.25128613285118856 875:8.75202032077531 878:44.91275651115781 880:27.691774074763867 881:2.14926251767659 892:27.91573660942142 893:0.27000985462434235 894:13.120845439707958 895:17.755134219147607 897:71.29011421050934 903:45.55410629075779 905:64.77527051161329 908:33.84615588808214 909:22.93847401683625 913:51.961410735642545 914:138.57508113252524 915:5.285185171826413 917:13.324816737222795 919:28.374806328145574 921:147.39127955920227 924:0.3034170334288258 927:0.31044376036978555 928:5.398584842354675 930:0.31044376036978555 931:5.398584842354675 932:9.1701902021166 935:5.4371041468924295 936:52.69663451078616 937:13.534158005557927 948:40.58381624007895 958:2.4156420165345636 961:5.554900471952919 962:18.527478832940282 963:5.594932058940558 967:53.651661802951864 973:18.79877588221747 974:67.22286491610166 975:9.561639780081459 976:9.561639780081459 977:18.79877588221747 980:5.717413438490689 986:2.512305094644967 989:67.6937199043757 990:14.12067703888541 995:143.50642803068607 1001:29.850116220568964 1003:14.197077767634177 1004:5.801123084075176 1006:9.737431314641485 1009:2.587656568155078 1010:29.98034237108777 1012:14.274203147226183 1014:19.26781116688292 1015:42.04218476242629 1016:19.26781116688292 1019:82.91527874590714 1023:2.665594408644313 1030:62.00324296523095 1033:19.56000930048987 1034:2.692171765590131 1035:6.018007065192221 1039:2.692171765590131 1040:0.4312850782185124 1041:42.730038463881485 1042:2.719056931731094 1047:30.65007917202227 1049:42.730038463881485 1051:10.168208691290129 1052:14.752896597930329 1053:0.44981199308053527 1055:2.746255380132175 1062:36.884096853266136 1063:49.50453652390603 1065:31.067629227892542 1067:14.918865154474528 1068:2.8016147575819583 1069:56.34710989915961 1071:0.468971066431067 1073:19.963095991634304 1074:115.38409429041161 1079:49.90527228578811 1081:10.428419253248126 1083:10.428419253248126 1084:25.608319283607102 1086:10.428419253248126 1087:183.61901330786253 1089:50.10865147747683 1090:56.79245885590403 1095:20.276160851212662 1102:50.31409029261164 1104:85.60316192424328 1105:20.276160851212662 1107:10.562668293336136 1108:20.382667417392867 1111:37.70013557834287 1118:0.5304787493526093 1119:10.699821355552972 1122:71.80068293486029 1123:38.03834262459792 1127:26.116222268250414 1133:3.0061195134702374 1134:3.0061195134702374 1140:3.0367870418386893 1141:6.588214837871817 1142:0.5524108160144956 1144:51.37363961340984 1148:10.839992379333935 1149:72.36231139619022 1151:0.5636605636182872 1153:15.709732127012613 1155:6.690913747676248 1157:51.81339217279303 1160:15.80240609155657 1162:10.983302144063622 1172:21.160566222585587 1174:3.131127528976993 1175:38.9157638080923 1178:80.95887549065323 1183:6.796037827493922 1184:88.55299202403987 1185:237.39216069777922 1186:6.8495404880843695 1189:59.41453253059135 1193:21.51260912452397 1195:27.199212742958654 1197:39.465644634247475 1198:16.183632044555193 1199:0.6229007578767956 1202:3.2291430547560833 1205:0.635375979091414 1207:11.3561696213954 1208:21.632638111156872 1214:3.2626712832010756 1215:6.958492851009115 1220:67.37181377711914 1232:40.034513829416525 1233:0.660988979418029 1238:60.44952631661018 1240:27.77819679090933 1241:22.001181389218964 1245:7.126999194382 1248:47.058948570904384 1251:3.401313320741268 1255:53.918433208054786 1259:446.93534941054554 1260:0.7011371683098726 1262:28.078042326628925 1265:7.24289627433194 1269:91.81984617272407 1271:61.53439036282792 1274:7.301960504236909 1279:16.894926572493322 1283:3.5103339282583472 1286:54.67099537941999 1287:11.916853928665612 1289:54.67099537941999 1293:41.234548632704026 1297:54.92808911909868 1304:17.21882159262316 1309:3.624006482442723 1310:3.624006482442723 1313:3.624006482442723 1321:3.624006482442723 1325:23.051852325898672 1327:7.609138295850655 1331:29.02296158631437 1334:41.868745232258405 1337:35.49772652583664 1339:70.73784082868222 1340:0.8036351301490853 1344:7.6730775255978285 1346:17.555340110951832 1352:23.190801284400827 1357:3.7426654139559616 1362:56.26391991596798 1363:7.737898641033942 1369:7.803623425918633 1372:23.474240232714013 1373:42.52803667042342 1375:23.474240232714013 1376:29.52328248654406 1380:17.905430114410176 1381:3.824723497277014 1382:103.7146312808073 1384:7.870274481038577 1391:147.03110205593933 1394:12.62181660483867 1403:95.91313777469927 1407:23.76538378806546 1420:57.398391584746 1427:57.691979547082205 1429:30.22255244043646 1439:0.9026222832385529 1442:8.14662441846677 1454:149.60962615436677 1459:30.58709912435261 1460:81.40671885648834 1462:0.9381960960980198 1463:4.041098237284142 1468:58.291905118772746 1474:13.20371757026991 1475:8.291012125950624 1478:81.8085582956858 1482:30.7733412419284 1485:4.086434764624185 1486:18.650689589580978 1489:8.291012125950624 1492:8.291012125950624 1495:4.1325019390908055 1498:44.42475539788667 1500:13.305733334891785 1501:18.78127774138205 1503:4.1325019390908055 1504:8.364857958214122 1523:19.048386057909514 1524:8.5160080579532 1528:75.02371104092647 1541:4.324493310647107 1543:19.323789641023208 1551:19.323789641023208 1552:25.352123939410212 1554:8.67199096997052 1558:13.729689895668148 1561:8.751883299907545 1564:25.524342135796033 1569:45.72889931615829 1570:25.524342135796033 1573:19.464756579219053 1575:1.0742854197027571 1576:1.0742854197027571 1577:19.464756579219053 1579:25.524342135796033 1583:53.32381970749243 1586:185.127450075638 1598:61.228375563250125 1599:25.87714681405314 1600:61.228375563250125 1604:1.1168323692180384 1606:4.529952503707677 1607:46.56259113814047 1608:32.58327260144013 1609:46.56259113814047 1613:32.58327260144013 1619:4.529952503707677 1620:8.99962787076196 1621:26.05790895157569 1623:4.529952503707677 1624:61.58166261064229 1630:26.24170176284071 1632:1.1611892212574135 1635:1.1611892212574135 1636:20.05198619989976 1642:14.299069622212224 1643:4.5836153086900815 1651:62.30662827607494 1655:1.1840815815520171 1662:14.418757125372936 1667:9.260373421694094 1672:4.693902911912477 1676:62.67873226020633 1679:4.693902911912477 1687:9.260373421694094 1690:1.2313705480961117 1696:14.66445186534777 1698:9.350397151686488 1700:1.2313705480961117 1702:26.81227711427947 1710:4.808356044994473 1711:14.790600501222512 1712:27.009231427194607 1716:14.790600501222512 1728:63.83632555327325 1729:9.535421615396096 1732:1.2807758639365403 1735:9.535421615396096 1741:14.919050289499976 1743:20.84449177697871 1744:1.2807758639365403 1758:41.29130438616577 1760:4.92725727808885 1766:9.630536526860507 1780:1.3324422920924157 1782:56.70579571465572 1788:27.62207286045526 1790:21.18202440817882 1795:9.727467680837524 1801:9.727467680837524 1802:5.050918947951678 1803:9.826279994484024 1805:9.826279994484024 1806:1.3591728079591732 1808:21.355613937921763 1809:73.26948866602572 1816:5.050918947951678 1817:21.355613937921763 1822:9.826279994484024 1823:27.83412628646175 1828:5.050918947951678 1833:9.826279994484024 1835:1.386529975355699 1841:5.114641742215559 1856:42.16533862635803 1858:1.386529975355699 1861:1.386529975355699 1883:5.179687493568553 1888:10.02982575623274 1894:35.20497736535701 1899:57.84978418807587 1906:21.89714667649462 1910:66.36206187301036 1913:1.4432166966572841 1919:10.134707838614826 1924:21.89714667649462 1926:178.8483146169792 1942:10.241768953500742 1950:35.7436780764712 1951:22.085029592056536 1952:75.20623902607414 1965:59.066634162110155 1973:28.959622480810744 1975:16.04008620515476 1982:28.959622480810744 1987:22.27684408729225 1991:59.49006868919896 1994:5.454133405161556 1999:10.462775551313046 # εμφανίζω
1:1000.7798501194812 2:992.128016052766 3:215.60556394098626 4:164.94067549811226 5:169.14473870874215 6:296.7710239307047 7:119.53693257547296 8:122.15190624716085 9:100.24453442281335 10:143.56399531609455 11:173.4418216958651 13:167.95327277027764 14:103.63349955906 15:410.67197726369784 16:190.15112878661864 17:0.36588475529932724 18:369.60161367372746 19:33.72492250712147 20:194.4403811534671 21:0.21900575785807455 22:116.72756682184722 23:99.38899632718365 24:104.65711635497226 25:98.54644958804006 26:14.413812814950917 27:65.38136875706789 28:244.6687992282183 29:129.1225969347358 30:67.3269538389919 31:72.23686431006577 32:162.8056752219648 33:72.58900559521554 34:88.1570144257724 35:6.992417691872593 36:97.21978798804528 37:37.84559240442211 38:114.43338441687601 39:75.39408690040192 40:157.7930081180823 41:85.26933373287272 42:123.48042959362236 43:155.4733250639299 44:128.1560581455531 45:38.98427019921974 46:2.363883594103215 47:2.3818212222874915 48:188.69773468167975 49:7.399158032407109 50:23.692037224668855 52:0.9607138137857797 53:205.5101218368449 54:130.8502060132721 55:32.27521785576411 56:99.03415034993037 57:18.680717584592404 58:241.76439016505185 59:0.10525542367599502 60:62.496179251742866 61:16.601682021449005 62:51.54573106887808 63:96.48942308775082 64:48.01338014414915 65:84.15272292024218 66:5.962388096725821 67:56.466576874050084 68:1.7158516024191866 69:220.50781673867124 70:1.2830832968311043 71:238.57748739215282 72:250.28189489974162 73:49.88850569287405 74:410.61012319420166 75:153.23372906111393 76:100.18494737299586 77:6.393941506189609 78:43.488451480019364 79:3.4235945013652596 80:37.43314446984815 81:178.99380921454372 83:270.80645894508297 84:370.8105294380072 85:1.1687906750711043 86:1.2943780265540097 87:26.057968904801033 88:88.77847288508218 89:17.42764686103934 90:10.014888259739543 91:7.875919498969988 92:44.00554597503272 93:26.93518863638547 94:119.1951663992308 95:2.473481458327775 96:45.16189318648666 97:1.5850655578383224 98:0.10522818165713697 99:6.4264612025089445 100:107.1048318396819 101:0.12812153589375178 102:25.313828981836018 103:108.2199116563325 104:16.70669750848979 105:29.6263200568019 106:9.32862545003757 107:204.13860630648279 109:1.9579435429414553 110:83.58334030627795 111:138.84122223249068 112:150.30394048312277 113:30.84473420551676 114:38.088036780377834 115:5.6875918544451025 116:42.35535223374957 117:38.7287087180873 118:10.283075327685728 119:222.2052023170835 120:0.38431666464357545 121:133.37330847730723 122:19.159490460161006 124:22.66697413497834 125:65.83361756082193 126:1.419030375992227 127:279.00571454472515 128:94.62130286347289 129:260.81484494907403 130:30.034622211196687 131:109.98801567228736 132:80.89030176824178 133:188.7330836965121 134:26.935564584496802 135:0.21155584605349562 136:90.93629196529561 137:63.10896385294267 138:6.827167686834542 139:0.20110124204126484 140:46.152253734861965 141:11.745637836805134 142:54.85472513312902 143:144.80581996993678 144:17.718180745109798 145:9.46404432866634 147:132.05660047701306 148:1.922519155632725 149:80.56926842802464 151:0.10270012625619733 152:0.7804842948267238 153:10.252518830027078 154:44.954304163849265 156:91.56034056168512 157:10.422792586301686 160:41.585368918579874 162:16.507146213053137 163:1.0386452016015733 164:59.624482351143875 166:160.40711883368468 167:8.513578313344018 168:79.6623229393825 169:100.54345614853021 170:39.22511118186383 172:730.4476415942248 173:2.436929144287581 174:4.238516190830833 175:14.335112296810104 176:6.3768630737884076 177:90.99161121271324 178:61.77363719862464 179:97.15747553695022 180:24.718843957309947 181:48.8158092715067 182:1.207786496181476 183:12.003374163140283 184:4.622213934442711 185:59.19546951509778 186:29.353035814426267 187:29.44337930544414 188:33.39679617117467 190:90.09284815554005 191:2.9786382723386287 192:112.14255003487754 194:107.17748159377483 196:19.531478259948265 197:30.703945455997317 198:5.1952807382533575 199:7.565570602739768 200:5.211246603641861 201:52.548111657186055 203:20.190702142987348 206:3.4371914753555695 207:28.307300112309857 208:14.048717099552324 210:17.35742587949012 211:1.8307555142483438 212:40.979303787588236 216:11.293846303969046 218:41.72598476169197 220:168.69679753500685 221:37.488094944738506 222:25.35771402584076 223:228.55256948894498 224:46.75877626527857 225:0.026205096743303288 226:25.72647725962141 227:11.904546229643378 228:18.55714230605104 229:4.04720975873302 230:6.45983166655528 232:12.136466926088763 233:0.04459291055481879 234:22.53408216516091 235:62.654074015366646 236:39.19923427583998 240:100.97481070944741 241:6.74461006139216 242:0.8611985937077392 243:19.379552908901747 244:23.247912782660528 245:9.59204298101886 246:4.437919882586 247:49.669663570096525 248:158.09997045824778 249:0.271223364427394 250:2.5066429789798352 252:80.8961572745243 253:32.025020218541094 255:9.936838213707224 257:32.08271870337486 258:20.125283509072133 260:32.31518363510361 261:55.592406651373466 262:4.741855301587777 264:66.03977821829321 265:0.23286137142006577 266:24.333343864936236 267:20.557207667492168 268:99.41438101989779 269:37.25406305631999 270:4.901554819705398 272:20.91238170953161 275:0.20210821715165614 277:1.13754253888417 278:89.3439778151239 280:2.8449766578522 281:83.95191981341476 282:25.13365520568875 283:0.18602804864875272 284:13.998714762814835 285:10.79082722628785 286:1.2098722915777345 287:21.508824910573797 288:84.90375830864002 289:43.26538788144558 291:21.65000494923059 292:108.74191819950819 294:25.974818168794904 295:34.66746335576009 296:5.454787781624963 297:103.90379647060254 298:14.613832796972277 300:5.4749928018322365 301:49.05636018393295 302:14.65113191215037 303:1.3653320327032106 304:26.411875423276765 305:92.92101990923399 306:275.9514507202446 307:75.83609843043112 309:54.787771754209906 310:35.40185573343584 311:26.690925393632252 314:8.635976091084855 315:0.10296033033472747 316:8.635976091084855 317:0.27233148647191996 318:11.837777557568232 319:27.14721850112544 320:88.81868437245636 321:3.4395160188635985 322:0.09676561105263136 323:0.09676561105263136 325:31.69070918757821 326:45.7915278222765 327:15.50555131873188 328:3.5034677487958845 330:72.47541715797712 331:56.3940948634073 332:8.94540312434775 333:32.14800915959468 334:95.95814254219104 336:32.34739755637636 337:67.63204948228979 338:23.72768771309538 339:3.651648289589871 340:90.85678386449611 341:12.428175276961932 342:12.500161293713656 345:24.168768341973465 348:9.358993342192507 350:0.05473778488366292 351:52.82582804975734 355:3.84123066430795 358:93.29564402310363 359:0.41915218539661586 360:64.49173497425622 361:9.668999537127501 362:43.45333952668186 364:0.4294517056377128 365:9.764511977153322 367:48.882323042707355 369:17.061199578140897 370:0.4613980293213145 371:0.466878288638627 373:133.04986982878913 374:0.483592307285361 375:30.03588645456879 376:10.058347937412067 377:10.091692240795204 378:10.125179235084678 381:4.270653116734899 382:21.482466172673572 387:21.592640948939856 389:0.019201819683912207 390:30.450515115062732 391:2.09654356719559 392:35.223290689507486 394:17.678789064471264 395:0.016285092805599793 397:30.803605950091676 398:10.503244304350652 399:2.1761909214770863 404:18.0252340897955 405:0.01112326323767453 406:4.535315868787349 408:22.214851869401137 409:56.641795194686225 410:0.009606900939574222 411:246.51856629515154 412:0.009606900939574222 415:56.8638534309947 417:0.008195131726695263 419:26.848431811464803 423:18.33042178758355 424:31.605933354629986 425:18.38205099749705 427:4.706907069227835 430:4.728848631477434 431:4.750902407472344 433:0.6538526900537042 434:189.42533517743084 437:0.682369118114725 438:63.87801795156381 442:27.595945760946925 444:7.807401179620076 445:58.351946149386485 446:27.595945760946925 447:47.56085684423264 448:0.0016770897390918174 449:18.910879738220192 451:18.96505501434544 452:58.588067690837214 455:7.930285204603825 456:2.492849318531934 458:2.5237023064728747 460:11.43493186714193 461:5.024618036213997 462:76.68864089691132 463:19.2952620025963 464:82.91459554156961 466:11.514243402860457 467:108.47050546496473 468:8.215785796404985 469:2.6346213358232244 470:0.7977858082170511 471:24.00160402014525 472:33.491274889437065 474:38.59070400983684 477:8.346864404427995 478:123.43667080728451 479:0.8309649306329693 483:20.04269774353719 484:12.048906296020045 486:5.392106918192498 488:39.14811038189006 490:0.8739546655595316 491:91.64468531718465 492:8.54857107717778 493:153.08069599546846 496:12.177238453006535 497:39.6245436433191 499:12.263876788329725 500:61.71955589406154 501:20.403474011703345 502:0.004558221757769801 503:5.547716766882913 505:24.951567548820005 506:0.9278599345495159 508:0.00513928195451419 509:34.7767739076178 510:0.9370983686012719 512:20.649905683627203 514:155.20241661333677 516:2.9605139563607477 517:134.0032824375533 518:2.9787491963623807 519:0.007833407313810607 520:25.3785856539509 522:5.708633256181884 523:163.35390718800724 526:40.41066054716006 527:35.22594959908139 528:68.90441770292455 529:68.90441770292455 530:35.31710296047411 531:5.791169471668495 532:0.011134980509985662 534:69.35081305238133 535:51.77774120887244 537:88.26191232742599 538:30.647098682607574 540:94.93437349069693 541:41.124034811519095 545:13.037627457633391 546:21.552403884105317 547:36.15817555336039 550:116.14804119560517 551:31.157577517105192 555:13.23008272194703 556:6.136065729458135 558:90.10718102389207 560:26.582177865940906 561:36.64229797967587 566:42.0789006671942 569:31.684091182166583 570:26.739767676923673 571:71.36393419842126 572:1.1603652911293179 573:77.78891506883343 575:37.03877207266749 576:3.4109173763608287 577:1.1940217780231674 579:26.97933017000363 581:6.3179557439420675 584:6.348920138541538 591:66.30634495299776 592:9.947430333648171 599:66.61880417014827 600:92.24988296226255 602:179.28698381111235 604:10.074295570892701 605:32.69422029538278 606:134.52150765889021 610:43.657022202356465 611:10.160150170032347 612:142.39839932446375 614:0.05542930844466863 617:23.11305898152432 618:18.510273954722322 619:3.674536684439285 620:67.73971563911938 621:6.735897531885063 622:10.290901481009278 624:0.06229981884937302 627:14.314635096349889 631:23.418097029990324 632:1.3883432205555732 634:6.871582911379046 637:56.280367922499906 640:3.838695419727659 644:6.975690763254753 647:3.887107418545466 651:0.08876029128050593 656:19.315895897094812 658:63.46945489207479 659:69.76782557136221 660:29.23317781846405 663:7.226823513396264 664:103.90702880181861 666:76.77023330077884 667:7.26367674195409 669:51.74261353017504 671:34.80636692173298 673:7.3381436114056475 675:46.13867161452955 678:29.611674916296366 680:4.166263437437574 681:7.413643688529954 684:11.228626678057203 687:35.34982988294884 689:24.885261913219676 691:7.528883565583748 694:127.41164972900944 695:4.246414632848736 696:4.246414632848736 697:11.329320766313398 699:11.380181901757659 704:11.431391171846498 705:35.79717046624743 706:47.218496634106 707:41.41011296797945 711:20.334811409019533 716:0.13981802885494043 717:35.910821945444475 719:128.58969366195376 724:53.66504509650216 725:107.15958809635794 727:7.766840793417706 729:4.412291846432662 731:15.99402969230662 732:7.807508691091203 733:30.80648798776975 736:122.03317442269264 737:86.56252416637035 738:0.1560012389620318 739:16.126262839222207 743:60.366410603689545 744:7.88974058607652 747:4.5272247843246465 748:20.8804550059991 749:54.289731668146416 752:16.260348502375468 754:0.16891160722716547 755:20.9605528813184 758:31.226174326687296 761:0.1733671548356296 765:36.8476207826686 768:36.968315925102175 770:26.149081008005417 774:4.645839632224104 775:0.18251211269668033 776:4.645839632224104 781:4.676090529371702 782:109.57942696114351 784:16.603979791656666 785:12.187340459358241 787:8.231176519745627 789:43.25621830632549 790:8.231176519745627 792:16.744930830376592 798:1.9912215261402602 805:16.960271936751404 806:16.960271936751404 807:2.0096576272589686 817:56.44232196713702 819:2.047058466524124 822:76.4158142617569 825:56.791559261919396 831:5.025747145866313 832:5.059160989930215 833:77.08086713407914 835:8.688652640359582 838:17.482015010852752 840:63.82954833944519 844:0.26184668346148554 847:12.96279607769122 848:2.1636652168331567 850:45.14107737388262 851:77.76109737530886 853:17.63632197381991 855:8.833189544109972 861:39.57308435033677 864:17.872398986466592 865:58.24210563836514 866:8.981349432240206 869:2.2661956189768557 872:9.031568403664766 874:9.031568403664766 875:45.91660050994528 877:78.93042275384211 882:58.61894657765268 883:58.80961660303183 884:0.30609785340414675 885:0.30609785340414675 886:0.30609785340414675 887:28.631430578525613 892:72.45421945692435 902:94.30222301251953 904:59.390905545881935 905:34.527670370465664 915:59.587842663312415 917:66.49892328326499 920:9.395400834635012 921:34.9258365940459 924:0.34819761883625905 926:29.328185697193355 927:0.3556151034498536 928:5.635817703258206 933:53.61386202644483 936:67.15594633239913 938:29.568343825993303 939:142.82957230000804 940:111.16263163403227 943:0.37080969088962484 947:41.49561069095765 950:9.669355631067896 957:111.83214640732176 961:29.812669114487758 963:0.39452923973821824 967:48.26337278342831 969:112.51364257726847 972:0.41098406018590955 973:36.038555752628135 979:19.41958824786632 985:2.6566146886640616 987:14.55363717123338 990:24.825257446969335 992:19.512908856570284 993:113.5592933270758 1000:224.76938819099658 1002:30.572062405397137 1003:42.62231972865937 1004:300.426793365924 1005:98.4752551393321 1008:2.7331384554826967 1009:19.702152080759046 1011:55.75758452535212 1012:0.4455109719750666 1016:0.4544928939676003 1019:0.46361967330327836 1021:30.96756852158818 1026:14.944967804462527 1027:31.101884113911087 1029:19.992750023123804 1031:31.237476883704904 1034:37.233619145887836 1035:123.7471125427609 1037:174.11881253081424 1043:31.374369978347804 1044:10.444381611499177 1047:10.444381611499177 1048:10.444381611499177 1055:20.29181479128339 1057:50.32071775365659 1059:10.508171134074725 1061:2.9219899908495854 1071:2.950222787174901 1072:0.5215669216093238 1073:10.637710614610777 1077:117.65867633188593 1078:10.703484636664186 1081:10.76994478187637 1087:64.8724856667847 1089:0.5421627908678546 1090:32.07919628852396 1092:0.5421627908678546 1094:38.35653263021928 1095:10.83710394021765 1099:65.1197678658289 1101:6.587299383969878 1103:32.22441470392019 1104:51.32965734367386 1107:0.563438303634421 1109:20.91725945268175 1111:10.904975368658326 1112:38.69205388256824 1113:6.685119326632722 1114:38.69205388256824 1115:10.973572704369806 1117:32.519325100567215 1123:45.300079060437746 1124:6.734848457903309 1128:188.67342390389314 1130:45.49328751199879 1132:6.785137826675892 1136:6.785137826675892 1138:6.785137826675892 1139:21.244701443836362 1140:16.058062932885672 1141:11.183862555281046 1142:32.9733219685126 1143:104.33991002291069 1145:96.45221194109969 1146:32.9733219685126 1148:16.058062932885672 1152:3.21996406704865 1155:21.58274455484787 1157:0.631608026988177 1160:105.10062877749955 1161:11.327953873947411 1162:46.085358006663995 1164:0.631608026988177 1167:11.401216312920942 1168:33.44204191299107 1173:60.02946144488014 1174:6.992122413264283 1178:39.92344818973304 1182:33.60171303234924 1189:40.107118064028505 1194:90.75146514417708 1196:68.01915025352989 1198:46.905483870689544 1201:131.5761997309619 1203:3.3832219283674467 1204:16.625970736798568 1206:11.702775247533967 1208:16.724412052978177 1213:22.17152871048914 1219:0.7069187458308277 1223:11.780382853543507 1224:47.32956959412958 1228:16.92475381543992 1233:47.5453006852084 1234:34.42749007015328 1235:0.7202280074504517 1238:34.42749007015328 1240:76.67557520783707 1241:3.5215958467250617 1243:0.7337660503034642 1251:62.10363982572949 1257:12.100273363314903 1258:22.795085175580528 1263:7.495369211472506 1270:35.12351865344471 1271:3.630306718778874 1278:55.439672120278395 1285:23.055133130456767 1289:3.6675390526417293 1292:12.266195035021678 1296:12.35073025282385 1302:49.12974457304224 1306:12.436347782631323 1307:110.95456589534038 1309:23.457488981601035 1313:7.800486807850932 1322:79.00273069419292 1324:36.04278456595821 1327:12.610933227551467 1329:23.59504156419785 1331:42.70064183183449 1333:64.08906561406364 1334:3.821756140647549 1344:7.928285960080526 1355:29.994476848173445 1357:0.8829110848743461 1360:0.8829110848743461 1362:0.8829110848743461 1363:18.118288665701602 1365:88.01825404222572 1367:64.99617410880724 1371:104.85970989639593 1373:43.361105644644695 1376:113.31111864993184 1379:43.587173870185254 1383:12.974284011101995 1390:24.163576679220483 1394:3.985054911834958 1395:0.9160581333495091 1398:81.17290064915804 1400:50.86101868330558 1403:13.068250328903703 1406:58.135408369100624 1415:30.685838544471412 1416:97.86342264591991 1428:13.260165047520296 1429:0.9681138718925428 1432:37.43444421788311 1436:0.9681138718925428 1438:0.9681138718925428 1441:74.00823448576232 1445:13.358183671984506 1447:24.76375830677585 1453:37.644381926136255 1467:1.0044692658449175 1469:13.457625645144182 1471:1.0044692658449175 1481:67.2647787422986 1486:45.01141644381385 1487:1.02316874812142 1490:31.41663684493309 1494:19.232604553357024 1495:75.47757152104701 1496:100.17112248655634 1508:13.764887382665764 1510:13.764887382665764 1527:19.500494460556922 1530:76.63953608016027 1533:8.85366680491534 1535:46.032456306012364 1537:32.19142577606441 1542:195.68078379293706 1547:39.203272501875645 1550:195.68078379293706 1552:25.90117507775439 1562:26.073784072634783 1575:53.951017987540865 1578:46.567048644018485 1579:9.012953616278418 1581:14.197043332647697 1588:4.590851327447074 1589:61.91215148159777 1592:4.590851327447074 1594:9.177512786787423 1596:139.9410535610111 1598:20.207616846288 1599:4.643039284279703 1604:14.423624194414934 1606:54.889356090852814 1612:26.60852328689632 1626:14.65778974667952 1631:1.2317611313965333 1632:1.2317611313965333 1648:79.13988172360537 1649:20.506830190777368 1662:14.777868049966218 1666:26.980019982194495 1675:9.523788529673125 1677:80.03226855488873 1678:142.85235104039063 1683:9.523788529673125 1686:80.03226855488873 1688:27.3644546561449 1700:15.024344392327652 1704:1.3279350584018113 1706:4.97650335742231 1710:41.48056035538369 1715:1.3279350584018113 1717:1.3279350584018113 1722:4.97650335742231 1736:27.76272216195141 1739:1.3533017719461011 1745:21.301289777652972 1746:41.75625996246655 1747:249.05888583331136 1748:5.035769986815103 1756:1.3792335244695069 1758:27.967348816694415 1761:1.3792335244695069 1770:1.3792335244695069 1771:1.3792335244695069 1775:82.41333682230395 1787:1.4057498032161708 1793:42.323235475949346 1802:5.220629469657548 1809:1.432871121713918 1815:10.092039916101921 1825:66.09686789408308 1829:5.220629469657548 1832:1.432871121713918 1834:1.432871121713918 1835:58.40032908923996 1843:5.28474306752563 1846:15.819766965560614 1847:21.99093906438899 1861:5.28474306752563 1862:10.19319265582901 1865:254.85814677678476 1869:1.4606190923533477 1871:35.85608900184108 1878:10.296367287127989 1879:5.350179623255239 1882:5.350179623255239 1883:22.17179577960206 1906:67.39873181509765 1927:29.051002997087377 1929:59.18718403901695 1940:1.547857258880039 1941:16.25335114449184 1943:5.485222348470782 1944:22.544563232414127 1949:16.25335114449184 1950:22.544563232414127 1953:5.485222348470782 1957:67.85113561652443 1967:1.578352904579836 1971:60.00773774488174 1980:10.618808583405553 1983:22.736768535959094 1987:1.578352904579836 1989:133.15230770032204 1997:10.730880308737808 1999:44.49354128094422 2001:133.15230770032204# ασθένεια
1:462.4490221246142 2:195.54959038749885 3:338.531225264061 4:440.1866397867974 5:399.9538068886338 6:650.7078127445199 7:249.90200724875322 8:122.5647987811957 9:189.39079350829394 10:60.50273145644882 11:963.3263865185194 12:167.9532727702744 14:100.43796166762027 15:55.61051872567507 16:136.87189508467833 17:90.08097285973399 18:396.8215114817126 19:183.4151093692576 20:213.03309720815193 21:132.5731374978482 22:380.8521872493406 23:236.5728237986101 24:1.7790052015245739 25:224.35717670766167 26:38.87483195506405 27:224.86360839174057 28:0.15446944290050452 29:50.48426925344304 30:64.07019097276117 31:163.05981246098452 32:107.06389562528582 33:91.54894265405287 34:62.79538259848749 35:34.78556552465169 36:70.89105095470575 37:35.06219591650878 38:35.366896759644064 39:174.89703432484106 40:347.54515003397955 41:45.67614386555092 42:27.82980538240721 43:98.36997471407707 44:170.75424851782827 45:191.75705520318385 46:39.891312972781144 47:5.102808554049786 48:26.36145821534539 49:5.715547564846955 50:18.491215698673823 51:0.11843557363692042 52:510.05052733074837 53:271.95234088828295 54:58.705377827776246 55:336.5804676882086 56:18.678163338845692 57:270.3805039704773 58:172.01407536877187 59:78.25321688314332 60:137.91610491655362 61:79.39567029527484 62:148.59654428701958 63:1.5500896405660165 64:119.73495574758425 65:16.947048678272452 66:9.958715496058897 67:219.89628002459983 68:232.02044882700767 69:243.49618250123729 70:32.45111795778037 72:8.241407812127191 73:239.37792779768634 74:6.329370744104393 75:118.99089071578537 76:50.41839750135034 77:8.394761100631245 78:129.74184435994505 79:30.78963625119786 80:55.96391152963403 81:60.387601906150586 82:7.118026096688043 83:28.170085884327182 84:2.252205565783822 85:0.14976702358043167 86:1.3113716227047676 87:1.321858061700346 88:43.51343810191962 89:67.2359927975698 90:67.6776745780506 91:2.6482545386676177 92:159.4407067140138 93:8.069141277758472 94:30.461704306186565 95:0.07869394932391205 96:49.12360893773218 97:45.33901033160436 98:528.2386419125763 99:13.33000506246268 100:88.41551827468447 101:11.10679832594936 102:94.06376392931041 103:8.860164145041448 105:152.5090713098659 106:101.18763930978393 107:309.09943680010974 108:26.876098603061735 109:2.1407744719173505 110:304.250557488934 111:0.25773918300364723 112:12.463058193382965 113:30.944871430271156 114:108.98240116805835 115:50.24266144695718 117:120.48290114043601 118:1.1637025582599592 119:4.0301571402540555 120:82.98438306853504 121:1.6369118284767663 122:29.075119493245143 123:103.25869865491697 124:8.606419104836604 125:163.18803512274624 126:49.06438241536606 128:152.88242937931471 130:11.391124211423936 131:115.38717211316546 132:6.7249279655201875 133:20.345553165511387 134:54.2396837920506 135:81.37316242440312 136:63.00716563540741 137:86.57015424998612 138:11.732762464852778 139:20.528567551753653 140:0.03609465362474006 141:67.9632888440006 142:1.6416103811134812 143:0.595269065223564 144:0.6074815840178903 145:24.375558793011727 146:28.415056055389236 147:10.049116401277114 149:40.5752657586225 150:32.964309985187356 151:57.80279799198878 152:29.289143098009465 153:3.615188686419318 154:7.822425457486717 155:49.449913307293734 156:7.912528449862534 157:0.12102341745695469 158:5.697650036405897 159:134.81582212877154 160:22.861860119672922 161:130.05103528246661 162:0.9147216282575878 163:38.063175170548455 164:10.909672868651745 165:274.04704126730996 166:42.65102711574113 167:17.100182142281906 168:4.1223503409944 169:31.37670084705296 170:24.064672928912987 171:90.52898352117293 172:52.22147337763319 173:24.178202667011877 174:43.75133083427587 175:35.5546553625089 176:66.24775641001654 178:0.026119507202474905 179:14.75213058316559 180:0.01979509365351625 181:1.1879104070960531 183:18.228128570174697 184:88.35106674187534 185:22.047221418817568 186:45.849153459474856 187:15.47904555418949 188:50.452671022895245 189:29.84821190958834 190:29.986738670566822 191:106.59806356520559 193:46.959976539587956 194:107.37860536040561 195:76.01245180118555 196:5.17619547559621 197:0.619486758709815 198:34.86062235584394 199:81.5781763336635 200:19.739957047444076 201:126.14168259091197 202:48.18165449806764 203:10.637663097839399 204:13.681888489513057 205:8.012433048545049 206:5.5871107232103245 207:100.84613846343126 208:1.8188031932863997 209:3.590233373651948 210:20.906540196774742 211:24.671790296145666 212:32.60105021845548 213:0.6050734428477333 214:8.425320078186521 215:74.99626019437638 217:17.9119832225655 218:65.46144358667148 219:143.89902084020662 220:55.82346796487118 221:228.24021417145266 222:0.022074887398742585 223:33.51366607863601 225:0.4030243807263144 226:29.770744802143998 227:47.49685218820198 228:18.616277005866714 229:15.216539606082902 230:47.99616877223036 231:30.44830501694657 232:100.05667522028563 233:57.73285609419614 234:12.21086005548634 235:30.554653333589016 236:15.590832849898792 239:0.8329417462201288 240:142.870519904019 241:472.9917885366351 242:2.362300726830888 243:23.178506884039148 244:12.693510783477606 247:0.9364978371911413 249:335.409062840785 250:9.894573392162805 252:16.41347332827669 253:7.140198546007442 254:55.20533337129804 255:0.2579023720826432 256:27.979468974707867 258:13.167890398322909 259:7.184479023628178 260:20.313817083127745 262:220.96649200330157 263:41.48489048327503 264:32.632341934691624 266:2.6822376363359903 267:13.496733181782382 268:7.410488404266161 269:0.21760798407716758 272:0.14055440136774072 274:17.255891358064005 275:37.80572517000179 277:57.09957993043879 278:10.623148989610797 280:7.692261011133898 281:0.18775999104335198 282:225.5205774992154 283:113.4903788161143 284:33.78884266952051 285:101.9853727576189 286:2.957226383663868 289:96.66185564562048 290:127.15972772426667 291:11.011938845785735 292:0.15713790488868784 293:1.2882625731575783 295:11.228625709096933 296:0.13791162887497693 297:5.480405148499766 298:1.3407882318934934 299:5.500638523127634 300:39.53936406397874 302:64.56534203208477 303:104.65539920877386 304:81.46157918181291 305:14.886852577053801 306:39.90262185387514 307:26.536123522423367 308:18.592018126572686 309:8.452006821894406 311:0.2471791750744209 312:0.2618117152739482 313:50.36020802680157 315:11.84462546593373 316:8.669238235926759 319:1.5087993565328883 320:31.6383996088357 321:5.9007233417821325 322:5.9007233417821325 323:5.9007233417821325 325:27.390773803289527 326:23.20342672229238 327:107.48734496385005 328:83.82667503210656 330:89.77750825979115 332:102.14782795528404 333:8.978977179463753 334:12.221239854406344 335:27.92494513912246 337:78.97253331124382 338:41.89049249620673 339:19.78976644993701 340:23.899192109812166 341:9.183099053911947 343:1.7154827404661142 344:97.87318776117459 345:6.356638325302453 346:6.3804484255597105 348:24.34370535159079 350:12.760646039266291 351:0.05295191277610976 352:3.8432720496717137 353:12.760646039266291 354:12.797727368534334 355:92.43012976487434 356:53.22211502417843 357:3.968662465179919 358:81.55646482265236 359:9.671650878836923 361:9.703254142404274 362:0.42990115215287117 363:1.8858802378825144 364:1.8858802378825144 365:1.9096765912562186 366:9.830982982887006 368:1.9337369266079611 369:39.191839147653596 370:9.928185962915842 372:54.72268709142111 374:4.212789009253832 375:71.6688532970037 376:2.0200786944789195 377:2.0326899399744525 378:55.241625471795516 380:55.34659325503815 381:13.692684012419553 382:2.0581247214486473 384:4.310803588683206 385:17.53432225373505 386:0.5243809660153836 387:0.5243809660153836 389:21.704331603172026 390:7.117723808392182 391:10.32958295425762 394:21.81590242982214 395:13.940342572517814 396:50.73089896542633 398:7.310410742908643 399:7.310410742908643 400:22.156120289798267 401:0.5799432800630399 403:10.608979992663942 404:4.53504530549135 406:40.96256995074142 407:2.230612989744314 408:18.124943234847528 410:51.44480506241469 411:7.423334241115446 412:31.30770416031173 413:31.380958999328662 414:0.6059579390369035 415:4.59835069392127 416:41.13896997467264 417:22.446143822681638 418:98.64047077383678 419:10.788687575850181 422:0.6260228821465084 423:14.455026627461049 424:0.005710431803547412 425:10.861706139736496 426:4.706001355811948 428:0.6465743403219877 429:2.3577281716928016 430:31.902291849562452 432:125.75036209457525 433:0.003646932771894927 434:7.7450157415552505 435:69.63661723920713 436:27.59065746293899 438:11.160515230830848 439:0.6891808354999535 440:0.0020304852982035693 441:23.106182797363125 442:37.25366930077874 443:14.90504847385541 444:18.906752924033373 445:4.884035761647979 447:27.729841673025255 450:0.7112588348664277 452:0.0011197353010156577 453:19.06936570401001 454:32.595526290708975 455:11.352954513297124 456:32.67421669033531 457:23.47967355030861 459:48.273008967795676 460:95.37520422245424 462:1.94117349753056E-4 463:2.569144068585937 465:2.569144068585937 466:11.549972622031524 467:28.298888372157045 468:19.627579800123954 469:54.39840571496822 470:65.93126561105402 471:43.669986275015575 474:0.8215370098158447 475:2.6980481788690387 476:11.875189830214996 477:19.858154127516837 478:43.969907618861555 479:44.07078359510329 480:55.10263088232008 481:60.915082527084614 482:12.042624583925178 484:61.17281968635327 485:2.798886131053332 486:49.89412304352548 487:2.798886131053332 488:0.8726829689667053 489:2.816053535318223 490:85.46046356480241 491:0.8814469995597811 492:2.816053535318223 493:118.32465948657921 495:44.789942892007666 496:2.8507056547242513 497:5.543337671956132 498:2.8857868474788426 500:56.07184752698799 501:16.228970930632016 505:12.3437946613882 507:34.76038289661503 510:29.89460287614682 513:2.95726604860199 514:68.4345403332023 515:8.892424673665811 516:20.762992164947914 517:0.008457971131512783 518:2.993679338718746 519:0.008457971131512783 520:5.730748813899149 521:3.012057847676465 526:74.96544875505998 527:68.87250005534327 528:30.380428963432887 530:3.0491636564881235 532:1.0117740521723688 534:0.013815036341787145 535:16.875672525564624 536:12.839409686513022 538:5.897426485659797 541:46.638586581718044 542:173.085486201108 544:0.01818237566482244 545:89.12623273091054 546:13.122099547462664 548:1.0930849652632897 549:21.670500564216688 550:0.02189234845152896 552:36.42299267743424 553:47.212325040494804 555:13.266917980500171 557:3.302246662610047 558:3.322611171240138 559:9.570085041441065 563:42.050539797206696 565:1.1576154327272414 566:97.03546766295656 567:22.010921941796937 568:42.26774119412918 572:0.030475010584848833 575:6.30986264523153 576:37.21209714191455 577:22.289898340083415 578:0.03536990843557352 580:32.01936759365594 581:6.3406668745301396 582:1.2024216410303918 584:37.313097102942045 585:72.29072792446941 586:13.767401704204365 588:17.986484159237037 591:32.38572048401501 594:60.49114268476536 596:43.15987052641561 597:18.17269530560005 598:0.04642603597263236 600:22.71998041070497 601:1.2724501433289788 602:10.061823743637095 603:38.035589270573674 604:38.035589270573674 605:6.594046065097067 606:60.93148620032878 608:142.01942640374526 609:376.1278324178079 610:99.9517244962151 611:27.865636685860217 613:0.05477552595101705 614:0.056989775507589824 615:6.692375750219864 617:18.55481368174227 619:28.036809063846437 620:0.06157416237905063 621:1.3586718032450167 622:3.7134214859668004 624:10.365289441735785 627:18.685169024938524 628:0.06636998264415686 631:33.534665274918005 632:23.469918662423083 634:68.50950027239446 636:0.07138165370732996 639:23.703521585291092 640:1.4367087780935077 641:14.630722801873048 642:28.741567265403194 646:3.903257084800403 648:10.728540383061672 651:10.82226080682206 654:3.977272745037828 655:29.106605580632316 658:14.976606234773616 659:29.19924733998537 662:10.917195730580449 666:1.5614910666367903 668:29.48059001957489 669:76.88704019903862 670:4.104262469715193 672:97.5439462216375 675:11.1108188965724 676:52.116379222421436 677:0.10954803739371136 678:34.98027034396607 679:0.11290920365915942 680:11.209564403979861 681:204.92612406320166 684:15.45870063148297 685:1.6351225983893451 686:20.005490231429004 687:15.520740384342254 688:40.98708881697841 689:11.30963902981646 690:4.262961370944849 692:25.02406868470395 695:20.153861167137265 698:30.257077870906922 701:1.680875173620388 704:30.356950218540224 705:25.286882536291497 711:11.513901510392726 712:15.77305331825642 713:53.29552283542832 715:15.837194916259607 716:4.372810818390544 718:1.7278590158236657 720:86.02428669843837 723:4.400801568858594 725:25.554925888171386 726:7.790714765861461 727:7.790714765861461 729:25.554925888171386 731:11.723869518231488 734:36.32318356716342 736:7.831411026539569 737:7.872404766416909 738:0.15846929484857528 741:1.809023204528263 743:1.809023204528263 745:11.885259075058014 748:7.955299399912246 749:31.18000152060217 752:4.5733848875010406 755:73.80456248012405 756:16.298686949201688 757:21.00605693381396 760:42.517802702448854 761:4.602947553766908 763:42.650948648713914 764:8.039428789503194 765:0.17594866276963067 766:8.081966242569612 771:48.87940209858657 772:16.50347712852283 774:37.15694749702067 775:1.8939527785794097 776:0.1851503467840423 777:0.1851503467840423 778:0.1851503467840423 780:26.39243327923702 781:4.693062711609476 782:1.911411450879775 783:49.02892228912912 784:1.92903239888928 788:21.498776397841866 793:26.78185273748111 794:4.8166615836733175 798:8.388937672685886 802:16.926554088528658 807:56.18698727451649 808:2.019645776168901 813:0.2252248391529568 814:69.36140779576006 816:44.17840509549803 819:2.0571033424364162 821:27.2847169438076 823:4.976993376530446 824:17.21918770895571 826:12.747445498442923 827:44.46930293361229 828:56.8805140493255 831:44.6163718677318 832:44.76454125711578 838:22.459757120445687 839:12.93199100400192 841:33.328289469225204 844:64.12164840785995 845:2.1738802752626842 846:2.1738802752626842 849:5.178540592400402 850:17.67519933015338 851:77.87175948602639 854:84.86468434095066 856:5.213156775030251 857:2.2143426182265826 858:33.695931441080745 859:2.23487417723017 862:39.64072635677534 863:9.005989219635735 865:58.331287340544385 870:33.945838874369706 872:5.318846779778944 873:5.318846779778944 874:0.2961461851755239 878:13.380177166321483 885:0.30936008724351416 889:2.34065316850667 890:59.09111231407143 892:5.427393890337253 893:5.427393890337253 894:2.362454762310089 895:13.580276423748472 896:34.45772979208096 897:72.784594692335 903:18.401221159723946 905:40.5027757556439 908:0.3370888530230929 910:13.716511091432425 913:0.3370888530230929 914:141.00540132318235 915:0.3370888530230929 917:13.785505089468526 919:9.420267536546152 921:0.35163003824170286 922:18.65545876287178 923:9.474109874586528 924:0.35163003824170286 926:13.925291975006848 928:47.29889566874741 931:5.653584074631262 932:23.90983603876168 933:47.29889566874741 934:35.12153936814071 936:13.996103731932664 938:60.68701937494121 939:0.37432720368473527 942:35.394950174869926 943:18.91629348741276 948:2.5451798040120575 950:9.694364155842946 951:5.771512637693632 952:24.222122987535567 957:14.212330252258463 958:0.39007065654752676 959:74.91197890049793 961:5.811576204400222 964:48.161577929688164 965:0.40632206025611767 966:5.89287107478875 969:9.864905637199067 970:2.6424700534262304 971:0.4146433959993323 972:5.934115125522749 973:30.2410527713415 974:36.09950578479671 975:5.934115125522749 976:0.4146433959993323 979:9.981273999224275 980:24.761183946487314 983:0.42309800394184327 985:30.368186882499675 988:2.692710692432462 989:36.39016785838045 990:2.692710692432462 991:6.017829519541676 995:69.0903818200192 1000:0.4404159028828168 1001:6.0603135865092534 1004:55.63646589913576 1006:62.396216522033335 1007:55.63646589913576 1009:2.7440626238712196 1012:69.57072702673689 1014:6.146571086541421 1015:0.45829405434383585 1016:19.837691184444886 1018:19.934580193201967 1019:63.06965283668342 1023:0.47675169778544113 1027:10.344025774481084 1028:10.344025774481084 1029:63.298354552605865 1033:0.48620411524329277 1037:31.291482520802656 1038:15.058019690843162 1042:20.230857562878512 1043:20.230857562878512 1045:31.42840398073055 1047:6.324454894659526 1051:63.99767967538882 1053:0.5055692960453478 1054:63.99767967538882 1056:15.22154841964648 1057:6.370090726247971 1058:6.370090726247971 1065:44.25005356531919 1066:2.9613738768840627 1067:10.663172980562111 1068:2.9613738768840627 1070:6.462819298128325 1074:0.5255666379615458 1075:20.535909960539957 1076:15.473025829416644 1077:50.99572777748425 1078:2.989965645423671 1082:72.11382305337924 1083:10.795463878747995 1084:118.19450463651566 1089:3.0188941159158786 1091:20.744395892650722 1094:65.20985725584852 1095:3.048165553491329 1098:3.048165553491329 1099:6.60568978573614 1100:79.71956869749025 1102:32.27861890010528 1103:38.41790814405463 1105:6.60568978573614 1106:15.732298373688378 1108:3.077786399925789 1109:26.537508052419554 1110:6.654358526434988 1111:10.930551196485542 1112:32.573586028143524 1113:15.820532219692286 1114:6.703566459531055 1116:0.5784804668343897 1117:10.999176897737705 1118:0.5895891423136996 1119:11.06854253940494 1123:88.16571492973912 1124:6.753323956291901 1126:0.5895891423136996 1129:38.92388414724591 1132:32.87471524986507 1133:45.561950665281316 1134:26.925646317645402 1138:52.25024060191595 1140:0.6123594881184515 1142:3.199899267271867 1146:6.8545306509382815 1147:0.6123594881184515 1148:0.6123594881184515 1150:33.182255964997296 1153:45.954604135650065 1154:3.2313704464781385 1157:3.263233789494503 1161:6.958067845381157 1168:27.462734635983967 1170:0.6479524376045956 1172:89.82360237275458 1173:105.61365696404518 1174:0.6479524376045956 1181:16.465389274890672 1182:3.3281687417026284 1184:3.3281687417026284 1185:40.168777237855444 1186:3.3612568493542243 1189:7.117952017267105 1190:27.740191697286097 1193:0.6853642829732774 1197:75.52938993003092 1198:16.658990130832134 1205:0.6982586489193385 1206:11.728663099647683 1207:75.83494314770712 1208:40.542410252484075 1210:3.4287175107542605 1214:16.75745981324037 1219:22.333576318787166 1223:68.67572744084026 1225:16.857074237296533 1231:47.61424750080391 1232:34.482091390962964 1233:47.61424750080391 1241:17.059837752174147 1242:3.533257519492485 1243:7.3975064557709675 1248:12.044841202533846 1252:3.569036135420984 1253:22.707730355360155 1255:0.7520765128583385 1256:41.515079322531925 1260:7.51424183342458 1264:17.26748999827064 1269:7.573725213105692 1270:41.71663583489642 1271:35.17823343999818 1276:22.964696171116437 1279:12.208775425773624 1280:7.573725213105692 1285:23.0955422119612 1288:29.070614955495937 1289:12.292281451036525 1291:3.6793141904343227 1293:48.9641048209017 1294:7.6950085549394585 1295:7.6950085549394585 1296:42.127215701864195 1298:17.588628328084788 1302:29.386302066175734 1307:3.755397387435498 1309:12.54924477130621 1310:7.819501261355082 1313:0.8400865215762391 1314:0.8400865215762391 1319:3.794244197780857 1325:7.882998763482944 1329:56.82011168722999 1332:7.882998763482944 1337:12.726183465580277 1343:23.77493222634528 1345:18.036147161886884 1346:64.47101916297389 1353:3.9141605886604856 1355:23.916131969534707 1356:8.012597416936918 1360:36.48211678241189 1363:18.151705189589954 1370:12.907885433515599 1373:12.907885433515599 1374:8.078741357018982 1380:0.9209088282228978 1383:43.64931527612039 1387:0.9209088282228978 1388:24.204212694306957 1390:13.000597359725068 1401:13.09459204422939 1406:65.7053479304959 1407:4.039435207110733 1414:0.9553475089012081 1416:37.28246399051622 1423:24.50019721106311 1428:74.0991748743524 1434:44.34645889244573 1442:18.87891768503235 1445:90.56891014071535 1450:31.09395607252523 1457:0.9910848404712077 1464:4.215527506724651 1467:82.82224260171465 1468:8.49591036996468 1472:44.827802118370506 1474:13.585013277394815 1477:45.07372805255648 1479:25.11760149120224 1480:8.569064160933648 1481:4.26128319327743 1482:8.569064160933648 1485:4.26128319327743 1489:38.1285174023002 1492:4.26128319327743 1494:8.643329153539586 1495:25.2775953140074 1500:1.0472778733487889 1502:60.015196716537766 1515:45.576595944593436 1516:8.71873622938672 1517:8.795317576083105 1518:4.403015628951611 1522:8.795317576083105 1527:8.795317576083105 1528:1.0865753834282768 1529:13.896995522774443 1532:1.1068056712256795 1537:25.772164627401207 1541:138.03438866525948 1545:8.952138813262506 1546:14.113081414412388 1548:53.71790660722434 1554:69.11921939318341 1560:14.223697085680595 1563:9.032450306834805 1565:32.64510554912121 1566:9.032450306834805 1569:46.62953045718784 1570:9.032450306834805 1577:46.62953045718784 1579:9.032450306834805 1582:1.1699583702528749 1583:14.336096666590413 1584:54.3283547430884 1586:1.1699583702528749 1590:14.336096666590413 1598:9.197066212100783 1602:14.450334681985332 1603:26.468403504348466 1605:9.197066212100783 1606:20.389880207181623 1607:9.281452372725077 1611:47.46447978612642 1615:26.649584809593396 1617:9.281452372725077 1621:9.281452372725077 1623:4.708573393159954 1624:159.88166382161586 1627:14.684556969098958 1630:87.61757786508261 1637:4.7626553639604 1652:4.817714242645679 1655:79.67342921688201 1660:40.73794065043073 1664:1.2603772241478726 1670:63.788888164701596 1675:9.543455424485106 1677:27.211712873730374 1689:27.4056296495382 1690:4.930889334400129 1691:1.3085045238501196 1699:4.930889334400129 1706:9.725981673569738 1708:4.989072769570355 1711:9.725981673569738 1713:64.55432626674458 1726:21.17077361786573 1731:21.3353587476904 1734:5.048367766230498 1735:15.306633481311867 1742:107.85016811359134 1748:1.3587481757749038 1757:42.09268276068289 1758:28.008608913321442 1760:28.008608913321442 1761:1.3847082959384698 1762:1.3847082959384698 1767:28.008608913321442 1771:82.01013977724878 1777:5.170446494660224 1781:65.75730268974671 1785:28.217102083374957 1787:10.012645531851463 1788:28.217102083374957 1790:35.13462658640714 1802:5.233312352267262 1805:10.11187701692121 1809:10.11187701692121 1813:1.4384026287361056 1815:1.4384026287361056 1817:21.84773842541678 1823:21.84773842541678 1826:21.84773842541678 1832:5.233312352267262 1841:5.297454318012762 1842:28.64617595036255 1860:1.4661789668676144 1865:58.47035386208482 1866:22.025121505662494 1868:5.297454318012762 1871:28.867063687974014 1877:5.362919241511372 1889:1.4946047485451035 1894:75.434625003324 1896:5.362919241511372 1899:22.206006588938457 1900:5.362919241511372 1902:36.17163909455032 1906:5.4297566006796645 1910:29.092404933433603 1912:10.421562379860047 1915:10.421562379860047 1920:1.5237040318927142 1926:1.5237040318927142 1933:22.578830777723915 1935:5.4980187025466725 1941:43.896928207430655 1943:94.05329424571934 1946:59.66318190943895 1949:10.529042668815462 1956:67.92842253296449 1957:29.322376693353522 1959:5.567760903014421 1975:1.5840262503474494 1981:85.69743128515309 1982:85.69743128515309 1993:60.50172969805826 1994:10.750887617169164 # συνήθως
1:1323.2002070447566 2:239.92016418596043 3:2.619307376170877 4:239.9850619580875 5:58.191624656950516 6:16.331466429043523 7:82.29923914039065 8:103.24390182136979 9:258.17657433393515 10:69.75484476595226 11:43.98871748007923 12:103.63349955905807 13:100.4379616676168 15:586.4879790945595 16:89.32430085994417 17:420.1278423514718 18:205.51512339313777 19:707.495464838748 20:69.573626510586 21:175.23550889858146 22:34.63282920789317 23:887.3855751962478 24:180.0070421040556 25:84.50464677651557 26:33.630171861885366 27:240.44768833998168 28:202.1075633030842 29:41.49366882850716 30:82.43942801557732 31:18.425670721923673 32:20.808029536910635 33:7.1127054383992965 34:104.68708564518776 35:14.728339299047862 36:32.30602798513237 37:0.4784170395325984 38:4.362295582600866 39:2.5452739823770396 40:105.400145088614 41:30.58219143382245 42:25.294477953197354 43:20.15679802608183 44:59.333302830025225 45:49.29935081156986 46:33.86358125441744 47:2757.1178672117526 48:0.0037397153600757698 49:23.905386373234492 50:21.25436902417751 53:337.34577918932104 54:14.912472681682674 55:93.37284453835912 56:9.309244358480422 58:198.97316574634254 59:127.94398410385782 60:2.6829750291583023 61:557.374563081434 62:28.148560992344894 64:19.53303478860015 65:19.759323899273085 66:0.1856700057925972 67:20.081072212504758 69:23.136935097661635 70:0.8614947096146727 71:2265.35634981258 72:23.44458668388785 73:39.51589702977345 74:0.23789277617402857 75:119.46796276484287 76:119.54317668237961 77:23.73082565238515 78:1.9905690748245293 79:21.73101621444663 80:0.18492315703183967 81:1.127881465240309 82:19.31756002005384 83:16.599611245880983 84:28.444034131700512 85:25.53842674482731 87:4.030827386021337 89:51.37335837848683 90:12.551411954051563 91:108.94205063128365 93:410.9732331813898 94:100.52605156413867 95:48.82663562016362 96:8.455272334312388 97:6.393480063572555 98:42.24506354303207 100:8.721102179464303 101:0.764852946482536 102:76.11037482958427 103:1.8264359631614444 104:2.1044874590667364 105:7.239509117064456 106:44.46596359990638 107:369.3787998408648 108:17.670285583121025 110:5.501206658038224 111:49.63166718800125 112:89.69310663477185 113:2.2928248790954604 114:18.187614007993822 116:2.3879847909050267 117:42.87927648419534 118:2.4448952236252164 119:1.2120622465771638 121:527.2276891378204 122:289.40689946858424 124:13.822859380251295 125:23.050393749452223 126:1.5014234978698835 127:1.5014234978698835 128:1096.3671557680461 129:0.5084265263687691 132:171.6779685437638 133:42.066808538930566 134:27.181253377250904 136:1222.2078906252298 137:167.04651520163344 140:24.006580388802025 141:0.584388361710733 142:3.145338707085382 143:129.04949751015644 144:42.99965726130658 145:31.612374070901755 146:5.280428017717786 147:3.5253536809113286 149:40.774133582613594 153:281.9662901478886 154:29.571927935195685 156:3.729651464047354 160:245.31400857577137 162:10.860383874987328 163:2.2330581508371257 164:23.462275488510247 165:23.571285644711445 166:8.490391850929507 167:11.269098768947538 168:270.29042914230035 169:101.09909717490594 170:134.13320682400933 171:1.0910077835995793 172:544.4108563969972 173:17.54716365498782 175:0.2298782894533665 176:8.907750548777921 177:17.70244564547443 179:2.6396750240831524 180:21.40672581356515 181:36.47678284382002 182:2.711306339700735 183:6.852677194223336 185:74.05641518516411 186:1.3545948568122532 188:0.0042044950751132446 189:0.6868172863844071 190:140.90376898811448 191:1.4571660800092057 192:340.80086244919903 194:118.93632100537859 195:13.144900758298663 197:19.782995190771388 198:23.37596951187416 199:52.47295146050954 200:120.15615447007181 201:43.87058745847493 204:5.554532607206197 207:11.12475695093417 208:54.68388123748284 210:0.5903225432333105 211:45.648516561713116 212:776.556861972226 213:0.01405656826310679 214:80.38885297746415 216:60.34147282599088 217:114.31371109571177 218:3.8360361911268845 219:8.695499070053318 220:29.40854485529597 221:2.0151609427379467 222:33.615268098649246 223:8.787995268127174 224:139.278110111541 230:141.713619763539 232:6.565273120862912 234:12.291397031857601 235:15.580974768504747 237:26.84057473502953 241:12.651798833125518 243:2.4035193971576843 244:64.35323801914346 245:4.4722704616349604 246:4.504986000314533 247:19.914740370200104 248:13.057288451983203 252:133.89324746663436 253:20.208263466093513 255:10.044699021789121 256:0.10244772125537877 257:0.24744468810162892 258:70.98183975844542 260:36.921889855265185 261:50.99384700876259 262:1.0530023111132922 264:4.845524770659737 265:2.7135403380073053 267:99.90410523596115 269:42.07798701081891 270:136.78524860029756 271:0.19724654465365266 272:62.25344938974859 273:21.081770103017316 274:2.8419544442680036 275:25.068800630203583 278:13.953983024500031 280:2.8948470897690193 281:29.424161549101395 283:7.822333503389629 284:29.594854889646648 285:17.754835750855676 288:43.460960490716175 289:34.31592163557469 290:1.2824455166671986 291:3.0590061549504703 295:75.31861181395507 296:0.22039389958084876 297:39.628624815656615 298:75.54394665812559 299:54.373348731015085 300:129.1780605237683 301:92.71198292341188 302:0.13034880771683827 304:461.4129173670689 305:254.4919116383396 309:5.711721210797204 311:15.124860083490587 312:8.646367955991836 313:5.839086077848731 317:19.183435046491834 318:23.15811645616259 319:0.09401125027164726 321:23.262114225920214 324:172.31685711359128 327:0.30540006827550525 330:12.18971432676768 337:15.96713181752417 338:9.155199406827323 339:23.95608710897256 340:19.936877435755125 341:1.7050856513806218 343:0.37090944012979554 344:249.5496636037138 345:24.34327645009091 347:0.05137712014755723 348:6.452336164558409 349:0.38983878663563143 351:75.00155102155442 354:0.3995442530042046 355:20.43043935037526 357:1.8734733726184751 358:9.732878594674421 360:9.764532271163143 361:4.04093725843134 362:4.04093725843134 363:13.212240098029874 364:76.2566373351469 366:49.158172214172126 369:146.6202913610065 371:34.605287641991936 372:2.006018579633186 373:39.50584080059794 374:21.421064255272267 376:34.90482835402583 377:7.032924834770085 378:55.431866283603554 379:7.086238395269253 380:17.57405376695165 381:55.536884481862074 384:7.11307497548448 385:21.694164674779213 386:4.367238545081825 387:2.107603950363912 389:128.74430033921456 392:0.547458667112883 393:30.787939200358863 394:184.69100041557084 396:56.283369475014574 399:14.184306982544511 400:10.636104612738027 407:2.254925672693753 408:247.043446190247 409:2.254925672693753 411:104.75089921373724 412:0.007702543943594388 414:131.1598256987779 419:4.678387352317313 420:7.55951100112799 421:7.55951100112799 424:105.6264154552921 427:7.676393872590888 428:2.367993059416746 429:57.95377136512103 430:2.38249459345287 431:11.07293730291423 432:0.6725856840414496 433:391.1784768877889 434:69.72141079660304 437:53.00401770419229 438:23.208001471872517 439:18.94203410870984 442:11.262091233555653 445:47.71809518427213 448:0.7161781491000504 449:32.56672284982795 450:11.338986099114113 452:27.914674864151387 454:5.357874123366015E-4 455:3.7092921517759583E-4 458:121.6234469529265 461:5.679761371972242E-5 462:0.761884641484395 463:1.3020158121207236E-5 464:8.135191397184833 465:19.4347565101773 467:38.17872169613873 468:71.91027664650359 469:2.6747086217472535 471:19.774583356549115 472:72.19464467656525 473:5.277108142638036 474:166.03472655942042 475:8.39406533718687 477:19.94806747735623 478:19.94806747735623 481:29.231042312006462 482:8.561256001725418 483:0.8773339189959187 484:5.452847488874538 489:5.478504142513525 491:0.0032025080144352544 492:20.302476671761152 493:2.859605343944803 494:50.39898525989367 495:44.94437514276136 496:56.00630483485943 498:0.005338953764408641 500:39.84551949515223 501:0.9308572736388151 502:68.0661638362037 503:45.25993875943493 505:8.802688646364574 506:29.9311483306212 507:154.98005630656962 509:0.007318780590744416 512:20.7912120823738 514:0.008823077768831674 515:25.39621976890423 517:5.7430406664846405 519:25.467989099060564 520:3.0388409638500455 521:0.010477904976714076 522:0.010477904976714076 523:0.011362591938687824 527:35.427547547127396 528:75.34159527111134 529:16.788341782226322 531:25.758639391005943 533:121.71662847057428 534:35.795184568337326 537:0.01637239671730404 539:0.01637239671730404 540:35.98175305453546 541:337.1417937149416 542:5.994254354221045 543:5.994254354221045 544:9.351319890090878 546:89.55570767803701 548:6.080941780481654 550:116.6112382027411 551:41.765479021354324 555:526.420758939474 557:26.66671492516248 558:36.84507764425865 559:0.02946876760272075 560:272.39311280556245 561:90.49032287647685 564:22.10254954948766 565:31.778044441506612 566:53.53848400212305 568:6.289290433145021 571:6.289290433145021 572:31.867028270312773 575:1.2060916778524422 579:22.38172763118733 581:104.86835323704953 583:32.136827697760104 585:3.4969339135953534 589:186.32607071951932 590:22.667060544275685 593:18.18954791905605 597:66.92257133314638 598:22.812112229457814 601:10.07323186565946 603:27.80143386515192 604:22.958797101191085 605:18.37803224381315 607:3.6282847869925647 608:120.63760364619648 610:27.97078303236937 611:0.05756250554356494 612:23.107148676603668 613:0.05756250554356494 615:1.3491360925099902 616:18.569781086043047 617:3.718878079272672 618:23.25720151542565 620:3.7419188923565216 621:23.332877004427136 622:14.364210135779928 623:1.3743870764299377 624:10.419416864051808 627:10.419416864051808 628:136.9582846992302 634:0.07452158403857152 641:23.796308889979272 644:7.040606725957745 645:69.21045021205435 646:14.811866495597695 647:10.736607721985546 648:0.08827748881266843 650:10.829831670975903 655:260.64799672254713 657:0.0972235304046523 658:24.27658687308772 659:278.50199369442925 661:378.87727423277556 662:10.97192822119573 663:29.492236643302725 667:40.39639260689942 670:438.5264023035885 672:19.867025938166915 674:19.867025938166915 676:29.777219735135102 677:35.099243119010325 684:127.30040215650048 685:0.12377152856502266 687:15.588673730655206 689:543.481418274999 690:11.415370765952872 695:4.2925680729610285 696:15.651174410466705 699:11.466310687734964 701:25.204748316112063 706:1.7290340740267511 707:85.81178781739932 710:0.14247548008841945 711:207.93319154671377 718:20.537488213708443 726:25.648822507849612 727:16.035076566730194 728:7.833411252760671 729:11.72631635472797 731:0.1586869884433546 733:7.874157937500738 737:36.55952459333843 738:11.832875376062084 744:202.24415557852709 747:21.007221297053178 748:7.99819758339439 750:16.299869308962514 754:16.367225384038985 755:4.60354625168314 758:26.107967701143743 761:54.8553031455724 762:37.03449713355132 763:0.1806012830307512 764:8.082427821698094 765:37.03449713355132 766:16.503368058253663 767:147.2518981939085 769:21.24943102905434 772:12.161797231931226 774:8.167924083374894 783:26.486783720422252 787:1.9644994850718815 788:26.680208203253503 792:1.9825017121053528 794:0.21457124950315387 795:12.447088535640011 798:26.975565947602497 801:111.39850077577435 803:12.505431740479468 804:44.024835164397444 806:97.07152600884804 809:12.564216560926793 810:50.25147620088211 811:8.52323814995724 817:27.277415770283866 819:17.21434695269555 821:2.094135935361275 822:12.743280614674958 825:27.482388240416146 826:27.482388240416146 831:77.1656294617293 832:27.69044976198527 833:0.2585146212258525 840:136.84885672844692 844:27.901688043762146 858:865.448155189623 860:0.2890104541563133 876:13.43712833906757 877:9.151069030204596 880:65.50141213694013 882:52.40470705355286 883:46.28416466481059 889:0.3220405092561752 892:0.3220405092561752 904:9.358356637040155 905:2.4032702662879943 906:59.639933695471555 908:18.55525367252269 912:29.124582350705957 915:29.124582350705957 916:463.2117998488003 919:18.64004627898131 920:360.1176400316024 922:5.646733615328279 924:5.646733615328279 926:18.81180734659471 929:13.982646560836963 944:103.9031006649186 948:14.197118609336227 950:19.075062532962676 953:19.075062532962676 954:2.588308726987641 955:2.588308726987641 956:0.3964881723216621 960:14.269886546546052 965:128.70843929663076 966:9.909770427772953 967:24.62593720335192 973:5.966243096785451 977:19.437065291099987 979:76.09775736620767 986:14.567626402613518 989:36.49919692568823 990:30.59268765950854 1003:10.144931960303861 1004:0.44713598196917476 1005:2.737742530919044 1010:2.763610166034706 1012:0.456054273905597 1014:0.4651149884556698 1016:10.265923407125511 1020:31.117935360446243 1021:10.327306142599088 1026:0.4836734872430264 1027:15.035508822317059 1031:25.64202193681744 1033:6.3118246200991495 1034:15.116130690156956 1035:10.45189760513822 1037:77.9379476730797 1038:56.82202605550058 1040:31.38800130993925 1044:0.5028317262498698 1047:0.5028317262498698 1053:10.578996265533439 1056:15.279760275694693 1057:2.9250263388346367 1069:20.607020148636348 1070:0.5327405671710637 1077:26.245113550219322 1081:102.50496587831469 1088:20.815606937961814 1089:0.5534940235011102 1090:10.841085088748919 1092:20.815606937961814 1097:32.37549069013812 1099:0.5641240409616525 1101:20.921493712066724 1106:6.687293345803281 1107:3.097939078992617 1109:87.72662203052762 1112:11.044949393855719 1115:0.5859065379218737 1123:3.158356544788006 1135:16.058486212755977 1139:0.6084078922875511 1143:45.879988167173835 1145:11.255475628778903 1146:89.0178475060955 1148:0.6199368452001691 1149:0.6199368452001691 1151:11.32719990934179 1152:6.939189114573158 1157:3.2836890413030373 1158:0.643569613326648 1159:33.435737558165776 1165:0.643569613326648 1167:7.044027562355708 1168:33.593748260621744 1171:11.473065771408065 1173:11.473065771408065 1187:0.6805141949164432 1192:0.6932442143280937 1194:0.6932442143280937 1197:11.69815932176613 1201:115.21709989920315 1206:16.816528962184496 1214:0.7061890094295252 1216:34.41064557432641 1220:132.96026989771244 1222:54.425181131839636 1235:47.73745613512901 1246:34.750672142629014 1247:54.90724101374731 1257:362.3728254925467 1259:70.0106136230925 1262:7.54798352110117 1263:574.4867129370705 1268:0.7886317686302012 1272:7.607517330823403 1279:3.663063466408587 1281:12.338911248176702 1288:35.45539722757511 1300:102.56119051074121 1303:35.82087781064554 1309:0.8485211798902439 1324:36.195672862930145 1330:3.854906870658839 1336:3.854906870658839 1341:0.8800831042381222 1342:18.095821472289384 1345:50.04517337928585 1350:12.773065414543169 1351:284.85250588346423 1361:8.04674254660652 1364:50.292410115252856 1366:0.9127927547993933 1373:18.32858313633749 1379:50.79687366924329 1386:24.27683577508437 1399:18.567681889103604 1406:0.9467071749607385 1411:8.248127930323749 1414:0.9641351801093825 1418:0.9641351801093825 1421:0.9641351801093825 1432:37.58788410078496 1451:18.938945012142405 1466:4.2372435094747125 1471:82.9976823313769 1486:4.283049627045437 1495:25.350571413454986 1504:1.0563176990191807 1507:38.66894753718107 1510:38.66894753718107 1516:19.459471404940704 1525:545.28216728965 1529:19.594502504910547 1532:4.473786463400355 1536:39.124335229013724 1537:19.731606776263817 1540:39.124335229013724 1553:69.26928975681518 1558:19.87084527946743 1566:69.64049193055551 1572:20.012281814213218 1573:4.573966217806366 1585:158.5839799910765 1589:47.01501316967283 1599:40.078952246965876 1600:26.541732626358378 1602:4.677608376957566 1603:20.302018886002273 1606:1.2236782636448083 1612:14.614257906828305 1620:4.7307937102173625 1626:40.580065546851266 1628:9.402334588366019 1634:4.784926112985954 1637:1.2465594070913153 1643:47.8640188033862 1644:79.39434682283913 1646:1.2465594070913153 1654:1.269921365106386 1655:40.83703139139585 1659:14.85255421578657 1662:27.0946186584503 1663:27.0946186584503 1668:9.578609181109837 1681:182.59625600503625 1683:9.578609181109837 1693:1.3181495287292964 1697:64.30577341701246 1698:41.36451114344662 1700:1.3181495287292964 1716:41.63533982938205 1723:64.69202226272903 1734:21.396243416338837 1740:5.070890675721923 1742:90.291916407898 1749:15.354725786197255 1751:1.3945045973092687 1755:73.7249066425696 1757:1.3945045973092687 1762:15.486026471978004 1771:82.17359830723642 1776:5.193070268556755 1777:35.221212200019025 1779:42.47825135191115 1783:1.421099676197197 1784:21.73471525659946 1785:15.61979285696808 1786:28.29088509702315 1791:137.50318627863203 1804:1.4482997946861023 1807:10.147333367775378 1830:42.76999522621604 1835:1.4761265654325488 1843:35.72960777427673 1852:22.086207905294874 1857:10.248564908069834 1861:15.895083532721166 1862:15.895083532721166 1864:1.4761265654325488 1884:84.21404754494756 1892:5.385694313309354 1894:51.04443793535218 1897:159.86553352594117 1909:1.5337524957945379 1941:43.9965737104882 1942:1.5636011334656668 1944:22.640068476007052 1966:1.5941755799162343 1969:44.319343969647505 1970:16.479518549945293 1988:22.832352580792254 1996:114.12191027280141 # ιός
1:170.30692742013142 2:197.1777772399672 3:72.43812592028401 4:26.928516196505374 5:0.18182520295374355 6:256.6562255703253 7:304.94310298796285 8:1112.292611291497 9:32.889841893247784 10:67.55470651490505 11:289.53970732651345 12:410.6719772637 13:55.610518725674524 14:586.4879790945616 16:108.13834059652294 17:3.947295288843427 18:635.701019242635 19:410.86292464321133 20:221.18241072814004 21:70.51179078393537 22:36.89091337776994 23:144.8494283008406 24:204.77543525782178 25:60.09064101851331 26:3.408456190989201E-4 27:232.90652410339692 28:22.61081555885885 29:101.3052627441378 30:281.94626829585997 31:188.2988316269052 32:0.8335616970397345 33:62.014560951846654 34:84.73803576660697 35:216.5505584653363 36:8.006428630544612 37:1.4125156275204118 38:16.302027614833186 39:191.08883411920755 40:224.18336949913214 41:6.228399346631068 42:38.83156966627005 43:196.165559270003 44:97.89492574163556 45:1.602837215003644 46:49.017553714817815 47:766.0201657861726 48:1.9043704707025808 49:0.39195792350003217 50:1.8619919551119302 51:0.05026215166568704 52:38.93501515038238 53:116.63740690880242 54:371.1840327908785 56:10.106887802679651 57:22.954876905811282 58:73.1194251337595 59:38.93074226714464 60:86.5047948715934 61:32.895905796202904 62:10.538170485787056 63:26.588549951883117 64:1.2008134693005565 65:6.587507545539743 66:0.002707329410146157 67:4.94551160267863 68:131.41805520942276 69:59.69386203829488 70:13.642867717326459 72:13.697482077941919 73:85.52568841193485 74:31.14470656620485 75:81.6037786250151 76:169.28022901042922 77:185.49271061512596 78:25.396665218386833 79:217.24817068591594 80:228.97791142757504 81:1.3653736402722538 82:7.84648237385821 83:2.615499614701596 84:71.99108722055254 85:175.8468808981422 86:78.22138074705134 87:120.79689569600724 88:10.782447439978657 89:126.46646355222899 90:1.7006583248680682 91:62.17261376697984 92:13.543182025234422 93:0.13810470175625214 94:11.249984568722404 95:2.1840452838543327 96:0.5444371074929947 97:29.265333869804248 98:17.07383056980589 99:64.39830268318403 100:9.410579825128021 101:1.9882091534932156 102:78.75567426605514 103:37.369795304870856 104:9.894372515446943 105:2.3373281321212347 106:0.30463020306602817 107:526.8816726893293 108:0.3437072402634951 109:2.4838262771088346 111:182.74508754848713 112:13.387268156725277 113:78.38824173909632 115:93.32314017231576 116:16.504507915381957 117:16.602891630900526 118:0.25517348945750945 119:23.008287983009197 120:30.48400682172957 121:38.00452691890668 123:144.1666824801389 124:20.755131890116186 125:9.415829005880807 126:9.488650661408306 127:9.488650661408306 128:1158.8998912971506 129:12.210993328650662 130:12.23242541657844 131:24.564971302933387 132:363.9882443215981 133:212.6192216992381 134:12.470969255853767 135:35.87426647394461 136:310.01904404746244 137:79.8213651283317 138:44.03469914684663 139:7.483467597924405 140:70.47662865640615 142:0.7495403946514537 143:1.9336776871995758 144:57.52638353680233 146:19.42720968449798 148:10.886239297531603 149:26.85267527853158 150:0.16923252165021505 151:2.2859583915220574 152:69.36799572033965 153:4.028340627775499 154:104.831579543527 155:11.143899932805974 156:8.558179131314885 158:4.1361003590291965 159:17.218409869278922 161:6.3541040156976205 163:0.02836794916505003 164:28.206801468719853 165:24.666881553702755 166:17.893789862364308 167:6.72577684247707 168:49.30537898658714 169:25.266180290546533 170:98.69182789583155 171:63.48652683888223 172:993.0390833008121 173:45.456899981214214 175:1.300044464617031 176:4.715433448818239 177:88.91845140102899 178:41.61467561481177 179:287.94148985303144 180:0.7007647197405728 181:0.36019420204640423 182:34.05355401993796 185:16.301381731706293 186:7.593266424904201 187:5.247998464720404 188:30.948223096309146 190:16.699722975765052 191:35.53226855898395 192:377.1801855684055 194:0.5394064955697238 195:10.844364386774837 196:0.005228031946365056 197:36.309327785299644 198:0.5569547512751081 199:1.7918426871239392 200:5.705956766574147 201:0.009432669916721157 203:0.014942999137822783 204:14.499864974086215 205:0.018586240397609706 206:3.8197398771436557 207:51.66440027801231 210:14.95475179330072 211:2.0969678601302935 212:76.97229722123289 214:0.7484440922527088 215:34.26923723867116 216:875.4260655642338 217:0.3538474267181128 219:34.70273010701511 220:30.55765491471183 221:52.95093225267914 222:22.731725041616297 223:0.33522975278070194 224:30.862105151445125 225:4.313766677672509 226:0.8626377932835654 227:2.4009833581150746 228:19.570468636350782 229:9.662858091799025 230:274.2317074783567 232:372.5216359006736 233:7.028226106668602 235:16.330691065598188 236:7.1106643287109 237:0.25873712930924514 238:86.79120552119868 239:0.25593783018013644 240:185.622625754464 242:60.73328379090418 244:20.52571643740708 245:16.862762062102778 246:0.22322213171535957 247:0.21268612079310606 248:24.81505908914805 251:2.8156995536211373 253:33.42267350007248 256:62.30259738850968 258:1530.4207593567023 259:25.10136140065771 260:0.18223722557135522 261:57.60547955040436 262:7.810216068246824 265:21.50516052590773 266:38.51898576232033 267:5.255650629514957 268:48.1225536269169 269:14.31041101630962 271:127.75285264855381 273:39.179071344632376 274:5.4037662571774705 275:14.551545046545165 276:48.894342369084036 278:160.65185096444915 280:3.154376083166012 281:30.501391237279346 283:0.13122887325732024 284:0.12906747040390315 285:75.88869250834865 286:1.4006390885537385 287:3.280222826919147 288:8.436743796613174 289:35.49902112924224 290:65.59028466302368 291:3.3232235714220706 292:0.25553323057474137 294:100.45405037591293 296:5.896014788996373 297:8.74574243534099 298:36.21784826265043 299:36.28443575857296 301:8.772098744893535 302:119.43008659997913 303:0.08709185317527862 304:36.55291494856117 309:15.765868226748974 311:114.57230215860545 313:16.0016189377493 314:19.922625378593303 316:9.207203035224028 317:91.34004632958445 318:9.23526433759373 319:12.531542742660712 320:0.3605741808066146 321:0.059806403824759914 322:79.89221268241445 324:6.3251555339844945 325:0.36932279653184097 326:12.634435523476977 327:0.3782130921099406 328:12.738461235237446 334:3.9009844696208003 335:0.04500890643992028 337:0.043629813596690194 340:9.699057157972819 341:43.59774832598674 342:4.056109025177115 343:1.9182847072225075 344:106.71940178009625 345:6.789893347483911 346:113.19307218614146 349:17.127261717496634 350:17.171133415910006 351:34.48292216258883 352:0.47529886982432623 357:0.021126490408310154 358:7.0623261059554805 360:7.087726007912875 361:30.43331092532438 363:17.61912957269971 364:0.01824783126467249 367:2.1324162427226443 369:45.629920043420285 370:4.462886624061594 371:22.06145680930743 372:40.717073004773994 373:0.5765134640863839 374:4.5413816973303724 375:62.27987912558629 376:97.9380374192435 377:31.308927324168614 378:26.77906204594152 379:10.753512197302568 384:0.619774830205178 385:4.641602104056771 387:4.661932872455046 389:68.66407284967806 390:27.029813772601756 391:27.093121810367272 392:22.6666423919134 393:4.723510610581581 394:0.6455419286854032 398:2.409681934905628 399:14.788303155101806 400:32.22958576952742 402:0.0021924745384434754 403:4.870696702155624 407:2.4519436870217675 408:27.674434026115378 409:32.37549368683385 410:0.0012877704236247188 411:7.874676933259547 412:0.0012877704236247188 415:42.510924538646705 416:2.4805096140631093 417:15.04936705452683 419:11.356209856248478 420:11.356209856248478 423:37.67483178251301 424:11.430110780760483 425:11.430110780760483 428:1.0104335659422324E-4 430:4.000818803487749E-5 431:115.28697212137668 433:43.234599092886825 434:23.899750210442086 437:43.60547687814931 438:19.6548159822729 439:1.5498293969480823E-4 442:2.63496258970332E-4 444:19.708981824692014 448:4.010231325287316E-4 449:8.32419830030922 450:33.66542166552102 456:9.899208654635173E-4 457:24.399106024573406 458:0.001531733568879635 460:2.7844958052050734 463:85.23973316623453 465:39.21530130778384 466:29.33513050972977 467:0.0025729595259483397 468:29.62908324386331 469:16.214447984992326 472:161.6090841601582 473:20.551176146725766 476:0.006736976952405877 477:0.9506267066786742 478:0.006736976952405877 480:35.05300339860957 485:20.964473831240376 495:46.17866291932704 496:0.013025141595341927 497:1.0423549990506822 499:0.014945824121755219 500:317.5010555234347 501:12.88440409009809 502:0.015960088979082892 508:129.166028105632 510:5.97870067556007 515:17.195062614251487 516:3.2174824219864036 517:21.64249055716338 518:47.033319455515105 519:0.021583099333436932 520:26.368756597191048 522:1.1108401671917358 524:0.024095757389383136 525:3.273942587156461 527:36.46107842837812 528:9.510688351333771 530:1.1310899145349673 531:0.026762945629369803 532:3.3121657515265737 533:9.585185021903065 534:9.62273547086103 535:97.0171545530497 537:31.762306158793034 539:31.762306158793034 540:47.92133666481322 541:71.77689535794832 542:6.315521352234899 543:26.962007275275884 546:6.4033811677976225 548:42.79961089317699 550:66.20620437439347 555:400.10493579533187 556:13.909715866863143 558:6.553265486598601 560:18.214193254565124 563:79.37858508630667 565:14.009016771568385 570:14.059078068910788 572:38.08260407053404 575:18.454119693735148 576:3.678686090777106 577:27.979362318960423 578:23.11639367386622 579:10.252588540951137 583:0.058201755089197504 584:1.3517952954237757 585:3.7220882290479396 588:14.3653670397874 589:55.806044619748604 590:14.417428087380491 596:6.866735905749918 599:167.21778554971056 602:1.425050758238949 603:6.964552444262118 604:62.567488881069586 605:10.589708872002026 608:14.628673098826736 609:1.450258777711042 610:14.73613892441836 612:23.84572280964995 613:1.4630153096586986 615:19.20660330527688 617:51.070444190936335 619:0.08738237271585551 620:10.80866275091781 621:10.80866275091781 622:0.09014195522783745 624:7.165753007479042 632:1.5417562666004678 634:1.555256951341459 635:0.10171437698182857 637:51.86233431394708 639:0.10782892603204662 640:1.5825918844682447 643:15.292946679090807 644:7.374770311025855 645:70.7715927195172 647:15.350496195426427 648:52.40561706521005 649:4.189673791333542 656:11.31463596019506 657:52.82153321287203 658:0.1275428402793806 659:11.362391171388579 660:15.643640428328867 664:11.50751250324318 667:143.35256441086537 669:15.763491870155319 670:53.38783505391631 672:92.77277066965206 673:11.60584151214385 674:0.14561686065471885 677:4.395674993431976 681:4.449059236396765 683:42.05099449144656 684:16.069903110485455 687:7.895854889068203 689:60.343653278393795 690:11.857413319620086 693:11.857413319620086 694:1.818432604007692 695:7.935007197693613 697:54.263753516310736 699:31.21445550738898 701:25.95348377289965 704:11.960422950638778 705:31.415732481498747 706:26.130144997706136 710:48.603181580710434 711:31.415732481498747 712:54.71424672378299 714:0.17787546371077498 715:87.80209132034143 721:48.88280229062518 722:16.51606336433706 723:0.1866203118791473 724:16.581522743131032 725:49.02398067180299 730:8.216919619677649 733:8.216919619677649 735:12.224187133017526 736:43.18426196674762 737:1.948969467295473 739:4.786584614763241 740:16.78060081477231 743:1.9659374288818594 744:110.44050659508866 747:12.386900455146018 748:103.40023007191398 750:16.847878810432398 755:110.9772121503089 759:49.74401653877519 760:0.21459355208569492 761:56.119683622686765 764:8.427143658767406 766:17.052550059678197 767:21.900713718783116 769:126.549126638308 771:32.5715767995391 775:12.609311405530226 776:56.44365847648189 777:90.0531245594764 781:50.33775433535654 782:56.60731865640093 784:0.24000553101456595 787:0.24532879743525665 788:159.27722286382743 789:32.90213887630318 790:63.40413365139784 791:44.52515850238033 794:50.94814416661304 799:12.955290931241555 800:0.2617991316624274 801:106.03312002705488 802:8.780182619063654 803:70.61842200642104 805:17.620245397832818 806:17.620245397832818 811:22.662573452986386 812:5.189424232859844 814:13.074089793996674 817:33.584748660608795 819:33.584748660608795 820:17.767437328032663 823:33.70142944976127 824:2.2396342897019594 825:45.667408057608334 826:5.2885618621618775 827:13.255705799929329 832:52.22261386772975 833:39.90217159943658 834:0.3032945837401361 835:72.04649090882018 844:0.3159818561201554 851:13.567939869503205 853:34.42006710384905 858:0.33574462365394614 859:34.66698824610584 862:18.53800803922634 866:318.9836170897384 867:18.618437084957545 868:18.618437084957545 873:59.95139708254057 877:5.637807491564565 880:18.699515241137117 881:2.466092265179565 882:35.044660101154726 884:13.95943544464477 887:9.608308334646278 888:2.509922761065519 890:18.86365773124884 891:9.608308334646278 895:0.37804626855045165 896:0.37804626855045165 898:0.37804626855045165 901:111.6039791639174 902:19.03051541354862 903:2.5546312691512285 904:41.59196646736982 906:266.20620327245376 907:35.694548654218934 909:19.114988424809148 915:9.766969019515019 916:5.862541504180125 919:9.820779147903835 921:54.83190853741368 922:5.901199972554483 923:61.512000789183894 925:61.71437393416525 927:14.441495188354528 932:61.71437393416525 933:112.8885312756275 934:0.4163251748777398 935:19.46009688599976 938:2.6942971934925604 939:55.39289927637023 948:2.7184208807369 949:2.7184208807369 950:0.44070956207298995 956:0.44908505504555074 957:2.742796532711815 964:42.97167993775999 965:0.4662190183232811 966:0.4662190183232811 967:56.16365010081364 976:10.327299668028965 979:15.029601867231344 980:10.386198415801786 986:15.029601867231344 994:0.49290888965041335 995:0.49290888965041335 1000:2.894575464171188 1001:63.83700412423595 1005:0.5020779887201823 1006:10.505672445610454 1008:93.27018337423392 1009:20.377623675785223 1011:2.920833956009762 1013:0.5208387082496025 1021:2.9742177508504053 1024:15.499829440408257 1025:57.7901307123576 1026:20.669630579517815 1027:20.669630579517815 1031:3.0287908242179857 1033:0.5500726263165983 1035:26.310892821667967 1036:15.580842169672902 1042:10.878213592424165 1043:20.868977497124604 1047:44.81330885966169 1049:10.878213592424165 1050:15.662645432007727 1051:65.44155633620119 1052:10.942472770085386 1058:6.664224737999981 1064:65.67965132673287 1070:80.53464973615075 1077:21.279513538101394 1082:0.6127354821637956 1085:0.6127354821637956 1090:33.00355233241507 1092:128.70819225767474 1094:16.170892334423545 1099:3.2297910596053283 1103:21.490999930326193 1104:52.62114058230706 1106:52.82953996564861 1108:3.2598531986400743 1109:74.21506728206461 1116:21.706844365979013 1119:0.6578705564163574 1122:74.76669261117482 1125:0.6578705564163574 1128:3.321052394651189 1130:0.6696036718934587 1131:0.6696036718934587 1132:3.3522032792988115 1133:16.527497205049805 1134:3.3522032792988115 1136:7.101747336764334 1141:3.383731243626665 1143:46.86010412291966 1145:175.05016137369265 1153:11.694975933327747 1157:40.61240957365056 1162:3.447948358983099 1163:7.257497381914663 1167:76.19814307828315 1177:69.00619775678956 1183:28.360337274752304 1184:0.7311446833565032 1189:41.158809479723985 1198:22.736913074642693 1201:12.067889697618671 1211:62.46215622295606 1216:0.7840666982909708 1218:17.388722646841682 1220:227.3475967688635 1223:12.223138410490883 1225:48.504889197948195 1228:17.4899480212002 1234:0.7978456271926917 1235:17.4899480212002 1238:0.7978456271926917 1243:42.11138720983644 1257:23.483707334794012 1258:0.8405751648847706 1273:0.8552997285040821 1275:3.83162237120551 1280:29.679286404762138 1282:56.99439431441041 1287:12.711768618817267 1290:71.91140487559247 1291:29.83467071039801 1294:3.907542999240327 1304:3.946290186334437 1306:157.25164292182404 1313:0.916752642229958 1314:72.85405953651032 1325:0.9327844218142273 1327:4.025420158185452 1334:0.9327844218142273 1342:4.065829014314475 1349:24.42629120226292 1352:226.56814527862093 1354:13.238559396145806 1355:13.238559396145806 1362:30.80892536041586 1370:58.8711890985205 1371:74.16946382842202 1373:44.42031188154594 1376:58.8711890985205 1380:161.04825634503223 1386:18.925321360656245 1387:24.85689560903458 1391:24.85689560903458 1394:51.78558895531633 1395:0.9997814924783563 1399:8.522528455056907 1405:4.233417171622804 1407:25.004315588643166 1409:44.87647437152822 1411:19.046073895209933 1418:13.613802886429301 1423:108.29909569994054 1429:13.710905083075017 1430:191.9536074588525 1432:25.30529089472901 1435:19.292623258168756 1444:1.0717227521288515 1445:1.0717227521288515 1454:60.32350227006591 1470:53.111275874479 1476:19.675743683954547 1481:14.010678810835692 1483:25.772932301893345 1484:4.457471725674993 1486:84.80038209003678 1490:4.457471725674993 1508:77.41150609879504 1510:69.38685850963937 1514:53.953719533030565 1528:129.79242040951584 1530:4.649772103913842 1532:14.43162832603885 1537:1.1900914745684166 1543:9.265248919542467 1545:9.265248919542467 1553:20.35314614604031 1556:1.2111655225600988 1560:47.63236081291273 1563:9.3460017331404 1568:9.3460017331404 1570:9.3460017331404 1575:1.232653680106027 1578:47.63236081291273 1584:1.2545681286870691 1589:79.41334703824039 1590:4.8024999243039055 1604:79.8337120670144 1609:4.908733791707743 1612:27.308887511542213 1617:20.934326710190895 1618:71.99068710714322 1625:63.92485266604215 1642:15.114635704338069 1647:1.3229994183414708 1659:1.3467522664416636 1662:1.3467522664416636 1663:49.04983421296348 1666:1.3467522664416636 1668:9.85965478442768 1675:9.85965478442768 1683:15.357815287189736 1686:15.357815287189736 1690:1.3957622119628244 1693:1.3957622119628244 1694:5.1328150249367335 1697:9.950539007438062 1702:28.06669765403245 1705:65.79082458229719 1706:5.191439784559574 1715:21.71742674759362 1723:28.2645124655766 1726:1.421052106912736 1732:10.137284461120556 1734:15.738918843321974 1735:1.446888512627272 1739:50.27509138687082 1744:74.48379417646606 1745:15.738918843321974 1746:50.27509138687082 1748:5.251176106654267 1750:74.92680216288322 1751:15.870610424084758 1753:1.473289958064161 1754:22.05051041418672 1755:1.473289958064161 1757:74.92680216288322 1761:35.66496485880083 1771:231.85110386292027 1775:22.22170683714581 1776:83.9729935878934 1779:5.37413748775149 1782:75.37846661171594 1790:1.5002759306055473 1794:22.22170683714581 1802:29.092849332034206 1805:51.25518106164763 1806:36.16449537378968 1809:5.437444673015915 1817:59.21187605514589 1830:29.092849332034206 1831:29.092849332034206 1835:29.309891930401097 1843:29.309891930401097 1847:5.502027967112517 1853:16.280840173487434 1860:22.57398127991733 1862:16.280840173487434 1866:5.502027967112517 1875:29.53122099977628 1881:161.99170006148037 1883:29.53122099977628 1887:22.755307694247346 1889:5.567934219385608 1900:10.635991100804882 1904:16.56790917393717 1905:1.6144923315207425 1910:29.757003577552034 1926:1.6144923315207425 1927:16.56790917393717 1929:16.56790917393717 1931:52.29457972318443 1941:23.12901454692698 1944:1.6447318660540502 1957:16.715833449120804 1958:1.6756972098476322 1959:1.6756972098476322 1967:87.16822832847136 1968:378.1191820639793 1970:37.50282364560765 1978:30.222648065953962 1983:1.6756972098476322 1985:53.024098580989374 1995:30.46289722599225 1999:30.46289722599225 # άνθρωπος
1:198.65313353268832 2:12.599749225208349 3:166.52726497360882 4:183.74962043594772 5:129.0315883834902 6:125.9133593059639 7:272.2182875402757 8:55.09714903442741 9:187.703859556934 10:219.01213623571834 11:331.52927198853104 12:190.15112878662015 13:136.87189508467887 14:89.32430085994292 15:108.1383405965257 17:41.30969498853856 18:2.317823085254068 19:0.0715337481358502 20:110.7201603912063 21:161.35066182777183 22:108.19806774897236 23:0.3418880123562295 24:437.77476846431915 25:14.193174517319978 26:8.681957357489496 27:17.272590363291062 28:8.269506020199412 29:94.50014603481483 30:12.976021591568806 31:180.46478730844134 32:69.79895378640877 33:62.87652070052139 34:9.785629270545387 35:26.26009492180263 36:60.84274347433161 37:37.98105465832769 38:8.444161286883027 39:316.21874051036707 40:180.24423360718126 41:35.969971560866625 42:16.88186775135642 43:10.293152709639722 44:59.07980152574379 45:71.00995279515217 46:16.397148644471137 47:88.47738427403095 48:22.807014023932165 49:786.3250843292941 50:38.326668972963994 51:39.348517147862985 52:36.18647557555609 53:3.9129865523912715 54:36.975999792183345 55:5.9542067409062085 56:4.566439754095639 57:366.1688401982211 58:20.55719275449568 59:206.29983554400675 60:74.55965372662543 61:21.054191365932134 62:83.62833013989402 63:88.05915616318197 64:1.1415140871068 65:130.9335547428588 66:13.511720245265503 67:44.73798013629701 68:117.94757399847722 69:41.46001521869525 70:143.48724414554013 71:49.18385746003868 72:0.3839377325788386 73:169.86434987998732 74:31.612593243557686 75:42.22235122043031 76:11.709201122714573 77:96.05996620204573 78:32.25979951223004 79:480.696250462361 80:93.89143415549938 81:2.6704479282715274 82:51.994784786256545 83:30.265381934900482 84:64.29875083321703 85:21.12481518699632 86:31.4027009360278 87:34.92514873359583 88:46.21912957320411 89:6.602184903454613 90:1.7825100141334598 91:1.8007204270219244 92:11.27556019684394 93:29.018245837901517 94:55.336981249356754 95:22.78589475142359 96:23.114794848914865 97:146.96754691576766 98:9.522999867892628 99:20.351089469028192 100:20.480386227340432 101:74.706208848358 102:1.0281843878459729 103:0.2605162450778834 104:5.696948987366023 105:67.92721628182807 107:10.60225626497041 108:32.29539210575007 109:2.578601101428944 111:213.69893303537782 112:8.546181808650019 113:0.4326335340599363 114:56.84045638365486 115:48.88297555004552 117:37.34103178454568 118:0.23135216695083813 119:2.8976206417537007 120:27.333298134942854 121:23.97465690494043 122:24.006305153032876 123:7.071573196667371 124:78.27755367300561 125:7.2237934358617055 126:56.04089706589842 127:12.30977806475922 128:60.67778832694632 129:47.83399173204472 130:7.394977751604442 131:43.76241351434336 132:15.481952707122426 133:25.25073898203073 134:44.29511367017983 135:90.03069332561721 137:44.54056203341094 138:44.54056203341094 139:18.790021401109918 140:57.47561173453601 141:40.61860772784113 142:3.601854337879864 143:5.574181986572415 144:5.615206700560215 145:112.58144157366478 146:3.863189242077066 147:42.59654640905193 148:16.97715976197796 149:47.062972372831936 150:11.197221338827038 151:116.19899277972029 152:34.9911635877085 153:0.04056736382434595 154:8.640091570821546 155:52.0212609897099 156:11.392959884950368 157:1.080733937605643 158:4.249924032350894 159:101.25127718544137 160:0.23221996614237275 161:2.5371828145173936 162:4.411651982719062 163:14.716835561061309 164:67.3846694289188 165:1.216456999690629 166:0.8004153254929239 168:115.24959797664623 169:9.536199818204388 170:73.74296457644847 171:15.417091417293332 172:9.59805372968721 173:12.43216020595411 174:0.7217501567832955 175:7.094924786897561 176:64.45174806162633 177:4.862005408471413 178:15.697300813876057 179:42.45075176763918 180:70.27380258039076 181:3.0422612079042177 182:10.087344274162403 183:7.504429539589365 184:5.220608322186564 185:23.496155938396505 186:1021.1406232093738 188:20.065119976341396 190:0.5433200881106893 191:88.75206239461077 192:110.91394080009376 194:63.7293865408393 195:5.733787490089313 196:0.008735598748461249 197:24.673281117985532 198:14.223496417613507 199:11.153393070844476 200:0.010899810274930633 201:113.19656841888605 202:96.45624808512527 203:298.2209550620875 204:55.944968466697915 206:61.18600466314204 207:0.7438929730922818 208:2.137002135643385 209:93.56031861214065 210:52.232955050981566 211:4.0822533896921795 212:93.87850954179731 213:88.68118303307682 214:18.85760444305208 215:0.3506117118294553 217:63.092102051979175 221:124.41761093405972 222:58.49526551513648 223:2.346111090027342 224:4.385866114019353 225:58.9674907079755 226:102.20514106317557 229:4.553564427802149 230:0.09369496235234186 231:4.6476926286841715 232:0.2571960499876334 233:36.49605825452952 234:140.06490508174008 236:20.297733629594966 237:87.37163338750413 238:87.48008701063316 239:166.586308181778 240:7.329651961461883 241:82.5690804372283 242:13.500871846345403 243:51.34149885878121 244:17.091131263260145 245:1.101614860682723 246:28.8747515948243 247:0.144647212531809 248:0.18929259440957516 249:2.879644084644198 250:29.29100139634586 251:89.82452714094666 252:33.659266717980515 253:2.917129190696092 254:73.37209108595609 255:52.57533364347797 256:25.34463627276744 258:5.183912669033684 259:5.183912669033684 260:38.580019399656734 261:53.0522113442211 262:3.0063471392951073 263:108.60666860201218 265:48.41689705293521 266:53.37462200717205 268:3.0716149296880007 269:1.3064722797913957 270:14.579745690989128 271:64.49139184359517 272:64.58563662682361 273:92.4282111286121 274:5.51327146041885 276:39.69932594922238 277:18.432899214606042 281:59.78024513927959 282:65.15688088557799 283:49.73676417969078 284:49.8164713472585 285:26.801654909397257 286:15.108282685809924 288:1.467880438393369 289:0.10509528877160945 290:0.10121690209354872 291:40.66436448715007 292:60.88210179549169 293:5.885274559137573 295:207.24893906001887 296:12.11050627268988 297:503.45705905840276 298:0.08451019268297266 299:6.029144047528749 300:3.5523484687714175 302:6.029144047528749 303:46.50274020507372 304:9.02202784293808 305:3.628918870307629 306:56.906407448890384 307:1.6354953619227628 308:6.155558503776024 309:6.198350325907225 310:3.6756417450469083 311:23.900310175571086 312:779.2761739196568 313:1.7251396622777515 314:103.98996627470183 315:20.15950286480931 316:9.352105290796668 317:28.62813259301986 318:162.71617011680348 319:0.3788170282229141 320:1.766306234934089 321:3.852154871062386 322:16.408446142082663 323:0.052017575465327086 324:149.56526510377668 325:1.7872042748835397 326:33.326402191532296 328:43.11316926531056 329:20.533578186533123 330:53.39630975576607 331:1.8403876637328125 332:6.6220547727216665 334:0.42476898096100213 335:43.58749149838802 337:16.8630906501351 338:1.906023982925109 339:145.3468211610925 340:566.1610485497831 343:0.028760987325391528 348:17.33630405054403 349:0.49536306626155635 350:13.603481084285116 353:34.814842312156074 355:10.151857872782326 356:13.71682549421507 357:30.604352181811915 358:13.90868803898845 359:0.015873808044732127 360:17.783730960304858 361:55.973018950806804 362:96.78497873229324 364:7.231588713919364 365:2.1773337118297325 366:14.104351025468304 368:0.011121050057503822 369:35.97294397591061 370:10.634346279224895 372:68.10670101105065 373:18.201390486682723 374:80.06778710388255 375:26.928044696628604 376:10.801876253642163 377:46.562271521672336 378:0.6351902404119558 381:4.710691128796353 385:18.536631529684794 386:36.73265794104431 387:152.75503846222855 389:2.3727914243439376 390:14.673544580210569 391:0.0031880875929064948 393:11.07734604241215 398:4.918591263613002 399:18.981812984916814 400:47.76913229910799 401:2.4836567690462688 402:58.703171372538876 403:11.326232879837788 404:4.961381566784364 405:15.057164806966197 407:88.55864089989433 408:7.967225832389194 409:19.13390812687273 410:32.75441200467926 411:37.68410451830146 412:42.78906100570225 414:28.08145474815737 415:64.8499094252665 416:11.43523944874503 417:0.7504713736408216 418:11.508713660526675 420:5.07019522352984 421:9.07282241666277E-5 422:5.092279196755406 424:33.126489752277486 425:0.7723612136942418 426:0.7797662053477993 428:2.7201631702076406E-5 430:48.83975069773845 433:24.022745343781036 434:19.76190797944922 438:11.88608777578008 439:298.403984699821 440:11.88608777578008 443:33.81595630236653 445:180.68830831561104 447:0.8489298201859818 448:33.894189862477766 449:15.823398974605462 451:0.8569023609896581 452:33.97275795306769 453:39.11369967243253 455:8.541567288588235 456:39.20100925668412 457:2.8149819188394187 458:16.059948602715206 460:8.637071310042577 461:29.46730684594766 462:5.485060996001812 463:20.367018760072952 464:34.45134084364934 465:29.539775073693246 466:5.533538271781943 468:16.40032030086072 469:8.83231503220621 470:5.65695381525479 471:8.865419485428648 472:20.767933819261543 474:0.008638968359986083 476:3.0138723462966746 477:16.59984849132596 479:40.464142978550846 481:3.0657997534775654 482:35.5328000819081 483:12.780399649278657 484:5.861295200035884 487:69.36116089369807 489:51.9110983833521 492:5.887456104457218 493:0.01556167794778577 494:5.940202805585751 495:46.550043526329965 496:9.24073494560643 497:46.76093519375848 498:9.311260619908655 499:46.76093519375848 500:3.1906050471884777 501:0.018729785742214164 502:1.0863940113803676 503:6.020403235737956 505:9.346797810014273 506:6.047429761690609 507:0.02102161037475953 508:3.22723201076098 511:269.5133102039726 512:21.735072125406543 514:0.024735181099394453 517:41.90936651366179 520:13.35560071721158 522:3.320758774616497 523:6.212755960623226 524:0.02878746759409668 525:3.33980788397267 526:13.401435950790358 530:0.030215044317798808 531:0.03168159458679742 533:59.524525828073315 534:6.326088389206792 536:59.65544678641443 537:32.043256608896726 538:0.03631857536599622 539:32.043256608896726 544:147.81843371431202 545:43.03694893036001 546:6.500987467185659 547:3.5369074119164057 548:1.2625792289227837 550:22.7133001169082 552:27.59622589826828 553:22.781220034092435 556:18.344974241357864 557:10.138445018017668 558:0.05445761226530822 559:1.3189083402470805 560:22.98713007948061 561:0.05445761226530822 562:3.640187063751793 563:3.640187063751793 564:0.05650841018525039 566:38.296175453957396 570:3.682429126715249 571:6.712866022172374 574:6.743853319577734 576:14.37092992741598 577:49.93819338199162 578:1.3774628197589232 579:23.337690167466814 580:10.38194888070376 583:0.06516288647585781 584:6.837931915857667 585:14.473819767584695 587:39.00337360719322 588:28.476556102796543 589:3.81247895068969 590:1.4259815488050498 592:56.481526018172595 593:19.01523071144557 596:81.64344671882871 598:0.07954719954252135 599:10.633981917776092 600:10.633981917776092 601:33.91442780753675 602:0.08211416180636698 603:69.26299057890367 604:0.0847308642685281 605:63.00466851558773 607:10.719977005796105 608:14.789573576881724 611:3.9708208760637844 614:76.17318315993846 615:3.994050387536658 616:10.85089929367991 617:39.95275709591248 618:24.219215469750367 619:4.017436883602653 620:0.0985782488013049 621:15.061181169852007 626:19.59511787890554 627:125.2447328730219 629:70.56665326024894 630:4.112585465321154 631:4.112585465321154 634:52.105181745091876 635:11.119957895532938 636:15.284309142572626 639:0.11694607399539499 640:24.761852891128765 641:0.11694607399539499 643:15.455208872175445 644:15.455208872175445 647:7.511525773444078 648:7.54750447451119 650:7.5837194900516325 651:1.6931960501089771 652:41.29597819296606 653:25.163388798411756 654:1.6931960501089771 655:53.059579463960034 656:25.163388798411756 657:11.494588406171154 658:7.65686886859159 660:20.41751501039101 661:11.542764081663913 664:224.90460810596232 665:1.7520640715829805 669:1.7520640715829805 670:36.22817995554817 671:0.15212983966893961 674:7.844064503407574 675:11.738606139283702 677:7.844064503407574 679:0.15989814590244733 681:4.520825195939257 687:7.998454112022264 688:0.17203390112514694 689:1.8441406362314945 690:1.8599457010919485 691:8.037719900462111 692:4.6027256570749575 693:0.17621100517157154 694:0.17621100517157154 697:11.990745343881848 698:0.1804553120075249 699:8.077259307635602 702:26.178865449973106 704:4.658342122224179 705:37.22423135487013 711:74.48200050041845 712:0.18914869267799853 713:16.550766862513022 715:0.19359938060793613 718:12.198627723818447 719:147.60077439989055 720:0.1981205004950051 721:1.941031225171257 722:155.79989991118288 723:43.24459123357214 724:12.30471678009704 725:8.279175689754544 726:37.56917715753593 727:4.77210142662393 728:0.20271289611207424 730:55.708152176428236 731:12.358313520474226 733:37.685672312399376 735:26.716559121407688 736:1.974457679290175 737:8.361975159039876 738:8.361975159039876 739:21.772945650076352 741:16.94558651518178 742:0.21692640375186012 743:8.403824775817846 745:17.012977992225824 748:17.012977992225824 752:17.080838382001062 753:2.0430882413210063 754:12.57648874804906 755:0.22677462406776933 756:12.57648874804906 757:38.1594740280732 758:4.919251226981433 761:4.949368630730123 762:17.149173603112175 766:22.09679873633191 768:2.0783219207824204 770:0.23692954588364648 771:22.179173809094546 772:90.58728606213282 774:27.371761784053476 775:17.287292783886 776:5.0103140054583735 778:90.58728606213282 779:90.82099714851837 785:12.858094622798994 786:12.858094622798994 788:0.25819075893481847 790:8.74992553159858 791:5.103554142341334 793:33.384517346688 795:51.298332999495706 798:5.199057044455203 799:33.49797593961478 800:17.713698212745495 801:8.885164950277096 802:5.199057044455203 804:0.2807756312422032 805:5.231409673901142 806:2.225751293105996 807:5.231409673901142 809:28.059651694451237 810:13.209918417553082 815:39.53156314618442 817:9.023563198265558 818:17.934011788549903 820:92.75119595176241 821:0.2986253465469415 822:0.2986253465469415 824:2.2838709411515628 825:52.247841802565446 827:28.468609011700604 828:5.363505301902583 829:18.159326301835574 830:2.323526463009321 832:52.57371058190218 833:2.3436344326186513 838:0.32370060813592305 840:9.261601712373697 842:40.462932451853334 845:13.641130702976906 847:2.3844237785417794 848:13.641130702976906 850:2.405110514510872 853:13.70467636909153 854:2.405110514510872 855:18.46789097227747 858:18.625814482329304 862:9.509428265171476 863:2.468372338780078 871:0.3642151976674179 876:0.3713240158490617 888:47.83532215835528 890:29.772573123656922 895:143.6580869061025 896:5.825077763051554 897:19.115018780165418 899:30.002160276491818 901:5.862808538518559 903:24.448884382438507 904:75.12294789022 907:35.95502771284622 908:19.283492141067228 909:5.90088111433363 914:144.43277384643645 916:42.18091362064963 919:9.928144666394928 921:5.978072665210603 926:14.57970701041463 927:62.098010304348456 928:6.017202443795351 929:2.6931828652735628 930:0.4321377328027298 931:0.4321377328027298 933:30.47282702980859 934:2.6931828652735628 935:2.71692787675881 940:2.7409170396864706 942:36.632790103675624 943:0.4484985772652444 945:0.45686258125967544 946:36.77181343627134 947:42.947745690810585 948:10.20501511678564 951:19.806327044518774 953:0.45686258125967544 955:2.789643353924156 957:0.4653515615891027 961:6.1774136402210384 962:14.868964361425574 964:6.218419122683974 965:2.8393938179563234 966:6.259818049256485 976:6.301616870554647 978:25.60077698854355 979:0.5005979826821498 982:20.26340297409177 986:25.711074363559757 988:31.59252557027916 989:20.357306722756167 991:37.63189121183516 993:43.91265154900716 994:0.5097428362009303 995:0.5097428362009303 998:0.5097428362009303 999:31.7225351244932 1002:31.7225351244932 1004:15.322758397602962 1006:0.5190254237058486 1012:20.547716229927726 1014:38.07956989733673 1018:32.11979067447178 1021:6.5611897088445374 1026:0.5575803131562557 1029:0.5575803131562557 1034:10.923887209945468 1037:10.923887209945468 1040:0.5675875063956324 1042:15.802673077237781 1044:6.696949614254048 1045:6.696949614254048 1052:32.66714192446778 1058:0.5880622416698715 1059:0.5880622416698715 1060:58.78679336189625 1065:21.346354247915464 1070:66.30588398181571 1074:6.836978358558715 1076:81.26632582049488 1077:3.2193712153779988 1080:6.884643679737971 1081:16.22462756279842 1083:27.242438135637844 1086:121.04924006350478 1091:11.31610081278371 1092:0.630931302354229 1093:3.2488544679938633 1099:6.98151319471347 1100:3.278680688294312 1103:138.1964046922591 1104:105.1973286321908 1106:7.030736719966691 1109:0.6533731108829554 1111:11.452297700664392 1112:7.080499438347713 1116:7.080499438347713 1117:16.4882619068947 1118:82.73254108285929 1119:75.1839032404987 1120:21.988135343327468 1124:0.6765203401088752 1125:3.3702824968607867 1126:46.76504333278202 1128:16.57798462772671 1137:148.67209735160029 1138:33.98020071874995 1139:0.6883669471543912 1140:3.4331883292227543 1141:11.733517500660284 1144:28.018196671905777 1148:7.233127991567698 1152:0.7126239331221425 1154:3.4652142966751467 1157:3.497632428537471 1161:40.87652032997961 1162:16.946591232239715 1167:17.041270527016426 1168:22.554537717785728 1169:47.75488798945062 1171:11.952620727874251 1172:22.554537717785728 1174:11.952620727874251 1179:17.137002496983687 1180:7.444846713626473 1182:3.563676961335112 1185:17.23380908884911 1191:34.92646233246087 1192:7.554444400149571 1194:0.7767337888992057 1196:3.63138794083241 1197:35.09030685327171 1200:22.909502444541367 1205:0.7901829472477027 1207:28.988244427999575 1210:0.7901829472477027 1213:23.030505375707776 1217:48.80036550095124 1218:63.0801048110668 1221:41.98858434071222 1222:7.6666747737875705 1224:48.80036550095124 1226:41.98858434071222 1229:49.01667976060005 1231:127.53724857760703 1232:42.18136865713062 1235:3.7362337509810137 1239:42.376405919703544 1240:56.31993585963358 1249:0.8462199898105309 1250:63.88218254639098 1252:42.57374746585001 1254:0.8462199898105309 1255:29.57790019985669 1256:17.94354159855122 1261:0.860813844168636 1263:0.860813844168636 1265:7.899496699150458 1266:3.8452444365904324 1267:7.899496699150458 1269:7.9595348783899285 1270:0.875651901859498 1272:7.9595348783899285 1276:3.8825548656101723 1281:12.824014242940597 1282:30.038813437291154 1283:80.06693464346225 1285:18.157415873785954 1288:3.9203703651993544 1291:8.020339378417352 1294:8.081927821684701 1296:24.051217380156466 1297:57.57931695974721 1302:3.997563163776637 1303:57.84063164656338 1304:3.997563163776637 1307:12.995333328272075 1308:24.322297327241248 1309:58.105273858784805 1310:0.937558792689031 1313:8.207530133336014 1314:30.517002251765692 1316:58.105273858784805 1317:65.57660940836888 1319:50.84353152855433 1321:8.207530133336014 1322:24.322297327241248 1325:8.27158243925509 1327:89.48939958742103 1330:4.076920125315782 1331:24.460433082749734 1334:8.27158243925509 1335:4.076920125315782 1336:8.27158243925509 1337:4.117442476697948 1343:8.336495627266833 1344:24.600356004344892 1348:0.9701294616482748 1349:24.600356004344892 1352:8.336495627266833 1353:0.9868417266896393 1355:24.742110555670767 1361:13.351485991542905 1365:13.351485991542905 1367:24.88574288330761 1368:1.003847860013095 1374:66.78054860166131 1380:13.536768592544886 1381:1.0211551185886176 1385:1.0211551185886176 1386:52.082654201350714 1391:4.242551583325344 1394:25.031300899600723 1395:44.91323045042254 1397:8.605189216365723 1398:19.189960316821594 1401:4.285484616232554 1405:19.189960316821594 1407:4.285484616232554 1414:1.0567034127754484 1423:4.329058714204186 1425:1.074960379014227 1429:13.824399159478487 1433:45.612038509676715 1436:1.074960379014227 1437:8.745286307142084 1439:1.074960379014227 1443:8.816860272332253 1445:1.0935503617800757 1459:4.463796154118288 1461:4.463796154118288 1463:25.789788988902913 1464:14.023026115045695 1468:1.1124821257232635 1470:1.1124821257232635 1472:19.690540393568238 1474:14.124513377902915 1482:1.1317647858286246 1483:1.1317647858286246 1492:32.44057449855572 1495:94.0173298432121 1497:39.469905502824766 1499:4.557147798894446 1502:9.03801572885564 1507:14.332037396865113 1510:14.332037396865113 1512:14.332037396865113 1515:1.1714211240556933 1523:4.653503528189004 1524:47.102662850350164 1529:9.191113780839673 1530:208.89334822378362 1533:78.58341929918612 1536:1.2126000652618203 1538:9.269457782105874 1540:20.358424651103025 1543:131.59834732415754 1559:1.2553892659962125 1560:1.2553892659962125 1564:26.948506485911235 1565:20.640108463981598 1567:1.2553892659962125 1569:47.90010345041155 1576:113.9684430194819 1581:14.766526085078926 1582:14.879480485881988 1585:40.861103326724 1586:4.85592933292581 1587:71.57612369199497 1590:63.551660286887504 1592:79.80402006724779 1594:27.303259140724613 1595:56.05851938404336 1601:41.10602617493775 1603:1.2998841769888339 1605:20.930854313739534 1606:9.680577487223555 1610:4.962390196808009 1611:1.3228034651792995 1612:15.110961655965873 1614:4.962390196808009 1615:21.079802099855975 1617:64.25431806060705 1618:9.680577487223555 1622:21.079802099855975 1627:5.017026988076242 1636:15.22960525233583 1645:34.47793845305978 1647:1.3461889965067704 1651:1.3700553430537736 1653:9.85483478334298 1657:9.85483478334298 1658:9.85483478334298 1659:9.85483478334298 1660:15.35026674601248 1673:28.048787807598888 1674:1.3944177713368857 1676:65.35430971458678 1677:5.129262567901738 1678:117.50151630800656 1691:5.186925425011341 1702:5.186925425011341 1708:1.444695680069921 1710:118.76878943039262 1713:5.245663683999427 1714:15.725032103348099 1715:1.444695680069921 1716:21.863469634405902 1717:1.444695680069921 1720:1.444695680069921 1731:1.4706455850855669 1737:1.4706455850855669 1739:1.4706455850855669 1741:92.12048859411769 1743:50.543855524113184 1752:1.4971605300069855 1756:1.4971605300069855 1762:10.318304088774399 1764:1.4971605300069855 1767:1.4971605300069855 1769:169.08565947894843 1770:5.366512906120351 1771:1.4971605300069855 1774:16.12053174981879 1777:5.428701886081344 1779:1.5242600022040882 1782:16.12053174981879 1783:29.056951158737494 1789:1.5242600022040882 1790:75.7395507786458 1792:43.50986484165885 1793:16.12053174981879 1794:22.36809022433709 1800:67.32549840319474 1802:5.492122571150218 1804:29.269978589425175 1809:43.80211311562834 1812:36.372270038894605 1816:43.80211311562834 1822:10.515995554694523 1831:16.25735720592646 1832:112.04268076403604 1833:10.515995554694523 1838:10.617731491541253 1841:10.617731491541253 1847:1.5802956805760993 1851:10.617731491541253 1856:5.556819365363898 1858:1.5802956805760993 1864:29.487134688462636 1866:1.5802956805760993 1869:1.5802956805760993 1876:1.6092762906445528 1880:44.404022407263156 1883:16.539052946572674 1890:5.622839118079077 1891:10.721489320731134 1892:10.721489320731134 1904:16.68412722144579 1909:1.638930403267193 1920:10.827345407848707 1923:60.68189060829465 1927:16.68412722144579 1931:5.6902313071821204 1932:44.71414454675216 1933:23.275965438284423 1935:5.759048240011857 1944:1.669283438208896 1945:1.669283438208896 1948:61.088361807069234 1949:10.935380528575868 1955:16.832164997487844 1957:16.832164997487844 1966:23.468753944304762 1969:5.8293452723062495 1970:1.7003622827402731 1982:5.8293452723062495 1985:11.045680216344174 1993:61.92801927412809 2000:11.158335142960997 # μεγάλος
1:374.672581850003 2:121.41055781196275 3:5.4034310376493 4:0.9046865889570229 5:16.353712483070005 6:5.99206228237155 7:13.465679168659925 8:1.1805732288754165 9:58.09791361502866 10:2.638624053619833 11:2.6494644580780418 12:0.3658847552988952 13:90.08097285973444 14:420.12784235147194 15:3.947295288843436 16:41.309694988539334 19:18.411131593273026 20:0.6465399380794992 21:113.22159663596818 22:0.7192223552622962 23:230.34339497343888 24:0.06601104766159051 25:110.10890082650587 26:8.966120258705223 27:0.276279833511305 28:80.9783516454582 29:103.72250189291967 30:55.31803923874119 31:13.797638515022053 32:0.6603814319198266 33:18.433103446353087 34:407.0663583589398 35:1.614245693735508 36:16.776800671229402 37:21.72728297707993 38:1.5348557661730897 39:2.10941578838684 40:6.474406794909842 41:163.61383457660844 42:3.6753942674490534 43:10.56930313687516 44:18.55744462332438 45:21.43678316947094 46:163.02467990106672 47:14.384541424905695 48:1.7468297403313986 49:49.18285708252975 51:13.641145773610912 53:0.6514490717599914 54:14.1564738298346 55:10.136383892972365 56:15.395788552800514 58:1.941253725106542 59:70.67725008705288 60:75.40629513496093 61:3.4063026708471438 62:8.83326780258536 63:93.4698312659247 64:27.514000334635774 65:37.7041368976125 66:16.371070171001097 67:143.30269116424722 68:0.3909841390243343 69:28.4206988857253 70:0.4161801047671721 71:57.5881540613266 72:9.504761068996142 73:42.500465960089535 75:66.21535377159566 76:66.26446297347762 77:0.8934768893521229 78:157.40788176921996 79:118.60180404743144 80:0.066343783012581 81:40.99455744228664 82:12.925318789565907 85:0.09834011234689097 87:25.296278862559635 89:71.59386779744433 90:0.16149917038957665 91:81.13785241346596 92:43.58830796700594 94:60.13355871593256 95:163.23172020999363 96:14.629632023028504 98:1.9331286389905364 99:1.9282136756837989 100:66.08999763631795 101:84.68128077086541 102:135.01317333834862 103:7.756512559279938 104:46.693295840238164 106:4.14481206562549 107:83.18215606507245 108:29.178903958521914 110:52.513993112968905 111:0.4447416416225336 112:0.24819752235591508 113:61.75616526852515 114:66.2409980129872 115:1.4840755285979965 116:8.953091304761475 117:1.5269368145958173 118:132.2085984673495 121:1.6977063900872116 122:204.11419929699508 124:21.39655905242939 125:114.76819183653531 126:0.07595076659829401 127:43.940857528679665 128:65.84931397785908 132:1.1692607334232805 133:10.204585171070029 134:71.3985915457116 139:91.25654248775051 140:106.85179395742078 142:49.679549988519135 143:13.269974760356012 144:118.53938663892599 145:50.16174680712263 146:55.387463376049546 147:1.023956088236844 148:11.298261791537907 149:11.319705418401215 150:0.21186331544460385 152:1.0784956605947875 153:376.2853309742338 154:11.492917472213927 155:14.47005896691957 158:96.74636945141083 159:4.37895537535638 160:771.0104796190984 161:501.35967060752677 162:58.19905917041764 163:11.985017456721874 164:12.100209479686905 165:9.395033773297689 166:192.2842848802305 167:94.28112540855416 168:99.78554874151207 169:495.1638331413559 170:50.705209580593014 171:12.598319550401948 172:89.92463332819872 173:0.69553524653323 175:33.91655305227378 177:12.769689403788718 179:96.7072412102883 180:30.571446719500667 183:61.82795479080572 185:0.0016190252363820067 186:20.243745237988055 188:0.546255738699057 189:17.104615473882216 190:24.310308075656316 191:8.175666509346085 194:0.009727604289754839 195:59.72996731011725 196:74.90211479828459 197:5.928354296948602 199:0.6272581801369024 200:46.041917646280574 201:21.53124349415882 204:0.7098094258936091 205:25.86648451155895 207:122.98117067987145 208:0.355907897177787 209:4.156084213008518 210:26.388227867324236 211:268.4799520343573 212:166.7952759611434 213:509.71313270896627 214:0.053887594585394 215:161.2112110052317 217:95.82400585052383 221:27.154700657743 223:0.07283900193976867 224:203.28393155046214 225:2.471806361677894 226:0.2743446114900232 227:7.116491174745356 229:23.94724813685548 230:122.26075743697686 231:2.63648807085396 232:10.145669282132918 234:46.065927983877735 235:104.79510126564942 237:61.22129934073926 239:316.887438966767 241:2.787028250500163 243:0.20317108016068394 245:42.44128355654485 246:57.20793729420254 247:33.73001334465504 252:1.2290103501698766 253:38.65117565609745 254:7.929401990638876 256:14.27885955231882 258:0.160283190724023 259:1.2597167325665082 260:74.48332206849018 262:1.2989467952939007 263:5.401855439915062 264:30.262180612528958 265:5.438406446001513 266:91.92904281124382 268:5.47521973218257 269:14.715736672303308 270:148.290340085088 272:26.583520034598667 273:59.84987348730823 275:93.25579998520656 277:5.663316639838506 283:26.944451020211915 285:112.45364984663361 286:36.025748003646534 287:27.260061534456383 288:23.08831676525719 289:40.91791459209084 290:8.79951274831149 291:19.249887647934123 293:3.530745250312092 296:1.6304809168424896 299:6.1439727905192605 300:1.6400668805598912 301:37.006391018531495 302:1.6400668805598912 303:167.76299986004418 304:0.3462905127554722 306:73.77664181641991 308:3.7288414705307753 310:12.582070898221467 312:47.73560205892308 313:1.7793794709475639 315:0.39781486670688787 316:69.36313365203618 318:0.40232867833720265 319:9.528146316525639 321:111.40877742404712 323:20.54006254230566 324:43.199664446975156 325:9.61364742874789 327:0.040753394031738756 328:81.60209683079091 329:0.43491131515748005 331:1.89587549369908 332:0.4494151988437811 334:6.739946821309382 335:106.65678635426438 336:486.0611940446079 337:6.810168508635702 339:82.72213933402026 340:9.995569690111699 342:25.61548203115789 343:0.023486662450033825 345:13.672919941351592 347:7.075083660298556 348:30.395425270106617 354:611.9935452743775 357:221.7662192104649 359:10.524984702711818 364:103.900994071009 366:26.717688665787396 368:18.228502980600584 372:27.020943905055244 373:51.90813371607799 374:4.721019038671036 375:41.70078052309956 376:99.29502767671163 378:69.22815705973012 381:2.3925770059153124 382:81.19423953961429 383:32.13057073507946 384:18.752428822073025 386:27.518439833635725 387:7.779457006357527 388:52.79037909865669 389:23.10059262415987 391:27.6452599729419 392:18.899351765263425 393:212.88240364558652 396:76.1209078841266 397:169.30040991302204 401:37.783596265808505 402:15.199616128252128 403:2.5593586211601456 404:42.985186430285765 407:128.34502617365627 409:8.091017948742845 410:15.3305460669636 413:121.97232139841472 414:5.119274543913726 415:28.361152433517262 419:142.95510973648038 420:5.163345837572461 421:5.163345837572461 422:9.272146682425558E-5 424:11.738423243784815 427:19.767057724879894 428:5.252792402516086 430:997.0467375918773 432:43.97675014933662 433:24.272188115786346 439:5.390320878424123 442:24.580714407561402 443:20.142898449117258 444:2.799377047015267 447:0.8812915718747625 448:0.8812915718747625 449:0.8812915718747625 450:0.8893775827046672 451:24.7059966820358 452:0.0029351898500075543 456:5.508125317890735 457:0.004293956730846313 458:56.07942233189937 460:8.76335975451038 461:139.89809629515008 462:12.358011401077562 463:2.927648238977434 465:99.27103404699997 466:0.9476621945890615 467:112.7157980898413 468:12.602423175406194 469:0.009261692722295073 470:93.79327851518698 471:25.48129806557498 474:1.009009534018971 475:0.011647645900917797 476:3.079118180322555 478:9.093148899299615 480:12.85391859471207 481:40.996909752227886 482:12.939385526219104 483:242.71983098704177 484:3.1667441809568473 485:1.0641643177582518 489:3.1845797273999104 491:5.984464734790798 494:166.132288415904 495:46.927622185981356 496:6.037438384298035 500:58.56531329053887 503:70.70907606399116 506:70.85232013268444 507:83.40206780977955 510:13.334596167600143 512:357.62163925737354 515:13.424867214808577 519:946.2684954727392 520:97.32898475515911 521:1.1821050572475795 522:13.516061772478604 523:9.73029516423392 524:53.71342249099763 525:84.38848992986654 528:0.035493203838584 535:42.86481566983104 536:37.45858772984102 540:37.64639171405486 542:1.266821626751598 543:18.131122232745344 544:54.68799810688936 545:37.9316312031539 546:43.49118210815878 548:0.05115907566472369 551:38.124198267072444 556:1.3452763452242358 559:33.195583156296344 560:23.21166477465997 561:1087.4233841056905 562:38.51527609242522 563:3.709177599382775 565:44.136795190658006 570:14.381233990700535 571:0.06569770440528191 573:107.92139988523465 574:33.46439246845304 575:50.19768872178133 576:101.4239352629485 579:68.48970171930125 581:14.533774027282252 583:108.35176622414495 588:3.8823773219425948 589:691.6632134122923 590:28.815893314190163 593:401.96717291676805 594:153.37550316014853 597:23.99688344238742 599:34.202522669306774 603:3.9952922292763566 605:45.49042137677667 608:24.144803848839615 610:76.50761673147417 613:277.90909652595843 616:40.164763685849834 619:40.27270902852737 622:1.5808887324316157 624:34.9736827195523 628:15.336626479675866 629:90.97332982782814 630:24.753503626061388 632:1.6214183661432748 634:0.1199679805890982 635:1.6351460091297323 639:52.75705391467078 645:11.39225307630422 652:79.01722799713689 653:0.14395315859052873 657:11.629160740997829 658:25.473095824475223 661:167.71953120222983 662:15.972378133629965 663:86.35788533412673 667:4.4871086951243555 670:7.910051177163465 671:20.82994621310761 674:226.89383570053934 677:4.54017639699783 679:20.975887574770002 682:31.335028070174378 683:512.4336983765278 684:26.14661787915326 690:116.71500627437516 691:1.9024069743810497 695:48.892209870326056 696:31.63094685965466 698:12.17801024660912 700:4.704074002218048 701:67.96381538407597 704:55.327289296232095 706:0.20089526866917817 708:8.262124208651557 711:12.282174226896498 716:16.782733156396183 720:110.649627881526 721:12.387764288018104 723:16.847978590011202 726:26.855216143098318 728:26.855216143098318 735:12.494815117005944 737:2.034759569110169 742:0.2293538995965293 744:12.603362681973708 745:4.964031450480718 746:1754.4088707204094 747:0.23435363200906412 750:12.658209346514514 754:27.317450351428267 755:0.23942909443773439 757:50.44829765432184 759:0.23942909443773439 762:252.58333693411714 765:0.24458122836502805 766:17.386281042752955 769:38.69406911309015 770:17.386281042752955 774:84.06524212306596 775:33.09091730159326 776:0.2551193618792545 782:0.2605073335756939 787:144.84787660213948 789:0.2715261578914353 792:5.2107052673487955 797:0.28867740606781134 799:71.51060703040015 800:71.51060703040015 801:8.99204650460606 802:13.22886953721553 803:71.51060703040015 805:39.696143998362025 806:5.307322746220536 810:9.084180174116995 812:2.289903935640345 814:5.340053783686933 815:9.084180174116995 816:18.103438039908482 818:2.309389843203129 819:86.09873881509728 824:13.469189664142014 825:28.700520261680346 831:94.04846892752285 832:79.92238496125796 837:46.60954120548586 844:13.780129068161093 848:2.430176213037525 849:95.07983642270705 852:47.06281602548493 856:47.2162163977525 859:35.190414311877724 869:2.5361896617854276 871:9.668700785204004 873:0.37947992836934946 874:2.5361896617854276 876:0.38670223847890794 877:41.59688005004454 880:14.16983341386973 881:2.5580106303325736 883:24.354790676363876 886:0.3940303264219901 890:194.76092262033035 898:35.9562222014145 908:2.6703763036512314 910:48.652232615744964 912:113.12810777495216 916:55.35911477385785 920:19.540258196715165 922:6.056369059804261 924:6.056369059804261 929:49.1545877532847 930:114.09623960216437 931:19.713254931642435 938:36.89812042698252 941:36.89812042698252 945:123.04181387605391 948:2.812836020396859 951:19.978363626136076 952:31.070662458877315 955:31.194051092413737 958:0.4820916987802101 959:0.4820916987802101 963:0.49082114984734243 964:0.49082114984734243 967:20.250502325043225 970:2.9127993207741256 971:2.9127993207741256 977:10.545972901369993 980:20.436007031430822 983:93.4034156374893 985:50.55855665795471 988:64.3916971063931 989:71.48343062989593 992:37.89801600474883 994:6.465872146346284 1000:15.464480609526934 1002:20.624903918506785 1003:10.725026631440228 1012:3.0170649590315994 1013:94.59656618127859 1015:0.5556612152983852 1018:3.0709027232230013 1020:3.0709027232230013 1033:0.5855760881034094 1038:6.731345481029479 1040:45.22920493543016 1041:3.1539023407661655 1048:3.1539023407661655 1049:52.066744858384794 1056:3.182188198134051 1058:39.12107358885147 1060:386.78505859387917 1061:33.043287876576706 1063:66.45720859176892 1064:154.2002698650874 1066:3.2397223982432073 1070:0.6276117079624898 1072:0.6276117079624898 1075:66.69787554519532 1077:105.03844424379022 1083:21.73002926477878 1088:138.42423147447522 1089:7.013612074579765 1093:39.76852855616645 1096:82.29856750715027 1097:16.45468509899469 1099:0.6608487309762618 1106:16.54267094543549 1110:7.111757008376829 1111:21.94412788654566 1114:11.633693954281744 1116:3.389453201590512 1121:7.212059005716298 1124:34.06508735535999 1135:0.707603994746322 1139:54.12330798284454 1140:3.4835940418037716 1143:7.314602272199416 1146:68.7133549424519 1147:176.637246695064 1148:54.340764792538344 1149:76.17159589609805 1154:22.49919782044249 1156:17.090469895615865 1159:41.14491508461349 1161:7.419476042554494 1165:47.85221237523839 1166:108.34278273308252 1176:41.325283199211825 1177:125.86314362224438 1179:41.50762943366267 1182:100.95386850534688 1192:12.292464625936296 1197:7.636599674631825 1199:0.7967653261736856 1201:48.67512489837635 1202:29.05158261973559 1203:3.682474646230913 1212:1065.8947281373678 1219:23.328565767367706 1222:310.6860128499327 1233:17.776918671780788 1235:12.527397026126565 1240:42.64570867869302 1241:49.535992556981896 1242:3.823635205967978 1250:12.688714349959604 1251:17.98343611759162 1254:129.10403724416807 1257:138.36738859087058 1262:0.881526379364805 1263:0.881526379364805 1265:0.881526379364805 1267:232.46368535302608 1268:12.853985174547702 1272:233.29517432770095 1273:30.090673932923337 1276:0.8964779374365762 1278:0.8964779374365762 1284:57.65334491731204 1285:0.9116791873485006 1286:65.07691144059048 1288:57.65334491731204 1290:24.09454147069171 1291:3.97236507097567 1294:24.22768038994194 1302:8.227608724672 1306:122.83426586339353 1307:24.36248238453647 1308:65.94023527899137 1309:18.633922641885444 1312:8.29093391308307 1320:24.498987340751206 1322:44.079393635292625 1324:4.129368835505075 1336:51.38629087952649 1337:18.861890563618108 1338:13.37540304352684 1342:24.777273022316518 1344:24.777273022316518 1345:0.9916365028076873 1347:13.37540304352684 1350:124.32053932920758 1353:18.97811690081527 1356:4.211221291989455 1358:4.211221291989455 1359:24.91914107647696 1360:44.73337267843156 1361:51.878782366843986 1366:8.552847236408194 1369:8.552847236408194 1375:25.06288690658256 1379:1.043002664887394 1385:13.651821866545733 1388:31.564303204888873 1390:4.295454301075761 1391:108.39103029586475 1396:19.336222501641704 1397:25.35620540460874 1399:91.9178955994264 1401:8.689274008486121 1402:1.0607320797551931 1410:25.35620540460874 1413:1.0787779637212185 1415:8.758936353677058 1419:25.50587957074077 1424:8.829598104546486 1428:4.426533650068748 1431:53.169359095232615 1448:4.471553672737948 1460:8.974026122731615 1470:597.7011849462718 1471:1.1348971843468243 1472:195.17988778135555 1484:26.12595712117924 1493:157.74327280077986 1498:1.174049891867493 1504:9.12278153938446 1506:4.658750496139412 1508:20.23233721786258 1516:9.198856933135886 1521:9.276106598926907 1526:47.37434917608244 1532:104.53733768638682 1536:9.354564104178168 1545:26.953820372001182 1556:1.2568836901380636 1560:33.834142157634126 1582:27.30319257882067 1583:1.3007403001375888 1596:9.68119684611753 1602:1.3233207691643083 1603:4.963192241343914 1608:64.58902432415682 1613:64.58902432415682 1618:64.58902432415682 1631:73.11423436850382 1632:9.852748981937948 1642:1.3698525979171057 1643:1.3698525979171057 1655:49.59073872027637 1656:1.3938324494869787 1659:1.3938324494869787 1662:99.31682268956594 1664:28.036845449327554 1667:49.88915299490175 1672:1.4183083828356187 1674:5.184208353831711 1688:28.422673523350557 1695:66.06926452568294 1697:50.19285904734975 1713:58.358876340967 1714:1.468813302519301 1719:119.29140445438613 1720:138.29780765129908 1726:1.468813302519301 1732:50.816903923293374 1736:28.822334433341343 1751:29.027657791898186 1755:51.1376474446831 1759:29.027657791898186 1760:1.5215051639738928 1762:67.2517776570182 1764:1.5215051639738928 1765:22.345426086181053 1766:22.345426086181053 1767:1.5215051639738928 1770:1.5215051639738928 1776:1.5487181422748453 1777:150.47114159641598 1784:22.516849516424543 1791:102.66365914463812 1806:1.5765361612823707 1815:29.44996023659781 1842:1.6049808332457678 1843:16.51472211268275 1846:1.6049808332457678 1849:60.1985343850948 1852:22.869577974421663 1853:16.51472211268275 1856:1.6049808332457678 1864:5.612559693471509 1865:22.869577974421663 1866:22.869577974421663 1869:1.6049808332457678 1874:173.64024697944885 1876:10.808411732360565 1880:29.888785920694755 1881:5.678692952922641 1884:173.64024697944885 1886:68.93884991574964 1887:173.64024697944885 1894:44.646489119820494 1897:1.6340749498138336 1909:1.6638425692482561 1920:52.83775431374149 1926:1.6638425692482561 1931:124.15607481582353 1940:5.815129089014136 1942:596.8041007605509 1951:5.815129089014136 1961:61.808729897502026 1964:17.101628756766278 1966:53.56772719253854 1969:45.59679110641443 1976:11.132943149434622 1979:30.580894014572237 1982:5.885539628590798 1988:11.132943149434622 1990:5.957488914286366 # κύτταρο
1:295.16205367592937 2:521.1883057895388 3:309.31572586561987 4:668.5814555431277 5:10.854704636618196 6:159.70539613289728 7:417.51148791342916 8:193.3731273412247 9:180.63763751932555 10:17.415731284610448 11:626.1907890095978 12:369.60161367372615 13:396.82151148171107 14:205.51512339313956 15:635.7010192426337 16:2.3178230852540356 19:141.23858791988343 20:134.3397847740753 21:3.4513639167970935 22:67.39436793587589 24:355.89096692384186 25:73.69243623700703 26:362.97480417874374 28:50.63698833927239 29:36.93354136289019 30:81.93870863278593 31:50.80931856825005 32:338.60601726038954 34:84.43611106434918 35:260.11322473546556 36:105.95918241068675 37:7.165059388569378 38:1.4197740978575448 39:90.70880499779928 41:43.88860373231668 42:93.57587213486202 43:44.338291252684826 44:110.4456107150164 45:98.04715420621679 46:10.298272307753496 47:871.1724284071643 48:338.7202773681263 49:473.14354200232526 50:50.24435067441781 51:7.526805546748315 53:0.7310037694436796 55:54.07980140208863 56:176.92121067431626 57:13.387065258204979 58:21.466125531660122 59:177.64650229673396 61:72.87156896919352 62:13.816446341825765 64:13.868933003705182 65:114.30380308017602 68:14.442099065305934 69:58.1327356040721 72:423.97164744203866 74:1.340246867049072 75:185.0431863918882 76:425.7850991675434 77:185.24105715250715 79:120.17665776517883 80:15.626420520611369 81:27.824510443136102 82:2.326251923226417 83:121.61687852245998 84:16.03087720210332 85:390.8698072473164 87:124.59609294738627 89:195.83832332753877 90:0.010515990667668512 93:82.93884480824605 94:17.51961355605908 97:128.73334330302768 99:66.8296833986301 100:367.47258517379146 101:203.61047096375665 102:131.34539351506282 104:132.69074694715238 105:376.0996055654887 106:208.07252160334227 107:470.84094596665574 108:19.76311415962158 111:71.22762964790034 113:20.26887607708715 115:72.27862743856409 116:38.326836874409 117:0.5797404909467646 118:20.79082621273942 119:20.902850854253984 120:15.201384613360128 121:74.46294570742502 125:75.66668583623837 126:144.0059912860891 127:172.86709494589013 128:806.698672980617 129:0.1059120061235266 130:222.6008456517565 133:224.09450956779878 136:3.7419680829085373 137:33.727970309806274 141:22.93120314568871 142:78.10918966184238 143:23.154328421434855 145:23.38034751358085 147:24.28040463654237 150:81.46775332192553 152:152.78428651105406 154:24.73058190693393 155:24.83609321344267 156:323.408257869087 157:24.977743076521907 159:25.048987006775477 163:25.5190254456369 164:83.94183516108471 165:84.18882789197512 167:84.93821529744389 169:26.419873928039298 172:460.7475358245011 173:159.54280355993285 174:26.652129309545895 176:86.12977439183756 177:86.30264229012967 178:26.88732214019929 179:87.17721456381918 180:27.205591953365108 187:28.194010444653006 194:29.01461481464953 195:91.63117229361103 197:29.37088353255184 200:29.460984618955536 201:29.688083253559693 207:53.388821437994324 212:31.059904347887546 220:177.24377651587966 221:31.75786014396678 223:177.7607410198817 227:32.533717638919676 229:271.13490831681105 230:99.72296192775322 231:32.960049664154454 235:33.06804901950581 236:33.23113207283838 240:2399.526731524129 241:33.67251228577875 247:34.237973097770904 248:34.410690655239556 251:34.526644991401746 253:34.643254367962086 257:34.701806763059174 258:34.76052541155726 259:34.76052541155726 264:492.80811437506395 265:35.23636238671819 267:35.35704478743124 269:11.585655419970257 273:35.84688505418218 276:106.34526969334607 278:286.77193837389075 280:390.0291967673775 281:287.3480224957988 282:36.221944766683215 285:36.47576040729969 289:36.73267405718752 290:290.57788807176024 294:37.25607281028631 295:37.322416868602616 297:37.45573053640827 298:37.45573053640827 300:37.522702522124646 301:37.522702522124646 302:37.522702522124646 304:6.392572777872879 305:0.05361087948602859 307:110.40929911404716 314:38.62389678106134 317:112.19899866544874 320:38.76561742708246 326:38.908279102386416 330:4.1449857813658975 332:39.415172480228364 341:204.6715744044283 342:40.08486634487465 344:115.66632094522556 345:40.31277226186481 351:116.1593094954013 360:310.69065916827486 362:41.249001045242316 373:41.978410254400195 385:7.9260043797667175 387:42.647694919323115 394:42.90399297324856 396:43.076519388974646 406:1090.9984705815268 409:122.69724389222777 421:43.9598211783067 428:44.323174362614786 431:44.50708785973512 433:44.50708785973512 437:327.3516898103154 440:221.1420769842417 446:44.973581184912504 448:125.82462722120871 451:126.02696241353344 461:45.64337111245742 462:45.64337111245742 472:46.434000434075664 477:46.63604687020993 478:335.4380663098083 491:47.25319655941866 493:83.40117692680575 495:2662.976651584604 496:47.462688274921895 501:47.67412212791661 503:47.78057795490162 506:131.8349588581406 507:341.21501999985543 508:131.8349588581406 514:48.211429143463334 517:13.697952678306834 519:48.32042132686502 520:48.42993444152796 522:48.42993444152796 523:6.451014551895279 528:133.4608795346366 538:49.09822027436885 540:134.6562420630253 541:235.96271826632812 546:49.67035078458836 548:49.67035078458836 558:6.8937641784147 567:50.376173246437354 568:50.49593304791487 574:50.6163151828902 589:89.25649084546839 592:51.47694276853065 596:1.5332828569802939 598:51.60253243261078 604:51.855761844461206 612:140.83771122513377 617:52.370621686698385 618:52.370621686698385 626:0.12387218512184718 627:141.94783645030108 628:52.764352254085445 629:52.8970820226618 634:142.7971241410244 637:143.08349554414548 641:53.29984350238025 653:53.98686382563605 654:53.98686382563605 665:372.3180614057085 672:54.83867324681392 697:55.57277668485689 723:56.330373133733744 730:56.640316685917725 734:56.640316685917725 744:56.95435532717693 747:57.112942915187475 748:57.112942915187475 753:262.68868398338526 755:151.8582127711915 760:57.27259390817482 762:57.43332205223035 768:57.595141361139945 773:264.3376878026935 777:152.89728936929177 795:58.58979211068605 796:58.58979211068605 798:13.424585877220816 809:58.93075383211573 817:156.15118030892185 826:59.627584151676224 828:156.90401595812776 831:59.80499991517818 832:59.98373563244484 834:59.98373563244484 835:5.61663666231229 846:60.34524347689112 853:60.52805492925219 855:60.52805492925219 862:61.084964594861475 865:194.13311004326764 866:61.084964594861475 867:61.27349705045991 875:61.46351406415687 877:160.84831251854771 880:14.367914314045956 925:708.036265265796 932:164.2440262453914 947:63.65857863611301 948:63.65857863611301 953:63.65857863611301 967:15.359043540287969 986:64.72598965190662 990:26.315040697349886 991:168.3609534796327 1003:168.83994349361603 1022:66.07185376264857 1029:66.07185376264857 1031:66.30355758516032 1035:66.30355758516032 1037:66.30355758516032 1051:66.77365668264865 1055:172.32711408948643 1063:11.386725000288518 1066:53.1291206821351 1067:173.36953036292138 1079:67.49617575805762 1084:67.74182744582254 1087:67.74182744582254 1096:67.98996395107692 1099:67.98996395107692 1113:68.49389053873344 1127:68.749783969978 1137:69.00836904166063 1145:304.4357161035883 1150:69.53383884758193 1167:179.5238686248496 1170:17.389334058358696 1178:180.12250645813873 1180:70.34368309227641 1206:71.1810260125087 1223:71.46657147728509 1258:72.64291679457524 1259:831.0265518309999 1287:8.221215222457388 1304:73.87793667254154 1310:74.19654532508076 1339:74.84629487085482 1342:25.027892331549253 1371:13.7213445579925 1380:75.85391829525318 1386:75.85391829525318 1411:76.19906917998112 1420:76.54907125720626 1430:194.68253887372154 1433:194.68253887372154 1451:195.492834778881 1537:79.54134243912485 1549:79.94189257076542 1552:79.94189257076542 1553:344.7359656674685 1571:80.34895981016079 1594:1.3566861172238271 1638:82.04681424687304 1640:735.1591079780194 1641:735.1591079780194 1648:82.04681424687304 1650:735.1591079780194 1654:82.48987857012582 1668:82.94090981012026 1680:82.94090981012026 1681:208.46600945850176 1694:83.40019634103216 1699:83.40019634103216 1715:83.86804255756402 1723:83.86804255756402 1727:84.34477009019147 1728:84.34477009019147 1739:84.34477009019147 1740:84.34477009019147 1744:84.34477009019147 1771:212.884683788563 1795:214.05319755660642 1800:85.32624993146179 1822:10.725548475771882 1857:372.0083583073265 1872:86.87427067069181 1924:87.412191540609 1944:87.96185857022122 1965:88.52379270987922 1967:88.52379270987922 1968:221.70647733764844 1972:382.2493732988717 1974:88.52379270987922 1977:1.7612316763389126 1981:221.70647733764844 1997:117.41109371738743 2001:31.07719217357214# φυματίωση
[truncated: 8,543,481 more chars]
