# Supplementary material for: A Cross-Lingual Similarity Measure for Detecting Biomedical Term Translations
Source: PLoS One. 2015 Jun 1;10(6):e0126196. doi: 10.1371/journal.pone.0126196 (PMC4452086; doi:10.1371/journal.pone.0126196)
Supplement: S1 dataset — (TGZ) [file pone.0126196.s001.tgz › dataset/en-el/en_2000_ngram_train.dat]

1:1 3:1 53:1 136:1 172:1 328:1 1053:1 # 1 minute
412:1 578:3 # 10000
412:1 537:1 578:1 735:1 # 100ml
72:1 91:1 110:1 552:1 # 12 hour
1:1 3:1 53:1 59:1 136:1 172:1 328:1 1053:1 1075:1 1187:1 # 15 minutes
72:1 91:1 110:1 277:1 # 18 hours
8:1 25:1 52:1 342:1 408:1 1523:1 # 1st floor
246:1 275:1 1533:1 # 2 days
9:1 24:1 28:1 70:1 329:1 1186:1 1249:1 # 2 months
440:1 932:1 # 2 weeks
89:1 139:1 601:1 854:1 1273:1 # 20 gauge
14:1 69:1 237:1 854:1 899:1 918:1 # 20 gram
1:1 3:1 53:1 59:1 136:1 172:1 328:1 854:1 1053:1 1187:1 # 20 minutes
72:1 91:1 110:1 277:1 1220:1 # 24 hours
89:1 139:1 601:1 791:1 1273:1 # 25 gauge
2:1 3:1 23:1 36:1 37:1 39:1 44:1 51:1 60:1 75:1 79:1 88:1 92:1 93:1 132:1 280:1 387:1 824:1 1422:1 # 26s proteasome
8:1 52:1 64:1 342:1 408:1 1523:1 # 2nd floor
246:1 275:1 1533:1 # 3 days
2:1 110:1 237:1 305:1 332:1 1159:1 1179:1 1575:1 1827:1 1869:1 1969:1 # 3 groups
72:1 91:1 110:1 277:1 # 3 hours
9:1 24:1 28:1 70:1 329:1 1186:1 1249:1 # 3 months
28:1 29:1 37:1 91:1 101:1 128:1 137:1 162:1 174:1 175:1 282:1 318:1 373:1 418:1 452:1 482:1 556:1 1017:1 1120:1 1160:1 1174:1 1190:1 1206:1 1226:1 1266:1 1465:1 1527:1 # 3-methoxymorphinan
1:1 53:1 172:1 1963:1 # 30 min
578:2 724:1 # 35000
246:1 275:1 1533:1 # 4 days
72:1 91:1 110:1 # 4 hour
440:1 932:1 # 4 weeks
72:1 91:1 110:1 # 48 hour
246:1 275:1 1533:1 # 5 days
1:1 3:1 53:1 59:1 136:1 172:1 328:1 1053:1 1187:1 # 5 minutes
2:1 16:1 30:1 32:1 40:1 200:1 371:1 404:1 668:1 871:1 1618:1 # 5% dextrose
2:1 56:1 85:1 101:1 119:1 138:1 153:1 155:1 159:1 162:1 171:1 175:1 176:1 360:1 420:1 431:1 434:1 435:1 444:1 455:1 458:1 478:1 496:1 508:1 659:1 685:1 693:1 746:1 783:1 790:1 # 5-hydroxytryptamine
38:1 89:1 101:1 106:1 162:1 175:1 211:1 431:1 673:1 1988:1 # 5-lipoxygenase
578:3 724:1 # 50000
72:1 91:1 110:1 277:1 # 6 hours
4:1 37:1 46:1 47:1 173:1 197:1 318:1 367:1 418:1 546:1 576:1 715:1 1208:1 1799:1 # 6-mercaptopurine
15:1 47:1 83:1 90:1 101:1 204:1 485:1 545:1 546:1 584:1 811:1 826:1 968:1 1572:1 1623:1 1872:1 2001:1# 6-sulfatoxymelatonin
22:1 45:1 88:1 277:1 710:1 808:1 1196:1 # 65 years old
72:1 91:1 110:1 277:1 # 7 hours
72:1 91:1 110:1 # 72 hour
72:1 91:1 110:1 277:1 # 72 hours
12:1 13:1 149:1 209:1 # a disc
34:1 38:1 129:1 211:1 1988:1 # a lipid
30:1 62:1 70:1 110:1 291:1 471:1 488:1 663:1 719:1 1056:1 # a mouse
1:1 24:1 106:1 184:1 374:1 1302:1 1553:1 # a point
1:1 21:1 49:1 53:1 69:1 131:1 142:1 172:1 256:1 570:1 818:1 1283:1 # a vitamin
33:1 46:1 108:1 131:1 141:1 238:1 461:1 718:1 820:1 1960:1 # abacavir
33:1 46:1 108:1 131:1 141:1 195:1 238:1 461:1 578:1 718:1 820:1 1960:1 1963:1 # abacavir 300 mg
33:1 46:1 108:1 131:1 141:1 195:1 238:1 461:1 578:1 718:1 820:1 1960:1 # abacavir 600 mg
1:1 10:1 37:1 41:1 69:1 80:1 108:1 225:1 238:1 290:1 298:1 690:1 1320:1 # abamectin
8:2 14:1 15:1 19:1 20:1 36:1 47:1 108:2 120:2 252:1 265:1 356:1 415:1 582:1 584:1 777:1 1688:1 # abbott laboratories ltd
10:1 15:1 17:1 58:1 108:1 127:1 131:1 164:1 395:1 1178:1 1265:1 1604:1 1690:1 1984:1 # abbreviation
1:2 4:1 5:1 53:1 55:1 60:1 76:1 107:1 108:1 133:1 172:1 267:1 286:1 287:1 305:1 361:1 662:1 686:1 1122:1 1495:1 1770:1 # abdominal pain upper
1:2 5:1 53:1 55:1 60:1 107:1 108:1 122:1 133:1 172:1 286:1 287:1 361:1 662:1 1032:1 1122:1 1495:1 1770:1 # abdominal pains
1:1 5:2 53:1 55:1 60:1 99:1 108:1 133:1 172:1 286:1 361:1 621:1 924:1 1122:1 1495:1 1770:1 # abdominal wall
10:1 38:1 49:1 59:1 100:1 108:1 143:1 190:1 321:1 687:1 755:1 1027:1 1452:1 1981:1 # abilities
22:1 38:1 46:1 47:1 49:1 100:1 108:1 126:1 143:1 145:1 240:1 448:1 606:1 687:1 755:1 1027:1 1741:1 1981:1 # ability to carry
17:1 27:1 33:1 47:1 73:1 88:1 108:1 163:1 517:1 540:1 642:1 793:1 1398:1 1940:1 # able to reach
5:1 8:1 31:1 35:1 108:1 194:1 262:1 428:1 557:1 647:1 962:1 1006:1 1125:1 1279:1 1387:1 1410:1 1544:1 1546:1 1676:1 1683:1 1811:1 # abnormal
5:1 8:1 26:1 31:1 35:1 72:1 81:1 108:1 110:1 123:1 131:1 194:1 262:1 428:1 461:1 557:1 647:1 962:1 1006:1 1030:1 1125:1 1279:1 1387:1 1410:1 1544:1 1546:1 1676:1 1683:1 1811:1 1960:1 # abnormal behaviour
5:1 6:1 8:1 16:1 31:1 35:1 37:1 52:1 54:1 84:1 97:1 108:1 194:1 262:1 395:1 428:1 439:1 557:1 647:1 962:1 1006:1 1125:1 1279:1 1387:1 1389:1 1410:1 1544:1 1546:1 1676:1 1683:1 1769:1 1811:1 # abnormal development
1:1 5:1 8:1 17:1 31:1 35:1 53:1 63:1 69:1 85:1 88:1 105:1 108:1 142:1 172:1 194:1 256:1 262:1 428:1 540:1 557:1 647:1 962:1 1006:1 1125:1 1279:1 1387:1 1410:1 1544:1 1546:1 1676:1 1683:1 1811:1 # abnormal dreaming
5:1 6:1 8:1 20:1 29:1 31:1 32:1 35:1 37:1 60:1 64:1 108:1 133:1 137:1 194:1 227:1 257:1 262:1 280:1 428:1 557:1 647:1 699:1 806:1 962:1 1006:1 1125:1 1145:1 1279:1 1387:1 1410:1 1544:1 1546:1 1676:1 1683:1 1761:1 1770:1 1811:1 1870:1 # abnormal endometrium
2:1 5:1 8:1 28:1 31:1 35:1 81:1 108:1 141:1 194:1 237:1 262:1 287:1 428:1 467:1 557:1 647:1 962:1 1006:1 1125:1 1179:1 1279:1 1387:1 1410:1 1544:1 1546:1 1676:1 1683:1 1811:1 # abnormal hair growth
4:1 5:1 8:1 31:1 35:1 38:1 97:1 108:1 194:1 226:1 262:1 428:1 500:1 507:1 557:1 647:1 962:1 1006:1 1125:1 1279:1 1387:1 1410:1 1544:1 1546:1 1676:1 1683:1 1811:1 # abnormal liver
5:1 8:2 31:1 35:1 39:1 108:1 139:1 167:1 194:1 198:1 262:1 413:1 417:1 428:1 445:1 557:1 647:1 671:1 962:1 1006:1 1125:1 1279:1 1387:1 1410:1 1544:1 1546:1 1676:1 1683:1 1811:1 # abnormal orgasm
5:1 6:1 8:1 9:1 10:1 15:1 26:1 30:1 31:1 35:1 77:1 102:1 108:1 118:1 122:1 127:1 160:1 194:1 258:1 262:1 313:1 428:1 557:1 647:1 749:1 962:1 1006:1 1125:1 1255:1 1279:1 1387:1 1410:1 1544:1 1546:1 1676:1 1683:1 1811:1 # abnormal sensation
1:2 5:1 8:1 28:1 31:1 35:1 63:1 105:1 108:1 111:1 194:1 262:1 389:1 428:1 443:1 557:1 647:1 721:1 962:1 1006:1 1107:1 1125:1 1279:1 1387:1 1410:1 1544:1 1546:1 1619:1 1676:1 1683:1 1811:1 # abnormal thinking
5:1 8:1 31:1 35:1 38:1 49:1 108:1 194:1 262:1 327:1 428:1 557:1 647:1 687:1 864:1 962:1 1006:1 1125:1 1279:1 1387:1 1410:1 1544:1 1546:1 1676:1 1683:1 1811:1 # abnormality
8:1 9:1 10:1 26:1 77:1 102:1 108:1 118:1 120:1 122:1 150:1 877:1 880:1 1101:1 # abortions
17:1 28:1 45:1 59:1 91:1 97:1 108:1 120:1 311:1 481:1 529:1 539:1 799:1 802:1 808:1 1660:1 # above threshold
9:1 14:1 26:1 39:1 42:1 77:1 108:1 122:1 164:1 538:1 660:1 795:1 909:1 981:1 1101:1 # abrasions
6:1 24:1 30:1 103:1 108:1 253:1 1255:1 1814:1 # absent
6:1 17:1 24:1 27:1 30:1 59:1 103:1 108:1 200:1 253:1 342:1 380:1 1255:1 1607:1 1814:1 1915:1 # absent reflexes
3:1 45:1 51:1 108:1 114:1 136:1 253:1 707:1 747:1 935:1 1053:1 1763:1 1808:1 # absolute
3:1 7:1 45:1 51:1 63:1 73:1 81:1 89:1 108:1 114:1 136:1 253:1 609:1 707:1 747:1 851:1 933:1 935:1 1053:1 1176:1 1763:1 1808:1 # absolute change
2:1 3:1 11:1 24:1 32:1 43:1 45:1 51:1 54:1 57:1 100:1 108:1 110:1 111:1 114:1 136:2 169:1 245:1 253:1 259:1 269:1 371:1 641:1 707:1 747:1 935:1 936:1 1004:1 1023:1 1025:1 1053:1 1371:1 1497:1 1576:1 1763:1 1808:1 1927:1 # absolute neutrophil count
8:1 9:1 10:1 26:1 51:1 77:1 102:1 108:1 118:1 197:1 243:1 253:1 432:1 902:1 1081:1 # absorption
2:1 8:1 9:1 10:1 23:1 26:1 44:1 48:1 51:1 59:1 77:1 95:1 102:1 108:1 118:1 178:1 197:1 243:1 253:1 429:1 432:1 617:1 902:1 1081:1 1436:1 # absorption process
7:1 48:1 64:1 108:1 117:1 169:1 261:1 275:1 310:1 315:1 441:1 1211:1 # abundance
16:1 33:1 46:1 53:1 58:1 116:1 166:1 451:1 923:1 1137:1 1423:1 # academia
7:1 13:1 24:1 28:1 33:1 40:1 42:1 46:1 91:1 187:1 222:1 249:1 504:1 556:1 568:1 929:1 1249:1 # acanthosis
3:1 4:1 14:1 15:1 27:1 30:1 33:1 39:1 43:1 48:1 81:1 84:1 113:1 148:1 216:1 252:1 308:1 362:1 537:1 706:1 980:1 1069:1 1128:1 1153:1 1401:1 # accelerated phase cml
4:1 10:1 14:1 15:1 27:1 33:1 48:1 84:1 127:1 252:1 308:1 362:1 706:1 980:1 1038:1 1069:1 1128:1 1401:1 # acceleration
33:1 48:1 121:1 197:1 362:1 410:1 683:1 1069:1 1111:1 # accept
21:1 27:1 33:1 48:1 108:1 121:1 163:1 197:1 362:1 410:1 517:1 642:1 652:1 683:1 793:1 1069:1 1111:1 1550:1 # acceptable
30:1 33:1 48:1 59:1 74:1 178:1 362:1 617:1 1069:1 1150:1 1436:1 # accessed
9:1 26:1 33:1 42:1 48:1 59:1 77:1 178:1 362:1 617:1 660:1 795:1 994:1 1069:1 1436:1 # accession
6:1 16:1 24:1 33:1 34:1 67:1 103:1 124:1 295:1 362:1 453:1 772:1 1069:1 1099:1 1239:1 1556:1 1573:1 1946:1 # accidents
1:1 8:1 12:1 33:1 57:1 63:1 105:1 115:1 170:1 250:1 362:1 393:1 954:1 1069:1 1758:1 # according
24:1 33:1 57:1 110:1 169:1 362:1 1069:1 1576:1 # account
10:1 15:1 19:1 33:1 34:1 61:1 68:1 83:1 114:1 127:1 154:1 302:1 342:1 362:1 366:1 400:1 562:1 761:1 1069:1 1617:1 1925:1 # accumulation of fluids
1:1 4:1 11:1 13:1 19:1 22:1 33:2 42:1 48:1 59:1 62:1 67:1 76:1 83:1 84:1 86:1 99:1 109:1 114:1 150:1 178:1 191:1 249:1 267:1 293:1 323:1 341:1 362:1 370:1 400:1 680:1 706:1 870:1 874:1 994:1 1069:1 1099:1 1327:1 1573:1 1672:1 1941:1 # acellular pertussis vaccines
21:1 33:1 36:1 37:1 39:1 42:1 48:1 59:1 68:1 69:1 83:1 90:1 106:1 178:1 204:1 227:1 284:1 341:1 485:1 545:1 811:1 826:1 862:1 917:1 994:1 1320:1 1436:1 1455:1 1623:1 2001:1# acesulfame potassium
10:1 18:1 29:1 33:1 48:1 235:1 341:1 514:1 559:1 653:1 1911:1 # acetic
9:1 11:1 29:1 33:1 47:1 48:1 183:1 341:1 514:1 559:1 1130:1 1739:1 # acetone
5:1 29:1 33:2 34:1 38:1 48:1 67:1 71:1 145:1 160:1 274:1 295:1 327:1 341:1 399:1 476:1 514:1 559:1 711:1 827:1 1483:1 1597:1 1602:1 1639:1 1664:1 1778:1 # acetylsalicylic acid
2:1 33:2 60:1 70:1 73:1 177:1 238:1 273:1 311:1 646:1 820:1 876:1 1224:1 1398:1 1424:1 1608:1 1628:1 # achromobacter
5:1 6:1 16:1 18:1 21:1 30:1 33:1 34:1 35:1 39:1 67:2 104:1 117:1 148:1 165:1 190:1 262:1 274:1 295:1 356:1 380:1 399:1 518:1 602:1 665:1 849:1 917:1 1287:1 1386:1 1454:1 1489:1 1590:1 1736:1 1973:1 # acid maltase deficiency
9:1 10:1 17:1 26:1 29:1 30:1 33:1 34:1 67:1 77:1 80:1 102:1 118:1 218:1 274:1 295:1 399:1 653:1 1007:1 1095:1 1848:1 # acid secretion
1:1 33:1 34:1 43:1 60:1 63:1 67:1 105:1 111:1 112:1 274:1 295:1 386:1 399:1 591:1 641:1 710:1 713:1 1107:1 1282:1 # acid sphingomyelinase
3:1 18:1 20:1 22:1 25:1 33:1 34:1 67:1 88:1 274:1 295:1 324:1 399:1 460:1 695:1 1196:1 # acid stearic
1:1 11:1 29:1 33:2 47:1 67:1 86:1 177:1 238:1 274:1 323:1 820:1 1628:1 1739:1 # acinetobacter
1:1 11:1 29:1 33:2 47:1 59:1 67:2 76:1 80:1 86:1 112:1 177:1 190:1 238:1 274:1 323:1 757:1 820:1 1020:1 1064:1 1217:1 1290:1 1386:1 1452:1 1505:1 1628:1 1739:1 # acinetobacter species
11:1 33:1 59:1 874:1 # acnes
33:1 38:1 57:1 58:1 60:1 161:1 199:1 561:1 991:1 1131:1 1297:1 1478:1 # acomplia
10:1 18:1 25:1 33:1 57:1 62:1 110:1 235:1 291:1 551:1 # acoustic
17:1 33:1 74:1 141:1 516:1 562:1 592:1 629:1 1066:1 # acquired
17:1 33:1 38:1 43:1 54:1 70:1 74:1 81:1 100:1 111:1 116:1 141:1 259:1 325:1 516:1 562:1 592:1 629:1 641:1 755:1 847:1 1025:1 1066:1 1371:1 1497:1 1879:1 # acquired haemophilia
9:1 17:1 33:1 50:1 68:1 70:1 116:1 218:1 227:1 284:1 304:1 329:1 847:1 1095:1 1809:1 # acremonium
3:1 15:1 19:1 33:1 71:1 113:1 126:1 218:1 366:1 397:1 650:1 1809:1 # acrylate
18:1 33:1 38:1 71:1 126:1 218:1 600:1 1347:1 1809:1 # acrylic
6:1 16:1 18:1 28:1 33:1 41:1 67:1 104:1 117:1 165:1 189:1 190:1 380:1 518:1 602:1 665:1 849:1 1287:1 1386:1 1454:1 1489:1 1736:1 1973:1 # acth deficiency
10:1 33:1 41:1 74:1 188:1 189:1 225:1 343:1 831:1 # actifed
3:1 5:1 6:1 9:1 10:2 24:1 26:1 33:1 36:1 41:1 58:1 77:1 79:1 102:1 103:1 106:1 118:1 189:1 207:1 225:1 406:1 407:1 456:1 479:1 633:1 827:1 831:1 1832:1 # action potentials
3:1 10:1 15:1 33:1 41:1 113:1 189:1 191:1 225:1 226:1 631:1 831:1 1730:1 1936:1 # activate
2:1 3:1 5:1 10:2 15:1 19:1 22:1 28:1 33:1 41:1 54:1 58:1 60:1 74:1 107:1 113:1 120:1 150:1 161:1 189:1 191:1 225:1 226:1 273:1 311:1 344:1 392:1 406:1 498:1 566:1 571:1 631:1 637:1 646:1 692:1 799:1 831:1 840:1 877:1 1608:1 1730:1 1791:1 1832:1 1930:1 1936:1 # activated partial thromboplastin
1:1 2:1 3:2 10:1 15:1 23:1 33:1 36:1 41:1 44:1 66:1 74:1 75:1 78:1 79:1 82:1 92:1 93:1 94:1 96:1 113:1 132:1 134:1 135:1 189:1 191:1 214:1 215:1 225:1 226:1 330:1 571:1 631:1 831:1 840:1 1730:1 1936:1 # activated protein c
3:1 10:1 15:1 33:1 41:1 59:1 113:1 189:1 191:1 225:1 226:1 631:1 831:1 1187:1 1730:1 1936:1 # activates
9:1 10:2 15:1 26:1 33:1 41:1 77:1 102:1 118:1 127:1 189:1 191:1 225:1 226:1 258:1 313:1 631:1 831:1 1730:1 1936:1 # activation
10:1 33:1 41:1 97:1 189:1 225:1 226:1 507:1 631:1 831:1 1059:1 1730:1 # active
2:1 9:1 10:1 18:1 33:1 41:1 50:1 73:1 97:1 189:1 225:1 226:1 304:1 311:1 480:1 497:1 507:1 631:1 646:1 831:1 1059:1 1224:1 1278:1 1424:1 1730:1 1928:1 # active chronic
2:1 9:1 10:1 24:1 32:1 33:1 41:1 45:1 57:1 97:1 189:1 225:1 226:1 347:1 371:1 507:1 631:1 661:1 762:1 831:1 1059:1 1186:1 1730:1 # active control
10:1 33:1 41:1 49:1 50:1 97:1 145:1 151:1 169:1 189:1 225:1 226:1 302:1 394:1 507:1 534:1 606:1 631:1 831:1 1059:1 1730:1 2000:1 # active immunity
1:1 10:2 15:1 19:1 33:1 35:1 41:1 69:1 97:1 127:1 189:1 225:1 226:1 342:1 464:1 493:1 507:1 530:1 534:1 631:1 656:1 831:1 1059:1 1481:1 1579:1 1730:1 # active inflammation
6:1 10:1 15:1 17:1 24:1 32:1 33:1 37:1 41:1 88:1 97:1 103:1 189:1 225:1 226:1 439:1 507:1 540:1 631:1 726:1 831:1 1059:1 1195:1 1369:1 1730:1 # active treatment
4:1 10:1 33:1 40:1 41:1 52:1 83:1 97:1 109:1 123:1 154:1 189:1 206:1 225:1 226:1 367:1 489:1 507:1 631:1 831:1 961:1 1059:1 1587:1 1621:1 1730:1 1799:1 # active tuberculosis
5:1 33:1 41:1 109:1 189:1 349:1 648:1 # actual
8:1 15:1 33:1 41:1 47:1 109:1 189:1 265:1 349:1 584:1 648:1 1688:1 # actuator
1:1 3:1 5:1 6:1 17:1 18:1 33:1 55:1 67:1 85:1 90:1 104:1 122:1 136:1 154:1 166:1 190:1 361:1 602:1 665:1 789:1 814:1 819:1 1032:1 1053:1 1284:1 1386:1 1489:1 1542:1 # acute adrenal insufficiency
1:1 3:1 5:1 10:1 15:1 18:1 24:1 33:1 45:1 46:1 47:1 57:1 91:1 101:1 127:1 136:1 154:1 232:1 357:1 374:1 542:1 624:1 628:1 802:1 973:1 1053:1 1284:1 1303:1 1542:1 1572:1 1624:1 1658:1 # acute alcohol intoxication
1:1 3:2 4:1 5:1 10:1 13:1 20:1 33:2 41:1 42:2 49:1 58:1 62:1 130:1 136:1 154:1 189:1 233:1 238:1 321:1 328:1 376:1 406:1 495:1 577:1 587:1 604:1 820:1 1026:1 1053:1 1078:1 1284:1 1364:1 1378:1 1416:1 1470:1 1542:1 1662:1 1777:1 # acute bacterial sinusitis
3:1 12:1 17:1 22:1 33:2 46:1 58:1 72:1 100:1 114:1 115:1 136:1 154:1 204:1 228:1 240:1 287:1 402:1 1053:1 1253:1 1284:1 1542:1 1758:1 # acute cardiac failure
3:1 10:1 25:1 27:1 33:1 45:1 73:1 80:1 91:1 136:1 154:1 165:1 246:1 551:1 666:1 781:1 802:1 815:1 1053:1 1284:1 1542:1 1718:1 1924:1 # acute cholecystitis
2:2 3:1 8:1 9:1 22:1 33:1 37:1 55:1 57:1 59:1 60:1 64:1 85:1 119:1 126:1 136:1 154:1 210:1 273:1 280:1 351:1 391:1 477:1 497:1 502:1 607:1 625:1 657:1 750:1 906:1 942:1 954:1 993:1 1008:1 1053:1 1110:1 1129:1 1140:1 1142:1 1284:1 1403:1 1405:1 1412:1 1542:1 1634:1 1637:1 1839:1 1948:1 # acute coronary syndromes
3:2 6:1 26:1 33:1 36:1 42:1 56:1 79:1 106:1 122:1 136:1 154:1 239:1 633:1 660:1 749:1 1035:1 1053:1 1193:1 1284:1 1542:1 1838:1 # acute hypotension
1:1 3:3 4:1 8:1 20:1 24:1 33:1 43:1 49:1 53:1 56:1 58:1 106:1 130:1 136:1 154:1 194:1 260:1 374:1 427:1 432:1 604:1 716:1 725:1 777:1 833:1 898:1 920:1 1053:1 1081:1 1171:1 1213:1 1284:1 1372:1 1542:1 1696:1 1828:1 # acute intermittent porphyria
3:1 27:1 33:1 39:1 53:1 58:1 116:1 136:1 154:1 269:1 325:1 451:1 882:1 1053:1 1137:1 1284:1 1423:1 1542:1 1818:1 1879:1 1900:1 # acute leukaemias
1:1 3:1 4:1 33:1 38:1 72:1 97:1 126:1 136:1 154:1 226:1 384:1 500:1 507:1 638:1 813:1 1053:1 1284:1 1502:1 1542:1 1667:1 1961:1 # acute liver injury
3:1 6:1 27:1 31:1 33:1 52:1 53:1 58:1 84:1 89:1 110:1 116:1 136:1 154:1 201:1 231:1 269:1 385:1 386:1 449:1 451:1 710:1 882:1 957:1 1053:1 1093:1 1137:1 1209:1 1284:1 1423:1 1542:1 1900:1 # acute myelogenous leukemia
3:1 4:1 9:1 10:3 12:1 13:1 14:1 15:2 16:1 26:1 33:1 35:1 49:1 58:1 77:1 102:1 118:1 127:2 136:1 154:1 166:1 182:1 194:1 258:1 313:1 321:1 376:1 402:1 493:1 557:1 587:1 898:1 1053:1 1115:1 1265:1 1269:1 1284:1 1481:1 1542:1 1547:1 # acute radiation dermatitis
3:1 8:1 12:1 13:1 14:1 15:1 17:2 25:1 32:1 33:1 47:1 59:2 112:1 129:1 136:1 141:1 149:1 154:1 178:1 212:1 252:1 265:1 529:2 584:1 615:1 617:1 1043:1 1053:1 1195:1 1284:1 1542:1 1688:1 1798:1 1805:1 1967:1 # acute respiratory distress
3:1 8:1 14:1 15:1 17:2 33:1 47:1 59:1 72:1 100:1 112:1 114:1 129:1 136:1 141:1 154:1 204:1 228:1 252:1 265:1 287:1 529:1 584:1 1043:1 1053:1 1284:1 1542:1 1688:1 1798:1 1967:1 # acute respiratory failure
166:1 891:1 # ad 11
3:1 74:1 166:1 173:1 197:1 275:1 571:1 # adapted
6:1 16:1 64:1 68:1 166:1 196:1 453:1 806:1 1384:1 # addendum
3:1 12:1 18:1 41:1 74:1 166:1 571:1 1078:1 1084:1 1384:1 # addicted
9:1 10:1 12:1 18:1 26:1 41:1 77:1 102:1 118:1 166:1 225:1 407:1 479:1 1084:1 1384:1 # addiction
1:1 5:1 8:1 9:1 10:2 12:1 15:1 26:2 35:1 49:1 55:1 77:1 102:2 118:1 127:1 166:1 194:1 202:1 258:1 321:1 361:1 391:1 428:1 464:1 493:1 536:1 557:1 656:1 962:1 1248:1 1384:1 1481:1 1685:1 1907:1 # additional information
17:1 30:1 59:2 85:1 166:1 178:1 529:1 617:1 1384:1 1595:1 1805:1 # addresses
16:1 131:1 141:1 166:1 202:1 380:1 481:1 718:1 923:1 1287:1 1906:1 # adefovir
6:1 16:1 22:1 31:1 46:1 67:1 95:1 166:1 240:1 367:1 385:1 453:1 796:1 845:1 923:1 1409:1 1687:1 1700:1 1754:1 1820:1 # adenocarcinoma
6:1 16:1 31:1 35:1 39:1 60:1 166:1 278:1 385:1 453:1 664:1 923:1 1098:1 1820:1 # adenomas
6:1 13:1 15:1 16:1 31:1 35:1 40:1 42:1 45:1 47:1 60:1 106:2 110:1 140:1 166:1 222:1 239:1 249:1 278:1 385:1 453:1 493:1 504:1 584:1 664:1 701:1 868:1 923:1 1040:1 1098:1 1280:1 1820:1 1851:1 # adenomatous polyposis
6:1 13:1 15:1 16:1 31:1 35:1 38:1 40:1 42:1 45:2 47:1 57:1 60:1 106:2 110:1 140:1 166:1 222:1 239:1 249:1 278:1 375:1 385:1 453:1 493:1 504:1 584:1 664:1 701:1 773:1 868:1 923:1 1040:1 1098:1 1280:1 1820:1 1851:1 # adenomatous polyposis coli
3:1 15:1 16:1 113:1 166:1 516:1 648:1 923:1 # adequate
42:1 59:1 65:1 97:1 166:1 226:1 507:1 937:1 # adhesive
7:1 42:1 59:1 64:1 65:1 89:1 97:1 157:1 166:1 226:1 238:1 275:1 355:1 507:1 597:1 937:1 # adhesive bandage
6:1 24:1 25:1 37:1 62:1 103:1 166:1 439:1 726:1 813:1 # adjustments
4:1 7:1 14:1 24:1 28:1 36:1 65:2 70:1 73:1 116:1 166:1 187:1 191:1 308:1 527:1 589:1 677:1 786:1 813:1 847:1 1000:1 1432:1 1734:1 # adjuvant chemotherapy
4:1 7:1 14:1 24:1 28:1 65:1 166:1 173:1 187:1 191:1 308:1 337:1 589:1 786:1 813:1 # adjuvant therapy
5:1 6:1 17:1 55:1 85:1 166:1 361:1 789:1 819:1 # adrenal
1:1 5:2 6:1 8:1 10:1 17:1 18:1 22:1 31:1 35:1 46:2 55:1 57:1 60:1 67:1 85:1 150:1 166:1 180:1 232:1 235:1 240:1 272:1 278:1 323:1 361:1 367:1 465:1 664:1 789:1 819:1 845:1 877:1 880:1 954:1 1098:1 1332:1 1409:1 1444:1 1589:1 1700:1 1754:1 # adrenal cortical carcinoma
1:1 5:1 6:1 17:1 18:1 55:1 67:1 85:1 90:1 104:1 122:1 166:1 190:1 361:1 602:1 665:1 789:1 814:1 819:1 1032:1 1386:1 1489:1 # adrenal insufficiency
5:1 6:1 17:2 23:1 26:1 42:1 55:1 59:1 85:1 90:1 166:1 178:1 305:1 361:1 529:1 617:1 626:1 660:1 686:1 789:1 819:1 994:1 1496:1 1805:1 1990:1 # adrenal suppression
5:1 6:1 17:1 55:1 85:1 166:1 361:1 789:1 819:1 827:1 # adrenals
4:1 6:2 11:1 17:1 18:1 24:1 85:1 89:1 103:1 157:1 166:1 198:1 201:1 234:1 345:1 597:1 772:1 789:1 907:1 1219:1 1512:1 1873:1 # adrenergic agents
4:1 6:1 9:1 11:1 13:1 17:1 18:1 25:1 50:1 85:1 157:1 166:1 198:1 234:1 304:1 345:1 364:1 615:1 713:1 772:1 789:1 907:1 1219:1 1512:1 1873:1 # adrenergic agonists
1:1 4:1 6:1 11:1 17:1 18:1 52:1 63:1 85:1 95:1 105:1 163:1 166:1 198:1 234:1 345:1 389:1 676:1 721:1 789:1 907:1 1219:1 1379:1 1450:1 1512:1 1873:1 # adrenergic blocking
4:1 6:1 8:1 11:1 17:2 18:1 47:1 48:1 80:1 85:1 121:1 166:1 197:1 198:1 234:1 265:1 345:1 410:1 576:1 612:1 683:1 789:1 883:1 907:1 1018:1 1111:1 1219:1 1229:1 1271:1 1343:1 1507:1 1512:1 1516:1 1536:1 1538:1 1671:1 1702:1 1724:1 1873:1 1965:1 1966:1 # adrenergic receptor
1:1 20:1 58:1 67:1 69:1 85:1 166:1 229:1 323:1 386:1 604:1 1202:1 1656:1 1765:1 # adriamycin
83:1 166:1 196:1 356:1 1859:1 # adult
5:1 28:1 56:1 65:1 83:1 88:1 147:1 166:1 196:1 356:2 1367:1 1467:1 1590:1 1859:1 # adult healthy
83:1 166:1 196:1 356:1 772:1 1859:1 # adults
7:1 48:1 74:1 89:1 117:1 157:1 166:1 191:1 310:1 315:1 441:1 597:1 # advanced age
4:1 7:2 46:1 48:2 74:1 117:2 166:1 191:1 310:2 315:2 426:1 441:2 929:1 # advanced cancer
7:1 13:1 40:1 42:1 48:1 67:1 74:1 91:1 117:1 141:1 166:1 191:1 222:1 249:1 310:1 315:1 441:1 448:1 504:1 568:1 688:1 1882:1 # advanced cirrhosis
7:1 21:1 24:1 89:1 157:1 166:1 187:1 191:1 510:1 597:1 1757:1 # advantage
4:1 9:1 10:1 17:1 26:1 30:1 33:1 41:1 77:1 85:1 88:1 97:1 102:1 118:1 122:1 125:1 166:1 189:1 225:1 277:1 407:1 479:1 500:1 540:1 674:1 831:1 1101:1 1273:1 1682:1 1940:1 # adverse drug reactions
4:1 9:1 10:1 17:1 26:1 30:1 33:1 41:1 77:1 88:1 97:1 102:1 118:1 122:1 166:1 189:1 225:1 277:1 407:1 479:1 500:1 540:1 674:1 831:1 1101:1 1682:1 1940:1 # adverse reactions
2:1 4:1 59:1 123:1 177:1 325:1 511:1 1605:1 1945:1 # aerobes
2:2 3:1 4:2 6:2 11:1 24:1 33:1 41:1 59:1 89:1 103:1 130:1 177:1 189:1 201:1 231:1 238:1 325:1 345:1 427:1 511:2 725:1 820:1 874:1 957:1 1093:1 1165:1 1470:1 1493:1 1605:1 1628:1 1756:1 # aerogenes enterobacter
2:1 4:1 9:1 39:1 55:1 60:1 70:1 273:1 325:1 329:1 391:1 511:1 703:1 876:1 # aeromonas
10:1 26:1 29:1 45:1 52:1 102:1 231:1 325:1 613:1 653:1 1209:1 1508:1 1583:1 1713:1 # aetiology
41:1 80:1 188:1 290:1 738:1 814:1 931:1 1022:1 # affect
3:1 41:1 74:1 80:1 188:1 290:1 571:1 738:1 814:1 931:1 1022:1 1078:1 # affected
3:1 17:1 22:1 41:1 74:1 80:1 88:1 188:1 290:1 540:1 571:1 738:1 814:1 931:1 1022:1 1078:1 # affected area
3:1 15:1 38:1 58:1 100:1 104:1 113:1 738:1 755:1 814:1 1265:1 1478:1 # affiliate
7:1 18:1 20:1 46:1 232:1 460:1 567:1 738:1 929:1 # african
3:1 4:1 130:1 738:1 972:1 # after
1:1 3:1 4:1 12:1 63:1 74:1 105:1 130:1 170:1 188:1 393:1 440:1 499:1 738:1 972:1 # after feeding
3:1 4:1 6:1 30:1 31:1 37:1 54:1 62:1 107:1 130:1 385:1 439:1 471:1 601:1 738:1 852:1 884:1 972:1 # after menopause
3:1 4:2 72:1 89:1 90:1 126:1 130:1 198:1 738:1 972:1 1322:1 1789:1 # after surgery
3:1 4:1 6:1 15:1 17:1 24:1 32:1 37:1 88:1 103:1 130:1 439:1 540:1 726:1 738:1 972:1 1195:1 1369:1 # after treatment
1:1 25:1 122:1 139:1 157:1 287:1 662:1 1032:1 # against
42:1 58:1 62:1 89:1 157:1 269:1 597:1 775:1 # ageusia
3:1 14:1 15:1 113:1 157:1 191:1 237:1 461:1 918:1 # aggravate
17:1 26:1 42:1 59:1 72:1 81:1 97:1 110:1 123:1 131:1 157:1 178:1 226:1 237:1 461:1 507:1 529:1 617:1 994:1 1030:1 1071:1 1805:1 1960:1 # aggressive behaviour
3:1 15:1 21:1 49:1 113:1 157:1 234:1 570:1 574:1 1903:1 # agitate
15:1 28:1 55:1 58:1 111:1 157:1 289:1 443:1 645:1 812:1 985:1 1435:1 1543:1 # agnathia
9:1 47:1 54:1 157:1 197:1 576:1 713:1 1130:1 # agopton
5:1 17:1 88:1 157:1 237:1 540:1 1071:1 1367:1 # agreal
17:2 23:1 59:1 72:1 90:1 141:1 178:1 228:1 287:1 529:1 617:1 626:1 1789:1 1805:1 1990:1 # air pressure
1:1 40:1 42:1 52:1 222:1 226:1 287:1 495:1 961:1 1635:1 # aivlosin
5:1 45:1 57:1 91:1 542:1 802:1 973:1 1624:1 # alcohol
5:1 30:1 45:1 57:1 62:1 91:1 108:1 261:1 471:1 542:1 802:1 973:1 1624:1 # alcohol abuse
5:1 6:1 45:1 57:1 71:1 91:1 123:1 416:1 433:1 454:1 542:1 579:1 802:1 973:1 1624:1 1629:1 1992:1 # alcohol benzyl
5:1 29:1 45:1 48:1 57:1 71:1 91:1 145:1 514:1 542:1 711:1 802:1 973:1 1483:1 1597:1 1602:1 1624:1 1639:1 # alcohol cetyl
1:1 5:1 21:1 24:1 45:1 57:1 91:1 374:1 449:1 510:1 542:1 802:1 973:1 1624:1 1640:1 # alcohol intake
5:1 45:1 57:1 91:1 107:1 166:1 542:1 802:1 973:1 1624:1 # alcohol pad
4:1 5:1 14:1 18:1 38:1 45:1 57:1 59:1 89:1 91:1 97:1 123:1 157:1 308:1 375:1 395:1 500:1 542:1 597:1 600:1 802:1 973:1 1624:1 1769:1 # alcoholic beverages
4:1 5:1 12:1 13:1 18:1 30:2 38:2 39:1 45:1 57:1 88:1 91:1 97:1 148:1 149:1 226:1 375:1 387:1 500:1 507:1 512:1 542:1 600:1 636:1 705:1 802:1 841:1 842:1 846:1 950:1 952:1 953:1 973:1 1154:1 1155:1 1352:1 1624:1 # alcoholic liver disease
5:1 14:1 22:1 275:1 555:1 808:1 # aldara
2:1 3:1 4:1 5:1 9:1 25:1 40:1 130:1 133:1 324:1 492:1 497:1 511:1 698:1 808:1 1493:1 1679:1 1974:1 # aldosteronism
5:1 27:1 35:1 68:1 109:1 116:1 251:1 1244:1 # alemtuzumab
2:1 5:1 6:1 9:1 15:1 27:1 55:1 64:1 85:1 119:1 391:1 497:1 625:1 645:1 750:1 806:1 922:1 1244:1 1881:1 # alendronate
2:1 5:1 6:1 9:1 12:1 15:1 27:1 51:1 55:1 64:1 68:1 85:1 87:1 119:1 227:1 284:1 391:1 497:1 581:1 625:1 645:1 750:1 806:1 843:1 913:1 922:1 1090:1 1158:1 1183:1 1205:1 1244:1 1285:1 1430:1 1881:1 # alendronate sodium
2:1 5:1 6:1 9:1 18:1 27:1 33:1 34:1 50:1 64:1 67:1 85:1 119:1 274:1 295:1 304:1 399:1 480:1 497:1 625:1 750:1 806:1 922:1 1244:1 1278:1 1928:1 # alendronic acid
1:1 4:1 5:1 13:1 27:1 38:1 42:1 495:1 1060:1 1079:1 1128:1 1244:1 # alerlisin
3:1 4:1 5:1 27:1 74:1 150:1 571:1 1128:1 1151:1 1244:1 1327:1 # alerted
4:1 5:1 27:1 150:1 772:1 1128:1 1244:1 1327:1 # alerts
1:1 3:1 5:2 15:1 46:1 55:1 67:1 68:1 113:1 227:1 234:1 272:1 284:1 286:1 542:1 645:1 1203:1 1326:1 1624:1 1636:1 # alginate calcium
4:1 5:1 14:1 39:1 48:1 98:1 114:1 185:1 308:1 426:1 767:1 909:1 1216:1 1440:1 1636:1 1849:1 # alglucerase
5:1 34:1 40:1 42:1 57:1 98:1 114:1 185:1 222:1 767:1 1019:1 1216:1 1238:1 1333:1 1440:1 1636:1 1737:1 1817:1 1862:1 # alglucosidase
5:1 21:1 38:1 151:1 327:1 # alimta
5:1 6:1 13:1 17:1 38:1 141:1 327:1 389:1 629:1 789:1 888:1 1060:1 # aliskiren
5:1 6:1 13:1 17:1 38:1 141:1 195:1 327:1 389:1 629:1 724:1 789:1 888:1 1060:1 1075:1 # aliskiren 150 mg
1:1 5:2 11:1 38:1 86:1 263:1 327:1 963:1 1818:1 # alkaline
1:1 5:2 11:1 15:1 21:1 38:1 39:1 40:1 43:2 81:1 86:1 91:1 112:1 216:1 263:1 320:1 327:1 513:1 568:1 591:1 669:1 675:1 689:1 737:1 739:1 763:1 917:1 963:1 1029:1 1116:1 1170:1 1180:1 1272:1 1328:1 1339:1 1394:1 1448:1 1492:1 1775:1 1818:1 # alkaline phosphatase
1:2 5:2 11:1 15:1 17:1 21:1 30:1 38:1 39:2 40:1 43:2 74:1 81:1 86:1 88:1 91:1 112:1 117:1 148:1 216:1 218:1 263:1 320:1 327:1 387:1 512:1 513:1 540:1 568:1 591:1 669:1 675:1 689:1 737:1 739:1 763:1 917:1 963:1 1029:1 1095:1 1116:1 1150:1 1170:1 1180:1 1272:1 1328:1 1339:1 1394:1 1448:1 1492:1 1594:1 1764:1 1775:1 1818:1 # alkaline phosphatase increased
5:2 34:1 52:1 184:1 784:1 1606:1 1617:1 1818:1 # alkaloids
5:2 13:1 40:1 42:1 52:1 222:1 249:1 504:1 961:1 1606:1 1818:1 # alkalosis
1:1 5:1 6:1 10:1 15:1 19:1 24:1 63:1 71:1 89:1 103:1 105:1 127:1 157:1 201:1 298:1 366:1 397:1 597:1 772:1 1462:1 1520:1 # alkylating agents
1:1 5:1 7:1 19:1 24:1 47:1 99:1 184:1 187:1 494:1 506:1 621:1 1553:1 # allantoin
4:1 5:1 7:1 27:1 99:1 139:1 198:1 346:1 356:1 417:1 447:1 621:1 1128:1 1299:1 1512:1 # allergan ltd
4:1 5:1 7:1 22:1 27:1 33:1 35:1 43:1 48:1 81:1 99:1 136:1 139:1 194:1 198:1 216:1 269:1 341:1 346:1 417:1 447:1 557:1 621:1 1128:1 1299:1 1512:1 1535:1 # allergan pharmaceuticals
4:1 5:2 10:1 13:1 18:1 27:1 38:1 45:1 49:1 97:1 99:1 198:1 223:1 234:1 321:1 375:1 376:1 587:1 621:1 687:1 823:1 1128:1 1219:1 1299:1 1512:1 1873:1 # allergic alveolitis
4:1 5:1 18:1 25:1 27:1 28:1 35:1 39:1 99:1 198:1 234:1 524:1 621:1 1128:1 1219:1 1299:1 1512:1 1873:1 # allergic asthma
4:1 5:1 9:1 10:1 18:1 27:1 41:1 57:1 99:1 117:1 169:1 198:1 225:1 226:1 234:1 347:1 384:1 621:1 631:1 813:1 1128:1 1219:1 1299:1 1502:1 1512:1 1609:1 1730:1 1873:1 1944:1 # allergic conjunctivitis
4:2 5:1 10:2 13:1 15:1 16:1 18:1 27:1 35:1 49:1 99:1 127:1 182:1 194:1 198:1 234:1 321:1 376:1 493:1 557:1 587:1 621:1 898:1 1115:1 1128:1 1219:1 1299:1 1481:1 1512:1 1873:1 # allergic dermatitis
4:1 5:1 16:1 18:1 27:1 35:1 74:1 99:1 116:1 198:1 234:1 550:1 621:1 1128:1 1192:1 1219:1 1299:1 1512:1 1873:1 # allergic oedema
4:1 5:1 9:1 10:1 17:1 18:1 26:1 27:1 33:1 41:1 77:1 88:1 99:1 102:1 118:1 189:1 198:1 225:1 234:1 407:1 479:1 540:1 621:1 831:1 1128:1 1219:1 1299:1 1512:1 1873:1 1940:1 # allergic reaction
4:1 5:1 8:1 14:1 15:1 17:1 18:1 27:1 47:2 59:1 60:1 99:1 112:1 129:1 141:1 197:1 198:1 199:1 210:1 234:1 252:1 265:1 373:1 529:1 576:1 584:1 621:1 1043:1 1047:1 1102:1 1128:1 1219:1 1299:1 1512:1 1688:1 1798:1 1873:1 1967:1 # allergic respiratory symptom
1:1 4:1 5:1 10:1 13:1 18:1 27:1 49:1 50:1 99:1 111:1 198:1 234:1 321:1 376:1 394:1 587:1 621:1 678:1 688:1 1107:1 1128:1 1219:1 1299:1 1512:1 1873:1 # allergic rhinitis
4:1 5:1 10:1 13:1 18:1 27:1 38:1 39:1 49:1 83:1 99:1 154:1 191:1 198:1 209:1 234:1 321:1 376:1 489:1 587:1 621:1 687:1 1128:1 1219:1 1277:1 1299:1 1512:1 1873:1 # allergic vasculitis
4:1 5:1 27:1 59:1 99:1 190:1 198:1 234:1 621:1 1128:1 1299:1 1452:1 1512:1 1873:1 # allergies
4:1 5:1 6:1 27:2 45:1 47:1 99:2 106:1 198:1 621:1 868:1 922:1 1128:1 1299:2 1512:1 1713:1 1786:1 # allergy to pollen
5:1 9:1 10:1 15:1 26:1 46:1 52:1 77:1 95:1 99:1 102:1 118:1 127:1 258:1 313:1 621:1 628:1 796:1 1303:1 1379:1 1588:1 1616:1 1781:1 # allocation
5:1 6:1 11:1 18:1 52:1 66:1 89:1 99:1 201:1 231:1 345:1 621:1 957:1 1093:1 1209:1 1588:1 1756:1 # allogeneic
1:1 5:1 20:1 31:1 52:1 54:1 72:1 99:1 180:1 322:1 490:1 621:1 966:1 1389:1 1588:1 # allopurinol
5:1 7:1 48:1 52:1 59:1 99:1 117:1 310:1 315:1 441:1 467:1 621:1 924:1 1436:1 1588:1 # allowances
5:1 39:1 52:1 54:1 58:1 67:1 76:1 80:1 805:1 1020:1 1064:1 1207:1 1290:1 1389:1 1606:1 # alopecias
1:1 2:1 3:1 4:2 5:1 9:1 24:1 43:1 81:1 130:1 188:1 216:1 276:1 374:1 427:1 446:1 497:1 511:1 611:1 682:1 720:1 725:1 756:1 809:1 833:1 938:1 1696:1 # alpha interferon
5:1 43:1 52:1 81:1 95:1 163:1 216:1 276:1 281:1 363:1 446:1 611:1 682:1 720:1 756:1 1221:1 1276:1 1312:1 1379:1 1419:1 1450:1 # alpha-blocker
5:1 29:1 43:1 47:1 81:1 188:1 216:1 276:1 281:1 446:1 611:1 682:1 720:1 756:1 1221:1 1276:1 1295:1 1312:1 1419:1 1739:1 # alpha-fetoprotein
3:2 4:1 5:1 17:1 21:1 25:1 39:1 74:1 130:1 324:1 356:1 524:1 592:1 635:1 917:1 1590:1 # altered taste
3:1 4:1 5:1 20:1 22:1 55:1 58:1 130:1 356:1 401:1 604:1 695:1 1590:1 1797:1 1839:1 1860:1 # alternaria
3:2 4:1 5:1 15:1 55:1 113:1 130:1 275:1 356:1 401:1 645:1 1326:1 1533:1 1590:1 1797:1 1860:1 # alternate day
1:1 3:1 4:1 5:1 10:1 11:1 12:1 15:1 18:1 37:1 55:1 67:1 74:1 86:1 127:1 130:1 226:1 323:1 356:1 401:1 499:1 602:1 631:1 645:1 1084:1 1420:1 1590:1 1797:1 1860:1 1913:1 # alternative medicine
3:1 4:2 5:1 10:1 14:1 15:1 28:1 55:1 59:1 65:1 127:1 129:1 130:1 173:1 190:1 226:1 308:1 356:1 401:1 589:1 631:1 645:1 786:1 1452:1 1590:1 1797:1 1860:1 # alternative therapies
1:1 5:1 50:1 53:1 68:2 114:1 172:1 227:1 284:1 678:1 # aluminium
5:1 19:1 22:1 45:1 97:1 223:1 370:1 823:1 946:1 # alveolar
5:1 246:1 924:1 1533:1 # always
1:1 7:1 11:1 12:1 21:1 24:1 35:1 69:1 86:1 166:1 170:1 187:1 224:1 510:1 873:1 1269:1 # amantadine
4:1 69:1 123:1 392:1 1587:1 # amber
3:1 4:1 38:1 49:1 69:1 123:1 392:1 687:1 1453:1 1587:1 # amberlite
6:1 24:1 69:1 103:1 143:1 190:1 392:1 518:1 1382:1 # ambient
3:1 4:1 6:1 14:1 15:1 24:1 69:1 72:1 76:1 103:1 109:1 116:1 143:1 190:1 199:1 252:1 267:1 285:1 308:1 392:1 518:1 1382:1 1401:1 1815:1 # ambient temperature
35:1 60:1 69:1 140:1 163:1 392:1 534:1 1068:1 # amblyomma
8:1 15:1 19:1 47:1 69:1 83:1 126:1 261:1 265:1 366:1 392:1 400:1 584:1 1003:1 1531:1 1566:1 1688:1 # ambulatory
6:1 16:1 37:1 64:1 69:1 74:1 439:1 806:1 1320:1 1581:1 # amended
4:1 18:1 20:1 37:1 46:1 69:1 232:1 233:1 460:1 715:1 1320:1 # america
4:1 7:1 18:1 20:1 37:1 46:1 69:1 232:1 233:1 460:1 715:1 929:1 1320:1 # american
1:1 11:1 21:1 29:1 53:1 69:2 86:1 142:1 172:1 188:1 248:1 256:1 709:1 818:1 901:1 1283:1 # amfetamine
8:1 16:1 20:1 34:1 52:1 53:1 69:1 100:1 124:1 142:1 303:1 314:1 415:1 590:1 649:1 658:1 694:1 723:1 752:1 1136:1 1654:1 # amiloride
1:1 7:1 10:2 18:1 24:1 26:1 31:1 36:1 53:1 57:1 69:1 140:1 142:1 143:1 172:1 180:1 185:1 187:1 207:1 229:1 231:1 235:1 256:1 292:1 462:1 526:1 599:1 944:1 1054:1 1067:1 1200:1 1393:1 1680:1 1729:1 # aminoglycoside antibiotics
1:1 31:1 53:1 57:1 69:1 140:1 142:1 172:1 180:1 185:1 229:1 231:1 256:1 462:1 526:1 944:1 1054:1 1200:1 1393:1 1680:1 # aminoglycosides
1:1 31:1 43:1 53:1 54:1 56:1 69:1 71:1 99:1 142:1 168:1 172:1 180:1 256:1 259:1 462:1 526:1 716:1 884:1 1852:1 # aminophylline
1:1 7:1 14:1 31:1 32:1 36:1 53:1 69:1 122:1 142:1 158:1 172:1 180:1 193:1 256:1 462:1 468:1 526:1 670:1 704:1 825:1 1782:1 # aminotransferase
1:1 11:1 12:1 52:1 69:1 86:1 87:1 129:1 211:1 537:1 581:1 794:1 1611:1 # amlodipine
1:1 11:1 12:1 52:1 69:1 86:1 87:1 129:1 195:1 211:1 537:1 581:1 794:1 1611:1 # amlodipine 5 mg
9:2 10:1 26:1 45:1 50:1 51:1 58:1 69:1 70:1 77:1 102:1 114:1 118:1 136:1 304:1 329:1 534:1 707:1 747:1 935:1 984:1 1199:1 1579:1 1763:1 1774:1 1808:1 1875:1 # ammonia solution
9:1 50:1 68:1 69:1 70:1 227:1 284:1 304:1 329:1 534:1 1579:1 # ammonium
2:1 9:1 16:1 34:1 50:1 56:1 68:1 69:1 70:1 85:1 101:1 119:1 124:1 138:1 153:1 155:1 159:1 171:1 176:1 227:1 284:1 304:1 329:1 357:1 360:1 434:1 444:1 478:1 534:1 624:1 1579:1 1920:1 # ammonium hydroxide
10:1 18:1 26:1 33:1 36:1 50:1 69:1 160:1 235:1 1067:1 # amniotic sac
1:1 21:1 29:1 43:1 53:1 65:1 69:2 142:1 172:1 199:1 248:1 254:1 256:1 818:1 1042:1 1283:1 1649:1 # amphetamine
3:1 4:1 18:1 20:1 36:1 43:1 69:1 79:1 91:1 130:1 199:1 233:1 320:1 460:1 577:1 1042:1 1649:1 1997:1 # amphotericin b
5:1 6:1 8:1 9:1 10:1 14:1 17:1 23:1 26:1 45:1 51:1 55:1 69:1 77:1 102:1 114:1 118:1 131:1 136:1 141:1 199:1 335:1 461:1 582:1 626:1 707:1 718:1 747:1 789:1 819:1 935:1 984:1 1460:1 1649:1 1763:1 1774:1 1808:1 1875:1 1960:1 # amprenavir oral solution
2:2 3:1 4:2 5:1 13:1 14:1 15:1 19:1 27:1 32:1 36:1 40:1 42:1 43:1 54:1 69:1 111:1 113:1 130:1 146:1 209:1 222:1 245:1 249:1 259:1 308:1 335:1 366:1 371:1 386:1 404:1 504:1 511:1 596:1 641:1 650:1 936:1 1023:1 1068:1 1128:1 1371:1 1643:1 1773:1 1782:1 1826:1 1927:1 # amyotrophic lateral sclerosis
7:1 10:1 11:1 15:1 55:1 97:1 127:1 139:1 226:1 354:1 507:1 631:1 1059:1 1105:1 # ana negative
7:1 18:1 38:1 45:1 55:1 108:1 120:1 375:1 600:1 1105:1 # anabolic
2:1 3:1 4:1 7:1 18:1 25:1 34:1 38:1 45:1 55:1 108:1 120:1 130:1 184:1 324:1 375:1 511:1 600:1 698:1 784:1 1105:1 1493:1 1617:1 1836:1 # anabolic steroids
2:1 3:1 4:2 7:1 18:1 20:1 33:1 41:1 55:1 58:1 130:1 143:1 177:1 189:1 233:1 238:1 325:1 511:1 577:1 604:1 820:1 1078:1 1105:1 1364:1 1416:1 1470:1 1605:1 1662:1 1746:1 1777:1 # anaerobic bacteria
7:1 10:1 25:1 28:1 29:1 55:1 59:1 65:1 325:1 398:1 589:1 653:1 1105:1 # anaesthetic
7:1 10:1 25:1 28:1 29:1 55:1 59:1 65:1 85:1 125:1 325:1 398:1 589:1 653:1 1105:1 1273:1 # anaesthetic drugs
7:1 16:1 17:1 34:1 38:1 55:1 84:1 124:1 157:1 237:1 1058:1 1071:1 1105:1 1329:1 1335:1 # anagrelide
2:1 7:1 8:1 16:1 17:1 34:1 38:1 52:1 55:1 56:1 73:1 84:1 85:1 95:1 119:1 124:1 138:1 153:1 155:1 157:1 159:1 171:1 176:1 237:1 268:1 314:1 340:1 348:1 358:1 359:1 368:1 429:1 549:1 700:1 728:1 748:1 788:1 797:1 844:1 857:1 863:1 866:1 881:1 890:1 893:1 903:1 905:1 914:1 915:1 964:1 965:1 967:1 1010:1 1011:1 1058:1 1071:1 1105:1 1267:1 1329:1 1335:1 # anagrelide hydrochloride
5:1 7:3 10:2 17:1 18:1 24:1 29:1 42:1 55:1 59:1 64:1 89:1 187:1 207:1 211:1 260:1 337:1 355:1 361:1 535:1 599:1 653:1 937:1 1007:1 1105:1 1431:1 1636:1 # analgesic and antipyretic
4:1 5:1 7:1 30:1 55:1 140:1 246:1 361:1 730:1 1105:1 1735:1 # analyser
5:1 7:1 13:1 42:1 55:1 140:1 246:1 249:1 361:1 1105:1 1214:1 1735:1 # analysis
5:2 7:1 10:1 18:1 46:1 55:1 140:1 232:1 235:1 272:1 361:1 458:1 465:1 1105:1 # analytical
5:2 7:1 10:1 13:1 18:1 25:1 32:1 46:1 53:1 55:1 65:1 73:1 116:1 126:1 140:1 212:1 232:1 235:1 272:1 361:1 451:1 458:1 465:1 527:1 615:1 677:1 1105:1 1305:1 1432:1 1717:1 # analytical chemistry
5:2 7:1 10:1 18:1 28:1 29:1 37:1 46:1 55:1 87:1 91:1 128:1 137:1 140:1 174:1 232:1 235:1 272:1 361:1 458:1 465:1 556:1 1017:1 1105:1 1226:1 1617:1 # analytical methods
7:1 11:1 13:1 42:1 55:1 59:1 69:1 249:1 874:1 937:1 1105:1 1884:1 # anamnesis
7:1 9:1 10:1 11:1 17:1 18:1 25:1 30:1 55:1 59:2 69:1 106:1 112:1 122:1 235:1 398:1 529:1 551:1 874:1 1101:1 1105:1 1532:1 1884:1 # anamnestic response
7:1 9:1 10:1 17:1 19:1 26:1 33:2 41:2 43:1 55:1 56:1 71:1 77:1 88:1 102:1 118:1 168:1 173:1 189:2 225:1 397:1 407:1 479:1 540:1 716:1 742:1 831:1 1105:1 1408:1 1509:1 1810:1 1940:1 # anaphylactic reaction
7:1 19:1 33:1 41:1 43:1 55:1 56:1 71:1 91:1 95:1 168:1 173:1 189:1 397:1 539:1 676:1 716:1 742:1 1105:1 1408:1 1509:1 1810:1 # anaphylactic shock
7:1 19:1 33:1 41:1 43:1 55:1 56:1 71:1 168:1 173:1 189:1 397:1 716:1 742:1 1105:1 1408:1 1509:1 1810:1 # anaphylactoid
7:1 9:1 10:1 17:1 19:1 26:1 33:2 41:2 43:1 55:1 56:1 71:1 77:1 88:1 102:1 118:1 168:1 173:1 189:2 225:1 397:1 407:1 479:1 540:1 716:1 742:1 831:1 1105:1 1408:1 1509:1 1810:1 1940:1 # anaphylactoid reaction
7:1 9:1 10:1 17:1 19:1 26:1 33:2 41:2 43:1 55:1 56:1 71:1 77:1 88:1 102:1 118:1 122:1 168:1 173:1 189:2 225:1 397:1 407:1 479:1 540:1 716:1 742:1 831:1 1101:1 1105:1 1408:1 1509:1 1810:1 1940:1 # anaphylactoid reactions
7:1 10:1 18:1 19:1 25:1 39:1 55:1 161:1 173:1 235:1 307:1 344:1 524:1 533:1 551:1 1105:1 # anaplastic
7:1 25:1 39:1 40:1 42:1 47:1 55:1 60:1 70:1 222:1 524:1 703:1 856:1 876:1 1102:1 1105:1 # anastomosis
7:1 25:1 40:1 47:1 52:1 60:1 71:1 117:1 165:1 315:1 492:1 856:1 961:1 1102:1 1201:1 1454:1 1785:1 # ancylostoma
1:1 7:2 25:1 40:1 46:1 47:1 50:1 52:1 60:1 68:1 71:1 117:1 165:1 242:1 315:1 328:1 396:1 492:1 856:1 929:1 961:1 1102:1 1201:1 1454:1 1785:1 # ancylostoma caninum
2:1 6:1 7:1 10:1 15:1 16:1 20:1 23:1 26:1 64:1 85:1 89:1 102:1 119:1 121:1 127:1 191:1 201:1 226:1 231:1 258:1 355:1 625:1 750:1 957:1 1093:1 1165:1 1743:1 1936:1 # androgen deprivation
2:1 6:1 7:1 17:1 23:1 26:1 42:1 59:1 64:1 85:1 89:1 90:1 119:1 178:1 201:1 231:1 305:1 355:1 529:1 617:1 625:1 626:1 660:1 686:1 750:1 957:1 994:1 1093:1 1165:1 1496:1 1805:1 1990:1 # androgen suppression
2:1 7:1 37:1 60:1 64:1 74:1 85:1 119:1 273:1 275:1 280:1 355:1 625:1 657:1 750:1 942:1 1110:1 1129:1 1412:1 1420:1 # andromeda
4:1 7:1 63:1 89:1 609:1 933:1 # anger
4:1 7:1 63:1 89:1 277:1 609:1 674:1 933:1 # angers
1:1 5:1 7:1 15:1 21:1 33:1 55:1 63:1 234:1 286:1 361:1 676:1 777:1 933:1 1122:1 1203:1 1725:1 # anginal attacks
6:1 7:1 8:1 18:1 26:1 33:1 41:1 47:1 50:1 63:1 89:1 189:1 201:1 204:1 231:1 234:1 265:1 369:1 480:1 644:1 859:1 904:1 933:1 957:1 1031:1 1093:1 1311:1 1503:1 1627:1 1725:1 1752:1 1976:1 # angiogenic factor
2:1 7:1 9:1 25:1 26:1 32:1 40:1 63:1 212:1 234:1 371:1 492:1 497:1 933:1 1725:1 # angiostrongylus
3:1 6:1 7:1 8:1 17:1 26:1 36:1 42:1 47:1 48:1 63:1 79:1 80:1 121:1 122:1 197:1 234:1 265:1 410:1 576:1 612:1 616:1 633:1 683:1 749:1 883:1 933:1 1018:1 1111:1 1193:1 1229:1 1271:1 1343:1 1507:1 1516:1 1536:1 1538:1 1671:1 1702:1 1724:1 1725:1 1838:1 1965:1 1966:1 # angiotensin ii receptor
3:1 6:1 7:1 8:1 17:1 26:1 36:1 42:1 47:1 48:1 63:1 79:1 80:1 121:1 122:1 197:1 234:1 265:1 410:1 576:1 612:1 633:1 683:1 749:1 883:1 933:1 1018:1 1111:1 1193:1 1229:1 1271:1 1343:1 1507:1 1516:1 1536:1 1538:1 1671:1 1702:1 1724:1 1725:1 1838:1 1965:1 1966:1 # angiotensin receptor
3:1 6:1 7:2 8:1 9:1 13:1 17:1 21:1 24:1 25:1 26:1 36:1 42:1 47:1 48:1 50:1 63:1 79:1 80:1 121:1 122:1 157:1 187:1 197:1 234:1 265:1 304:1 364:1 410:1 510:1 576:1 612:1 615:1 633:1 683:1 713:1 749:1 883:1 933:1 1018:1 1111:1 1193:1 1229:1 1271:1 1343:1 1507:1 1516:1 1536:1 1538:1 1671:1 1702:1 1724:1 1725:1 1757:1 1838:1 1965:1 1966:1 # angiotensin receptor antagonist
3:1 6:1 7:1 26:1 36:1 42:1 63:1 79:1 122:1 234:1 633:1 749:1 933:1 1193:1 1725:1 1838:1 # angiotensinogen
2:1 7:2 28:1 29:1 31:1 45:1 56:1 62:1 81:1 85:1 110:1 119:1 128:1 138:1 153:1 155:1 159:1 171:1 176:1 291:1 421:1 620:1 835:1 851:1 1159:1 1334:1 1466:1 # anhydrous ethanol
2:1 7:1 19:1 30:1 33:1 40:1 41:1 47:1 56:1 62:1 85:1 110:1 119:1 138:1 153:1 155:1 159:1 171:1 176:1 189:1 291:1 644:1 668:1 742:1 904:1 1100:1 1159:1 1334:1 1810:1 # anhydrous lactose
5:1 7:1 16:1 35:1 50:1 70:1 84:1 87:1 151:1 242:1 262:1 1168:1 1846:1 # animal model
5:1 7:1 12:1 25:1 35:1 50:1 59:1 109:1 151:1 190:1 242:1 262:1 850:1 1061:1 1452:1 1846:1 # animal studies
5:1 7:1 25:1 35:1 50:1 109:1 151:1 236:1 242:1 262:1 1061:1 1846:1 # animal study
7:1 13:1 40:1 47:1 50:1 51:1 95:1 144:1 165:1 242:1 364:1 458:1 475:1 919:1 1028:1 1100:1 1655:1 1917:1 # anisocytosis
1:1 7:1 27:1 38:1 63:1 84:1 99:1 105:1 263:1 293:1 932:1 959:1 1619:1 # ankle swelling
7:1 27:1 59:1 1442:1 1619:1 # ankles
1:1 7:1 9:1 10:1 38:1 40:1 42:1 49:1 52:1 63:1 64:1 71:2 105:1 106:1 112:1 222:1 236:1 321:1 495:1 687:1 961:1 1201:1 1347:1 1476:1 1532:1 1619:1 1635:1 # ankylosing spondylitis
5:1 7:1 328:1 648:1 810:1 # annual
5:1 7:1 8:1 17:1 106:1 121:1 150:1 328:1 648:1 772:1 810:1 880:1 1171:1 1506:1 # annual reports
5:1 7:1 99:1 140:1 328:1 621:1 648:1 810:1 # annually
5:1 6:1 7:2 12:2 21:1 31:1 34:1 39:1 42:1 46:1 49:1 50:1 58:1 64:1 89:1 201:1 231:1 301:1 316:1 355:1 369:1 394:1 402:1 421:1 425:1 570:1 929:1 957:1 981:1 1031:1 1057:1 1093:1 1300:1 1449:1 1472:1 1518:1 1549:1 1565:1 1598:1 1703:1 # anogenital candidiasis
7:1 8:1 15:1 19:1 31:1 47:1 83:1 265:1 366:1 400:1 421:1 481:1 584:1 1688:1 # anovulatory
4:1 7:1 122:1 468:1 932:1 # answer
7:1 9:1 13:1 21:1 24:1 50:1 157:1 167:1 187:1 304:1 364:1 377:1 486:1 510:1 713:1 1757:1 # antagonism
3:1 4:1 7:1 8:1 20:1 24:1 26:1 130:1 187:1 233:1 427:1 577:1 725:1 836:1 1375:1 1475:1 1807:1 # anterior
7:1 14:1 24:1 28:1 33:1 146:1 165:1 187:1 229:1 311:1 437:1 799:1 872:1 875:1 897:1 1249:1 # anthracycline
7:1 10:1 24:1 57:1 157:1 187:1 207:1 338:1 469:1 599:1 622:1 1816:1 # anti-coagulant
7:1 10:1 24:1 57:1 157:1 187:1 207:1 338:1 469:1 599:1 622:1 1816:1 # anti-coagulants
7:1 10:2 24:1 29:1 37:1 116:1 137:1 187:1 207:1 599:1 653:1 804:1 1715:1 1816:1 # anti-emetics
1:1 7:1 10:1 24:1 80:1 187:1 188:1 207:1 464:1 515:1 599:1 656:1 931:1 1194:1 1260:1 1614:1 1744:1 1816:1 # anti-infective
7:1 10:1 24:1 30:1 55:1 62:1 187:1 207:1 471:1 531:1 599:1 601:1 1816:1 # anti-nausea
6:1 7:1 10:1 22:1 24:2 56:1 58:1 89:1 103:1 157:1 187:1 201:1 207:1 448:1 458:1 597:1 599:1 688:1 772:1 1832:1 1882:1 # antiarrhythmic agents
7:1 10:1 19:1 22:1 24:1 39:1 56:1 58:1 146:1 178:1 187:1 207:1 307:1 448:1 458:1 599:1 616:2 688:1 862:1 1832:1 1882:1 # antiarrhythmics class iii
3:1 4:1 6:1 7:1 10:1 24:2 33:1 41:1 89:1 103:1 130:1 157:1 187:1 189:1 201:1 207:1 238:1 292:1 597:1 599:1 820:1 1078:1 1364:1 1416:1 1470:1 1662:1 1729:1 1777:1 # antibacterial agent
2:1 7:1 10:2 18:1 19:1 23:1 24:1 26:1 36:1 43:1 44:1 54:1 56:1 71:1 143:1 168:1 187:1 207:1 235:1 245:1 259:1 292:1 357:1 397:1 599:1 712:1 716:1 936:1 1067:1 1418:1 1509:1 1729:1 # antibiotic prophylaxis
7:2 10:2 13:1 17:1 18:1 21:1 24:1 25:1 26:1 36:1 42:1 48:1 59:1 117:1 143:1 187:1 207:1 219:1 235:1 249:1 292:1 294:1 310:1 315:1 441:1 529:1 544:1 599:1 614:1 615:1 727:1 734:1 937:1 947:1 1067:1 1729:1 # antibiotic resistance
4:1 7:1 10:2 14:1 18:1 24:1 26:1 28:1 36:1 65:1 143:1 173:1 187:1 207:1 235:1 292:1 308:1 337:1 589:1 599:1 786:1 1067:1 1729:1 # antibiotic therapy
7:1 10:1 24:1 87:1 120:1 187:1 207:1 236:1 292:1 599:1 696:1 717:1 834:1 1341:1 1729:1 # antibody
6:1 7:1 10:1 14:1 24:2 37:1 87:1 103:1 120:1 157:1 187:1 207:1 236:1 292:1 439:1 567:1 599:1 696:1 717:1 726:1 772:1 834:1 1341:1 1571:1 1610:1 1729:1 # antibody fragments
7:1 10:2 24:1 40:1 42:1 49:1 87:1 97:1 106:1 120:1 187:1 207:1 222:1 226:1 236:1 292:1 321:1 507:1 599:1 631:1 696:1 717:1 834:1 1026:1 1040:1 1059:1 1341:1 1729:1 # antibody positive
7:1 9:1 10:1 17:1 24:1 30:1 59:1 87:1 106:1 112:1 120:1 122:1 187:1 207:1 236:1 292:1 529:1 599:1 696:1 717:1 834:1 1101:1 1341:1 1532:1 1729:1 # antibody response
1:1 3:1 7:1 10:2 24:1 25:1 59:1 63:1 87:1 105:1 120:1 187:1 207:1 236:1 292:1 298:1 398:1 551:1 599:1 696:1 717:1 834:1 1187:1 1341:1 1520:1 1729:1 # antibody testing
3:1 4:1 7:1 10:2 24:1 49:1 87:1 120:1 130:1 187:1 207:1 236:1 277:1 292:1 599:1 674:1 696:1 717:1 834:1 1115:1 1341:1 1453:1 1729:1 # antibody titers
7:2 10:2 12:2 18:1 22:1 24:2 26:1 46:1 59:1 87:1 115:1 120:1 187:2 190:1 207:2 232:1 235:1 240:1 292:1 581:1 599:2 717:1 803:1 850:1 1253:1 1341:1 1452:1 1729:1 1758:1 # anticardiolipin antibodies
1:1 6:1 7:1 10:1 18:1 24:2 38:1 45:1 73:1 89:1 91:1 103:1 157:1 187:1 201:1 207:1 235:1 263:1 375:1 597:1 599:1 772:1 781:1 802:1 1340:1 1480:1 # anticholinergic agents
7:1 10:2 18:1 24:1 33:1 41:1 49:1 57:1 83:1 131:1 145:1 157:1 187:1 189:1 207:1 225:1 226:1 235:1 469:1 599:1 606:1 622:1 631:1 831:1 1632:1 1730:1 # anticoagulant activity
7:1 10:1 18:1 24:1 57:1 83:1 85:1 125:1 157:1 187:1 207:1 235:1 469:1 599:1 622:1 1273:1 1632:1 # anticoagulant drugs
4:1 7:1 10:1 14:1 18:1 24:1 28:1 57:1 65:1 83:1 157:1 173:1 187:1 207:1 235:1 308:1 337:1 469:1 589:1 599:1 622:1 786:1 1632:1 # anticoagulant therapy
7:1 10:2 18:1 24:1 33:1 41:1 49:1 57:1 83:1 131:1 145:1 157:1 187:1 189:1 207:1 225:1 226:1 235:1 469:1 599:1 606:1 622:1 631:1 831:1 1632:1 1730:1 # anticoagulation activity
6:1 7:1 9:1 10:1 18:1 24:2 57:1 83:1 89:1 103:1 157:1 187:1 201:1 207:1 235:1 347:1 597:1 599:1 772:1 1396:1 1632:1 # anticonvulsant agents
4:1 7:1 9:1 10:1 14:1 18:1 24:1 28:1 57:1 65:1 83:1 173:1 187:1 207:1 235:1 308:1 337:1 347:1 589:1 599:1 786:1 1396:1 1632:1 # anticonvulsant therapy
7:1 10:1 16:1 17:1 23:1 24:1 34:1 59:1 85:1 121:1 124:1 125:1 187:1 207:1 529:1 599:1 626:1 865:1 1273:1 1978:1 1990:1 # antidepressant drugs
7:1 10:1 12:1 24:1 29:1 34:1 58:1 108:1 123:1 187:1 207:1 402:1 425:1 564:1 599:1 865:1 # antidiabetics
7:1 10:1 24:1 27:1 100:1 121:2 129:1 187:1 190:1 207:1 599:1 1135:1 1366:1 # antiepileptic
7:1 10:1 24:1 69:1 187:1 202:1 207:1 343:1 469:1 599:1 # antifoam dc
5:1 7:1 10:1 24:1 63:1 139:1 169:1 187:1 207:1 343:1 525:1 599:1 1689:1 # antifungal
4:1 5:1 7:1 10:1 14:1 24:1 28:1 63:1 65:1 139:1 169:1 173:1 187:1 207:1 308:1 337:1 343:1 525:1 589:1 599:1 786:1 1689:1 # antifungal therapy
1:1 6:2 7:1 10:2 17:1 23:1 24:2 30:1 48:1 59:1 63:1 84:1 89:1 99:1 103:1 105:1 152:1 187:1 201:1 207:2 293:1 298:1 456:1 529:1 599:1 626:1 706:1 827:1 870:1 1002:1 1118:1 1255:1 1441:1 1504:1 1520:1 1525:1 1716:1 1720:1 1726:1 1990:1 # antigen presenting cells
3:1 6:1 7:1 10:1 24:1 25:1 59:1 89:1 152:1 187:1 201:1 207:1 398:1 599:1 1002:1 1118:1 1187:1 1441:1 1504:1 1525:1 1716:1 1720:1 1726:1 # antigen test
6:1 7:1 10:1 24:1 89:1 122:1 152:1 187:1 201:1 207:1 599:1 749:1 1002:1 1118:1 1441:1 1504:1 1525:1 1716:1 1720:1 1726:1 # antigens
4:2 7:1 10:1 14:1 24:1 28:1 56:1 65:1 76:1 150:1 173:1 187:1 207:1 239:1 267:1 308:1 337:1 589:1 599:1 651:1 786:1 821:1 928:1 1035:1 1327:1 # antihypertensive therapy
4:1 7:1 10:1 24:1 56:1 76:1 150:1 187:1 207:1 239:1 267:1 599:1 651:1 821:1 928:1 1035:1 1327:1 # antihypertensives
1:1 7:1 10:1 19:1 24:1 69:1 187:1 207:1 342:1 464:1 530:1 599:1 616:1 656:1 # antiinflammatory
7:2 10:1 18:1 24:1 35:1 50:1 151:1 187:1 207:1 224:1 242:1 480:1 599:1 1846:1 # antimanic
2:1 6:1 7:1 10:1 18:1 24:2 53:1 89:1 103:1 151:1 157:1 177:1 187:1 201:1 207:1 218:1 483:1 597:1 599:1 1052:1 1113:1 1605:1 # antimicrobial agent
2:1 7:2 10:1 13:1 17:1 18:1 21:1 24:1 25:1 42:1 48:1 53:1 59:1 117:1 151:1 177:1 187:1 207:1 218:1 219:1 249:1 294:1 310:1 315:1 441:1 483:1 529:1 544:1 599:1 614:1 615:1 727:1 734:1 937:1 947:1 1052:1 1113:1 1605:1 # antimicrobial resistance
2:1 7:1 10:1 18:1 24:1 53:1 151:1 177:1 187:1 207:1 218:1 483:1 599:1 1052:1 1113:1 1605:1 # antimicrobials
6:1 7:1 10:1 22:1 24:2 46:1 62:1 89:1 103:1 151:1 157:1 187:1 201:1 207:1 209:1 240:1 302:1 597:1 599:1 772:1 1374:1 1853:1 # antimuscarinic agents
1:1 7:1 10:1 11:1 19:1 24:1 54:1 86:1 161:1 187:1 207:1 223:1 298:1 344:1 575:1 599:1 637:1 692:1 779:1 908:1 916:1 975:1 977:1 1013:1 # antineoplastic
7:2 10:1 24:1 26:1 34:1 101:1 102:1 187:1 207:1 275:1 357:1 599:1 624:1 800:1 1920:1 # antioxidant
1:1 7:1 10:1 22:1 24:1 107:1 187:1 207:1 211:1 389:1 566:1 599:1 721:1 # antiparkinsonian
2:1 7:1 10:1 23:1 24:1 36:1 44:1 47:1 75:1 92:1 187:1 207:1 211:1 599:1 1446:1 # antiprotozoal
2:1 6:1 7:1 10:1 23:1 24:2 36:1 44:1 47:1 75:1 89:1 92:1 103:1 157:1 187:1 201:1 207:1 211:1 597:1 599:1 1446:1 # antiprotozoal agent
7:1 10:1 24:1 73:1 91:1 187:1 207:1 210:1 211:1 229:1 332:1 599:1 781:1 # antipsychotics
7:1 10:2 17:1 24:1 29:1 187:1 207:1 211:1 260:1 337:1 535:1 599:1 653:1 1007:1 # antipyretic
5:1 7:3 10:2 17:1 18:1 24:1 29:1 42:1 55:1 59:1 64:1 89:1 187:1 207:1 211:1 260:1 337:1 355:1 361:1 535:1 599:1 653:1 937:1 1007:1 1105:1 1431:1 1636:1 # antipyretic and analgesic
2:1 6:1 7:1 10:1 17:1 24:2 29:1 32:1 89:1 103:1 141:1 157:1 187:1 201:1 207:1 371:1 481:1 597:1 599:1 629:1 699:1 839:1 879:1 887:1 892:1 1007:1 # antiretroviral agent
2:1 6:1 7:1 10:1 17:1 24:2 29:1 32:1 89:1 103:1 141:1 157:1 187:1 201:1 207:1 371:1 481:1 597:1 599:1 629:1 699:1 772:1 839:1 879:1 887:1 892:1 1007:1 # antiretroviral agents
2:1 4:1 7:1 10:1 14:1 17:1 24:1 28:1 29:1 32:1 65:1 141:1 173:1 187:1 207:1 308:1 337:1 371:1 481:1 589:1 599:1 629:1 699:1 786:1 839:1 879:1 887:1 892:1 1007:1 # antiretroviral therapy
7:1 10:1 24:1 35:1 65:1 68:1 141:1 187:1 207:1 251:1 269:1 599:1 688:1 839:1 887:1 # antirheumatic
2:1 6:1 7:1 10:1 24:2 28:1 49:1 60:1 89:1 103:1 157:1 187:1 201:1 207:1 273:1 311:1 392:1 588:1 597:1 599:1 646:1 772:1 799:1 1115:1 1608:1 1791:1 1930:1 # antithrombotic agents
1:1 7:1 10:1 24:1 47:1 49:1 101:1 187:1 207:1 357:1 599:1 624:1 1115:1 1163:1 1572:1 # antitoxin
7:1 10:1 24:1 32:1 42:1 49:1 126:1 187:1 207:1 239:1 332:1 599:1 910:1 1115:1 1426:1 # antitrypsin
5:1 7:1 10:1 14:1 24:1 131:1 141:1 187:1 207:1 226:1 335:1 599:1 631:1 718:1 1967:1 # antiviral
5:1 7:1 9:1 10:1 14:1 17:1 24:1 30:1 59:1 106:1 112:1 122:1 131:1 141:1 187:1 207:1 226:1 335:1 529:1 599:1 631:1 718:1 1101:1 1532:1 1967:1 # antiviral response
4:1 5:1 7:1 10:1 14:2 24:1 28:1 65:1 131:1 141:1 173:1 187:1 207:1 226:1 308:1 335:1 337:1 589:1 599:1 631:1 718:1 786:1 1967:1 # antiviral therapy
5:1 6:1 7:1 10:1 14:1 15:1 17:1 24:2 32:1 37:1 88:1 103:1 131:1 141:1 187:1 207:1 226:1 335:1 439:1 540:1 599:1 631:1 718:1 726:1 1195:1 1369:1 1967:1 # antiviral treatment
4:1 7:1 8:1 12:1 13:1 16:1 29:1 51:1 115:1 144:1 145:1 149:1 182:1 190:1 243:1 250:1 271:1 299:1 300:1 306:1 309:1 317:1 357:1 365:1 379:1 381:1 382:1 472:1 473:1 474:1 585:1 586:1 853:1 1483:1 # anxiety disorder
7:1 10:1 18:1 26:1 45:1 140:1 235:1 357:1 458:1 701:1 1583:1 # anxiolytics
7:1 11:1 26:1 59:1 62:1 110:1 291:1 357:1 874:1 # anxiousness
7:1 8:1 10:1 11:1 18:1 72:1 126:1 150:1 167:1 235:1 246:1 269:1 521:1 877:1 880:1 1004:1 1256:1 1603:1 1667:1 # aortic aneurysm
8:1 17:1 33:1 57:1 65:1 73:1 107:1 173:1 209:1 616:1 677:1 954:1 1398:1 1456:1 # apache ii score
4:1 13:1 17:1 42:1 43:1 59:1 65:1 173:1 249:1 254:1 529:1 635:1 786:1 937:1 1408:1 # apheresis
10:2 13:1 15:1 25:1 28:1 35:1 43:1 47:1 49:1 60:1 62:1 91:1 110:1 127:1 173:1 278:1 291:1 321:1 376:1 493:1 556:1 587:1 634:1 856:1 1102:1 1115:1 1408:1 1481:1 1561:1 1699:1 1844:1 # aphthous stomatitis
106:1 173:1 # apo b
2:1 23:1 38:1 44:1 45:1 54:1 106:2 173:1 211:1 375:1 855:1 868:1 1189:1 1988:1 # apolipoproteins
1:1 8:1 43:1 60:1 70:1 106:1 111:1 173:1 432:1 520:1 641:1 876:1 1081:1 1107:1 1213:1 1372:1 # apomorphine
22:1 76:1 88:1 173:1 686:1 1196:1 # appear
7:1 14:1 22:1 48:1 61:1 76:1 81:1 88:1 117:1 141:1 173:1 193:1 287:1 310:1 315:1 441:1 555:1 686:1 1196:1 # appearance of hair
3:1 10:1 16:1 17:1 29:1 30:1 39:1 49:1 74:1 76:1 80:1 88:1 148:1 173:1 218:1 387:1 512:1 540:1 653:1 686:1 1095:1 1115:1 1150:1 1262:1 1453:1 1764:1 # appetite decreased
3:1 4:1 8:1 10:1 12:1 13:1 16:1 29:1 49:1 51:1 76:1 115:1 144:1 149:1 173:1 182:1 243:1 250:1 271:1 277:1 299:1 300:1 306:1 309:1 317:1 365:1 379:1 381:1 382:1 472:1 473:1 474:1 585:1 586:1 653:1 674:1 686:1 853:1 1115:1 1453:1 # appetite disorders
1:1 3:1 10:1 17:1 29:1 30:1 39:1 49:1 74:1 76:1 88:1 117:1 148:1 173:1 218:1 387:1 512:1 540:1 653:1 686:1 1095:1 1115:1 1150:1 1453:1 1594:1 1764:1 # appetite increased
18:1 27:1 38:1 46:1 108:1 161:1 163:1 173:1 232:1 517:1 600:1 642:1 686:1 793:1 # applicable
3:1 10:1 15:1 18:1 26:1 38:1 42:1 46:1 49:1 102:1 127:1 161:1 173:1 232:1 258:1 600:1 628:1 686:1 1026:1 1303:1 1453:1 1616:1 1658:1 # application site
3:1 10:1 14:1 15:1 18:1 26:1 38:1 39:1 42:1 46:1 49:1 102:1 127:1 161:1 173:1 232:1 258:1 539:1 600:1 628:1 686:1 909:1 1026:1 1303:1 1453:1 1616:1 1658:1 # application site rash
3:1 9:1 10:2 15:1 17:1 18:1 26:2 33:1 38:1 41:1 42:1 46:1 49:1 77:1 88:1 102:2 118:1 127:1 161:1 173:1 189:1 225:1 232:1 258:1 407:1 479:1 540:1 600:1 628:1 686:1 831:1 1026:1 1303:1 1453:1 1616:1 1658:1 1940:1 # application site reaction
10:1 15:1 18:1 26:1 38:1 46:1 102:1 127:1 161:1 173:1 232:1 258:1 600:1 628:1 686:1 1303:1 1616:1 1658:1 # applications
8:1 15:1 18:1 38:1 46:1 47:1 161:1 173:1 232:1 265:1 584:1 600:1 628:1 686:1 1658:1 1688:1 # applicator
38:1 74:1 161:1 173:1 190:1 686:1 # applied
38:1 47:1 59:1 161:1 173:1 190:1 686:1 1452:1 # applies to
1:1 2:1 23:1 33:1 44:1 73:1 111:1 173:1 469:1 686:1 1051:1 1107:1 1398:1 # approaching
2:1 15:1 20:1 23:2 44:1 54:1 58:1 173:1 245:1 604:1 686:1 712:1 855:1 1265:1 1743:1 # appropriate
2:1 23:1 44:1 74:1 97:1 173:1 481:1 686:1 982:1 1660:1 # approved by
2:1 4:1 10:1 17:1 18:1 20:1 23:2 30:1 44:1 48:1 59:2 74:1 97:1 131:1 173:1 197:1 209:1 211:1 218:1 430:1 481:1 529:1 626:1 686:1 730:1 785:1 902:1 1436:1 1660:1 1806:1 1916:1 1990:1 # approved prescription services
14:1 22:1 281:1 338:1 555:1 # ara-c
1:1 14:1 22:1 31:1 61:1 72:1 108:1 143:1 180:1 525:1 555:1 860:1 1027:1 1484:1 1972:1 # arabinofuranosyluracil
14:1 22:1 31:1 33:1 34:1 73:1 184:1 437:1 555:1 784:1 1398:1 # arachnoid
14:1 22:1 31:1 33:1 34:1 38:1 73:1 99:1 100:1 131:1 184:1 437:1 555:1 759:1 784:1 959:1 1398:1 # arachnoid villi
7:1 14:1 22:1 64:1 193:1 275:1 355:1 555:1 # aranda
7:1 11:1 14:1 22:1 59:1 112:1 193:1 521:1 555:1 874:1 # aranesp
7:1 11:1 14:1 17:1 18:1 22:1 38:1 59:1 72:1 80:1 90:1 112:1 146:1 193:1 228:1 521:1 555:1 600:1 612:1 676:1 874:1 1789:1 # aranesp sureclick
10:1 14:1 15:1 22:1 26:1 32:1 49:1 102:1 127:1 143:1 158:1 252:1 258:1 378:1 563:1 910:1 1038:1 1673:1 1918:1 # arbitration
22:1 40:1 57:1 367:1 845:1 1238:1 # arcos
22:1 57:1 58:1 101:1 357:1 367:1 624:1 845:1 # arcoxia
10:1 18:1 22:1 41:1 225:1 235:1 367:1 845:1 # arctic
1:2 11:1 22:1 50:1 86:1 198:1 234:1 396:1 678:1 1203:1 1552:1 1804:1 1873:1 # arginine
1:1 13:1 20:1 22:1 42:1 63:1 105:1 495:1 695:1 1079:1 1319:1 # arising
22:1 27:1 62:1 146:1 194:1 209:1 302:1 596:1 1374:1 1853:1 # arm muscle
22:1 49:1 129:1 194:1 199:1 # armpit
2:1 15:1 21:1 22:1 30:1 35:1 39:1 60:1 148:1 273:1 278:1 493:1 917:1 1180:1 # aromatase
1:1 2:1 8:1 15:1 21:1 22:1 30:1 35:1 39:1 47:1 49:1 60:1 111:1 143:1 148:1 265:1 273:1 278:1 292:1 493:1 917:1 1163:1 1180:1 1334:1 1673:1 # aromatase inhibitor
2:1 10:1 15:1 18:1 22:1 35:1 60:1 127:1 235:1 273:1 278:1 493:1 1417:1 1481:1 # aromatic
2:1 22:1 54:1 107:1 245:1 852:1 1418:1 1923:1 # aropax
17:1 22:1 25:1 59:1 398:1 448:1 529:1 # arrest
5:1 15:1 20:1 22:1 28:1 32:1 53:1 56:1 58:2 257:1 406:1 448:1 458:1 604:1 688:1 1137:1 1540:1 1882:1 # arrhythmia atrial
5:1 15:1 20:1 22:1 28:1 32:1 53:1 56:1 58:2 257:1 406:1 448:1 458:1 604:1 688:1 1137:1 1540:1 1882:1 # arrhythmia, atrial
22:1 28:1 53:1 56:1 58:1 448:1 458:1 688:1 1137:1 1882:1 # arrhythmias
3:1 4:1 5:1 20:1 22:1 58:1 130:1 150:1 233:1 406:1 498:1 577:1 604:1 1151:1 1989:1 # arterial
3:1 4:1 5:1 12:1 13:1 20:1 22:1 30:2 39:1 58:1 88:1 130:1 148:1 149:1 150:1 233:1 387:1 406:1 498:1 512:1 577:1 604:1 636:1 705:1 841:1 842:1 846:1 950:1 952:1 953:1 1151:1 1154:1 1155:1 1352:1 1989:1 # arterial disease
3:2 4:2 5:1 6:1 20:1 22:1 42:1 56:1 58:1 76:1 122:1 130:1 150:2 233:1 239:1 267:1 406:1 498:1 577:1 604:1 633:1 651:1 749:1 1035:1 1151:2 1193:1 1327:1 1838:1 1989:1 # arterial hypertension
3:1 4:1 5:1 17:2 20:1 22:1 23:1 58:1 59:2 72:1 90:1 130:1 150:1 178:1 228:1 233:1 406:1 498:1 529:2 577:1 604:1 617:1 626:1 1151:1 1789:1 1805:1 1989:1 1990:1 # arterial pressures
2:1 3:1 4:1 5:1 13:1 20:1 22:1 28:1 40:1 42:1 58:1 60:1 120:1 130:1 150:1 222:1 233:1 249:1 273:1 311:1 392:1 406:1 498:1 504:1 577:1 604:1 646:1 799:1 1151:1 1608:1 1791:1 1930:1 1989:1 # arterial thrombosis
3:1 4:1 20:1 22:1 26:1 27:1 45:1 59:1 130:1 150:1 233:1 498:1 577:1 666:1 836:1 1151:1 1375:1 1442:1 1583:1 1989:1 # arterioles
3:1 4:1 6:1 20:1 22:1 26:1 97:1 130:1 150:1 233:1 481:1 498:1 577:1 836:1 1106:1 1151:1 1375:1 1660:1 1989:1 # arteriovenous
3:1 4:1 17:2 22:1 23:1 59:1 72:1 90:1 126:1 130:1 150:1 178:1 228:1 498:1 529:1 617:1 626:1 1151:1 1322:1 1789:1 1805:1 1989:1 1990:1 # artery pressure
3:2 4:1 6:1 13:1 22:1 25:1 31:1 40:1 42:1 126:1 130:1 150:1 222:1 249:1 266:1 324:1 385:1 498:1 504:1 633:1 743:1 1151:1 1322:1 1841:1 1989:1 # artery stenosis
8:1 10:2 13:1 15:1 18:1 20:2 22:1 28:1 49:1 51:1 58:1 127:1 150:1 235:1 243:1 311:1 321:1 332:1 376:1 415:1 498:1 587:1 604:1 799:1 1265:1 1360:1 1417:1 # arthritis psoriatic
2:1 19:1 22:1 28:1 39:1 54:1 150:1 161:1 245:1 307:1 311:1 344:1 498:1 533:1 637:1 646:1 692:1 774:1 799:1 1791:1 # arthroplasty
1:1 6:1 12:1 39:1 48:1 63:1 64:1 105:1 170:1 209:1 301:1 393:1 405:1 554:1 806:1 1522:1 # ascending
13:1 30:1 39:1 42:1 121:1 148:1 249:1 332:1 1426:1 # asepsis
10:1 18:1 30:1 39:1 121:1 148:1 197:1 235:1 410:1 902:1 1642:1 # aseptic
1:1 3:1 7:1 14:1 15:1 21:1 22:1 31:1 32:1 36:1 39:1 53:1 69:1 107:1 112:1 113:1 122:1 142:1 150:1 158:1 172:1 180:1 193:1 256:1 462:1 468:1 498:1 526:1 566:1 574:1 670:1 704:1 825:1 1782:1 1903:1 # aspartate aminotransferase
1:1 3:1 7:1 14:1 15:1 21:1 22:1 32:1 39:1 53:1 55:1 69:1 107:1 112:1 113:1 122:1 142:1 150:1 158:1 160:1 172:1 193:1 256:1 286:1 468:1 498:1 566:1 574:1 670:1 704:1 825:1 1903:1 # aspartate transaminase
4:1 39:1 52:1 76:1 99:1 100:1 112:1 198:1 234:1 267:1 757:1 759:1 1512:1 1588:1 1873:1 # aspergillosis
4:1 39:1 76:1 99:1 100:1 112:1 114:1 198:1 234:1 267:1 757:1 759:1 1512:1 1873:1 1941:1 # aspergillus
4:2 39:1 50:1 76:1 89:1 99:1 100:1 112:1 114:1 152:1 198:1 234:1 267:1 757:1 759:1 1002:1 1512:1 1873:1 1941:1 # aspergillus niger
3:1 4:2 17:1 39:1 62:1 76:1 99:1 100:1 112:1 114:1 130:1 198:1 234:1 267:1 269:1 448:1 757:1 759:1 1512:1 1873:1 1941:1 # aspergillus terreus
30:1 39:1 59:1 178:2 617:1 862:1 1595:1 # assess
30:2 39:1 59:1 74:1 178:2 617:1 862:1 1150:1 1595:1 # assessed
8:1 30:1 39:1 51:1 59:1 178:2 243:1 617:1 862:1 1595:1 # assessor
3:1 13:1 25:1 39:1 42:1 74:1 178:1 249:1 324:1 571:1 615:1 862:1 994:1 # assisted
2:1 3:2 10:1 13:1 17:1 23:1 25:1 31:1 39:1 41:1 42:1 44:1 45:1 52:1 73:1 74:1 80:1 87:1 98:1 121:1 178:1 196:1 213:1 225:1 231:1 234:1 249:1 324:1 419:1 548:1 571:1 594:1 613:1 615:1 722:1 835:1 862:1 994:1 1039:1 1046:1 1050:1 1209:1 1506:1 1508:1 1519:1 1521:1 1570:1 # assisted reproductive technologies
1:1 17:1 25:1 30:1 39:2 74:1 88:1 117:1 148:1 218:1 387:1 512:1 524:1 540:1 1095:1 1150:1 1594:1 1764:1 # ast increased
3:1 4:1 25:1 39:1 130:1 277:1 324:1 524:1 674:1 698:1 # asters
1:1 6:1 17:1 25:1 28:1 35:1 39:1 73:1 85:1 100:1 111:1 524:1 789:1 808:1 1025:1 1051:1 # asthma in children
2:1 19:1 23:1 25:1 28:1 35:1 39:1 43:1 44:1 54:1 56:1 71:1 168:1 245:1 259:1 357:1 397:1 524:1 712:1 716:1 936:1 1418:1 1509:1 # asthma prophylaxis
2:1 5:1 9:1 25:1 28:1 35:1 39:1 58:1 73:1 111:1 117:1 164:1 406:1 497:1 524:1 987:1 1051:1 1543:1 # asthma, bronchial
10:1 15:1 18:1 25:1 28:1 35:1 39:1 127:1 235:1 493:1 524:1 1417:1 1481:1 # asthmatic
1:1 9:1 10:1 15:1 26:1 35:1 39:1 41:1 47:1 60:1 77:1 80:1 102:1 111:1 118:1 188:1 197:1 199:1 210:1 225:1 226:1 278:1 290:1 373:1 407:1 464:1 479:1 493:1 576:1 656:1 690:1 931:1 1012:1 1022:1 1047:1 1102:1 1194:1 1260:1 1270:1 1614:1 1633:1 1740:1 1744:1 1971:1 # asymptomatic hiv infection
7:1 15:1 21:1 55:1 131:1 141:1 288:1 461:1 718:1 1105:1 1180:1 1227:1 1960:1 # atazanavir
3:1 15:1 21:1 27:1 39:1 41:1 42:1 80:1 84:1 113:1 290:1 917:1 980:1 981:1 1144:1 # atelectasis
3:1 6:1 15:1 31:1 45:2 52:1 113:1 195:1 385:1 613:1 633:1 724:1 835:1 # atenolol 50 mg
2:1 4:1 15:1 28:1 35:1 60:1 65:1 273:1 278:1 511:1 589:1 786:1 812:1 # atheroma
10:1 15:1 37:1 45:1 69:1 107:1 127:1 211:1 333:1 900:1 1320:1 # atipamezole
8:1 15:2 21:1 25:1 39:1 47:1 191:1 195:1 219:1 265:1 430:1 524:1 574:1 584:1 1558:1 1688:1 # atorvastatin 40 mg
5:1 8:1 15:2 21:1 25:1 39:1 46:1 47:1 67:1 68:1 191:1 219:1 227:1 265:1 272:1 284:1 430:1 524:1 542:1 574:1 584:1 1558:1 1624:1 1688:1 # atorvastatin calcium
9:1 11:1 15:1 47:1 183:1 191:1 481:1 516:1 584:1 971:1 # atovaquone
15:1 30:1 39:1 107:1 148:1 # atpase
10:1 15:1 30:1 33:1 39:1 41:1 49:1 107:1 131:1 145:1 148:1 189:1 225:1 226:1 606:1 631:1 831:1 1730:1 # atpase activity
5:1 10:1 15:2 19:1 20:2 32:1 58:1 99:1 100:1 104:1 127:1 164:1 257:1 292:1 366:1 406:1 506:1 604:1 759:1 1540:1 1985:1 # atrial fibrillation
3:1 4:1 5:1 15:1 20:1 32:1 58:1 114:1 130:1 136:1 257:1 342:1 406:1 604:1 707:1 761:1 777:1 1540:1 # atrial flutter
6:1 15:1 20:1 24:1 26:1 32:2 52:1 95:1 97:1 103:1 163:1 257:1 481:1 676:1 762:1 836:1 1106:1 1379:1 1450:1 1540:1 1660:1 # atrioventricular block
2:1 15:1 18:1 32:1 43:1 54:1 111:1 245:1 259:1 371:1 641:1 936:1 1023:1 1371:1 1540:1 1927:1 1959:1 # atrophic
2:1 10:1 13:1 15:1 18:1 20:1 25:1 32:2 39:1 43:1 49:1 54:1 111:1 139:1 212:1 245:1 257:1 259:1 321:1 371:1 376:1 524:1 587:1 641:1 936:1 1023:1 1360:1 1371:1 1540:1 1927:1 1959:1 # atrophic gastritis
15:1 21:1 33:1 676:1 777:1 # attack
3:1 6:1 15:1 16:1 64:1 74:1 633:1 777:1 806:1 1581:1 # attended
1:1 3:1 6:1 12:1 15:1 63:1 64:1 105:1 170:1 301:1 393:1 405:1 554:1 633:1 777:1 806:1 # attending
1:1 3:2 6:1 11:1 15:2 33:1 59:1 67:1 74:1 86:1 113:1 191:1 323:1 328:1 362:1 571:1 633:1 648:1 777:1 840:1 874:1 1069:1 1099:1 1573:1 # attenuated vaccines
5:1 15:1 18:1 46:1 129:1 145:1 232:1 239:1 272:1 465:1 1072:1 1795:1 # atypical
12:1 49:1 601:1 1061:1 # audit
6:1 24:1 37:1 103:1 439:1 601:1 726:1 1273:1 1571:1 # augment
3:1 6:1 24:1 37:1 74:1 103:1 427:1 439:1 571:1 601:1 726:1 1273:1 1571:1 # augmented
18:1 19:1 20:1 22:1 30:1 62:1 72:1 83:1 154:1 370:1 400:1 460:1 471:1 489:1 601:1 680:1 886:1 966:1 976:1 1237:1 1250:1 # auricular use
7:1 20:1 25:1 32:1 58:1 62:1 212:1 257:1 601:1 604:1 1428:1 # austrian
8:1 15:1 20:1 28:1 91:1 136:1 415:1 556:1 601:1 940:1 1112:1 1227:1 # authorization
10:2 13:1 18:1 25:1 136:1 235:1 376:1 551:1 601:1 615:1 984:1 # autistic
4:1 8:1 10:2 12:1 13:2 16:1 18:1 25:1 51:1 115:1 136:1 144:1 149:1 182:1 235:1 243:1 250:1 271:1 277:1 299:1 300:1 306:1 309:1 317:1 365:1 376:1 379:1 381:1 382:1 472:1 473:1 474:1 551:1 585:1 586:1 601:1 615:1 674:1 853:1 984:1 # autistic disorders
19:1 47:1 95:1 97:1 136:1 146:1 461:1 601:1 1727:1 # autoclave
6:1 31:1 47:1 62:1 89:1 110:1 136:1 201:1 231:1 291:1 385:1 601:1 957:1 1093:1 # autogenous
11:1 12:1 13:1 30:2 39:1 47:1 88:1 136:1 148:1 149:1 151:1 169:1 184:1 302:1 387:1 512:1 534:1 601:1 636:1 705:1 841:1 842:1 846:1 950:1 952:1 953:1 1154:1 1155:1 1352:1 # autoimmune disease
4:1 8:1 11:1 12:1 13:1 16:1 47:1 51:1 115:1 136:1 144:1 149:1 151:1 169:1 182:1 184:1 243:1 250:1 271:1 277:1 299:1 300:1 302:1 306:1 309:1 317:1 365:1 379:1 381:1 382:1 472:1 473:1 474:1 534:1 585:1 586:1 601:1 674:1 853:1 # autoimmune disorders
7:1 10:1 11:1 18:1 45:1 47:1 53:1 55:1 58:1 70:1 81:1 116:2 136:1 140:1 151:1 169:1 184:1 235:1 302:1 325:2 451:1 458:1 534:1 601:1 701:1 847:1 1105:1 1137:1 1423:1 1879:2 1986:1 # autoimmune haemolytic anaemia
10:2 11:1 13:1 15:1 47:1 49:1 65:1 107:1 121:1 127:1 136:1 151:1 169:1 184:1 302:1 321:1 376:1 534:1 587:1 601:1 627:1 1115:1 1748:1 1994:1 # autoimmune hepatitis
2:1 6:1 11:2 32:1 47:1 50:1 54:1 76:1 136:2 151:1 169:1 184:1 245:1 269:1 302:1 369:1 371:1 534:1 572:1 601:1 805:1 1004:1 1023:1 1563:1 # autoimmune neutropenia
5:1 7:1 19:1 65:1 73:1 117:1 191:1 315:1 461:1 494:1 610:1 677:1 1569:1 1929:1 # avalanche
5:1 52:1 101:1 191:1 461:1 1569:1 1606:1 1933:1 # avalox
7:1 29:1 37:1 64:1 69:1 137:1 191:1 275:1 355:1 461:1 1320:1 # avandamet
7:1 12:1 58:1 64:1 191:1 301:1 355:1 402:1 461:1 # avandia
1:1 10:1 25:1 39:1 191:1 298:1 461:1 524:1 551:1 # avastin
4:1 14:1 89:1 97:1 157:1 308:1 461:1 500:1 597:1 # average
7:1 58:1 114:1 131:1 342:1 461:1 761:1 1428:1 1960:1 # avian flu
17:1 34:1 40:1 72:1 90:1 106:1 184:1 200:1 228:1 461:1 784:1 822:1 1040:1 1789:1 # avoid exposure
9:1 11:1 183:1 200:1 461:1 822:1 # avonex
5:1 58:1 357:1 406:1 1418:1 # axial
19:1 22:1 99:1 100:1 126:1 357:1 370:1 502:1 506:1 759:1 1418:1 # axillary
14:1 72:1 995:1 1418:1 # axura
55:1 140:1 157:1 185:1 288:1 436:1 531:1 738:1 944:1 1227:1 # azagly-nafarelin
5:1 7:1 10:1 24:1 27:1 45:1 63:1 139:1 169:1 187:1 207:1 288:1 333:1 343:1 525:1 599:1 666:1 684:1 900:1 990:1 1689:1 # azole antifungal
5:1 7:1 10:1 24:1 27:1 45:1 63:1 139:1 169:1 187:1 207:1 288:1 333:1 343:1 525:1 599:1 666:1 684:1 900:1 990:1 1689:1 # azole antifungals
48:1 84:1 99:1 293:1 706:1 827:1 870:1 # b cells
42:1 58:1 59:1 108:1 123:1 238:1 775:1 937:1 # babesia
59:1 108:1 143:1 190:1 238:1 1027:1 1452:1 # babies
5:1 33:1 34:1 67:1 238:1 275:1 295:1 362:1 800:1 820:1 1069:1 1099:1 1573:1 # baccidal
7:1 14:1 24:1 28:1 33:1 62:1 67:1 99:1 100:1 114:1 187:1 238:1 274:1 311:1 759:1 799:1 820:1 1249:1 1289:1 1418:1 1712:1 1941:1 # bacillus anthrax
33:1 61:1 238:1 676:1 820:1 # back of
22:1 33:1 115:1 238:1 676:1 820:1 924:1 1253:1 # backward
6:1 33:1 52:1 61:1 146:1 188:1 238:1 623:1 820:1 # baclofen
3:1 4:1 20:1 33:1 41:1 58:1 130:1 189:1 233:1 238:1 577:1 604:1 820:1 1078:1 1364:1 1416:1 1470:1 1662:1 1777:1 # bacteria
3:1 4:1 5:1 6:1 12:1 20:1 22:1 33:1 41:1 46:1 49:1 58:1 64:1 95:1 115:1 130:1 133:1 189:1 233:1 238:1 240:1 406:1 577:1 604:1 796:1 806:1 820:1 1078:1 1145:1 1253:1 1364:1 1416:1 1470:1 1662:1 1758:1 1777:1 1870:1 # bacterial endocarditis
3:2 4:2 5:1 6:1 10:1 13:1 20:2 24:1 33:1 41:1 49:1 58:1 103:1 130:2 189:1 233:2 238:1 321:1 376:1 406:1 427:1 577:2 587:1 604:1 725:1 820:1 1078:1 1360:1 1364:1 1416:1 1470:1 1662:1 1777:1 # bacterial enteritis
2:1 3:1 4:1 5:1 20:1 28:1 33:1 41:1 58:1 130:1 189:1 233:1 237:1 238:1 406:1 467:1 577:1 604:1 820:1 1078:1 1179:1 1364:1 1416:1 1470:1 1662:1 1777:1 # bacterial growth
1:1 3:1 4:1 5:1 9:1 10:1 20:1 26:1 33:1 41:2 58:1 77:1 80:1 102:1 118:1 122:1 130:1 188:1 189:1 225:1 233:1 238:1 290:1 406:1 407:1 464:1 479:1 577:1 604:1 656:1 690:1 820:1 931:1 1012:1 1022:1 1078:1 1101:1 1194:1 1260:1 1270:1 1364:1 1416:1 1470:1 1614:1 1633:1 1662:1 1740:1 1744:1 1777:1 1971:1 # bacterial infections
1:1 3:1 4:1 5:1 6:1 10:1 13:1 20:1 33:1 37:1 41:1 49:1 50:1 58:1 63:1 105:1 130:1 189:1 233:1 234:1 238:1 321:1 369:1 376:1 396:1 406:1 439:1 577:1 587:1 604:1 820:1 949:1 1078:1 1364:1 1416:1 1470:1 1662:1 1725:1 1777:1 # bacterial meningitis
1:1 3:1 4:1 5:1 11:1 20:1 33:2 41:1 58:1 67:1 86:1 130:1 189:1 191:1 233:1 238:1 323:1 362:1 406:1 577:1 604:1 820:1 1069:1 1078:1 1099:1 1364:1 1416:1 1470:1 1573:1 1662:1 1777:1 # bacterial vaccine
1:1 3:1 4:1 5:1 11:1 20:1 33:2 41:1 58:1 59:1 67:1 86:1 130:1 189:1 191:1 233:1 238:1 323:1 362:1 406:1 577:1 604:1 820:1 874:1 1069:1 1078:1 1099:1 1364:1 1416:1 1470:1 1573:1 1662:1 1777:1 # bacterial vaccines
3:1 4:1 10:1 18:1 20:1 33:2 34:1 41:2 49:1 67:1 130:1 131:1 145:1 189:2 225:1 226:1 233:1 238:1 295:1 460:1 577:1 602:1 606:1 631:1 820:1 831:1 1078:1 1364:1 1416:1 1470:1 1662:1 1730:1 1777:1 # bactericidal activity
3:1 4:1 20:1 26:1 33:1 41:1 45:1 52:1 130:1 189:1 233:1 238:1 577:1 613:1 820:1 836:1 1078:1 1364:1 1375:1 1416:1 1470:1 1583:1 1662:1 1777:1 # bacteriological
3:1 4:1 20:1 33:1 41:1 68:1 130:1 189:1 227:1 233:1 238:1 284:1 577:1 820:1 1078:1 1364:1 1416:1 1470:1 1662:1 1777:1 # bacterium
2:1 3:1 4:1 16:1 33:1 34:1 41:1 124:1 130:1 184:1 189:1 238:1 511:1 784:1 820:1 1078:1 1364:1 1416:1 1470:1 1493:1 1662:1 1777:1 1836:1 # bacteroides
2:1 3:1 4:1 13:1 14:1 16:1 33:1 34:1 38:1 41:1 100:1 124:1 130:1 157:1 184:1 189:1 234:1 238:1 511:1 567:1 755:1 784:1 820:1 1060:1 1078:1 1364:1 1416:1 1470:1 1493:1 1610:1 1662:1 1777:1 1836:1 # bacteroides fragilis
33:1 41:1 47:1 189:1 238:1 644:1 820:1 904:1 1470:1 # bacto
3:1 21:1 25:1 39:1 166:1 238:1 324:1 524:1 917:1 # bad taste
5:1 7:1 12:1 19:1 29:1 48:1 74:1 117:1 190:1 238:1 310:1 315:1 441:1 494:1 610:1 850:1 1929:1 # balanced diet
5:1 10:1 18:1 235:1 238:1 356:1 1590:1 # baltic
3:1 5:1 10:1 15:1 18:1 21:1 25:1 59:1 113:1 219:1 235:1 238:1 356:1 574:1 1187:1 1558:1 1590:1 1903:1 # baltic states
14:1 16:1 22:1 33:1 114:1 146:1 238:1 437:1 555:1 1061:1 # baraclude
1:1 22:1 63:1 105:1 238:1 389:1 721:1 # barking
5:1 39:1 160:1 238:1 476:1 # basal
5:1 39:1 48:1 84:1 99:1 160:1 238:1 293:1 476:1 706:1 870:1 # basal cell
1:1 5:1 22:1 31:1 35:1 39:1 46:1 48:1 60:1 67:1 84:1 99:1 160:1 180:1 238:1 240:1 278:1 293:1 323:1 367:1 476:1 664:1 706:1 845:1 870:1 1098:1 1332:1 1409:1 1444:1 1589:1 1700:1 1754:1 # basal cell carcinoma
5:1 7:1 38:1 39:1 58:1 63:1 139:1 160:1 185:1 238:1 346:1 476:1 933:1 1478:1 # basal ganglia
30:1 39:1 74:1 148:1 238:1 1150:1 # based
30:1 39:1 84:1 148:1 238:1 # basel
18:1 39:1 42:1 238:1 981:1 1431:1 # basic
1:1 39:1 42:1 238:1 495:1 981:1 # basin
38:1 39:1 43:1 51:1 54:1 58:1 100:1 111:1 238:1 259:1 641:1 755:1 1025:1 1055:1 1371:1 1478:1 1497:1 1821:1 # basophilia
15:1 73:1 238:1 1937:1 # batch
4:1 15:1 68:1 73:1 123:1 238:1 328:1 392:1 1587:1 1937:1 # batch number
15:1 28:1 65:1 74:1 238:1 589:1 812:1 # bathed
57:1 101:1 229:1 238:1 1533:1 1680:1 # baycox
4:1 238:1 710:1 1533:1 # bayer
4:1 238:1 578:2 710:1 854:1 1533:1 # bayer 2000
4:1 8:2 10:1 14:1 15:1 26:1 57:1 102:1 106:1 127:1 238:1 252:1 258:1 432:1 582:1 710:1 954:1 1038:1 1081:1 1171:1 1533:1 1918:1 # bayer corporation
4:1 161:1 238:1 542:1 710:1 1533:1 # bayer plc
1:1 20:1 22:1 63:1 88:1 105:1 123:1 322:1 695:1 1196:1 # bearing
4:1 27:1 46:1 53:1 80:1 123:1 161:1 173:1 194:1 878:1 898:1 1128:1 1208:1 1776:1 # becaplermin
28:1 29:1 37:1 52:1 60:1 80:1 81:1 123:1 128:1 137:1 146:1 174:1 280:1 620:1 623:1 1466:1 1761:1 # beclomethasone
8:1 74:1 111:1 115:1 123:1 202:1 250:1 536:1 539:1 1617:1 # bedfordshire
10:1 37:1 74:1 123:1 151:1 558:1 # bedtime
8:1 17:1 87:1 123:1 202:2 380:1 408:1 536:1 1257:1 1456:1 # before food
8:1 26:1 81:1 123:1 131:1 461:1 1030:1 1475:1 1960:1 # behavior
5:1 8:1 14:1 26:1 81:1 123:1 131:1 335:1 461:1 582:1 1030:1 1460:1 1475:1 1960:1 # behavioral
26:1 72:1 81:1 110:1 123:1 131:1 277:1 461:1 1030:1 1960:1 # behaviours
1:1 18:1 42:1 63:1 66:1 78:1 105:1 123:1 676:1 1431:1 # being sick
9:1 47:1 84:1 99:1 123:1 136:1 140:1 261:1 293:1 777:1 1024:1 1130:1 # belly button
52:1 84:1 123:1 467:1 # below
6:1 11:1 15:1 28:1 88:1 123:1 345:1 416:1 812:1 1369:1 # beneath
6:1 11:1 13:1 20:1 49:1 104:1 123:1 345:1 380:1 416:1 888:1 1319:1 1736:1 # benefit risk
6:1 11:1 104:1 123:1 345:1 380:1 416:1 1513:1 1736:1 # benefix
1:1 3:1 4:1 6:2 7:1 14:2 24:1 32:1 33:1 42:1 50:2 56:1 76:1 122:1 123:1 150:1 152:1 158:1 193:1 218:1 239:1 242:1 267:1 289:1 369:1 374:1 416:1 437:1 633:1 651:1 708:1 749:1 762:1 1035:1 1151:1 1193:1 1301:1 1327:1 1461:1 1809:1 1838:1 # benign intracranial hypertension
4:1 6:1 14:1 30:1 34:1 122:1 123:1 288:1 308:1 416:1 603:1 730:1 749:1 1077:1 1714:1 # benserazide
5:1 6:1 8:1 9:1 16:1 20:1 34:1 50:1 52:1 73:1 123:1 124:1 268:1 303:1 304:1 314:1 340:1 348:1 358:1 359:1 368:1 415:1 416:1 433:1 454:1 579:1 590:1 649:1 658:1 694:1 714:1 723:1 741:1 752:1 754:1 798:1 801:1 838:1 1227:1 # benzalkonium chloride
6:1 18:1 123:1 184:1 333:1 416:1 433:1 454:1 579:1 1188:1 1197:1 1231:1 1977:1 # benzoic
5:1 6:1 34:1 38:1 45:1 57:1 71:1 91:1 123:1 416:1 433:1 454:1 516:1 542:1 562:1 579:1 802:1 973:1 1066:1 1624:1 1629:1 1992:1 # benzyl alcohol liquid
12:1 20:1 23:1 34:1 100:1 121:1 123:1 303:1 425:1 1261:1 1743:1 # bepridil
2:1 4:1 14:1 23:1 25:1 40:1 44:1 123:1 173:1 308:1 404:1 492:1 1587:1 # beraprost
2:1 4:1 12:1 14:1 23:1 25:1 40:1 44:1 51:1 68:1 87:1 123:1 173:1 227:1 284:1 308:1 404:1 492:1 581:1 843:1 913:1 1090:1 1158:1 1183:1 1205:1 1285:1 1430:1 1587:1 # beraprost sodium
4:1 21:1 29:1 52:1 95:1 123:1 163:1 248:1 277:1 449:1 564:1 654:1 674:1 676:1 1379:1 1450:1 # beta blockers
1:1 2:1 3:1 4:2 9:1 21:1 24:1 29:1 123:1 130:1 188:1 248:1 374:1 427:1 497:1 511:1 564:1 654:1 725:1 809:1 833:1 938:1 1696:1 # beta interferons
5:1 8:1 19:1 21:1 28:1 29:1 35:1 39:1 81:1 116:1 123:1 160:1 178:1 248:1 307:1 325:1 564:1 610:1 620:1 654:1 697:1 862:1 1482:1 1879:1 # beta thalassaemia major
21:1 29:1 52:1 95:1 123:1 163:1 248:1 281:1 363:1 564:1 654:1 676:1 943:1 1103:1 1147:1 1379:1 1450:1 # beta-blocker
21:1 29:1 52:1 95:1 123:1 163:1 248:1 281:1 363:1 564:1 654:1 676:1 943:1 1103:1 1147:1 1379:1 1450:1 # beta-blockers
19:1 21:2 29:1 33:1 41:1 123:1 189:1 248:1 281:1 564:1 654:1 673:1 742:1 943:1 1103:1 1144:1 1147:1 1810:1 # beta-lactam
21:1 29:1 123:1 248:1 564:1 654:1 # beta2
1:1 2:1 7:1 11:1 21:1 29:1 56:1 62:1 85:1 86:1 110:1 119:1 123:1 138:1 153:1 155:1 159:1 171:1 176:1 248:1 287:1 291:1 564:1 654:1 662:1 1159:1 1334:1 # betaine anhydrous
3:1 4:1 29:1 123:1 130:1 564:1 777:1 # better
1:1 6:1 14:1 29:1 123:1 164:1 287:1 440:1 538:1 564:1 662:1 932:1 # between brain
33:1 35:1 67:1 68:1 123:1 191:1 251:1 274:1 395:1 1112:1 # bevacizumab
14:1 32:1 123:1 158:1 200:1 871:1 1618:1 # bextra
5:1 18:1 21:1 46:1 53:1 69:1 114:1 136:1 142:1 143:1 195:1 232:1 272:1 465:1 707:1 724:1 818:1 1075:1 1127:1 1283:1 # bicalutamide 150 mg
9:1 15:1 18:1 22:1 27:1 46:1 55:1 84:1 97:1 120:1 143:1 232:1 240:1 378:1 391:1 395:1 563:1 619:1 645:1 782:1 807:1 827:1 837:1 1247:1 1769:1 1881:1 # bicarbonate levels
10:1 12:1 17:1 26:1 34:1 41:1 80:1 102:1 141:1 143:1 225:1 290:1 407:1 425:1 612:1 629:1 690:1 1012:1 # bidirectional
3:1 4:1 5:1 14:1 15:1 19:1 100:1 113:1 130:1 143:1 308:1 335:1 366:1 650:1 1114:1 1643:1 1773:1 1981:1 # bilateral
22:1 38:1 58:1 100:1 126:1 143:1 502:1 755:1 1478:1 1981:1 # biliary
10:1 22:1 25:1 26:1 32:1 38:1 41:1 58:1 98:1 100:1 102:1 125:1 126:1 143:1 177:1 212:1 213:1 225:1 253:1 407:1 411:1 422:1 463:1 470:1 487:1 502:1 509:1 593:1 595:1 755:1 848:1 1478:1 1674:1 1981:1 # biliary obstruction
1:1 4:1 16:1 64:1 143:1 182:1 270:1 277:1 674:1 860:1 1581:1 # binders
1:2 10:1 12:1 33:1 41:1 49:1 63:1 64:1 105:1 131:1 143:1 145:1 170:1 189:1 225:1 226:1 270:1 301:1 393:1 405:1 423:1 554:1 573:1 606:1 631:1 731:1 831:1 860:1 1730:1 # binding activity
1:2 3:1 12:1 42:1 49:1 63:1 64:1 105:1 143:1 170:1 270:1 301:1 393:1 405:1 423:1 554:1 573:1 731:1 860:1 1026:1 1453:1 # binding site
19:1 26:1 100:1 108:1 143:1 191:1 287:1 461:1 469:1 1114:1 # bioavailability
18:1 26:1 46:1 53:1 65:1 73:1 95:1 116:1 143:1 232:1 451:1 483:1 527:1 549:1 677:1 1228:1 1305:1 1432:1 1584:1 1717:1 1788:1 1845:1 1991:1 # biochemical
3:1 18:1 25:1 26:1 46:1 53:1 59:1 65:1 73:1 95:1 116:1 143:1 232:1 398:1 451:1 483:1 527:1 549:1 677:1 772:1 1187:1 1228:1 1305:1 1432:1 1584:1 1717:1 1788:1 1845:1 1991:1 # biochemical tests
14:1 16:1 26:1 87:1 143:1 166:1 237:1 275:1 354:1 918:1 1168:1 1547:1 # biodegradation
18:1 26:1 45:1 52:1 143:1 231:1 234:1 613:1 1209:1 1219:1 1508:1 1583:1 # biologic
5:1 9:1 10:1 18:1 26:2 41:1 45:1 46:1 52:1 77:1 102:1 117:1 118:1 143:1 169:1 225:1 231:1 232:1 234:1 272:1 407:1 465:1 479:1 525:1 613:1 1209:1 1219:1 1508:1 1583:1 1609:1 1944:1 # biological function
5:1 18:1 26:1 45:1 46:1 52:1 143:1 231:1 232:1 234:1 272:1 465:1 613:1 1209:1 1219:1 1508:1 1583:1 # biologically
18:1 26:1 45:1 52:1 143:1 231:1 234:1 613:1 1209:1 1219:1 1508:1 1583:1 # biologics
22:1 26:1 33:1 35:1 43:1 54:1 81:1 143:1 194:1 216:1 259:1 557:1 1535:1 # biopharmaceuticals
3:1 26:1 31:1 36:1 45:1 73:1 79:1 80:1 143:1 835:1 # biotechnology
4:1 8:1 12:1 13:1 16:1 19:1 22:1 45:1 51:1 106:1 115:1 143:1 144:1 149:1 182:1 211:1 243:1 250:1 271:1 299:1 300:1 306:1 309:1 317:1 365:1 370:1 379:1 381:1 382:1 472:1 473:1 474:1 585:1 586:1 853:1 868:1 946:1 # bipolar disorder
2:1 9:1 24:1 28:1 32:1 45:1 57:1 141:1 143:1 150:1 347:1 371:1 661:1 762:1 1186:1 # birth control
3:1 15:1 28:1 113:1 141:1 143:1 150:1 275:1 # birth date
13:1 40:1 43:2 91:2 112:2 143:1 320:2 513:1 568:1 591:2 669:1 675:1 689:1 737:1 739:1 763:1 1663:1 1964:2 # bisphosphonate
13:1 40:1 43:2 91:2 112:2 143:1 320:2 513:1 568:1 591:2 669:1 675:1 689:1 737:1 739:1 763:1 1663:1 1964:2 # bisphosphonates
1:1 10:1 18:1 38:1 48:1 49:1 63:1 105:1 143:1 298:1 321:1 600:1 1520:1 1673:1 # biting lice
3:1 4:1 49:1 130:1 143:1 777:1 1673:1 # bitter
5:1 12:1 38:1 125:1 141:1 143:1 191:1 226:1 327:1 989:1 1061:1 1569:1 1936:1 # bivalirudin
19:1 33:1 163:1 676:1 742:1 # black
4:1 16:1 19:1 163:1 166:1 182:1 1384:1 # bladder
4:1 11:1 16:1 19:1 80:1 163:1 166:1 182:1 676:1 1384:1 # bladder neck
7:1 19:1 163:1 494:1 1619:1 # blank
19:1 25:1 39:1 163:1 307:1 524:1 # blast
19:1 25:1 30:1 39:2 43:1 81:1 148:1 163:1 216:1 307:1 524:1 537:1 # blast phase cml
7:1 8:1 14:1 19:1 25:1 32:1 35:1 39:1 122:1 158:1 163:1 193:1 194:1 202:1 307:1 428:1 468:1 524:1 536:1 557:1 670:1 704:1 825:1 962:1 1248:1 1293:1 1975:1 # blast transformation
19:1 25:1 39:1 47:1 48:1 60:1 163:1 229:1 307:1 386:1 524:1 856:1 1102:1 1202:1 1282:1 # blastomyces
1:1 12:1 27:1 63:1 74:1 105:1 163:1 170:1 393:1 440:1 499:1 517:1 # bleeding
1:1 4:1 8:1 12:2 13:1 16:1 27:1 51:1 63:1 74:1 105:1 115:1 144:1 149:1 163:1 170:1 182:1 243:1 250:1 271:1 299:1 300:1 306:1 309:1 317:1 365:1 379:1 381:1 382:1 393:1 440:1 472:1 473:1 474:1 499:1 517:1 585:1 586:1 853:1 # bleeding disorder
1:1 2:1 12:1 23:1 27:2 44:1 63:1 74:1 105:1 116:1 163:2 170:1 177:1 393:1 440:1 499:1 517:2 1605:1 # bleeding problem
1:1 2:1 12:1 23:1 27:2 44:1 63:1 74:1 105:1 116:1 163:2 170:1 177:1 393:1 440:1 499:1 517:2 1559:1 1605:1 # bleeding problems
1:1 3:1 6:2 12:1 16:1 27:1 63:1 64:1 74:1 105:1 117:1 163:1 165:1 170:1 393:1 440:1 453:1 499:1 517:1 633:1 806:1 849:1 1454:1 1581:1 # bleeding tendency
1:1 10:1 12:1 27:1 37:1 63:1 74:1 105:1 151:1 163:1 170:1 393:1 440:1 499:1 517:1 558:1 # bleeding time
10:1 20:1 22:1 27:1 43:1 49:1 81:1 121:1 163:1 216:1 321:1 517:1 695:1 1225:1 1360:1 1535:1 # blepharitis
2:1 22:1 27:1 40:1 43:1 81:1 112:1 121:1 163:1 216:1 404:1 513:1 517:1 1225:1 1535:1 # blepharospasm
1:1 38:1 64:1 163:1 263:1 270:1 # blind
1:1 11:1 38:1 59:1 64:1 163:1 178:1 263:1 270:1 617:1 874:1 # blindness
1:1 3:1 4:1 13:1 20:1 25:1 38:1 63:1 105:1 130:1 163:1 233:1 322:1 324:1 577:1 615:1 698:1 1060:1 1957:1 # blistering
52:1 95:1 163:1 676:1 1379:1 1450:1 # block
52:1 74:1 95:1 163:1 449:1 676:1 1379:1 1450:1 # blocked
1:1 7:1 10:1 12:1 24:1 52:1 59:1 63:1 87:1 95:1 105:1 120:1 163:1 187:1 190:1 207:1 292:1 389:1 581:1 599:1 676:1 717:1 721:1 850:1 1341:1 1379:1 1450:1 1452:1 1729:1 # blocking antibodies
52:1 87:1 163:1 408:1 1257:1 1450:1 1523:1 1858:1 1863:1 1921:1 # blood
1:1 5:1 52:1 53:1 68:1 87:1 163:1 172:1 261:1 408:1 1085:1 1257:1 1450:1 1523:1 1858:1 1863:1 1921:1 # blood albumin
19:1 30:1 39:1 52:1 69:1 71:1 87:1 148:1 163:1 307:1 386:1 397:1 408:1 1257:1 1450:1 1523:1 1858:1 1863:1 1921:1 # blood amylase
1:1 38:1 52:1 87:1 100:1 125:1 141:1 143:2 163:1 206:1 408:1 755:1 860:1 989:1 1257:1 1450:1 1523:1 1858:1 1863:1 1921:1 1981:1 # blood bilirubin
5:2 8:1 31:1 35:1 46:1 52:1 67:1 68:1 87:1 108:1 163:1 194:1 227:1 262:1 272:1 284:1 408:1 428:1 542:1 557:1 647:1 962:1 1006:1 1125:1 1257:1 1279:1 1387:1 1410:1 1450:1 1523:1 1544:1 1546:1 1624:1 1676:1 1683:1 1811:1 1858:1 1863:1 1921:1 # blood calcium abnormal
5:1 27:1 46:1 52:1 67:1 68:1 84:1 87:1 97:1 163:1 227:1 272:1 284:1 395:1 408:1 542:1 1257:1 1450:1 1523:1 1624:1 1769:1 1858:1 1863:1 1921:1 # blood calcium level
5:1 27:1 46:1 52:1 67:1 68:1 84:1 87:1 97:1 163:1 227:1 272:1 284:1 395:1 408:1 542:1 827:1 1257:1 1450:1 1523:1 1624:1 1769:1 1858:1 1863:1 1921:1 # blood calcium levels
1:1 2:1 3:1 4:1 17:1 25:1 27:1 30:1 39:1 45:1 52:1 59:1 73:1 74:1 87:1 88:1 91:1 117:1 130:1 148:1 163:1 218:1 324:1 387:1 398:1 408:1 511:1 512:1 540:1 666:1 698:1 781:1 802:1 1095:1 1150:1 1257:1 1442:1 1450:1 1493:1 1523:1 1594:1 1645:1 1764:1 1858:1 1863:1 1921:1 # blood cholesterol increased
10:1 15:1 19:1 26:1 52:1 67:1 83:1 87:1 102:1 127:1 141:1 154:1 163:1 258:1 366:1 367:1 400:1 408:1 489:1 976:1 1257:1 1450:1 1523:1 1858:1 1863:1 1921:1 # blood circulation
36:1 52:2 87:1 146:1 163:1 408:1 623:1 1257:1 1450:1 1523:1 1858:1 1863:1 1921:1 # blood clot
24:1 52:1 57:1 87:1 110:1 163:1 169:1 408:1 1257:1 1450:1 1523:1 1576:1 1858:1 1863:1 1921:1 # blood count
1:1 10:1 11:1 15:1 17:1 52:1 86:1 87:1 88:1 127:1 163:1 218:1 298:1 408:1 540:1 1095:1 1257:1 1369:1 1450:1 1462:1 1523:1 1764:1 1858:1 1863:1 1921:1 # blood creatine
1:2 10:1 11:1 15:1 17:1 40:1 43:2 52:1 86:1 87:1 88:1 91:2 112:1 127:1 163:1 218:1 298:1 320:2 389:1 408:1 513:1 540:1 568:1 591:1 669:1 675:1 689:1 721:1 737:1 739:1 763:1 1095:1 1257:1 1369:1 1450:1 1462:1 1523:1 1764:1 1858:1 1863:1 1921:1 1964:1 # blood creatine phosphokinase
1:3 10:1 11:1 15:1 17:2 30:1 39:1 50:1 52:1 74:1 86:1 87:1 88:2 117:1 127:1 148:1 163:1 218:2 298:1 387:1 396:1 408:1 512:1 540:2 678:1 1095:2 1150:1 1257:1 1369:1 1450:1 1462:1 1523:1 1594:1 1764:2 1804:1 1858:1 1863:1 1921:1 # blood creatinine increased
12:1 13:1 52:1 87:1 149:1 163:1 408:1 1257:1 1450:1 1523:1 1858:1 1863:1 1921:1 # blood dis
12:1 13:1 30:2 39:1 52:1 59:1 87:1 88:1 148:1 149:1 163:1 387:1 408:1 512:1 636:1 705:1 841:1 842:1 846:1 950:1 952:1 953:1 1154:1 1155:1 1257:1 1352:1 1450:1 1523:1 1595:1 1858:1 1863:1 1921:1 # blood diseases
4:1 8:1 12:1 13:1 16:1 51:1 52:1 87:1 115:1 144:1 149:1 163:1 182:1 243:1 250:1 271:1 299:1 300:1 306:1 309:1 317:1 365:1 379:1 381:1 382:1 408:1 472:1 473:1 474:1 585:1 586:1 853:1 1257:1 1450:1 1523:1 1858:1 1863:1 1921:1 # blood disorder
4:1 8:1 12:1 13:1 16:1 51:1 52:1 87:1 115:1 144:1 149:1 163:1 182:1 243:1 250:1 271:1 277:1 299:1 300:1 306:1 309:1 317:1 365:1 379:1 381:1 382:1 408:1 472:1 473:1 474:1 585:1 586:1 674:1 853:1 1257:1 1450:1 1523:1 1858:1 1863:1 1921:1 # blood disorders
1:1 31:1 40:1 42:1 43:1 52:1 54:1 87:1 100:1 111:1 163:1 180:1 222:1 223:1 259:1 408:1 495:1 641:1 884:1 1025:1 1257:1 1371:1 1450:1 1497:1 1523:1 1635:1 1852:1 1858:1 1863:1 1921:1 # blood eosinophils
16:1 17:1 30:2 39:1 40:1 52:1 57:1 74:1 80:1 87:1 88:1 98:1 114:1 148:1 163:1 185:1 218:1 387:1 408:1 512:1 540:1 668:1 767:1 1019:1 1095:1 1150:1 1216:1 1238:1 1257:1 1262:1 1440:1 1450:1 1523:1 1737:1 1764:1 1858:1 1862:1 1863:1 1921:1 # blood glucose decreased
1:1 25:1 45:1 47:1 52:1 87:1 163:1 408:2 827:1 856:1 1257:1 1450:1 1523:1 1858:1 1863:1 1921:1 # blood in stools
1:2 11:1 20:1 52:1 72:1 86:1 87:1 163:1 322:1 408:1 966:1 1215:1 1257:1 1450:1 1523:1 1858:1 1863:1 1921:1 # blood in urine
2:1 9:1 52:1 87:1 141:1 163:1 408:1 497:1 1257:1 1450:1 1523:1 1858:1 1863:1 1921:1 # blood iron
52:1 87:1 163:1 408:1 808:1 1257:1 1450:1 1523:1 1858:1 1863:1 1921:1 # blood ldh
3:1 15:1 40:1 43:2 52:1 81:1 87:1 91:1 112:1 113:1 163:1 216:1 320:1 408:1 513:1 568:1 591:1 669:1 675:1 689:1 737:1 739:1 763:1 1029:1 1116:1 1170:1 1257:1 1272:1 1328:1 1339:1 1394:1 1448:1 1450:1 1492:1 1523:1 1567:1 1661:1 1775:1 1858:1 1863:1 1878:1 1921:1 # blood phosphate
3:1 15:1 19:1 27:1 29:1 52:1 84:1 87:1 113:1 161:1 163:1 344:1 366:1 408:1 630:1 650:1 772:1 980:1 1257:1 1450:1 1523:1 1858:1 1863:1 1921:1 # blood platelets
16:1 17:3 23:1 30:1 39:1 52:1 59:1 72:1 74:1 80:1 87:1 88:1 90:1 148:1 163:1 178:1 218:1 228:1 387:1 408:1 512:1 529:1 540:1 617:1 626:1 1095:1 1150:1 1257:1 1262:1 1450:1 1523:1 1764:1 1789:1 1805:1 1858:1 1863:1 1921:1 1990:1 # blood pressure decreased
1:1 17:3 23:1 30:1 39:1 52:1 59:1 72:1 87:1 88:1 90:1 117:1 148:1 163:1 178:1 218:1 228:1 387:1 408:1 512:1 529:1 540:1 617:1 626:1 1095:1 1257:1 1450:1 1523:1 1594:1 1764:1 1789:1 1805:1 1858:1 1863:1 1921:1 1990:1 # blood pressure increase
1:1 17:3 23:1 30:1 39:1 52:1 59:1 72:1 74:1 87:1 88:1 90:1 117:1 148:1 163:1 178:1 218:1 228:1 387:1 408:1 512:1 529:1 540:1 617:1 626:1 1095:1 1150:1 1257:1 1450:1 1523:1 1594:1 1764:1 1789:1 1805:1 1858:1 1863:1 1921:1 1990:1 # blood pressure increased
1:1 11:1 12:1 17:2 18:1 23:1 37:1 52:1 59:2 67:1 72:1 74:1 86:1 87:1 90:1 163:1 178:1 228:1 323:1 408:1 499:1 529:1 602:1 617:1 626:1 874:1 1084:1 1257:1 1420:1 1450:1 1523:1 1789:1 1805:1 1858:1 1863:1 1913:1 1921:1 1990:1 # blood pressure medicines
2:1 23:1 41:1 44:1 52:1 87:2 98:1 163:1 196:1 213:1 408:1 419:1 548:1 594:1 722:1 1039:1 1046:1 1050:1 1257:1 1450:1 1519:1 1521:1 1523:1 1570:1 1858:1 1863:1 1921:1 # blood product
27:1 52:1 59:1 69:1 87:1 160:1 161:1 163:1 199:1 408:1 878:1 1257:1 1297:1 1442:1 1450:1 1523:1 1649:1 1858:1 1863:1 1921:1 # blood samples
22:1 27:1 52:1 84:1 87:1 90:1 97:1 139:1 163:1 395:1 408:1 827:1 1257:1 1273:1 1450:1 1523:1 1769:1 1858:1 1863:1 1921:1 # blood sugar levels
7:1 14:1 26:1 32:1 42:1 52:1 62:1 87:1 122:1 158:1 163:1 193:1 408:1 468:1 525:1 660:1 670:1 704:1 825:1 1257:1 1293:1 1450:1 1523:1 1858:1 1863:1 1921:1 1975:1 # blood transfusion
1:1 4:1 17:1 20:2 30:1 32:1 39:1 48:1 52:1 74:1 87:1 88:1 117:1 140:1 148:1 152:1 163:1 185:1 218:1 229:1 233:1 257:1 387:1 408:1 426:1 512:1 540:1 944:1 1054:1 1095:1 1150:1 1200:1 1257:1 1450:1 1523:1 1594:1 1764:1 1858:1 1863:1 1921:1 # blood triglycerides increased
17:1 52:1 72:1 87:1 88:1 163:1 228:1 408:1 540:1 1257:1 1450:1 1523:1 1858:1 1863:1 1921:1 # blood urea
18:1 20:1 33:1 34:1 52:1 67:1 72:1 87:1 163:1 274:1 295:1 399:1 408:1 460:1 966:1 1257:1 1450:1 1523:1 1858:1 1863:1 1921:1 # blood uric acid
30:1 52:1 59:1 84:1 87:1 97:1 163:1 178:1 408:1 617:1 1257:1 1450:1 1523:1 1858:1 1863:1 1921:1 # blood vessel
17:1 25:1 32:1 52:1 87:1 88:1 163:1 212:1 408:1 540:1 1195:1 1257:1 1450:1 1523:1 1617:1 1858:1 1863:1 1921:1 # bloodstream
9:1 29:1 47:1 62:1 63:1 114:1 125:1 131:1 141:1 163:1 457:2 622:1 702:1 718:1 970:1 989:1 1130:1 1172:1 1175:1 1373:1 1739:1 # bluetongue virus
9:1 13:1 17:1 26:1 42:1 72:1 74:1 77:1 114:1 131:1 163:1 448:1 592:1 660:1 795:1 1079:1 1212:1 1822:1 # blurred vision
10:1 26:1 40:1 42:1 49:1 57:1 60:1 87:1 102:1 106:1 120:1 199:1 222:1 236:1 321:1 561:1 696:1 717:1 834:1 991:1 1026:1 1040:1 1131:1 # body composition
15:1 87:1 120:1 204:1 236:1 696:1 717:1 834:1 1872:1 # body fat
33:1 48:1 72:1 87:1 90:1 120:1 204:1 236:1 341:1 696:1 717:1 834:1 859:1 938:1 1789:1 # body surface
3:1 25:1 87:1 116:1 120:1 210:1 236:1 246:1 324:1 696:1 717:1 815:1 834:1 1559:1 # body systems
3:1 4:1 14:1 15:1 16:1 17:1 30:1 39:1 72:1 74:1 76:1 80:1 87:1 88:1 109:1 116:1 120:1 148:1 199:1 218:1 236:1 252:1 267:1 285:1 308:1 387:1 512:1 540:1 696:1 717:1 834:1 1095:1 1150:1 1262:1 1401:1 1764:1 1815:1 # body temperature decreased
1:1 3:1 4:1 14:1 15:1 17:1 30:1 39:1 72:1 74:1 76:1 87:1 88:1 109:1 116:1 117:1 120:1 148:1 199:1 218:1 236:1 252:1 267:1 285:1 308:1 387:1 512:1 540:1 696:1 717:1 834:1 1095:1 1150:1 1401:1 1594:1 1764:1 1815:1 # body temperature increased
10:1 13:1 59:1 87:1 90:1 120:1 178:1 236:1 376:1 457:1 696:1 717:1 834:1 1953:1 # body tissues
66:1 87:1 120:1 152:1 236:1 634:1 696:1 717:1 834:1 932:1 978:1 # body weight
7:1 63:1 66:1 73:1 81:1 87:1 89:1 120:1 152:1 236:1 609:1 634:1 696:1 717:1 834:1 851:1 932:1 933:1 978:1 1176:1 # body weight change
1:1 9:1 26:1 42:1 45:1 62:2 77:1 114:1 120:1 464:1 525:1 656:1 660:1 795:1 935:1 1289:1 # bolus infusion
1:1 7:1 9:1 11:1 24:1 64:1 120:1 183:1 184:1 355:1 374:1 1247:1 1482:1 1553:1 # bone and joint
8:1 9:2 10:1 11:1 15:1 26:1 35:1 77:1 102:1 118:1 120:1 127:1 183:1 194:1 202:1 258:1 313:1 428:1 493:1 536:1 557:1 962:1 1247:1 1248:1 1481:1 # bone formation
9:1 11:1 14:1 17:1 33:1 41:1 59:1 72:1 109:1 120:1 183:1 189:1 228:1 285:1 339:1 349:1 383:1 437:1 491:1 529:1 567:1 1036:1 1247:1 1610:1 # bone fractures
2:1 9:1 11:1 22:1 35:1 120:1 183:1 448:1 467:1 1222:1 1247:1 # bone marrow
1:1 2:1 6:1 9:1 11:1 22:1 35:1 37:1 45:1 97:1 116:1 120:1 183:1 439:1 448:1 467:1 822:1 823:1 1222:1 1247:1 1396:1 1715:1 # bone marrow involvement
2:1 9:1 11:1 17:1 22:1 23:1 26:1 35:1 42:1 59:1 90:1 120:1 178:1 183:1 305:1 448:1 467:1 529:1 617:1 626:1 660:1 686:1 994:1 1222:1 1247:1 1496:1 1805:1 1990:1 # bone marrow suppression
2:1 9:1 11:1 18:1 22:1 35:1 47:1 49:1 67:1 101:1 120:1 145:1 183:1 357:1 448:1 467:1 602:1 606:1 624:1 1222:1 1247:1 1572:1 # bone marrow toxicity
9:1 11:1 35:1 39:1 120:1 178:1 183:1 862:1 1247:1 # bone mass
9:1 11:1 13:1 21:2 25:1 29:1 37:1 39:2 42:1 120:1 137:1 183:1 219:1 248:1 249:1 524:1 917:2 981:1 1247:1 1993:1 # bone metastasis
9:1 11:2 19:1 39:1 54:1 120:1 161:1 167:1 183:1 223:1 307:1 344:1 533:1 575:1 637:1 671:1 692:1 736:1 774:1 776:1 779:1 908:1 916:1 930:1 975:1 977:1 1009:1 1013:1 1247:1 1254:1 1323:1 1511:1 1559:1 # bone neoplasms
3:1 4:1 25:1 40:1 120:1 130:1 324:1 408:1 492:1 698:1 1679:1 # booster
1:1 3:1 4:1 10:1 15:1 25:1 26:1 33:1 40:1 55:1 67:1 102:1 120:1 127:1 130:1 191:1 258:1 286:1 323:1 324:1 362:1 408:1 492:1 645:1 698:1 1069:1 1099:1 1573:1 1679:1 # booster vaccination
2:1 3:1 8:1 9:1 13:1 16:1 19:1 29:1 30:1 73:1 84:1 99:1 111:1 115:1 117:1 120:1 121:1 164:1 250:1 271:1 293:1 299:1 497:1 506:1 636:1 771:1 987:1 1051:1 1732:1 1792:1 # bordetella bronchiseptica
3:1 4:1 8:1 13:1 16:1 19:1 29:1 42:1 62:1 76:1 84:1 99:1 109:1 115:1 120:1 150:1 178:1 249:1 250:1 267:1 271:1 293:1 299:1 506:1 771:1 994:1 1327:1 1672:1 1732:1 # bordetella pertussis
3:1 8:1 53:1 60:1 120:1 150:1 292:1 333:1 880:1 1151:1 1495:1 # bortezomib
28:1 36:1 59:1 120:1 710:1 1000:1 1427:1 # both eyes
3:1 4:1 27:1 36:1 120:1 130:1 166:1 173:1 197:1 275:1 777:1 # bottle adapter
1:2 2:1 11:1 36:2 38:1 47:1 68:1 72:1 75:1 83:1 101:1 109:1 120:1 263:1 269:1 328:1 357:1 624:1 1004:1 1148:1 1256:1 1277:1 1446:1 1572:1 1603:1 1922:1 # botulinum neurotoxin
22:1 27:1 83:1 110:1 115:1 120:1 191:1 395:1 1253:1 1801:1 # boulevard
4:1 54:1 57:1 64:1 76:1 110:1 120:1 169:1 267:1 686:1 1211:1 1377:1 1576:1 1983:1 # bound copper
9:1 47:1 110:1 120:1 136:1 1130:1 # bouton
1:1 11:1 86:1 120:1 131:1 481:1 1906:1 1909:1 # bovine
84:1 120:1 467:1 932:1 # bowel
12:1 13:1 30:2 39:1 84:1 88:1 120:1 148:1 149:1 387:1 467:1 512:1 636:1 705:1 841:1 842:1 846:1 932:1 950:1 952:1 953:1 1154:1 1155:1 1352:1 # bowel disease
6:1 24:1 37:1 70:1 84:1 97:1 103:1 116:1 120:1 439:1 467:1 481:1 726:1 932:1 1660:1 1715:1 # bowel movement
10:1 25:1 26:1 32:1 41:1 84:1 98:1 102:1 120:1 125:1 177:1 212:1 213:1 225:1 253:1 407:1 411:1 422:1 463:1 467:1 470:1 487:1 509:1 593:1 595:1 848:1 932:1 1674:1 # bowel obstruction
14:1 33:1 57:1 164:1 362:1 437:1 538:1 1069:1 # bracco
3:1 6:1 14:1 24:1 30:1 33:1 56:2 73:1 87:1 103:1 112:1 129:1 141:1 164:1 236:1 246:2 427:1 437:1 538:1 696:1 1043:1 1068:1 1255:1 1398:1 1647:1 1798:1 # brachyspira hyodysenteriae
14:1 18:1 33:1 38:1 40:1 42:1 45:1 52:1 56:1 57:1 73:1 100:1 112:1 129:2 141:1 164:1 222:1 246:1 375:1 437:1 538:1 773:1 961:1 1043:1 1398:1 1431:1 1632:1 1647:1 1798:1 # brachyspira pilosicoli
12:1 14:1 22:1 46:1 115:1 164:1 166:1 229:1 236:1 240:1 538:1 1253:1 1547:1 1758:1 # bradycardia
14:1 27:1 99:1 100:1 164:1 287:1 538:1 759:1 1299:1 # braille
1:1 14:1 164:1 287:1 538:1 662:1 # brain
1:1 4:1 7:1 11:1 14:1 59:1 64:1 97:1 164:1 287:1 355:1 430:1 538:1 662:1 785:1 907:1 # brain and nerves
1:1 9:2 10:1 12:1 14:1 26:1 49:1 57:1 64:1 77:1 102:1 118:1 122:1 164:1 287:1 301:1 321:1 347:1 538:1 662:1 1101:1 1476:1 # brain conditions
1:1 12:1 13:1 14:1 30:2 39:1 59:1 88:1 148:1 149:1 164:1 287:1 387:1 512:1 538:1 636:1 662:1 705:1 841:1 842:1 846:1 950:1 952:1 953:1 1154:1 1155:1 1352:1 1595:1 # brain diseases
1:1 9:1 10:1 14:1 26:1 41:1 77:1 102:1 117:1 118:1 164:1 169:1 225:1 287:1 407:1 479:1 525:1 538:1 662:1 1609:1 1944:1 # brain function
1:1 9:1 14:1 26:1 27:1 42:1 59:1 77:1 122:1 164:1 287:1 538:1 660:1 662:1 795:1 937:1 1101:1 1442:1 # brain lesions
1:1 14:1 21:2 25:1 29:1 30:1 37:1 39:2 59:1 137:1 148:1 164:1 219:1 248:1 287:1 524:1 538:1 662:1 917:2 1595:1 1993:1 # brain metastases
1:1 10:1 13:1 14:1 90:1 164:1 178:1 287:1 376:1 457:1 538:1 662:1 1953:1 # brain tissue
7:1 14:1 64:1 164:1 193:1 355:1 538:1 1310:1 # brand
10:1 13:1 14:1 15:1 19:1 127:1 164:1 191:1 252:1 376:1 461:1 538:1 1038:1 1762:1 # bratislava
17:1 88:1 164:1 540:1 1604:1 1640:1 # break
17:1 88:1 133:1 164:1 467:1 540:1 1604:1 1640:1 # break down
17:1 88:1 133:1 164:1 467:1 540:1 1604:1 1640:1 # breaks down
1:1 2:1 12:1 17:1 27:1 28:1 63:1 74:1 88:1 105:1 110:1 163:1 164:1 170:1 311:1 393:1 440:1 499:1 517:1 540:1 646:1 799:1 1159:1 1604:1 1640:1 1791:1 # breakthrough bleeding
6:1 16:1 17:1 25:1 37:1 39:1 52:1 54:1 84:1 88:1 97:1 164:1 387:1 395:1 439:1 524:1 540:1 1389:1 1604:1 1769:1 # breast development
4:1 8:1 12:1 13:1 16:1 17:1 25:1 39:1 51:1 88:1 115:1 144:1 149:1 164:1 182:1 243:1 250:1 271:1 277:1 299:1 300:1 306:1 309:1 317:1 365:1 379:1 381:1 382:1 387:1 472:1 473:1 474:1 524:1 540:1 585:1 586:1 674:1 853:1 1604:1 # breast disorders
1:1 12:1 17:1 25:1 39:1 63:1 74:1 88:1 105:1 164:1 170:1 188:1 387:1 393:1 440:1 499:1 524:1 540:1 1604:1 # breast feeding
1:1 17:1 25:1 39:1 88:1 107:1 164:1 287:1 387:1 524:1 540:1 662:1 1604:1 # breast pain
17:1 25:1 39:1 88:1 164:1 387:1 524:1 540:1 772:1 1604:1 # breasts
15:1 17:1 28:1 88:1 164:1 540:1 812:1 1369:1 1604:1 # breath
1:1 3:1 4:1 15:2 17:1 28:1 63:1 88:1 105:1 107:1 111:1 130:1 164:1 401:1 443:1 540:1 627:1 777:1 812:1 1107:1 1369:1 1604:1 1797:1 # breathing pattern
1:1 2:1 15:1 17:1 23:1 27:1 28:1 44:1 63:1 88:1 105:1 111:1 116:1 163:1 164:1 177:1 443:1 517:1 540:1 812:1 1107:1 1369:1 1559:1 1604:1 1605:1 # breathing problems
15:1 17:1 28:1 88:1 164:1 540:1 812:1 1369:1 1604:1 # breaths
17:1 74:1 164:1 275:1 592:1 1604:1 # breda
17:1 74:1 164:1 440:1 1604:1 1691:1 # breed
1:1 12:1 17:1 63:1 74:1 105:1 164:1 170:1 393:1 440:1 499:1 1604:1 1691:1 # breeding
1:1 2:1 13:1 20:1 34:1 40:1 42:1 63:1 104:1 105:1 164:2 222:1 234:1 249:1 292:1 303:1 404:1 504:1 987:1 1203:1 1826:1 1985:1 # bridging fibrosis
20:1 152:1 164:1 634:1 978:1 # bright
11:1 20:1 59:1 152:1 164:1 178:1 617:1 634:1 874:1 978:1 # brightness
7:1 20:1 24:1 38:1 58:1 99:1 100:1 114:1 163:1 164:1 187:1 457:1 759:1 959:1 1428:1 1478:1 # brilliant blue
1:1 19:1 20:1 45:1 53:1 69:1 142:1 164:1 322:1 333:1 433:1 530:1 770:1 900:1 946:1 1188:1 # brinzolamide
4:1 13:1 20:1 25:1 45:1 47:1 164:1 277:1 386:1 615:1 674:1 710:1 856:1 1319:1 1787:1 # bristol myers
20:1 27:1 49:1 164:1 777:1 1360:1 # brittle
1:1 2:1 6:1 164:1 389:1 449:1 721:1 888:1 987:1 # broken skin
1:1 2:1 19:1 37:1 60:1 84:1 164:1 273:1 280:1 287:1 657:1 662:1 987:1 1149:1 # bromelain
2:1 16:1 34:1 53:1 60:1 124:1 164:1 273:1 409:1 778:1 987:1 1495:1 # bromide
1:1 2:1 5:1 9:2 10:1 26:1 41:1 58:1 73:1 77:1 80:1 102:1 111:1 117:1 118:1 122:1 164:1 188:1 225:1 290:1 406:1 407:1 464:1 479:1 497:1 656:1 690:1 931:1 987:1 1012:1 1022:1 1051:1 1101:1 1194:1 1260:1 1270:1 1543:1 1614:1 1633:1 1740:1 1744:1 1971:1 # bronchial infections
2:1 9:1 26:1 38:1 45:1 73:1 111:1 117:1 164:1 375:1 497:1 987:1 1051:1 1167:1 1583:1 # bronchiolitis
2:1 9:1 73:1 91:1 117:1 164:1 221:1 296:1 490:1 497:1 781:1 987:1 # broncho-pulmonary
2:1 9:2 57:1 73:1 91:1 95:1 117:1 164:1 347:1 497:1 781:1 987:1 1198:1 # bronchoconstriction
2:1 9:1 12:1 73:1 87:1 91:1 100:1 117:1 164:1 497:1 581:1 781:1 987:1 # bronchodilator
2:1 9:1 11:1 54:1 73:1 91:1 117:1 164:1 497:1 781:1 987:1 # bronchopneumonia
2:1 4:1 28:1 36:1 65:1 75:1 164:1 277:1 589:1 674:1 786:1 987:1 1000:1 # brothers
2:1 164:1 467:1 987:1 # brown
13:1 30:1 59:1 125:1 164:1 562:1 636:1 1595:1 # bruises
1:1 5:1 13:1 14:1 25:1 32:1 46:1 50:1 53:1 98:1 158:1 166:1 172:1 212:1 261:1 272:1 362:1 364:1 615:1 678:1 # buccal administration
5:1 21:1 27:1 29:1 46:1 98:1 108:1 163:1 261:1 272:1 362:1 517:1 630:1 642:1 652:1 793:1 1550:1 1982:1 # buccal tablet
1:1 63:1 69:1 81:1 98:1 105:1 261:1 389:1 676:1 721:1 978:1 # buckinghamshire
4:1 17:1 74:1 188:1 261:1 592:1 635:1 809:1 814:1 # buffered
100:1 261:1 562:1 808:1 # build
5:1 6:1 8:1 9:1 11:1 17:1 23:1 31:1 43:1 52:1 55:1 101:1 183:1 261:1 305:1 361:1 385:1 432:1 626:1 647:1 789:1 829:1 1081:1 1213:1 1372:1 1395:1 1606:1 1933:1 # buprenorphine / naloxone
6:1 8:1 17:1 23:1 31:1 43:1 195:1 261:1 305:1 385:1 432:1 626:1 647:1 789:1 1081:1 1213:1 1236:1 1372:1 # buprenorphine 0.4 mg
2:1 9:1 23:1 26:1 44:1 54:1 77:1 129:1 245:1 261:1 305:1 712:1 927:1 1904:1 # bupropion
4:1 16:1 45:1 72:1 91:1 182:1 261:1 802:1 808:1 # burkholderia
1:1 11:1 42:1 59:1 62:1 86:1 178:1 261:1 495:1 617:1 874:1 1897:1 # business
7:1 8:1 31:1 43:1 47:1 81:1 136:1 216:1 261:1 265:1 421:1 432:1 851:1 1024:1 1081:1 1213:1 1372:1 # butorphanol
3:1 4:1 11:1 27:1 74:1 130:1 136:1 140:1 261:1 342:1 440:1 777:1 938:1 1024:1 # butterfly needle
47:1 95:1 136:1 261:1 676:1 777:1 1024:1 1727:1 # buttocks
9:1 47:1 136:1 261:1 777:1 1024:1 1130:1 # button
2:1 45:1 47:1 56:1 71:1 85:1 101:1 119:1 136:1 138:1 145:1 153:1 155:1 159:1 162:1 171:1 175:1 176:1 261:1 360:1 434:1 435:1 444:1 455:1 458:1 478:1 496:1 508:1 711:1 1024:1 1787:1 1917:1 # butyl hydroxytoluene
2:1 3:1 15:1 19:1 45:1 47:1 56:1 71:1 74:1 85:1 101:1 113:1 119:1 136:1 138:1 145:1 153:1 155:1 159:1 162:1 171:1 175:1 176:1 261:1 360:1 366:1 397:1 434:1 435:1 444:1 455:1 458:1 478:1 496:1 508:1 571:1 650:1 711:1 840:1 1024:1 1787:1 1917:1 # butylated hydroxytoluene
28:1 70:1 110:1 136:1 488:1 982:1 # by mouth
14:1 39:1 107:1 178:1 237:1 239:1 738:1 862:1 918:1 972:1 982:1 # bypass graft
5:1 46:1 65:1 67:1 73:1 272:1 338:1 542:1 677:1 1624:1 1644:1 1816:1 # calci-chew
5:1 18:1 46:1 65:1 67:1 73:1 272:1 542:1 677:1 1480:1 1624:1 # calcichew
1:2 5:1 8:1 11:1 20:1 46:1 47:1 49:1 67:1 72:1 86:1 111:1 143:1 265:1 269:1 272:1 277:1 292:1 323:1 542:1 966:1 1004:1 1163:1 1256:1 1334:1 1603:1 1624:1 1673:1 1721:1 # calcineurin inhibitors
1:1 5:1 9:1 46:1 47:1 49:1 50:1 67:1 272:1 304:1 396:1 542:1 1121:1 1130:1 1163:1 1624:1 # calcitonin
5:1 46:1 67:1 68:1 227:1 272:1 284:1 542:1 1624:1 # calcium
5:1 7:1 9:1 13:1 21:1 24:1 25:1 46:1 50:1 67:1 68:1 157:1 187:1 227:1 272:1 284:1 304:1 364:1 510:1 542:1 615:1 713:1 1624:1 1757:1 # calcium antagonist
5:1 7:2 9:1 11:1 13:1 21:1 24:1 25:1 46:1 50:1 67:1 68:1 73:1 81:1 84:1 157:1 187:1 227:1 272:1 284:1 304:1 364:1 510:1 542:1 615:1 713:1 810:1 851:1 939:1 1176:1 1624:1 1757:1 # calcium channel antagonists
4:1 5:1 7:1 11:1 46:1 52:1 67:1 68:1 73:1 81:1 84:1 95:1 163:1 227:1 272:1 277:1 284:1 449:1 542:1 674:1 676:1 810:1 851:1 939:1 1176:1 1379:1 1450:1 1624:1 # calcium channel blockers
5:1 6:1 16:1 18:1 46:1 67:2 68:1 104:1 117:1 165:1 190:1 227:1 272:1 284:1 380:1 518:1 542:1 602:1 665:1 849:1 1287:1 1386:1 1454:1 1489:1 1624:1 1736:1 1973:1 # calcium deficiency
1:1 3:1 5:1 15:1 38:1 45:1 46:1 55:1 67:1 68:1 113:1 202:1 227:1 263:1 272:1 284:1 286:1 375:1 542:1 645:1 1326:1 1340:1 1624:1 # calcium folinate
5:1 9:1 26:1 46:1 67:1 68:1 77:1 227:1 272:1 284:1 542:1 1624:1 # calcium ion
1:1 5:1 8:1 20:1 27:1 46:1 57:1 67:1 68:1 98:1 227:1 269:1 272:1 284:1 322:1 415:1 481:1 542:1 822:1 882:1 1019:1 1624:1 # calcium leucovorin
5:1 27:1 46:1 67:1 68:1 84:1 97:1 227:1 272:1 284:1 395:1 542:1 1624:1 1769:1 # calcium level
3:1 5:1 12:1 15:1 18:1 39:1 40:1 42:1 43:2 46:1 67:1 68:1 81:1 91:1 112:1 113:1 216:1 227:1 238:1 272:1 284:1 292:1 320:1 513:1 542:1 568:1 591:1 669:1 675:1 689:1 737:1 739:1 763:1 981:1 1029:1 1116:1 1170:1 1272:1 1328:1 1339:1 1394:1 1431:1 1448:1 1492:1 1567:1 1624:1 1661:1 1775:1 1878:1 # calcium phosphate dibasic
5:1 46:1 67:1 68:1 160:1 227:1 272:1 284:1 542:1 968:1 1624:1 # calcium-sandoz
2:1 5:1 32:1 46:1 57:1 136:1 177:1 261:1 272:1 371:1 542:1 1024:1 1624:1 1901:1 # calcobutrol
2:1 5:1 12:1 32:1 46:1 51:1 57:1 68:1 87:1 136:1 177:1 227:1 261:1 272:1 284:1 371:1 542:1 581:1 843:1 913:1 1024:1 1090:1 1158:1 1183:1 1205:1 1285:1 1430:1 1624:1 1901:1 # calcobutrol sodium
3:1 5:1 15:1 19:1 46:1 83:1 113:1 154:1 272:1 366:1 400:1 489:1 542:1 650:1 976:1 1624:1 # calculate
5:1 27:1 46:1 88:1 272:1 1169:1 1244:1 # calea
5:1 6:1 22:1 27:1 46:1 64:1 272:1 275:1 806:1 922:1 1244:1 # calendar
5:1 6:1 22:1 27:1 33:1 46:1 64:1 107:1 272:1 275:1 676:1 806:1 922:1 1244:1 # calendar packs
5:1 46:1 272:1 1636:1 # calgb
5:1 10:1 14:1 15:1 26:1 38:1 46:1 102:1 127:1 164:1 252:1 258:1 272:1 292:1 327:1 538:1 1038:1 1918:1 1985:1 # calibration
5:1 18:1 38:1 46:1 67:1 125:1 131:1 141:1 226:1 272:1 327:1 600:1 602:1 718:1 989:1 1175:1 # calicivirus
46:1 69:1 84:1 99:1 123:1 199:1 293:1 1649:1 # campbell
46:1 69:1 106:1 199:1 1649:1 # campo
33:1 46:1 52:1 69:1 71:1 112:1 177:1 199:1 238:1 337:1 686:1 820:1 1143:1 1201:1 1628:1 1649:1 1719:1 # campylobacter spp.
7:1 46:1 55:1 166:1 275:1 929:1 1105:1 # canada
4:1 7:1 46:1 48:1 117:1 310:1 315:1 426:1 441:1 929:1 # cancer
4:1 7:1 13:1 20:1 46:1 48:1 117:1 310:1 315:1 426:1 441:1 888:1 929:1 1319:1 # cancer risk
4:2 7:1 46:1 48:1 72:1 89:1 90:1 117:1 126:1 198:1 310:1 315:1 426:1 441:1 929:1 1322:1 1789:1 # cancer surgery
4:1 6:1 7:1 15:1 17:1 24:1 32:1 37:1 46:1 48:1 88:1 103:1 117:1 310:1 315:1 426:1 439:1 441:1 540:1 726:1 929:1 1195:1 1369:1 # cancer treatment
7:1 16:1 19:1 38:1 46:1 64:1 84:1 99:1 100:1 355:1 506:1 759:1 929:1 1058:1 1581:1 # candelilla
1:1 7:1 9:1 10:1 12:1 26:1 34:1 41:1 46:1 64:1 77:1 80:1 102:1 118:1 188:1 225:1 275:1 290:1 301:1 355:1 407:1 464:1 479:1 656:1 690:1 800:1 929:1 931:1 1012:1 1022:1 1194:1 1260:1 1270:1 1614:1 1633:1 1740:1 1744:1 1971:1 # candida infection
7:1 12:1 34:1 46:1 59:1 64:1 67:1 76:1 80:1 112:1 190:1 275:1 301:1 355:1 757:1 800:1 929:1 1020:1 1064:1 1217:1 1290:1 1386:1 1452:1 1505:1 # candida species
7:1 12:1 34:1 46:1 53:1 64:1 116:1 275:1 301:1 325:1 355:1 451:1 800:1 929:1 1879:1 # candidaemia
1:1 7:1 11:1 46:1 50:1 86:1 242:1 396:1 929:1 1804:1 # canine
7:1 13:1 46:1 50:1 242:1 364:1 475:1 929:1 # canis
3:1 4:1 7:1 13:1 25:1 46:1 50:1 130:1 242:1 324:1 364:1 475:1 615:1 698:1 929:1 # canister
1:1 7:1 31:1 46:1 55:1 108:1 143:1 180:1 184:1 810:1 860:1 929:1 1027:1 # cannabinoid
6:1 7:1 9:1 11:1 17:1 31:1 46:1 183:1 385:1 789:1 828:1 929:1 # canrenone
2:1 19:1 22:1 27:1 37:1 46:1 60:1 64:1 85:1 88:1 99:1 100:1 119:1 126:1 129:1 173:1 210:1 273:1 280:1 351:1 370:1 502:1 506:1 607:1 625:1 657:1 750:1 759:1 906:1 942:1 993:1 1008:1 1110:1 1129:1 1140:1 1142:1 1169:1 1208:1 1403:1 1405:1 1412:1 1634:1 1637:1 1640:1 1948:1 # capillary leak syndrome
22:1 27:1 46:1 81:1 83:1 90:1 115:1 173:1 332:1 485:1 1208:1 1253:1 1535:1 1801:1 # capsule, hard
27:1 46:1 51:1 61:1 83:1 90:1 173:1 332:1 485:1 972:1 1208:1 1801:1 # capsule, soft
27:1 46:1 59:1 83:1 90:1 173:1 332:1 485:1 1208:1 1442:1 1801:1 # capsules
20:1 23:1 46:1 47:1 54:1 100:1 173:1 197:1 576:1 855:1 1044:1 1208:1 1743:1 # captopril
3:1 15:1 22:1 40:1 43:2 46:1 69:1 70:1 71:1 81:1 91:1 112:1 113:1 216:1 238:1 240:1 320:1 378:1 513:1 563:1 568:1 591:1 619:1 669:1 675:1 689:1 737:1 739:1 763:1 1029:1 1116:1 1170:1 1235:1 1272:1 1328:1 1339:1 1394:1 1448:1 1492:1 1500:1 1567:1 1661:1 1775:1 1878:1 # carbamoyl phosphate
6:1 11:1 22:1 46:1 76:1 116:1 173:1 238:1 240:1 345:1 378:1 563:1 572:1 619:1 # carbapenem
4:1 22:1 37:1 46:1 60:1 120:1 240:1 280:1 378:1 563:1 619:1 715:1 782:1 807:1 837:1 1555:1 # carbomer
7:1 9:1 14:1 18:1 22:1 30:1 39:1 46:1 50:1 56:1 85:1 120:1 138:1 148:1 153:1 155:1 159:1 240:1 304:1 378:1 480:1 563:1 619:1 782:1 807:1 837:1 909:1 1247:1 1278:1 1334:1 1760:1 # carbonic anhydrase
7:1 9:1 14:1 18:1 22:1 30:1 39:1 46:1 50:1 56:1 85:1 120:1 138:1 148:1 153:1 155:1 159:1 240:1 304:1 378:1 480:1 563:1 616:1 619:1 782:1 807:1 837:1 909:1 1247:1 1278:1 1334:1 1760:1 # carbonic anhydrase ii
1:1 7:1 8:1 9:1 14:1 18:1 22:1 30:1 39:1 46:1 47:1 49:1 50:1 56:1 85:1 111:1 120:1 138:1 143:1 148:1 153:1 155:1 159:1 240:1 265:1 292:1 304:1 378:1 480:1 563:1 619:1 782:1 807:1 837:1 909:1 1163:1 1247:1 1278:1 1334:2 1673:1 1760:1 # carbonic anhydrase inhibitor
10:1 15:1 19:1 22:1 46:1 54:1 120:1 127:1 161:1 240:1 344:1 366:1 378:1 563:1 619:1 637:1 692:1 782:1 807:1 837:1 # carboplatin
15:1 19:1 22:1 46:1 71:1 101:1 120:1 162:1 175:1 240:1 366:1 378:1 397:1 563:1 619:1 782:1 807:1 837:1 1242:1 1251:1 1464:1 1491:1 1530:1 1855:1 1891:1 1943:1 1954:1 # carboxylate
22:1 29:1 37:1 46:1 101:1 120:1 137:1 162:1 175:1 240:1 373:1 378:1 563:1 619:1 782:1 807:1 837:1 1242:1 1464:1 1491:1 1530:1 1626:1 1855:1 1891:1 1954:1 # carboxymethylcellulose
1:1 6:1 22:1 31:1 46:1 67:1 89:1 180:1 201:1 231:1 240:1 323:1 367:1 845:1 957:1 1093:1 1409:1 1444:1 1589:1 1700:1 1754:1 # carcinogenesis
1:1 6:1 22:1 31:1 46:1 67:1 89:1 180:1 201:1 231:1 240:1 323:1 367:1 845:1 957:1 1093:1 1409:1 1444:1 1589:1 1700:1 1754:1 # carcinogenicity
1:1 22:1 31:1 34:1 46:1 67:1 68:1 70:1 72:1 109:1 110:1 180:1 184:1 240:1 277:1 323:1 367:1 488:1 784:1 845:1 889:1 960:1 1363:1 1409:1 1444:1 1589:1 1700:1 1754:1 # carcinoid tumours
1:1 15:1 22:1 31:1 35:1 46:1 47:1 48:1 60:1 65:1 67:1 84:1 95:1 99:1 107:1 121:1 180:1 240:1 278:1 293:1 323:1 367:1 584:1 627:1 664:1 706:1 845:1 870:1 1098:1 1332:1 1409:1 1444:1 1589:1 1700:1 1727:1 1748:1 1754:1 # carcinoma, hepatocellular
12:1 22:2 28:1 33:1 46:1 53:1 56:1 58:2 115:1 240:1 402:1 448:1 458:1 688:1 1137:1 1253:1 1758:1 1882:1 # cardiac arrhythmia
12:1 15:1 16:1 22:1 28:1 33:1 46:1 58:1 88:1 115:1 240:1 402:1 812:1 1253:1 1369:1 1758:1 # cardiac death
12:2 13:1 22:1 30:2 33:1 39:1 46:1 58:1 88:1 115:1 148:1 149:1 240:1 387:1 402:1 512:1 636:1 705:1 841:1 842:1 846:1 950:1 952:1 953:1 1154:1 1155:1 1253:1 1352:1 1758:1 # cardiac disease
12:2 13:1 22:1 30:2 33:1 39:1 46:1 58:1 59:1 88:1 115:1 148:1 149:1 240:1 387:1 402:1 512:1 636:1 705:1 841:1 842:1 846:1 950:1 952:1 953:1 1154:1 1155:1 1253:1 1352:1 1595:1 1758:1 # cardiac diseases
4:1 8:1 12:2 13:1 16:1 22:1 33:1 46:1 51:1 58:1 115:2 144:1 149:1 182:1 240:1 243:1 250:1 271:1 299:1 300:1 306:1 309:1 317:1 365:1 379:1 381:1 382:1 402:1 472:1 473:1 474:1 585:1 586:1 853:1 1253:1 1758:1 # cardiac disorder
6:1 12:1 22:1 33:1 37:1 46:1 58:1 59:1 115:1 240:1 373:1 402:1 433:1 454:1 1253:1 1626:1 1629:1 1758:1 1992:1 # cardiac enzymes
6:1 12:1 22:1 24:1 33:1 46:1 58:1 97:1 103:1 115:1 240:1 395:1 402:1 772:1 1106:1 1253:1 1758:1 1769:1 # cardiac events
12:1 17:1 22:1 33:1 46:1 58:1 72:1 100:1 114:1 115:1 204:1 228:1 240:1 287:1 402:1 1253:1 1758:1 # cardiac failure
9:1 10:1 12:1 17:1 22:1 26:1 33:1 41:1 46:1 58:1 72:1 77:1 100:1 102:1 114:1 115:1 117:1 118:1 169:1 204:1 225:1 228:1 240:1 287:1 402:1 407:1 479:1 525:1 1253:1 1609:1 1758:1 1944:1 # cardiac function failure
12:1 16:1 22:1 33:1 34:1 40:1 42:1 46:1 57:1 58:1 59:1 115:1 124:1 140:1 185:1 222:1 229:1 240:1 402:1 944:1 1054:1 1200:1 1238:1 1253:1 1333:1 1381:1 1680:1 1758:1 1772:1 1817:1 # cardiac glycosides
12:1 22:1 27:1 33:1 46:1 58:1 62:1 115:1 146:1 209:1 240:1 302:1 402:1 596:1 1253:1 1374:1 1758:1 1853:1 # cardiac muscle
2:1 12:1 22:1 23:1 27:1 33:1 44:1 46:1 58:1 115:1 116:1 163:1 177:1 240:1 402:1 517:1 1253:1 1605:1 1758:1 # cardiac problem
2:1 12:1 17:1 22:1 23:1 33:1 44:1 46:1 48:1 58:1 59:1 72:1 74:1 95:1 115:1 196:1 228:1 240:1 402:1 429:1 529:1 1253:1 1758:1 # cardiac procedures
8:1 12:1 13:1 20:1 22:1 33:2 41:1 46:1 47:1 58:1 115:1 189:1 204:1 240:1 265:1 277:1 402:1 644:1 859:1 888:1 904:1 1253:1 1311:1 1319:1 1503:1 1627:1 1721:1 1752:1 1758:1 1976:1 # cardiac risk factors
12:1 18:1 22:1 33:1 46:1 47:1 49:1 58:1 67:1 101:1 115:1 145:1 240:1 357:1 402:1 602:1 606:1 624:1 1253:1 1572:1 1758:1 # cardiac toxicity
5:1 12:1 15:1 22:1 33:1 46:1 52:1 54:1 58:1 83:1 107:1 115:1 191:1 240:1 402:1 627:1 823:1 852:1 1253:1 1389:1 1569:1 1621:1 1758:1 1955:1 # cardiac valvulopathy
6:1 12:1 22:1 26:1 46:1 50:1 89:1 91:1 95:1 115:1 201:1 231:1 240:1 369:1 539:1 676:1 803:1 957:1 1031:1 1093:1 1253:1 1758:1 # cardiogenic shock
12:1 15:1 17:1 21:1 22:1 26:1 46:1 49:1 54:1 59:1 62:1 67:1 83:1 90:1 115:1 209:1 240:1 372:1 490:1 529:1 570:1 574:1 803:1 1253:1 1758:1 1853:1 1996:1 # cardiopulmonary resuscitation
6:1 12:1 22:1 24:1 26:1 36:1 46:1 47:1 89:1 101:1 103:1 115:1 157:1 201:1 240:1 357:1 597:1 624:1 772:1 803:1 1253:1 1446:1 1572:1 1758:1 # cardiotoxic agents
4:1 8:1 12:2 13:1 16:1 22:1 26:1 39:1 46:1 51:1 115:2 144:1 149:1 182:1 191:1 209:1 240:1 243:1 250:1 271:1 277:1 299:1 300:1 306:1 309:1 317:1 365:1 379:1 381:1 382:1 472:1 473:1 474:1 481:1 585:1 586:1 674:1 803:1 853:1 1253:1 1758:1 # cardiovascular disorders
6:1 12:1 22:1 24:1 26:1 39:1 46:1 97:1 103:1 115:1 191:1 209:1 240:1 395:1 481:1 803:1 1106:1 1253:1 1758:1 1769:1 # cardiovascular event
1:1 12:1 18:1 22:1 26:1 39:1 46:1 67:1 90:1 104:1 115:1 122:1 190:1 191:1 209:1 240:1 481:1 602:1 665:1 803:1 814:1 1032:1 1253:1 1386:1 1489:1 1758:1 # cardiovascular insufficiency
2:1 12:1 22:1 23:1 26:1 27:1 39:1 44:1 46:1 115:1 116:1 163:1 177:1 191:1 209:1 240:1 481:1 517:1 803:1 1253:1 1559:1 1605:1 1758:1 # cardiovascular problems
4:1 17:1 22:1 46:1 97:1 226:1 234:1 240:1 277:1 354:1 500:1 507:1 674:1 1697:1 # caregivers
12:1 22:1 30:1 37:1 40:1 46:1 51:1 52:1 68:1 84:1 87:1 99:1 194:1 227:1 240:1 284:1 293:1 581:1 668:1 843:1 913:1 961:1 1090:1 1158:1 1183:1 1205:1 1285:1 1430:1 1588:1 # carmellose sodium
1:1 11:1 22:1 46:1 53:1 86:1 172:1 194:1 240:1 709:1 # carmine
1:1 10:1 11:1 22:1 46:1 49:1 50:1 86:1 240:1 298:1 321:1 394:1 401:1 # carnitine
2:1 5:1 11:1 22:1 37:1 46:1 60:1 64:1 84:1 85:1 107:1 109:1 119:1 169:1 210:1 240:1 273:1 280:1 351:1 432:1 607:1 625:1 657:1 750:1 810:1 906:1 939:1 942:1 993:1 1008:1 1110:1 1129:1 1140:1 1142:1 1403:1 1405:1 1412:1 1634:1 1637:1 1948:1 # carpal tunnel syndrome
9:1 22:1 46:1 47:1 150:1 240:1 498:1 1130:1 # carton
20:1 22:1 32:1 34:1 46:1 89:1 150:1 240:1 257:1 303:1 498:1 # cartridge
1:1 30:1 39:1 46:1 66:1 78:1 148:1 # casein
39:1 46:1 61:1 63:1 106:1 112:1 169:1 234:1 525:1 1532:1 1725:1 # caspofungin
25:1 27:1 39:1 46:1 524:1 # castle
8:1 25:1 39:1 46:1 47:1 100:1 184:1 265:1 524:1 856:1 # castor oil
5:1 6:1 16:1 22:1 24:1 37:1 39:1 46:1 90:1 103:1 107:1 121:1 145:1 150:1 356:1 439:1 498:1 566:1 648:1 726:1 1590:1 1748:1 # casualty department
15:1 18:1 21:1 38:1 45:1 46:1 108:1 120:1 375:1 600:1 628:1 652:1 1180:1 # catabolic
5:1 10:2 15:1 18:1 21:1 33:1 41:1 46:1 49:1 131:1 140:1 145:1 189:1 225:1 226:1 235:1 316:1 458:1 606:1 628:1 631:1 831:1 1180:1 1730:1 # catalytic activity
14:1 15:1 21:1 22:1 33:1 41:1 46:1 189:1 437:1 555:1 628:1 772:1 1036:1 1180:1 1218:1 # cataracts
3:1 8:1 15:1 20:1 46:1 59:1 113:1 190:1 354:1 415:1 628:1 713:1 1452:1 1968:1 # categories
3:1 8:1 15:1 46:1 113:1 126:1 354:1 628:1 713:1 1003:1 # category
1:1 15:1 28:1 42:1 46:1 65:1 121:1 332:1 495:1 589:1 628:1 812:1 1426:1 # cathepsin
15:1 16:1 28:1 30:1 46:1 59:1 61:1 62:1 88:1 471:1 601:1 812:1 1369:1 1595:1 # causes of death
1:1 42:1 46:1 62:1 63:1 105:1 495:1 601:1 # causing
10:1 18:1 25:1 46:1 62:1 235:1 551:1 601:1 # caustic
2:1 4:1 5:1 13:1 31:1 40:2 42:1 46:1 97:1 104:1 160:1 164:1 222:1 249:1 266:1 292:1 401:1 404:1 461:1 476:1 500:1 504:1 987:1 1469:1 1797:1 1826:1 1985:1 # cavernosal fibrosis
46:1 49:1 131:1 145:1 461:1 606:1 1960:1 # cavity
34:1 67:1 295:1 362:1 724:1 1099:1 # ccid50
6:1 7:1 10:1 24:1 89:1 152:1 187:1 201:1 207:1 599:1 854:1 1002:1 1118:1 1441:1 1504:1 1525:1 1716:1 1720:1 1726:1 # cd20 antigen
48:1 84:1 99:1 293:1 706:1 870:1 1548:1 # cd34+ cell
48:1 84:1 99:1 293:1 706:1 870:1 # cd4 cell
24:1 48:1 57:1 84:1 99:1 110:1 169:1 293:1 706:1 870:1 1576:1 # cd4 cell count
48:1 84:1 99:1 293:1 706:1 827:1 870:1 # cd4 cells
24:1 57:1 110:1 169:1 1576:1 # cd4 count
30:1 39:1 48:1 88:1 148:1 387:1 512:1 # cease
1:1 48:1 67:1 80:1 97:1 202:1 323:1 380:1 481:1 1064:1 1660:1 # cefovecin
10:1 26:1 48:1 61:1 72:1 102:1 380:1 525:1 972:1 # ceftiofur
9:1 20:1 32:1 48:1 58:1 257:1 380:1 604:1 829:1 972:1 1418:1 # ceftriaxon
2:1 37:1 48:1 72:1 101:1 151:1 357:1 360:1 380:1 525:1 558:1 624:1 1148:1 # cefuroxime
2:1 12:1 37:1 48:1 51:1 68:1 72:1 87:1 101:1 151:1 227:1 284:1 357:1 360:1 380:1 525:1 558:1 581:1 624:1 843:1 913:1 1090:1 1148:1 1158:1 1183:1 1205:1 1285:1 1430:1 # cefuroxime sodium
17:1 27:1 48:1 84:1 164:1 200:1 598:1 706:1 980:1 1604:1 1854:1 # celebrex
27:1 48:1 57:1 80:1 84:1 101:1 195:1 292:1 357:1 578:1 624:1 706:1 854:1 980:1 1800:1 # celecoxib 200 mg
27:1 48:1 57:1 80:1 84:1 101:1 195:1 292:1 357:1 578:1 624:1 706:1 980:1 1800:1 # celecoxib 400 mg
17:1 48:1 72:1 83:1 84:1 99:1 109:1 154:1 228:1 285:1 293:1 339:1 356:1 489:1 706:1 870:1 1859:1 # cell culture
15:1 16:1 28:1 48:1 84:1 88:1 99:1 293:1 706:1 812:1 870:1 1369:1 # cell death
6:1 11:1 48:1 84:1 89:1 99:1 201:1 293:1 345:1 706:1 870:1 1756:1 # cell gene
2:1 28:1 48:1 84:1 99:1 237:1 293:1 467:1 706:1 870:1 1179:1 # cell growth
1:1 11:1 38:1 48:1 84:1 86:1 99:1 263:1 293:1 706:1 870:1 963:1 # cell line
1:1 11:1 38:1 48:1 59:1 84:1 86:1 99:1 263:1 293:1 706:1 870:1 874:1 963:1 # cell lines
2:1 4:1 14:1 15:1 23:1 38:1 44:1 45:1 48:1 84:1 99:1 188:1 252:1 293:1 308:1 343:1 375:1 661:1 706:1 809:1 870:1 1401:1 # cell proliferation
8:1 17:1 33:1 47:1 48:3 72:1 80:1 84:1 90:1 99:1 121:1 197:1 204:1 265:1 277:1 293:1 341:1 410:1 576:1 612:1 683:1 706:1 859:1 870:1 883:1 938:1 1018:1 1111:1 1229:1 1271:1 1343:1 1507:1 1516:1 1536:1 1538:1 1671:1 1702:1 1721:1 1724:1 1789:1 1965:1 1966:1 # cell surface receptors
5:1 48:1 84:1 99:2 293:1 621:1 706:1 870:1 924:1 # cell wall
48:1 84:1 99:1 293:1 534:1 706:1 827:1 870:1 1119:1 # cells/mm3
30:1 40:1 48:1 52:1 83:1 84:1 99:1 114:1 293:1 668:1 706:1 870:1 961:1 1621:1 1941:1 # cellulose
1:1 5:1 6:1 14:1 24:1 32:1 48:1 66:1 78:1 97:1 103:1 158:1 335:1 762:1 1301:1 1522:1 # central vein
5:1 6:2 14:1 17:2 23:1 24:1 31:1 32:1 48:1 59:1 62:1 72:1 90:1 97:1 103:1 110:1 158:1 178:1 228:1 291:1 335:1 385:1 529:1 617:1 626:1 762:1 1106:1 1301:1 1522:1 1789:1 1805:1 1990:1 # central venous pressure
6:1 17:1 24:1 32:1 48:1 59:1 103:1 529:1 762:1 1195:1 1522:1 # centres
6:1 24:1 32:1 48:1 68:1 103:1 125:1 411:1 762:1 1522:1 # centrum
5:1 40:1 43:1 48:1 52:1 81:1 106:1 112:1 121:1 216:1 513:1 683:1 697:1 961:1 1225:1 1532:1 1606:1 # cephalosporin
5:1 40:1 43:1 48:1 52:1 81:1 106:1 112:1 121:1 216:1 513:1 683:1 697:1 961:1 1225:1 1532:1 1606:1 # cephalosporins
6:1 11:1 27:1 48:1 121:1 161:1 345:1 683:1 878:1 922:1 # ceplene
4:1 5:1 8:1 14:1 17:1 48:1 70:1 81:2 116:1 157:1 164:1 325:1 335:1 426:1 448:1 520:1 538:1 598:1 635:1 688:1 847:1 1331:1 1534:1 1854:1 1879:1 1882:1 # cerebral haemorrhage
4:1 5:1 13:1 14:1 17:1 48:1 53:1 58:1 65:1 73:1 116:1 164:1 209:1 335:1 426:1 451:1 527:1 538:1 598:1 635:1 677:1 1137:1 1305:1 1331:1 1423:1 1432:1 1717:1 1854:1 # cerebral ischemia
2:1 4:1 17:1 34:1 40:1 48:1 112:1 114:1 129:1 164:1 342:1 404:1 426:1 513:1 562:1 598:1 635:1 761:1 987:1 1043:1 1331:1 1854:1 # cerebrospinal fluid
2:1 4:1 17:1 39:1 48:1 164:1 191:1 426:1 481:1 598:1 635:1 987:1 1331:1 1854:1 # cerebrovascular
2:1 4:1 6:1 16:1 17:1 24:1 33:1 34:1 39:1 48:1 67:1 103:1 124:1 164:1 191:1 295:1 362:1 426:1 453:1 481:1 598:1 635:1 772:1 987:1 1069:1 1099:1 1239:1 1331:1 1556:1 1573:1 1854:1 1946:1 # cerebrovascular accidents
4:1 5:1 18:1 46:1 48:1 131:1 232:1 272:1 426:1 430:1 465:1 785:1 1916:1 # cervical
4:2 5:1 7:1 18:1 46:2 48:2 117:1 131:1 232:1 272:1 310:1 315:1 426:2 430:1 441:1 465:1 785:1 929:1 1916:1 # cervical cancer
1:1 4:1 5:1 18:1 22:1 31:1 35:1 46:2 48:1 60:1 67:1 131:1 180:1 232:1 240:1 272:1 278:1 323:1 367:1 426:1 430:1 465:1 664:1 785:1 845:1 1098:1 1332:1 1409:1 1444:1 1589:1 1700:1 1754:1 1916:1 # cervical carcinoma
4:1 5:1 18:1 20:1 46:1 48:1 131:1 232:1 253:1 272:1 292:1 426:1 430:1 465:1 785:1 1916:1 # cervical ribs
1:1 4:2 5:1 11:1 18:1 46:1 48:1 72:1 86:1 89:1 90:1 112:1 126:1 129:1 131:1 198:1 232:1 272:1 426:1 430:1 465:1 785:1 794:1 1043:1 1322:1 1789:1 1916:1 # cervical spine surgery
6:1 9:1 10:1 15:2 17:1 24:1 26:1 32:1 37:1 48:1 59:1 61:1 77:1 88:1 102:1 103:1 118:1 127:1 160:1 178:1 258:1 313:1 439:1 540:1 617:1 726:1 1195:1 1369:1 1436:1 # cessation of treatment
1:1 10:1 11:1 20:1 29:1 48:1 86:1 141:1 195:1 412:1 514:1 603:1 653:1 839:1 1112:1 1152:1 # cetirizine 10 mg
2:1 8:1 17:1 29:1 32:1 38:1 48:1 84:1 371:1 514:1 699:1 1058:1 1335:1 1456:1 1513:1 # cetrorelix
2:1 10:1 16:1 29:1 32:1 34:1 36:1 48:1 75:1 124:1 371:1 514:1 699:1 865:1 1067:1 1978:1 # cetrotide
20:1 29:1 34:1 48:1 71:1 145:1 260:1 276:1 303:1 337:1 514:1 535:1 711:1 869:1 920:1 1483:1 1510:1 1597:1 1602:1 1639:1 # cetylpyridinium
4:1 69:1 73:1 81:1 123:1 277:1 392:1 674:1 1176:1 1587:1 # chambers
7:1 48:1 59:1 73:1 81:1 117:1 310:1 315:1 441:1 851:1 1176:1 1436:1 # chances
7:1 63:1 73:1 81:1 89:1 609:1 851:1 933:1 1176:1 # change
7:1 45:1 52:1 57:1 63:1 72:1 73:1 81:1 89:1 110:1 609:1 613:1 773:1 851:1 933:1 1176:1 # change colour
7:1 63:1 73:1 74:1 81:1 89:1 609:1 851:1 933:1 1176:1 # changed
7:1 59:1 63:1 73:1 81:1 89:1 609:1 851:1 933:1 1176:1 # changes
4:1 7:1 11:1 52:1 73:1 81:1 84:1 95:1 163:1 449:1 676:1 810:1 851:1 939:1 1176:1 1379:1 1450:1 # channel blocker
4:1 7:1 11:1 52:1 73:1 81:1 84:1 95:1 163:1 277:1 449:1 674:1 676:1 810:1 851:1 939:1 1176:1 1379:1 1450:1 # channel blockers
22:1 59:1 73:1 81:1 89:1 198:1 1176:1 1535:1 1552:1 # charges
27:1 65:1 73:1 88:1 166:1 677:1 1467:1 # cheadle
4:1 9:1 10:1 14:1 15:1 19:1 26:1 28:1 65:2 73:1 77:1 84:1 102:1 118:1 127:1 173:1 258:1 308:1 313:1 337:1 366:1 589:1 677:1 786:1 1149:1 # chelation therapy
8:1 15:1 19:1 47:1 65:1 73:1 84:1 265:1 366:1 584:1 677:1 1149:1 1688:1 # chelator
8:1 15:1 19:1 47:1 65:1 73:1 84:1 265:1 277:1 366:1 584:1 677:1 1149:1 1688:1 1721:1 # chelators
5:1 18:1 46:1 53:1 65:1 73:1 116:1 232:1 272:1 451:1 465:1 483:1 527:1 677:1 1228:1 1305:1 1432:1 1584:1 1717:1 1788:1 1845:1 1871:1 1991:1 # chemical
5:1 18:1 46:1 53:1 65:1 73:1 99:1 116:1 140:1 232:1 272:1 451:1 465:1 483:1 527:1 621:1 677:1 1228:1 1305:1 1432:1 1584:1 1717:1 1788:1 1845:1 1871:1 1991:1 # chemically
1:1 4:1 10:1 14:1 15:1 26:1 28:1 36:1 55:1 57:1 60:1 65:2 70:1 73:1 102:1 116:1 127:1 143:1 258:1 286:1 308:1 392:1 527:1 561:1 589:1 645:1 677:1 786:1 847:1 860:1 1000:1 1432:1 1734:1 1930:1 # chemotherapy combinations
4:1 14:1 27:1 28:1 36:1 65:2 70:1 73:1 116:1 146:1 165:1 229:1 308:1 527:1 589:1 596:1 677:1 786:1 847:1 872:1 875:1 897:1 1000:1 1432:1 1734:1 # chemotherapy cycle
4:1 6:1 14:1 17:1 28:1 36:1 37:1 65:2 70:1 73:1 116:1 122:1 151:1 234:1 308:1 354:1 439:1 527:1 558:1 589:1 677:1 749:1 786:1 847:1 1000:1 1432:1 1697:1 1734:1 # chemotherapy regimens
2:1 4:1 65:1 73:1 440:1 449:1 511:1 677:1 786:1 # cherokee
4:1 65:1 73:1 126:1 448:1 677:1 786:1 # cherry
17:1 59:1 65:1 73:1 111:1 141:1 539:1 629:1 677:1 # cheshire
25:1 59:1 65:1 73:1 398:1 677:1 # chest
8:1 12:1 13:1 25:1 57:1 59:1 60:1 65:1 73:1 149:1 150:1 202:1 209:1 398:1 536:1 561:1 677:1 880:1 # chest discomfort
1:1 25:1 59:1 65:1 73:1 107:1 122:1 287:1 398:1 662:1 677:1 1032:1 # chest pains
2:1 25:1 37:1 59:1 60:1 64:1 65:1 73:1 85:1 119:1 210:1 273:1 280:1 351:1 398:1 607:1 625:1 657:1 677:1 750:1 906:1 942:1 993:1 1008:1 1110:1 1129:1 1140:1 1142:1 1403:1 1405:1 1412:1 1634:1 1637:1 1948:1 # chest syndrome
5:1 25:1 59:1 65:1 73:1 99:1 398:1 621:1 677:1 924:1 # chest wall
21:1 27:2 29:1 65:1 73:1 108:2 163:2 517:2 630:1 642:2 652:1 677:1 793:2 924:1 1550:1 1982:1 # chewable tablet
17:1 29:1 73:1 111:1 164:1 292:1 1007:1 1051:1 1604:1 1985:1 # chibret
6:1 9:1 17:1 73:1 85:1 100:1 111:1 140:1 789:1 808:1 1025:1 1051:1 # children only
1:1 3:1 4:1 11:1 25:1 30:1 59:1 69:1 73:1 81:1 86:1 111:1 130:1 324:1 698:1 874:1 1051:1 1107:1 1559:1 # chinese hamster
2:1 9:1 73:1 111:1 141:1 497:1 1051:1 # chiron
10:1 12:1 14:1 15:1 19:1 32:1 33:1 35:1 58:1 60:1 69:1 73:2 91:1 127:1 138:1 158:1 268:1 278:1 340:1 386:1 402:1 437:1 493:1 530:1 781:1 1398:1 1461:1 1481:1 1499:1 # chlamydia trachomatis
8:1 9:1 16:1 20:1 26:1 34:1 52:1 73:1 77:1 122:1 124:1 268:1 303:1 314:1 340:1 348:1 358:1 359:1 368:1 415:1 590:1 649:1 658:1 694:1 714:1 723:1 741:1 752:1 754:1 798:1 801:1 838:1 1101:1 # chloride ions
5:1 8:1 16:1 20:1 34:1 46:1 52:1 67:1 68:1 73:1 124:1 227:1 268:1 272:1 284:1 303:1 314:1 340:1 348:1 358:1 359:1 368:1 415:1 542:1 590:1 649:1 658:1 694:1 714:1 723:1 741:1 752:1 754:1 798:1 801:1 838:1 1624:1 # chloride, calcium
1:1 2:1 8:1 52:1 73:1 268:1 314:1 340:1 348:1 358:1 359:1 368:1 477:1 516:1 562:1 1062:1 1066:1 1086:1 1139:1 1564:1 1843:1 # chloroquine
2:1 8:1 23:1 35:1 44:1 52:1 60:1 73:1 268:1 273:1 278:1 314:1 340:1 348:1 358:1 359:1 368:1 432:1 1081:1 # chlorpromazine
2:1 3:1 4:1 25:1 27:2 45:1 59:1 73:1 84:1 91:1 97:1 130:1 324:1 395:1 398:1 511:1 666:1 698:1 781:1 802:1 827:1 1442:1 1493:1 1645:1 1769:1 # cholesterol levels
2:1 3:1 4:1 25:1 27:1 45:1 59:1 73:1 91:1 130:1 324:1 398:1 511:1 666:1 698:1 781:1 802:1 808:1 1442:1 1493:1 1645:1 # cholesterol, ldl
18:1 33:1 34:1 38:1 45:1 67:1 73:1 91:1 274:1 295:1 375:1 399:1 600:1 781:1 802:1 # cholic acid
1:1 4:2 11:2 38:1 45:1 73:1 86:1 91:1 97:1 198:1 234:1 263:1 375:1 430:1 781:1 785:1 802:1 907:2 963:1 1340:1 1512:1 1873:1 # cholinergic nerve
2:1 15:1 35:1 47:1 54:1 60:1 73:1 273:1 278:1 311:1 332:1 493:1 584:1 646:1 1044:1 1224:1 1424:1 1560:1 1608:1 1851:1 # chromatopsia
2:1 4:1 9:1 10:1 14:1 15:1 26:1 37:1 40:1 51:1 60:2 70:1 73:1 77:1 102:1 108:1 118:1 123:1 127:1 252:1 258:1 273:1 280:1 311:1 313:1 448:1 646:1 824:1 876:1 1016:1 1038:1 1224:1 1422:1 1424:1 1587:1 1608:1 1918:1 # chromosome aberrations
2:1 5:1 8:1 31:1 35:1 37:1 38:1 40:1 49:1 51:1 60:2 70:1 73:1 108:1 194:1 262:1 273:1 280:1 311:1 327:1 428:1 557:1 646:1 647:1 687:1 824:1 864:1 876:1 962:1 1006:1 1016:1 1125:1 1224:1 1279:1 1387:1 1410:1 1422:1 1424:1 1544:1 1546:1 1608:1 1676:1 1683:1 1811:1 # chromosome abnormality
2:1 9:1 18:1 50:1 73:1 304:1 311:1 480:1 497:1 646:1 1224:1 1278:1 1424:1 1928:1 # chronic
2:1 5:1 9:1 18:1 30:1 45:1 50:1 57:1 62:1 73:1 91:1 108:1 261:1 304:1 311:1 471:1 480:1 497:1 542:1 646:1 802:1 973:1 1224:1 1278:1 1424:1 1624:1 1928:1 # chronic alcohol abuse
2:1 9:1 12:1 18:1 22:1 50:1 58:1 73:1 88:1 91:1 304:1 311:1 402:1 448:1 480:1 497:1 550:1 646:1 688:1 1224:1 1278:1 1424:1 1882:1 1928:1 # chronic diarrhoea
2:1 7:1 9:1 12:1 13:1 14:1 15:1 18:1 30:2 35:1 39:1 50:1 52:1 60:1 73:1 83:1 88:1 148:1 149:1 193:1 237:1 278:1 304:1 311:1 328:1 387:1 480:1 493:1 497:1 512:1 636:1 646:1 705:1 841:1 842:1 846:1 918:1 950:1 952:1 953:1 1154:1 1155:1 1224:1 1278:1 1352:1 1424:1 1621:1 1928:1 # chronic granulomatous disease
2:1 9:1 11:1 18:1 50:1 59:1 73:1 99:1 100:1 178:1 304:1 311:1 480:1 497:1 617:1 646:1 759:1 874:1 1224:1 1278:1 1424:1 1928:1 # chronic illness
1:1 2:1 9:2 10:1 18:1 26:1 41:1 50:1 73:1 77:1 80:1 102:1 118:1 188:1 225:1 290:1 304:1 311:1 407:1 464:1 479:1 480:1 497:1 646:1 656:1 690:1 931:1 1012:1 1022:1 1194:1 1224:1 1260:1 1270:1 1278:1 1424:1 1614:1 1633:1 1740:1 1744:1 1928:1 1971:1 # chronic infection
2:1 9:1 18:1 27:1 34:1 50:1 52:1 53:1 58:1 73:1 84:1 116:1 184:1 269:1 304:1 311:1 325:1 386:1 451:1 480:1 497:1 646:1 710:1 784:1 882:1 1137:1 1224:1 1278:1 1423:1 1424:1 1818:1 1879:1 1900:1 1928:1 # chronic myeloid leukaemia
1:1 2:1 9:1 18:1 50:1 73:1 107:1 287:1 304:1 311:1 480:1 497:1 646:1 662:1 1224:1 1278:1 1424:1 1928:1 # chronic pain
2:1 5:1 6:1 9:1 17:2 18:1 50:1 55:1 72:1 73:1 100:1 114:1 204:1 228:1 287:1 304:1 311:1 361:1 480:1 497:1 646:1 789:1 819:1 1224:1 1278:1 1424:1 1928:1 # chronic renal failure
1:1 2:1 9:1 10:1 13:1 18:1 42:2 49:1 50:1 62:1 73:1 304:1 311:1 321:1 328:1 376:1 480:1 495:1 497:1 587:1 646:1 1026:1 1224:1 1278:1 1378:1 1424:1 1928:1 # chronic sinusitis
32:1 36:1 56:1 70:1 73:1 126:1 239:1 332:1 373:1 1782:1 # chymotrypsin-like
1:1 3:1 17:1 22:1 29:1 63:1 67:1 70:1 105:1 139:1 152:1 167:1 389:1 721:1 777:1 1007:1 # cigarette smoking
22:1 38:1 58:1 67:1 87:1 100:1 120:1 126:1 236:1 502:1 696:1 717:1 755:1 834:1 1478:1 1712:1 # ciliary body
1:1 10:1 11:1 12:1 29:1 34:1 37:1 67:1 86:1 137:1 151:1 170:1 425:1 558:1 618:1 653:1 865:1 867:1 873:1 1087:1 # cimetidine
1:1 10:1 11:1 12:1 29:1 34:1 37:1 67:1 86:1 137:1 151:1 170:1 195:1 425:1 558:1 578:1 618:1 653:1 865:1 867:1 873:1 1087:1 # cimetidine 600 mg
1:1 67:1 323:1 # cin 3
1:1 5:1 29:1 33:1 46:1 48:1 55:1 67:1 272:1 286:1 323:1 514:1 542:1 1624:1 # cinacalcet
2:1 23:1 44:1 52:1 61:1 67:1 101:1 195:1 211:1 342:1 450:1 578:1 724:1 1263:1 1933:1 # ciprofloxacin 500 mg
2:1 3:1 15:1 19:1 21:1 23:1 33:1 41:1 44:1 52:1 61:1 67:1 101:1 113:1 189:1 211:1 342:1 450:1 574:1 742:1 1144:1 1263:1 1810:1 1903:1 1933:1 # ciprofloxacin lactate
2:1 5:1 6:1 8:1 9:1 14:1 23:1 26:1 42:1 44:1 52:1 61:1 62:1 67:1 76:1 77:1 90:1 101:1 112:1 122:1 211:1 335:1 342:1 450:1 572:1 582:1 660:1 749:1 757:1 795:1 1193:1 1263:1 1460:1 1838:1 1933:1 # ciprofloxacin oral suspension
1:1 2:1 23:1 44:1 67:1 101:1 211:1 357:1 360:1 624:1 # ciproxin
7:1 12:1 28:1 46:1 56:1 58:1 67:1 141:1 166:1 367:1 402:1 458:1 688:1 1269:1 1428:1 # circadian rhythm
8:1 15:1 19:2 30:1 45:1 47:1 57:1 67:1 83:1 99:1 141:1 154:1 173:1 265:1 332:1 366:1 367:1 400:1 489:1 506:1 584:1 773:1 976:1 1688:1 1786:1 # circulatory collapse
3:1 8:1 15:1 19:1 25:1 47:1 67:1 83:1 116:1 141:1 154:1 210:1 246:1 265:1 324:1 366:1 367:1 400:1 489:1 584:1 815:1 976:1 1688:1 # circulatory system
1:1 10:1 13:1 15:1 19:1 67:1 112:1 127:1 161:1 298:1 344:1 366:1 1462:1 # cisplatin
3:1 14:1 15:1 32:1 49:1 67:1 113:1 158:1 252:1 910:1 1153:1 # citrate
3:1 12:1 14:1 15:1 32:1 49:1 51:1 67:1 68:1 87:1 113:1 158:1 227:1 252:1 284:1 581:1 843:1 910:1 913:1 1090:1 1153:1 1158:1 1183:1 1205:1 1285:1 1430:1 # citrate sodium
18:1 20:1 32:1 49:1 67:1 257:1 460:1 910:1 1240:1 # citric
18:1 20:1 32:1 33:1 34:1 49:1 67:2 257:1 274:1 295:1 399:1 460:1 910:1 1240:1 # citric acid
2:1 3:1 32:1 33:1 41:1 49:1 67:1 177:1 189:1 238:1 371:1 820:1 910:1 1078:1 1416:1 1470:1 1605:1 1628:1 1777:1 1877:1 # citrobacter
2:1 3:1 4:1 12:1 32:1 33:1 41:1 49:1 62:1 67:1 90:1 97:1 177:1 189:1 226:1 238:1 277:1 371:1 500:1 507:1 674:1 820:1 910:1 1078:1 1416:1 1470:1 1605:1 1628:1 1777:1 1877:1 # citrobacter diversus
2:1 3:1 12:1 17:1 32:1 33:1 41:1 49:1 64:1 67:1 169:1 177:1 189:1 238:1 269:1 301:1 371:1 567:1 616:1 820:1 910:1 1078:1 1211:1 1416:1 1470:1 1605:1 1628:1 1777:1 1877:1 # citrobacter freundii
2:1 3:1 4:1 20:1 30:1 32:1 33:1 40:1 41:1 49:1 67:1 177:1 189:1 233:1 238:1 371:1 668:1 730:1 820:1 910:1 1078:1 1416:1 1470:1 1605:1 1628:1 1777:1 1877:1 # citrobacter koseri
2:1 3:1 32:1 33:1 41:1 49:1 59:1 67:2 76:1 80:1 112:1 177:1 189:1 190:1 238:1 371:1 757:1 820:1 910:1 1020:1 1064:1 1078:1 1217:1 1290:1 1386:1 1416:1 1452:1 1470:1 1505:1 1605:1 1628:1 1777:1 1877:1 # citrobacter species
5:1 19:1 43:1 54:1 58:1 111:1 133:1 146:1 166:1 259:1 406:1 641:1 1371:1 1415:1 1543:1 # cladophialophora
1:1 11:1 19:1 20:1 85:1 86:1 143:1 146:1 166:1 292:1 860:1 # cladribine
19:1 69:1 146:1 386:1 530:1 534:1 1579:1 # clammy
19:1 20:1 22:1 74:1 104:1 146:1 190:1 343:1 370:1 695:1 1182:1 # clarified
19:1 20:1 22:1 146:1 343:1 370:1 695:1 # clarify
2:1 19:1 20:1 22:1 28:1 49:1 60:1 146:1 195:1 273:1 311:1 370:1 578:1 588:1 646:1 695:1 724:1 799:1 1360:1 1608:1 1791:1 # clarithromycin 500 mg
19:1 20:1 22:1 49:1 145:1 146:1 351:1 370:1 606:1 695:1 1360:1 # clarityn
19:1 39:1 146:1 178:1 307:1 616:1 862:1 # class ii
18:1 19:1 39:1 42:1 146:1 178:1 307:1 862:1 994:1 1431:1 # classics
18:1 19:1 39:1 42:1 46:1 104:1 146:1 178:1 232:1 307:1 343:1 665:1 862:1 994:1 1182:1 # classifications
12:1 19:1 62:1 146:1 227:1 601:1 843:1 1061:1 # claudius
7:1 15:1 19:2 55:1 83:1 146:1 400:1 461:1 494:1 645:1 1105:1 # clavulanate
3:1 7:1 14:2 15:1 22:1 27:1 48:1 88:1 113:1 117:1 146:1 193:1 252:1 310:1 315:1 441:1 555:1 596:1 1153:1 1169:1 1196:1 # clearance rate
17:1 22:1 27:1 74:1 88:1 146:1 592:1 596:1 1169:1 1196:1 # cleared
1:2 5:1 10:1 15:1 18:1 26:1 38:1 46:1 50:1 53:1 55:1 69:1 102:1 127:1 142:1 146:1 172:1 200:1 232:1 256:1 258:1 263:1 272:1 286:1 450:1 465:1 480:1 645:1 678:1 1779:1 # clinical examination
1:2 5:1 9:1 10:1 18:1 26:1 38:1 41:1 46:1 50:1 77:1 80:1 102:1 118:1 122:1 146:1 188:1 225:1 232:1 263:1 272:1 290:1 407:1 464:1 465:1 479:1 480:1 656:1 678:1 690:1 931:1 1012:1 1022:1 1101:1 1194:1 1260:1 1270:1 1614:1 1633:1 1740:1 1744:1 1971:1 # clinical infections
1:1 5:1 15:1 18:1 28:1 38:1 45:1 46:1 50:1 52:1 91:1 107:1 146:1 231:1 232:1 263:1 272:1 465:1 480:1 556:1 613:1 627:1 678:1 802:1 812:1 1209:1 1508:1 1601:1 1713:1 # clinical pathology
1:1 5:1 9:1 11:1 18:1 38:1 46:1 50:2 58:1 68:1 70:1 146:1 232:1 263:1 269:1 272:1 304:1 329:1 465:1 480:1 678:1 960:1 1004:1 1199:1 # clinical pneumonia
1:1 5:1 17:1 18:1 22:1 30:1 38:1 46:1 50:1 59:1 73:1 88:1 146:1 232:1 263:1 272:1 367:1 465:1 480:1 529:1 678:1 705:1 845:1 1196:1 # clinical research
1:1 5:1 7:1 13:1 17:1 18:1 21:1 25:1 38:1 42:1 46:1 48:1 50:1 59:1 117:1 146:1 219:1 232:1 249:1 263:1 272:1 294:1 310:1 315:1 441:1 465:1 480:1 529:1 544:1 614:1 615:1 678:1 727:1 734:1 937:1 947:1 # clinical resistance
1:1 4:1 5:1 18:2 30:1 38:1 46:1 48:1 50:1 131:1 146:1 232:1 263:1 272:1 430:1 465:1 480:1 678:1 730:1 785:1 1916:1 # clinical service
1:1 2:1 5:2 18:1 20:1 32:1 38:1 46:1 50:1 58:1 110:1 146:1 232:1 237:1 257:1 263:1 272:1 305:1 406:1 465:1 480:1 604:1 678:1 1159:1 1179:1 1575:1 1827:1 1869:1 1969:1 # clinical trial group
52:1 69:1 146:1 177:1 238:1 288:1 623:1 1143:1 1227:1 1628:1 # clobazam
52:1 95:1 146:1 623:1 676:1 1379:1 # clock
1:1 14:1 22:1 52:1 61:1 108:1 143:1 146:1 204:1 555:1 623:1 860:1 1027:1 1484:1 1972:1 # clofarabine
52:1 74:1 89:1 146:1 231:1 623:1 1209:1 # clogged
6:1 11:1 52:1 53:1 60:1 146:1 188:1 343:1 345:1 623:1 1495:1 # clomifene
6:1 11:1 43:1 52:1 53:1 60:1 65:1 146:1 211:1 254:1 283:1 319:1 345:1 623:1 1495:1 1498:1 # clomiphene
14:1 23:1 52:1 53:2 60:1 69:1 142:1 146:1 211:1 623:1 899:1 1495:1 # clomipramine
2:1 8:1 14:1 23:1 52:2 53:2 56:1 60:1 69:1 73:1 85:1 95:1 119:1 138:1 142:1 146:1 153:1 155:1 159:1 171:1 176:1 211:1 268:1 314:1 340:1 348:1 358:1 359:1 368:1 429:1 549:1 623:1 700:1 728:1 748:1 788:1 797:1 844:1 857:1 863:1 866:1 881:1 890:1 893:1 899:1 903:1 905:1 914:1 915:1 964:1 965:1 967:1 1010:1 1011:1 1267:1 1495:1 # clomipramine hydrochloride
9:1 11:1 52:1 146:1 183:1 623:1 1156:1 # clone
8:1 14:1 15:1 52:1 107:1 121:1 146:1 288:1 314:1 582:1 623:1 627:1 745:1 1714:1 1748:1 # clorazepate
9:1 10:1 15:1 17:1 19:1 26:1 30:1 40:1 52:1 77:1 84:1 102:1 118:1 122:1 127:1 146:1 258:1 313:1 366:1 539:1 623:1 668:1 961:1 1101:1 1149:1 1335:1 # close relationship
4:1 13:1 26:1 30:1 40:1 42:1 52:1 76:1 90:1 131:1 146:1 267:1 305:1 430:1 623:1 660:1 668:1 785:1 961:1 1079:1 1212:1 1496:1 1822:1 # close supervision
1:1 12:1 20:1 25:1 32:1 34:1 36:1 38:1 40:1 52:1 68:1 83:1 109:1 120:1 146:1 212:1 227:1 257:1 263:1 303:1 328:1 425:1 492:1 623:1 843:1 961:1 1261:1 1277:1 1922:1 # clostridium botulinum
1:1 4:1 6:1 12:1 20:2 25:1 32:1 34:1 40:1 52:1 63:1 76:1 89:1 105:1 146:1 201:1 212:1 227:1 257:1 267:1 303:1 322:1 425:1 492:1 567:1 609:1 623:1 843:1 938:1 961:1 1261:1 1539:1 # clostridium perfringens
3:1 7:1 12:1 20:1 21:1 25:1 29:1 32:1 34:1 40:1 50:1 52:1 146:1 212:1 227:1 242:1 248:1 257:1 294:1 303:1 425:1 492:1 623:1 843:1 961:1 986:1 1261:1 # clostridium tetani
20:1 32:1 35:1 36:1 52:1 146:1 151:1 257:1 288:1 333:1 623:1 684:1 1138:1 1782:1 1846:1 # clotrimazole
36:1 52:1 146:1 623:1 772:1 # clots
68:1 74:1 76:1 114:1 146:1 199:1 # clumped
1:1 11:1 42:1 59:1 68:1 86:1 114:1 146:1 178:1 495:1 617:1 874:1 1559:1 1897:1 # clumsiness
7:1 16:1 17:1 23:1 24:1 59:1 121:1 122:1 160:1 178:1 187:1 529:1 617:1 626:1 1805:1 1990:1 # cns depressants
12:1 13:1 30:2 39:1 59:1 88:1 122:1 148:1 149:1 387:1 512:1 636:1 705:1 841:1 842:1 846:1 950:1 952:1 953:1 1154:1 1155:1 1352:1 1595:1 # cns diseases
7:1 10:1 19:1 24:1 25:1 83:1 122:1 151:1 187:1 302:1 400:1 494:1 551:1 # cns stimulant
20:1 32:1 57:1 70:1 101:1 151:1 221:1 257:1 350:1 450:1 997:1 1138:1 1263:1 1443:1 # co-trimoxazole
4:1 8:1 10:1 12:1 13:1 15:1 16:1 19:1 26:1 51:1 57:1 83:1 102:1 115:1 127:1 144:1 149:1 157:1 182:1 243:1 250:1 258:1 271:1 299:1 300:1 306:1 309:1 317:1 365:1 366:1 379:1 381:1 382:1 400:1 469:1 472:1 473:1 474:1 585:1 586:1 622:1 853:1 # coagulation disorder
8:1 10:1 15:1 19:1 26:1 33:1 41:1 47:1 57:1 83:1 102:1 127:1 157:1 189:1 204:1 258:1 265:1 366:1 400:1 469:1 622:1 644:1 859:1 904:1 1311:1 1503:1 1627:1 1752:1 1976:1 # coagulation factor
8:1 10:1 15:1 19:1 26:1 33:1 41:1 47:1 57:1 83:1 102:1 127:1 131:1 157:1 189:1 204:1 258:1 265:1 366:1 400:1 469:1 616:2 622:1 644:1 859:1 904:1 1311:1 1503:1 1627:1 1752:1 1976:1 # coagulation factor viii
8:1 10:1 15:1 19:1 26:1 33:1 41:1 47:1 57:1 83:1 102:1 127:1 157:1 189:1 204:1 258:1 265:1 277:1 366:1 400:1 469:1 622:1 644:1 859:1 904:1 1311:1 1503:1 1627:1 1721:1 1752:1 1976:1 # coagulation factors
9:1 57:1 87:1 122:1 133:1 1101:1 1670:1 1701:1 # codons
8:1 33:1 41:1 47:1 57:1 61:1 189:1 204:1 265:1 644:1 859:1 904:1 1311:1 1503:1 1627:1 1752:1 1976:1 # cofactor
10:1 49:1 50:1 57:1 97:1 226:1 231:1 289:1 321:1 394:1 507:1 631:1 1059:1 # cognitive
4:1 8:1 10:1 12:1 13:1 16:1 49:1 50:1 51:1 57:1 97:1 115:1 144:1 149:1 182:1 226:1 231:1 243:1 250:1 271:1 289:1 299:1 300:1 306:1 309:1 317:1 321:1 365:1 379:1 381:1 382:1 394:1 472:1 473:1 474:1 507:1 585:1 586:1 631:1 853:1 1059:1 # cognitive disorder
10:2 26:1 41:1 49:1 50:1 57:1 97:1 102:1 117:1 169:1 225:1 226:1 231:1 236:1 246:1 289:1 321:1 394:1 407:1 507:1 525:1 631:1 1059:1 1293:1 1609:1 1944:1 # cognitive dysfunction
9:1 10:1 12:1 15:1 18:1 26:1 37:1 45:1 46:1 57:1 74:1 77:1 102:1 118:1 127:1 232:1 258:1 313:1 499:1 628:1 773:1 808:1 1084:1 1303:1 1420:1 1616:1 1658:1 1781:1 1913:1 # cold medications
10:1 13:2 18:1 38:1 45:1 49:1 53:1 57:1 65:1 73:1 116:1 209:1 321:1 375:1 376:1 451:1 483:1 527:1 587:1 677:1 687:1 773:1 1228:1 1305:1 1432:1 1717:1 1788:1 1991:1 # colitis, ischemic
8:1 14:1 45:1 52:1 57:1 133:1 166:1 314:1 582:1 613:1 773:1 1547:1 # colorado
1:1 5:1 8:1 17:1 21:1 22:1 31:1 35:1 41:1 45:1 46:1 52:1 57:1 60:1 67:1 80:1 180:1 240:1 278:1 290:1 314:1 316:1 323:1 367:1 612:1 613:1 664:1 773:1 845:1 1098:1 1144:1 1332:1 1409:1 1444:1 1456:1 1589:1 1700:1 1754:1 # colorectal carcinoma
8:1 27:1 45:1 52:1 57:1 59:1 178:1 314:1 613:1 617:1 773:1 1442:1 # colorless
1:1 12:1 13:1 20:1 45:1 52:1 53:1 55:1 57:1 72:1 110:1 149:1 151:1 172:1 209:1 218:1 286:1 613:1 773:1 1113:1 1138:1 # colour discrimination
27:1 45:1 52:1 57:1 59:1 72:1 110:1 178:1 613:1 617:1 773:1 1442:1 # colourless
1:1 4:1 10:1 14:1 15:1 26:1 28:1 36:1 55:1 57:1 60:1 65:2 70:1 73:1 102:1 116:1 127:1 143:1 258:1 286:1 308:1 392:1 527:1 561:1 589:1 645:1 677:1 786:1 847:1 860:1 1000:1 1432:1 1734:1 1930:1 # combination chemotherapy
1:2 10:1 11:1 15:1 26:1 33:1 55:1 57:1 60:1 67:1 86:1 102:1 127:1 143:1 191:1 258:1 286:1 323:1 362:1 392:1 561:1 645:1 860:1 1069:1 1099:1 1573:1 1930:1 # combination vaccine
57:1 60:1 131:1 141:1 143:1 226:1 392:1 561:1 718:1 1930:1 # combivir
6:1 24:1 37:1 57:1 60:1 103:1 439:1 534:1 561:1 726:1 # comment
6:1 24:1 37:1 57:1 60:1 103:1 439:1 534:1 561:1 726:1 772:1 # comments
4:1 5:1 37:1 57:1 58:1 60:1 67:1 367:1 406:1 534:1 561:1 715:1 1207:1 1409:1 1799:1 # commercial
6:1 24:1 37:1 49:1 53:1 57:1 60:1 103:1 439:1 534:1 561:1 726:1 1828:1 # commitment
49:1 50:1 57:1 60:1 145:1 169:1 302:1 394:1 534:1 561:1 606:1 2000:1 # community
17:1 33:1 49:1 50:1 57:1 60:1 74:1 141:1 145:1 169:1 302:1 394:1 516:1 534:1 561:1 562:1 592:1 606:1 629:1 1066:1 2000:1 # community acquired
33:1 41:1 57:1 60:1 107:1 189:1 199:1 561:1 991:1 1131:1 # compact
17:1 22:1 57:1 60:1 107:1 199:1 561:1 566:1 991:1 1131:1 # compare
6:1 22:1 37:1 57:1 60:1 107:1 150:1 199:1 439:1 498:1 561:1 566:1 991:1 1131:1 # compartments
10:1 15:1 27:1 57:1 60:1 107:1 127:1 163:1 199:1 292:1 517:1 561:1 627:1 991:1 1131:1 1729:1 1994:1 # compatible
10:1 15:1 27:1 28:1 49:1 57:1 60:1 107:1 127:1 163:1 199:1 292:1 438:1 517:1 561:1 588:1 627:1 830:1 912:1 991:1 1131:1 1729:1 1994:1 # compatible with
3:1 6:1 15:1 57:1 60:1 76:1 113:1 122:1 160:1 199:1 561:1 572:1 749:1 991:1 1131:1 # compensate
3:1 6:1 15:1 57:1 60:1 76:1 113:1 122:1 160:1 199:1 561:1 572:1 749:1 991:1 1131:1 # compensated
6:1 8:1 24:1 27:1 33:1 37:1 41:1 47:1 57:1 60:1 103:1 116:1 161:1 189:1 199:1 204:1 265:1 439:1 561:1 644:1 726:1 859:1 878:1 904:1 991:1 1131:1 1297:1 1311:1 1503:1 1627:1 1715:1 1752:1 1976:1 # complement factor
3:1 24:1 27:1 29:1 52:1 57:2 60:1 87:1 110:1 161:1 163:1 169:1 199:1 408:1 561:1 630:1 878:1 991:1 1131:1 1257:1 1297:1 1450:1 1523:1 1576:1 1732:1 1858:1 1863:1 1921:1 # complete blood count
3:1 24:1 27:1 29:1 52:1 57:2 60:1 87:1 110:1 161:1 163:1 169:1 199:1 408:1 561:1 630:1 772:1 878:1 991:1 1131:1 1257:1 1297:1 1450:1 1523:1 1576:1 1732:1 1858:1 1863:1 1921:1 # complete blood counts
2:1 17:1 23:1 27:1 44:1 48:1 57:1 60:1 72:1 74:1 95:1 161:1 196:1 199:1 200:1 228:1 429:1 561:1 878:1 991:1 1131:1 1297:1 1915:1 # complex procedure
3:1 15:1 18:1 38:1 46:1 57:1 60:1 113:1 161:1 199:1 232:1 561:1 600:1 628:1 991:1 1131:1 1297:1 1658:1 # complicated
1:1 3:1 9:1 10:1 15:1 18:1 26:1 38:1 41:1 46:1 57:1 60:1 77:1 80:1 102:1 113:1 118:1 161:1 188:1 199:1 225:1 232:1 290:1 407:1 464:1 479:1 561:1 600:1 628:1 656:1 690:1 931:1 991:1 1012:1 1022:1 1131:1 1194:1 1260:1 1270:1 1297:1 1614:1 1633:1 1658:1 1740:1 1744:1 1971:1 # complicated infection
10:1 15:1 18:1 38:1 46:1 57:1 60:1 127:1 161:1 199:1 232:1 561:1 600:1 628:1 991:1 1131:1 1297:1 1303:1 1658:1 # complicating
6:1 24:1 37:1 38:1 57:1 60:1 103:1 151:1 161:1 199:1 439:1 558:1 561:1 726:1 991:1 1131:1 1297:1 # complimentary
3:1 40:1 42:1 49:1 57:1 60:1 106:1 199:1 222:1 561:1 991:1 1026:1 1040:1 1131:1 1453:1 # composite
6:1 17:1 23:1 57:1 60:1 65:1 122:1 199:1 283:1 561:1 626:1 749:1 991:1 1030:1 1131:1 # comprehensive
17:1 23:1 30:1 57:1 59:1 60:1 74:1 178:1 199:1 529:1 561:1 617:1 626:1 991:1 1131:1 1150:1 1805:1 1990:1 # compressed
17:1 23:1 26:1 42:1 57:1 59:1 60:1 178:1 199:1 529:1 561:1 617:1 626:1 660:1 991:1 994:1 1131:1 1805:1 1990:1 # compression
2:1 13:1 23:1 30:1 44:1 53:1 57:1 60:2 199:1 273:1 561:1 636:1 991:1 1131:1 1495:1 # compromise
9:1 47:1 57:1 60:1 197:1 199:1 561:1 576:1 991:1 1130:1 1131:1 # compton
3:1 4:1 57:1 60:1 130:1 136:1 199:1 277:1 490:1 561:1 674:1 991:1 1053:1 1131:1 # computers
9:1 48:1 57:1 66:1 74:1 97:1 117:1 226:1 310:1 347:1 507:1 # conceived
6:1 9:1 14:1 15:1 24:1 32:1 48:1 57:1 103:1 117:1 158:1 252:1 310:1 347:1 762:1 1301:1 1522:1 # concentration
6:1 9:1 14:1 15:1 24:1 32:1 48:1 49:1 50:1 57:1 103:1 117:1 158:1 169:1 252:1 310:1 347:1 394:1 762:1 1301:1 1522:1 2000:1 # concentration unit
9:1 16:1 57:1 114:1 117:1 146:1 347:1 1061:1 # conclude
9:1 16:1 57:1 59:1 114:1 117:1 146:1 347:1 1061:1 1381:1 # concludes
6:1 9:1 17:1 24:1 57:1 72:1 103:1 117:1 154:1 347:1 448:1 789:1 # concurrent
4:1 6:1 9:1 14:1 17:1 24:1 28:1 57:1 65:1 72:1 103:1 117:1 154:1 173:1 308:1 337:1 347:1 448:1 589:1 786:1 789:1 # concurrent therapy
9:2 10:1 12:1 26:1 49:1 57:1 64:1 77:1 102:1 118:1 301:1 321:1 347:1 1476:1 # condition
1:1 9:2 10:1 12:1 20:1 26:1 49:1 57:1 63:1 64:1 72:1 77:1 102:1 105:1 118:1 196:1 301:1 321:1 322:1 347:1 966:1 1476:1 # condition during
4:1 6:1 9:1 17:1 48:1 57:1 117:1 188:1 310:1 347:1 464:1 635:1 789:1 809:1 849:1 1194:1 # conferences
1:1 3:1 4:1 5:1 6:1 9:1 16:1 24:1 34:1 48:1 57:1 104:1 117:1 124:1 130:1 191:1 310:1 347:1 374:1 427:1 430:1 453:1 464:1 725:1 785:1 833:1 849:1 1556:1 1569:1 1696:1 # confidence interval
6:1 9:1 16:1 34:1 38:1 48:1 49:1 53:1 57:1 104:1 117:1 124:1 151:1 310:1 347:1 453:1 464:1 849:1 1113:1 1556:1 1828:1 # confidence limit
6:1 9:1 16:1 34:1 38:1 48:1 49:1 53:1 57:1 104:1 117:1 124:1 151:1 310:1 347:1 453:1 464:1 772:1 849:1 1113:1 1556:1 1828:1 # confidence limits
6:1 9:1 16:1 24:1 34:1 57:1 103:1 104:1 124:1 347:1 453:1 464:1 1239:1 1556:1 # confident
9:1 15:1 35:1 47:1 57:1 104:1 141:1 194:1 347:1 464:1 493:1 557:1 584:1 1851:1 # confirmatory
9:1 37:1 57:1 74:1 104:1 141:1 194:1 347:1 464:1 1420:1 # confirmed
1:1 9:1 53:1 57:1 63:1 104:1 105:1 141:1 172:1 194:1 347:1 464:1 # confirming
9:1 57:1 104:1 141:1 194:1 347:1 464:1 1559:1 # confirms
1:1 9:1 10:1 18:1 38:1 41:1 57:1 225:1 298:1 342:1 347:1 464:1 600:1 # conflicting
1:1 8:1 9:1 12:1 33:1 41:1 47:1 57:1 64:1 110:1 169:1 170:1 189:1 202:1 204:1 265:1 277:1 301:1 347:1 405:1 464:1 644:1 859:1 904:1 1211:1 1311:1 1503:1 1576:1 1627:1 1721:1 1752:1 1976:1 1983:1 # confounding factors
9:1 30:1 57:1 62:1 74:1 347:1 464:1 471:1 525:1 1150:1 # confused
3:1 9:2 15:1 21:1 25:1 26:1 42:1 55:1 57:1 62:1 77:1 113:1 219:1 347:1 391:1 464:1 525:1 574:1 660:1 795:1 1558:1 1903:1 1907:1 # confusional state
5:1 6:1 9:1 21:1 49:1 50:1 57:1 63:1 89:1 201:1 316:1 347:1 369:1 394:1 570:1 609:1 970:1 1031:1 1057:1 1300:1 1449:1 1472:1 1486:1 1518:1 1524:1 1539:1 1549:1 1565:1 1598:1 1600:1 1666:1 1669:1 1703:1 1749:1 1753:1 1755:1 1823:1 1824:1 1825:1 1912:1 1914:1 1939:1 1979:1 # congenital
5:1 6:1 9:1 12:1 13:1 21:1 22:1 30:2 39:1 49:1 50:1 57:1 63:1 65:1 88:2 89:1 148:1 149:1 150:1 201:1 316:1 347:1 369:1 387:1 394:1 498:1 512:1 570:1 609:1 636:1 705:1 841:1 842:1 846:1 950:1 952:1 953:1 970:1 1031:1 1057:1 1154:1 1155:1 1196:1 1300:1 1352:1 1449:1 1467:1 1472:1 1486:1 1518:1 1524:1 1539:1 1549:1 1565:1 1598:1 1600:1 1666:1 1669:1 1703:1 1749:1 1753:1 1755:1 1823:1 1824:1 1825:1 1912:1 1914:1 1939:1 1979:1 # congenital heart disease
9:2 10:1 25:1 26:1 57:1 59:1 63:1 77:1 89:1 102:1 118:1 347:1 398:1 551:1 609:1 970:1 1486:1 1524:1 1600:1 # congestion
9:1 10:1 25:1 57:1 59:1 63:1 89:1 97:1 226:1 347:1 398:1 507:1 551:1 609:1 631:1 970:1 1059:1 1486:1 1524:1 1600:1 # congestive
9:1 10:1 15:1 26:1 57:1 102:1 127:1 139:1 258:1 347:1 384:1 813:1 1273:1 1502:1 # conjugation
9:1 10:1 11:1 18:1 41:1 57:1 80:1 154:1 225:1 235:1 290:1 347:1 690:1 810:1 886:1 # connecticut
9:1 10:2 11:1 13:2 21:1 29:1 37:1 38:1 41:1 45:1 57:1 80:1 90:1 97:1 108:1 120:1 137:1 167:1 178:1 225:1 226:1 248:1 290:1 347:1 375:1 376:1 377:1 457:1 507:1 631:1 652:1 690:1 810:1 1059:1 1060:1 1730:1 1953:1 1993:1 # connective tissue metabolism
6:1 9:1 30:1 57:1 117:1 122:1 347:1 457:1 516:1 849:1 1101:1 # consequences
4:1 6:1 7:1 9:1 10:1 15:1 24:1 30:1 35:1 37:1 55:1 57:1 89:1 103:1 116:1 122:1 127:1 157:1 191:1 224:1 347:1 430:1 439:1 597:1 726:1 730:1 785:1 1101:1 1105:1 1715:1 # conservative management
4:1 9:1 14:1 15:1 28:1 34:1 38:1 45:1 51:1 57:1 65:1 122:1 173:1 275:1 308:1 337:1 347:1 375:1 589:1 747:1 786:1 800:1 1101:1 1329:1 # consolidation therapy
9:1 10:2 15:1 25:1 57:1 107:1 122:1 127:1 211:1 347:1 551:1 627:1 1101:1 1994:1 # constipating
9:1 10:2 25:1 49:1 57:1 109:1 122:1 136:1 347:1 551:1 984:1 1101:1 1115:1 # constitution
9:1 25:1 32:1 41:1 57:1 98:1 122:1 125:1 212:1 213:1 347:1 411:1 422:1 463:1 470:1 487:1 593:1 595:1 848:1 1101:1 # construct
9:1 57:1 83:1 90:1 122:1 347:1 356:1 485:1 1101:1 1859:1 # consult
7:1 9:1 21:1 24:1 57:1 83:1 90:1 122:1 187:1 294:1 347:1 356:1 485:1 1101:1 1859:1 # consultant
1:1 9:1 10:1 57:1 63:1 83:1 90:1 105:1 122:1 298:1 347:1 356:1 485:1 1101:1 1520:1 1859:1 # consulting
9:1 21:1 24:1 33:1 41:1 57:1 189:1 347:1 510:1 1186:1 # contact
4:1 9:1 10:2 13:1 15:1 16:1 21:1 24:1 33:1 35:1 41:1 49:1 57:1 127:1 182:1 189:1 194:1 321:1 347:1 376:1 493:1 510:1 557:1 587:1 898:1 1115:1 1186:1 1481:1 # contact dermatitis
6:1 9:1 10:1 15:1 18:1 21:1 24:1 27:1 33:1 38:1 41:1 46:1 57:2 60:1 122:1 127:1 161:1 189:1 199:1 232:1 347:1 510:1 561:1 600:1 628:1 749:1 922:1 991:1 1131:1 1186:1 1297:1 1303:1 1658:1 # contact lens complication
1:1 9:1 21:1 24:1 57:1 287:1 347:1 510:1 662:1 1186:1 # contain
1:1 4:1 9:1 11:1 21:1 24:1 57:1 86:1 277:1 287:1 347:1 510:1 662:1 674:1 907:1 1186:1 # containers
1:2 9:1 21:1 24:1 50:1 57:1 63:1 105:1 287:1 347:1 396:1 510:1 662:1 678:1 949:1 1186:1 # containing
1:1 6:1 9:1 15:1 21:1 24:2 37:1 53:1 55:1 57:1 69:1 103:1 142:1 172:1 211:1 256:1 286:1 347:1 439:1 510:1 516:1 562:1 645:1 726:1 818:1 1066:1 1186:1 1283:1 # contaminated equipment
3:1 6:1 9:1 24:2 57:1 103:1 347:1 427:1 633:1 1186:1 # content
1:1 9:1 10:1 24:1 57:1 62:1 110:1 207:1 291:1 298:1 328:1 347:1 971:1 1186:1 # continuous
1:1 9:1 10:1 24:1 27:1 57:1 62:1 88:1 89:1 110:1 157:1 207:1 291:1 298:1 328:1 347:1 597:1 971:1 1169:1 1186:1 1640:1 1818:1 # continuous leakage
1:1 9:1 14:1 24:1 32:1 57:1 64:1 158:1 270:1 281:1 347:1 515:1 762:1 1186:1 1301:1 # contra-indicated
6:1 9:1 14:1 24:2 32:1 33:1 48:1 57:1 89:1 103:1 121:1 157:1 158:1 197:1 201:1 341:1 347:1 410:1 437:1 597:1 683:1 762:1 772:1 1111:1 1186:1 1301:1 1461:1 # contraceptive agents
9:1 14:1 24:1 28:1 29:1 32:1 33:1 37:1 48:1 57:1 87:1 91:1 121:1 128:1 137:1 158:1 174:1 197:1 341:1 347:1 410:1 437:1 556:1 683:1 762:1 1017:1 1111:1 1186:1 1226:1 1301:1 1461:1 # contraceptive method
9:1 14:1 24:1 32:1 33:1 48:1 57:1 121:1 158:1 197:1 341:1 347:1 410:1 437:1 683:1 762:1 1111:1 1186:1 1301:1 1461:1 # contraceptives
9:1 10:1 14:1 24:1 32:1 33:1 41:1 57:1 100:1 158:1 189:1 225:1 347:1 437:1 762:1 831:1 1036:1 1186:1 1301:1 1461:1 # contractile
1:1 9:1 12:1 14:1 24:1 32:1 57:1 64:1 158:1 270:1 287:1 301:1 347:1 423:1 662:1 762:1 1186:1 1301:1 # contraindicated
1:1 9:1 12:1 14:1 24:1 32:1 57:1 64:1 158:1 270:1 287:1 301:1 347:1 423:1 662:1 762:1 1186:1 1301:1 # contraindication
1:1 9:1 12:1 14:1 24:1 32:1 47:1 57:1 64:1 158:1 270:1 287:1 301:1 347:1 423:1 662:1 762:1 1186:1 1301:1 # contraindication to
3:1 5:1 9:1 14:1 15:1 19:1 24:1 32:1 57:1 113:1 158:1 335:1 347:1 366:1 610:1 650:1 762:1 1186:1 1301:1 # contralateral
6:1 9:1 14:1 24:2 25:1 32:1 39:1 57:1 89:1 103:1 157:1 158:1 201:1 347:1 524:1 597:1 762:1 772:1 909:1 1186:1 1301:1 # contrast agents
9:1 12:1 14:1 22:1 24:1 25:1 26:1 32:1 39:1 46:1 57:1 73:1 80:1 91:1 95:1 115:1 158:1 240:1 347:1 524:1 762:1 781:1 796:1 803:1 909:1 1186:1 1253:1 1301:1 1758:1 # contrast echocardiography
3:1 9:1 20:1 24:1 32:1 57:1 136:1 257:1 261:1 292:1 347:1 762:1 1024:1 1053:1 1186:1 # contribute
2:1 6:1 9:1 24:2 32:1 37:1 45:1 57:1 70:1 97:1 103:1 116:1 347:1 371:1 439:1 481:1 661:1 726:1 762:1 1186:1 1660:1 1715:1 # control movement
2:1 9:1 24:1 27:1 32:1 45:1 57:1 74:1 99:1 347:1 371:1 661:1 762:1 1186:1 1299:1 1786:1 # controlled
2:1 7:1 9:1 10:2 15:1 19:1 20:1 22:1 24:1 25:1 26:1 27:1 32:1 45:1 57:1 58:1 74:1 83:1 99:1 102:1 127:1 151:1 191:1 258:1 302:1 347:1 366:1 371:1 400:1 481:1 551:1 604:1 661:1 695:1 762:1 1186:1 1299:1 1428:1 1786:1 # controlled ovarian stimulation
9:2 24:1 26:1 42:1 57:1 62:1 77:1 109:1 347:1 660:1 795:1 1186:1 1672:1 # contusion
9:2 26:1 42:1 57:1 77:1 83:1 347:1 660:1 795:1 827:1 1396:1 # convulsion
9:2 26:1 42:1 57:1 77:1 83:1 347:1 660:1 795:1 827:1 1396:1 # convulsions
9:1 42:1 57:1 83:1 97:1 226:1 347:1 507:1 827:1 1396:1 # convulsive
3:1 25:1 57:1 59:1 60:1 253:1 392:1 398:1 408:1 1187:1 1930:1 # coombs test
4:1 10:1 14:1 15:1 54:1 57:1 76:1 127:1 226:1 252:1 267:1 308:1 408:1 631:1 805:1 1038:1 1401:1 # cooperative
1:1 8:1 10:1 12:1 15:1 55:1 57:1 115:1 127:1 170:1 250:1 286:1 408:1 645:1 1758:1 # coordinating
54:1 57:1 59:1 129:1 190:1 927:1 1377:1 1452:1 # copies
4:1 37:1 45:1 54:1 57:1 106:1 140:1 373:1 701:1 715:1 868:1 1070:1 1280:1 1377:1 1626:1 # copolymer
4:1 6:1 16:1 18:1 54:1 57:1 67:1 76:1 104:1 117:1 165:1 190:1 267:1 380:1 518:1 602:1 665:1 686:1 849:1 1287:1 1377:1 1386:1 1454:1 1489:1 1736:1 1973:1 # copper deficiency
5:1 8:1 10:1 11:1 33:1 49:1 54:1 57:1 59:1 67:1 88:1 107:1 190:1 274:1 321:1 401:1 852:1 954:1 1367:1 1452:1 # corneal opacities
5:1 8:1 11:1 33:1 49:1 54:1 57:1 67:1 88:1 107:1 145:1 274:1 401:1 606:1 852:1 954:1 1367:1 # corneal opacity
5:1 8:1 11:1 17:1 27:1 57:1 88:1 200:1 342:1 380:1 401:1 954:1 1367:1 1915:1 # corneal reflex
5:1 8:1 11:1 16:1 17:2 27:1 30:1 39:1 57:1 74:1 80:1 88:2 148:1 200:1 218:1 342:1 380:1 387:1 401:1 512:1 540:1 954:1 1095:1 1150:1 1262:1 1367:1 1764:1 1915:1 # corneal reflex decreased
2:1 3:1 4:1 8:1 9:1 20:1 22:2 55:1 57:1 59:1 126:1 130:1 150:1 190:1 233:1 391:1 477:1 497:1 498:1 502:1 577:1 954:1 1151:1 1452:1 1839:1 1968:1 1989:1 # coronary arteries
8:1 57:1 432:1 954:1 1081:1 # corp.
8:2 10:1 14:1 15:1 26:1 57:1 102:1 106:1 127:1 252:1 258:1 432:1 582:1 954:1 1038:1 1081:1 1171:1 1918:1 # corporation
8:1 10:1 17:1 41:1 57:1 80:1 97:1 225:1 226:1 290:1 448:1 507:1 612:1 631:1 690:1 954:1 1059:1 1730:1 # corrective
2:1 8:1 40:1 42:1 57:1 97:1 222:1 226:1 404:1 448:1 507:1 954:1 1826:1 # corrosive
5:1 8:1 9:1 10:1 11:1 18:1 46:1 57:1 120:1 150:1 183:1 232:1 235:1 272:1 465:1 877:1 880:1 954:1 1247:1 # cortical bone
8:1 10:1 13:1 27:1 45:1 51:1 57:1 84:1 97:1 144:1 150:1 376:1 395:1 747:1 827:1 877:1 880:1 954:1 1769:1 # cortisol levels
4:1 8:1 11:1 12:1 20:1 28:1 33:1 41:1 43:1 57:1 58:1 65:1 126:1 189:1 211:1 233:1 238:1 351:1 589:1 598:1 604:1 634:1 786:1 820:1 954:1 1003:1 1470:1 1498:1 1561:1 1611:1 1699:1 1844:1 # corynebacterium diphtheriae
8:1 11:1 33:1 41:1 57:1 126:1 189:1 238:1 351:1 516:1 562:1 598:1 820:1 954:1 1003:1 1066:1 1470:1 # corynebacterium equi
10:1 18:1 29:1 37:1 40:1 57:1 137:1 167:1 235:1 653:1 1238:1 1911:1 # cosmetics
21:1 25:1 40:1 57:1 219:1 492:1 1238:1 # costa
9:1 36:1 47:1 57:1 777:1 1130:1 # cotton
5:1 9:1 36:1 47:1 57:1 99:1 238:1 621:1 777:1 1130:1 # cotton ball
9:1 36:1 45:1 47:1 57:1 408:1 777:1 1130:1 1747:1 # cotton wool
4:1 57:1 97:1 110:1 188:1 395:1 500:1 978:1 1273:1 1769:1 # cough fever
1:1 17:1 30:1 39:1 57:1 74:1 88:1 110:1 117:1 148:1 218:1 387:1 512:1 540:1 978:1 1095:1 1150:1 1273:1 1594:1 1764:1 # cough increased
1:1 20:1 22:1 35:1 57:1 68:1 110:1 251:1 322:1 695:1 1222:1 # coumarin
24:1 57:1 110:1 145:1 169:1 1576:1 # county
27:1 57:1 110:1 161:1 305:1 878:1 1575:1 # couple
30:1 57:1 72:1 110:1 277:1 1682:1 # course
30:1 57:1 59:1 72:1 110:1 277:1 1595:1 1682:1 # courses
1:1 4:1 20:1 57:1 63:1 97:1 105:1 233:1 322:1 481:1 500:1 1660:1 1957:1 # covering
57:1 101:1 217:1 # cox-1
57:1 101:1 230:1 # cox-2
1:1 17:1 30:1 39:1 74:1 88:1 117:1 148:1 218:1 387:1 512:1 540:1 1095:1 1150:1 1392:1 1594:1 1764:1 # cpk increased
14:1 69:1 199:1 218:1 332:1 899:1 1649:1 # cramps
14:1 27:1 62:1 69:1 146:1 199:1 209:1 218:1 302:1 332:1 596:1 899:1 1374:1 1649:1 1853:1 # cramps, muscle
1:2 10:1 11:1 15:1 17:1 30:1 39:1 55:1 86:1 88:1 127:1 148:1 218:1 286:1 298:1 389:1 540:1 703:1 721:1 1095:1 1241:1 1369:1 1462:1 1764:1 # creatine kinase
1:2 10:1 11:1 15:1 17:1 27:1 30:1 39:1 55:1 84:1 86:1 88:1 97:1 127:1 148:1 218:1 286:1 298:1 389:1 395:1 540:1 703:1 721:1 827:1 1095:1 1241:1 1369:1 1462:1 1764:1 1769:1 # creatine kinase levels
1:2 6:1 10:1 11:1 15:1 17:2 30:1 37:2 39:2 55:1 72:1 86:1 88:2 90:1 116:1 127:1 148:1 218:1 228:1 286:1 298:1 387:1 389:1 439:1 540:1 703:1 721:1 1095:1 1241:1 1369:1 1462:1 1715:1 1764:1 1789:1 # creatine kinase measurement
1:3 10:1 11:1 15:1 17:2 30:1 39:1 40:1 43:2 74:1 86:1 88:2 91:2 112:1 117:1 127:1 148:1 218:2 298:1 320:2 387:1 389:1 512:1 513:1 540:2 568:1 591:1 669:1 675:1 689:1 721:1 737:1 739:1 763:1 1095:2 1150:1 1369:1 1462:1 1594:1 1764:2 1964:1 # creatine phosphokinase increased
1:2 7:1 10:1 11:1 14:1 15:1 17:1 22:1 27:1 48:1 50:1 86:1 88:2 117:1 127:1 146:1 193:1 218:1 298:1 310:1 315:1 396:1 441:1 540:1 555:1 596:1 678:1 1095:1 1169:1 1196:1 1369:1 1462:1 1764:1 1804:1 # creatinine clearance
1:2 10:1 11:1 15:1 17:1 27:1 50:1 84:1 86:1 88:1 97:1 127:1 218:1 298:1 395:1 396:1 540:1 678:1 1095:1 1369:1 1462:1 1764:1 1769:1 1804:1 # creatinine level
8:1 17:1 25:1 47:1 59:1 218:1 265:1 398:1 529:1 856:1 1095:1 # crestor
6:1 7:1 13:2 20:1 24:1 35:1 37:1 42:1 55:1 89:1 103:1 116:1 157:1 218:1 224:1 249:1 439:1 597:1 726:1 1079:1 1105:1 1319:1 1715:1 # crisis management
7:1 20:1 191:1 218:1 226:1 357:1 1513:1 1936:1 # crixivan
2:1 34:1 40:1 106:1 112:1 131:1 133:1 218:1 404:1 481:1 513:1 679:1 1052:1 1532:1 1906:1 # crospovidone
2:1 40:1 178:1 218:1 404:1 1052:1 # cross
2:1 7:1 13:1 17:1 21:1 25:1 40:1 42:1 48:1 59:1 117:1 178:1 218:1 219:1 249:1 294:1 310:1 315:1 404:1 441:1 529:1 544:1 614:1 615:1 727:1 734:1 937:1 947:1 1052:1 # cross resistance
1:1 2:1 38:1 40:1 178:1 218:1 263:1 404:1 673:1 732:1 1052:1 1619:1 # cross-linking
2:1 30:1 40:1 74:1 178:1 218:1 404:1 1052:1 1150:1 # crossed
2:1 4:1 12:1 25:1 40:1 51:1 59:1 97:1 109:1 178:1 190:1 218:1 404:1 481:1 500:1 850:1 1052:1 1061:1 1452:1 1660:1 # crossover studies
62:1 65:1 74:1 125:1 218:1 539:1 702:1 # crushed
1:1 63:1 105:1 126:1 218:1 # crying
47:1 57:1 95:2 126:1 197:1 218:1 239:1 362:1 576:1 1198:1 1246:1 1650:1 1727:1 # cryptococcus
14:1 16:1 41:1 46:1 166:1 237:1 325:1 918:1 923:1 1547:1 1937:1 # ctcae grade 4
1:1 18:1 67:1 143:1 154:1 206:1 323:1 602:1 # cubicin
5:1 14:1 72:1 83:1 109:1 154:1 285:1 335:1 356:1 489:1 995:1 1859:1 # cultural
10:1 15:1 17:1 19:1 40:1 68:1 72:1 83:1 90:1 97:1 106:1 127:1 154:1 200:1 226:1 228:1 302:1 366:1 400:1 507:1 631:1 1040:1 1059:1 1789:1 # cumulative exposure
6:2 15:1 17:2 24:2 32:1 37:1 72:1 88:1 103:2 154:1 439:1 448:1 540:1 726:1 789:1 1195:1 1369:1 # current treatment
18:1 20:1 68:1 72:1 83:1 114:1 154:2 448:1 460:1 489:1 886:1 1250:1 # curriculum
4:1 7:1 11:1 15:1 21:1 28:1 35:1 47:1 62:2 65:1 110:1 114:1 116:1 126:1 136:1 154:1 223:1 291:1 294:1 305:1 458:1 490:1 493:1 521:1 527:1 575:1 584:1 589:1 1127:1 1192:1 1284:1 1322:1 1851:1 # cutaneous lupus erythematosus
218:1 # cxcr4
3:1 7:2 10:1 16:1 24:1 34:2 36:1 50:1 59:1 79:1 124:1 133:1 165:1 187:1 207:1 242:1 599:1 679:1 865:1 1187:1 1223:1 # cyanide antidotes
1:1 7:1 9:1 13:1 16:1 34:1 50:2 51:1 63:1 105:1 106:1 124:1 144:1 165:1 184:1 242:1 304:1 396:1 765:1 949:1 1121:1 1223:1 1292:1 1294:1 1302:1 1391:1 1402:1 1586:1 1657:1 1686:1 1692:1 1709:1 1733:1 1802:1 1834:1 1837:1 1840:1 1947:1 1949:1 1950:1 # cyanide poisoning
7:1 13:1 31:1 40:1 42:1 165:1 222:1 249:1 266:1 421:1 504:1 743:1 1223:1 1592:1 1841:1 # cyanosis
15:1 25:1 28:1 40:1 47:1 60:1 91:1 165:1 492:1 556:1 568:1 812:1 856:1 1102:1 1223:1 # cyathostomum
52:1 89:1 101:1 146:1 162:1 165:1 175:1 229:1 408:1 623:1 872:1 875:1 897:1 1304:1 1338:1 1523:1 # cyclooxygenase
1:1 8:1 47:1 49:1 52:1 89:1 101:1 111:1 143:1 146:1 162:1 165:1 175:1 229:1 265:1 292:1 408:1 623:1 872:1 875:1 897:1 1163:1 1304:1 1334:1 1338:1 1523:1 1673:1 # cyclooxygenase inhibitor
40:1 43:1 52:1 54:1 91:1 112:1 146:1 165:1 229:1 259:1 320:1 513:1 568:1 623:1 669:1 675:1 737:1 872:1 875:1 897:1 1304:1 1338:1 1389:1 # cyclophosphamide
8:1 20:1 40:1 52:1 106:1 112:1 146:1 165:1 229:1 415:1 513:1 623:1 872:1 875:1 897:1 961:1 1171:1 1304:1 1338:1 1532:1 # cyclosporin
8:1 20:1 40:1 52:1 106:1 112:1 146:1 165:1 229:1 415:1 513:1 623:1 872:1 875:1 897:1 961:1 1171:1 1304:1 1338:1 1532:1 # cyclosporin a
8:1 20:1 40:1 52:1 106:1 112:1 146:1 165:1 229:1 415:1 513:1 623:1 872:1 875:1 897:1 961:1 1171:1 1304:1 1338:1 1532:1 # cyclosporine a
9:1 18:1 24:1 38:1 57:1 71:1 87:1 133:1 165:1 600:1 1186:1 1347:1 1632:1 1670:1 1701:1 1785:1 # cylicodontophorus
1:1 4:1 16:1 38:1 64:1 71:1 165:1 182:1 263:1 270:1 1347:1 1581:1 1785:1 # cylinder
5:1 21:1 165:1 238:1 356:1 373:1 392:1 1590:1 # cymbalta
31:1 45:1 60:1 62:1 70:1 165:1 351:1 622:1 664:1 876:1 1636:1 1986:1 # cynomolgus
165:1 239:1 # cyp 1a2
165:1 239:1 # cyp 2d6
165:1 239:1 # cyp 2e1
165:1 239:1 # cyp1a2
165:1 239:1 # cyp2c19
165:1 239:1 # cyp2d6
165:1 239:1 # cyp3a5
8:1 9:1 10:1 15:1 25:1 26:1 35:1 77:1 102:1 118:1 127:1 165:1 194:1 202:1 246:1 258:1 313:1 428:1 493:1 536:1 557:1 815:1 962:1 1248:1 1481:1 1718:1 1924:1 # cyst formation
7:1 11:1 21:1 25:1 165:1 166:1 219:1 246:1 275:1 521:1 815:1 1718:1 1924:1 # cystadane
1:1 3:1 11:1 25:1 53:1 69:1 86:1 88:1 142:1 165:1 172:1 246:1 256:1 324:1 709:1 815:1 901:1 1718:1 1924:1 # cysteamine
2:1 10:1 15:1 18:1 25:1 32:1 43:1 54:1 56:1 165:1 235:1 245:1 246:1 259:1 371:1 551:1 716:1 815:1 936:1 1023:1 1540:1 1718:1 1924:1 1927:1 # cystic atrophy
1:1 10:1 11:1 25:1 86:1 165:1 246:1 298:1 551:1 815:1 1718:1 1924:1 # cystine
16:1 19:1 22:1 25:1 33:1 34:1 35:2 47:1 74:1 83:1 116:1 154:1 165:1 184:1 246:1 370:1 400:1 489:1 550:1 680:1 784:1 815:1 856:1 976:1 1192:1 1237:1 1542:1 1718:1 1924:1 # cystoid macular oedema
1:1 10:1 11:1 12:1 34:1 86:1 165:1 170:1 425:1 458:1 618:1 865:1 873:1 919:1 1087:1 # cytidine
2:1 37:1 47:1 60:1 73:1 95:1 165:1 273:1 280:1 311:1 458:1 549:1 646:1 657:1 724:1 919:1 1224:1 1424:1 1608:1 1727:1 1917:1 1926:1 # cytochrome p450
2:1 37:1 47:1 60:1 73:1 95:1 165:1 273:1 280:1 311:1 458:1 549:1 646:1 657:1 919:1 1224:1 1424:1 1608:1 1727:1 1917:1 # cytochromes
5:1 6:1 8:1 10:1 11:1 29:1 31:1 35:1 38:1 47:1 49:1 89:1 108:1 165:1 194:1 201:1 231:1 262:1 327:1 345:1 428:1 458:1 557:1 647:1 653:1 687:1 864:1 919:1 957:1 962:1 1006:1 1093:1 1125:1 1279:1 1387:1 1410:1 1544:1 1546:1 1676:1 1683:1 1756:1 1811:1 1917:1 # cytogenetic abnormalities
5:1 6:1 7:1 10:1 11:1 29:1 30:1 47:1 55:1 59:1 89:1 140:1 165:1 201:1 231:1 246:1 345:1 361:1 458:1 653:1 919:1 957:1 1093:1 1105:1 1595:1 1735:1 1756:1 1917:1 # cytogenetic analyses
6:1 10:1 11:1 29:1 47:1 89:1 165:1 201:1 231:1 345:1 458:1 653:1 919:1 957:1 1093:1 1756:1 1917:1 # cytogenetics
10:3 13:1 15:1 18:1 45:1 47:1 49:1 65:1 107:1 121:1 127:1 140:1 165:1 235:1 321:1 376:1 458:2 587:1 627:1 701:1 919:1 1115:1 1748:1 1787:1 1917:1 1994:1 # cytolytic hepatitis
5:1 7:1 10:1 24:1 37:1 47:1 52:1 60:1 87:1 120:1 139:1 165:1 187:1 207:1 236:1 280:1 292:1 354:1 458:1 599:1 696:1 717:1 834:1 919:1 1102:1 1341:1 1606:1 1689:1 1729:1 1917:1 # cytomegalovirus antibody
5:1 7:1 10:2 24:1 37:1 40:1 42:1 47:1 49:1 52:1 60:1 87:1 97:1 106:1 120:1 139:1 165:1 187:1 207:1 222:1 226:1 236:1 280:1 292:1 321:1 354:1 458:1 507:1 599:1 631:1 696:1 717:1 834:1 919:1 1026:1 1040:1 1059:1 1102:1 1341:1 1606:1 1689:1 1729:1 1917:1 # cytomegalovirus antibody positive
1:1 5:1 9:1 10:1 26:1 37:1 41:1 47:1 52:1 60:1 77:1 80:1 102:1 118:1 139:1 165:1 188:1 225:1 280:1 290:1 354:1 407:1 458:1 464:1 479:1 656:1 690:1 919:1 931:1 1012:1 1022:1 1102:1 1194:1 1260:1 1270:1 1606:1 1614:1 1633:1 1689:1 1740:1 1744:1 1917:1 1971:1 # cytomegalovirus infection
5:1 14:1 37:1 47:1 52:1 53:1 58:1 60:1 116:1 131:1 139:1 141:1 165:1 280:1 325:1 354:1 451:1 458:1 718:1 919:1 1102:1 1137:1 1423:1 1606:1 1689:1 1879:1 1917:1 1967:1 # cytomegalovirus viraemia
10:1 15:1 18:1 21:1 25:1 40:1 47:1 127:1 165:1 219:1 235:1 458:1 492:1 574:1 919:1 1100:1 1417:1 1517:1 1558:1 1917:1 # cytostatic
17:1 18:1 38:1 73:1 80:1 121:1 163:1 206:1 490:1 600:1 745:1 1506:1 # czech republic
7:1 14:1 15:1 32:1 108:1 139:1 143:1 152:1 158:1 193:1 275:1 670:1 1027:1 1540:1 # dabigatran
1:1 22:1 33:1 46:1 238:1 240:1 275:1 288:1 378:1 563:1 603:1 619:1 1077:1 1152:1 1865:1 # dacarbazine
100:1 140:1 275:1 287:1 1952:1 # daily
30:1 40:1 100:1 133:1 140:1 275:1 287:1 668:1 1952:1 1974:1 # daily dose
22:1 275:1 1640:1 1818:1 # dakar
35:1 69:1 89:1 157:1 275:1 597:1 # damage
35:1 59:1 69:1 89:1 157:1 275:1 597:1 # damages
7:1 45:1 55:1 275:1 288:1 333:1 684:1 900:1 990:1 1105:1 # danazol
9:1 11:1 51:1 173:1 183:1 275:1 332:1 765:1 # dapsone
6:1 20:1 22:1 33:1 55:1 67:1 188:1 274:1 275:1 343:1 695:1 819:1 # darifenacin
6:1 20:1 22:1 33:1 55:1 67:1 188:1 195:1 274:1 275:1 343:1 695:1 819:1 1075:1 # darifenacin 15 mg
6:1 20:1 22:1 33:1 55:1 67:1 188:1 195:1 274:1 275:1 343:1 695:1 819:1 1829:1 # darifenacin 7.5 mg
2:2 6:1 20:1 22:1 33:1 53:1 55:1 56:1 60:1 67:1 85:1 119:1 138:1 153:1 155:1 159:1 164:1 171:1 176:1 177:1 188:1 273:1 274:1 275:1 343:1 695:1 819:1 987:1 1495:1 1605:1 # darifenacin hydrobromide
22:1 55:1 125:1 131:1 141:1 169:1 275:1 461:1 718:1 1960:1 # darunavir
1:1 10:1 15:1 39:1 50:1 127:1 160:1 275:1 292:1 298:1 678:1 1462:1 # dasatinib
1:1 10:1 15:1 39:1 50:1 127:1 160:1 195:1 275:1 292:1 298:1 678:1 1123:1 1462:1 # dasatinib 140 mg
1:1 10:1 15:1 39:1 50:1 127:1 160:1 195:1 275:1 292:1 298:1 678:1 1462:1 # dasatinib 70 mg
15:1 21:1 30:1 39:1 59:1 108:1 148:1 238:1 275:1 652:1 1180:1 1595:1 # databases
3:1 15:1 28:1 61:1 113:1 141:1 143:1 150:1 275:1 # date of birth
8:1 18:1 31:1 125:1 143:1 169:1 206:1 275:1 601:1 647:1 # daunorubicin
4:1 76:1 246:1 267:1 275:1 1533:1 # days per
4:1 76:1 246:1 267:1 275:1 440:1 932:1 1533:1 # days per week
15:1 16:1 28:1 88:1 812:1 1369:1 # death
15:1 16:1 28:1 88:1 812:1 1369:1 # deaths
16:1 22:1 46:1 71:1 80:1 101:1 120:1 162:1 175:1 240:1 378:1 563:1 619:1 782:1 807:1 837:1 1242:1 1251:1 1262:1 1464:1 1491:1 1530:1 1776:1 1855:1 1891:1 1943:1 1954:1 # decarboxylation
16:1 46:1 80:1 1262:1 1533:1 1776:1 # decay
16:1 46:1 80:1 246:1 1262:1 1533:1 1776:1 # decays
1:2 16:1 38:1 50:1 63:1 80:1 105:1 146:1 263:1 396:1 678:1 949:1 1262:1 # declining
6:1 16:1 57:1 60:1 76:1 80:1 122:1 160:1 199:1 561:1 572:1 749:1 991:1 1131:1 1262:1 1800:1 # decompensated
9:1 16:1 21:1 25:1 57:1 59:1 63:1 80:1 89:1 219:1 347:1 398:1 609:1 970:1 1262:1 1486:1 1524:1 1600:1 1800:1 # decongestants
1:1 9:1 16:1 21:1 24:1 53:1 57:1 69:1 80:1 142:1 172:1 256:1 347:1 510:1 818:1 1186:1 1262:1 1283:1 1800:1 # decontaminate
10:1 16:1 17:1 30:1 33:1 39:1 41:1 49:1 74:1 80:1 88:1 131:1 145:1 148:1 189:1 218:1 225:1 226:1 387:1 512:1 540:1 606:1 631:1 831:1 1095:1 1150:1 1262:1 1730:1 1764:1 # decreased activity
16:1 17:3 23:1 30:1 39:1 52:1 59:1 72:1 74:1 80:1 87:1 88:1 90:1 148:1 163:1 178:1 218:1 228:1 387:1 408:1 512:1 529:1 540:1 617:1 626:1 1095:1 1150:1 1257:1 1262:1 1450:1 1523:1 1764:1 1789:1 1805:1 1858:1 1863:1 1921:1 1990:1 # decreased blood pressure
16:1 17:1 30:1 39:1 74:1 80:1 88:1 148:1 218:1 387:1 512:1 540:1 982:1 1095:1 1150:1 1262:1 1764:1 # decreased by
16:1 17:1 30:1 39:1 52:1 70:1 74:1 80:1 81:1 88:1 116:1 143:1 148:1 177:1 185:1 218:1 231:1 325:1 387:1 512:1 540:1 847:1 1095:1 1143:1 1150:1 1262:1 1380:1 1393:1 1746:1 1764:1 1879:1 1895:1 # decreased haemoglobin
1:1 16:1 17:1 20:1 22:1 30:1 39:1 63:1 65:1 74:1 80:1 88:2 105:1 148:1 218:1 322:1 387:1 512:1 540:1 695:1 1095:1 1150:1 1196:1 1262:1 1467:1 1764:1 # decreased hearing
5:1 6:1 7:1 14:1 16:1 17:2 22:1 27:1 30:1 39:1 48:1 55:1 74:1 80:1 88:2 117:1 146:1 148:1 193:1 218:1 310:1 315:1 361:1 387:1 441:1 512:1 540:1 555:1 596:1 789:1 819:1 1095:1 1150:1 1169:1 1196:1 1262:1 1764:1 # decreased renal clearance
6:1 10:1 16:1 17:1 30:2 39:1 42:1 49:2 74:1 80:1 88:1 122:1 131:1 148:1 218:1 226:1 321:1 387:1 512:1 540:1 631:1 749:1 1026:1 1095:1 1150:1 1193:1 1255:1 1262:1 1764:1 1838:1 # decreased sensitivity
12:1 16:1 17:1 30:1 39:1 51:1 68:1 74:1 80:1 87:1 88:1 148:1 218:1 227:1 284:1 387:1 512:1 540:1 581:1 843:1 913:1 1090:1 1095:1 1150:1 1158:1 1183:1 1205:1 1262:1 1285:1 1430:1 1764:1 # decreased sodium
9:1 10:1 15:1 16:1 26:1 30:1 74:1 77:1 102:1 118:1 121:1 127:1 258:1 275:1 313:1 440:1 1150:1 # deep sedation
2:1 6:1 13:1 16:1 28:1 31:1 40:1 42:1 60:1 62:1 97:1 110:1 120:1 121:1 222:1 249:1 273:1 291:1 311:1 385:1 392:1 440:1 504:1 646:1 799:1 1106:1 1608:1 1791:1 1930:1 # deep venous thrombosis
10:1 15:1 16:1 26:1 46:1 80:1 102:1 127:1 204:1 258:1 325:1 380:1 628:1 1287:1 1303:1 1616:1 1776:1 # defaecation
6:1 16:1 64:1 188:1 380:1 806:1 1287:1 # defend
4:1 16:1 17:1 74:1 188:1 380:1 448:1 592:1 809:1 1287:1 # deferred
6:1 16:1 18:1 61:1 67:1 104:1 117:1 165:1 190:1 380:1 518:1 602:1 665:1 849:1 1287:1 1386:1 1454:1 1489:1 1736:1 1973:1 # deficiency of
1:1 11:1 16:1 74:1 86:1 104:1 380:1 390:1 1287:1 1638:1 1736:1 # defined
4:1 6:1 10:1 11:1 14:1 15:1 16:1 89:1 127:1 201:1 252:1 308:1 345:1 354:1 907:1 1038:1 1401:1 1756:1 # degeneration
4:1 6:1 10:1 11:1 14:1 15:1 16:1 89:1 127:1 201:1 252:1 308:1 345:1 354:1 907:1 1038:1 1401:1 1756:1 # degenerative
4:1 6:1 10:1 11:1 12:2 13:2 14:1 15:1 16:1 30:2 39:1 88:1 89:1 127:1 148:1 149:2 201:1 209:1 252:1 308:1 345:1 354:1 387:1 512:1 636:1 705:1 841:1 842:1 846:1 907:1 950:1 952:1 953:1 1038:1 1154:1 1155:1 1352:1 1401:1 1756:1 # degenerative disc disease
16:1 17:1 237:1 354:1 440:1 1071:1 1691:1 # degree
3:1 6:1 8:1 16:1 17:1 24:1 103:1 200:1 237:1 354:1 440:1 633:1 871:1 1071:1 1618:1 1691:1 # degree or extent
16:1 17:1 59:1 237:1 354:1 440:1 1071:1 1691:1 # degrees
2:1 6:1 16:1 56:1 85:1 89:1 119:1 138:1 153:1 155:1 159:1 171:1 176:1 201:1 231:1 957:1 1030:1 1093:1 1165:1 # dehydrogenase
1:1 12:1 16:1 19:1 84:1 115:1 131:1 141:1 170:1 461:1 718:1 1149:1 1758:1 1960:1 # delavirdine
16:1 19:1 84:1 1149:1 1533:1 # delay
16:1 19:1 74:1 84:1 710:1 1149:1 1533:1 # delayed
10:1 15:1 16:1 18:1 19:1 40:1 42:1 46:1 74:1 84:1 104:1 127:1 178:1 232:1 343:1 628:1 665:1 710:1 994:1 1149:1 1182:1 1303:1 1533:1 1658:1 # delayed ossification
1:1 5:1 16:1 19:1 38:1 63:1 64:1 65:1 74:1 84:1 88:1 105:1 110:1 169:1 263:1 327:1 710:1 1149:1 1211:1 1367:1 1467:1 1533:1 1576:1 1747:1 1983:1 # delayed wound healing
9:1 10:1 15:1 16:1 26:1 27:1 77:1 84:1 102:1 118:1 127:1 139:1 258:1 313:1 354:1 980:1 # delegation
3:1 16:1 27:1 29:1 84:1 630:1 980:1 1732:1 # delete
9:2 10:2 15:1 16:1 21:1 26:2 27:1 29:1 77:2 84:1 102:2 118:2 127:1 136:1 258:1 302:1 313:1 574:1 630:1 653:1 980:1 1127:1 1517:1 # deletion mutation
3:1 4:1 16:1 25:1 38:1 84:1 97:1 116:1 126:1 210:1 226:1 246:1 324:1 500:1 507:1 815:1 1058:1 1322:1 1559:1 # delivery systems
16:1 40:1 52:1 84:1 961:1 # delos
9:1 16:1 26:1 42:1 62:1 77:1 84:1 114:1 122:1 660:1 795:1 1101:1 1289:1 # delusions
6:1 10:1 16:1 24:1 37:1 58:1 103:1 116:1 207:1 439:1 456:1 726:1 1715:1 1832:1 # dementia
6:1 10:1 14:1 15:2 16:1 55:1 72:1 109:1 127:1 252:1 285:1 453:1 645:1 819:1 995:1 1038:1 1815:1 # denaturation
6:1 16:1 22:1 35:1 453:1 1222:1 # denmark
2:1 5:1 6:1 16:1 17:1 21:1 23:1 24:1 44:1 48:1 59:1 72:1 74:1 95:1 103:1 196:1 228:1 316:1 429:1 453:1 510:1 529:1 817:1 1239:1 1541:1 1812:1 # dental procedures
4:1 5:1 6:1 16:1 21:1 24:1 72:1 89:1 90:1 103:1 126:1 198:1 316:1 453:1 510:1 817:1 1239:1 1322:1 1541:1 1789:1 1812:1 # dental surgery
10:1 16:1 34:1 101:1 162:1 165:1 175:1 223:1 229:1 458:1 865:1 919:1 1931:1 1934:1 1970:1 1980:1 # deoxycytidine
7:1 16:1 31:1 101:1 162:1 175:1 223:1 421:1 622:1 648:1 1931:1 1934:1 1970:1 1980:1 # deoxyguanosine
16:1 20:1 34:1 101:1 162:1 175:1 223:1 239:1 260:1 303:1 337:1 535:1 920:1 1510:1 1545:1 1562:1 1931:1 1934:1 1970:1 1980:1 # deoxypyridinoline
9:1 16:1 20:1 33:1 34:1 67:1 101:1 120:1 162:1 175:1 223:1 260:1 274:1 292:1 295:1 399:1 920:1 1247:1 1341:1 1931:1 1934:1 1970:1 1980:1 # deoxyribonucleic acid
6:2 16:2 24:1 64:1 76:1 103:1 121:1 453:1 572:1 806:1 1239:1 1581:1 # dependent
3:1 16:1 95:1 106:1 121:1 165:1 458:1 919:1 1028:1 1655:1 # depocyte
3:1 16:1 40:1 42:1 49:1 74:1 106:1 121:1 222:1 571:1 1026:1 1040:1 1453:1 # deposited
10:1 14:1 15:1 16:1 17:1 22:1 23:1 26:1 36:1 102:1 106:1 107:1 121:2 127:1 252:1 258:1 555:1 566:1 626:1 1038:1 1506:1 1529:1 1748:1 1918:1 # depot preparations
10:1 16:2 17:1 23:1 34:1 36:1 121:1 124:1 223:1 626:1 865:1 1067:1 1978:1 # depreotide
13:1 16:2 17:1 23:1 42:1 51:1 59:1 87:1 97:1 121:2 129:1 144:1 178:1 226:1 507:1 529:1 617:1 626:1 994:1 1090:1 1135:1 1168:1 1805:1 1990:1 # depressive episode
11:1 16:1 17:1 23:1 42:1 59:2 97:1 99:1 100:1 121:1 178:2 226:1 507:1 529:1 617:2 626:1 759:1 874:1 994:1 1805:1 1990:1 # depressive illness
16:1 17:1 23:1 42:1 47:1 59:1 60:1 97:1 121:1 178:1 197:1 199:1 210:1 226:1 373:1 507:1 529:1 576:1 617:1 626:1 994:1 1047:1 1102:1 1559:1 1805:1 1990:1 # depressive symptoms
4:1 16:1 20:1 74:1 97:1 182:1 226:1 233:1 507:1 # derived
1:1 4:1 16:1 20:1 63:1 105:1 131:1 182:1 226:1 233:1 1909:1 # deriving
4:1 6:1 16:1 24:1 33:1 35:1 47:1 48:1 103:1 182:1 194:1 341:1 557:1 898:1 1522:1 # dermacentor
4:1 5:1 16:1 35:1 182:1 194:1 262:1 557:1 898:1 1006:1 # dermal
4:1 7:1 15:1 16:1 21:1 35:1 182:1 194:1 294:1 493:1 557:1 898:1 1180:1 # dermatan
4:1 9:1 10:2 13:1 15:1 16:1 21:1 24:1 33:1 35:1 41:1 49:1 57:1 127:1 182:1 189:1 194:1 321:1 347:1 376:1 493:1 510:1 557:1 587:1 898:1 1115:1 1186:1 1481:1 # dermatitis contact
4:1 15:1 16:1 35:1 45:1 47:1 52:1 182:1 194:1 231:1 493:1 557:1 584:1 613:1 898:1 1209:1 1508:1 1787:1 1851:1 # dermatology
8:1 14:1 15:1 16:1 21:1 52:1 59:1 166:1 252:1 314:1 582:1 1180:1 1381:1 1762:1 # desloratadine
1:1 8:1 16:1 17:1 38:1 52:1 59:1 84:1 263:1 314:1 1058:1 1335:1 1381:1 1456:1 1762:1 # deslorelin
10:1 15:1 16:1 35:1 59:1 69:1 127:1 493:1 516:1 648:1 1381:1 1481:1 # desquamation
10:1 16:1 25:1 26:1 32:1 41:1 59:1 98:1 102:1 125:1 212:1 213:1 225:1 398:1 407:1 411:1 422:1 463:1 470:1 487:1 593:1 595:1 848:1 1381:1 # destruction
4:1 10:1 11:1 16:1 25:1 26:1 32:1 41:1 59:1 61:1 97:1 98:1 102:1 125:1 212:1 213:1 225:1 398:1 407:1 411:1 422:1 430:1 463:1 470:1 487:1 593:1 595:1 785:1 848:1 907:1 1381:1 # destruction of nerve
10:1 16:1 25:1 32:1 41:1 59:1 98:1 125:1 212:1 213:1 225:1 226:1 398:1 411:1 422:1 463:1 470:1 487:1 593:1 595:1 631:1 848:1 1381:1 1730:1 # destructive
16:1 21:1 29:1 33:1 73:1 248:1 1398:1 # detach
3:2 16:1 29:1 41:1 74:1 80:1 290:1 571:1 1078:1 1732:1 # detected
3:1 4:1 8:1 14:1 15:1 16:1 20:1 26:1 29:1 130:1 233:1 252:1 577:1 582:1 836:1 1375:1 1475:1 1732:1 1807:1 # deteriorating
3:1 4:1 5:1 6:1 8:1 9:1 10:1 14:1 15:1 16:1 17:1 20:1 26:2 29:1 41:1 55:1 77:1 102:1 117:1 118:1 130:1 169:1 225:1 233:1 252:1 361:1 407:1 479:1 525:1 577:1 582:1 789:1 819:1 836:1 1375:1 1475:1 1609:1 1732:1 1807:1 1944:1 # deteriorating renal function
9:1 16:1 395:1 822:1 # devon
8:1 16:1 47:1 49:1 53:1 60:1 133:1 200:1 265:1 1163:1 1495:1 1770:1 1828:1 # dexdomitor
2:1 8:1 16:2 29:1 37:1 47:1 52:1 56:1 60:1 73:1 74:1 85:1 95:1 119:1 138:1 153:1 155:1 159:1 171:1 176:1 200:1 268:1 314:1 340:1 348:1 358:1 359:1 368:1 429:1 549:1 700:1 728:1 748:1 788:1 797:1 844:1 857:1 863:1 866:1 881:1 890:1 893:1 903:1 905:1 914:1 915:1 964:1 965:1 967:1 1010:1 1011:1 1102:1 1267:1 1420:1 1739:1 # dexmedetomidine hydrochloride
7:1 14:1 16:1 32:1 158:1 193:1 200:1 670:1 871:1 1618:1 # dextran
2:1 9:1 10:1 16:1 26:1 30:1 32:1 40:1 45:1 51:1 77:1 102:1 114:1 118:1 136:1 200:1 371:1 404:1 668:1 707:1 747:1 871:1 935:1 984:1 1618:1 1763:1 1774:1 1808:1 1875:1 # dextrose solution
1:1 3:1 12:1 29:1 34:1 42:1 58:1 59:1 62:1 108:1 122:1 123:1 129:1 196:1 211:1 402:1 564:1 1032:1 1187:1 1193:1 1732:1 # diabetes insipidus
10:1 12:1 18:1 29:2 33:1 34:1 40:1 47:1 58:1 67:1 108:1 123:1 133:1 235:1 274:1 295:1 399:1 402:1 449:1 469:1 564:1 653:1 679:1 1739:1 1911:1 1974:1 # diabetic ketoacidosis
2:1 4:2 5:1 10:1 11:1 12:1 14:1 15:1 18:1 20:1 28:1 29:1 43:1 54:1 56:1 58:1 65:1 72:1 76:1 107:1 108:1 123:1 147:1 211:1 233:1 235:1 245:1 254:1 267:1 269:1 308:1 335:1 402:1 564:1 627:1 653:1 786:1 812:1 852:1 1004:1 1133:1 1148:1 1256:1 1498:1 1601:1 1603:1 1643:1 1806:1 1911:1 1923:1 1955:1 # diabetic peripheral neuropathy
1:1 10:2 12:1 15:1 17:1 18:1 28:1 29:2 31:1 54:1 58:1 107:1 108:1 123:1 180:1 235:1 298:1 402:1 564:1 627:1 653:2 812:1 852:1 884:1 1007:1 1601:1 1852:1 1911:1 1955:1 # diabetic retinopathy
12:1 29:1 45:1 47:1 52:1 58:1 108:1 123:1 231:1 402:1 564:1 613:1 1209:1 1508:1 1739:1 1787:1 # diabetology
10:1 12:1 14:1 18:1 25:1 31:1 33:2 40:1 58:1 72:1 154:1 157:1 165:1 235:1 266:1 289:1 362:1 402:1 437:1 492:1 551:1 995:1 1069:1 1435:1 1742:1 1835:1 1890:1 1910:1 1925:1 1942:1 1958:1 # diagnostic accuracy
10:1 12:1 18:2 25:1 31:1 33:1 40:1 46:1 58:1 104:1 157:1 165:1 232:1 235:1 266:1 289:1 380:1 402:1 492:1 551:1 665:1 814:1 1435:1 1742:1 1835:1 1890:1 1910:1 1942:1 1958:1 # diagnostic efficacy
2:1 10:1 12:1 17:1 18:1 23:1 25:1 31:1 40:1 44:1 48:1 58:1 59:1 72:1 74:1 95:1 157:1 196:1 228:1 235:1 266:1 289:1 402:1 429:1 492:1 529:1 551:1 1435:1 1742:1 1835:1 1890:1 1910:1 1942:1 1958:1 # diagnostic procedures
3:1 10:1 12:1 18:1 25:2 31:1 40:1 58:1 59:1 157:1 235:1 266:1 289:1 398:1 402:1 492:1 551:1 1187:1 1435:1 1742:1 1835:1 1890:1 1910:1 1942:1 1958:1 # diagnostic test
10:1 12:1 14:1 18:1 25:1 31:1 32:1 39:1 40:1 51:1 58:1 64:1 83:1 110:1 157:1 158:1 169:1 235:1 266:1 289:1 356:1 402:1 492:1 551:1 909:1 1211:1 1435:1 1576:1 1742:1 1835:1 1859:1 1890:1 1910:1 1942:1 1958:1 1983:1 # diagnostic ultrasound
10:1 12:1 18:1 25:1 30:1 31:1 40:1 58:1 62:1 157:1 235:1 266:1 289:1 402:1 471:1 492:1 551:1 1435:1 1742:1 1835:1 1890:1 1910:1 1942:1 1958:1 # diagnostic use
12:1 14:1 58:1 69:1 157:1 237:1 402:1 899:1 918:1 1835:1 1942:1 # diagram
5:1 7:1 12:1 13:1 14:1 22:1 27:1 42:1 48:1 58:1 88:1 117:1 140:1 146:1 193:1 246:1 249:1 310:1 315:1 402:1 406:1 441:1 555:1 596:1 1169:1 1196:1 1214:1 1735:1 # dialysis clearance
12:1 22:1 58:1 65:1 88:1 402:1 448:1 688:1 1467:1 1882:1 # diarrhea
12:1 17:2 18:1 23:1 25:1 38:1 39:1 45:1 47:1 58:1 59:1 72:1 90:1 178:1 228:1 375:1 402:1 524:1 529:1 600:1 617:1 626:1 856:1 1787:1 1789:1 1805:1 1990:1 # diastolic pressure
12:1 15:1 28:1 30:1 58:1 59:2 65:1 402:1 589:1 812:1 1265:1 1595:1 # diatheses
12:1 13:1 15:1 28:1 42:1 58:1 59:1 65:1 249:1 402:1 589:1 812:1 937:1 1265:1 # diathesis
12:1 16:1 34:1 58:1 101:1 124:1 288:1 333:1 357:1 402:1 624:1 684:1 1574:1 1920:1 # diazoxide
6:1 12:1 18:1 33:1 52:1 55:1 61:1 146:1 188:1 195:1 623:1 724:1 819:1 1075:1 1084:1 # diclofenac 150 mg
12:1 18:1 21:1 22:1 29:1 48:1 126:1 131:1 166:1 190:1 248:1 502:1 850:1 1218:1 1916:1 # dietary advice
2:1 9:1 12:1 21:1 22:1 24:1 29:1 32:1 45:1 57:1 126:1 190:1 248:1 347:1 371:1 502:1 661:1 762:1 850:1 1186:1 1218:1 # dietary control
1:1 12:1 21:2 22:1 24:1 29:1 126:1 190:1 248:1 374:1 449:1 502:1 510:1 850:1 1218:1 1640:1 # dietary intake
1:1 2:1 3:1 12:1 21:1 22:1 23:1 29:1 36:1 44:1 66:1 75:1 78:1 79:1 82:1 92:1 93:1 94:1 96:1 126:1 132:1 134:1 135:1 190:1 214:1 215:1 248:1 330:1 502:1 850:1 1218:1 # dietary protein
1:2 2:1 3:1 12:1 21:2 22:1 23:1 24:1 29:1 36:1 44:1 66:1 75:1 78:1 79:1 82:1 92:1 93:1 94:1 96:1 126:1 132:1 134:1 135:1 190:1 214:1 215:1 248:1 330:1 374:1 449:1 502:1 510:1 850:1 1218:1 1640:1 # dietary protein intake
10:1 12:1 17:1 18:1 20:1 21:1 22:1 25:1 26:1 29:1 32:1 41:1 59:1 102:1 126:1 190:1 212:1 225:1 248:1 257:1 398:1 407:1 460:1 502:1 529:1 850:1 1218:1 1240:1 # dietary restriction
6:1 11:1 12:1 27:1 28:1 29:1 45:1 56:1 57:1 71:1 128:1 140:1 147:1 168:1 179:1 181:1 185:1 190:1 192:1 229:1 345:1 773:1 850:1 922:1 944:1 1054:1 1200:1 1204:1 1680:1 # diethylene glycol
1:1 10:1 12:1 29:1 63:1 105:1 190:1 298:1 653:1 850:1 1520:1 # dieting
2:1 4:2 6:1 7:1 10:1 12:1 17:1 24:1 28:1 34:1 46:1 48:1 56:1 103:1 117:1 147:1 184:1 188:1 207:1 260:1 310:1 315:1 343:1 426:1 441:1 456:1 635:1 784:1 789:1 809:1 814:1 929:1 1615:1 1836:1 # differentiated thyroid cancer
1:1 12:1 18:1 42:1 62:1 63:1 83:1 95:1 104:1 105:1 145:1 154:2 202:1 343:1 356:1 489:1 495:1 665:1 814:1 886:1 1250:1 1681:1 1859:1 # difficulty focusing
1:1 5:1 12:1 18:1 52:1 63:1 83:1 99:1 104:1 105:1 145:1 154:1 343:1 356:1 438:1 467:1 489:1 621:1 665:1 814:1 886:1 924:1 1250:1 1588:1 1859:1 # difficulty swallowing
12:1 30:1 59:1 62:1 343:1 471:1 525:1 814:1 1595:1 # diffuses
1:1 12:1 33:1 52:1 67:1 101:1 274:1 323:1 342:1 343:1 450:1 1263:1 1933:1 # difloxacin
12:1 25:1 59:1 89:1 152:1 398:1 1002:1 # digest
10:1 12:1 25:1 59:1 89:1 97:1 152:1 226:1 398:1 507:1 551:1 631:1 1002:1 1059:1 # digestive
10:1 12:1 14:1 25:1 32:1 33:1 41:1 59:1 89:1 97:1 152:1 158:1 189:1 226:1 398:1 437:1 507:1 551:1 631:1 1002:1 1036:1 1059:1 1461:1 # digestive tract
5:1 12:1 13:1 16:1 21:1 34:1 38:1 40:1 42:1 49:1 57:1 59:1 124:1 140:1 152:1 185:1 222:1 229:1 234:1 316:1 327:1 570:1 944:1 1054:1 1057:1 1060:1 1200:1 1238:1 1333:1 1381:1 1680:1 1772:1 1817:1 # digitalis glycosides
1:1 12:1 101:1 152:1 357:1 624:1 713:1 # digoxin
1:1 12:1 101:1 152:1 195:1 357:1 624:1 713:1 1236:1 1829:1 # digoxin 0.5 mg
1:1 12:1 30:1 40:1 101:1 133:1 152:1 357:1 624:1 668:1 713:1 1974:1 # digoxin dose
1:1 12:1 27:1 84:1 97:1 101:1 152:1 357:1 395:1 624:1 713:1 827:1 1769:1 # digoxin levels
1:1 12:1 18:1 47:1 49:1 67:1 101:2 145:1 152:1 357:2 602:1 606:1 624:2 713:1 1572:1 # digoxin toxicity
2:1 12:1 45:1 56:1 61:1 85:1 119:1 138:1 153:1 155:1 159:1 171:1 176:1 202:1 821:1 928:1 951:1 979:1 1065:1 1083:1 1091:1 1117:1 1181:1 1233:1 # dihydrofolate
2:1 12:1 54:1 56:1 85:1 119:1 138:1 153:1 155:1 159:1 171:1 176:1 245:1 260:1 337:1 535:1 816:1 821:1 928:1 951:1 979:1 1065:1 1083:1 1091:1 1117:1 1181:1 1233:1 1625:1 1766:1 # dihydropyridine
3:1 12:1 15:1 19:1 74:1 100:1 113:1 366:1 571:1 650:1 840:1 1114:1 # dilated
9:1 10:1 12:1 15:1 19:1 26:1 77:1 100:1 102:1 118:1 127:1 258:1 313:1 366:1 1114:1 # dilation
6:1 12:1 24:1 100:1 103:1 114:1 457:1 # diluent
9:1 10:1 12:1 26:1 77:1 100:1 102:1 114:1 118:1 136:1 707:1 984:1 1774:1 1875:1 # dilution
12:1 19:1 28:1 29:1 33:1 37:1 56:1 71:1 128:1 137:1 147:1 151:1 168:1 174:1 179:1 181:1 192:1 247:1 264:1 397:1 558:1 742:1 867:1 945:1 1021:1 1097:1 1234:1 1315:1 1316:1 1330:1 1509:1 1620:1 1693:1 1722:1 1813:1 # dimethylacetamide
8:1 12:1 18:1 43:1 70:1 111:1 151:1 432:1 520:1 641:1 1021:1 1081:1 1213:1 1372:1 1959:1 # dimorphic
5:1 12:1 47:1 49:1 53:1 107:1 211:1 372:1 832:1 1163:1 1235:1 1611:1 1828:1 # dipalmitoylphosphatidylglycerol
10:2 12:1 30:1 34:2 39:1 71:1 76:2 121:2 148:1 197:2 211:1 236:1 275:1 410:2 800:1 865:2 902:2 1611:1 1642:2 1962:2 # dipeptidyl peptidase 4
12:1 15:1 40:1 43:2 81:1 91:1 112:1 211:1 216:1 320:1 513:1 568:1 591:1 669:1 675:1 689:1 737:1 739:1 763:1 1029:1 1116:1 1170:1 1272:1 1328:1 1339:1 1394:1 1448:1 1492:1 1498:1 1611:1 1775:1 # diphosphate
12:1 34:1 52:1 161:1 184:1 211:1 784:1 1611:1 # diploid
1:1 12:1 17:1 38:1 41:1 80:1 100:1 125:1 141:2 143:2 206:1 290:1 612:1 629:1 755:1 860:1 989:1 1981:1 # direct bilirubin
12:1 17:1 41:1 80:1 140:1 141:1 290:1 612:1 629:1 # directly
12:1 13:1 34:1 57:1 149:1 184:1 209:1 784:1 # discoid
8:1 12:1 13:1 14:1 15:1 45:1 52:1 57:1 149:1 209:1 252:1 314:1 582:1 613:1 773:1 # discoloration
12:1 13:1 17:1 45:1 52:1 57:1 72:1 110:1 149:1 209:1 228:1 613:1 773:1 # discoloured
8:1 12:1 13:1 25:1 33:1 35:1 47:1 57:1 60:2 73:1 149:1 150:1 202:1 209:1 278:1 536:1 561:1 856:1 880:1 1102:1 1398:1 # discomfort stomach
1:1 9:1 10:1 12:1 13:1 24:1 57:1 149:1 207:1 209:1 298:1 328:1 347:1 1186:1 # discontinuation
1:1 9:1 10:1 12:1 13:1 24:1 57:1 149:1 207:1 209:1 298:1 328:1 347:1 1186:1 # discontinuations
1:1 9:1 10:1 12:1 13:1 24:1 57:1 149:1 207:1 209:1 298:1 328:1 347:1 1186:1 # discontinue
1:1 9:1 10:1 12:1 13:1 24:1 57:1 149:1 207:1 209:1 298:1 328:1 347:1 1186:1 # discontinued
7:1 12:1 13:1 17:1 107:1 117:1 121:1 149:1 209:1 218:1 315:1 1095:1 1451:1 1506:1 1748:1 # discrepancy
3:1 4:1 12:1 13:1 14:1 20:1 22:1 30:2 33:1 39:1 41:1 73:1 81:1 88:1 130:1 148:1 149:1 189:1 233:1 387:1 437:1 512:1 555:1 577:1 636:1 705:1 841:1 842:1 846:1 950:1 952:1 953:1 1036:1 1078:1 1154:1 1155:1 1176:1 1352:1 1364:1 1416:1 1535:1 1662:1 # disease characteristics
2:1 9:1 12:1 13:1 24:1 30:2 32:1 39:1 45:1 57:1 88:1 148:1 149:1 347:1 371:1 387:1 512:1 636:1 661:1 705:1 762:1 841:1 842:1 846:1 950:1 952:1 953:1 1154:1 1155:1 1186:1 1352:1 # disease control
5:1 12:1 13:1 17:1 30:2 39:1 72:1 88:1 90:1 131:1 148:1 149:1 191:1 226:1 387:1 430:1 440:1 512:1 567:1 636:1 705:1 841:1 842:1 846:1 950:1 952:1 953:1 1154:1 1155:1 1352:1 1569:1 1691:1 1789:1 1936:1 # disease free survival
1:1 12:1 13:1 21:1 41:1 42:1 80:1 149:1 188:1 290:1 464:1 495:1 656:1 931:1 1022:1 1079:1 1144:1 1194:1 1260:1 1614:1 1740:1 1744:1 1971:1 # disinfectants
12:1 13:1 14:1 51:1 53:1 54:1 69:1 142:1 144:1 149:1 260:1 306:1 337:1 535:1 816:1 899:1 1055:1 1425:1 1631:1 1766:1 # disopyramide
4:1 8:1 12:1 13:1 16:1 33:1 51:1 65:2 73:1 88:1 115:1 144:1 149:1 166:1 182:1 243:1 250:1 271:1 275:1 277:1 299:1 300:1 306:1 309:1 317:1 365:1 379:1 381:1 382:1 472:1 473:1 474:1 585:1 586:1 674:1 677:1 853:1 1398:1 1467:1 # disorders headache
4:1 7:1 8:1 12:1 13:1 16:1 29:1 51:1 115:1 144:1 145:1 149:1 182:1 190:1 243:1 250:1 271:1 277:1 299:1 300:1 306:1 309:1 317:1 357:1 365:1 379:1 381:1 382:1 472:1 473:1 474:1 585:1 586:1 674:1 853:1 1483:1 # disorders, anxiety
6:1 8:1 12:1 13:1 20:1 21:1 24:1 51:1 103:1 144:1 149:1 190:1 243:1 306:1 309:1 379:1 415:1 510:1 518:1 817:1 1382:1 1968:1 # disorientation
4:1 12:1 13:1 76:1 112:1 149:1 267:1 277:1 674:1 757:1 # dispers
4:1 9:1 12:1 13:1 26:1 42:1 76:1 77:1 112:1 149:1 267:1 277:1 660:1 674:1 757:1 795:1 # dispersion
12:1 13:1 19:1 33:1 48:1 74:1 112:1 149:1 161:1 341:1 344:1 742:1 # displaced
12:1 13:1 19:1 74:1 112:1 149:1 161:1 344:1 710:1 1533:1 # displayed
1:1 12:1 13:1 19:1 63:1 105:1 112:1 149:1 161:1 344:1 1533:1 # displaying
12:1 13:1 27:1 40:1 106:1 108:1 112:1 149:1 160:1 163:1 517:1 642:1 793:1 1040:1 1469:1 1532:1 # disposable
12:1 13:1 27:1 40:1 52:1 59:1 97:1 106:1 108:1 112:1 149:1 160:1 163:1 185:1 481:1 517:1 642:1 793:1 1040:1 1380:1 1469:1 1532:1 1660:1 # disposable gloves
1:1 12:1 13:1 20:1 27:1 40:1 63:1 89:1 105:1 106:1 108:1 112:1 149:1 160:1 163:1 210:1 260:1 322:1 517:1 609:1 642:1 793:1 920:1 1040:1 1469:1 1532:1 # disposable syringe
12:1 13:1 125:1 149:1 197:1 305:1 772:1 # disrupts
1:1 4:1 12:1 13:1 15:1 30:1 39:1 52:1 53:1 55:1 76:1 99:1 100:1 112:1 116:1 149:1 172:1 178:1 198:1 234:1 267:1 286:1 451:1 645:1 757:1 759:1 1512:1 1588:1 1873:1 1953:1 # disseminated aspergillosis
1:1 12:1 13:1 15:1 30:1 53:1 55:1 116:1 149:1 172:1 178:1 286:1 451:1 645:1 1953:1 # dissemination
12:1 13:1 45:1 51:1 97:1 149:1 178:1 747:1 823:1 1953:1 # dissolve
5:1 12:1 13:1 21:1 25:1 149:1 219:1 316:1 615:1 # distal
7:1 12:1 13:1 21:1 24:1 25:1 149:1 187:1 219:1 294:1 544:1 615:1 # distant
3:1 6:1 9:1 12:1 13:1 25:1 26:1 42:1 77:1 122:1 149:1 324:1 615:1 633:1 660:1 749:1 795:1 1193:1 1838:1 # distension
10:1 12:1 13:1 25:1 27:1 74:1 99:1 100:1 149:1 551:1 615:1 759:1 1299:1 # distilled
3:1 4:1 10:1 12:1 13:1 15:1 25:1 27:1 74:1 99:1 100:1 113:1 130:1 149:1 551:1 615:1 759:1 924:1 1299:1 # distilled water
8:1 9:1 10:1 12:1 13:1 25:1 26:1 47:1 77:1 102:1 118:1 149:1 150:1 265:1 615:1 856:1 877:1 880:1 # distortions
3:1 12:1 13:1 20:1 25:1 32:1 136:1 149:1 212:1 257:1 261:1 292:1 615:1 1024:1 1053:1 # distributed
10:1 12:1 13:1 15:1 20:1 21:1 25:1 32:1 136:1 149:1 212:1 257:1 261:1 275:1 292:1 615:1 984:1 1024:1 1180:1 # distribution data
1:1 3:1 6:1 7:1 9:1 10:1 12:1 13:1 15:1 24:1 25:1 26:1 72:1 77:1 102:1 103:1 109:1 117:1 118:1 149:1 207:1 238:1 285:1 315:1 378:1 456:1 615:1 633:1 777:1 # disturbance in attention
3:1 7:1 12:1 13:1 21:1 25:2 39:1 61:1 72:1 109:1 117:1 149:1 238:1 285:1 315:1 324:1 378:1 524:1 615:1 917:1 # disturbance of taste
9:1 12:1 13:2 25:1 26:1 42:1 72:1 74:1 77:1 109:1 123:1 131:1 149:1 285:1 378:1 615:1 660:1 795:1 1079:1 1212:1 1822:1 # disturbed vision
12:1 13:1 17:1 42:1 59:1 72:1 227:1 228:1 249:1 529:1 843:1 937:1 # diuresis
10:1 12:1 17:1 18:1 29:1 72:1 227:1 228:1 235:1 653:1 843:1 1007:1 1911:1 # diuretics
4:1 12:1 30:1 97:1 226:1 277:1 500:1 507:1 674:1 1682:1 # diverse
12:1 16:1 34:1 124:1 131:1 226:1 # divide
12:1 16:1 34:1 74:1 124:1 131:1 226:1 # divided
1:1 12:2 34:1 63:1 105:1 131:1 170:1 226:1 393:1 425:1 618:1 # dividing
1:1 5:1 11:1 12:1 14:1 25:1 40:1 59:1 72:1 86:1 106:1 109:1 178:1 285:1 335:1 492:1 603:1 617:1 874:1 995:1 1040:1 1112:1 1152:1 # dizziness postural
17:1 55:1 107:1 121:1 141:1 287:1 1506:1 1748:1 # dna repair
13:1 24:1 28:1 42:1 55:1 59:1 65:1 210:1 249:1 351:1 589:1 607:1 937:1 1249:1 # dna synthesis
31:1 36:1 65:1 73:1 133:1 677:1 # do not chew
3:1 12:1 31:1 36:1 100:1 114:1 133:1 136:1 707:1 1053:1 # do not dilute
31:1 36:1 81:1 133:1 449:1 539:1 1640:1 # do not shake
1:1 11:1 21:1 53:1 69:1 86:1 133:1 136:1 142:1 172:1 177:1 256:1 261:1 709:1 818:1 901:1 1024:1 1127:1 1283:1 1901:1 # dobutamine
6:1 24:1 37:1 68:1 95:1 103:1 133:1 154:1 439:1 726:1 # document
6:1 15:1 21:1 24:1 37:1 68:1 95:1 103:1 133:1 154:1 439:1 510:1 574:1 726:1 817:1 # documentation
6:1 24:1 37:1 68:1 95:1 103:1 133:1 154:1 439:1 726:1 772:1 # documents
2:1 9:1 19:1 29:1 30:1 32:1 39:1 45:1 133:1 148:1 307:1 371:1 497:1 699:1 946:1 # dolasetron
10:1 18:1 25:1 37:1 59:1 60:1 133:1 235:1 280:1 398:1 551:1 1770:1 # domestic
5:1 7:1 10:1 18:1 25:1 35:1 37:1 50:1 59:1 60:1 133:1 151:1 235:1 242:1 262:1 280:1 398:1 551:1 827:1 1770:1 1846:1 # domestic animals
1:1 7:1 24:1 53:1 55:1 60:1 133:1 172:1 187:1 286:1 760:1 1108:1 1495:1 1770:1 # dominant
9:2 10:1 15:1 26:1 55:1 77:1 102:1 118:1 127:1 133:1 258:1 313:1 391:1 645:1 1670:1 1881:1 # donation
3:1 8:1 9:1 31:1 42:1 49:1 133:1 647:1 941:1 1026:1 1453:1 1670:1 # donor site
1:1 11:1 53:1 54:1 69:1 86:1 107:1 133:1 142:1 172:1 256:1 709:1 852:1 901:1 1415:1 # dopamine
1:1 7:1 9:1 11:1 13:1 21:1 24:1 25:1 50:1 53:1 54:1 69:1 86:1 107:1 133:1 142:1 157:1 172:1 187:1 256:1 304:1 364:1 510:1 615:1 709:1 713:1 852:1 901:1 1415:1 1757:1 # dopamine antagonists
1:1 8:1 11:1 17:1 47:1 48:1 53:1 54:1 69:1 80:1 86:1 107:1 121:1 133:1 142:1 172:1 197:1 256:1 265:1 277:1 410:1 576:1 612:1 683:1 709:1 852:1 883:1 901:1 1018:1 1111:1 1229:1 1271:1 1343:1 1415:1 1507:1 1516:1 1536:1 1538:1 1671:1 1702:1 1721:1 1724:1 1965:1 1966:1 # dopamine receptors
4:1 27:1 54:1 133:1 161:1 686:1 878:1 1128:1 1415:1 # doppler
6:1 8:1 9:1 11:1 14:1 15:1 20:1 31:1 56:1 70:1 76:1 85:1 116:1 133:1 138:1 153:1 155:1 159:1 211:1 252:1 329:1 345:1 415:1 572:1 941:1 973:1 1784:1 1806:1 # doripenem monohydrate
6:1 17:1 30:1 40:1 117:1 133:1 165:1 457:1 516:1 567:1 668:1 849:1 1454:1 1974:1 # dose frequency
30:1 40:1 59:1 133:1 668:1 1595:1 1974:1 # doses
29:1 32:1 37:1 40:1 42:1 126:1 133:1 137:1 151:1 222:1 558:1 699:1 867:1 1974:1 # dosimetry
27:1 110:1 133:1 163:1 206:1 517:1 # double
17:1 83:1 133:1 203:1 354:1 467:1 622:1 1296:1 1697:1 # down-regulation
22:1 115:1 133:1 467:1 924:1 1253:1 1617:1 # downwards
8:1 18:1 67:1 101:1 125:1 133:1 143:1 206:1 602:1 829:1 1395:1 # doxorubicin
8:1 18:1 67:1 101:1 125:1 133:1 143:1 206:1 602:1 829:1 1395:1 # doxorubicinol
14:1 85:1 738:1 972:1 # draft
1:1 17:1 42:1 59:1 63:1 85:1 105:1 178:1 495:1 529:1 617:1 994:1 1805:1 # dressing
20:1 74:1 85:1 190:1 1968:1 # dried
1:1 20:1 85:1 322:1 1619:1 # drink
1:1 5:1 20:1 45:1 57:1 85:1 91:1 322:1 542:1 802:1 973:1 1619:1 1624:1 # drink alcohol
1:2 20:1 63:1 85:1 105:1 322:1 389:1 721:1 1619:1 # drinking
1:1 5:1 9:1 11:1 20:1 52:1 85:1 183:1 322:1 1156:1 1606:1 1619:1 # drinks alone
20:1 85:1 97:1 226:1 507:1 # drive
2:2 9:2 11:1 22:1 74:1 85:1 119:1 183:1 275:1 497:2 1638:1 # dronedarone
2:1 9:1 10:1 26:1 45:1 51:1 54:1 77:1 85:1 102:1 114:1 118:1 119:1 136:1 245:1 707:1 747:1 935:1 984:1 1763:1 1774:1 1808:1 1875:1 # drop solution
2:1 54:1 74:1 76:1 85:1 119:1 245:1 686:1 # dropped
2:1 19:1 40:1 43:1 51:1 54:1 85:1 100:1 111:1 119:1 259:1 404:1 641:1 1016:1 1025:1 1055:1 1114:1 1371:1 1497:1 1821:1 # drosophila
2:1 17:1 32:1 36:1 57:1 75:1 80:1 85:1 119:1 231:1 234:1 612:1 1195:1 1782:1 1800:1 # drotrecogin
1:1 2:1 11:1 42:1 59:1 85:1 86:1 119:1 178:1 467:1 495:1 617:1 874:1 1897:1 # drowsiness
7:1 14:1 22:1 27:1 48:1 85:1 88:1 117:1 125:1 146:1 193:1 310:1 315:1 441:1 555:1 596:1 1169:1 1196:1 1273:1 # drug clearance
6:2 16:2 48:1 64:1 76:1 85:1 117:1 121:1 125:1 310:1 453:1 572:1 806:1 849:1 1273:1 1581:1 # drug dependence
6:2 16:2 64:1 76:1 85:1 117:1 121:1 125:1 165:1 453:1 572:1 806:1 849:1 1273:1 1454:1 1581:1 # drug dependency
4:1 85:1 97:1 125:1 188:1 395:1 500:1 1273:1 1769:1 # drug fever
1:1 3:1 4:1 10:1 14:1 24:1 26:1 33:1 41:1 85:1 102:1 125:1 130:1 189:1 225:1 308:1 374:1 407:1 427:1 437:1 725:1 831:1 833:1 1036:1 1273:1 1696:1 1773:1 # drug interaction
13:1 21:1 29:1 37:1 38:1 45:1 85:1 108:1 120:1 125:1 137:1 167:1 248:1 375:1 377:1 652:1 1060:1 1273:1 1993:1 # drug metabolism
10:1 14:1 15:1 17:1 22:1 23:1 26:1 85:1 102:1 107:1 121:1 125:1 127:1 252:1 258:1 555:1 566:1 626:1 1038:1 1273:1 1506:1 1529:1 1748:1 1918:1 # drug preparations
9:1 10:1 17:1 26:1 33:1 41:1 77:1 85:1 88:1 102:1 118:1 122:1 125:1 189:1 225:1 407:1 479:1 540:1 831:1 1101:1 1273:1 1940:1 # drug reactions
85:1 125:1 169:1 1619:1 # drunk
28:1 70:1 85:1 110:1 126:1 136:1 488:1 # dry mouth
167:1 226:1 515:1 1617:1 # dsm-iv
1:1 11:1 33:1 67:1 86:1 191:1 323:1 362:1 1069:1 1099:1 1573:1 # dtp vaccine
1:1 38:1 163:1 196:1 206:1 263:1 # dublin
9:1 11:1 29:1 120:1 196:1 206:1 810:1 1247:1 # dubonnet
98:1 196:1 419:1 676:1 # ducks
3:1 4:1 20:1 22:1 26:1 40:1 41:1 62:2 90:1 98:1 109:1 130:1 150:1 196:1 213:1 233:1 349:1 419:1 498:1 528:1 577:1 722:1 836:1 1151:1 1375:1 1672:1 1989:1 # ductus arteriosus
3:1 15:1 113:1 196:1 275:1 457:1 1868:1 # due date
47:1 196:1 457:1 1868:1 # due to
4:1 5:1 6:1 16:1 48:1 55:1 83:1 87:1 196:1 277:1 361:1 426:1 453:1 542:1 674:1 819:1 971:1 1168:1 # duodenal ulcers
9:1 10:1 14:1 15:1 26:1 72:1 77:1 102:1 118:1 127:1 196:1 252:1 258:1 313:1 995:1 1038:1 1918:1 # duration
7:1 9:1 10:1 14:1 15:1 17:1 23:1 26:1 55:1 61:1 72:1 77:1 102:1 117:1 118:1 127:1 165:1 196:1 252:1 258:1 289:1 313:1 315:1 354:1 626:1 760:1 985:1 995:1 1038:1 1132:1 1454:1 1697:1 1918:1 # duration of pregnancy
4:1 9:1 10:1 14:2 15:1 26:1 28:1 61:1 65:1 72:1 77:1 102:1 118:1 127:1 173:1 196:1 252:1 258:1 308:1 313:1 337:1 589:1 786:1 995:1 1038:1 1918:1 # duration of therapy
9:1 10:1 14:1 15:1 26:1 72:1 77:1 102:1 118:1 122:1 127:1 196:1 252:1 258:1 313:1 995:1 1038:1 1101:1 1918:1 # durations
1:1 20:1 63:1 72:1 105:1 196:1 322:1 966:1 # during
1:1 3:1 4:1 8:1 20:1 63:1 72:1 105:1 130:1 196:1 322:1 738:1 966:1 972:1 # during or after
1:1 20:1 27:1 63:1 72:1 105:1 121:1 196:1 322:1 440:1 966:1 1762:1 # during sleep
3:1 25:1 49:1 53:1 59:1 62:1 196:1 1187:1 1453:1 1828:1 # dust mites
15:1 21:1 25:1 39:1 55:1 219:1 236:1 351:1 524:1 574:1 703:1 1558:1 # dynastat
1:1 11:1 42:1 58:1 59:1 86:1 236:1 246:1 389:1 721:1 775:1 874:1 888:1 937:1 # dyskinesias
34:1 38:1 129:1 211:1 236:1 246:1 275:1 325:1 800:1 1762:1 1988:1 # dyslipidaemia
2:1 23:1 38:1 44:1 54:1 106:1 211:1 236:1 246:1 855:1 1189:1 1762:1 1988:1 # dyslipoproteinaemia
6:1 8:1 31:1 37:1 167:1 236:1 246:1 385:1 439:1 448:1 647:1 688:1 1882:1 # dysmenorrhea
10:1 36:1 38:1 49:1 70:1 100:1 167:1 236:1 246:1 687:1 755:1 1067:1 # dysmotility
42:1 58:1 76:1 112:1 121:1 236:1 246:1 332:1 757:1 775:1 1426:1 1962:1 # dyspepsia
31:1 88:1 112:1 236:1 246:1 550:1 # dyspnoea
9:1 25:1 47:1 50:1 58:1 236:1 246:1 304:1 815:1 856:1 1130:1 1199:1 # dystonia
9:1 25:1 27:1 47:1 50:1 58:1 62:1 146:1 209:1 236:1 246:1 302:1 304:1 596:1 815:1 856:1 1130:1 1199:1 1374:1 1853:1 # dystonia, muscle
20:1 58:1 72:1 90:1 236:1 246:1 604:1 966:1 1789:1 # dysuria
27:1 88:1 157:1 185:1 # eagle
4:1 8:1 12:1 13:1 16:1 22:1 51:1 88:1 115:1 144:1 149:1 182:1 243:1 250:1 271:1 277:1 299:1 300:1 306:1 309:1 317:1 365:1 379:1 381:1 382:1 472:1 473:1 474:1 585:1 586:1 674:1 853:1 1196:1 # ear disorders
39:1 42:1 88:1 100:1 140:1 387:1 981:1 1952:1 # easily
143:1 450:1 598:1 1513:1 # ebixa
6:1 18:1 20:1 24:1 32:1 48:1 80:1 103:1 257:1 362:1 460:1 762:1 1240:1 1522:1 # eccentric
30:1 40:1 56:1 59:1 70:1 73:1 80:1 362:1 373:1 668:1 1595:1 # ecchymoses
13:1 40:1 42:1 56:1 70:1 73:1 80:1 222:1 249:1 362:1 373:1 504:1 # ecchymosis
12:1 22:1 26:1 46:1 73:1 80:1 91:1 95:1 115:1 240:1 781:1 796:1 803:1 1253:1 1758:1 # echocardiogram
8:1 9:1 31:1 57:1 80:1 347:1 647:1 941:1 1800:1 # econor
18:1 41:1 47:1 54:1 80:1 129:1 290:1 644:1 927:1 1044:1 1795:1 # ectopic
10:1 15:1 18:2 40:1 41:1 42:1 46:1 47:1 54:1 80:1 104:1 127:1 129:1 178:1 232:1 290:1 343:1 628:1 644:1 665:1 927:1 994:1 1044:1 1182:1 1303:1 1658:1 1795:1 # ectopic ossification
7:1 17:1 18:1 23:1 41:1 47:1 54:1 55:1 80:1 117:1 129:1 165:1 289:1 290:1 315:1 354:1 626:1 644:1 760:1 927:1 985:1 1044:1 1132:1 1454:1 1697:1 1795:1 # ectopic pregnancy
3:1 15:1 16:1 21:1 29:1 74:1 113:1 248:1 574:1 1903:1 # edetate
3:1 12:1 15:1 16:1 21:1 29:1 51:1 68:1 74:1 87:1 113:1 227:1 248:1 284:1 574:1 581:1 843:1 913:1 1090:1 1158:1 1183:1 1205:1 1285:1 1430:1 1903:1 # edetate sodium
74:1 199:1 # edtmp
3:1 15:1 46:1 74:1 98:1 113:1 196:1 419:1 628:1 # educate
3:1 15:1 46:1 74:2 98:1 113:1 196:1 419:1 571:1 628:1 840:1 # educated
9:1 10:1 15:1 26:1 46:1 74:1 77:1 98:1 102:1 118:1 127:1 196:1 258:1 313:1 419:1 628:1 1303:1 1616:1 1781:1 # education
7:1 9:1 10:1 15:1 26:1 34:1 46:1 48:1 55:1 74:1 77:1 98:1 102:1 117:1 118:1 127:1 196:1 258:1 275:1 310:1 313:1 315:1 391:1 419:1 441:1 562:1 622:1 628:1 800:1 1303:1 1616:1 1781:1 1907:1 # educational guidance
6:1 17:1 131:1 141:1 195:1 204:1 380:1 433:1 454:1 461:1 578:1 629:1 718:1 789:1 1960:1 1963:1 # efavirenz 300 mg
6:1 17:1 131:1 141:1 195:1 204:1 380:1 433:1 454:1 461:1 629:1 718:1 724:1 789:1 1960:1 # efavirenz 50 mg
8:1 188:1 200:1 380:1 829:1 # efexor xl
41:1 80:1 188:1 290:1 380:1 772:1 814:1 931:1 1022:1 # effects
1:1 17:1 30:1 39:1 41:1 74:1 80:1 88:1 117:1 148:1 188:1 218:1 290:1 380:1 387:1 512:1 540:1 772:1 814:1 931:1 1022:1 1095:1 1150:1 1594:1 1764:1 # effects increased
4:1 21:1 27:1 29:1 48:1 59:1 97:1 108:1 163:1 188:1 209:1 380:1 430:1 517:1 630:1 642:1 652:1 772:1 785:1 793:1 809:1 814:1 1550:1 1982:1 # effervescent tablets
8:1 188:1 200:1 380:1 814:1 829:1 # effexor
18:1 33:1 46:1 104:1 165:1 232:1 380:1 665:1 814:1 # efficacy
8:1 150:1 202:1 380:1 536:1 814:1 880:1 # effort
6:1 24:1 103:1 104:1 190:1 380:1 518:1 1382:1 1736:1 # efient
7:1 19:1 57:1 84:1 117:1 315:1 494:1 1149:1 # elanco
19:1 30:1 74:1 84:1 173:1 332:1 1149:1 1150:1 # elapsed
4:1 19:1 20:1 25:1 37:1 39:1 47:1 60:1 84:1 233:1 280:1 307:1 524:1 715:1 856:1 1102:1 1149:1 1555:1 # elastomeric
1:1 9:1 15:1 46:1 47:1 50:1 84:1 304:1 396:1 542:1 584:1 628:1 1121:1 1130:1 # elcatonin
10:1 27:1 41:1 80:1 84:1 97:1 225:1 226:1 290:1 507:1 631:1 690:1 980:1 1059:1 1730:1 # elective
5:1 18:1 20:1 27:1 32:1 41:1 46:1 80:1 84:1 232:1 257:1 272:1 290:1 460:1 465:1 980:1 1240:1 # electrical
5:1 10:1 18:1 20:1 27:1 32:1 33:1 41:2 46:1 49:1 80:1 84:1 131:1 145:1 189:1 225:1 226:1 232:1 257:1 272:1 290:1 460:1 465:1 606:1 631:1 831:1 980:1 1240:1 1730:1 # electrical activity
2:1 5:1 8:1 22:1 27:1 31:1 32:1 35:1 41:1 46:1 80:1 84:1 95:1 108:1 194:1 240:1 262:1 290:1 371:1 428:1 429:1 557:1 647:1 796:1 962:1 980:1 1006:1 1125:1 1279:1 1387:1 1410:1 1544:1 1546:1 1676:1 1683:1 1811:1 # electrocardiogram abnormal
2:1 22:1 27:1 32:1 41:1 46:1 80:1 84:1 95:1 240:1 290:1 371:1 429:1 796:1 980:1 # electrocardiograms
2:1 6:1 17:1 19:1 27:1 32:1 33:1 37:1 41:1 45:1 48:1 80:1 84:1 116:1 121:1 140:1 161:1 290:1 341:1 344:1 371:1 439:1 458:1 661:1 701:1 742:1 980:1 1506:1 1715:1 # electrolyte replacement
2:1 9:1 18:1 27:1 32:1 41:1 50:1 80:1 84:1 290:1 304:1 371:1 480:1 497:1 980:1 1278:1 1928:1 # electronic
2:1 27:1 32:1 41:1 43:1 54:1 56:1 80:1 84:1 245:1 259:1 290:1 371:1 716:1 936:1 980:1 1023:1 1927:1 # electrophysiology
1:1 3:1 15:1 27:1 38:1 74:1 84:1 100:1 113:1 125:1 141:1 143:2 191:1 206:1 395:1 571:1 755:1 840:1 860:1 980:1 989:1 1981:1 # elevated bilirubin
3:1 15:1 27:1 74:1 84:1 113:1 191:1 218:1 395:1 432:1 571:1 840:1 980:1 # elevated crp
3:1 15:1 27:1 74:1 84:1 113:1 191:1 395:1 571:1 808:1 840:1 980:1 # elevated ldh
3:1 4:1 5:1 15:1 27:1 30:1 46:1 67:1 68:2 74:1 84:1 113:1 125:1 191:1 227:1 272:1 284:1 395:1 542:1 571:1 730:1 840:1 980:1 1624:1 # elevated serum calcium
1:2 3:1 4:1 10:1 11:1 15:2 17:1 27:1 30:1 50:1 68:1 74:1 84:1 86:1 88:1 113:1 125:1 127:1 191:1 218:1 298:1 395:1 396:1 540:1 571:1 678:1 730:1 840:1 980:1 1095:1 1369:1 1462:1 1764:1 1804:1 # elevated serum creatinine
1:1 3:1 5:1 15:1 21:1 27:1 36:1 38:1 47:1 74:1 84:1 100:1 113:1 125:1 141:1 143:2 191:1 206:1 316:1 395:1 571:1 755:1 840:1 860:1 980:1 989:1 1981:1 # elevated total bilirubin
1:1 3:1 7:1 14:1 15:1 27:1 32:1 53:1 55:1 69:1 74:1 84:1 113:1 122:1 142:1 158:1 160:1 172:1 191:1 193:1 256:1 286:1 395:1 468:1 571:1 670:1 704:1 825:1 840:1 980:1 # elevated transaminases
3:1 4:1 15:1 20:2 27:1 32:1 48:1 74:1 84:1 113:1 140:1 152:1 185:1 191:1 229:1 233:1 257:1 395:1 426:1 571:1 840:1 944:1 980:1 1054:1 1200:1 # elevated triglycerides
3:1 15:1 18:1 20:1 27:1 33:1 34:1 67:1 72:1 74:1 84:1 113:1 191:1 274:1 295:1 395:1 399:1 460:1 571:1 840:1 966:1 980:1 # elevated uric acid
18:1 38:1 49:1 67:1 84:1 600:1 602:1 1058:1 # elicit
16:1 34:1 38:1 84:2 124:1 1058:1 1329:1 # elidel
27:1 38:1 84:1 152:1 163:1 234:1 292:1 517:1 740:1 1058:1 # eligible
1:1 3:1 15:1 38:1 53:1 55:1 74:1 84:1 113:1 151:1 172:1 286:1 571:1 645:1 840:1 1058:1 1113:1 1326:1 # eliminated
35:1 100:1 116:1 287:1 1192:1 # email
40:1 116:1 126:1 164:1 392:1 1068:1 # embryos
4:1 6:1 37:1 89:1 116:1 117:1 165:1 198:1 201:1 715:1 849:1 1454:1 1512:1 1715:1 # emergency
4:1 6:1 37:1 46:1 89:1 108:1 116:1 117:1 165:1 198:1 201:1 715:1 849:1 1454:1 1512:1 1715:1 # emergency cabg
4:1 6:1 17:1 22:1 37:1 46:1 89:1 116:1 117:1 165:1 198:1 201:1 240:1 715:1 849:1 1454:1 1512:1 1715:1 # emergency care
4:1 6:1 9:1 10:1 15:1 26:1 37:1 42:1 49:1 77:1 89:1 102:1 109:1 116:1 117:1 118:1 122:1 127:1 165:1 198:1 201:1 258:1 313:1 648:1 715:1 849:1 1026:1 1101:1 1454:1 1512:1 1715:1 # emergency situations
4:1 6:1 13:1 37:1 42:1 49:1 89:1 116:1 117:1 131:1 165:1 198:1 201:1 715:1 772:1 849:1 1026:1 1079:1 1212:1 1454:1 1512:1 1715:1 1822:1 # emergency visits
13:1 37:1 42:1 59:1 116:1 249:1 937:1 1715:1 # emesis
9:1 13:1 26:1 42:1 53:1 77:1 116:1 178:1 451:1 660:1 795:1 994:1 1953:1 # emission
16:2 34:1 42:1 70:1 87:1 116:1 121:1 124:1 332:1 847:1 1168:1 1333:1 1426:1 1772:1 # emodepside
1:1 5:1 9:1 10:1 21:1 25:1 26:1 36:1 38:1 49:1 55:1 70:1 77:1 100:1 102:1 108:1 116:1 118:1 122:1 143:1 219:1 361:1 391:1 652:1 687:1 755:1 847:1 1027:1 1032:1 1067:1 1685:1 1907:1 1981:1 # emotional instability
5:1 9:1 10:1 19:1 26:1 36:1 38:1 49:1 55:1 70:1 77:1 100:1 102:1 108:1 116:1 118:1 143:1 145:1 361:1 391:1 606:1 687:1 755:1 847:1 1027:1 1067:1 1685:1 1741:1 1907:1 1981:1 # emotional lability
5:1 18:1 20:1 46:1 116:1 129:1 141:1 199:1 232:1 272:1 460:1 465:1 1798:1 # empirical
1:1 52:1 63:1 105:1 116:1 161:1 199:1 1235:1 1297:1 # employing
52:1 116:1 161:1 199:1 246:1 1235:1 1297:1 # employs
1:1 8:1 9:2 10:1 26:2 41:1 42:1 77:2 80:1 83:1 102:1 116:1 118:1 202:1 225:1 290:1 302:1 384:1 407:1 479:1 536:1 553:1 638:1 660:1 690:1 795:1 827:1 926:1 1012:1 1270:1 1336:1 1385:1 # emulsion for injection
9:1 26:1 42:1 77:1 83:1 116:1 122:1 302:1 660:1 795:1 827:1 1101:1 # emulsions
5:1 6:1 19:1 20:1 23:1 55:1 100:1 173:1 361:1 610:1 819:1 1743:1 # enalapril
6:1 37:1 55:1 69:1 84:1 819:1 1320:1 1884:1 # enamel
4:1 6:1 7:1 10:1 24:1 26:1 37:1 55:1 60:1 102:1 187:1 207:1 280:1 599:1 715:1 760:1 819:1 1108:1 1555:1 # enantiomer
4:1 6:1 7:1 10:1 24:1 26:1 37:1 55:1 60:1 102:1 187:1 207:1 280:1 599:1 715:1 760:1 819:1 1108:1 1555:1 # enantiomers
6:1 15:1 19:1 46:1 83:1 90:1 117:1 173:1 332:1 366:1 400:1 485:1 849:1 1208:1 # encapsulated
6:1 16:1 57:1 74:1 87:1 117:1 849:1 1168:1 # encoded
6:1 21:1 25:1 64:1 89:1 157:1 219:1 597:1 806:1 1757:1 # end stage
6:1 16:1 64:1 74:1 806:1 1581:1 # ended
2:1 6:1 9:1 64:1 73:1 117:1 133:1 164:1 177:1 497:1 806:1 987:1 1145:1 1870:1 # endobronchial
1:1 6:1 20:1 31:1 45:1 64:1 95:1 133:1 180:1 218:1 322:1 806:1 835:1 1145:1 1870:1 # endocrinology
6:1 20:1 29:1 32:1 37:1 58:1 60:1 64:1 133:1 137:1 257:1 280:1 604:1 699:1 806:1 1145:1 1761:1 1770:1 1870:1 # endometrial
6:1 20:1 26:1 29:1 32:1 37:1 54:1 58:1 60:1 64:1 133:1 137:1 143:1 210:1 257:1 280:1 332:1 604:1 699:1 806:1 1145:1 1560:1 1761:1 1770:1 1870:1 # endometrial biopsy
4:1 6:1 7:1 20:1 29:1 32:1 37:1 46:1 48:1 58:1 60:1 64:1 117:1 133:1 137:1 257:1 280:1 310:1 315:1 426:1 441:1 604:1 699:1 806:1 929:1 1145:1 1761:1 1770:1 1870:1 # endometrial cancer
1:1 6:1 20:1 22:1 29:1 31:1 32:1 35:1 37:1 46:1 58:1 60:2 64:1 67:1 133:1 137:1 180:1 240:1 257:1 278:1 280:1 323:1 367:1 604:1 664:1 699:1 806:1 845:1 1098:1 1145:1 1332:1 1409:1 1444:1 1589:1 1700:1 1754:1 1761:1 1770:1 1870:1 # endometrial carcinoma
5:1 6:1 28:1 43:1 54:1 64:1 81:1 133:1 259:1 620:1 634:1 697:1 806:1 1145:1 1415:1 1561:1 1699:1 1844:1 1870:1 # endophthalmitis
1:1 6:1 28:1 36:1 38:1 64:1 65:1 84:1 133:1 263:1 589:1 806:1 1000:1 1058:1 1145:1 1870:1 # endothelin-1
6:1 14:1 32:1 33:1 36:1 64:1 65:1 73:1 133:1 158:1 437:1 677:1 806:1 1145:1 1398:1 1461:1 1782:1 1870:1 # endotracheal
6:1 14:1 32:1 33:1 36:1 64:1 65:1 73:1 109:1 123:1 133:1 158:1 206:1 437:1 677:1 806:1 1145:1 1398:1 1461:1 1782:1 1870:1 # endotracheal tube
6:1 14:1 30:1 32:1 33:1 36:1 62:1 64:1 65:1 73:1 133:1 158:1 437:1 471:1 677:1 806:1 1145:1 1398:1 1461:1 1782:1 1870:1 # endotracheopulmonary use
1:1 4:1 6:1 11:1 17:1 30:1 39:1 74:1 88:1 117:1 148:1 198:1 218:1 345:1 387:1 512:1 540:1 907:1 1095:1 1150:1 1512:1 1594:1 1713:1 1764:1 # energy increased
4:1 6:2 11:1 17:2 37:1 116:1 141:1 198:1 345:1 439:1 516:1 562:1 629:1 907:1 1066:1 1512:1 1713:1 1715:1 # energy requirements
1:2 4:1 6:1 11:1 20:1 63:1 86:1 233:1 234:1 322:1 440:1 1203:1 1725:1 1957:1 # engineering
6:1 7:1 48:1 81:1 117:1 310:1 315:1 441:1 851:1 1334:1 # enhance
4:1 6:1 7:1 48:1 81:1 117:1 310:1 315:1 426:1 441:1 851:1 1334:1 # enhancer
6:1 9:1 19:1 22:1 42:1 47:1 74:1 89:1 100:1 122:1 198:1 370:1 827:1 1101:1 1130:1 1193:1 1552:1 # enlarged tonsils
3:1 6:1 24:1 46:1 80:1 103:1 131:1 141:1 427:1 461:1 718:1 1776:1 1960:1 # entecavir
3:1 6:1 24:1 46:1 80:1 103:1 131:1 141:1 195:1 427:1 461:1 718:1 1236:1 1776:1 1829:1 1960:1 # entecavir 0.5 mg
3:1 6:1 24:1 46:1 80:1 103:1 131:1 141:1 195:1 427:1 461:1 718:1 1776:1 1960:1 # entecavir 1 mg
2:2 3:1 4:2 6:2 11:1 24:1 33:1 41:1 59:1 89:1 103:1 130:1 177:1 189:1 201:1 231:1 238:1 325:1 345:1 427:1 511:2 725:1 820:1 874:1 957:1 1093:1 1165:1 1470:1 1493:1 1605:1 1628:1 1756:1 # enterobacter aerogenes
2:1 3:1 4:1 6:1 24:1 33:2 41:1 46:1 52:1 103:1 130:1 146:1 177:1 189:1 238:1 325:1 427:1 469:1 511:1 623:1 725:1 820:1 1470:1 1493:1 1605:1 1628:1 # enterobacter cloacae
2:1 3:1 4:1 6:1 24:1 33:1 41:1 59:1 67:1 76:1 80:1 103:1 112:1 130:1 177:1 189:1 190:1 238:1 427:1 511:1 725:1 757:1 820:1 1020:1 1064:1 1217:1 1290:1 1386:1 1452:1 1470:1 1493:1 1505:1 1605:1 1628:1 # enterobacter species
2:1 3:1 4:1 6:1 24:1 57:1 95:2 103:1 130:1 362:1 427:1 429:1 511:1 725:1 1198:1 1246:1 1493:1 1650:1 # enterococcus
2:1 3:1 4:1 5:1 6:1 13:1 24:1 38:1 46:1 57:1 80:1 95:2 103:1 130:1 204:1 272:1 325:1 327:1 362:1 427:1 429:1 511:1 725:1 1060:1 1198:1 1246:1 1493:1 1650:1 1776:1 # enterococcus faecalis
2:1 3:1 4:1 6:1 24:1 57:1 67:1 68:1 80:1 95:2 103:1 130:1 204:1 227:1 284:1 325:1 362:1 427:1 429:1 511:1 725:1 1064:1 1198:1 1246:1 1493:1 1650:1 # enterococcus faecium
2:1 3:1 4:1 6:1 24:1 38:1 45:1 57:1 95:1 103:1 130:1 375:1 427:1 429:1 511:1 725:1 773:1 1198:1 1493:1 # enterocolitis
2:1 3:1 4:2 6:1 18:1 20:1 24:1 36:1 38:1 45:1 47:1 57:1 59:1 65:1 73:2 75:1 101:1 103:1 111:1 130:1 209:1 233:1 357:1 375:1 427:1 460:1 511:1 624:1 677:1 725:1 773:1 786:1 1051:1 1446:1 1480:1 1493:1 1572:1 # enterotoxigenic escherichia coli
6:1 13:1 17:1 42:1 59:1 72:1 228:1 249:1 328:1 529:1 937:1 # enuresis
6:1 10:2 15:1 18:1 33:1 35:1 41:1 49:1 127:1 131:1 145:1 189:1 225:1 226:1 235:1 373:1 433:1 454:1 493:1 606:1 631:1 831:1 1417:1 1481:1 1629:1 1730:1 1992:1 # enzymatic activity
6:1 37:1 373:1 433:1 454:1 1626:1 1629:1 1992:1 # enzyme
1:1 6:1 8:1 37:1 47:1 49:1 111:1 143:1 265:1 277:1 292:1 373:1 433:1 454:1 1163:1 1334:1 1626:1 1629:1 1673:1 1721:1 1992:1 # enzyme inhibitors
4:1 6:2 14:1 17:1 19:1 28:1 33:1 37:2 48:1 65:1 116:1 121:1 161:1 173:1 308:1 337:1 341:1 344:1 373:1 433:1 439:1 454:1 589:1 742:1 786:1 1506:1 1626:1 1629:1 1715:1 1992:1 # enzyme replacement therapy
6:1 37:1 59:1 373:1 433:1 454:1 1626:1 1629:1 1992:1 # enzymes
1:1 11:1 20:1 43:1 65:1 74:1 85:1 86:1 121:1 254:1 322:1 1215:1 1225:1 # ephedrine
1:1 3:1 11:1 15:1 20:1 43:1 65:1 74:1 83:1 85:1 86:1 90:1 113:1 121:1 204:1 254:1 322:1 485:1 545:1 811:1 826:1 1215:1 1225:1 1623:1 1872:1 2001:1# ephedrine sulfate
16:1 26:1 34:1 45:1 52:1 53:1 116:1 121:1 124:1 129:1 451:1 613:1 1135:1 1583:1 # epidemiological
12:1 16:1 25:1 26:1 34:1 45:1 52:1 53:1 59:1 109:1 116:1 121:1 124:1 129:1 190:1 451:1 613:1 850:1 1061:1 1135:1 1452:1 1583:1 # epidemiological studies
2:1 4:1 5:1 11:1 13:1 16:1 34:1 35:1 42:1 45:1 80:1 121:1 124:1 129:1 140:1 182:1 194:1 218:1 246:1 249:1 262:1 557:1 661:1 701:1 898:1 1006:1 1052:1 1135:1 1214:1 1735:1 # epidermal necrolysis
8:1 12:1 13:1 18:1 20:1 25:1 32:1 39:1 57:1 60:1 121:1 129:1 139:1 149:1 150:1 152:1 202:1 209:1 212:1 257:1 460:1 524:1 536:1 561:1 880:1 1135:1 1240:1 # epigastric discomfort
27:1 100:1 121:2 129:1 210:1 332:1 1135:1 1366:1 # epilepsy
10:1 17:1 18:1 27:1 30:1 59:1 66:1 72:1 100:1 121:2 129:1 197:1 228:1 235:1 410:1 529:1 902:1 1112:1 1135:1 1366:1 1642:1 # epileptic seizures
30:1 43:1 56:1 59:1 121:1 129:1 211:1 246:1 716:1 1135:1 1498:1 1595:1 1647:1 1998:1 # epiphyses
13:1 16:1 51:1 61:1 87:1 121:1 129:1 144:1 1090:1 1135:1 1168:1 # episode of
13:1 16:1 51:1 59:1 87:1 121:1 129:1 144:1 1090:1 1135:1 1168:1 1381:1 # episodes
1:1 10:1 21:1 29:2 106:1 121:1 123:1 248:1 298:1 550:1 564:1 653:1 654:1 # epoetin beta
1:1 10:1 16:1 21:1 29:1 84:1 106:1 121:1 298:1 356:1 550:1 653:1 # epoetin delta
1:1 10:1 21:1 29:2 106:1 121:1 248:1 298:1 550:1 653:1 745:1 # epoetin zeta
9:1 11:1 28:1 36:1 52:1 100:1 106:1 111:1 121:1 183:1 443:1 1000:1 1025:1 1156:1 # epothilone
5:1 47:1 516:1 648:1 # equal to
34:1 275:1 325:1 516:1 562:1 800:1 1066:1 # equidae
5:1 7:1 19:1 191:1 494:1 610:1 1569:1 1929:1 # eqvalan
4:1 378:1 # erbb2
4:1 49:1 109:1 143:1 378:1 1673:1 # erbitux
4:1 10:1 17:1 27:1 41:1 80:1 100:1 225:1 290:1 612:1 635:1 690:1 1366:1 # erectile
4:1 9:1 10:1 17:1 26:1 41:1 77:1 80:1 102:1 118:1 225:1 290:1 407:1 479:1 612:1 635:1 690:1 1012:1 1270:1 # erection
4:1 36:1 198:1 713:1 1512:1 # ergot
4:1 5:2 34:1 36:1 52:1 184:1 198:1 713:1 784:1 1512:1 1606:1 1818:1 # ergot alkaloid
4:1 5:2 34:1 36:1 52:1 184:1 198:1 713:1 784:1 1512:1 1606:1 1617:1 1818:1 # ergot alkaloids
2:1 4:1 40:1 42:1 97:1 222:1 226:1 404:1 507:1 511:1 1826:1 # erosive
2:1 4:1 8:1 277:1 448:1 1721:1 # errors
4:1 6:1 11:1 21:1 76:1 116:1 150:1 173:1 345:1 572:1 1327:1 # ertapenem
4:1 6:1 11:1 12:1 21:1 51:1 68:1 76:1 87:1 116:1 150:1 173:1 227:1 284:1 345:1 572:1 581:1 843:1 913:1 1090:1 1158:1 1183:1 1205:1 1285:1 1327:1 1430:1 # ertapenem sodium
4:1 19:1 39:1 42:1 76:1 84:1 126:1 211:1 246:1 307:1 1149:1 1214:1 1322:1 # erysipelas
4:1 8:1 10:2 15:1 28:1 35:1 37:1 65:1 83:1 90:1 116:1 126:1 127:1 194:1 200:1 202:1 226:1 275:1 302:1 343:1 356:1 428:1 458:1 527:1 536:1 589:1 631:1 1061:1 1192:1 1248:1 1322:1 1859:1 # erythema exsudativum multiforme
4:1 28:1 31:1 35:1 40:1 65:1 68:1 87:1 90:1 116:1 126:1 133:1 458:1 527:1 589:1 1192:1 1322:1 1701:1 1974:1 # erythema nodosum
2:1 4:1 28:1 95:1 126:1 165:1 311:1 429:1 458:2 646:1 799:1 919:1 1028:1 1322:1 1655:1 1791:1 # erythrocytes
2:1 4:1 28:1 95:1 126:1 165:1 311:1 429:1 458:2 646:1 799:1 919:1 1028:1 1322:1 1655:1 1791:1 # erythrocytopenia
2:1 4:1 28:1 34:1 126:1 184:1 311:1 458:1 646:1 784:1 799:1 1322:1 1791:1 1836:1 # erythroid
1:1 2:1 4:1 6:1 10:2 15:1 19:1 24:1 25:1 28:1 54:1 83:1 89:1 103:1 106:1 126:1 127:1 151:1 157:1 184:1 201:1 245:1 298:1 302:1 311:1 366:1 400:1 458:1 551:1 597:1 646:1 772:1 799:1 1302:1 1322:1 1462:1 1791:1 # erythropoiesis stimulating agents
2:1 4:1 28:1 54:1 106:1 126:1 184:1 245:1 311:1 458:1 646:1 799:1 1302:1 1322:1 1791:1 # erythropoietins
4:1 18:1 20:1 38:1 45:1 57:1 59:1 65:1 73:2 111:1 209:1 233:1 375:1 460:1 677:1 773:1 786:1 1051:1 1480:1 # escherichia coli
14:1 23:1 37:1 51:1 59:1 60:1 121:1 280:1 288:1 333:1 684:1 824:1 1422:1 1714:1 # esomeprazole
3:1 4:1 5:1 6:2 10:1 24:1 30:1 42:1 56:1 58:1 59:1 76:1 103:1 122:1 150:1 178:1 207:1 239:1 267:1 406:1 456:1 617:1 633:1 651:1 749:1 1035:1 1151:1 1193:1 1255:1 1327:1 1832:1 1838:1 # essential hypertension
30:1 59:1 178:1 200:1 617:1 # essex
13:1 21:1 25:1 38:1 59:1 65:1 108:1 163:1 219:1 398:1 539:1 642:1 652:1 1060:1 1550:1 # established
19:1 21:1 25:1 45:1 59:1 69:1 219:1 288:1 333:1 398:1 530:1 684:1 900:1 946:1 990:1 # estazolam
3:1 4:1 25:1 59:1 130:1 324:1 398:1 698:1 1645:1 # ester
3:1 25:1 59:1 97:1 324:1 395:1 398:1 1645:1 1769:1 # esteve
2:1 3:1 10:1 15:1 25:1 35:1 59:1 60:1 74:1 113:1 151:1 273:1 398:1 493:1 551:1 567:1 571:1 840:1 1846:1 # estimated from
3:1 10:1 15:1 25:1 35:1 59:2 113:1 151:1 398:1 493:1 551:1 1187:1 1846:1 # estimates
9:1 25:1 47:1 50:1 58:1 59:1 304:1 398:1 856:1 1130:1 1199:1 # estonia
7:1 9:1 25:1 47:1 50:1 58:1 59:1 304:1 398:1 856:1 1130:1 1199:1 1428:1 # estonian
12:1 14:1 25:1 26:1 32:1 45:1 59:1 158:1 166:1 195:1 212:1 398:1 803:1 1236:1 1269:1 1547:1 1583:1 1829:1 # estradiol 0.5 mg
20:1 25:1 26:1 32:1 45:1 59:1 212:1 257:1 398:1 836:1 1583:1 # estriol
2:1 4:1 6:1 14:1 25:1 28:1 32:1 59:1 65:1 89:1 173:1 201:1 212:1 231:1 308:1 337:1 371:1 398:1 589:1 786:1 957:1 1093:1 1165:1 # estrogen therapy
2:1 6:1 18:1 25:1 32:1 50:1 59:1 89:1 201:1 212:1 231:1 369:1 371:1 398:1 480:1 957:1 1031:1 1093:1 1165:1 # estrogenic
2:1 25:1 32:1 59:1 62:1 110:1 212:1 291:1 371:1 398:1 1159:1 # estrous
2:1 25:1 27:1 32:1 59:2 62:1 110:1 146:1 165:1 212:1 229:1 291:1 371:1 398:1 596:1 872:1 875:1 897:1 1159:1 1442:1 # estrous cycles
4:1 7:1 11:1 21:1 29:1 48:1 121:1 197:1 248:1 294:1 367:1 410:1 521:1 683:1 907:1 1111:1 1799:1 # etanercept
4:1 28:1 29:1 65:1 128:1 589:1 786:1 # ether
5:1 18:1 28:1 29:1 46:1 111:1 128:1 232:1 272:1 443:1 465:1 1959:1 # ethical
1:1 28:1 29:1 52:1 59:1 71:1 111:1 128:1 241:1 279:1 443:1 550:1 1107:1 1201:1 1646:1 1698:1 # ethinyloestradiol
1:1 8:1 18:1 20:1 28:1 29:1 50:1 128:1 152:1 234:1 415:1 480:1 1203:1 # ethnic origin
1:1 3:1 15:1 21:1 28:1 29:2 33:1 48:1 56:1 71:2 113:1 128:1 131:1 147:1 168:1 179:1 181:1 192:1 241:1 248:1 279:1 341:1 514:1 559:1 574:1 1528:1 1591:1 1646:1 1698:1 1903:1 1909:1 # ethyl vinyl acetate
6:1 11:1 27:1 28:1 29:1 56:1 71:1 128:1 147:1 168:1 179:1 181:1 192:1 345:1 922:1 1204:1 # ethylene
6:1 11:1 16:1 27:1 28:1 29:1 34:1 56:1 71:1 101:1 124:1 128:1 147:1 168:1 179:1 181:1 192:1 345:1 357:1 624:1 922:1 1204:1 1920:1 # ethylene oxide
1:1 10:1 11:1 20:1 27:1 29:1 86:1 100:1 322:1 380:1 567:1 653:1 1215:1 1366:1 # etilefrine
10:1 26:1 29:1 45:1 52:1 102:1 231:1 613:1 653:1 1209:1 1508:1 1583:1 1713:1 # etiology
27:1 29:1 47:1 100:1 184:1 1366:1 1739:1 # etoile
9:1 25:1 29:1 31:1 32:1 47:1 59:1 89:1 195:1 212:1 231:1 398:1 941:1 957:1 1130:1 1739:1 # etonogestrel 68 mg
8:1 20:1 43:1 58:1 91:1 269:1 305:1 320:1 415:1 604:1 940:1 # euphoria
8:1 18:1 20:1 43:1 91:1 269:1 305:1 320:1 415:1 460:1 940:1 # euphoric
8:1 18:1 20:1 43:1 70:1 87:1 91:1 269:1 305:1 320:1 408:1 415:1 460:1 940:1 1257:1 # euphoric mood
2:1 54:1 72:1 107:1 245:1 269:1 852:1 1148:1 1256:1 1923:1 # europa
2:1 54:1 72:1 76:1 245:1 269:1 805:1 1148:1 1256:1 # europe
2:1 7:1 54:1 72:1 76:1 88:1 245:1 269:1 805:1 1148:1 1256:1 # european
2:1 7:1 49:1 50:1 54:1 57:1 60:1 72:1 76:1 88:1 145:1 169:1 245:1 269:1 302:1 394:1 534:1 561:1 606:1 805:1 1148:1 1256:1 2000:1 # european community
2:1 7:1 9:1 26:1 50:1 54:1 72:1 76:1 77:1 88:1 169:1 245:1 269:1 805:1 1148:1 1256:1 2000:1 # european union
5:1 27:1 108:1 114:1 163:1 191:1 395:1 517:1 642:1 648:1 793:1 1569:1 # evaluable
5:1 6:1 10:1 15:1 24:1 27:1 103:1 107:1 108:1 114:1 127:1 163:1 190:1 191:1 395:1 517:1 518:1 627:1 642:1 648:1 772:1 793:1 1382:1 1569:1 1994:1 # evaluable patients
5:1 9:1 10:1 15:1 26:1 77:1 102:1 114:1 118:1 127:1 191:1 258:1 313:1 395:1 648:1 1569:1 # evaluation
5:1 8:1 9:1 10:1 15:1 17:1 26:1 77:1 102:1 106:1 114:1 118:1 121:1 127:1 150:1 191:1 258:1 313:1 395:1 648:1 772:1 880:1 1171:1 1506:1 1569:1 # evaluation reports
5:1 9:1 10:1 15:1 26:1 77:1 102:1 114:1 118:1 127:1 191:1 258:1 313:1 395:1 648:1 1569:1 # evaluations
6:1 24:1 97:1 103:1 395:1 772:1 1106:1 1769:1 # events
4:1 72:1 91:1 97:1 110:1 126:1 277:1 395:1 500:1 1220:1 1322:1 1769:1 # every 24 hours
1:1 3:1 4:1 53:1 59:1 97:1 126:1 136:1 172:1 328:1 395:1 500:1 1053:1 1187:1 1322:1 1769:1 1963:1 # every 30 minutes
4:1 97:1 126:1 395:1 440:1 500:1 932:1 1322:1 1769:1 # every 4 weeks
4:1 72:1 91:1 97:1 110:1 126:1 277:1 395:1 500:1 1322:1 1769:1 # every 48 hours
4:1 72:1 91:1 97:1 110:1 126:1 277:1 395:1 500:1 1322:1 1769:1 # every 6 hours
4:2 28:1 36:1 65:1 97:1 126:1 275:1 395:1 500:1 589:1 786:1 1000:1 1322:1 1533:1 1769:1 # every other day
4:1 9:1 30:1 57:1 64:1 80:1 97:1 126:1 347:1 395:1 500:1 1322:1 1476:1 1769:1 1800:1 1848:1 # every second
4:1 9:1 24:1 28:1 42:1 70:1 97:1 126:1 329:1 395:1 500:1 1186:1 1249:1 1322:1 1513:1 1769:1 # every six months
4:1 9:1 17:1 24:1 28:2 70:1 97:1 126:1 311:1 329:1 395:1 440:1 500:1 799:1 1186:1 1249:1 1322:1 1691:1 1769:1 # every three months
4:1 17:1 22:1 28:1 88:1 97:1 126:1 277:1 311:1 395:1 440:1 500:1 710:1 799:1 1196:1 1322:1 1691:1 1769:1 # every three years
4:1 22:1 88:1 97:1 126:1 395:1 500:1 710:1 1196:1 1322:1 1769:1 # every year
4:1 97:1 126:1 138:1 275:1 395:1 500:1 1322:1 1533:1 1769:1 # everyday
131:1 200:1 226:1 822:1 # ex vivo
1:1 8:1 11:1 53:1 69:1 74:1 86:1 142:1 172:1 200:1 202:1 256:1 450:1 536:1 709:1 901:1 1638:1 1779:1 # examined for
1:2 50:1 53:1 63:1 69:1 105:1 142:1 172:1 200:1 256:1 396:1 450:1 678:1 949:1 1779:1 # examining
27:1 69:1 161:1 199:1 200:1 450:1 878:1 1297:1 1649:1 1779:1 # example
8:1 48:1 121:1 197:1 200:1 202:1 410:1 536:1 683:1 1111:1 # except for
34:1 48:1 59:1 114:1 178:1 200:1 342:1 562:1 617:1 761:1 1436:1 # excess fluid
2:1 9:1 48:1 59:1 141:1 178:1 200:1 497:1 617:1 1436:1 # excess iron
5:1 8:1 21:1 38:1 48:1 49:1 59:1 70:1 145:1 150:1 178:1 200:1 316:1 327:1 520:1 606:1 617:1 687:1 880:1 1436:1 1741:1 # excess mortality
5:1 9:1 10:1 15:1 26:1 38:1 42:1 48:1 59:1 77:1 97:1 102:1 118:1 127:1 160:1 178:1 191:1 200:1 226:2 258:1 313:1 327:1 476:1 507:1 617:1 994:1 1436:1 1936:1 # excessive salivation
25:1 28:1 42:1 48:1 59:1 97:1 111:1 141:1 178:1 200:1 226:1 277:1 443:1 507:1 617:1 994:1 1436:1 # excessive thirst
40:1 42:1 48:1 52:1 59:1 66:1 97:1 152:1 178:2 200:1 226:1 507:1 617:1 634:1 932:1 961:1 978:1 994:1 1436:1 # excessive weight loss
3:1 9:1 10:1 14:1 15:1 17:1 26:1 29:1 77:1 102:1 113:1 118:1 200:1 218:1 252:1 653:1 1007:1 1095:1 1153:1 # excretion rate
6:1 10:1 15:1 16:1 34:1 55:1 124:1 127:1 200:1 645:1 819:1 865:1 1607:1 1978:1 # exenatide
4:1 10:1 13:1 30:1 37:1 67:1 151:1 200:1 367:1 558:1 636:1 1409:1 1607:1 1799:1 # exercise time
4:1 10:3 13:1 15:2 16:1 35:1 38:1 45:1 49:1 58:1 127:2 182:1 194:1 200:1 202:1 226:1 321:1 375:1 376:1 493:1 557:1 587:1 631:1 898:1 1115:1 1265:1 1478:1 1481:1 # exfoliative dermatitis
5:1 27:1 74:1 81:1 141:1 200:1 287:1 697:1 1244:1 # exhaled air
1:1 10:1 49:1 63:1 105:1 111:1 143:1 200:1 292:1 298:1 321:1 1520:1 1673:1 # exhibiting
49:1 111:1 143:1 200:1 292:1 772:1 1673:1 # exhibits
16:1 166:1 200:1 923:1 # exjade
6:1 31:1 62:1 89:1 110:1 200:1 201:1 231:1 291:1 385:1 829:1 957:1 1093:1 # exogenous
7:1 16:1 64:1 74:1 107:1 200:1 355:1 1451:1 1581:1 # expanded
3:1 41:1 74:1 76:1 80:1 200:1 290:1 571:1 1020:1 1078:1 # expected
6:1 30:1 59:1 76:1 122:1 200:1 572:1 749:1 1595:1 # expenses
4:1 6:1 20:1 48:1 76:1 117:1 190:1 200:1 233:1 267:1 310:1 518:1 849:1 1133:1 1968:1 # experience
4:1 6:1 16:1 20:1 24:1 37:1 42:1 59:1 76:1 103:1 151:1 152:1 200:1 233:1 267:1 289:1 439:1 558:1 708:1 726:1 937:1 1133:1 1138:1 1381:1 # experimental design
4:1 6:1 16:1 20:1 24:1 37:1 70:1 76:1 84:1 87:1 103:1 151:1 200:1 233:1 267:1 439:1 558:1 726:1 827:1 1133:1 1138:1 1168:1 # experimental models
4:1 6:1 20:1 24:1 37:1 76:1 103:1 151:1 200:1 233:1 267:1 439:1 558:1 726:1 1133:1 1138:1 # experiments
3:1 9:1 10:1 14:1 15:2 26:1 77:1 102:1 113:1 118:1 127:1 129:1 141:1 200:1 252:1 258:1 275:1 313:1 1038:1 1798:1 1918:1 1967:1 # expiration date
17:1 129:1 141:1 200:1 629:1 1798:1 # expire
17:1 74:1 129:1 141:1 200:1 592:1 629:1 1798:1 # expired
7:1 10:1 15:1 19:1 26:1 55:1 102:1 127:1 161:1 200:1 258:1 344:1 494:1 645:1 1105:1 # explanations
30:1 40:1 74:1 106:1 200:1 668:1 1040:1 1150:1 # exposed
17:1 40:1 47:1 72:1 90:1 106:1 200:1 228:1 1040:1 1789:1 # exposure to
9:1 10:1 12:1 14:1 15:1 17:1 26:1 40:1 47:1 58:1 72:1 77:1 90:1 102:1 106:1 118:1 127:1 166:1 200:1 228:1 258:1 313:1 402:1 1040:1 1265:1 1269:1 1547:1 1789:1 # exposure to radiation
17:1 40:1 47:1 70:1 72:1 90:1 106:1 167:1 200:1 228:1 449:1 1040:1 1789:1 # exposure to smoke
17:1 40:1 59:1 72:1 90:1 106:1 200:1 228:1 529:1 1040:1 1789:1 # exposures
9:1 17:1 23:1 26:1 42:1 59:1 77:1 178:1 200:1 529:1 617:1 626:1 660:1 795:1 994:1 1805:1 1990:1 # expression
21:1 58:1 131:1 200:1 461:1 871:1 1618:1 1960:1 # extavia
3:1 6:1 16:1 17:1 27:1 30:1 39:1 64:1 74:1 84:1 88:1 148:1 200:1 387:1 512:1 633:1 806:1 871:1 980:1 1169:1 1335:1 1581:1 1618:1 # extended release
3:1 6:1 64:1 200:1 633:1 806:1 871:1 1617:1 1618:1 # extends
3:1 6:1 47:1 64:1 200:1 633:1 806:1 871:1 1617:1 1618:1 # extends to
3:1 6:1 9:1 26:1 42:1 77:1 122:2 200:1 633:1 660:1 749:1 795:1 871:1 1101:1 1193:1 1618:1 1838:1 # extensions
3:1 6:1 42:1 97:1 122:1 200:1 226:1 507:1 633:1 749:1 871:1 1193:1 1618:1 1838:1 # extensive
14:1 32:1 33:1 34:1 48:1 84:1 99:1 114:2 158:1 200:1 293:1 341:1 342:1 437:1 562:1 706:1 761:1 870:1 871:1 1461:1 1618:1 1941:1 # extracellular fluid
8:1 14:1 32:1 33:1 57:1 106:1 158:1 200:1 432:1 437:1 871:1 954:1 1081:1 1461:1 1618:1 # extracorporeal
3:1 14:1 32:1 33:1 41:1 74:1 158:1 189:1 200:1 437:1 571:1 871:1 1036:1 1078:1 1416:1 1461:1 1618:1 # extracted
14:1 15:1 32:1 65:1 107:1 121:1 158:1 200:1 627:1 871:1 1468:1 1618:1 1748:1 # extrahepatic
14:2 32:1 47:1 60:1 69:1 158:1 173:1 197:1 199:1 200:1 210:1 260:1 337:1 373:1 535:1 576:1 871:1 899:1 1047:1 1102:1 1425:1 1559:1 1618:1 1631:1 # extrapyramidal symptoms
2:1 14:2 32:1 37:1 60:1 64:1 69:1 85:1 119:1 158:1 173:1 200:1 210:1 260:1 273:1 280:1 337:1 351:1 535:1 607:1 625:1 657:1 750:1 871:1 899:1 906:1 942:1 993:1 1008:1 1110:1 1129:1 1140:1 1142:1 1403:1 1405:1 1412:1 1425:1 1618:1 1631:1 1634:1 1637:1 1948:1 # extrapyramidal syndrome
17:1 32:1 37:1 116:1 200:1 871:1 1195:1 1618:1 1715:1 # extreme
10:1 17:1 32:1 49:1 53:1 116:1 190:1 200:1 321:1 451:1 871:1 1195:1 1618:1 1828:1 # extremities
9:1 10:1 15:1 26:1 77:1 102:1 118:1 127:1 200:1 258:1 275:1 313:1 1061:1 # exudation
2:1 54:1 85:1 119:1 245:1 332:1 710:1 1427:1 1560:1 # eye drops
1:1 10:1 15:1 19:1 35:1 69:1 127:1 342:1 464:1 493:1 530:1 534:1 656:1 710:1 1427:1 1481:1 1579:1 # eye inflammation
9:1 10:1 15:1 20:1 21:1 26:1 49:1 77:1 102:1 118:1 127:1 141:1 258:1 313:1 448:1 570:1 574:1 710:1 1360:1 1427:1 1517:1 # eye irritation
27:1 62:1 146:1 209:1 302:1 596:1 710:1 1374:1 1427:1 1853:1 # eye muscle
1:1 6:1 24:2 37:1 103:1 184:1 374:1 439:1 710:1 726:1 1427:1 1553:1 # eye ointment
1:1 107:1 287:1 662:1 710:1 1427:1 # eye pain
34:1 38:1 84:1 710:1 1058:1 1329:1 1427:1 1617:1 # eyelids
2:1 23:1 27:1 42:1 44:1 59:1 116:1 152:1 163:1 177:1 517:1 634:1 710:1 937:1 978:1 1427:1 1559:1 1605:1 # eyesight problems
108:1 126:1 164:1 204:1 # fabry
10:1 15:1 21:1 33:1 38:1 49:1 67:1 100:1 127:1 204:1 274:1 570:1 574:1 687:1 755:1 859:1 1517:1 1712:1 # facilitation
8:1 33:1 41:1 47:1 189:1 204:1 265:1 644:1 859:1 904:1 1311:1 1503:1 1513:1 1627:1 1752:1 1976:1 # factor ix
8:1 27:1 33:1 41:1 47:1 57:1 60:1 161:1 189:1 199:1 200:1 204:1 265:1 561:1 644:1 859:1 878:1 904:1 991:1 1131:1 1297:1 1311:1 1503:1 1513:1 1627:1 1752:1 1915:1 1976:1 # factor ix complex
8:1 27:1 33:1 41:1 47:1 84:1 97:1 189:1 204:1 265:1 395:1 644:1 859:1 904:1 1311:1 1503:1 1513:1 1627:1 1752:1 1769:1 1976:1 # factor ix level
8:1 33:1 41:1 47:1 131:1 189:1 204:1 265:1 616:2 644:1 859:1 904:1 1311:1 1503:1 1627:1 1752:1 1976:1 # factor viii
6:1 8:1 16:1 18:1 33:1 41:1 47:1 67:1 104:1 117:1 131:1 165:1 189:1 190:1 204:1 265:1 380:1 518:1 602:1 616:2 644:1 665:1 849:1 859:1 904:1 1287:1 1311:1 1386:1 1454:1 1489:1 1503:1 1627:1 1736:1 1752:1 1973:1 1976:1 # factor viii deficiency
1:1 8:1 9:1 10:1 26:1 33:1 41:1 47:1 49:1 77:1 102:1 111:1 118:1 131:1 143:1 189:1 204:1 265:1 292:1 321:1 616:2 644:1 859:1 904:1 1311:1 1334:1 1503:1 1627:1 1673:1 1752:1 1976:1 # factor viii inhibition
8:1 33:1 41:1 47:1 189:1 204:1 265:1 644:1 859:1 904:1 1311:1 1503:1 1627:1 1752:1 1976:1 # factor x
8:1 33:1 41:1 47:1 189:1 204:1 265:1 450:1 644:1 859:1 904:1 1311:1 1503:1 1627:1 1752:1 1976:1 # factor xa
8:1 33:1 41:1 47:1 189:1 204:1 265:1 357:1 616:2 644:1 859:1 904:1 1311:1 1503:1 1627:1 1752:1 1976:1 # factor xiii
5:1 35:1 46:1 52:1 60:1 80:1 204:1 272:1 278:1 325:1 1606:1 1776:1 # faecaloma
27:1 74:1 100:1 204:1 287:1 1366:1 # failed
6:1 15:1 17:2 24:1 32:1 37:1 72:1 88:1 100:1 103:1 114:1 204:1 228:1 287:1 439:1 540:1 726:1 1195:1 1369:1 # failure treatment
5:1 6:1 17:2 55:1 72:1 100:1 114:1 204:1 228:1 287:1 361:1 789:1 819:1 # failure, renal
8:1 14:1 15:1 17:2 47:1 59:1 72:1 100:1 112:1 114:1 129:1 141:1 204:1 228:1 252:1 265:1 287:1 529:1 584:1 1043:1 1688:1 1798:1 1967:1 # failure, respiratory
17:1 59:1 72:1 100:1 114:1 204:1 228:1 287:1 529:1 # failures
1:2 10:1 24:1 63:1 105:1 204:1 207:1 287:1 298:1 374:1 662:1 1520:1 # fainting
1:1 11:1 24:1 59:1 178:1 204:1 287:1 374:1 617:1 662:1 874:1 # faintness
5:2 19:1 20:1 22:2 35:1 58:1 67:1 68:1 107:1 125:1 204:1 211:1 262:1 370:1 542:1 566:1 604:1 610:1 695:1 1624:1 # falciparum malaria
5:1 9:1 57:1 204:1 347:1 542:1 1624:1 # falcon
5:1 7:1 52:1 54:1 58:1 59:1 99:1 109:1 123:1 129:1 204:1 206:1 621:1 927:1 1389:1 1428:1 1588:1 # fallopian tubes
5:1 10:1 11:1 15:1 30:1 97:1 127:1 139:1 204:1 226:1 354:1 507:1 631:1 827:1 1059:1 # false negative
5:1 10:1 30:1 40:1 42:1 49:1 97:1 106:1 204:1 222:1 226:1 321:1 507:1 631:1 827:1 1026:1 1040:1 1059:1 # false positive
5:1 9:1 10:2 17:1 26:1 30:1 33:1 40:1 41:1 42:1 49:1 77:1 88:1 97:1 102:1 106:1 118:1 122:1 189:1 204:1 222:1 225:1 226:1 321:1 407:1 479:1 507:1 540:1 631:1 827:1 831:1 1026:1 1040:1 1059:1 1101:1 1940:1 # false positive reactions
5:1 38:1 53:1 58:1 69:1 100:1 142:1 204:1 406:1 755:1 1136:1 1455:1 1478:1 1654:1 1738:1 1919:1 # familial
5:1 6:1 13:1 15:1 16:1 31:1 35:1 38:1 40:1 42:1 45:1 47:1 53:1 58:1 60:1 69:1 100:1 106:2 110:1 140:1 142:1 166:1 204:1 222:1 239:1 249:1 278:1 385:1 406:1 453:1 493:1 504:1 584:1 664:1 701:1 755:1 868:1 923:1 1040:1 1098:1 1136:1 1280:1 1455:1 1478:1 1654:1 1738:1 1820:1 1851:1 1919:1 # familial adenomatous polyposis
38:1 53:1 59:1 69:1 100:1 142:1 190:1 204:1 755:1 1136:1 1452:1 1455:1 1654:1 1738:1 1919:1 # families
8:1 13:1 25:1 47:1 53:1 61:1 69:1 100:1 111:1 126:1 140:1 142:1 204:1 265:1 615:1 856:1 1003:1 1136:1 1455:1 1531:1 1654:1 1738:1 1792:1 1919:1 1952:1 # family history of
7:1 9:1 50:1 57:1 117:1 204:1 304:1 315:1 347:1 # fanconi
2:1 7:1 9:1 17:1 33:1 37:1 50:1 57:1 60:1 64:1 74:1 85:1 117:1 119:1 141:1 204:1 210:1 273:1 280:1 304:1 315:1 347:1 351:1 516:1 562:1 592:1 607:1 625:1 629:1 657:1 750:1 906:1 942:1 993:1 1008:1 1066:1 1110:1 1129:1 1140:1 1142:1 1403:1 1405:1 1412:1 1634:1 1637:1 1948:1 # fanconi syndrome acquired
15:1 22:1 25:1 39:1 65:1 88:2 123:1 150:1 204:1 498:1 524:1 1196:1 1369:1 1467:1 # fast heartbeat
3:2 15:1 21:1 25:2 39:1 74:1 113:1 204:1 219:1 324:1 524:1 571:1 574:1 1558:1 1903:1 # fasted state
1:1 10:1 25:1 39:1 63:1 105:1 204:1 298:1 524:1 551:1 1520:1 # fasting
3:1 25:1 39:1 72:1 80:1 109:1 150:1 204:1 285:1 524:1 1151:1 # fasturtec
12:1 13:1 15:1 17:1 20:1 25:1 32:1 74:1 149:1 204:1 212:1 257:1 261:1 292:1 499:1 592:1 615:1 1515:1 1872:1 # fat redistribution
1:1 15:1 21:1 27:1 45:1 49:1 51:1 53:1 69:1 114:1 122:1 131:1 142:1 163:1 172:1 204:1 206:1 256:1 517:1 570:1 747:1 818:1 935:1 1032:1 1283:1 1763:1 1872:1 # fat soluble vitamins
10:1 13:1 15:1 59:1 90:1 178:1 204:1 376:1 457:1 1872:1 1953:1 # fat tissues
5:1 15:1 21:1 37:1 57:1 60:1 110:1 136:1 204:1 280:1 316:1 561:1 1180:1 1872:1 1937:1 # fatal outcome
4:1 15:1 28:1 65:1 204:1 277:1 589:1 674:1 786:1 812:1 1872:1 # fathers
15:1 33:1 34:1 67:1 145:1 204:1 274:1 295:1 399:1 777:1 1617:1 1872:1 # fatty acids
9:1 10:1 15:1 16:1 26:1 40:1 42:1 49:1 77:1 102:1 106:1 118:1 121:1 145:1 204:1 222:1 321:1 777:1 1026:1 1040:1 1872:1 # fatty deposition
4:1 15:1 38:1 97:1 145:1 204:1 226:1 500:1 507:1 777:1 1872:1 # fatty liver
9:2 20:1 26:1 27:1 42:1 57:1 77:1 83:1 100:1 164:1 188:1 347:1 598:1 660:1 795:1 827:1 1366:1 1396:1 1854:1 # febrile convulsions
11:1 20:1 27:1 59:1 99:1 100:2 164:1 178:1 188:1 598:1 617:1 759:1 874:1 1366:1 1854:1 # febrile illness
9:1 10:1 17:1 20:1 26:1 27:1 33:1 41:1 77:1 88:1 100:1 102:1 118:1 122:1 164:1 188:1 189:1 225:1 407:1 479:1 540:1 598:1 831:1 1101:1 1366:1 1854:1 1940:1 # febrile reactions
17:1 20:1 27:1 30:1 66:1 72:1 100:1 164:1 188:1 228:1 598:1 1112:1 1366:1 1854:1 # febrile seizure
15:1 21:1 25:1 40:1 188:1 219:1 261:1 492:1 574:1 598:1 829:1 1558:1 # febuxostat
1:1 7:1 26:1 38:1 62:1 63:1 84:1 105:1 110:1 188:1 263:1 291:1 357:1 440:1 1058:1 # feeling anxious
1:1 3:1 4:1 29:1 38:1 63:1 84:1 105:1 123:1 130:1 188:1 263:1 440:1 564:1 777:1 1058:1 # feeling better
1:1 38:1 45:1 57:1 63:1 84:1 105:1 188:1 263:1 440:1 773:1 808:1 1058:1 # feeling cold
1:1 12:1 38:1 63:1 84:1 105:1 188:1 263:1 440:1 1058:1 1112:1 1629:1 # feeling dizzy
1:1 38:1 63:1 84:1 85:1 105:1 125:1 169:1 188:1 263:1 440:1 1058:1 1619:1 # feeling drunk
1:1 22:1 28:1 38:1 61:1 63:1 84:1 105:1 188:1 194:1 263:1 440:1 924:1 1058:1 # feeling of warmth
1:1 38:1 63:1 84:1 88:1 105:1 188:1 263:1 440:1 932:1 1058:1 1640:1 # feeling weak
3:1 15:1 35:1 69:1 84:1 113:1 188:1 238:1 493:1 1085:1 # felbamate
6:1 11:1 16:1 37:1 84:2 188:1 345:1 356:1 453:1 808:1 # feldene melt
1:1 5:1 11:1 18:1 38:2 46:1 67:1 84:1 86:1 125:1 131:1 141:1 188:1 226:1 263:1 272:1 327:1 600:1 602:1 718:1 963:1 989:1 1058:1 1175:1 # feline calicivirus
1:1 11:1 27:1 38:1 53:1 58:1 62:1 84:1 86:1 116:1 125:1 131:1 141:1 188:1 263:1 269:1 325:1 451:1 702:1 718:1 882:1 963:1 989:1 1058:1 1137:1 1172:1 1175:1 1373:1 1423:1 1818:1 1879:1 1900:1 # feline leukaemia virus
1:1 7:1 11:1 27:1 38:1 54:1 76:1 84:1 86:1 107:1 188:1 263:1 269:1 805:1 882:1 963:1 1058:1 1451:1 1900:1 # feline panleukopenia
5:1 27:1 35:1 116:1 188:1 262:1 1192:1 1244:1 # female
4:1 5:1 10:1 27:1 35:1 38:1 49:1 100:1 116:1 145:1 150:1 188:2 262:1 606:1 687:1 755:1 809:1 877:1 1192:1 1244:1 1327:1 1741:1 # female fertility
5:1 6:1 10:1 15:1 24:1 27:1 35:1 103:1 107:1 116:1 127:1 188:1 190:1 262:1 518:1 627:1 1192:1 1244:1 1382:1 1994:1 # female patient
5:1 6:1 10:1 15:1 24:1 27:1 35:1 103:1 107:1 116:1 127:1 188:1 190:1 262:1 518:1 627:1 772:1 1192:1 1244:1 1382:1 1994:1 # female patients
3:1 4:1 10:1 14:1 15:1 38:1 49:1 59:1 100:1 113:1 145:1 150:1 188:1 252:1 606:1 687:1 755:1 809:1 877:1 1153:1 1187:1 1327:1 1741:1 # fertility rates
4:1 10:1 12:1 25:1 38:1 49:1 59:1 100:1 109:1 145:1 150:1 188:1 190:1 606:1 687:1 755:1 809:1 850:1 877:1 1061:1 1327:1 1452:1 1741:1 # fertility studies
4:1 10:1 25:1 38:1 49:1 100:1 109:1 145:1 150:1 188:1 236:1 606:1 687:1 755:1 809:1 877:1 1061:1 1327:1 1741:1 # fertility study
5:1 21:1 29:1 188:1 248:1 316:1 # fetal
29:1 62:1 109:1 188:1 1672:1 # fetus
29:1 30:1 59:1 62:1 109:1 188:1 471:1 1595:1 1672:1 # fetuses
4:1 97:1 188:1 395:1 500:1 1769:1 # fever
4:1 73:1 97:1 99:1 100:1 111:1 188:1 395:1 500:1 759:1 827:1 1025:1 1051:1 1769:1 # fever chills
17:1 59:1 104:1 164:1 292:1 529:1 1604:1 1985:1 # fibres
6:1 10:1 15:1 18:1 19:2 20:2 24:1 32:1 83:1 97:1 99:1 100:1 103:1 104:1 127:1 154:1 164:1 257:1 292:1 366:1 400:1 460:1 489:1 506:1 759:1 762:1 886:1 976:1 1106:1 1240:1 1250:1 1985:1 # fibrillation ventricular
6:1 10:1 15:1 18:1 19:2 20:2 24:1 32:1 83:1 97:1 99:1 100:1 103:1 104:1 127:1 154:1 164:1 257:1 292:1 366:1 400:1 460:1 489:1 506:1 759:1 762:1 886:1 976:1 1106:1 1240:1 1250:1 1985:1 # fibrillation, ventricular
1:1 4:1 9:1 20:1 31:1 37:1 60:1 70:1 104:1 164:1 277:1 280:1 292:1 322:1 329:1 664:1 674:1 715:1 941:1 1555:1 1784:1 1985:1 # fibrin monomers
1:1 6:1 7:1 20:1 31:1 35:1 68:1 89:1 104:1 164:1 180:1 201:1 205:1 224:1 231:1 251:1 292:1 297:1 322:1 352:1 353:1 459:1 957:1 1093:1 1985:1 # fibrinogen human
1:1 6:1 20:1 27:1 31:1 84:1 89:1 97:1 104:1 164:1 180:1 201:1 231:1 292:1 322:1 395:1 957:1 1093:1 1769:1 1985:1 # fibrinogen level
1:1 20:1 31:1 45:1 104:1 140:1 164:1 180:1 292:1 322:1 458:1 701:1 835:1 1985:1 # fibrinolytic
2:1 34:1 104:1 164:1 184:1 292:1 784:1 987:1 1836:1 1985:1 # fibroid
2:1 9:1 13:1 22:1 40:1 42:1 55:1 70:1 83:1 104:1 126:1 164:1 222:1 249:1 292:1 329:1 372:1 391:1 404:1 490:1 502:1 504:1 858:1 983:1 987:1 1826:1 1839:1 1985:1 1996:1 # fibrosis, pulmonary
2:1 10:1 18:1 36:1 75:1 104:1 164:1 235:1 292:1 987:1 1067:1 1985:1 # fibrotic
6:1 19:1 24:1 37:1 47:1 69:1 100:1 103:1 104:1 110:1 439:1 530:1 726:1 1114:1 1320:1 # filamentous
6:1 19:1 24:1 37:1 47:1 63:1 69:1 100:1 103:1 104:1 110:1 169:1 234:1 439:1 525:1 530:1 726:1 1114:1 1320:1 1725:1 # filamentous fungi
100:1 104:1 372:1 1559:1 # films
3:1 4:1 11:1 27:1 74:1 100:1 104:1 130:1 356:1 440:1 # filter needle
1:2 12:1 63:1 64:1 104:1 105:1 170:1 270:1 301:1 390:1 393:1 405:1 423:1 523:1 554:1 573:1 672:1 731:1 885:1 1161:1 # findings
1:1 4:2 48:1 63:1 83:1 89:1 104:1 105:1 277:1 390:1 426:1 542:1 609:1 674:1 # finger ulcers
9:1 35:1 104:1 141:1 157:1 194:1 557:1 713:1 # firmagon
104:1 140:1 141:1 194:1 537:1 # firmly
13:1 16:1 25:1 51:1 87:1 104:1 121:1 129:1 141:1 144:1 277:1 1090:1 1135:1 1168:1 # first episode
25:1 39:1 104:1 107:1 141:1 178:1 277:1 862:1 # first pass
15:1 25:1 28:1 104:1 107:1 141:1 277:1 627:1 812:1 924:1 1533:1 1601:1 # first pathway
25:1 42:1 104:1 141:1 152:1 277:1 289:1 708:1 # first sign
25:1 42:1 104:1 122:1 141:1 152:1 277:1 289:1 708:1 # first signs
3:1 4:1 20:1 25:2 32:1 37:1 59:1 104:1 130:1 141:1 151:1 257:1 277:1 324:1 398:1 558:1 698:1 1138:1 1645:1 # first trimester
4:1 13:1 65:1 104:1 539:1 786:1 # fisher
4:1 7:1 16:1 19:1 64:1 182:1 277:1 342:1 355:1 494:1 674:1 1581:1 # flanders
1:1 7:1 19:1 107:1 287:1 342:1 494:1 662:1 1619:1 # flank pain
7:1 19:1 342:1 494:1 1619:1 # flanks
15:1 19:1 62:1 109:1 342:1 366:1 1672:1 1815:1 # flatus
3:1 19:1 33:1 41:1 177:1 189:1 238:1 342:1 461:1 820:1 822:1 1078:1 1416:1 1470:1 1628:1 1777:1 # flavobacterium
19:1 72:1 110:1 342:1 461:1 822:1 # flavour
1:1 19:1 20:1 63:1 72:1 105:1 110:1 322:1 342:1 461:1 822:1 966:1 # flavouring
1:1 10:1 15:1 21:1 25:1 26:1 27:1 59:1 88:1 102:1 127:1 188:1 219:1 258:1 342:1 398:1 464:1 574:1 656:1 1169:1 1194:1 1260:1 1517:1 1558:1 # flea infestation
1:1 27:1 53:1 63:1 105:1 116:1 172:1 342:1 451:1 # fleming
9:1 26:1 27:1 77:1 200:1 342:1 357:1 1915:1 # flexion
6:1 8:1 18:1 50:1 52:1 57:1 188:1 314:1 342:1 369:1 480:1 938:1 1632:1 # florfenicol
3:1 14:1 15:1 52:1 113:1 252:1 342:1 467:1 1153:1 # flow rate
38:1 47:1 60:1 114:1 197:1 199:1 210:1 342:1 373:1 449:1 576:1 761:1 1047:1 1102:1 1559:1 # flu like symptoms
1:1 14:1 22:1 108:1 114:1 143:1 275:1 342:1 555:1 761:1 860:1 1027:1 1061:1 1484:1 1972:1 # fludarabine
34:1 114:1 342:1 562:1 761:1 # fluid
5:1 7:1 19:1 34:1 48:1 114:1 117:1 238:1 310:1 315:1 342:1 441:1 494:1 562:1 610:1 761:1 1929:1 # fluid balance
3:1 6:1 9:1 10:1 17:1 24:1 26:1 29:1 34:1 77:1 102:1 103:1 114:1 118:1 207:1 342:1 456:1 562:1 633:1 761:1 1007:1 1732:1 # fluid retention
4:1 14:1 28:1 34:1 65:1 114:1 173:1 308:1 337:1 342:1 562:1 589:1 761:1 786:1 # fluid therapy
34:1 37:1 45:1 68:1 114:2 342:1 562:1 761:1 822:1 935:1 # fluid volume
6:1 35:1 50:1 68:1 100:1 114:1 251:1 288:1 342:1 369:1 745:1 761:1 # flumazenil
2:1 8:1 14:1 33:1 72:1 110:1 114:1 342:1 437:1 477:1 761:1 971:1 995:1 1159:1 1243:1 1252:1 1324:1 1359:1 1388:1 1768:1 1790:1 1850:1 # fluorouracil
1:1 7:1 8:1 10:1 11:1 29:2 31:1 64:1 86:1 101:2 114:2 298:1 342:2 355:1 647:1 653:1 761:2 938:1 971:2 1243:2 1252:2 1607:2 # fluoxetine and norfluoxetine
1:1 2:1 8:1 10:1 11:1 29:1 52:1 56:1 73:1 85:1 86:1 95:1 101:1 114:1 119:1 138:1 153:1 155:1 159:1 171:1 176:1 268:1 298:1 314:1 340:1 342:1 348:1 358:1 359:1 368:1 429:1 549:1 653:1 700:1 728:1 748:1 761:1 788:1 797:1 844:1 857:1 863:1 866:1 881:1 890:1 893:1 903:1 905:1 914:1 915:1 964:1 965:1 967:1 971:1 1010:1 1011:1 1243:1 1252:1 1267:1 1607:1 # fluoxetine hydrochloride
1:1 53:1 69:1 101:1 114:1 142:1 172:1 256:1 342:1 450:1 761:1 822:1 1263:1 # fluvoxamine
4:1 5:2 6:1 21:1 24:1 30:1 37:2 40:1 46:1 52:2 60:1 83:1 95:1 103:1 125:1 185:1 202:1 272:1 280:1 316:1 354:1 439:1 510:1 715:1 726:1 796:1 817:1 961:1 1380:1 1541:1 1555:1 1571:1 1621:1 1812:1 # focal segmental glomerulosclerosis
20:1 29:1 32:1 48:1 58:1 95:1 202:1 257:1 514:1 604:1 699:1 # focetria
1:1 42:1 62:1 63:1 95:1 105:1 154:1 202:1 495:1 1681:1 # focusing
5:1 15:1 16:1 21:1 28:1 29:1 88:1 202:1 248:1 316:1 550:1 812:1 1369:1 # foetal death
16:1 45:1 74:1 202:1 808:1 # folded
45:1 202:1 808:1 1617:1 # folds
20:1 45:1 104:1 141:1 202:1 545:1 # folfiri
45:1 101:1 202:2 545:1 1831:1 # folfox
18:1 33:1 34:1 38:1 45:1 67:1 202:1 274:1 295:1 375:1 399:1 600:1 # folic acid
38:1 45:1 68:1 202:1 227:1 284:1 375:1 # folium
18:1 19:1 22:1 35:1 38:1 43:1 45:1 60:1 83:1 91:1 99:1 140:1 154:1 199:1 202:1 278:1 320:1 370:1 373:1 400:1 489:1 600:1 680:1 886:1 959:1 976:1 1042:1 1047:1 1070:1 1237:1 1250:1 1407:1 1439:1 1499:1 1582:1 1786:1 1997:1 # follicular lymphoma
2:1 32:1 38:1 45:1 49:1 54:1 99:1 129:1 202:1 245:1 371:1 687:1 910:1 927:1 959:1 1023:1 1786:1 1877:1 1904:1 # follitropin
2:1 5:1 32:1 38:1 45:1 49:1 54:1 99:1 129:1 202:1 204:1 245:1 371:1 545:1 687:1 910:1 927:1 959:1 1023:1 1623:1 1786:1 1877:1 1904:1 # follitropin alfa
45:1 52:1 99:1 202:1 305:1 467:1 1588:1 1786:1 # follow up
45:1 52:1 74:1 99:1 202:1 467:1 932:1 982:1 1588:1 1786:1 # followed by
1:1 45:1 52:1 63:1 99:1 105:1 202:1 438:1 467:1 1588:1 1786:1 # following
1:1 9:1 20:1 22:1 64:1 107:1 173:1 202:1 275:1 322:1 566:1 695:1 1476:1 # fondaparinux
10:1 12:1 49:1 59:1 87:1 97:1 166:1 202:1 226:1 321:1 408:1 507:1 631:1 1059:1 1257:1 1384:1 # food additives
6:1 8:1 17:1 73:1 85:1 100:1 111:1 202:1 536:1 789:1 808:1 1025:1 1051:1 # for children
8:2 14:1 15:1 37:1 45:1 47:1 48:1 68:1 74:1 114:1 126:1 129:1 141:1 200:1 202:1 252:1 265:1 367:1 536:1 584:1 822:1 935:1 1003:1 1531:1 1688:1 1798:1 1967:1 # forced expiratory volume
8:1 29:1 89:1 198:1 202:1 413:1 536:1 # forget
8:1 29:1 89:1 198:1 202:1 413:1 536:1 772:1 # forgets
8:1 9:1 10:1 15:1 26:1 35:1 77:1 102:1 118:1 127:1 194:1 202:1 258:1 313:1 428:1 493:1 536:1 557:1 962:1 1248:1 1481:1 # formation
4:1 8:1 37:1 140:1 194:1 202:1 428:1 536:1 715:1 1248:1 # formerly
8:1 10:1 15:1 18:1 26:1 46:1 53:1 102:1 127:1 194:1 202:1 232:1 258:1 428:1 483:1 536:1 628:1 1248:1 1303:1 1584:1 1616:1 1658:1 # formication
8:1 12:1 19:1 29:1 83:1 190:1 194:1 202:1 302:1 400:1 428:1 536:1 850:1 1248:1 # formula diet
8:1 16:1 22:1 74:1 115:1 202:1 271:1 536:1 924:1 1253:1 # forwarded
6:1 17:1 23:1 40:1 55:1 69:1 160:1 199:1 202:1 626:1 789:1 819:1 1469:1 1649:1 # fosamprenavir
6:1 17:1 23:1 40:1 55:1 69:1 160:1 195:1 199:1 202:1 578:1 626:1 789:1 819:1 1469:1 1649:1 # fosamprenavir 700 mg
1:1 12:1 17:1 23:1 37:1 40:1 49:1 53:1 68:1 114:1 121:1 129:1 151:1 160:1 172:1 173:1 185:1 202:1 354:1 558:1 626:1 767:1 1021:1 1097:1 1135:1 1469:1 1506:1 # fosaprepitant dimeglumine
3:1 4:1 25:1 40:1 130:1 202:1 324:1 492:1 698:1 1679:1 # foster
10:1 37:1 59:1 72:1 100:1 110:1 140:1 151:1 202:1 275:1 287:1 558:1 1952:1 # four times daily
59:1 101:1 202:1 1607:1 # foxes
9:1 10:1 14:1 26:1 33:1 41:1 61:1 77:1 102:1 118:1 189:1 225:1 407:1 437:1 479:1 567:1 831:1 1036:1 1610:1 # fraction of
9:1 10:1 14:1 15:1 26:1 33:1 41:1 55:1 77:1 102:1 118:1 189:1 225:1 391:1 407:1 437:1 479:1 567:1 645:1 831:1 1036:1 1610:1 1881:1 1907:1 # fractionation
14:1 17:1 33:1 41:1 59:1 72:1 109:1 189:1 228:1 285:1 339:1 349:1 383:1 437:1 491:1 529:1 567:1 1036:1 1610:1 # fractures
6:1 14:1 15:1 21:1 24:1 37:1 103:1 157:1 439:1 510:1 567:1 574:1 726:1 817:1 1571:1 1610:1 # fragmentation
1:1 14:1 53:1 63:1 69:2 81:1 105:1 142:1 172:1 256:1 567:1 899:1 978:1 1610:1 # framingham
1:1 7:1 14:1 38:1 193:1 263:1 567:1 1610:1 1619:1 # franklin
8:1 10:1 13:1 17:1 45:1 51:1 57:1 144:1 150:1 376:1 440:1 567:1 747:1 877:1 880:1 954:1 1691:1 # free cortisol
9:1 10:1 14:1 17:1 26:1 33:1 41:1 77:1 102:1 118:1 189:1 225:1 407:1 437:1 440:1 479:1 567:2 831:1 1036:1 1610:1 1691:1 # free fraction
2:1 3:2 4:1 17:1 25:2 40:1 47:1 59:1 130:1 324:1 398:1 440:1 492:1 511:1 567:1 698:1 856:1 1100:1 1187:1 1493:1 1679:1 1691:1 # free testosterone
17:1 20:1 85:1 186:1 312:1 440:1 567:1 745:1 1691:1 # freeze-dried
4:1 17:1 440:1 567:1 745:1 1691:1 # freezer
1:1 17:1 63:1 105:1 440:1 567:1 603:1 1152:1 1691:1 # freezing
1:1 6:1 9:1 10:1 17:1 24:1 26:1 41:1 77:1 80:1 102:1 103:1 118:1 122:1 188:1 225:1 290:1 407:1 457:1 464:1 479:1 516:1 567:1 656:1 690:1 931:1 1012:1 1022:1 1101:1 1194:1 1260:1 1270:1 1614:1 1633:1 1740:1 1744:1 1971:1 # frequent infections
6:1 17:1 24:1 103:1 140:1 457:1 516:1 567:1 # frequently
6:1 20:1 64:1 190:1 518:1 567:1 806:1 1617:1 1968:1 # friends
2:1 3:1 5:1 8:1 9:1 21:1 24:1 57:1 150:1 200:1 316:1 497:1 510:1 567:1 880:1 954:1 1151:1 1186:1 1541:1 # frontal cortex
16:1 30:1 34:1 53:1 62:1 116:1 124:1 125:1 409:1 451:1 471:1 567:1 702:1 778:1 # frusemide
3:1 14:1 15:1 25:1 32:1 62:1 74:1 113:1 125:1 158:1 212:1 252:1 567:1 571:1 702:1 840:1 1153:1 # frustrated
10:1 33:1 41:1 49:1 131:1 145:1 189:1 225:1 226:1 539:1 606:1 631:1 831:1 1730:1 # fsh activity
27:1 84:1 97:1 395:1 539:1 827:1 1769:1 # fsh levels
1:1 7:1 10:2 13:1 15:1 24:1 49:1 53:1 55:1 65:1 83:1 107:1 121:1 127:1 172:1 187:1 286:1 321:1 372:1 376:1 525:1 587:1 627:1 760:1 1108:1 1115:1 1748:1 1994:1 # fulminant hepatitis
15:1 53:1 62:1 68:1 109:1 139:1 152:1 525:1 1672:1 1815:1 # fumigatus
5:1 63:1 139:1 169:1 525:1 1689:1 # fungal
5:1 17:1 63:1 72:1 83:1 109:1 139:1 154:1 169:1 228:1 285:1 339:1 356:1 489:1 525:1 1689:1 1859:1 # fungal culture
63:1 169:1 234:1 525:1 1725:1 # fungi
5:1 10:1 18:1 33:1 34:1 41:1 49:1 63:1 67:1 131:1 145:1 169:1 189:1 225:1 226:1 234:1 275:1 295:1 525:1 602:1 606:1 631:1 800:1 831:1 1219:1 1725:1 1730:1 # fungicidal activity
2:1 16:1 30:1 34:1 40:1 53:1 72:1 116:1 124:1 404:1 409:1 451:1 525:1 668:1 778:1 1148:1 # furosemide
13:1 20:1 22:1 26:1 40:1 42:1 62:1 160:1 222:1 249:1 504:1 525:1 695:1 836:1 # fusariosis
20:1 22:1 62:1 68:1 160:1 227:1 284:1 525:1 695:1 # fusarium
1:1 8:1 9:1 26:1 42:1 47:1 49:1 62:1 77:1 111:1 143:1 265:1 292:1 525:1 660:1 795:1 1163:1 1334:1 1673:1 # fusion inhibitor
1:1 8:1 9:1 26:1 42:1 47:1 49:1 62:1 77:1 111:1 143:1 265:1 277:1 292:1 525:1 660:1 795:1 1163:1 1334:1 1673:1 1721:1 # fusion inhibitors
9:1 223:1 525:1 745:1 # fuzeon
131:1 616:2 # fviii
1:1 3:1 6:1 12:1 24:1 29:1 37:1 53:1 54:1 68:1 76:1 103:1 114:1 133:1 139:1 151:1 166:1 172:1 185:1 354:1 427:1 558:1 572:1 767:1 805:1 986:1 1021:1 1097:1 1415:1 1563:1 # gadopentetate dimeglumine
4:1 29:1 30:1 97:1 133:1 139:1 166:1 277:1 481:1 500:1 674:1 1660:1 1682:1 # gadoversetamide
1:1 66:1 139:1 152:1 287:1 634:1 662:1 932:1 978:1 # gain weight
5:1 8:1 31:1 35:1 49:1 108:1 139:1 194:1 262:1 287:1 428:1 557:1 647:1 962:1 1006:1 1125:1 1279:1 1387:1 1410:1 1544:1 1546:1 1676:1 1683:1 1811:1 # gait abnormal
1:1 4:1 5:1 7:1 14:1 19:1 24:1 27:1 30:1 33:1 40:1 41:1 45:1 47:2 117:1 139:1 189:1 193:1 308:1 315:1 374:1 610:1 644:1 666:1 668:1 742:1 904:1 1100:1 1128:1 1689:1 1787:1 1810:1 # galactose intolerance
1:1 5:1 7:1 19:1 21:1 24:1 53:1 69:1 139:1 142:1 172:1 187:1 256:1 494:1 510:1 610:1 818:1 1283:1 1689:1 1929:1 # galantamine
5:1 6:1 27:1 55:1 139:1 819:1 922:1 1244:1 1689:1 # galena
4:1 5:1 12:1 13:1 16:1 19:1 30:2 39:1 88:1 99:1 139:1 148:1 149:1 163:1 166:1 182:1 387:1 512:1 621:1 636:1 705:1 841:1 842:1 846:1 950:1 952:1 953:1 1154:1 1155:1 1352:1 1384:1 1689:1 # gall bladder disease
5:1 16:1 19:1 99:1 139:1 163:1 166:1 621:1 1085:1 1384:1 1689:1 # gallbladder
27:1 69:1 139:1 163:1 392:1 517:1 # gamble
3:1 29:1 37:1 69:1 137:1 139:1 1320:1 1732:1 # gamete
2:1 28:1 49:1 53:1 60:1 69:1 139:1 142:1 273:1 311:1 386:1 588:1 646:1 799:1 1282:1 1608:1 1791:1 1828:1 # gamithromycin
4:1 14:1 35:1 37:1 46:1 69:2 139:1 308:1 534:1 715:1 1320:1 1579:1 # gamma camera
9:1 10:1 12:1 14:1 15:1 26:1 35:1 58:1 69:1 77:1 102:1 118:1 127:1 139:1 166:1 258:1 313:1 402:1 534:1 1265:1 1269:1 1547:1 1579:1 # gamma radiation
15:1 28:1 54:1 56:1 69:1 70:1 107:1 139:1 147:1 534:1 627:1 812:1 852:1 1579:1 1601:1 1955:1 # gammopathy
6:1 7:1 11:1 17:1 63:1 139:1 237:1 345:1 346:1 789:1 933:1 1071:1 1568:1 1771:1 # gangrene
6:1 16:1 22:1 115:1 122:1 139:1 271:1 453:1 749:1 1253:1 # gardens
18:1 22:1 38:1 139:1 600:1 # garlic
6:1 22:1 24:1 37:1 103:1 139:1 194:1 439:1 726:1 772:1 # garments
1:1 5:1 8:1 9:1 10:1 15:1 19:1 26:1 39:1 77:1 81:1 102:1 118:1 127:1 139:1 202:1 258:1 313:1 366:1 536:1 610:1 697:1 1334:1 # gas for inhalation
2:1 3:1 4:1 25:1 39:1 43:1 54:1 111:1 130:1 139:1 245:1 259:1 324:1 511:1 524:1 641:1 698:1 936:1 1371:1 1493:1 # gasterophilus
18:1 20:1 25:1 32:1 33:1 34:1 39:1 67:1 139:1 212:1 257:1 274:1 295:1 399:1 460:1 524:1 1240:1 # gastric acid
6:1 16:1 18:1 20:1 22:1 25:1 31:1 32:1 39:1 46:1 67:1 95:1 139:1 166:1 212:1 240:1 257:1 367:1 385:1 453:1 460:1 524:1 796:1 845:1 923:1 1240:1 1409:1 1687:1 1700:1 1754:1 1820:1 # gastric adenocarcinoma
18:1 20:1 25:1 32:1 39:1 40:1 57:1 98:1 139:1 160:1 212:1 257:1 302:1 460:1 524:1 1019:1 1238:1 1240:1 1469:1 # gastric mucosa
18:1 20:1 25:1 32:1 39:1 43:1 139:1 212:1 257:1 460:1 524:1 1240:1 # gastric ph
18:2 20:2 22:1 25:1 32:1 39:1 48:1 59:1 139:1 191:1 212:1 257:1 460:2 524:1 695:1 1240:1 1436:1 # gastric varices
2:1 25:1 32:1 39:1 139:1 212:1 221:1 371:1 524:1 733:1 # gastro-
2:1 25:1 32:1 39:1 87:2 139:1 196:1 212:1 371:1 524:1 548:1 594:1 971:1 1046:1 # gastroduodenal
2:1 4:1 25:1 32:1 39:1 48:1 83:1 87:2 139:1 196:1 212:1 277:1 371:1 426:1 524:1 542:1 548:1 594:1 674:1 971:1 1046:1 # gastroduodenal ulcers
2:1 25:1 32:1 39:1 51:1 54:1 59:1 139:1 212:1 371:1 524:1 550:1 1055:1 # gastroesophageal
2:1 17:1 25:1 32:1 39:1 51:1 54:1 59:1 114:1 139:1 212:1 342:1 371:1 380:1 524:1 550:1 761:1 1055:1 # gastroesophageal reflux
2:1 12:1 13:1 17:1 25:1 30:2 32:1 39:2 51:1 54:1 59:1 88:1 114:1 139:1 148:1 149:1 212:1 342:1 371:1 380:1 387:1 512:1 524:1 550:1 636:1 705:1 761:1 841:1 842:1 846:1 950:1 952:1 953:1 1055:1 1154:1 1155:1 1352:1 # gastroesophageal reflux disease
1:2 2:1 3:1 12:1 24:1 25:1 27:1 32:1 39:1 63:1 74:1 105:1 139:1 163:1 170:1 184:1 212:1 371:1 374:1 393:1 427:1 440:1 499:1 517:1 524:1 833:1 1553:1 1836:1 # gastrointestinal bleeding
1:1 2:1 3:1 10:1 15:1 18:1 24:1 25:1 32:1 38:1 39:1 46:1 57:1 60:1 127:1 139:1 161:1 184:1 199:1 212:1 232:1 371:1 374:1 427:1 524:1 561:1 600:1 628:1 833:1 991:1 1131:1 1297:1 1303:1 1553:1 1658:1 1836:1 # gastrointestinal complications
1:1 2:1 3:1 12:1 13:1 24:1 25:1 30:2 32:1 39:2 88:1 139:1 148:1 149:1 184:1 212:1 371:1 374:1 387:1 427:1 512:1 524:1 636:1 705:1 833:1 841:1 842:1 846:1 950:1 952:1 953:1 1154:1 1155:1 1352:1 1553:1 1836:1 # gastrointestinal disease
1:1 2:1 3:1 4:1 8:1 12:1 13:1 16:1 24:1 25:1 32:1 39:1 51:1 115:1 139:1 144:1 149:1 182:1 184:1 212:1 243:1 250:1 271:1 299:1 300:1 306:1 309:1 317:1 365:1 371:1 374:1 379:1 381:1 382:1 427:1 472:1 473:1 474:1 524:1 585:1 586:1 833:1 853:1 1553:1 1836:1 # gastrointestinal disorder
1:1 2:1 3:1 4:1 8:1 12:1 13:1 16:1 24:1 25:1 32:1 39:1 51:1 115:1 139:1 144:1 149:1 182:1 184:1 212:1 243:1 250:1 271:1 277:1 299:1 300:1 306:1 309:1 317:1 365:1 371:1 374:1 379:1 381:1 382:1 427:1 472:1 473:1 474:1 524:1 585:1 586:1 674:1 833:1 853:1 1553:1 1836:1 # gastrointestinal disorders
1:1 2:1 3:1 10:1 24:1 25:1 26:1 32:1 39:1 41:1 102:1 117:1 139:1 169:1 184:1 212:1 225:1 236:1 246:1 371:1 374:1 407:1 427:1 524:1 525:1 833:1 1293:1 1553:1 1609:1 1836:1 1944:1 # gastrointestinal dysfunction
1:1 2:1 3:1 13:1 19:1 24:1 25:2 32:1 39:1 83:1 104:1 109:1 139:1 184:1 212:1 325:1 371:1 374:1 400:1 427:1 524:1 615:1 833:1 1553:1 1836:1 # gastrointestinal fistulae
1:1 2:1 3:1 8:1 24:1 25:1 32:1 39:1 70:1 81:2 116:1 139:1 157:1 184:1 212:1 325:1 371:1 374:1 427:1 448:1 520:1 524:1 688:1 833:1 847:1 1534:1 1553:1 1836:1 1879:1 1882:1 # gastrointestinal haemorrhage
1:1 2:1 3:1 24:1 25:1 32:1 39:1 40:1 57:1 98:1 139:1 160:1 184:1 212:1 302:1 371:1 374:1 427:1 524:1 833:1 1019:1 1238:1 1469:1 1553:1 1836:1 # gastrointestinal mucosa
1:2 2:1 3:1 24:1 25:1 32:1 39:1 107:1 139:1 184:1 212:1 287:1 371:1 374:1 427:1 524:1 662:1 833:1 1553:1 1836:1 # gastrointestinal pain
1:1 2:1 3:1 24:1 25:1 32:1 39:1 45:1 106:1 139:1 140:1 184:1 212:1 239:1 332:1 371:1 374:1 427:1 524:1 701:1 833:1 868:1 1280:1 1553:1 1836:1 # gastrointestinal polyps
1:1 2:2 3:1 5:1 24:1 25:2 32:2 35:1 39:1 60:1 68:1 70:1 72:1 109:1 110:1 139:1 184:1 212:2 262:1 273:1 278:1 371:2 374:1 427:1 488:1 524:1 833:1 889:1 960:1 1363:1 1553:1 1836:1 # gastrointestinal stromal tumour
1:1 2:2 3:1 5:1 24:1 25:2 32:2 35:1 39:1 60:1 68:1 70:1 72:1 109:1 110:1 139:1 184:1 212:2 262:1 273:1 277:1 278:1 371:2 374:1 427:1 488:1 524:1 833:1 889:1 960:1 1363:1 1553:1 1836:1 # gastrointestinal stromal tumours
1:1 2:1 3:2 24:1 25:2 32:1 39:1 116:1 139:1 184:1 210:1 212:1 246:1 324:1 371:1 374:1 427:1 524:1 815:1 833:1 1553:1 1836:1 # gastrointestinal system
1:1 2:1 3:1 18:1 24:1 25:1 32:1 39:1 47:1 49:1 67:1 101:1 139:1 145:1 184:1 212:1 357:1 371:1 374:1 427:1 524:1 602:1 606:1 624:1 833:1 1553:1 1572:1 1836:1 # gastrointestinal toxicity
1:1 2:1 3:1 14:1 24:1 25:1 32:2 33:1 39:1 41:1 139:1 158:1 184:1 189:1 212:1 371:1 374:1 427:1 437:1 524:1 833:1 1036:1 1461:1 1553:1 1836:1 # gastrointestinal tract
1:1 2:1 3:1 4:1 24:1 25:1 32:1 39:1 48:1 83:1 139:1 184:1 212:1 277:1 371:1 374:1 426:1 427:1 524:1 542:1 674:1 833:1 1553:1 1836:1 # gastrointestinal ulcers
2:1 12:1 13:1 17:1 25:1 30:2 32:1 39:2 51:1 59:1 88:1 114:1 139:1 148:1 149:1 212:1 342:1 371:1 380:1 387:1 408:1 512:1 524:1 550:1 636:1 705:1 761:1 841:1 842:1 846:1 950:1 952:1 953:1 1154:1 1155:1 1352:1 # gastrooesophageal reflux disease
4:1 12:1 13:1 30:2 39:1 65:1 73:1 88:1 98:1 139:1 148:1 149:1 387:1 512:1 601:1 636:1 677:1 705:1 786:1 841:1 842:1 846:1 950:1 952:1 953:1 1154:1 1155:1 1352:1 # gaucher disease
1:1 17:1 42:1 59:1 63:1 85:1 105:1 139:1 178:1 495:1 529:1 601:1 617:1 745:1 994:1 1805:1 # gauze dressing
4:2 6:2 12:1 16:1 17:1 48:1 64:1 89:1 117:1 182:1 188:1 201:1 310:1 343:1 635:1 789:1 806:1 809:1 814:1 849:1 1581:1 # gender differences
6:1 9:1 11:1 17:1 23:1 26:1 42:1 59:1 77:1 89:1 178:1 200:1 201:1 345:1 529:1 617:1 626:1 660:1 795:1 994:1 1756:1 1805:1 1990:1 # gene expression
6:1 9:1 10:1 11:1 15:1 21:1 26:1 77:1 89:1 102:1 118:1 127:1 136:1 201:1 258:1 302:1 313:1 345:1 574:1 1127:1 1517:1 1756:1 # gene mutation
6:1 9:1 10:1 11:1 15:1 21:1 26:1 77:1 89:1 102:1 118:1 122:1 127:1 136:1 201:1 258:1 302:1 313:1 345:1 574:1 1101:1 1127:1 1517:1 1756:1 # gene mutations
3:1 6:2 11:1 24:1 73:1 80:1 89:1 103:1 201:1 345:1 427:1 1756:1 # genentech
4:1 5:1 6:1 11:1 14:1 89:1 201:1 308:1 335:1 345:1 907:1 1643:1 1756:1 # general
4:1 5:1 6:1 9:1 10:1 11:1 14:1 15:1 19:1 26:1 54:1 77:1 83:1 89:1 102:1 106:1 118:1 127:1 201:1 258:1 308:1 313:1 335:1 345:1 366:1 400:1 490:1 907:1 1643:1 1756:1 1996:1 # general population
4:1 5:1 6:1 11:1 14:1 47:1 60:1 89:1 197:1 199:1 201:1 210:1 308:1 335:1 345:1 373:1 576:1 907:1 1047:1 1102:1 1559:1 1643:1 1756:1 # general symptoms
4:1 5:1 6:1 11:2 14:1 59:1 88:1 89:1 178:1 201:1 308:1 335:1 345:1 617:1 874:1 907:1 932:1 1640:1 1643:1 1756:1 # general weakness
4:2 5:1 6:1 7:1 8:1 11:1 12:1 13:2 14:1 16:1 29:1 30:1 38:1 51:1 89:1 115:1 144:1 145:1 149:1 182:1 190:1 201:1 243:1 250:1 271:1 299:1 300:1 306:1 308:1 309:1 317:1 327:1 335:1 345:1 357:1 365:1 379:1 381:1 382:1 472:1 473:1 474:1 585:1 586:1 636:1 853:1 907:1 1060:1 1483:1 1643:1 1756:1 # generalised anxiety disorder
4:1 5:1 6:1 11:1 13:1 14:1 16:1 30:1 35:1 38:1 74:1 89:1 116:1 201:1 308:1 327:1 335:1 345:1 550:1 636:1 907:1 1060:1 1192:1 1643:1 1756:1 # generalised oedema
4:1 5:1 6:1 11:2 13:1 14:1 30:1 38:1 59:1 88:1 89:1 178:1 201:1 308:1 327:1 335:1 345:1 617:1 636:1 874:1 907:1 932:1 1060:1 1640:1 1643:1 1756:1 # generalised weakness
3:1 4:1 6:1 11:1 14:1 15:1 74:1 89:1 113:1 201:1 252:1 308:1 345:1 571:1 840:1 907:1 1153:1 1401:1 1756:1 # generated
4:1 6:1 11:1 18:1 20:1 89:1 201:1 233:1 345:1 460:1 907:1 1756:1 # generic
4:1 6:1 8:1 10:1 11:1 12:1 13:1 16:1 18:1 29:1 51:1 89:1 115:1 144:1 149:1 182:1 201:1 235:1 243:1 250:1 271:1 299:1 300:1 306:1 309:1 317:1 345:1 365:1 379:1 381:1 382:1 472:1 473:1 474:1 585:1 586:1 653:1 853:1 1756:1 1911:1 # genetic disorder
3:1 4:1 5:1 6:1 10:1 11:1 15:1 18:1 20:1 29:1 35:1 58:1 89:1 113:1 130:1 201:1 233:1 235:1 345:1 406:1 493:1 577:1 604:1 653:1 1756:1 1911:1 # genetic material
6:1 9:1 10:2 11:1 15:1 18:1 20:1 22:1 26:1 29:1 58:1 77:1 89:1 102:1 118:1 127:1 191:1 201:1 235:1 258:1 313:1 345:1 604:1 653:1 695:1 1265:1 1756:1 1911:1 # genetic variation
1:1 4:1 5:1 6:2 10:1 11:2 17:1 18:1 29:1 46:1 63:1 74:1 86:1 89:1 99:1 201:1 232:1 234:1 235:1 272:1 345:1 440:1 465:1 592:1 621:1 635:1 653:1 1203:1 1725:1 1756:1 1911:1 # genetically engineered
5:2 6:1 7:1 10:1 11:1 12:1 18:1 29:1 35:1 46:1 50:1 70:1 74:1 87:1 89:1 99:1 104:1 151:1 190:1 201:1 232:1 235:1 242:1 262:1 272:1 343:1 345:1 465:1 581:1 621:1 653:1 1182:1 1756:1 1846:1 1911:1 # genetically modified animal
5:1 6:1 21:1 22:1 49:1 50:1 89:1 150:1 201:1 316:1 369:1 394:1 498:1 570:1 772:1 924:1 1031:1 1057:1 1300:1 1449:1 1472:1 1518:1 1549:1 1565:1 1598:1 1703:1 # genital warts
3:1 6:1 18:1 25:1 31:1 36:1 47:1 59:1 67:1 89:1 101:1 201:1 357:1 385:1 398:1 602:1 624:1 1187:1 1446:1 1572:1 # genotoxicity test
3:1 6:1 18:1 25:1 31:1 36:1 47:1 59:1 67:1 89:1 101:1 201:1 357:1 385:1 398:1 602:1 624:1 772:1 1187:1 1446:1 1572:1 # genotoxicity tests
1:1 2:1 6:1 31:1 32:1 36:1 54:1 89:1 129:1 201:1 245:1 371:1 385:1 794:1 927:1 1023:1 1782:1 1904:1 # genotropin
6:1 18:1 31:1 36:1 89:1 129:1 145:1 201:1 239:1 385:1 1072:1 1795:1 # genotypic
6:1 20:1 23:1 89:1 100:1 201:1 1743:1 # genpril
6:1 24:1 27:1 89:1 103:1 201:1 # gentle
7:1 18:1 20:1 29:1 32:1 37:2 60:1 88:1 89:1 137:1 223:1 257:1 280:1 460:1 699:1 1240:1 1761:1 # geometric mean
9:1 10:1 15:1 21:1 25:1 26:1 55:1 59:1 77:1 89:2 102:1 118:1 127:1 157:1 219:1 258:1 313:1 391:1 398:1 574:1 597:1 1517:1 1558:1 1907:1 # gestational age
9:1 52:1 89:1 100:1 131:1 395:1 1156:1 1178:1 # gevilon
7:1 24:1 58:1 187:1 234:1 1428:1 # giant
1:2 5:1 12:1 27:1 63:2 74:1 105:2 163:1 170:1 191:1 226:1 234:2 393:1 440:1 499:1 517:1 1203:1 1569:1 1725:1 1936:1 # gingival bleeding
141:1 234:1 827:1 # girls
1:1 6:1 9:1 10:1 26:1 41:1 77:1 80:1 97:1 102:1 118:1 225:1 226:1 234:1 290:1 384:1 407:1 479:1 507:1 553:1 638:1 690:1 926:1 1012:1 1106:1 1270:1 1336:1 1385:1 # given injection
7:1 19:1 64:1 185:1 355:1 494:1 # gland
1:1 11:1 19:1 22:1 86:1 185:1 198:1 234:1 370:1 1203:1 1552:1 1873:1 # glargine
1:1 19:1 20:1 39:1 63:1 89:1 105:1 178:1 185:1 210:1 260:1 307:1 322:1 609:1 862:1 920:1 # glass syringe
19:1 30:1 39:1 59:1 178:1 185:1 307:1 862:1 1595:1 # glasses
19:1 35:1 57:1 60:1 98:1 185:1 278:1 561:1 601:1 1019:1 # glaucoma
19:1 185:1 829:1 1418:1 # glaxo
26:1 35:1 38:1 39:1 60:1 185:1 278:1 # gliomas
38:1 80:1 97:1 185:1 226:1 507:1 # glivec
4:1 9:1 10:1 14:1 15:1 19:1 22:1 26:1 32:1 37:1 52:1 60:1 77:1 83:1 100:1 102:1 104:1 118:1 125:1 127:1 158:1 185:1 252:1 258:1 280:1 313:1 356:1 370:1 400:1 680:1 715:1 1038:1 1380:1 1555:1 1918:1 # glomerular filtration
4:1 37:1 40:1 52:2 60:1 83:1 125:1 185:1 280:1 715:1 961:1 1380:1 1555:1 1621:1 # glomerulosclerosis
40:1 50:1 51:1 52:1 87:1 178:1 185:1 236:1 351:1 696:1 961:1 1090:1 1380:1 # glossodynia
10:1 13:1 36:1 52:1 185:1 376:1 777:1 1380:1 # glottis
3:1 4:1 25:1 48:1 52:1 59:1 98:1 110:1 130:1 185:1 324:1 398:1 698:1 1380:1 1436:1 1645:1 # gloucestershire
4:1 8:1 10:1 14:1 28:1 57:2 65:1 95:1 98:1 114:1 150:1 173:1 185:1 308:1 337:1 589:1 767:1 786:1 877:1 880:1 954:1 1019:1 1198:1 1216:1 1440:1 1650:1 1737:1 1862:1 # glucocorticoid therapy
9:1 11:1 57:1 89:1 98:1 114:1 183:1 185:1 223:1 231:1 347:1 575:1 767:1 957:1 1019:1 1216:1 1440:1 1737:1 1862:1 # gluconeogenesis
2:1 9:1 24:1 30:1 32:1 40:1 45:1 57:2 98:1 114:1 185:1 347:1 371:1 661:1 668:1 762:1 767:1 1019:1 1186:1 1216:1 1238:1 1440:1 1737:1 1862:1 # glucose control
5:2 8:1 19:2 30:2 33:1 35:1 40:2 41:1 47:1 51:1 57:1 98:1 108:1 114:1 139:1 185:1 189:1 197:1 243:1 253:1 262:1 432:1 610:2 644:1 668:2 742:1 767:1 904:1 1019:1 1081:1 1100:1 1216:1 1238:1 1440:1 1689:1 1737:1 1810:1 1862:1 # glucose galactose malabsorption
1:1 4:1 7:1 14:1 24:1 27:1 30:1 40:1 45:1 47:1 57:1 98:1 114:1 117:1 185:1 193:1 308:1 315:1 374:1 666:1 668:1 767:1 1019:1 1128:1 1216:1 1238:1 1440:1 1737:1 1787:1 1862:1 # glucose intolerance
27:1 30:1 40:1 57:1 84:1 97:1 98:1 114:1 185:1 395:1 668:1 767:1 827:1 1019:1 1216:1 1238:1 1440:1 1737:1 1769:1 1862:1 # glucose levels
30:1 34:1 38:1 40:1 57:1 98:1 114:1 185:1 516:1 562:1 668:1 767:1 1019:1 1066:1 1216:1 1238:1 1440:1 1737:1 1862:1 # glucose liquid
30:1 40:1 57:1 98:1 110:1 114:1 136:2 185:1 490:1 668:1 767:1 1019:1 1216:1 1238:1 1440:1 1737:1 1862:1 # glucose output
4:1 7:1 14:1 17:1 27:1 30:1 40:1 45:1 47:1 48:1 57:1 74:1 98:1 107:1 114:1 117:1 141:1 151:1 185:1 193:1 199:1 287:1 308:1 310:1 315:1 441:1 592:1 629:1 666:1 668:1 767:1 1019:1 1128:1 1216:1 1238:1 1440:1 1737:1 1787:1 1862:1 # glucose tolerance impaired
7:1 8:1 14:1 30:1 32:1 40:1 57:1 98:1 106:1 112:1 114:1 122:1 150:1 158:1 185:1 193:1 468:1 668:1 670:1 704:1 767:1 825:1 880:1 1019:1 1171:1 1216:1 1238:1 1440:1 1532:1 1737:1 1862:1 # glucose transport
21:1 30:1 40:1 57:1 98:1 114:1 185:1 197:1 305:1 449:1 668:1 767:1 1019:1 1216:1 1238:1 1440:1 1640:1 1737:1 1862:1 # glucose uptake
34:1 39:1 40:1 42:1 57:1 98:1 114:1 185:1 222:1 275:1 767:1 800:1 1019:1 1216:1 1238:1 1333:1 1440:1 1737:1 1817:1 1862:1 # glucosidase
2:1 9:1 18:1 33:1 34:1 50:1 67:1 72:1 98:1 114:1 154:1 185:1 274:1 295:1 304:1 399:1 480:1 497:1 767:1 1148:1 1216:1 1278:1 1440:1 1928:1 # glucuronic acid
2:1 4:1 7:1 9:1 14:2 32:1 39:1 71:1 72:1 98:1 114:1 122:1 154:1 158:1 185:1 188:1 193:1 241:1 279:1 308:1 468:1 497:1 670:1 704:1 767:1 809:1 825:1 909:1 1148:1 1216:1 1293:1 1440:1 1665:1 1849:1 1975:1 # glucuronyl transferase
3:1 5:1 88:1 114:1 136:1 185:1 707:1 767:1 1053:1 1367:1 # gluteal
3:1 5:1 9:1 17:1 26:1 77:1 88:1 114:1 136:1 185:1 234:1 354:1 707:1 767:1 1053:1 1367:1 1697:1 # gluteal region
2:1 4:1 45:1 48:1 140:1 185:1 229:1 426:1 511:1 661:1 944:1 1054:1 1200:1 # glycerol
1:1 3:1 4:1 14:1 15:1 20:1 32:2 48:1 49:1 50:1 71:1 113:1 126:1 140:1 158:1 185:1 229:1 252:1 257:1 322:1 394:1 426:1 678:1 910:1 944:1 1054:1 1153:1 1200:1 1322:1 1368:1 # glyceryl trinitrate
2:1 45:1 57:1 61:1 72:1 140:1 185:1 229:1 525:1 661:1 944:1 1054:1 1148:1 1200:1 1680:1 # glycofurol
6:1 31:1 40:1 57:1 89:1 140:1 185:1 201:1 229:1 231:1 266:1 385:1 944:1 957:1 1054:1 1093:1 1200:1 1680:1 # glycogenosis
2:1 3:1 8:1 9:1 11:1 23:1 36:1 44:1 54:1 57:1 70:1 75:1 79:1 91:1 92:1 93:1 132:1 140:1 183:1 185:1 194:1 229:1 329:1 428:1 855:1 940:1 944:1 1015:1 1054:1 1189:1 1200:1 1377:1 1680:1 # glycoprotein hormone
15:1 19:1 40:1 52:1 57:1 70:1 71:1 81:1 116:1 140:1 143:1 177:1 185:2 210:1 229:1 231:1 325:1 366:1 397:1 847:1 944:1 1054:1 1141:1 1143:1 1200:1 1238:1 1370:1 1380:1 1393:1 1537:1 1680:1 1746:1 1879:1 1895:1 # glycosylated haemoglobin
5:1 7:1 52:1 55:1 231:1 289:1 361:1 457:1 622:1 688:1 1105:1 1209:1 1606:1 # gnrh analogue
5:1 9:1 55:1 166:1 275:1 391:1 713:1 # gonadal
2:1 9:1 32:1 36:1 54:1 55:1 133:1 166:1 245:1 371:1 391:1 713:1 1023:1 1782:1 # gonadotrophin
2:1 9:2 10:1 17:1 26:1 29:1 30:1 32:1 36:1 54:1 55:1 77:1 80:1 102:1 118:1 133:1 166:1 218:1 245:1 371:1 391:1 653:1 713:1 1007:1 1023:1 1095:1 1782:1 1848:1 # gonadotrophin secretion
4:1 8:1 9:1 11:1 13:1 20:1 30:1 31:1 58:1 66:1 88:1 91:1 178:1 233:1 448:1 550:1 604:1 647:1 688:1 713:1 730:1 941:1 1882:1 1953:1 # gonorrhoeae neisseria
1:1 5:1 10:1 14:1 18:2 23:1 33:1 38:1 41:1 46:1 48:1 50:1 87:1 146:1 189:1 225:1 232:1 235:1 263:1 272:1 408:1 437:1 465:1 480:1 678:1 713:1 831:1 1036:1 1257:1 # good clinical practice
10:1 13:1 20:1 22:1 28:1 49:1 110:1 136:1 145:1 150:1 311:1 321:1 376:1 498:1 587:1 713:1 799:1 1360:1 # gouty arthritis
58:1 129:1 292:1 616:3 1630:1 # gpiib/iiia
14:1 16:1 166:1 237:1 918:1 923:1 1547:1 # grade 0
14:1 16:1 166:1 237:1 918:1 923:1 1547:1 # grade 2
14:1 16:1 166:1 237:1 918:1 923:1 1547:1 # grade 3
14:1 16:1 166:1 237:1 918:1 923:1 1547:1 # grade 4
14:1 16:1 166:1 237:1 918:1 923:1 1547:1 # grade 4b
14:1 16:1 166:1 237:1 918:1 923:1 1547:1 # grade a
14:1 16:1 166:1 237:1 918:1 923:1 1547:1 # grade i
14:1 16:1 166:1 237:1 616:2 918:1 923:1 1547:1 # grade iii
1:1 12:1 14:1 63:1 105:1 166:1 170:1 237:1 393:1 918:1 1269:1 1547:1 # grading
5:1 14:1 166:1 196:1 237:1 648:1 918:1 1547:1 # gradual
10:1 14:1 26:1 41:1 102:1 117:1 169:1 225:1 236:1 237:1 246:1 407:1 525:1 738:1 918:1 972:1 1293:1 1609:1 1944:1 # graft dysfunction
14:1 40:1 52:1 178:1 237:1 738:1 918:1 961:1 972:1 # graft loss
5:1 14:1 72:1 90:1 131:1 191:1 226:1 237:1 430:1 738:1 918:1 972:1 1569:1 1789:1 1936:1 # graft survival
3:1 4:1 10:1 14:1 20:1 33:1 40:1 41:1 42:1 49:1 58:1 69:1 97:1 106:1 130:1 189:1 222:1 226:1 233:1 237:1 238:1 321:1 507:1 577:1 604:1 631:1 820:1 899:1 918:1 1026:1 1040:1 1059:1 1078:1 1364:1 1416:1 1470:1 1662:1 1777:1 # gram positive bacteria
7:1 10:2 13:1 14:1 15:1 19:1 26:1 83:1 90:1 102:1 127:1 178:1 193:1 237:1 258:1 328:1 366:1 376:1 400:1 457:1 918:1 1953:1 # granulation tissue
7:1 14:1 52:1 83:1 95:1 165:1 193:1 237:1 328:1 458:1 918:1 919:1 1028:1 1379:1 1621:1 1655:1 # granulocyte
7:1 14:1 24:1 52:1 57:1 83:1 95:1 110:1 165:1 169:1 193:1 237:1 328:1 458:1 918:1 919:1 1028:1 1379:1 1576:1 1621:1 1655:1 # granulocyte count
7:1 14:1 52:1 83:1 95:1 165:1 193:1 237:1 328:1 458:1 918:1 919:1 1028:1 1379:1 1621:1 1655:1 # granulocytic
7:1 14:1 27:1 52:1 53:1 58:1 83:1 95:1 116:1 165:1 193:1 237:1 269:1 325:1 328:1 451:1 458:1 882:1 918:1 919:1 1028:1 1137:1 1379:1 1423:1 1621:1 1655:1 1818:1 1879:1 1900:1 # granulocytic leukaemia
7:1 14:1 52:1 83:1 95:1 165:1 193:1 237:1 328:1 458:1 918:1 919:1 1028:1 1379:1 1621:1 1655:1 # granulocytopenia
7:1 14:1 35:1 52:1 60:1 83:1 193:1 237:1 278:1 328:1 918:1 1621:1 # granuloma
14:1 18:1 48:1 49:1 76:1 125:1 173:1 237:1 380:1 562:2 567:1 813:1 918:1 # grapefruit juice
14:1 49:1 131:1 145:1 237:1 461:1 606:1 918:1 1960:1 # gravity
3:1 6:1 15:1 17:1 24:1 88:1 103:1 200:1 237:1 540:1 633:1 871:1 1071:1 1369:1 1618:1 # great extent
3:1 4:1 15:1 17:1 88:1 113:1 130:1 237:1 540:1 1071:1 1369:1 # greater
3:1 4:1 7:1 15:1 17:1 28:1 81:1 88:1 113:1 130:1 237:1 540:1 620:1 851:1 1071:1 1369:1 # greater than
3:1 15:1 17:1 25:1 59:1 88:1 113:1 237:1 398:1 540:1 1071:1 1187:1 1369:1 # greatest
20:1 49:1 145:1 237:1 777:1 1360:1 # gritty
2:1 8:1 28:1 33:1 41:1 47:1 189:1 204:1 237:1 265:1 467:1 644:1 859:1 904:1 1179:1 1311:1 1503:1 1627:1 1752:1 1976:1 # growth factor
2:1 19:1 28:1 39:1 59:1 61:1 65:1 84:1 237:1 307:1 467:1 539:1 710:1 1149:1 1179:1 1427:1 # growth of eyelashes
2:1 3:1 4:1 14:1 22:1 28:1 29:1 37:1 69:1 107:1 130:1 137:1 237:1 277:1 467:1 555:1 566:1 674:1 899:1 1179:1 1320:1 1529:1 1732:1 # growth parameters
2:1 3:1 14:1 15:1 28:1 113:1 237:1 252:1 467:1 1153:1 1179:1 # growth rate
1:1 11:1 86:1 88:1 129:1 152:1 562:1 622:1 1564:1 # guinea pig
4:1 20:1 62:2 76:1 112:1 151:1 233:1 267:1 302:1 622:1 757:1 1133:1 1138:1 1374:1 # gusperimus
2:1 4:1 20:2 32:1 56:1 62:2 73:1 76:1 85:1 95:1 112:1 119:1 138:1 151:1 153:1 155:1 159:1 171:1 176:1 233:1 257:1 267:1 302:1 429:1 549:1 622:1 700:1 728:1 748:1 757:1 788:1 821:1 866:1 890:1 903:1 928:1 951:1 979:1 1083:1 1133:1 1138:1 1374:1 # gusperimus trihydrochloride
5:1 99:1 136:1 621:1 622:1 924:1 # gut wall
6:1 24:1 103:1 932:1 # gwent
45:1 52:1 55:1 57:1 80:1 231:1 325:1 351:1 613:1 773:1 1209:1 1508:1 1713:1 1800:1 # gynaecologist
8:1 20:1 52:1 71:1 314:1 337:1 415:1 658:1 1201:1 1719:1 # h. pylori
8:1 17:1 47:1 48:1 80:1 121:1 197:1 265:1 410:1 576:1 612:1 683:1 883:1 1018:1 1111:1 1229:1 1271:1 1343:1 1507:1 1516:1 1536:1 1538:1 1671:1 1702:1 1724:1 1965:1 1966:1 # h1 receptor
35:1 81:1 114:1 116:1 136:1 157:1 185:1 325:1 707:1 767:1 1192:1 1879:1 # haemagglutination
1:1 9:1 10:1 26:1 35:1 49:1 77:1 81:1 102:1 111:1 114:1 116:1 118:1 136:1 143:1 157:1 185:1 292:1 321:1 325:1 707:1 767:1 1192:1 1334:1 1673:1 1879:1 # haemagglutination inhibition
15:1 35:1 47:1 65:1 73:1 81:1 95:1 116:1 325:1 493:1 549:1 584:1 677:1 1192:1 1727:1 1851:1 1879:1 # haematochezia
15:1 35:1 45:1 47:1 52:1 81:1 116:1 231:1 325:1 493:1 584:1 613:1 1192:1 1209:1 1508:1 1787:1 1851:1 1879:1 # haematology
15:1 35:2 39:1 47:1 60:1 81:1 116:1 278:1 325:1 493:1 584:1 1102:1 1192:1 1851:1 1879:1 # haematomas
15:1 35:1 47:1 54:1 81:1 106:1 116:1 184:1 325:1 493:1 584:1 1044:1 1192:1 1302:1 1851:1 1879:1 # haematopoiesis
15:1 35:1 47:1 54:1 81:1 106:1 116:1 184:1 325:1 493:1 584:1 1044:1 1192:1 1302:1 1851:1 1879:1 # haematopoietic
15:1 20:1 35:1 58:1 72:1 81:1 109:1 116:1 285:1 325:1 493:1 604:1 966:1 1192:1 1815:1 1879:1 # haematuria
6:1 9:1 14:1 15:1 24:1 32:1 48:1 52:1 57:1 70:1 81:1 103:1 116:1 117:1 143:1 158:1 177:1 185:1 231:1 252:1 310:1 325:1 347:1 762:1 847:1 1143:1 1301:1 1380:1 1393:1 1522:1 1746:1 1879:1 1895:1 # haemoglobin concentration
52:1 70:1 81:1 116:1 143:1 177:1 185:1 231:1 325:1 847:1 1143:1 1380:1 1393:1 1746:1 1879:1 1895:1 # haemoglobin f
27:1 52:1 70:1 81:1 84:1 97:1 116:1 143:1 177:1 185:1 231:1 325:1 395:1 827:1 847:1 1143:1 1380:1 1393:1 1746:1 1769:1 1879:1 1895:1 # haemoglobin levels
52:1 70:1 81:1 116:1 143:1 177:1 185:1 231:1 325:1 847:1 1143:1 1380:1 1393:1 1746:1 1879:1 1895:1 # haemoglobinopathies
13:1 42:1 45:1 70:1 81:1 116:1 140:1 246:1 249:1 325:1 701:1 847:1 1214:1 1735:1 1879:1 1986:1 # haemolysis
10:1 18:1 45:1 70:1 81:1 116:1 140:1 235:1 325:1 458:1 701:1 847:1 1879:1 1986:1 # haemolytic
7:1 10:1 18:1 45:1 53:1 55:1 58:1 70:1 81:1 116:2 140:1 235:1 325:2 451:1 458:1 701:1 847:1 1105:1 1137:1 1423:1 1879:2 1986:1 # haemolytic anaemia
2:1 10:1 14:1 18:2 37:1 45:1 53:1 60:1 64:1 70:1 72:1 81:1 85:1 116:2 119:1 140:1 210:1 235:1 273:1 280:1 325:2 351:1 451:1 458:1 483:1 607:1 625:1 657:1 701:1 750:1 847:1 906:1 942:1 993:1 995:1 1008:1 1110:1 1129:1 1140:1 1142:1 1228:1 1403:1 1405:1 1412:1 1634:1 1637:1 1879:2 1948:1 1986:1 # haemolytic uraemic syndrome
4:1 18:1 20:1 54:1 70:1 76:1 81:1 116:1 233:1 267:1 325:1 460:1 805:1 847:1 1133:1 1879:1 # haemopericardium
38:1 43:1 54:1 70:1 81:1 100:1 111:1 116:1 259:1 325:1 641:1 755:1 847:1 1025:1 1371:1 1497:1 1879:1 # haemophilia a
38:1 43:1 54:1 70:1 81:1 100:1 111:1 116:1 259:1 325:1 641:1 755:1 847:1 1025:1 1371:1 1497:1 1879:1 # haemophilia b
17:1 43:1 54:1 70:1 81:1 98:1 100:1 111:1 114:1 116:1 196:1 218:1 259:1 325:1 419:1 641:1 847:1 1025:1 1095:1 1371:1 1427:1 1497:1 1879:1 # haemophilus ducreyi
8:1 70:1 81:2 116:1 157:1 325:1 448:1 520:1 688:1 847:1 1534:1 1879:1 1882:1 # haemorrhagic
7:1 8:1 10:1 15:1 17:1 49:1 70:1 81:2 88:1 107:1 116:1 117:1 127:1 157:1 218:1 315:1 325:1 448:1 520:1 540:1 688:1 847:1 1095:1 1115:1 1369:1 1451:1 1534:1 1764:1 1879:1 1882:1 # haemorrhagic pancreatitis
2:1 8:1 25:1 32:1 70:1 81:2 116:1 157:1 212:1 325:1 371:1 448:1 449:1 520:1 688:1 847:1 1534:1 1879:1 1882:1 # haemorrhagic stroke
8:1 70:1 81:1 91:1 116:1 184:1 325:1 448:1 520:1 688:1 847:1 1879:1 1882:1 # haemorrhoids
10:1 15:1 21:1 25:1 40:1 70:1 81:1 116:1 127:1 219:1 325:1 492:1 574:1 847:1 1517:1 1558:1 1879:1 # haemostatic
10:1 15:1 21:1 25:1 40:1 70:1 81:1 116:1 127:1 219:1 325:1 492:1 574:1 847:1 1517:1 1558:1 1879:1 # haemostatics
7:1 45:1 52:1 57:1 59:1 63:1 72:1 73:1 81:2 89:1 110:1 141:1 287:1 609:1 613:1 773:1 851:1 933:1 1176:1 # hair colour changes
18:1 27:1 48:1 53:1 59:1 81:1 141:1 178:1 287:1 483:1 617:1 1442:1 # hairless mice
48:1 81:1 84:1 99:1 126:1 141:1 287:1 293:1 706:1 870:1 # hairy cell
1:1 5:1 31:1 52:1 61:1 81:1 180:1 234:1 525:1 697:1 1203:1 1273:1 1606:1 # halofuginone
1:1 2:2 5:1 31:1 52:1 53:1 56:1 60:1 61:1 81:1 85:1 119:1 138:1 153:1 155:1 159:1 164:1 171:1 176:1 177:1 180:1 234:1 273:1 525:1 697:1 987:1 1203:1 1273:1 1495:1 1605:1 1606:1 # halofuginone hydrobromide
6:1 11:1 74:1 76:1 81:1 173:1 345:1 572:1 686:1 1638:1 # happened
22:1 27:1 46:1 81:1 83:1 90:1 115:1 173:1 332:1 485:1 1208:1 1253:1 1535:1 1801:1 # hard capsule
6:1 11:1 16:1 22:1 74:1 81:1 115:1 271:1 345:1 453:1 1253:1 1535:1 1638:1 # hardened
10:1 33:1 39:1 41:1 49:1 81:1 131:1 145:1 189:1 225:1 226:1 606:1 631:1 831:1 1730:1 # has activity
30:1 39:1 81:1 84:1 148:1 # hasel
4:1 81:1 97:1 188:1 395:1 500:1 1533:1 1769:1 # hayfever
88:1 123:1 157:1 # hbeag
157:1 160:1 253:1 # hbsag
6:1 31:1 36:1 76:1 89:1 145:1 201:1 239:1 385:1 651:1 1072:1 1321:1 1935:1 # hcv genotype
2:1 3:1 4:1 25:1 27:1 45:1 59:1 73:1 91:1 130:1 324:1 398:1 511:1 666:1 698:1 781:1 802:1 1442:1 1493:1 1645:1 # hdl cholesterol
7:1 11:1 64:1 65:1 80:1 88:1 166:1 355:1 676:1 1467:1 # head and neck
1:1 65:1 72:1 88:1 126:1 166:1 384:1 638:1 813:1 1467:1 1502:1 1667:1 1961:1 # head injury
33:1 65:2 73:1 88:1 166:1 275:1 677:1 1398:1 1467:1 # headache
5:1 6:1 24:1 28:1 30:1 37:1 39:1 59:1 65:1 88:1 103:1 167:1 178:2 356:1 439:1 617:1 726:1 862:1 1367:1 1467:1 1590:1 1595:1 # health assessment
5:1 6:1 9:1 10:1 24:1 25:1 26:1 28:1 30:1 37:1 39:1 55:1 59:2 65:1 77:1 88:1 102:1 103:1 118:1 167:1 178:2 356:1 398:1 439:1 457:1 516:1 551:1 617:1 726:1 810:1 862:1 1367:1 1467:1 1590:1 1595:1 # health assessment questionnaire
5:1 6:1 11:1 28:1 49:1 65:1 88:1 104:1 123:1 345:1 356:1 380:1 416:1 772:1 1367:1 1467:1 1590:1 1736:1 # health benefits
2:1 5:1 9:1 17:1 22:1 23:1 26:1 28:1 42:1 44:1 46:1 59:1 61:1 65:1 77:1 88:1 178:1 188:1 240:1 356:1 617:1 660:1 795:1 994:1 1367:1 1467:1 1590:1 # health care professionals
2:1 5:1 9:1 17:1 22:1 23:1 26:1 28:1 42:1 44:1 46:1 59:1 61:1 65:1 77:1 88:1 178:1 188:1 240:1 356:1 617:1 660:1 795:1 994:1 1367:1 1467:1 1590:1 1935:1 # healthcare professional
2:1 4:1 5:1 16:1 17:1 22:1 23:1 28:1 34:1 44:1 46:1 65:1 88:1 124:1 131:1 182:1 240:1 277:1 356:1 481:1 674:1 1367:1 1467:1 1590:1 1906:1 1935:1 # healthcare providers
1:1 20:1 22:1 63:1 65:1 88:1 105:1 322:1 695:1 1196:1 1467:1 # hearing
1:1 17:1 20:1 22:1 63:1 65:1 74:1 88:1 105:1 107:1 141:1 151:1 199:1 287:1 322:1 592:1 629:1 695:1 1196:1 1467:1 # hearing impaired
1:1 20:1 22:1 40:1 52:1 63:1 65:1 88:1 105:1 178:1 322:1 695:1 961:1 1196:1 1467:1 # hearing loss
7:1 22:1 63:1 64:1 65:1 88:1 114:1 150:1 169:1 355:1 498:1 1196:1 1467:1 # heart and lung
22:2 28:1 53:1 56:1 58:1 65:1 88:1 150:1 448:1 458:1 498:1 688:1 1137:1 1196:1 1467:1 1882:1 # heart arrhythmias
15:1 21:1 22:1 33:1 65:1 88:1 150:1 498:1 676:1 777:1 1196:1 1467:1 # heart attacks
15:1 22:1 65:1 88:2 123:1 150:1 498:1 772:1 1196:1 1369:1 1467:1 # heart beats
12:1 13:1 22:1 30:2 39:1 59:1 65:1 88:2 148:1 149:1 150:1 387:1 498:1 512:1 636:1 705:1 841:1 842:1 846:1 950:1 952:1 953:1 1154:1 1155:1 1196:1 1352:1 1467:1 1595:1 # heart diseases
3:1 17:1 22:1 33:1 65:1 72:1 88:1 100:1 114:1 136:1 150:1 154:1 204:1 228:1 287:1 498:1 1053:1 1196:1 1284:1 1467:1 1542:1 # heart failure acute
22:1 63:1 65:1 88:1 114:1 150:1 169:1 498:1 1196:1 1467:1 # heart lung
22:1 35:1 39:1 65:1 88:1 89:1 150:1 157:1 160:1 178:1 498:1 597:1 862:1 1196:1 1467:1 # heart massage
3:1 14:1 15:1 22:1 65:1 88:1 113:1 150:1 252:1 498:1 1153:1 1196:1 1467:1 # heart rate
3:1 14:1 15:1 16:1 17:1 22:1 30:1 39:1 65:1 74:1 80:1 88:2 113:1 148:1 150:1 218:1 252:1 387:1 498:1 512:1 540:1 1095:1 1150:1 1153:1 1196:1 1262:1 1467:1 1764:1 # heart rate decreased
1:1 3:1 14:1 15:1 17:1 22:1 30:1 39:1 65:1 74:1 88:2 113:1 117:1 148:1 150:1 218:1 252:1 387:1 498:1 512:1 540:1 1095:1 1150:1 1153:1 1196:1 1467:1 1594:1 1764:1 # heart rate increased
7:2 14:1 19:1 22:1 24:1 32:1 65:1 88:1 112:1 122:1 150:1 158:1 161:1 187:1 193:1 344:1 468:1 494:1 498:1 670:1 704:1 825:1 1196:1 1467:1 # heart transplant
5:1 22:1 65:1 88:1 97:1 150:1 191:1 498:1 823:1 1196:1 1467:1 1569:1 # heart valve
11:1 22:1 59:1 65:1 88:2 150:1 178:1 498:1 617:1 874:1 932:1 1196:1 1467:1 1640:1 # heart weakness
15:1 40:1 52:1 65:1 88:1 178:1 961:1 1369:1 1467:1 # heat loss
15:1 65:1 88:1 91:1 95:1 539:1 676:1 1369:1 1467:1 # heat shock
1:1 10:1 15:1 63:1 65:1 88:1 105:1 127:1 298:1 1369:1 1462:1 1467:1 1520:1 # heating
5:1 21:1 29:1 37:1 65:1 88:1 137:1 248:1 316:1 461:1 1467:1 1993:1 # heavy metal
5:1 21:1 29:1 37:1 65:1 88:1 137:1 248:1 316:1 461:1 827:1 1467:1 1993:1 # heavy metals
16:1 34:1 65:1 66:1 124:1 # heide
7:1 64:1 65:1 66:2 152:2 355:1 634:2 932:1 978:2 # height and weight
1:1 65:1 66:1 78:1 433:1 # heinz
8:1 18:1 20:1 33:1 38:1 41:1 52:1 57:1 65:1 71:1 84:1 177:1 189:1 238:1 314:1 337:1 415:1 600:1 658:1 820:1 1058:1 1201:1 1470:1 1628:1 1632:1 1719:1 # helicobacter pylori
1:1 8:1 9:1 10:1 18:1 20:1 26:1 33:1 38:1 41:2 52:1 57:1 65:1 71:1 77:1 80:1 84:1 102:1 118:1 177:1 188:1 189:1 225:1 238:1 290:1 314:1 337:1 407:1 415:1 464:1 479:1 600:1 656:1 658:1 690:1 820:1 931:1 1012:1 1022:1 1058:1 1194:1 1201:1 1260:1 1270:1 1470:1 1614:1 1628:1 1632:1 1633:1 1719:1 1740:1 1744:1 1971:1 # helicobacter pylori infection
38:1 65:1 84:1 1058:1 1513:1 # helix
15:1 35:1 47:1 54:1 65:1 106:1 116:1 184:1 190:1 493:1 527:1 584:1 1044:1 1192:1 1302:1 1851:1 # hematopoietic
1:1 52:1 65:1 70:1 116:1 143:1 177:1 185:1 231:1 527:1 847:1 860:1 1143:1 1380:1 1393:1 1734:1 1746:1 1895:1 # hemoglobinuria
8:1 65:1 70:1 81:1 116:1 157:1 234:1 448:1 520:1 527:1 688:1 847:1 1534:1 1734:1 1882:1 # hemorrhagic
3:1 4:1 10:1 15:1 18:1 20:1 22:1 59:1 65:1 107:1 121:1 127:1 130:1 150:1 190:1 233:1 235:1 498:1 577:1 627:1 1151:1 1417:1 1452:1 1748:1 1968:1 1989:1 1994:1 # hepatic arteries
3:1 4:1 10:1 15:1 18:1 22:1 65:1 107:1 121:1 126:1 127:1 130:1 150:1 235:1 498:1 627:1 1151:1 1322:1 1417:1 1748:1 1989:1 1994:1 # hepatic artery
10:2 15:1 18:1 26:1 41:1 65:1 102:1 107:1 117:1 121:1 127:1 169:1 225:1 235:1 236:1 246:1 407:1 525:1 627:1 1293:1 1417:1 1609:1 1748:1 1944:1 1994:1 # hepatic dysfunction
1:1 6:1 10:1 15:1 17:1 18:1 30:1 37:1 39:1 59:1 65:1 74:1 88:1 107:1 117:1 121:1 127:1 148:1 218:1 235:1 373:1 387:1 433:1 454:1 512:1 540:1 627:1 1095:1 1150:1 1417:1 1594:1 1626:1 1629:1 1748:1 1764:1 1992:1 1994:1 # hepatic enzymes increased
9:1 10:2 15:1 17:1 18:1 26:1 29:1 65:1 77:1 102:1 107:1 118:1 121:1 127:1 200:1 218:1 235:1 627:1 653:1 1007:1 1095:1 1417:1 1748:1 1994:1 # hepatic excretion
2:1 10:1 13:1 15:1 18:1 40:1 42:1 65:1 104:1 107:1 121:1 127:1 164:1 222:1 235:1 249:1 292:1 404:1 504:1 627:1 987:1 1417:1 1748:1 1826:1 1985:1 1994:1 # hepatic fibrosis
1:1 10:1 15:1 18:1 65:1 72:1 107:1 121:1 126:1 127:1 235:1 384:1 627:1 638:1 813:1 1417:1 1502:1 1667:1 1748:1 1961:1 1994:1 # hepatic injury
10:1 13:1 15:1 18:1 21:1 29:1 37:1 38:1 45:1 65:1 107:1 108:1 120:1 121:1 127:1 137:1 167:1 235:1 248:1 375:1 377:1 627:1 652:1 1060:1 1417:1 1748:1 1993:1 1994:1 # hepatic metabolism
10:1 15:1 18:1 21:2 25:1 29:1 30:1 37:1 39:2 59:1 65:1 107:1 121:1 127:1 137:1 148:1 219:1 235:1 248:1 524:1 627:1 917:2 1417:1 1595:1 1748:1 1993:1 1994:1 # hepatic metastases
10:1 11:1 15:1 18:1 19:1 39:1 54:1 65:1 107:1 121:1 127:1 161:1 167:1 223:1 235:1 307:1 344:1 533:1 575:1 627:1 637:1 671:1 692:1 736:1 774:1 776:1 779:1 908:1 916:1 930:1 975:1 977:1 1009:1 1013:1 1254:1 1323:1 1417:1 1511:1 1748:1 1994:1 # hepatic neoplasm
10:1 15:1 18:1 65:1 68:1 70:1 72:1 107:1 109:1 110:1 121:1 127:1 235:1 277:1 488:1 627:1 889:1 960:1 1363:1 1417:1 1748:1 1994:1 # hepatic tumours
10:2 13:1 15:1 49:1 65:1 107:1 121:1 127:1 321:1 376:1 587:1 627:1 1115:1 1748:1 1994:1 # hepatitis a
10:2 13:1 15:1 49:1 62:1 65:1 107:1 121:1 125:1 127:1 131:1 141:1 321:1 376:1 587:1 627:1 702:1 718:1 989:1 1115:1 1172:1 1175:1 1373:1 1748:1 1994:1 # hepatitis a virus
10:2 13:1 15:1 30:1 49:1 59:1 62:1 65:1 107:1 121:1 125:1 127:1 131:1 141:1 321:1 376:1 471:1 587:1 627:1 702:1 718:1 989:1 1115:1 1172:1 1175:1 1373:1 1595:1 1748:1 1994:1 # hepatitis a viruses
10:2 13:1 15:1 49:1 65:1 107:1 121:1 127:1 321:1 376:1 587:1 627:1 1115:1 1748:1 1994:1 # hepatitis b
10:2 13:1 15:1 31:1 49:1 52:1 65:1 107:1 121:1 127:1 151:1 169:1 177:1 185:1 231:1 302:1 321:1 376:1 534:1 587:1 627:1 1115:1 1143:1 1380:1 1393:1 1748:1 1895:1 1994:1 # hepatitis b immunoglobulin
10:4 13:1 15:2 17:1 33:1 41:1 49:1 65:1 88:1 107:1 121:1 127:2 189:1 191:1 225:1 226:1 321:1 376:1 540:1 587:1 627:1 631:1 831:1 1115:1 1730:1 1748:1 1936:1 1940:1 1994:1 # hepatitis b reactivation
1:1 10:2 11:1 13:1 15:1 33:1 49:1 65:1 67:1 86:1 107:1 121:1 127:1 191:1 321:1 323:1 362:1 376:1 587:1 627:1 1069:1 1099:1 1115:1 1573:1 1748:1 1994:1 # hepatitis b vaccine
10:2 13:1 15:1 49:1 65:1 107:1 121:1 127:1 321:1 376:1 587:1 627:1 1115:1 1748:1 1994:1 # hepatitis d
10:2 13:1 15:1 49:1 65:1 107:1 121:1 127:1 321:1 376:1 587:1 627:1 1115:1 1748:1 1994:1 # hepatitis e
4:1 8:1 12:1 13:1 15:1 16:1 38:1 47:1 51:1 65:1 100:1 107:1 115:1 121:1 143:1 144:1 149:1 177:1 182:1 243:1 250:1 271:1 277:1 299:1 300:1 306:1 309:1 317:1 365:1 379:1 381:1 382:1 472:1 473:1 474:1 584:1 585:1 586:1 627:1 674:1 755:1 853:1 1746:1 1748:1 1981:1 # hepatobiliary disorders
1:1 15:1 22:1 31:1 35:1 39:1 46:1 47:1 48:1 60:1 65:1 67:1 84:1 95:1 99:1 107:1 121:1 180:1 240:1 278:1 293:1 323:1 367:1 584:1 627:1 664:1 706:1 845:1 870:1 1098:1 1332:1 1409:1 1444:1 1589:1 1700:1 1727:1 1748:1 1754:1 # hepatocellular carcinomas
4:1 14:1 30:1 65:1 121:1 308:1 332:1 730:1 # hepsera
4:1 6:1 11:1 65:1 89:1 201:1 345:1 786:1 1756:1 # her2 gene
4:1 5:1 65:1 85:1 125:1 238:1 378:1 786:1 1273:1 # herbal drug
1:1 4:1 5:1 11:1 12:1 18:1 37:1 59:1 65:1 67:1 74:1 86:1 238:1 323:1 378:1 499:1 602:1 786:1 874:1 1084:1 1420:1 1913:1 # herbal medicines
4:1 5:1 10:1 14:1 15:1 17:1 22:1 23:1 26:1 65:1 102:1 107:1 121:1 127:1 238:1 252:1 258:1 378:1 555:1 566:1 626:1 786:1 1038:1 1506:1 1529:1 1748:1 1918:1 # herbal preparations
4:1 7:1 12:1 16:1 17:1 21:1 22:1 26:1 35:1 49:1 63:1 65:1 74:2 116:1 126:1 234:1 499:1 502:1 550:1 570:1 592:1 635:1 786:1 933:1 1192:1 1218:1 1515:1 1725:1 # hereditary angioedema
4:1 12:2 13:1 17:1 21:1 22:1 30:2 39:1 49:1 65:1 74:1 88:1 126:1 148:1 149:1 387:1 499:1 502:1 512:1 570:1 592:1 635:1 636:1 705:1 786:1 841:1 842:1 846:1 950:1 952:1 953:1 1154:1 1155:1 1218:1 1352:1 1515:1 # hereditary disease
1:1 2:1 4:1 11:1 12:1 17:1 21:1 22:1 40:1 42:1 49:1 53:1 65:1 74:1 86:1 116:1 126:1 145:1 222:1 260:1 404:1 451:1 495:1 499:1 502:1 570:1 592:1 635:1 786:1 1218:1 1515:1 1615:1 1635:1 1826:1 1874:1 1897:1 # hereditary tyrosinemia
4:1 59:1 65:1 76:1 432:1 786:1 # herpes
3:1 4:2 25:1 40:1 59:1 65:1 76:1 130:1 324:1 333:1 432:1 492:1 698:1 786:1 1679:1 # herpes zoster
4:1 59:1 65:1 76:1 125:1 131:1 141:1 432:1 718:1 786:1 989:1 1175:1 # herpesvirus
4:1 8:1 65:1 115:1 150:1 202:1 250:1 536:1 539:1 786:1 1327:1 1617:1 # hertfordshire
2:1 3:1 4:1 6:1 11:1 29:1 65:1 89:1 130:1 201:1 231:1 345:1 511:1 957:1 1093:1 1165:1 1493:1 1732:1 1756:1 # heterogeneous
2:1 3:1 4:1 29:1 45:1 52:1 65:1 130:1 231:1 511:1 613:1 661:1 713:1 1209:1 1493:1 1508:1 1732:1 # heterologous
2:1 8:1 65:1 114:1 200:1 342:1 450:1 477:1 738:1 761:1 971:1 1243:1 1252:1 1324:1 1359:1 1388:1 1421:1 1768:1 1779:1 1790:1 1850:1 # hexafluoroisopropanol
33:1 65:1 191:1 200:1 450:1 461:1 1421:1 1779:1 # hexavac
2:1 3:1 6:1 16:1 23:1 36:1 38:1 42:1 44:1 49:1 54:1 66:1 75:1 79:1 82:1 92:1 93:1 96:1 106:1 111:1 122:1 132:1 135:1 145:1 152:1 211:1 214:1 453:1 606:1 749:1 855:1 978:1 1026:1 1189:1 1193:1 1838:1 1988:1 # high density lipoprotein
49:1 65:1 73:1 74:1 111:1 129:1 152:1 677:1 978:1 1937:1 # high pitched
21:1 36:1 39:1 42:1 68:1 106:1 111:1 152:1 178:1 227:1 284:1 862:1 917:1 978:1 994:1 # high potassium
13:1 20:1 111:1 152:1 888:1 978:1 1319:1 # high risk
8:1 13:1 20:1 33:1 41:1 47:1 111:1 152:1 189:1 204:1 265:1 277:1 644:1 859:1 888:1 904:1 978:1 1311:1 1319:1 1503:1 1627:1 1721:1 1752:1 1976:1 # high risk factors
13:1 20:1 61:1 111:1 152:1 888:1 978:1 1319:1 # high risk of
6:1 10:1 30:1 42:1 49:2 111:1 122:1 131:1 152:1 226:1 321:1 631:1 749:1 978:1 1026:1 1193:1 1255:1 1838:1 # high sensitivity
3:1 4:1 14:1 15:1 72:1 76:1 109:1 111:1 116:1 152:1 199:1 252:1 267:1 285:1 308:1 978:1 1401:1 1815:1 # high temperature
111:1 140:1 152:1 268:1 978:1 # highly
1:1 12:1 111:1 125:1 141:1 170:1 989:1 1061:1 # hirudin
1:1 7:1 9:1 11:1 13:2 21:2 24:1 25:2 50:1 53:1 69:1 86:1 111:1 142:1 157:1 172:1 187:1 219:1 256:1 304:1 364:1 510:1 615:2 709:1 713:1 818:1 901:1 1283:1 1757:1 1792:1 # histamine antagonist
1:1 2:1 11:1 12:1 13:1 21:1 25:1 53:1 56:1 69:1 73:1 85:1 86:1 95:1 111:1 119:1 138:1 142:1 153:1 155:1 159:1 171:1 172:1 176:1 219:1 256:1 268:1 340:1 429:1 549:1 615:1 700:1 709:1 728:1 748:1 788:1 797:1 818:1 821:1 857:1 866:1 890:1 901:1 903:1 905:1 914:1 928:1 951:1 964:1 979:1 1065:1 1083:1 1091:1 1117:1 1181:1 1233:1 1283:1 1792:1 # histamine dihydrochloride
1:1 11:1 13:1 17:1 21:1 25:1 27:1 30:1 39:1 53:1 69:1 84:1 86:1 88:1 111:1 142:1 148:1 172:1 219:1 256:1 387:1 512:1 615:1 709:1 818:1 901:1 980:1 1169:1 1283:1 1335:1 1792:1 # histamine release
1:1 2:1 8:1 9:1 10:1 11:1 12:1 13:1 14:1 15:1 25:1 31:1 34:1 52:1 56:2 70:1 73:1 85:2 86:1 95:1 111:1 119:1 138:2 153:2 155:2 159:2 170:1 171:1 176:1 252:1 268:1 314:1 329:1 340:1 348:1 358:1 359:1 368:1 425:1 429:1 549:1 551:1 615:1 618:1 700:1 728:1 748:1 788:1 797:1 844:1 857:1 863:1 865:1 866:1 873:1 881:1 890:1 893:1 903:1 905:1 914:1 915:1 941:1 964:1 965:1 967:1 973:1 1010:1 1011:1 1087:1 1267:1 1784:1 1792:1 # histidine hydrochloride monohydrate
13:1 19:1 25:1 39:1 47:1 54:1 111:1 161:1 167:1 307:1 344:1 533:1 615:1 637:1 671:1 692:1 736:1 774:1 776:1 856:1 930:1 1044:1 1792:1 # histoplasma
13:1 19:1 25:1 39:1 47:1 54:1 111:1 161:1 167:1 307:1 344:1 533:1 615:1 637:1 671:1 692:1 736:1 774:1 776:1 856:1 930:1 1044:1 1792:1 # histoplasmosis
5:1 8:1 13:1 18:1 20:1 25:1 46:1 47:1 111:1 232:1 265:1 272:1 415:1 460:1 465:1 615:1 856:1 1792:1 # historical
8:1 13:1 25:1 47:1 111:1 126:1 265:1 615:1 856:1 1003:1 1531:1 1792:1 # history
4:1 5:1 8:1 13:1 25:1 27:1 47:1 59:1 61:1 99:1 111:1 126:1 190:1 198:1 234:1 265:1 615:1 621:1 856:1 1003:1 1128:1 1299:1 1452:1 1512:1 1531:1 1792:1 1873:1 # history of allergies
111:1 226:1 # hiv 1
1:1 8:1 9:1 26:1 42:1 47:1 49:1 62:1 77:1 111:2 143:1 226:1 265:1 292:1 525:1 660:1 795:1 1163:1 1334:1 1673:1 # hiv fusion inhibitor
1:1 9:1 10:1 26:1 41:1 77:1 80:1 102:1 111:1 118:1 188:1 225:1 226:1 290:1 407:1 464:1 479:1 656:1 690:1 931:1 1012:1 1022:1 1194:1 1260:1 1270:1 1614:1 1633:1 1740:1 1744:1 1971:1 # hiv infection
10:1 11:1 15:1 97:1 111:1 127:1 139:1 226:2 354:1 507:1 631:1 1059:1 # hiv negative
2:1 3:1 23:1 30:1 36:1 39:1 44:1 75:1 79:1 88:1 92:1 93:1 111:1 132:1 148:1 226:1 387:1 512:1 # hiv protease
1:1 2:1 3:1 8:1 23:1 30:1 36:1 39:1 44:1 47:1 49:1 75:1 79:1 88:1 92:1 93:1 111:2 132:1 143:1 148:1 226:1 265:1 292:1 387:1 512:1 1163:1 1334:1 1673:1 # hiv protease inhibitor
1:1 2:1 3:1 8:1 23:1 30:1 36:1 39:1 44:1 47:1 49:1 75:1 79:1 88:1 92:1 93:1 111:2 132:1 143:1 148:1 226:1 265:1 277:1 292:1 387:1 512:1 1163:1 1334:1 1673:1 1721:1 # hiv protease inhibitors
3:1 25:1 59:1 111:1 226:1 398:1 1187:1 # hiv test
4:1 14:1 28:1 65:1 111:1 173:1 226:1 308:1 337:1 589:1 786:1 # hiv therapy
5:1 14:1 52:1 111:1 131:1 141:1 166:1 226:1 335:1 469:1 718:1 1967:1 # hiv viral load
59:1 97:1 111:1 226:1 507:1 # hives
4:1 16:1 45:1 91:1 182:1 277:1 674:1 802:1 808:1 # holders
1:1 13:1 50:1 53:1 60:1 91:1 172:1 364:1 678:1 1495:1 1499:1 # hominis
3:1 25:1 27:1 60:1 66:1 70:1 82:1 84:1 91:1 95:1 97:1 165:1 246:1 324:1 395:1 815:1 827:1 876:1 1028:1 1499:1 1718:1 1769:1 1924:1 # homocysteine levels
1:1 10:1 25:1 60:1 70:1 91:1 95:1 165:1 246:1 298:1 551:1 815:1 876:1 1028:1 1499:1 1718:1 1924:1 # homocystinuria
6:1 11:1 60:1 70:1 89:1 91:1 110:1 201:1 223:1 231:1 345:1 575:1 876:1 957:1 1093:1 1499:1 1756:1 # homogeneous
45:1 52:1 60:1 70:1 91:1 231:1 613:1 876:1 1209:1 1499:1 1508:1 1713:1 1986:1 # homology
60:1 62:1 70:1 91:1 110:1 291:1 713:1 876:1 1499:1 1629:1 # homozygous
4:1 5:1 27:1 38:1 45:1 53:1 56:1 58:1 60:1 62:1 69:1 70:1 73:1 76:1 91:2 100:1 110:1 142:1 204:1 239:1 267:1 291:1 367:1 406:1 651:1 666:1 713:1 755:1 781:1 802:1 876:1 1035:1 1136:1 1455:1 1478:1 1499:1 1629:1 1654:1 1738:1 1799:1 1919:1 # homozygous familial hypercholesterolaemia
4:1 5:1 27:1 38:1 45:1 53:1 56:1 58:1 60:1 62:1 69:1 70:1 73:1 76:1 91:2 100:1 110:1 142:1 204:1 239:1 267:1 291:1 367:1 406:1 651:1 666:1 713:1 755:1 781:1 802:1 876:1 1035:1 1136:1 1455:1 1478:1 1499:1 1629:1 1654:1 1738:1 1799:1 1919:1 # homozygous familial hypercholesterolemia
8:1 91:1 194:1 408:1 428:1 1559:1 1747:1 # hookworms
5:1 8:1 9:1 55:1 70:1 91:1 194:1 329:1 361:1 391:1 428:1 940:1 1685:1 # hormonal
4:1 5:1 8:2 9:1 12:1 13:1 16:1 51:1 55:1 70:1 91:1 115:1 144:1 149:1 182:1 194:1 243:1 250:1 271:1 299:1 300:1 306:1 309:1 317:1 329:1 361:1 365:1 379:1 381:1 382:1 391:1 428:1 472:1 473:1 474:1 585:1 586:1 853:1 940:1 1685:1 # hormonal disorder
8:1 9:1 11:1 70:1 91:1 183:1 194:1 329:1 428:1 940:1 1015:1 # hormone
1:2 8:1 9:1 11:1 12:1 63:1 64:1 70:1 91:1 105:1 143:1 170:1 183:1 194:1 270:1 301:1 329:1 393:1 405:1 423:1 428:1 554:1 573:1 731:1 860:1 940:1 1015:1 # hormone binding
6:1 8:1 9:1 11:1 16:1 18:1 67:1 70:1 91:1 104:1 117:1 165:1 183:1 190:1 194:1 329:1 380:1 428:1 518:1 602:1 665:1 849:1 940:1 1015:1 1287:1 1386:1 1454:1 1489:1 1736:1 1973:1 # hormone deficiency
8:1 9:1 11:1 27:1 70:1 84:1 91:1 97:1 183:1 194:1 329:1 395:1 428:1 940:1 1015:1 1769:1 # hormone level
8:1 9:1 11:1 27:1 70:1 84:1 91:1 97:1 183:1 194:1 329:1 395:1 428:1 827:1 940:1 1015:1 1769:1 # hormone levels
1:1 8:1 9:1 11:1 17:1 27:1 39:1 42:1 63:1 70:1 84:1 88:1 91:1 105:1 183:1 194:1 329:1 387:1 428:1 495:1 940:1 980:1 981:1 1015:1 1169:1 1335:1 # hormone releasing
4:1 8:1 9:1 11:1 14:1 28:1 65:1 70:1 91:1 173:1 183:1 194:1 308:1 329:1 337:1 428:1 589:1 786:1 940:1 1015:1 # hormone therapy
8:1 30:1 59:1 91:1 277:1 940:1 1595:1 1682:1 1721:1 # horses
8:1 9:1 47:1 91:1 150:1 880:1 940:1 1130:1 # horton
5:1 13:1 21:1 22:1 25:1 33:1 35:1 40:1 43:1 49:1 67:1 81:1 91:1 112:1 129:1 194:1 216:1 274:1 316:1 513:1 557:1 568:1 570:1 615:1 675:1 1043:1 1057:1 1535:1 # hospital pharmacist
5:1 21:2 25:1 40:1 49:1 91:1 112:1 129:1 219:1 316:1 513:1 568:1 570:1 675:1 738:1 814:1 1043:1 1057:1 # hospital staff
5:1 13:1 21:1 38:1 40:1 49:1 91:1 112:1 129:1 316:1 327:1 513:1 568:1 570:1 675:1 1043:1 1057:1 1060:1 # hospitalisation
5:1 21:1 40:1 49:1 91:1 112:1 129:1 316:1 513:1 568:1 570:1 675:1 827:1 1043:1 1057:1 # hospitals
25:1 40:1 48:1 84:1 91:1 99:1 293:1 492:1 568:1 706:1 870:1 # host cell
10:1 25:1 38:1 40:1 49:1 91:1 100:1 145:1 492:1 551:1 568:1 606:1 687:1 755:1 1741:1 # hostility
1652:1 # hpv 16
217:1 634:1 823:1 # htlv-1
5:1 6:1 35:1 52:1 68:1 76:1 205:1 231:1 251:1 262:1 297:1 353:1 438:1 572:1 1209:1 1606:1 # humalog kwikpen
7:1 17:1 25:1 35:1 39:1 53:1 68:1 88:1 100:1 164:1 205:1 224:1 251:1 297:1 352:1 353:1 387:1 459:1 524:1 540:1 1136:1 1604:1 # human breast milk
1:1 5:1 7:1 9:1 35:1 46:1 47:1 49:1 50:1 67:1 68:1 205:1 224:1 251:1 272:1 297:1 304:1 352:1 353:1 396:1 459:1 542:1 1121:1 1130:1 1163:1 1624:1 # human calcitonin
1:1 7:1 11:1 35:1 38:1 48:1 68:1 84:1 86:1 99:1 205:1 224:1 251:1 263:1 293:1 297:1 352:1 353:1 459:1 706:1 870:1 963:1 # human cell line
7:1 15:1 21:1 35:1 68:1 205:1 224:1 251:1 275:1 297:1 352:1 353:1 459:1 1180:1 # human data
7:1 35:1 68:1 116:1 126:1 164:1 205:1 224:1 251:1 297:1 352:1 353:1 392:1 459:1 1068:1 # human embryo
7:1 16:1 31:1 35:1 62:1 68:1 87:1 104:1 125:1 131:1 141:1 151:1 169:1 205:1 224:1 251:1 297:1 302:1 352:1 353:1 380:1 459:1 534:1 702:1 718:1 989:1 1168:1 1172:1 1175:1 1287:1 1373:1 1736:1 # human immunodeficiency virus
7:1 16:1 30:1 31:1 35:1 59:1 62:1 68:1 87:1 104:1 125:1 131:1 141:1 151:1 169:1 205:1 224:1 251:1 297:1 302:1 352:1 353:1 380:1 459:1 471:1 534:1 702:1 718:1 989:1 1168:1 1172:1 1175:1 1287:1 1373:1 1595:1 1736:1 # human immunodeficiency viruses
1:2 7:1 35:1 38:1 68:1 83:1 90:1 122:1 205:1 224:1 251:1 263:1 297:1 352:1 353:1 459:1 485:1 1032:1 1277:1 1922:1 # human insulin
1:2 7:1 35:1 38:1 43:1 68:1 83:1 90:1 122:1 205:1 224:1 251:1 263:1 297:1 352:1 353:1 459:1 485:1 1032:1 1277:1 1922:1 # human insulin nph
1:1 2:1 3:2 4:2 7:1 9:1 24:1 27:1 35:1 68:1 95:1 130:1 165:1 188:1 205:1 224:1 251:1 269:1 297:1 352:1 353:1 374:1 427:1 458:1 459:1 497:1 511:1 725:1 809:1 833:1 882:1 919:1 938:1 1028:1 1655:1 1696:1 1900:1 # human leukocyte interferon
5:1 7:1 8:1 31:2 35:2 52:1 68:1 151:1 169:1 177:1 185:1 194:1 205:1 224:1 231:1 251:1 262:1 297:1 302:1 352:1 353:1 428:1 459:1 534:1 557:1 647:1 962:1 1006:1 1125:1 1143:1 1380:1 1387:1 1393:1 1410:1 1811:1 1895:1 # human normal immunoglobulin
7:1 12:1 25:1 35:1 59:1 68:1 109:1 190:1 205:1 224:1 251:1 297:1 352:1 353:1 459:1 850:1 1061:1 1452:1 # human studies
7:1 35:1 41:1 68:1 80:1 90:1 205:1 206:1 224:1 251:1 290:1 297:1 334:1 352:1 353:1 459:1 553:1 772:1 926:1 1336:1 # human subjects
7:1 10:1 13:1 35:1 68:1 90:1 178:1 205:1 224:1 251:1 297:1 352:1 353:1 376:1 457:1 459:1 1953:1 # human tissue
7:1 10:1 13:1 35:1 59:1 68:1 90:1 178:1 205:1 224:1 251:1 297:1 352:1 353:1 376:1 457:1 459:1 1953:1 # human tissues
1:1 7:1 11:1 20:1 35:1 68:1 72:1 86:1 205:1 224:1 251:1 297:1 322:1 352:1 353:1 459:1 966:1 1215:1 # human urine
2:1 6:2 9:1 34:1 37:1 53:1 68:1 131:1 141:1 205:1 297:1 409:1 439:1 497:1 718:1 1396:1 # humid environment
14:1 53:1 68:1 141:1 205:1 297:1 1967:1 # humira
1:1 38:1 68:1 83:1 205:1 263:1 297:1 302:1 1277:1 1922:1 # humulin
1:1 38:1 68:1 83:1 205:1 263:1 297:1 302:1 1277:1 1922:1 # humulin r
22:1 63:1 126:1 139:1 169:1 205:1 502:1 # hungary
3:1 4:1 24:1 130:1 169:1 205:1 427:1 725:1 # hunter
2:1 5:1 9:1 18:1 33:1 34:1 50:1 56:1 67:1 72:1 114:1 274:1 295:1 304:1 399:1 480:1 497:1 1148:1 1223:1 1278:1 1928:1 # hyaluronic acid
1:1 10:1 46:1 56:1 69:1 229:1 298:1 # hycamtin
3:1 14:1 15:1 56:1 74:1 85:1 113:1 138:1 153:1 155:1 159:1 252:1 571:1 840:1 1153:1 # hydrated
2:1 22:1 46:1 56:1 84:1 85:1 89:1 95:1 119:1 120:1 138:1 153:1 155:1 159:1 171:1 176:1 240:1 378:1 429:1 563:1 619:1 700:1 728:1 748:1 782:1 796:1 807:1 837:1 # hydrocarbon gel
2:1 8:1 33:1 34:1 52:1 56:1 67:1 73:1 85:1 95:1 119:1 138:1 153:1 155:1 159:1 171:1 176:1 268:1 274:1 295:1 314:1 340:1 348:1 358:1 359:1 368:1 399:1 429:1 549:1 700:1 728:1 748:1 788:1 797:1 844:1 857:1 863:1 866:1 881:1 890:1 893:1 903:1 905:1 914:1 915:1 964:1 965:1 967:1 1010:1 1011:1 1267:1 # hydrochloric acid
2:1 8:1 9:1 10:1 26:1 33:1 34:1 45:1 51:1 52:1 56:1 67:1 73:1 77:1 85:1 95:1 102:1 114:1 118:1 119:1 136:1 138:1 153:1 155:1 159:1 171:1 176:1 268:1 274:1 295:1 314:1 340:1 348:1 358:1 359:1 368:1 399:1 429:1 549:1 700:1 707:1 728:1 747:1 748:1 788:1 797:1 844:1 857:1 863:1 866:1 881:1 890:1 893:1 903:1 905:1 914:1 915:1 935:1 964:1 965:1 967:1 984:1 1010:1 1011:1 1267:1 1763:1 1774:1 1808:1 1875:1 # hydrochloric acid solution
2:1 8:1 52:1 56:1 73:1 85:1 95:1 119:1 138:1 153:1 155:1 159:1 171:1 176:1 268:1 314:1 340:1 348:1 358:1 359:1 368:1 429:1 549:1 700:1 728:1 748:1 788:1 797:1 844:1 857:1 863:1 866:1 881:1 890:1 893:1 903:1 905:1 914:1 915:1 964:1 965:1 967:1 1010:1 1011:1 1267:1 # hydrochlorothiazide
2:1 3:1 8:1 9:1 10:1 15:1 33:1 48:1 55:1 56:1 57:1 85:1 95:1 106:1 113:1 119:1 121:1 138:1 150:1 153:1 155:1 159:1 171:1 176:1 341:1 391:1 429:1 645:1 683:1 700:1 728:1 748:1 877:1 880:1 954:1 1198:1 1326:1 1881:1 # hydrocortisone aceponate
2:1 3:1 8:1 10:1 15:1 21:1 29:1 33:1 48:1 56:1 57:1 85:1 95:1 113:1 119:1 138:1 150:1 153:1 155:1 159:1 171:1 176:1 248:1 341:1 429:1 514:1 559:1 574:1 700:1 728:1 748:1 877:1 880:1 954:1 1198:1 1528:1 1591:1 1903:1 # hydrocortisone acetate
2:1 3:1 8:1 10:1 14:1 15:1 56:1 57:1 85:1 95:1 113:1 119:1 136:1 138:1 145:1 150:1 153:1 155:1 159:1 171:1 176:1 252:1 260:1 261:1 429:1 700:1 728:1 748:1 877:1 880:1 954:1 1024:1 1153:1 1198:1 1425:1 1874:1 # hydrocortisone butyrate
2:1 56:1 84:1 85:1 89:1 119:1 138:1 153:1 155:1 159:1 171:1 176:1 231:1 957:1 1165:1 # hydrogel
2:2 4:1 6:1 16:1 34:1 56:1 76:1 85:1 89:1 101:1 119:1 124:1 138:1 153:1 155:1 159:1 171:1 176:1 201:1 231:1 267:1 357:1 360:1 511:1 624:1 957:1 1093:1 1165:1 1920:1 # hydrogen peroxide
2:1 6:1 15:1 21:1 27:1 29:1 55:1 56:1 85:1 89:2 97:1 100:1 108:1 119:1 138:1 153:1 155:1 159:1 163:1 171:1 176:1 184:1 201:1 231:1 248:1 354:1 517:1 642:1 645:1 652:1 793:1 819:1 957:1 1093:1 1165:1 1550:1 # hydrogenated vegetable oil
2:1 16:1 34:1 56:1 85:1 101:1 119:1 124:1 138:1 153:1 155:1 159:1 171:1 176:1 357:1 360:1 434:1 444:1 478:1 624:1 1920:1 # hydroxide
2:1 12:1 16:1 34:1 51:1 56:1 68:1 85:1 87:1 101:1 119:1 124:1 138:1 153:1 155:1 159:1 171:1 176:1 227:1 284:1 357:1 360:1 434:1 444:1 478:1 581:1 624:1 843:1 913:1 1090:1 1158:1 1183:1 1205:1 1285:1 1430:1 1920:1 # hydroxide sodium
2:1 12:1 16:1 34:1 51:1 56:1 68:1 85:1 87:1 101:1 119:1 124:1 138:1 153:1 155:1 159:1 171:1 176:1 227:1 284:1 357:1 360:1 434:1 444:1 478:1 581:1 624:1 843:1 913:1 1090:1 1158:1 1183:1 1205:1 1285:1 1430:1 1920:1 # hydroxide, sodium
2:1 6:1 56:1 85:1 101:1 119:1 123:1 138:1 153:1 155:1 159:1 162:1 171:1 175:1 176:1 360:1 416:1 434:1 435:1 444:1 455:1 478:1 496:1 508:1 # hydroxybenzoate
2:1 22:1 46:1 56:1 85:1 101:1 119:1 138:1 153:1 155:1 159:1 162:1 171:1 175:1 176:1 229:1 240:1 360:1 434:1 435:1 444:1 455:1 478:1 496:1 508:1 # hydroxycarbamide
2:1 21:1 22:1 25:1 28:1 29:1 56:1 73:1 85:1 101:1 119:1 128:1 138:1 153:1 155:1 159:1 162:1 171:1 175:1 176:1 219:1 360:1 367:1 434:1 435:1 444:1 455:1 478:1 496:1 508:1 710:1 845:1 1218:1 # hydroxyethyl starch
2:1 50:1 56:1 85:1 101:1 119:1 138:1 151:1 153:1 155:1 159:1 162:1 171:1 175:1 176:1 351:1 360:1 434:1 435:1 444:1 455:1 478:1 496:1 508:1 # hydroxynimesulide
2:2 23:1 30:1 40:1 44:1 48:1 52:1 56:1 83:1 84:1 85:1 99:1 101:1 114:1 119:1 138:1 153:1 155:1 159:1 162:1 171:1 175:1 176:1 239:1 293:1 360:1 434:1 435:1 444:1 455:1 478:1 496:1 508:1 668:1 706:1 870:1 961:1 1545:1 1562:1 1621:1 1941:1 # hydroxypropyl cellulose
2:2 23:1 28:1 29:1 37:1 44:1 48:1 56:2 71:1 84:1 85:1 99:1 101:1 119:1 128:1 137:1 138:1 147:1 153:1 155:1 159:1 162:1 168:1 171:1 174:1 175:1 176:1 179:1 181:1 192:1 239:1 247:1 264:1 293:1 360:1 434:1 435:1 444:1 455:1 478:1 496:1 508:1 542:1 706:1 870:1 1545:1 1562:1 # hydroxypropyl methylcellulose
3:1 4:1 6:1 31:1 37:1 54:1 56:1 130:1 197:1 373:1 385:1 439:1 884:1 1626:1 # hymenoptera
4:1 38:1 56:1 76:1 100:1 141:1 143:1 239:1 267:1 378:1 651:1 755:1 1035:1 1981:1 # hyperbilirubinaemia
4:1 38:1 56:1 76:1 100:1 141:1 143:1 239:1 267:1 378:1 651:1 755:1 1035:1 1981:1 # hyperbilirubinemia
4:1 5:1 46:1 48:1 56:1 76:1 239:1 267:1 272:1 367:1 542:1 651:1 1035:1 1624:1 1799:1 # hypercalcemia
2:1 4:1 34:1 56:1 76:1 85:1 111:1 119:1 239:1 267:1 651:1 688:1 1035:1 # hyperhidrosis
2:1 4:1 56:2 76:1 85:1 119:1 138:1 153:1 155:1 159:1 171:1 176:1 239:1 267:1 651:1 688:1 1035:1 # hyperhydrosis
4:1 19:1 21:1 33:1 41:1 56:1 76:1 189:1 239:1 267:1 651:1 742:1 1035:1 1144:1 1810:1 # hyperlactatemia
4:1 34:1 38:1 56:1 76:1 129:1 211:1 239:1 267:1 651:1 1035:1 1988:1 # hyperlipidaemia
4:1 34:1 38:1 56:1 76:1 129:1 211:1 239:1 267:1 651:1 1035:1 1988:1 # hyperlipidemia
4:1 11:1 35:1 56:1 76:1 157:1 194:1 239:1 267:1 289:1 557:1 651:1 898:1 1035:1 1435:1 # hypermagnesaemia
4:1 28:1 29:1 37:1 56:1 76:1 111:1 128:1 137:1 174:1 194:1 239:1 267:1 443:1 651:1 898:1 1035:1 # hypermethioninemia
4:1 19:1 39:1 42:1 56:1 76:1 161:1 239:1 267:1 307:1 344:1 432:1 533:1 651:1 981:1 1035:1 # hyperplasia
2:1 4:1 19:1 23:1 44:1 45:1 56:1 76:1 239:1 267:1 432:1 651:1 661:1 946:1 1035:1 # hyperprolactinaemia
4:1 17:1 56:1 76:1 200:1 239:1 260:1 267:1 337:1 432:1 535:1 651:1 1035:1 # hyperpyrexia
4:1 30:1 56:1 76:1 200:1 239:1 267:1 277:1 648:1 651:1 674:1 1035:1 1682:1 # hypersexuality
3:1 4:1 6:1 42:1 56:1 76:1 122:1 150:1 239:1 267:1 633:1 651:1 749:1 1035:1 1151:1 1193:1 1327:1 1838:1 # hypertension
3:2 4:1 6:1 14:1 15:1 42:1 56:1 74:1 76:1 113:1 122:1 150:1 157:1 191:1 237:1 239:1 267:1 461:1 571:1 633:1 651:1 749:1 840:1 918:1 1035:1 1151:1 1193:1 1327:1 1838:1 # hypertension aggravated
3:1 4:1 6:1 9:1 22:1 42:1 55:1 56:1 70:1 76:1 83:1 122:1 126:1 150:1 239:1 267:1 329:1 372:1 391:1 490:1 502:1 633:1 651:1 749:1 858:1 983:1 1035:1 1151:1 1193:1 1327:1 1838:1 1839:1 1996:1 # hypertension pulmonary
3:1 4:1 6:1 9:1 22:1 30:1 42:1 56:1 57:1 64:1 76:1 80:1 122:1 126:1 150:1 239:1 267:1 275:1 347:1 502:1 633:1 651:1 749:1 1035:1 1151:1 1193:1 1327:1 1476:1 1800:1 1838:1 1848:1 # hypertension secondary
3:1 4:1 6:2 15:1 17:1 24:1 32:1 37:1 42:1 56:1 76:1 88:1 103:1 122:1 150:1 239:1 267:1 439:1 540:1 633:1 651:1 726:1 749:1 1035:1 1151:1 1193:1 1195:1 1327:1 1369:1 1838:1 # hypertension treatment
3:2 4:2 5:1 6:1 20:1 22:1 42:1 56:1 58:1 76:1 122:1 130:1 150:2 233:1 239:1 267:1 406:1 498:1 577:1 604:1 633:1 651:1 749:1 1035:1 1151:2 1193:1 1327:1 1838:1 1989:1 # hypertension, arterial
3:1 4:1 6:1 13:2 20:1 42:2 56:1 76:1 122:1 150:1 218:1 239:1 249:1 267:1 633:1 651:1 749:1 1035:1 1079:1 1151:1 1193:1 1319:1 1327:1 1838:1 # hypertensive crisis
4:1 9:1 47:1 50:1 56:1 58:1 76:1 150:1 239:1 267:1 304:1 651:1 1035:1 1130:1 1199:1 1327:1 # hypertonia
4:1 18:1 20:1 32:1 56:1 73:1 76:1 150:1 239:1 257:1 267:1 460:1 651:1 1035:1 1240:1 1327:1 1480:1 # hypertrichosis
4:1 20:1 32:1 56:1 76:1 150:1 152:1 185:1 239:1 257:1 267:1 651:1 1035:1 1327:1 # hypertriglyceridemia
2:1 4:1 12:1 22:1 26:1 32:1 43:1 46:1 54:2 56:1 60:1 76:1 115:1 150:1 239:1 240:1 245:1 259:1 267:1 371:1 386:1 651:1 803:1 936:1 1023:1 1035:1 1068:1 1253:1 1282:1 1327:1 1758:1 1927:1 # hypertrophic cardiomyopathy
4:1 21:1 49:1 56:1 69:1 76:1 131:1 239:1 267:1 430:1 570:1 651:1 785:1 818:1 1035:1 # hypervitaminosis a
13:1 33:1 42:1 56:1 62:1 106:1 154:1 239:1 249:1 469:1 1035:1 1542:1 1681:1 # hypoacusis
25:1 28:1 56:1 59:1 65:1 106:1 239:1 325:1 398:1 469:1 589:1 1035:1 # hypoaesthesia
25:1 28:1 56:1 59:2 65:1 106:1 239:1 398:1 550:1 589:1 1035:1 # hypoesthesia
46:1 56:1 106:1 140:1 185:1 229:1 231:1 239:1 325:1 944:1 1035:1 1054:1 1200:1 1393:1 # hypoglycaemia
9:1 10:1 17:1 26:1 33:1 41:1 46:1 56:1 77:1 88:1 102:1 106:1 118:1 140:1 185:1 189:1 225:1 229:1 231:1 239:1 325:1 407:1 479:1 540:1 831:1 944:1 1035:1 1054:1 1200:1 1393:1 1940:1 # hypoglycaemic reaction
48:1 56:1 106:1 116:1 140:1 185:1 229:1 231:1 239:1 944:1 1035:1 1054:1 1200:1 1393:1 # hypoglycemic
9:1 12:1 55:1 56:1 106:1 166:1 231:1 239:1 391:1 713:1 1035:1 1269:1 # hypogonadism
9:2 12:1 55:2 56:2 106:2 133:1 166:2 231:2 239:2 391:2 713:2 1035:2 1269:1 # hypogonadotrophic hypogonadism
9:1 15:1 17:1 32:1 55:1 56:1 106:1 116:1 239:1 391:1 645:1 1035:1 1195:1 1540:1 1881:1 # hyponatremia
40:1 43:2 54:1 56:1 91:1 106:1 112:1 239:1 259:1 320:1 513:1 568:1 591:1 669:1 675:1 689:1 737:1 739:1 763:1 1035:1 # hypophosphatemia
2:1 3:1 23:1 36:1 44:1 54:1 56:1 66:1 75:1 79:1 82:1 92:1 93:1 96:1 106:1 132:1 135:1 214:1 239:1 855:1 1035:1 1189:1 # hypoproteinaemia
4:1 35:1 40:1 56:1 76:1 106:1 112:1 194:1 239:1 267:1 513:1 557:1 757:1 898:1 1035:1 1040:1 # hypospermatogenesis
3:1 6:1 8:1 10:1 15:1 21:1 25:1 26:1 28:1 36:1 40:1 42:1 56:1 79:1 91:1 106:1 122:1 127:1 150:1 219:1 239:1 492:1 556:1 568:1 574:1 633:1 660:1 749:1 880:1 1035:1 1193:1 1517:1 1558:1 1838:1 # hypotension orthostatic
3:1 6:1 8:1 10:1 15:1 21:1 25:1 26:1 28:1 36:1 40:1 42:1 56:1 79:1 91:1 106:1 122:1 127:1 150:1 219:1 239:1 492:1 556:1 568:1 574:1 633:1 660:1 749:1 880:1 1035:1 1193:1 1517:1 1558:1 1838:1 # hypotension, orthostatic
19:1 45:1 56:1 106:1 116:1 239:1 325:1 481:1 822:1 946:1 1035:1 1879:1 # hypovolaemia
2:1 23:1 30:1 40:1 44:1 45:1 52:1 56:1 239:1 613:1 661:1 668:1 961:1 1035:1 # hyprolose
2:1 6:1 15:1 18:1 32:1 50:1 58:1 89:1 201:1 231:1 369:1 371:1 480:1 957:1 1031:1 1093:1 1165:1 1265:1 1540:1 # iatrogenic
7:1 10:1 20:1 21:1 29:1 35:1 49:1 60:1 68:1 70:1 109:1 164:1 227:1 248:1 278:1 292:1 294:1 889:1 960:1 1360:1 1363:1 1607:1 1985:1 # ibritumomab tiuxetan
2:1 6:1 23:1 30:1 40:1 44:1 61:1 133:1 188:1 261:1 292:1 305:1 668:1 1974:1 # ibuprofen dose
7:1 18:1 19:1 48:1 64:1 84:1 355:1 494:1 706:1 1149:1 # iceland
3:1 4:1 18:1 41:1 62:1 125:1 130:1 702:1 1078:1 1364:1 # icterus
5:1 16:1 34:1 66:1 87:1 88:1 120:1 124:1 152:1 236:1 634:1 696:1 717:1 834:1 932:1 978:1 1367:1 # ideal body weight
5:1 6:1 10:1 16:1 18:1 24:1 34:1 46:1 103:1 124:1 207:1 232:1 235:1 272:1 453:1 456:1 465:1 1239:1 1556:1 # identical
6:1 10:1 16:1 24:1 34:1 74:1 103:1 104:1 124:1 190:1 207:1 343:1 453:1 456:1 1182:1 1239:1 1556:1 # identified
12:1 15:1 18:1 26:1 28:1 34:1 54:1 107:1 111:1 425:1 443:1 627:1 803:1 812:1 852:1 1601:1 1955:1 1959:1 # idiopathic
7:1 12:1 15:1 16:1 18:1 26:2 28:1 34:1 35:1 54:1 63:1 74:1 107:1 111:1 116:1 234:1 425:1 443:1 550:1 627:1 803:1 812:1 852:1 933:1 1192:1 1601:1 1725:1 1955:1 1959:1 # idiopathic angioedema
9:1 10:1 12:1 14:1 17:1 26:2 33:1 34:1 40:1 41:1 77:1 88:1 102:1 117:1 118:1 122:1 189:1 210:1 218:1 225:1 351:1 407:1 425:1 479:1 540:1 607:1 803:1 831:1 1101:1 1370:1 1940:1 # idiosyncratic reactions
6:1 17:1 37:1 151:1 234:1 342:1 343:1 354:1 439:1 558:1 1697:1 # ifl regimen
7:1 10:1 24:1 87:1 120:1 139:1 152:1 187:1 207:1 236:1 292:1 599:1 696:1 717:1 834:1 1341:1 1729:1 # iga antibody
6:1 16:1 18:1 67:1 104:1 117:1 139:1 152:1 165:1 190:1 380:1 518:1 602:1 665:1 849:1 1287:1 1386:1 1454:1 1489:1 1736:1 1973:1 # iga deficiency
152:1 515:1 # igf-i
152:1 336:1 1014:1 # igfbp-3
35:1 52:1 60:1 84:1 152:1 278:1 386:1 710:1 # igg myeloma
9:1 10:1 26:1 49:1 50:1 77:1 102:1 118:1 152:1 289:1 321:1 394:1 708:1 # ignition
14:1 100:1 156:1 217:1 1074:1 # il-1ra
11:1 30:1 59:2 99:1 100:1 178:1 617:1 759:1 874:1 1595:1 # illnesses
1:1 9:1 10:1 26:1 41:1 77:1 80:1 102:1 118:1 151:1 225:1 290:1 384:1 407:1 479:1 553:1 638:1 690:1 926:1 1012:1 1270:1 1336:1 1385:1 # im injection
1:1 9:1 10:1 26:1 41:1 77:1 80:1 102:1 118:1 122:1 151:1 225:1 290:1 384:1 407:1 479:1 553:1 638:1 690:1 926:1 1012:1 1101:1 1270:1 1336:1 1385:1 # im injections
35:1 89:1 151:1 157:1 597:1 1846:1 # image
1:1 2:1 17:1 23:1 35:1 44:1 48:1 63:1 72:1 74:1 95:1 105:1 151:1 157:1 196:1 228:1 234:1 429:1 1203:1 1846:1 # imaging procedure
1:1 10:1 15:1 35:1 50:1 127:1 151:1 195:1 292:1 298:1 493:1 578:1 678:1 1462:1 1481:1 1846:1 # imatinib 400 mg
1:1 3:1 10:1 15:2 19:1 35:1 37:1 42:1 50:1 59:1 100:1 113:1 127:1 151:1 292:1 298:1 366:1 493:1 650:1 678:1 937:1 1114:1 1462:1 1481:1 1846:1 # imatinib mesilate
27:1 34:1 45:1 53:1 151:1 275:1 288:1 333:1 409:1 666:1 684:1 800:1 900:1 990:1 1113:1 1866:1 # imidazole
1:1 11:1 14:1 23:1 53:2 69:1 86:1 142:1 151:1 172:1 211:1 256:1 709:1 899:1 901:1 1113:1 # imipramine
53:1 70:1 87:1 151:2 516:1 562:1 1066:1 1113:1 # imiquimod
3:1 12:1 15:1 37:1 58:1 74:1 113:1 151:1 402:1 499:1 534:1 1265:1 1420:1 1913:1 # immediate
4:1 9:1 26:1 37:1 42:1 77:1 151:1 277:1 534:1 660:1 674:1 715:1 795:1 # immersion
38:1 70:1 100:1 143:1 151:1 177:1 534:1 755:1 1112:1 1227:1 1746:1 1981:1 # immobilization
9:1 10:1 11:1 26:1 41:1 77:1 102:1 117:1 118:1 151:1 169:2 225:1 302:1 407:1 479:1 525:1 534:1 1609:1 1944:1 # immune function
4:1 11:1 14:1 30:1 151:1 169:1 302:1 308:1 534:1 730:1 # immune sera
11:1 15:1 21:1 25:1 62:1 109:1 151:1 169:1 219:1 302:1 534:1 574:1 1558:1 1672:1 1815:1 # immune status
3:1 11:1 25:1 116:1 151:1 169:1 210:1 246:1 302:1 324:1 534:1 815:1 1559:1 # immune systems
10:1 13:1 15:1 50:1 127:1 151:1 160:1 169:1 302:1 364:1 534:1 2000:1 # immunisation
49:1 50:1 145:1 151:1 169:1 302:1 394:1 534:1 606:1 2000:1 # immunity
31:1 57:1 60:1 95:1 151:1 169:1 199:1 302:1 534:1 561:1 991:1 1131:1 1198:1 1687:1 # immunocompetent
6:1 10:1 15:1 24:1 31:1 57:1 60:1 95:1 103:1 107:1 127:1 151:1 169:1 190:1 199:1 302:1 518:1 534:1 561:1 627:1 772:1 991:1 1131:1 1198:1 1382:1 1687:1 1994:1 # immunocompromised patients
31:1 52:1 151:1 169:1 177:1 185:1 231:1 302:1 534:1 1143:1 1380:1 1393:1 1895:1 # immunoglobulin g1
13:1 25:1 31:1 111:1 151:1 169:1 302:1 534:1 615:1 973:1 1792:1 # immunohistochemistry
31:1 45:1 52:1 151:1 169:1 231:1 234:1 302:1 534:1 613:1 835:1 1209:1 1508:1 # immunologic
31:1 60:1 70:1 87:1 151:1 169:1 196:1 302:1 534:1 594:1 664:1 876:1 # immunomodulators
31:1 40:1 90:1 151:1 169:1 266:1 302:1 305:1 534:1 686:1 1496:1 # immunosuppressant
31:1 40:1 90:1 151:1 169:1 266:1 302:1 305:1 534:1 686:1 1496:1 # immunosuppressive
6:1 24:1 31:1 40:1 89:1 90:1 103:1 151:1 157:1 169:1 201:1 266:1 302:1 305:1 534:1 597:1 686:1 772:1 1496:1 # immunosuppressive agents
9:1 17:1 26:1 57:1 62:1 67:1 74:1 107:1 110:1 122:1 141:1 151:1 199:1 209:1 287:1 291:1 347:1 592:1 629:1 1101:1 # impaired consciousness
1:1 17:1 20:1 22:1 63:1 65:1 74:1 88:1 105:1 107:1 141:1 151:1 199:1 287:1 322:1 592:1 629:1 695:1 1196:1 1467:1 # impaired hearing
4:1 9:1 10:1 17:1 26:1 38:1 41:1 74:1 77:1 97:1 102:1 107:1 117:1 118:1 141:1 151:1 169:1 199:1 225:1 226:1 287:1 407:1 479:1 500:1 507:1 525:1 592:1 629:1 1609:1 1944:1 # impaired liver function
5:1 6:2 17:1 24:1 37:1 55:1 103:1 107:1 141:1 151:1 194:1 199:1 287:1 361:1 439:1 726:1 789:1 819:1 # impairment renal
7:1 19:1 24:1 151:1 161:1 187:1 199:1 344:1 494:1 1297:1 # implant
7:1 19:1 21:1 24:1 108:1 151:1 161:1 163:1 187:1 199:1 344:1 494:1 510:1 642:1 652:1 1297:1 1550:1 # implantable
3:1 7:1 10:1 15:1 19:1 21:1 24:1 42:1 49:1 127:1 151:1 161:1 187:1 199:1 344:1 494:1 510:1 574:1 1026:1 1297:1 1453:1 1517:1 # implantation site
3:1 7:1 19:1 24:1 74:1 151:1 161:1 187:1 199:1 344:1 427:1 494:1 571:1 1297:1 # implanted
9:1 17:1 23:1 26:1 42:1 59:1 77:1 151:1 178:1 199:1 529:1 617:1 626:1 660:1 795:1 994:1 1805:1 1990:1 # impression
1:1 3:1 20:1 23:1 24:1 74:1 151:1 199:1 322:1 374:1 427:1 571:1 833:1 1743:1 # imprinted
2:1 6:1 23:1 37:1 44:1 97:1 116:1 151:1 199:1 439:1 481:1 1660:1 1715:1 # improvement
2:1 4:1 8:1 9:1 12:1 13:1 16:1 24:1 30:1 32:1 45:1 51:1 57:1 83:1 115:1 144:1 149:1 151:1 182:1 199:1 243:1 250:1 271:1 277:1 299:1 300:1 306:1 309:1 317:1 347:1 365:1 371:1 379:1 381:1 382:1 472:1 473:1 474:1 490:1 585:1 586:1 661:1 674:1 762:1 827:1 853:1 1186:1 1996:1 # impulse control disorders
1:1 2:1 3:1 4:1 25:1 27:1 45:1 59:1 73:1 91:1 130:1 324:1 398:1 511:1 666:1 698:1 781:1 802:1 808:1 1442:1 1493:1 1645:1 # in ldl cholesterol
1:2 8:1 28:1 50:1 63:1 65:1 70:1 105:1 396:1 401:1 520:1 589:1 949:1 # in the morning
1:1 2:1 32:1 49:1 131:1 371:1 910:1 1877:1 # in vitro
1:1 2:1 25:1 32:1 49:1 109:1 131:1 236:1 371:1 910:1 1061:1 1877:1 # in vitro study
1:1 3:1 14:1 15:1 33:1 55:1 72:1 113:1 154:1 252:1 286:1 362:1 995:1 1069:1 1153:1 1925:1 # inaccurate
1:2 3:1 10:1 11:1 15:1 33:2 41:1 55:1 67:1 86:1 113:1 189:1 191:2 225:1 226:1 286:1 323:1 362:1 631:1 831:1 1069:1 1099:1 1573:1 1730:1 1936:1 # inactivated vaccine
1:1 10:1 33:1 41:1 55:1 97:1 189:1 225:1 226:1 286:1 507:1 631:1 831:1 1059:1 1730:1 # inactive
1:1 3:1 15:1 16:1 55:1 113:1 166:1 286:1 516:1 648:1 923:1 # inadequate
1:1 6:1 10:1 24:1 48:1 59:1 97:1 103:1 117:1 207:1 226:1 310:1 456:1 507:1 631:1 1059:1 1522:1 1594:1 # incentives
1:1 6:1 16:1 34:1 48:1 67:1 117:2 124:1 295:1 310:1 453:1 849:1 1556:1 1594:1 1946:1 # incidence
1:1 3:1 6:1 14:1 15:1 16:1 34:1 48:1 67:1 113:1 117:2 124:1 252:1 295:1 310:1 453:1 849:1 1153:1 1556:1 1594:1 1946:1 # incidence rate
1:1 6:1 16:1 34:1 48:1 59:1 67:1 117:2 124:1 295:1 310:1 453:1 849:1 1436:1 1556:1 1594:1 1946:1 # incidences
1:2 4:1 10:1 11:1 14:1 15:1 67:1 86:1 117:1 127:1 252:1 308:1 323:1 907:1 1038:1 1401:1 1594:1 # incineration
1:1 6:1 24:1 67:1 103:1 117:1 129:1 190:1 211:1 518:1 1382:1 1594:1 # incipient
1:1 16:1 114:1 117:1 146:1 1061:1 1594:1 # include
1:1 16:1 74:1 114:1 117:1 146:1 1061:1 1594:1 # included
1:1 16:1 59:1 114:1 117:1 146:1 1061:1 1381:1 1594:1 # includes
1:1 42:1 62:1 97:1 114:1 117:1 146:1 226:1 507:1 1289:1 1594:1 # inclusive
1:1 4:1 6:1 17:1 24:1 57:1 65:1 73:1 76:1 80:1 103:1 112:1 117:1 440:1 635:1 757:1 786:1 789:1 973:1 1594:1 # incoherent speech
1:1 10:1 15:1 57:1 60:1 107:1 117:1 127:1 199:1 292:1 561:1 627:1 991:1 1131:1 1594:1 1729:1 1994:1 # incompatibility
1:1 3:1 10:1 15:1 18:1 27:1 29:1 40:1 42:1 46:1 57:1 60:1 104:1 117:1 127:1 161:1 178:1 199:1 232:1 343:1 561:1 628:1 630:1 665:1 878:1 991:1 994:1 1131:1 1182:1 1297:1 1303:1 1594:1 1658:1 1732:1 # incomplete ossification
1:1 3:1 9:1 13:1 25:1 42:1 57:1 117:1 122:1 249:1 324:1 347:1 615:1 1101:1 1193:1 1594:1 # inconsistent
1:1 17:1 30:1 39:1 74:1 88:1 117:1 148:1 218:1 387:1 512:1 540:1 1095:1 1150:1 1594:1 1764:1 # increased
1:1 10:1 17:1 30:1 33:1 39:1 41:1 49:1 74:1 88:1 117:1 131:1 145:1 148:1 189:1 218:1 225:1 226:1 387:1 512:1 540:1 606:1 631:1 831:1 1095:1 1150:1 1594:1 1730:1 1764:1 # increased activity
1:1 7:1 9:1 17:1 26:1 30:1 39:1 50:1 74:1 77:1 88:1 117:1 139:1 148:1 173:1 218:1 242:1 387:1 512:1 540:1 1095:1 1150:1 1594:1 1764:1 # increased anion gap
1:1 17:1 30:1 39:1 74:1 88:1 98:1 117:1 148:1 218:1 387:1 512:1 540:1 601:1 1095:1 1150:1 1594:1 1764:1 # increased auc
1:2 7:1 14:2 17:3 23:1 24:1 30:1 32:1 33:1 39:1 50:1 59:1 72:1 74:1 88:1 90:1 117:1 148:1 158:1 178:1 193:1 218:2 228:1 242:1 374:1 387:1 437:1 512:1 529:1 540:1 617:1 626:1 762:1 1095:1 1150:1 1301:1 1461:1 1594:1 1764:1 1789:1 1805:1 1809:1 1990:1 # increased intracranial pressure
1:2 14:1 17:3 19:1 23:1 24:1 30:1 32:1 39:1 59:1 72:1 74:1 83:1 88:1 90:1 95:1 117:1 148:1 154:1 158:1 178:1 218:1 228:1 374:1 387:1 400:1 489:1 512:1 529:1 540:1 617:1 626:1 762:1 976:1 1095:1 1150:1 1301:1 1594:1 1764:1 1789:1 1805:1 1990:1 # increased intraocular pressure
1:1 10:1 15:1 17:1 19:1 20:1 26:1 30:1 33:1 35:1 39:1 74:1 88:1 102:1 117:1 127:1 148:1 151:1 218:2 258:1 387:1 493:1 512:1 540:1 742:1 1095:1 1138:1 1150:1 1481:1 1594:1 1764:1 1809:1 1846:1 # increased lacrimation
1:1 17:1 30:1 34:1 38:1 39:1 74:1 88:1 117:1 133:1 143:1 148:1 218:1 292:1 387:1 512:1 540:1 679:1 1095:1 1150:1 1594:1 1764:1 # increased libido
1:1 17:1 21:1 30:1 36:1 39:2 42:1 68:1 74:1 88:1 106:1 117:1 148:1 178:1 218:1 227:1 284:1 387:1 512:1 540:1 862:1 917:1 994:1 1095:1 1150:1 1594:1 1764:1 # increased potassium
1:3 4:1 10:1 11:1 15:1 17:2 30:2 39:1 50:1 68:1 74:1 86:1 88:2 117:1 125:1 127:1 148:1 218:2 298:1 387:1 396:1 512:1 540:2 678:1 730:1 1095:2 1150:1 1369:1 1462:1 1594:1 1764:2 1804:1 # increased serum creatinine
1:2 6:1 10:1 17:1 30:2 39:1 42:1 49:2 74:1 88:1 117:1 122:1 131:1 148:1 218:1 226:1 321:1 387:1 389:1 512:1 540:1 631:1 721:1 749:1 888:1 1026:1 1095:1 1150:1 1193:1 1255:1 1594:1 1764:1 1838:1 # increased skin sensitivity
1:1 4:1 17:1 20:2 30:1 32:1 39:1 48:1 74:1 88:1 117:1 140:1 148:1 152:1 185:1 218:1 229:1 233:1 257:1 387:1 426:1 512:1 540:1 944:1 1054:1 1095:1 1150:1 1200:1 1594:1 1764:1 # increased triglycerides
1:2 6:1 17:2 20:1 22:1 30:1 39:1 55:1 72:1 74:1 88:1 117:2 126:1 148:1 165:1 218:1 286:1 322:1 387:1 457:1 502:1 512:1 516:1 540:1 567:1 849:1 966:1 1095:1 1150:1 1454:1 1594:1 1764:1 1839:1 # increased urinary frequency
1:2 11:1 17:1 20:1 30:1 39:1 72:1 74:1 86:1 88:1 110:1 117:1 136:2 148:1 218:1 322:1 387:1 490:1 512:1 540:1 966:1 1095:1 1150:1 1215:1 1594:1 1764:1 # increased urine output
1:1 17:1 30:1 39:1 66:1 74:1 88:1 117:1 148:1 152:1 218:1 387:1 512:1 540:1 634:1 932:1 978:1 1095:1 1150:1 1594:1 1764:1 # increased weight
1:1 17:1 27:1 84:1 117:1 200:1 218:1 980:1 1095:1 1335:1 1594:1 1915:1 # increlex
1:1 6:1 17:1 24:1 37:1 103:1 116:1 117:1 218:1 439:1 726:1 1095:1 1594:1 1715:1 # increment
1:1 6:1 17:1 21:1 24:1 37:1 103:1 116:1 117:1 218:1 439:1 510:1 726:1 817:1 1095:1 1594:1 1715:1 # incremental
1:1 16:1 64:1 200:1 270:1 1581:1 # index
1:1 3:1 12:1 15:1 18:1 46:1 64:1 74:1 113:1 232:1 270:1 301:1 423:1 571:1 628:1 840:1 1084:1 1658:1 # indicated
1:1 8:1 9:1 10:1 12:1 15:1 18:1 26:1 46:1 64:1 77:1 102:1 118:1 127:1 202:1 232:1 258:1 270:1 301:1 313:1 423:1 536:1 628:1 1084:1 1303:1 1616:1 1658:1 1781:1 # indication for
1:1 9:1 10:1 12:1 15:1 18:1 26:1 46:1 61:1 64:1 77:1 102:1 118:1 127:1 232:1 258:1 270:1 301:1 313:1 423:1 628:1 1084:1 1303:1 1616:1 1658:1 1781:1 # indication of
1:1 12:1 64:1 152:1 270:1 301:1 423:1 713:1 # indigo
1:1 12:1 22:1 46:1 64:1 95:1 152:1 194:1 240:1 270:1 301:1 423:1 713:1 796:1 # indigocarmine
1:2 10:1 12:1 36:1 64:1 152:1 270:1 298:1 301:1 423:1 713:1 1067:1 # indigotin
1:2 10:1 11:1 12:1 36:1 64:1 86:1 152:1 270:1 298:1 301:1 423:1 713:1 1067:1 # indigotine
1:2 12:1 55:1 64:1 131:1 141:1 170:1 270:1 286:1 301:1 405:1 423:1 461:1 573:1 718:1 1960:1 # indinavir
1:2 12:1 55:1 64:1 131:1 141:1 170:1 195:1 270:1 286:1 301:1 405:1 423:1 461:1 573:1 578:1 718:1 1960:1 # indinavir 400 mg
1:2 12:1 17:1 38:1 41:1 64:1 80:1 100:1 125:1 141:2 143:2 206:1 270:1 290:1 301:1 423:1 612:1 629:1 755:1 860:1 989:1 1981:1 # indirect bilirubin
1:1 12:1 64:1 68:1 217:1 227:1 270:1 284:1 301:1 423:1 843:1 891:2 913:1 # indium-111
1:1 21:1 29:1 33:1 37:1 60:1 64:1 67:1 133:1 137:1 248:1 270:1 274:1 280:1 1145:1 1761:1 1770:1 1993:1 # indometacin
1:1 28:1 29:1 33:1 37:1 60:1 64:1 81:1 128:1 133:1 137:1 174:1 270:1 280:1 620:1 1145:1 1466:1 1761:1 1770:1 # indomethacin
1:1 9:1 11:1 42:1 58:1 59:1 64:1 133:1 183:1 270:1 775:1 874:1 937:1 1145:1 1670:1 # indonesia
1:1 4:1 9:1 10:1 14:1 26:1 28:1 36:1 41:1 64:1 65:2 70:1 73:1 77:1 98:1 102:1 116:1 118:1 196:1 213:1 225:1 270:1 308:1 407:1 419:1 479:1 527:1 589:1 677:1 722:1 786:1 847:1 1000:1 1432:1 1734:1 # induction chemotherapy
1:1 9:1 10:1 13:1 26:1 40:1 41:1 42:1 47:1 54:1 61:1 64:1 77:1 98:1 102:1 106:1 118:1 173:1 196:1 197:1 213:1 222:1 225:1 249:1 270:1 407:1 419:1 479:1 504:1 576:1 722:1 1100:1 # induction of apoptosis
1:1 9:2 10:2 15:1 19:1 26:2 41:1 61:1 64:1 77:2 83:1 98:1 102:2 118:2 127:1 196:1 213:1 225:1 258:1 270:1 313:1 366:1 400:1 407:1 419:1 479:1 481:1 722:1 # induction of ovulation
1:2 9:1 10:2 26:1 41:1 49:1 53:1 60:1 61:1 63:1 64:1 77:1 98:1 102:1 105:1 118:1 196:1 213:1 225:1 270:1 298:1 321:1 407:1 419:1 479:1 722:1 822:1 1495:1 1520:1 1828:1 # induction of vomiting
1:1 4:1 9:1 10:1 14:1 26:1 28:1 41:1 64:1 65:1 77:1 98:1 102:1 118:1 173:1 196:1 213:1 225:1 270:1 308:1 337:1 407:1 419:1 479:1 589:1 722:1 786:1 # induction therapy
1:2 38:1 63:1 64:1 84:1 99:1 105:1 263:1 270:1 293:1 932:1 959:1 # indwelling
1:1 7:1 20:1 65:1 200:1 204:1 450:1 464:1 656:1 1421:1 1513:1 1779:1 # infanrix hexa
1:1 5:1 7:1 8:1 21:1 24:1 38:1 49:1 70:1 145:1 150:1 187:1 204:1 316:1 327:1 464:1 520:1 606:1 656:1 687:1 880:1 1741:1 # infant mortality
1:1 7:1 10:1 24:1 27:1 100:1 187:1 204:1 207:1 464:1 599:1 656:1 1366:1 # infantile
1:1 5:1 9:1 10:1 12:1 22:2 26:1 41:1 46:1 58:1 77:1 95:1 102:1 115:1 118:1 204:1 225:1 240:1 367:1 386:1 402:1 406:1 407:1 464:1 479:1 656:1 796:1 845:1 1068:1 1253:1 1758:1 # infarction, myocardial
1:1 9:1 10:1 22:1 26:1 41:1 77:1 102:1 118:1 204:1 225:1 367:1 407:1 464:1 479:1 656:1 845:1 # infarctions
1:2 3:1 4:1 41:1 48:1 74:1 80:1 83:1 188:1 290:1 389:1 426:1 464:1 542:1 571:1 656:1 721:1 888:1 931:1 1022:1 1078:1 1194:1 1260:1 1614:1 1740:1 1744:1 1971:1 # infected skin ulcer
1:1 9:1 10:1 26:1 41:1 77:1 80:1 102:1 118:1 188:1 225:1 290:1 407:1 464:1 479:1 656:1 690:1 931:1 1012:1 1022:1 1194:1 1260:1 1270:1 1614:1 1633:1 1740:1 1744:1 1971:1 # infection
1:1 2:1 6:1 9:1 10:1 11:1 26:1 32:1 41:1 50:1 54:1 76:1 77:1 80:1 102:1 118:1 136:1 188:1 225:1 245:1 269:1 290:1 369:1 371:1 407:1 464:1 479:1 572:1 656:1 690:1 805:1 931:1 1004:1 1012:1 1022:1 1023:1 1194:1 1260:1 1270:1 1563:1 1614:1 1633:1 1740:1 1744:1 1971:1 # infection neutropenic
1:1 9:1 10:1 13:1 20:1 26:1 41:1 77:1 80:1 102:1 118:1 188:1 225:1 290:1 407:1 464:1 479:1 656:1 690:1 888:1 931:1 1012:1 1022:1 1194:1 1260:1 1270:1 1319:1 1614:1 1633:1 1740:1 1744:1 1971:1 # infection risk
1:1 3:1 4:1 5:1 9:1 10:1 20:1 26:1 33:1 41:2 58:1 77:1 80:1 102:1 118:1 130:1 188:1 189:1 225:1 233:1 238:1 290:1 406:1 407:1 464:1 479:1 577:1 604:1 656:1 690:1 820:1 931:1 1012:1 1022:1 1078:1 1194:1 1260:1 1270:1 1364:1 1416:1 1470:1 1614:1 1633:1 1662:1 1740:1 1744:1 1777:1 1971:1 # infection, bacterial
1:1 5:1 9:1 10:1 26:1 41:1 63:1 77:1 80:1 102:1 118:1 139:1 169:1 188:1 225:1 290:1 407:1 464:1 479:1 525:1 656:1 690:1 931:1 1012:1 1022:1 1194:1 1260:1 1270:1 1614:1 1633:1 1689:1 1740:1 1744:1 1971:1 # infection, fungal
1:1 9:1 10:1 26:1 41:1 77:1 80:1 102:1 118:1 122:1 188:1 225:1 290:1 407:1 464:1 479:1 656:1 690:1 931:1 1012:1 1022:1 1101:1 1194:1 1260:1 1270:1 1614:1 1633:1 1740:1 1744:1 1971:1 # infections
1:1 10:1 26:1 41:1 62:1 80:1 102:1 110:1 188:1 225:1 290:1 291:1 407:1 464:1 656:1 690:1 931:1 1012:1 1022:1 1194:1 1260:1 1614:1 1633:1 1740:1 1744:1 1971:1 # infectious
1:1 6:1 10:1 24:1 26:1 41:1 62:1 80:1 89:1 102:1 103:1 110:1 157:1 188:1 201:1 225:1 290:1 291:1 407:1 464:1 597:1 656:1 690:1 931:1 1012:1 1022:1 1194:1 1260:1 1614:1 1633:1 1740:1 1744:1 1971:1 # infectious agent
1:1 6:1 10:1 24:1 26:1 41:1 62:1 80:1 89:1 102:1 103:1 110:1 157:1 188:1 201:1 225:1 290:1 291:1 407:1 464:1 597:1 656:1 690:1 772:1 931:1 1012:1 1022:1 1194:1 1260:1 1614:1 1633:1 1740:1 1744:1 1971:1 # infectious agents
1:3 10:1 11:1 14:1 26:1 31:1 32:1 33:1 36:1 41:1 62:1 73:1 80:1 86:1 102:1 110:1 111:1 120:1 131:1 158:1 180:1 188:1 225:1 290:1 291:1 407:1 437:1 464:1 481:1 656:1 688:1 690:1 931:1 1012:1 1022:1 1107:1 1194:1 1260:1 1398:1 1461:1 1614:1 1633:1 1740:1 1744:1 1782:1 1906:1 1909:1 1971:1 # infectious bovine rhinotracheitis
1:1 2:1 9:1 10:2 13:1 26:1 41:1 49:1 62:2 73:1 80:1 102:1 110:1 111:1 117:1 125:1 131:1 141:1 164:1 188:1 225:1 290:1 291:1 321:1 376:1 407:1 464:1 497:1 587:1 656:1 690:1 702:1 718:1 931:1 987:1 989:1 1012:1 1022:1 1051:1 1172:1 1175:1 1194:1 1260:1 1373:1 1614:1 1633:1 1740:1 1744:1 1971:1 # infectious bronchitis virus
1:1 10:1 12:1 13:1 26:1 30:2 39:1 41:1 59:1 62:1 80:1 88:1 102:1 110:1 148:1 149:1 188:1 225:1 290:1 291:1 387:1 407:1 464:1 512:1 636:1 656:1 690:1 705:1 841:1 842:1 846:1 931:1 950:1 952:1 953:1 1012:1 1022:1 1154:1 1155:1 1194:1 1260:1 1352:1 1595:1 1614:1 1633:1 1740:1 1744:1 1971:1 # infectious diseases
1:1 10:1 26:1 30:1 40:1 41:1 62:1 80:1 102:1 110:1 133:1 188:1 225:1 290:1 291:1 407:1 464:1 656:1 668:1 690:1 931:1 1012:1 1022:1 1194:1 1260:1 1614:1 1633:1 1740:1 1744:1 1971:1 1974:1 # infectious dose
1:1 4:1 8:1 20:2 26:1 49:1 188:1 233:1 415:1 464:1 656:1 809:1 836:1 1194:1 1260:1 1360:1 1375:1 1475:1 1807:1 # inferiority
1:1 10:1 14:1 15:1 32:1 100:1 104:1 127:1 158:1 252:1 356:1 464:1 656:1 1038:1 # infiltrating
1:1 2:1 7:1 10:1 13:1 15:1 19:1 35:1 40:1 42:1 64:1 69:1 104:1 127:1 164:1 222:1 249:1 292:1 342:1 355:1 404:1 464:1 493:1 504:1 530:1 534:1 656:1 987:1 1481:1 1579:1 1826:1 1985:1 # inflammation and fibrosis
1:2 10:1 15:1 19:1 35:1 61:1 69:1 127:1 342:1 389:1 464:1 493:1 530:1 534:1 656:1 721:1 888:1 1481:1 1579:1 # inflammation of skin
1:1 15:1 19:1 35:1 47:1 48:1 69:1 84:1 99:1 293:1 342:1 464:1 493:1 530:1 534:1 584:1 656:1 706:1 827:1 870:1 1579:1 1851:1 # inflammatory cells
1:2 15:1 19:1 35:1 47:1 69:1 107:1 287:1 342:1 464:1 493:1 530:1 534:1 584:1 656:1 662:1 1579:1 1851:1 # inflammatory pain
1:1 9:1 15:1 17:1 19:1 30:1 35:1 47:1 59:1 69:1 106:1 112:1 122:1 342:1 464:1 493:1 529:1 530:1 534:1 584:1 656:1 1101:1 1532:1 1579:1 1851:1 # inflammatory response
1:1 6:1 114:1 342:1 433:1 454:1 457:1 464:1 656:1 761:1 1227:1 # influenza a
1:2 6:1 11:1 33:1 67:1 86:1 114:1 191:1 323:1 342:1 362:1 433:1 454:1 457:1 464:1 656:1 761:1 1069:1 1099:1 1227:1 1573:1 # influenza vaccine
1:2 6:1 11:1 33:1 59:1 67:1 86:1 114:1 191:1 323:1 342:1 362:1 433:1 454:1 457:1 464:1 656:1 761:1 874:1 1069:1 1099:1 1227:1 1573:1 # influenza vaccines
1:1 6:1 62:1 114:1 125:1 131:1 141:1 342:1 433:1 454:1 457:1 464:1 656:1 702:1 718:1 761:1 989:1 1172:1 1175:1 1227:1 1373:1 # influenza virus
1:1 6:1 30:1 59:1 62:1 114:1 125:1 131:1 141:1 342:1 433:1 454:1 457:1 464:1 471:1 656:1 702:1 718:1 761:1 989:1 1172:1 1175:1 1227:1 1373:1 1595:1 # influenza viruses
1:1 14:1 25:1 32:1 39:1 98:1 125:1 212:1 411:1 422:1 463:1 464:1 487:1 524:1 567:1 593:1 656:1 909:1 1610:1 # infrastructure
1:1 9:1 26:1 42:1 62:1 68:1 77:1 199:1 332:1 464:1 490:1 525:1 656:1 660:1 795:1 # infusion pumps
1:1 3:1 9:1 26:1 42:2 49:1 62:1 77:1 464:1 525:1 656:1 660:1 795:1 1026:1 1453:1 # infusion site
1:1 3:1 8:1 9:1 12:1 13:1 26:1 42:2 49:1 57:1 60:1 62:1 77:1 149:1 150:1 202:1 209:1 464:1 525:1 536:1 561:1 656:1 660:1 795:1 880:1 1026:1 1453:1 # infusion site discomfort
1:1 3:1 4:1 9:1 26:1 28:1 35:1 42:2 49:1 62:1 65:1 77:1 116:1 126:1 458:1 464:1 525:1 527:1 589:1 656:1 660:1 795:1 1026:1 1192:1 1322:1 1453:1 # infusion site erythema
1:1 3:1 9:1 16:1 26:1 35:1 42:2 49:1 62:1 74:1 77:1 116:1 464:1 525:1 550:1 656:1 660:1 795:1 1026:1 1192:1 1453:1 # infusion site oedema
1:2 3:1 9:1 26:1 42:2 49:1 62:1 77:1 107:1 287:1 464:1 525:1 656:1 660:1 662:1 795:1 1026:1 1453:1 # infusion site pain
1:1 4:1 5:1 9:1 10:1 15:1 16:1 19:1 26:1 77:1 81:1 102:1 106:1 118:1 127:1 182:1 258:1 313:1 366:1 467:1 610:1 697:1 1334:1 # inhalation powder
1:1 5:1 27:1 28:1 29:1 37:1 52:1 60:1 74:1 80:1 81:2 123:1 128:1 137:1 146:1 174:1 280:1 620:1 623:1 697:1 1244:1 1334:1 1466:1 1761:1 # inhaled beclomethasone
1:1 4:1 5:1 27:1 81:1 277:1 674:1 697:1 1128:1 1244:1 1334:1 # inhalers
1:1 3:1 49:1 74:1 111:1 143:1 292:1 571:1 1334:1 1453:1 1673:1 # inhibited
1:2 10:1 49:1 63:1 105:1 111:1 143:1 292:1 298:1 321:1 1334:1 1520:1 1673:1 # inhibiting
1:1 8:1 47:1 49:1 111:1 126:1 143:1 265:1 292:1 1003:1 1163:1 1334:1 1531:1 1673:1 # inhibitory
1:1 5:1 6:1 9:1 10:1 14:1 15:1 24:1 32:1 48:1 49:1 50:1 57:1 58:1 103:1 117:1 158:1 252:1 310:1 321:1 347:1 394:1 406:1 678:1 762:1 1301:1 1522:1 1832:1 # initial concentration
1:1 5:1 6:1 10:2 15:1 17:1 21:1 23:1 24:1 30:1 49:1 50:1 58:1 59:1 103:1 127:1 321:1 394:1 406:1 510:1 529:1 574:1 626:1 678:1 817:1 1255:1 1517:1 1832:1 1990:1 # initial presentation
1:1 5:1 10:1 49:1 50:1 58:1 99:1 140:1 321:1 394:1 406:1 621:1 678:1 1832:1 # initially
1:3 38:1 41:1 80:1 83:1 90:1 122:1 263:1 290:1 384:1 485:1 553:1 638:1 926:1 1032:1 1277:1 1336:1 1385:1 1922:1 # inject insulin
1:1 9:1 10:1 21:1 26:1 27:1 41:1 45:1 51:1 77:1 80:1 102:1 108:1 114:1 118:1 136:1 163:1 290:1 384:1 517:1 553:1 638:1 642:1 652:1 707:1 747:1 793:1 926:1 935:1 984:1 1144:1 1336:1 1385:1 1550:1 1763:1 1774:1 1808:1 1875:1 # injectable solution
1:1 3:1 30:1 40:1 41:1 74:1 80:1 133:1 290:1 384:1 553:1 571:1 638:1 668:1 926:1 1078:1 1336:1 1385:1 1974:1 # injected dose
1:1 9:1 10:1 26:1 41:1 77:1 80:1 102:1 118:1 225:1 290:1 384:1 407:1 479:1 553:1 638:1 690:1 926:1 1012:1 1270:1 1336:1 1385:1 # injection
1:1 9:1 10:1 16:1 18:1 26:1 41:1 48:1 77:1 80:1 102:1 118:1 131:1 225:1 290:1 384:1 395:1 407:1 479:1 553:1 638:1 690:1 926:1 1012:1 1178:1 1270:1 1336:1 1385:1 1916:1 # injection device
1:2 6:1 9:1 10:1 14:1 24:1 26:1 31:1 32:1 41:1 77:1 80:1 97:1 102:1 110:1 118:1 158:1 225:1 290:1 374:1 384:1 385:1 407:1 461:1 479:1 553:1 638:1 690:1 762:1 926:1 1012:1 1106:1 1270:1 1301:1 1336:1 1385:1 # injection intravenous
1:1 9:1 10:1 11:1 26:1 27:1 41:1 59:1 74:1 77:1 80:1 102:1 118:1 225:1 290:1 384:1 407:1 440:1 479:1 553:1 638:1 690:1 926:1 1012:1 1270:1 1336:1 1385:1 1442:1 # injection needles
1:3 9:1 10:1 26:1 38:1 41:1 61:1 77:1 80:1 83:1 90:1 102:1 118:1 122:1 225:1 263:1 290:1 384:1 407:1 479:1 485:1 553:1 638:1 690:1 926:1 1012:1 1032:1 1270:1 1277:1 1336:1 1385:1 1922:1 # injection of insulin
1:2 3:1 9:1 10:1 13:1 26:1 41:1 42:2 49:1 63:1 77:1 80:1 102:1 105:1 118:1 125:1 164:1 225:1 290:1 384:1 407:1 479:1 495:1 553:1 562:1 638:1 690:1 926:1 1012:1 1026:1 1079:1 1270:1 1336:1 1385:1 1453:1 # injection site bruising
1:1 3:1 4:1 9:1 10:1 26:1 28:1 35:1 41:1 42:1 49:1 65:1 77:1 80:1 102:1 116:1 118:1 126:1 225:1 290:1 384:1 407:1 458:1 479:1 527:1 553:1 589:1 638:1 690:1 926:1 1012:1 1026:1 1192:1 1270:1 1322:1 1336:1 1385:1 1453:1 # injection site erythema
1:2 3:1 9:1 10:2 15:1 19:1 26:1 35:1 41:1 42:1 49:1 69:1 77:1 80:1 102:1 118:1 127:1 225:1 290:1 342:1 384:1 407:1 464:1 479:1 493:1 530:1 534:1 553:1 638:1 656:1 690:1 926:1 1012:1 1026:1 1270:1 1336:1 1385:1 1453:1 1481:1 1579:1 # injection site inflammation
1:1 2:1 3:1 9:1 10:1 11:1 13:1 26:1 40:1 41:1 42:2 49:1 77:1 80:2 102:1 118:1 218:1 222:1 225:1 249:1 290:1 384:1 404:1 407:1 479:1 504:1 553:1 638:1 690:1 926:1 1012:1 1026:1 1052:1 1270:1 1336:1 1385:1 1453:1 1826:1 # injection site necrosis
1:2 3:1 9:1 10:1 26:1 41:1 42:1 49:1 77:1 80:1 102:1 107:1 118:1 225:1 287:1 290:1 384:1 407:1 479:1 553:1 638:1 662:1 690:1 926:1 1012:1 1026:1 1270:1 1336:1 1385:1 1453:1 # injection site pain
1:1 3:1 9:2 10:2 17:1 26:2 33:1 41:2 42:1 49:1 77:2 80:1 88:1 102:2 118:2 122:1 189:1 225:2 290:1 384:1 407:2 479:2 540:1 553:1 638:1 690:1 831:1 926:1 1012:1 1026:1 1101:1 1270:1 1336:1 1385:1 1453:1 1940:1 # injection site reactions
1:2 3:1 9:1 10:1 26:1 38:1 41:1 42:1 49:1 63:1 77:1 80:1 84:1 99:1 102:1 105:1 118:1 225:1 263:1 290:1 293:1 384:1 407:1 479:1 553:1 638:1 690:1 926:1 932:1 959:1 1012:1 1026:1 1270:1 1336:1 1385:1 1453:1 # injection site swelling
1:1 2:1 3:1 9:1 10:1 13:1 26:1 28:1 40:1 41:1 42:2 49:1 60:1 77:1 80:1 102:1 118:1 120:1 222:1 225:1 249:1 273:1 290:1 311:1 384:1 392:1 407:1 479:1 504:1 553:1 638:1 646:1 690:1 799:1 926:1 1012:1 1026:1 1270:1 1336:1 1385:1 1453:1 1608:1 1791:1 1930:1 # injection site thrombosis
1:1 7:1 9:1 10:1 11:1 21:1 26:1 41:1 77:1 80:1 90:1 102:1 118:1 136:1 154:1 206:1 223:1 225:1 290:1 294:1 334:1 384:1 407:1 479:1 521:1 553:1 575:1 638:1 690:1 926:1 1012:1 1127:1 1270:1 1284:1 1336:1 1385:1 # injection subcutaneous
1:2 7:1 9:1 13:1 50:1 51:1 63:1 64:1 72:1 105:1 106:1 126:1 144:1 184:1 304:1 355:1 384:1 396:1 638:1 765:1 813:1 949:1 1121:1 1292:1 1294:1 1302:1 1391:1 1402:1 1502:1 1586:1 1657:1 1667:1 1686:1 1692:1 1709:1 1733:1 1802:1 1834:1 1837:1 1840:1 1947:1 1949:1 1950:1 1961:1 # injury and poisoning
1:1 7:1 8:1 18:1 31:1 50:1 139:1 180:1 198:1 242:1 346:1 413:1 417:1 445:1 447:1 466:1 480:1 505:1 519:1 647:1 744:1 # inorganic
1:1 6:1 7:1 8:1 18:2 22:1 30:1 31:1 50:2 139:1 180:1 198:1 242:1 277:1 346:1 369:1 413:1 417:1 445:1 447:1 466:1 480:2 505:1 519:1 647:1 744:1 1255:1 1682:1 # inorganic arsenic
1:2 9:1 11:1 31:2 40:2 42:1 43:2 54:1 70:1 86:1 91:1 112:1 180:1 222:1 259:1 266:1 320:1 329:1 495:1 513:1 568:1 591:1 669:1 675:1 689:1 737:1 739:1 743:1 763:1 884:1 941:1 1635:1 1784:1 1897:1 # inosine monophosphate
1:1 136:1 490:1 # input
1:1 6:1 17:1 24:1 27:1 30:1 41:1 76:1 80:1 84:1 99:1 103:1 121:1 122:1 290:1 293:1 772:1 922:1 1032:1 1299:1 1506:1 1848:1 # insect repellents
1:1 4:1 30:1 122:1 150:1 730:1 1032:1 1327:1 # insert
1:1 3:1 4:1 30:1 74:1 122:1 150:1 571:1 730:1 1032:1 1151:1 1327:1 # inserted
1:1 17:1 74:1 112:1 122:1 129:1 141:1 592:1 629:1 1032:1 1043:1 1798:1 # inspired
1:1 10:2 25:1 26:1 49:1 102:1 109:1 122:1 136:1 551:1 984:1 1032:1 1115:1 1875:1 # institutionalised
1:1 6:1 24:1 25:1 32:1 37:1 68:1 103:1 122:1 125:1 212:1 411:1 439:1 463:1 726:1 1032:1 # instrumentation
1:1 6:1 24:1 25:1 32:1 37:1 68:1 103:1 122:1 125:1 212:1 411:1 439:1 463:1 726:1 1032:1 # instruments
1:2 7:1 10:1 12:1 24:1 38:1 59:1 83:1 87:1 90:1 120:1 122:1 187:1 190:1 207:1 263:1 292:1 485:1 581:1 599:1 717:1 850:1 1032:1 1277:1 1341:1 1452:1 1729:1 1922:1 # insulin antibodies
1:2 7:1 10:1 24:1 38:1 83:1 87:1 90:1 120:1 122:1 187:1 207:1 236:1 263:1 292:1 485:1 599:1 696:1 717:1 834:1 1032:1 1277:1 1341:1 1729:1 1922:1 # insulin antibody
1:2 3:1 4:1 16:1 25:1 38:2 83:1 84:1 90:1 97:1 116:1 122:1 126:1 210:1 226:1 246:1 263:1 324:1 485:1 500:1 507:1 815:1 1032:1 1058:1 1277:1 1322:1 1559:1 1922:1 # insulin delivery systems
1:3 11:1 19:1 22:1 38:1 83:1 86:1 90:1 122:1 185:1 198:1 234:1 263:1 370:1 485:1 1032:1 1203:1 1277:1 1552:1 1873:1 1922:1 # insulin glargine
1:2 7:1 35:1 38:1 68:1 83:1 90:1 122:1 205:1 224:1 251:1 263:1 297:1 352:1 353:1 459:1 485:1 1032:1 1277:1 1922:1 # insulin human
1:3 9:1 26:1 38:1 42:1 62:1 68:1 77:1 83:1 90:1 122:1 199:1 263:1 464:1 485:1 490:1 525:1 656:1 660:1 795:1 1032:1 1277:1 1922:1 # insulin infusion pump
1:2 27:1 38:1 83:1 84:1 90:1 97:1 122:1 263:1 395:1 485:1 827:1 1032:1 1277:1 1769:1 1922:1 # insulin levels
1:2 4:1 30:1 38:1 40:1 83:1 90:1 97:1 115:1 122:1 133:1 263:1 481:1 485:1 500:1 668:1 1032:1 1277:1 1660:1 1922:1 1974:1 # insulin overdose
1:2 10:1 14:1 15:1 17:1 22:1 23:1 26:1 38:1 83:1 90:1 102:1 107:1 121:1 122:1 127:1 252:1 258:1 263:1 485:1 555:1 566:1 626:1 1032:1 1038:1 1277:1 1506:1 1529:1 1748:1 1918:1 1922:1 # insulin preparations
1:2 8:1 17:1 38:1 47:1 48:1 80:1 83:1 90:1 121:1 122:1 197:1 263:1 265:1 277:1 410:1 485:1 576:1 612:1 683:1 883:1 1018:1 1032:1 1111:1 1229:1 1271:1 1277:1 1343:1 1507:1 1516:1 1536:1 1538:1 1671:1 1702:1 1721:1 1724:1 1922:1 1965:1 1966:1 # insulin receptors
1:2 6:1 10:1 30:1 38:1 42:1 49:2 83:1 90:1 122:2 131:1 226:1 263:1 321:1 485:1 631:1 749:1 1026:1 1032:1 1193:1 1255:1 1277:1 1838:1 1922:1 # insulin sensitivity
1:3 20:1 38:1 59:1 63:1 83:1 89:1 90:1 105:1 122:1 210:1 260:1 263:1 322:1 485:1 609:1 920:1 1032:1 1277:1 1922:1 # insulin syringes
1:1 3:1 5:1 14:1 24:1 237:1 335:1 354:1 374:1 427:1 833:1 918:1 # integral
1:1 3:1 20:1 24:1 49:1 61:1 145:1 237:1 354:1 374:1 427:1 606:1 833:1 1360:1 # integrity of
1:1 3:1 6:1 24:1 27:1 48:1 84:1 117:1 310:1 374:1 427:1 833:1 849:1 922:1 980:1 # intelence
1:1 3:1 6:1 16:1 24:1 64:1 74:1 374:1 427:1 633:1 806:1 833:1 1581:1 # intended
1:1 3:1 6:1 17:1 22:1 24:1 42:1 46:1 49:1 50:1 97:1 122:1 169:1 226:1 240:1 374:1 394:1 427:1 507:1 633:1 749:1 772:1 833:1 1193:1 1838:1 2000:1 # intensive care units
1:1 3:1 6:1 15:1 17:1 24:2 32:1 47:1 88:1 103:1 374:1 427:1 540:1 633:1 833:1 1195:1 1369:1 # intent to treat
1:1 3:1 4:1 10:1 14:1 24:1 26:1 33:1 41:1 102:1 130:1 189:1 225:1 308:1 374:1 407:1 427:1 437:1 725:1 831:1 833:1 1036:1 1696:1 1773:1 # interaction
1:1 3:1 4:1 17:1 24:1 25:1 59:1 130:1 374:1 398:1 427:1 529:1 635:1 725:1 833:1 1696:1 # interest
1:1 3:1 4:1 17:1 24:1 25:1 59:1 130:1 374:1 398:1 427:1 529:1 635:1 725:1 772:1 833:1 1696:1 # interests
1:1 3:1 4:2 17:1 24:1 130:1 188:1 374:1 427:1 635:1 725:1 809:1 833:1 938:1 1696:1 # interfere
1:1 3:1 4:2 17:1 24:1 59:1 130:1 188:1 374:1 427:1 529:1 635:1 725:1 809:1 833:1 938:1 1696:1 # interferes
1:1 2:1 3:1 4:3 9:1 14:1 24:1 28:1 65:1 130:1 173:1 188:1 308:1 337:1 374:1 427:1 497:1 511:1 589:1 725:1 786:1 809:1 833:1 938:1 1696:1 # interferon therapy
1:1 2:1 3:1 4:2 9:1 24:1 130:1 188:1 374:1 427:1 497:1 511:1 725:1 809:1 833:1 938:1 1696:1 # interferon-gamma
1:1 2:1 3:1 4:2 9:1 24:1 130:1 188:1 374:1 427:1 497:1 511:1 725:1 809:1 833:1 938:1 1696:1 # interferons
1:1 3:1 4:1 20:1 24:1 130:1 151:1 233:1 374:1 427:1 577:1 725:1 833:1 1138:1 1696:1 # interim
1:1 3:1 4:1 8:1 17:1 20:1 24:1 106:1 121:1 130:1 150:1 151:1 233:1 374:1 427:1 577:1 725:1 833:1 880:1 1138:1 1171:1 1506:1 1696:1 # interim report
1:1 3:1 4:1 24:1 27:1 130:1 269:1 374:1 389:1 427:1 725:1 833:1 882:1 1696:1 1900:1 # interleukin 6
1:1 3:1 4:1 24:1 27:1 130:1 269:1 374:1 389:1 427:1 725:1 833:1 882:1 1696:1 1900:1 # interleukin-1
1:2 3:2 4:1 13:1 14:1 24:1 25:1 32:1 49:1 50:1 53:2 130:1 158:1 166:1 172:1 194:1 212:1 364:1 374:1 427:1 615:1 678:1 725:1 777:1 833:1 898:1 1696:1 1828:1 # intermittent administration
1:2 3:1 4:1 5:1 12:1 24:1 27:1 55:1 63:1 74:1 105:1 130:1 163:1 170:1 361:1 374:1 393:1 401:1 427:1 440:1 499:1 517:1 725:1 833:1 1696:1 1797:1 1860:1 # internal bleeding
1:1 3:1 4:1 5:1 24:1 38:1 55:1 130:1 327:1 361:1 374:1 401:1 427:1 725:1 833:1 1112:1 1696:1 1797:1 1860:1 # internalization
1:1 3:1 4:1 10:1 15:1 24:1 26:1 55:1 102:1 127:1 130:1 258:1 374:1 401:1 427:1 645:1 725:1 833:1 1696:1 1797:1 1860:1 # international
1:1 3:1 4:1 5:1 8:1 10:2 13:1 14:1 15:2 24:1 26:2 30:1 31:1 35:1 38:1 55:1 74:1 102:2 127:2 130:1 194:1 252:1 258:2 262:1 327:1 374:1 401:1 427:1 428:1 557:1 636:1 645:1 647:1 725:1 833:1 864:1 962:1 1006:1 1038:1 1060:1 1125:1 1150:1 1387:1 1410:1 1696:1 1797:1 1811:1 1860:1 1918:1 # international normalised ratio
1:1 3:1 4:1 10:1 15:1 24:1 26:1 49:1 50:1 55:1 102:1 127:1 130:1 169:1 258:1 374:1 394:1 401:1 427:1 645:1 725:1 833:1 1696:1 1797:1 1860:1 2000:1 # international unit
1:1 3:1 4:1 17:1 23:1 24:1 29:1 130:1 374:1 427:1 432:1 626:1 725:1 833:1 1007:1 1696:1 # interpret
1:1 3:1 4:1 17:1 21:1 23:1 24:1 29:1 130:1 248:1 374:1 427:1 432:1 626:1 725:1 833:1 1007:1 1696:1 # interpretation
1:1 3:1 4:1 10:1 17:1 23:1 24:1 29:1 130:1 374:1 427:1 432:1 626:1 653:1 725:1 833:1 1007:1 1696:1 # interpreting
1:1 3:1 4:1 24:1 125:1 130:1 197:1 305:1 374:1 427:1 448:1 725:1 833:1 1696:1 # interrupt
1:1 3:2 4:1 24:1 125:1 130:1 197:1 305:1 374:1 427:1 448:1 725:1 833:1 1696:1 # interrupted
1:1 3:1 4:1 24:1 125:1 130:1 197:1 305:1 374:1 427:1 448:1 725:1 772:1 833:1 1696:1 # interrupts
1:1 3:1 4:1 10:2 12:1 13:1 24:1 25:1 30:2 39:1 49:1 63:1 88:1 114:1 130:1 148:1 149:1 169:1 277:1 321:1 374:1 387:1 427:1 512:1 551:1 636:1 674:1 705:1 725:1 833:1 841:1 842:1 846:1 950:1 952:1 953:1 1115:1 1154:1 1155:1 1352:1 1696:1 # interstitial lung disease
1:1 3:1 4:1 9:1 10:2 11:1 24:1 25:1 49:1 50:1 58:1 68:1 70:1 130:1 269:1 277:1 304:1 321:1 329:1 374:1 427:1 551:1 674:1 725:1 833:1 960:1 1004:1 1115:1 1199:1 1696:1 # interstitial pneumonia
1:1 3:1 4:1 9:1 10:3 11:1 24:1 25:1 49:2 50:1 68:1 70:1 130:1 269:1 277:1 304:1 321:2 329:1 374:1 394:1 427:1 551:1 674:1 725:1 833:1 960:1 1004:1 1115:1 1696:1 # interstitial pneumonitis
1:1 3:1 4:1 5:1 24:1 130:1 191:1 374:1 427:1 430:1 725:1 785:1 827:1 833:1 1569:1 1696:1 # intervals
1:1 3:1 4:1 6:1 10:1 24:2 97:1 103:1 130:1 207:1 374:1 427:1 430:1 456:1 725:1 785:1 833:1 1106:1 1696:1 # intervention
1:2 3:1 5:1 10:1 24:1 25:1 55:1 59:1 286:1 298:1 361:1 374:1 398:1 427:1 551:1 833:1 1122:1 1187:1 # intestinal
1:2 3:1 5:1 8:1 10:1 14:1 24:1 25:1 52:1 55:1 59:1 286:1 298:1 314:1 342:1 361:1 374:1 398:1 427:1 551:1 582:1 833:1 1122:1 1187:1 # intestinal flora
1:2 2:1 3:1 5:1 10:1 11:1 13:1 24:1 25:1 40:1 42:1 55:1 59:1 80:1 218:1 222:1 249:1 286:1 298:1 361:1 374:1 398:1 404:1 427:1 504:1 551:1 833:1 1052:1 1122:1 1187:1 1826:1 # intestinal necrosis
1:2 3:1 5:1 10:1 14:1 24:1 25:1 32:1 33:1 41:1 55:1 59:1 158:1 189:1 286:1 298:1 361:1 374:1 398:1 427:1 437:1 551:1 833:1 1036:1 1122:1 1187:1 1461:1 # intestinal tract
1:2 3:1 10:1 11:1 24:1 25:1 59:1 86:1 298:1 374:1 398:1 427:1 551:1 833:1 1187:1 # intestine
1:1 4:1 7:1 14:1 24:2 27:1 45:1 47:1 187:1 193:1 308:1 374:1 666:1 1128:1 1787:1 # intolerant
1:1 3:1 14:1 22:1 24:1 32:1 150:1 158:1 244:1 281:1 374:1 498:1 762:1 1151:1 1301:1 # intra-arterial
1:1 12:1 14:1 22:1 24:1 32:1 33:1 46:1 115:1 158:1 240:1 374:1 437:1 762:1 1253:1 1301:1 1461:1 1758:1 # intracardiac
1:1 14:1 24:1 32:1 33:1 34:1 48:1 84:1 99:1 114:2 158:1 293:1 341:1 342:1 374:1 437:1 562:1 706:1 761:1 762:1 870:1 1301:1 1461:1 1617:1 1941:1 # intracellular fluids
1:1 7:1 9:1 14:2 24:1 26:1 27:1 32:1 33:1 42:1 50:1 59:1 77:1 158:1 193:1 218:1 242:1 374:1 437:1 660:1 762:1 795:1 937:1 1301:1 1442:1 1461:1 1809:1 # intracranial lesion
1:2 7:1 14:2 17:3 23:1 24:1 30:1 32:1 33:1 39:1 50:1 59:1 72:1 74:1 88:1 90:1 117:1 148:1 158:1 178:1 193:1 218:2 228:1 242:1 374:1 387:1 437:1 512:1 529:1 540:1 617:1 626:1 762:1 1095:1 1150:1 1301:1 1461:1 1594:1 1764:1 1789:1 1805:1 1809:1 1990:1 # intracranial pressure increased
1:1 2:1 3:1 4:1 14:1 16:1 24:1 32:1 35:1 110:1 136:1 158:1 166:1 182:1 194:1 374:1 557:1 762:1 898:1 923:1 1053:1 1159:1 1301:1 1547:1 # intradermal route
1:1 4:1 14:1 16:1 24:1 30:1 32:1 35:1 62:1 158:1 166:1 182:1 194:1 374:1 471:1 557:1 762:1 898:1 923:1 1301:1 1547:1 # intradermal use
1:1 11:1 14:1 19:1 24:1 28:1 32:1 39:1 42:1 49:1 54:1 58:1 121:1 129:1 158:1 161:1 223:1 307:1 325:1 344:1 374:1 533:1 575:1 588:1 637:1 692:1 762:1 774:1 775:1 779:1 908:1 916:1 975:1 977:1 981:1 1009:1 1013:1 1135:1 1254:1 1301:1 # intraepithelial neoplasia
1:1 14:1 24:1 32:1 35:2 69:2 158:1 374:1 534:1 762:1 899:1 1301:1 1579:1 # intramammary
1:1 14:1 24:1 32:1 62:1 69:1 154:1 158:1 209:1 302:1 374:1 762:1 899:1 1301:1 1374:1 1853:1 # intramuscular
1:1 2:1 3:1 14:1 24:1 32:1 62:1 69:1 110:1 136:1 154:1 158:1 209:1 302:1 374:1 762:1 899:1 1053:1 1159:1 1301:1 1374:1 1853:1 # intramuscular route
1:1 14:1 24:1 30:1 32:1 62:2 69:1 154:1 158:1 209:1 302:1 374:1 471:1 762:1 899:1 1301:1 1374:1 1853:1 # intramuscular use
1:1 5:1 7:1 14:1 24:1 32:1 39:1 55:1 158:1 160:1 193:1 374:1 476:1 670:1 703:1 762:1 1105:1 1301:1 # intranasal
1:1 14:1 19:1 24:1 32:1 83:1 95:1 154:1 158:1 374:1 400:1 489:1 762:1 976:1 1301:1 # intraocular
1:2 9:1 10:1 14:1 19:1 24:1 26:1 32:1 41:1 77:1 80:1 83:1 95:1 102:1 118:1 154:1 158:1 225:1 290:1 374:1 384:1 400:1 407:1 479:1 489:1 553:1 638:1 690:1 762:1 926:1 976:1 1012:1 1270:1 1301:1 1336:1 1385:1 # intraocular injection
1:1 4:1 14:2 24:1 32:1 54:1 76:1 158:1 267:1 308:1 374:1 762:1 805:1 1301:1 # intraoperative
1:1 14:1 24:1 30:1 32:1 40:1 158:1 178:1 223:1 374:1 762:1 1301:1 # intraosseous
1:1 14:1 15:1 24:1 28:1 32:1 46:1 65:1 80:1 158:1 252:1 374:1 589:1 762:1 812:1 1301:1 1776:1 # intrathecal
1:1 4:1 14:2 15:1 24:1 28:2 32:1 36:1 46:1 65:3 70:1 73:1 80:1 116:1 158:1 252:1 308:1 374:1 527:1 589:2 677:1 762:1 786:1 812:1 847:1 1000:1 1301:1 1432:1 1734:1 1776:1 # intrathecal chemotherapy
1:2 9:1 10:1 14:1 15:1 24:1 26:1 28:1 32:1 41:1 46:1 65:1 77:1 80:2 102:1 118:1 158:1 225:1 252:1 290:1 374:1 384:1 407:1 479:1 553:1 589:1 638:1 690:1 762:1 812:1 926:1 1012:1 1270:1 1301:1 1336:1 1385:1 1776:1 # intrathecal injection
1:1 2:1 3:1 14:1 15:1 24:1 28:1 32:1 46:1 65:1 80:1 110:1 136:1 158:1 252:1 374:1 589:1 762:1 812:1 1053:1 1159:1 1301:1 1776:1 # intrathecal route
1:1 4:1 14:2 15:1 24:1 28:2 32:1 46:1 65:2 80:1 158:1 173:1 252:1 308:1 337:1 374:1 589:2 762:1 786:1 812:1 1301:1 1776:1 # intrathecal therapy
1:1 8:1 14:1 15:1 24:1 32:1 68:1 70:1 109:1 158:1 252:1 374:1 520:1 762:1 889:1 960:1 1301:1 1363:1 1815:1 1847:1 # intratumoral
1:1 3:1 4:1 14:1 20:1 24:1 32:1 130:1 136:1 158:1 233:1 374:1 577:1 601:1 762:1 1053:1 1301:1 # intrauterine
1:2 9:1 10:1 14:1 24:1 26:1 32:1 39:1 41:1 77:1 80:1 102:1 118:1 154:1 158:1 191:1 209:1 225:1 290:1 374:1 384:1 407:1 461:1 479:1 553:1 638:1 690:1 762:1 926:1 1012:1 1270:1 1301:1 1336:1 1385:1 # intravascular injection
1:1 9:1 10:1 14:1 16:1 24:1 26:1 27:1 29:1 32:1 37:1 39:1 45:1 68:1 77:1 102:1 114:1 118:1 121:1 154:1 158:1 161:1 191:1 209:1 374:1 461:1 630:1 653:1 762:1 822:1 878:1 935:1 1301:1 # intravascular volume depletion
1:2 6:1 13:1 14:2 24:1 25:1 31:1 32:2 50:1 53:1 97:1 110:1 158:2 166:1 172:1 212:1 364:1 374:1 385:1 461:1 615:1 678:1 762:1 1106:1 1301:1 # intravenous administration
1:1 6:1 14:1 24:1 31:1 32:1 45:1 62:1 97:1 110:1 114:1 120:1 158:1 374:1 385:1 461:1 762:1 935:1 1106:1 1289:1 1301:1 # intravenous bolus
1:1 6:1 14:1 20:1 24:1 31:1 32:1 85:1 97:1 110:1 158:1 211:1 374:1 385:1 461:1 762:1 1106:1 1301:1 1806:1 # intravenous drip
1:1 6:1 14:1 24:1 31:1 32:1 34:1 97:1 110:1 114:1 158:1 342:1 374:1 385:1 461:1 562:1 761:1 762:1 1106:1 1301:1 1617:1 # intravenous fluids
1:1 6:1 9:1 10:1 14:1 24:1 26:1 31:1 32:1 45:1 51:1 77:1 97:1 102:1 110:1 114:1 118:1 136:1 158:1 374:1 385:1 461:1 707:1 747:1 762:1 935:1 984:1 1106:1 1301:1 1763:1 1774:1 1808:1 1875:1 # intravenous solution
1:1 6:1 8:1 14:1 24:2 32:2 70:1 81:2 97:1 103:1 116:1 157:1 158:1 325:1 374:1 448:1 461:1 520:1 688:1 762:2 847:1 1106:1 1301:1 1534:1 1879:1 1882:1 # intraventricular haemorrhage
1:1 14:1 18:1 24:1 30:1 32:1 42:1 59:1 62:1 97:1 158:1 374:1 461:1 471:1 762:1 937:1 1301:1 1431:1 # intravesical use
1:1 14:1 17:1 24:1 32:2 49:1 131:1 158:1 374:1 461:1 762:1 910:1 1195:1 1301:1 1960:1 # intravitreal
1:2 20:1 24:1 32:1 122:1 160:1 257:1 322:1 374:1 762:1 1032:1 # intrinsa
1:1 2:1 17:1 23:1 39:1 42:1 44:1 48:1 59:1 72:1 74:1 95:1 97:1 191:1 196:1 226:1 228:1 429:1 507:1 529:1 981:1 1396:1 # invasive procedures
1:1 10:1 15:1 25:1 59:1 97:1 139:1 152:1 398:1 551:1 1118:1 1396:1 # investigator
1:1 14:1 30:1 39:1 131:1 141:1 148:1 718:1 909:1 1396:1 1760:1 1967:1 # invirase
1:1 21:1 22:1 24:1 45:1 114:1 169:1 510:1 822:1 935:1 1218:1 1396:1 # involuntary
1:1 6:1 21:1 22:1 24:2 37:1 45:1 70:1 97:1 103:1 114:1 116:1 169:1 439:1 481:1 510:1 726:1 772:1 822:1 935:1 1218:1 1396:1 1660:1 1715:1 # involuntary movements
1:1 9:1 10:1 14:1 21:1 22:1 24:2 26:1 27:1 32:1 33:1 41:1 45:1 57:1 62:1 102:1 114:1 146:1 158:1 169:1 189:1 209:1 225:1 302:1 347:1 407:1 437:1 510:1 596:1 762:1 822:1 831:1 935:1 1036:1 1186:1 1218:1 1301:1 1374:1 1396:1 1461:1 1853:1 # involuntary muscle contractions
1:1 6:1 37:1 45:1 97:1 116:1 439:1 822:1 823:1 1396:1 1715:1 # involvement
1:1 3:1 6:1 9:1 12:1 14:1 15:1 24:2 25:1 26:1 32:1 39:1 55:1 57:1 74:1 87:1 89:1 103:1 113:1 157:1 158:1 170:1 201:1 286:1 347:1 524:1 571:1 581:1 597:1 645:1 762:1 840:1 909:1 1186:1 1301:1 1326:1 # iodinated contrast agent
1:1 11:1 12:1 26:1 86:1 87:1 170:1 581:1 873:1 996:1 # iodine 131
7:1 9:1 11:1 26:1 73:1 77:1 81:1 84:1 810:1 827:1 851:1 939:1 1176:1 # ion channels
8:1 9:1 17:1 26:1 31:1 43:1 54:1 59:1 77:1 91:1 259:1 320:1 529:1 884:1 940:1 941:1 1456:1 # ionophores
1:1 17:1 26:1 30:1 39:1 54:1 74:1 88:1 117:1 148:1 218:1 387:1 512:1 540:1 1095:1 1150:1 1594:1 1764:1 # iop increased
7:1 21:1 22:1 59:1 123:1 141:1 150:1 160:1 294:1 378:1 498:1 # irbesartan
7:1 21:1 22:1 59:1 123:1 141:1 150:1 160:1 195:1 294:1 378:1 498:1 578:1 1963:1 # irbesartan 300 mg
1:1 3:1 7:1 20:1 31:1 36:1 46:1 79:1 80:1 141:1 180:1 322:1 929:1 1776:1 # irinotecan
6:1 10:1 13:1 15:1 20:1 21:1 24:1 37:1 103:1 127:1 129:1 141:1 152:1 439:1 510:1 574:1 726:1 817:1 1319:1 1517:1 1571:1 # iris pigmentation
2:1 4:1 9:2 10:1 14:1 15:1 19:1 26:1 28:1 65:2 73:1 77:1 84:1 102:1 118:1 127:1 141:1 173:1 258:1 308:1 313:1 337:1 366:1 497:1 589:1 677:1 786:1 1149:1 # iron chelation therapy
2:1 6:1 7:1 9:1 16:1 18:1 53:1 55:1 58:1 67:1 104:1 116:1 117:1 141:1 165:1 190:1 325:1 380:1 451:1 497:1 518:1 602:1 665:1 849:1 1105:1 1137:1 1287:1 1386:1 1423:1 1454:1 1489:1 1736:1 1879:1 1973:1 # iron deficiency anaemia
2:1 9:1 16:1 34:1 101:1 124:1 141:1 357:1 497:1 624:1 1920:1 # iron oxide
2:1 9:1 10:1 14:1 15:1 17:1 22:1 23:1 26:1 102:1 107:1 121:1 127:1 141:1 252:1 258:1 497:1 555:1 566:1 626:1 1038:1 1506:1 1529:1 1748:1 1918:1 # iron preparations
2:1 6:1 9:1 24:1 27:1 37:1 90:1 103:1 116:1 141:1 161:1 305:1 439:1 497:1 686:1 726:1 878:1 1496:1 1715:1 # iron supplementation
3:1 12:1 14:1 15:1 58:1 74:1 113:1 141:1 166:1 402:1 448:1 571:1 840:1 1265:1 1269:1 1547:1 # irradiated
10:1 12:1 14:1 15:1 26:1 58:1 102:1 127:1 141:1 166:1 258:1 402:1 448:1 1265:1 1269:1 1547:1 # irradiation
15:1 17:1 19:1 22:2 65:1 83:1 88:2 123:1 141:1 150:1 354:1 370:1 400:1 448:1 498:1 622:1 680:1 1196:1 1369:1 1467:1 1697:1 # irregular heart beat
15:1 17:1 19:1 22:2 65:1 83:1 88:2 123:1 141:1 150:1 354:1 370:1 400:1 448:1 498:1 622:1 680:1 1196:1 1369:1 1467:1 1697:1 # irregular heartbeat
6:1 10:1 15:1 17:1 19:1 22:1 25:1 32:1 37:1 83:1 122:1 125:1 127:1 141:1 212:1 354:1 370:1 400:1 411:1 439:1 448:1 463:1 622:1 648:1 680:1 749:1 1697:1 # irregular menstruation
4:1 17:1 19:1 20:1 22:1 26:1 76:1 83:1 87:1 141:1 233:1 267:1 354:1 370:1 400:1 448:1 622:1 680:1 836:1 1133:1 1375:1 1617:1 1697:1 # irregular periods
20:1 21:1 27:1 49:1 84:1 108:1 120:1 141:1 163:1 448:1 467:1 517:1 570:1 642:1 652:1 793:1 932:1 1360:1 1550:1 # irritable bowel
1:1 9:1 10:1 15:1 20:1 21:1 26:1 49:1 61:1 77:1 102:1 118:1 127:1 141:1 258:1 313:1 389:1 448:1 570:1 574:1 721:1 888:1 1360:1 1517:1 # irritation of skin
9:1 10:1 15:1 20:1 21:1 26:1 49:1 77:1 102:1 118:1 127:1 141:1 258:1 313:1 448:1 570:1 574:1 1360:1 1517:1 # irritations
13:1 # is 35
6:1 10:1 13:1 30:1 42:1 47:1 49:1 97:1 122:1 226:1 321:1 507:1 631:1 749:1 1026:1 1059:1 1193:1 1255:1 1838:1 # is sensitive to
12:1 13:2 18:1 22:1 30:2 39:1 53:1 65:1 73:1 81:1 88:2 116:1 148:1 149:1 150:1 209:1 325:1 387:1 451:1 483:1 498:1 512:1 636:1 705:1 841:1 842:1 846:1 950:1 952:1 953:1 1154:1 1155:1 1176:1 1196:1 1228:1 1352:1 1467:1 1879:1 # ischaemic heart disease
2:1 11:1 13:2 18:1 40:1 42:1 53:1 73:1 80:1 81:1 116:1 209:1 218:1 222:1 249:1 325:1 404:1 451:1 483:1 504:1 1052:1 1176:1 1228:1 1826:1 1879:1 # ischaemic necrosis
10:1 13:2 18:1 38:1 45:1 49:1 53:1 57:1 65:1 73:1 116:1 209:1 321:1 375:1 376:1 451:1 483:1 527:1 587:1 677:1 687:1 773:1 1228:1 1305:1 1432:1 1717:1 1788:1 1991:1 # ischemic colitis
12:1 13:2 18:1 22:1 30:2 39:1 53:1 65:2 73:1 88:2 116:1 148:1 149:1 150:1 209:1 387:1 451:1 483:1 498:1 512:1 527:1 636:1 677:1 705:1 841:1 842:1 846:1 950:1 952:1 953:1 1154:1 1155:1 1196:1 1228:1 1305:1 1352:1 1432:1 1467:1 1717:1 1788:1 1991:1 # ischemic heart disease
2:1 10:1 11:1 13:1 15:1 18:2 28:1 53:1 54:2 56:1 65:1 72:1 73:1 107:1 116:1 147:1 197:1 209:1 235:1 245:1 269:1 451:1 483:1 527:1 627:1 677:1 812:1 852:1 902:1 1004:1 1148:1 1228:1 1256:1 1305:1 1432:1 1601:1 1603:1 1717:1 1788:1 1923:1 1955:1 1991:1 # ischemic optic neuropathy
2:1 13:1 18:1 25:1 32:1 53:1 65:1 73:1 116:1 209:1 212:1 371:1 449:1 451:1 483:1 527:1 677:1 1228:1 1305:1 1432:1 1717:1 1788:1 1991:1 # ischemic stroke
4:1 13:1 57:1 97:1 209:1 481:1 500:1 1660:1 # iscover
6:1 13:1 17:1 24:1 30:1 32:1 59:1 103:1 178:1 529:1 617:1 636:1 762:1 1195:1 1255:1 1805:1 # isentress
8:1 13:1 17:1 57:1 81:1 209:1 539:1 954:1 1456:1 1640:1 # ishak score
13:1 22:1 46:1 51:1 95:1 101:1 120:1 144:1 240:1 378:1 450:1 563:1 619:1 782:1 796:1 807:1 837:1 1242:1 1263:1 1464:1 1491:1 1530:1 # isocarboxazid
8:1 13:1 51:1 61:1 144:1 194:1 202:1 428:1 536:1 1248:1 1559:1 # isoforms
3:1 13:1 15:1 19:1 45:1 51:1 113:1 144:1 366:1 650:1 747:1 946:1 # isolate
3:1 13:1 15:1 19:1 45:1 51:1 59:1 113:1 144:1 366:1 650:1 747:1 946:1 1187:1 # isolates
2:1 13:1 23:1 44:1 51:1 54:2 71:1 144:1 245:1 337:1 712:1 816:1 855:1 1055:1 1189:1 1625:1 1719:1 1883:1 1894:1 1932:1 # isopropyl
2:1 5:1 13:1 23:1 44:1 45:1 51:1 54:2 57:1 71:1 91:1 144:1 245:1 337:1 542:1 712:1 802:1 816:1 855:1 973:1 1055:1 1189:1 1624:1 1625:1 1719:1 1883:1 1894:1 1932:1 # isopropyl alcohol
3:1 13:1 18:1 20:1 22:1 25:1 33:1 34:1 40:1 51:1 67:1 88:1 144:1 274:1 295:1 324:1 399:1 460:1 492:1 695:1 1196:1 1679:1 # isostearic acid
13:1 36:1 47:1 51:1 54:1 76:1 144:1 805:1 1044:1 1446:1 # isotope
13:1 37:1 51:1 144:1 373:1 1626:1 1629:1 # isozyme
13:1 37:1 51:1 59:1 144:1 373:1 1626:1 1629:1 # isozymes
13:1 14:1 84:1 325:1 # israel
1:1 49:1 63:1 73:1 105:1 111:1 1051:1 1107:1 1937:1 # itching
1:1 4:1 5:1 49:1 63:1 73:1 97:1 99:1 105:1 111:1 481:1 500:1 621:1 1051:1 1107:1 1660:1 1937:1 # itching all over
1:1 9:1 26:1 42:1 62:1 77:1 226:1 464:1 525:1 656:1 660:1 795:1 # iv infusion
16:1 59:1 87:1 829:1 1168:1 1381:1 1513:1 # ixodes
52:1 100:1 101:1 603:1 1112:1 1933:1 # izilox
4:1 30:1 277:1 553:1 674:1 1427:1 1682:1 # jersey
1:1 24:1 184:1 374:1 1482:1 1553:1 # joint
1:1 4:1 8:1 12:1 13:1 16:1 24:1 51:1 115:1 144:1 149:1 182:1 184:1 243:1 250:1 271:1 299:1 300:1 306:1 309:1 317:1 365:1 374:1 379:1 381:1 382:1 472:1 473:1 474:1 585:1 586:1 853:1 1482:1 1553:1 # joint disorder
1:1 4:1 8:1 12:1 13:1 16:1 24:1 51:1 115:1 144:1 149:1 182:1 184:1 243:1 250:1 271:1 277:1 299:1 300:1 306:1 309:1 317:1 365:1 374:1 379:1 381:1 382:1 472:1 473:1 474:1 585:1 586:1 674:1 853:1 1482:1 1553:1 # joint disorders
1:2 14:1 23:1 24:1 112:1 184:1 287:1 374:1 662:1 1482:1 1553:1 # joint sprain
9:1 39:1 55:1 391:1 703:1 1482:1 # jonas
6:1 10:1 13:1 20:1 22:1 27:1 28:1 49:1 50:1 97:1 100:1 150:1 311:1 321:1 369:1 376:1 498:1 587:1 799:1 813:1 1106:1 1360:1 1366:1 # juvenile arthritis
6:1 10:1 12:1 13:1 15:1 18:1 20:1 22:1 26:1 27:1 28:2 34:1 49:1 50:1 54:1 97:1 100:1 107:1 111:1 150:1 311:1 321:1 369:1 376:1 425:1 443:1 498:1 587:1 627:1 799:1 803:1 812:1 813:1 852:1 1106:1 1360:1 1366:1 1601:1 1955:1 1959:1 # juvenile idiopathic arthritis
6:1 9:1 27:2 31:1 50:1 52:1 53:1 58:1 60:1 70:1 84:1 95:1 97:1 100:1 116:1 269:1 325:1 329:1 369:1 386:1 451:1 710:1 813:1 876:1 882:1 941:1 1106:1 1137:1 1366:1 1423:1 1687:1 1784:1 1818:1 1879:1 1900:1 # juvenile myelomonocytic leukaemia
5:1 14:1 27:1 29:1 32:1 158:1 630:1 699:1 1080:1 1244:1 1818:1 # kaletra
5:1 17:1 23:1 59:1 178:1 276:1 529:1 611:1 617:1 626:1 1805:1 1818:1 1990:1 # kalpress
107:1 173:1 686:1 1818:1 # kappa
39:1 160:1 389:1 924:1 1640:1 1818:1 # kawasaki
12:1 13:1 30:2 39:2 88:1 148:1 149:1 160:1 387:1 389:1 512:1 636:1 705:1 841:1 842:1 846:1 924:1 950:1 952:1 953:1 1154:1 1155:1 1352:1 1640:1 1818:1 # kawasaki disease
4:1 126:1 448:1 449:1 # kerry
10:1 12:1 18:1 29:2 33:1 34:1 40:1 47:1 58:1 67:1 108:1 123:1 133:1 235:1 274:1 295:1 399:1 402:1 449:1 469:1 564:1 653:1 679:1 1739:1 1911:1 1974:1 # ketoacidosis, diabetic
9:1 29:1 47:1 55:1 57:1 95:1 288:1 333:1 347:1 391:1 449:1 684:1 1198:1 1727:1 1739:1 # ketoconazole
9:1 11:1 12:1 29:1 47:1 59:1 87:1 120:1 183:1 190:1 449:1 581:1 717:1 850:1 1130:1 1452:1 1739:1 # ketone bodies
9:1 11:1 29:1 47:1 59:1 183:1 449:1 874:1 1130:1 1739:1 # ketones
2:1 8:1 19:1 29:1 33:1 45:1 47:1 265:1 449:1 477:1 661:1 742:1 946:1 1739:1 # ketorolac
66:1 87:1 120:1 152:1 236:1 634:1 696:1 717:1 834:1 932:1 978:1 # kg body weight
4:1 7:1 11:1 34:1 46:1 48:1 117:1 310:1 315:1 389:1 426:1 441:1 929:1 1427:1 # kidney cancer
11:1 12:1 13:1 30:2 34:1 39:1 88:1 148:1 149:1 387:1 389:1 512:1 636:1 705:1 841:1 842:1 846:1 950:1 952:1 953:1 1154:1 1155:1 1352:1 1427:1 # kidney disease
11:1 17:1 34:1 72:1 100:1 114:1 204:1 228:1 287:1 389:1 1427:1 # kidney failure
4:1 11:1 34:1 38:1 97:1 226:1 389:1 500:1 507:1 1427:1 # kidney liver
99:1 100:1 389:1 759:1 827:1 # kills
1:2 8:1 30:1 39:1 47:1 49:1 55:1 111:1 143:1 148:1 265:1 286:1 292:1 389:1 703:1 721:1 1163:1 1241:1 1334:1 1673:1 # kinase inhibitor
1:1 60:1 63:1 105:1 133:1 389:1 721:1 1770:1 # kingdom
1:1 4:1 13:1 63:1 65:1 104:1 105:1 389:1 539:1 721:1 786:1 # kingfisher
1:1 5:1 60:1 389:1 392:1 433:1 721:1 1227:1 1930:1 # kinzalkomb
97:1 200:1 226:1 389:1 450:1 507:1 1779:1 # kivexa
19:1 27:1 42:1 59:1 67:1 76:1 80:1 84:1 99:1 112:1 190:2 253:1 293:1 506:1 598:1 757:1 771:1 1020:1 1064:1 1217:1 1290:1 1386:1 1452:1 1505:1 # klebsiella species
4:1 9:1 10:1 11:1 14:1 15:1 26:1 54:1 76:1 77:1 102:1 118:1 127:1 252:1 258:1 267:1 308:1 313:1 440:1 805:1 1038:1 1401:1 1918:1 # knee operation
73:1 95:1 98:1 106:1 110:1 676:1 # kock pouch
7:1 191:1 # kuvan
1:2 11:1 22:1 50:1 86:1 156:1 198:1 234:1 244:1 396:1 678:1 1203:1 1552:1 1804:1 1873:1 # l-arginine
1:1 19:1 38:1 63:1 84:1 105:1 108:1 123:1 263:1 1058:1 # labeling
8:2 14:1 15:1 19:1 20:1 47:1 108:1 120:1 252:1 265:1 415:1 582:1 584:1 1688:1 # laboratories
1:2 8:2 12:1 14:1 15:1 19:1 47:1 63:1 64:1 104:1 105:1 108:1 120:1 126:1 170:1 252:1 265:1 270:1 301:1 390:1 393:1 405:1 423:1 523:1 554:1 573:1 582:1 584:1 672:1 731:1 885:1 1003:1 1161:1 1531:1 1688:1 # laboratory findings
8:2 14:1 15:1 17:1 19:1 47:1 59:1 83:1 90:1 108:1 120:1 126:1 252:1 265:1 356:1 485:1 529:1 582:1 584:1 772:1 1003:1 1531:1 1688:1 1859:1 # laboratory results
8:2 14:1 15:1 19:1 25:1 47:1 108:1 109:1 120:1 126:1 236:1 252:1 265:1 582:1 584:1 1003:1 1061:1 1531:1 1688:1 # laboratory study
3:1 8:2 14:1 15:1 19:1 25:1 47:1 59:1 108:1 120:1 126:1 252:1 265:1 398:1 582:1 584:1 1003:1 1187:1 1531:1 1688:1 # laboratory test
1:1 8:1 10:1 12:1 15:1 19:1 33:1 55:1 57:1 61:1 115:1 127:1 170:1 250:1 286:1 408:1 645:1 676:1 742:1 1758:1 # lack of coordination
18:1 19:1 33:2 46:1 61:1 104:1 165:1 232:1 380:1 665:1 676:1 742:1 814:1 # lack of efficacy
1:1 19:1 33:1 63:1 105:1 389:1 676:1 721:1 742:1 # lacking
16:1 19:1 33:1 34:1 40:1 53:1 57:1 69:1 124:1 142:1 160:1 409:1 742:1 778:1 780:1 1089:1 1238:1 1469:1 # lacosamide
4:1 8:1 10:1 12:1 13:1 15:1 16:1 19:1 20:1 26:1 33:1 35:1 51:1 102:1 115:1 127:1 144:1 149:1 151:1 182:1 218:1 243:1 250:1 258:1 271:1 299:1 300:1 306:1 309:1 317:1 365:1 379:1 381:1 382:1 472:1 473:1 474:1 493:1 585:1 586:1 742:1 853:1 1138:1 1481:1 1809:1 1846:1 # lacrimation disorder
1:1 10:1 15:1 17:1 19:1 20:1 26:1 30:1 33:1 35:1 39:1 74:1 88:1 102:1 117:1 127:1 148:1 151:1 218:2 258:1 387:1 493:1 512:1 540:1 742:1 1095:1 1138:1 1150:1 1481:1 1594:1 1764:1 1809:1 1846:1 # lacrimation increased
1:1 2:1 3:1 6:1 15:1 16:1 17:1 19:1 21:1 30:1 33:1 39:1 41:1 56:1 74:1 85:1 88:1 89:1 113:1 117:1 119:1 138:1 148:1 153:1 155:1 159:1 171:1 176:1 189:1 201:1 218:1 231:1 387:1 512:1 540:1 574:1 742:1 957:1 1030:1 1093:1 1095:1 1144:1 1150:1 1165:1 1594:1 1764:1 1810:1 1903:1 # lactate dehydrogenase increased
3:1 15:1 19:1 21:1 27:1 33:1 41:1 84:1 97:1 113:1 189:1 395:1 574:1 742:1 827:1 1144:1 1769:1 1810:1 1903:1 # lactate levels
10:1 18:1 19:1 33:2 34:1 41:1 67:1 189:1 225:1 235:1 274:1 295:1 399:1 742:1 831:1 1810:1 # lactic acid
9:1 11:1 19:1 33:1 41:1 47:1 183:1 189:1 644:1 742:1 904:1 1130:1 1810:1 # lactone
2:1 7:1 19:1 30:1 33:1 40:1 41:1 47:1 56:1 62:1 85:1 110:1 119:1 138:1 153:1 155:1 159:1 171:1 176:1 189:1 291:1 644:1 668:1 742:1 904:1 1100:1 1159:1 1334:1 1810:1 # lactose anhydrous
2:1 7:1 19:1 30:1 33:1 40:1 41:1 47:1 56:1 62:1 85:1 110:1 119:1 138:1 153:1 155:1 159:1 171:1 176:1 189:1 291:1 644:1 668:1 742:1 904:1 1100:1 1159:1 1334:1 1810:1 # lactose, anhydrous
6:1 11:1 19:1 37:1 59:1 69:1 178:1 345:1 439:1 530:1 617:1 874:1 1320:1 # lameness
5:1 18:1 19:1 21:1 41:1 53:1 69:1 142:1 316:1 483:1 530:1 770:1 1144:1 # lamictal
1:1 11:1 12:1 19:1 53:1 69:1 86:1 142:1 170:1 226:1 530:1 770:1 873:1 1061:1 # lamivudine
1:2 7:1 11:2 12:2 19:1 34:1 53:1 64:1 69:1 86:2 133:1 142:1 170:2 226:1 355:1 481:1 530:1 603:1 679:1 770:1 873:2 1061:2 # lamivudine and zidovudine
1:1 5:1 8:1 9:1 10:1 11:1 12:1 14:1 19:1 26:1 45:1 51:1 53:1 69:1 77:1 86:1 102:1 114:1 118:1 136:1 142:1 170:1 226:1 335:1 530:1 582:1 707:1 747:1 770:1 873:1 935:1 984:1 1061:1 1460:1 1763:1 1774:1 1808:1 1875:1 # lamivudine oral solution
1:2 11:2 12:2 19:1 34:1 53:1 69:1 86:2 133:1 142:1 170:2 226:1 481:1 530:1 603:1 679:1 770:1 873:2 1061:2 # lamivudine zidovudine
1:1 19:1 20:1 32:1 36:1 69:1 70:1 152:1 195:1 234:1 257:1 530:1 1203:1 1782:1 # lamotrigine 2 mg
2:1 3:1 4:1 7:1 19:1 25:1 31:1 40:1 45:1 130:1 266:1 324:1 421:1 492:1 494:1 511:1 661:1 698:1 1493:1 1592:1 1679:1 # lanosterol
7:1 14:1 19:1 23:1 51:1 54:1 122:1 288:1 333:1 468:1 494:1 684:1 855:1 1055:1 1714:1 # lansoprazol
7:1 14:1 19:1 23:1 51:1 54:1 122:1 288:1 333:1 468:1 494:1 684:1 855:1 1055:1 1714:1 # lansoprazole
7:1 14:1 19:1 23:1 51:1 54:1 122:1 195:1 288:1 333:1 468:1 494:1 684:1 855:1 1055:1 1075:1 1714:1 # lansoprazole 15 mg
7:1 19:1 24:1 62:1 109:1 187:1 494:1 1672:1 # lantus
7:1 8:1 19:1 333:1 433:1 494:1 1188:1 # lanzor
2:1 4:1 19:1 22:1 40:1 54:1 57:1 72:1 89:1 90:1 107:1 126:1 173:1 198:1 209:1 404:1 566:1 1322:1 1377:1 1789:1 # laparoscopic surgery
1:1 10:1 15:1 19:1 50:1 107:1 127:1 173:1 292:1 298:1 627:1 678:1 1462:1 1994:1 # lapatinib
19:1 22:1 89:1 198:1 370:1 1552:1 # large
1:1 19:1 22:2 31:1 35:1 46:1 48:1 60:1 67:1 84:1 89:1 99:1 180:1 198:1 240:1 278:1 293:1 323:1 367:1 370:1 664:1 706:1 845:1 870:1 1098:1 1332:1 1409:1 1444:1 1552:1 1589:1 1700:1 1754:1 # large cell carcinoma
1:2 3:1 10:1 11:1 19:1 22:1 24:1 25:1 59:1 86:1 89:1 198:1 298:1 370:1 374:1 398:1 427:1 551:1 833:1 1187:1 1552:1 # large intestine
1:1 19:1 22:1 66:1 78:1 89:1 97:1 198:1 370:1 1552:1 # large vein
19:1 22:1 25:1 59:1 89:1 198:1 370:1 398:1 1552:1 # largest
2:1 9:1 19:1 22:1 30:1 34:1 39:1 50:1 148:1 275:1 304:1 370:1 497:1 800:1 1928:1 # laronidase
2:1 7:1 14:1 19:1 22:1 23:1 54:1 129:1 193:1 211:1 245:1 370:1 927:1 1904:1 # laropiprant
19:1 22:1 191:1 325:1 370:1 430:1 # larvae
5:1 16:1 19:1 22:1 35:1 63:1 74:1 88:1 89:1 116:1 126:1 351:1 370:1 502:1 550:1 609:1 1192:1 1367:1 # laryngeal oedema
4:1 6:1 15:1 17:1 19:1 24:1 30:1 32:1 37:1 39:1 88:1 103:1 148:1 307:1 439:1 540:1 726:1 730:1 1195:1 1369:1 # laser treatment
3:1 15:1 19:1 21:1 25:1 59:1 89:1 113:1 157:1 219:1 366:1 597:1 650:1 1757:1 # late stages
3:1 4:1 6:1 15:1 19:1 20:1 26:1 76:1 87:1 113:1 117:1 165:1 233:1 267:1 366:1 633:1 650:1 836:1 849:1 1133:1 1375:1 1454:1 # latency period
3:2 6:1 12:1 15:1 19:1 24:1 29:1 58:1 59:1 103:1 108:1 113:1 123:1 366:1 402:1 564:1 633:1 650:1 1187:1 1732:1 # latent diabetes
3:1 6:1 15:1 19:1 24:1 103:1 113:1 366:1 633:1 650:1 # latent tb
3:1 4:1 6:1 15:1 19:1 24:1 40:1 52:1 83:1 103:1 109:1 113:1 123:1 154:1 206:1 366:1 367:1 489:1 633:1 650:1 961:1 1587:1 1621:1 1799:1 # latent tuberculosis
3:1 15:1 19:1 71:1 72:1 83:1 90:1 113:1 126:1 204:1 485:1 545:1 601:1 811:1 826:1 1623:1 1667:1 1872:1 2001:1# lauryl sulfate
19:1 89:1 157:1 191:1 461:1 597:1 # lavage
19:1 49:1 145:1 357:1 606:1 1418:1 # laxity
4:1 19:1 277:1 674:1 710:1 1533:1 # layers
1:1 17:1 30:1 39:1 74:1 88:1 117:1 148:1 218:1 387:1 512:1 540:1 808:1 1095:1 1150:1 1594:1 1764:1 # ldh increased
2:1 3:1 4:1 25:1 27:1 45:1 59:1 73:1 91:1 130:1 324:1 398:1 511:1 666:1 698:1 781:1 802:1 808:1 1442:1 1493:1 1645:1 # ldl cholesterol
17:1 22:1 25:1 27:1 39:1 59:1 88:1 387:1 516:1 524:1 529:1 648:1 1169:1 # least squares
7:1 9:1 27:1 31:1 238:1 421:1 598:1 828:1 # lebanon
1:1 27:1 28:1 49:1 67:1 80:1 111:1 443:1 588:1 1064:1 1107:1 # lecithin
7:1 27:1 64:1 81:1 355:1 380:1 851:1 972:1 # left hand
22:1 27:1 65:1 88:1 150:1 380:1 498:1 972:1 1196:1 1467:1 # left heart
16:1 27:1 34:1 42:1 124:1 380:1 972:1 1333:1 1772:1 # left side
3:1 4:1 5:1 18:1 22:1 27:1 38:1 46:1 68:1 100:1 126:1 130:1 143:1 150:1 232:1 272:1 380:1 392:1 465:1 498:1 600:1 755:1 972:1 1151:1 1322:1 1981:1 1989:1 # left umbilical artery
6:1 9:1 10:1 18:1 19:1 20:1 24:1 26:1 27:1 32:1 41:1 77:1 80:1 83:1 97:1 102:1 103:1 118:1 154:1 225:1 257:1 290:1 380:1 400:1 407:1 460:1 479:1 489:1 553:1 690:1 762:1 886:1 926:1 972:1 976:1 1012:1 1106:1 1240:1 1250:1 1270:1 1336:1 # left ventricular ejection
6:1 17:1 18:1 19:1 20:1 24:1 27:1 32:1 72:1 83:1 97:1 100:1 103:1 114:1 154:1 204:1 228:1 257:1 287:1 380:1 400:1 460:1 489:1 762:1 886:1 972:1 976:1 1106:1 1240:1 1250:1 # left ventricular failure
2:1 4:1 6:1 18:1 19:1 20:1 24:1 27:1 32:2 43:1 54:1 56:1 76:1 83:1 97:1 103:1 150:1 154:1 239:1 245:1 257:1 259:1 267:1 371:1 380:1 400:1 460:1 489:1 651:1 762:1 886:1 936:1 972:1 976:1 1023:1 1035:1 1106:1 1240:1 1250:1 1327:1 1927:1 # left ventricular hypertrophy
14:1 27:1 69:1 199:1 218:1 332:1 354:1 899:1 1649:1 # leg cramps
11:1 27:1 59:1 88:1 178:1 354:1 617:1 874:1 932:1 1640:1 # leg weakness
9:1 11:2 19:1 26:1 27:1 43:1 54:1 68:1 70:1 77:1 84:1 99:1 100:1 111:1 183:1 234:1 259:1 269:1 293:1 354:1 506:1 641:1 771:1 939:1 960:1 1004:1 1025:1 1164:1 1230:1 1232:1 1259:1 1288:1 1371:1 1497:1 # legionella pneumophila
10:1 13:1 15:1 19:1 26:1 27:1 102:1 127:1 234:1 258:1 354:1 366:1 1762:1 # legislation
26:1 27:1 35:1 60:2 66:1 278:1 386:1 1068:1 1282:1 # leiomyoma
22:1 26:1 27:1 40:1 60:1 66:1 160:1 386:1 1068:1 1282:1 1469:1 # leiomyosarcoma
1:1 6:1 27:1 33:1 64:1 67:1 274:1 275:1 323:1 806:1 922:1 # lendacin
6:1 27:1 28:1 63:1 922:1 # length
1:1 12:1 27:1 121:1 125:1 129:1 141:1 170:1 989:1 1061:1 1135:1 1798:1 # lepirudin
9:1 26:1 27:1 42:1 59:1 77:1 122:1 660:1 795:1 937:1 1101:1 1442:1 # lesions
7:1 27:1 28:1 59:1 81:1 178:1 617:1 620:1 851:1 1442:1 # less than
4:1 27:1 30:1 59:1 178:1 617:1 730:1 1442:1 # lesser
5:1 27:1 28:1 29:1 81:1 128:1 620:1 630:1 697:1 1466:1 # lethal
3:1 27:1 57:1 59:1 95:1 98:1 165:1 269:1 458:1 882:1 919:1 1019:1 1028:1 1187:1 1650:1 1655:1 # leucocytes
6:1 27:1 50:1 54:1 57:1 58:1 76:1 98:1 269:1 369:1 572:1 805:1 882:1 1019:1 1199:1 1377:1 1563:1 # leucopenia
2:1 9:1 18:1 27:1 50:1 53:1 58:1 73:1 116:1 269:1 304:1 311:1 325:1 451:1 480:1 497:1 646:1 882:1 1137:1 1224:1 1278:1 1423:1 1424:1 1818:1 1879:1 1900:1 1928:1 # leukaemia chronic
27:1 39:1 53:1 58:1 116:1 269:1 325:1 451:1 882:1 1137:1 1423:1 1818:1 1879:1 1900:1 # leukaemias
4:1 17:1 27:1 43:1 65:1 173:1 254:1 269:1 635:1 786:1 882:1 1408:1 1818:1 1900:1 # leukaphereses
3:1 24:1 27:1 57:1 95:1 110:1 165:1 169:1 269:1 458:1 772:1 882:1 919:1 1028:1 1576:1 1655:1 1900:1 # leukocyte counts
10:1 13:1 27:1 38:1 39:1 47:1 49:1 83:1 95:2 154:1 165:1 191:1 209:1 269:1 321:1 376:1 458:1 489:1 587:1 687:1 882:1 919:1 1028:1 1277:1 1655:1 1727:1 1900:1 1917:1 # leukocytoclastic vasculitis
27:1 40:1 47:1 95:1 165:1 269:1 458:1 882:1 919:1 1028:1 1100:1 1655:1 1900:1 1917:1 # leukocytosis
8:1 27:1 65:1 88:1 269:1 448:1 688:1 882:1 1467:1 1882:1 1900:1 # leukorrhea
7:1 27:1 40:1 46:1 209:1 269:1 882:1 929:1 1900:1 # leukoscan
6:1 20:1 27:1 32:1 36:1 190:1 257:1 269:1 518:1 882:1 1782:1 1900:1 1968:1 # leukotriene
6:1 7:1 8:1 9:1 13:1 17:1 20:1 21:1 24:1 25:1 27:1 32:1 36:1 47:1 48:1 50:1 80:1 121:1 157:1 187:1 190:1 197:1 257:1 265:1 269:1 304:1 364:1 410:1 510:1 518:1 576:1 612:1 615:1 683:1 713:1 882:1 883:1 1018:1 1111:1 1229:1 1271:1 1343:1 1507:1 1516:1 1536:1 1538:1 1671:1 1702:1 1724:1 1757:1 1782:1 1900:1 1965:1 1966:1 1968:1 # leukotriene receptor antagonist
2:1 8:1 17:1 23:1 27:1 38:1 44:1 84:1 269:1 305:1 882:1 1058:1 1335:1 1456:1 # leuprorelin
27:1 84:1 97:1 395:1 1769:1 # level
9:1 26:1 27:1 57:1 61:1 62:1 67:1 84:1 97:1 110:1 122:1 209:1 291:1 347:1 395:1 1101:1 1769:1 # level of consciousness
8:1 9:1 27:1 31:1 59:1 89:1 198:1 395:1 413:1 647:1 822:1 941:1 # levonorgestrel
2:1 9:1 27:1 34:1 55:1 69:1 85:1 119:1 200:1 357:1 391:1 497:1 1884:1 1915:1 1920:1 # lexidronam
12:1 27:1 48:1 84:1 99:1 138:1 152:1 293:1 706:1 870:1 1427:1 # leydig cell
204:1 217:1 281:1 545:1 1623:1 # lfa-1
4:1 8:1 12:1 13:1 16:1 34:1 38:1 51:1 115:1 133:1 143:1 144:1 149:1 182:1 243:1 250:1 271:1 292:1 299:1 300:1 306:1 309:1 317:1 365:1 379:1 381:1 382:1 472:1 473:1 474:1 585:1 586:1 679:1 853:1 # libido disorder
1:1 10:1 15:1 18:1 21:1 25:1 26:1 38:1 48:1 59:1 102:1 127:1 188:1 219:1 258:1 398:1 464:1 574:1 600:1 656:1 1194:1 1260:1 1517:1 1558:1 # lice infestations
6:1 18:1 30:1 38:1 48:1 74:1 122:1 600:1 749:1 1150:1 1522:1 # licensed
6:1 17:1 18:1 38:1 48:1 72:1 90:1 122:1 228:1 600:1 749:1 1522:1 1789:1 # licensure
6:1 18:1 38:1 65:1 73:1 283:1 600:1 677:1 1480:1 # lichen
6:1 18:1 31:1 34:1 38:1 65:1 73:1 184:1 283:1 385:1 600:1 677:1 784:1 1480:1 # lichenoid
18:1 38:1 600:1 676:1 # licks
1:1 2:1 8:1 11:1 34:1 38:1 46:1 52:1 56:1 73:1 85:1 86:1 95:2 119:1 133:1 138:1 153:1 155:1 159:1 171:1 176:1 268:1 287:1 314:1 340:1 348:1 358:1 359:1 368:1 429:1 549:1 662:1 679:1 700:1 728:1 748:1 788:1 796:1 797:1 844:1 857:1 863:1 866:1 881:1 890:1 893:1 903:1 905:1 914:1 915:1 964:1 965:1 967:1 1010:1 1011:1 1267:1 1329:1 # lidocaine hydrochloride
3:1 6:1 25:1 38:1 73:1 80:1 122:1 190:1 633:1 634:1 749:1 # liechtenstein
1:1 3:1 6:1 15:1 17:1 28:1 38:1 50:1 88:1 113:1 188:1 311:1 343:1 369:1 396:1 540:1 633:1 799:1 1369:1 # life threatening
7:1 38:1 64:1 139:1 152:1 346:1 355:1 740:1 # ligand
38:1 152:1 634:1 740:1 978:1 # light
7:1 25:1 28:1 38:1 42:1 55:1 59:2 65:1 152:1 325:1 398:1 589:1 634:1 740:1 937:1 978:1 1105:1 # light anaesthesia
1:1 14:1 22:1 34:1 38:2 104:1 107:1 152:1 390:1 516:1 555:1 562:1 566:1 634:1 738:1 740:1 814:1 978:1 1066:1 1529:1 # light liquid paraffin
38:1 65:1 88:1 152:1 166:1 420:1 634:1 740:1 978:1 1082:1 1467:1 # light-headedness
1:1 10:1 38:1 63:1 105:1 152:1 298:1 634:1 740:1 978:1 1520:1 # lighting
38:1 140:1 152:1 634:1 740:1 978:1 # lightly
38:2 84:1 87:1 91:1 408:1 449:1 821:1 1058:1 1257:1 # likelihood
6:1 24:1 37:1 38:1 70:1 97:1 103:1 116:1 151:1 392:1 439:1 481:1 726:1 772:1 1660:1 1715:1 # limb movements
3:1 9:1 10:1 16:1 26:1 29:1 38:1 41:1 49:1 53:1 61:1 77:1 80:1 102:1 118:1 151:1 225:1 290:1 407:1 479:1 690:1 1012:1 1113:1 1270:1 1732:1 1828:1 # limit of detection
9:1 10:1 15:1 21:1 26:1 38:1 49:1 53:1 77:1 102:1 118:1 127:1 151:1 258:1 313:1 570:1 574:1 1113:1 1517:1 1828:1 # limitations
3:1 38:1 49:1 53:1 74:1 151:1 571:1 982:1 1113:1 1453:1 1828:1 # limited by
1:1 10:1 38:1 49:1 53:1 63:1 105:1 151:1 298:1 321:1 1113:1 1520:1 1828:1 # limiting
1:1 11:1 22:1 38:1 86:1 88:1 263:1 963:1 1196:1 # linear
1:1 11:1 34:1 38:2 45:1 86:1 263:1 333:1 375:1 900:1 963:1 1329:1 # linezolid
38:1 45:1 70:1 76:1 116:1 211:1 847:1 1986:1 1988:1 # lipemol
34:1 38:1 129:1 211:1 1988:1 # lipid a
34:1 38:1 129:1 211:1 1617:1 1988:1 # lipids
2:1 15:1 32:1 38:1 43:1 54:1 106:1 211:1 245:1 259:1 371:1 469:1 936:1 1023:1 1540:1 1927:1 1988:1 # lipoatrophy
38:1 106:1 177:1 211:1 238:1 1533:1 1628:1 1988:1 # lipobay
2:1 25:1 32:1 38:1 87:1 106:1 211:1 212:1 236:1 246:1 371:1 696:1 815:1 1988:1 # lipodystrophy
6:1 11:1 38:1 42:1 59:1 89:1 106:1 201:1 211:1 231:1 345:1 874:1 937:1 957:1 1093:1 1756:1 1988:1 # lipogenesis
13:1 38:1 42:1 45:1 106:1 140:1 211:1 246:1 249:1 701:1 868:1 1214:1 1280:1 1735:1 1988:1 # lipolysis
35:1 38:1 60:1 106:1 211:1 278:1 1988:1 # lipoma
15:1 35:1 38:1 40:1 42:1 47:1 60:1 106:1 211:1 222:1 278:1 493:1 584:1 1100:1 1851:1 1988:1 # lipomatosis
18:1 38:2 43:1 54:1 100:1 106:1 111:1 211:1 259:1 600:1 641:1 755:1 1025:1 1371:1 1497:1 1988:1 # lipophilicity
38:1 45:1 54:1 106:2 140:1 160:1 211:1 246:1 701:1 868:1 1280:1 1735:1 1988:1 # lipopolysaccharide b
22:1 38:1 40:1 57:1 60:1 106:1 160:1 211:1 367:1 561:1 845:1 1040:1 1469:1 1988:1 # liposarcoma
3:1 4:1 5:1 18:1 20:1 35:1 36:1 38:1 40:1 43:1 51:1 60:1 69:1 79:1 91:1 106:1 130:1 199:1 211:1 233:1 262:1 278:1 320:1 460:1 577:1 824:1 1016:1 1040:1 1042:1 1649:1 1988:1 1997:1 # liposomal amphotericin
37:1 38:1 40:1 51:1 59:1 60:1 106:1 211:1 280:1 824:1 1016:1 1040:1 1422:1 1988:1 # liposomes
15:1 21:1 25:1 38:1 40:1 106:1 211:1 219:1 492:1 574:1 1040:1 1558:1 1988:1 # lipostat
38:1 72:1 211:1 490:1 1988:1 # lipur
25:1 34:1 38:1 45:1 47:1 408:1 516:1 562:1 827:1 856:1 1066:1 # liquid stools
3:1 6:1 13:1 25:1 38:1 324:1 615:1 633:1 1060:1 # listen
3:1 4:1 13:1 20:1 25:1 26:1 38:1 40:1 42:1 130:1 222:1 233:1 324:1 577:1 615:1 698:1 836:1 1060:1 1375:1 # listeriosis
28:1 38:1 49:1 68:1 111:1 227:1 284:1 443:1 588:1 687:1 # lithium
3:1 4:1 38:1 49:1 130:1 687:1 777:1 # litter
27:1 38:1 49:1 687:1 777:1 # little
1:1 11:1 33:1 38:1 67:1 86:1 97:1 191:1 226:1 323:1 362:1 507:1 1069:1 1099:1 1573:1 # live vaccine
1:1 11:1 33:1 38:1 59:1 67:1 86:1 97:1 191:1 226:1 323:1 362:1 507:1 874:1 1069:1 1099:1 1573:1 # live vaccines
38:1 74:1 97:1 133:1 226:1 507:1 # livedo
10:1 17:1 18:1 19:1 20:1 22:1 29:1 38:1 74:1 83:1 97:1 133:1 154:1 226:1 235:1 370:1 400:1 489:1 507:1 653:1 680:1 695:1 886:1 976:1 1007:1 1237:1 1250:1 1911:1 # livedo reticularis
4:2 7:1 38:1 46:1 48:1 97:1 117:1 226:1 310:1 315:1 426:1 441:1 500:1 507:1 929:1 # liver cancer
4:1 6:1 16:1 38:1 57:1 60:1 76:1 80:1 97:1 122:1 160:1 199:1 226:1 500:1 507:1 561:1 572:1 749:1 991:1 1131:1 1262:1 1800:1 # liver decompensation
4:1 12:1 13:1 30:2 38:1 39:1 88:1 97:1 148:1 149:1 226:1 387:1 500:1 507:1 512:1 636:1 705:1 841:1 842:1 846:1 950:1 952:1 953:1 1154:1 1155:1 1352:1 # liver disease
4:1 12:1 13:1 30:2 38:1 39:1 59:1 88:1 97:1 148:1 149:1 226:1 387:1 500:1 507:1 512:1 636:1 705:1 841:1 842:1 846:1 950:1 952:1 953:1 1154:1 1155:1 1352:1 1595:1 # liver diseases
4:2 8:1 12:1 13:1 16:1 38:1 51:1 97:1 115:1 144:1 149:1 182:1 226:1 243:1 250:1 271:1 277:1 299:1 300:1 306:1 309:1 317:1 365:1 379:1 381:1 382:1 472:1 473:1 474:1 500:1 507:1 585:1 586:1 674:1 853:1 # liver disorders
4:1 10:1 26:1 38:1 41:1 97:1 102:1 117:1 169:1 225:1 226:1 236:1 246:1 407:1 500:1 507:1 525:1 1293:1 1609:1 1944:1 # liver dysfunction
4:1 6:1 37:1 38:1 59:1 97:1 226:1 373:1 433:1 454:1 500:1 507:1 1626:1 1629:1 1992:1 # liver enzymes
2:1 4:1 13:1 38:1 40:1 42:1 97:1 104:1 164:1 222:1 226:1 249:1 292:1 404:1 500:1 504:1 507:1 987:1 1826:1 1985:1 # liver fibrosis
3:1 4:1 9:1 10:1 15:1 26:1 27:1 38:1 41:1 74:1 77:1 84:1 97:1 102:1 113:1 117:1 118:1 169:1 191:1 225:1 226:1 395:1 407:1 479:1 500:1 507:1 525:1 571:1 840:1 980:1 1609:1 1944:1 # liver function elevated
3:1 4:1 9:1 10:1 25:1 26:1 38:1 41:1 59:1 77:1 97:1 102:1 117:1 118:1 169:1 225:1 226:1 398:1 407:1 479:1 500:1 507:1 525:1 772:1 1187:1 1609:1 1944:1 # liver function tests
1:1 4:1 9:1 10:1 26:1 38:1 41:1 77:1 80:1 97:1 102:1 118:1 188:1 225:1 226:1 290:1 407:1 464:1 479:1 500:1 507:1 656:1 690:1 931:1 1012:1 1022:1 1194:1 1260:1 1270:1 1614:1 1633:1 1740:1 1744:1 1971:1 # liver infection
4:1 11:1 34:1 38:1 97:1 226:1 389:1 500:1 507:1 1427:1 # liver kidney
2:1 4:1 11:1 13:1 38:1 40:1 42:1 80:1 97:1 218:1 222:1 226:1 249:1 404:1 500:1 504:1 507:1 1052:1 1826:1 # liver necrosis
2:1 4:1 23:1 27:1 38:1 44:1 97:1 116:1 163:1 177:1 226:1 500:1 507:1 517:1 1605:1 # liver problem
4:1 9:1 10:1 17:1 26:1 30:1 38:1 41:1 59:1 77:1 80:1 97:1 102:1 118:1 225:1 226:1 290:1 407:1 479:1 500:1 507:1 529:1 690:1 1012:1 1270:1 1848:1 # liver resection
3:1 4:1 25:1 38:1 59:1 97:1 226:1 398:1 500:1 507:1 772:1 1187:1 # liver tests
4:1 7:2 14:1 19:1 24:1 32:1 38:1 97:1 112:1 122:1 158:1 161:1 187:1 193:1 226:1 344:1 468:1 494:1 500:1 507:1 670:1 704:1 825:1 # liver transplantation
16:1 52:1 74:1 166:1 469:1 923:1 # loaded
5:1 46:1 52:1 95:1 272:1 796:1 1379:1 # local
5:1 7:1 10:1 25:1 28:1 29:1 46:1 52:1 55:1 59:1 65:1 95:1 272:1 325:1 398:1 589:1 653:1 796:1 1105:1 1379:1 # local anaesthetic
5:1 16:1 35:1 46:1 52:1 74:1 95:1 116:1 272:1 550:1 796:1 1192:1 1379:1 # local oedema
5:1 9:1 10:1 17:1 26:1 33:1 41:1 46:1 52:1 77:1 88:1 95:1 102:1 118:1 122:1 189:1 225:1 272:1 407:1 479:1 540:1 796:1 831:1 1101:1 1379:1 1940:1 # local reactions
1:1 5:1 38:1 46:1 52:1 63:1 84:1 95:1 99:1 105:1 263:1 272:1 293:1 796:1 932:1 959:1 1379:1 # local swelling
4:1 5:1 14:1 28:1 46:1 52:1 65:1 95:1 173:1 272:1 308:1 337:1 589:1 786:1 796:1 1379:1 # local therapy
5:1 27:1 46:1 52:1 95:1 272:1 796:1 1244:1 1379:1 # locale
5:1 38:1 46:1 52:1 74:1 95:1 272:1 327:1 745:1 796:1 1112:1 1379:1 # localized
1:3 9:1 10:1 33:1 38:1 41:1 52:1 63:2 83:1 90:1 105:1 122:1 189:1 225:1 263:1 298:1 485:1 831:1 970:1 1032:1 1156:1 1277:1 1520:1 1922:1 # long acting insulin
3:1 4:1 9:1 52:1 63:1 130:1 194:1 898:1 970:1 1156:1 # long term
3:1 4:1 6:1 9:1 15:1 17:1 24:1 32:1 37:1 52:1 63:1 88:1 103:1 130:1 194:1 439:1 540:1 726:1 898:1 970:1 1156:1 1195:1 1369:1 # long term treatment
1:1 9:1 12:1 49:1 52:1 63:1 109:1 170:1 234:1 970:1 1061:1 1156:1 1725:1 # longitudinal
6:1 30:1 40:1 52:1 408:1 668:1 1255:1 1523:1 # loosen
1:1 6:1 30:1 40:1 50:1 52:1 63:1 105:1 369:1 396:1 408:1 668:1 949:1 1255:1 1523:1 # loosening
1:1 9:1 20:1 47:1 49:1 52:1 54:1 55:2 129:1 131:2 141:2 286:1 391:1 461:2 718:2 794:1 927:1 1130:1 1163:1 1360:1 1389:1 1960:2 # lopinavir + ritonavir
1:1 9:1 20:1 47:1 49:1 52:1 54:1 55:2 129:1 131:2 141:2 286:1 391:1 461:2 718:2 794:1 927:1 1130:1 1163:1 1360:1 1389:1 1960:2 # lopinavir / ritonavir
1:1 52:1 54:1 55:1 129:1 131:1 141:1 286:1 461:1 718:1 794:1 927:1 1389:1 1960:1 # lopinavir/ritonavir
7:1 21:1 22:1 40:1 52:1 150:1 160:1 294:1 498:1 961:1 1469:1 # losartan
9:1 26:1 40:1 52:1 57:1 61:1 62:1 67:1 110:1 122:1 178:1 209:1 291:1 347:1 961:1 1101:1 # loss of consciousness
4:1 6:1 11:1 40:1 52:1 61:1 178:1 198:1 345:1 907:1 961:1 1512:1 1713:1 # loss of energy
1:1 38:1 40:1 52:1 61:1 63:1 84:1 105:1 178:1 188:1 263:1 440:1 961:1 1058:1 # loss of feeling
40:1 52:1 61:1 81:1 141:1 178:1 287:1 961:1 # loss of hair
1:1 3:1 4:1 17:1 24:1 25:1 40:1 52:1 59:1 61:1 130:1 178:1 374:1 398:1 427:1 529:1 635:1 725:1 833:1 961:1 1696:1 # loss of interest
9:1 10:1 26:1 36:1 52:1 77:1 102:1 118:1 1067:1 # lotion
17:2 23:1 52:2 59:1 72:1 87:1 90:1 163:1 178:1 228:1 408:1 467:1 529:1 617:1 626:1 1257:1 1450:1 1523:1 1789:1 1805:1 1858:1 1863:1 1921:1 1990:1 # low blood pressure
52:1 66:1 87:1 120:1 152:1 236:1 467:1 634:1 696:1 717:1 834:1 932:1 978:1 # low body weight
2:1 3:1 6:1 16:1 23:1 36:1 38:1 42:1 44:1 49:1 52:1 54:1 66:1 75:1 79:1 82:1 92:1 93:1 96:1 106:1 122:1 132:1 135:1 145:1 211:1 214:1 453:1 467:1 606:1 749:1 855:1 1026:1 1189:1 1193:1 1838:1 1988:1 # low density lipoprotein
6:1 16:1 27:1 28:1 29:1 42:1 45:1 49:1 52:1 56:1 71:1 106:1 122:1 128:1 140:1 145:1 147:1 168:1 179:1 181:1 192:1 453:1 467:1 606:1 701:1 710:1 749:1 868:1 1026:1 1193:1 1204:1 1280:1 1838:1 # low density polyethylene
13:1 20:1 23:1 52:2 58:1 129:1 167:1 173:1 342:1 377:1 467:2 604:1 1743:1 # low flow priapism
6:1 17:1 52:1 117:1 165:1 457:1 467:1 516:1 567:1 849:1 1454:1 # low frequency
52:1 467:1 # low hdl
1:1 52:2 65:1 70:1 116:1 143:1 177:1 185:1 231:1 467:1 527:1 847:1 860:1 1143:1 1380:1 1393:1 1734:1 1746:1 1895:1 # low hemoglobin
4:1 17:2 23:1 52:2 59:1 72:1 87:1 90:1 163:1 178:1 228:1 408:1 467:1 529:1 617:1 626:1 932:1 1257:1 1450:1 1523:1 1789:1 1805:1 1858:1 1863:1 1921:1 1990:1 # lower blood pressure
4:1 52:1 87:1 120:1 236:1 467:1 696:1 717:1 834:1 932:1 # lower body
4:1 34:1 38:1 52:1 84:1 467:1 710:1 932:1 1058:1 1329:1 1427:1 # lower eyelid
4:1 38:1 52:1 151:1 392:1 467:1 932:1 # lower limb
4:1 38:1 52:1 151:1 253:1 392:1 467:1 932:1 # lower limbs
1:1 4:1 8:1 9:1 10:1 14:1 15:1 17:1 26:1 41:1 47:1 52:1 59:1 77:1 80:1 102:1 112:1 118:1 129:1 141:1 188:1 225:1 252:1 265:1 290:1 407:1 464:1 467:1 479:1 529:1 584:1 656:1 690:1 931:1 932:1 1012:1 1022:1 1043:1 1194:1 1260:1 1270:1 1614:1 1633:1 1688:1 1740:1 1744:1 1798:1 1967:1 1971:1 # lower respiratory infection
1:1 4:1 14:1 20:1 22:1 32:1 33:1 41:1 52:1 55:1 72:1 126:1 158:1 189:1 286:1 322:1 437:1 467:1 502:1 932:1 966:1 1036:1 1461:1 1839:1 # lower urinary tract
4:1 17:1 52:1 74:1 467:1 592:1 635:1 932:1 # lowered
4:1 52:1 277:1 467:1 674:1 932:1 # lowers
25:1 52:1 59:1 398:1 467:1 932:1 # lowest
4:1 46:1 114:1 173:1 457:1 1208:1 # luer cap
1:1 5:1 9:1 22:1 26:1 42:1 55:1 62:1 68:1 77:1 112:1 114:1 129:1 238:1 286:1 361:1 392:1 525:1 660:1 794:1 795:1 1043:1 1122:1 # lumbar spinal fusion
14:1 33:1 53:1 57:1 68:1 101:1 114:1 141:1 357:1 437:1 624:1 1967:1 # lumiracoxib
12:1 13:1 30:2 39:1 63:1 88:1 114:1 148:1 149:1 169:1 387:1 512:1 636:1 705:1 841:1 842:1 846:1 950:1 952:1 953:1 1154:1 1155:1 1352:1 # lung disease
13:1 38:1 45:1 63:1 114:1 116:1 120:1 167:1 169:1 375:1 377:1 392:1 1060:1 # lung embolism
2:1 13:1 40:1 42:1 63:1 104:1 114:1 164:1 169:1 222:1 249:1 292:1 404:1 504:1 987:1 1826:1 1985:1 # lung fibrosis
1:1 9:1 10:1 26:1 41:1 63:1 77:1 80:1 102:1 114:1 118:1 169:1 188:1 225:1 290:1 407:1 464:1 479:1 656:1 690:1 931:1 1012:1 1022:1 1194:1 1260:1 1270:1 1614:1 1633:1 1740:1 1744:1 1971:1 # lung infection
7:2 14:1 19:1 24:1 32:1 63:1 112:1 114:1 122:1 158:1 161:1 169:1 187:1 193:1 344:1 468:1 494:1 670:1 704:1 825:1 # lung transplantation
10:1 11:1 13:1 20:1 43:1 49:1 62:1 114:1 121:1 305:1 311:1 321:1 376:1 490:1 587:1 1225:1 1360:1 # lupus nephritis
4:1 13:1 20:1 97:1 114:1 233:1 500:1 1319:1 # luveris
1:1 9:1 10:1 26:1 40:1 42:1 49:1 63:1 77:1 102:1 105:1 106:1 118:1 140:1 222:1 321:1 1026:1 1040:1 # lying position
43:1 140:1 199:1 373:1 1042:1 1047:1 1070:1 1407:1 1439:1 1582:1 # lymph
16:1 31:1 43:1 59:1 87:1 140:1 199:1 373:1 1042:1 1047:1 1070:1 1168:1 1381:1 1407:1 1439:1 1582:1 # lymph nodes
10:1 15:1 18:1 43:1 81:1 127:1 140:1 199:1 216:1 235:1 373:1 1029:1 1042:1 1047:1 1070:1 1116:1 1407:1 1417:1 1439:1 1582:1 # lymphatic
27:1 43:1 48:1 84:1 91:1 95:1 140:1 199:1 320:1 373:1 706:1 980:1 1042:1 1047:1 1070:1 1407:1 1439:1 1582:1 1997:1 # lymphocele
3:1 43:1 91:1 95:1 140:1 165:1 199:1 320:1 373:1 458:1 919:1 1028:1 1042:1 1047:1 1070:1 1407:1 1439:1 1582:1 1655:1 1997:1 # lymphocytes
10:1 43:1 91:1 95:1 140:1 165:1 199:1 320:1 373:1 458:1 919:1 1028:1 1042:1 1047:1 1070:1 1407:1 1439:1 1582:1 1655:1 1997:1 # lymphocytic
34:1 43:1 48:1 84:1 91:1 99:1 140:1 184:1 199:1 293:1 320:1 373:1 706:1 784:1 827:1 870:1 1042:1 1047:1 1070:1 1407:1 1439:1 1582:1 1997:1 # lymphoid cells
7:1 8:1 34:1 43:1 91:1 122:1 139:1 140:1 184:1 198:1 199:1 320:1 346:1 373:1 413:1 417:1 445:1 447:1 468:1 505:1 784:1 1042:1 1047:1 1070:1 1407:1 1439:1 1582:1 1997:1 # lymphoid organs
10:1 13:1 34:1 43:1 59:1 90:1 91:1 140:1 178:1 184:1 199:1 320:1 373:1 376:1 457:1 784:1 1042:1 1047:1 1070:1 1407:1 1439:1 1582:1 1953:1 1997:1 # lymphoid tissues
1:1 11:1 43:1 86:1 91:1 140:1 199:1 320:1 373:1 389:1 721:1 1042:1 1047:1 1070:1 1407:1 1439:1 1582:1 1997:1 # lymphokines
1:1 6:1 10:1 13:1 15:1 35:1 37:1 43:1 47:1 49:1 50:1 60:1 63:1 91:1 105:1 140:1 199:1 234:1 278:1 320:1 321:1 369:1 373:1 376:1 396:1 439:1 493:1 584:1 587:1 949:1 1042:1 1047:1 1070:1 1407:1 1439:1 1499:1 1582:1 1725:1 1851:1 1997:1 # lymphomatous meningitis
2:1 12:1 13:1 23:1 30:2 39:1 43:1 44:1 45:1 54:1 88:1 91:1 140:1 148:1 149:1 199:1 320:1 373:1 387:1 512:1 636:1 661:1 705:1 841:1 842:1 846:1 855:1 950:1 952:1 953:1 1042:1 1047:1 1070:1 1154:1 1155:1 1189:1 1352:1 1407:1 1439:1 1582:1 1997:1 # lymphoproliferative disease
13:1 42:1 140:1 246:1 249:1 1214:1 1735:1 # lysis
5:1 6:1 35:1 37:1 40:1 51:2 59:1 60:1 140:1 246:1 262:1 278:1 373:1 433:1 454:1 824:1 1016:1 1626:1 1629:1 1735:1 1992:1 # lysosomal enzymes
17:1 45:1 51:1 59:1 218:1 338:1 529:1 747:1 1095:1 # m-cresol
8:1 17:1 47:1 48:1 80:1 121:1 197:1 265:1 410:1 576:1 612:1 683:1 883:1 1018:1 1111:1 1229:1 1271:1 1343:1 1507:1 1516:1 1536:1 1538:1 1671:1 1702:1 1724:1 1965:1 1966:1 # m3 receptor
33:1 35:1 46:1 59:1 457:1 516:1 # macaques
1:1 4:1 11:1 33:1 35:1 73:1 86:1 111:1 126:1 907:1 1051:1 1107:1 1322:1 1398:1 # machinery
2:1 33:1 35:1 45:1 218:1 231:1 578:2 713:1 1052:1 1165:1 1809:1 # macrogol 4000
2:1 7:1 10:2 16:1 18:1 24:1 26:1 33:1 34:1 35:1 36:1 38:1 45:1 124:1 143:1 187:1 207:1 218:1 235:1 292:1 375:1 599:1 661:1 1052:1 1067:1 1329:1 1729:1 1809:1 # macrolide antibiotic
2:2 9:1 10:2 15:1 26:1 33:2 35:1 37:1 41:1 43:1 54:1 60:1 64:1 77:1 81:1 85:1 89:1 102:1 118:1 119:1 127:1 157:1 189:1 191:1 210:1 216:1 218:1 225:1 226:1 245:1 258:1 259:1 273:1 280:1 313:1 351:1 597:1 607:1 625:1 631:1 657:1 750:1 831:1 906:1 936:1 942:1 993:1 1008:1 1052:1 1110:1 1129:1 1140:1 1142:1 1403:1 1405:1 1412:1 1534:1 1634:1 1637:1 1730:1 1809:1 1936:1 1948:1 # macrophage activation syndrome
6:1 33:1 35:1 89:1 154:1 201:1 1273:1 1542:1 # macugen
19:1 22:1 33:1 35:1 83:1 154:1 370:1 400:1 489:1 680:1 976:1 1237:1 1542:1 # macular
16:1 19:1 22:1 33:1 35:2 74:1 83:1 116:1 154:1 370:1 400:1 489:1 550:1 680:1 976:1 1192:1 1237:1 1542:1 # macular oedema
15:1 28:1 33:1 35:1 52:1 54:1 83:1 107:1 154:1 489:1 627:1 812:1 852:1 1389:1 1542:1 1601:1 1621:1 1955:1 # maculopathy
3:1 11:1 15:1 18:1 35:1 38:1 42:2 46:1 59:1 68:1 100:1 113:1 157:1 227:1 232:1 284:1 289:1 600:1 628:1 755:1 874:1 937:1 1435:1 1658:1 # magnesium silicate
3:1 11:1 15:1 35:1 42:1 43:1 59:1 68:1 81:1 83:1 90:1 113:1 157:1 216:1 227:1 276:1 284:1 289:1 446:1 485:1 682:1 874:1 937:1 1029:1 1116:1 1435:1 1567:1 1661:1 # magnesium sulphate
10:1 11:1 18:1 29:1 35:1 157:1 235:1 289:1 653:1 1435:1 1911:1 # magnetic
7:2 9:1 10:1 11:1 14:1 17:1 18:1 26:1 29:1 35:1 43:1 48:1 51:1 55:1 59:1 63:1 117:1 157:1 173:1 231:1 234:1 235:1 237:1 289:1 310:1 315:1 391:1 441:1 529:1 653:1 760:1 765:1 918:1 933:1 1408:1 1435:1 1725:1 1911:1 # magnetic resonance angiography
1:1 3:1 6:1 7:2 24:1 25:1 28:1 35:1 42:1 55:2 59:2 61:1 65:1 117:1 287:1 315:1 325:1 374:1 398:1 427:1 589:1 633:1 662:1 760:1 819:1 833:1 937:1 1105:1 # maintenance of anaesthesia
8:1 9:1 16:1 17:1 23:1 26:1 35:1 42:1 59:1 77:1 121:1 178:1 529:1 617:1 626:1 660:1 795:1 994:1 1482:1 1805:1 1990:1 # major depression
4:1 8:2 12:1 13:1 16:2 17:1 23:1 35:1 42:1 51:1 59:1 97:1 115:1 121:1 144:1 149:1 178:1 182:1 226:1 243:1 250:1 271:1 299:1 300:1 306:1 309:1 317:1 365:1 379:1 381:1 382:1 472:1 473:1 474:1 507:1 529:1 585:1 586:1 617:1 626:1 853:1 994:1 1482:1 1805:1 1990:1 # major depressive disorder
4:1 8:2 12:1 13:1 16:2 17:1 23:1 35:1 42:1 51:1 59:1 97:1 115:1 121:1 144:1 149:1 178:1 182:1 226:1 243:1 250:1 271:1 277:1 299:1 300:1 306:1 309:1 317:1 365:1 379:1 381:1 382:1 472:1 473:1 474:1 507:1 529:1 585:1 586:1 617:1 626:1 674:1 853:1 994:1 1482:1 1805:1 1990:1 # major depressive disorders
8:1 11:1 16:1 17:1 23:1 35:1 42:1 59:2 97:1 99:1 100:1 121:1 178:2 226:1 507:1 529:1 617:2 626:1 759:1 874:1 994:1 1482:1 1805:1 1990:1 # major depressive illness
1:1 8:1 35:1 72:1 126:1 384:1 638:1 813:1 1482:1 1502:1 1667:1 1961:1 # major injury
4:1 8:1 20:1 35:1 59:1 72:1 89:1 90:1 190:1 198:1 233:1 1452:1 1482:1 1789:1 1968:1 # major surgeries
4:1 8:1 35:1 72:1 89:1 90:1 126:1 198:1 1322:1 1482:1 1789:1 # major surgery
8:1 20:1 35:1 49:1 145:1 415:1 606:1 1360:1 1482:1 # majority
4:1 5:1 16:1 19:1 30:1 33:1 35:2 39:1 56:1 58:1 73:1 107:1 138:1 153:1 178:1 182:1 194:1 262:1 307:1 557:1 603:1 610:1 862:1 898:1 1398:1 # malassezia pachydermatis
5:2 7:1 27:1 35:2 50:1 151:1 242:1 262:2 827:1 1244:1 1846:1 # male animals
5:1 27:1 30:1 35:1 200:1 262:1 1244:1 # male sex
5:1 18:1 33:1 34:1 35:1 38:1 67:1 262:1 274:1 295:1 327:1 399:1 600:1 864:1 # malic acid
5:1 7:1 24:1 35:2 38:1 39:1 43:1 55:1 60:1 91:1 140:1 152:1 187:1 199:1 262:1 278:1 289:1 320:1 327:1 373:1 708:1 740:1 760:1 864:1 985:1 1042:1 1047:1 1070:1 1108:1 1132:1 1291:1 1314:1 1325:1 1404:1 1406:1 1407:1 1411:1 1414:1 1434:1 1437:1 1439:1 1445:1 1447:1 1457:1 1459:1 1463:1 1477:1 1499:1 1582:1 1648:1 1675:1 1704:1 1997:1 # malignant lymphomas
5:1 7:1 24:1 26:1 28:1 35:1 36:1 37:1 38:2 51:1 55:1 59:1 65:1 84:1 152:1 187:1 262:1 289:1 327:1 589:1 708:1 740:1 760:1 864:1 985:1 1000:1 1058:1 1108:1 1132:1 1291:1 1314:1 1325:1 1404:1 1406:1 1411:1 1414:1 1434:1 1437:1 1445:1 1447:1 1457:1 1459:1 1463:1 1477:1 1648:1 1675:1 1704:1 # malignant mesothelioma
5:1 7:1 24:1 35:1 38:1 55:1 68:1 70:1 72:1 109:1 110:1 152:1 187:1 262:1 289:1 327:1 488:1 708:1 740:1 760:1 864:1 889:1 960:1 985:1 1108:1 1132:1 1291:1 1314:1 1325:1 1363:1 1404:1 1406:1 1411:1 1414:1 1434:1 1437:1 1445:1 1447:1 1457:1 1459:1 1463:1 1477:1 1648:1 1675:1 1704:1 # malignant tumour
5:1 10:1 20:1 32:1 35:1 49:1 136:1 257:1 262:1 321:1 328:1 1360:1 # malnutrition
5:1 16:1 32:1 35:1 47:1 87:1 200:1 262:1 356:1 871:1 1168:1 1590:1 1618:1 # maltodextrin
5:1 30:1 35:1 40:1 47:1 262:1 356:1 668:1 1100:1 1590:1 # maltose
7:1 19:1 22:1 35:2 64:1 69:1 126:1 185:1 355:1 494:1 502:1 534:1 1222:1 1579:1 # mammary gland
6:1 7:1 24:1 35:1 37:1 55:1 89:1 103:1 116:1 157:1 224:1 439:1 597:1 726:1 1105:1 1715:1 # management
6:1 7:1 10:1 14:1 18:1 23:1 24:1 33:1 35:1 37:1 41:1 48:1 55:1 89:1 103:1 116:1 157:1 189:1 224:1 225:1 235:1 437:1 439:1 597:1 726:1 831:1 1036:1 1105:1 1715:1 # management practice
6:1 7:1 10:1 14:1 18:1 23:1 24:1 33:1 35:1 37:1 41:1 48:1 55:1 59:1 89:1 103:1 116:1 157:1 189:1 224:1 225:1 235:1 437:1 439:1 597:1 726:1 831:1 1036:1 1105:1 1436:1 1715:1 # management practices
1:1 7:1 35:1 55:1 63:1 105:1 157:1 224:1 234:1 1105:1 1203:1 # managing
7:1 8:1 15:1 35:1 47:1 64:1 126:1 224:1 265:1 275:1 355:1 584:1 1003:1 1531:1 1688:1 # mandatory
7:1 35:1 63:1 89:1 224:1 609:1 933:1 # mange
7:1 35:1 50:1 58:1 224:1 242:1 1199:1 # mania
7:1 18:1 35:1 50:1 224:1 242:1 480:1 # manic
7:1 9:1 10:1 17:1 18:1 26:1 33:1 35:1 41:1 50:1 77:1 88:1 102:1 118:1 189:1 224:1 225:1 242:1 407:1 479:1 480:1 540:1 831:1 1940:1 # manic reaction
7:1 18:1 35:1 47:1 50:1 60:1 197:1 199:1 210:1 224:1 242:1 373:1 480:1 576:1 1047:1 1102:1 1559:1 # manic symptoms
7:1 15:1 21:1 25:1 35:1 50:1 59:1 188:1 219:1 224:1 242:1 343:1 398:1 574:1 1558:1 # manifestation
7:1 15:1 21:1 25:1 35:1 50:1 59:1 188:1 219:1 224:1 242:1 343:1 398:1 574:1 1558:1 # manifestations
7:1 35:1 53:1 58:1 65:1 66:1 151:1 224:1 810:1 1113:1 1137:1 1334:1 # mannheimia
7:1 10:1 18:1 35:1 45:1 53:1 58:1 65:1 66:1 70:1 81:1 116:1 140:1 151:1 224:1 235:1 325:1 458:1 701:1 810:1 847:1 1113:1 1137:1 1334:1 1879:1 1986:1 # mannheimia haemolytica
7:1 33:1 35:1 41:1 72:1 109:1 189:1 204:1 224:1 285:1 328:1 349:1 383:1 859:1 1503:1 # manufacturer
7:1 33:1 35:1 41:1 72:1 109:1 189:1 204:1 224:1 285:1 328:1 349:1 383:1 859:1 1503:1 # manufacturing
1:1 8:1 35:1 47:1 49:1 111:1 143:1 265:1 277:1 292:1 1163:1 1334:1 1673:1 1721:1 # mao inhibitors
35:1 221:1 244:1 # mao-a
35:1 221:1 363:1 # mao-b
2:1 14:1 22:1 35:1 95:1 131:1 141:1 195:1 429:1 461:1 555:1 718:1 724:1 1075:1 1222:1 1960:1 # maraviroc 150 mg
22:1 35:1 57:1 367:1 845:1 1222:1 # marco
17:1 22:1 35:1 59:1 529:1 1222:1 # mares
1:1 20:1 22:1 35:1 55:1 286:1 322:1 695:1 1222:1 # marina
9:1 20:1 22:1 26:1 35:1 77:1 695:1 836:1 1222:1 # marion
13:1 20:1 22:1 35:1 160:1 695:1 1222:1 1319:1 # marisa
22:1 35:1 74:1 449:1 1222:1 # marked
4:1 22:1 35:1 277:1 449:1 674:1 1222:1 # markers
22:1 29:1 35:1 449:1 1222:1 # market
1:1 10:1 22:1 29:1 35:1 63:1 105:1 298:1 449:1 653:1 1222:1 1520:1 # marketing
22:1 29:1 35:1 449:1 772:1 1222:1 # markets
1:1 22:1 35:1 63:1 105:1 389:1 721:1 1222:1 # markings
2:1 3:1 7:1 14:1 15:1 21:1 22:1 24:1 32:1 35:1 49:2 54:1 67:1 113:1 129:1 158:1 187:1 245:1 252:1 294:1 570:1 910:1 927:1 1153:1 1222:1 1904:1 # maropitant citrate
2:1 3:1 22:1 35:1 36:1 75:1 79:1 88:1 93:1 601:1 1222:1 # maroteaux-lamy
2:1 19:1 22:1 35:1 39:1 42:1 54:1 56:1 58:1 106:1 161:1 239:1 307:1 344:1 448:1 467:1 533:1 637:1 692:1 774:1 775:1 981:1 1035:1 1222:1 # marrow hypoplasia
2:1 7:2 14:1 19:1 22:1 24:1 32:1 35:1 112:1 122:1 158:1 161:1 187:1 193:1 344:1 448:1 467:1 468:1 494:1 670:1 704:1 825:1 1222:1 # marrow transplantation
1:1 10:1 22:1 35:1 50:1 150:1 298:1 498:1 678:1 877:1 1222:1 # martini
1:1 13:1 35:1 38:1 39:1 50:1 83:1 154:1 209:1 263:1 364:1 489:1 678:1 1277:1 1922:1 # masculinisation
30:1 33:1 35:1 39:1 62:1 73:1 160:1 178:1 205:1 471:1 862:1 1398:1 # massachusetts
3:1 4:1 25:1 35:1 39:1 130:1 324:1 524:1 698:1 # master
15:1 35:1 73:1 493:1 1937:1 # match
3:1 4:1 5:1 15:1 20:1 35:1 58:1 113:1 130:1 233:1 406:1 493:1 577:1 604:1 827:1 # materials
3:1 4:1 5:1 15:1 17:1 22:1 35:1 46:1 55:1 113:1 130:1 240:1 361:1 401:1 493:1 1797:1 1860:1 # maternal care
3:1 4:1 5:2 8:1 15:1 21:1 35:1 38:1 49:1 55:1 70:1 113:1 130:1 145:1 150:1 316:1 327:1 361:1 401:1 493:1 520:1 606:1 687:1 880:1 1741:1 1797:1 1860:1 # maternal mortality
15:1 17:1 35:1 72:1 109:1 228:1 285:1 339:1 493:1 1815:1 # mature
33:1 35:1 57:1 101:1 191:1 292:1 357:1 461:1 624:1 # mavacoxib
5:1 35:2 151:1 262:1 357:1 1418:1 1846:1 # maximal
3:1 4:1 5:1 14:1 15:1 27:1 30:1 35:2 40:1 45:1 47:1 74:1 99:1 113:1 133:1 140:1 151:1 252:1 262:1 308:1 357:1 571:1 621:1 666:1 668:1 840:1 1128:1 1153:1 1401:1 1418:1 1787:1 1846:1 1974:1 # maximally tolerated dose
35:1 68:1 151:1 302:1 357:1 1418:1 # maximum
5:1 15:1 21:1 35:1 123:1 204:1 316:1 1180:1 1533:1 1872:1 # may be fatal
1:1 35:1 45:1 64:1 133:1 270:1 288:1 603:1 1077:1 1145:1 1152:1 1865:1 # mazindol
5:1 10:1 37:2 59:1 88:1 151:1 356:1 558:1 1367:1 1590:1 # mealtimes
6:1 7:1 10:1 16:1 17:1 34:1 37:2 42:1 48:1 59:1 88:1 117:1 124:1 151:1 310:1 453:1 529:1 558:1 849:1 937:1 1333:1 1556:1 1772:1 # mean residence time
1:1 11:1 27:1 33:1 37:1 39:1 59:1 67:1 86:1 88:1 191:1 323:1 362:1 387:1 1069:1 1099:1 1442:1 1573:1 1762:1 # measles vaccine
14:1 27:1 37:1 39:1 72:1 88:1 90:1 108:1 163:1 387:1 517:1 642:1 793:1 995:1 1484:1 1789:1 # measurable
6:1 17:1 37:2 39:1 72:1 88:1 90:1 116:1 228:1 387:1 439:1 1715:1 1789:1 # measurement
1:1 20:1 37:1 39:1 63:1 72:1 88:1 90:1 105:1 322:1 387:1 966:1 1789:1 # measuring
15:1 28:1 37:1 88:1 812:1 1369:1 # meath
5:1 7:1 18:1 37:1 46:1 50:1 73:1 80:1 81:1 232:1 242:1 272:1 465:1 480:1 851:1 1176:1 # mechanical
5:1 6:1 7:1 10:2 15:1 18:1 19:1 24:1 26:1 37:1 46:1 50:1 73:1 80:1 81:1 97:1 100:1 102:1 103:1 127:1 207:1 232:1 242:1 258:1 272:1 366:1 456:1 465:1 480:1 851:1 1106:1 1114:1 1176:1 # mechanical ventilation
7:1 9:1 10:1 13:1 26:1 33:1 37:1 41:1 50:1 61:1 73:1 77:1 80:1 81:1 102:1 118:1 167:1 189:1 225:1 242:1 364:1 377:1 407:1 475:1 479:1 486:1 543:1 831:1 851:1 1176:1 # mechanism of action
7:1 13:1 37:1 50:1 73:1 80:1 81:1 167:1 242:1 364:1 377:1 475:1 486:1 543:1 851:1 1176:1 1559:1 # mechanisms
9:2 10:1 14:1 15:1 26:1 37:1 39:1 50:1 57:1 68:1 77:1 80:1 102:1 112:1 118:1 127:1 129:1 141:1 227:1 252:1 258:1 284:1 304:1 313:1 347:1 1038:1 1043:1 1798:1 1800:1 1918:1 1967:1 # meconium aspiration
5:1 37:1 74:1 275:1 1420:1 # medal
14:1 37:1 74:1 85:1 1384:1 1420:1 # meddra
1:1 4:1 8:1 10:1 12:2 13:1 16:1 25:1 37:1 39:1 51:1 55:1 58:1 74:1 115:1 144:1 149:1 182:1 243:1 250:1 271:1 277:1 286:1 298:1 299:1 300:1 306:1 309:1 317:1 365:1 379:1 381:1 382:1 402:1 472:1 473:1 474:1 499:1 524:1 551:1 585:1 586:1 674:1 853:1 1420:1 1913:1 # mediastinal disorders
1:1 10:1 12:1 15:1 37:1 58:1 63:1 74:1 105:1 127:1 298:1 402:1 499:1 1265:1 1420:1 1462:1 1520:1 1913:1 # mediating
5:1 12:1 18:1 37:1 46:1 74:1 232:1 272:1 465:1 499:1 1084:1 1420:1 1913:1 # medical
5:1 12:1 18:1 33:1 37:1 38:1 46:1 49:1 67:1 74:1 100:1 145:1 204:1 232:1 272:1 274:1 465:1 499:1 606:1 687:1 755:1 859:1 1084:1 1420:1 1712:1 1741:1 1913:1 # medical facility
5:1 8:1 12:1 13:1 18:1 25:1 37:1 46:1 47:1 74:1 111:1 126:1 232:1 265:1 272:1 465:1 499:1 615:1 856:1 1003:1 1084:1 1420:1 1531:1 1792:1 1913:1 # medical history
5:1 8:1 12:1 13:1 18:1 25:1 37:1 46:1 47:1 61:1 74:1 111:1 126:1 232:1 265:1 272:1 465:1 499:1 615:1 856:1 1003:1 1084:1 1420:1 1531:1 1792:1 1913:1 # medical history of
2:1 5:1 12:1 17:1 18:1 23:1 37:1 44:1 46:1 48:1 59:1 72:1 74:2 95:1 196:1 228:1 232:1 272:1 429:1 465:1 499:1 529:1 1084:1 1420:1 1913:1 # medical procedures
4:1 5:1 12:1 18:2 30:1 37:1 46:1 48:1 74:1 131:1 232:1 272:1 430:1 465:1 499:1 730:1 785:1 1084:1 1420:1 1913:1 1916:1 # medical service
3:1 9:1 12:1 15:1 18:1 37:1 46:1 63:1 74:2 89:1 106:1 112:1 113:1 232:1 499:1 571:1 609:1 628:1 840:1 970:1 1084:1 1420:1 1486:1 1532:1 1658:1 1913:1 # medicated sponge
1:1 11:1 12:1 18:1 37:1 67:1 74:1 86:1 323:1 499:1 602:1 1084:1 1420:1 1913:1 # medicine
12:1 37:1 68:1 74:1 227:1 284:1 499:1 843:1 913:1 1420:1 1913:1 # medium
1:1 4:1 12:1 20:2 32:1 37:1 48:1 68:1 73:1 74:1 81:1 140:1 152:1 185:1 227:1 229:1 233:1 257:1 284:1 287:1 426:1 499:1 662:1 843:1 913:1 944:1 1054:1 1176:1 1200:1 1420:1 1913:1 # medium chain triglycerides
2:2 23:1 37:1 44:1 74:1 85:1 101:1 119:1 162:1 175:1 239:1 360:1 434:1 435:1 455:1 1420:1 1545:1 1562:1 # medroxyprogesterone
1:1 11:1 37:1 52:1 86:1 342:1 380:1 516:1 562:1 1066:1 1564:1 1843:1 # mefloquine
22:1 37:1 95:1 126:1 139:1 354:1 502:1 1068:1 1640:1 1818:1 # megakaryocytes
5:1 19:1 37:1 39:1 52:1 139:1 163:1 177:1 307:1 354:1 1143:1 1606:1 1689:1 # megaloblastic
13:1 26:1 37:1 40:1 42:1 66:1 222:1 249:1 504:1 # meiosis
6:1 19:1 37:1 55:1 84:1 325:1 819:1 1149:1 # melaena
1:1 9:1 13:1 15:1 19:1 21:1 29:1 37:2 38:1 45:1 47:1 50:1 84:1 108:1 120:1 137:1 167:1 248:1 304:1 366:1 375:1 377:1 396:1 584:1 652:1 1060:1 1121:1 1130:1 1149:1 1993:1 # melatonin metabolism
18:1 37:1 46:1 52:1 69:1 84:1 101:1 232:1 357:1 624:1 1933:1 # meloxicam
4:1 37:1 111:1 116:1 123:1 211:1 277:1 392:1 539:1 674:1 1587:1 # membership
1:1 2:1 3:1 7:1 11:1 14:1 23:1 36:1 37:1 44:1 66:1 75:1 78:1 79:1 82:1 92:1 93:1 94:1 96:1 116:1 132:1 134:1 135:1 164:1 193:1 214:1 215:1 330:1 392:1 521:1 538:1 1310:1 # membrane protein
4:1 7:1 9:1 14:1 31:1 37:2 52:2 60:1 62:1 83:1 110:1 116:1 125:1 164:1 185:1 193:1 280:1 291:1 392:1 421:1 538:1 715:1 1156:1 1310:1 1380:1 1555:1 1621:1 1695:1 # membranous glomerulonephropathy
4:1 8:2 12:1 13:1 16:1 37:1 51:1 70:1 115:1 116:1 126:1 144:1 149:1 182:1 243:1 250:1 271:1 277:1 299:1 300:1 306:1 309:1 317:1 365:1 379:1 381:1 382:1 472:1 473:1 474:1 520:1 585:1 586:1 674:1 847:1 853:1 1003:1 # memory disorders
2:1 8:1 23:1 27:1 37:1 44:1 70:1 116:2 126:1 163:1 177:1 517:1 520:1 847:1 1003:1 1559:1 1605:1 # memory problems
1:1 5:1 6:1 37:1 50:1 63:1 88:1 89:1 105:1 369:1 396:1 439:1 609:1 949:1 1367:1 # meningeal
1:1 6:1 37:1 50:1 59:1 63:1 89:1 105:1 369:1 396:1 439:1 609:1 949:1 # meninges
1:1 6:1 10:1 34:1 37:1 49:1 50:1 63:1 105:1 234:1 321:1 369:1 396:1 439:1 865:1 949:1 1725:1 # meningitidis
1:1 6:1 33:1 37:1 45:1 50:1 57:1 63:1 73:1 81:1 95:2 105:1 106:1 140:1 160:1 246:1 362:1 369:1 396:1 439:1 701:1 713:1 868:1 949:1 1069:1 1176:1 1198:1 1280:1 1650:1 1735:1 # meningococcal polysaccharide
1:1 6:1 33:1 37:1 45:1 50:1 57:1 63:1 73:1 81:1 95:2 105:1 106:1 140:1 160:1 246:1 362:1 369:1 396:1 439:1 701:1 713:1 868:1 949:1 1069:1 1176:1 1198:1 1280:1 1650:1 1735:1 # meningococcal polysaccharide c
5:1 6:1 31:1 37:1 54:1 62:1 107:1 160:1 385:1 439:1 476:1 601:1 852:1 884:1 # menopausal
6:1 8:1 31:1 37:1 81:1 157:1 234:1 385:1 439:1 448:1 647:1 688:1 1534:1 1882:1 # menorrhagia
5:1 6:1 17:1 19:1 20:1 22:1 25:1 32:1 37:1 83:1 122:1 125:1 141:1 212:1 354:1 370:1 400:1 411:1 439:1 448:1 463:1 622:1 648:1 680:1 695:1 749:1 1697:1 # menstrual irregularity
6:1 10:1 15:1 17:1 19:1 22:1 25:1 32:1 37:1 83:1 122:1 125:1 127:1 141:1 212:1 354:1 370:1 400:1 411:1 439:1 448:1 463:1 622:1 648:1 680:1 749:1 1697:1 # menstruation irregular
4:1 5:2 6:1 11:1 21:1 24:1 27:1 37:1 59:1 103:1 150:1 178:1 316:1 439:1 510:1 617:1 726:1 817:1 874:1 1128:1 1244:1 1327:1 1541:1 1812:1 # mental alertness
4:1 5:1 6:1 8:1 12:1 13:1 16:1 21:1 24:1 37:1 51:1 103:1 115:1 144:1 149:1 182:1 243:1 250:1 271:1 299:1 300:1 306:1 309:1 316:1 317:1 365:1 379:1 381:1 382:1 439:1 472:1 473:1 474:1 510:1 585:1 586:1 726:1 817:1 853:1 1541:1 1812:1 # mental disorder
4:1 5:1 6:1 8:1 12:1 13:1 16:1 21:1 24:1 37:1 51:1 103:1 115:1 144:1 149:1 182:1 243:1 250:1 271:1 277:1 299:1 300:1 306:1 309:1 316:1 317:1 365:1 379:1 381:1 382:1 439:1 472:1 473:1 474:1 510:1 585:1 586:1 674:1 726:1 817:1 853:1 1541:1 1812:1 # mental disorders
2:1 5:1 6:1 21:1 23:1 24:1 27:1 37:1 44:1 103:1 116:1 163:1 177:1 316:1 439:1 510:1 517:1 726:1 817:1 1541:1 1559:1 1605:1 1812:1 # mental problems
5:1 6:1 10:1 15:1 17:1 21:2 22:1 24:1 26:1 29:1 37:1 102:1 103:1 115:1 127:1 248:1 258:1 275:1 316:1 439:1 510:1 726:1 817:1 1007:1 1218:1 1253:1 1541:1 1812:1 # mental retardation
3:1 5:1 6:1 15:1 21:2 24:1 25:1 37:1 103:1 113:1 219:1 316:1 439:1 510:1 574:1 726:1 817:1 1541:1 1558:1 1812:1 1903:1 # mental state
4:1 37:1 46:1 47:1 54:1 173:1 197:1 367:1 490:1 576:1 715:1 1044:1 1208:1 1799:1 # mercaptopurine
3:1 4:1 6:1 18:1 20:1 24:1 30:1 37:1 59:1 103:1 130:1 233:1 427:1 460:1 577:1 725:1 1255:1 # mesenteric
3:1 15:1 19:1 37:1 42:1 59:1 100:1 113:1 366:1 650:1 937:1 1114:1 # mesilate
37:1 59:2 89:1 157:1 160:1 178:1 597:1 617:1 # messages
18:1 21:1 29:1 37:1 38:1 45:1 108:1 120:1 137:1 248:1 375:1 600:1 652:1 1993:1 # metabolic
13:1 18:1 21:1 29:1 33:1 34:1 37:1 38:1 40:1 42:1 45:1 67:1 108:1 120:1 133:1 137:1 222:1 248:1 249:1 274:1 295:1 375:1 399:1 504:1 600:1 652:1 679:1 1974:1 1993:1 # metabolic acidosis
4:1 8:1 12:1 13:1 16:1 18:1 21:1 29:1 37:1 38:1 45:1 51:1 108:1 115:1 120:1 137:1 144:1 149:1 182:1 243:1 248:1 250:1 271:1 277:1 299:1 300:1 306:1 309:1 317:1 365:1 375:1 379:1 381:1 382:1 472:1 473:1 474:1 585:1 586:1 600:1 652:1 674:1 853:1 1993:1 # metabolic disorders
1:1 9:1 10:1 18:1 21:1 26:1 29:1 37:1 38:1 45:1 49:1 77:1 102:1 108:1 111:1 118:1 120:1 137:1 143:1 248:1 292:1 321:1 375:1 600:1 652:1 1334:1 1673:1 1993:1 # metabolic inhibition
2:1 18:1 21:1 23:1 27:1 29:1 37:1 38:1 44:1 45:1 61:1 100:1 104:1 108:1 120:1 137:1 248:1 375:1 600:1 652:1 1366:1 1993:1 # metabolic profile
13:1 21:1 29:1 37:1 38:1 45:1 108:1 120:1 137:1 167:1 248:1 375:1 377:1 652:1 1060:1 1993:1 # metabolism
21:1 29:1 33:1 37:1 46:1 69:1 137:1 248:1 1993:1 # metacam
17:1 21:1 29:1 33:1 37:1 45:1 51:1 59:1 137:1 218:1 248:1 529:1 747:1 1095:1 1809:1 1993:1 # metacresol
3:1 5:1 18:1 21:2 25:1 29:1 37:1 38:1 39:1 99:1 137:1 248:1 316:1 324:1 524:1 600:1 621:1 917:1 959:1 1993:1 # metallic taste
5:1 21:1 28:1 29:1 36:1 37:1 52:1 99:1 111:1 137:1 248:1 316:1 443:1 621:1 1000:1 1588:1 1993:1 # metallothionein
5:1 21:1 29:1 37:1 137:1 248:1 316:1 827:1 1993:1 # metals
5:1 21:1 29:1 30:1 37:1 137:1 140:1 246:1 248:1 316:1 1735:1 1993:1 # metalyse
8:1 21:1 29:1 37:1 43:1 69:1 70:1 91:1 137:1 248:1 320:1 432:1 520:1 818:1 1081:1 1213:1 1372:1 1993:1 # metamorphosis
13:1 21:2 25:1 29:1 37:1 39:2 42:1 137:1 219:1 248:1 249:1 524:1 917:2 981:1 1993:1 # metastasis
10:1 15:1 18:1 21:2 25:1 29:1 37:1 39:1 127:1 137:1 219:1 235:1 248:1 524:1 574:1 917:1 1417:1 1517:1 1558:1 1993:1 # metastatic
6:1 10:1 15:1 16:1 18:1 21:2 22:1 25:1 29:1 31:1 37:1 39:1 46:1 67:1 95:1 127:1 137:1 166:1 219:1 235:1 240:1 248:1 367:1 385:1 453:1 524:1 574:1 796:1 845:1 917:1 923:1 1409:1 1417:1 1517:1 1558:1 1687:1 1700:1 1754:1 1820:1 1993:1 # metastatic adenocarcinoma
4:2 7:1 10:1 15:1 16:1 18:1 19:1 21:2 25:1 29:1 37:1 39:1 46:1 48:1 117:1 127:1 137:1 163:1 166:1 182:1 219:1 235:1 248:1 310:1 315:1 426:1 441:1 524:1 574:1 917:1 929:1 1384:1 1417:1 1517:1 1558:1 1993:1 # metastatic bladder cancer
4:1 5:1 7:1 8:1 10:1 15:1 17:1 18:1 21:3 25:1 29:1 37:1 39:1 41:1 45:1 46:1 48:1 52:1 57:1 80:1 117:1 127:1 137:1 219:1 235:1 248:1 290:1 310:1 314:1 315:1 316:1 426:1 441:1 524:1 574:1 612:1 613:1 773:1 917:1 929:1 1144:1 1417:1 1456:1 1517:1 1558:1 1993:1 # metastatic colorectal cancer
3:1 8:1 29:1 37:1 137:1 223:1 1732:1 # meteor
1:1 8:1 29:1 37:1 53:1 137:1 172:1 194:1 202:1 428:1 536:1 1248:1 # metformin
1:1 8:1 29:1 37:1 53:1 137:1 172:1 194:1 195:1 202:1 412:1 428:1 536:1 578:2 1248:1 # metformin 1000 mg
1:1 8:1 29:1 37:1 53:1 137:1 172:1 194:1 195:1 202:1 428:1 536:1 578:1 724:1 1248:1 # metformin 500 mg
1:1 8:1 29:1 37:1 53:1 137:1 146:1 172:1 194:1 202:1 428:1 536:1 1248:1 1935:1 # metformin hcl
4:1 19:1 28:1 29:1 33:1 37:2 45:1 54:1 57:1 71:1 81:1 106:1 126:1 128:1 137:1 140:1 174:1 218:1 373:1 397:1 620:1 701:1 715:1 868:1 1070:1 1280:1 1377:1 1466:1 1626:1 1809:1 # methacrylate copolymer
1:1 9:1 11:1 26:1 28:1 29:1 37:1 50:1 77:1 86:1 111:1 128:1 137:1 174:1 304:1 396:1 443:1 1121:1 1167:1 1268:1 1804:1 # methionine
10:1 14:1 15:1 17:1 22:1 23:1 26:1 28:1 29:1 37:1 61:1 87:1 91:1 102:1 107:1 121:1 127:1 128:1 137:1 174:1 252:1 258:1 555:1 556:1 566:1 626:1 1017:1 1038:1 1226:1 1506:1 1529:1 1748:1 1918:1 # method of preparation
28:1 29:1 37:1 45:1 52:1 87:1 91:1 128:1 133:1 137:1 174:1 231:1 556:1 613:1 1017:1 1209:1 1226:1 1508:1 1701:1 # methodology
17:1 18:1 28:1 29:1 32:1 36:1 37:1 47:1 49:1 67:1 91:1 101:1 128:1 137:1 145:1 174:1 200:1 357:1 450:1 556:1 602:1 606:1 624:1 1017:1 1195:1 1226:1 1572:1 1779:1 1782:1 # methotrexate toxicity
28:1 29:1 37:1 91:1 101:1 114:1 128:1 137:1 162:1 174:1 175:1 342:1 556:1 761:1 1017:1 1120:1 1160:1 1174:1 1190:1 1206:1 1226:1 1266:1 1465:1 1527:1 # methoxyflurane
4:1 28:2 29:2 37:1 56:1 65:1 71:1 128:2 137:1 147:1 168:1 174:1 179:1 181:1 192:1 247:1 264:1 589:1 786:1 # methyl ether
2:1 6:1 28:1 29:1 37:1 56:2 71:1 85:1 101:1 119:1 123:1 128:1 137:1 138:1 147:1 153:1 155:1 159:1 162:1 168:1 171:1 174:1 175:1 176:1 179:1 181:1 192:1 247:1 264:1 360:1 416:1 434:1 435:1 444:1 455:1 478:1 496:1 508:1 # methyl hydroxybenzoate
3:1 15:1 19:1 28:1 29:1 37:1 56:1 71:1 74:1 113:1 128:1 137:1 147:1 168:1 174:1 179:1 181:1 192:1 247:1 264:1 366:1 397:1 571:1 650:1 840:1 1509:1 1620:1 1813:1 # methylated
28:1 29:1 37:1 54:1 56:1 71:1 107:1 128:1 133:1 137:1 147:1 168:1 174:1 179:1 181:1 192:1 247:1 264:1 808:1 852:1 1415:1 # methyldopa
6:1 11:1 27:1 28:1 29:1 37:1 56:1 71:1 128:1 137:1 147:1 168:1 174:1 179:1 181:1 192:1 247:1 264:1 345:1 922:1 1204:1 # methylene
2:1 5:1 16:1 28:1 29:1 34:1 37:1 53:1 55:1 56:1 60:1 71:1 124:1 128:1 137:1 147:1 164:1 168:1 174:1 179:1 181:1 192:1 247:1 264:1 273:1 356:1 361:1 409:1 778:1 987:1 1495:1 1590:1 # methylnaltrexone bromide
2:1 29:1 32:1 37:1 38:1 45:1 49:1 54:1 106:1 137:1 245:1 371:1 375:1 687:1 699:1 868:1 1023:1 # metropolitan
2:1 8:1 29:1 32:1 37:1 81:1 137:1 157:1 371:1 448:1 688:1 699:1 1534:1 1882:1 # metrorrhagia
1:1 10:1 11:1 27:1 29:1 37:1 86:1 100:1 200:1 298:1 357:1 630:1 653:1 1366:1 # mexiletine
9:1 18:1 27:1 45:1 53:1 55:1 57:1 288:1 333:1 347:1 391:1 483:1 666:1 684:1 900:1 990:1 1632:1 # miconazole
2:1 18:1 53:1 218:1 221:1 483:1 733:1 1052:1 # micro-
2:1 8:1 18:1 53:1 139:1 198:1 218:1 221:1 403:1 413:1 417:1 445:1 483:1 733:1 1052:1 # micro-organisms
1:1 2:1 5:1 9:1 15:1 18:1 21:1 24:1 53:2 55:1 57:1 58:1 69:1 142:1 143:1 172:1 177:1 218:1 256:1 286:1 347:1 406:1 483:1 510:1 645:1 818:1 1052:1 1186:1 1283:1 1605:1 1746:1 # microbial contamination
2:1 5:1 12:1 13:1 18:1 30:2 39:1 53:1 58:1 88:1 143:1 148:1 149:1 177:1 218:1 387:1 406:1 483:1 512:1 636:1 705:1 841:1 842:1 846:1 950:1 952:1 953:1 1052:1 1154:1 1155:1 1352:1 1605:1 1746:1 # microbial disease
2:1 18:1 26:1 45:1 52:1 53:1 143:1 177:1 218:1 483:1 613:1 1052:1 1583:1 1605:1 1746:1 # microbiology
2:1 18:1 53:1 163:1 177:1 206:1 218:1 261:1 483:1 1052:1 1605:1 1901:1 # microbubbles
2:1 18:1 25:1 30:1 40:1 48:1 52:1 53:1 83:1 84:1 95:1 99:1 114:1 126:1 218:2 246:1 293:1 429:1 483:1 668:1 706:1 815:1 870:1 961:1 1052:1 1621:1 1941:1 # microcrystalline cellulose
2:1 8:1 14:1 18:1 52:1 53:1 61:1 218:1 314:1 342:1 483:1 582:1 1052:1 # microflora
2:1 18:1 53:1 218:1 231:1 483:1 1052:1 1165:1 # microg
2:1 18:1 52:1 53:1 177:1 185:1 218:1 231:1 261:1 483:1 1052:1 1143:1 1165:1 1380:1 1393:1 1895:1 1901:1 # microglobulin
2:1 3:1 4:1 18:1 38:1 45:1 49:1 53:1 130:1 218:1 375:1 483:1 661:1 687:1 1052:1 1453:1 # microliter
2:1 9:1 18:1 53:1 122:1 218:1 483:1 497:1 1052:1 1101:1 # microns
2:1 9:1 18:1 27:1 53:1 98:1 146:1 218:1 328:1 483:1 497:1 596:1 1052:1 1707:1 1731:1 1861:1 1885:1 # micronuclei
2:1 18:1 37:1 40:1 51:1 53:1 59:1 60:1 218:1 280:1 404:1 483:1 824:1 1016:1 1052:1 1422:1 # microsomes
2:1 4:1 18:1 40:1 43:1 53:1 65:1 112:1 218:1 254:1 404:1 483:1 513:1 591:1 689:1 786:1 1052:1 # microspheres
27:1 34:1 53:1 409:1 1384:1 # middle
22:1 27:1 34:1 53:1 88:1 409:1 1196:1 1384:1 # middle ear
1:1 4:1 27:1 34:1 53:1 63:1 89:1 104:1 105:1 390:1 409:1 609:1 1384:1 # middle finger
1:1 11:1 14:1 53:1 59:1 86:1 152:1 237:1 287:1 662:1 874:1 918:1 # migraines
25:1 28:1 35:1 39:1 53:1 100:1 524:1 808:1 1136:1 # mild asthma
1:1 53:1 100:1 107:1 287:1 662:1 808:1 1136:1 # mild pain
9:1 11:1 25:1 27:1 47:1 53:1 59:1 100:1 183:1 398:1 856:1 1130:1 1136:1 1366:1 1442:1 # milestone
2:1 9:1 10:1 23:1 26:1 41:1 44:1 53:1 77:1 87:1 98:1 100:1 102:1 118:1 196:1 213:1 225:1 407:1 419:1 479:1 548:1 594:1 722:1 1039:1 1046:1 1050:1 1136:1 1519:1 1521:1 1570:1 # milk production
53:1 100:1 1136:1 # milky
1:1 3:1 4:1 9:1 10:1 15:1 24:1 26:2 38:1 49:1 50:1 53:1 55:1 77:1 99:1 100:1 102:1 127:1 130:1 169:1 258:1 374:1 394:1 401:1 427:1 645:1 725:1 759:1 772:1 833:1 959:1 1136:1 1696:1 1797:1 1860:1 2000:1 # million international units
1:1 4:1 5:1 6:1 11:1 14:1 24:1 27:1 37:1 53:1 86:1 90:1 103:1 116:1 161:1 172:1 305:1 308:1 335:1 439:1 686:1 709:1 726:1 878:1 907:1 1496:1 1643:1 1715:1 # mineral supplements
1:1 4:1 5:1 11:1 14:1 38:1 53:1 86:1 172:1 308:1 327:1 335:1 709:1 907:1 1112:1 1227:1 1643:1 # mineralization
1:1 5:1 35:1 50:1 53:1 151:1 172:1 262:1 678:1 1846:1 # minimal
1:2 6:1 8:1 9:1 14:1 15:1 24:1 32:1 47:1 48:1 49:1 50:1 53:1 57:1 68:1 103:1 111:1 117:1 126:1 143:1 151:1 158:1 172:1 252:1 265:1 292:1 302:1 310:1 347:1 678:1 762:1 1003:1 1163:1 1301:1 1334:1 1522:1 1531:1 1673:1 # minimum inhibitory concentration
10:1 18:1 26:1 36:1 53:1 235:1 1067:1 # miotics
6:1 17:1 53:1 55:1 141:1 629:1 789:1 819:1 # mirena
13:1 30:1 53:1 74:1 178:1 1150:1 1953:1 # missed
9:1 13:1 26:1 42:1 53:1 77:1 122:1 178:1 660:1 795:1 994:1 1101:1 1953:1 # missions
13:1 21:1 25:1 53:1 59:1 219:1 449:1 615:1 1640:1 # mistakes
13:1 30:1 53:1 62:1 90:1 471:1 # misuse
9:1 47:1 49:1 53:1 64:1 73:1 85:1 91:1 95:1 549:1 625:1 781:1 1163:1 1476:1 1727:1 1828:1 # mitochondrial
9:1 47:1 49:1 53:1 55:1 64:1 73:1 85:1 91:1 95:1 549:1 625:1 781:1 1163:1 1476:1 1727:1 1828:1 # mitochondrial dna
9:1 18:1 47:2 49:2 53:1 64:1 67:1 73:1 85:1 91:1 95:1 101:1 145:1 357:1 549:1 602:1 606:1 624:1 625:1 781:1 1163:1 1476:1 1572:1 1727:1 1828:1 # mitochondrial toxicity
5:1 14:1 32:1 49:1 53:1 158:1 335:1 910:1 1828:1 # mitral
3:1 5:1 6:1 13:1 14:1 25:1 31:1 32:1 40:1 42:1 49:1 53:1 158:1 222:1 249:1 266:1 324:1 335:1 385:1 504:1 633:1 743:1 910:1 1828:1 1841:1 # mitral stenosis
5:2 14:1 32:1 49:1 53:1 97:1 158:1 191:1 335:1 823:1 910:1 1569:1 1828:1 # mitral valve
53:1 74:1 1513:1 1607:1 # mixed
1:1 9:1 10:1 26:1 41:1 53:1 74:1 77:1 80:1 102:1 118:1 122:1 188:1 225:1 290:1 407:1 464:1 479:1 656:1 690:1 931:1 1012:1 1022:1 1101:1 1194:1 1260:1 1270:1 1513:1 1607:1 1614:1 1633:1 1740:1 1744:1 1971:1 # mixed infections
1:1 53:1 63:1 105:1 357:1 1513:1 # mixing
3:1 4:1 15:1 61:1 113:1 130:1 537:1 924:1 # ml of water
1:1 50:1 70:1 87:1 100:1 104:1 275:1 390:1 678:1 738:1 # modafinil
16:1 70:1 84:1 87:1 827:1 1168:1 # models
1:1 3:1 4:1 10:1 14:1 15:2 16:1 19:1 35:1 69:1 70:1 87:1 113:1 127:1 182:1 252:1 308:1 342:1 464:1 493:1 530:1 534:1 656:1 1153:1 1168:1 1401:1 1481:1 1579:1 # moderate inflammation
1:1 3:1 4:1 14:1 15:1 16:1 70:1 87:1 107:1 113:1 182:1 252:1 287:1 308:1 662:1 1153:1 1168:1 1401:1 # moderate pain
3:1 4:1 13:1 14:1 15:1 16:1 20:1 61:1 70:1 87:1 113:1 182:1 252:1 308:1 888:1 1153:1 1168:1 1319:1 1401:1 # moderate risk of
3:1 4:2 14:1 15:1 16:1 17:1 30:1 47:1 70:1 87:1 97:1 113:1 182:1 252:1 308:1 395:1 500:1 635:1 1153:1 1168:1 1401:1 1769:1 # moderate to severe
9:1 10:1 15:1 19:1 26:1 70:1 77:1 83:1 87:1 102:1 118:1 127:1 196:1 258:1 313:1 366:1 400:1 594:1 # modulation
13:1 25:1 70:1 184:1 615:1 1294:1 # moist
19:1 22:1 27:1 45:1 70:1 80:1 83:1 154:1 370:1 400:1 489:1 666:1 680:1 976:1 1237:1 1986:1 # molecular
6:1 19:1 22:1 27:1 45:1 70:1 80:1 83:1 89:1 101:1 154:1 162:1 175:1 201:1 370:1 400:1 489:1 666:1 680:1 976:1 1237:1 1986:1 # molecular oxygen
19:1 22:1 27:1 45:1 66:1 70:1 80:1 83:1 152:1 154:1 370:1 400:1 489:1 634:1 666:1 680:1 932:1 976:1 978:1 1237:1 1986:1 # molecular weight
27:2 45:1 59:1 70:1 80:1 83:1 154:1 489:1 666:1 1442:1 1801:1 1986:1 # molecules
9:1 21:1 24:1 26:1 40:1 45:1 57:1 62:1 68:1 70:1 90:1 99:1 114:1 154:1 157:1 209:1 234:1 347:1 510:1 1186:1 1289:1 1757:1 1786:1 1853:1 1941:1 1986:1 # molluscum contagiosum
9:1 11:1 21:1 29:1 37:1 39:1 51:1 60:1 70:1 137:1 183:1 248:1 280:1 765:1 917:1 1761:1 1993:1 # mometasone
9:1 64:1 70:1 275:1 329:1 1476:1 1533:1 # monday
8:1 9:1 47:1 49:1 50:1 70:1 265:1 304:1 329:1 394:1 1163:1 # monitor
1:1 6:1 8:1 9:1 10:1 15:1 20:1 24:1 47:1 49:1 50:1 63:1 70:1 103:1 105:1 107:1 127:1 190:1 265:1 304:1 322:1 329:1 394:1 415:1 518:1 627:1 772:1 1163:1 1382:1 1994:1 # monitoring patients
9:1 70:1 246:1 329:1 449:1 1427:1 1619:1 # monkeys
1:1 9:1 11:1 31:1 53:1 69:1 70:1 86:1 142:1 172:1 256:1 329:1 469:1 709:1 901:1 941:1 1784:1 # monoamine
1:1 2:1 7:1 9:1 11:2 14:1 31:1 32:1 36:1 53:1 69:1 70:1 72:1 75:1 86:1 122:1 142:1 158:1 172:1 193:1 256:1 269:1 329:1 468:1 469:1 670:1 704:1 709:1 825:1 901:1 941:1 1004:1 1148:1 1256:1 1603:1 1782:1 1784:1 # monoamine neurotransmitters
5:1 7:1 9:2 10:1 24:1 31:1 52:1 55:1 70:1 87:1 95:1 120:1 146:1 187:1 207:1 236:1 292:1 329:1 361:1 391:1 599:1 623:1 696:1 717:1 834:1 941:1 1156:1 1341:1 1685:1 1687:1 1729:1 1784:1 # monoclonal antibody
5:1 9:2 15:1 28:1 31:1 52:1 54:1 55:1 56:1 69:1 70:2 95:1 107:1 139:1 146:1 147:1 329:1 361:1 391:1 534:1 623:1 627:1 812:1 852:1 941:1 1156:1 1579:1 1601:1 1685:1 1687:1 1784:1 1955:1 # monoclonal gammopathy
3:1 9:1 31:1 59:1 70:1 95:1 165:1 329:1 458:1 919:1 941:1 1028:1 1187:1 1655:1 1687:1 1784:1 # monocytes
4:1 9:1 31:1 48:1 70:1 140:1 185:1 229:1 231:1 329:1 426:1 941:1 944:1 1054:1 1200:1 1393:1 1784:1 # monoglycerides
9:1 14:1 15:1 31:1 56:1 70:1 85:1 138:1 153:1 155:1 159:1 252:1 329:1 941:1 973:1 1784:1 # monohydrate
2:1 9:2 11:1 31:1 54:1 70:1 72:1 183:1 245:1 269:1 329:1 828:1 941:1 1004:1 1148:1 1256:1 1603:1 1784:1 # mononeuropathies
9:2 27:1 31:1 48:1 70:1 84:1 88:1 98:1 99:1 146:1 293:1 328:1 329:1 596:1 706:1 828:1 870:1 941:1 1169:1 1707:1 1731:1 1784:1 1861:1 1885:1 # mononuclear cell
[truncated: 254,349 more chars]
