# Supplementary material for: A Cross-Lingual Similarity Measure for Detecting Biomedical Term Translations
Source: PLoS One. 2015 Jun 1;10(6):e0126196. doi: 10.1371/journal.pone.0126196 (PMC4452086; doi:10.1371/journal.pone.0126196)
Supplement: S1 dataset — (TGZ) [file pone.0126196.s001.tgz › dataset/en-el/ngram_2000.shuffled]

1 minute	1 λεπτό	YES
1 minute	μυελού των οστών και που	NO
10000	2000- 2002	YES
10000	δικλοφενάκη 150 mg	NO
100ml	100ml	YES
100ml	48 επιληψία	NO
12 hour	12 ώρες	YES
12 hour	χρησιµοποιεί	NO
15 minutes	15 λεπτά	YES
15 minutes	φύλλων οδηγιών χρήσεως	NO
18 hours	18 ώρες	YES
18 hours	αδυναµία στα άκρα	NO
1st floor	1st floor	YES
1st floor	φιάλη πολυαιθυλενίου	NO
2 days	2 µέρες	YES
2 days	αυχένα ουροδόχου κύστης,	NO
2 months	2 µήνες.	YES
2 months	τη βελτίωση	NO
2 weeks	2 βδοµάδες	YES
2 weeks	παρασίτωση από ψύλλους	NO
20 gauge	20 gauge ή	YES
20 gauge	καρδιοτοξικούς παράγοντες	NO
20 gram	20 γραμμάρια	YES
20 gram	ράχης	NO
20 minutes	20 λεπτών	YES
20 minutes	μυελοκύτταρα	NO
24 hours	24 ώρο	YES
24 hours	οσμή του δέρματος	NO
25 gauge	25 gauge	YES
25 gauge	μολυσματικές ουσίες	NO
26s proteasome	26s πρωτεοσωμάτιο	YES
26s proteasome	enterobacter species	NO
2nd floor	2nd floor	YES
2nd floor	η αλκαλική	NO
3 days	3 μέρες	YES
3 days	γρήγορο χτύπο	NO
3 groups	3 ομάδες	YES
3 groups	αναπόσπαστο	NO
3 hours	του 3 ώρες	YES
3 hours	αντισυλληπτικής μεθόδου	NO
3 months	3 μήνες,	YES
3 months	καταγμάτων,	NO
3-methoxymorphinan	δεξτρομεθορφάνης/	YES
3-methoxymorphinan	ατορβαστατίνη 40 mg	NO
30 min	30 λεπτά	YES
30 min	normeperidine	NO
35000	35000	YES
35000	clostridium perfringens	NO
4 days	4 ημέρες,	YES
4 days	με εικονικό	NO
4 hour	8 ώρες	YES
4 hour	ανιχνευθεί	NO
4 weeks	4 εβδοµάδες έως	YES
4 weeks	κολλαγόνου, που ακολουθούν ανοσοκατασταλτική	NO
48 hour	48 ωρών.	YES
48 hour	αποχρωματισμός των ούρων	NO
5 days	5 ημερών	YES
5 days	φαρµακευτικός πυρετός	NO
5 minutes	5 λεπτών	YES
5 minutes	να εξακολουθήσετε	NO
5% dextrose	δεξτρόζης 5%,	YES
5% dextrose	45 ξηροστομία	NO
5-hydroxytryptamine	5- υδροξυτρυπταµίνης	YES
5-hydroxytryptamine	αρτηριακή πίεση μειωμένη	NO
5-lipoxygenase	5- λιποξυγενάση	YES
5-lipoxygenase	αντιρετροϊικός παράγοντας που	NO
50000	50000	YES
50000	η σταθερή στηθάγχη	NO
6 hours	6 ωρών.	YES
6 hours	µεταλλοθειονίνης,	NO
6-mercaptopurine	6- μερκαπτοπουρίνη	YES
6-mercaptopurine	dasatinib	NO
6-sulfatoxymelatonin	6 - σουλφατοξυµελατονίνης	YES
6-sulfatoxymelatonin	υπερκοιλιακή ταχυκαρδία	NO
65 years old	65 ετών	YES
65 years old	περιγραφ	NO
7 hours	7 ωρών	YES
7 hours	sciences	NO
72 hour	72 φαρμακευτικά προϊόντα ανά θεραπευτικές	YES
72 hour	clostridium perfringens	NO
72 hours	72 ώρες κατά	YES
72 hours	µεµβρανώδης σπειραµατονεφροπάθεια και ο	NO
a disc	ένα δίσκο	YES
a disc	ως σταθερή	NO
a lipid	λιπιδίων	YES
a lipid	συµπτώµατα της κατάθλιψης	NO
a mouse	σε ποντίκια	YES
a mouse	ανθρώπινη φυσιολογική ανοσοσφαιρίνη	NO
a point	ένα σηµείο	YES
a point	σε ηκγ	NO
a vitamin	ανταγωνιστή της βιταμίνης	YES
a vitamin	παράγωγα εργοταμινικών	NO
abacavir	abc	YES
abacavir	αποθηκεύται	NO
abacavir 300 mg	αβακαβίρης 300 mg	YES
abacavir 300 mg	η εξαφθοριοισοπροπανόλη	NO
abacavir 600 mg	αβακαβίρης 600 mg	YES
abacavir 600 mg	διασταυρούμενες μελέτες	NO
abamectin	abamectin	YES
abamectin	sorivudine	NO
abbott laboratories ltd	abbott house	YES
abbott laboratories ltd	φλυκταινώδη	NO
abbreviation	« ληξη	YES
abbreviation	περιφερικά	NO
abdominal pain upper	άλγος άνω κοιλιακής χώρας	YES
abdominal pain upper	γεφυροποιό ίνωση	NO
abdominal pains	κοιλιακοί πόνοι	YES
abdominal pains	ευρώπης	NO
abdominal wall	κοιλιακό τοίχωμα	YES
abdominal wall	ανοσοσφαιρίνη κατά της ηπατίτιδας β,	NO
abilities	ικανότητες	YES
abilities	δεικτών αποδόμησης	NO
ability to carry	ικανότητα επιτέλεσης	YES
ability to carry	profender συσχετίστηκε	NO
able to reach	κατόρθωσαν να επιτύχουν	YES
able to reach	εντεροκολίτιδα	NO
abnormal	μη - φυσιολογική	YES
abnormal	η λαπατινίµπη,	NO
abnormal behaviour	μηφ σ λγ ή υ πρ οά	YES
abnormal behaviour	αντιδιαβητικά	NO
abnormal development	μη φυσιολογική ανάπτυξη	YES
abnormal development	δικτύωση	NO
abnormal dreaming	µη φυσιολογικά όνειρα	YES
abnormal dreaming	οξεία βακτηριακή παραρρινοκολπίτιδα	NO
abnormal endometrium	µη φυσιολογικό ενδοµήτριο	YES
abnormal endometrium	ψυχιατρικές διαταραχές	NO
abnormal hair growth	ανώμαλη ανάπτυξη τριχών	YES
abnormal hair growth	έχει εφαρμογή σε	NO
abnormal liver	µη φυσιολογικής ηπατικής	YES
abnormal liver	costa	NO
abnormal orgasm	µη φυσιολογικός οργασµός	YES
abnormal orgasm	ερεθισµός δέρµατος	NO
abnormal sensation	αφύσικης αίσθησης	YES
abnormal sensation	λοίµωξη	NO
abnormal thinking	μη φυσιολογικές σκέψεις,	YES
abnormal thinking	είχαν βάρος	NO
abnormality	ανωμαλία	YES
abnormality	nordic	NO
abortions	αποβολές	YES
abortions	επίπεδο ασβεστίου	NO
above threshold	πάνω από τον ουδό	YES
above threshold	βαρειά µυασθένεια	NO
abrasions	εκδορές	YES
abrasions	bratislava	NO
absent	μηδενικό	YES
absent	για το caspofungin,	NO
absent reflexes	κατηργηµένα αντανακλαστικά	YES
absent reflexes	µε θύλακα	NO
absolute	καθιερωµένο ανοσοκατασταλτικό	YES
absolute	εσοµεπραζόλη	NO
absolute change	απόλυτη μεταβολή	YES
absolute change	acute respiratory distress	NO
absolute neutrophil count	απόλυτος αριθμός ουδετερόφιλων	YES
absolute neutrophil count	λαρυγγικό οίδημα	NO
absorption	απορρόφηση του φαρμάκου	YES
absorption	χειρουργικές επεµβάσεις	NO
absorption process	διεργασία απορρόφησης	YES
absorption process	του bordetella pertussis	NO
abundance	ισοτοπική	YES
abundance	άσχημη γεύση	NO
academia	academia	YES
academia	τον σαλµερίνο	NO
acanthosis	μελανίζουσα	YES
acanthosis	που δοκιμάστηκε	NO
accelerated phase cml	cml σε επιταχυνόμενη φάση	YES
accelerated phase cml	βαθμός τοξικότητας	NO
acceleration	επιτάχυνση συμβαίνουν	YES
acceleration	αρρυθμία κολπική	NO
accept	αποδοχής	YES
accept	πεπτικού	NO
acceptable	οι αποδεκτοί	YES
acceptable	µεταβατικού	NO
accessed	accessed	YES
accessed	λοιμώξεις του δέρματος	NO
accession	ένταξης	YES
accession	αλγλυκοσιδάσης α	NO
accidents	εγκεφαλικά επεισόδια	YES
accidents	γλυκολικό νατριούχο άμυλο.	NO
according	18 σύμφωνα	YES
according	κυττάρου ξενιστή	NO
account	ευθύνονται	YES
account	πολυµερή	NO
accumulation of fluids	συσσώρευση υγρών	YES
accumulation of fluids	έμσ	NO
acellular pertussis vaccines	ακυτταρικών εµβολίων κοκκύτη,	YES
acellular pertussis vaccines	υποκαθιστά	NO
acesulfame potassium	καλιούχο ακεσουλφάμη	YES
acesulfame potassium	λαουρυλοθειικό	NO
acetic	του τιτανίου	YES
acetic	είδος τροφής που	NO
acetone	αναπνοή µε	YES
acetone	δόσεις για τη	NO
acetylsalicylic acid	ακετυλοσαλυκιλικού οξέος	YES
acetylsalicylic acid	εξάνθηµα φλυκταινώδες	NO
achromobacter	achromobacter	YES
achromobacter	περιφερικής αιµατικής ροής	NO
acid maltase deficiency	ii), ανεπάρκεια όξινης μαλτάσης	YES
acid maltase deficiency	σύµβουλος	NO
acid secretion	έκκρισης	YES
acid secretion	φεναζόνη	NO
acid sphingomyelinase	acid sphingomyelinase	YES
acid sphingomyelinase	277 kάτοχος	NO
acid stearic	οξύ στεατικό	YES
acid stearic	στο πολυοξυαιθυλιωµένο καστορέλαιο	NO
acinetobacter	acinetobacter,	YES
acinetobacter	κανονική λειτουργία	NO
acinetobacter species	acinetobacter species	YES
acinetobacter species	bromelain	NO
acnes	acnes	YES
acnes	η πυριδοξίνη	NO
acomplia	acomplia υτ	YES
acomplia	αντίληψη χρωµάτων	NO
acoustic	αντίδραση σε αιφνίδια ακουστικά	YES
acoustic	αμανταδίνη	NO
acquired	της	YES
acquired	bedfordshire	NO
acquired haemophilia	επίκτητη αιμορροφιλία	YES
acquired haemophilia	τη λοπιναβίρη + ριτοναβίρη	NO
acremonium	απομονωθέντων	YES
acremonium	υπολογιστές	NO
acrylate	ακρυλικού	YES
acrylate	μεθοδολογία	NO
acrylic	εστέρας,	YES
acrylic	φλεγµονή βλεννογόνου	NO
acth deficiency	έλλειψη acth	YES
acth deficiency	sorivudine	NO
actifed	actifed	YES
actifed	κορίτσια ηλικίας	NO
action potentials	δυναµικών δράσης	YES
action potentials	ένζυμα, τα	NO
activate	ενεργοποιηθεί	YES
activate	ηλεκτρική	NO
activated partial thromboplastin	ενεργού θροµβοπλαστίνης (aptt), το	YES
activated partial thromboplastin	δερματικές	NO
activated protein c	ενεργοποιημένη πρωτεΐνη c	YES
activated protein c	αρθρικές	NO
activates	ενεργοποιεί τον	YES
activates	νάτριο θειικό	NO
activation	ένα	YES
activation	υποβοθριακή	NO
active	δραστικων	YES
active	δυσλειτουργία του µοσχεύµατος	NO
active chronic	ενεργή χρόνια	YES
active chronic	ρυθμιστής των	NO
active control	ενεργού ελέγχου,	YES
active control	4 ημέρες,	NO
active immunity	ενεργητικής	YES
active immunity	παραγόντων διέγερσης της ερυθροποίησης	NO
active inflammation	ενεργός φλεγμονή	YES
active inflammation	καρδιακά συµβάµατα	NO
active treatment	ενεργού φαρμάκου	YES
active treatment	του μirena	NO
active tuberculosis	ενεργούς φυµατίωσης,	YES
active tuberculosis	καλίου ορού	NO
actual	ελλατωµατική	YES
actual	castle,	NO
actuator	µηχανισµός τοποθέτησης	YES
actuator	ανάφλεξης	NO
acute adrenal insufficiency	οξεία επινεφριδική ανεπάρκεια	YES
acute adrenal insufficiency	apo b	NO
acute alcohol intoxication	οξείας δηλητηρίασης από οινόπνευμα	YES
acute alcohol intoxication	έκτοπη οστεοποίηση	NO
acute bacterial sinusitis	οξεία βακτηριακή παραρρινοκολπίτιδα	YES
acute bacterial sinusitis	νεφρεκτομή	NO
acute cardiac failure	acute cardiac failure	YES
acute cardiac failure	ευρωπαϊκής ένωσης	NO
acute cholecystitis	οξεία χολοκυστίτιδα	YES
acute cholecystitis	to synagis	NO
acute coronary syndromes	οξέα στεφανιαία σύνδρομα	YES
acute coronary syndromes	ατροφία των σωληναρίων	NO
acute hypotension	οξείας υπότασης	YES
acute hypotension	abbott house	NO
acute intermittent porphyria	acute intermittent porphyria	YES
acute intermittent porphyria	3 τακρόλιμους,	NO
acute leukaemias	οξεία λευχαιµία	YES
acute leukaemias	10.	NO
acute liver injury	συμπτώματα εμμηνόπαυσης	YES
acute liver injury	indigotine	NO
acute myelogenous leukemia	οξείας μυελογενούς λευχαιμίας	YES
acute myelogenous leukemia	των θειαζιδικών διουρητικών	NO
acute radiation dermatitis	οξείας δερματίτιδας από ακτινοβολία	YES
acute radiation dermatitis	selektine	NO
acute respiratory distress	acute respiratory distress	YES
acute respiratory distress	έλκους,	NO
acute respiratory failure	οξεία αναπνευστική ανεπάρκεια	YES
acute respiratory failure	η λαπατινίµπη,	NO
ad 11	ad 11	YES
ad 11	κολποκοιλιακού αποκλεισμού	NO
adapted	εναρµονισµένη	YES
adapted	κολλαγόνου, που ακολουθούν ανοσοκατασταλτική	NO
addendum	addendum	YES
addendum	νεογνά.	NO
addicted	εθισμένους	YES
addicted	αυτιστικές διαταραχές	NO
addiction	addiction	YES
addiction	σε επεμβατικές διαδικασίες	NO
additional information	πρόσθετες πληροφορίες που	YES
additional information	ερύθηµα οζώδες	NO
addresses	διεύθυνση	YES
addresses	ancylostoma	NO
adefovir	adefovir	YES
adefovir	του καρκίνου του νεφρού	NO
adenocarcinoma	αδενοκαρκίνωμα	YES
adenocarcinoma	∆ισκίο, διαλυτό	NO
adenomas	αδενωμάτων	YES
adenomas	leucovorin	NO
adenomatous polyposis	adenomatous polyposis	YES
adenomatous polyposis	νέο τύπο	NO
adenomatous polyposis coli	adenomatous polyposis coli	YES
adenomatous polyposis coli	κεντρική φλεβική πίεση	NO
adequate	την επαρκή	YES
adequate	μυϊκού ιστού	NO
adhesive	αυτοκόλλητο	YES
adhesive	sunset fcf	NO
adhesive bandage	αυτοκόλλητος επίδεσμος	YES
adhesive bandage	από ομόζυγο οικογενή υπερχοληστερολαιμία	NO
adjustments	προσαρμογές της δόσης	YES
adjustments	ενεργού φαρμάκου	NO
adjuvant chemotherapy	συμπληρωματική χημειοθεραπεία	YES
adjuvant chemotherapy	άκρα	NO
adjuvant therapy	42 επικουρική θεραπεία	YES
adjuvant therapy	ριφαµπουτίνη 150 mg	NO
adrenal	επινεφριδιακή	YES
adrenal	τη σελεγιλίνη	NO
adrenal cortical carcinoma	adrenal cortical carcinoma	YES
adrenal cortical carcinoma	48 επιληψία	NO
adrenal insufficiency	επινεφριδιακή ανεπάρκεια	YES
adrenal insufficiency	φωσφορικών στο αίμα	NO
adrenal suppression	επινεφριδιακή καταστολή	YES
adrenal suppression	νυσταγμός	NO
adrenals	επινεφρίδια	YES
adrenals	μειωμένης αιμοσφαιρίνης	NO
adrenergic agents	αδρενεργικούς παράγοντες	YES
adrenergic agents	θερμανθεί	NO
adrenergic agonists	αδρενεργικών αγωνιστών	YES
adrenergic agonists	κληρονομική τυροσιναιμία	NO
adrenergic blocking	αδρενεργικούς	YES
adrenergic blocking	μερικές	NO
adrenergic receptor	αδρενεργικών υποδοχέων	YES
adrenergic receptor	αρνητική ανισοκυττάρωση	NO
adriamycin	αdriamycin	YES
adriamycin	ποολυσορβικό	NO
adult	για τους ενήλικες	YES
adult	συμφοριτική	NO
adult healthy	ενήλικες υγιείς	YES
adult healthy	µυϊκών	NO
adults	αφυδρογονάση	YES
adults	δύο ωρών κάθε 6 ώρες	NO
advanced age	προχωρηµένη ηλικία	YES
advanced age	γαστρικού βλεννογόνου,	NO
advanced cancer	προχωρημένο καρκίνο	YES
advanced cancer	τρανσαμινάσες του	NO
advanced cirrhosis	και προχωρημένη κίρρωση	YES
advanced cirrhosis	enterobacter cloacae	NO
advantage	πλεονέκτηµα	YES
advantage	ο κορεσµός τρανσφερρίνης	NO
adverse drug reactions	ανεπιθύµητων ενεργειών φαρµάκου	YES
adverse drug reactions	mελέτη φάσης ι με	NO
adverse reactions	ανεπιθύµητων ενεργειών οι	YES
adverse reactions	διατρήσεις	NO
aerobes	αερόβια	YES
aerobes	συμπαράγοντα	NO
aerogenes enterobacter	aerogenes enterobacter	YES
aerogenes enterobacter	αγγειακό ενδοθήλιο	NO
aeromonas	aeromonas	YES
aeromonas	διακυμάνσεις της συναισθηματικής διάθεσης	NO
aetiology	αιτιολογίας	YES
aetiology	το protelos	NO
affect	επηρεάσουν τη	YES
affect	επίσχεση ούρων	NO
affected	µεταβάλλονται	YES
affected	δυσανεξία στη γλυκόζη	NO
affected area	προσβεβλημένη	YES
affected area	μητρικής φροντίδας	NO
affiliate	affiliate	YES
affiliate	tylosin tartrate	NO
african	αφρικανικής	YES
african	νευρογλυκοπενίας	NO
after	έπειτα από την κυκλοφορία	YES
after	ενδοβρογχικούς	NO
after feeding	µετά από χορήγηση τροφής.	YES
after feeding	µέτριο	NO
after menopause	μετά την εμμηνόπαυση	YES
after menopause	πίνακα	NO
after surgery	μετά την επέμβαση	YES
after surgery	ομφαλό σας	NO
after treatment	µετά την αγωγή	YES
after treatment	πτώσεις	NO
against	έναντι των	YES
against	διαταραχών της μνήμης	NO
ageusia	αγευσία	YES
ageusia	τους παραπάνω	NO
aggravate	επιδεινώσει μια	YES
aggravate	ήπαρ	NO
aggressive behaviour	επιθετικής συμπεριφοράς	YES
aggressive behaviour	εσοµεπραζόλη	NO
agitate	ανακινήστε	YES
agitate	oι παράµετροι ανάπτυξης	NO
agnathia	αγναθίας	YES
agnathia	φεναζόνη	NO
agopton	agopton να έλθετε σε	YES
agopton	αιµατολογικές διαταραχές	NO
agreal	agreal	YES
agreal	αυξημένο σωματικό βάρος	NO
air pressure	πίεση του αέρα	YES
air pressure	πιθήκους macacus	NO
aivlosin	aivlosin	YES
aivlosin	μεγαλύτερη	NO
alcohol	επίθεμα	YES
alcohol	απενεργοποιεί	NO
alcohol abuse	κατάχρηση οινοπνεύµατος	YES
alcohol abuse	ρυθµίζοντας	NO
alcohol benzyl	αλκοόλη βενζυλεστέρας	YES
alcohol benzyl	δεν επεξεργάζονται	NO
alcohol cetyl	αλκοόλη κητυλική	YES
alcohol cetyl	sodium oxybate	NO
alcohol intake	η λήψη αλκοόλ	YES
alcohol intake	κίνδυνο από την	NO
alcohol pad	επίθεμα αλκοόλης	YES
alcohol pad	serratia marcescens	NO
alcoholic beverages	αλκοολούχα ποτά	YES
alcoholic beverages	συριγμός σφίξιμο στο λαιμό	NO
alcoholic liver disease	αλκοολική ηπατική νόσο	YES
alcoholic liver disease	aspergillus niger	NO
aldara	για το aldara	YES
aldara	νάτριο γλυκονικό	NO
aldosteronism	αλδοστερονισμό	YES
aldosteronism	μεταλλαχθεί	NO
alemtuzumab	alemtuzumab,	YES
alemtuzumab	υπέρταση οφειλόμενη	NO
alendronate	αλεντρονικό	YES
alendronate	ζωικό μοντέλο	NO
alendronate sodium	την alendronate sodium	YES
alendronate sodium	δέξκαηνο	NO
alendronic acid	alendronic acid(	YES
alendronic acid	του 3 ώρες	NO
alerlisin	alerlisin	YES
alerlisin	ανταγωνιστής ισταμίνης	NO
alerted	είναι σε εγρήγορση σχετικά	YES
alerted	υπέρταση, αρτηριακή	NO
alerts	προειδοποιεί	YES
alerts	ανά πρωτόκολλο	NO
alginate calcium	alginate calcium	YES
alginate calcium	ιαιµία	NO
alglucerase	την αλγλυκεράση	YES
alglucerase	αντίγραφα	NO
alglucosidase	αλγλυκοσιδάσης α	YES
alglucosidase	τοπική εφαρµογή	NO
alimta	alimta σε	YES
alimta	αναστολέα διαύλων	NO
aliskiren	αλισκιρένη	YES
aliskiren	υπογοναδισµό	NO
aliskiren 150 mg	αλισκιρένης 150 mg	YES
aliskiren 150 mg	οικογενούς	NO
alkaline	η αλκαλική	YES
alkaline	ενζύμου αγγειοτενσίνης	NO
alkaline phosphatase	αλκαλική φωσφατάση του	YES
alkaline phosphatase	ρία αερόβια gram- αρνητικά βακτήρια legionella pneumophila	NO
alkaline phosphatase increased	αλκαλικής φωσφατάσης αίματος	YES
alkaline phosphatase increased	εβδοµάδες θεραπείας	NO
alkaloids	αλκαλοειδών	YES
alkaloids	ορθή	NO
alkalosis	αλκάλωση	YES
alkalosis	ancylostoma caninum	NO
alkylating agents	αλκυλιωτικούς παράγοντες	YES
alkylating agents	φαγοκυτταρικό σύστημα των	NO
allantoin	αλλαντοΐνη,	YES
allantoin	σισπλατίνη σισπλατίνη	NO
allergan ltd	allergan ltd	YES
allergan ltd	µε ψωριασική αρθρίτιδα που	NO
allergan pharmaceuticals	allergan pharmaceuticals	YES
allergan pharmaceuticals	με efient	NO
allergic alveolitis	αλλεργική κυψελίτιδα	YES
allergic alveolitis	jonas	NO
allergic asthma	αλλεργικό άσθμα,	YES
allergic asthma	εργαστηριακά αποτελέσματα	NO
allergic conjunctivitis	αλλεργικής επιπεφυκίτιδας	YES
allergic conjunctivitis	αιμόλυση	NO
allergic dermatitis	αλλεργική δερματίτιδα	YES
allergic dermatitis	παραστατικά όνειρα	NO
allergic oedema	αλλεργικό οίδηµα	YES
allergic oedema	του ηπατοκυτταρικού καρκινώµατος	NO
allergic reaction	αλλεργική αντίδραση, η	YES
allergic reaction	αργινίνη	NO
allergic respiratory symptom	αλλεργικό σύμπτωμα του αναπνευστικού	YES
allergic respiratory symptom	έπεσαν	NO
allergic rhinitis	αλλεργικής ρινίτιδας	YES
allergic rhinitis	στικτό,	NO
allergic vasculitis	αλλεργική αγγειίτιδα	YES
allergic vasculitis	αυξηµένες	NO
allergies	αλλεργία	YES
allergies	ανα από αρνητικό	NO
allergy to pollen	αλλεργία στη γύρη	YES
allergy to pollen	κυτταρικού πολλαπλασιασμού	NO
allocation	κατανοµή	YES
allocation	παραγωγή ερυθρών	NO
allogeneic	το αλλογενές	YES
allogeneic	τα σκευάσματα σιδήρου	NO
allopurinol	αλλοπουρινόλης	YES
allopurinol	νόσος	NO
allowances	αποζημιώσεις	YES
allowances	προφυλάξεις	NO
alopecias	αλωπεκία	YES
alopecias	πρωτεΐνες του πλάσµατος,	NO
alpha interferon	μονοθεραπεία ιντερφερόνης	YES
alpha interferon	παράγοντα viii καθώς	NO
alpha-blocker	α- αναστολείς	YES
alpha-blocker	αναφυλακτικής αντίδρασης.	NO
alpha-fetoprotein	α- φετοπρωτεΐνης	YES
alpha-fetoprotein	αρθρικές	NO
altered taste	μεταβληθείσα γεύση	YES
altered taste	εκτόπισε	NO
alternaria	acremonium,	YES
alternaria	cml σε επιταχυνόμενη φάση	NO
alternate day	κάθε δεύτερη ημέρα.	YES
alternate day	τα αντιμυκητιασικά που	NO
alternative medicine	εναλλακτικό φάρμακο	YES
alternative medicine	dakar	NO
alternative therapies	εναλλακτικές θεραπείες.	YES
alternative therapies	κάθε δεύτερη ημέρα.	NO
aluminium	αλουµίνιο.	YES
aluminium	μεταβολή στο χρώμα	NO
alveolar	μετεξακτική	YES
alveolar	brachyspira pilosicoli	NO
always	πάντοτε και	YES
always	του λαγόνιου πόνου	NO
amantadine	αμανταδίνη	YES
amantadine	συνδυασµένο εµβόλιο	NO
amber	καραμελόχρωμη	YES
amber	υπέρταση οφειλόμενη	NO
amberlite	αµπερλίτης	YES
amberlite	έχει δραστικότητα	NO
ambient	περιβάλλοντος	YES
ambient	οξέως	NO
ambient temperature	δωµατίου	YES
ambient temperature	castle,	NO
amblyomma	amblyomma	YES
amblyomma	αντιφλεγµονώδη	NO
ambulatory	με περιπατητική ικανότητα	YES
ambulatory	διπολική διαταραχή,	NO
amended	τροποποιηθηκε	YES
amended	χοληστερόλη του ορού	NO
america	αμερική	YES
america	η valdecoxib	NO
american	βαθμολογίας του	YES
american	ριβοσωμιακή πρωτεΐνη	NO
amfetamine	αμφεταμίνη	YES
amfetamine	λεµφοκυτταροκινών	NO
amiloride	αµιλοδιπίνη	YES
amiloride	καρδιακό µυ σε	NO
aminoglycoside antibiotics	αµινογλυκοσιδικά αντιβιοτικά	YES
aminoglycoside antibiotics	τα πλακώδη κύτταρα	NO
aminoglycosides	αµινογλυκοσίδες ▪	YES
aminoglycosides	pseudomonas	NO
aminophylline	αμινοφυλλίνη	YES
aminophylline	εκτόπισε	NO
aminotransferase	αμινοτρανσφεράση	YES
aminotransferase	αγγειακή επέµβαση	NO
amlodipine	αμλοδιπίνη	YES
amlodipine	μονοϋδρικό νάτριο	NO
amlodipine 5 mg	amlodipine 5 mg	YES
amlodipine 5 mg	θεραπεία υπερασβεστιαιμίας	NO
ammonia solution	διάλυμα αμμωνίας	YES
ammonia solution	αμφιβληστροειδούς, των βαμβακοειδών	NO
ammonium	ammonium	YES
ammonium	άλλων αναισθητικών	NO
ammonium hydroxide	ammonium hydroxide	YES
ammonium hydroxide	στενώσεις, σε ποσοστό	NO
amniotic sac	αμνιακό σάκο.	YES
amniotic sac	η λεμφωματώδης μηνιγγίτιδα	NO
amphetamine	amphetamine	YES
amphetamine	0, 25 mg	NO
amphotericin b	αμφοτερικίνης β	YES
amphotericin b	υπερσεξουαλικότητα	NO
amprenavir oral solution	το πόσιμο διάλυμα amprenavir	YES
amprenavir oral solution	sm- edtmp	NO
amyotrophic lateral sclerosis	πλαγία µυατροφική σκλήρυνση	YES
amyotrophic lateral sclerosis	προστατευτικά βελόνας	NO
ana negative	ανα από αρνητικό	YES
ana negative	oι οιστρικοί	NO
anabolic	αναβολικών	YES
anabolic	του οισοφάγου	NO
anabolic steroids	αναβολικά στεροειδή	YES
anabolic steroids	ο χρόνος ροής	NO
anaerobic bacteria	αναερόβιων βακτηρίων	YES
anaerobic bacteria	flavobacterium	NO
anaesthetic	anaesthetic	YES
anaesthetic	στρατηγικές	NO
anaesthetic drugs	τα αναισθητικά φάρµακα	YES
anaesthetic drugs	ενδοπροθέσεις	NO
anagrelide	αναγρελίδης που	YES
anagrelide	η ανεκτικότητα στη µύτη	NO
anagrelide hydrochloride	anagrelide hydrochloride	YES
anagrelide hydrochloride	toxocara canis	NO
analgesic and antipyretic	αναλγητική και αντιπυρετική	YES
analgesic and antipyretic	αντιµυκητιακά	NO
analyser	συμβαίνουν	YES
analyser	low flow priapism	NO
analysis	ανάλυση στην	YES
analysis	αντιοξειδωτικών	NO
analytical	αναλυτικα	YES
analytical	45 ξηροστομία	NO
analytical chemistry	µικροβιολογία	YES
analytical chemistry	η κατανομή	NO
analytical methods	αναλυτικών µεθόδων	YES
analytical methods	της εμπορικής	NO
anamnesis	αναμνηστικό	YES
anamnesis	οξείας δερματίτιδας από ακτινοβολία	NO
anamnestic response	αναµνηστική απόκριση	YES
anamnestic response	νέα	NO
anaphylactic reaction	αναφυλακτικής αντίδρασης.	YES
anaphylactic reaction	ςώθακ εκηθώιε	NO
anaphylactic shock	αναφυλακτικό shock	YES
anaphylactic shock	µε οικογενειακό ιστορικό	NO
anaphylactoid	αναφυλακτοειδούς	YES
anaphylactoid	elanco	NO
anaphylactoid reaction	αναφυλακτοειδής αντίδραση	YES
anaphylactoid reaction	σύριγγες µιας	NO
anaphylactoid reactions	αναφυλακτικές αντιδράσεις	YES
anaphylactoid reactions	αντιμικροβιακά	NO
anaplastic	αναπλαστικό	YES
anaplastic	εκπαιδευτή	NO
anastomosis	µε θύλακα	YES
anastomosis	προτεραιότητες	NO
ancylostoma	ancylostoma	YES
ancylostoma	αφρικανικής	NO
ancylostoma caninum	ancylostoma caninum	YES
ancylostoma caninum	προχωρηµένη ηλικία	NO
androgen deprivation	ανδρογονικού αποκλεισμού	YES
androgen deprivation	ταχεία,	NO
androgen suppression	καταστολή των ανδρογόνων	YES
androgen suppression	καθορισμένα	NO
andromeda	andromeda	YES
andromeda	λευκοκυττάρω	NO
anger	οργής	YES
anger	μικροφυσαλίδες	NO
angers	angers	YES
angers	ανώμαλη ανάπτυξη τριχών	NO
anginal attacks	στηθάγχης	YES
anginal attacks	αυξημένο ουρικό οξύ	NO
angiogenic factor	αγγειογενετικό παράγοντα	YES
angiogenic factor	δεοξυγουανοσίνης	NO
angiostrongylus	angiostrongylus	YES
angiostrongylus	χρόνιας παραρινοκολπίτιδας	NO
angiotensin ii receptor	ανταγωνιστές της αγγειοτενσίνης	YES
angiotensin ii receptor	φωσφατιδυλχολίνη	NO
angiotensin receptor	αναστολείς των υποδοχέων της	YES
angiotensin receptor	οπιοειδές αναλγητικό,	NO
angiotensin receptor antagonist	ανταγωνιστή των υποδοχέων της αγγειοτασίνης	YES
angiotensin receptor antagonist	έμετος και ναυτία	NO
angiotensinogen	αγγειοτενσινογόνου	YES
angiotensinogen	εναλλακτικό φάρμακο	NO
anhydrous ethanol	άνυδρη αιθανόλη	YES
anhydrous ethanol	το ένα νευρικό	NO
anhydrous lactose	anhydrous lactose	YES
anhydrous lactose	προφίλ του ασθενούς	NO
animal model	ζωικό μοντέλο	YES
animal model	20 gauge ή	NO
animal studies	23 μελέτες σε ζώα	YES
animal studies	επίπεδα ασβεστίου στο αίμα.	NO
animal study	μελέτη σε ζώα	YES
animal study	ινδιγοτίνη	NO
anisocytosis	αρνητική ανισοκυττάρωση	YES
anisocytosis	συστροφή	NO
ankle swelling	γαστρίτιδα	YES
ankle swelling	συλληφθεί	NO
ankles	αστραγάλους	YES
ankles	μεσοβλεφάριας	NO
ankylosing spondylitis	αγκυλοποιητικής σπονδυλίτιδας,	YES
ankylosing spondylitis	οπαλίζον	NO
annual	annual	YES
annual	διαταραχή της γενετήσιας ορμής	NO
annual reports	ετήσιες εκθέσεις	YES
annual reports	φλέβας	NO
annually	ετήσια βάση	YES
annually	ελαφράς αναισθησίας	NO
anogenital candidiasis	πρωκτογεννητική καντιντίαση	YES
anogenital candidiasis	brothers	NO
anovulatory	ανωοθυλακιορρηκτικών	YES
anovulatory	την κυκλοφωσφαμίδη	NO
answer	η απάντηση	YES
answer	μικροβιολογία	NO
antagonism	ανταγωνισµό της δράσης	YES
antagonism	της καρδιακής βαλβίδας	NO
anterior	βραχιόνων, το πρόσθιο	YES
anterior	των κρίσεων.	NO
anthracycline	ανθρακυκλίνες	YES
anthracycline	αποκαταστάθηκες πλήρως	NO
anti-coagulant	αντιπηκτικής	YES
anti-coagulant	county	NO
anti-coagulants	αντιπηκτικά	YES
anti-coagulants	angers	NO
anti-emetics	αντιεµετικούς	YES
anti-emetics	σε ανάκαμψη μετά από	NO
anti-infective	αντιλοιµώδης	YES
anti-infective	έκχυση στην περιοχή	NO
anti-nausea	αντιεµετικά	YES
anti-nausea	επίπεδα διττανθρακικών	NO
antiarrhythmic agents	αντιαρρυθµικούς παράγοντες	YES
antiarrhythmic agents	υπό μελέτη παράγοντα	NO
antiarrhythmics class iii	αντιαρρυθμικά τάξης iii	YES
antiarrhythmics class iii	αιμορραγία του	NO
antibacterial agent	αντιβακτηριακό παράγοντα,	YES
antibacterial agent	νόσος	NO
antibiotic prophylaxis	αντιβιοτική προφυλακτική θεραπεία	YES
antibiotic prophylaxis	corynebacterium diphtheriae	NO
antibiotic resistance	ανθεκτικότητας στα αντιβιοτικά	YES
antibiotic resistance	αιµορραγικό πρόβληµα	NO
antibiotic therapy	κατάλληλη αντιβιοτική θεραπεία	YES
antibiotic therapy	saturn	NO
antibody	αντισωµάτων	YES
antibody	τρυπήματος	NO
antibody fragments	τμήματα αντισώματος	YES
antibody fragments	0 100 200	NO
antibody positive	θετικός σε αντίσωμα για	YES
antibody positive	τα επίπεδα γαλακτικού	NO
antibody response	απάντηση αντισώματος	YES
antibody response	(βαθµού iii	NO
antibody testing	έλεγχος αντισωµάτων	YES
antibody testing	και smithkline beecham pharmaceuticals	NO
antibody titers	τίτλους αντισώματος	YES
antibody titers	βλέπε	NO
anticardiolipin antibodies	αντικαρδιολιπιδικά αντισώµατα	YES
anticardiolipin antibodies	οσμή	NO
anticholinergic agents	αντιχολινεργικοί παράγοντες.	YES
anticholinergic agents	γενικευμένης αγχώδους διαταραχής	NO
anticoagulant activity	αντιπηκτικής δραστικότητας	YES
anticoagulant activity	του optison	NO
anticoagulant drugs	αντιπηκτικών φαρμάκων	YES
anticoagulant drugs	2 µέρες	NO
anticoagulant therapy	αντιπηκτική θεραπεία η	YES
anticoagulant therapy	πολύ συχνά	NO
anticoagulation activity	αντιπηκτική δραστικότητα	YES
anticoagulation activity	αποσυντονισμό του	NO
anticonvulsant agents	αντιεπιληπτικών φαρμάκων	YES
anticonvulsant agents	πριν από το φαγητό	NO
anticonvulsant therapy	θεραπεία,	YES
anticonvulsant therapy	καταστρέφει	NO
antidepressant drugs	αντικαταθλιπτικά φάρµακα	YES
antidepressant drugs	οφέλους/ κινδύνου	NO
antidiabetics	αντιδιαβητικά	YES
antidiabetics	του zoledronic	NO
antiepileptic	αντιεπιληπτικές	YES
antiepileptic	ανθρώπινο παράγοντα πήξης	NO
antifoam dc	antifoam dc	YES
antifoam dc	πάντοτε και	NO
antifungal	αντιµηκυτισιακό	YES
antifungal	διαφυγής τριχοειδών	NO
antifungal therapy	η αντιμυκητιασική θεραπεία	YES
antifungal therapy	και ενδείκνυται	NO
antigen presenting cells	αντιγονοπαρουσιαστικών κυττάρων	YES
antigen presenting cells	διαλύματος προς έγχυση.	NO
antigen test	για το αντιγόνο	YES
antigen test	φυσιολογική λειτουργία των πνευµόνων	NO
antigens	τα αντιγόνα	YES
antigens	3 το cymbalta	NO
antihypertensive therapy	αντιϋπερτασικής θεραπείας	YES
antihypertensive therapy	διάμεσος πνευμονία	NO
antihypertensives	όλων	YES
antihypertensives	γάζα εμποτισμένη	NO
antiinflammatory	αντιφλεγµονώδη	YES
antiinflammatory	δικτυωτή	NO
antimanic	αντιµανιακός	YES
antimanic	υπογλυκαιµική αντίδραση	NO
antimicrobial agent	αντιµικροβιακό παράγοντα	YES
antimicrobial agent	κυστοειδές οίδημα της ωχράς κηλίδας	NO
antimicrobial resistance	αντιµικροβιακής ανθεκτικότητας στο	YES
antimicrobial resistance	σχήµατα	NO
antimicrobials	αντιμικροβιακά	YES
antimicrobials	πρόσθια ισχαιμική οπτική νευροπάθεια	NO
antimuscarinic agents	αντιµουσκαρινικούς παράγοντες	YES
antimuscarinic agents	βασικά γάγγλια,	NO
antineoplastic	αντινεοπλασματική	YES
antineoplastic	τοξική εγκεφαλοπάθεια	NO
antioxidant	αντιοξειδωτικών	YES
antioxidant	επεισόδιο	NO
antiparkinsonian	αντιπαρκινσονικών θεραπευτικών	YES
antiparkinsonian	βελόνα σύριγγα	NO
antiprotozoal	αντιπρωτοζωϊκός	YES
antiprotozoal	κατανάλωση ύδατος	NO
antiprotozoal agent	αντιπρωτοζωϊκός παράγοντας	YES
antiprotozoal agent	ομογενές	NO
antipsychotics	αντιψυχωσικών που	YES
antipsychotics	διάφραγμα	NO
antipyretic	4 η αντιπυρετική	YES
antipyretic	στένωση της νεφρικής αρτηρίας	NO
antipyretic and analgesic	αντιπυρετικές και αναλγητικές	YES
antipyretic and analgesic	συστήματος που εμπλέκεται	NO
antiretroviral agent	αντιρετροϊικός παράγοντας που	YES
antiretroviral agent	το tysabri	NO
antiretroviral agents	αντιρετροϊκών ουσιών	YES
antiretroviral agents	μείζονες χειρουργικές επεμβάσεις	NO
antiretroviral therapy	αντιρετροϊική θεραπεία,	YES
antiretroviral therapy	περιπρωκτικά	NO
antirheumatic	αντιρευµατικά	YES
antirheumatic	influenza vaccines	NO
antithrombotic agents	αντιθρομβωτικούς παράγοντες	YES
antithrombotic agents	5 ημερών	NO
antitoxin	αντιτοξίνης	YES
antitoxin	μονάδων χρόνου	NO
antitrypsin	1 antitrypsin	YES
antitrypsin	έκχυση στην περιοχή	NO
antiviral	αντιικών	YES
antiviral	μικοναζόλη	NO
antiviral response	την αντιιική ανταπόκριση	YES
antiviral response	τα δισκία	NO
antiviral therapy	αντιρετροϊκής θεραπείας	YES
antiviral therapy	διαταραχές του οθφαλµικού	NO
antiviral treatment	αντιιϊκή θεραπεία	YES
antiviral treatment	υπαισθησία	NO
anxiety disorder	αγχώδης ∆ιαταραχή (κα∆)	YES
anxiety disorder	glycofurol	NO
anxiolytics	αγχολυτικά	YES
anxiolytics	∆ιόγκωση ή οίδηµα	NO
anxiousness	άγχους	YES
anxiousness	τα επίπεδα της fsh	NO
aortic aneurysm	ανεύρυσμα αορτής	YES
aortic aneurysm	αιμολυτική αναιμία.	NO
apache ii score	κλίμακα apache ii	YES
apache ii score	του καρκίνου του ήπατος	NO
apheresis	λευκαφαίρεσης	YES
apheresis	105 benefix	NO
aphthous stomatitis	αφθώδης στοματίτιδα	YES
aphthous stomatitis	• έµφραγµα	NO
apo b	apo b	YES
apo b	αυχένα ουροδόχου κύστης,	NO
apolipoproteins	απολιποπρωτεΐνες	YES
apolipoproteins	γαμμαπάθεια	NO
apomorphine	απομορφίνη	YES
apomorphine	τους διαύλους νατρίου	NO
appear	εµφανιστούν	YES
appear	του natalizumab	NO
appearance of hair	εµφάνιση των τριχών	YES
appearance of hair	αντιφλεγµονώδη	NO
appetite decreased	μειωμένη όρεξη	YES
appetite decreased	σχετικό κίνδυνο	NO
appetite disorders	διαταραχές της όρεξης	YES
appetite disorders	ισχαιμική καρδιοπάθεια	NO
appetite increased	αυξηµένη όρεξη	YES
appetite increased	υπερκοιλιακή ταχυκαρδία	NO
applicable	ισχύουν	YES
applicable	πληθυσμός διάμεση	NO
application site	εφαρµογής, παραισθησία της θέσης	YES
application site	κανονικό βάρος	NO
application site rash	έκχυση στην περιοχή	YES
application site rash	λαµβάνει χώρα	NO
application site reaction	αντίδραση στο σηµείο εφαρµογής	YES
application site reaction	εισηγήθηκε	NO
applications	αιτήσεις	YES
applications	αμφίδρομη	NO
applicator	συσκευή εφαρμογής	YES
applicator	hydrocortisone aceponate	NO
applied	εφαρμόζεται με	YES
applied	καταχώρησης στο κοινοτικό µητρώο	NO
applies to	έχει εφαρμογή σε	YES
applies to	προκύπτει κατωτερότητα	NO
approaching	προσεγγίζει τα	YES
approaching	με το	NO
appropriate	ορθή	YES
appropriate	η κεφοβεκίνη	NO
approved by	έχει εγκριθεί από	YES
approved by	στρογγυλεμένη	NO
approved prescription services	approved prescription services	YES
approved prescription services	µε την ανταπόκριση	NO
ara-c	αra- c	YES
ara-c	εγγράφων που	NO
arabinofuranosyluracil	d - arabinofuranosyluracil	YES
arabinofuranosyluracil	δύο φορές την εβδομάδα	NO
arachnoid	αραχνοειδών	YES
arachnoid	η υπερδοσολογία ινσουλίνης	NO
arachnoid villi	αραχνοειδών λαχνών,	YES
arachnoid villi	την πίεση	NO
aranda	aranda	YES
aranda	διακόψετε	NO
aranesp	to aranesp	YES
aranesp	για τη µανία	NO
aranesp sureclick	aranesp sureclick	YES
aranesp sureclick	κίνδυνο από την	NO
arbitration	διαιτητική	YES
arbitration	υπερτασικών κρίσεων	NO
arcos	arcos	YES
arcos	ετερόλογου στελέχους	NO
arcoxia	aroxia	YES
arcoxia	εύθραυστα	NO
arctic	τον σαλµερίνο	YES
arctic	ετήσιες εκθέσεις	NO
arginine	αργινίνη	YES
arginine	ενδοκαρδιακή	NO
arising	εκδηλώνονται	YES
arising	ανεπάρκειας χαλκού	NO
arm muscle	µέρους του βραχίονα	YES
arm muscle	αντιµηκυτισιακό	NO
armpit	στη μασχάλη	YES
armpit	ενδοβρογχικούς	NO
aromatase	αρωματάσης,	YES
aromatase	τοξικότητα του δέρματος	NO
aromatase inhibitor	αναστολέα αρωματάσης	YES
aromatase inhibitor	διασκέψεις	NO
aromatic	αρωματική	YES
aromatic	τοπικά κορτικοστεροειδή	NO
aropax	aropax	YES
aropax	10 µg/ kg	NO
arrest	ανακοπής,	YES
arrest	μέγιστης συγκέντρωσης	NO
arrhythmia atrial	αρρυθμία κολπική	YES
arrhythmia atrial	κλώνο	NO
arrhythmia, atrial	αρρυθμία, κολπική	YES
arrhythmia, atrial	αρρυθμία κολπική	NO
arrhythmias	αρρυθµίες,	YES
arrhythmias	η ακράτεια ούρων από προσπάθεια (sui)	NO
arterial	από μια κατάσταση γνωστή ως περιφερική αρτηριακή	YES
arterial	αντλιών	NO
arterial disease	αρτηριακή νόσος	YES
arterial disease	enterobacter cloacae	NO
arterial hypertension	αρτηριακή υπέρταση,	YES
arterial hypertension	φλεβίτιδα	NO
arterial pressures	αρτηριακές πιέσεις	YES
arterial pressures	απώλεια ενέργειας	NO
arterial thrombosis	της αρτηριακής θρόµβωσης	YES
arterial thrombosis	η χαλάρωση που	NO
arterioles	αρτηριολίων,	YES
arterioles	βασεοφιλία	NO
arteriovenous	αρτηριοφλεβικής	YES
arteriovenous	συνδρόµου αποφρακτικής	NO
artery pressure	αρτηριακή πίεση	YES
artery pressure	diphosphate	NO
artery stenosis	αρτηρίας	YES
artery stenosis	chlamydia trachomatis	NO
arthritis psoriatic	αρθρίτιδα η ψωριασική	YES
arthritis psoriatic	την τοξικότητα της διγοξίνης	NO
arthroplasty	αρθροπλαστική επέμβαση	YES
arthroplasty	χρόνιας νόσου	NO
ascending	ανιούσα	YES
ascending	νευρίτιδα, περιφερική	NO
asepsis	επαρκεί	YES
asepsis	cyp 2e1	NO
aseptic	άσηπτες συνθήκες.	YES
aseptic	γονιδιακές μεταλλάξεις	NO
aspartate aminotransferase	ασπαρτική αµινοτρανσφεράση	YES
aspartate aminotransferase	μηχανισμοί δράσης	NO
aspartate transaminase	ασπαρτικής τρανσαμινάσης	YES
aspartate transaminase	παράγοντες υψηλού κινδύνου αγγειοεγκεφαλικών	NO
aspergillosis	ασπεργίλλωσης,	YES
aspergillosis	έκπτωση, νεφρική	NO
aspergillus	aspergillus	YES
aspergillus	απομορφίνη	NO
aspergillus niger	aspergillus niger	YES
aspergillus niger	οξαλιπλατίνα	NO
aspergillus terreus	aspergilus terreus	YES
aspergillus terreus	εξάρτηση από το φάρµακο	NO
assess	αξιολογεί	YES
assess	από διαβητική αµφιβληστροειδοπάθεια	NO
assessed	εκτιµήθηκε	YES
assessed	επανεμφανιστεί	NO
assessor	δίκαιο	YES
assessor	ελαστικών γαντιών	NO
assisted	τεχνικές υποβοηθούμενης	YES
assisted	leucovorin	NO
assisted reproductive technologies	µεθόδους υποβοηθούµενης αναπαραγωγής	YES
assisted reproductive technologies	academia	NO
ast increased	αύξηση της ast	YES
ast increased	αλκαλοειδή του βεράτρου	NO
asters	αστέρων	YES
asters	πάντοτε και	NO
asthma in children	άσθµα σε παιδιά	YES
asthma in children	κολπικό ph	NO
asthma prophylaxis	προφύλαξη από άσθμα	YES
asthma prophylaxis	παρωτίτιδας του στελέχους	NO
asthma, bronchial	άσθμα, βρογχική	YES
asthma, bronchial	φυσίγγιο το	NO
asthmatic	ασθµατικούς	YES
asthmatic	φλουδαραβίνης	NO
asymptomatic hiv infection	ασυµπτωµατική hiv λοίµωξη	YES
asymptomatic hiv infection	ενδοφλέβια bolus χορήγηση	NO
atazanavir	atazanavir	YES
atazanavir	πρωτεϊνική µετάφραση	NO
atelectasis	ατελεκτασία	YES
atelectasis	ίκτερος των οφθαλμών	NO
atenolol 50 mg	ατενολόλη 50 mg	YES
atenolol 50 mg	απώλεια τριχών	NO
atheroma	αθηρωµατικό	YES
atheroma	αντιµανιακός	NO
atipamezole	ατιπαµεζόλης	YES
atipamezole	οιστριόλη	NO
atorvastatin 40 mg	ατορβαστατίνη 40 mg	YES
atorvastatin 40 mg	γλώσσα επίχριστη	NO
atorvastatin calcium	atorvastatin- calcium	YES
atorvastatin calcium	σφάλματα στη θεραπεία,	NO
atovaquone	atovaquone	YES
atovaquone	17 μελέτη έκβασης των	NO
atpase	atpάσης	YES
atpase	αίσθησης	NO
atpase activity	δράση της atpάσης	YES
atpase activity	έκθεση σε ακτινοβολία	NO
atrial fibrillation	κολπική μαρμαρυγή,	YES
atrial fibrillation	hydroxytoluene	NO
atrial flutter	κολπικός πτερυγισμός	YES
atrial flutter	ν δε υπογλυκαιμία	NO
atrioventricular block	κολποκοιλιακού αποκλεισμού	YES
atrioventricular block	επίπεδα σιδήρου	NO
atrophic	ατροφικού	YES
atrophic	μεσοβλεφάριας	NO
atrophic gastritis	ατροφική γαστρίτιδα	YES
atrophic gastritis	ινσουλίνης βραχείας	NO
attack	μυοκαρδίου.	YES
attack	θρομβωτική θρομβοπενική υτ	NO
attended	ςώθακ εκηθώιε	YES
attended	οξικού αιθυλοβινυλεστέρα	NO
attending	που συμμετέχουν σε	YES
attending	απώλεια τριχών	NO
attenuated vaccines	εξασθενηµένους ιούς	YES
attenuated vaccines	σύµβουλος	NO
atypical	παράγωγα	YES
atypical	διπλώνεται	NO
audit	έλεγχος τομέας	YES
audit	να εξαλειφθεί	NO
augment	ταδαλαφίλη	YES
augment	μυασθενικό σύνδρομο	NO
augmented	αυξηµένες	YES
augmented	cubicin	NO
auricular use	ωτική χρήση	YES
auricular use	βουπρενορφίνη / ναλοξόνη	NO
austrian	οτ ςοτνολλάβιρεπ	YES
austrian	αυξηµένες	NO
authorization	α∆ειας κυκλοφοριας	YES
authorization	τύπος των οστικών	NO
autistic	αυτιστικές	YES
autistic	αναστολέα της καρβονικής ανυδράσης	NO
autistic disorders	αυτιστικές διαταραχές	YES
autistic disorders	λυοφιλοποιημένης	NO
autoclave	αποστειρώνετε	YES
autoclave	ρυθµών	NO
autogenous	αυτογενές μόσχευμα	YES
autogenous	την ευαισθησία ινσουλίνης	NO
autoimmune disease	αυτοάνοση νόσο.	YES
autoimmune disease	mycoplasma hominis	NO
autoimmune disorders	αυτοάνοσες διαταραχές	YES
autoimmune disorders	meath	NO
autoimmune haemolytic anaemia	αυτοάνοση αιµολυτική αναιµία	YES
autoimmune haemolytic anaemia	αγγειοποίηση	NO
autoimmune hepatitis	αυτοάνοσης ηπατίτιδας	YES
autoimmune hepatitis	αρχική εµφάνιση	NO
autoimmune neutropenia	αυτοάνοση ουδετεροπενία.	YES
autoimmune neutropenia	eagle του	NO
avalanche	avalanche	YES
avalanche	παραγόντων διέγερσης της ερυθροποίησης	NO
avalox	avalox	YES
avalox	δεοξυγουανοσίνης	NO
avandamet	to avandamet	YES
avandamet	του streptococcus equ.	NO
avandia	avandia	YES
avandia	αριστερά καρδία	NO
avastin	avastin σε	YES
avastin	αντένδειξη για	NO
average	µέσος όρος της	YES
average	µε θύλακα	NO
avian flu	γρίπης των πτηνών,	YES
avian flu	έμβρυα	NO
avoid exposure	αποφεύγουν την έκθεση	YES
avoid exposure	delos	NO
avonex	αvonex	YES
avonex	αναερόβιων βακτηρίων	NO
axial	αξονική	YES
axial	θανατηφόρο αποτέλεσμα	NO
axillary	µασχαλιαία	YES
axillary	methyl ether	NO
axura	δόσεων axura	YES
axura	συναισθηµατική αστάθεια	NO
azagly-nafarelin	η αζαγλυναφαρελίνη	YES
azagly-nafarelin	έμμεσης χολερυθρίνης	NO
azole antifungal	αζολικούς αντιμυκητιασικούς	YES
azole antifungal	ακανόνιστος καρδιακός παλμός,	NO
azole antifungals	τα αντιμυκητιασικά που	YES
azole antifungals	∆υσπεψία	NO
b cells	β κύτταρα	YES
b cells	διάρκεια αγωγής	NO
babesia	της babesia	YES
babesia	καταλαμβάνονται	NO
babies	για βρέφη	YES
babies	αναστολή του παράγοντα viii	NO
baccidal	baccidal	YES
baccidal	αλλεργία στη γύρη	NO
bacillus anthrax	bacillus anthrax	YES
bacillus anthrax	απενεργοποιεί	NO
back of	πίσω µέρος	YES
back of	καθυστέρηση της οστεοποίησης	NO
backward	προς τα πίσω,	YES
backward	του τιτανίου	NO
baclofen	βακλοφαίνη	YES
baclofen	διϋδροφυλλικής	NO
bacteria	βακτηρίων µε	YES
bacteria	ερυθροποιητινών	NO
bacterial endocarditis	βακτηριδιακή ενδοκαρδίτιδα	YES
bacterial endocarditis	ίνωση, πνευµονική	NO
bacterial enteritis	βακτηριακή εντερίτις	YES
bacterial enteritis	άλλων τροφών	NO
bacterial growth	µικροβιακής ανάπτυξης που	YES
bacterial growth	μπορούν να καταπιούν τα	NO
bacterial infections	βακτηριακών λοιμώξεων σε	YES
bacterial infections	• ανασύσταση	NO
bacterial meningitis	µηνιγγίτιδα από βακτήρια	YES
bacterial meningitis	εξαλείφονται	NO
bacterial vaccine	βακτηριακό εµβόλιο	YES
bacterial vaccine	χρειασθείτε ιδιαίτερη	NO
bacterial vaccines	βακτηριακά εµβόλια,	YES
bacterial vaccines	αίτηση μέσω ηλεκτρονικού ταχυδρομείου	NO
bactericidal activity	µικροβιοκτόνο δράση	YES
bactericidal activity	χωρίς αιμορραγία	NO
bacteriological	βακτηριολογικούς	YES
bacteriological	προοπτικής µελέτης	NO
bacterium	βακτήριο	YES
bacterium	ενδιάµεσες	NO
bacteroides	bacteroides	YES
bacteroides	τοξικής του	NO
bacteroides fragilis	bacteroides fragilis	YES
bacteroides fragilis	δερματικό ερύθημα	NO
bacto	bacto	YES
bacto	αναστολέα διαύλων ασβεστίου	NO
bad taste	άσχημη γεύση	YES
bad taste	αγναθίας	NO
balanced diet	ισορροπημένη δίαιτα	YES
balanced diet	lipostat	NO
baltic	baltic	YES
baltic	προσεγγίζει τα	NO
baltic states	baltic states	YES
baltic states	θολερότητα του κερατοειδούς	NO
baraclude	με το	YES
baraclude	το λεύκωµα του	NO
barking	γαύγισµα	YES
barking	singulair paediatric	NO
basal	βασικών	YES
basal	λιπώδους ήπατος	NO
basal cell	βασικοκυτταρικό	YES
basal cell	48 επιληψία	NO
basal cell carcinoma	καρκινώματος βασικών κυττάρων	YES
basal cell carcinoma	βιδωτό	NO
basal ganglia	βασικά γάγγλια,	YES
basal ganglia	στο θώρακα,	NO
based	βασιζόμενη	YES
based	μείζων καταθλιπτική νόσος	NO
basel	από	YES
basel	μη φυσιολογικός οργασμός μη	NO
basic	βασικό πρόγραµµα	YES
basic	διατηρούμενη	NO
basin	basin	YES
basin	η νεφρική κάθαρση	NO
basophilia	βασεοφιλία	YES
basophilia	αυξημένη ολική χολερυθρίνη	NO
batch	[παρτίδα]	YES
batch	κρυολογήματος	NO
batch number	8 p, &apos;5	YES
batch number	enterobacter aerogenes	NO
bathed	κάνουν µπάνιο	YES
bathed	ασπεργίλλωσης,	NO
baycox	baycox	YES
baycox	συνιστάται η προοδευτική	NO
bayer	36 bayer	YES
bayer	ροή των ούρων	NO
bayer 2000	bayer 2000	YES
bayer 2000	υπερβολικά il- 1ra	NO
bayer corporation	bayer corporation	YES
bayer corporation	µη φυσιολογικό ενδοµήτριο	NO
bayer plc	bayer plc	YES
bayer plc	καταθλιπτική νόσος	NO
bearing	και με	YES
bearing	ειδώλου	NO
becaplermin	µπεκαπλερµίνη	YES
becaplermin	κρεατινοκινάση	NO
beclomethasone	διοπροπιονική	YES
beclomethasone	αναφορών κεραυνοβόλου ηπατίτιδας,	NO
bedfordshire	bedfordshire	YES
bedfordshire	οσμή	NO
bedtime	την κατάκλιση	YES
bedtime	στρωµατικό	NO
before food	πριν από το φαγητό	YES
before food	καρδιακά και πνευμονικά	NO
behavior	συμπεριφορά	YES
behavior	δυσχρωµατισµός	NO
behavioral	28 αδρενεργικοί	YES
behavioral	καλύτερος	NO
behaviours	αυτοκτονική	YES
behaviours	αλκοόλη βενζυλεστέρας	NO
being sick	αδιαθεσία	YES
being sick	hormone releasing	NO
belly button	ομφαλό σας	YES
belly button	µε θύλακα	NO
below	μικρότερης των	YES
below	η χορήγηση κυκλοσπορίνης a	NO
beneath	κάτω από	YES
beneath	αριστερό σας χέρι	NO
benefit risk	οφέλους/ κινδύνου	YES
benefit risk	την σταθερά	NO
benefix	105 benefix	YES
benefix	πυόμητρα, τραχηλίτιδα	NO
benign intracranial hypertension	καλοήθους ενδοκρανιακής υπέρτασης	YES
benign intracranial hypertension	από ομοκυστινουρία	NO
benserazide	βενσεραζίδης	YES
benserazide	του valdoxan	NO
benzalkonium chloride	βενζαλκόνιο χλωριούχο	YES
benzalkonium chloride	την υποδόρια οδό	NO
benzoic	benzoic	YES
benzoic	προσωπικό	NO
benzyl alcohol liquid	benzyl alcohol liquid	YES
benzyl alcohol liquid	συνιστάται η προοδευτική	NO
bepridil	bepridil,	YES
bepridil	να	NO
beraprost	beraprost	YES
beraprost	όζος	NO
beraprost sodium	beraprost sodium	YES
beraprost sodium	µε επίπεδα γλυκόζης	NO
beta blockers	β- αποκλειστές	YES
beta blockers	αρρυθμία κολπική	NO
beta interferons	ιντερφερόνες βήτα	YES
beta interferons	moraxella	NO
beta thalassaemia major	μείζονα β- μεσογειακή αναιμία	YES
beta thalassaemia major	παράγοντες	NO
beta-blocker	βήτα αναστολέα	YES
beta-blocker	συντηρητική αντιμετώπιση,	NO
beta-blockers	β- αναστολείς	YES
beta-blockers	υπαισθησία	NO
beta-lactam	βήτα- λακταµικά	YES
beta-lactam	διαιτητική	NO
beta2	βήτα 2	YES
beta2	µεταβολικό προφίλ	NO
betaine anhydrous	betaine anhydrous	YES
betaine anhydrous	τα παγκρεατικά	NO
better	καλύτερος	YES
better	το zometa	NO
between brain	µεταξύ των εγκεφαλικών	YES
between brain	εφαρμόζεται με	NO
bevacizumab	της bevacizumab	YES
bevacizumab	φωσφολιπάσης c,	NO
bextra	bextra	YES
bextra	τα σαλικυλικά (π.	NO
bicalutamide 150 mg	βικαλουταμίδης 150 mg,	YES
bicalutamide 150 mg	χωρίς αµφιβληστροειδοπάθεια	NO
bicarbonate levels	επίπεδα διττανθρακικών	YES
bicarbonate levels	μα το ύψος και το βάρος	NO
bidirectional	αμφίδρομη	YES
bidirectional	μονοϋδρική υδροχλωρική ιστιδίνη	NO
bilateral	αμφοτερόπλευρη στένωση της	YES
bilateral	της αυξημένης συχνουρίας	NO
biliary	απέκκρισης	YES
biliary	την εντερική οδό	NO
biliary obstruction	απόφραξη χοληφόρων οδών	YES
biliary obstruction	κανονικοποιείται	NO
binders	δεσμευτές	YES
binders	κανρενόνης	NO
binding activity	δραστικότητα σύνδεσης	YES
binding activity	ροφήµατος προκαθορισµένης δίαιτας	NO
binding site	σημείο δέσμευσης	YES
binding site	υπογλώσσιου	NO
bioavailability	βιοιαθεσιμότητα	YES
bioavailability	κιρσοί	NO
biochemical	βιοχηµική	YES
biochemical	15 mg δαριφενασίνη	NO
biochemical tests	βιοχημικές εξετάσεις	YES
biochemical tests	τρισωμία 12	NO
biodegradation	βιοαποδόμηση	YES
biodegradation	τύπος των οστικών	NO
biologic	biologic	YES
biologic	αλλεργική κυψελίτιδα	NO
biological function	βιολογική λειτουργία	YES
biological function	ανθρώπινη κυτταρική γραμμή	NO
biologically	βιολογικώς	YES
biologically	κατάσταση σύγχυσης	NO
biologics	biologics	YES
biologics	υπνηλία	NO
biopharmaceuticals	biopharmaceuticals	YES
biopharmaceuticals	κοιλιακής ταχυκαρδίας	NO
biotechnology	biotechnology	YES
biotechnology	μαγνητικού συντονισμού (mri) του ήπατος	NO
bipolar disorder	διπολική διαταραχή,	YES
bipolar disorder	κιτρική	NO
birth control	μέτρα αντισύλληψης	YES
birth control	αλλεπίδραση φαρμάκων	NO
birth date	γενέθλιο ηµεροµηνία	YES
birth date	στοιχεία σχετικά με	NO
bisphosphonate	διφωσφονικό	YES
bisphosphonate	οι τιμές του	NO
bisphosphonates	ενδοφλεβίως	YES
bisphosphonates	moraxella bovis	NO
biting lice	από αιµοµυζητικές ψείρες	YES
biting lice	σταδιακή	NO
bitter	κάλυψη	YES
bitter	επαναχορήγηση.	NO
bivalirudin	μπιβαλιρουδίνης	YES
bivalirudin	συστηματική υπέρταση,	NO
black	μαύρους	YES
black	µεγάλης φλέβας	NO
bladder	λοιµώξεις της ουροδόχου	YES
bladder	αρτηρίας	NO
bladder neck	αυχένα ουροδόχου κύστης,	YES
bladder neck	τη σεξουαλική λειτουργία,	NO
blank	κενά	YES
blank	µηριαίο µυ,	NO
blast	βλαστικής	YES
blast	την παθογένεση	NO
blast phase cml	βλαστικής φάσης της χμλ	YES
blast phase cml	τυχαιοποιημένη ελεγχόμενη δοκιμή	NO
blast transformation	μετασχηματισμού των βλαστών	YES
blast transformation	strongylus	NO
blastomyces	blastomyces	YES
blastomyces	καλίου του ορού,	NO
bleeding	αιμορραγία του	YES
bleeding	γαστρεντερικά έλκη	NO
bleeding disorder	αιμορραγική διαταραχή	YES
bleeding disorder	jonas	NO
bleeding problem	αιµορραγικό πρόβληµα	YES
bleeding problem	locale	NO
bleeding problems	προβλήματα αιμορραγίας	YES
bleeding problems	υπέρταση θεραπεία	NO
bleeding tendency	αιµορραγική τάση	YES
bleeding tendency	νοραδρεναλίνη	NO
bleeding time	ο χρόνος ροής	YES
bleeding time	αργινίνη	NO
blepharitis	βλεφαρίτιδα	YES
blepharitis	όγκους,	NO
blepharospasm	βλεφαρόσπασµου	YES
blepharospasm	εξάρσεων	NO
blind	ές τυφλές	YES
blind	avandia	NO
blindness	τύφλωση	YES
blindness	λειτουργίας του εγκεφάλου	NO
blistering	φλύκταινες	YES
blistering	τρυγικό οξύ	NO
block	αποκλεισμού	YES
block	φυσιολογικού ιστού.	NO
blocked	βουλωμένη	YES
blocked	φλεβόκομβο	NO
blocking antibodies	δεσμευτικά αντισώματα	YES
blocking antibodies	λεµφοκήλης	NO
blood	στο αίμα να	YES
blood	ανθρώπινου ιού ανοσοανεπάρκειας	NO
blood albumin	αλβουμίνη αίματος,	YES
blood albumin	ανθρώπινο έµβρυο	NO
blood amylase	αμυλάση αίματος	YES
blood amylase	ακρυλικού	NO
blood bilirubin	χολερυθρίνη αίματος	YES
blood bilirubin	24 ώρο	NO
blood calcium abnormal	μη φυσιολογικό ασβέστιο αίματος	YES
blood calcium abnormal	του παράγοντα ιχ.	NO
blood calcium level	επίπεδο ασβεστίου αίματος	YES
blood calcium level	ηλεκτρική	NO
blood calcium levels	επίπεδα ασβεστίου στο αίμα.	YES
blood calcium levels	µόνο επιδηµιολογικά	NO
blood cholesterol increased	αίσθημα παλμών	YES
blood cholesterol increased	µολυσµατικής δόσης	NO
blood circulation	κυκλοφορία του αίµατος	YES
blood circulation	προερχόμενα	NO
blood clot	αίµατος	YES
blood clot	υπερπλασία του προστάτη,	NO
blood count	εξετάσεις αίματος	YES
blood count	ασθενής έχει	NO
blood creatine	επιπέδων της κρεατινικής	YES
blood creatine	ωχροπάθεια	NO
blood creatine phosphokinase	αυξημένη κρεατινοφωσφοκινάση	YES
blood creatine phosphokinase	δεξιά	NO
blood creatinine increased	αυξημένη κρεατινίνη αίματος	YES
blood creatinine increased	η πυριδοξίνη	NO
blood dis	αιματολογική διαταραχή,	YES
blood dis	κνησµός (φαγούρα)	NO
blood diseases	αιµατολογικές νόσοι	YES
blood diseases	biologics	NO
blood disorder	διαταραχής του αίματος	YES
blood disorder	τα δεδομένα κατανομής	NO
blood disorders	αιµατολογικές διαταραχές	YES
blood disorders	draft	NO
blood eosinophils	συγκέντρωση ηωσινοφίλων στο αίµα,	YES
blood eosinophils	υπέρταση οφειλόμενη	NO
blood glucose decreased	έρευνες μειωμένη γλυκόζη όχι συχνή αίματος	YES
blood glucose decreased	διαταραχή της πήξεως του αίματος	NO
blood in stools	αίμα στα κόπρανα	YES
blood in stools	θεραπευτικών επιλογών	NO
blood in urine	αίμα στα ούρα	YES
blood in urine	μικρών όρχεων	NO
blood iron	επίπεδα σιδήρου	YES
blood iron	αρχέγονων κυττάρων	NO
blood ldh	ldh αίµατος	YES
blood ldh	ηπατικής ίνωσης	NO
blood phosphate	φωσφορικών στο αίμα	YES
blood phosphate	µε θύλακα	NO
blood platelets	αιµοπεταλίων	YES
blood platelets	ο χρόνος ροής	NO
blood pressure decreased	αρτηριακή πίεση μειωμένη	YES
blood pressure decreased	στον hpv 16	NO
blood pressure increase	αύξηση αρτηριακής πίεσης	YES
blood pressure increase	αναστέλλει στο	NO
blood pressure increased	αρτηριακή πίεση αυξηµένη	YES
blood pressure increased	του dabigatran	NO
blood pressure medicines	αντιυπερτασικά	YES
blood pressure medicines	αρχική εµφάνιση	NO
blood product	προϊόν εµβόλιο	YES
blood product	εσωτερίκευση	NO
blood samples	δείγµατα αίµατος	YES
blood samples	κάθε τρία χρόνια	NO
blood sugar levels	επίπεδα γλυκόζης αίματος	YES
blood sugar levels	πτώσεις	NO
blood transfusion	η µετάγγιση αίµατός	YES
blood transfusion	πολυεστιακής λευκοεγκεφαλοπάθειας	NO
blood triglycerides increased	αυξημένα τριγλυκερίδια στο αίμα,	YES
blood triglycerides increased	μεταμορφώσεις	NO
blood urea	επίπεδα ουρίας	YES
blood urea	ψευδώς θετικές αντιδράσεις	NO
blood uric acid	ουρικού οξέος του αίµατος	YES
blood uric acid	παλονοσετρόνης του οργανισμού	NO
blood vessel	πολύ σπάνιες	YES
blood vessel	πυρετού	NO
bloodstream	στην κυκλοφορία του αίματός	YES
bloodstream	αφυδρογονάσης της μονοφωσφορικής	NO
bluetongue virus	τον ιό του καταρροϊκού πυρετού	YES
bluetongue virus	πνευµονική εµβολή	NO
blurred vision	συχνά	YES
blurred vision	εξετάσεις αίματος	NO
body composition	σωματική σύνθεση	YES
body composition	αρνητικό αποτέλεσμα δοκιμασίας για εγκυμοσύνη	NO
body fat	λίπους σώµατος	YES
body fat	από μια κατάσταση γνωστή ως περιφερική αρτηριακή	NO
body surface	επιφάνεια	YES
body surface	του htlv- 1.	NO
body systems	συστήµατα του σώµατος	YES
body systems	εσταζολάμη	NO
body temperature decreased	θερµοκρασία του σώµατος µειωµένη	YES
body temperature decreased	large cell carcinoma	NO
body temperature increased	αυξημένη θερμοκρασία σώματος	YES
body temperature increased	πρόσθετες πληροφορίες που	NO
body tissues	ιστούς του σώματος	YES
body tissues	μέγιστης συγκέντρωσης	NO
body weight	βάρος του σώματος	YES
body weight	στην κυκλοφορία του αίματός	NO
body weight change	μεταβολή του σωματικού βάρους	YES
body weight change	εκ τριχωτών κυττάρων,	NO
bolus infusion	έγχυση εφόδου	YES
bolus infusion	συνδυασμένης	NO
bone and joint	οστά και στις αρθρώσεις	YES
bone and joint	τον σαλµερίνο	NO
bone formation	οστικού σχηματισμού	YES
bone formation	δευτεροπαθή ανοσοανεπάρκεια	NO
bone fractures	οστικών καταγμάτων	YES
bone fractures	έκκρισης	NO
bone marrow	μυελού των οστών και που	YES
bone marrow	κλίμακας ishak	NO
bone marrow involvement	συμμετοχή του μυελού των οστών	YES
bone marrow involvement	αρσενικά ζώα	NO
bone marrow suppression	καταστολή του μυελού των οστών	YES
bone marrow suppression	γλυκοσιδάσης	NO
bone marrow toxicity	της τοξικότητας του μυελού των οστών	YES
bone marrow toxicity	ραδιενεργό ιώδιο	NO
bone mass	οστική μάζα	YES
bone mass	biologics	NO
bone metastasis	μετάσταση στα οστά	YES
bone metastasis	βαθμολογίας του	NO
bone neoplasms	νεοπλάσματα οστού	YES
bone neoplasms	ονδανσετρόνης	NO
booster	αναμνηστικός	YES
booster	συστήματος	NO
booster vaccination	αναµνηστικό εµβολιασµό	YES
booster vaccination	η χορήγηση κυκλοσπορίνης a	NO
bordetella bronchiseptica	της bordetella bronchiseptica	YES
bordetella bronchiseptica	νευρογλυκοπενίας	NO
bordetella pertussis	του bordetella pertussis	YES
bordetella pertussis	εποχιακής	NO
bortezomib	της βορτεζομίμπης	YES
bortezomib	glargine a	NO
both eyes	δύο μάτια μόνον	YES
both eyes	υπερπλασία του	NO
bottle adapter	εξάρτημα προσαρμογής	YES
bottle adapter	4 η αντιπυρετική	NO
botulinum neurotoxin	botulinum νευροτοξίνη	YES
botulinum neurotoxin	ραιβόκρανο	NO
boulevard	boulevard	YES
boulevard	γενετική διαφοροποίηση	NO
bound copper	δεσµευµένος χαλκός	YES
bound copper	αποσταγμένο νερό	NO
bouton	bouton	YES
bouton	norgestimate	NO
bovine	βοοειδών,	YES
bovine	nsclc σε	NO
bowel	στο	YES
bowel	έλαβε τέλος	NO
bowel disease	νόσος του εντέρου	YES
bowel disease	διευρυµένης	NO
bowel movement	κένωση	YES
bowel movement	θετικά αντιπυρηνικά αντισώµατα	NO
bowel obstruction	εντερική απόφραξη	YES
bowel obstruction	αίμα στα ούρα	NO
bracco	bracco	YES
bracco	λοιμώξεις του δέρματος	NO
brachyspira hyodysenteriae	brachyspira hyodysenteriae	YES
brachyspira hyodysenteriae	στο metacresol	NO
brachyspira pilosicoli	brachyspira pilosicoli	YES
brachyspira pilosicoli	δυσλειτουργία του µοσχεύµατος	NO
bradycardia	η βραδυκαρδία	YES
bradycardia	ιούς των θηλωμάτων	NO
braille	braille ντ	YES
braille	του πυριτίου	NO
brain	εγκεφαλικούς	YES
brain	διασπάσουν	NO
brain and nerves	εγκεφάλου και των νεύρων η	YES
brain and nerves	ασθένειες στον εγκέφαλο	NO
brain conditions	παθήσεις	YES
brain conditions	αριθµός cd4	NO
brain diseases	ασθένειες στον εγκέφαλο	YES
brain diseases	ζάλη, κεφαλαλγία	NO
brain function	λειτουργίας του εγκεφάλου	YES
brain function	μεθυλεστέρας	NO
brain lesions	εγκεφαλικές βλάβες,	YES
brain lesions	του reyataz	NO
brain metastases	μεταστάσεις εγκεφάλου	YES
brain metastases	του καρκίνου του ήπατος	NO
brain tissue	ιστός εγκεφάλου	YES
brain tissue	μαλτοδεξτρίνη,	NO
brand	σκεύασμα	YES
brand	ψυχιατρικές διαταραχές	NO
bratislava	bratislava	YES
bratislava	προκλινικής µελέτης	NO
break	τα σπάτε	YES
break	ενδιάµεσες	NO
break down	διασπάσουν	YES
break down	συνεργιστικές	NO
breaks down	αποσυνθέτει	YES
breaks down	ραδιοτοξικότητα του υττρίου	NO
breakthrough bleeding	αιµορραγίας εκ διαφυγής	YES
breakthrough bleeding	ether	NO
breast development	ανάπτυξης µαστού	YES
breast development	του optison	NO
breast disorders	του μαστού	YES
breast disorders	αργιλίου 2	NO
breast feeding	250 θηλασµός	YES
breast feeding	πολυαιθυλενογλυκόλη 400	NO
breast pain	πόνος στο στήθος	YES
breast pain	κνιδωτικό	NO
breasts	επίσης,	YES
breasts	αναπνοών	NO
breath	εκπνοής	YES
breath	- ex vivo -	NO
breathing pattern	τύπο αναπνοής	YES
breathing pattern	αδρενεργικούς παράγοντες	NO
breathing problems	αναπνευστικών προβλημάτων	YES
breathing problems	οπίσθιας λευκοεγκεφαλοπάθειας	NO
breaths	αναπνοών	YES
breaths	ατορβαστατίνη 40 mg	NO
breda	breda	YES
breda	δραστικων	NO
breed	διασταυρώσεις	YES
breed	l- αργινίνη,	NO
breeding	εκτροφής.	YES
breeding	θροµβοξάνης	NO
bridging fibrosis	γεφυροποιό ίνωση	YES
bridging fibrosis	ύ ισχ zenapax	NO
bright	τον έντονο	YES
bright	μονοϋδρική υδροχλωρική ιστιδίνη	NO
brightness	φωτεινότητα	YES
brightness	ζωικό μοντέλο	NO
brilliant blue	λαµπρού κυανού	YES
brilliant blue	έξοδα	NO
brinzolamide	brinzolamide, η	YES
brinzolamide	αμινοφυλλίνη	NO
bristol myers	bristol- myers	YES
bristol myers	χρήση µε	NO
brittle	εύθραυστα	YES
brittle	23 μελέτες σε ζώα	NO
broken skin	συνεχείας του	YES
broken skin	άλγος διαταραχές του δέρματος	NO
bromelain	bromelain	YES
bromelain	6- μερκαπτοπουρίνη	NO
bromide	µεθυλναλτρεξόνη	YES
bromide	προπαρασκευής (ελέγχου ροής της	NO
bronchial infections	λοιµώξεις των βρόγχων	YES
bronchial infections	πλαίσια των μελετών σχετικά	NO
bronchiolitis	συνδρόµου αποφρακτικής	YES
bronchiolitis	ραδιοχημική	NO
broncho-pulmonary	ρογχοπνευµονικές	YES
broncho-pulmonary	αλλεργικό οίδηµα	NO
bronchoconstriction	βρογχοσυστολής	YES
bronchoconstriction	lansoprazol	NO
bronchodilator	βρογχοδιασταλτική	YES
bronchodilator	∆ραστηριοτητες	NO
bronchopneumonia	βρογχοπνευμονία οφθαλμικός	YES
bronchopneumonia	εκφυλιστικά	NO
brothers	brothers	YES
brothers	υψηλή ευαισθησία	NO
brown	από καφέ	YES
brown	άχρωµο	NO
bruises	εµφανίζει µελανιές	YES
bruises	κηλίδας	NO
buccal administration	παρειακή χορήγηση	YES
buccal administration	σπασμοί (επιληπτική	NO
buccal tablet	blister (pvc/	YES
buccal tablet	xeloda.	NO
buckinghamshire	buckinghamshire	YES
buckinghamshire	παράμετροι του	NO
buffered	ορός µε ρυθµιστικό διάλυµα	YES
buffered	διασταυρώσεις	NO
build	(συσσώρευση	YES
build	όταν η επίδραση της θεραπείας	NO
buprenorphine / naloxone	βουπρενορφίνη / ναλοξόνη	YES
buprenorphine / naloxone	εξασθενηµένους ιούς	NO
buprenorphine 0.4 mg	βουπρενορφίνης των 0, 4 mg.	YES
buprenorphine 0.4 mg	τοποθετήσετε	NO
bupropion	βουπρόπιο	YES
bupropion	noael δεν	NO
burkholderia	burkholderia	YES
burkholderia	σεβοφλουράνιο.	NO
business	να business	YES
business	να προκαλεί καθυστέρηση	NO
butorphanol	βουτορφανόλη	YES
butorphanol	esteve	NO
butterfly needle	βελόνα πεταλούδα	YES
butterfly needle	ζωικό μοντέλο	NO
buttocks	kentera &quot;	YES
buttocks	adefovir	NO
button	το κουμπί	YES
button	στο σημείο της ένεσης, φλεγμονή	NO
butyl hydroxytoluene	hydroxytoluene	YES
butyl hydroxytoluene	σεξουαλική συµπεριφορά	NO
butylated hydroxytoluene	βουτυλιωμένο υδρόξυτολουόλιο	YES
butylated hydroxytoluene	αντλεί όφελος	NO
by mouth	από το στόµα,	YES
by mouth	μεταλλική γεύση	NO
bypass graft	αορτοστεφανιαίας παράκαμψης,	YES
bypass graft	efexor xl	NO
calci-chew	calci- chew	YES
calci-chew	ατελεκτασία	NO
calcichew	calcichew calci- chew 500 mg	YES
calcichew	στηθάγχης	NO
calcineurin inhibitors	3 τακρόλιμους,	YES
calcineurin inhibitors	ενδοκρανιακής βλάβης	NO
calcitonin	σολοµού που	YES
calcitonin	κατάσταση κατά τη διάρκεια	NO
calcium	calcium	YES
calcium	έμπλαστρο tεστοστερόνη	NO
calcium antagonist	ανταγωνιστή ασβεστίου	YES
calcium antagonist	αναστολέα διαύλων ασβεστίου	NO
calcium channel antagonists	ανταγωνιστές διαύλων ασβεστίου	YES
calcium channel antagonists	γλείψει	NO
calcium channel blockers	αναστολέα διαύλων ασβεστίου	YES
calcium channel blockers	υδροχλωροθειαζίδη η	NO
calcium deficiency	ανεπάρκειας ασβεστίου	YES
calcium deficiency	φορτωµένη	NO
calcium folinate	µε φολλινικό ασβέστιο	YES
calcium folinate	το viagra; το viagra	NO
calcium ion	ιόντος ασβεστίου	YES
calcium ion	από ανοξείδωτο χάλυβα.	NO
calcium leucovorin	leucovorin	YES
calcium leucovorin	διϋδροβενζοφουρανίου	NO
calcium level	επίπεδο ασβεστίου	YES
calcium level	ασθενειών που	NO
calcium phosphate dibasic	άνυδρο όξινο φωσφορικό	YES
calcium phosphate dibasic	μονοάμινο	NO
calcium-sandoz	calcium- sandoz	YES
calcium-sandoz	αρωματάσης,	NO
calcobutrol	calcobutrol	YES
calcobutrol	ccid50	NO
calcobutrol sodium	calcobutrol sodium	YES
calcobutrol sodium	κύκλου	NO
calculate	να υπολογισθεί	YES
calculate	δυνατή προσπάθεια	NO
calea	calea	YES
calea	300 mg εφαβιρένζης	NO
calendar	ημερολόγιο που είναι	YES
calendar	αποσυνθέτει	NO
calendar packs	ηµερολογιακές συσκευασίες	YES
calendar packs	οι επιδηµιολογικές µελέτες	NO
calgb	calgb	YES
calgb	πόνος	NO
calibration	βαθµονόµηση	YES
calibration	τη θεραπεία της καταπληξίας	NO
calicivirus	του καλυκοϊού	YES
calicivirus	εµβρυϊκό θάνατο	NO
campbell	νωτνόϊορπ	YES
campbell	εκπρόσωπος	NO
campo	campo	YES
campo	έμβρυο	NO
campylobacter spp.	campylobacter spp.	YES
campylobacter spp.	προς τα κάτω	NO
canada	canada	YES
canada	επειγόντως περίθαλψη	NO
cancer	καρκίνου με	YES
cancer	εμπύρηνα	NO
cancer risk	κίνδυνο καρκίνου	YES
cancer risk	rabies immunoglobulin	NO
cancer surgery	χειρουργική επέμβαση καρκίνου	YES
cancer surgery	acute respiratory distress	NO
cancer treatment	αντικαρκινική θεραπεία	YES
cancer treatment	περιστατικά αυτά	NO
candelilla	candelilla	YES
candelilla	τρινιτρική γλυκερόλη	NO
candida infection	λοίμωξης από candida	YES
candida infection	µηνιγγίτιδα από βακτήρια	NO
candida species	candida	YES
candida species	παρωτίτιδας του στελέχους	NO
candidaemia	καντινταιμία	YES
candidaemia	κλίμακες	NO
canine	canine	YES
canine	20 gauge ή	NO
canis	canis	YES
canis	3 μέρες	NO
canister	πλαστικό περιέκτη	YES
canister	του λεπτού εντέρου	NO
cannabinoid	στους υποδοχείς κανναβινοειδών.	YES
cannabinoid	σε θεραπεία με γλυκοκορτικοειδή	NO
canrenone	κανρενόνης	YES
canrenone	µε το νερό,	NO
capillary leak syndrome	διαφυγής τριχοειδών	YES
capillary leak syndrome	εξελίσσεται	NO
capsule, hard	oδός χορήγησης	YES
capsule, hard	α∆ειας κυκλοφοριας	NO
capsule, soft	75mg καψάκίο, µαλακό	YES
capsule, soft	κλίμακες	NO
capsules	καψακια	YES
capsules	τον περιορισμό	NO
captopril	την καπτοπρίλη	YES
captopril	βασικά γάγγλια,	NO
carbamoyl phosphate	καρβαµυλοφωσφορικής	YES
carbamoyl phosphate	αποκλεισμού	NO
carbapenem	της οµάδας των καρβαπενεµών	YES
carbapenem	πρόβληµα	NO
carbomer	καρβοµέρη	YES
carbomer	πρόθεση	NO
carbonic anhydrase	αναστολείς καρβονικής ανυδράσης	YES
carbonic anhydrase	ανεµευλογιά	NO
carbonic anhydrase ii	καρβονικής ανυδράσης ii	YES
carbonic anhydrase ii	αιµοστατικοί	NO
carbonic anhydrase inhibitor	αναστολέα της καρβονικής ανυδράσης	YES
carbonic anhydrase inhibitor	ροτιγοτίνη	NO
carboplatin	carboplatin	YES
carboplatin	bristol- myers	NO
carboxylate	των καρβοξυλικών	YES
carboxylate	ιολογικές	NO
carboxymethylcellulose	καρβοξυμεθυλκυτταρίνη	YES
carboxymethylcellulose	διαταραχές στις αρθρώσεις	NO
carcinogenesis	καρκινογένεση	YES
carcinogenesis	επανενεργοποίησης ηπατίτιδας b,	NO
carcinogenicity	carcinogenicity	YES
carcinogenicity	κυτταρικής σειράς που	NO
carcinoid tumours	καρκινοειδών όγκων	YES
carcinoid tumours	της διατροφικής κατάστασης	NO
carcinoma, hepatocellular	επιθήλιο, ηπατοκυτταρικό	YES
carcinoma, hepatocellular	ανταγωνιστές ντοπαµίνης	NO
cardiac arrhythmia	καρδιακή αρρυθµία	YES
cardiac arrhythmia	αύξηση της παραγωγής ούρων	NO
cardiac death	καρδιακός θάνατος	YES
cardiac death	βασίλειο	NO
cardiac disease	καρδιοπάθειες	YES
cardiac disease	αναθεώρηση της	NO
cardiac diseases	καρδιακές παθήσεις	YES
cardiac diseases	πορτοκαλί χρώμα	NO
cardiac disorder	καρδιακή διαταραχή	YES
cardiac disorder	to aranesp	NO
cardiac enzymes	των καρδιακών ενζύμων	YES
cardiac enzymes	αστέρων	NO
cardiac events	καρδιακά συµβάµατα	YES
cardiac events	στρογγυλεμένη	NO
cardiac failure	καρδιακής ανεπάρκειας.	YES
cardiac failure	υπόθετο	NO
cardiac function failure	ανεπάρκεια καρδιακής λειτουργίας	YES
cardiac function failure	πλεονέκτηµα	NO
cardiac glycosides	καρδιακές γλυκοσίδες	YES
cardiac glycosides	παραγόντων διέγερσης της ερυθροποίησης	NO
cardiac muscle	καρδιακό µυ σε	YES
cardiac muscle	ουλή	NO
cardiac problem	καρδιακό πρόβλημα	YES
cardiac problem	ισχαιμικής νέκρωσης	NO
cardiac procedures	καρδιολογικές διαδικασίες	YES
cardiac procedures	ρουχισμού	NO
cardiac risk factors	παράγοντες κινδύνου καρδιακής	YES
cardiac risk factors	αίσθημα παλμών	NO
cardiac toxicity	kαρδιοτοξικότητα	YES
cardiac toxicity	peptococcus niger	NO
cardiac valvulopathy	καρδιακή βαλβιδοπάθεια	YES
cardiac valvulopathy	δοκιμασίες της πνευμονικής λειτουργίας.	NO
cardiogenic shock	καρδιογενές shock	YES
cardiogenic shock	πνευμονική νόσο.	NO
cardiopulmonary resuscitation	καρδιοπνευμονική ανάνηψη	YES
cardiopulmonary resuscitation	αυξηµένα επίπεδα τριγλυκεριδίων	NO
cardiotoxic agents	καρδιοτοξικούς παράγοντες	YES
cardiotoxic agents	καπάκι luer	NO
cardiovascular disorders	καρδιοαγγειακές διαταραχές,	YES
cardiovascular disorders	selektine	NO
cardiovascular event	καρδιαγγειακού επεισοδίου	YES
cardiovascular event	αλβουμίνη αίματος,	NO
cardiovascular insufficiency	καρδιαγγειακή ανεπάρκεια	YES
cardiovascular insufficiency	έκτοπη οστεοποίηση	NO
cardiovascular problems	καρδιαγγειακών προβλημάτων	YES
cardiovascular problems	raltegravir 400 mg	NO
caregivers	αυτοί που φροντίζουν	YES
caregivers	οδών	NO
carmellose sodium	becaplermin, carmellose sodium	YES
carmellose sodium	χρησιµοποιεί	NO
carmine	carmine	YES
carmine	εισπνεόµενη βεκλοµεθαζόνη	NO
carnitine	καρνιτίνης	YES
carnitine	ανασυνδυασμένη ερυθροποιητίνη	NO
carpal tunnel syndrome	σύνδρομο καρπιαίου σωλήνα	YES
carpal tunnel syndrome	σταφυλοκοκκική βακτηριαιμία	NO
carton	koyti	YES
carton	στάγδην	NO
cartridge	φυσίγγιο το	YES
cartridge	καρδιακός ρυθμός μειωμένος,	NO
casein	casein	YES
casein	του καρκίνου του ήπατος	NO
caspofungin	για το caspofungin,	YES
caspofungin	ενέσεις	NO
castle	castle,	YES
castle	gloucestershire	NO
castor oil	κικέλαιο το	YES
castor oil	δηλητηρίασης με κυανιούχα	NO
casualty department	επειγόντων περιστατικών του πλησιέστερου σε εσάς	YES
casualty department	επιβίωση του νεφρικού µοσχεύµατος	NO
catabolic	ελαττώνει την	YES
catabolic	ενεργός φλεγμονή	NO
catalytic activity	καταλυτική δράση	YES
catalytic activity	με δαριφενασίνη	NO
cataracts	περιστατικά καταρράκτη	YES
cataracts	και την ηπατίτιδα d,	NO
categories	ανά κατηγορίες	YES
categories	δείγµατα αίµατος	NO
category	κατηγορία	YES
category	κτηνιατρικού φαρµάκου	NO
cathepsin	καθεψίνη	YES
cathepsin	παραγόντων νευροµυϊκού αποκλεισµού	NO
causes of death	αιτίες θανάτου	YES
causes of death	επίθεμα αλκοόλης	NO
causing	οποία προκαλούν	YES
causing	χρειασθείτε ιδιαίτερη	NO
caustic	καυστικό	YES
caustic	αναστολέα της φωσφοδιεστεράσης	NO
cavernosal fibrosis	η ίνωση των σηραγγωδών σωμάτων	YES
cavernosal fibrosis	μερκαπτοπουρίνης	NO
cavity	κοιλότητας,	YES
cavity	άλλο άτομο που	NO
ccid50	ccid50	YES
ccid50	µε οικογενειακό ιστορικό	NO
cd20 antigen	αντιγόνο cd20	YES
cd20 antigen	σαρκοείδωση, θυρεοειδίτιδα	NO
cd34+ cell	cd34+ κυττάρων	YES
cd34+ cell	φάρµακο, εποχική αλλεργία	NO
cd4 cell	τους αριθμούς των κυττάρων	YES
cd4 cell	φαγοκυτταρικό σύστημα των	NO
cd4 cell count	αριθμό των κυττάρων cd4	YES
cd4 cell count	την πίεση	NO
cd4 cells	κύτταρα cd4.	YES
cd4 cells	καρβονικής ανυδράσης ii	NO
cd4 count	αριθµός cd4	YES
cd4 count	σχετικά	NO
cease	σταματούν	YES
cease	του επιπέδου της κρεατινίνης στον ορό	NO
cefovecin	η κεφοβεκίνη	YES
cefovecin	carboplatin	NO
ceftiofur	κεφτιοφούρης	YES
ceftiofur	ακανόνιστη εμμηνορρυσία	NO
ceftriaxon	ceftriaxon	YES
ceftriaxon	αναστολέα ρενίνης	NO
cefuroxime	29 το cefuroxime	YES
cefuroxime	η διούρηση	NO
cefuroxime sodium	διάρκεια της θεραπείας µε cefuroxime sodium	YES
cefuroxime sodium	με ιδιοπαθή	NO
celebrex	celebrex	YES
celebrex	γάγγραινας	NO
celecoxib 200 mg	celecoxib 200mg,	YES
celecoxib 200 mg	αυτοί που φροντίζουν	NO
celecoxib 400 mg	400 mg celecoxib	YES
celecoxib 400 mg	ουραιµικό σύνδροµο	NO
cell culture	cell culture	YES
cell culture	συνεχείας του	NO
cell death	κυτταρικό θάνατο	YES
cell death	hdl χοληστερόλης	NO
cell gene	σε γονίδια κυττάρων	YES
cell gene	το	NO
cell growth	κυτταρική ανάπτυξη	YES
cell growth	µόνο επιδηµιολογικά	NO
cell line	κυτταρικής σειράς που	YES
cell line	νόσος του εντέρου	NO
cell lines	γραμμές κυττάρων από	YES
cell lines	που υπέβαλε	NO
cell proliferation	κυτταρικού πολλαπλασιασμού	YES
cell proliferation	δραστικων	NO
cell surface receptors	τους υποδοχείς του στην επιφάνεια των κυττάρων	YES
cell surface receptors	τη δευτερογενή πρόληψη	NO
cell wall	κυτταρικού	YES
cell wall	μικροφυσαλίδες	NO
cells/mm3	κύτταρα/ mm3	YES
cells/mm3	νάτριο θειικό	NO
cellulose	µικροκρυσταλλική	YES
cellulose	εισπνοές	NO
central vein	κεντρικής φλέβας	YES
central vein	κύκλων δεν	NO
central venous pressure	κεντρική φλεβική πίεση	YES
central venous pressure	citrobacter	NO
centres	βρεφονηπιακούς	YES
centres	κατώτατο	NO
centrum	centrum	YES
centrum	ανακοπής,	NO
cephalosporin	κεφαλοσπορινούχο	YES
cephalosporin	θρομβοκυττοπενίας	NO
cephalosporins	κεφαλοσπορινών	YES
cephalosporins	μηνιγγική	NO
ceplene	η ένεση µε ceplene	YES
ceplene	baltic states	NO
cerebral haemorrhage	εγκεφαλική αιµορραγία	YES
cerebral haemorrhage	υποστηρικτική αγωγή	NO
cerebral ischemia	εγκεφαλική ισχαιµία	YES
cerebral ischemia	δι-	NO
cerebrospinal fluid	εγκεφαλονωτιαίο υγρό	YES
cerebrospinal fluid	μυελογενείς	NO
cerebrovascular	εγκεφαλικά αγγεία	YES
cerebrovascular	ενέσιμο υδωρ	NO
cerebrovascular accidents	αγγειακά εγκεφαλικά επεισόδια	YES
cerebrovascular accidents	μιτοχονδριακού dna	NO
cervical	αυχενική	YES
cervical	σουλπιρίδη	NO
cervical cancer	καρκίνου του τραχήλου,	YES
cervical cancer	πολύ ισχυρή	NO
cervical carcinoma	καρκίνος του τραχήλου	YES
cervical carcinoma	µε φολλινικό ασβέστιο	NO
cervical ribs	αυχενικών πλευρών	YES
cervical ribs	κύστης3	NO
cervical spine surgery	χειρουργικές επεμβάσεις της αυχενικής μοίρας	YES
cervical spine surgery	επαναλαµβανόµενη	NO
cessation of treatment	τη διακοπή της αγωγής	YES
cessation of treatment	η σορβιτόλη	NO
cetirizine 10 mg	τη σετιριζίνη 10 mg	YES
cetirizine 10 mg	υποπλασία του µυελού	NO
cetrorelix	cetrorelix	YES
cetrorelix	ενδοθηλίνη-	NO
cetrotide	0, 25 mg	YES
cetrotide	σταθεροποίησης (δόση συντήρησης)	NO
cetylpyridinium	άνυδρο, χλωριούχο	YES
cetylpyridinium	φλεγµονή βλεννογόνου	NO
chambers	κοιλοτήτων	YES
chambers	διαδικασία απεικόνισης	NO
chances	µεγαλύτερες πιθανότητες µείωσης	YES
chances	νέκρωση του ήπατος	NO
change	αλλάξουν µε	YES
change	περιφερικά	NO
change colour	μεταβολή στο χρώμα	YES
change colour	πεπτικού	NO
changed	αλλάζουν	YES
changed	πολυαιθυλενογλυκόλη 400	NO
changes	παραµέτρων	YES
changes	αναπνευστικού συστήµατος	NO
channel blocker	αναστολέα διαύλων	YES
channel blocker	αποσταγμένο νερό	NO
channel blockers	αναστολείς διαύλων	YES
channel blockers	κιρσοί	NO
charges	έξοδα	YES
charges	αυξημένα τριγλυκερίδια στο αίμα,	NO
cheadle	cheadle	YES
cheadle	ν δε υπογλυκαιμία	NO
chelation therapy	χηλικής θεραπείας	YES
chelation therapy	βρωµιούχο ροκουρόνιο	NO
chelator	χηλικού παράγοντα	YES
chelator	889 ιδιαίτερη προσοχή	NO
chelators	χηλικούς παράγοντες	YES
chelators	υπερµεθειονιναιµία	NO
chemical	χημικές της	YES
chemical	αποχρωματισμένο	NO
chemically	εκνευρωθεί	YES
chemically	σε τοξικολογικές	NO
chemotherapy combinations	συνδυασμούς χημειοθεραπείας	YES
chemotherapy combinations	κυκλοσπορίνης	NO
chemotherapy cycle	κύκλο χημειοθεραπείας	YES
chemotherapy cycle	στοιχεία σχετικά με	NO
chemotherapy regimens	χημειοθεραπευτικούς παράγοντες	YES
chemotherapy regimens	καρβοξυμεθυλκυτταρίνη	NO
cherokee	cherokee	YES
cherokee	κάθε δεύτερη ημέρα,	NO
cherry	γεύση	YES
cherry	καταστρέφει	NO
cheshire	cheshire	YES
cheshire	καρκίνο του προστάτη οι	NO
chest	θωρακικών	YES
chest	νευροτοξικότητας	NO
chest discomfort	δυσφορία στο	YES
chest discomfort	εκφύλιση του µυοκαρδίου,	NO
chest pains	πόνους στο στήθος	YES
chest pains	προετοιμασίας	NO
chest syndrome	θωρακικού συνδρόμου	YES
chest syndrome	οζώδες λέμφωμα	NO
chest wall	θωρακικού τοιχώµατος,	YES
chest wall	ιδιοπαθές αγγειοοίδημα	NO
chewable tablet	μασώµενο δισκίο από στόµατος	YES
chewable tablet	έμβρυα	NO
chibret	chibret	YES
chibret	προτιμούμενη	NO
children only	παιδιά μόνο	YES
children only	µαϊµούδες,	NO
chinese hamster	κύτταρα ωοθήκης kινέζικου	YES
chinese hamster	έκθεση σε ακτινοβολία	NO
chiron	δοκιμασία chiron	YES
chiron	του optison	NO
chlamydia trachomatis	chlamydia trachomatis	YES
chlamydia trachomatis	ρυθμός της κάθαρσης	NO
chloride ions	ιόντων χλωρίου	YES
chloride ions	χρόνια	NO
chloride, calcium	νάτριο, διυδρικό	YES
chloride, calcium	ναλβουφίνη	NO
chloroquine	χλωροκίνη	YES
chloroquine	το πρωί και	NO
[truncated: 9,034 more rows]
