# Supplementary material for: A Cross-Lingual Similarity Measure for Detecting Biomedical Term Translations
Source: PLoS One. 2015 Jun 1;10(6):e0126196. doi: 10.1371/journal.pone.0126196 (PMC4452086; doi:10.1371/journal.pone.0126196)
Supplement: S1 dataset — (TGZ) [file pone.0126196.s001.tgz › dataset/en-es/context_2000.shuffled]

1,2-dichloroethane	1,2-dicloroetano	YES
1,2-dichloroethane	qatar	NO
5-fluorouracil	5-fluorouracilo	YES
5-fluorouracil	corynebacterium	NO
5-htp	5-htp	YES
5-htp	liso	NO
ability	habilidad	YES
ability	tyrannidae	NO
abrasion	abrasión	YES
abrasion	naltrexona	NO
absence	ausencia	YES
absence	tanque	NO
absinthe	ajenjo	YES
absinthe	genetista	NO
absorbance	absorbancia	YES
absorbance	encefalomielitis	NO
acacia	acacia	YES
acacia	iowa	NO
acamprosate	acamprosato	YES
acamprosate	espárrago	NO
acceleration	aceleración	YES
acceleration	paraldehído	NO
accommodation	acomodación	YES
accommodation	martinica	NO
acetabulum	acetábulo	YES
acetabulum	epoc	NO
acetaldehyde	acetaldehído	YES
acetaldehyde	baseball	NO
acetanilide	acetanilida	YES
acetanilide	bryophyta	NO
acetate	acetato	YES
acetate	nitrogenasa	NO
acetazolamide	acetazolamida	YES
acetazolamide	lauraceae	NO
acetone	acetona	YES
acetone	anestesiólogo	NO
acetonitrile	acetonitrilo	YES
acetonitrile	torniquete	NO
acetylation	acetilación	YES
acetylation	buspirona	NO
acetylcholinesterase	acetilcolinesterasa	YES
acetylcholinesterase	taquipnea	NO
acetylcysteine	n-acetilcisteína	YES
acetylcysteine	curare	NO
acetylene	acetileno	YES
acetylene	cloral	NO
achalasia	acalasia	YES
achalasia	amaryllidaceae	NO
achondroplasia	acondroplasia	YES
achondroplasia	dislexia	NO
aciclovir	aciclovir	YES
aciclovir	bote	NO
acinetobacter	acinetobacter	YES
acinetobacter	nicaragua	NO
acorn	bellota	YES
acorn	queratoconjuntivitis	NO
acrolein	acroleína	YES
acrolein	tripsina	NO
acromegaly	acromegalia	YES
acromegaly	imaginación	NO
acromion	acromion	YES
acromion	prolapso	NO
acrylonitrile	acrilonitrilo	YES
acrylonitrile	arenisca	NO
actin	actina	YES
actin	optometrista	NO
actor	actor	YES
actor	vénulas	NO
acylation	acilación	YES
acylation	flores	NO
adenine	adenina	YES
adenine	fábrica	NO
adenocarcinoma	adenocarcinoma	YES
adenocarcinoma	mujer	NO
adenoiditis	adenoiditis	YES
adenoiditis	photinia	NO
adenoids	adenoides	YES
adenoids	putrefacción	NO
adenomyosis	adenomiosis	YES
adenomyosis	lisinopril	NO
adenosine	adenosina	YES
adenosine	marisco	NO
adhd	tdah	YES
adhd	portugal	NO
adhesive	adhesivo	YES
adhesive	cuculidae	NO
adipocytes	adipocitos	YES
adipocytes	macrólidos	NO
administrator	administrador	YES
administrator	baloncesto	NO
adriamycin	adriamicina	YES
adriamycin	estimulante	NO
adventitia	adventicia	YES
adventitia	desbordamiento	NO
aedes	aedes	YES
aedes	cristalino	NO
aeromonas	aeromonas	YES
aeromonas	berenjena	NO
aerosol	aerosol	YES
aerosol	delfín	NO
afghanistan	afganistán	YES
afghanistan	piscina	NO
aflatoxin	aflatoxinas	YES
aflatoxin	antifúngicos	NO
agaricus	agaricus	YES
agaricus	fiji	NO
agarose	agarosa	YES
agarose	fagocito	NO
agave	agave	YES
agave	biogénesis	NO
aged	anciano	YES
aged	bali	NO
agent	agente	YES
agent	budisto	NO
agglutination	aglutinación	YES
agglutination	plutonio	NO
aggression	agresividad	YES
aggression	apis	NO
aging	envejecimiento	YES
aging	dinamarca	NO
aglycone	aglicona	YES
aglycone	encefalomielitis	NO
agonist	agonistas	YES
agonist	vestíbulo	NO
agranulocytosis	agranulocitosis	YES
agranulocytosis	endometriosis	NO
agrichemicals	agroquímico	YES
agrichemicals	recesión	NO
agrobacterium	agrobacterium	YES
agrobacterium	cinetoplasto	NO
ailment	afección	YES
ailment	adhesivo	NO
airbag	airbag	YES
airbag	hipodermis	NO
airport	aeropuerto	YES
airport	platelmintos	NO
alabama	alabama	YES
alabama	primo	NO
alanine	alanina	YES
alanine	cebada	NO
alarm	alarma	YES
alarm	dendrita	NO
alaska	alaska	YES
alaska	bañera	NO
albania	albania	YES
albania	colangiocarcinoma	NO
albatross	albatros	YES
albatross	barbados	NO
albendazole	albendazol	YES
albendazole	nanocristales	NO
alcohol	alcohol	YES
alcohol	envejecimiento	NO
aldehyde	aldehído	YES
aldehyde	acilación	NO
alder	aliso	YES
alder	probenecid	NO
alfalfa	alfalfa	YES
alfalfa	nefrotoxicidad	NO
alga	alga	YES
alga	alopurinol	NO
algeria	argelia	YES
algeria	refracción	NO
alkaloid	alcaloides	YES
alkaloid	salpingitis	NO
alkalosis	alcalosis	YES
alkalosis	lepra	NO
alkane	alcanos	YES
alkane	citalopram	NO
alkene	olefinas	YES
alkene	desaminación	NO
alkylation	alquilación	YES
alkylation	linfocitosis	NO
alkyne	alquinos	YES
alkyne	lancashire	NO
allium	allium	YES
allium	albania	NO
allograft	aloinjerto	YES
allograft	buspirona	NO
allopurinol	alopurinol	YES
allopurinol	fosgeno	NO
alloy	aleación	YES
alloy	eimeria	NO
alouatta	alouatta	YES
alouatta	acetona	NO
alprazolam	alprazolam	YES
alprazolam	hormona	NO
alternaria	alternaria	YES
alternaria	bisfosfonatos	NO
alternation	alternancia	YES
alternation	wyoming	NO
aluminium	aluminio	YES
aluminium	paraldehído	NO
amanita	amanita	YES
amanita	hampshire	NO
amantadine	amantadina	YES
amantadine	glutatión	NO
amaranthaceae	amaranthaceae	YES
amaranthaceae	ontario	NO
amaryllidaceae	amaryllidaceae	YES
amaryllidaceae	trypanosoma	NO
amaurosis	amaurosis	YES
amaurosis	hexano	NO
amazon	amazona	YES
amazon	refrigerador	NO
ambrosia	ambrosia	YES
ambrosia	agranulocitosis	NO
ambulance	ambulancia	YES
ambulance	tnf-alfa	NO
amenorrhea	amenorrea	YES
amenorrhea	bromazepam	NO
americium	americio	YES
americium	cerámica	NO
amide	amida	YES
amide	lituania	NO
amine	aminas	YES
amine	media	NO
amiodarone	amiodarona	YES
amiodarone	teléfono	NO
amitriptyline	amitriptilina	YES
amitriptyline	rodilla	NO
ammonia	amoníaco	YES
ammonia	comprador	NO
amnesia	amnesia	YES
amnesia	ascensor	NO
amoeba	ameba	YES
amoeba	meliphagidae	NO
amoebozoa	amoebozoa	YES
amoebozoa	núcleo	NO
amoxicillin	amoxicilina	YES
amoxicillin	boletus	NO
amphetamine	metanfetamina	YES
amphetamine	encina	NO
amphibian	anfibio	YES
amphibian	glicina	NO
ampicillin	ampicilina	YES
ampicillin	incubadora	NO
amputee	amputar	YES
amputee	jasminum	NO
amygdala	amígdala	YES
amygdala	plasmar	NO
amylase	amilasa	YES
amylase	acondicionamiento	NO
amylopectin	amilopectina	YES
amylopectin	heterótrofo	NO
amylose	amilosa	YES
amylose	benzocaína	NO
anabolism	anabolismo	YES
anabolism	vaquero	NO
anaconda	anaconda	YES
anaconda	aguacate	NO
anaerobacter	anaerobacter	YES
anaerobacter	españa	NO
anaesthesia	anestesiar	YES
anaesthesia	sacro	NO
anaesthetics	anestésicos	YES
anaesthetics	aceleración	NO
analgesia	analgesia	YES
analgesia	vigabatrina	NO
analyzer	analizador	YES
analyzer	mezquita	NO
anaphase	anafase	YES
anaphase	cardamomo	NO
anastomosis	anastomosis	YES
anastomosis	jarabe	NO
anatomist	anatomistas	YES
anatomist	metronidazol	NO
anca	anca	YES
anca	hipnóticos	NO
anchovy	anchoa	YES
anchovy	babosas	NO
androgen	andrógeno	YES
androgen	oxidación	NO
androstenedione	androstenediona	YES
androstenedione	anchoa	NO
anemia	anemia	YES
anemia	culebrilla	NO
anemone	anemone	YES
anemone	venus	NO
anesthesiologist	anestesiólogo	YES
anesthesiologist	turdidae	NO
aneuploidy	aneuploidia	YES
aneuploidy	gaba	NO
aneurysm	aneurisma	YES
aneurysm	guayusa	NO
angiosperm	angiosperma	YES
angiosperm	tuberculosis	NO
angola	angola	YES
angola	macaco	NO
anhinga	anhinga	YES
anhinga	hostilidad	NO
anhydride	anhídridos	YES
anhydride	precipitación	NO
aniline	anilina	YES
aniline	gerente	NO
animalia	animalia	YES
animalia	tirotoxicosis	NO
anion	anión	YES
anion	escritura	NO
ankyloglossia	anquiloglosia	YES
ankyloglossia	barbudo	NO
annelid	anélidos	YES
annelid	aerosol	NO
annona	annona	YES
annona	pyrus	NO
anopheles	anopheles	YES
anopheles	queroseno	NO
anosmia	anosmia	YES
anosmia	estricnina	NO
antarctica	antártida	YES
antarctica	oxidantes	NO
antelope	antílopes	YES
antelope	aluminio	NO
anthelmintic	antihelmíntico	YES
anthelmintic	incineración	NO
anthocyanin	antocianina	YES
anthocyanin	lagartija	NO
anthraquinone	antraquinona	YES
anthraquinone	elastina	NO
anthropologist	antropólogo	YES
anthropologist	jaguar	NO
anti-inflammatories	antiinflamatorios	YES
anti-inflammatories	utah	NO
antiarrhythmic	antiarrítmicos	YES
antiarrhythmic	hidatidosis	NO
antibacterial	antibacterianos	YES
antibacterial	cyp2c9	NO
antibiotic	antibiótico	YES
antibiotic	vigabatrina	NO
anticonvulsant	anticonvulsivante	YES
anticonvulsant	esteroles	NO
antidote	antídoto	YES
antidote	pseudoefedrina	NO
antiemetics	antieméticos	YES
antiemetics	fentanilo	NO
antifreeze	anticongelante	YES
antifreeze	linfático	NO
antifungals	antifúngicos	YES
antifungals	femenino	NO
antigen	antígeno	YES
antigen	soya	NO
antihypertensives	antihipertensivos	YES
antihypertensives	camerún	NO
antimony	antimonio	YES
antimony	hipocondrio	NO
antipsychotics	antipsicóticos	YES
antipsychotics	estireno	NO
antithrombin	antitrombina	YES
antithrombin	vigor	NO
antitoxin	antitoxinas	YES
antitoxin	lamotrigina	NO
antivirals	antivirales	YES
antivirals	galaxia	NO
antler	asta	YES
antler	tricloroetileno	NO
anxiolytic	ansiolítico	YES
anxiolytic	helicóptero	NO
apache	apache	YES
apache	patogenicidad	NO
apartment	departamento	YES
apartment	litigio	NO
aphasia	afasia	YES
aphasia	metadona	NO
apiaceae	apiáceas	YES
apiaceae	cólico	NO
apis	apis	YES
apis	artemisinina	NO
apolipoprotein	apolipoproteína	YES
apolipoprotein	interleucina-12	NO
apomorphine	apomorfina	YES
apomorphine	coanoflagelados	NO
aponeurosis	aponeurosis	YES
aponeurosis	nucleocápside	NO
apparatus	aparato	YES
apparatus	microclima	NO
appendicitis	apendicitis	YES
appendicitis	irak	NO
appendix	apéndice	YES
appendix	cefazolina	NO
apple	malus	YES
apple	convección	NO
applicator	aplicador	YES
applicator	hormigueo	NO
apprehension	aprehensión	YES
apprehension	cefalonia	NO
apraxia	dispraxia	YES
apraxia	útero	NO
apron	delantal	YES
apron	impala	NO
aptitude	aptitud	YES
aptitude	semiconductor	NO
aqueduct	acueducto	YES
aqueduct	nacl	NO
aquificae	aquificae	YES
aquificae	caparazón	NO
aquila	aquila	YES
aquila	desoxirribosa	NO
arabia	arabia	YES
arabia	benzofenona	NO
arachnid	arácnidos	YES
arachnid	condimento	NO
arachnoid	aracnoides	YES
arachnoid	reunión	NO
arborea	arborea	YES
arborea	movimiento	NO
arboviruses	arbovirus	YES
arboviruses	psilocibina	NO
archaea	archaebacteria	YES
archaea	endorfinas	NO
archaeologist	arqueólogo	YES
archaeologist	escápula	NO
architect	arquitecto	YES
architect	glucosamina	NO
archives	archivo	YES
archives	prostatitis	NO
areca	areca	YES
areca	nematodo	NO
arenaviruses	arenavirus	YES
arenaviruses	espironolactona	NO
argentina	argentina	YES
argentina	alanina	NO
arginine	arginina	YES
arginine	perezoso	NO
argon	argón	YES
argon	tuberculosis	NO
aripiprazole	aripiprazol	YES
aripiprazole	dildo	NO
arkansas	arkansas	YES
arkansas	connecticut	NO
armenia	armenio	YES
armenia	desorientación	NO
armpit	axilar	YES
armpit	polisacárido	NO
arms	brazo	YES
arms	glibenclamida	NO
aromatase	aromatasa	YES
aromatase	ilusión	NO
arrow	flecha	YES
arrow	melanóforos	NO
arsenic	arsénico	YES
arsenic	buche	NO
arsine	arsina	YES
arsine	platino	NO
artefact	artefacto	YES
artefact	lectina	NO
artemisia	artemisia	YES
artemisia	naltrexona	NO
artemisinin	artemisinina	YES
artemisinin	bradiquinina	NO
arteriole	arteriola	YES
arteriole	ginecomastia	NO
arteriosclerosis	arterioesclerosis	YES
arteriosclerosis	brazo	NO
arteritis	arteritis	YES
arteritis	mecánico	NO
artery	arteria	YES
artery	metástasis	NO
arthralgia	artralgia	YES
arthralgia	gmpc	NO
arthritis	artritis	YES
arthritis	hidrogenación	NO
arthrogryposis	artrogriposis	YES
arthrogryposis	cinturón	NO
artichoke	alcachofa	YES
articulation	articulación	YES
articulation	sucralosa	NO
artist	artista	YES
artist	estereotipo	NO
asbestos	asbesto	YES
asbestos	timocitos	NO
ascomycete	ascomycetes	YES
ascomycete	sacro	NO
asians	oriental	YES
asians	acetileno	NO
asparagine	asparagina	YES
asparagine	amilasa	NO
asparagus	espárrago	YES
asparagus	pústula	NO
aspartame	aspartamo	YES
aspartame	cacao	NO
aspartate	aspartato	YES
aspartate	adnc	NO
aspergillus	aspergillus	YES
aspergillus	refrigerador	NO
asphalt	asfalto	YES
asphalt	azelastina	NO
asphyxia	asfixia	YES
asphyxia	cráneo	NO
assault	asalto	YES
assault	religión	NO
association	asociación	YES
association	enfado	NO
aster	aster	YES
aster	fisioterapeuta	NO
asteroid	asteroides	YES
asteroid	hostilidad	NO
asthma	asma	YES
asthma	catecolaminas	NO
astigmatism	astigmatismo	YES
astigmatism	lepidoptera	NO
astringent	astringentes	YES
astringent	anestesiar	NO
astrocyte	astrocitos	YES
astrocyte	inflamación	NO
astrogliosis	gliosis	YES
astrogliosis	puercoespín	NO
astronaut	astronauta	YES
astronaut	namibia	NO
astronomer	astrónomo	YES
astronomer	neologismo	NO
atlas	atlas	YES
atlas	tranvía	NO
atmosphere	atmósfera	YES
atmosphere	islandia	NO
atopy	atópico	YES
atopy	emoción	NO
atpase	atpasa	YES
atpase	patogenicidad	NO
atropa	atropa	YES
atropa	dentición	NO
atropine	atropina	YES
atropine	carcinogenicidad	NO
attack	ataque	YES
attack	honduras	NO
attitude	actitud	YES
attitude	esofagitis	NO
austria-hungary	austria-hungría	YES
austria-hungary	nigeria	NO
austrian	austríaco	YES
austrian	osteomielitis	NO
autism	autismo	YES
autism	sublimación	NO
autoclave	autoclave	YES
autoclave	benzocaína	NO
automatism	automatismo	YES
automatism	neurotoxina	NO
automobile	automóvil	YES
automobile	problema	NO
autophagy	autofagia	YES
autophagy	gravedad	NO
autotrophs	autótrofo	YES
autotrophs	semiconductor	NO
auxin	auxina	YES
auxin	aprendizaje	NO
aversion	aversión	YES
aversion	adenocarcinoma	NO
avocado	aguacate	YES
avocado	textil	NO
axolotl	ajolote	YES
axolotl	seudópodos	NO
axoneme	axonema	YES
axoneme	morfina	NO
ayahuasca	ayahuasca	YES
ayahuasca	microclima	NO
azathioprine	azatioprina	YES
azathioprine	coriandro	NO
azelastine	azelastina	YES
azelastine	várices	NO
azerbaijan	azerbaiyán	YES
azerbaijan	anestesiólogo	NO
azole	azoles	YES
azole	botánico	NO
azores	azor	YES
azores	pectina	NO
aztecs	azteca	YES
aztecs	metacualona	NO
babesia	babesia	YES
babesia	boletus	NO
babesiosis	babesiosis	YES
babesiosis	canario	NO
baboon	babuinos	YES
baboon	gonorrea	NO
baby	lactante	YES
baby	tabanidae	NO
bacitracin	bacitracina	YES
bacitracin	psoriasis	NO
bacteremia	bacteriemia	YES
bacteremia	recaer	NO
bacteria	bacterias	YES
bacteria	tejones	NO
bacteriophage	bacteriófago	YES
bacteriophage	cuervo	NO
bacteroides	bacteroides	YES
bacteroides	hiperventilación	NO
badger	tejones	YES
badger	acondicionamiento	NO
bahamas	bahamas	YES
bahamas	nuca	NO
balance	balance	YES
balance	chancro	NO
bali	bali	YES
bali	salix	NO
balsam	balsámico	YES
balsam	quinidina	NO
baltimore	baltimore	YES
baltimore	glicocálix	NO
banana	banana	YES
banana	bulgaria	NO
bangladesh	bangladesh	YES
bangladesh	crustaceos	NO
banks	banco	YES
banks	nepal	NO
banteng	banteng	YES
banteng	nitrofurantoína	NO
baptist	bautista	YES
baptist	carnívoros	NO
barbados	barbados	YES
barbados	parque	NO
barbel	barbo	YES
barbel	aripiprazol	NO
barber	barbero	YES
barber	maníaco	NO
barberry	berberis	YES
barberry	médico	NO
barbet	barbudo	YES
barbet	cocaína	NO
barbiturate	barbitúricos	YES
barbiturate	transactivación	NO
barium	bario	YES
barium	laurel	NO
barley	cebada	YES
barley	mongolia	NO
barnacle	percebes	YES
barnacle	gravedad	NO
baroreceptors	barorreceptores	YES
baroreceptors	globina	NO
baseball	baseball	YES
baseball	fentanilo	NO
basidiomycota	basidiomycota	YES
basidiomycota	ornitorrinco	NO
basilisk	basilisco	YES
basilisk	media	NO
basketball	baloncesto	YES
basketball	esterasas	NO
basophil	basófilo	YES
basophil	adolescente	NO
bass	robar	YES
bass	adenosina	NO
bath	baño	YES
bath	choque	NO
bathtub	bañera	YES
bathtub	braquiuros	NO
battery	agresión	YES
battery	anticongelante	NO
bdnf	bdnf	YES
bdnf	pólvora	NO
bean	poroto	YES
bean	comino	NO
beard	barba	YES
beard	candesartán	NO
bedouin	beduinos	YES
bedouin	asfalto	NO
beech	haya	YES
beech	constructor	NO
beer	cerveza	YES
beer	nerviosismo	NO
beet	remolacha	YES
beet	spirochaetales	NO
belarus	bielorrusia	YES
belarus	novio	NO
belgium	bélgica	YES
belgium	anchoa	NO
belize	belice	YES
belize	senecio	NO
belladonna	belladonna	YES
belladonna	carpa	NO
belt	cinturón	YES
belt	fluctuación	NO
benin	benín	YES
benin	disentería	NO
bent	agrostis	YES
bent	mucopolisacáridos	NO
bentonite	bentonita	YES
bentonite	plasticidad	NO
benzaldehyde	benzaldehído	YES
benzaldehyde	codeína	NO
benzene	benceno	YES
benzene	intestinal	NO
benzocaine	benzocaína	YES
benzocaine	uruguay	NO
benzophenone	benzofenona	YES
benzophenone	mucopolisacáridos	NO
bereavement	duelo	YES
bereavement	desintegración	NO
beriberi	beriberi	YES
beriberi	kalahari	NO
berlin	berlin	YES
berlin	huichol	NO
berry	mora	YES
berry	espárrago	NO
beryllium	berilio	YES
beryllium	interleucina-12	NO
beta	beta	YES
beta	hinojo	NO
beta-carotene	betacaroteno	YES
beta-carotene	urbanización	NO
beta-lactam	betalactámico	YES
beta-lactam	frijol	NO
betamethasone	betametasona	YES
betamethasone	fiebre	NO
betula	betula	YES
betula	conceptualización	NO
bevacizumab	bevacizumab	YES
bevacizumab	desvelar	NO
bezoar	bezoar	YES
bezoar	fagocito	NO
bhutan	bután	YES
bhutan	endocrinólogo	NO
bible	biblia	YES
bible	vasopresores	NO
bibliography	bibliografía	YES
bibliography	cistitis	NO
bicarbonate	bicarbonato	YES
bicarbonate	dinamarca	NO
bicycle	bicicleta	YES
bicycle	deinococcus-thermus	NO
biocide	biocida	YES
biocide	areca	NO
biofilm	biopelículas	YES
biofilm	autismo	NO
biofuel	biocombustibles	YES
biofuel	sopa	NO
biogenesis	biogénesis	YES
biogenesis	crotalus	NO
bioremediation	biorremediación	YES
bioremediation	cortisol	NO
biotin	biotina	YES
biotin	finlandia	NO
birds	pájaro	YES
birds	estroncio	NO
bismuth	bismuto	YES
bismuth	isrs	NO
bison	bisonte	YES
bison	vestíbulo	NO
bisphosphonates	bisfosfonatos	YES
bisphosphonates	percebes	NO
bivalve	almeja	YES
bivalve	citrato	NO
blackout	desmayo	YES
blackout	osteomielitis	NO
blast	blastocito	YES
blast	cactaceae	NO
blastocyst	blastocisto	YES
blastocyst	cacao	NO
blastomere	blastómero	YES
blastomere	técnico	NO
bleb	ampolla	YES
bleb	sustancia	NO
bleomycin	bleomicina	YES
bleomycin	recompensa	NO
blepharospasm	blefaroespasmo	YES
blepharospasm	incubadora	NO
blindness	ciego	YES
blindness	fricción	NO
blink	parpadeo	YES
blink	oxidasas	NO
blossom	flores	YES
blossom	citocromos	NO
blow	cocaína	YES
blow	alcohol	NO
blubber	graso	YES
blubber	metiltransferasa	NO
boar	cerdo	YES
boar	florida	NO
boat	bote	YES
boat	neuroglía	NO
boiler	caldera	YES
boiler	nevada	NO
boletus	boletus	YES
boletus	agroquímico	NO
bolivia	bolivia	YES
bolivia	meteoros	NO
bombina	bombina	YES
bombina	guanaco	NO
bombus	bombus	YES
bombus	ansiolítico	NO
bonobo	bonobo	YES
bonobo	añublo	NO
boot	bota	YES
boot	lechuga	NO
borage	borraja	YES
borage	aromatasa	NO
borate	borato	YES
borate	citrato	NO
borax	bórax	YES
borax	juniperus	NO
boredom	enfado	YES
boredom	colchón	NO
borneo	borneo	YES
borneo	amilasa	NO
boron	boro	YES
boron	tornar	NO
bortezomib	bortezomib	YES
bortezomib	hungría	NO
bosnia	bosnia-herzegovina	YES
bosnia	georgia	NO
boston	boston	YES
boston	trofoblasto	NO
botanist	botánico	YES
botanist	oligonucleótidos	NO
botrytis	botrytis	YES
botrytis	desmayo	NO
botswana	botswana	YES
botswana	trocánter	NO
bottle	botella	YES
bottle	lémur	NO
botulism	botulismo	YES
botulism	crustaceos	NO
boyfriend	novio	YES
boyfriend	refrigerador	NO
bradycardia	bradicardia	YES
bradycardia	atmósfera	NO
bradykinin	bradiquinina	YES
bradykinin	imán	NO
brake	freno	YES
brake	alce	NO
brandy	brandy	YES
brandy	malla	NO
brassica	brassica	YES
brassica	tamarinos	NO
breastfeeding	amamantado	YES
breastfeeding	macaco	NO
breeding	cruzamiento	YES
breeding	bisfosfonatos	NO
brewer	cervecero	YES
brewer	bangladesh	NO
broccoli	brócoli	YES
broccoli	bote	NO
bromazepam	bromazepam	YES
bromazepam	torio	NO
brome	bromus	YES
brome	alcaravea	NO
bromide	bromuro	YES
bromide	himantopus	NO
bromine	bromo	YES
bromine	5-fluorouracilo	NO
bronchiole	bronquiolos	YES
bronchiole	acomodación	NO
bronchiolitis	bronquiolitis	YES
bronchiolitis	macaco	NO
bronchoconstriction	broncoconstricción	YES
bronchoconstriction	metahemoglobinemia	NO
bronchodilator	broncodilatadores	YES
bronchodilator	mesotelio	NO
bronchospasm	broncoespasmo	YES
bronchospasm	sopa	NO
broom	hiniesta	YES
broom	manosa	NO
brother	hermano	YES
brother	dígito	NO
bruce	brucelosis	YES
bruce	veneno	NO
brucella	brucella	YES
brucella	puromicina	NO
brugmansia	brugmansia	YES
brugmansia	meliphagidae	NO
bruise	cardenal	YES
bruise	tejones	NO
bruxism	bruxismo	YES
bruxism	geógrafo	NO
bryophyte	bryophyta	YES
bryophyte	emulsionantes	NO
bubo	bubo	YES
bubo	seudópodos	NO
buddhist	budisto	YES
buddhist	paratuberculosis	NO
buffalo	búfalo	YES
buffalo	enanismo	NO
bufo	bufo	YES
bufo	amenorrea	NO
bufotenin	bufotenina	YES
bufotenin	botrytis	NO
builder	constructor	YES
builder	utah	NO
bulb	bulbo	YES
bulb	barbitúricos	NO
bulgaria	bulgaria	YES
bulgaria	hidrocarburo	NO
bullet	bala	YES
bullet	tulipán	NO
bunyaviridae	bunyaviridae	YES
bunyaviridae	endocitosis	NO
buprenorphine	buprenorfina	YES
buprenorphine	spaghetti	NO
bupropion	bupropion	YES
bupropion	químico	NO
burkholderia	burkholderia	YES
burkholderia	periquitos	NO
burma	burma	YES
burma	reportero	NO
burundi	burundi	YES
burundi	cuba	NO
bush	arbusto	YES
bush	inseminación	NO
buspirone	buspirona	YES
buspirone	euforia	NO
bustard	avutarda	YES
bustard	cloroplasto	NO
button	botón	YES
button	alce	NO
buyer	comprador	YES
buyer	cornwall	NO
byzantium	bizancio	YES
byzantium	uracilo	NO
c-anca	c-anca	YES
c-anca	gastroparesia	NO
cabergoline	cabergolina	YES
cabergoline	pyrus	NO
cachexia	caquexia	YES
cachexia	disforia	NO
cactus	cactaceae	YES
cactus	entamoeba	NO
cadaver	cadáver	YES
cadaver	ratites	NO
cadmium	cadmio	YES
cadmium	epicóndilo	NO
caenorhabditis	caenorhabditis	YES
caenorhabditis	aneuploidia	NO
caesalpinia	caesalpinia	YES
caesalpinia	laurel	NO
caiman	caimán	YES
caiman	excitación	NO
calcaneus	calcáneo	YES
calcaneus	traductor	NO
calcitonin	calcitonina	YES
calcitonin	bautista	NO
calcium	calcio	YES
calcium	patogenicidad	NO
calculus	concreción	YES
calculus	tromboxano	NO
calendula	calendula	YES
calendula	glicina	NO
caliper	compás	YES
caliper	linfático	NO
calmodulin	calmodulina	YES
calmodulin	mirabilis	NO
calvinist	calvinista	YES
calvinist	nitroimidazoles	NO
cambodia	camboya	YES
cambodia	asfalto	NO
camel	camello	YES
camel	uganda	NO
camera	cámara	YES
camera	artemisia	NO
cameroon	camerún	YES
cameroon	alquilación	NO
camphor	alcanfor	YES
camphor	simbiosis	NO
canary	canario	YES
canary	endotoxinas	NO
candesartan	candesartán	YES
candesartan	candelilla	NO
cane	báculo	YES
cane	molleja	NO
canids	cánidos	YES
canids	hormona	NO
canis	canis	YES
canis	efedrina	NO
canoe	canoa	YES
canoe	dentadura	NO
canola	canola	YES
canola	picor	NO
cape	capa	YES
cape	desaminación	NO
capsaicin	capsaicina	YES
capsaicin	antitrombina	NO
captopril	captopril	YES
captopril	neumonía	NO
capuchin	cebus	YES
capuchin	difteria	NO
capybara	carpinchos	YES
capybara	desierto	NO
carapace	caparazón	YES
carapace	percebes	NO
caraway	alcaravea	YES
caraway	colina	NO
carbamate	carbamato	YES
carbamate	nervio	NO
carbofuran	carbofurano	YES
carbofuran	isla	NO
carbonate	carbonato	YES
carbonate	fricción	NO
carboplatin	carboplatino	YES
carboplatin	dentadura	NO
carboxylase	carboxilasa	YES
carboxylase	juicio	NO
carcinogen	carcinógeno	YES
carcinogen	glucosamina	NO
carcinogenicity	carcinogenicidad	YES
carcinogenicity	quechua	NO
cardamom	cardamomo	YES
cardamom	heterocigoto	NO
cardia	cardias	YES
cardia	copolímero	NO
cardiologist	cardiólogo	YES
cardiologist	fertilizante	NO
cardiotoxicity	cardiotoxicidad	YES
cardiotoxicity	microclima	NO
carex	carex	YES
carex	omeprazol	NO
caribou	caribú	YES
caribou	lenteja	NO
carnitine	carnitina	YES
carnitine	fluoroacetato	NO
carnivora	carnívoros	YES
carnivora	antitrombina	NO
carotene	caroteno	YES
carotene	togo	NO
carotenoid	carotenoide	YES
carotenoid	latino	NO
carp	carpa	YES
carp	salamandras	NO
carpet	alfombra	YES
carpet	ibis	NO
cart	carro	YES
cart	hemoglobinuria	NO
casein	caseína	YES
casein	difusión	NO
casino	casino	YES
casino	collie	NO
caspase	caspasas	YES
caspase	serbio	NO
cassette	casete	YES
cassette	maternidad	NO
cassia	cassia	YES
cassia	proteus	NO
catabolism	catabolismo	YES
catabolism	lirio	NO
catalase	catalasa	YES
catalase	jacinto	NO
catalepsy	catalepsia	YES
catalepsy	transexual	NO
catalysis	catálisis	YES
catalysis	chacales	NO
catamaran	catamarán	YES
catamaran	melanocito	NO
catatonia	catatónico	YES
catatonia	corion	NO
catecholamine	catecolaminas	YES
catecholamine	testudinidae	NO
catfish	siluriformes	YES
catfish	neurotoxicidad	NO
cation	catión	YES
cation	il-5	NO
catkin	candelilla	YES
catkin	alucinógeno	NO
caucasians	caucásico	YES
caucasians	manganeso	NO
cauliflower	coliflor	YES
cauliflower	adenosina	NO
cave	cueva	YES
cave	simbolismo	NO
cd45	cd45	YES
cd45	bromuro	NO
cdna	adnc	YES
cdna	benín	NO
cecropia	cecropia	YES
cecropia	brassica	NO
cefazolin	cefazolina	YES
cefazolin	cinetocoro	NO
celebrity	personaje	YES
celebrity	anilina	NO
celtis	celtis	YES
celtis	desgarrar	NO
cementum	cemento	YES
cementum	parpadeo	NO
cemetery	cementerio	YES
cemetery	psicoanalista	NO
centaurea	centaurea	YES
centaurea	supinación	NO
centromere	centrómero	YES
centromere	gonadotropinas	NO
centrosome	centrosoma	YES
centrosome	arborea	NO
cephalonia	cefalonia	YES
cephalonia	mesodermo	NO
cephalopod	cefalópodos	YES
cephalopod	baltimore	NO
cephalosporin	cefalosporinas	YES
cephalosporin	belladonna	NO
ceramic	cerámica	YES
ceramic	nevus	NO
cereal	cereal	YES
cereal	shampoo	NO
cerebrum	telencéfalo	YES
cerebrum	cerdo	NO
cerium	cerio	YES
cerium	avutarda	NO
cermet	cermet	YES
cermet	aflatoxinas	NO
cerumen	cerumen	YES
cerumen	espárrago	NO
cestode	cestodos	YES
cestode	adenocarcinoma	NO
cgmp	gmpc	YES
cgmp	barbitúricos	NO
chalk	tiza	YES
chalk	hotel	NO
chamaeleo	camaleón	YES
chamaeleo	apendicitis	NO
chancre	chancro	YES
chancre	catatónico	NO
chapel	capilla	YES
chapel	saludar	NO
cheese	queso	YES
cheese	rhea	NO
chemist	químico	YES
chemist	acrilonitrilo	NO
chenopodium	chenopodium	YES
chenopodium	cefalea	NO
cherry	cereza	YES
cherry	cóndilo	NO
chicago	chicago	YES
chicago	hemolinfa	NO
chicano	chicano	YES
chicano	ciclinas	NO
chickpea	garbanzo	YES
chickpea	himantopus	NO
chile	chile	YES
chile	nevus	NO
chimney	chimenea	YES
chimney	buspirona	NO
chimpanzee	chimpancé	YES
chimpanzee	musulmán	NO
chin	barbilla	YES
chin	mauricio	NO
chlamydiae	chlamydia	YES
chlamydiae	cyp2c9	NO
chloral	cloral	YES
chloral	mora	NO
chloramine	cloramina	YES
chloramine	agresividad	NO
chlorate	cloratos	YES
chlorate	soldar	NO
chlorella	chlorella	YES
chlorella	transferrina	NO
chlorhexidine	clorhexidina	YES
chlorhexidine	cerio	NO
chloride	cloruro	YES
chloride	camerún	NO
chlorination	cloración	YES
chlorination	ucrania	NO
chlorine	cloro	YES
chlorine	concepción	NO
chloroflexi	chloroflexi	YES
chloroflexi	pasta	NO
chloroform	cloroformo	YES
chloroform	portugués	NO
chlorophyll	clorofila	YES
chlorophyll	catecolaminas	NO
chloroplast	cloroplasto	YES
chloroplast	acidez	NO
chloroquine	cloroquina	YES
chloroquine	teratoma	NO
chlorphenamine	clorfeniramina	YES
chlorphenamine	vejez	NO
chlorpromazine	clorpromazina	YES
chlorpromazine	pasta	NO
choanoflagellates	coanoflagelados	YES
choanoflagellates	naltrexona	NO
chocolate	chocolate	YES
chocolate	crotalus	NO
cholangiocarcinoma	colangiocarcinoma	YES
cholangiocarcinoma	claritromicina	NO
cholecystokinin	colecistoquinina	YES
cholecystokinin	corsé	NO
cholestasis	colestasis	YES
cholestasis	mastocitosis	NO
cholesterol	colesterol	YES
cholesterol	trombolisis	NO
choline	colina	YES
choline	madre	NO
cholinesterase	colinesterasa	YES
cholinesterase	distorsión	NO
chondrocytes	condrocitos	YES
chondrocytes	fenotiazinas	NO
chorea	corear	YES
chorea	escultor	NO
chorioamnionitis	corioamnionitis	YES
chorioamnionitis	mozambique	NO
chorion	corion	YES
chorion	carbofurano	NO
choroid	coroides	YES
choroid	corazón	NO
christianity	cristiano	YES
christianity	argentina	NO
chromatid	cromátides	YES
chromatid	finasterida	NO
chromatin	cromatina	YES
chromatin	harina	NO
chromatophore	cromatóforos	YES
chromatophore	malta	NO
chromium	cromar	YES
chromium	caenorhabditis	NO
chromosome	cromosoma	YES
chromosome	acacia	NO
chrysalis	ninfa	YES
chrysalis	glioma	NO
church	iglesia	YES
church	fragancia	NO
cicada	cigarras	YES
cicada	criptococosis	NO
cicer	cicer	YES
cicer	trofozoíto	NO
cichlid	cíclidos	YES
cichlid	proinsulina	NO
ciguatera	ciguatera	YES
ciguatera	carpe	NO
ciliate	ciliados	YES
ciliate	taquipnea	NO
cinchona	cinchona	YES
cinchona	boston	NO
cinema	cine	YES
cinema	amantadina	NO
cinnamon	canela	YES
cinnamon	trementina	NO
circus	aguilucho	YES
circus	daphnia	NO
cirsium	cirsium	YES
cirsium	babuinos	NO
cisplatin	cisplatino	YES
cisplatin	mosaicismo	NO
citalopram	citalopram	YES
citalopram	endometrio	NO
citrate	citrato	YES
citrate	nucléolo	NO
cladribine	cladribina	YES
cladribine	corioamnionitis	NO
clap	gonorrea	YES
clap	asfalto	NO
clarithromycin	claritromicina	YES
clarithromycin	metástasis	NO
clathrin	clatrina	YES
clathrin	problema	NO
claustrophobia	claustrofobia	YES
claustrophobia	tuberculosis	NO
clavicle	clavícula	YES
clavicle	regeneración	NO
claw	garra	YES
claw	cuscuta	NO
clergy	clero	YES
clergy	coca	NO
clerk	empleado	YES
clerk	azatioprina	NO
cleveland	cleveland	YES
cleveland	mayonesa	NO
climb	trepa	YES
climb	tiburón	NO
clomiphene	clomifeno	YES
clomiphene	estrógeno	NO
clomipramine	clomipramina	YES
clomipramine	hepatocito	NO
clonazepam	clonazepam	YES
clonazepam	torpedo	NO
clone	clones	YES
clone	connecticut	NO
clorazepate	clorazepato	YES
clorazepate	diverticulitis	NO
clot	coágulo	YES
clot	canis	NO
cloth	textil	YES
cloth	peste	NO
clothes	ropa	YES
clothes	mesenterio	NO
clotrimazole	clotrimazol	YES
clotrimazole	interleucina-12	NO
clozapine	clozapina	YES
clozapine	berilio	NO
club	garrote	YES
club	colutorio	NO
cnidaria	cnidarios	YES
cnidaria	americio	NO
coagulopathy	coagulopatía	YES
coagulopathy	mujer	NO
coarctation	coartación	YES
coarctation	tetania	NO
cobalt	cobalto	YES
cobalt	hidrazina	NO
coca	coca	YES
coca	asparagina	NO
coccus	cocos	YES
coccus	reportero	NO
coccyx	cóccix	YES
coccyx	bote	NO
cockatiel	carolina	YES
cockatiel	ucrania	NO
cockatoo	cacatúa	YES
cockatoo	paroxetina	NO
cockroach	dictyoptera	YES
cockroach	ecosistema	NO
cocoa	cacao	YES
cocoa	mujer	NO
codeine	codeína	YES
codeine	monosomía	NO
cognition	cognición	YES
cognition	paraganglioma	NO
coke	cocar	YES
coke	stramonium	NO
cola	cola	YES
cola	coreano	NO
coleoptera	coleópteros	YES
coleoptera	photinia	NO
colic	cólico	YES
colic	pitido	NO
collie	collie	YES
collie	polinesia	NO
collision	colisión	YES
collision	tabaco	NO
columba	columba	YES
columba	lactococcus	NO
columbidae	tórtola	YES
columbidae	neptuno	NO
comb	cresta	YES
comb	sensación	NO
combination	combinación	YES
combination	glicol	NO
community	comunidad	YES
community	gaviota	NO
compensation	compensación	YES
compensation	basidiomycota	NO
complication	complicación	YES
complication	saludar	NO
component	componente	YES
component	encefalomielitis	NO
composer	compositor	YES
composer	furosemida	NO
comprehension	comprensión	YES
comprehension	exenatida	NO
compulsion	compulsión	YES
compulsion	terrier	NO
concentration	concentración	YES
concentration	máscara	NO
conception	concepción	YES
conception	sínfisis	NO
conceptualization	conceptualización	YES
conceptualization	asparagina	NO
concrete	concreto	YES
concrete	veterinario	NO
concussion	conmoción	YES
concussion	dentículos	NO
condiment	condimento	YES
condiment	bulto	NO
conditioning	acondicionamiento	YES
conditioning	asalto	NO
conduit	conducto	YES
conduit	lituania	NO
condyle	cóndilo	YES
condyle	dígito	NO
conference	conferencia	YES
conference	misisipi	NO
conidium	conidios	YES
conidium	estasis	NO
conifer	coníferas	YES
conifer	oxidación	NO
connecticut	connecticut	YES
connecticut	fosfolipasas	NO
conscience	conciencia	YES
conscience	tetrahidrobiopterina	NO
constriction	estenosis	YES
constriction	planeador	NO
consultant	consultor	YES
consultant	oligodendrocitos	NO
contract	contracción	YES
contract	meliphagidae	NO
convection	convección	YES
convection	olor	NO
convulsion	convulsión	YES
convulsion	sordo	NO
copd	epoc	YES
copd	aguilucho	NO
copepod	copépodos	YES
copepod	corazón	NO
copolymer	copolímero	YES
copolymer	molibdeno	NO
coral	coral	YES
coral	polaco	NO
coriander	coriandro	YES
coriander	qatar	NO
cork	corcho	YES
cork	bupropion	NO
cornwall	cornwall	YES
cornwall	sinapsis	NO
coronary	corazón	YES
coronary	alcatraz	NO
coronaviruses	coronavirus	YES
coronaviruses	wisteria	NO
corridor	corredor	YES
corridor	cabestrillo	NO
corrosion	corrosión	YES
corrosion	laminina	NO
corset	corsé	YES
corset	vih-1	NO
corsica	córcega	YES
corsica	isla	NO
corticosteroid	corticoides	YES
corticosteroid	aldehído	NO
corticosterone	corticosterona	YES
corticosterone	gimnospermas	NO
cortisone	cortisona	YES
cortisone	neumonía	NO
corynebacterium	corynebacterium	YES
corynebacterium	ectasia	NO
cottage	cabaña	YES
cottage	requesón	NO
cotton	algodón	YES
cotton	kazajstán	NO
cotyledon	cotiledón	YES
cotyledon	omeprazol	NO
coumarin	cumarinas	YES
coumarin	acinetobacter	NO
cousin	primo	YES
cousin	dictyoptera	NO
cowbird	molothrus	YES
cowbird	cryptococcus	NO
coxa	coxa	YES
coxa	estimulador	NO
coyote	coyote	YES
coyote	lisinopril	NO
crab	braquiuros	YES
crab	paleontólogo	NO
cracker	galleta	YES
cracker	felv	NO
cranes	grullas	YES
cranes	disopiramida	NO
cranium	cráneo	YES
cranium	colutorio	NO
creatine	creatina	YES
creatine	pirofosfato	NO
creativity	creatividad	YES
creativity	kazajstán	NO
crete	creta	YES
crete	trichophyton	NO
crime	crimen	YES
crime	alprazolam	NO
critic	crítico	YES
critic	inteligibilidad	NO
croatia	croacia	YES
croatia	tetrahidrobiopterina	NO
crocodile	cocodrilo	YES
crocodile	coxa	NO
crocus	azafrán	YES
crocus	mongolia	NO
crop	buche	YES
crop	esencia	NO
crow	cuervo	YES
crow	aspartato	NO
crown	corona	YES
crown	trochilidae	NO
crust	costra	YES
crust	meditación	NO
crustacea	crustaceos	YES
crustacea	regeneración	NO
cryptococcosis	criptococosis	YES
cryptococcosis	peyote	NO
cryptococcus	cryptococcus	YES
cryptococcus	catabolismo	NO
cryptosporidium	cryptosporidium	YES
cryptosporidium	botulismo	NO
crystallization	cristalización	YES
crystallization	triclormetiazida	NO
cuba	cuba	YES
cuba	dictyoptera	NO
cuckoo	cuculidae	YES
cuckoo	malta	NO
cucurbita	calabaza	YES
cucurbita	letargo	NO
cuff	mango	YES
cuff	odiar	NO
culex	culex	YES
culex	bombyx	NO
cumin	comino	YES
cumin	legionella	NO
curare	curare	YES
curare	toalla	NO
curcumin	curcumina	YES
curcumin	gravar	NO
curd	requesón	YES
curd	omeprazol	NO
curlew	numenius	YES
curlew	furanos	NO
cuscuta	cuscuta	YES
cuscuta	artefacto	NO
cyanide	cianuro	YES
cyanide	polidipsia	NO
cyanobacteria	cyanobacteria	YES
cyanobacteria	colestasis	NO
cyanocobalamin	cobalamina	YES
cyanocobalamin	eslovaquia	NO
cyclins	ciclinas	YES
cyclins	nematodo	NO
cyclone	ciclón	YES
cyclone	iglesia	NO
cyclophilin	ciclofilina	YES
cyclophilin	metilmercurio	NO
cyclothymia	ciclotimia	YES
cyclothymia	teléfono	NO
cyp2c19	cyp2c19	YES
cyp2c19	mimosa	NO
cyp2c9	cyp2c9	YES
cyp2c9	ligasas	NO
cyp3a4	cyp3a4	YES
cyp3a4	ostium	NO
cypress	ciprés	YES
cypress	lirio	NO
cyprus	chipre	YES
cyprus	everolimus	NO
cyst	quiste	YES
cyst	suero	NO
cysteine	cisteína	YES
cysteine	vénulas	NO
cystitis	cistitis	YES
cystitis	tímpano	NO
cytochrome	citocromos	YES
cytochrome	carpinchos	NO
cytokinin	citocininas	YES
cytokinin	quince	NO
cytosine	citosina	YES
cytosine	regaliz	NO
czech	checo	YES
czech	celtis	NO
czechoslovakia	checoslovaquia	YES
czechoslovakia	ecologista	NO
d-glucose	d-glucosa	YES
d-glucose	captopril	NO
daffodil	narciso	YES
daffodil	paraganglioma	NO
daphne	daphnia	YES
daphne	kosovo	NO
dart	dardo	YES
dart	nocardia	NO
datura	datura	YES
datura	motoneurona	NO
daunorubicin	daunorrubicina	YES
daunorubicin	delirio	NO
deaf	sordo	YES
deaf	empleado	NO
deamination	desaminación	YES
deamination	quinina	NO
decapitation	decapitación	YES
decapitation	tiroglobulina	NO
decarboxylase	descarboxilasa	YES
decarboxylase	esterilidad	NO
decarboxylation	descarboxilación	YES
decarboxylation	benzofenona	NO
deceleration	desaceleración	YES
deceleration	tintura	NO
decidua	decidua	YES
decidua	anosmia	NO
decompression	descompresión	YES
decompression	corsé	NO
deer	ciervo	YES
deer	epicóndilo	NO
defibrillator	desfibriladores	YES
defibrillator	germanio	NO
deinococcus-thermus	deinococcus-thermus	YES
deinococcus-thermus	desorientación	NO
delaware	delaware	YES
delaware	isópteros	NO
delinquency	delincuencia	YES
delinquency	anastomosis	NO
delphinus	delphinus	YES
delphinus	duelo	NO
delusion	delirio	YES
delusion	codeína	NO
demeclocycline	demeclociclina	YES
demeclocycline	aguacate	NO
demineralization	desmineralización	YES
demineralization	nitrificación	NO
dendrite	dendrita	YES
dendrite	mimosa	NO
dengue	dengue	YES
dengue	bromo	NO
denmark	dinamarca	YES
denmark	mdma	NO
denticle	dentículos	YES
denticle	gimnospermas	NO
dentition	dentición	YES
dentition	epítopos	NO
denture	dentadura	YES
denture	transmisión	NO
deodorant	desodorantes	YES
deodorant	baloncesto	NO
deoxyribose	desoxirribosa	YES
deoxyribose	flecha	NO
depersonalization	despersonalización	YES
depersonalization	riñón	NO
derivative	derivado	YES
derivative	miosis	NO
dermatitis	dermatitis	YES
dermatitis	cortisona	NO
dermatosis	dermatosis	YES
dermatosis	bentonita	NO
desert	desierto	YES
desert	aspergillus	NO
desiccation	desecación	YES
desiccation	agonistas	NO
desmin	desmina	YES
desmin	anastomosis	NO
despair	desesperanza	YES
despair	sebo	NO
detective	detective	YES
detective	isópteros	NO
detergent	detergente	YES
detergent	barbo	NO
detonation	detonación	YES
detonation	universidad	NO
deuterium	deuterio	YES
deuterium	disociación	NO
dexamfetamine	dextroanfetamina	YES
dexamfetamine	acrilonitrilo	NO
dextromethorphan	dextrometorfano	YES
dextromethorphan	acecho	NO
dextropropoxyphene	dextropropoxifeno	YES
dextropropoxyphene	adriamicina	NO
diabetes	diabetes	YES
diabetes	misisipi	NO
diagnosis	diagnóstico	YES
diagnosis	inflamación	NO
diamond	diamante	YES
diamond	boletus	NO
diamorphine	heroína	YES
diamorphine	coral	NO
diaper	pañal	YES
diaper	orchidaceae	NO
diarrhea	diarrea	YES
diarrhea	roma	NO
diastole	diástole	YES
diastole	águila	NO
diatom	diatomea	YES
diatom	chicano	NO
diazepam	diazepam	YES
diazepam	amaranthaceae	NO
diborane	diborano	YES
diborane	lituania	NO
diclofenac	diclofenaco	YES
diclofenac	gonorrea	NO
dictyoglomi	dictyoglomi	YES
dictyoglomi	holmio	NO
difficulty	dificultad	YES
difficulty	compresión	NO
diffusion	difusión	YES
diffusion	tiburón	NO
digital	dígito	YES
digital	rciu	NO
dihydrocodeine	dihidrocodeína	YES
dihydrocodeine	catión	NO
dihydrotestosterone	dihidrotestosterona	YES
dihydrotestosterone	hiperaldosteronismo	NO
dildo	dildo	YES
dildo	disociación	NO
diltiazem	diltiazem	YES
diltiazem	correa	NO
dimerization	dimerización	YES
dimerization	erizo	NO
dinosaur	dinosaurio	YES
dinosaur	polipropileno	NO
dioscorea	dioscorea	YES
dioscorea	carolina	NO
diphenhydramine	difenhidramina	YES
diphenhydramine	bromuro	NO
diphtheria	difteria	YES
diphtheria	soldar	NO
diplopia	diplopía	YES
diplopia	gastrina	NO
diptera	tábanos	YES
diptera	metástasis	NO
disabilities	discapacidad	YES
disabilities	amazona	NO
disaccharide	disacárido	YES
disaccharide	violencia	NO
disaster	calamidad	YES
disaster	fusobacteria	NO
discrepancy	discrepancia	YES
discrepancy	eosinofilia	NO
disinfectant	desinfectante	YES
disinfectant	flumazenil	NO
disinhibition	desinhibición	YES
disinhibition	misisipi	NO
disintegration	desintegración	YES
disintegration	catalepsia	NO
dislocation	dislocación	YES
dislocation	neocórtex	NO
dismissal	despedir	YES
dismissal	bisfosfonatos	NO
disopyramide	disopiramida	YES
disopyramide	olefinas	NO
disorientation	desorientación	YES
disorientation	melancolía	NO
dissociation	disociación	YES
dissociation	vejez	NO
distension	ectasia	YES
distension	orinar	NO
distortion	distorsión	YES
distortion	coral	NO
disulfide	disulfuros	YES
disulfide	cerio	NO
disulfiram	disulfiram	YES
disulfiram	dendrita	NO
diuresis	diuresis	YES
diuresis	bleomicina	NO
diverticulitis	diverticulitis	YES
diverticulitis	cassia	NO
dmso	dimetilsulfóxido	YES
dmso	gales	NO
doctor	médico	YES
doctor	emulsiones	NO
dolphin	delfín	YES
dolphin	dorso	NO
donegal	donegal	YES
donegal	agresividad	NO
donkey	burro	YES
donkey	extravasación	NO
door	puerta	YES
door	melena	NO
dormouse	lirones	YES
dormouse	agapornis	NO
dorsum	dorso	YES
dorsum	cecropia	NO
doxorubicin	doxorrubicina	YES
doxorubicin	argelia	NO
drawer	calzón	YES
drawer	tanque	NO
dressing	vestir	YES
dressing	hipopotasemia	NO
drosera	drosera	YES
drosera	micotoxinas	NO
drosophila	drosophila	YES
drosophila	homicidio	NO
drought	sequía	YES
drought	cabestrillo	NO
drowsiness	adormecimiento	YES
drowsiness	heterocigoto	NO
drugs	fármaco	YES
drugs	tobago	NO
dublin	dublín	YES
dublin	químico	NO
duloxetine	duloxetina	YES
duloxetine	mueble	NO
dura	duramadre	YES
dura	prótesis	NO
durham	durham	YES
durham	sepia	NO
dutch	holandés	YES
dutch	mosaicismo	NO
dwarf	enanismo	YES
dwarf	areca	NO
dysarthria	disartria	YES
dysarthria	elastina	NO
dysentery	disentería	YES
dysentery	endometriosis	NO
dyskinesia	discinesias	YES
dyskinesia	sulfametoxazol	NO
dyslexia	dislexia	YES
dyslexia	rodopsina	NO
dysmenorrhea	dismenorrea	YES
dysmenorrhea	arsénico	NO
dysphoria	disforia	YES
dysphoria	cicer	NO
dystrophy	distrofia	YES
dystrophy	melanesia	NO
eagles	águila	YES
eagles	cuba	NO
ecchymosis	equimosis	YES
ecchymosis	gentamicina	NO
echidna	equidna	YES
echidna	duramadre	NO
echinacea	echinacea	YES
echinacea	acetona	NO
echinococcus	hidatidosis	YES
echinococcus	nitrogenasa	NO
echinoderm	equinodermos	YES
echinoderm	acetileno	NO
ecologist	ecologista	YES
ecologist	invertebrado	NO
economist	economista	YES
economist	annona	NO
ecosystem	ecosistema	YES
ecosystem	indonesio	NO
ecstasy	mdma	YES
ecstasy	androstenediona	NO
ectoderm	ectodermo	YES
ectoderm	paraldehído	NO
ecuador	ecuador	YES
ecuador	arquitecto	NO
eczema	eccema	YES
eczema	constructor	NO
edema	hidropesía	YES
edema	insignia	NO
edta	edta	YES
edta	hidropesía	NO
eflornithine	eflornitina	YES
eflornithine	etano	NO
eggplant	berenjena	YES
eggplant	cromar	NO
eimeria	eimeria	YES
eimeria	calcio	NO
elastin	elastina	YES
elastin	saponinas	NO
electricity	electricidad	YES
electricity	acetilcolinesterasa	NO
electrocution	electrocución	YES
electrocution	tinamúes	NO
electronics	electrónico	YES
electronics	simbolismo	NO
elephant	elefante	YES
elephant	sedante	NO
elevator	ascensor	YES
elevator	arborea	NO
embryogenesis	embriogénesis	YES
embryogenesis	adenoiditis	NO
emesis	vómito	YES
emesis	barba	NO
emetic	eméticos	YES
emetic	diagnóstico	NO
emigrant	emigrante	YES
emigrant	marsupiales	NO
emission	polución	YES
emission	mesotelio	NO
emollient	emoliente	YES
emollient	agresión	NO
emotion	emoción	YES
emotion	licor	NO
employer	empleador	YES
employer	acetazolamida	NO
emulsifier	emulsionantes	YES
emulsifier	psoriasis	NO
emulsion	emulsiones	YES
emulsion	gansos	NO
encephalomyelitis	encefalomielitis	YES
encephalomyelitis	comadrejas	NO
endo	endometriosis	YES
endo	talón	NO
endocervix	endocérvix	YES
endocervix	intuición	NO
endocrinologist	endocrinólogo	YES
endocrinologist	atlas	NO
endocytosis	endocitosis	YES
endocytosis	conciencia	NO
endoderm	endodermo	YES
endoderm	agaricus	NO
endometrium	endometrio	YES
endometrium	afasia	NO
endorphin	endorfinas	YES
endorphin	voyeurismo	NO
endosome	endosomas	YES
endosome	cryptococcus	NO
endosperm	endospermo	YES
endosperm	bali	NO
endosymbiosis	endosimbiosis	YES
endosymbiosis	mirto	NO
endothelin	endotelinas	YES
endothelin	alce	NO
endothelium	endotelio	YES
endothelium	maní	NO
endotoxin	endotoxinas	YES
endotoxin	cactaceae	NO
enema	enema	YES
enema	delphinus	NO
energy	energía	YES
energy	casete	NO
engineer	ingeniero	YES
engineer	freno	NO
engorgement	ingurgitación	YES
engorgement	anciano	NO
entamoeba	entamoeba	YES
entamoeba	micelas	NO
enterocolitis	enterocolitis	YES
enterocolitis	intrón	NO
enthusiasm	entusiasmo	YES
enthusiasm	metanol	NO
entrapment	compresión	YES
entrapment	europeo	NO
entropy	entropía	YES
entropy	neptunio	NO
enzyme	enzima	YES
enzyme	microprocesador	NO
eosin	eosina	YES
eosin	arteritis	NO
eosinophilia	eosinofilia	YES
eosinophilia	calamar	NO
ephedrine	efedrina	YES
ephedrine	inseguridad	NO
epicondyle	epicóndilo	YES
epicondyle	creatina	NO
epidemic	epidemia	YES
epidemic	lesbos	NO
epididymis	epidídimo	YES
epididymis	kentucky	NO
epiglottis	epiglotis	YES
epiglottis	laca	NO
epiphysis	epífisis	YES
epiphysis	leishmania	NO
epitope	epítopos	YES
epitope	amaranthaceae	NO
erbium	erbio	YES
erbium	tomate	NO
ergolines	ergolina	YES
ergolines	gerente	NO
ergotamine	ergotamina	YES
ergotamine	ciclinas	NO
ericaceae	ericaceae	YES
ericaceae	fluoximesterona	NO
eritrea	eritrea	YES
eritrea	tronco	NO
erosion	erosión	YES
erosion	doxorrubicina	NO
esophagitis	esofagitis	YES
esophagitis	inteligibilidad	NO
essence	esencia	YES
essence	mifepristona	NO
essex	essex	YES
essex	bellota	NO
esterase	esterasas	YES
esterase	cine	NO
esterification	esterificación	YES
esterification	macropus	NO
estimator	estimador	YES
estimator	lombriz	NO
estonia	estonia	YES
estonia	sedación	NO
estradiol	estradiol	YES
estradiol	verapamilo	NO
estriol	estriol	YES
estriol	actitud	NO
estrone	estrona	YES
estrone	cortisol	NO
estrus	estro	YES
estrus	ribosa	NO
ethane	etano	YES
ethane	foraminíferos	NO
ethanol	etanol	YES
ethanol	sorbus	NO
ethanolamine	etanolaminas	YES
ethanolamine	metatarsianos	NO
ether	éter	YES
ether	decidua	NO
ethinylestradiol	etinilestradiol	YES
ethinylestradiol	bromazepam	NO
ethylene	etileno	YES
ethylene	vejez	NO
etodolac	etodolaco	YES
etodolac	pectina	NO
etoposide	etopósido	YES
etoposide	fideos	NO
eukarya	eucarionte	YES
eukarya	letonia	NO
euphorbia	euphorbia	YES
euphorbia	madrastra	NO
euphoria	euforia	YES
euphoria	incineración	NO
europe	europa	YES
europe	nadph	NO
european	europeo	YES
european	provocación	NO
everolimus	everolimus	YES
everolimus	homicidio	NO
excipient	excipientes	YES
excipient	provocación	NO
excitement	excitación	YES
excitement	músculo	NO
exenatide	exenatida	YES
exenatide	isrs	NO
exfoliation	exfoliación	YES
exfoliation	mostrar	NO
exhaust	agotar	YES
exhaust	neurotransmisión	NO
exhibitionism	exhibicionismo	YES
exhibitionism	jugar	NO
exocytosis	exocitosis	YES
exocytosis	raquitismo	NO
expectorant	expectorantes	YES
expectorant	nutriente	NO
explosion	explosión	YES
explosion	melanoma	NO
exporter	exportador	YES
exporter	metoclopramida	NO
exposure	exponer	YES
exposure	diabetes	NO
exstrophy	extrofia	YES
exstrophy	levonorgestrel	NO
extravasation	extravasación	YES
extravasation	arborea	NO
extrusion	extrusión	YES
extrusion	problema	NO
exudate	exudado	YES
exudate	zapato	NO
eyebrow	ceja	YES
eyebrow	cermet	NO
eyedrops	colirios	YES
eyedrops	cola	NO
eyelash	pestaña	YES
eyelash	asma	NO
fabaceae	frijol	YES
fabaceae	coliflor	NO
facilitation	facilitación	YES
facilitation	mango	NO
factory	fábrica	YES
factory	babesia	NO
falls	caída	YES
falls	inseminación	NO
familiarity	familiaridad	YES
[truncated: 3,243 more rows]
