# Supplementary material for: A Cross-Lingual Similarity Measure for Detecting Biomedical Term Translations
Source: PLoS One. 2015 Jun 1;10(6):e0126196. doi: 10.1371/journal.pone.0126196 (PMC4452086; doi:10.1371/journal.pone.0126196)
Supplement: S1 dataset — (TGZ) [file pone.0126196.s001.tgz › dataset/en-es/es_2000_context_test.dat]

2:888.9104151397219 3:519.1473745495264 4:317.6632209820005 5:382.1718098006283 6:614.851660297378 7:249.36190782135796 8:565.4969557929157 9:368.72134002476724 10:800.3826513333522 11:581.3633887855591 12:112.02604067186988 13:329.94063271272194 14:256.38622226112244 15:477.5863405224539 16:401.2043983161225 17:230.8325718133486 18:283.035208545828 19:505.5356769958451 20:349.3419380831663 21:332.84447893617346 22:1.3132674149410233 23:303.1277524042854 24:313.4313470604006 25:283.381072826585 26:290.68781798317667 27:26.608482701590276 28:420.7938267511793 29:23.51447438703269 30:87.91559643650919 31:306.96834199731774 32:123.7857403232848 33:135.31499011177308 34:285.6068357841355 35:231.69353830660106 36:80.92169877239456 37:47.513396889700424 38:190.3786796326396 39:129.04459617450408 40:7.276178264540887 41:166.888597893964 42:119.44203749050887 43:358.57871023796895 44:71.51440848724938 45:201.19801156899928 46:30.459839000141347 47:350.20743794794595 48:63.95473184863755 49:181.75509707080678 50:144.53376735477275 51:57.41333839631231 52:51.42028076108031 53:77.35496945705638 54:114.64354544811226 55:367.8223875707418 56:49.10293584068921 57:147.8766523700689 58:7.726966416219249 59:1.7652830464591178 60:390.79668517856425 61:93.23528230400247 62:1036.0490053245107 63:196.72757424055777 64:90.91977874790298 65:122.69972723495515 66:176.80439110972574 67:68.50103470120891 68:18.709318619765515 69:10.632783909931973 70:178.00781380139412 71:419.8139916472963 72:0.18985702276038882 73:74.3271048754519 74:78.218595179558 75:32.60741885265732 76:9.701496582970409 77:115.32297584570769 78:65.8499427683911 79:78.14067840611715 80:4.008779703857398 81:34.67266604142323 82:82.16996516269296 83:320.998221149519 84:17.062782585892087 85:148.83315179056154 86:218.2394728808196 87:517.924138271024 88:123.15428730167582 89:229.6276649773185 90:107.8876686411917 91:21.024647109554518 92:379.39735664936285 93:152.7211848677284 94:62.028259827716276 95:55.471391118402785 96:89.56651073935262 97:36.42886323556907 98:19.843970848609867 99:103.64414306454664 100:46.71089578505011 101:53.935082136372756 102:50.97213950365674 103:47.65939300041611 104:965.5452456453949 105:141.9356227057821 106:16.095762047968712 107:38.39043598300569 108:187.57136145123116 109:213.78891042122774 110:26.79998690531666 111:112.43939896119613 112:117.24229319140099 113:16.699437292187255 114:19.383016128367235 115:27.628404499638165 116:24.876747374487874 117:92.5054186342344 118:239.94946742330688 119:72.75593124299091 120:133.2530469424737 121:73.01999502875115 122:2.462353640733423 123:138.9844243106419 124:66.03417223817618 125:41.30607601833474 126:62.968450714759776 127:79.36682379563106 128:38.748411336026834 129:213.9721725537738 130:63.70756901665794 131:56.56224395671842 132:330.32966197831234 133:204.34063520319233 134:4.211048819616478 135:1.7447410176231013 136:60.770058931263364 137:97.64161500244444 138:57.143351614581064 139:53.46913811750576 140:4.5112641415224255 141:68.86810331166934 142:40.12651790747601 143:66.00151583153601 144:55.18759492034517 145:31.25469488152699 146:6.3181529231769815 147:28.3604511197101 148:28.514312773184802 149:83.54891056499348 150:92.61107602928175 151:8.416158777977374 152:80.11760725223905 153:23.24426634915812 154:68.41852086247826 155:81.03974612174086 156:23.451696655656118 157:69.2535206380619 158:43.07877512641023 159:178.38044949385585 160:43.70337744208716 161:40.323454881484864 162:11.572137222294593 163:24.74197921411504 164:116.8581393066035 165:14.333148001294797 166:94.44873068755817 167:42.39012825549043 168:35.95732617037901 169:32.621665969426275 170:42.92895287174711 171:91.93897806008655 172:29.477682899497655 173:2.716641447056721E-4 174:23.570644378021658 175:12.79388977820423 176:6.40405718399594 177:43.47714823155801 178:0.26437518419303957 179:47.841520700009596 180:55.49539546596077 181:0.9729276137403955 182:164.7631108885136 183:27.583191494022998 184:159.69442576799335 185:13.48009481955721 186:2.0770802252887384 187:1.07371123371725 188:25.122677893292554 189:11.476415525672875 190:74.02292005009322 191:25.861124717097166 192:50.695697168260246 193:43.110809293385685 194:1.2520527204646204 195:118.33603803943318 196:149.53081704054782 197:51.21708019502994 198:12.197385584540294 199:32.96781982864364 200:99.71001254050371 201:33.16590163441455 202:94.97630796883728 203:59.79992533361238 204:52.014033564395 205:5.98135654290648 206:48.49271915994845 207:6.016828324350972 208:44.782718578682235 209:20.933106866477527 210:87.231186900618 211:8.123122666919526 212:52.82947150621022 213:97.23659147412125 214:187.64175325656382 215:53.383733621077035 216:10.664670632617764 217:8.47047609602233 218:28.05815557436715 219:2.378783409015999 220:118.56244965385476 221:89.19939691725823 222:31.627084638120927 223:28.33740038971158 224:25.33397950763366 225:25.33397950763366 226:0.7278087853873858 227:35.78114340238622 228:0.12999576529688045 229:4.807556908818689 230:77.08049057102829 231:13.90584965686385 232:6.807112064294654 233:72.9356729942637 234:29.19691182513903 235:6.8470192140893085 236:0.7980667084728698 237:9.065826712222439 238:40.15148136464221 239:29.39249649410954 240:19.767447732651963 241:6.9274883544811745 242:32.86184518392709 243:9.160996206243619 244:200.2519174763187 245:16.986963237215253 246:87.73353752862707 247:778.5277060193075 248:56.44349288943696 249:17.056908068574312 250:7.091089226517972 251:48.41835192103736 252:48.556130388083254 253:7.132553348821078 254:0.013186143037583446 255:415.0184356800388 256:74.39145764520167 257:93.37552427392332 258:2.0092810170491364 259:251.92617263564551 260:33.612128730761455 261:88.77426748846561 262:79.35688809493443 263:93.81211170908446 264:108.9556870735274 265:12.06828722194138 266:7.34333878554275 267:34.05134715473266 268:12.125991293714323 269:0.004148487018976429 270:99.85840303786394 271:99.85840303786394 272:170.15678908569257 273:46.076202361229974 274:76.2808899384545 275:0.2689133493977755 276:10.011466169400016 277:21.368120821807246 278:2.308443592821744 279:10.169686434243632 280:258.9583035443604 281:1.8186706661089298 282:12.903726982675774 283:1.7885387574695197 284:13.02811101115468 285:13.0907957554724 286:88.03289292033541 287:0.001077432488797354 288:32.32305541474353 289:1.7286191324463374 290:60.626525096535154 291:10.660088021618304 292:65.77681410477808 293:70.71178517919941 294:29.606777069402295 295:37.110383465227144 296:16.604748534732067 297:81.16786181642516 298:90.9738436726025 299:37.488152887730145 300:1.4044005295157633 301:1.5517450005979032 302:2.7944724095675837 303:20.153960357542196 304:6.607210006126423 305:14.140729608678258 306:72.48111087010649 307:17.136671564910653 308:11.655932236671624 309:17.529057511663876 310:46.89399659330173 311:68.99923149124666 312:103.65841690714915 313:165.5080433848877 314:24.180123422947073 315:0.5660411402976182 316:11.904571296081492 317:79.58841726309105 318:28.092233940398955 319:0.6118154953136057 320:28.201839559452658 321:0.05056203532749956 322:1.7111255044729787 323:15.138382708755152 324:12.353881617962596 325:48.447224815395856 326:122.64462341241587 327:3.329691441278461 328:40.2973008107225 329:5.2479315842156975 330:175.4140580638977 331:7.480569072270243 332:3.421544996486136 333:3.452638331924166 334:22.055536501168326 335:12.754108978099435 336:1.882016089723333 337:535.4259655533909 338:12.959704357965439 339:10.288012355070864 340:0.10198634447690207 341:93.00903338815209 342:0.10198634447690207 343:41.59845766923961 344:2.065725425684424 345:22.940982764383023 346:0.08497767381947136 347:59.57946318774742 348:16.381449183413377 349:0.08093776118616303 350:42.19749109643884 351:74.26130332243878 352:30.40186378374405 353:8.143462791226037 354:23.34955189944115 355:55.764413424715464 356:3.87963442143195 357:55.764413424715464 358:0.14977046052061158 359:13.74679994191915 360:34.650849732174024 361:20.12964203857942 362:34.92108144662434 363:0.16184731067940472 364:51.810482271843675 365:222.9186450239799 366:17.049128232512015 367:14.122907667866095 368:1.0877676680132609 369:62.77898447560746 370:0.22318125801456634 371:175.338708426072 372:21.306524488503126 373:11.780283070676537 374:0.254296656532998 375:14.9944048825028 376:1.1958342733550766 377:28.95011623370724 378:9.224019672574917 379:0.01945261615705282 380:45.57653440954097 381:21.71891377206125 382:45.57653440954097 383:84.19131148465058 384:0.27078973155579383 385:1.233533980865746 386:2.704061905643314 387:0.8090075586060582 388:2.7338181288771497 389:9.408221396063002 390:18.489477297437062 391:59.68427539779821 392:22.035243326071374 393:18.584555309276578 394:4.669403987001064 395:37.654460821629264 396:101.76107335052033 397:0.008847251069356021 398:33.83246408342126 399:744.3735421674752 400:2.886791625621713 401:137.15375001664592 402:227.7324095529403 403:75.64971413252624 404:7.130907285473261 405:76.15394537393496 406:1.3931994577226252 407:7.23830916757097 408:5.00762338159296 409:3.014384220365395 410:30.516495712640953 411:52.102551927117325 412:1.4354289133895102 413:57.0068360316639 414:19.469589185623768 415:0.001588227136751928 416:19.469589185623768 417:10.052104500871463 418:16.200807030367372 419:34.85486403761213 420:210.61781076234004 421:0.3942392952598068 422:0.4049700618596706 423:3.113255037278423 424:2.6231480314557526E-4 425:159.03807774263197 426:140.3494034875109 427:3.1468350755777585 428:27.26038659866745 429:13.281739062353818 430:16.474976742925385 431:141.1744944424414 432:3.214951001637127 433:10.39245158956291 434:10.462083320107807 435:7.742983885994597 436:68.18572349604429 437:53.70688633833778 438:49.02954524230053 439:3.284365759710672 440:5.676582789322628E-4 441:84.37785081523923 443:36.08282316485089 444:36.08282316485089 445:10.74602162442434 446:40.73531587733008 447:0.5101839533077279 448:17.23576581686617 449:5.657304642660366 450:0.5357751496829535 451:1.759346613011905 452:1.7845061228678134 453:17.433058517569066 454:11.113609474127848 455:0.5622115670544903 456:41.435704136289964 458:8.28539220221546 459:24.93575294736341 460:248.09216171784033 461:86.7264636422406 462:0.008008554555991428 463:1.8356891486901845 464:356.24974392919245 465:51.02872094025553 466:0.5895136412224229 467:3.652014778954102 468:3.652014778954102 469:8.41146556811809 470:781.0011581132335 471:37.54767084787779 472:46.53943692346261 473:0.6177025576417109 474:5.960801052729508 475:25.449426337271674 476:61.715174129996925 477:21.76602884935884 478:42.524214110600695 479:6.0656115188379625 480:72.02053290604753 481:29.575069252931005 482:3.809307525151045 483:6.0656115188379625 484:0.019640634985357428 485:1.996408106453765 486:34.056390975653 487:38.40322830284894 488:88.89184349576156 489:0.02211495793026476 490:6.1723212638539025 491:8.802630546584334 492:22.00389924954799 493:0.6922010264889031 494:83.65281494277457 495:83.65281494277457 496:143.20409060979665 497:67.58651137865469 498:6.22640351929066 499:6.22640351929066 500:15.02135327616815 501:8.86978473874128 502:0.6922010264889031 503:2.080988020895026 504:18.57343857668218 505:47.93863265875296 506:48.1444640719375 507:34.54344414331269 508:34.70826758069935 509:0.03690003401570989 510:39.29112953885244 511:0.3680144246956783 512:2.1983844252346336 513:2.1983844252346336 514:15.59889737353518 515:58.84321417551672 516:15.59889737353518 517:0.04397951784496756 518:0.358481645415166 519:166.2722473782009 520:49.19725274734243 521:2.259142539549348 522:19.238211068721167 523:0.051751405522040925 524:31.235131520858857 525:6.677370874373605 526:35.55169324501213 527:54.30911021162486 528:54.30911021162486 529:44.85150638083213 530:154.02670788542375 531:15.898556046079138 532:9.501173498232754 533:4.320276191433983 534:35.72436538293729 535:9.574477375215354 536:49.848632048536615 537:65.00323013888142 538:4.365705043315137 539:4.365705043315137 540:12.74283303702562 541:16.10256473700791 542:12.74283303702562 543:155.57165289810044 544:9.723079281850845 545:31.87508852791311 546:65.53875636511563 547:0.06944753317944097 548:6.915783829706029 549:70.86062069441739 550:0.8964540727988292 551:6.976814659871436 552:0.2942241965395101 553:27.817124093728854 554:4.504813631583999 555:4.552145724513486 557:0.27669599594060057 558:36.78991687940369 559:0.27669599594060057 560:130.99664919710307 561:150.49754413849888 562:16.5211819863658 563:13.103264314673938 564:0.0846811266060878 565:205.8079161312009 566:100.17784790184278 567:13.195385950207742 568:0.9732971427657472 569:10.028524061885753 570:46.528336971845846 571:28.422840696913426 572:7.226892361323954 573:0.2595561267506226 574:32.87502585795467 575:32.87502585795467 576:83.78778576092259 577:0.1016752059142613 578:1.0340619392871497 579:33.04660295124184 580:51.89894221107615 581:0.1077441637949069 582:10.265132078603832 583:7.3556245120025965 584:62.43393139444653 585:7.4209454027513955 586:42.377419078855084 588:28.890716463272067 589:7.4209454027513955 590:2.7265620579285272 591:2.7265620579285272 592:0.2264861108495015 593:42.58407227086518 594:0.1272051086967593 595:7.553544053625971 596:17.28995500176379 597:21.052665861830402 598:29.209398287303635 599:0.13412037605658608 600:63.25841878501846 601:1.1194830913752074 602:10.591190192115581 603:58.25756436439592 604:5.053762914968641 605:34.107569525362436 606:21.44486297238801 607:10.758960292875477 608:7.7574823595003926 609:53.60328003755103 611:34.28986761695587 612:86.54846178146003 613:0.18754050348238066 614:5.214990348533963 615:2.9519175022924404 616:7.896922000743197 617:0.18008631058721414 618:0.18008631058721414 619:7.896922000743197 620:49.024200987261054 621:39.29031063913578 622:0.17205529113423298 623:59.330575327317945 624:7.967718495517688 625:3.0307487638317583 626:1.2576711635364959 627:1.2576711635364959 628:8.111521463724078 629:70.77773700548109 630:14.577987261110678 631:11.282433746621445 632:18.353168514314355 633:39.90898720596156 634:49.7476893992792 635:65.8652105461382 636:35.418804115455956 638:26.546933885946935 639:8.258349753396466 640:14.89898695466581 641:14.89898695466581 642:14.89898695466581 643:77.4186533585592 644:0.225433917068188 645:3.236511707045854 646:55.684279654672835 647:0.23521714788376738 648:5.671890703148313 649:3.279217574420874 650:27.02952807376958 651:36.206979451407946 652:8.561481004579624 653:8.561481004579624 654:0.11842368552157478 655:0.24526474589049577 656:41.199057204371705 657:5.792680338930784 658:5.792680338930784 659:15.342140835352263 660:5.792680338930784 661:56.5050861041341 662:5.792680338930784 663:0.10613363416981154 664:1.4899107978962394 665:0.277037819834534 666:19.378357494711842 667:36.818181580737914 668:12.03164521785881 669:3.4555074430520283 670:41.64570250595895 671:8.797539609999545 672:0.277037819834534 674:179.38494705044087 676:8.959273821766608 677:28.037866730712775 678:1.574649723402308 679:6.042763343320028 680:37.2357170908305 681:12.228936052369042 682:92.70464969501298 683:3.593727465442638 684:37.44761396184797 685:6.107127280759724 686:19.78449441722234 687:1.6037703334405178 688:173.49011296500188 689:0.08322479211611708 690:80.63270529938431 691:19.78449441722234 692:1.633340751145982 694:3.640997177670566 695:6.172254321214368 696:12.430502795826284 697:1.6633688704989533 698:1.6633688704989533 699:0.07264449700154849 700:3.688882625376295 701:1.6633688704989533 702:1.6633688704989533 703:69.69756015366977 704:0.07264449700154849 705:1.6633688704989533 707:38.0962837955709 708:20.203455964793488 709:3.7373947595449954 710:3.786544826120294 711:0.06267430946501261 712:33.5278715922585 713:1.7248308441719002 714:0.3745639583481984 715:6.440669307838988 716:43.52365244959119 717:9.466796711863498 718:0.05792480280615361 719:1.7882237347114585 720:0.3881572986654035 721:3.886805277547345 722:33.93598489245372 723:3.886805277547345 724:29.294148934880507 725:0.05333612626955944 726:16.659818941274686 727:9.55481757506994 728:3.886805277547345 729:20.635955983880343 731:3.886805277547345 733:13.062436881855708 734:1.8206663742879048 735:3.93793972634666 736:1.8206663742879048 737:9.643868031977702 738:20.783263289264667 739:0.048911204895151 740:0.044653044447207635 741:16.916643377796362 742:0.4163417778218967 743:0.4163417778218967 744:13.17195401306847 745:13.17195401306847 746:13.17195401306847 747:0.044653044447207635 748:3.989760259249232 749:9.733967434129825 750:60.35590907529139 751:180.00011270801983 752:21.082769667327355 753:4.042279766238514 754:34.564644129389244 755:0.430945276795716 756:29.861578523521878 758:1.8870904059991915 759:21.082769667327355 760:34.564644129389244 761:158.58059567744107 762:55.439993929441584 763:13.394790193077972 764:50.031645658937535 767:0.46120700821208604 768:61.321011168364656 769:17.31285264874995 770:13.622860790999528 771:0.029351116066928196 772:13.622860790999528 773:25.885434248867806 776:50.59676929050479 777:91.64914201043806 778:17.58464524932313 779:10.20091570654842 780:0.492920175124486 781:2.0263700083012672 782:50.88406093127205 783:0.025974881484890352 784:13.738923702660825 785:13.738923702660825 786:0.5093387095605851 787:21.861593581136166 788:45.833405683942125 789:7.095033980391585 790:4.315839537299706 791:31.05432328162325 792:0.019786064094419444 793:10.49503892478805 794:36.11481075558704 795:18.00443753734927 797:18.00443753734927 798:7.250872823963627 799:7.250872823963627 800:10.49503892478805 801:41.15821962416169 802:7.250872823963627 803:4.489273519321504 804:18.147729323507413 805:69.20971041129525 806:7.330328956863515 807:52.066337933891994 808:2.174795128799109 809:57.96187966133636 810:10.697333740104959 811:0.5789352549816599 812:100.94472015192645 813:10.697333740104959 814:0.011968544148768207 815:7.41083772520249 816:4.609035723409939 817:22.686954480399244 818:121.74884610571122 820:7.4924210750795 821:18.439567291415926 822:0.6161999507468908 823:0.007780711295672633 824:7.575101646686808 825:0.007780711295672633 826:52.98986324782614 827:18.588188410412744 828:27.37371762382034 830:0.007780711295672633 831:7.575101646686808 832:27.56990882251978 833:11.010622476497575 834:0.6354789159025903 835:14.719859201758677 836:18.73866293849746 837:2.333124503371144 838:14.719859201758677 839:4.732272205540875 840:326.6106559680789 841:0.006006707771448551 842:14.849500019841885 843:37.547163606822586 844:2.374352442976953 845:11.117790963413576 846:14.849500019841885 847:37.547163606822586 848:23.206607657425828 849:2.374352442976953 850:32.55470291665947 851:23.206607657425828 852:37.79616121554157 853:0.6753760354566881 854:27.969613254669536 855:32.77960360859717 856:11.226378761022419 857:19.045335935002438 858:0.003121142818399287 859:11.226378761022419 860:23.563982072071465 861:0.0020190649110342533 863:28.173236949624854 864:0.001150702963215849 865:48.999090559658455 867:19.359927561761115 868:0.001150702963215849 869:60.372178854958555 870:0.7171235150145092 871:126.09820192143815 872:54.94122266405696 873:11.560977360240113 874:5.056569131058336 875:2.546280840203396 877:15.385189276299986 878:11.560977360240113 879:55.28105275008342 880:38.8240259755784 881:2.5910955373449895 882:2.5910955373449895 884:0.7608036219693902 885:15.523589157581323 886:28.799897358100864 887:5.124372788471053 888:5.124372788471053 889:73.18988483646221 890:2.5910955373449895 891:73.18988483646221 892:24.11746283344894 893:5.193210052746672 895:15.663863276068442 897:0.7833956396593372 898:19.84746762078806 899:55.62532756183216 900:1.58323756278736E-7 901:19.84746762078806 902:5.193210052746672 906:0.8065042346155727 907:0.8065042346155727 908:15.80605580855075 909:2.683041396501738 910:50.26153133245716 912:11.909546144084572 913:5.263104836867324 914:1.1979296846030301E-4 915:0.8065042346155727 916:5.263104836867324 917:2.730208418824482 918:15.950212512568223 919:5.006260890851849E-4 920:0.8301413539916996 921:50.587633797243065 923:15.950212512568223 925:93.91471268526352 926:2.730208418824482 927:2.730208418824482 928:20.183509390290975 930:34.436677073525125 931:2.778196463743746 932:144.2659295757093 933:8.564271432700306 934:0.8543193643304224 935:20.354994761935515 936:16.096380804174625 937:2.778196463743746 939:2.827025087317285 940:0.0020704057666378574 941:29.90083667619169 942:40.1865107381081 943:5.47938627596605 944:8.662182786769792 945:0.8790510712214047 946:12.397789639291513 947:0.9043497402601097 949:2.8767145533486373 950:0.0032721579966478315 952:116.38871555507961 955:40.47023596372437 957:0.0047607408447811715 958:5.629339588185597 959:5.629339588185597 960:0.9302291200169881 961:0.9302291200169881 962:30.362653112408957 963:16.54745596681791 964:76.30024478397812 965:0.0047607408447811715 966:0.9302291200169881 967:35.45516693947209 968:12.524320308528779 969:25.49827282704447 970:0.9302291200169881 971:40.75792972245315 972:0.006543152107693797 973:0.9567034646773369 974:46.5764625044482 975:2.9787608107913757 977:2.9787608107913757 978:12.652728713640009 979:8.964887479146718 981:58.55375821546195 982:9.06890503573833 983:239.14315718099408 984:16.859182328088743 985:0.008626648254734977 987:36.25739576411558 988:9.17454710421935 989:1.0114967507990327 990:53.00046903116518 991:0.011018758587580823 992:9.17454710421935 993:12.915372241129996 994:0.011018758587580823 995:3.1388377736359545 996:0.013727298029615045 997:26.350317410254764 998:1.039846966595023 999:3.1388377736359545 1000:36.532637782290664 1001:13.049708861616207 1002:1.039846966595023 1003:1.039846966595023 1004:5.944141453259851 1006:0.016760381961716888 1007:0.016760381961716888 1008:3.194162059190418 1009:3.194162059190418 1010:0.016760381961716888 1011:47.905052796367706 1012:6.026133144091559 1013:13.18612641576084 1014:17.344450459195272 1015:78.71916399694224 1016:21.818039076636342 1017:0.016760381961716888 1018:66.35124913110828 1019:1.0985373125289677 1020:3.250512021916618 1021:17.511174798305856 1022:6.109510904710669 1023:0.02012644231156849 1024:0.02012644231156849 1025:22.013335764645593 1026:6.109510904710669 1029:6.109510904710669 1030:9.50165124163824 1032:3.3079150263037826 1033:1.128912519000869 1034:6.194311974587505 1035:1.128912519000869 1037:236.88150831954619 1038:0.023834243580837196 1039:9.614230930860463 1040:0.023834243580837196 1041:27.254516589128478 1042:6.280575114914864 1043:32.349370986397865 1045:0.027892901280057277 1047:17.852488583316166 1048:1.1599989746440207 1049:1.1599989746440207 1050:1.1599989746440207 1052:0.027892901280057277 1053:18.027225752789736 1055:3.425995230822299 1056:0.03231190000774196 1059:1.1918160387099805 1060:0.03231190000774196 1061:0.03231190000774196 1063:13.753760223456569 1064:6.457650768612374 1065:6.457650768612374 1066:13.901469543210391 1068:1.224383872563286 1069:43.87836871190179 1070:3.486732958435166 1071:6.457650768612374 1072:0.03710111444475435 1073:13.901469543210391 1074:1.224383872563286 1075:3.486732958435166 1076:13.901469543210391 1077:0.03710111444475435 1078:27.72804535380782 1079:0.03710111444475435 1080:3.5486449176569033 1081:18.385254019428046 1083:18.385254019428046 1084:1.2577234829698751 1085:6.548549198054663 1086:1.2577234829698751 1087:1.2577234829698751 1089:0.04783177056288 1091:33.43787424488256 1093:3.6117646762170397 1094:3.6117646762170397 1095:0.04783177056288 1096:0.04783177056288 1097:0.04783177056288 1098:33.43787424488256 1099:1.3268065844017454 1101:1.3268065844017454 1103:3.6761272624417414 1104:6.73529611906839 1105:10.330512502486332 1106:1.3268065844017454 1107:0.0537951134077446 1108:0.0537951134077446 1109:10.330512502486332 1112:1.3268065844017454 1113:0.0537951134077446 1114:0.06017252609511519 1115:3.7417692513145133 1116:3.7417692513145133 1117:6.8312422460140105 1118:6.8312422460140105 1119:23.69171256760473 1121:3.7417692513145133 1122:1.3625967701162054 1124:1.399252236941896 1127:45.632129016813685 1128:3.8087288561361268 1130:3.8087288561361268 1132:6.928972243925544 1133:1.399252236941896 1134:185.54984329667357 1135:10.586210240364487 1138:23.917488812550612 1139:0.07421883164281808 1141:3.877046029244898 1142:3.877046029244898 1143:40.191615586762666 1145:24.147187057664315 1146:0.07421883164281808 1147:46.0010171542065 1148:14.841881331122632 1149:3.877046029244898 1150:0.07421883164281808 1152:0.08191375699685272 1153:29.513241016246166 1154:145.91496898803254 1155:7.130004488554109 1156:1.4752643353277561 1157:3.946762567539434 1159:34.90372063852321 1160:10.85124920984039 1162:4.017922229274013 1163:15.177935097068675 1164:4.017922229274013 1165:1.5146766838153478 1166:79.03080378233875 1167:79.03080378233875 1168:1.5146766838153478 1169:1.5146766838153478 1170:4.017922229274013 1171:19.73760790938293 1172:7.233423561853326 1173:29.78625697670634 1174:4.017922229274013 1175:1.5146766838153478 1176:0.0900748855323256 1177:7.233423561853326 1178:4.017922229274013 1180:0.0900748855323256 1183:11.12622834121071 1184:1.5550659008533194 1185:19.94476395748599 1187:4.090570857896234 1188:19.94476395748599 1190:11.12622834121071 1191:30.064218624864974 1195:4.090570857896234 1197:11.12622834121071 1198:4.090570857896234 1199:4.164756517009024 1200:11.267648702104548 1201:47.54397714662713 1202:0.10785473470902154 1204:1.5964632578655154 1205:15.526511506083642 1206:25.10781570977574 1207:60.06935379355675 1208:4.164756517009024 1209:0.10785473470902154 1210:0.10785473470902154 1211:0.10785473470902154 1213:4.164756517009024 1214:1.5964632578655154 1215:7.44638097689293 1216:60.06935379355675 1217:7.556053972781124 1218:0.11750472674150948 1220:20.370721213098044 1221:0.11750472674150948 1223:1.6389015520197148 1224:25.359144309763092 1226:36.173000774352 1227:0.11750472674150948 1228:20.370721213098044 1229:36.173000774352 1230:0.11750472674150948 1232:1.6389015520197148 1233:11.41180611358766 1234:4.240529636416948 1235:74.48192674595242 1236:4.31794316894899 1237:20.589790349734944 1238:20.589790349734944 1239:36.50531090799105 1240:11.55879352940479 1241:0.12768355760588285 1242:15.888461933447035 1243:1.6824152080621722 1245:1.6824152080621722 1246:1.6824152080621722 1247:1.6824152080621722 1248:67.67629726011855 1249:11.55879352940479 1250:15.888461933447035 1251:1.6824152080621722 1252:1.6824152080621722 1254:1.6824152080621722 1255:1.6824152080621722 1256:15.888461933447035 1257:96.62515789986125 1258:11.708708723701251 1259:4.397052763121971 1260:1.7270403866842459 1261:36.84405083537082 1262:0.1384088597258118 1263:0.1384088597258118 1264:0.1384088597258118 1265:16.07474271614986 1266:111.77429202730895 1268:0.1384088597258118 1270:20.81311023484878 1271:7.782150982887378 1272:7.782150982887378 1274:0.1384088597258118 1275:0.1384088597258118 1276:16.26472772451243 1277:4.477916948344273 1278:4.477916948344273 1280:1.7728151041092226 1281:1.7728151041092226 1283:0.14969916157300298 1284:7.898731300476575 1287:1.7728151041092226 1288:4.477916948344273 1289:4.477916948344273 1290:7.898731300476575 1291:16.26472772451243 1292:11.861654629621388 1293:21.273120254632726 1294:0.16157395077753797 1295:0.16157395077753797 1297:1.8197793610356519 1298:1.8197793610356519 1299:21.273120254632726 1300:4.560597337657209 1301:12.017739709844973 1302:1.8197793610356519 1303:0.16157395077753797 1304:1.8197793610356519 1305:1.8197793610356519 1306:31.845943136060832 1308:1.8197793610356519 1309:4.560597337657209 1310:0.16157395077753797 1314:0.1740537404474764 1315:50.08885666488308 1316:8.139377891073968 1317:8.139377891073968 1319:16.65635334883169 1320:21.510140909832458 1321:37.90129735670953 1322:1.8679752831147254 1323:16.65635334883169 1324:1.8679752831147254 1326:1.8679752831147254 1328:0.1740537404474764 1329:26.97377862638209 1330:8.263627021140705 1331:57.00768836207385 1332:4.731669941551279 1335:38.26827619697598 1336:4.731669941551279 1337:12.339791347349083 1338:12.339791347349083 1339:0.18716014309329443 1340:8.263627021140705 1341:4.731669941551279 1343:4.731669941551279 1344:4.731669941551279 1345:1.9174472740537756 1346:1.9174472740537756 1348:26.97377862638209 1349:4.820202887563911 1350:12.50600629899261 1352:17.06450205157982 1353:4.820202887563911 1354:4.820202887563911 1355:12.50600629899261 1357:0.20091595002678322 1358:12.50600629899261 1359:1.9682421835111459 1362:32.81947066082348 1363:0.20091595002678322 1364:4.820202887563911 1367:1.9682421835111459 1368:2.0204094894601234 1369:39.025847189544564 1370:0.21534521931161787 1375:2.0204094894601234 1376:0.21534521931161787 1377:17.27517308719149 1378:12.675858225976715 1379:2.0204094894601234 1381:17.27517308719149 1383:4.910834051438751 1386:2.0204094894601234 1387:2.0204094894601234 1390:133.5864675836604 1391:8.653285909397631 1392:5.003644208764284 1393:2.074001499020297 1394:8.653285909397631 1395:0.23047337102134488 1396:5.003644208764284 1397:8.653285909397631 1398:0.23047337102134488 1399:17.490474598134337 1400:51.96860204094982 1401:17.490474598134337 1402:12.849490107432297 1404:2.074001499020297 1406:5.003644208764284 1408:0.23047337102134488 1409:0.23047337102134488 1410:2.074001499020297 1411:2.074001499020297 1412:5.003644208764284 1413:0.23047337102134488 1415:22.772911271600986 1416:2.12907356800212 1417:0.24632729231191614 1418:13.0270535298884 1420:0.24632729231191614 1423:0.24632729231191614 1426:0.24632729231191614 1427:0.24632729231191614 1428:8.789179702452167 1429:39.81711678151773 1430:0.24632729231191614 1431:5.098718893150539 1432:8.928279215526448 1433:28.48181486080665 1434:8.928279215526448 1435:2.1856843429538517 1436:0.26293545183232464 1437:23.042496821477844 1438:13.208709393944678 1439:0.26293545183232464 1440:0.26293545183232464 1441:0.26293545183232464 1442:0.26293545183232464 1444:8.928279215526448 1445:46.48341630622758 1446:13.208709393944678 1448:5.196148776695129 1449:0.26293545183232464 1450:0.26293545183232464 1451:2.1856843429538517 1452:8.928279215526448 1453:17.935731870047764 1456:2.1856843429538517 1457:2.1856843429538517 1458:5.196148776695129 1460:66.5963259689008 1461:40.226300004697435 1462:2.1856843429538517 1463:8.928279215526448 1464:5.196148776695129 1465:2.1856843429538517 1466:17.935731870047764 1468:2.2438960270352335 1469:0.2803280271064656 1470:5.296030090229094 1471:2.2438960270352335 1472:0.2803280271064656 1474:0.2803280271064656 1475:0.2803280271064656 1476:13.394628692940035 1477:34.58866947698322 1478:0.2803280271064656 1480:2.2438960270352335 1481:0.2803280271064656 1482:28.804156388444476 1483:0.29853704415902016 1485:0.29853704415902016 1487:9.21663351188128 1488:5.398465087662478 1490:18.401922311375397 1492:5.398465087662478 1494:23.600661440065842 1495:23.600661440065842 1496:0.29853704415902016 1497:5.398465087662478 1498:23.600661440065842 1499:9.21663351188128 1500:13.5849933761909 1501:2.3037746734546545 1502:9.21663351188128 1503:41.07380309042157 1504:2.3037746734546545 1505:2.3037746734546545 1506:0.29853704415902016 1508:18.401922311375397 1510:34.967417107253254 1511:2.3653905106002844 1513:13.779997306795966 1515:2.3653905106002844 1518:9.366179034883574 1520:0.31759653027089274 1521:9.366179034883574 1522:0.31759653027089274 1523:13.779997306795966 1524:29.472047215137064 1525:35.355350735205484 1528:41.513024338783055 1530:2.3653905106002844 1531:5.503562559222338 1532:5.611438400994877 1533:5.611438400994877 1534:2.42881830091821 1535:0.3375426861360825 1536:5.611438400994877 1539:0.3375426861360825 1541:24.18606342513381 1543:62.05901294422462 1545:2.42881830091821 1546:2.42881830091821 1549:5.611438400994877 1550:2.42881830091821 1551:9.51951328418214 1552:0.3375426861360825 1553:0.3375426861360825 1554:0.3375426861360825 1555:0.3375426861360825 1556:5.611438400994877 1558:9.51951328418214 1559:35.752902302354244 1560:5.611438400994877 1561:30.17330632622601 1563:0.3584140738029134 1564:0.3584140738029134 1566:2.4941377399643936 1568:2.4941377399643936 1570:30.17330632622601 1571:19.14461791276944 1578:9.676806900542726 1579:5.722216247595472 1581:24.489770969139162 1584:9.838242326833745 1585:0.38025182681792435 1586:0.38025182681792435 1587:0.38025182681792435 1588:9.838242326833745 1590:2.5614339005459925 1591:0.38025182681792435 1592:14.394985138193668 1593:2.5614339005459925 1594:19.404843770742197 1595:2.5614339005459925 1598:0.38025182681792435 1600:2.5614339005459925 1601:30.53745740821486 1602:2.5614339005459925 1603:0.38025182681792435 1605:36.5787467375377 1606:19.404843770742197 1608:0.38025182681792435 1610:0.38025182681792435 1611:0.38025182681792435 1612:0.38025182681792435 1613:5.836028177861801 1616:0.38025182681792435 1617:10.004014923709095 1620:0.4030998842288917 1622:0.4030998842288917 1624:0.4030998842288917 1625:2.630797727555974 1628:2.630797727555974 1629:5.953015501022916 1630:25.12098742632171 1631:25.12098742632171 1632:0.4030998842288917 1633:2.630797727555974 1634:0.4030998842288917 1635:2.630797727555974 1636:5.953015501022916 1638:56.90154852767152 1639:0.4030998842288917 1641:10.004014923709095 1642:0.4030998842288917 1643:2.630797727555974 1644:30.91122097228201 1647:14.610762892970444 1649:0.4030998842288917 1650:14.610762892970444 1651:0.427005251950479 1653:6.073329638553915 1654:0.427005251950479 1655:2.7023265914570858 1657:25.449292531039845 1658:14.832369808849677 1660:6.073329638553915 1661:0.427005251950479 1662:0.427005251950479 1664:2.7023265914570858 1666:14.832369808849677 1667:37.44909128944636 1668:0.427005251950479 1669:2.7023265914570858 1670:19.946153665388362 1671:0.427005251950479 1672:19.946153665388362 1674:2.7023265914570858 1675:31.295088727174058 1678:0.427005251950479 1679:19.946153665388362 1680:6.073329638553915 1681:6.073329638553915 1684:14.832369808849677 1685:0.427005251950479 1687:65.40622692277337 1688:0.45201829445410346 1689:6.19713311265098 1693:2.7761249076103476 1694:158.58407899043252 1695:31.689591243501738 1696:6.19713311265098 1698:25.786644464551273 1700:15.060098506998596 1701:6.19713311265098 1703:10.349425313704865 1705:2.7761249076103476 1706:2.7761249076103476 1707:25.786644464551273 1708:20.227942948704897 1709:2.7761249076103476 1711:0.45201829445410346 1712:10.349425313704865 1713:2.7761249076103476 1714:2.7761249076103476 1717:0.45201829445410346 1718:0.45201829445410346 1719:2.7761249076103476 1721:25.786644464551273 1723:0.4781930628231261 1724:32.09530217348652 1725:10.529530464051046 1727:15.294264242532003 1728:10.529530464051046 1731:0.4781930628231261 1733:51.75209953123233 1737:6.324600659369223 1738:10.529530464051046 1740:2.8523048339514245 1743:2.8523048339514245 1744:2.8523048339514245 1745:26.13352343304153 1746:10.529530464051046 1747:10.529530464051046 1748:6.324600659369223 1749:15.294264242532003 1750:0.4781930628231261 1751:0.4781930628231261 1752:0.4781930628231261 1762:0.5055876637120759 1764:2.930987055231237 1765:0.5055876637120759 1767:10.714910874186629 1773:0.5055876637120759 1777:0.5055876637120759 1778:0.5055876637120759 1779:0.5055876637120759 1780:0.5055876637120759 1781:26.49044903768882 1782:2.930987055231237 1784:2.930987055231237 1785:2.930987055231237 1786:6.591295684896059 1788:6.591295684896059 1790:10.905848724955218 1792:6.591295684896059 1793:3.01230167060139 1794:3.01230167060139 1798:3.01230167060139 1799:0.534264675432619 1801:6.591295684896059 1803:0.534264675432619 1804:21.12268537257483 1805:0.534264675432619 1807:21.12268537257483 1808:6.591295684896059 1810:6.591295684896059 1811:10.905848724955218 1812:135.1585712552015 1814:6.591295684896059 1815:6.591295684896059 1816:15.783295736346542 1817:0.534264675432619 1818:3.01230167060139 1819:0.534264675432619 1822:6.73094586350429 1823:11.102649486250536 1824:16.038928459226035 1825:3.096389198933267 1826:27.23674285591539 1827:0.5642916186910931 1829:11.102649486250536 1830:3.096389198933267 1831:16.038928459226035 1833:3.096389198933267 1836:3.096389198933267 1838:27.23674285591539 1839:3.096389198933267 1840:0.5642916186910931 1842:16.038928459226035 1843:33.38617427990845 1846:3.096389198933267 1847:0.5642916186910931 1849:11.102649486250536 1852:27.23674285591539 1853:11.102649486250536 1854:3.096389198933267 1855:0.5642916186910931 1856:27.23674285591539 1858:6.73094586350429 1862:0.5642916186910931 1863:0.5642916186910931 1864:16.038928459226035 1865:16.038928459226035 1866:11.102649486250536 1868:0.5957414916606091 1869:16.302538814528234 1870:3.1834017222969413 1873:11.305644553740393 1874:61.680725998736776 1875:6.8751089694884175 1876:6.8751089694884175 1878:54.31581572957794 1879:0.5957414916606091 1881:6.8751089694884175 1882:3.1834017222969413 1883:11.305644553740393 1885:3.1834017222969413 1886:11.305644553740393 1887:0.5957414916606091 1888:16.302538814528234 1890:6.8751089694884175 1893:0.5957414916606091 1895:3.1834017222969413 1896:6.8751089694884175 1897:0.5957414916606091 1899:11.305644553740393 1903:0.5957414916606091 1904:0.5957414916606091 1906:0.5957414916606091 1907:11.305644553740393 1908:11.305644553740393 1909:0.5957414916606091 1911:3.1834017222969413 1912:6.8751089694884175 1913:11.515194272339556 1914:0.6286933782681744 1916:7.024043400245328 1917:0.6286933782681744 1918:3.273504191537298 1920:11.515194272339556 1922:22.10164097773183 1924:0.6286933782681744 1927:0.6286933782681744 1929:3.273504191537298 1931:0.6286933782681744 1932:3.273504191537298 1933:0.6286933782681744 1934:0.6286933782681744 1936:11.515194272339556 1937:0.6286933782681744 1938:16.5745986579298 1939:0.6286933782681744 1940:11.515194272339556 1942:7.024043400245328 1943:3.273504191537298 1944:0.6286933782681744 1945:0.6286933782681744 1946:0.6286933782681744 1947:0.6286933782681744 1948:0.6286933782681744 1950:0.6286933782681744 1951:11.515194272339556 1952:7.024043400245328 1953:7.024043400245328 1955:7.178030416591193 1956:0.663233145309546 1958:0.663233145309546 1959:7.178030416591193 1960:3.3668759200197975 1962:3.3668759200197975 1964:7.178030416591193 1966:0.663233145309546 1967:0.663233145309546 1969:7.178030416591193 1970:0.663233145309546 1971:7.178030416591193 1972:3.3668759200197975 1973:16.85562307010974 1977:0.663233145309546 1980:3.3668759200197975 1983:16.85562307010974 1985:7.178030416591193 1986:7.178030416591193 1987:3.3668759200197975 1988:0.663233145309546 1989:22.449344356084666 1990:34.80387244700977 1991:7.178030416591193 1993:0.663233145309546 1996:3.3668759200197975 1997:0.663233145309546 1998:3.3668759200197975 1999:22.449344356084666 2001:34.80387244700977# enfermedad
1:888.9104151397194 3:328.10730588572653 4:159.17368326850846 5:238.27888709447257 6:339.0025727711026 7:90.38389122719664 8:453.57431944035835 9:166.57182842571413 10:106.64087046499671 11:179.99085363505324 12:338.756891942249 13:25.757742836397505 14:25.834598938744897 15:200.27167885241727 16:228.5695969392421 17:167.09347569384389 18:309.74279015482745 19:377.67786519360067 20:197.56717854423 21:415.63294336109357 22:121.14051276109653 23:24.203078517632886 24:156.19561872233234 25:138.13241032274092 26:336.7931810712454 27:140.01619244123452 28:162.51705355367181 29:18.678913769995926 30:109.72415034219738 31:263.7856802700766 32:113.16659187920028 33:17.82711614028949 34:36.989202819735766 35:128.45578237446526 36:215.00486353269653 37:61.1050632517848 38:26.780034671493663 39:605.5125542962636 40:51.96227277291446 41:58.95541852991408 42:73.81748044439082 43:252.12947378718545 44:46.22771508211612 45:157.70166416724064 46:2.0168576268388945 47:8.026407866292589 48:19.47379619989419 49:5.21629614730146 50:81.51992635707985 51:78.41143423964307 52:55.59737090543628 53:205.3957688716699 54:38.64001017201889 55:26.578751992405817 56:104.66535719620656 57:59.88808220351899 58:84.92449187078427 59:19.13369425383504 60:65.13575886610437 61:74.46119029986326 62:63.02944901199907 63:92.26835248129066 64:17.62704633117624 65:23.158295407754927 66:30.800448133867068 67:48.97259675893549 68:107.86400312173531 69:77.25011541821006 70:95.1886595397898 71:73.60566221163425 72:69.46572093381349 73:70.17240949120722 74:36.282163157911576 75:83.2797548531274 76:141.00272655237916 77:40.46672153328493 78:147.2871518023302 79:38.14035975302464 80:22.0409826792443 81:28.164260772423603 82:16.472931836472686 83:140.21553537534186 84:16.80698093491084 85:39.60224924885805 86:23.26393407227967 87:39.99614192795609 88:29.697652320085783 89:20.464997337809564 90:40.86831863862461 91:205.91846606344498 92:6.0427083362992065 93:68.8009651657427 94:27.615072708341664 95:83.4862526918376 96:34.73845226058626 97:75.26553828163354 98:46.355289046526416 99:67.03826751214659 100:67.33290958997907 101:173.0221978319324 102:63.91722453164636 103:4.991565832008959 104:29.343332909515777 105:43.80083211266956 106:40.30828515346583 107:64.59737936901641 108:40.52375814678955 109:20.137694062283 110:330.929923062341 111:122.66050068575159 112:7.337956754933083 113:3.569457951987199 114:88.91342926222273 115:61.96148234339199 116:62.05923555296094 117:24.000200342402756 118:70.93197822795365 119:30.965417166337186 120:24.21187449450286 121:21.136560113266626 122:24.425914016888104 123:24.479798452909534 124:3.8985516720919393 125:24.806303618453448 126:59.52182558771004 127:149.69479388850579 128:2.4890339352517428 129:32.24535538739441 130:25.306595338406243 131:39.904394885031195 132:2.54608860732487 133:6.122078535019616 134:8.33349546789864 135:22.406132351963542 136:32.710417513515594 137:44.21047824470198 138:19.30391050674099 139:32.777609895937836 140:19.400222976188644 141:10.917221915883767 142:11.053707243633518 143:120.52636255508934 144:14.07596724240763 145:8.865021578871836 146:30.16213314962798 147:81.16103026272208 148:132.8432437901089 149:0.5093369801541527 150:17.292749641882867 151:411.42927619652136 152:27.195644516147276 153:128.82810266047122 154:9.270263309129872 155:4.891920330742654 156:6.984883808890985 157:31.43781882712401 158:93.55771931969845 159:9.562020721957431 160:24.824913439887645 161:74.90392319397965 162:75.40974038018544 163:0.07620483912285156 164:1.9330344436913183 165:62.343631505590594 166:7.783353007248686 167:63.26055290311228 168:33.91772508490365 169:26.456126102041257 170:22.9446751001448 171:23.0045335041959 172:46.17522706418018 173:16.561616889387544 174:16.610555623482306 175:19.811293857097247 176:34.30605632090552 177:0.919158080654955 178:89.79272246636977 179:2.291119272018098 180:69.91697189057805 181:4.0799498992781125 182:43.362498893616674 183:0.1905609585920519 184:85.58829278512741 185:6.246199658775608 186:2.4003021779324403 187:31.744774335471693 188:57.40905816786147 189:6.470961255495744 190:76.68411778468196 191:11.945426336570224 192:4.528804438357909 193:11.98759535240859 194:25.171083550014934 195:9.340413982285034 196:15.168768677265811 197:25.375462194699917 198:9.413638989019258 199:21.85642453519351 200:29.34393915071459 201:18.5549744111993 202:2.7895996269097814 203:45.905537661225445 204:18.725017112179273 205:15.620678861394316 206:2.8994415309263974 207:2.918103063175373 208:95.81431836128176 209:51.001895120115186 210:19.01294767501872 211:12.686443145209639 212:4.920384205769408 213:26.360666217088955 214:136.60942356616715 215:75.85505476480861 216:113.86671793175536 217:7.4878711239503115 218:10.141810702717331 219:13.100658050364135 220:26.873718717243747 221:26.873718717243747 222:7.554583121442822 223:16.357548282228173 224:1.5832313150662944 225:31.166281968656428 226:7.724131331808933 227:23.63165183146693 228:3.272300041253997 229:20.099096045459834 230:5.399589127325734 231:99.60023498192508 232:1.6525678452300199 233:23.911473538805705 234:10.63431021221117 235:10.63431021221117 236:13.678588036480036 237:7.9329653133876565 238:24.05313737443373 239:24.05313737443373 240:20.41547132743118 241:20.41547132743118 242:3.398506195264322 243:24.124414745061408 244:89.40088698925457 245:8.03965326452348 246:49.50307727384938 247:58.950169426690564 248:10.84758926104166 249:32.098135419745056 250:3.4850520431364265 251:68.97703402683521 252:20.738644569955557 253:24.412543378154854 254:79.43196691173203 255:14.03013806326724 256:0.5148739954840325 257:3.5512646621251944 258:0.5587449296555537 259:49.97144353300548 260:20.869871855581877 261:59.61215043055204 262:32.53580234171421 263:32.62443646562946 264:45.727582336152246 265:11.154612597738893 266:0.009107661687861502 267:1.8595421658272173 268:17.607724037824287 269:0.6076663329312579 270:8.482311749153768 271:25.079099057596146 272:17.848313056800436 273:0.4527807805823158 274:0.63318628158837 275:8.635784039234657 276:71.08986918890326 277:51.5478857132685 278:71.55867338769148 279:42.42751956478696 280:18.279989716980356 281:0.6955882799042297 282:8.871848498123045 283:18.469289442249867 284:34.190645044863835 285:18.59696522334015 286:47.69916738186323 287:0.742701715676117 288:11.992699968956297 289:0.7523868956163866 290:2.156015362433881 291:15.324923587050783 292:4.1758344506148095 293:26.741468102253318 294:12.389582019893567 295:9.4088844394695 296:9.4088844394695 297:0.8649587322315504 298:31.285142156050046 299:27.161433506405405 300:12.59410462522387 302:12.645891050359468 303:4.442779341629288 304:0.07069722057342327 305:2.4130914797541814 306:23.52305712562942 307:9.713564571532267 308:7.028914044740893 309:2.5310976944445285 310:104.76690011192734 311:41.14077142802445 312:23.998618536036354 313:2.5715411273791347 314:116.96073307298 315:7.17703915387847 316:99.13374372995 317:71.89754491933463 318:7.328612109964571 319:7.328612109964571 320:4.815048283239227 321:13.455957310498992 322:0.11376647702608503 323:4.844947136262741 324:77.87904068746589 325:2.7607288885808527 326:2.7607288885808527 327:78.25259019744138 328:4.966441198665194 329:13.740690562268654 330:1.1134746568626879 331:2.8044296391062424 332:0.20045636576059186 334:29.32553393279109 335:5.05960259854754 336:17.440273538509082 337:43.066266914858176 338:79.589438323194 339:5.186629125791956 340:21.588623798337384 341:2.962390222089905 342:7.888060088465602 343:29.908979024707794 344:34.520756556426186 345:11.10841483741997 346:11.10841483741997 347:30.207717404791342 348:155.04696889392775 349:8.099545650793763 350:54.014643535613814 351:75.55174176191385 352:8.142626564325122 353:30.409565390872878 354:5.484772852580386 355:14.706788194608848 356:26.328690901418167 357:11.319648013298316 358:39.82603578711789 359:44.61694471974099 360:14.770142683115509 361:14.833867104356775 362:1.3822771144389387 363:8.362087809299494 364:26.608979660855155 365:5.623059902250024 366:3.2525051609391094 367:22.741582455025267 368:23.175996895764232 369:3.460676783004815 370:0.28267476108945927 371:8.822373786545008 372:0.2960886748482641 373:56.695009329775914 374:3.56954859025851 375:9.014979419401298 376:15.83669413540553 377:15.83669413540553 378:32.44321595685493 379:0.0796275397816719 380:1.6293470531595609 381:0.07649000367029593 382:0.3241489656717595 383:28.084442029995945 384:6.1376245107163045 385:47.141313396746696 386:0.3314269775510116 387:19.820729993506387 388:16.048522180716553 389:19.902592015544325 390:16.048522180716553 391:23.99089495380432 392:63.291817683070036 393:3.7103893903872103 394:3.7103893903872103 395:20.067842026347986 396:33.13323362402526 397:9.31362446647237 398:20.2351632606956 400:12.764025806163813 401:9.415880470624783 403:33.3688363135284 404:28.818977429666255 405:20.49012789536118 406:0.050697481153122066 407:33.60734040974659 408:3.9473872364465232 409:0.4103029158022189 410:6.578727339346111 411:16.708737482913573 412:0.045589335911611566 413:0.04312399250469156 414:48.81878476733819 415:1.852755388031881 416:16.784494388456498 417:20.750013648657244 418:25.049702214908823 419:48.97692405896044 420:13.146568302737025 421:20.83776442654154 422:39.02689748129145 423:13.211835728675544 425:9.83924622281316 426:13.277547660246732 427:39.162997926652025 428:4.103279532705016 429:17.092574683187927 430:13.343709150733645 431:6.834548085975845 432:6.834548085975845 433:0.03171100502516571 434:17.24972767664647 435:17.24972767664647 436:6.878300319810875 437:25.65924712405922 438:25.65924712405922 439:13.544942824636466 440:4.232573996308042 441:0.025619107759608285 442:4.232573996308042 443:25.867822049368915 444:2.037362034267548 445:4.2988130068730905 446:0.020118154765437303 447:10.287156180848454 448:17.734227306512494 449:13.960271103594557 450:35.62810288705434 451:21.937305729783443 452:40.71949447201291 453:2.1468759807240123 454:46.00501595408158 455:51.30000097143388 456:14.10269270561396 457:10.521046296401702 458:0.5619623462762564 459:18.068621048208275 460:14.174676752845366 461:2.192161076093121 462:2.192161076093121 463:4.504201978577197 465:18.153707695245032 466:4.539441770187933 467:4.539441770187933 468:4.539441770187933 469:68.46541320756886 470:31.475463006494916 471:0.5942880310691553 472:10.701075574806435 473:31.600488220347366 474:2.2617383752440663 475:14.46791757766024 476:0.006326103966463897 477:22.722198994326472 478:7.576252209752082 479:2.3092547667670678 480:0.006326103966463897 481:36.72175478638217 482:52.36348985966623 483:10.885221921697099 484:10.947545806845755 485:2.3333608913398516 486:14.69360619300829 487:18.677309233549778 488:11.010350536469325 489:0.0044585249473495575 490:2.3577028573891985 492:37.00480055641458 493:0.0036421279948239045 494:82.05999726749445 495:27.526413351036318 496:23.028273653164916 497:4.794659154547885 498:82.05999726749445 499:0.6630052272650383 500:23.028273653164916 501:32.238992619839856 502:0.0036421279948239045 503:18.85701891063787 504:4.832385103472163 505:4.832385103472163 506:23.236081109468042 507:2.43217395200467 508:59.07845046209355 509:19.131669176701127 510:4.9475526285923 511:23.55362831951722 512:2.5088786215023027 513:2.5088786215023027 514:48.54432898591335 515:8.036553510161706 516:0.7374940199204036 517:23.661075366775588 519:54.23866127483197 520:59.902514074500324 521:2.5612995669585246 522:8.089831163937175 523:0.7636849871844092 524:15.402384052978174 525:8.143556344470392 526:60.112347149664956 527:38.330271079435924 528:38.330271079435924 529:1.6930206515870055E-6 530:2.614780179507788 531:11.666258038513025 532:0.77704593565855 533:1.6930206515870055E-6 534:38.48306155164971 535:5.187241774439724 536:0.7905870377345317 537:11.73478551555611 538:8.252373608574736 539:5.187241774439724 540:0.8043107367202212 541:8.307478166064273 542:24.210791320918922 543:0.8182195256831939 544:11.873537801243629 545:85.26336906328345 546:15.733779900021608 547:2.697051174567593 548:19.895683230113228 549:24.32331182519139 550:2.697051174567593 551:5.312019794243739 552:15.818306274448423 554:34.01260949682543 555:2.7533093224905403 556:8.475653120305548 557:2.7818734564414282 558:0.8610821476203517 559:15.989438351181795 560:2.7818734564414282 561:12.086029014782985 562:5.397125760131021 563:20.19482175267963 564:34.301398989791 565:24.666247820688454 567:12.158055871082718 568:5.440271184092766 569:2.810733075097121 570:8.648262279534626 571:5.483819062611287 572:5.483819062611287 573:0.002831393238783586 574:16.25148484575031 575:8.706817023419331 576:5.527775167460895 577:5.527775167460895 578:16.34030145823739 579:20.60516894950046 580:5.572145395330297 581:2.899127214867941 582:16.34030145823739 583:12.377847098095542 584:40.244044389905724 585:0.0055033201277187044 586:2.9292116069363208 587:35.04377553535953 588:20.709889060615062 589:2.9292116069363208 590:12.52755774330845 591:0.006600459730032615 592:0.006600459730032615 593:12.52755774330845 594:12.603396360677722 595:20.92197849862286 596:8.946327682692601 597:2.990337171917037 598:2.990337171917037 599:3.0213877850716035 600:25.622511437570253 602:5.7538900552394345 603:16.795889288520257 604:3.052770088468472 605:12.834964576438665 606:70.02883061708191 607:0.012062336141632275 608:46.56158164716367 609:30.878143341366908 610:0.013704177466904352 611:9.194689369117134 612:9.194689369117134 613:16.983712221862273 614:76.80860260689897 615:3.1489575994488934 616:3.1489575994488934 617:3.1489575994488934 618:1.0509281800618655 619:9.258226262500541 620:5.991152762411445 622:5.991152762411445 623:1.068184284608319 624:9.32235965942191 625:17.271745660679233 626:9.387098884303803 627:6.040018835460717 628:9.45245348213654 629:111.06462944294262 630:53.255863204800015 631:6.139223859829224 632:71.61677461593553 633:3.282167346563859 634:42.17009606141697 635:17.56766096883136 636:3.3163927541403084 637:6.189578443796244 638:13.400302494601247 639:36.95643115900799 640:0.028486375909984773 641:26.91281842210435 642:0.028486375909984773 643:3.350999143816735 644:3.3859926620549587 645:13.568674899602886 646:60.089115478374964 647:3.421379605063349 648:42.91725233947913 649:6.343748284385645 650:0.03382344326153487 651:1.2150742546304059 652:3.4571664241843565 653:13.740274506854341 654:32.37199224006783 655:1.2150742546304059 656:32.528912379647466 657:9.928017526462998 658:0.03968497791274024 659:3.4933597302911097 660:9.928017526462998 661:6.44920212829273 662:13.827318222142324 664:22.759146887740062 665:18.291016724778178 666:3.566993080865783 667:10.070030153011233 668:38.16907128327743 669:14.003963903527822 670:10.070030153011233 672:6.556878998023002 673:22.883144287389097 674:0.0494989916954319 675:3.642335953997646 676:10.214941627781341 677:3.642335953997646 678:6.666854926075086 679:1.3154849842121097 680:3.642335953997646 681:3.642335953997646 682:38.71344844891731 683:3.680666848657535 684:38.71344844891731 685:18.61617807818807 686:6.722729874861641 687:10.288515891874512 688:33.33598695473964 689:3.680666848657535 690:6.722729874861641 691:3.680666848657535 692:6.779209913700518 693:1.3576610556886375 694:3.7194475721734235 695:6.779209913700518 696:50.28144581338596 697:0.06459008549951725 698:0.06459008549951725 699:1.3792001863955914 700:3.7586860182237154 701:0.06459008549951725 702:10.437967306518132 703:0.06459008549951725 704:10.437967306518132 706:3.7983902901096998 707:1.4010471088990342 708:14.555455436463015 709:0.0687376926384947 710:14.650683495574693 711:19.065052683800825 712:1.4232072961334872 713:63.16508688960099 714:10.668109867368017 715:28.930030446337167 716:0.07750137163971439 718:7.011398628994444 719:51.431135319558244 720:14.844135375940917 721:7.0710699619815385 722:3.9203823991787536 723:3.9203823991787536 724:57.49015840433582 725:19.296420614047513 726:14.844135375940917 727:0.08212306363084894 728:14.844135375940917 729:3.9203823991787536 730:0.08212306363084894 731:3.9203823991787536 732:1.4684900983773583 733:14.942396327419457 735:10.825686105786353 736:0.08690853196359734 737:7.131414863518191 738:0.08690853196359734 739:19.413912600399374 740:4.004198303215125 741:4.004198303215125 743:24.330557843871258 744:4.004198303215125 745:4.004198303215125 746:15.041706245115867 747:0.09186078220283357 748:10.905764988694838 749:7.1924458699532545 750:4.004198303215125 751:10.9867260251077 752:4.04688042851748 753:46.20349283511053 754:7.254175871643237 756:1.5389093714241082 757:7.254175871643237 758:58.270816183555866 759:24.470347030032816 760:24.470347030032816 761:15.24355316160957 762:35.07390807137724 763:4.090091647021271 764:4.090091647021271 765:7.379786267445654 766:15.34613170371181 767:15.34613170371181 768:35.257716627165465 769:15.34613170371181 770:0.11340070647535555 771:11.235072635301684 773:35.44349065802959 775:4.178141977484236 776:7.443694332157192 778:4.223002135205203 779:4.223002135205203 780:11.319735368658275 781:4.223002135205203 782:47.111187982868934 784:7.508356762816823 785:4.223002135205203 788:4.268433500325824 789:4.268433500325824 790:11.405369369498333 791:1.6893689666244054 792:25.34123814334965 793:11.579629517038628 794:0.1378726913147477 795:1.7157746963423612 796:4.361055450097285 797:0.1378726913147477 798:0.1378726913147477 799:4.361055450097285 800:11.579629517038628 801:7.707021200116779 802:20.529923721691407 803:4.40826969578048 804:7.774854337161053 805:7.774854337161053 806:0.14447611725072787 808:4.40826969578048 810:4.456102499493806 811:7.843520820271848 812:7.843520820271848 813:7.843520820271848 816:1.797424807848338 817:7.913037929233686 818:1.797424807848338 819:1.797424807848338 820:7.913037929233686 821:1.797424807848338 822:4.553675210385668 823:1.8254804097628323 824:4.553675210385668 825:11.940701199656221 827:7.983423487245638 828:16.323109542896578 829:0.1655150142170929 830:11.940701199656221 832:0.1729516941271669 833:0.1729516941271669 834:0.1729516941271669 835:12.033713123522377 836:8.054695883397367 837:4.603441846434689 838:4.603441846434689 839:4.603441846434689 840:4.603441846434689 841:21.200284342609375 842:4.653880532489366 843:16.554479196728387 844:4.653880532489366 845:4.653880532489366 846:8.12687409708509 847:21.33913599104832 848:37.418686995928944 849:4.653880532489366 850:8.12687409708509 851:8.12687409708509 852:21.479662350346416 853:1.912288670874103 855:21.479662350346416 856:4.705005725825077 857:21.479662350346416 858:0.1884875592176191 859:16.67227782468405 860:1.9421368671516606 861:0.1965962277181577 862:16.79152718700179 863:32.178777780653775 864:0.20493863325615064 865:1.9724577063482864 866:12.417461249317526 867:12.417461249317526 868:4.809375843905917 869:16.912259739694306 870:12.417461249317526 871:17.034509041172818 872:12.516454243520409 873:8.425046856140057 874:4.862652125462675 875:21.911668779355093 879:56.99216570616821 880:4.916677674187149 881:4.916677674187149 882:4.916677674187149 883:44.458358968958805 884:17.158309802353738 885:44.458358968958805 886:8.502061385943252 887:2.034559453168085 888:0.22234537912250255 889:8.502061385943252 890:12.61672508062033 892:2.034559453168085 894:0.2314205169286047 896:32.95845925842557 897:4.971469524431948 898:8.580109543607653 899:187.8813563419287 901:2.06636232231305 902:4.971469524431948 904:8.580109543607653 905:2.06636232231305 906:27.621693110570178 908:22.360168180580924 910:17.41071063138575 911:12.821218916405263 912:2.0986817897246257 913:2.0986817897246257 915:12.821218916405263 916:22.360168180580924 917:5.083423235950987 918:0.2503427085828106 920:17.539386379195037 921:12.925503846473056 922:8.739403234518157 923:12.925503846473056 924:5.083423235950987 925:17.539386379195037 926:2.1315298024475666 928:5.083423235950987 930:0.2503427085828106 932:2.1649187273256216 933:5.140622216215693 934:8.82069915263528 935:0.2602017093890271 936:27.980757845318543 937:17.66976506978143 939:0.27033429619740856 940:2.198861369541775 941:0.27033429619740856 942:0.27033429619740856 943:5.198661796213269 944:2.198861369541775 945:2.198861369541775 946:0.2807469837507195 947:13.246905953074732 948:8.98672194841377 949:28.34936615883238 950:0.2807469837507195 952:2.2333709949882303 954:86.68292817247901 955:5.257562239564793 956:33.99047843361651 957:2.268461352050347 958:18.0715398923396 959:5.317344551192715 960:0.2914465230789873 961:5.317344551192715 963:5.317344551192715 964:18.0715398923396 965:5.317344551192715 966:0.2914465230789873 967:9.071504880379747 968:23.147623540591834 969:52.62705181303742 970:5.317344551192715 972:0.30243991154337047 973:0.30243991154337047 974:87.57293204302704 975:18.209159379774235 976:5.3780305146979535 977:0.30243991154337047 979:0.30243991154337047 981:0.31373440616102466 982:23.477772129380465 983:0.31373440616102466 984:5.439642730757087 985:9.244761858393161 986:0.3253375358567161 987:9.333298512051323 988:0.3253375358567161 989:18.490225134844124 990:34.86717371703543 991:13.696732558937532 992:18.490225134844124 993:13.696732558937532 995:2.414923317937985 997:5.565740661493095 1000:2.414923317937985 1001:5.565740661493095 1002:2.414923317937985 1003:35.09406812435401 1004:2.414923317937985 1005:13.9314831399105 1006:29.517491238489615 1007:29.517491238489615 1008:54.17490985559147 1009:2.4531421886923197 1010:2.4531421886923197 1011:5.630276050392419 1012:13.9314831399105 1014:29.517491238489615 1015:9.51435384778476 1016:18.779401621310416 1017:0.34950126082774113 1018:14.05147013235065 1019:2.4920358495575203 1021:0.36207840343055425 1022:5.6958371372714485 1023:35.55771217810188 1024:14.05147013235065 1025:18.927167253988387 1026:0.36207840343055425 1027:14.05147013235065 1028:2.4920358495575203 1030:18.927167253988387 1031:29.92951880799355 1032:2.5316221802612673 1033:14.173261008824571 1034:19.077128045166305 1035:5.762451287187582 1036:14.173261008824571 1037:5.762451287187582 1038:5.762451287187582 1040:2.5316221802612673 1041:55.1586254206354 1042:19.22934465729158 1043:5.830146974564112 1044:2.5719197813235355 1045:0.388267089939733 1046:9.796429317720953 1047:0.388267089939733 1048:14.296905251199844 1050:0.388267089939733 1051:2.5719197813235355 1052:2.5719197813235355 1053:2.612948011797817 1056:14.42245440639335 1057:36.27921677017124 1059:9.89340610324066 1060:0.40189723417073825 1062:30.353934970430338 1063:2.612948011797817 1064:2.654727032859994 1066:14.549962203307436 1067:9.991927408753002 1068:0.41589761500298683 1069:69.7451656756971 1071:14.549962203307436 1073:19.54080089503209 1074:0.41589761500298683 1075:0.41589761500298683 1076:5.968902781161174 1078:0.41589761500298683 1079:9.991927408753002 1080:0.4302785188202519 1081:0.4302785188202519 1082:2.697277851556373 1083:0.4302785188202519 1084:0.4302785188202519 1085:0.4302785188202519 1086:10.0920370884954 1087:0.4302785188202519 1088:6.1123569783325005 1089:0.4450506665951478 1090:10.193780891538212 1092:6.1123569783325005 1093:14.811080304277155 1094:6.1123569783325005 1096:31.015381856703687 1097:6.1123569783325005 1098:49.8175851249151 1099:6.185930835833075 1100:14.944810144876287 1101:0.46022523851057595 1103:2.7847834323543164 1106:6.185930835833075 1107:14.944810144876287 1109:2.7847834323543164 1110:43.601652968218254 1111:0.46022523851057595 1112:14.944810144876287 1113:6.185930835833075 1114:20.193754328785914 1115:6.260784116958009 1116:15.080737998946 1117:6.260784116958009 1118:6.260784116958009 1119:2.8297848894350595 1120:0.47581390145902647 1121:6.260784116958009 1122:10.40236401318685 1123:0.47581390145902647 1124:6.336955035047804 1125:2.875651648508866 1127:0.4918288364638417 1128:6.336955035047804 1129:0.4918288364638417 1130:0.4918288364638417 1131:2.875651648508866 1132:0.4918288364638417 1133:2.875651648508866 1134:0.4918288364638417 1135:0.4918288364638417 1136:6.336955035047804 1137:0.4918288364638417 1139:0.5082827706916114 1140:6.414483542217147 1142:38.099297184300596 1143:0.5082827706916114 1144:0.5082827706916114 1145:2.9224097416764443 1146:2.9224097416764443 1147:0.5082827706916114 1148:0.5082827706916114 1149:6.414483542217147 1150:0.5082827706916114 1151:0.525189009186393 1152:2.9700863941889244 1153:20.71220373474721 1154:10.728760321278564 1155:6.493411435839022 1156:2.9700863941889244 1157:2.9700863941889244 1158:0.525189009186393 1160:0.525189009186393 1161:0.5425614718666529 1162:3.018710097903154 1163:10.841390791808236 1164:3.018710097903154 1165:20.890957374524888 1167:0.5425614718666529 1168:15.647811108750918 1169:3.018710097903154 1171:0.5425614718666529 1172:3.018710097903154 1173:6.573782473713652 1174:10.841390791808236 1175:6.573782473713652 1177:15.647811108750918 1178:6.573782473713652 1179:10.841390791808236 1180:3.018710097903154 1183:6.6556424996538235 1184:3.068310691166933 1185:21.07284046719666 1187:38.94613998199134 1188:10.95603914092736 1189:10.95603914092736 1190:3.068310691166933 1191:15.795794303787504 1192:0.560414730944252 1193:6.6556424996538235 1195:3.068310691166933 1197:3.068310691166933 1200:6.739039576981126 1201:21.25795672478105 1203:0.5787640524715114 1204:11.072771064385352 1205:3.118919445386299 1206:0.5787640524715114 1207:0.5787640524715114 1208:0.5787640524715114 1209:21.25795672478105 1210:0.5787640524715114 1211:0.5787640524715114 1212:15.946426124795126 1214:0.5787640524715114 1215:6.739039576981126 1216:15.946426124795126 1217:0.5976254417067797 1218:0.5976254417067797 1219:3.1705691578469404 1220:16.09979501747297 1223:11.191655520380118 1224:11.191655520380118 1225:60.01032676378651 1227:16.09979501747297 1228:0.5976254417067797 1229:3.1705691578469404 1230:0.5976254417067797 1231:0.5976254417067797 1232:0.5976254417067797 1233:0.5976254417067797 1236:33.471298462906645 1237:21.6383301774535 1238:11.312764949724146 1239:21.6383301774535 1241:0.6170156908623712 1242:3.22329425298185 1243:6.91064912822847 1245:3.22329425298185 1246:0.6170156908623712 1247:3.22329425298185 1248:6.91064912822847 1249:3.22329425298185 1250:16.255993935401307 1251:0.6170156908623712 1252:6.91064912822847 1254:0.6170156908623712 1255:21.6383301774535 1256:0.6170156908623712 1257:0.6369524320576734 1259:6.998970203577089 1260:16.415120652781514 1263:3.277130891793828 1264:3.277130891793828 1265:0.6369524320576734 1266:21.833822504135885 1267:46.816609727719644 1268:6.998970203577089 1270:0.6369524320576734 1271:3.277130891793828 1272:0.6369524320576734 1273:0.6369524320576734 1275:3.277130891793828 1276:0.6574541940947123 1278:7.089045890889016 1279:0.6574541940947123 1281:27.862073126918766 1283:3.3321170903886195 1284:7.089045890889016 1286:0.6574541940947123 1287:0.6574541940947123 1288:3.3321170903886195 1289:7.089045890889016 1290:0.6574541940947123 1291:7.089045890889016 1292:22.033019077779052 1293:22.236053780763914 1294:11.69022487617382 1295:7.180937803276362 1296:3.388292849389487 1297:11.69022487617382 1298:3.388292849389487 1299:3.388292849389487 1300:3.388292849389487 1301:0.6785404645607881 1302:3.388292849389487 1303:40.78313407291262 1305:11.69022487617382 1306:0.6785404645607881 1307:0.6785404645607881 1308:34.297683231557215 1310:3.388292849389487 1311:22.236053780763914 1312:7.274710857781559 1313:0.7002317562983715 1314:0.7002317562983715 1315:0.7002317562983715 1316:3.445700294636063 1317:16.91112498388446 1318:0.7002317562983715 1319:0.7002317562983715 1320:0.7002317562983715 1321:3.445700294636063 1322:54.93636745051635 1323:3.445700294636063 1324:3.445700294636063 1326:11.821037054275177 1328:3.445700294636063 1329:0.722549682001457 1331:11.95449777050692 1332:0.722549682001457 1333:7.370433516385528 1334:55.35603965824749 1336:3.5043838296225576 1337:3.5043838296225576 1338:3.5043838296225576 1339:3.5043838296225576 1341:3.5043838296225576 1342:3.5043838296225576 1343:0.722549682001457 1344:3.5043838296225576 1345:7.370433516385528 1346:7.370433516385528 1348:0.722549682001457 1350:0.7455170329789294 1351:3.564390304233047 1352:0.7455170329789294 1353:22.86963987537271 1355:17.258476158881738 1359:0.7455170329789294 1360:0.7455170329789294 1361:17.258476158881738 1366:17.258476158881738 1367:3.564390304233047 1369:3.6257691964264196 1370:12.229767121318837 1372:3.6257691964264196 1373:0.7691578674982189 1376:3.6257691964264196 1377:3.6257691964264196 1378:3.6257691964264196 1379:0.7691578674982189 1381:0.7691578674982189 1382:0.7691578674982189 1383:12.229767121318837 1384:0.7691578674982189 1385:0.7691578674982189 1386:3.6257691964264196 1387:0.7691578674982189 1389:0.7691578674982189 1392:0.7934976054398055 1393:0.7934976054398055 1394:7.670042605110266 1395:0.7934976054398055 1396:7.670042605110266 1397:7.670042605110266 1398:3.6885728130208313 1402:0.7934976054398055 1403:17.620383286390556 1404:12.37179154307172 1405:3.6885728130208313 1406:7.670042605110266 1407:7.670042605110266 1408:35.788460634920064 1409:0.7934976054398055 1410:12.37179154307172 1411:7.670042605110266 1413:0.7934976054398055 1414:0.7934976054398055 1416:3.752856510219061 1418:7.774328938527845 1420:36.10572184833009 1421:0.8185631336626018 1422:29.658632809325184 1423:0.8185631336626018 1425:12.51689700624846 1427:3.752856510219061 1430:0.8185631336626018 1431:3.752856510219061 1436:3.8186789341968232 1438:0.8443829214000858 1439:7.8809704922903325 1441:3.8186789341968232 1442:0.8443829214000858 1443:3.8186789341968232 1444:17.998025976232764 1445:17.998025976232764 1446:7.8809704922903325 1449:7.8809704922903325 1450:7.8809704922903325 1452:12.665208210427958 1453:0.8443829214000858 1454:0.8443829214000858 1455:0.8443829214000858 1457:0.8443829214000858 1458:0.8443829214000858 1460:29.937430113205647 1461:17.998025976232764 1463:12.665208210427958 1464:0.8443829214000858 1465:7.8809704922903325 1466:3.8186789341968232 1467:7.990063496924213 1469:0.8709871458873191 1470:0.8709871458873191 1471:7.990063496924213 1472:0.8709871458873191 1473:7.990063496924213 1475:3.8861022883875904 1478:12.816857587069993 1479:0.8709871458873191 1480:7.990063496924213 1481:12.816857587069993 1482:24.017295604630103 1483:12.971985951993274 1484:12.971985951993274 1486:12.971985951993274 1488:0.8984078329386516 1489:0.8984078329386516 1490:0.8984078329386516 1491:0.8984078329386516 1492:3.9551926259022356 1493:0.8984078329386516 1494:3.9551926259022356 1495:0.8984078329386516 1496:3.9551926259022356 1497:12.971985951993274 1498:8.101710206467558 1501:0.8984078329386516 1503:0.8984078329386516 1507:8.101710206467558 1508:3.9551926259022356 1509:12.971985951993274 1510:3.9551926259022356 1511:4.026020175152534 1513:0.9266790102401113 1514:24.513061966874435 1515:4.026020175152534 1516:4.026020175152534 1518:4.026020175152534 1519:0.9266790102401113 1521:4.026020175152534 1522:4.026020175152534 1523:8.216019411020689 1526:18.5969491511783 1527:4.026020175152534 1528:4.026020175152534 1530:0.9266790102401113 1531:24.513061966874435 1532:4.098659698546393 1533:0.9558368782140585 1534:0.9558368782140585 1536:37.80332119222837 1538:13.293289253471146 1539:0.9558368782140585 1540:13.293289253471146 1541:0.9558368782140585 1542:8.333107006777206 1545:0.9558368782140585 1546:4.098659698546393 1547:18.806010966208447 1548:0.9558368782140585 1549:13.293289253471146 1551:0.9558368782140585 1553:0.9558368782140585 1556:8.333107006777206 1558:4.098659698546393 1559:8.333107006777206 1560:8.333107006777206 1561:0.9859199988585876 1562:8.453096628561946 1563:19.02013989564151 1564:8.453096628561946 1565:0.9859199988585876 1566:8.453096628561946 1568:45.20826743403525 1569:0.9859199988585876 1570:0.9859199988585876 1571:38.16752823656646 1573:4.1731908915793055 1574:4.1731908915793055 1575:8.453096628561946 1577:0.9859199988585876 1578:4.1731908915793055 1579:8.453096628561946 1580:0.9859199988585876 1581:4.1731908915793055 1582:4.1731908915793055 1583:0.9859199988585876 1584:8.57612035480156 1585:1.0169695058529615 1586:1.0169695058529615 1587:1.0169695058529615 1588:4.249698827341275 1590:1.0169695058529615 1591:8.57612035480156 1592:19.23957243370454 1593:1.0169695058529615 1594:4.249698827341275 1595:1.0169695058529615 1596:8.57612035480156 1598:8.57612035480156 1599:60.64131028951854 1600:4.249698827341275 1602:13.63044190907785 1603:1.0169695058529615 1604:4.249698827341275 1605:25.302099240213664 1607:1.0169695058529615 1608:1.0169695058529615 1611:4.249698827341275 1613:1.0169695058529615 1614:1.0169695058529615 1615:8.57612035480156 1617:1.0490293384242946 1618:1.0490293384242946 1622:1.0490293384242946 1623:1.0490293384242946 1625:1.0490293384242946 1626:1.0490293384242946 1627:8.70231949502245 1629:1.0490293384242946 1630:69.12992329613667 1631:19.46456204763111 1632:1.0490293384242946 1634:4.3282744504165525 1635:25.578376495454577 1636:1.0490293384242946 1637:4.3282744504165525 1639:8.70231949502245 1642:1.0490293384242946 1644:1.0490293384242946 1647:38.92386670552448 1648:8.70231949502245 1652:19.695380843474084 1653:1.0821465021246761 1654:8.831845470613805 1656:1.0821465021246761 1657:1.0821465021246761 1658:4.4090151311813415 1659:39.316946403649794 1661:8.831845470613805 1662:8.831845470613805 1663:1.0821465021246761 1664:4.4090151311813415 1665:4.4090151311813415 1666:4.4090151311813415 1667:4.4090151311813415 1670:4.4090151311813415 1671:1.0821465021246761 1672:19.695380843474084 1673:4.4090151311813415 1674:4.4090151311813415 1678:1.0821465021246761 1679:4.4090151311813415 1680:13.98495749861766 1681:1.0821465021246761 1682:1.0821465021246761 1684:8.831845470613805 1685:1.0821465021246761 1687:4.492025285479569 1688:4.492025285479569 1692:8.964860803853751 1693:14.16926047312131 1694:32.764484487790824 1697:1.1163713616719193 1699:4.492025285479569 1701:1.1163713616719193 1702:8.964860803853751 1704:4.492025285479569 1705:39.72066088389986 1706:8.964860803853751 1707:14.16926047312131 1712:4.492025285479569 1714:1.1163713616719193 1715:4.492025285479569 1720:4.492025285479569 1722:14.358577524595379 1723:1.1517579681023926 1724:1.1517579681023926 1725:4.577417070974763 1727:1.1517579681023926 1728:4.577417070974763 1729:4.577417070974763 1730:20.175699100135297 1731:1.1517579681023926 1733:14.358577524595379 1737:1.1517579681023926 1739:1.1517579681023926 1740:14.358577524595379 1741:4.577417070974763 1742:14.358577524595379 1743:1.1517579681023926 1744:14.358577524595379 1745:47.46254416874795 1747:4.577417070974763 1748:9.101540230531281 1751:4.577417070974763 1755:1.1883644282248762 1756:4.665311172300558 1761:9.242071956583388 1762:1.1883644282248762 1765:9.242071956583388 1768:1.1883644282248762 1771:1.1883644282248762 1773:9.242071956583388 1774:1.1883644282248762 1775:26.759080057252373 1776:1.1883644282248762 1777:14.553169856569957 1778:9.242071956583388 1779:4.665311172300558 1780:1.1883644282248762 1781:1.1883644282248762 1782:14.553169856569957 1783:4.665311172300558 1784:14.553169856569957 1785:26.759080057252373 1786:1.2262533198883903 1787:1.2262533198883903 1790:1.2262533198883903 1795:1.2262533198883903 1796:14.75331965046042 1798:4.755837688608247 1800:4.755837688608247 1803:1.2262533198883903 1804:4.755837688608247 1805:1.2262533198883903 1806:9.38665907892679 1807:9.38665907892679 1808:1.2262533198883903 1809:1.2262533198883903 1810:14.75331965046042 1812:9.38665907892679 1813:1.2262533198883903 1814:4.755837688608247 1815:4.755837688608247 1816:41.00159453186871 1820:9.38665907892679 1822:1.2654921641858254 1823:1.2654921641858254 1828:4.8491371388659745 1829:27.400672453868598 1830:1.2654921641858254 1831:1.2654921641858254 1833:1.2654921641858254 1834:4.8491371388659745 1835:1.2654921641858254 1836:9.535521200757254 1837:4.8491371388659745 1838:9.535521200757254 1841:4.8491371388659745 1843:9.535521200757254 1844:1.2654921641858254 1846:4.8491371388659745 1848:1.2654921641858254 1849:14.959332375784806 1850:4.8491371388659745 1852:1.2654921641858254 1853:4.8491371388659745 1854:4.8491371388659745 1856:1.2654921641858254 1857:4.8491371388659745 1858:9.535521200757254 1859:1.2654921641858254 1860:4.8491371388659745 1862:1.2654921641858254 1863:4.8491371388659745 1866:9.535521200757254 1867:14.959332375784806 1868:4.945361605357364 1869:9.688896270763554 1874:49.51028672783408 1875:1.3061539590790623 1879:1.3061539590790623 1881:4.945361605357364 1883:27.736004960948176 1884:1.3061539590790623 1886:4.945361605357364 1887:4.945361605357364 1889:9.688896270763554 1892:1.3061539590790623 1894:21.220821570314996 1896:1.3061539590790623 1897:9.688896270763554 1898:4.945361605357364 1899:1.3061539590790623 1901:21.220821570314996 1902:100.68079337720113 1906:4.945361605357364 1907:9.688896270763554 1908:34.65129066007365 1910:4.945361605357364 1911:1.3061539590790623 1912:4.945361605357364 1913:1.3483177887996225 1914:5.044676038612578 1920:21.502093440711917 1921:1.3483177887996225 1922:1.3483177887996225 1924:1.3483177887996225 1925:1.3483177887996225 1926:1.3483177887996225 1930:1.3483177887996225 1933:1.3483177887996225 1934:5.044676038612578 1935:15.390301152895887 1936:28.081804123348693 1937:5.044676038612578 1938:5.044676038612578 1939:1.3483177887996225 1940:9.847042686535499 1941:5.044676038612578 1942:5.044676038612578 1943:9.847042686535499 1944:1.3483177887996225 1945:1.3483177887996225 1946:1.3483177887996225 1949:15.390301152895887 1951:1.3483177887996225 1958:1.3920695198535886 1959:15.616010321062177 1960:10.010241708888358 1963:5.147259752205282 1964:1.3920695198535886 1967:1.3920695198535886 1970:5.147259752205282 1971:1.3920695198535886 1972:10.010241708888358 1974:1.3920695198535886 1977:5.147259752205282 1983:15.616010321062177 1984:5.147259752205282 1988:5.147259752205282 1989:5.147259752205282 1990:1.3920695198535886 1991:1.3920695198535886 1992:5.147259752205282 1997:5.147259752205282 1998:10.010241708888358 1999:15.616010321062177 2000:35.48966341743223 # otro
1:519.1473745495266 2:328.1073058857274 4:157.4817901581928 5:130.87811225914214 6:215.82877078965853 7:270.6340523168162 8:300.3168070715486 9:1113.4809543012627 10:112.28288810123976 11:76.19464821866104 12:132.6876328932282 13:360.44766697663744 14:213.62627093648612 15:79.48667608481333 16:97.6584539724351 17:385.58709406654197 18:47.11299733650495 19:74.015062955094 20:46.51664245854147 21:215.61936895001642 22:15.393742937223637 23:228.23139629118003 24:52.398205535536164 25:148.19449016885804 26:34.382927008054345 27:29.714570357557772 28:17.142039602672654 29:81.10723796314049 30:31.21996549797927 31:11.952177035942372 32:69.44557258388878 33:168.23958935707213 34:12.767523890474049 35:82.60726136415566 36:9.154153338299796 37:79.35710820728028 38:20.576540066552027 39:18.126237225668877 40:2.033164989611007 41:54.81002232762073 42:101.73125676530772 43:89.9219483445002 44:38.92251908903726 45:125.76043758858334 46:17.34693023316757 47:62.13662016580285 48:454.32557925287546 49:53.25893262742602 50:33.49309820518669 51:27.891029460626736 52:103.43974491492784 53:17.001233012086637 54:82.36281841878125 55:82.70310989779944 56:4.765968621016524 57:113.33494386917891 58:63.99509792925151 59:3.538990985468373 60:195.19856213267516 61:208.89902541985325 62:147.02154508036432 63:27.51682794894663 64:27.51682794894663 65:27.693298621560384 66:57.757645657456116 67:55.19200220295843 68:51.56937705927762 69:0.3005563220788129 70:11.139141834240531 71:365.02847225521333 72:68.25171506936536 73:11.385637784089564 74:1006.873324626226 75:28.287464516723123 76:3.7607691348921226 77:28.77854867819546 78:79.42977399403772 79:33.090176977123505 80:20.45701071737769 81:33.14563562050001 82:103.85137804715839 83:37.0850731900763 84:33.707020273074114 85:82.95657779942147 86:21.59941075043585 87:24.73252369935379 88:13.274942445600075 89:117.40926341161159 90:28.630708490497277 91:71.50648946188932 92:3.1225703210863305 93:58.80205031983731 94:14.010289360744247 95:14.183507116106947 96:14.218431465657812 97:0.8960797301989512 98:73.89210635374111 99:9.53241256920536 100:74.50918787081459 101:23.8263959118872 102:9.872455310965359 103:3.731615366435112 104:214.73356144082615 105:49.82430907823564 106:27.70047730129303 107:24.427041374495154 108:100.24271492755427 109:5.729684214127129 110:10.224895540591174 111:170.5933893818052 112:24.942323370208033 113:51.133051623856545 114:13.117617240271121 115:87.5185029523711 116:25.364620263603257 117:107.41472563988339 118:36.03773103902462 119:29.004792535273687 120:472.8405024542587 121:22.39149863223524 122:0.40493336558724163 123:16.377925094233827 124:169.16026272526648 125:6.398589266814183 126:11.197429695506912 127:95.4701167517416 128:49.53413013181638 129:137.61811384591638 130:67.00543872526245 131:14.223527018292497 132:23.467118292115593 133:81.43789646157184 134:17.223549787900698 135:9.09539584873344 136:9.09539584873344 137:9.124998967662952 138:58.89733980041936 139:14.417895485781308 140:9.184503881706888 141:9.184503881706888 142:87.53928423973464 143:64.36701025856301 144:15.019609417226803 145:9.581242906697637 146:1.7238312418530923 147:1.7471298974897134 148:35.72151838257517 149:24.779447395622828 150:32.14169132361506 151:5.213462197859812 152:1.83055907123457 153:25.238300698349786 154:40.327430276298905 155:36.52460575171111 156:21.994976930687937 157:12.906067774570564 158:15.912136102498478 159:22.373127688498137 160:26.129835922931004 161:13.257954419480143 162:5.7903221878109195 163:3.8068954686287397 164:2.2235639306295547 165:19.993649279449798 166:13.869374766452284 167:23.854955684575952 168:14.295392616630556 169:14.295392616630556 170:24.15485988301872 171:14.338843292117033 172:20.744872379264972 173:0.8990065209936408 174:1.1003153250813265 175:2.4897323183698084 176:17.645950191866778 177:35.86159160674885 178:53.50570107658499 179:298.7706755423833 180:53.50570107658499 181:32.586737132127645 182:25.14986431153269 183:161.8840461199173 184:9.295133130502816 185:4.571437285591602 186:1.244120656194479 187:0.305699249449544 188:15.383651580537023 189:0.3211489603751945 190:22.121323437572954 191:30.09480618623097 192:75.47265373850043 193:19.17348012744357 194:0.6810665584337962 195:51.72134154692424 196:1.4731071222249887 197:30.4697941699508 198:22.98147064949914 199:61.32881692612799 200:103.04913131500446 201:7.503121120508017 202:0.4118629275607464 203:7.534631866002942 204:27.033763608591702 205:72.22692517299983 206:208.24648882881928 207:23.558905480222524 208:23.558905480222524 209:3.2542132398033443 210:104.48303493320503 211:62.69523975219826 212:0.5853031759110217 213:0.48287043099068133 214:68.15968674504417 215:3.3727810477081634 216:24.08935835198193 217:3.4539597089934397 218:1.7330058834204842 219:0.5300414095699438 220:0.5300414095699438 221:3.4745275364061015 222:45.08221210193005 223:17.271268075146807 224:64.51588421598507 225:69.540836526543 226:28.5829669875181 227:0.5843525625954076 228:1.84654206101812 229:3.643119293679221 230:8.405717154567554 231:0.47071867385264443 232:17.71805400605934 233:86.18051958078621 234:3.708247981217394 235:8.477128890183202 236:11.370306238192521 237:5.95032446495589 238:8.549213441062916 239:81.14491322627529 240:14.536256181762326 241:11.413500323945204 242:3.752262242288385 243:76.01981842776964 244:17.947183087377834 245:0.6483501610089126 246:25.419386096699743 247:29.36733937564239 248:317.71895630643127 249:21.64628833988182 250:11.588246686611178 251:21.71193401224028 252:37.928495122815036 253:37.928495122815036 254:66.29566463760906 255:11.676821499870705 256:25.639062165244535 257:29.690217406161008 258:0.6907075625483902 259:6.187139039413459 260:0.6907075625483902 261:3.9332267086538257 262:51.928389269844324 263:25.86153432460303 264:47.45370307673167 265:3.979729809910854 266:11.85643211398872 267:8.958136670227255 268:52.288359376398226 270:18.719860894037573 271:154.4662680168503 272:123.78519647005923 273:106.28593801473764 274:15.37197204956409 275:0.3539468036846415 276:6.528877128567694 277:12.320383215888008 278:6.625493988116571 279:4.2449877094842705 280:22.94341514969513 282:0.8493007026486898 283:0.859371644633785 284:44.60364418919206 285:12.658511180379973 286:0.8797733571230884 288:2.399432185891004 289:27.42089200237903 290:27.42089200237903 291:27.502555146731115 292:12.95761743671246 293:23.896474623907643 294:28.000454331729927 295:251.14620770636202 296:0.09527194016933126 297:16.74726451827963 298:36.978354955759016 299:20.408247944540268 300:0.24450661142060257 301:0.10864567113096812 302:7.310376753617302 303:7.38302698385322 304:7.38302698385322 305:7.38302698385322 306:10.326774426378604 307:1.0679242749281381 308:4.942482343497333 309:13.80046443736553 310:13.855466794715722 311:67.85986160619133 312:178.3312703637449 313:52.50309517320172 314:5.059577819799434 315:7.681826138273619 316:68.02160640219209 317:79.65514871073596 318:10.837495558993222 319:48.085272703780625 320:14.19160178555666 321:0.16834924020588982 322:5.209981788725529 323:1.2311955990596766 324:3.000557648416559 325:21.8585110622064 326:5.333654507611703 327:21.8585110622064 328:11.12921418715834 329:21.934954954126948 330:5.365051519059832 331:3.0902850823445474 332:0.20176071054473413 333:1.3268197307587302 334:1.3268197307587302 335:11.278758790573644 336:3.1360830387248106 337:18.43342469290633 338:65.27697944378978 340:44.986469456418114 341:3.2533932765563045 342:3.2533932765563045 343:5.656608969809653 344:1.4432711372215488 345:3.3502351462792457 346:0.25620996312145283 347:8.57769439600001 348:11.742950315947287 349:3.3748742794885835 350:15.267790541311282 352:11.849411603791722 353:3.3996880886158656 354:15.457875679867438 355:3.4498463356051574 356:23.214850283910067 357:5.895149262615677 358:3.4751941325780757 359:5.930112452455078 360:5.930112452455078 361:56.55431970818456 362:36.738416458996994 363:1.5679191603805622 364:3.5264356536022072 365:0.08458580927576287 366:0.08458580927576287 367:0.0785466800698739 368:1.7014055151768213 369:52.84974478871509 370:37.800987527693714 371:42.79811311287923 372:1.7538857399704861 373:9.40425575431115 374:0.39170261981259036 375:16.600283647858795 376:0.04878456523887212 377:64.46827698251403 378:6.522080490711428 379:16.600283647858795 380:9.601072225233333 381:12.987103264062842 382:29.189839127696548 383:3.9353618079240587 384:1.826020224103676 386:16.7425313623489 387:0.04403316601928445 388:13.108785199405434 389:9.701420632347558 391:9.701420632347558 392:4.022719140121495 393:25.078065335858543 394:0.03949532608893236 395:9.803098968699807 396:9.854445717954503 397:4.082061590588565 398:9.906135692412182 399:13.356862381713745 400:4.14230946575937 401:39.43572901917894 402:13.419888320703343 403:25.459983997238144 404:21.20273821809379 405:13.547178905596978 406:39.69862690621107 407:21.374722354316237 408:2.03794484916703 409:21.54889349483041 410:17.48115224799463 411:13.676151460287342 412:0.023571472866712347 413:25.95088224429782 414:35.19867281114608 415:0.5109145957061618 416:13.741280145952507 417:7.053024117232174 418:13.806843483829487 419:40.23419235361741 420:26.050929203043847 421:2.0787447354495012 423:2.0994198872916177 424:0.017014638372754513 425:91.36920591482104 426:73.28603755086432 427:13.939293743563464 428:2.141330899395876 429:10.442758116920976 430:4.42516998365321 431:10.498481818655705 432:26.457579309097657 433:7.270664316223533 434:22.176438476876868 435:92.1204436814032 436:10.554597449674947 437:10.611109529713138 438:2.2056311151274235 439:18.10740180161734 440:0.5894493817153558 441:0.5894493817153558 443:0.5998452430077994 444:26.87493272727298 445:2.2717048474735853 447:0.0069256449175784315 448:22.73786643704079 449:4.728741300573144 450:18.59965841084531 451:18.59965841084531 452:27.41246152960574 453:7.6832052458482 454:0.0034883548393185694 455:0.0034883548393185694 456:47.4717044413341 457:0.6650821141870705 458:18.768319094929698 459:11.138344620109507 460:11.138344620109507 461:4.8349179441431165 462:27.632621132565077 464:27.74384045078558 465:37.40791268519343 466:7.827063845201875 467:37.40791268519343 468:0.0021939370603865876 469:32.478028980259175 470:0.6996142001790329 471:11.260283210099777 472:27.85583207507125 473:32.72868459021654 474:19.112842700820014 475:23.523149157586126 476:4.882400549151142E-4 477:2.5301977425727826 478:4.882400549151142E-4 479:5.017805844432939 480:5.017805844432939 481:360.8975585103405 482:23.62444464387693 483:11.446635993581966 484:2.555039344359792 485:0.7477477192698317 486:2.580116789210669 487:8.125011623318816 488:5.093122084959079 490:2.580116789210669 491:9.161046243659143E-5 494:11.637262781764733 495:11.637262781764733 496:23.932725769450887 497:1.0690643335187397E-5 498:8.17605175546712 499:38.39348212495719 500:33.37086644275692 501:33.37086644275692 503:9.354869888688287E-6 504:8.227500263581572 505:8.227500263581572 507:28.78077115766891 508:0.811445834467061 510:38.97897588446326 511:8.20432422919569E-4 512:73.10330104525367 513:11.964927376710332 514:2.762520718673532 515:0.8516459454946546 517:5.367045371727733 518:2.762520718673532 519:0.0017307952215877404 520:5.407544933838514 522:2.78959739016487 523:29.510591654082354 524:5.448400093633125 525:24.788767633430474 526:50.383243000156355 527:2.816938962582444 528:0.002316074073730574 529:24.89943473824443 530:0.8934043383140873 531:0.8934043383140873 532:2.844548992431552 533:34.586794407739795 534:29.635443246030817 535:5.531196465539495 536:0.9076809360459303 537:16.251304464572744 538:0.0037526363747980673 539:2.8724311081176332 540:20.596443282655514 541:0.9221401321768624 542:0.004606314525725156 543:30.01576571014925 544:114.05580699632236 545:2.929026484567102 546:12.445984282891967 547:5.615473997129777 548:12.445984282891967 549:16.419796841694158 550:5.615473997129777 551:0.9516163451420901 552:51.310252488339216 553:2.95774738085941 554:5.65818099233035 555:12.588523506002456 557:12.66068202374124 558:0.00895276920039649 559:12.66068202374124 560:3.016055278544323 561:0.9818535494119542 563:0.00895276920039649 564:0.9818535494119542 565:8.993810142311109 566:3.016055278544323 567:5.788638904583763 568:0.9972641885389477 569:0.9972641885389477 570:30.669694173295756 571:21.201618557126256 572:3.0755452097679914 573:25.816435685875653 574:3.105743975480302 575:5.877613911063981 576:0.013227699910394701 578:58.28254528469778 580:26.054951509772206 581:1.0446976180179979 582:5.922719653151423 583:0.014853365302637747 584:21.515400677081306 585:1.0609188834578054 586:1.0609188834578054 587:13.030708463041638 588:123.94666964444377 589:1.0609188834578054 590:1.0773501763931317 591:0.01841443133484721 592:6.014197745117484 593:9.35117638220466 595:1.0939945745909851 596:0.02035284382747737 598:26.420123666849154 599:1.1108552243331207 600:6.10740638645077 601:0.022398572182305315 602:36.652689200553894 603:1.127935342019908 604:1.127935342019908 605:31.772348820416855 606:31.772348820416855 607:3.3260260428852613 608:17.58496812021033 609:0.02919573663218468 610:0.02919573663218468 611:0.02919573663218468 612:6.250578667806121 613:3.3588223310794194 614:3.3919656216398066 615:22.278952486425663 616:37.2873456703907 617:0.031686994343207445 618:13.576303532053407 619:9.728175100465805 620:98.96789869948621 621:13.65704561336732 622:1.1985173922000787 623:6.348346723233209 625:17.970266485535653 626:1.2167457010809284 627:13.738520512461276 628:9.924608917841175 629:3.4935315301296175 630:9.924608917841175 632:13.90371541415929 634:0.042826375532726 635:6.5497145383943005 636:1.272887978608947 637:13.987459443926975 638:1.272887978608947 639:18.268388411747722 640:0.049126628302200645 641:38.28112540543762 642:6.601316776819911 643:18.369580162564738 645:10.195322202868079 646:33.10559537935542 648:14.243428221957409 649:10.264640600471948 650:408.3749652509672 651:33.416613968181835 652:23.331923125207844 653:3.7067942551287825 654:0.05953444396034205 655:14.33037363051681 657:0.06326737750435109 659:3.7437231039754932 660:1.3715536482892254 661:14.418152893507434 663:10.476707386245826 664:1.3920888709246666 665:10.548805473061547 666:23.70263115146339 667:14.59626967545287 668:0.0711418786225205 669:33.89399761914213 670:6.922163891695052 671:1.4129018714113144 672:3.8188275449670948 673:1.4129018714113144 674:10.621628194896296 675:3.8956415152400377 676:1.4553800815348454 677:1.4553800815348454 678:3.8956415152400377 679:7.033610920237363 680:0.07957656615626925 681:1.4553800815348454 682:19.324261023822185 683:1.4770550328694512 684:14.87006279658179 685:3.9347079611405933 686:14.87006279658179 687:39.876214536396155 688:10.76949787043037 690:3.9347079611405933 691:1.4770550328694512 692:10.844570814883246 694:0.08859067979783136 695:7.14743701506864 696:10.844570814883246 697:24.344578096160745 699:0.09332130758598725 700:34.720313927497465 701:1.5213019369188938 702:29.411310098152374 703:4.014198237830082 704:1.5213019369188938 705:4.014198237830082 706:4.054638065896714 707:1.5438844138817296 708:1.5438844138817296 709:0.09820446755867253 710:0.10324285980725163 712:7.322822443115138 713:64.7861215444676 714:11.152769643567757 715:1.5899947873628546 716:29.869052517241585 717:306.54143508561566 720:0.1137965070386101 721:1.6135340768096789 722:4.178836853486798 724:65.33596801727624 725:1.6135340768096789 726:1.6135340768096789 727:1.6135340768096789 728:15.44306118339391 730:7.442974861066921 732:20.00891694185703 734:4.221225487702072 736:1.6374039569921963 738:11.311817012601471 739:25.0190645508432 740:4.264123885005198 741:15.64210319009716 742:7.565821899770512 743:4.264123885005198 744:1.6616105225237146 745:1.6616105225237146 746:25.158135918192947 747:1.6616105225237146 748:4.264123885005198 750:4.264123885005198 751:0.1308630306208789 752:15.743217548021251 753:7.628287469255322 754:0.1308630306208789 755:0.1308630306208789 757:0.1308630306208789 758:1.6861600385364905 759:11.474328069459576 760:4.3075415764764315 761:1.7110589469474975 762:7.691465292162268 763:0.13689376355834829 764:4.351488362922148 765:0.14310081096992905 767:11.640435486269249 768:20.612650621782674 769:7.755369006059519 770:11.724881398553121 772:54.289432224444425 773:30.993178023579038 775:7.8200126436977335 776:1.7619316300778036 777:36.501352623899564 778:11.810279708243353 779:0.1560573827149302 782:0.1560573827149302 784:0.1560573827149302 785:11.810279708243353 789:11.8966492871825 790:0.16281391957626226 792:0.16976080376334307 793:31.674106607226825 795:0.1769018054920176 797:8.086281820460103 798:4.6268656088332145 800:8.086281820460103 801:12.072380595684336 802:4.6268656088332145 803:0.1842408077892698 804:0.1842408077892698 806:0.1842408077892698 807:141.97255908382593 808:4.674815434318311 809:16.704931594981684 810:0.19178181154528387 812:55.85004239492681 813:4.723383819321282 815:1.9236651917424932 817:16.817967018445533 818:49.83963595293805 819:4.772583521790582 820:26.790468763917723 821:0.19952893994598478 822:8.365626442979488 824:0.20748644371588018 825:0.20748644371588018 826:21.785865791394883 827:1.980822398007299 828:50.08964885303842 829:4.822427697920002 832:4.87292992039802 835:4.87292992039802 836:4.87292992039802 837:2.010047652213681 838:4.87292992039802 840:27.109457238674494 842:2.039716164523123 843:8.510548230694937 845:8.510548230694937 846:4.92410419436292 847:2.039716164523123 848:8.510548230694937 849:8.510548230694937 850:0.2240502509197048 851:2.039716164523123 853:17.283708515342653 854:17.283708515342653 856:0.2326657428963614 857:8.5843874491591 859:17.283708515342653 861:5.028527199059944 863:5.028527199059944 864:0.25058799475365856 865:5.081806280180582 866:2.1314776350029727 867:5.081806280180582 868:2.1314776350029727 869:2.1314776350029727 870:0.25058799475365856 871:0.25990486686129194 872:13.016561228175837 874:0.25990486686129194 876:13.016561228175837 877:123.25708693946522 878:39.34348631669236 879:0.26946592516651 880:13.117567665129403 881:2.1950505697191645 882:5.190579301789132 883:0.26946592516651 884:33.71509643820788 885:39.56501245170563 886:33.71509643820788 887:28.11327603305507 888:2.1950505697191645 890:2.1950505697191645 891:0.26946592516651 892:2.1950505697191645 893:0.2792766578157499 894:0.2792766578157499 897:2.227589035337945 898:8.9681972510773 901:0.2792766578157499 902:8.9681972510773 903:2.227589035337945 905:5.246106750326838 906:52.47909651262132 907:5.302418124844237 908:2.260644100895385 910:0.2893427404380445 911:2.260644100895385 912:0.2893427404380445 913:2.260644100895385 914:2.260644100895385 915:5.302418124844237 916:5.302418124844237 917:13.428553240530743 918:0.29967004409921977 919:2.294227713541784 921:28.643822537738014 922:0.29967004409921977 925:2.294227713541784 927:13.428553240530743 928:9.128962146653194 930:0.29967004409921977 931:2.328352239822431 932:18.287080579265815 933:46.658800042899344 934:230.08971320097788 935:0.3102646447941348 937:2.328352239822431 938:5.4174662465539 939:0.32113283296390643 941:0.32113283296390643 942:2.3630304852305746 943:9.29415967403592 946:34.95009713546661 948:2.398275715544511 949:40.95493124766183 950:2.398275715544511 952:18.554584893008833 954:9.378487680149274 955:18.554584893008833 956:2.398275715544511 957:0.3437162679156059 959:0.3437162679156059 960:0.3437162679156059 961:0.3437162679156059 962:9.464006222107232 963:18.691062236697398 964:5.596395401202295 965:0.3437162679156059 967:0.3437162679156059 968:2.434101679244284 969:9.464006222107232 970:9.464006222107232 971:13.862997816693076 972:41.4431600458564 973:18.82941733914818 975:9.550744898321145 976:0.3554452630791194 978:5.657816974562233 979:2.470522630531681 980:5.720164802349944 981:9.638734425042879 982:0.3674753658931839 983:9.638734425042879 984:2.5075533554352516 985:9.638734425042879 986:105.6745484913016 988:14.204931234204489 989:0.3798141055510514 990:24.381620313115757 991:2.545209197906276 992:5.783462343771215 993:2.545209197906276 994:2.545209197906276 996:30.165560007315253 997:0.39246929690247084 998:0.39246929690247084 999:0.39246929690247084 1000:5.847733961286731 1001:19.25623771501764 1002:14.322186799450536 1003:0.39246929690247084 1004:0.39246929690247084 1005:14.441153053524921 1006:2.622460573934234 1007:14.441153053524921 1008:5.913004966858669 1009:0.40544905539869197 1010:19.40260205726663 1011:5.913004966858669 1014:5.913004966858669 1015:30.36787290787313 1016:0.40544905539869197 1018:0.4187618130086344 1021:14.561875667572703 1022:19.551103313263887 1023:19.551103313263887 1024:0.4187618130086344 1025:24.90411594376311 1027:5.979301672185835 1029:10.003857790323815 1030:0.4187618130086344 1031:2.7024118005484046 1033:6.0466514419462545 1034:19.70179972953567 1035:2.7024118005484046 1036:2.7024118005484046 1037:2.7024118005484046 1038:2.7024118005484046 1039:2.7024118005484046 1041:6.115082750941428 1042:10.19481559928616 1043:0.4464217345788681 1044:2.743445021409328 1045:6.115082750941428 1047:6.115082750941428 1049:6.115082750941428 1050:6.115082750941428 1054:20.010023243388083 1055:6.184625245108084 1056:2.7852088736550846 1058:2.7852088736550846 1061:37.24619173088434 1063:10.292528009818525 1065:15.063310242224453 1068:0.4755235011266405 1069:0.4755235011266405 1070:6.2553098059950125 1071:2.827723518063045 1072:0.4755235011266405 1073:6.2553098059950125 1074:0.4755235011266405 1075:0.4755235011266405 1076:10.391784942225861 1078:0.4755235011266405 1079:10.391784942225861 1080:2.871009961788443 1081:10.492630250253553 1082:6.3271686211692835 1083:0.49064002844799676 1084:6.3271686211692835 1085:2.871009961788443 1087:2.871009961788443 1089:0.5061478012054912 1090:2.915090106014922 1092:20.49042481391025 1093:10.595109683452193 1094:2.915090106014922 1097:2.915090106014922 1098:0.5061478012054912 1099:0.5220580000011079 1100:10.699270996727744 1101:0.5220580000011079 1102:10.699270996727744 1103:6.474544745983032 1104:15.46036507912398 1105:2.959986797701302 1106:6.474544745983032 1109:15.46036507912398 1111:2.959986797701302 1112:6.474544745983032 1114:15.597028568349295 1116:3.0057238849583308 1117:26.417484707024553 1118:3.0057238849583308 1121:6.550133658809045 1122:0.5383822912006201 1123:3.0057238849583308 1127:32.566792223965365 1128:6.627040210470457 1130:0.5551328563412804 1132:3.052326275784893 1133:26.620419687113298 1134:10.912841037534148 1135:6.627040210470457 1136:6.627040210470457 1137:3.052326275784893 1138:15.73595677830622 1141:32.80643755178414 1142:32.80643755178414 1144:6.70530435269994 1145:11.02235642266125 1146:0.5723224222857369 1147:3.0998200023914735 1149:32.80643755178414 1150:11.02235642266125 1151:3.1482322900221793 1152:33.05013092423398 1153:3.1482322900221793 1156:0.5899642942724187 1159:0.5899642942724187 1160:6.784967883160909 1162:3.1975916306258774 1163:6.8660745595565045 1164:6.8660745595565045 1165:6.8660745595565045 1166:6.8660745595565045 1167:60.10827190996958 1168:3.1975916306258774 1169:6.8660745595565045 1170:3.1975916306258774 1171:6.8660745595565045 1172:16.167044235315128 1173:0.6080723920294169 1174:11.247133399560633 1175:11.247133399560633 1177:0.6080723920294169 1178:3.1975916306258774 1180:16.167044235315128 1181:3.2479278623706676 1183:3.2479278623706676 1184:16.31576307400003 1185:3.2479278623706676 1186:6.948670225589035 1187:21.70633978334732 1188:21.70633978334732 1189:3.2479278623706676 1190:3.2479278623706676 1192:0.6266612879614096 1193:3.2479278623706676 1194:3.2479278623706676 1195:3.2479278623706676 1197:16.31576307400003 1198:3.2479278623706676 1199:3.299272256748275 1200:33.8068547613037 1201:7.03280294480643 1202:3.299272256748275 1204:0.6457462480260217 1205:3.299272256748275 1206:11.479984957473496 1208:0.6457462480260217 1209:3.299272256748275 1210:27.687957393990477 1211:0.6457462480260217 1212:3.299272256748275 1213:3.299272256748275 1215:16.467130540232464 1216:7.03280294480643 1217:0.665343277369993 1218:7.11852314677866 1220:22.081385717640817 1221:0.665343277369993 1222:16.621235079719487 1223:11.59960505874396 1224:0.665343277369993 1225:7.11852314677866 1226:3.3516576109524063 1227:7.11852314677866 1228:27.912867578773444 1229:3.3516576109524063 1231:0.665343277369993 1232:0.665343277369993 1233:11.59960505874396 1234:7.11852314677866 1237:3.4051183497026822 1238:22.274036439198078 1239:3.4051183497026822 1241:0.6854691684276037 1242:11.721450134857417 1243:3.4051183497026822 1244:34.33418601523673 1246:0.6854691684276037 1247:0.6854691684276037 1248:0.6854691684276037 1249:11.721450134857417 1250:22.274036439198078 1251:0.6854691684276037 1252:0.6854691684276037 1253:3.4051183497026822 1256:0.6854691684276037 1257:0.7061415532024499 1259:0.7061415532024499 1262:3.459690633715038 1264:16.938032013886154 1265:7.294940507022143 1269:0.7061415532024499 1270:28.37515101553965 1272:3.459690633715038 1273:34.60519117852035 1275:0.7061415532024499 1277:0.7273789605011225 1278:17.100925116014444 1280:3.5154124791970887 1281:0.7273789605011225 1282:7.385751842934304 1283:0.7273789605011225 1284:11.97212383844472 1285:3.5154124791970887 1286:3.5154124791970887 1287:3.5154124791970887 1288:0.7273789605011225 1290:3.5154124791970887 1291:0.7273789605011225 1292:136.55937754041318 1293:17.26695741495181 1294:0.749200877708052 1295:0.749200877708052 1297:3.572323886854293 1299:0.749200877708052 1300:7.4783794055112764 1301:3.572323886854293 1305:22.873967003513393 1306:3.572323886854293 1307:35.16277775473523 1308:7.4783794055112764 1310:0.749200877708052 1312:17.43624330596543 1314:17.43624330596543 1315:12.232664843863361 1316:12.232664843863361 1318:0.7716278180622004 1319:3.6304669822451183 1320:3.6304669822451183 1321:12.232664843863361 1323:0.7716278180622004 1324:0.7716278180622004 1326:17.43624330596543 1327:0.7716278180622004 1328:7.572888112082677 1329:0.7946813939712922 1330:3.689886169356109 1331:23.293595197526148 1332:0.7946813939712922 1333:0.7946813939712922 1334:17.608903558061495 1337:3.689886169356109 1339:3.689886169356109 1340:0.7946813939712922 1341:0.7946813939712922 1343:17.608903558061495 1344:17.608903558061495 1345:0.7946813939712922 1346:3.689886169356109 1347:0.7946813939712922 1348:12.366861215559311 1350:3.7506282974714553 1353:0.8183843971234928 1356:29.610888551243757 1357:17.785065796511258 1358:3.7506282974714553 1359:3.7506282974714553 1360:17.785065796511258 1361:0.8183843971234928 1365:3.7506282974714553 1367:3.7506282974714553 1370:0.8427608851080531 1371:0.8427608851080531 1372:3.812742844941688 1373:12.64360188185453 1375:3.812742844941688 1377:3.812742844941688 1378:12.64360188185453 1379:3.812742844941688 1380:262.79736681495933 1381:23.730378441768316 1383:3.812742844941688 1384:7.86840503982712 1386:3.812742844941688 1387:3.812742844941688 1388:29.873176571147994 1389:0.8427608851080531 1391:7.971162483871756 1393:0.867836278388817 1395:0.867836278388817 1400:12.786361964202728 1403:0.867836278388817 1404:0.867836278388817 1406:3.876282118593727 1407:3.876282118593727 1408:7.971162483871756 1409:30.140981810419703 1410:18.148444246501832 1412:3.876282118593727 1413:3.876282118593727 1414:7.971162483871756 1415:3.94130147444023 1416:0.8936374636286967 1418:8.076184477853054 1420:8.076184477853054 1421:8.076184477853054 1422:0.8936374636286967 1423:3.94130147444023 1425:0.8936374636286967 1426:0.8936374636286967 1427:0.8936374636286967 1430:0.8936374636286967 1433:0.9201929099799504 1434:0.9201929099799504 1435:4.007859558846133 1436:0.9201929099799504 1437:24.420779356984237 1438:4.007859558846133 1439:8.183561693464734 1440:4.007859558846133 1441:37.30022176183375 1442:0.9201929099799504 1444:0.9201929099799504 1448:8.183561693464734 1449:4.007859558846133 1450:4.007859558846133 1452:0.9201929099799504 1456:8.183561693464734 1458:0.9201929099799504 1461:18.527558265258655 1463:0.9201929099799504 1464:18.527558265258655 1466:8.183561693464734 1467:0.9475327949462353 1468:8.29339036173254 1469:0.9475327949462353 1471:4.07601857494692 1473:8.29339036173254 1474:0.9475327949462353 1475:0.9475327949462353 1476:0.9475327949462353 1477:4.07601857494692 1478:4.07601857494692 1479:8.29339036173254 1480:0.9475327949462353 1481:0.9475327949462353 1482:13.233634999015853 1483:0.9756891438634614 1484:4.1458445761578675 1487:8.405772736677296 1488:37.97242060518614 1489:0.9756891438634614 1490:18.923737070423893 1492:8.405772736677296 1493:4.1458445761578675 1496:4.1458445761578675 1498:4.1458445761578675 1499:37.97242060518614 1500:0.9756891438634614 1504:0.9756891438634614 1505:8.405772736677296 1506:0.9756891438634614 1508:165.77864295710532 1509:13.389499030976777 1512:13.548991976878163 1513:1.0046959848160615 1514:1.0046959848160615 1515:25.158331835046784 1517:1.0046959848160615 1518:1.0046959848160615 1522:1.0046959848160615 1523:4.217407790763958 1525:25.158331835046784 1526:1.0046959848160615 1527:1.0046959848160615 1528:8.520817608319907 1530:1.0046959848160615 1531:8.520817608319907 1532:4.290782981207737 1536:8.6386408728499 1543:19.33848593369575 1546:1.0345895181107205 1547:13.71227367165999 1549:1.0345895181107205 1550:1.0345895181107205 1554:4.290782981207737 1555:1.0345895181107205 1558:1.0345895181107205 1559:1.0345895181107205 1560:4.290782981207737 1561:25.67940274051553 1562:1.065408305867095 1563:94.34596371517328 1564:13.879514756174201 1565:4.366049843076345 1570:1.065408305867095 1571:13.879514756174201 1573:8.759366164986396 1574:4.366049843076345 1578:25.67940274051553 1579:1.065408305867095 1581:1.065408305867095 1583:1.065408305867095 1584:1.097193481646932 1585:1.097193481646932 1586:4.44329344914536 1587:1.097193481646932 1589:4.44329344914536 1591:1.097193481646932 1592:1.097193481646932 1593:1.097193481646932 1595:4.44329344914536 1596:4.44329344914536 1597:25.949576134740756 1603:1.097193481646932 1605:14.050897673292274 1608:19.77351875036685 1609:1.097193481646932 1610:1.097193481646932 1616:8.883125563458389 1617:26.226589068758365 1618:4.522604744417951 1622:1.1299889845919753 1623:9.01006037749473 1624:1.1299889845919753 1625:39.79926062646603 1626:1.1299889845919753 1631:9.01006037749473 1633:4.522604744417951 1634:9.01006037749473 1637:9.01006037749473 1639:32.84218679073724 1642:4.522604744417951 1645:1.1299889845919753 1646:9.01006037749473 1647:1.1299889845919753 1651:1.1638418205370555 1653:47.5142399134576 1658:14.406884615382682 1662:4.604081099050604 1666:9.140322028485409 1667:26.51078116982917 1668:1.1638418205370555 1671:4.604081099050604 1672:55.117639454802664 1673:9.140322028485409 1675:1.1638418205370555 1679:62.98271115370586 1681:1.1638418205370555 1682:1.1638418205370555 1684:1.1638418205370555 1685:1.1638418205370555 1687:14.59192326877664 1688:1.1988023538154844 1690:9.274073038893976 1691:9.274073038893976 1692:1.1988023538154844 1694:4.6878269287074135 1695:14.59192326877664 1696:4.6878269287074135 1698:26.802518057228017 1700:1.1988023538154844 1704:1.1988023538154844 1705:1.1988023538154844 1709:1.1988023538154844 1712:1.1988023538154844 1715:4.6878269287074135 1723:9.411488144417541 1724:14.781976000731818 1725:4.773954391428278 1726:1.2349246357591697 1727:4.773954391428278 1729:27.102194070132825 1731:33.88456567822891 1732:4.773954391428278 1734:1.2349246357591697 1735:4.773954391428278 1736:1.2349246357591697 1737:4.773954391428278 1739:4.773954391428278 1743:1.2349246357591697 1744:1.2349246357591697 1745:33.88456567822891 1747:9.411488144417541 1752:48.45379597623667 1753:4.862584171464012 1757:1.2722667729759884 1758:14.977304014865371 1759:1.2722667729759884 1760:1.2722667729759884 1761:4.862584171464012 1764:1.2722667729759884 1768:1.2722667729759884 1774:1.2722667729759884 1776:1.2722667729759884 1777:14.977304014865371 1778:1.2722667729759884 1779:1.2722667729759884 1780:9.55275555091106 1782:147.55721175546418 1786:1.3108913435070386 1789:4.953846368366714 1791:9.698078355479952 1792:1.3108913435070386 1794:4.953846368366714 1798:15.178189492699214 1800:41.8806668891191 1802:1.3108913435070386 1804:1.3108913435070386 1805:4.953846368366714 1806:27.72710342998149 1807:4.953846368366714 1808:1.3108913435070386 1809:4.953846368366714 1810:9.698078355479952 1811:1.3108913435070386 1812:4.953846368366714 1813:9.698078355479952 1814:9.698078355479952 1815:1.3108913435070386 1816:1.3108913435070386 1817:15.178189492699214 1818:15.178189492699214 1823:5.047881500810085 1824:1.3508658682583314 1825:1.3508658682583314 1826:1.3508658682583314 1828:15.384937903638821 1830:5.047881500810085 1832:5.047881500810085 1834:1.3508658682583314 1836:5.047881500810085 1837:5.047881500810085 1838:1.3508658682583314 1841:5.047881500810085 1842:9.847676161204353 1844:9.847676161204353 1847:1.3508658682583314 1848:1.3508658682583314 1849:1.3508658682583314 1850:15.384937903638821 1852:1.3508658682583314 1853:5.047881500810085 1856:5.047881500810085 1862:1.3508658682583314 1863:1.3508658682583314 1864:35.01762818575916 1867:1.3508658682583314 1869:1.3922633452929523 1870:5.144841651247687 1872:5.144841651247687 1873:28.38936733326198 1874:21.760653351293374 1876:28.38936733326198 1881:1.3922633452929523 1882:1.3922633452929523 1883:1.3922633452929523 1884:58.50263548636932 1885:1.3922633452929523 1894:1.3922633452929523 1895:5.144841651247687 1896:1.3922633452929523 1897:10.001786916780988 1900:1.3922633452929523 1903:15.597880643337747 1904:5.144841651247687 1905:5.144841651247687 1907:1.3922633452929523 1908:5.144841651247687 1909:5.144841651247687 1910:28.38936733326198 1912:10.001786916780988 1913:5.244891770039065 1914:5.244891770039065 1919:1.435162859025502 1920:1.435162859025502 1922:10.160669019811577 1923:5.244891770039065 1924:5.244891770039065 1925:1.435162859025502 1926:10.160669019811577 1929:5.244891770039065 1931:22.04266091229071 1932:1.435162859025502 1934:5.244891770039065 1935:15.817378056832748 1938:5.244891770039065 1939:5.244891770039065 1944:5.244891770039065 1945:5.244891770039065 1946:1.435162859025502 1950:5.244891770039065 1953:5.244891770039065 1956:1.4796502755765393 1958:1.4796502755765393 1959:1.4796502755765393 1960:1.4796502755765393 1962:1.4796502755765393 1963:5.348211170850307 1964:10.324603731011912 1965:10.324603731011912 1966:1.4796502755765393 1967:1.4796502755765393 1969:1.4796502755765393 1972:1.4796502755765393 1977:1.4796502755765393 1978:5.348211170850307 1979:5.348211170850307 1980:1.4796502755765393 1981:5.348211170850307 1986:5.348211170850307 1988:68.20973562586607 1989:5.348211170850307 1990:1.4796502755765393 1991:5.348211170850307 1998:10.324603731011912 1999:5.348211170850307 2000:1.4796502755765393 2001:5.348211170850307# caso
1:317.6632209820058 2:159.17368326850914 3:157.48179015819164 5:679.3203849779939 6:403.8740582204518 7:278.1530901489071 8:375.8102324983501 9:465.97290277474576 10:9.987884432663183 11:194.33627449963132 12:119.46152145426959 13:233.6268635747583 14:28.866836629509617 15:139.234158121956 16:39.39262080446277 17:947.4845613975607 18:47.99233999360205 19:22.8700994306378 20:166.8755613450297 21:50.77783586655152 22:2.815860928275788 23:88.2679987899577 24:173.31733778706018 25:127.93591134072891 26:24.09823135314073 27:160.9359081480235 28:62.01102514636593 29:37.19436804670407 30:1.4463471451690473 31:196.24381964965823 32:169.82044871864812 33:5.485265379145032 34:13.102683414951581 35:148.82316304200165 36:178.38380446179258 37:65.1125858985059 38:38.1950108039079 39:51.42238572992497 40:52.03977409891593 41:124.55360331431535 42:70.5352549890188 43:2.2574145095424756 44:49.5356825236162 45:88.04333853310574 46:37.70532168693818 47:13.408345572943988 48:147.04443611162358 49:14.28206529258467 50:3.1815637737824254 51:192.16485992126306 52:31.519817386875197 53:48.16366426520713 54:167.1835742666283 55:209.7111242552367 56:2.175016356122823 57:0.5938528125781823 58:5.2032019287733515 59:18.267631633311996 60:170.6767260611688 61:123.42137404095647 62:153.46612250777846 63:115.35065213119306 64:336.18205396456693 65:52.093771687818816 66:4.721355930483695 67:34.055783224202216 68:21.644317137025542 69:0.3376871322309637 70:11.402797004641222 71:77.56872764906613 72:49.13478431242376 73:14.106075164261567 74:287.74217451895646 75:9.465608671756197 76:0.45247323599373523 77:1.2867020272252736 78:32.92983371182754 79:119.29850669087465 80:2.6947013798134094 81:64.28295725607894 82:145.08824557754176 83:52.71152539540926 84:15.557733363687133 85:45.93806068940796 86:3.0460388838898105 87:4.692160207955637 88:50.334753233015334 89:149.70955784218668 90:47.295847444541465 91:6.861153565053597 92:13.95125659145042 93:16.71653340841628 94:33.07548770278359 95:52.420653989252 96:5.222856637168896 97:79.03287212819549 98:108.02547799746179 99:61.78319777219851 100:12.327724088932806 102:21.267069602372455 103:27.84490022151193 104:42.48829872100738 105:71.9226791108788 106:2.3707198016253006 107:46.79485766585072 108:42.99509863662198 109:2.4217636729342984 110:1.7426330458816544 112:2.513154574326818 113:195.93647784794607 114:6.152885190871507 115:52.253847488976795 116:19.300575692378885 117:69.76696628797278 118:8.448189462510049 119:0.2805033732130577 120:98.85947266425968 121:16.549924749996105 122:0.011670186094744782 123:11.136099687841975 124:115.3293922421707 125:19.984496424566654 126:17.049245233281308 127:41.963727574471335 128:14.33593600094978 129:86.61418682702828 130:23.67222796413921 131:1.5766946555162897 132:179.44726610285494 133:27.313964858370863 134:54.902741135069924 135:77.82063540726274 136:38.62427279687122 137:14.685457596857404 138:0.5798958000346685 139:20.796187719475498 140:20.894372136315535 141:11.97330103036046 142:47.22769461815499 143:69.66173215848976 144:120.80421391302944 145:0.14039380026819198 146:7.367275891193268 147:28.56739379097572 148:40.123435401803896 149:80.22340872942434 150:25.31898292575218 151:10.00979039679061 152:29.002692823089415 153:12.880476775447109 154:15.838095780605494 155:86.56047627306785 156:58.07545484887453 157:22.548947483575517 158:77.46270503858723 159:87.49863151564533 160:46.13299084589742 161:64.0059258972808 162:8.265770517808766 163:2.2240548328014427 164:4.039799109314186 165:31.04650592849289 166:6.213264453862146 167:4.220826232225935 168:31.96522159792244 169:0.22990988935239817 170:39.99076095937905 171:1.1271318625751139 172:81.76479837941272 173:14.675807213648621 174:21.22489102702751 175:4.409189857131575 176:2.5942105833253843 177:44.644984301731114 178:36.78550987086639 179:120.8860054145554 180:88.31624047856563 181:12.16058704786351 182:4.672409487496464 183:0.3030494862187335 184:99.84428017066845 185:64.09991362729367 186:9.517626943141238 187:0.7312569325878789 188:2.9084710459541716 189:0.711648152209245 190:15.685161287220891 191:16.07339713709608 192:5.0951244103386575 193:71.13711992304857 194:19.517414846496337 195:3.1417677597352442 196:6.364422338178467E-5 197:6.364422338178467E-5 199:23.302787329935434 200:5.26923955449619 201:5.26923955449619 202:23.42979633425053 203:10.390047248979196 204:35.393666301118614 205:16.782536166075158 206:209.6730989053642 207:1.6643807478151333 208:73.04484537486118 209:110.81374049609562 210:20.32264897581812 211:13.705189495340864 212:24.013494220111387 213:252.24068799420715 214:24.2795109073722 215:24.2795109073722 216:10.940769461443022 217:8.2224238128813 218:17.368175615833117 219:3.574342708113346 220:14.127830423883285 221:0.007427484911782356 222:113.12411201168986 223:11.145630097151637 224:45.98606240448061 225:28.86486671197314 226:55.452358365849385 227:14.467818624985046 228:0.01405224975340418 229:1.9303968584404767 230:14.566843431792403 231:6.0265949805494685 232:11.48290568604131 233:29.330975367527653 234:14.666727435985873 235:29.330975367527653 236:0.020156371867393098 237:0.020156371867393098 238:98.32871888606111 239:81.86081991266943 240:0.6700217067668547 241:33.60930619614062 242:33.60930619614062 243:76.70353091077938 244:42.3947828920186 245:0.024386698198733285 246:42.59850685665502 247:6.202754400569526 248:14.920275813285926 249:77.01154391947153 250:25.821057627851665 251:8.86304652851115 252:18.444741308090737 253:2.0836576923971837 254:56.92364913700432 255:99.43963960273636 256:57.04943059776441 257:117.00118721117646 258:2.1154862626868107 259:11.921830430076167 260:26.042262013577243 261:4.0372626244916425 262:88.62683179464297 263:67.4824342493074 264:78.10894954392445 265:43.32465824914526 266:34.49226854030816 267:100.38570593423418 268:123.83153708032633 269:57.94424807051389 270:30.63147891639154 271:6.539794510634146 272:175.2986970299032 273:48.63043150786133 274:0.05005738009624544 276:22.960598818714892 277:27.03417102424257 278:0.06171995877734853 279:58.99889061806377 280:27.191801563222665 281:2.385207642997766 282:23.386907630615713 283:0.07204962436895194 284:0.9128542016652165 285:4.504623351054495 286:9.765543118496922 287:0.9338326809299275 288:23.677567847882305 289:23.751062737494625 290:55.0728087012991 291:7.065284165756775 292:28.084371672269064 293:1.0100781458613162 294:7.274039512564872 295:0.10866149807774755 296:37.072597578988336 297:0.22636422820351781 298:56.543261898666024 299:10.323187338531303 300:7.416999775854401 301:0.12283925101371108 302:2.7237458072629432 303:37.68944396224143 304:28.935747041602095 305:4.939224264038841 306:2.7841404245681662 307:95.35368469986327 308:2.8457443099357884 309:2.887500300906685 310:2.9085877680739713 311:5.142517524859011 312:73.87933809783881 313:21.461598618352962 314:21.461598618352962 315:29.646471783538143 316:21.461598618352962 317:97.63183116993159 318:25.788631406926616 319:21.756661692436772 320:34.514208043257035 321:8.02138782755077 322:30.104933795402793 324:0.15191011173262506 325:26.211043511608498 326:11.258783869802132 327:39.53538921763895 328:39.64881672507746 329:11.308279081927706 330:39.64881672507746 331:0.1369431997884914 332:8.303472331604276 333:0.12969009758043235 334:39.99253204270648 335:11.458426741116611 336:1.3777832867173527 337:1.4065622081366376 338:18.747664062735815 339:0.24758260640121574 340:0.11225137659215867 341:8.554562981478597 342:22.838494377768157 344:11.871458031812178 345:15.4188282380821 346:0.09903824209351181 347:72.38717552114444 348:50.97407422144895 349:5.908907754461094 350:46.07406443593553 351:3.4850213242395243 352:1.5421954892565282 353:0.09268597569587564 354:23.493783521931817 355:8.903586191992185 356:3.535581617958061 357:19.46646329844862 358:8.948412251154362 359:8.948412251154362 360:8.948412251154362 361:12.248798031192596 362:9.03889126902964 363:3.6127740097282186 364:6.119233140002499 365:6.155087503029861 366:28.110534755760643 368:6.412765098435937 369:16.469084493085862 370:1.7747368165431627 371:12.874407437926353 372:3.9104318675158947 373:0.04841210196482906 374:1.8464322897285055 375:9.704893065350571 377:0.0414971475347795 378:0.4243521904784995 379:3.9958279901643676 380:9.754778228537203 381:43.881686631707844 382:1.8832155407354811 383:0.43246039690515115 384:0.039296058647257825 386:25.17331782509646 387:9.804988967892154 388:54.58056020362762 389:17.032825367722257 390:44.156378810795935 391:1.9206397373764486 392:9.906400906403025 393:6.802469415328781 394:1.9395963807613061 395:25.45602688567636 396:17.251496106325366 398:66.2962470024603 399:1.9974652435827458 400:0.025399252993995366 401:6.965992224564876 402:2.017093768489716 403:39.81644637299616 405:0.021931657232118085 406:0.510352059124164 407:17.549558881484483 408:13.864262624730394 409:0.5289154311286115 410:2.0973515418366753 411:4.3571656282668485 412:2.0973515418366753 413:30.794772805715738 414:2.11786146040262 415:17.7781623579408 416:85.17179778985471 417:7.176960553368433 418:35.67170266184405 419:0.01569873201646037 420:13.995356726260557 422:4.452764117944864 423:10.488989316324338 425:117.72960600516046 426:18.011262696860662 427:14.128209065810452 428:7.351241935603018 429:86.10859494326309 430:7.351241935603018 431:7.395605948511443 432:14.262859736853075 433:22.338768102283513 434:4.583738066445392 435:7.440294676721028 436:57.27783562828008 437:10.768635243658718 438:14.399350220241974 439:36.42974025774075 440:14.468298749420759 441:2.2886716517311507 443:4.684701569353749 444:31.827801222968848 445:36.81985664017102 447:0.6507118405136172 448:4.788099262727458 449:2.4018359615554408 450:2.4018359615554408 451:0.0030073458452706337 452:101.29062234916056 453:14.892189195932538 454:0.0018299651458513326 455:4.894018369963669 456:0.6955587190854794 458:23.283001439131443 459:27.920802080451253 460:37.62364419141837 461:53.50506365980144 462:27.920802080451253 463:0.7071247319878992 464:7.954417995164223 465:42.903506606130954 466:7.954417995164223 467:23.479682185060064 468:2.496157394490082 469:15.110957251649127 470:28.144415119245977 471:6.005202520954932E-4 472:43.05466160117671 473:5.03932578323824 475:43.36009484465094 476:5.113793940459004 477:8.152294237755067 478:15.410105850316532 479:5.113793940459004 480:8.152294237755067 481:60.067675636269 482:11.60697633711694 483:11.60697633711694 484:33.43290041189557 485:19.602716716429942 486:2.6443484952413288 487:2.6443484952413288 488:4.158052299316767E-5 489:66.29732740830046 490:33.56243717599473 491:5.189512276584768 492:8.25357205696799 493:0.8050302603948689 494:8.304813237972771 495:138.46337265447318 496:138.46337265447318 497:1.6170770218194486E-4 498:72.4926758498562 499:11.798206272020908 500:117.61456781688798 501:11.798206272020908 503:19.874099771998406 504:111.16837980297758 505:28.95222645591184 506:2.7216291817018186 507:19.965899443037927 509:5.3844897889035055 510:79.58333166266854 511:8.567251769552636 512:0.8713670497267563 513:5.4244932007423 514:20.340028905042157 515:56.08890642206839 517:5.464842911984088 518:8.62102437171255 519:12.261982030553117 520:16.198051038091368 521:12.261982030553117 523:8.729900303679786 525:62.30438422701792 526:45.28607063143556 527:12.330342469597385 528:0.9132023082800496 529:12.399250962928209 531:34.910634200092055 532:0.004950087177334084 533:50.98649410372721 534:20.628166678011215 535:2.938874367102302 536:16.446452259416077 537:0.005914149086759676 538:0.9419774521186538 539:0.9419774521186538 540:2.967233324579764 541:25.38310572334364 542:2.967233324579764 543:0.9714830420167695 544:63.16338573184933 545:0.00811551189070756 546:16.615346746671158 547:12.609340401111153 548:0.9714830420167695 549:16.615346746671158 550:0.9714830420167695 551:12.68051753311792 552:0.9865160203032227 553:5.757385903632661 554:12.68051753311792 555:25.72615145027306 556:1.001739233351533 558:3.08350380712566 559:0.012119547160777037 560:9.12558741325754 561:1.0171553329031024 562:3.08350380712566 563:21.225014417439112 564:12.824641309157562 565:25.842308503864448 567:5.888446981874793 570:21.43037931715148 571:0.015272212292761567 572:12.971180673178127 573:41.364388331229655 574:17.138671113598125 575:9.302526599245128 576:83.2594030142471 577:1.0645883178667443 578:17.2284243038804 579:3.2045038293301875 580:9.362539384741012 581:1.08080362371613 583:21.639107920877173 584:0.02075383371639206 586:0.02075383371639206 588:13.195673036540887 589:3.23552479259629 590:13.271789484748485 591:1.1138582958579908 592:0.022787542576354146 593:6.115011108150722 594:3.2985235066677805 595:9.545783565164419 596:9.545783565164419 597:1.130703751866013 599:6.208621866934193 600:17.5950685034552 601:3.3305106976302374 602:3.3305106976302374 604:3.3628295807803052 606:32.067164593559085 607:0.031995717002877906 608:22.286496367283753 609:3.428482493268504 610:1.2002806213262023 612:0.03457413808663012 613:1.2002806213262023 614:9.8623650764846 616:1.2182402338122142 617:6.401245681636868 618:3.4618268441475117 619:9.8623650764846 620:0.0400744075945964 621:13.8236186715527 622:18.07142926085724 623:0.0400744075945964 625:43.43341514082196 627:73.43629065064178 628:6.5506612239668955 629:1.2735320272980786 630:13.987715006614506 631:0.049210078880986344 632:32.945468663603755 634:80.45361103520518 635:1.311607757127045 636:10.193869918748728 637:18.46795951948265 638:1.311607757127045 639:100.99036589473496 641:23.203376110187595 642:1.3310215673620167 643:0.055912455512352584 644:18.671678860673524 645:1.350691373682295 646:1.350691373682295 647:14.411408728514928 648:28.379719284343622 649:28.379719284343622 650:44.549960900121725 651:0.06692346059731015 653:0.06692346059731015 654:218.6937804902829 655:3.778465041574033 657:117.05024866465212 659:6.917046282597455 660:62.898881324032494 661:131.7568200532718 662:1.4112787445707098 663:1.4320150322639686 664:0.07492691477369819 665:7.026596378445296 666:3.891101527755333 667:10.685408220292787 668:57.2122338106458 671:1.453029098183513 672:1.453029098183513 674:0.08348129501865618 675:70.30041673243538 676:1.4959094405454536 677:19.41545633031062 678:19.41545633031062 679:14.947082535544103 680:3.968317631195359 681:14.947082535544103 682:29.379582947881705 683:10.906703820726054 685:7.195257110256423 686:34.68325594361864 687:10.906703820726054 688:29.379582947881705 690:29.379582947881705 691:15.039450773917004 693:1.539958746609701 694:40.39259132868073 697:4.087477556920748 698:98.31176695811507 699:1.5624344977125213 701:11.05802848726232 703:71.14949431439076 705:19.749898634347975 706:7.369365321904715 707:11.134869657271363 708:0.10740307698664696 709:0.10740307698664696 710:15.418330428805781 711:1.6083148548801431 712:0.11264253747335327 713:29.98175833911307 714:15.515487607675142 715:11.290980941589115 716:0.11804000342363613 717:0.11804000342363613 718:4.210831238127635 719:4.252920449823262 722:7.549216965485165 723:65.79673153715157 724:20.211705144166192 725:0.12359832252906457 726:30.29192725156076 727:7.549216965485165 729:41.34987378244928 730:1.6554709131957415 731:11.370280740343528 732:0.12359832252906457 733:11.450430453188346 734:15.712853173474324 735:145.212033513748 736:4.295510154474346 738:41.5471308716286 739:7.610498502395604 741:4.338609622766662 742:0.13520930127320674 744:15.81309973306331 745:7.672466146546129 746:11.531445975742823 747:11.531445975742823 748:4.338609622766662 749:1.7039494991183384 750:20.44979808429011 751:11.613343654142623 752:73.2316840316264 753:1.72870008616406 754:15.914415163781802 755:4.382228385696148 756:0.14126805592039016 757:7.735132787895871 758:4.382228385696148 759:11.613343654142623 760:7.735132787895871 761:25.67646504268766 762:60.47731593875182 763:4.426376243958502 764:25.67646504268766 765:0.15390797879086565 766:20.816444190141855 767:4.471063278276768 768:0.15390797879086565 769:36.61528872413581 770:16.224982421109797 771:1.8050748932921221 772:80.97370084701556 773:1.8050748932921221 775:1.8050748932921221 776:7.927461180601683 777:4.516299860442821 778:4.562096664242338 779:21.067504024034758 780:0.16726669461678742 781:31.42925841738896 782:1.8312635684461844 784:1.8312635684461844 785:11.950099586657027 787:4.608464677782197 788:1.8578293066885925 789:103.03338971503278 790:16.43776328251264 791:1.8847795393819713 792:12.124231601690136 793:0.18871433714010952 794:4.702959930595154 795:37.569307556830374 797:4.702959930595154 798:21.454574767235382 800:0.18871433714010952 801:8.194534654847557 802:21.454574767235382 803:1.9398643311425419 804:8.263304448667247 805:0.19625441353685227 806:0.19625441353685227 807:12.302407174839134 809:4.799880291703521 810:21.71994706769749 812:8.332907590886125 814:1.968014898414931 815:4.799880291703521 817:8.403361360995026 818:27.0280765336314 819:1.9965819951841606 820:0.2119446953772298 821:8.403361360995026 822:8.474683582292895 824:12.57762203100285 827:144.47849931404915 828:4.899326322760055 829:8.474683582292895 830:12.57762203100285 832:0.2284766136547877 833:0.2284766136547877 834:8.546892643877161 835:4.9500296221035445 836:2.0550005869609484 837:0.2284766136547877 839:27.34746716649374 840:50.70952305126618 841:0.2284766136547877 843:12.766663939525058 844:12.766663939525058 846:5.001404973592316 847:2.0848701761840958 849:2.0848701761840958 850:2.0848701761840958 851:8.620007525132669 853:57.63368987214408 854:5.053466834500684 855:12.862926887250849 856:0.24588580320224354 858:12.862926887250849 859:8.694047821896097 860:2.1459773710546037 861:12.96038519239282 862:2.1459773710546037 864:22.698970646207783 865:8.844986286877333 866:0.26421021015788626 867:22.698970646207783 868:33.59487207051421 870:5.159710294047804 871:0.2737281605960865 872:0.2737281605960865 873:5.213923249884986 874:28.17984800447529 875:0.2737281605960865 876:13.158995112353566 878:2.2089754813416187 879:5.268885474450522 880:2.2412099728282957 881:13.260202629957405 882:22.99423405544416 883:33.98653023727379 884:22.99423405544416 885:5.268885474450522 886:0.2834902976006409 887:5.268885474450522 888:0.2834902976006409 891:5.268885474450522 892:2.2412099728282957 894:5.324614003167935 897:0.29350210960185 898:18.073824714856357 899:23.14465581714912 901:0.29350210960185 902:13.362717393974098 903:2.2739495179246534 904:9.078863022202254 906:2.3072056636087654 907:0.30376927174515744 908:0.30376927174515744 909:2.3072056636087654 910:5.3811264583270555 911:9.158905403231952 912:0.30376927174515744 913:40.32053047903979 914:2.3072056636087654 915:9.158905403231952 916:34.38806755366384 917:34.59268967310344 918:9.240030080254048 919:5.438441077551939 920:40.55079429789983 921:2.3409903568453894 923:9.240030080254048 924:0.3142976555788857 925:2.3409903568453894 926:0.3142976555788857 927:9.240030080254048 928:0.3142976555788857 932:23.607616413646564 933:2.3753159640763024 934:5.496576742605251 935:18.462701912064936 936:5.496576742605251 937:34.79996448002259 939:9.405629772044946 941:0.33616260607124815 943:0.33616260607124815 944:23.765993182995615 946:2.4456416034649684 947:0.34751197851650945 948:9.490158860955681 949:23.92648169726524 950:5.615390141652019 952:23.92648169726524 954:13.896003629779198 955:0.34751197851650945 957:5.67610914439357 958:5.67610914439357 959:0.3591482045846886 960:47.795023530855325 961:47.795023530855325 962:35.438374542893506 964:18.867286821062066 965:2.4816686494036766 967:14.007040358348334 968:14.007040358348334 971:14.007040358348334 972:5.7377318012481 973:29.816266828801705 974:2.5182906835713377 975:9.662818246297892 978:9.662818246297892 980:5.800280712699579 981:5.800280712699579 983:24.421156847565634 984:9.751008857293478 985:0.38330946776376484 986:36.10317955068855 987:5.86377933843845 989:2.5933794180952416 990:9.840482210611214 991:14.34957703011354 992:24.590641970570005 993:2.5933794180952416 995:14.467033680969717 996:69.34786159589743 999:0.4087055659192603 1000:9.931271433167517 1001:9.931271433167517 1002:5.9282520406301575 1004:0.4087055659192603 1005:30.609502339824736 1007:10.023410952198248 1008:10.023410952198248 1009:0.4218864087255407 1010:14.586201021008796 1011:0.4218864087255407 1012:0.4218864087255407 1014:0.4218864087255407 1015:5.993724131441737 1016:69.72827364912396 1018:43.03093758737155 1019:2.7108633258033694 1020:2.7108633258033694 1021:14.70712472177086 1022:0.4354002510033748 1024:10.116936564258351 1026:6.060221922370746 1029:25.113740862295536 1030:10.116936564258351 1031:70.50608936574525 1032:10.211885508790164 1035:25.29321073783219 1036:2.7513863605564155 1038:2.7513863605564155 1039:85.21406095677091 1040:6.127772778178995 1041:6.196405173891189 1042:6.196405173891189 1043:2.7926206675244125 1044:6.196405173891189 1045:2.7926206675244125 1047:14.954433263485424 1049:6.196405173891189 1050:0.4634623433882936 1051:0.4634623433882936 1052:6.196405173891189 1053:0.47802919342668543 1054:20.188057606750764 1055:6.26614875503089 1056:20.188057606750764 1057:10.406210044842549 1058:2.834585606419363 1060:0.47802919342668543 1061:31.449692943231256 1062:31.449692943231256 1063:6.26614875503089 1065:0.49296628259240194 1066:0.49296628259240194 1068:2.8773013378550236 1069:0.49296628259240194 1070:0.49296628259240194 1071:25.84794485409771 1072:6.337034403358056 1073:64.52493215132456 1074:2.8773013378550236 1075:0.49296628259240194 1076:44.126213702926954 1078:37.76962662466975 1079:31.66770624065558 1080:15.339822839955081 1081:44.41059787882882 1082:20.506225935792582 1083:0.5082838968845884 1084:0.5082838968845884 1088:2.9650701011217673 1089:2.9650701011217673 1090:0.5239927571708223 1091:2.9650701011217673 1092:6.482362032069843 1093:6.482362032069843 1095:2.9650701011217673 1096:0.5239927571708223 1097:32.113950005587824 1098:0.5239927571708223 1100:0.5401040437490942 1101:72.9881803367458 1102:3.0101678813046657 1103:10.813757386101795 1104:32.342385565008435 1105:3.0101678813046657 1106:3.0101678813046657 1107:3.0101678813046657 1108:6.556872608501937 1109:15.607021751970487 1112:0.5401040437490942 1114:21.00261524766625 1116:3.056106057223041 1117:21.00261524766625 1118:6.632662610602828 1119:0.5566294234896304 1120:6.632662610602828 1121:10.919851549521145 1125:3.102909537378704 1127:11.027729607033029 1129:0.5735810774375831 1131:0.5735810774375831 1132:0.5735810774375831 1134:26.831854413583606 1135:3.102909537378704 1136:0.5735810774375831 1137:6.70977025200076 1138:3.102909537378704 1139:3.1506043538531263 1141:3.1506043538531263 1142:11.137446082680668 1143:52.69384131635759 1145:105.67714582298146 1146:3.1506043538531263 1147:27.038365985783184 1149:6.788235484615078 1150:16.024479444102436 1151:3.1992177318207693 1152:0.6088146944608227 1153:21.52387484899198 1155:6.868100105535041 1156:16.168350836257222 1157:6.868100105535041 1159:21.52387484899198 1160:3.1992177318207693 1161:3.2487781629325703 1162:16.314706364050217 1165:3.2487781629325703 1166:0.6271238825936027 1167:6.949407873139688 1168:3.2487781629325703 1170:33.54224815581341 1173:11.362625242360073 1174:16.314706364050217 1175:21.703565224909987 1176:21.703565224909987 1177:33.54224815581341 1178:0.6271238825936027 1179:33.54224815581341 1183:3.299315485823954 1184:0.6459138689768293 1185:16.46362629522606 1186:7.032204630840939 1187:7.032204630840939 1188:16.46362629522606 1189:3.299315485823954 1190:3.299315485823954 1191:16.46362629522606 1192:0.6459138689768293 1193:3.299315485823954 1194:16.46362629522606 1195:16.46362629522606 1196:3.299315485823954 1198:11.478210325486119 1200:68.65337282988335 1201:22.072438053565705 1203:3.3508609718232125 1205:7.116538442179684 1206:16.615194854326987 1208:27.900397585287013 1209:61.28717397966098 1210:108.22236913439251 1212:11.5958789849916 1215:16.615194854326987 1216:3.3508609718232125 1217:16.769500487232452 1219:34.31297745138141 1220:0.6849980412516367 1222:3.4034474181925263 1223:11.715700179170135 1226:7.202459736746487 1227:11.715700179170135 1228:11.715700179170135 1229:0.6849980412516367 1231:7.202459736746487 1233:16.769500487232452 1234:0.6849980412516367 1236:16.926636147810978 1240:0.7053250243258389 1241:3.457109249479758 1243:0.7053250243258389 1244:34.579234004576044 1245:16.926636147810978 1246:16.926636147810978 1248:34.579234004576044 1249:0.7053250243258389 1250:16.926636147810978 1251:7.290021467574112 1252:0.7053250243258389 1253:0.7053250243258389 1255:7.290021467574112 1257:48.21727035463965 1258:0.7261985016772315 1260:11.96209365535454 1261:11.96209365535454 1264:17.086699609895682 1265:3.5118826263926595 1267:3.5118826263926595 1268:3.5118826263926595 1269:0.7261985016772315 1270:55.273073504683325 1271:7.3792792832554195 1272:7.3792792832554195 1273:7.3792792832554195 1275:7.3792792832554195 1276:7.47029171313427 1277:3.5678055653244667 1279:0.7476370018187546 1280:17.249793806633278 1281:3.5678055653244667 1282:7.47029171313427 1283:3.5678055653244667 1284:28.82606587376562 1285:12.088822240730483 1286:12.088822240730483 1291:17.249793806633278 1292:7.47029171313427 1295:17.416027200821016 1296:3.624918066901409 1297:3.624918066901409 1298:7.563120370230171 1299:3.624918066901409 1300:17.416027200821016 1301:23.05521884353347 1302:23.05521884353347 1303:7.563120370230171 1305:12.218016509208399 1306:23.05521884353347 1308:71.01197395701796 1309:0.7696600125248414 1310:0.7696600125248414 1311:0.7696600125248414 1312:3.683262256758173 1313:0.792288046843029 1314:23.26316971116344 1316:0.792288046843029 1317:7.657830171393531 1319:3.683262256758173 1320:63.89294414555007 1321:0.792288046843029 1322:17.58551418774283 1323:0.792288046843029 1325:23.26316971116344 1326:49.30496216494426 1327:7.657830171393531 1333:0.8155427172618103 1335:3.7428825385048645 1336:0.8155427172618103 1337:3.7428825385048645 1338:17.758375535819884 1339:3.7428825385048645 1341:3.7428825385048645 1343:17.758375535819884 1344:17.758375535819884 1345:7.75448957898712 1346:0.8155427172618103 1347:0.8155427172618103 1349:0.8394468149978663 1352:7.853170862367442 1353:12.621308067690704 1354:17.934738871103367 1355:3.80382576201315 1356:0.8394468149978663 1357:23.69161520403895 1358:3.80382576201315 1359:3.80382576201315 1360:0.8394468149978663 1361:29.824937510354196 1362:113.95930031705325 1364:3.80382576201315 1365:0.8394468149978663 1366:0.8394468149978663 1368:0.8640243983223721 1369:0.8640243983223721 1370:0.8640243983223721 1371:3.8661414053314167 1374:3.8661414053314167 1375:3.8661414053314167 1376:0.8640243983223721 1377:3.8661414053314167 1379:12.761305762843174 1382:0.8640243983223721 1383:0.8640243983223721 1384:3.8661414053314167 1386:3.8661414053314167 1387:0.8640243983223721 1388:7.9539503862624406 1389:0.8640243983223721 1391:0.8893008873993204 1392:3.929881775010105 1393:0.8893008873993204 1395:8.056908927224159 1396:8.056908927224159 1397:12.90426694203991 1398:0.8893008873993204 1399:0.8893008873993204 1401:24.137884633050525 1402:8.056908927224159 1403:18.298519515643218 1404:8.056908927224159 1406:24.137884633050525 1407:0.8893008873993204 1408:8.056908927224159 1409:0.8893008873993204 1411:81.63314080463572 1415:0.9153031688076552 1417:3.995102227615447 1418:37.222088226421995 1420:18.486231390951392 1421:8.16213201809029 1422:13.050309164801938 1428:3.995102227615447 1430:3.995102227615447 1433:4.061861408959574 1434:30.908916945304288 1435:8.269710331346431 1436:4.061861408959574 1437:0.9420597118600426 1438:4.061861408959574 1441:13.199557130619583 1444:4.061861408959574 1446:4.061861408959574 1448:0.9420597118600426 1449:4.061861408959574 1450:13.199557130619583 1452:8.269710331346431 1455:4.061861408959574 1456:4.061861408959574 1457:8.269710331346431 1460:0.9420597118600426 1463:13.199557130619583 1464:8.269710331346431 1465:0.9420597118600426 1466:51.690856015784426 1467:0.9696006937125876 1468:4.130221522740422 1469:4.130221522740422 1470:4.130221522740422 1471:13.352143271220163 1473:8.379740097718233 1474:4.130221522740422 1475:0.9696006937125876 1477:0.9696006937125876 1480:8.379740097718233 1481:0.9696006937125876 1482:18.874103529077694 1483:0.9979581403625959 1484:8.49232357122614 1486:60.11711025914127 1488:0.9979581403625959 1489:0.9979581403625959 1490:4.200248621998433 1492:8.49232357122614 1493:4.200248621998433 1494:19.074616734567016 1498:0.9979581403625959 1500:19.074616734567016 1501:4.200248621998433 1503:4.200248621998433 1504:75.92655597505644 1506:31.48737867768321 1507:0.9979581403625959 1508:13.508208402060573 1509:4.200248621998433 1512:4.272012935119767 1513:4.272012935119767 1515:4.272012935119767 1516:1.0271660794067594 1517:1.0271660794067594 1518:4.272012935119767 1519:1.0271660794067594 1524:4.272012935119767 1527:13.667902447297307 1530:13.667902447297307 1531:4.272012935119767 1532:4.34558922444039 1533:69.03703477771313 1534:1.057260711256095 1535:1.057260711256095 1537:4.34558922444039 1541:1.057260711256095 1545:25.59921676439417 1546:32.093077869251715 1547:8.725593905702485 1548:1.057260711256095 1550:1.057260711256095 1551:8.725593905702485 1553:4.34558922444039 1556:8.725593905702485 1559:1.057260711256095 1560:13.831385242069505 1561:13.99882742684544 1562:4.421057185829069 1563:94.8197981298815 1564:1.0882805979339827 1565:32.40693405114529 1568:8.846520297776893 1570:13.99882742684544 1571:25.863067765304457 1573:4.421057185829069 1574:32.40693405114529 1575:39.2895152685725 1576:1.0882805979339827 1578:4.421057185829069 1579:4.421057185829069 1581:61.660920992539545 1585:14.170411444873626 1588:1.1202668731819256 1589:1.1202668731819256 1590:8.970480796458387 1591:19.925202816860192 1592:1.1202668731819256 1594:1.1202668731819256 1595:1.1202668731819256 1596:1.1202668731819256 1599:26.133442261171048 1600:19.925202816860192 1601:1.1202668731819256 1602:8.970480796458387 1603:19.925202816860192 1604:1.1202668731819256 1609:26.133442261171048 1610:8.970480796458387 1612:8.970480796458387 1614:4.498501891783687 1616:1.1202668731819256 1617:1.1532634759613636 1620:4.5780142873048 1623:1.1532634759613636 1625:4.5780142873048 1629:1.1532634759613636 1631:9.097616711347145 1632:1.1532634759613636 1637:4.5780142873048 1638:4.5780142873048 1639:4.5780142873048 1640:4.5780142873048 1641:4.5780142873048 1642:9.097616711347145 1643:20.15112920963366 1646:9.097616711347145 1647:1.1532634759613636 1651:14.526800589875979 1653:9.228079463656458 1654:1.1873174121076617 1657:9.228079463656458 1662:1.1873174121076617 1666:4.659691742844847 1667:4.659691742844847 1669:1.1873174121076617 1670:1.1873174121076617 1672:9.228079463656458 1674:9.228079463656458 1675:4.659691742844847 1677:1.1873174121076617 1679:9.228079463656458 1682:14.526800589875979 1684:1.1873174121076617 1686:4.659691742844847 1687:26.986987491643923 1689:4.743638673768258 1690:20.620762168969122 1694:14.712040345459721 1696:9.362031575655779 1698:1.2224790463372373 1702:33.744402329596674 1703:125.97835211479236 1704:9.362031575655779 1708:26.986987491643923 1709:1.2224790463372373 1711:4.743638673768258 1712:48.25860835899649 1714:26.986987491643923 1719:14.712040345459721 1720:4.743638673768258 1722:1.2588024295914144 1723:1.2588024295914144 1727:1.2588024295914144 1728:4.829967238012363 1729:4.829967238012363 1731:4.829967238012363 1736:1.2588024295914144 1737:9.49964778351506 1738:1.2588024295914144 1739:20.86507661161008 1740:72.79202059332177 1741:1.2588024295914144 1742:4.829967238012363 1743:1.2588024295914144 1745:9.49964778351506 1747:1.2588024295914144 1749:1.2588024295914144 1753:57.048564718718836 1754:1.2963456683758328 1757:82.06425626199564 1759:1.2963456683758328 1766:4.918798120433233 1770:1.2963456683758328 1772:4.918798120433233 1777:4.918798120433233 1778:1.2963456683758328 1779:1.2963456683758328 1781:1.2963456683758328 1783:1.2963456683758328 1784:4.918798120433233 1785:4.918798120433233 1786:1.3351713411337518 1790:49.73000514157273 1793:5.010261419985011 1799:5.010261419985011 1800:1.3351713411337518 1802:5.010261419985011 1804:1.3351713411337518 1808:1.3351713411337518 1810:9.786640200327016 1811:1.3351713411337518 1814:1.3351713411337518 1815:27.91217617640791 1816:42.130139090988614 1817:1.3351713411337518 1818:5.010261419985011 1820:5.010261419985011 1821:5.1044976555310875 1823:15.505859393589569 1824:9.936439109573532 1825:9.936439109573532 1826:58.20905803713109 1828:9.936439109573532 1829:5.1044976555310875 1830:66.44051008119754 1832:28.23857298682721 1833:9.936439109573532 1834:1.3753469685840138 1835:1.3753469685840138 1836:21.64018708921145 1839:1.3753469685840138 1842:1.3753469685840138 1844:9.936439109573532 1846:28.23857298682721 1847:1.3753469685840138 1848:1.3753469685840138 1850:1.3753469685840138 1851:1.3753469685840138 1852:5.1044976555310875 1853:21.64018708921145 1854:5.1044976555310875 1856:5.1044976555310875 1858:28.23857298682721 1859:1.3753469685840138 1862:9.936439109573532 1863:5.1044976555310875 1864:140.77719847154185 1866:1.3753469685840138 1867:5.1044976555310875 1874:15.719003237780596 1875:10.090750969130061 1876:1.4169455487653062 1877:10.090750969130061 1878:10.090750969130061 1880:1.4169455487653062 1885:5.201658909332574 1886:10.090750969130061 1888:1.4169455487653062 1890:15.719003237780596 1891:1.4169455487653062 1894:21.913946244256934 1896:10.090750969130061 1897:10.090750969130061 1898:10.090750969130061 1899:10.090750969130061 1903:10.090750969130061 1908:15.719003237780596 1912:21.913946244256934 1922:5.301910132244891 1925:1.4600461659062849 1930:5.301910132244891 1931:22.19615491081762 1932:5.301910132244891 1934:1.4600461659062849 1937:36.04930742122773 1938:15.938701756223493 1939:1.4600461659062849 1942:1.4600461659062849 1943:5.301910132244891 1944:10.249834176601595 1945:22.19615491081762 1946:5.301910132244891 1951:10.249834176601595 1953:1.4600461659062849 1955:1.504734686526844 1960:1.504734686526844 1961:1.504734686526844 1963:5.405430637540821 1965:5.405430637540821 1967:5.405430637540821 1969:1.504734686526844 1971:1.504734686526844 1972:1.504734686526844 1973:1.504734686526844 1974:1.504734686526844 1975:16.165347720456985 1977:29.279430498142457 1979:5.405430637540821 1982:10.41396999279346 1985:1.504734686526844 1986:16.165347720456985 1989:1.504734686526844 1990:1.504734686526844 1991:5.405430637540821 1997:16.165347720456985 1999:1.504734686526844 2000:1.504734686526844 2001:51.91277711540591# paciente
1:382.17180980062955 2:238.27888709447052 3:130.87811225914575 4:679.3203849779953 6:173.97498187703502 7:542.5565426921052 8:204.78610854825695 9:191.07881820962794 10:0.5583551003133763 11:196.42703602099348 12:159.14574669524572 13:161.77924667004322 14:11.17731265601742 15:131.5674760466074 16:484.4588581394948 17:79.02529704328225 18:190.81894838413376 19:77.000734658154 20:132.39780074170642 21:39.79847872862427 22:27.610080226959873 23:5.54892512594768 24:41.13784982866487 25:73.58079736730649 26:5.068912830856777 27:36.03960726451541 28:77.58358141015843 29:152.9345512879648 30:44.04929901461956 31:397.2167785336689 32:8.239839027981041 33:168.15215283196466 34:39.847391487241225 35:101.29238020378646 36:15.174954665080692 37:40.80676464504946 38:77.82052969509996 39:77.89146007739836 40:63.09156355374335 41:52.16221881160084 42:140.7069755659285 43:0.004857367372200849 44:229.2267861784306 45:7.777884101164977 46:51.04084060291244 47:25.62892451956899 48:106.45895782411492 49:392.1590478019138 50:86.59426964597746 51:0.12031497971915289 52:14.02319702877916 53:47.808049707703816 54:40.956565200048495 55:55.707131878358 56:7.65238496532656 57:19.427815073850944 58:35.277836822887444 59:20.060881586838686 60:103.71835366835329 61:23.60498860651199 62:33.207757992346345 63:102.09479849501957 64:106.74151465619362 65:161.87478452917057 66:0.42794243674399374 67:133.06916342422858 68:1.3954639449172743 69:55.79349651400308 70:155.53621650068695 71:77.31642868172293 72:23.934780220757197 73:1.5436707501565183 74:167.97580510214186 75:559.7134958711297 76:34.86538133652771 77:21.775192189431593 78:28.436126187985845 79:22.556113846102356 80:25.768582073395184 81:19.565567264804763 82:39.736088556401576 83:19.876163528931258 84:7.072115031302332 85:52.831692212263405 86:30.441850980973218 87:53.28280616931141 88:53.35856698705234 89:0.4380521883861014 90:2.2864113433654842 91:12.59308529672444 92:3.829552283049114 93:31.24219138926684 94:77.09666659599928 95:101.64915425392019 96:143.62160638242247 97:8.275794424654974 98:19.13528265955461 99:93.20061519753322 100:74.49008134972982 101:19.549999140748778 102:6.456412027920808 103:13.890729349228447 104:11.237139820959666 105:11.237139820959666 106:11.3583480462092 107:33.822491259011144 108:37.719425924376836 109:67.20980660694028 110:20.280586042940637 111:17.310353001779987 112:0.5444750913893431 113:1.577810172277461 114:17.59283548043164 115:34.87495151486262 116:3.1142254343168 117:68.6783794243749 118:11.986061203706466 119:1.6894834308434 120:43.03846321527508 121:9.540471992446866 122:7.207892109471819 123:43.40683267922839 124:21.417945054158 125:5.212870289101758 126:0.13113156585171398 127:25.35521911317818 128:3.465676437528256 129:3.481689631528237 130:12.755749653635807 131:0.10935774090484017 132:7.678850997681947 133:0.09567384363528378 134:7.73018796140693 135:117.75966144711096 136:0.7904554013451441 137:41.052874824008995 138:107.20632842492493 139:33.18497566914528 140:140.4367504930888 141:22.486950262768868 142:16.21461762989504 143:54.61597738123857 144:23.151489840155485 145:5.891992272712226 146:38.116303612258726 147:93.89242442432095 148:13.731860954962213 149:0.059897430889040724 150:3.9929458482358893 151:6.0514024305079825 152:27.19952702645313 153:31.113141015644747 154:47.46110162436373 155:2.382070178431242 156:56.48867115567948 157:0.2088468077493566 158:17.504880026997302 159:35.694662824651246 160:8.983859141561558 161:40.21998496059925 162:277.5860445324749 163:2.637705617105729 164:32.92304676788675 165:15.173415679727748 166:110.636094460761 167:18.778005449051125 168:12.65756056255196 169:33.92357049132047 170:75.03429704831576 171:33.99678493029361 172:12.696439529496656 173:7.293604504066416 174:30.234764489180034 175:9.93913327433435 176:7.349503876598127 177:30.303116901562536 178:26.843498576285572 179:23.12962693338956 180:3.1320290569309646 181:16.377280323993777 182:138.34513443127008 183:3.218822043546402 184:48.1920247627504 185:7.694491968906413 186:10.423164436977443 187:1.6473357609185024 188:133.99965729611802 189:16.90224883831328 190:3.380430227473511 191:20.78291703894885 192:54.547499509622405 193:232.9425953312475 194:14.10819700621907 195:54.87259608184862 196:0.4859588429698002 197:85.42918263707047 198:32.77237006238747 199:5.838588582549074 200:21.241501596464616 201:11.278394598694646 202:28.86632681224559 203:41.580823346356794 204:46.26761266781743 205:6.050051811626575 206:81.41644932851742 207:29.37082955676415 208:14.698773043560402 209:11.554870318835885 210:127.12726148290243 211:3.8686143076047887 212:81.85968094586352 213:56.551019258961574 214:56.781770503136094 215:140.33220863750358 216:0.03118327167632875 217:18.615267347934704 218:30.115090372899974 219:6.382172888513149 220:15.223209144938634 221:22.326203786432004 222:22.388740881318853 223:22.451528286813826 224:4.169883298741417 225:83.99327677580014 226:43.76630559952526 227:0.8084835094606602 228:6.584682688237141 229:15.619877171556661 230:15.670405503885146 231:48.843401782525454 232:2.3025198299073826 233:23.028164882727317 234:23.028164882727317 235:23.028164882727317 236:31.126894904116035 237:9.48091001683949 238:23.159208523945114 240:49.1692997279587 241:12.56714489863 242:35.48020305167289 243:0.8720026455276664 244:44.572479107485044 245:15.978139024817152 246:0.0691007755220639 247:4.422246667592024 248:16.03020283029909 249:9.630887084331063 250:23.424573915398415 251:2.4164954643788303 252:31.611912767388514 253:9.706915915971813 254:12.791628712947798 255:86.24222695029061 256:12.837127723153303 257:0.07925699440608151 258:2.466816005905108 259:0.2836458921847059 260:0.2836458921847059 261:2.4837911560395387 262:16.293937917053498 263:27.76471791801762 264:23.8310542320482 265:20.011788215780978 266:45.5105382084809 267:45.61688993170971 268:2.5353316672978776 269:10.018201036218043 270:55.6729497400402 271:4.6895684761433944 272:1.009891044726722 273:1.0203232647521256 274:10.137984508842775 275:10.218794544969866 276:16.83916121260946 277:1.0628659199447266 278:17.007551317598033 279:24.60392452169903 280:37.49262976290757 281:33.1416126081902 282:13.69249566892543 283:1.1179212269038572 284:2.807531570957901 285:37.976632300706164 286:7.637613202751759 287:1.1519860019490158 288:5.053385654544938 289:2.865025742727589 290:21.224450516620482 291:33.76915249098187 292:17.704817747584183 293:53.28094103448769 294:25.72035569495177 295:43.68988330434066 296:0.18278524611650573 297:26.031233349825918 298:44.02421572777329 299:1.2963909286695434 300:11.161690132597345 301:3.1059923745427884 302:34.795816600110875 303:64.76804970072915 304:70.17191431015509 305:14.677739180035365 306:11.344562325617883 307:1.3475703545342046 308:14.897141992532237 309:18.698535696202853 310:3.299018602559816 311:131.34199822782776 312:50.14046653197426 313:50.26720343509031 314:0.24976531709550412 315:35.77551772062447 316:15.121027980075427 317:89.29214373948368 318:8.681702019626137 319:11.867497750226278 320:5.871883177079698 321:41.00908541605682 322:1.5109613155270265 323:8.762510216750908 324:3.480179440735294 325:61.952017526613794 326:15.641973841742384 327:0.3000372229610377 328:23.525963291399872 330:0.305995621052508 331:0.3120309416072402 332:1.6135538515821954 333:3.622367301354887 334:3.622367301354887 336:0.32433507726291383 337:19.845133644054066 338:3.6955948175138866 339:3.7203296035308413 340:3.7452296678194745 341:3.7452296678194745 342:16.1883196256571 343:0.060863198557740014 344:47.90174513991558 345:12.792940192281673 346:6.438310805749713 347:0.3836973610768463 348:0.3836973610768463 349:6.473494353091027 350:38.219037452304974 352:12.901622384880554 353:16.56771336955991 354:38.55952240711417 355:16.697018344834277 356:20.643683102879926 357:24.82362577733917 358:20.718687389340904 359:13.067001006078852 360:0.41964109762282936 361:0.040668502881878454 362:100.64324330723568 363:9.76132304571958 364:0.03864465981823165 365:9.807890780949302 366:39.02207550553683 367:1.9398562456137645 368:0.4983774502059861 369:21.57226211055067 370:4.28043329129582 371:0.5152821839212299 373:0.01948783392737142 374:0.016645176088225536 375:0.015301243026824547 376:7.226178971182141 377:40.59770509721777 378:2.1429178914869365 379:0.5503117628919751 380:2.1622982728500593 381:22.061257686299445 382:10.490851822036923 383:31.003525460380775 384:0.014009612589013497 385:85.73933003167382 386:10.54197203251078 387:10.54197203251078 388:18.075670405504617 389:22.22817211349401 390:10.59342124041741 391:500.4132256842032 392:4.546759127261604 393:10.64520291948623 394:4.546759127261604 395:7.430247761377833 396:0.008355182683862719 397:18.29706958856863 399:2.2820047960619663 400:52.17023096844281 401:119.19391036111546 402:27.09652197239884 403:27.09652197239884 404:10.855725774589219 405:10.96307651617148 406:2.3441381350452426 407:0.6454063320155847 408:0.003414187545483819 410:7.72785552217013 411:2.3864385017253027 412:7.72785552217013 413:4.831055122146204 414:11.126800680851465 415:0.002794800417660523 416:64.20107432401463 417:0.002794800417660523 418:94.74307441424953 419:7.815570021879717 420:14.895700657157096 421:2.429459439706726 422:18.986812471455824 423:70.41669404256288 425:4.930122897308865 426:4.930122897308865 427:27.898369343360738 428:2.495377200431814 429:4.963646758151051 430:7.949478656826069 431:71.01608399122979 433:19.22572470333483 434:19.30641157576117 435:11.464366513030114 436:19.30641157576117 437:0.7522030678962165 438:28.314751399354883 439:5.065762221933571 440:0.7635773761125505 441:5.100325207741779 442:33.22711938878291 443:28.52701838518578 444:11.63844223100965 445:15.516159430047193 446:8.273345298288662 447:66.28970790892853 448:2.4201427765440967E-4 449:5.277213025177393 450:8.368952085093895 451:24.305343796007037 452:19.971700211879597 453:24.402913113252666 454:0.8469839765033488 455:24.501148096917614 456:125.28687883579023 457:15.877669306382169 458:20.057435140564948 459:73.31443225571554 460:8.515046844434204 461:24.600056921086907 462:12.059219297817998 463:8.515046844434204 464:24.699647911775095 465:5.423807197008314 466:16.0258534348697 467:132.94189939248238 468:39.43879756799302 469:0.8720801806820438 471:8.61428411912271 472:20.3182407217818 474:8.66446859913791 475:12.309368435178937 476:86.97450663542116 477:5.575162141844587 478:74.41563731231604 479:5.575162141844587 480:0.9240500645328884 481:5.575162141844587 482:25.105005572557648 483:0.9240500645328884 484:2.9290757057639425 485:16.405713423996982 486:0.9509533159820966 487:0.9509533159820966 488:12.501884333352056 489:30.095354443470736 490:12.501884333352056 491:2.9552637337613574 492:16.48335130585696 493:0.007617155969852217 494:142.5995945217365 495:5.691946985006889 496:87.73840345083796 497:0.9646412626833648 498:12.567022133809196 499:2.9816905934680458 500:57.093289149360416 501:20.856743695440617 503:25.52198602846533 504:5.731519008448989 505:5.731519008448989 506:0.9924998453299614 507:12.69878391123625 508:16.79969619592207 509:9.13398030300702 510:136.86900632968815 511:16.96145162249073 512:1.0355257607720938 513:3.117515957625087 514:5.934397007692249 515:1.050206515079594 516:1.050206515079594 518:3.1454418153009684 519:9.298032584793232 521:13.03716475742605 522:3.173629090043531 523:6.017972943758721 525:0.018807274603656467 526:21.612428075261498 527:1013.2350427561524 528:0.018807274603656467 529:6.060299102671716 530:13.176252812743243 531:26.3933229830074 532:13.176252812743243 533:13.176252812743243 535:3.259794633454094 536:0.02246504612854661 537:9.466113367013271 538:0.02246504612854661 539:3.259794633454094 540:1.126253731096921 542:13.317563190455534 543:13.389070950892346 544:26.733810090961903 545:0.026485523456481082 546:0.026485523456481082 547:3.3186112391474247 548:1.142008632607812 549:0.026485523456481082 550:59.43252725125606 551:31.827690185443128 552:13.461157653867819 553:78.21243952576216 554:13.461157653867819 555:0.030878681377481013 556:1.174083951075593 557:17.80872129775296 558:42.73673116693593 559:3.40897189636736 560:9.755657949972042 561:3.40897189636736 562:22.312426389944825 563:13.60710057799638 564:3.40897189636736 565:42.73673116693593 566:17.80872129775296 567:0.03565491206719131 568:3.4396776487593304 569:17.897192943453323 570:32.35731925910183 571:9.874924973079782 572:3.4706830825034913 573:3.4706830825034913 574:9.935325867420708 575:6.458292984959491 576:6.458292984959491 577:1.2405713146993154 578:13.90630327144586 579:54.900835683517776 580:60.89770736629583 581:13.90630327144586 582:1.2576961957894623 583:9.996248234072572 584:1.275028094960553 585:6.551145894120587 586:13.98268021141994 587:22.836724513610527 588:10.057699688766913 589:3.565540757075915 590:32.90402734258393 591:1.2925700241622005 592:1.2925700241622005 593:32.90402734258393 595:151.59439552306776 597:6.645704181674788 598:6.645704181674788 599:0.05554908912519687 600:546.7573739260313 601:1.3282963523407678 602:0.05554908912519687 604:10.308954691597473 605:6.790851222857693 606:3.7300490366943264 607:1.3649006342350725 609:0.06567818528713006 610:10.43796756871986 611:3.763955976360164 612:3.763955976360164 613:0.06567818528713006 614:10.503350650521892 615:3.7982099209247546 616:56.5471372335143 617:3.7982099209247546 618:0.06928009197409775 619:33.758424681240996 620:3.832816210405243 621:0.07299763593195781 622:6.94013227439804 623:0.07299763593195781 624:6.94013227439804 625:3.867780308245253 626:10.635915661814341 627:0.07683259664909887 628:3.903107806770757 630:19.216465392275083 632:24.07000091402856 633:3.93880443019835 634:118.08093376223137 635:10.839403513250243 636:14.952759117539781 639:10.839403513250243 640:0.09338367311512476 641:15.03839471479206 642:0.09338367311512476 643:34.65758060740715 644:0.09783390499145873 645:29.499366314332313 646:4.048168361554813 649:0.1024131467923512 651:24.671017690825654 652:24.671017690825654 653:1.5831713268800012 654:1.5831713268800012 655:4.123034555390405 656:1.6045440222671956 657:1.6045440222671956 658:4.161074083724238 659:4.161074083724238 660:29.918737806649276 661:15.389005976982453 662:1.6045440222671956 663:7.470199651019333 664:4.199526879910675 665:20.15460844667655 666:1.6481136066590691 668:4.238399891305289 669:1.6481136066590691 672:0.12206296228388577 674:0.12731978498670793 675:4.3174352382226635 676:7.639835271524054 677:11.485913096671807 678:47.45046826462309 679:4.3174352382226635 680:0.13271901640664718 681:11.485913096671807 682:0.13826309092940628 683:7.697556467662386 684:1.7155988294915556 688:4.357612376295799 689:0.13826309092940628 691:1.7155988294915556 692:7.755882758279305 693:7.755882758279305 694:1.7386817424594831 695:7.755882758279305 696:15.94067123310973 697:4.439324044962763 698:60.44887258888865 699:1.7620671204847007 700:1.7620671204847007 701:11.714477543240935 702:1.7620671204847007 703:11.714477543240935 704:0.1497958267133677 705:1.7620671204847007 706:4.4808745727268615 707:7.874393572657527 709:4.4808745727268615 711:1.809766737826306 712:1.809766737826306 713:4.522899251149699 714:4.565406625596437 715:4.565406625596437 716:11.950158909782482 717:31.40514634056675 718:11.950158909782482 719:0.17471382015972176 720:4.608405474923293 721:0.17471382015972176 723:4.608405474923293 724:4.608405474923293 725:31.561920632766334 726:1.858742064536182 727:0.17471382015972176 728:0.17471382015972176 729:12.03036834997584 730:0.17471382015972176 731:26.233842282095466 732:31.561920632766334 733:4.651904818981562 734:1.8837226520552757 735:4.651904818981562 736:4.651904818981562 737:31.72028479370081 738:21.295967029190344 739:12.11142770642703 740:0.1881440716047782 741:0.1881440716047782 742:4.695913928770127 743:0.1881440716047782 744:1.909039927454315 745:8.182042594659594 746:12.193352874670358 747:49.3590882599469 749:16.627395436694062 750:12.193352874670358 751:55.82662308995658 752:0.19511246572542865 753:16.729620517181928 754:4.7404423353629515 755:1.934700155977042 756:1.934700155977042 757:1.934700155977042 758:1.934700155977042 759:4.7404423353629515 760:21.538374202095692 761:21.661490907504565 762:8.309907424575144 763:21.661490907504565 764:0.20225391119660396 765:1.9870754223905798 766:8.374921861076611 767:4.831096521326408 770:32.537046958497356 771:2.0138039000842864 772:2.0138039000842864 773:17.042916736577514 774:12.530045705413443 776:8.440676223767765 777:21.91167534287824 778:27.23606693302693 779:12.61655474531012 780:8.507184956922378 781:4.923949209082741 785:0.2247496828976247 786:32.87601378128599 787:4.971226876584861 788:12.704035056896004 790:0.23261694244117265 792:5.019087070102838 793:0.24892628125611968 794:2.1244895382708173 795:2.1244895382708173 796:0.24892628125611968 797:0.24892628125611968 798:0.24892628125611968 801:12.881987838686827 802:5.067541443668743 804:2.1531416080596797 805:17.58848841102585 807:2.1531416080596797 808:12.972500978514635 810:2.1822018355128185 811:2.1822018355128185 812:8.851580589335402 813:0.26602775016369545 814:17.701331181825978 816:39.60193538238357 817:13.156707186096307 818:65.05615073168399 819:8.922944026000021 820:8.922944026000021 821:0.274885613944563 822:17.930954539503222 823:5.267546489402774 824:2.2415805199971692 825:2.2415805199971692 826:28.31700967187604 827:0.28395385562894276 829:0.28395385562894276 830:2.2415805199971692 831:0.28395385562894276 832:2.2719165172740787 835:13.345303104396727 836:2.2719165172740787 837:0.2932368589782479 838:2.2719165172740787 839:13.345303104396727 840:13.345303104396727 841:2.2719165172740787 842:13.44130609647336 843:18.166016886584906 844:5.371444479154742 845:2.3026957749025976 846:0.3027391461913874 847:2.3026957749025976 848:0.3027391461913874 849:0.3027391461913874 850:9.142319201895022 851:9.142319201895022 852:2.3339277765959237 853:5.42441601283379 854:2.3339277765959237 855:28.80732882228267 856:5.42441601283379 857:5.42441601283379 858:23.391257987608018 859:0.3124653834105622 860:5.478088987417566 861:2.3656223132039393 862:0.32242038800878103 865:18.529336501169603 866:5.532478824070897 868:2.3977894970479072 869:2.3977894970479072 870:2.3977894970479072 872:35.077681790771635 874:2.4304397751332454 875:0.3430367591073323 876:5.58760145882335 877:0.3430367591073323 878:2.4304397751332454 879:5.643473364575064 880:5.643473364575064 881:0.35370857291317664 882:5.643473364575064 883:9.526738255552923 884:13.939393191964985 885:9.526738255552923 886:9.526738255552923 887:2.4635839456228656 888:96.53317307542996 889:2.4635839456228656 891:81.73321810897069 892:0.35370857291317664 893:9.606632778900126 894:9.606632778900126 895:14.042817643442124 896:14.042817643442124 897:0.36463006387955305 898:18.90631381039905 899:18.90631381039905 900:29.664747055375972 901:9.606632778900126 902:18.90631381039905 905:47.82202237732931 906:2.531399000526716 907:0.37580690707888625 908:9.68758484736697 909:2.531399000526716 910:0.37580690707888625 912:19.035172880602207 913:2.531399000526716 914:5.75753371658021 915:0.37580690707888625 916:54.59661528475879 917:5.815758023227471 918:9.769619213616286 919:5.815758023227471 920:0.3872449740432749 921:2.5660933789891383 922:5.815758023227471 924:2.5660933789891383 925:0.3872449740432749 926:14.253711080011216 927:5.815758023227471 928:2.5660933789891383 929:9.769619213616286 930:0.3872449740432749 931:0.3989503404807519 932:5.874803377484703 933:42.22940185045522 935:14.361244198363641 936:14.361244198363641 937:2.601328673629174 938:0.3989503404807519 939:5.934689335896237 940:2.637117689827494 941:5.934689335896237 942:30.390374598001817 943:2.637117689827494 944:0.41092929703182374 945:0.41092929703182374 946:2.673473693672217 947:2.673473693672217 948:5.995436161689267 949:5.995436161689267 950:0.4231883587487694 952:42.70697817171169 953:2.673473693672217 954:0.4231883587487694 957:2.7104104332523846 959:2.7104104332523846 960:2.7104104332523846 961:6.057064859974874 962:25.079529385350735 964:36.73383896375205 965:2.7104104332523846 966:6.057064859974874 967:25.079529385350735 968:2.7104104332523846 969:0.43573427626772143 970:19.70523409627283 972:0.4485740472347689 973:2.747942162949716 975:19.84469998737981 976:6.119597214359684 977:2.747942162949716 978:0.4485740472347689 980:2.786083668904246 982:6.183055825613921 983:6.183055825613921 984:6.183055825613921 986:25.58376562707009 987:2.824850294866247 989:6.247464153137427 990:2.824850294866247 991:2.824850294866247 992:10.376439227785914 993:10.376439227785914 994:6.247464153137427 995:6.312846559385021 996:57.28851513685407 997:6.312846559385021 998:2.86425797131735 999:2.86425797131735 1001:25.75655789992631 1002:2.86425797131735 1003:0.48893042399528125 1004:37.63011394458155 1005:0.5030209686413153 1006:6.379228356042127 1007:0.5030209686413153 1008:2.9043232456889156 1009:20.422327885330837 1010:2.9043232456889156 1011:71.79198652912689 1012:10.561187383274667 1013:0.5030209686413153 1015:6.379228356042127 1016:0.5030209686413153 1018:0.5174445149425443 1020:31.96330548374452 1022:0.5174445149425443 1024:6.446635854989549 1026:2.9450633142005245 1029:135.59371219946942 1031:6.515096421004453 1032:6.515096421004453 1033:10.751481362183988 1036:0.5322098273454391 1037:6.515096421004453 1038:6.515096421004453 1041:26.47302279666786 1043:0.5473260213151214 1044:3.0286400742005335 1045:10.848802114487155 1046:6.584638528891918 1047:6.584638528891918 1051:26.47302279666786 1052:0.5473260213151214 1053:21.034192291990017 1056:0.562802581610264 1057:6.655291824289212 1058:10.947625328964804 1059:0.562802581610264 1060:6.655291824289212 1062:15.774664941303412 1063:10.947625328964804 1065:32.819703647518395 1066:6.7270871890599 1068:3.1151401709327473 1069:3.1151401709327473 1070:39.07418824063335 1071:11.047993067561183 1072:6.7270871890599 1073:15.904019175636952 1074:3.1151401709327473 1075:0.578649382919595 1076:3.1151401709327473 1077:0.578649382919595 1079:3.1151401709327473 1080:3.1595374185665532 1082:16.035388091182863 1083:6.800056810535789 1085:3.1595374185665532 1086:16.035388091182863 1087:16.035388091182863 1088:11.25353942936926 1089:3.204728369121547 1091:6.87423425677786 1092:11.25353942936926 1093:6.87423425677786 1094:3.204728369121547 1095:0.6114952882117088 1096:0.6114952882117088 1097:11.25353942936926 1098:3.204728369121547 1099:16.304406454467767 1100:27.43107605521198 1101:6.949654555988292 1102:0.6285162932736365 1105:3.2507358698824724 1106:0.6285162932736365 1107:0.6285162932736365 1108:6.949654555988292 1109:16.304406454467767 1110:90.4872372962415 1112:16.304406454467767 1113:0.6285162932736365 1114:11.46581544671934 1115:7.026354282741467 1117:11.46581544671934 1118:3.2975837685525375 1120:3.2975837685525375 1124:0.6638127701588372 1126:11.574603233162032 1127:7.1043716507790196 1129:7.1043716507790196 1130:7.1043716507790196 1133:11.574603233162032 1134:3.345296973342027 1136:16.58221979438353 1137:3.345296973342027 1138:16.58221979438353 1140:0.6821131500869657 1141:0.6821131500869657 1142:7.183746612305275 1143:7.183746612305275 1144:0.6821131500869657 1145:22.199717918788007 1146:0.6821131500869657 1147:7.183746612305275 1149:7.183746612305275 1151:11.797751130200828 1154:22.377287373509944 1155:7.264520964215422 1156:3.4434246232990455 1158:11.797751130200828 1159:3.4434246232990455 1160:3.4434246232990455 1163:28.468720385239617 1166:0.720084755602424 1167:22.557887488594336 1168:34.701523451763414 1169:3.4938947853783344 1170:3.4938947853783344 1171:7.34673846488916 1173:3.4938947853783344 1175:22.557887488594336 1176:7.34673846488916 1177:11.912228067562769 1179:7.34673846488916 1181:3.54534184133035 1182:22.741617060787497 1183:7.430444957551272 1184:0.7397844729398559 1186:7.430444957551272 1187:7.430444957551272 1188:7.430444957551272 1190:3.54534184133035 1191:62.65150198777493 1192:0.7397844729398559 1195:3.54534184133035 1196:7.430444957551272 1197:0.7397844729398559 1198:12.02872288774437 1199:3.597797062363509 1200:0.7599802572373378 1201:7.51568850601805 1202:0.7599802572373378 1203:0.7599802572373378 1205:3.597797062363509 1206:7.51568850601805 1207:70.57787454756694 1208:3.597797062363509 1209:0.7599802572373378 1210:22.9285798020164 1212:0.7599802572373378 1215:17.318947702551323 1216:12.147301286481925 1217:0.7806881132584702 1218:0.7806881132584702 1220:7.602519539890552 1221:0.7806881132584702 1223:7.602519539890552 1226:42.10344251568631 1227:7.602519539890552 1231:3.651293245944866 1232:0.7806881132584702 1233:12.268032222065976 1234:0.7806881132584702 1235:0.8019248335348096 1237:12.390988135027607 1238:7.69099101210707 1239:7.69099101210707 1241:3.705864816427975 1242:3.705864816427975 1243:56.5049651916616 1244:12.390988135027607 1245:12.390988135027607 1246:71.496131271471 1247:7.69099101210707 1248:3.705864816427975 1249:12.390988135027607 1250:17.632208484930953 1251:0.8019248335348096 1253:7.69099101210707 1257:3.761547934710715 1258:3.761547934710715 1259:0.8237080500639763 1261:3.761547934710715 1263:12.516245187201898 1264:3.761547934710715 1265:7.781158571155282 1266:0.8237080500639763 1267:23.509985058116687 1268:42.7189267783586 1269:3.761547934710715 1270:0.8237080500639763 1272:0.8237080500639763 1273:23.509985058116687 1275:3.761547934710715 1276:3.818380616990986 1278:7.873080746490462 1281:0.8460562916547426 1285:7.873080746490462 1286:29.838293923568596 1287:0.8460562916547426 1288:3.818380616990986 1289:29.838293923568596 1290:3.818380616990986 1291:0.8460562916547426 1293:3.876402864098785 1296:18.124328786870084 1297:43.3579558748408 1298:0.8689890456915297 1299:18.124328786870084 1300:0.8689890456915297 1301:12.773987538230868 1303:7.966819151018547 1306:0.8689890456915297 1307:0.8689890456915297 1308:3.876402864098785 1309:7.966819151018547 1310:0.8689890456915297 1311:0.8689890456915297 1312:0.8925268255174474 1314:8.06243870207802 1316:3.9356568013748388 1317:0.8925268255174474 1318:8.06243870207802 1319:0.8925268255174474 1320:0.8925268255174474 1321:12.906646216925829 1322:12.906646216925829 1323:18.29472552749848 1324:0.8925268255174474 1325:3.9356568013748388 1326:3.9356568013748388 1327:0.8925268255174474 1331:18.468496631654777 1332:0.9166912433339042 1333:13.04195343806943 1335:0.9166912433339042 1337:3.9961868329995482 1338:8.160007861363052 1339:8.160007861363052 1340:30.58270972865765 1341:0.9166912433339042 1343:0.9166912433339042 1344:0.9166912433339042 1347:0.9166912433339042 1350:0.9415050908420685 1351:51.54054214131475 1352:4.058039808180215 1353:4.058039808180215 1356:4.058039808180215 1357:4.058039808180215 1361:0.9415050908420685 1362:8.259598898413904 1363:0.9415050908420685 1364:13.180008358255316 1368:0.9669924260059539 1369:13.320915811166048 1373:4.121265205147614 1374:4.121265205147614 1375:0.9669924260059539 1377:24.776764202108975 1378:18.82667981831661 1379:4.121265205147614 1384:0.9669924260059539 1387:0.9669924260059539 1388:0.9669924260059539 1394:4.185915331035617 1395:31.37311958264415 1400:4.185915331035617 1402:4.185915331035617 1404:19.01136989150293 1407:0.9931786687219273 1408:0.9931786687219273 1412:13.464786750483572 1416:1.020090706224925 1417:1.020090706224925 1420:13.611738735346536 1422:13.611738735346536 1423:8.571289328111217 1426:8.571289328111217 1427:4.2520455413637706 1429:1.020090706224925 1430:13.611738735346536 1431:1.020090706224925 1432:1.0477570070791422 1433:19.392705637513224 1434:8.679777403541925 1435:1.0477570070791422 1436:4.319714482884962 1437:25.47049771169632 1438:25.47049771169632 1440:4.319714482884962 1441:4.319714482884962 1442:13.761896465548459 1443:31.928423100581593 1444:13.761896465548459 1445:13.761896465548459 1446:1.0477570070791422 1449:1.0477570070791422 1450:45.808125064203416 1454:4.319714482884962 1455:4.319714482884962 1456:4.319714482884962 1457:13.761896465548459 1458:8.679777403541925 1459:19.392705637513224 1460:1.0477570070791422 1463:19.392705637513224 1466:8.679777403541925 1467:13.915392372407839 1468:13.915392372407839 1470:4.388984358735554 1472:1.0762077490956545 1473:8.790716934180198 1474:4.388984358735554 1476:39.05269252206669 1478:4.388984358735554 1479:13.915392372407839 1480:4.388984358735554 1481:4.388984358735554 1483:1.105474957890539 1484:19.7911061798996 1488:4.459921222241188 1489:25.95880476353564 1491:1.105474957890539 1492:1.105474957890539 1493:1.105474957890539 1494:4.459921222241188 1496:1.105474957890539 1500:14.072367271586685 1501:4.459921222241188 1503:4.459921222241188 1504:1.105474957890539 1507:61.74881015329719 1511:9.020365912825104 1512:4.532595301782675 1516:1.135592661164973 1517:1.135592661164973 1518:1.135592661164973 1519:26.21138280688762 1520:4.532595301782675 1521:14.23297108734136 1527:1.135592661164973 1528:4.532595301782675 1530:4.532595301782675 1531:9.020365912825104 1533:9.139300047335805 1534:1.1665970593198132 1535:1.1665970593198132 1537:54.9492022108591 1538:4.607081359407038 1539:20.208076790449052 1540:1.1665970593198132 1542:9.139300047335805 1543:4.607081359407038 1545:1.1665970593198132 1547:1.1665970593198132 1550:1.1665970593198132 1554:26.469914690335244 1556:9.139300047335805 1557:1.1665970593198132 1558:1.1665970593198132 1560:1.1665970593198132 1564:14.565715613968376 1565:4.683459091176835 1566:4.683459091176835 1568:4.683459091176835 1571:4.683459091176835 1574:4.683459091176835 1575:14.565715613968376 1579:1.1985267142833378 1580:4.683459091176835 1583:4.683459091176835 1586:14.738209408655386 1587:14.738209408655386 1588:14.738209408655386 1590:4.7618135696067245 1593:9.386006485232274 1594:4.7618135696067245 1596:9.386006485232274 1597:4.7618135696067245 1598:4.7618135696067245 1599:14.738209408655386 1600:14.738209408655386 1602:1.231422759996423 1604:33.75356101214519 1606:9.386006485232274 1608:63.837333692914896 1609:4.7618135696067245 1612:4.7618135696067245 1613:4.7618135696067245 1614:9.386006485232274 1616:4.7618135696067245 1617:27.28408356580417 1618:1.2653291353156462 1620:20.872167538353622 1628:1.2653291353156462 1629:1.2653291353156462 1630:14.91504039903847 1631:1.2653291353156462 1632:4.842235739863695 1633:41.22610769397905 1634:1.2653291353156462 1635:1.2653291353156462 1636:1.2653291353156462 1637:4.842235739863695 1638:9.514052176758035 1639:9.514052176758035 1641:20.872167538353622 1642:1.2653291353156462 1643:20.872167538353622 1644:20.872167538353622 1645:9.514052176758035 1648:14.91504039903847 1655:21.104832898099694 1656:9.645424707795083 1657:4.924822972018573 1659:1.3002928461850896 1661:15.096418113219165 1662:9.645424707795083 1663:9.645424707795083 1664:9.645424707795083 1666:1.3002928461850896 1667:27.569386554641948 1669:1.3002928461850896 1670:9.645424707795083 1671:4.924822972018573 1672:4.924822972018573 1673:15.096418113219165 1674:21.104832898099694 1675:1.3002928461850896 1676:1.3002928461850896 1677:9.645424707795083 1678:49.12697955310859 1679:9.645424707795083 1686:1.3002928461850896 1687:15.282567651701083 1689:5.009679681748152 1690:1.3363642570158594 1691:1.3363642570158594 1693:1.3363642570158594 1694:9.78028660068959 1695:15.282567651701083 1696:1.3363642570158594 1697:15.282567651701083 1700:15.282567651701083 1702:5.009679681748152 1704:1.3363642570158594 1705:5.009679681748152 1706:1.3363642570158594 1709:9.78028660068959 1710:5.009679681748152 1711:9.78028660068959 1712:9.78028660068959 1713:1.3363642570158594 1714:9.78028660068959 1715:5.009679681748152 1716:5.009679681748152 1717:1.3363642570158594 1720:15.282567651701083 1721:1.3363642570158594 1724:66.15716597380029 1725:5.096918026879753 1727:1.3735974189576963 1728:21.58884429532037 1731:1.3735974189576963 1734:9.918812591332266 1736:9.918812591332266 1738:1.3735974189576963 1739:5.096918026879753 1741:15.473731271383972 1742:1.3735974189576963 1745:1.3735974189576963 1746:1.3735974189576963 1747:5.096918026879753 1749:21.58884429532037 1753:15.670170175689364 1754:21.840845875475114 1757:15.670170175689364 1760:1.4120504387052362 1761:10.06119088558064 1762:1.4120504387052362 1763:10.06119088558064 1766:1.4120504387052362 1767:1.4120504387052362 1769:21.840845875475114 1771:1.4120504387052362 1772:1.4120504387052362 1781:84.0096829870661 1782:5.18665869206666 1784:21.840845875475114 1785:1.4120504387052362 1786:1.4517858942118484 1787:28.790152390580218 1788:15.872166546322221 1790:22.099992853624826 1791:10.207624580242465 1792:1.4517858942118484 1793:1.4517858942118484 1797:5.279031776747048 1798:1.4517858942118484 1799:28.790152390580218 1800:1.4517858942118484 1801:1.4517858942118484 1802:1.4517858942118484 1804:15.872166546322221 1811:10.207624580242465 1815:10.207624580242465 1816:5.279031776747048 1817:1.4517858942118484 1818:10.207624580242465 1819:1.4517858942118484 1821:10.358333278801785 1822:5.374177799315116 1824:10.358333278801785 1827:1.4928713067816868 1830:1.4928713067816868 1831:5.374177799315116 1834:1.4928713067816868 1835:1.4928713067816868 1836:5.374177799315116 1837:1.4928713067816868 1839:1.4928713067816868 1840:5.374177799315116 1841:22.366684146522026 1844:36.266429234490275 1845:1.4928713067816868 1848:22.366684146522026 1849:5.374177799315116 1850:5.374177799315116 1852:5.374177799315116 1855:16.08002585231834 1858:5.374177799315116 1859:1.4928713067816868 1860:5.374177799315116 1862:85.60898656111941 1864:5.374177799315116 1866:5.374177799315116 1872:5.472248842417091 1873:1.5353796739715544 1875:1.5353796739715544 1879:16.29407948990083 1881:1.5353796739715544 1882:1.5353796739715544 1883:1.5353796739715544 1884:22.64135309715534 1885:10.513554929457632 1895:22.64135309715534 1896:1.5353796739715544 1897:16.29407948990083 1898:1.5353796739715544 1901:1.5353796739715544 1903:1.5353796739715544 1905:16.29407948990083 1906:1.5353796739715544 1908:1.5353796739715544 1909:5.472248842417091 1910:29.454638097139878 1917:5.5734098564158465 1919:5.5734098564158465 1921:1.5793900803871375 1925:1.5793900803871375 1926:5.5734098564158465 1929:10.673547930302249 1930:22.9244715609959 1931:10.673547930302249 1936:10.673547930302249 1937:1.5793900803871375 1938:5.5734098564158465 1940:5.5734098564158465 1941:1.5793900803871375 1943:10.673547930302249 1944:1.5793900803871375 1946:5.5734098564158465 1947:10.673547930302249 1948:1.5793900803871375 1949:5.5734098564158465 1954:10.673547930302249 1955:1.6249883921770534 1956:1.6249883921770534 1957:1.6249883921770534 1959:1.6249883921770534 1960:10.838593541955934 1962:5.677840154971853 1965:1.6249883921770534 1967:5.677840154971853 1970:1.6249883921770534 1971:16.74224356541008 1972:1.6249883921770534 1973:1.6249883921770534 1975:5.677840154971853 1976:10.838593541955934 1977:5.677840154971853 1978:5.677840154971853 1980:1.6249883921770534 1981:1.6249883921770534 1982:1.6249883921770534 1984:10.838593541955934 1985:1.6249883921770534 1990:1.6249883921770534 1991:1.6249883921770534 1996:5.677840154971853 1997:5.677840154971853 1998:1.6249883921770534 1999:1.6249883921770534 2001:16.74224356541008# tener
1:614.8516602973754 2:339.0025727710996 3:215.82877078965905 4:403.8740582204522 5:173.9749818770352 7:51.78919343774805 8:140.24213569965627 9:118.05010868033239 10:10.779725177300207 11:7.763441509329887 12:105.71471624034449 13:78.11743321996983 14:2.981384080651204 15:93.18948416020085 16:52.38502221292193 17:50.4276698703144 18:79.8760078972144 19:130.4546500444726 20:54.12734334427428 21:440.02547311120634 22:3.0253015118796673 23:124.54757755361494 24:282.8884231864805 25:34.12249625900951 26:200.3039151291844 27:21.6022429295902 28:27.244062374260402 29:34.24549044818481 30:8.36631731118908 31:92.39784505234552 32:3.724704942677316 33:26.79001221413312 34:43.41222554379305 35:91.53074186488935 36:114.56407795018005 37:55.336958210964305 38:11.934707084457235 39:16.843809710500302 40:0.7433614081552192 41:564.434057251354 42:220.61006123480084 43:25.94044201078489 44:49.819605366131206 45:42.98775320285423 46:8.63518717798862 47:11.121012202937994 48:9.236670481259372 49:5.491945115722134 50:1.284515449034397 51:180.05700940598567 52:47.427222875596996 53:29.68740548749851 54:2.6076539508504903 55:118.57034222462264 56:0.08621358262011933 57:2.655056502379692 58:4.385797343471441 59:45.132682073798975 60:13.008127414220873 61:0.7075979901444466 62:98.5221120659995 63:67.28744435696983 64:54.74936208738891 65:47.04701363663287 66:9.73718877270262 67:42.38482242382206 68:90.55120551854937 69:1.7785580130509657 70:39.213670525562854 71:55.276257067339245 72:96.35251884782318 73:0.002899379071599863 74:43.69408936660442 75:117.813095508584 76:0.00832918334825855 77:10.966191234879226 78:114.57177112195171 79:1.492160755812146 80:1.5001585529136676 81:30.309321231987596 82:62.68870100545074 83:11.680691998970827 85:17.841665589341048 86:1.7283309256379835 87:1.3053144585366538 88:9.629481726983215 89:1.7642199855420961 90:1.2280614320587189 91:7.483763866924881 92:0.1270003550592372 93:0.12492437240097891 94:53.26380074327519 95:10.302363498504002 96:7.826626940708468 97:10.484951216996686 98:456.9220580642033 99:10.617529240852788 100:23.00422219165813 101:5.912545029603272 102:261.70339623837697 103:16.831428872795687 104:3.9904253771783993 105:55.62143624833306 106:0.9934529133991212 107:23.713066855668583 108:0.18732455759607253 109:1.0217261196965026 110:0.9373938722904154 111:4.1923811713986865 112:0.211286847988211 113:8.780813047111891 114:4.3049125682526315 115:135.47337133648256 116:8.955584260254632 117:8.955584260254632 118:6.529629347992404 119:4.420198128651598 120:1.163934941606713 121:2.612629832594104 122:0.8241501808769228 123:0.2680882504927309 124:15.005027864850177 125:2.7257478947864664 126:0.010652444553890935 127:54.82210511075132 128:127.65333622636318 129:37.454028041818 130:4.765540614425431 131:7.096469909946015 132:50.60817396074958 133:1.3635768237850194 134:22.345543148365202 135:2.937076349741008 136:33.82455191790253 137:355.10877514462794 138:0.6999979325598205 139:19.01427454801577 140:0.6899239854048883 141:26.233301051219932 142:118.49741884078273 143:172.86758648117055 144:34.824776966529186 145:3.936499440918083E-5 146:10.2319434179201 147:3.1915454034871855 148:120.44475775395925 149:48.02430328179022 150:27.303225828230712 151:1.6078385205750332 152:31.336074256639204 153:0.0012363908808607188 154:0.0014940162164788987 155:10.681251027462823 156:116.38590400945 157:128.6297745860737 158:44.886455990019144 159:40.55509706840575 160:45.361654307891 162:1.873642164359021 163:0.471182695983775 164:0.017297355198049758 165:11.482045620629693 166:3.8458932509063586 167:0.405822785301458 168:172.14844663352918 169:38.49090001100305 170:67.03272162181919 171:43.02175308032102 172:22.247372991565452 173:0.3723153597568246 174:0.7635670914533337 175:0.3681959620223363 176:9.130908371982441 177:34.52971306443322 178:26.66786285002957 179:48.49099582533484 180:2.264880841441448 181:0.3278761991428826 182:4.323183574842468 183:2.3317928102934764 184:49.033781217509194 185:53.841282542277355 186:0.0634890434732485 187:9.655918772630011 188:0.0758408617040032 189:0.2854393921662588 190:80.58354222987718 191:28.03589717534331 192:13.193282327175744 193:128.55071069557286 194:71.09967572463307 195:1.026069785907837 196:1.0349389874198445 198:0.23453664471883434 199:32.66389028925643 200:41.78081927015052 201:0.11787594038870841 202:16.922422411293947 203:7.417688727562663 204:10.389003032044565 205:535.6593311795542 206:2.7864026194468106 207:1.1268631904414474 208:1.1268631904414474 209:156.84376134997245 210:1.1363870813320271 211:52.22364123148999 212:52.22364123148999 213:13.933139602688689 214:21.31412904223882 215:14.018649518557936 216:2.9324456153848613 217:43.28869654922783 218:79.56508785994646 220:0.1747256787989595 221:0.16844027924063537 222:140.0678422486564 223:58.4684279358463 224:0.1532379759418621 225:274.4838082808391 226:30.229482703130824 227:0.20058134758186746 229:1.3187896266768122 230:98.34913370220228 231:5.484585519724322 232:0.13860012955627354 233:70.18204159274968 234:8.25562240220821 236:0.2204220182870798 237:14.774406688926636 238:75.96415246234692 239:5.5592725384291155 240:1.373348308012037 241:1.373348308012037 242:22.36438445568636 243:136.44466411567166 244:22.424982803969122 245:1.395672808964163 246:1.4069444219723002 247:0.2371484261385828 249:8.41652123787288 250:256.26904167135945 251:22.608273031070482 252:11.620653393218225 253:0.11640266117581755 254:458.4200285242138 255:8.51483765579583 256:22.731730303036123 257:295.5649750081946 258:1.4527719919723305 259:0.2546569983357691 260:334.96763056433076 261:131.52678604676092 262:3.3573807366083175 263:1.476137841431212 264:31.50935158229787 265:1.4879356704429432 266:60.95233978060632 267:11.864049744348696 268:132.17635699778978 269:23.17202490297959 271:0.28724688123295317 272:23.300227734254896 273:3.511622249258378 274:1.5603665013892702 276:315.9419805062617 277:73.21895994000171 278:1.6229420424409404 279:1.6229420424409404 280:1.635706170591961 281:0.0723798288020361 282:12.414595044650675 283:0.06802971984583585 284:3.7142078004588943 285:0.3547501527084523 286:0.06379387609159852 287:0.06171934888212488 288:80.12813574424094 289:136.24356343318635 290:52.7121229885326 292:1.7818300014412136 293:0.4011258507947789 294:29.087417641971104 296:33.7374246347438 297:0.4321098598075484 298:0.4321098598075484 299:6.669117121306494 303:9.849946776388704 304:1.9243015224228357 305:1.9243015224228357 306:0.4580550427856017 307:9.889522052571415 309:6.952165505226909 310:10.131301236237297 311:25.737526994192244 312:34.90909403684599 313:2.045411124623668 315:55.41069228427919 316:21.524488930132414 318:26.119172985403097 319:7.148713324139564 320:56.06268019325718 321:13.92404785107918 322:2.124533464703332 323:4.420680526277155 325:67.81266198978813 326:10.551563008285965 327:0.012110190876029148 328:7.351923060677963 331:2.2231541035593114 333:2.2569523780622793 334:36.25415870291783 335:0.6045134223832394 337:0.006839964387793626 338:14.50188468538311 339:31.810053746840627 340:160.62394397883628 341:18.568562247394553 342:0.6458603307083061 343:0.6543746320746486 344:0.6716541460537719 345:0.6804209031926354 346:2.4150631527738433 347:126.96566831218138 348:32.275662508321204 349:0.002068461661385651 350:32.370242350535406 351:4.8949394573358065 352:4.8949394573358065 354:11.320676021142976 355:7.929201676301542 356:42.70104006169498 357:0.7163531261510161 358:32.75357785815551 360:4.9792920463809205 361:8.005253633269179 362:2.87492710028711E-4 364:15.230466440169742 365:0.7537092725151182 366:8.082225803208532 368:0.8226770770317828 369:33.85135402769867 370:5.30292351631126 371:55.241919313002526 372:39.13539013327919 373:0.8537004818500252 374:0.8748911327339133 375:20.28450804029919 377:12.16869708883112 378:20.28450804029919 379:8.606264471557086 380:8.648371242904666 381:2.84756758705987 382:16.140707989943646 383:50.36335611693678 384:5.489591288857668 386:0.907460615221558 388:16.26828792532284 389:16.26828792532284 390:80.2327277313338 392:2.9121922591979272 393:5.585795570486149 395:16.39742783397733 396:40.194495120783806 397:35.018942389449265 398:25.356209703303346 400:3.0006815111310785 403:0.9755295840730555 404:8.95083695390056 405:0.999121492003452 406:445.88064603819385 407:12.710101417483408 408:1.023180846391526 410:1.023180846391526 411:5.8522690530017805 412:3.0919312490925948 413:21.280206476434326 414:41.05773252753997 415:75.97027941408217 416:12.87934116499653 418:3.138629229845445 420:52.244490704213355 422:9.267554258410412 423:3.1622534388303953 425:9.314027827604912 426:5.991221494947117 427:3.18606386006915 428:17.206980168611697 429:145.04148692903632 430:6.026583895840613 431:160.18021478565797 432:83.33083519261783 433:21.68502166057511 434:6.098077715336818 435:0.022674891955883403 436:31.36895532904985 437:9.503132929319873 438:0.024328541060545612 439:6.134215005479757 441:6.170616548342783 443:0.027831327459952978 444:22.0183577138165 445:3.358131100181235 446:22.1883238442262 447:13.529301972859082 448:13.590816054392315 450:1.2055932003354468 452:1.2196221946617851 453:294.6617312813597 454:1.2337928976656873 455:1.2337928976656873 456:27.327840480912283 458:0.03995900069317175 459:22.623286700044726 460:22.623286700044726 461:3.513547752662119 462:1.2481070115974295 465:0.04456286589442268 466:18.15835568404259 467:13.904869442513212 469:18.15835568404259 470:79.73059040600158 471:18.235078734771903 472:0.04697385901913595 473:22.891438329188585 474:1.2919273140107488 475:10.15579401954892 476:27.942729689592436 477:1.321890542093756 478:14.164214196402462 479:181.83631698515066 480:6.669355106014389 481:33.04883696524621 482:0.054653816128409735 483:0.054653816128409735 484:1.3371026589304376 485:0.05736587388427432 486:68.04518969223494 487:3.704882101468291 488:3.704882101468291 489:0.06015555051484493 491:14.296712208697691 492:3.704882101468291 493:0.06302382294106061 494:33.40570229371194 495:28.25985853336983 496:68.24689747640925 497:0.06302382294106061 498:0.06302382294106061 499:183.1414228513467 500:28.25985853336983 501:3.7331475812654107 502:1.3679975751591307 503:3.7616549401687007 504:18.78756135505243 505:6.833066461317372 506:18.868775817965957 507:3.7904072797990738 508:0.07211026116755512 509:6.959288145926617 510:14.63659155277033 511:14.706099467160344 512:28.80363700941759 513:10.645531829874228 514:1.4645946109884014 515:1.4645946109884014 517:1.4645946109884014 518:0.0819410544119607 519:19.283924073465023 521:103.24247451107286 523:3.9682473680777273 524:3.9682473680777273 525:63.5850201183777 526:29.139494608751992 527:19.368825929896758 528:10.816425006627753 529:147.92813393152204 530:1.5152007621580992 531:3.998806664176448 532:0.09254579083904015 533:3.998806664176448 534:14.989467204242347 535:7.221085838349128 537:0.09625806072866777 540:10.991401189816818 541:4.060745237184456 542:19.627430072803723 543:4.092131995715029 544:7.311261949859197 545:0.10395585815869926 546:1.5674286633257923 547:19.71496101025394 548:15.20780137908051 549:0.10395585815869926 550:46.168158030223054 551:29.71620685574827 552:0.10794387894936072 553:4.123802185229525 554:52.25370393479657 555:142.22235652546905 556:1.6031813269979105 557:4.188008689773621 558:19.981673974659877 559:4.188008689773621 561:4.188008689773621 562:7.449393844630269 564:0.11620459257907764 565:52.61001573333692 567:7.496224097777081 568:0.12047993742466208 569:7.496224097777081 570:4.253397254736766 571:1.6582639300042326 573:7.543456814109432 574:0.1293274436171329 575:0.1293274436171329 576:1.67702343169422 577:1.67702343169422 578:1.6959870085155746 579:7.639152847613833 580:0.13390242917037176 581:4.320001782557035 582:4.320001782557035 583:0.13390242917037176 584:20.44052992081402 585:0.13858017018995047 586:20.44052992081402 589:30.56179353967733 590:1.7345382409642913 591:4.387857655189861 593:11.606412138459799 595:7.7858638036961185 596:4.422266328659347 597:36.27634627501254 598:11.670784014813986 599:11.735708859187234 600:11.735708859187234 601:7.835637010260942 602:7.835637010260942 605:0.1635635014329909 606:11.867250915773704 607:0.1635635014329909 608:31.195402183733112 609:0.16889023113334872 611:1.8347020774151226 612:1.8347020774151226 614:0.17433086304580975 615:12.001107162667916 617:26.151926254776242 619:0.17433086304580975 620:8.091324285501758 621:81.33631584535041 622:0.17988713623858332 623:12.068925498327955 625:43.09376725111052 627:21.31557001535989 628:1.918946805081305 629:16.635645593601453 630:1.918946805081305 633:1.940609018595139 635:16.808264091496657 636:0.2033048629796374 638:21.62254026651155 639:225.0162230351564 641:0.20946688365174812 642:37.91066001546512 644:32.40512279666353 645:8.414113540711025 646:50.0287147715196 647:12.561168114758363 648:167.2980028386266 649:69.58320879682323 652:0.22872298386737788 654:69.83248083761514 655:2.0527206108734024 656:38.54454281358441 658:0.23540535904578472 659:38.54454281358441 660:0.23540535904578472 662:0.23540535904578472 663:2.0994167553587446 664:50.81118242005027 665:17.43772060323258 666:0.24917876357926727 667:2.1231792177240525 668:12.85713087528186 669:5.061566341569198 675:71.11352936483168 676:22.59477281507346 677:2.1715563718446353 678:2.1715563718446353 679:51.41703801790712 680:22.59477281507346 681:2.1715563718446353 682:8.87449130842838 683:5.186295203817358 685:0.27089524451362046 686:5.186295203817358 687:39.37004279909851 688:8.87449130842838 689:2.196180805186893 691:13.086671759258072 693:13.164694212828834 694:0.27842545268962293 696:5.228760975765112 697:0.2861055693257432 698:45.774578400883506 700:2.2463266937915476 703:5.271684478475889 704:0.2861055693257432 705:8.99543726473147 707:86.26035456017647 708:2.271858672995463 709:0.29393822478580117 710:13.403477333115477 711:0.3019261193705162 713:2.297703925463473 714:13.484691145222893 715:18.210141361499616 716:2.3238680713000104 719:0.31837879149466286 723:18.311057814243725 724:34.493420592316184 726:2.350356883421009 727:0.31837879149466286 729:0.31837879149466286 731:18.311057814243725 732:0.31837879149466286 733:5.493459341072382 734:0.3268493418478664 735:40.59374812665017 736:28.95692729609771 737:0.3268493418478664 738:13.649637606683672 741:5.539307281190542 743:0.3354866826252358 745:13.733401613739003 746:34.8154468300682 747:95.22417496578873 748:9.373687993861479 752:5.585674522319101 753:2.4318314532315988 754:5.585674522319101 756:5.585674522319101 758:9.439103119660771 759:5.585674522319101 760:5.585674522319101 761:18.725216147178763 762:41.14481536822155 764:2.459679911193218 765:5.680006389968808 766:18.831479847188923 767:5.680006389968808 768:2.4878843928544305 769:88.87016173836994 770:160.69636753604277 772:2.5164517134563265 774:41.521768346406105 775:18.938875653917442 776:0.37176705301876495 778:54.48934806509578 779:47.999030211518146 782:0.381286466634606 785:9.708024591874068 788:29.982609346013724 789:2.574703127152308 790:14.25511691666472 792:5.875352352590443 793:48.65109200610779 794:14.436747438870556 795:24.680615700722317 796:0.41097961895935814 797:5.925645590132457 798:0.41097961895935814 799:0.41097961895935814 802:24.680615700722317 804:36.350234475423576 808:9.989262881940043 809:2.6958827948756 810:6.028063014286811 811:2.6958827948756 812:30.604023833229466 813:49.097820820312 815:19.608323346051368 816:10.13481688246742 819:6.080212333657547 820:2.727198426344442 821:0.4424555435572721 825:0.4533626575592367 827:36.896055114089556 829:2.758939228361796 830:0.4533626575592367 832:2.791114106303812 834:0.46448453762412306 835:0.46448453762412306 837:0.46448453762412306 838:25.36940249009656 839:2.791114106303812 841:0.46448453762412306 843:0.4758257054676774 844:6.240581897789137 845:0.4758257054676774 846:43.53381714791573 847:15.007099019220218 849:0.4758257054676774 851:6.240581897789137 853:20.2018485199511 855:2.856803139965233 856:6.295392324884032 860:2.8903365699514474 861:2.8903365699514474 863:0.499184721746103 865:20.44920097811539 867:10.592933223982742 871:44.405197385028764 872:0.5234788837425771 874:79.27374367784053 875:2.958831831357878 878:0.5234788837425771 879:6.52180529225148 881:0.5359895995028036 882:0.5359895995028036 883:0.5359895995028036 885:6.52180529225148 886:0.5359895995028036 887:10.753322309983398 889:2.993814907745758 890:0.5359895995028036 891:44.62967323817717 897:3.0293030442105797 899:20.831695055839557 902:26.40367980811303 904:79.98364154858454 907:0.5617657498993508 909:0.5617657498993508 910:10.91784674317485 911:10.91784674317485 912:0.5617657498993508 915:6.639543477438195 916:0.5617657498993508 917:3.1018410845338282 918:6.699606706742847 920:3.1018410845338282 921:32.649527248858426 923:3.1018410845338282 925:26.715821664714383 926:0.5750427311404261 927:11.001720036522705 930:3.1018410845338282 931:0.5885870163525947 932:6.76049098816568 933:32.83390900419989 935:21.22881814005745 936:0.5885870163525947 938:0.5885870163525947 939:3.176543245323837 942:21.36462644756919 943:0.6024048955975906 944:16.054395067737275 947:0.6165028844040652 948:3.214738180302879 949:74.31143134375414 951:0.6165028844040652 952:113.51448818366295 953:11.260094704208445 954:147.393456668141 955:6.884801639004266 958:6.948269276978841 961:39.71682835111141 962:3.253513855316629 963:0.6308877332196478 964:11.348562970982218 965:0.6308877332196478 966:0.6308877332196478 967:3.253513855316629 968:11.348562970982218 973:272.3491168695416 975:3.292884524761355 976:7.012640575248114 978:11.438251378861663 979:3.292884524761355 980:3.3328649744702705 983:11.529190644086547 984:27.702170046348876 985:0.6605462606474968 987:7.144185414507717 991:0.6758347251027055 992:16.63124145016062 993:0.6758347251027055 995:28.04903509480968 996:11.714950546987062 997:7.211406777163747 1000:11.714950546987062 1003:7.211406777163747 1007:11.80983873900499 1008:7.279627534523199 1009:0.7073691450665933 1011:3.4566214082335525 1012:7.279627534523199 1015:3.4566214082335525 1016:22.367937606066253 1018:22.519388640954265 1019:0.7236316478019585 1021:0.7236316478019585 1022:34.60831878276208 1024:0.7236316478019585 1025:0.7236316478019585 1026:0.7236316478019585 1029:54.79499345048029 1035:3.54247214525694 1038:3.54247214525694 1039:7.419173533517676 1041:17.24984111129622 1043:0.757191079852425 1044:0.757191079852425 1047:7.490554614828087 1048:3.586455131486384 1050:0.757191079852425 1051:7.490554614828087 1052:12.102970390204007 1054:22.987157948106866 1056:0.7745066092063673 1057:7.563046887766051 1058:7.563046887766051 1060:3.631168755841835 1062:28.960489803625308 1064:12.30583931102742 1065:0.7921923838722666 1066:23.147763975183047 1071:17.510268910144347 1072:7.636681234174542 1073:48.933939265533006 1076:3.676633179207412 1078:7.636681234174542 1079:17.510268910144347 1080:17.643476820016993 1081:35.69620726435679 1083:0.8102586900441431 1084:0.8102586900441431 1085:3.722869408443067 1086:0.8102586900441431 1088:23.476408956272625 1089:0.828716248308612 1092:7.787506278085903 1094:3.769899345015108 1095:3.769899345015108 1096:0.828716248308612 1097:0.828716248308612 1099:12.62217478308157 1101:12.62217478308157 1102:23.644594671997833 1104:42.853751092171876 1105:7.8647655715532565 1107:0.8475762394379928 1109:12.62217478308157 1110:17.91617318476363 1114:0.8668503298200088 1115:7.9433042968734595 1116:23.815459236728493 1118:3.8664327288848486 1119:0.8668503298200088 1121:0.8668503298200088 1127:3.915984932203709 1128:0.8865507007968759 1135:0.8865507007968759 1136:12.841644469219728 1138:8.023160667771753 1139:0.9066900792219406 1142:3.966428478229559 1143:12.954109687088396 1144:0.9066900792219406 1145:8.104374636082781 1146:3.966428478229559 1147:18.341877103142707 1149:0.9066900792219406 1150:3.966428478229559 1151:4.017790591842382 1153:13.068470392892904 1155:8.186987999273603 1156:18.488497250051523 1157:4.017790591842382 1159:4.017790591842382 1160:0.9272817706250229 1162:8.271044515235193 1163:13.184786349883355 1165:0.9483396944499783 1166:0.9483396944499783 1169:0.9483396944499783 1170:30.786943648239827 1172:74.10630735498718 1173:4.070099765265479 1174:18.63760153868536 1175:18.63760153868536 1177:44.236954553503786 1178:4.070099765265479 1180:30.786943648239827 1181:4.123385836473899 1183:4.123385836473899 1188:8.356590027589156 1189:0.9698784230987892 1191:8.356590027589156 1196:0.9698784230987892 1199:44.823786316346876 1200:0.9919132226202387 1203:4.177680077161254 1204:8.44367259986982 1205:0.9919132226202387 1206:13.423537620576226 1208:4.177680077161254 1213:8.44367259986982 1215:13.423537620576226 1217:1.0144600983648642 1218:91.84625191452679 1221:8.532342661644002 1222:83.55627481099556 1224:13.546107588409454 1225:4.2330152845203175 1226:8.532342661644002 1230:38.14758058285877 1231:31.45874804420957 1234:1.0144600983648642 1236:1.0375358424778294 1239:31.69071427041234 1241:4.289425882975977 1242:4.289425882975977 1243:52.70909300196894 1244:84.06319174159633 1249:13.670902537823487 1252:4.289425882975977 1253:52.70909300196894 1255:1.0375358424778294 1256:4.289425882975977 1260:13.797998630558448 1261:1.061158086944114 1262:8.71465976164148 1264:45.74421351951198 1265:31.926931274640804 1269:13.797998630558448 1270:8.71465976164148 1273:38.69054101137734 1274:1.061158086944114 1275:1.061158086944114 1276:8.808420977693311 1278:38.969625092115066 1279:1.0853453607825723 1280:38.969625092115066 1282:1.0853453607825723 1284:19.589181679276745 1287:4.4056197523009395 1289:13.927476008249691 1290:4.4056197523009395 1291:1.0853453607825723 1296:39.25402742173543 1297:4.465481040001088 1298:1.1101171511716612 1299:19.758163878495278 1300:46.386920752020735 1301:4.465481040001088 1302:14.059419075523303 1305:1.1101171511716612 1306:4.465481040001088 1308:8.90399842705399 1309:8.90399842705399 1311:19.758163878495278 1314:1.1354939717593688 1315:46.71766039726657 1316:32.662653483107306 1317:1.1354939717593688 1320:26.108999095982856 1321:9.001457027059788 1324:1.1354939717593688 1328:1.1354939717593688 1329:1.161497434440858 1333:4.588943102805293 1334:78.38371020030198 1337:32.91748447105362 1338:1.161497434440858 1339:9.100865239584806 1345:1.161497434440858 1353:47.399140163396424 1354:26.5429422428327 1355:1.1881503310116321 1356:1.1881503310116321 1357:1.1881503310116321 1358:20.285122001207725 1362:70.6942062400945 1364:9.202295334194796 1366:4.652635131290807 1367:1.1881503310116321 1368:1.2154767193638996 1375:1.2154767193638996 1377:40.44899599678253 1379:20.467871164955042 1380:9.305823675789274 1382:1.2154767193638996 1384:4.717699585684611 1386:9.305823675789274 1388:1.2154767193638996 1389:14.613703586612914 1390:1.2154767193638996 1392:9.411531040339785 1393:1.2435020195623878 1394:1.2435020195623878 1399:1.2435020195623878 1401:14.759413596227542 1402:1.2435020195623878 1404:1.2435020195623878 1406:4.784188773104134 1407:40.76323284735473 1408:4.784188773104134 1409:1.2435020195623878 1410:1.2435020195623878 1414:1.2435020195623878 1417:14.908204655210712 1418:1.2722531186615877 1419:1.2722531186615877 1421:41.08417969055265 1422:9.519502961582976 1426:1.2722531186615877 1430:1.2722531186615877 1436:9.62983011110126 1437:4.9216660610170315 1439:1.3017584853133657 1441:1.3017584853133657 1444:34.2723932561992 1448:1.3017584853133657 1449:21.039414219599482 1452:1.3017584853133657 1454:21.039414219599482 1458:56.55905549538713 1460:1.3017584853133657 1461:21.039414219599482 1463:4.9216660610170315 1465:56.55905549538713 1466:4.9216660610170315 1469:9.742608720312479 1471:1.3320482975326964 1473:1.3320482975326964 1474:27.70902603632213 1475:1.3320482975326964 1478:21.238230872734913 1480:4.992775011020077 1485:5.065550953171784 1488:5.065550953171784 1489:1.3631545804475964 1490:34.856352730649824 1492:5.065550953171784 1494:27.95774654056995 1497:27.95774654056995 1498:27.95774654056995 1499:5.065550953171784 1500:15.374350439517917 1501:5.065550953171784 1503:5.065550953171784 1504:42.09021986019845 1505:1.3631545804475964 1506:5.065550953171784 1510:1.3631545804475964 1513:9.975935868545998 1517:1.3951113622353692 1521:1.3951113622353692 1523:15.536793346315283 1524:5.140064115270371 1525:1.3951113622353692 1526:1.3951113622353692 1528:9.975935868545998 1533:5.216389259762575 1534:1.427954843113403 1535:10.09670909406082 1538:5.216389259762575 1545:1.427954843113403 1546:10.09670909406082 1547:10.09670909406082 1548:5.216389259762575 1551:1.427954843113403 1555:1.427954843113403 1559:180.51739533472158 1561:102.21382987726616 1563:58.822150154826254 1564:58.822150154826254 1565:1.461723585010222 1566:84.19724908045222 1568:5.2946060826052515 1571:43.1681000340668 1575:5.2946060826052515 1579:10.220384354026168 1581:15.873216067834033 1583:1.461723585010222 1584:1.4964587217645084 1585:43.545148705881054 1588:10.347093726785834 1590:5.374799656503316 1592:36.108565802795724 1595:10.347093726785834 1596:29.012257946983723 1605:16.047548966179455 1606:10.347093726785834 1608:1.4964587217645084 1609:16.047548966179455 1610:474.9911209233438 1613:10.347093726785834 1614:1.4964587217645084 1615:1.4964587217645084 1618:10.476978522043106 1623:10.476978522043106 1629:5.457060926150715 1631:10.476978522043106 1634:16.226219064619816 1635:1.5322041925254135 1637:5.457060926150715 1638:36.44116637150896 1639:1.5322041925254135 1650:1.5322041925254135 1651:1.5690070028494367 1655:16.409435890970496 1656:1.5690070028494367 1657:1.5690070028494367 1658:5.541487262101809 1660:1.5690070028494367 1662:5.541487262101809 1663:68.72025284934261 1672:1.5690070028494367 1675:10.610190161101123 1676:5.541487262101809 1677:1.5690070028494367 1679:114.17025090486091 1682:1.5690070028494367 1683:1.5690070028494367 1684:5.541487262101809 1688:5.628183079821595 1689:1.6069175174410315 1690:23.006880581095615 1692:10.746891166130926 1694:5.628183079821595 1695:5.628183079821595 1696:1.6069175174410315 1699:10.746891166130926 1703:5.628183079821595 1704:1.6069175174410315 1706:5.628183079821595 1708:5.628183079821595 1709:16.59742454572823 1710:1.6069175174410315 1712:16.59742454572823 1717:5.628183079821595 1719:1.6069175174410315 1721:1.6069175174410315 1722:1.645989787343006 1727:1.645989787343006 1728:10.887256273022407 1729:1.645989787343006 1735:5.717260536964174 1738:30.17667592855059 1741:5.717260536964174 1742:1.645989787343006 1745:5.717260536964174 1747:1.645989787343006 1749:5.717260536964174 1750:10.887256273022407 1753:16.98870531499006 1757:16.98870531499006 1775:11.031473687821443 1776:1.686281919074167 1777:1.686281919074167 1778:5.808840318559042 1781:5.808840318559042 1784:1.686281919074167 1786:1.7278564910564724 1800:5.903052523766499 1801:11.17974650734502 1802:1.7278564910564724 1804:30.807485352063846 1808:1.7278564910564724 1809:1.7278564910564724 1810:54.129406783789854 1812:30.807485352063846 1813:38.242652055618194 1814:5.903052523766499 1816:11.17974650734502 1818:1.7278564910564724 1820:11.17974650734502 1823:1.7707810241106514 1824:1.7707810241106514 1825:11.332294334667763 1826:1.7707810241106514 1827:1.7707810241106514 1829:31.13663109957261 1830:11.332294334667763 1836:1.7707810241106514 1837:1.7707810241106514 1838:6.000037671056852 1842:11.332294334667763 1843:1.7707810241106514 1846:1.7707810241106514 1848:1.7707810241106514 1849:31.13663109957261 1850:1.7707810241106514 1852:1.7707810241106514 1856:6.000037671056852 1858:1.7707810241106514 1859:17.4022392538186 1862:46.48414952946869 1863:31.13663109957261 1864:63.11299353409252 1866:11.332294334667763 1869:11.489355118690979 1875:90.91399691520552 1878:46.95437407182186 1884:46.95437407182186 1886:90.91399691520552 1888:39.03785350411287 1890:11.489355118690979 1892:6.099947843091899 1895:1.8151285160928041 1897:11.489355118690979 1898:1.8151285160928041 1900:1.8151285160928041 1902:31.47564934598834 1903:6.099947843091899 1906:17.618132028813218 1907:6.099947843091899 1909:31.47564934598834 1911:17.618132028813218 1914:6.20294799042251 1922:1.860978051415012 1925:1.860978051415012 1929:1.860978051415012 1932:6.20294799042251 1935:6.20294799042251 1938:1.860978051415012 1939:1.860978051415012 1941:1.860978051415012 1942:6.20294799042251 1943:6.20294799042251 1958:6.309217426429235 1961:1.908415496404335 1966:1.908415496404335 1969:1.908415496404335 1971:1.908415496404335 1977:1.908415496404335 1978:6.309217426429235 1979:1.908415496404335 1981:47.940541260054886 1982:6.309217426429235 1985:65.00637594024398 1986:1.908415496404335 1989:1.908415496404335 1994:1.908415496404335 1997:11.818072010150033 1998:1.908415496404335 1999:6.309217426429235 # tratamiento
1:249.3619078213578 2:90.38389122719676 3:270.6340523168184 4:278.1530901489062 5:542.5565426921065 6:51.789193437748985 8:72.48341679190028 9:25.733256160317545 10:69.67410726872143 11:92.00618863473504 12:92.48198422320561 13:486.3488018006847 14:90.55814966896997 15:52.18875446395767 16:275.6107206582656 17:156.54659374440993 18:69.85326410540773 19:74.87246539451982 20:18.87705467173977 21:84.10514777339542 22:24.71265850543828 23:23.406704068304336 24:59.34288896694767 25:33.448836951096126 26:6.52639983183993 27:42.30721578154704 28:23.47209957940184 29:294.3254308516248 30:30.641173622723407 31:629.8567617332825 32:56.76638749831534 33:151.49904616203978 34:86.22461299458291 35:20.612597081701733 36:29.80488115639616 37:26.776408036689475 38:30.224331093874437 39:13.18530524530347 40:21.454772472093726 41:37.377304206471756 42:44.599609506314046 43:81.20476519532319 44:48.91901313577788 45:13.994328948486887 46:106.48679055614159 47:17.466860109046923 48:72.66624586554792 49:309.48249235788967 50:6.371857665466435 51:6.538718669526894 52:98.16760859175713 53:25.08285039138999 54:216.19485050894215 55:19.22944843328579 56:50.60878059781308 57:50.60878059781308 58:14.124940054587084 59:72.7851134567413 60:100.68917654205758 61:87.92709104236208 62:23.708244671888732 63:2.1834599930692558 64:41.589427660822075 65:9.901535455496788 66:25.467911233992684 67:1.3906210772871062 68:57.37830987985156 69:45.133438169289704 70:0.4943815579302287 71:17.02644537004226 72:6.634763409957128 73:45.94317205206403 74:202.00507325544703 75:42.149004302654006 76:46.71515091611299 77:17.71913217853545 78:47.20021733460569 79:21.55545525236058 80:9.82911865483916 81:39.84275936292736 82:15.366199156380366 83:95.26660962210148 84:57.295381994612185 85:16.016033675444568 86:19.317835822580417 87:13.248532712132164 88:564.066704550122 89:13.334026236853612 90:13.623655460516236 91:50.69250880777957 92:23.196321697395966 93:0.06244199255482126 94:34.74360068015999 95:39.017509238178434 96:65.48834652419524 97:6.325883250515459 98:85.81054810307299 99:24.33938824922378 100:31.91375079161737 101:28.31208294872664 102:6.655610817925278 103:36.419746929036585 104:24.962344798070326 105:87.56967653860818 106:53.935123843268556 107:28.904872575411805 108:18.32626551912729 109:12.151948389353299 110:37.06512842811855 111:88.96204969877546 112:15.390466002421924 113:9.57722458087069 114:0.7219509879954746 115:2.915809026969402 116:12.59671046322869 117:7.172316504764588 118:4.897364818039946 119:22.576006659859914 120:400.04201930282386 121:9.913093381827878 122:15.945766471037128 123:147.6480792117061 124:34.46405824379792 125:26.769462031959893 126:30.795296199875583 127:7.684380964856835 128:3.2335296189423084 129:16.52647761511022 130:10.400163456999536 131:0.5835719370306975 132:16.63834178962701 133:7.800728685457982 134:35.48535035570069 135:3.3459954716087443 136:7.871440856553024 137:0.5614001471512763 138:176.3274970423248 139:7.895164283345934 140:44.40402712110868 141:1.690940956979563 142:13.81317429154691 143:13.94937967646208 144:24.585611210476497 145:40.92229271215429 146:69.2638252307235 147:14.191772659844842 148:11.183158555892632 149:11.183158555892632 150:5.892776654427316 151:41.41406838126469 152:14.439451523371835 153:46.26682234341865 154:131.94699921901363 155:60.75075055606692 156:25.346448092523307 157:76.40217233991518 158:3.9136709448258142 159:8.830284289561178 160:29.973754404015562 161:34.1923309254653 162:2.1761581637515492 163:0.04111488903735476 164:0.34063549017791556 165:2.2734056766062576 166:53.555900866524105 167:31.2556223922725 168:6.922586634507625 169:9.71038657795712 170:27.43625808015332 171:9.740428353002091 172:4.495098760750209 173:0.2791835032118918 174:45.234457098464866 175:12.935047049003156 176:9.861696944356076 177:12.971244934560067 178:41.16517157323877 179:16.592832392180853 180:50.60208906309427 181:743.01350124185 182:7.3246508378342305 183:16.809150065171238 184:1.0500494545098675 185:10.236424273417368 186:20.56939218454988 187:1.092698371120127 188:7.5353290077852915 189:28.957282886694376 190:33.242928628455786 191:17.574199557445784 192:25.36966731513054 193:1.2004711420565812 194:10.831341130169898 195:7.892428879068085 196:1.2381673583593091 197:5.248987840636723 198:17.85575807504202 199:0.17923028539110405 200:25.789027707604344 201:8.006169542867896 202:43.63529215805619 203:8.03489950146724 204:1.2964491524120656 205:22.095165714605095 206:1.3263933918641997 208:11.287713037061703 209:3.149002098037924 210:436.0844773156129 211:18.388722096063113 212:3.1823167550548823 213:59.73799965886474 215:49.714964368094535 216:5.661961281993347 217:11.655371833228926 218:0.2502419038359147 219:15.138190402763147 220:11.692973813252292 222:0.25859865611322247 223:27.04862477922524 224:15.36269302007982 225:1.5067750121904762 226:72.08722740034672 227:5.906340255088844 228:0.09453136732602928 229:8.794038563938585 230:1.5520033473105426 231:8.858381989419776 232:12.07775428051553 233:3.53451934785402 234:41.387367742493716 235:15.638220130567005 236:3.553086631951553 237:6.032834948148962 238:0.08115684178211452 239:8.955969746331773 240:12.19639482253344 241:3.571749684813374 242:51.532268823350044 243:8.988789018834641 244:23.611552509236347 245:15.825746001139729 246:9.05486870379013 247:1.6338712372069013 248:19.688504215353827 249:12.316570536528914 250:0.3320127897853232 251:3.6473730160151923 252:6.188602906759941 253:23.859005934398215 254:3.6665250490455015 255:57.397777739698206 256:0.06864083834581032 257:23.984256445587878 258:42.20442128530122 259:9.188821901380193 260:16.064628223401098 261:12.520364103510481 262:28.33860531771042 263:42.38996766598084 264:57.858934571204934 265:0.06079185116669688 266:24.174078323683258 267:3.783559705242149 268:0.36801521480008714 269:6.4033453339996855 270:3.8434744575065527 271:37.99568701147103 272:20.36108112408956 273:9.499280676041641 274:9.499280676041641 275:20.534642891385747 276:0.40655355883059685 277:124.97361224538653 278:16.761454811137984 279:0.4238788362456351 280:9.713554826345915 281:201.82119209993974 282:70.6481190126697 283:4.071530936242452 284:17.020911339647846 285:9.896805036739204 286:17.073505632873907 287:25.36492183632748 288:13.382386410583253 289:34.529603839164224 290:13.427585653000245 291:10.008874744041433 292:4.246118397660293 293:21.56250242852686 294:13.749986652330774 295:13.796922499180226 296:0.5250295918762973 297:7.193957721998354 298:7.193957721998354 299:17.779637066389352 300:26.21259120607915 301:0.014817490858713334 302:2.1463039607715286 303:61.967494960835424 304:30.999195138703282 305:14.083325268061582 306:10.55413248022758 307:18.00568943809463 308:2.2391447036652075 309:14.37823189567311 310:26.955484572207933 311:7.515721708368985 312:7.515721708368985 313:233.89919819453408 314:4.668535660941394 315:18.411891931216285 316:10.841429828606834 317:0.0038401531150440136 318:57.97849407923113 319:18.650330778568456 320:0.6663020816044464 321:2.3854101950602087 322:4.793781063002046 323:18.771339493592578 324:18.83230029658269 325:76.07151017966663 326:23.228522813558623 327:4.896645425359648 328:7.890216222322345 329:2.4705106581459852 330:19.017040803294286 331:0.7162469781528551 332:7.960775482438195 333:11.40350107640275 334:2.522953981499877 335:5.001972319550134 336:11.40350107640275 338:71.23518239634991 339:2.5945500204695455 340:0.7780589963100707 341:8.177273163155615 342:8.177273163155615 343:8.21407828250599 344:0.8057746808992454 346:5.248429184229854 347:5.248429184229854 348:8.325769887183665 350:15.708806880160516 351:11.910811501478033 352:15.765782062081799 353:8.401314418693268 354:2.762973248904077 355:0.001363416862755288 356:0.001363416862755288 357:12.006426719450571 358:5.3913355450691505 359:15.938597830354867 360:8.516297531430618 361:5.4204542370573945 362:16.05541389241847 363:2.821484418599398 364:12.151897267688739 365:12.200944069081634 366:12.200944069081634 367:2.8812377654749253 368:2.983687064793225 369:25.443747818801846 370:30.23188535412545 372:9.039048088880778 373:16.722093954172383 374:3.0898685339452916 375:0.013957687809798593 376:5.880249625130903 377:21.255766870094035 378:16.9114094550638 379:16.9114094550638 380:0.015145174661042203 381:63.821803723201164 382:5.912525828022163 383:30.79942169697411 384:1.0453535237971483 385:9.251463434285844 386:30.895918164873233 388:13.026140356467305 389:21.480570221543324 391:9.294753471578764 392:26.20618505446641 393:13.080401197800203 394:26.20618505446641 395:17.234547792717837 396:6.077173887852175 397:3.245163861060614 398:21.78660465467456 399:53.01493303241255 400:64.97994952579236 401:13.300840759411837 402:1.1288695361447516 403:6.144601131435189 404:26.558139442868665 405:3.3375812327328513 406:3.3375812327328513 407:13.413149888264726 408:3.3848399751362903 409:1.1790834871377838 410:6.282250961832773 411:13.52689271104392 412:17.703800219408315 413:3.408738577891892 414:3.408738577891892 415:6.31726071198472 417:9.74330825193658 418:17.841671759170985 419:6.352514667595266 420:9.78979820097634 421:3.432819311907212 422:6.388015550293962 423:0.03758055739639954 425:9.883712811967857 426:17.981301567755686 427:32.308556702771156 429:54.50740696653382 430:1.244548628917571 431:6.496027669080313 432:3.5310045560351386 433:1.2580147952824547 434:32.62727391429326 435:22.750978852450675 436:27.57132726568238 437:1.2853315709413813 438:0.04841756429753814 439:22.83467985632129 440:0.05077681349599026 441:1.299185115340287 442:1.299185115340287 443:0.05320172429369707 444:3.632272121171277 445:27.95745390206877 446:1.3415445247883562 447:55.6079618983357 448:0.060878087110430044 449:0.06357337229138314 450:3.7367666782827906 451:1.3704654360638338 452:14.429065410266666 453:0.06633825150917362 454:3.790272113139403 455:6.873323703860019 456:6.873323703860019 457:1.399946527476616 458:18.85835015106402 459:3.817348192064414 460:68.76214214280695 461:1.4149013408460243 462:6.912594959395848 463:0.07208012207178242 466:0.07505881596834962 467:0.07505881596834962 468:10.57837477355697 470:44.99910358278877 471:6.992022692358979 474:7.032186427329142 475:0.08443647544429024 476:29.073181711682853 477:0.08771257791387828 479:19.324196968602035 480:19.324196968602035 481:3.9560686288409497 482:34.316766171623726 483:19.324196968602035 484:1.5077412146074634 485:3.9845001322896354 487:4.013167487206207 488:0.09449572704586373 489:10.897861986403614 490:29.2851405189868 491:19.483866788196835 492:10.897861986403614 494:29.392232714704686 496:7.237655126801001 497:24.345938600751666 498:4.042073679320722 500:7.237655126801001 501:51.744496212244464 502:0.09800470900057086 503:15.152146372119137 504:4.071221752204992 505:7.279706494193398 506:19.727679477345745 507:24.535640692541758 508:213.46935318851877 509:7.407850333870237 510:4.160148571925658 512:0.11676408228177985 514:1.6403588841333596 515:4.220701015609183 516:0.12076622859965096 517:0.12076622859965096 518:35.416231241904306 519:15.571534182745607 520:7.539070843727784 521:15.571534182745607 522:20.14603136143359 523:1.675200777284512 524:11.404690482643753 525:0.12902960134221195 526:15.643283577290338 528:7.5835159954752545 529:15.715581033772688 530:47.24248508094332 532:20.317760384174825 533:15.715581033772688 534:30.39125175905359 535:4.3449713565653125 536:7.673492375997381 537:15.788434037939357 538:4.3449713565653125 539:1.7107537931821848 542:11.581588856210331 544:11.641491431526331 545:1.7470372861426904 546:1.7470372861426904 547:0.14662537315418508 548:20.580271963079834 549:0.14662537315418508 550:1.7470372861426904 551:30.856910547094337 552:11.701873062462425 553:1.765459227530627 554:1.765459227530627 555:1.7840714114372127 557:1.8028764895944327 558:36.58987584135764 559:11.824100442636956 560:1.8028764895944327 562:25.838812389227332 563:0.16079629782433458 564:11.824100442636956 565:16.161305321472863 567:4.5397308266695555 568:7.952475037819878 569:7.952475037819878 570:0.17072692793998206 571:48.54256714928119 572:42.60297005996118 573:8.000348493033473 574:12.01120668090895 575:0.17584135211140445 576:16.392209062528753 577:1.8604764568722194 580:16.470425810305272 581:0.18105707514328695 582:12.074608499271477 583:4.64110169621063 584:4.675511684801347 585:8.146441991144025 586:0.18637555510770862 587:21.310966813963145 588:0.18637555510770862 589:8.146441991144025 590:1.919913487209986 591:16.628787717614163 592:21.405623957732228 593:1.919913487209986 595:189.59723163653504 597:4.745288472308604 598:12.268019824781693 599:16.789784877428158 600:103.58911759364214 601:4.7806647115658265 602:12.33358541827752 604:16.871296505410935 605:8.39854466314103 606:4.852417279158612 607:12.466408977692602 609:0.22053008002246408 610:12.533684154115727 611:12.533684154115727 612:4.8888036988621915 613:12.533684154115727 614:4.925537129233593 615:8.502553269953166 616:56.569685802734234 617:0.22661146095314535 618:0.22661146095314535 619:2.044629738534997 620:27.280652320286023 621:2.066211508798849 622:17.20434051432869 624:17.20434051432869 625:0.23912293130935292 626:5.000066504892635 627:17.28940559426463 628:0.2455566211128857 629:0.2455566211128857 630:2.110088793423747 631:8.716312401644872 632:12.8790565360071 633:0.25211141769315115 634:12.8790565360071 636:22.500666246046716 639:0.2587892287280872 642:2.1777456646459927 643:0.26559200730476706 644:13.093825158269876 645:13.093825158269876 646:5.192852128237907 647:5.232564816207157 649:0.2795805146279099 650:8.938139785436501 651:17.9063902077032 652:13.240320090046726 653:13.240320090046726 654:5.272677389800266 655:0.28677039004367877 656:2.2715593919578785 657:5.313196460655723 660:9.05224516839919 661:2.2715593919578785 662:5.313196460655723 663:13.389571278373989 665:2.320088066934506 667:2.320088066934506 668:0.30914846557350817 669:46.27242439349848 671:5.395481369898647 672:0.30914846557350817 673:0.30914846557350817 674:0.3168848364387861 675:5.4794758412660265 676:13.618822732693355 677:0.32476362139812676 679:0.32476362139812676 680:5.4794758412660265 681:13.618822732693355 682:5.522132550024717 683:5.522132550024717 684:29.02314873774358 686:5.522132550024717 687:2.395011967938997 688:2.395011967938997 689:9.347401935578613 690:2.395011967938997 691:2.395011967938997 692:5.565239097427504 693:2.420574451474368 694:9.40820780823505 695:18.56430244863731 696:2.420574451474368 697:9.469629447255274 698:2.446439406039877 699:9.469629447255274 700:13.854825942535527 701:29.29085066954557 702:9.469629447255274 703:0.34927912694990687 704:18.661924376615882 705:2.446439406039877 706:0.35775255800604344 707:0.35775255800604344 709:29.426640536630792 710:24.058619564691355 711:5.697337764621296 712:5.697337764621296 714:0.3751679144438905 715:0.3751679144438905 716:89.1573127636497 717:47.79463492272466 718:14.097946123392216 720:0.38411546003224606 722:0.38411546003224606 723:2.553032712554226 724:5.787803192240883 725:14.180635179763069 726:5.787803192240883 728:2.553032712554226 729:2.553032712554226 730:5.787803192240883 731:2.553032712554226 732:2.553032712554226 733:5.833782146689095 734:2.5804929046746747 735:24.42045722016035 736:2.5804929046746747 737:5.833782146689095 738:5.833782146689095 740:9.85172487799109 742:0.4025049153721117 743:5.880270872629161 744:9.85172487799109 745:2.6082897905508986 746:0.4025049153721117 747:97.62832019147199 748:9.85172487799109 749:0.4025049153721117 750:0.4025049153721117 751:75.85790330793004 752:9.91778079252198 753:2.6364296352084096 754:0.4119529199485453 755:42.26177883384012 756:2.6364296352084096 757:2.6364296352084096 758:30.270065724789493 760:9.91778079252198 763:5.974816032455441 765:6.022892347673315 766:10.05204304385826 767:10.05204304385826 768:2.693764150923371 769:19.58578725156204 770:19.693823854219296 771:10.12027705107672 773:10.12027705107672 774:14.695190351001001 775:6.071518218393812 776:10.12027705107672 777:2.722972261769912 779:6.12070431859415 780:2.752550225550111 781:36.81760752273283 782:0.4515086357535297 783:2.752550225550111 784:6.12070431859415 785:6.12070431859415 786:31.013456481731144 789:10.259023064371387 791:2.8128447970636032 792:20.02495295278624 793:0.48312416748147596 794:2.843576489109851 797:2.843576489109851 798:6.2717355206501075 799:2.843576489109851 800:0.48312416748147596 801:6.2717355206501075 802:2.843576489109851 804:0.49405355571672654 805:0.49405355571672654 806:10.47306691755382 807:57.034765153333375 808:0.49405355571672654 809:0.5051849537211911 811:2.906248114960975 812:6.375434544410594 813:6.375434544410594 815:6.375434544410594 816:10.619902523317545 820:20.48374222075315 821:10.619902523317545 822:0.5280703991209464 823:20.60169910810096 824:2.9705861508387734 825:31.959936029207643 826:0.5280703991209464 827:10.694614102958488 828:6.481659269024844 829:15.435426891315322 830:2.9705861508387734 832:0.5398330809871149 835:3.0034018322197737 838:10.770212530731683 839:26.26739292005174 840:10.770212530731683 841:20.721015517003003 842:0.5518150522926927 843:0.5518150522926927 845:26.410570639753423 846:6.590516644327093 847:3.0366607798277747 849:10.846716786026718 850:0.5518150522926927 851:15.631247555436557 852:0.5640209795726586 853:0.5640209795726586 854:6.64596787924254 855:3.070372477167075 856:6.64596787924254 858:10.924146464385066 859:0.5640209795726586 861:0.576455679708239 863:6.7021205605352066 866:6.758990109770703 867:32.799359997542226 868:0.5891241267646341 869:15.933817247184159 871:3.17432359618951 872:0.6020314587085019 873:0.6020314587085019 874:3.17432359618951 877:6.816592462770661 878:3.17432359618951 879:6.874944092346802 880:0.6151829851655353 881:11.243534430706198 882:0.6151829851655353 883:3.2099474848176732 884:59.64764642329059 886:6.874944092346802 887:11.243534430706198 888:3.2099474848176732 889:11.243534430706198 890:27.15234474885189 891:0.6151829851655353 892:16.14173327046476 894:6.934062033732479 895:0.6285841942648985 900:67.10214349176891 901:6.934062033732479 902:16.24763746271212 903:33.32751131721624 904:11.325908689134728 905:11.325908689134728 906:3.282721993315985 907:3.282721993315985 908:0.6422407613556471 909:0.6422407613556471 910:11.409340498558024 911:27.461885604411776 912:3.282721993315985 913:16.354879337501597 915:11.409340498558024 916:6.9939639092157835 917:0.6561585578986807 918:0.6561585578986807 919:0.6561585578986807 920:7.05466795670621 921:3.3198961069390833 926:0.6561585578986807 929:3.3198961069390833 930:0.6561585578986807 931:3.3576111424067014 933:11.579476659986955 934:53.72366897372859 936:3.3576111424067014 937:0.6703436595775939 938:0.6703436595775939 939:3.395879905308787 941:22.132390877194762 942:0.6848023570504257 943:0.6848023570504257 944:27.94105117229738 945:0.6848023570504257 947:0.6995411653546266 953:7.241785351825425 954:0.6995411653546266 956:0.6995411653546266 957:0.71456683503851 959:3.474132158758214 961:3.474132158758214 962:3.474132158758214 963:11.84326083867109 964:7.305893813746903 966:7.305893813746903 967:11.84326083867109 968:7.305893813746903 969:11.84326083867109 970:11.84326083867109 971:0.71456683503851 975:7.370905937426728 976:0.7298863639357412 977:3.5141436520763896 978:3.5141436520763896 979:11.933590073313077 980:3.55476492731804 982:3.55476492731804 983:17.145822929600424 984:7.436844323658686 986:12.118033010299055 987:17.26500230116049 988:3.596011328147688 990:7.503732431824179 992:28.782647449647452 993:70.03085528181917 994:0.7614362987131965 995:7.57159462429659 996:7.57159462429659 997:3.6378987852374456 998:3.6378987852374456 999:0.7776820485382798 1000:0.7776820485382798 1001:78.02004121851074 1002:0.7776820485382798 1003:162.86820155220943 1004:3.6378987852374456 1005:3.6804438459148754 1006:17.50840531129594 1007:12.307740755569059 1009:0.794252373808891 1010:3.6804438459148754 1011:12.307740755569059 1012:12.307740755569059 1013:3.6804438459148754 1015:3.6804438459148754 1016:7.640456212951987 1018:7.710343509564768 1020:0.8111557064061767 1022:0.8111557064061767 1024:0.8111557064061767 1025:35.65582728329501 1027:3.7236637065032014 1029:17.63271853320793 1030:7.710343509564768 1031:7.781283878911057 1032:12.502994346751157 1033:17.758835649045462 1035:3.7675762470178187 1038:17.758835649045462 1039:12.502994346751157 1040:7.781283878911057 1041:0.845996802396649 1042:7.853305795709808 1044:0.845996802396649 1046:3.8122000673910077 1047:3.8122000673910077 1048:3.8122000673910077 1049:0.845996802396649 1051:12.60279491375113 1053:7.926438905802348 1055:7.926438905802348 1057:7.926438905802348 1058:0.863953165909437 1059:3.857554527358512 1060:18.01668155501638 1062:12.70409794849322 1063:3.857554527358512 1064:8.000714090919745 1066:12.80694551313111 1068:12.80694551313111 1070:12.80694551313111 1075:12.80694551313111 1076:8.000714090919745 1077:3.9036597877974732 1080:0.900986919484413 1082:24.086919010428335 1084:30.25768190011415 1086:0.900986919484413 1087:8.076163538431052 1088:3.9982076323515514 1091:58.13291766134688 1093:3.9982076323515514 1095:3.9982076323515514 1096:3.9982076323515514 1097:0.920085316503563 1098:0.920085316503563 1100:13.12520351417271 1101:18.556342428905147 1105:8.230720952760759 1106:4.04669496470093 1108:13.12520351417271 1109:4.04669496470093 1113:0.9395861475723571 1114:0.9595010795540202 1115:24.59347707198472 1117:51.43743492084009 1122:13.234687252974457 1123:0.9595010795540202 1124:4.1462157484647735 1127:0.9798422934943529 1129:0.9798422934943529 1130:0.9798422934943529 1131:4.1462157484647735 1132:4.1462157484647735 1134:8.390397739408066 1137:18.839115483127927 1139:8.472252555137175 1140:4.197300140370341 1141:18.983968893893962 1145:13.459060960355893 1146:1.0006225163483122 1147:1.0006225163483122 1148:13.459060960355893 1150:8.472252555137175 1151:1.0218550535536808 1152:1.0218550535536808 1153:25.124905492765013 1155:8.555506767116764 1157:1.0218550535536808 1159:8.555506767116764 1161:4.302253123652098 1163:4.302253123652098 1164:4.302253123652098 1166:1.0435538248419847 1167:1.0435538248419847 1168:4.302253123652098 1169:13.691019325174961 1173:1.0435538248419847 1174:19.28097503454036 1175:8.640204133425428 1176:13.691019325174961 1177:4.302253123652098 1178:8.640204133425428 1179:8.640204133425428 1180:4.302253123652098 1181:4.356180045237232 1183:1.0657334023220528 1184:4.356180045237232 1185:25.49419495118622 1189:1.0657334023220528 1190:4.356180045237232 1191:8.726390497502432 1192:1.0657334023220528 1193:4.356180045237232 1194:8.726390497502432 1195:1.0657334023220528 1196:4.356180045237232 1197:53.02259733386186 1198:4.356180045237232 1201:4.411115137666766 1203:1.0884090522393393 1205:8.814113923158043 1206:13.931052303953916 1211:4.411115137666766 1214:8.814113923158043 1216:1.0884090522393393 1217:1.1115967797567885 1218:8.903424839591333 1220:14.054263127977288 1222:46.319582252456605 1223:1.1115967797567885 1225:1.1115967797567885 1226:46.319582252456605 1228:32.378526911487576 1230:8.903424839591333 1231:14.054263127977288 1232:1.1115967797567885 1233:77.19673874428142 1235:8.994376200333166 1236:1.1353133770983659 1237:4.524142651461993 1238:8.994376200333166 1240:8.994376200333166 1242:8.994376200333166 1243:14.179698935157374 1244:4.524142651461993 1245:1.1353133770983659 1246:4.524142651461993 1247:4.524142651461993 1249:1.1353133770983659 1250:8.994376200333166 1251:4.524142651461993 1252:4.524142651461993 1253:19.906463352619042 1254:4.524142651461993 1255:1.1353133770983659 1256:4.524142651461993 1257:4.582305658261956 1258:1.159576476266009 1259:4.582305658261956 1260:4.582305658261956 1261:9.087023653588249 1262:4.582305658261956 1263:46.94002636565332 1266:1.159576476266009 1267:1.159576476266009 1269:4.582305658261956 1270:26.272482558889898 1272:9.087023653588249 1274:14.307435886819288 1275:1.159576476266009 1276:1.1844046064570262 1277:9.181425728497363 1278:1.1844046064570262 1280:26.476005549874365 1282:9.181425728497363 1284:1.1844046064570262 1285:4.641618234735357 1287:14.43755412520586 1288:1.1844046064570262 1289:1.1844046064570262 1292:1.1844046064570262 1293:1.209817254584514 1297:1.209817254584514 1298:33.335077944901315 1301:1.209817254584514 1303:1.209817254584514 1305:4.702120381416238 1306:1.209817254584514 1308:20.406023388081557 1309:1.209817254584514 1310:26.683366680195064 1312:14.705276649939204 1313:9.375743500759048 1315:4.763854224325869 1318:1.235834933978732 1319:20.57890005110277 1320:1.235834933978732 1323:4.763854224325869 1325:4.763854224325869 1326:4.763854224325869 1328:1.235834933978732 1331:4.826864166965609 1332:1.2624792574197181 1333:1.2624792574197181 1335:71.82766916944276 1336:4.826864166965609 1339:1.2624792574197181 1340:9.47579257664148 1342:1.2624792574197181 1345:1.2624792574197181 1346:4.826864166965609 1348:14.843063793561592 1350:1.289773016026125 1351:4.891197058834864 1353:1.289773016026125 1354:1.289773016026125 1355:4.891197058834864 1356:14.983598641707383 1357:9.577863536265363 1358:14.983598641707383 1360:14.983598641707383 1361:1.289773016026125 1364:1.289773016026125 1365:1.289773016026125 1368:34.36756217825339 1370:1.317740267778244 1372:4.956902378265622 1373:27.554141288525575 1374:27.554141288525575 1377:9.682032744246161 1378:4.956902378265622 1379:21.118294143321062 1380:4.956902378265622 1381:4.956902378265622 1383:9.682032744246161 1385:1.317740267778244 1389:1.317740267778244 1392:1.346406433040387 1393:1.346406433040387 1396:15.273336907351029 1398:1.346406433040387 1400:5.024032432095421 1401:9.788380976849345 1407:5.024032432095421 1408:1.346406433040387 1409:1.346406433040387 1410:1.346406433040387 1413:1.346406433040387 1416:1.3757983985754307 1418:9.896993767406583 1419:5.092642576329186 1421:5.092642576329186 1423:15.42276883738856 1425:9.896993767406583 1427:1.3757983985754307 1433:5.16279145742456 1436:1.4059446333234535 1437:74.32460384646058 1438:5.16279145742456 1439:5.16279145742456 1442:5.16279145742456 1443:1.4059446333234535 1445:15.575406518331166 1448:5.16279145742456 1450:10.007961787906826 1453:5.16279145742456 1455:5.16279145742456 1457:1.4059446333234535 1458:1.4059446333234535 1462:1.4059446333234535 1464:15.575406518331166 1466:1.4059446333234535 1467:5.234541278432942 1468:42.812171767976515 1469:1.4368753148100581 1471:10.12138126928216 1472:1.4368753148100581 1474:28.499220278591917 1478:21.891217343449668 1480:10.12138126928216 1481:1.4368753148100581 1482:5.234541278432942 1483:1.468622468656378 1485:1.468622468656378 1486:5.307958092663815 1487:1.468622468656378 1489:1.468622468656378 1491:5.307958092663815 1492:5.307958092663815 1493:10.23735446544352 1495:1.468622468656378 1496:5.307958092663815 1497:15.890837242986382 1502:5.307958092663815 1504:5.307958092663815 1508:1.468622468656378 1509:1.468622468656378 1511:1.5012201227443045 1512:5.383112128609382 1513:22.30366250929176 1514:1.5012201227443045 1516:1.5012201227443045 1519:5.383112128609382 1520:16.053921026605128 1521:10.355990166618778 1524:5.383112128609382 1528:10.355990166618778 1529:1.5012201227443045 1530:1.5012201227443045 1531:5.383112128609382 1532:1.5347044772915899 1534:5.460078148504203 1535:1.5347044772915899 1536:10.477404268884825 1537:1.5347044772915899 1538:5.460078148504203 1541:10.477404268884825 1542:1.5347044772915899 1546:5.460078148504203 1547:1.5347044772915899 1548:10.477404268884825 1549:1.5347044772915899 1552:1.5347044772915899 1556:1.5347044772915899 1557:1.5347044772915899 1558:5.460078148504203 1560:1.5347044772915899 1561:5.538935848122813 1565:5.538935848122813 1566:1.5691140945211985 1567:10.601720406972044 1570:1.5691140945211985 1574:16.391625505883134 1575:5.538935848122813 1583:16.391625505883134 1584:1.6044901080749658 1586:1.6044901080749658 1587:5.61977030006885 1588:5.61977030006885 1592:1.6044901080749658 1593:1.6044901080749658 1594:1.6044901080749658 1595:10.729070659512402 1596:22.959265400120668 1597:10.729070659512402 1598:1.6044901080749658 1600:5.61977030006885 1602:5.61977030006885 1604:22.959265400120668 1607:16.566599285455222 1608:10.729070659512402 1609:60.65172549601383 1610:5.61977030006885 1612:1.6044901080749658 1613:1.6044901080749658 1614:5.61977030006885 1615:5.61977030006885 1616:5.61977030006885 1618:1.6408764569102294 1620:5.702672449427428 1622:5.702672449427428 1623:1.6408764569102294 1624:5.702672449427428 1628:5.702672449427428 1629:5.702672449427428 1630:1.6408764569102294 1633:5.702672449427428 1634:5.702672449427428 1635:1.6408764569102294 1637:1.6408764569102294 1638:1.6408764569102294 1639:1.6408764569102294 1640:1.6408764569102294 1641:5.702672449427428 1644:45.00046693409549 1646:1.6408764569102294 1651:1.6783201469649018 1653:10.993448857308293 1656:5.787739666455111 1657:5.787739666455111 1658:23.42372693162511 1659:5.787739666455111 1660:5.787739666455111 1663:5.787739666455111 1664:10.993448857308293 1666:30.37404341197993 1673:1.6783201469649018 1674:5.787739666455111 1680:1.6783201469649018 1682:1.6783201469649018 1684:10.993448857308293 1687:5.8750763666212675 1689:1.7168715426573762 1691:11.130790746419779 1693:11.130790746419779 1695:5.8750763666212675 1700:11.130790746419779 1701:11.130790746419779 1704:1.7168715426573762 1705:11.130790746419779 1706:17.118397517096135 1707:5.8750763666212675 1708:1.7168715426573762 1710:38.0652150644763 1712:1.7168715426573762 1714:11.130790746419779 1717:1.7168715426573762 1718:1.7168715426573762 1720:1.7168715426573762 1722:11.271796739061909 1723:1.7565846950356159 1724:1.7565846950356159 1726:5.964794707969462 1727:5.964794707969462 1730:30.972638127245258 1734:1.7565846950356159 1735:5.964794707969462 1739:5.964794707969462 1740:5.964794707969462 1744:1.7565846950356159 1745:5.964794707969462 1746:1.7565846950356159 1747:1.7565846950356159 1749:1.7565846950356159 1751:5.964794707969462 1752:5.964794707969462 1753:6.057015375143866 1754:31.284270339701294 1756:6.057015375143866 1759:46.65624336720711 1761:11.416655040785175 1765:1.7975177108929665 1766:6.057015375143866 1767:1.7975177108929665 1768:1.7975177108929665 1773:1.7975177108929665 1777:11.416655040785175 1781:46.65624336720711 1785:1.7975177108929665 1786:1.83973316847533 1793:31.60472933502687 1795:1.83973316847533 1797:1.83973316847533 1798:1.83973316847533 1800:1.83973316847533 1801:1.83973316847533 1803:1.83973316847533 1805:1.83973316847533 1808:1.83973316847533 1812:6.151868467293313 1813:1.83973316847533 1817:11.565568748788897 1818:1.83973316847533 1825:1.8832985885012499 1828:1.8832985885012499 1831:6.2494945031912685 1832:1.8832985885012499 1834:1.8832985885012499 1836:1.8832985885012499 1837:11.718757466065234 1842:6.2494945031912685 1843:47.556651936267045 1844:11.718757466065234 1845:1.8832985885012499 1846:1.8832985885012499 1847:6.2494945031912685 1851:1.8832985885012499 1852:1.8832985885012499 1857:1.8832985885012499 1858:1.8832985885012499 1859:1.8832985885012499 1860:11.718757466065234 1862:1.8832985885012499 1863:6.2494945031912685 1866:6.2494945031912685 1870:1.9282869690134612 1871:1.9282869690134612 1872:18.142309449827255 1873:11.876459141411926 1875:1.9282869690134612 1876:6.350045565013444 1877:1.9282869690134612 1878:6.350045565013444 1881:1.9282869690134612 1883:6.350045565013444 1884:1.9282869690134612 1885:1.9282869690134612 1891:1.9282869690134612 1892:1.9282869690134612 1893:11.876459141411926 1894:18.142309449827255 1896:1.9282869690134612 1898:18.142309449827255 1900:1.9282869690134612 1901:1.9282869690134612 1903:1.9282869690134612 1904:6.350045565013444 1910:1.9282869690134612 1911:6.350045565013444 1912:11.876459141411926 1913:6.453686603691047 1915:6.453686603691047 1918:1.9747773941426707 1921:1.9747773941426707 1922:6.453686603691047 1923:6.453686603691047 1924:12.038932172529995 1927:18.365397799498602 1928:32.62430092636179 1930:1.9747773941426707 1932:6.453686603691047 1933:1.9747773941426707 1936:6.453686603691047 1938:6.453686603691047 1939:1.9747773941426707 1940:6.453686603691047 1944:1.9747773941426707 1945:12.038932172529995 1947:1.9747773941426707 1948:1.9747773941426707 1951:6.453686603691047 1953:1.9747773941426707 1954:1.9747773941426707 1956:2.0228557306001638 1957:6.560596932602362 1961:2.0228557306001638 1962:2.0228557306001638 1964:12.206457820018462 1965:2.0228557306001638 1968:2.0228557306001638 1971:18.5954336027049 1972:2.0228557306001638 1975:6.560596932602362 1976:2.0228557306001638 1977:2.0228557306001638 1978:6.560596932602362 1980:2.0228557306001638 1983:6.560596932602362 1984:18.5954336027049 1985:2.0228557306001638 1987:2.0228557306001638 1989:2.0228557306001638 1991:12.206457820018462 1993:18.5954336027049 1996:6.560596932602362 1999:2.0228557306001638 2001:40.82068043976889# grande
1:565.4969557929182 2:453.57431944035557 3:300.3168070715473 4:375.8102324983476 5:204.78610854825655 6:140.2421356996571 7:72.48341679190011 9:459.73652906660146 10:123.45481517308285 11:120.50900040116638 12:116.96653086169587 13:140.01577111422841 14:110.89967863867653 15:65.56483871534752 16:151.3724457451732 17:773.7296788289807 18:55.72661663978148 19:78.59441141914974 20:143.89338282581943 21:20.67299481599239 22:1.6781831804148515 23:348.95578812246254 24:131.0514474467817 25:163.52631739088946 26:399.86637219553825 27:269.0147424921741 28:212.4437305949067 29:25.869647145175943 30:12.62301172716653 31:3.1684883404830515 32:13.37091739761526 33:71.7747864086181 34:312.75969461482447 35:180.39542119386073 36:3.6656035664140334 37:53.327990682781575 38:11.783683097727492 39:3.794101388566002 40:17.167442607395646 41:62.4506846596697 42:189.8239184113519 43:102.97151320978611 44:26.51391742382699 45:492.5340366432051 46:37.67155230188896 47:31.29173516211162 48:25.329526268516673 49:72.28944570872092 50:11.63548110538646 51:2.025930986583471 52:3.4986826157936615 53:73.77350287717398 54:87.79904743951079 55:148.94430154846228 56:0.46017132123425947 57:20.53506662977421 58:18.034988361675808 59:15.223534296125772 60:71.3011103411822 61:63.674421531388894 62:51.267816870245774 63:35.95944700915807 64:68.89983067523853 65:4.212457966332122 66:81.21962504490693 67:55.21768142350289 68:0.609611588377103 69:0.05249519037443676 70:64.88683896625668 71:93.68694325894698 72:0.06020228032820552 73:35.93014676162049 74:126.13859665357938 75:28.6544566053339 76:10.117446142661091 77:32.78812820874351 78:53.5798161193716 79:50.01549704253184 80:8.05583660417147 81:0.8696733893785612 82:176.39960622151574 83:13.585470972109142 84:5.934426758936579 85:17.03272770493678 86:361.2271502118013 87:4.145677588119054 88:51.969901999902454 89:47.73285013005218 90:8.915307277236103 91:1.1220077452589274 92:24.459739296591657 93:308.33816480642685 94:24.87967137735741 95:58.4152451829733 96:25.136413570596165 97:2.7631423390861767 98:83.593354254349 99:33.27177693406183 100:0.3294777705877528 101:9.702410668263333 102:2.962726509801161 103:9.849079221462233 104:42.34756547108496 105:60.43392269022645 106:0.38610770804227523 107:15.987468609958867 108:0.39812629247578385 109:12.96713574630051 110:3.217289411514319E-4 111:0.6291012888951932 112:8.473545172593708E-6 113:76.59178274041994 114:13.327640480641762 115:57.457967642832855 116:1.6171959254046773 117:7.758850320775521 118:93.1363909039169 119:23.756091718332964 120:3.332104896856854 121:27.624740771853837 122:0.5531124717613923 123:0.0024001878662151524 124:13.795539994561613 125:58.759815148061215 126:20.729997663912496 127:40.97039153189458 128:79.59534252834635 129:50.041448445152554 130:17.480122701290707 131:14.283854842328854 132:36.9103944107741 133:41.30109829978752 134:0.608730084895972 135:5.922861674793103 136:50.573963026867375 137:75.31288750872808 138:50.650837860293954 139:11.34659131517556 140:14.519123616415197 141:33.12739317220047 142:6.060918446973277 143:11.641194584172661 144:6.243309935105415 145:3.9561869852949236 146:21.987513821074376 147:0.7225363125335859 148:34.13629795151567 149:0.03352277371411876 150:82.94914286317928 151:6.389115958887622 152:2.177058692303488 153:6.495450471426381 154:167.01781641437393 155:83.86069029365993 156:2.2454764216571945 157:201.17966872680162 158:742.8045001702097 159:84.67502293564237 160:59.01118520876781 161:23.306446896501797 163:0.2834719378069591 164:2.5378985099691134 165:9.96105221168482 166:4.68949644731068 167:28.373954515037468 168:7.442709453302745 169:0.22020449624956 170:1.080495144349125 171:51.5373403385465 172:41.98067685028428 173:4.936537111831842 174:0.134163915238771 175:7.5429734488356 176:24.85195405375375 177:130.86590849038126 178:144.59363493255887 179:73.22930744483759 180:13.9532491848013 181:0.1795190490848699 182:2.950362650686532 183:7.853046769949168 184:7.879535313623045 185:5.217487597322494 186:25.569972600161005 187:0.15771007715216245 188:58.74284083522587 189:0.14981494715073135 190:21.929128465796694 191:26.438976767833527 192:26.498545556364956 193:0.12709390123798842 194:44.72429914755524 195:11.557399875096056 196:3.291011026515327 197:0.24383686875421948 198:8.489353915709591 199:55.09157957137803 200:22.780273672504915 201:15.143614555534539 202:18.846861325282028 203:45.32916177323257 204:22.94542182429412 205:0.27993084432029586 206:1.5168555537880615 207:0.2841406660697524 208:214.52048256630118 209:1.5274756231853561 211:27.481346657044426 212:113.73785072767481 213:8.875905347792683 214:291.43850717149695 215:6.044407816271997 217:9.06146506092081 218:32.43869972237727 219:6.166683616256157 220:0.3332011357285997 221:1.6484391098083246 222:37.21562745534471 223:16.015396045416413 224:47.331546612118665 225:103.74109152593554 226:6.317077396503661 227:12.63297990420772 229:0.3721928832881605 230:184.20067256131063 231:6.419635617956033 232:12.75166836041123 233:9.447087162878383 234:0.052209222726099715 235:24.457709044279746 236:1.789532329616835 237:9.48013322535304 238:20.43742079834546 239:0.04887896542101188 240:0.04887896542101188 241:0.04887896542101188 242:0.3980562972512052 243:9.546660379367685 244:58.691900943783864 245:9.580143501779725 246:1.8388130041369086 247:1.8388130041369086 249:69.94615733062854 250:70.07484513421956 251:6.603706655705176 252:6.630493270240063 253:16.764693138567743 254:3.9904274687320114 255:16.813187955305178 256:29.34979208130692 257:4.03006616595939 258:0.037982980852423534 259:0.037982980852423534 260:59.37599327736985 261:6.711608458065236 262:94.13032979885713 263:9.818721114048229 264:17.00922301338301 265:1.927908013898657 266:13.283773200084365 267:54.453050575068644 268:4.110565039479701 269:4.151437006456448 270:0.4769792026174721 272:25.533692763815615 273:0.48907618703536654 274:39.56496666837722 275:0.5013877832174864 276:6.990455588253612 277:13.71401111382444 279:30.439727909704207 280:17.61789951924131 281:4.36226984655521 282:4.383965822354506 283:0.015754529938792405 284:10.430605735435849 285:10.468122606196422 286:245.5534130164544 287:0.5662788017675779 288:35.72615150696722 289:0.5730835399794788 290:4.49418492543849 292:2.2484299030787223 293:0.007330934777059627 294:14.444070207180834 296:10.853286999602343 298:22.812678456456172 299:2.355254925177618 300:0.004261832463649088 301:0.6594892193335637 302:87.31804262167151 303:47.31850038923298 304:4.819044280184099 306:32.25271424763188 307:4.8432141162685625 308:2.4668420098319297 309:23.408075915192164 310:15.129564169151935 312:163.05914551821468 313:3.828512531523339E-4 314:3.828512531523339E-4 315:5.016228180469558 316:48.19961416656755 317:15.385988111791129 318:28.398948984064603 319:6.7337296035466364E-6 320:5.144059613861109 321:2.8159811851900247E-6 322:8.185466329195375 323:3.556156455305375E-5 324:2.6524971850161125 325:11.814808128461 326:19.77981779591903 327:11.814808128461 328:24.242886979491487 329:2.705448843866505 330:38.756804931374276 331:15.756022322528462 332:2.7413278570758113 333:5.3563885821025465 334:0.8521339251209827 335:0.001318438689005148 336:0.8521339251209827 337:0.8707463689909333 338:2.8145101752259003 339:5.46633565855836 340:20.35312947603609 341:0.899270015843023 343:5.522295006533842 344:0.005151599005922187 346:0.00581693576346213 347:305.63921291299613 348:5.607500462919001 349:0.9484723084240605 350:56.58345700785177 352:12.506954943308065 353:0.0072759569642288765 354:51.30653292318749 355:40.40731864528872 356:5.723538462209412 357:0.9790256409242629 358:8.99594300194496 359:0.9893869432270106 360:20.953994998717107 361:46.01041323996657 363:5.812447986316342 364:0.011691123721241968 365:0.012709095603315224 366:46.2489271724968 367:1.0425582267416642 368:17.2570553818479 369:1.109484971748811 371:13.259335115418834 372:13.311856958120973 373:90.18215147631956 374:0.028643715374917077 375:31.782267285839897 376:0.03029614366248584 377:17.63549196863696 378:1.1679986793239974 379:3.3635763406141233 380:0.032000881725809505 381:26.908626276775394 382:17.699865043787284 383:31.878726628211233 384:9.696884773126294 386:53.854691387928305 387:1.1921330298967323 388:1.2043607082792311 389:9.78422664846593 390:13.633663234547164 391:37.27743299862478 392:3.454051532083358 393:13.688441336557975 394:1.2166968783596168 395:22.477513923447074 396:3.5002742914046365 397:6.450210790444103 398:9.962241113324298 399:6.484327282817312 400:6.518672558989619 401:13.91094995299724 402:10.007455988663809 403:32.56980126326038 404:18.161398759906863 405:3.594760712964186 406:10.098760844816509 407:0.04978932478178641 408:27.8853516578796 410:3.643053987516613 411:6.65839145351484 412:3.643053987516613 413:10.237954077416509 414:143.23304374969547 416:33.081234689796744 417:6.693918472715566 418:14.255313910684357 419:3.692067861070801 420:14.255313910684357 421:18.572995997393846 422:3.7168500206847415 425:6.801975702330891 426:1.3736268209038394 428:3.766975076214947 429:0.06685827429246914 430:10.427859428287675 432:3.792322193071204 434:6.912305805813373 435:3.817861909709017 436:23.60306268776399 437:14.61317126283355 438:6.9496010622277105 439:14.61317126283355 440:1.4441896105671101 441:3.869527986762171 443:7.024987405844927 444:7.024987405844927 445:51.03255378053862 447:7.101455555955323 448:14.922377747837547 449:0.09336074519074349 450:19.44480947611318 451:0.09336074519074349 452:1.5332433035486657 453:7.218242443889146 455:0.09999549196520202 457:4.056762552778029 458:4.056762552778029 459:19.673743043783574 460:104.32992556969381 461:11.029386215485996 462:57.992350186031125 464:4.1121683424786415 465:4.1121683424786415 466:58.15945964887179 467:0.1069153243146905 468:0.1069153243146905 469:0.1069153243146905 470:4.140202496998494 471:4.140202496998494 472:40.59734433692561 474:7.418672524017449 475:15.439506105263813 476:52.7165336366108 477:0.12163824026545152 478:1.6436175819648935 479:4.225662806792617 480:0.12163824026545152 481:7.500952969497691 482:0.12163824026545152 484:1.65998769954153 486:1.6765140568024082 488:7.584483629421679 490:71.94917996114432 492:1.6765140568024082 493:0.13348224947908674 494:11.459552718245222 495:72.15204578866624 496:15.709146360280757 498:25.207333693822374 499:4.313219742559081 500:35.77348081224412 501:4.313219742559081 502:11.459552718245222 503:1.7100434145676207 504:1.7100434145676207 505:35.89526792447558 506:20.471935944014955 507:0.14177459556258554 508:217.54656822105235 510:7.798992107462443 511:4.4640283533896445 512:30.92143152092127 513:4.4640283533896445 514:1.7967437532141606 515:100.95880364870965 516:0.15934755702040548 517:4.494950881001553 518:25.787824860388117 519:146.08106926161236 520:11.85732159333576 523:36.77237480801122 524:25.986991624798335 525:1.8326202542668852 526:42.49957970513422 527:11.915889579460373 528:1.8326202542668852 529:21.065638007369838 531:0.17342636740145448 532:16.345347191890035 533:0.17342636740145448 534:11.97491115307526 535:4.621290447360315 536:1.869207882803595 537:0.17829666724236096 538:0.17829666724236096 539:54.876691241933806 540:16.492651012149604 541:0.18325764422102458 542:16.492651012149604 544:1.9065259930346325 545:21.329701528299932 546:4.686100468334891 547:0.1883105324291114 548:1.9065259930346325 549:4.686100468334891 550:1.9065259930346325 551:1.9254652449850342 552:37.42682774119286 554:16.642238945534018 555:8.254244731393737 557:8.3018362227223 558:4.785451299877429 559:0.20403338841603966 560:26.707967156796304 561:32.0824797979467 562:1.963917131526852 563:16.794175367046726 565:21.59988866192736 567:0.20946677891892612 568:0.20946677891892612 570:37.968443947011764 572:8.39821530238264 574:2.0230690443087367 575:8.447014312572714 576:2.0230690443087367 578:4.922076612878168 579:0.22636342422963796 580:27.137686129716627 582:2.043190677426928 583:4.922076612878168 588:27.247249212683176 589:0.23219922151211436 590:4.9922486116235 593:2.0840580308101697 594:5.027815352221343 595:22.255658306208087 596:0.24418508112219062 598:5.027815352221343 599:8.697343892783683 600:5.0637089149287595 601:0.25033822111040654 602:22.352393277195834 605:0.26297287469098074 606:2.1683757730631945 607:0.26297287469098074 608:5.136496133163353 609:2.19001221548662 612:2.19001221548662 614:2.211878226518967 616:0.2760563835726231 617:5.210650638327027 618:5.210650638327027 621:0.28277073451977836 625:5.286214673905432 626:2.2563131111363757 627:28.274504278127456 628:23.052584964591894 630:5.324539006982756 631:2.301709571448138 632:9.121421781117697 633:0.3036256552590409 634:9.121421781117697 635:28.634538374349557 636:9.176619425354827 637:86.62697379090223 638:5.402300928419285 639:0.3108207982057424 642:0.31814090969139724 643:13.545715390300254 645:2.3716744071372347 646:13.618474680664661 647:2.3955108261324223 648:18.45907120623201 650:0.3331640865695754 651:29.12949212492652 653:0.3408712983461657 654:5.5624469061337285 655:2.4196116444680853 658:0.3487117750384531 659:18.64201104861037 660:5.603483317012822 661:29.25601205517648 662:0.3487117750384531 663:0.35668771976992136 664:0.35668771976992136 666:2.4935445716769813 667:18.828343038858822 668:18.828343038858822 669:0.3648013905485623 671:5.6868029098662065 675:19.018184236245165 676:19.018184236245165 677:5.771832069670729 678:0.3814512300489394 679:29.773796492849147 680:47.87975865476464 681:5.771832069670729 682:19.114459042892967 683:0.3899922077365345 686:5.815006124472627 688:35.72522917687593 690:2.570020503346668 691:0.3899922077365345 692:0.3986805332326376 693:41.957401195143575 694:14.304691687854476 695:0.3986805332326376 696:0.3986805332326376 697:5.902711647160482 699:0.40751876993306346 700:2.622482634606083 702:5.902711647160482 703:14.384648918643263 706:2.649172739217516 707:2.649172739217516 708:0.41650954801189655 709:2.649172739217516 712:5.992280734800052 713:2.676176119639298 714:2.70349839618342 715:55.61568759433405 716:2.70349839618342 719:6.083780867339225 720:10.135601414652681 723:0.4444244987798368 726:10.135601414652681 727:6.083780867339225 729:6.083780867339225 730:0.4444244987798368 731:10.135601414652681 732:6.083780867339225 734:25.189028279643093 735:49.43558120576116 737:49.43558120576116 738:43.01827322793787 739:6.130277176026054 742:6.17728325748406 744:182.46612207281163 746:10.26666383096271 747:0.4638486590151489 750:0.4638486590151489 751:6.22480864241064 752:43.38609008311633 753:0.47381401790485833 754:2.8160943271436807 755:2.8160943271436807 756:2.8160943271436807 758:0.47381401790485833 759:6.22480864241064 760:6.22480864241064 761:0.4839524349103672 764:15.05401367344563 767:2.874463557234786 768:100.774665059863 769:2.874463557234786 770:0.5047615996978432 772:50.472508686393134 773:6.370600036779665 774:20.346870208100245 775:0.5047615996978432 776:15.23018689924139 777:2.9041890270993354 778:2.934284350981516 779:20.45657861163534 780:2.934284350981516 782:10.60679118808268 785:0.5154391626352548 789:101.8833541822931 790:2.964756747066379 792:6.521435391812857 794:15.594117151896075 797:0.5486067782486976 798:10.819985637065344 799:3.026862702343343 800:0.5486067782486976 802:15.594117151896075 803:10.892662133387363 805:0.5600535304715942 806:0.5600535304715942 807:10.892662133387363 808:10.892662133387363 809:10.966171986954329 810:10.966171986954329 812:0.5717022932604039 815:0.5717022932604039 817:0.58355719028373 818:0.58355719028373 819:11.040532477341719 820:21.14041015379245 821:0.58355719028373 823:6.784880011511947 824:6.784880011511947 826:6.784880011511947 827:3.1559418308254323 828:6.784880011511947 829:6.784880011511947 830:6.784880011511947 833:11.19187722759348 834:11.19187722759348 835:11.19187722759348 836:0.607902522467531 838:11.19187722759348 839:3.189274881887945 840:0.607902522467531 843:21.499940930812976 845:0.6204018633954986 847:0.6204018633954986 848:33.18435781401942 851:0.6204018633954986 852:0.6331251614770479 853:3.257280269535414 855:6.950740737829587 856:0.6331251614770479 857:3.257280269535414 859:0.6331251614770479 860:0.646077233693479 861:21.74667582806902 865:7.0647977183765995 867:3.3271361455412913 868:7.0647977183765995 870:0.6592630539261712 871:21.999344633520202 877:0.6726877604110278 878:7.1229174481184945 879:0.6863566623089423 880:0.6863566623089423 881:3.3989247772055258 882:0.6863566623089423 883:0.6863566623089423 884:11.668303384689047 885:7.1817864557207916 886:0.6863566623089423 887:27.931263237040103 888:11.668303384689047 890:11.668303384689047 891:11.668303384689047 892:0.6863566623089423 894:16.790911972986958 895:3.435571105344382 899:11.75119502346501 906:22.390076733614105 907:11.835144214323249 910:3.4727340428100293 911:0.7144491933350394 912:3.4727340428100293 914:11.835144214323249 915:3.4727340428100293 917:34.589271375455155 920:47.771201490109846 921:22.523596007001643 923:3.5104255367726074 925:3.5104255367726074 927:7.36306246095018 930:11.920175709915958 933:0.7435868509234406 935:100.75307107763352 936:7.4251049445846915 937:0.7435868509234406 938:0.7435868509234406 939:3.5874440993625334 941:55.24460563445719 942:0.7585629298572999 943:17.230295825203275 944:0.7585629298572999 946:3.6267972391695014 947:22.934538432490136 950:3.6267972391695014 951:0.7738191209056118 952:35.153106810224536 953:0.7738191209056118 955:3.6267972391695014 957:3.66673112176982 958:17.458675982957427 960:0.7893621745162371 961:7.616357855843334 962:0.7893621745162371 963:12.27165147976985 964:41.9168503261064 966:3.66673112176982 967:3.66673112176982 968:0.7893621745162371 970:0.7893621745162371 971:7.616357855843334 972:3.707260001246736 973:0.8051990884330112 974:35.54143041115738 975:23.217586801108922 976:3.707260001246736 980:7.748343141735833 983:12.454595586330903 985:7.748343141735833 986:23.508339751124456 989:0.8377837968915268 991:12.547975820775319 992:12.547975820775319 993:29.566739829884717 996:29.74252930731875 998:103.92613171474844 999:3.8325673003716623 1000:3.8325673003716623 1001:3.8325673003716623 1002:3.8325673003716623 1003:0.8545469352804091 1004:0.8545469352804091 1007:7.953507204078065 1008:0.8716346504041699 1010:0.8716346504041699 1012:0.8716346504041699 1013:0.8716346504041699 1015:18.057371096255338 1018:3.9193670046217712 1020:0.8890553738448937 1021:12.836150871600555 1022:8.02391189401383 1023:0.8890553738448937 1026:18.18220171387008 1031:0.9068178704397755 1033:0.9068178704397755 1036:0.9068178704397755 1039:8.095369657867693 1042:8.16790897045594 1044:4.008938153419121 1047:24.27167745465291 1050:8.16790897045594 1051:0.92493125535882 1052:0.92493125535882 1053:4.05481000911576 1054:44.03448118784771 1055:0.9434050135589734 1057:0.9434050135589734 1061:73.69401906106563 1063:8.24155947741654 1068:0.9622490195328774 1069:51.40131804476019 1070:8.316352060595252 1071:4.101432666471289 1072:0.9622490195328774 1073:18.700068396294416 1074:13.240510093631839 1076:18.700068396294416 1077:13.240510093631839 1078:30.85139131937501 1079:0.9622490195328774 1080:31.04591347917141 1082:0.9814735596695963 1083:8.392318907349713 1088:13.452050926394234 1089:44.8042282378786 1090:4.1970153083127375 1091:8.46949358561965 1093:8.46949358561965 1094:13.452050926394234 1097:4.1970153083127375 1098:4.1970153083127375 1100:1.0211075851286178 1103:13.560320299478013 1105:13.560320299478013 1108:8.547911123716839 1111:1.0211075851286178 1112:19.109447412760467 1113:1.0211075851286178 1114:8.62760809631603 1115:19.25021898062441 1116:75.65896122423706 1117:1.0415399174230058 1118:13.670321442420185 1119:45.33764819064461 1121:8.62760809631603 1124:1.0623985330535632 1127:4.346575629290841 1128:4.346575629290841 1129:1.0623985330535632 1130:1.0623985330535632 1144:8.79099493813741 1145:1.0836961586962903 1148:25.61756321441029 1150:8.79099493813741 1151:1.105446100066241 1152:4.450697791572517 1153:4.450697791572517 1155:1.105446100066241 1156:1.105446100066241 1159:4.450697791572517 1160:14.011248925055627 1166:19.836667056234255 1167:32.49665337843085 1168:1.1276622765022208 1169:39.33383038923278 1170:138.61648519381163 1171:8.959981330412107 1176:14.128723142514355 1177:1.1276622765022208 1179:4.504165220095135 1180:1.1276622765022208 1181:14.248215249847636 1186:9.046685103201392 1187:26.168454238048966 1188:9.046685103201392 1190:9.046685103201392 1195:1.1503592603154154 1198:1.1503592603154154 1199:4.614062050448991 1200:54.50384428051474 1201:20.14496962179816 1206:1.1735523179513592 1207:1.1735523179513592 1208:26.358414286842148 1209:1.1735523179513592 1210:4.614062050448991 1215:9.134925938857737 1217:9.224754266379763 1219:4.670555521150989 1221:1.1972574540709477 1223:4.670555521150989 1224:1.1972574540709477 1227:26.551716470554982 1228:14.493519178653063 1230:1.1972574540709477 1233:1.1972574540709477 1234:9.224754266379763 1239:14.619472399146787 1244:14.619472399146787 1245:9.316223039493737 1249:1.2214914613981729 1250:1.2214914613981729 1251:4.7281243853193535 1256:1.2214914613981729 1259:1.2462719717375232 1260:4.786804804434887 1261:1.2462719717375232 1262:88.08670739929163 1263:1.2462719717375232 1266:1.2462719717375232 1269:1.2462719717375232 1270:9.409387906009911 1271:1.2462719717375232 1276:4.8466347943119 1277:4.8466347943119 1278:4.8466347943119 1279:9.504307395853159 1280:4.8466347943119 1281:14.878362419873149 1282:1.2716175140993147 1283:1.2716175140993147 1287:1.2716175140993147 1289:1.2716175140993147 1291:9.504307395853159 1294:4.907654355771365 1295:20.965337312563634 1296:4.907654355771365 1297:1.297547575664875 1298:20.965337312563634 1303:204.5893411422752 1304:1.297547575664875 1306:1.297547575664875 1307:1.297547575664875 1309:1.297547575664875 1310:9.601043121755236 1311:9.601043121755236 1314:1.3240826698795714 1315:1.3240826698795714 1320:4.9699056144488285 1321:4.9699056144488285 1322:72.74670099803193 1323:15.14711977992486 1325:15.14711977992486 1328:1.3240826698795714 1332:9.800226495128591 1335:1.3512444091374498 1338:1.3512444091374498 1339:9.800226495128591 1342:1.3512444091374498 1344:5.033432974146147 1346:65.00584353652363 1350:9.90281487403085 1351:5.098283284445427 1352:9.90281487403085 1354:5.098283284445427 1355:15.42647661165163 1357:1.3790555847391577 1358:1.3790555847391577 1359:5.098283284445427 1360:1.3790555847391577 1361:1.3790555847391577 1364:5.098283284445427 1369:1.4075402548689895 1374:1.4075402548689895 1378:15.570381420286422 1384:1.4075402548689895 1387:35.165107232031716 1388:35.165107232031716 1392:5.232153497540132 1393:1.4367238393951691 1395:1.4367238393951691 1396:5.232153497540132 1397:21.86736519488846 1402:50.343871089633744 1404:21.86736519488846 1405:5.232153497540132 1406:5.232153497540132 1408:10.114367157127583 1409:5.232153497540132 1411:10.114367157127583 1412:10.114367157127583 1413:5.232153497540132 1414:5.232153497540132 1421:50.71143467818353 1423:1.4666332254799286 1428:43.064462935811335 1430:22.058984210664242 1432:1.4972968820637746 1433:1.4972968820637746 1434:5.37194736753778 1437:1.4972968820637746 1441:28.936300422233774 1460:1.4972968820637746 1463:5.37194736753778 1464:1.4972968820637746 1465:16.02035418240924 1467:1.52874498646879 1470:1.52874498646879 1473:10.448919721913667 1474:5.444214612608775 1476:29.18072346193729 1478:10.448919721913667 1479:1.52874498646879 1480:1.52874498646879 1482:16.176847472236044 1484:10.565410344565567 1488:44.07397803818297 1489:1.5610095645198157 1490:5.518148852380585 1491:10.565410344565567 1492:5.518148852380585 1494:1.5610095645198157 1497:1.5610095645198157 1503:16.336819761430373 1504:5.518148852380585 1505:5.518148852380585 1510:5.518148852380585 1513:1.594124643897044 1515:1.594124643897044 1523:16.500420973768353 1525:1.594124643897044 1528:5.593820314759062 1530:10.684563473410119 1531:1.594124643897044 1533:5.671303762367227 1541:29.947707028763656 1549:29.947707028763656 1550:5.671303762367227 1554:23.082056453523233 1556:23.082056453523233 1557:5.671303762367227 1559:1.6281264250180263 1560:29.947707028763656 1562:16.839160314425204 1565:5.750678890787628 1566:1.663053470003358 1567:23.30102935152364 1570:1.663053470003358 1573:10.931328572759966 1575:5.750678890787628 1579:61.32080282770445 1581:10.931328572759966 1582:1.663053470003358 1583:5.750678890787628 1585:11.059196256428987 1588:11.059196256428987 1589:5.832030772914885 1590:5.832030772914885 1592:1.698946912299463 1594:1.698946912299463 1595:11.059196256428987 1597:1.698946912299463 1599:30.489746940409717 1600:5.832030772914885 1601:1.698946912299463 1603:11.059196256428987 1606:11.059196256428987 1613:23.525305869213458 1622:1.7358506912618004 1631:1.7358506912618004 1633:62.30916593029993 1638:1.7358506912618004 1639:1.7358506912618004 1642:1.7358506912618004 1643:1.7358506912618004 1644:5.915450353440096 1645:1.7358506912618004 1646:11.190239365248496 1653:11.32460932042272 1654:11.32460932042272 1657:6.0010350029216 1659:11.32460932042272 1660:1.7738118124280455 1661:11.32460932042272 1663:1.7738118124280455 1666:1.7738118124280455 1667:17.378855086204148 1668:1.7738118124280455 1671:6.0010350029216 1672:6.0010350029216 1674:23.99080227149078 1677:31.059168630778125 1678:6.0010350029216 1679:23.99080227149078 1680:1.7738118124280455 1683:1.7738118124280455 1687:31.35501385996244 1689:11.462468644418973 1691:1.8128806406191338 1692:11.462468644418973 1695:11.462468644418973 1696:1.8128806406191338 1699:6.088889136822459 1703:6.088889136822459 1706:11.462468644418973 1708:1.8128806406191338 1709:11.462468644418973 1711:11.462468644418973 1714:6.088889136822459 1715:6.088889136822459 1719:11.462468644418973 1721:1.8128806406191338 1724:17.762163126880857 1727:1.8531112266700478 1729:24.48080856506557 1730:1.8531112266700478 1733:1.8531112266700478 1734:1.8531112266700478 1737:1.8531112266700478 1739:6.1791249129933545 1744:6.1791249129933545 1745:6.1791249129933545 1753:17.961599482826106 1757:6.27186301607117 1769:1.8945616774945413 1770:11.749367811794027 1773:6.27186301607117 1777:1.8945616774945413 1779:11.749367811794027 1780:1.8945616774945413 1784:11.749367811794027 1785:6.27186301607117 1789:1.937294570929311 1794:39.982477697193325 1796:48.0233077867932 1797:1.937294570929311 1798:18.166593311863295 1800:1.937294570929311 1802:1.937294570929311 1804:6.367233545317139 1807:1.937294570929311 1808:18.166593311863295 1810:32.29192431425233 1813:6.367233545317139 1815:6.367233545317139 1819:1.937294570929311 1820:6.367233545317139 1821:1.9813774280895964 1824:6.46537701959552 1833:65.62091291700239 1836:6.46537701959552 1839:25.267640812141245 1847:1.9813774280895964 1850:1.9813774280895964 1856:1.9813774280895964 1858:6.46537701959552 1866:1.9813774280895964 1867:12.052505115127541 1868:12.210724231078766 1869:6.566445521170601 1873:32.962404985677175 1874:48.95203221942917 1875:2.026883247021309 1876:6.566445521170601 1877:2.026883247021309 1879:2.026883247021309 1883:2.026883247021309 1884:6.566445521170601 1886:6.566445521170601 1889:2.026883247021309 1890:6.566445521170601 1892:2.026883247021309 1895:2.026883247021309 1897:2.026883247021309 1904:32.962404985677175 1906:6.566445521170601 1908:12.210724231078766 1914:2.0738911118542886 1915:2.0738911118542886 1917:6.670604000397662 1930:2.0738911118542886 1931:6.670604000397662 1933:6.670604000397662 1937:2.0738911118542886 1951:6.670604000397662 1953:6.670604000397662 1957:2.1224868888037602 1958:2.1224868888037602 1960:2.1224868888037602 1974:2.1224868888037602 1985:2.1224868888037602 1987:2.1224868888037602 1996:6.778031771140949 1998:2.1224868888037602 1999:12.54175779473786 2000:6.778031771140949 # síntoma
1:368.72134002476525 2:166.5718284257117 3:1113.4809543012602 4:465.972902774745 5:191.07881820962623 6:118.05010868033152 7:25.73325616031705 8:459.73652906660186 10:141.16171820459687 11:60.271605981511854 12:101.22964660871523 13:55.107989777608736 14:83.63053750264392 15:107.44557193726197 16:219.59527775997856 17:335.90333408846845 18:211.88526114086685 19:52.04414120101106 20:91.0774094739223 21:178.7548603739964 22:66.06388622412653 23:0.5138609019501538 24:53.57379145523973 25:79.08323565877728 26:68.7476297212786 27:15.273501099278112 28:50.452717515830535 29:15.858167081653304 30:48.402280378736194 31:25.004651809580025 32:35.54013771299127 33:42.66504835201408 34:3.937403706604903 35:43.621528795241964 36:202.9437007188938 37:29.947635636898703 38:20.833795648803235 39:48.219685324330726 40:21.158295493348483 41:48.77298323517099 42:45.091764719584 43:61.33873184116638 44:38.25533607948365 45:28.218988119259137 46:3.202767371777641 47:29.382216705388483 48:2.0572745645584667 49:66.02197492121819 50:38.12396665843 51:34.905279801068424 52:46.41413254938436 53:71.8456605919603 54:63.26634490190818 55:50.84860961301645 56:72.4458720401712 57:77.00106198408773 58:16.111541854444095 59:19.135393900620283 60:102.5735653850228 61:19.691098400488556 62:41.07330366062102 63:49.47788169803129 64:95.19615034248476 65:8.964968744554891 66:83.86454095883724 67:18.705992559932803 68:40.52055130751299 69:18.92349436873377 70:25.81407738123409 71:62.59350276879278 72:15.993035421284235 73:19.36808348364547 74:16.279500777976576 75:33.73187381139486 76:50.60591613876799 77:23.191872020517348 78:64.64712142233786 79:6.23433470238252 80:0.040063429763693655 81:6.251043200547767 82:20.53912573384252 83:24.250067173055214 84:0.030221327993342546 85:67.28646787436335 86:53.68465672695059 87:18.137420634087864 88:14.98516535950134 89:18.237140070066676 90:104.914810558576 91:12.317125899710051 93:25.625583295340373 94:4.875363255553592 95:42.310951607493976 96:51.192545088417624 97:7.399651186532862 98:22.93253721092718 99:43.035433749532295 100:23.17594915327205 101:30.95436803238202 102:23.54784245275852 103:27.342282363566678 104:43.9064665570765 105:62.41115983134557 106:27.574257436650093 107:13.606009355424385 108:20.313739545939086 109:0.0023943986434226674 110:139.9135770592082 111:73.46395114472539 112:20.62450227111161 113:5.647013043042398 114:49.746623003938474 115:69.21462122318609 116:8.285859397975415 117:20.941791450673048 118:28.53165832043935 119:17.588594432077407 120:21.102955128740117 121:0.012433948700288716 122:0.6184398353911217 123:28.928478198320672 124:25.168666598218 125:0.6551669100394799 126:25.44652125715934 127:11.729820512144194 128:66.3213421980688 129:42.510863768842256 130:21.93518960404181 131:42.710576679132664 132:22.063979684465558 133:8.940790339710336 134:22.15043513034921 135:2.139334314513702 136:22.23737210259927 137:22.28102257692477 138:34.28119057407647 139:6.379297071994646 140:47.776076607400974 141:57.327334663941265 142:12.169541957395738 143:57.99596034264479 144:6.68667433771823 145:0.8426635330865571 146:9.418514691806433 147:23.04224429572067 148:107.51617832305632 149:19.397971754970044 150:9.601900582505953 151:27.21284452969821 152:9.655060260965387 153:40.356589171932086 154:9.762419944323982 155:70.01357113358215 156:36.09762035263647 157:2.536081160995761 158:65.39115481823079 159:7.166619956608511 160:28.275340429815632 161:1.036072162989141 162:13.480271939950802 163:46.52181255686441 164:33.22536004577053 165:33.287709876239205 166:33.47591261615191 167:14.040542672405179 168:14.221877755351295 169:29.756173795955334 170:34.116073947921066 171:10.949636194518215 172:29.815572351758778 173:5.300188264874031 174:8.010859170037227 175:11.043263044030477 176:11.074693951631227 177:103.20622226970414 178:0.20955776607035695 179:8.193019419888618 180:30.42021499166135 182:5.566125552326325 183:1.3779128903629054 184:8.353014064156131 185:8.353014064156131 186:3.2462704271134943 187:1.4346218040750625 188:15.1373530981076 189:0.10828616635896662 190:50.259528259992464 191:36.38144134657761 192:46.0567024812369 193:3.499681467585928 194:19.353077745380737 195:19.448822429185004 196:1.5952482528075587 197:61.9216803904858 198:23.569914655911816 199:3.582738259324058 200:1.6269668138862377 201:1.6269668138862377 202:9.031297601671875 203:3.6335000300590443 204:15.962991531962421 205:24.014585828151148 206:0.0648985136409398 207:3.737172868483984 208:1.7030509382217074 209:6.284217404242875 210:16.179236842047946 211:3.7723822947515973 212:24.184735943790976 213:52.78108179851511 214:47.82772858636309 215:28.745463861803053 216:0.39469554338189006 217:33.55385229122035 218:0.40477289387642706 219:12.957127955512485 220:20.5503109144001 221:12.957127955512485 222:48.38420202632306 223:20.65509000238189 224:6.681624731536525 225:16.8536765081482 226:48.857427940191485 227:20.92064591342912 228:1.9128586420047267 229:39.002430907704685 230:4.104788308885495 231:0.031312546157078694 232:9.910037305357516 233:21.136895969959028 234:44.219099855838344 236:29.880043069349345 238:4.1826582602653595 239:21.2463218544175 240:29.94912596397501 241:54.81187664656723 242:4.1826582602653595 243:17.27808080998647 244:71.54253432397185 245:4.222169218092722 246:6.971674333637334 247:10.112208653228677 248:2.0260058870767024 249:2.0260058870767024 250:2.0389390568789594 251:25.743659774761657 252:30.298657544044836 253:17.471769002413907 254:7.0259837437022785 255:39.92401889257033 256:0.5155272018581751 257:2.078185343902395 258:2.078185343902395 259:10.249951649626727 260:0.521566853030415 261:0.5276567855689477 262:25.99795432573411 263:40.18232282449395 264:13.889081373899478 265:4.384180659504027 266:4.384180659504027 267:35.45408974846371 268:0.5462318792721117 269:4.446622766017002 270:110.05162124683416 271:10.496938224315546 272:7.305194505529037 273:31.092787094545198 274:18.0214183868913 275:0.009803745302492511 276:56.77697678414902 277:10.714906933696856 278:4.617846988510698 279:4.617846988510698 280:2.2849396171452754 281:7.538216719783602 282:41.521868870876744 283:14.548196831750055 284:10.938937109774095 285:18.597650355101372 286:2.3579802571207296 288:7.688467377116857 289:4.796255681917553 290:4.796255681917553 291:0.6751258628914371 292:7.84243109263425 293:23.31643891167174 294:32.63361737430032 295:6.240434998984549E-4 296:32.71422127864024 297:5.054134405909243 298:11.486868802520272 299:2.558369344859085 300:23.638792161939076 301:7.968604376247179E-5 302:5.078338000437682 303:8.162096214166922 304:5.127139615562456 305:8.162096214166922 306:1.0415499407753163E-5 307:28.490386389127266 308:15.599961429812577 309:28.869147369708873 310:117.1108503127978 311:11.901627509135228 312:44.05631589528973 314:19.958777320824375 315:0.8428299354154258 316:91.11581178689246 317:44.578653183585956 318:5.431460534978555 319:5.431460534978555 320:2.8277621520054743 321:16.0631510548896 322:12.160629608764351 323:0.8962401625387014 324:29.573817495445606 325:12.337770924802307 326:12.337770924802307 327:12.337770924802307 328:29.815577875854878 329:8.780657523598627 330:25.07803795691411 331:5.618649304719265 333:5.673521148110283 334:16.49275665816148 335:20.76383049256748 336:2.9728864383858555 337:12.61051289283004 338:3.0292438648033886 339:9.037751848002316 340:9.075295085971097 341:3.067425088093069 342:12.750171994962404 343:0.012763633559660901 346:3.145291035993616 347:35.880624927522476 348:46.56641549728455 350:12.988019752171928 351:17.113316933892847 352:3.184994427619909 353:30.992883063622628 354:9.383347525246883 355:102.64051193732882 356:9.383347525246883 357:9.383347525246883 358:21.692485422019395 359:17.28897552315251 360:9.422847819324623 361:26.43643410753317 362:13.282196941917384 364:9.50253417135738 365:17.46753346269837 367:6.2283313445343085 368:9.830755283569019 370:22.472614401461136 371:43.01317488784034 372:6.481821851665912 373:1.2540130910995504 375:27.672272937306122 376:0.04944132804207025 377:18.276949188962895 378:10.087410937461511 379:0.04944132804207025 380:3.6127371652894205 381:1.303163981426881 383:6.613450472476766 384:10.13110601314744 385:14.117673741573006 387:1.3157146733655856 388:0.05600578556124179 389:1.3283727363886602 390:18.47250922109028 391:1.3283727363886602 392:1.34113929219441 393:0.0583011080283137 394:3.6821267504081705 395:74.16038040724924 396:94.05819810036704 397:0.06305588579157763 398:1.3801013990530933 399:14.395414165548098 400:3.7769692705246745 401:14.451988431102553 403:1.3933135007480217 404:0.06803338052492014 405:33.730226453582624 406:3.8254182719605847 407:14.566192884349242 408:10.630209382989618 409:10.630209382989618 410:23.778716106658823 411:1.4473180749436023 413:7.029557199596641 414:34.040217453214424 415:0.08148324800812733 416:0.08148324800812733 417:3.8994186008400584 418:19.220478734702215 419:1.4750318295188745 420:56.986155650416606 421:3.9244470002809306 422:51.15250742749001 423:29.018947133101687 425:3.975058330127499 426:1.5032339398965622 427:10.820587598715155 428:0.09332008234210752 429:29.207878986882935 430:7.175856384663661 431:0.09643444434810901 432:7.213062516844991 433:0.09643444434810901 434:10.966692558313463 435:1.5464768859470273 436:4.0523930463561175 437:0.10285427662452326 438:7.288252592488648 440:0.10616120193768495 441:4.104919929374177 442:0.10616120193768495 443:11.11575403494299 444:11.11575403494299 445:7.4030274218404335 446:11.216822182447967 447:1.6211511899610334 448:1.6364901356058514 450:24.960747322595772 451:7.520265095656162 452:25.049321235115134 453:4.267360005432254 454:15.662612800422933 455:15.662612800422933 456:15.662612800422933 457:20.250424793278043 458:0.1311917376424541 459:15.727447492173255 460:30.393163124580852 461:20.32768190631315 462:7.640054390695737 465:15.792728485717442 466:0.13897238968425696 467:11.528517227022018 468:4.351433960196928 469:15.792728485717442 471:4.379898527902731 472:1.731488692116244 473:1.7478319734378596 474:11.635361459393424 475:7.803905279175649 477:0.15541695684942508 478:7.845630251087164 479:11.74373971250476 481:53.99700410334298 482:4.46665008355439 483:4.46665008355439 484:1.797772558575979 485:0.15971742787689502 486:0.16409552170337222 488:0.16409552170337222 489:0.16409552170337222 490:4.525644366034076 491:16.19410180850923 492:20.88352314506368 493:4.555498273949813 494:20.965159987048665 495:4.555498273949813 496:4.555498273949813 497:1.8318443196293277 498:7.972696238098604 499:7.972696238098604 500:4.555498273949813 501:0.16855221467393455 502:0.16855221467393455 504:11.965254672026255 505:8.015695325266874 506:1.8665570061322512 507:36.988083893921456 508:4.646523759776613 509:12.135716736222669 510:4.67736404978813 511:21.3821860554313 512:49.13781958079512 513:4.708458995435975 514:8.235708760356827 515:8.235708760356827 516:0.19700004642681096 519:8.280746038999567 520:21.55326957198031 521:49.448292093951444 522:0.2020358992799431 523:21.639759899980287 525:43.57642785249323 526:0.20715887394493815 527:0.20715887394493815 528:26.751736596987207 530:32.24468993509609 531:21.726894079883788 533:8.371892210870705 534:8.371892210870705 535:8.418010782563142 536:4.867873224698232 539:2.01215781344942 540:4.900568876837007 541:38.13616958947997 542:17.05090604112655 543:4.933544106824671 544:4.933544106824671 545:17.12584096709374 546:4.933544106824671 547:17.12584096709374 548:0.2285455811437947 549:4.933544106824671 550:0.2285455811437947 551:4.9668027716159 552:4.9668027716159 553:4.9668027716159 554:2.0697064657311586 555:0.23979301552584764 556:0.23979301552584764 557:2.1090192172399878 558:8.654261182860404 559:5.034186237336307 562:8.654261182860404 563:2.1090192172399878 564:5.034186237336307 565:22.263727347092427 567:17.431452337212104 569:2.1289676456060924 571:22.448244916535312 573:5.1027517780181695 575:5.137488364216761 576:8.80073058341474 577:5.137488364216761 579:17.667063666232856 581:2.190014504981974 582:33.44558516948528 583:22.635683947689053 584:2.210773601079837 585:22.730525832939204 586:5.207891043398797 587:13.114270708467943 588:22.730525832939204 589:13.114270708467943 590:8.950927971910405 592:0.282248221054675 593:2.231742735149925 595:0.28872447456579114 596:0.28872447456579114 597:17.908433139343483 598:0.28872447456579114 600:5.315887359771011 601:5.315887359771011 602:2.274323496485694 603:5.352543066632114 604:2.2959414863474126 605:2.317782242898779 606:13.446879123199833 607:9.157279419530015 608:18.155821673882894 609:28.696044947842413 612:18.239669766818263 613:13.515102075826748 615:18.32422829973962 616:0.3227479862427507 619:5.464550860363775 620:5.5025844171815645 621:0.3298927820677083 622:13.653319305843565 624:59.530293604391574 625:0.3371550023997357 627:9.370981822537093 628:9.425609768146698 629:5.579730572334447 630:0.3445364682160627 631:18.66979206528855 632:5.618854486735373 633:0.35203904326440066 634:9.480733834643992 635:9.536361930568352 636:23.931598644117486 637:0.35966463493431816 638:5.658353394249411 639:13.937101790227102 641:24.037328412684488 642:9.592502155367173 643:9.592502155367173 644:2.524954906926497 646:2.524954906926497 647:5.779160817432684 648:5.779160817432684 649:9.706352379573845 650:5.779160817432684 651:14.231215892858764 654:5.820221184735422 655:0.39143693982911604 656:0.39970787026803817 657:5.861688051272825 658:2.5985530761218136 659:14.306438998088252 660:14.306438998088252 661:5.861688051272825 662:5.861688051272825 663:0.4081142696373759 664:2.6236263164333087 665:5.945868558487328 666:0.41665839613694383 667:5.945868558487328 669:0.41665839613694383 670:2.64897734468759 671:0.41665839613694383 672:9.940577406735793 673:0.41665839613694383 675:6.031758636412488 676:19.58935271297214 678:30.552746273896787 679:0.43416914993715666 680:19.58935271297214 681:69.22459307589304 682:0.4431405861089037 684:30.685651837364148 685:10.12224914514573 686:6.075363151705738 688:2.7267446523872185 689:14.693305466228571 691:0.4431405861089037 692:10.18400282869971 693:2.75325494243263 695:19.78368727141201 696:10.18400282869971 698:0.4615280685201968 699:2.7800677056743095 700:6.163929598422829 701:2.7800677056743095 702:36.91539445609827 703:2.7800677056743095 705:6.163929598422829 706:0.4709493082322486 708:10.309368452569684 709:0.4709493082322486 712:0.4805257907095178 714:15.099267846146764 715:0.49026028867771515 716:20.183780125580157 717:6.300294405287476 718:2.862374857771837 719:2.8904522687942125 720:2.8904522687942125 721:0.5001556495236423 722:6.346720678776427 723:10.502231281313158 724:0.5001556495236423 725:6.346720678776427 726:2.8904522687942125 728:0.5001556495236423 729:0.5001556495236423 730:2.8904522687942125 731:15.182904726360402 732:0.5001556495236423 733:44.00867803131393 734:6.393647455044356 735:15.267391530679408 736:6.393647455044356 737:0.5102147987735708 738:2.9188602804376704 739:10.567849899820107 740:0.5204407417962734 741:0.5204407417962734 742:0.5204407417962734 743:2.947604988105959 744:2.947604988105959 745:6.441084004875469 746:25.99150387340342 747:0.5204407417962734 748:6.441084004875469 749:0.5204407417962734 750:6.441084004875469 751:26.116764563848722 752:2.9766926567308394 753:6.489039859347991 754:2.9766926567308394 755:2.9766926567308394 756:0.5308365682372043 757:10.701158378268946 758:2.9766926567308394 759:20.600056107137316 761:10.768874384865867 762:3.006129728044941 763:6.537524818897929 764:0.541405453675876 766:3.035922826689117 767:0.5521506640697555 768:3.035922826689117 769:3.035922826689117 770:0.5630755583938929 771:0.5630755583938929 772:6.636122668001781 773:3.066078768007939 776:3.066078768007939 777:6.636122668001781 778:0.5741835927251504 779:21.033773667751404 780:3.0966045644291627 781:10.97643435480114 782:3.0966045644291627 784:15.793083421518539 788:11.047139824134106 789:11.047139824134106 792:6.788249446084268 793:11.190920232654776 794:0.6086426286292245 796:3.1904743388450734 797:0.6086426286292245 799:6.8401313223371085 800:6.8401313223371085 801:32.999706331795394 802:0.6086426286292245 803:3.22255391137417 804:0.6205198561851608 808:6.892619393678296 810:3.2550416493167935 811:0.6325990952945811 812:27.305024614941967 813:0.6325990952945811 814:0.6325990952945811 815:0.6325990952945811 816:33.47829008221247 817:21.720188088743114 818:0.6448844695290825 819:0.6448844695290825 821:16.353800996567493 822:0.6573802297069647 823:3.3212753785972167 825:7.053846457411777 826:0.6573802297069647 827:3.3212753785972167 828:82.48244339535184 829:0.6573802297069647 830:0.6573802297069647 832:7.108886967268339 833:16.54925202241636 834:3.355038909984503 836:3.355038909984503 837:0.670090759385362 839:27.727707994089158 841:21.95935710008852 843:11.64241633655758 844:3.3892457097622213 845:7.164599539186107 846:7.164599539186107 847:27.871833576746756 848:131.82096416525116 849:7.164599539186107 850:0.6830205806699502 851:3.3892457097622213 852:7.220998630541352 853:11.720793873648775 854:11.720793873648775 855:28.017633882220043 857:61.13950187575579 858:11.720793873648775 859:16.74928277782418 860:0.7095569144554956 862:0.7095569144554956 863:3.4590273555947695 864:3.4946221047208588 865:3.4946221047208588 867:16.954095860634194 868:3.4946221047208588 869:7.335916580654306 870:0.7231732180007217 871:3.530699956327509 873:0.7370284086988053 874:3.530699956327509 875:7.39446679650707 878:11.961684808027618 879:0.7511277958863505 880:22.7112107153458 881:3.567271707882301 882:3.567271707882301 883:0.7511277958863505 884:17.163907620564487 886:28.618347033238575 887:3.567271707882301 888:12.043973296113066 889:0.7511277958863505 890:0.7511277958863505 891:3.567271707882301 892:17.163907620564487 893:3.604348523151386 894:0.7654768678910747 895:0.7654768678910747 897:7.5138320998819745 898:0.7654768678910747 901:0.7654768678910747 902:3.604348523151386 904:7.5138320998819745 906:7.574681845021938 910:3.6419419488391975 911:7.574681845021938 912:0.7800813002535634 913:7.574681845021938 914:3.6419419488391975 915:3.6419419488391975 916:0.7800813002535634 918:7.636333763946329 919:3.680063931997971 920:23.108109311869317 921:0.7949469640327854 923:3.680063931997971 926:0.7949469640327854 927:7.636333763946329 928:0.7949469640327854 929:12.297137091802076 930:48.77150747622978 931:0.8100799352247467 933:0.8100799352247467 934:12.38370701644602 935:7.698806738717504 936:0.8100799352247467 937:23.243762033014214 939:0.8254865041848407 941:0.8254865041848407 943:0.8254865041848407 944:7.762120325387599 946:17.82573256828085 947:0.8411731863421675 948:3.79772710771956 950:3.79772710771956 952:12.5602778613662 954:3.79772710771956 955:3.79772710771956 956:7.826294787270364 957:0.8571467321405616 958:12.650334836136922 960:42.81484387274807 961:12.650334836136922 962:7.891351129501825 963:3.8380914834550106 965:17.941106656186694 966:7.891351129501825 968:17.941106656186694 969:7.891351129501825 970:0.8571467321405616 971:3.8380914834550106 972:7.9573111357659245 973:0.8734141392289559 974:7.9573111357659245 975:3.8790508571626114 978:7.9573111357659245 979:0.8734141392289559 981:3.920620014866214 982:30.08430605960941 984:3.920620014866214 985:0.889982664454177 986:3.962814300416816 987:0.9068598369001749 988:18.29665546550668 990:8.092033401541634 991:3.962814300416816 993:3.962814300416816 996:8.16084348300737 998:0.9240534714267165 1002:24.244688416318102 1007:8.23065296291586 1008:13.119554198018571 1010:4.049142593953044 1011:18.541954264574116 1014:4.049142593953044 1015:13.119554198018571 1019:0.9594229050165088 1020:8.301488152764005 1021:24.548631035848988 1022:4.093310345777885 1023:198.4815587529719 1024:0.9594229050165088 1025:30.79423976979745 1026:0.9594229050165088 1027:8.301488152764005 1029:13.217417219068384 1031:8.373376417712361 1033:0.9776159006021451 1035:0.9776159006021451 1036:18.79428039973901 1038:8.373376417712361 1040:8.373376417712361 1041:0.9961597855012192 1042:18.923198793431105 1043:18.923198793431105 1044:0.9961597855012192 1045:8.446346232286356 1046:0.9961597855012192 1049:0.9961597855012192 1050:31.164524373009304 1052:0.9961597855012192 1055:4.230044853261098 1057:4.230044853261098 1058:1.015064044667147 1059:1.015064044667147 1062:1.015064044667147 1064:8.595650329249423 1065:4.277098013521734 1066:1.0343385526916693 1067:8.595650329249423 1068:1.0343385526916693 1069:8.595650329249423 1070:4.277098013521734 1071:4.277098013521734 1072:1.0343385526916693 1073:1.0343385526916693 1074:1.0343385526916693 1075:1.0343385526916693 1077:1.0343385526916693 1078:1.0343385526916693 1079:13.623498455109162 1080:1.0539935957611128 1082:13.728882310239303 1083:4.324922983388802 1084:38.45207711616443 1085:8.672047681136332 1086:8.672047681136332 1087:4.324922983388802 1090:8.749652865332768 1093:4.373541664324012 1094:4.373541664324012 1096:4.373541664324012 1097:4.373541664324012 1098:4.373541664324012 1100:4.422976903006111 1101:4.422976903006111 1102:8.828500910245763 1104:4.422976903006111 1105:8.828500910245763 1106:1.094488630245833 1107:4.422976903006111 1108:8.828500910245763 1109:1.094488630245833 1111:1.094488630245833 1112:4.422976903006111 1114:4.473252547445814 1116:32.3439171165739 1119:1.1153514684335248 1122:4.473252547445814 1127:4.524393506039627 1129:1.1366405908515176 1131:4.524393506039627 1133:1.1366405908515176 1134:1.1366405908515176 1135:4.524393506039627 1136:8.990073520654969 1137:1.1366405908515176 1138:19.88214351106832 1141:4.5764258108807985 1142:20.02794484116271 1143:4.5764258108807985 1145:1.1583687245476364 1146:1.1583687245476364 1147:69.73546430687001 1149:4.5764258108807985 1152:4.629376687041308 1157:4.629376687041308 1159:62.21681749715992 1160:1.1805491747701669 1166:1.2031958610452773 1167:1.2031958610452773 1168:33.19449977346935 1169:4.683274626359835 1170:9.242723666284956 1171:4.683274626359835 1172:4.683274626359835 1173:1.2031958610452773 1175:4.683274626359835 1177:1.2031958610452773 1178:33.19449977346935 1179:9.242723666284956 1180:4.683274626359835 1181:4.738149467391367 1184:20.480104306197042 1185:9.329857952098035 1187:9.329857952098035 1188:26.762869156455945 1189:4.738149467391367 1190:9.329857952098035 1193:9.329857952098035 1194:14.635078199954432 1195:14.635078199954432 1198:1.226323355778715 1200:9.418529301377195 1205:1.2499469250298747 1208:1.2499469250298747 1209:9.418529301377195 1211:1.2499469250298747 1212:1.2499469250298747 1213:1.2499469250298747 1215:1.2499469250298747 1217:1.2740825742381336 1220:9.508788143794398 1221:4.850956465796554 1222:1.2740825742381336 1223:27.146992423582027 1229:9.508788143794398 1230:1.2740825742381336 1231:1.2740825742381336 1233:1.2740825742381336 1234:33.87107054417849 1235:1.2987470952469844 1239:9.600687432499104 1241:1.2987470952469844 1243:1.2987470952469844 1245:4.908955844888244 1246:1.2987470952469844 1247:1.2987470952469844 1248:4.908955844888244 1249:4.908955844888244 1250:1.2987470952469844 1252:4.908955844888244 1254:1.2987470952469844 1257:9.694282815979028 1258:9.694282815979028 1259:1.3239581203523065 1261:1.3239581203523065 1262:1.3239581203523065 1264:4.9680667797242535 1266:21.120527911729233 1268:4.9680667797242535 1270:4.9680667797242535 1271:9.694282815979028 1272:1.3239581203523065 1273:4.9680667797242535 1274:1.3239581203523065 1275:1.3239581203523065 1276:15.267377953863027 1281:1.349734178463697 1282:9.789632823379657 1283:5.028327286500679 1284:15.267377953863027 1285:15.267377953863027 1286:27.74941942823352 1289:1.349734178463697 1290:5.028327286500679 1291:9.789632823379657 1293:1.3760947569638675 1295:5.089777365652446 1296:5.089777365652446 1297:1.3760947569638675 1298:1.3760947569638675 1299:5.089777365652446 1302:5.089777365652446 1303:15.400909819956413 1306:1.3760947569638675 1308:1.3760947569638675 1312:15.536996354489375 1313:5.152459143007361 1314:9.985846466855342 1315:9.985846466855342 1316:1.4030603688070997 1318:1.4030603688070997 1319:5.152459143007361 1321:1.4030603688070997 1322:28.170016994522076 1324:1.4030603688070997 1326:15.536996354489375 1328:5.152459143007361 1329:5.216417022367248 1330:1.4306526267707955 1331:10.086843481939846 1333:1.4306526267707955 1334:5.216417022367248 1335:15.675731439107306 1338:5.216417022367248 1342:1.4306526267707955 1346:1.4306526267707955 1348:21.809554287377548 1351:1.4588943220704598 1352:1.4588943220704598 1353:28.60713777174709 1354:15.817214230628991 1355:21.990255259823325 1356:15.817214230628991 1357:10.189862382542731 1358:1.4588943220704598 1359:10.189862382542731 1360:1.4588943220704598 1362:10.189862382542731 1367:1.4588943220704598 1369:1.487809512981591 1370:1.487809512981591 1371:1.487809512981591 1373:10.294979533866625 1376:5.348351113899243 1377:15.9615495629038 1378:1.487809512981591 1379:10.294979533866625 1380:5.348351113899243 1383:15.9615495629038 1384:22.174593240380233 1385:1.487809512981591 1386:5.348351113899243 1387:1.487809512981591 1388:22.174593240380233 1389:15.9615495629038 1391:5.416429111056168 1392:10.402275711989121 1394:1.5174236192714463 1395:1.5174236192714463 1397:10.402275711989121 1399:5.416429111056168 1401:10.402275711989121 1404:1.5174236192714463 1405:1.5174236192714463 1406:1.5174236192714463 1407:5.416429111056168 1408:1.5174236192714463 1411:1.5174236192714463 1415:1.5477635280107453 1419:10.511836449942907 1421:29.296688451199056 1423:1.5477635280107453 1425:5.485987200782149 1426:5.485987200782149 1427:1.5477635280107453 1428:1.5477635280107453 1432:1.5788577083254578 1436:10.623752420306356 1437:29.536312135635935 1438:1.5788577083254578 1441:1.5788577083254578 1442:5.5570840292514445 1444:29.536312135635935 1446:5.5570840292514445 1447:1.5788577083254578 1449:1.5788577083254578 1450:5.5570840292514445 1451:1.5788577083254578 1452:5.5570840292514445 1454:1.5788577083254578 1456:1.5788577083254578 1460:1.5788577083254578 1461:22.750902767873296 1463:10.623752420306356 1464:5.5570840292514445 1465:1.5788577083254578 1466:1.5788577083254578 1468:1.6107363372622912 1469:1.6107363372622912 1471:1.6107363372622912 1472:29.781165704924653 1474:5.62978180009413 1476:1.6107363372622912 1477:5.62978180009413 1478:5.62978180009413 1479:1.6107363372622912 1481:1.6107363372622912 1482:1.6107363372622912 1483:1.6434314410207285 1485:5.704146566432497 1486:5.704146566432497 1488:10.855041003973266 1489:5.704146566432497 1491:5.704146566432497 1492:1.6434314410207285 1494:30.03147504781068 1496:1.6434314410207285 1499:1.6434314410207285 1504:5.704146566432497 1505:10.855041003973266 1508:5.704146566432497 1509:1.6434314410207285 1510:5.704146566432497 1512:5.780248556359425 1514:23.365649337556526 1517:5.780248556359425 1519:10.974624661512362 1520:5.780248556359425 1521:16.894172279014683 1522:1.6769770470930785 1523:5.780248556359425 1524:5.780248556359425 1526:1.6769770470930785 1527:10.974624661512362 1529:1.6769770470930785 1530:1.6769770470930785 1531:16.894172279014683 1532:5.858162532602094 1533:1.7114093557933099 1538:5.858162532602094 1547:1.7114093557933099 1548:1.7114093557933099 1549:11.096986722125434 1551:1.7114093557933099 1556:1.7114093557933099 1558:5.858162532602094 1559:5.858162532602094 1560:5.858162532602094 1561:5.937968190544356 1563:1.7467669293447983 1565:1.7467669293447983 1568:11.222250820831734 1570:11.222250820831734 1573:5.937968190544356 1580:1.7467669293447983 1581:11.222250820831734 1583:5.937968190544356 1584:6.0197506031778545 1585:6.0197506031778545 1586:6.0197506031778545 1590:6.0197506031778545 1596:1.7830909012025653 1597:1.7830909012025653 1598:1.7830909012025653 1603:6.0197506031778545 1604:1.7830909012025653 1606:11.350549036253573 1609:11.350549036253573 1610:1.7830909012025653 1616:1.7830909012025653 1618:11.482022677515253 1620:1.8204252107065588 1621:24.254360262570355 1622:1.8204252107065588 1623:1.8204252107065588 1624:1.8204252107065588 1625:17.589953374469545 1626:11.482022677515253 1627:1.8204252107065588 1629:11.482022677515253 1631:24.254360262570355 1632:6.1036007154913205 1633:6.1036007154913205 1634:17.589953374469545 1636:6.1036007154913205 1639:6.1036007154913205 1640:1.8204252107065588 1641:24.254360262570355 1642:11.482022677515253 1643:6.1036007154913205 1646:1.8204252107065588 1648:38.882087806731136 1651:1.8588168635908155 1653:1.8588168635908155 1654:6.1896158974508815 1655:1.8588168635908155 1658:17.774759054200683 1659:17.774759054200683 1660:11.61682316632311 1662:11.61682316632311 1664:31.662624608468484 1665:11.61682316632311 1666:1.8588168635908155 1675:1.8588168635908155 1676:6.1896158974508815 1677:6.1896158974508815 1679:17.774759054200683 1680:1.8588168635908155 1681:1.8588168635908155 1682:1.8588168635908155 1684:1.8588168635908155 1689:6.277900564914821 1691:6.277900564914821 1692:11.755113024734909 1695:6.277900564914821 1697:11.755113024734909 1699:6.277900564914821 1700:1.8983162241955256 1703:6.277900564914821 1705:11.755113024734909 1706:1.8983162241955256 1712:1.8983162241955256 1716:1.8983162241955256 1717:1.8983162241955256 1719:17.96433656607533 1723:1.9389773438454163 1726:1.9389773438454163 1727:1.9389773438454163 1730:1.9389773438454163 1732:1.9389773438454163 1733:1.9389773438454163 1735:11.897066988840713 1737:6.368566875536676 1739:1.9389773438454163 1743:1.9389773438454163 1745:11.897066988840713 1747:6.368566875536676 1749:1.9389773438454163 1753:6.461735514153408 1754:6.461735514153408 1755:12.042873264100876 1757:1.9808583290542212 1759:12.042873264100876 1760:1.9808583290542212 1761:6.461735514153408 1762:6.461735514153408 1763:25.236750540158337 1764:18.358795060284624 1765:1.9808583290542212 1774:1.9808583290542212 1776:1.9808583290542212 1777:12.042873264100876 1778:18.358795060284624 1785:18.358795060284624 1786:2.024021758155825 1788:2.024021758155825 1794:2.024021758155825 1795:6.557536579823914 1801:2.024021758155825 1805:2.024021758155825 1809:6.557536579823914 1812:6.557536579823914 1814:2.024021758155825 1815:2.024021758155825 1817:6.557536579823914 1818:6.557536579823914 1819:6.557536579823914 1821:18.77550673860817 1826:6.656110591603074 1828:6.656110591603074 1829:12.346871643270715 1830:6.656110591603074 1838:12.346871643270715 1839:6.656110591603074 1841:25.769444828843362 1842:12.346871643270715 1846:6.656110591603074 1848:6.656110591603074 1849:6.656110591603074 1851:6.656110591603074 1852:6.656110591603074 1855:33.22783707428762 1856:12.346871643270715 1857:2.0685351516742845 1858:6.656110591603074 1862:2.0685351516742845 1864:2.0685351516742845 1866:2.0685351516742845 1870:2.114471508145657 1871:2.114471508145657 1872:12.505521298863364 1873:26.047541799769757 1875:2.114471508145657 1876:2.114471508145657 1877:6.7576096314755745 1882:2.114471508145657 1885:33.568444203087566 1888:2.114471508145657 1889:12.505521298863364 1895:6.7576096314755745 1896:2.114471508145657 1898:12.505521298863364 1899:6.7576096314755745 1900:12.505521298863364 1905:6.7576096314755745 1906:2.114471508145657 1909:6.7576096314755745 1914:2.161909911306063 1918:12.668942312295485 1919:6.8621986503764925 1923:19.217024723085117 1927:6.8621986503764925 1930:2.161909911306063 1936:12.668942312295485 1938:6.8621986503764925 1940:2.161909911306063 1944:2.161909911306063 1947:26.334088291941335 1948:6.8621986503764925 1950:6.8621986503764925 1953:12.668942312295485 1956:19.44800851297927 1958:2.2109362279642557 1960:2.2109362279642557 1961:2.2109362279642557 1964:12.837415944371145 1965:2.2109362279642557 1968:12.837415944371145 1974:2.2109362279642557 1983:6.970056961587 1988:6.970056961587 1989:12.837415944371145 1990:34.28170809244898 1992:6.970056961587 1995:6.970056961587 1998:12.837415944371145 # alguno
1:800.3826513333539 2:106.6408704649973 3:112.28288810124121 4:9.98788443266086 5:0.5583551003119127 6:10.77972517729829 7:69.67410726872177 8:123.45481517308028 9:141.16171820459505 11:21.354028717120798 12:509.08186102860276 13:7.4226566002552525 14:0.002927714695395554 15:44.28465300474609 16:19.184736804147622 17:0.025994467322409908 18:140.2878295135064 19:15.37968409804339 20:99.1734664430716 21:9.315186303082719 22:15.820030780657685 23:1.5936845780417805 24:12.070614854179574 25:82.33807057146659 26:0.004193562916990047 27:164.06503316175483 28:99.64513663485026 29:22.707986619339387 30:378.27542321636184 31:5.8313186607044845 32:15.386088145892199 33:21.049514214084343 34:24.38989685910737 35:6.418648942452577 36:0.6516121467977093 37:0.11826975168672356 38:165.19070974512655 39:42.71986700914851 40:47.00887200198547 41:13.88421513531374 42:32.44238003055699 43:6.976269980243809 44:14.21865244881091 45:3.4488597389140314 46:41.29203804484015 47:45.8142941577866 48:3.9608579350631263 49:6.024502686011346 50:36.14538592127368 51:1.6001607249136316 52:0.42811255077156507 53:129.4220066579141 54:1.379494399883627 55:13.819008621115994 56:84.57226142343508 57:109.34422289165067 58:49.77025555005221 59:85.98548690580198 60:6.747669959845955 61:20.84188486510773 62:27.765749579191617 63:1.7369281269021475 64:7.211237591723472 65:28.17026230299321 66:3.672630602089154 67:30.319979280628772 68:13.659342960176689 69:0.16317098427130852 70:38.63684784756092 71:84.28900728800133 72:6.100011521345165 73:2.377599921973111 74:56.385041858830725 75:100.79585386173979 76:4.295462697270025 77:8.881649695622066 78:11.733187948432606 79:87.82709948076943 80:109.16294049088404 81:18.220747079419073 82:45.13219674170643 83:104.55641866822192 84:104.76211797795588 85:4.881585527468206 86:12.72288954873346 87:65.22453839472035 88:34.08518814839444 89:0.6702875616592682 90:217.84160414713665 91:328.6525847017945 92:5.163964285761282 93:30.715915555705042 94:7.7207893451735785 95:35.445129457274334 96:13.530385603177713 97:0.002469468591103519 98:5.543446877811514 99:83.77880557647151 100:0.5185124266217815 101:36.45335201122569 102:0.4860849551477696 103:376.7500041136101 104:79.85026583236731 105:54.85462786403673 106:0.6132721897737881 107:37.11368221254962 108:220.3612610292227 109:200.53632641792336 110:75.56313819240057 111:6.057196704920546 112:6.093125663751491 113:56.03263579876869 114:8.796768774414286 115:2.0666285221479748 116:25.765904440476557 117:29.73488420947068 118:25.8109196523488 119:15.085201550074002 120:25.946662922545777 121:66.98095151928655 122:0.373231983380841 123:0.03858862212129237 124:233.03179382720887 125:18.912991900856728 126:62.94837970054149 127:30.905548044755204 128:0.325343731103411 129:2.320746326477063 130:39.584205887416594 131:175.39679115434885 132:9.5074719805411 133:107.50545082181073 135:40.02232660965171 136:12.666705699650214 137:12.696543786351278 138:31.38323989177579 139:4.429731002605619 140:0.9091737094927105 141:40.212586632977356 142:12.877438234339756 143:45.34143116979124 144:36.55578255529191 145:45.69381586481191 146:16.548278156001807 147:7.217600403996985 148:16.69382924304501 149:4.73848181863897 150:46.19529793958999 151:1.0437892499033228 152:51.15618041553901 153:46.55948200508782 154:17.02774486514652 155:4.926996331141512 156:17.103186964385802 157:24.898426793283534 158:0.19639996745605287 159:1.1542089218475169 160:5.141398615957847 161:5.159694632623828 162:2.9772098058901793 163:58.15706395686662 164:0.15183468721724855 165:0.19742182945250078 166:18.209945235527766 167:70.17119002876491 169:5.640035443000406 170:59.987866385785765 171:0.11818796920597394 172:8.44584624914962 173:5.700799584822032 174:11.668147757479167 175:118.10529753390676 176:5.741701634085836 177:0.25650572374486863 178:45.689854085796526 179:71.8829583627338 180:0.2784226542295515 181:23.224710598649676 182:12.058129018360352 183:1.5606642245505769 184:23.37738214911773 185:56.35308851382927 186:15.644230677809976 187:1.6200100663133405 188:12.32759390313517 189:90.76679507528435 190:1.650385584504942 192:28.585744068011607 193:6.372479641452561 195:3.853020841827678 196:12.81866928449883 197:9.470852484754715 198:0.39693176223775134 199:6.488887181208064 200:69.6715070360526 201:53.37694060029603 202:16.588361242621353 203:0.41133515914172303 204:20.656067584069223 205:4.027821619810766 206:16.848041576876728 207:1.8998663069329251 208:6.704606068925499 210:0.035361175159386006 211:13.260781637416525 212:34.18875674141391 213:0.4619387628600519 214:65.55158919032786 216:0.02691274945184216 217:95.4329404510029 218:2.0182096418835815 219:21.423463731138796 220:21.423463731138796 221:4.2484124055185095 222:0.02255314136356473 223:7.031072302988334 224:7.109045831919672 225:7.109045831919672 226:2.1049262615273228 227:26.11378920827234 228:30.63922794032884 229:35.43018510533388 230:13.964237325207343 231:7.241302532251531 232:30.844590873873447 233:2.1689187604922995 234:35.657618025933836 235:10.485312715154578 236:7.295029010863482 237:10.519228612732626 238:45.84033669973493 239:22.12518870175103 240:14.127636986291835 241:40.744311486058095 242:0.01162349530778992 244:7.34923604965882 245:7.376521877988135 246:2.234688586176672 247:91.84069115963308 248:56.796445171671664 249:0.5947000093574529 250:0.00872977481249112 251:68.13486127326325 252:62.571205326937715 253:0.008067217952866683 254:0.6074101672333482 255:0.007429353165167252 256:0.007429353165167252 257:0.006816355384912682 258:18.339686648657473 259:36.35599516318527 260:2.2886262285120287 261:22.575370048579305 262:0.626848116029317 263:27.05714381769428 264:57.55602188479394 265:27.12206678890252 267:0.6467418592133134 268:0.004616590339686154 269:7.684957384394368 270:11.045913759506217 271:2.3859530222543652 273:14.809325013919876 274:11.118792252993048 275:11.192324359677876 276:4.879849029667908 277:7.889518881441944 278:58.79294596297113 279:9.477851094826667E-4 280:27.922345254480796 281:23.46051337201937 283:32.88410025767897 284:19.322323562411114 285:38.00128224742407 286:2.5772123101058577 287:43.233517025172624 288:23.7683093330318 289:0.7762537204681549 290:11.608881643289164 291:59.8471059628358 292:109.68969084901236 293:72.17115332802737 294:5.293552666970541 295:44.09696908533345 296:9.385179543755638E-4 297:0.8646822745536928 298:15.925811023521048 299:8.513020505639426 300:0.8646822745536928 301:8.545826953574734 303:24.733538346716337 304:0.8901256266148903 305:16.074210782673287 306:0.8987381982801611 307:16.12414710920028 308:29.728258829416006 309:0.9428114508066382 310:5.643298300299973 311:0.006803897495650701 312:34.92107298908291 314:80.65552876805617 315:8.883170445634303 316:155.37474758354804 317:3.041671695401157 318:20.99196942834191 319:16.689608968835568 321:1.0074471863104701 322:16.74253864315546 323:21.1157524779896 324:57.53844396683114 325:21.30372272438467 326:1.045989117332447 327:9.20203541071448 328:12.952269339665214 329:136.28980389068593 330:3.1517783748061525 331:21.430598401496525 332:36.07618704955783 333:13.089593944573243 334:0.019736036710209678 335:31.080073449769326 336:17.175661092223383 337:31.24656152001924 338:0.023478626057372266 339:3.2855279867295613 340:6.162965292965459 341:0.026175002001924245 342:26.575492111263742 343:9.574755706661003 344:1.1691145653671027 345:26.880489728806598 346:13.514842132327379 348:17.684642431224294 349:26.95772682998391 350:9.72965871418684 351:1.2017562734682103 352:13.61216361253645 353:22.287455365976154 354:0.03863596937064419 355:0.03863596937064419 356:1.2239527255666143 357:32.19292722293898 358:1.2351840122483624 359:1.2351840122483624 360:1.2351840122483624 361:9.928240449598148 362:1.2579169350924582 363:13.860185525439366 364:1.2579169350924582 365:10.00926837034525 366:1.2694202994157102 367:113.23617708220937 368:33.19533730261648 370:18.652418541097667 371:6.80811644540605 372:1.3896904023992163 373:1.3896904023992163 374:44.61934894857804 375:3.838615419258417 376:0.07481330055461752 378:39.15580227227139 379:18.97304236872299 380:1.4405998283775974 381:3.8618622028260376 382:3.8618622028260376 383:3.8618622028260376 385:14.702696451716065 386:0.0800156599412654 388:19.169921325241084 389:3.9088381622038795 390:7.042303267300976 393:1.4798940514048158 395:0.08822110460227271 396:3.980533520689165 397:14.925968119722292 398:7.180900745456827 399:29.20910676079054 400:4.029171791260875 401:0.09692245656230851 402:29.299270634298498 403:10.920466026504018 404:15.03964900499414 405:64.06694803130826 407:15.154732754244124 408:1.5895899778390452 409:29.665334202510497 410:52.107920703459364 411:11.107744045311698 412:64.38981690676201 414:11.155314335512765 415:0.11257054638831898 416:7.395712181664556 417:24.673569573987727 418:11.203191605913876 419:58.47388575965813 420:1.6181830284254406 421:24.75553861787944 423:19.99370695007378 424:0.12267471735469343 426:11.299880869244806 427:24.92099813035308 428:25.004500153479903 429:30.13554179118867 430:1.6619916948863505 433:11.397839983871668 434:25.17307836754651 435:1.6918263426430507 436:7.61931983287094 437:53.24608490284117 438:30.424712300973187 439:7.657485149332029 440:1.7221774986918614 441:7.695914723161208 442:7.695914723161208 443:15.876497259159208 445:0.14845662277897864 449:16.129835222025918 450:0.16049896978823427 451:7.892135613097802 454:36.72420802871822 455:0.16887385426731594 456:0.16887385426731594 457:11.907738893458058 458:67.11960026464592 459:0.17316777920828097 460:0.17316777920828097 461:26.049098626895567 462:1.848992511505611 463:8.013243901985875 464:0.1775338325767444 465:31.429559612894593 466:1.865479833574474 467:0.1775338325767444 468:8.05419640191807 469:31.429559612894593 470:1.8821140698533483 471:0.18197288907302017 472:1.8821140698533483 474:1.8988970179508649 475:8.178853463009274 477:26.50927274172198 478:55.381118934103064 483:21.432999404000892 484:21.51393938647125 485:16.725555350803766 486:0.20529496735756744 487:0.20529496735756744 488:8.306288947267161 489:1.9675530539102148 490:32.06511782146474 491:0.20529496735756744 492:8.306288947267161 493:16.863077440888695 495:8.34940311068924 496:0.21019133111318242 497:8.34940311068924 498:37.79139572352313 499:0.21019133111318242 500:0.21019133111318242 502:16.863077440888695 503:16.93257526019383 505:2.0028225934789914 506:0.220223859010518 507:21.843418916733892 508:38.16194454624737 509:0.23058298026345328 510:0.23058298026345328 511:17.215628908488085 512:50.41310896560239 513:90.43991578501908 514:2.0938734213421744 515:17.287691454990146 517:17.287691454990146 518:56.863063520272895 520:0.24675273849931295 521:5.039456682371876 522:0.24675273849931295 523:5.071775652096305 526:8.706363223942137 528:0.2523153917105727 529:0.25796632963424304 531:8.752556191939956 532:0.25796632963424304 533:2.1505639719046554 536:8.799114447279997 537:2.1698179781901583 538:5.1372226264060465 539:27.783500844582093 540:13.042153078634032 541:57.728132750968086 542:13.042153078634032 543:57.90497872185891 544:0.27546082412136863 546:8.893346876038176 547:8.893346876038176 548:0.27546082412136863 549:0.27546082412136863 550:2.2088763139607344 552:8.941031336895493 553:0.28147699639765417 554:0.28147699639765417 557:17.961158154451883 558:9.03756328139529 559:28.30669613108536 561:0.29379402730555343 562:13.290214414495084 564:0.29379402730555343 565:0.29379402730555343 566:22.982683165665158 567:0.3000975375561777 568:9.086421714152 569:5.340306682314215 571:0.3064995257361274 572:2.3098524084023135 573:9.1356826145402 574:13.48148299807309 575:18.196224250388198 576:0.3130013888855246 577:5.410355263973446 578:18.275828456146673 579:13.546272271286918 581:9.235435030280035 582:108.8699389934532 583:13.546272271286918 585:34.51609597456869 586:0.3263104791668926 587:0.3263104791668926 588:2.372830638525123 589:9.285938467733388 590:5.517752152032284 592:9.336868224344547 594:13.74384598031817 595:2.4158614090163457 596:2.4158614090163457 597:2.4158614090163457 598:2.4158614090163457 600:23.742148890487154 601:29.186953709652286 602:29.186953709652286 604:9.492279059201682 605:13.94639754514682 606:126.2740395609207 607:0.3614348008214058 610:2.504544338484069 614:88.82039012164518 618:35.42475582703195 619:119.11092081158331 620:2.5502497373964683 621:0.38384308565080866 624:0.38384308565080866 626:19.10868299459971 628:19.195879986693313 629:14.295677052544294 631:0.4073084495169628 634:0.4073084495169628 635:14.43969813948778 636:0.4153737439967925 637:0.4153737439967925 638:24.65802937737308 639:5.937376070880113 640:0.4235640091045573 641:0.4235640091045573 642:9.983718824256586 644:6.018402427791052 645:10.040819182022512 646:2.6931677354144634 647:10.098448465289001 650:14.660597258944854 651:19.735380125394826 652:83.9190403661748 655:62.595030402404106 656:6.142909267527337 657:6.142909267527337 660:0.45761550895184594 661:0.45761550895184594 662:0.45761550895184594 663:6.185229120472681 664:0.4664616171729937 665:2.8193887178201447 669:20.016209489391308 670:2.8193887178201447 672:20.016209489391308 674:6.271136622711225 675:6.314738702530392 676:2.87182243988574 677:6.314738702530392 678:10.455834924156722 681:2.87182243988574 682:0.5032467793996688 683:0.5032467793996688 684:10.517423221551047 686:0.5032467793996688 688:2.898475164312415 689:6.358782932752481 690:25.763679776757535 693:10.579616622076355 695:20.403005039228344 697:20.502014504508754 698:0.5225136907755007 699:31.798971890569465 700:6.4482288125559855 701:10.64242579223491 702:25.997289163736575 703:0.5225136907755007 704:6.4482288125559855 705:6.4482288125559855 706:2.9802379327518884 708:10.705861682909068 711:0.5423908460598591 712:3.0081114946828427 713:15.525217779679293 715:6.58591277630881 717:0.5525650619393774 719:10.90004367475166 721:15.692536523147085 722:3.064821085690415 723:3.064821085690415 726:0.5629001417988706 727:15.692536523147085 729:10.90004367475166 730:26.47820291371898 731:3.064821085690415 732:15.692536523147085 734:51.7124373833798 736:0.573399010977401 737:15.777463051309338 738:0.573399010977401 740:3.1228532480162507 741:0.5840646751266217 742:6.728021541947999 744:3.1228532480162507 745:3.1228532480162507 746:15.863255400505679 748:0.5840646751266217 749:0.5840646751266217 753:11.1002899437659 754:3.152380639708792 755:0.594900223510877 757:11.1002899437659 758:3.152380639708792 760:0.594900223510877 763:21.3300732985011 764:26.978533879477148 767:16.125993186367417 768:11.237327311196685 769:0.6170937663362265 772:3.2430859259347753 775:3.2430859259347753 776:3.2430859259347753 777:6.92481910720414 780:6.9753927702674305 783:3.274051449447239 784:3.274051449447239 787:7.026537653897326 788:7.026537653897326 790:3.3053940468761094 791:7.078265072389529 792:0.6636654205587807 794:16.582828129009386 796:0.6757843661615454 797:11.593129901624959 798:11.593129901624959 799:16.582828129009386 800:3.3692404110913254 801:7.130586679878194 802:3.3692404110913254 804:7.183514483271471 805:7.183514483271471 806:11.666676609420337 808:3.4017597147441196 810:16.77264159884246 812:22.22940751208601 814:3.434687184816479 815:47.20949442353326 816:3.468031195502563 817:11.816287382306612 818:7.291238560823145 819:11.816287382306612 820:0.7133454003617067 822:0.726280893650661 823:3.5018003811830036 824:7.346060749412758 828:7.346060749412758 833:34.65843261517192 834:3.5360036478145322 836:11.96937256926262 837:0.7394311573578488 838:28.467770203562218 839:3.5360036478145322 840:0.7394311573578488 841:3.5360036478145322 842:7.45769330425532 843:3.5706501835575617 844:3.5706501835575617 847:3.5706501835575617 849:3.5706501835575617 850:7.45769330425532 851:0.752800713870916 853:0.7663942292385518 855:12.126081695353678 856:3.6057494722103303 857:7.514532133806197 859:28.75857557491559 860:7.572072413007025 861:7.572072413007025 863:22.958037771680086 866:7.630329563133709 870:7.630329563133709 871:0.808567492292443 872:12.368291853054235 873:7.689319520198192 874:0.808567492292443 878:29.20772314740682 879:0.823106619646321 880:12.451020084484986 881:0.823106619646321 882:3.7508748773787337 884:23.341961530489705 886:12.451020084484986 889:35.69212013165109 890:7.749058757027553 891:3.7508748773787337 892:3.7508748773787337 894:3.7883914347515546 895:7.8095643089288656 896:49.38460132398301 897:23.473063408271155 902:3.7883914347515546 904:0.8378954328193796 906:3.8264246036455094 907:17.898695137261683 908:0.852939607263557 909:7.870853798109298 910:12.619601382704795 911:3.8264246036455094 913:3.8264246036455094 914:17.898695137261683 915:7.870853798109298 919:57.01112009823353 921:0.8682450142309451 923:12.70550311567715 924:3.8649863309198067 925:0.8682450142309451 927:0.8682450142309451 928:3.8649863309198067 929:12.70550311567715 933:7.995858183303194 935:29.99353839587757 936:3.904088983219677 937:36.42401136910087 938:23.876271838881372 939:0.8996640437730369 940:8.059611517034057 942:18.232930455977193 943:30.15669227585525 949:12.969963129812127 954:0.9157904721394805 955:24.153732529974697 957:0.9322037650562591 958:0.9322037650562591 959:0.9322037650562591 960:105.67610002286963 962:24.29518807952255 967:0.9322037650562591 968:0.9322037650562591 969:4.024772869117347 971:8.189721818594561 972:0.9489109203652367 973:8.256121574941396 976:30.659038050546723 977:0.9489109203652367 979:18.580409687267736 982:4.108180899936861 983:18.699352158351953 984:4.108180899936861 994:0.9832361174086327 995:74.6102891489842 996:8.460973179059142 997:1.0008695030741188 998:8.460973179059142 1001:4.194090032913728 1002:4.194090032913728 1004:8.460973179059142 1005:1.0188274674699729 1006:4.238022735838455 1007:44.93232701216543 1008:1.0188274674699729 1009:4.238022735838455 1010:1.0188274674699729 1011:1.0188274674699729 1012:8.531222413176506 1013:8.531222413176506 1014:13.531877982983712 1016:8.531222413176506 1019:4.28263024185478 1022:1.0371184422729254 1024:1.0371184422729254 1025:4.28263024185478 1026:1.0371184422729254 1027:13.630180760187129 1029:1.0371184422729254 1030:1.0371184422729254 1031:8.674825379517852 1032:4.327930430971582 1035:4.327930430971582 1036:8.674825379517852 1037:25.340773331744753 1042:1.074734832389519 1043:4.373941903122206 1045:31.913821358099447 1048:19.448661289575753 1049:4.373941903122206 1050:1.074734832389519 1051:4.373941903122206 1053:60.7411159889059 1055:1.0940788477418726 1059:1.0940788477418726 1060:1.0940788477418726 1061:1.0940788477418726 1062:4.420684017950242 1063:1.0940788477418726 1064:4.468176936625166 1065:4.468176936625166 1067:25.821587991764268 1068:14.03802103128115 1069:14.03802103128115 1070:14.03802103128115 1072:1.1137931128521614 1073:4.468176936625166 1074:4.468176936625166 1075:4.468176936625166 1077:14.03802103128115 1078:19.71314610219999 1082:8.975255677912577 1083:4.5164416658090785 1084:4.5164416658090785 1085:1.1338879143152707 1087:1.1338879143152707 1088:4.565500106977857 1090:1.1543739726048516 1091:46.68253971942719 1092:4.565500106977857 1093:14.251302400491852 1094:32.68974674850659 1095:9.05330062347134 1097:14.251302400491852 1099:1.175262468307666 1102:20.12513593221549 1103:69.91627865717967 1104:4.615375106995473 1105:4.615375106995473 1108:14.360442044833468 1112:4.615375106995473 1113:1.175262468307666 1117:1.1965650678158246 1119:1.1965650678158246 1120:9.213155674615276 1121:1.1965650678158246 1122:4.666090513876318 1123:47.21770023652853 1124:33.30376605869504 1128:4.717671235625632 1131:54.98609339410467 1132:9.29504056871369 1134:14.583968781854207 1135:14.583968781854207 1136:14.583968781854207 1137:14.583968781854207 1140:4.770143304826777 1144:79.23788105342257 1146:4.770143304826777 1148:9.378283064763822 1149:4.770143304826777 1152:9.462924960337316 1153:4.823533946253753 1154:71.43933783055964 1157:1.2630820640444633 1158:4.823533946253753 1159:20.705574136506588 1160:1.2630820640444633 1162:14.933196273674088 1163:41.00130606566998 1167:1.286168515662222 1170:1.286168515662222 1171:4.877871652044712 1176:14.933196273674088 1178:1.286168515662222 1179:4.877871652044712 1181:4.93318626035617 1183:21.010404220899314 1185:1.3097357767476276 1186:34.170276036597414 1188:4.93318626035617 1189:21.010404220899314 1190:9.636584067459873 1192:1.3097357767476276 1193:21.010404220899314 1194:4.93318626035617 1195:4.93318626035617 1198:15.053558664026644 1199:4.989509042698563 1202:15.176004641784452 1207:9.72569518604967 1208:1.3337991133541915 1211:4.989509042698563 1213:1.3337991133541915 1215:4.989509042698563 1216:9.72569518604967 1219:15.300603165149232 1220:15.300603165149232 1222:5.046872796451487 1223:1.358374530739235 1224:1.358374530739235 1225:5.046872796451487 1227:21.325833082348055 1229:107.73265527908586 1230:5.046872796451487 1232:9.81639379879232 1233:5.046872796451487 1237:34.860079318119205 1240:1.3834788212186 1242:5.105311945847739 1247:5.105311945847739 1248:5.105311945847739 1249:5.105311945847739 1250:9.908732858928369 1252:9.908732858928369 1255:21.487746093944182 1256:21.487746093944182 1257:35.09832490115917 1260:49.85876010990917 1262:10.00276801474775 1265:5.164862651994445 1266:5.164862651994445 1268:10.00276801474775 1269:28.188892137086437 1272:10.00276801474775 1276:1.435345446104873 1278:91.58558842498127 1281:1.435345446104873 1282:28.39380284339176 1284:1.435345446104873 1285:1.435345446104873 1286:1.435345446104873 1287:1.435345446104873 1289:21.820458487691877 1292:10.098557795695493 1294:74.82563201289769 1296:10.196163814691733 1297:1.4621457969026392 1299:1.4621457969026392 1301:35.58818641895096 1309:1.4621457969026392 1310:1.4621457969026392 1312:1.489551182340261 1313:35.840132874133474 1315:1.489551182340261 1316:1.489551182340261 1321:1.489551182340261 1322:1.489551182340261 1324:10.29565098898236 1325:1.489551182340261 1327:5.350574335450613 1328:1.489551182340261 1330:10.397087780237479 1331:5.414971990343913 1332:5.414971990343913 1333:1.5175832146154506 1335:5.414971990343913 1336:5.414971990343913 1338:5.414971990343913 1339:10.397087780237479 1341:1.5175832146154506 1342:5.414971990343913 1346:22.343372401284164 1347:1.5175832146154506 1348:10.397087780237479 1349:1.5462646854333253 1350:5.480692597641478 1351:1.5462646854333253 1352:1.5462646854333253 1353:36.358955003378405 1354:1.5462646854333253 1355:1.5462646854333253 1357:5.480692597641478 1358:5.480692597641478 1359:1.5462646854333253 1363:1.5462646854333253 1364:1.5462646854333253 1365:5.480692597641478 1366:10.500546458317329 1369:1.5756196525671966 1371:1.5756196525671966 1375:5.547785635581709 1380:5.547785635581709 1381:1.5756196525671966 1382:5.547785635581709 1383:36.62622157073491 1384:5.547785635581709 1386:5.547785635581709 1387:10.606103388123815 1390:10.606103388123815 1391:5.616303411096533 1394:68.6597110596574 1396:1.6056735362943464 1397:10.713839345544912 1398:44.420277088646436 1400:29.70910461961541 1401:16.532166382810612 1402:1.6056735362943464 1405:1.6056735362943464 1406:10.713839345544912 1408:29.70910461961541 1409:60.324755589251 1410:16.532166382810612 1413:5.616303411096533 1414:10.713839345544912 1415:10.82383986418403 1419:16.68298604396306 1421:1.6364532235648384 1424:5.686301280196929 1428:23.090337988584572 1431:1.6364532235648384 1434:45.073222548692094 1438:30.1842137982283 1439:1.667987183139058 1440:1.667987183139058 1441:1.667987183139058 1442:1.667987183139058 1443:1.667987183139058 1445:10.936195615852728 1447:5.757837889334518 1448:1.667987183139058 1450:1.667987183139058 1451:5.757837889334518 1453:1.667987183139058 1454:10.936195615852728 1455:23.286919788927253 1456:1.667987183139058 1458:1.667987183139058 1463:5.757837889334518 1466:10.936195615852728 1470:1.7003055927167698 1471:1.7003055927167698 1474:1.7003055927167698 1476:5.83097544146705 1478:37.75279609821747 1480:1.7003055927167698 1481:1.7003055927167698 1484:1.7334404778373382 1488:1.7334404778373382 1490:5.905779990193132 1491:1.7334404778373382 1494:1.7334404778373382 1495:23.693055745944356 1501:1.7334404778373382 1508:5.905779990193132 1510:23.693055745944356 1511:11.28838720732883 1512:17.31968918980048 1513:5.982321763715344 1515:5.982321763715344 1518:1.767425866285948 1521:1.767425866285948 1524:1.767425866285948 1528:5.982321763715344 1531:11.28838720732883 1532:11.411189053566963 1534:1.8022979584606253 1538:6.060675524266477 1539:31.19910167714929 1541:11.411189053566963 1543:6.060675524266477 1544:6.060675524266477 1545:1.8022979584606253 1547:1.8022979584606253 1548:1.8022979584606253 1549:17.487949477710544 1550:6.060675524266477 1554:89.58136904499574 1555:1.8022979584606253 1557:11.411189053566963 1560:1.8022979584606253 1562:1.8380953164019491 1563:1.8380953164019491 1565:17.660169166552606 1567:1.8380953164019491 1568:6.140920967818981 1570:11.536892938806584 1571:6.140920967818981 1572:31.467730204029706 1579:1.8380953164019491 1583:6.140920967818981 1590:6.223143167067354 1593:1.8748590738399225 1594:6.223143167067354 1595:6.223143167067354 1598:11.665630941485196 1599:6.223143167067354 1601:1.8748590738399225 1602:6.223143167067354 1607:6.223143167067354 1611:1.8748590738399225 1613:1.8748590738399225 1614:1.8748590738399225 1615:1.8748590738399225 1621:1.9126331699354426 1622:6.307433066610894 1623:6.307433066610894 1625:6.307433066610894 1628:6.307433066610894 1629:6.307433066610894 1631:6.307433066610894 1634:1.9126331699354426 1635:1.9126331699354426 1636:24.79345579606336 1637:47.60711188348362 1638:6.307433066610894 1639:11.797544371402667 1641:1.9126331699354426 1643:1.9126331699354426 1644:1.9126331699354426 1645:1.9126331699354426 1646:1.9126331699354426 1651:6.393888037108249 1652:48.005905949662996 1654:25.02998892065826 1655:1.9514646101339177 1656:39.98824927305967 1657:1.9514646101339177 1658:1.9514646101339177 1659:6.393888037108249 1660:1.9514646101339177 1661:1.9514646101339177 1662:6.393888037108249 1663:1.9514646101339177 1666:1.9514646101339177 1669:18.202474907376267 1670:1.9514646101339177 1671:1.9514646101339177 1673:1.9514646101339177 1674:32.31404458325015 1677:6.393888037108249 1683:6.393888037108249 1685:18.202474907376267 1686:1.9514646101339177 1688:6.4826124941126695 1692:6.4826124941126695 1693:1.9914037593461162 1694:6.4826124941126695 1697:12.071514298554831 1699:6.4826124941126695 1700:1.9914037593461162 1703:6.4826124941126695 1710:25.272643861959974 1711:25.272643861959974 1712:12.071514298554831 1713:6.4826124941126695 1714:1.9914037593461162 1716:6.4826124941126695 1718:1.9914037593461162 1727:12.213908054040825 1729:12.213908054040825 1730:2.0325046684221633 1734:2.0325046684221633 1737:25.5217358743213 1741:25.5217358743213 1744:6.57371859518507 1746:2.0325046684221633 1749:2.0325046684221633 1754:18.787830291081086 1755:2.0748254441571143 1757:2.0748254441571143 1759:6.667327025260783 1764:12.360154122081674 1767:2.0748254441571143 1768:6.667327025260783 1772:6.667327025260783 1773:2.0748254441571143 1777:2.0748254441571143 1782:6.667327025260783 1787:2.118428664597646 1788:2.118428664597646 1790:2.118428664597646 1791:6.763567883684745 1793:6.763567883684745 1796:18.99369445306724 1798:18.99369445306724 1800:2.118428664597646 1805:2.118428664597646 1807:2.118428664597646 1809:6.763567883684745 1810:2.118428664597646 1813:2.118428664597646 1814:2.118428664597646 1815:2.118428664597646 1821:6.862581688938013 1829:6.862581688938013 1830:26.311179126576192 1831:2.163381850954072 1834:19.20542155945986 1837:6.862581688938013 1839:2.163381850954072 1845:2.163381850954072 1846:12.66503208934199 1848:41.85033149398592 1849:12.66503208934199 1850:12.66503208934199 1854:6.862581688938013 1859:2.163381850954072 1860:6.862581688938013 1861:2.163381850954072 1862:2.163381850954072 1865:6.862581688938013 1869:26.58971589506374 1870:12.824121540348475 1873:12.824121540348475 1877:6.964520523388393 1881:2.2097580007761475 1882:2.2097580007761475 1883:6.964520523388393 1885:2.2097580007761475 1889:34.22250295402559 1891:2.2097580007761475 1894:2.2097580007761475 1900:2.2097580007761475 1903:6.964520523388393 1905:6.964520523388393 1909:12.824121540348475 1912:6.964520523388393 1914:7.069549337776387 1918:19.647819138011904 1920:2.2576361985902467 1921:2.2576361985902467 1922:19.647819138011904 1927:12.987982350391718 1928:12.987982350391718 1930:2.2576361985902467 1935:7.069549337776387 1938:2.2576361985902467 1945:2.2576361985902467 1951:26.87670218570973 1955:13.156895779891011 1957:7.177847445579983 1958:2.30710231062081 1959:7.177847445579983 1960:7.177847445579983 1962:2.30710231062081 1969:7.177847445579983 1970:27.17265307931069 1974:13.156895779891011 1977:2.30710231062081 1979:13.156895779891011 1980:2.30710231062081 1982:13.156895779891011 1986:13.156895779891011 1987:2.30710231062081 1990:27.17265307931069 1991:7.177847445579983 1993:2.30710231062081 1998:7.177847445579983 2000:27.17265307931069 # causar
1:581.363388785557 2:179.99085363505162 3:76.19464821865778 4:194.33627449963407 5:196.4270360209939 6:7.763441509328514 7:92.00618863473271 8:120.50900040116669 9:60.27160598150909 10:21.354028717121874 12:64.5776393491166 13:45.51559381261926 14:58.90708509110222 15:148.53242809905555 16:673.242089259802 17:60.17934291078967 18:54.95520761983222 19:70.32219540100532 20:79.18915688875367 21:45.883528213982046 22:90.60951273252108 23:76.55188193001516 24:0.33115268532275033 25:149.2361008088944 26:89.70008067341463 27:49.4930491158963 28:129.33394769547672 29:46.87486832328125 30:29.657528234569593 31:4.19409128007449 32:78.1086722407973 33:101.14391957943106 34:292.1775833950267 35:8.669628374752476 36:4.74329735295872 37:1.7687378369523623 38:211.5900847137582 39:63.223457442942745 40:0.833145499090404 41:9.152097989790528 42:90.957186838643 43:0.19314178577118407 44:29.809065009826732 45:23.498936991277247 46:5.5349187131026785 47:1.1084759603210097 48:159.30311268130376 49:231.62326976056474 50:173.34071900632776 51:0.4515811981497323 52:33.34151830201377 53:57.30743478995928 54:163.90740895176893 55:26.53372880627662 56:193.59848382656935 57:131.20810390396278 58:27.15213460389057 59:20.538895066115654 60:20.56819879358153 61:7.158033381205657 62:21.25694801188249 63:15.242175170453892 64:141.92652257244512 65:0.07202692733292074 66:63.34233437564403 67:59.93610737833086 68:0.1711666763695783 69:8.48930867500614 70:110.93036644887641 71:105.6651934174717 72:2.3740839316824895 73:11.419286231565353 74:47.98717732249924 75:8.831343648799262 76:107.74007818688457 77:14.681064818048611 78:11.905264602133524 79:9.413810414310872 80:45.477712008742266 81:6.906684776608192 82:0.3079315220746218 83:54.8819779274546 84:1.3511751387252433 85:34.07365955459111 86:8.993429955701552E-4 87:129.99045337401995 88:91.23656256304835 89:22.977099461408812 90:10.333679353434619 91:5.3376623130203705E-5 92:16.433190728128107 93:1.5837245450780104 94:7.848276435632196 95:72.93361081162 96:133.65885151596777 97:0.0045264294151499 98:10.904852573167009 99:24.43354324522291 100:1.8202718156863351 101:106.97148066537785 102:1.8991418464273477 103:28.86676978873366 104:60.11313388323432 105:8.486823767881729 106:357.1769539824689 107:1.9623838556658322 108:33.32757682338806 109:46.498520910778595 110:25.449423831395148 111:66.10975523120429 112:29.627907952700735 113:3.9374246141376226 114:38.30215580606557 115:8.974800785640815 116:11.941351958161448 117:8.997721499924857 118:6.364982947514265 119:26.20669120836146 120:47.76225015126439 121:22.449249129486866 122:0.044288996633506786 123:206.2069634521834 124:22.69875319315539 125:34.99904738725194 126:44.07690257979934 127:257.8864403654214 128:4.374695133099272 129:19.46647363349091 130:4.390049813583317 131:49.37390030380441 132:12.708862293168986 133:19.62177217847893 134:9.692624254445928 135:31.617655263337472 136:27.480318672142964 137:27.52927794466107 138:190.53589373719674 139:108.68243926238532 140:12.917793356241022 141:158.11356645579153 142:40.808307480555314 143:7.179561123491982 144:2.63891975195754 145:24.237787675539984 146:0.10872049879471114 147:110.89100014453575 148:13.44364827981712 149:0.22806275090458017 150:0.12385934132162077 151:287.76084524077004 152:33.00639448642146 153:319.4118801710811 154:106.41864973584302 155:10.561692252586125 156:0.19898659179827138 157:137.90859062047997 158:0.18375992621520598 159:5.139552244935315 160:5.23051081461509 161:178.78502746291636 162:14.371819667919665 163:8.038065978797844 165:75.28662814033659 166:18.40201545848463 167:59.941460611755105 168:0.11076309850667332 169:0.11076309850667332 171:31.269221729630736 172:18.865637561588574 173:94.33207359697619 174:3.394877356854408 175:35.97087549471641 176:0.10070539571187699 177:8.667391360084082 178:23.29305183321681 179:31.879220709264715 180:27.491553651111396 181:12.135607708465594 182:23.54628329081416 183:6.065600449972547 184:12.235312733211703 185:8.990240934281973 186:96.34032118346106 187:6.196321502186896 188:6.24059195274181 189:57.50892874833685 191:3.854742767908394 192:47.941618398029505 193:0.05049203146205655 194:1.7995095285523717 195:178.18094996432944 196:1.8323160049755112 197:43.247944751348996 198:13.000782643436906 199:16.674489581555356 200:13.073531716323744 201:158.23853041814593 202:59.08569232473691 203:4.00976600407913 204:0.03667955768096242 205:1.9338893635120222 206:54.32600047413688 207:1.9454753733553936 208:34.32161706798668 209:0.03170280959873734 210:29.76701771588858 211:0.0293359169454414 212:21.155689804711653 213:0.4826462184199597 214:10.083685010347468 215:10.083685010347468 217:83.85061612836739 218:2.0647802918799405 219:0.019719966412472593 220:55.511212103791415 221:17.558836116633042 222:10.276609094251175 223:4.358547577932279 225:30.75361371724255 226:0.5559866035769043 227:10.474366172714497 228:30.889407769927708 229:2.177749962704682 230:22.10502025515667 231:56.53920998483644 232:4.514842919515912 233:35.93360651673219 234:2.216643339717739 235:0.010381403670100979 236:14.235652403325606 239:0.5986312295826421 240:0.008983122071396432 241:0.5986312295826421 242:2.2429268704742684 243:4.595237464598466 244:0.604912217130143 245:22.436524421786334 246:22.49255003335084 247:46.44312515252507 248:10.780504711474105 249:10.780504711474105 250:2.296362856815227 251:10.81525035610673 252:4.677185940178183 253:74.51857059324422 254:0.0059076580016674774 255:46.72205487639911 256:2.323523478593963 257:14.570088188517422 258:27.154105180426622 259:27.154105180426622 260:10.92039056267671 261:22.776094286121214 262:7.642148047071709 263:41.81660855491713 264:0.6636516557426069 265:7.69879537029771 266:2.378751050737959 267:69.43297735370155 269:0.0022803408004376476 270:14.872109602978426 271:2.435216223583055 272:27.677479357755743 273:18.971353358495207 274:42.435271388362295 275:0.7193509347562721 276:4.954798378249878 277:4.999110789172566 278:19.232528196826895 279:5.0214336406525595 280:0.7484949023102131 281:0.755920088528938 282:2.582036190735721 283:5.111855639074652 284:231.96505351668995 285:11.658037781244094 287:15.50437250380604 288:2.6431300830010502 290:15.551054992719772 291:11.774557218146967 292:19.883019019589675 293:15.83564282733201 294:15.88383881326571 295:78.9698620916252 296:0.0018562930969083604 297:34.33361106661119 298:8.615402314878159 299:8.615402314878159 300:0.0030073610234213925 301:5.4926395149574345 302:2.851688718241906 303:0.004447449780898376 304:56.069333350356935 305:0.004447449780898376 306:61.951555770218015 307:0.9256002116291621 308:80.48838199039592 310:16.58285815338197 311:56.906434494055375 313:0.9884579987503966 314:51.345860649694316 316:5.747425348777283 317:81.75321209987493 318:1.0259173844928724 319:16.84411269331761 320:16.89713854320333 321:0.014205884143989916 322:1.0354632796427454 323:12.901798900001966 324:12.94650458161168 326:17.111900611086813 327:36.05972937465027 328:13.08200281890132 329:1.0843105773931285 330:3.205561603676828 331:1.0943081753139476 332:9.416336386878692 333:9.453396123690444 335:47.214394618136325 337:17.442282403855167 338:31.56222114867164 340:6.242819430879756 341:17.611327098931227 342:31.73141645645825 343:9.680022768771831 344:1.1986694813991778 345:32.07498611263264 346:9.796164530840665 347:32.07498611263264 348:9.796164530840665 349:48.35125423646886 350:13.694354398788894 351:22.469245257235656 352:9.874675850919175 354:3.5217581228421513 355:13.841825613300697 356:9.95407307647231 357:18.075343702367483 358:3.5426094170235567 359:18.134750412396524 360:1.2653160010665396 361:18.194479243975508 362:1.2882412836258228 363:1.2882412836258228 365:14.042276621659715 366:1.2998408278876532 367:18.436678739244957 368:33.429148778949944 369:1.3960419761624625 370:1.3960419761624625 373:0.07351208097972707 374:50.6798633666797 375:1.4593866569871852 376:10.667245279036035 377:62.869159316221634 378:7.022924902807516 379:0.0812131378453474 380:3.9189155420910633 381:88.87525035942255 382:0.08388407482508063 383:28.888129817248387 384:3.9189155420910633 385:0.08660786326923686 387:1.4854534124044083 388:0.0893850510479695 391:89.27237144017643 392:10.845799573049808 393:3.9899125938504376 394:0.09221619430137595 395:10.891127178247535 396:0.09804261781045065 397:40.074347296053965 398:4.062397768795546 399:19.596834512132148 401:1.5662671842890679 402:11.028810909904951 403:7.299144188130718 404:15.173325911525865 405:11.122048219590035 407:11.122048219590035 408:7.4427279895854985 409:29.875483728822697 410:0.11687748953144925 411:4.186644810041395 412:1.622415079202172 413:24.85843734310499 414:0.12022077871548313 415:1.6367474171816223 416:11.264140149037697 417:35.31390661320537 418:7.515958701449208 419:0.1236241005159661 421:7.515958701449208 422:15.583134818106135 423:4.263339540034865 425:47.013559489070595 426:15.643161203146628 427:7.590177180819611 428:41.34371009415281 429:1.69529772739274 430:7.627663781187412 431:0.13785115368012957 434:25.35852326405724 435:85.75033462304982 437:1.7405312138573488 438:25.443707806423028 439:11.606597191536476 440:4.421814959392433 441:1.7558682798902867 442:11.656818909030047 443:0.1530938657514417 444:16.011520786532127 445:0.1570687227369092 447:20.81371844950591 448:16.201179880495797 449:25.96640480886301 450:48.35882990500268 451:0.16939963447471965 452:1.8507194925051818 454:16.39466717979623 455:0.17796689634751814 456:16.39466717979623 457:1.8670144385979315 458:1.8670144385979315 459:4.644372952707363 460:26.235505419468264 461:37.07681988299213 462:4.644372952707363 463:8.098291970759238 464:1.9000363125531157 465:131.90117359159046 466:0.18681925302611024 468:4.673151644411278 469:1.9000363125531157 470:21.35473348763632 471:0.19135449908999078 472:16.59212323289539 474:37.42802497679957 475:0.200647579322551 476:1.96785764466064 477:1.96785764466064 478:26.696160490729735 480:8.306547126278074 481:0.2054072440934214 482:49.498953894358635 483:16.79369647412822 484:16.861829350499903 485:12.397104991873181 487:0.2151575282135067 488:8.39201035047386 489:2.0026866745884657 490:21.757161524565173 491:21.757161524565173 493:8.435220705288094 495:2.0203375240853796 496:2.0203375240853796 497:12.508929080837211 498:4.8809669801431275 500:0.22015008275626535 501:0.22015008275626535 502:8.435220705288094 503:8.478755658745609 505:2.038148596581351 506:2.056121939900567 507:8.522619386800578 508:32.71644707145675 509:97.81160708903597 510:2.0925638290733986 511:27.46701321622357 512:8.656226205752931 513:5.03660703976108 514:38.778922560682446 516:17.42473499472631 517:8.701448444377013 519:17.49742727565469 521:51.01391447604535 522:5.100646114084221 523:12.9729963222651 524:2.1674894801895843 526:2.1674894801895843 527:5.133061276796972 528:5.133061276796972 529:0.2687908087862304 530:8.839239519923172 531:5.165744908636221 533:5.165744908636221 534:0.2687908087862304 537:22.6942139414034 538:8.885893969040893 539:0.2746274095116161 540:13.154345556298786 541:51.650664362261175 542:5.23193216742831 543:28.178749155070165 544:17.869148618301107 545:2.2452604356246515 546:5.2654432762050964 547:5.2654432762050964 548:8.980318785938605 549:5.2654432762050964 550:17.869148618301107 551:2.265165997245044 553:2.265165997245044 554:0.2926862491337264 556:23.054214688452387 558:52.30649947597155 559:0.30519566810768795 560:2.305550509874612 561:46.03704939327117 562:28.495315368942364 563:0.30519566810768795 564:2.305550509874612 565:18.099067443454793 566:23.145939775705227 567:23.23837451485789 568:2.3260348206413433 570:2.3467175019582562 572:13.52998485324938 574:0.3246916133899113 575:0.3246916133899113 576:9.272900833721247 577:9.272900833721247 580:216.59101779843968 581:0.33139097374254706 583:2.3886893344882987 585:0.3381930940359389 587:0.3381930940359389 589:2.409984317900227 590:0.3450994642275134 591:0.3450994642275134 592:23.71155852427078 593:5.580288306350671 594:5.616821378783748 595:9.476164458057363 596:23.80847375823711 597:5.616821378783748 598:9.476164458057363 599:5.6536812756338 600:53.68002813490069 601:0.3592310758538125 602:0.3592310758538125 603:18.822411545004037 604:13.99175641516117 605:0.3737983953664205 606:0.3737983953664205 607:5.728401168409158 609:24.20411605848267 611:24.20411605848267 613:2.54227519534522 614:2.56510754702869 615:2.56510754702869 617:2.56510754702869 618:0.38881457884351034 619:5.8044883573523 620:14.267984645201974 621:2.588172988388017 622:9.794371464201115 623:5.843057812400301 624:41.83207027364537 625:5.8819850852708395 626:5.8819850852708395 627:0.4042933879958676 628:9.904210761552497 630:0.4122107521996439 631:0.4202492266648107 632:14.48148642027099 633:14.48148642027099 634:19.4232817146194 635:2.6828389342160617 636:0.42841071898141364 637:6.000970394940482 640:0.4366971823455281 641:10.072710862066128 642:2.7071255506323015 644:2.731668174467612 645:6.082189149151071 646:2.731668174467612 648:36.74613012112734 649:0.45365306931920596 651:6.164981810730277 652:14.850168482722292 654:2.78153813071068 655:0.4623266394170113 657:14.92592749971127 658:0.4711334767377615 659:19.96816279018264 660:2.8068740644035755 661:0.4711334767377615 664:0.48007578421449776 665:6.292236916183858 666:15.079559158385223 667:43.57666329745639 668:2.858370152898755 669:0.48915582014538356 670:6.292236916183858 672:6.292236916183858 674:25.700083769109526 678:0.5077383962949772 679:0.5077383962949772 680:2.910996274925979 681:6.379198821435068 682:6.423339252234546 683:6.423339252234546 684:20.445442676114784 686:0.5172457454856143 687:6.423339252234546 688:20.445442676114784 689:0.5172457454856143 690:10.607281058279998 691:0.5172457454856143 692:2.9647914052399846 694:20.543607884686658 695:26.045881007487957 696:0.5269004449852988 697:2.9921400852448405 698:2.9921400852448405 699:6.51297753374243 700:2.9921400852448405 701:0.5367050577083189 702:20.64271355158041 703:26.16333553816001 705:2.9921400852448405 707:10.796008123274664 708:0.546662214220134 710:20.843814247091156 711:0.5567746147210348 712:10.860178181937776 713:15.640777191069096 716:32.40619849671162 717:20.945844432710704 718:3.076054995004469 719:21.04888542536729 721:6.697912298024281 722:3.1046683275094398 724:10.990478720543166 725:6.697912298024281 726:0.5774763130674055 727:3.1046683275094398 728:10.990478720543166 730:26.64463409784637 732:3.1046683275094398 734:11.05663326434555 735:95.75534649897564 737:26.767935766398374 739:3.1336122620527025 740:6.793347473544495 741:15.979199621636038 742:3.1628928938496443 744:3.1628928938496443 745:0.598833249690502 746:3.1628928938496443 748:0.598833249690502 749:0.598833249690502 750:6.793347473544495 753:11.191013597161659 754:0.6097650002906239 755:6.841839254577547 759:11.191013597161659 760:21.36426412785775 761:11.259265532634165 762:16.153640039284316 763:11.259265532634165 764:33.12706271152743 766:3.252818512090885 768:6.94042021662481 769:3.252818512090885 771:0.6436117700965243 772:3.2835103822519254 773:11.39796114421057 776:39.720593813896954 777:3.2835103822519254 778:0.6552557333060354 779:0.6552557333060354 780:0.6552557333060354 782:7.041199716748051 783:7.041199716748051 784:3.314572108939359 785:11.468433297059292 786:0.6670863943907384 788:7.092440804032579 790:0.6670863943907384 791:0.6791074144135864 793:3.4100496815172265 796:16.69954197991448 798:11.684526980442506 799:11.684526980442506 800:3.4100496815172265 801:0.6913225637824438 802:0.6913225637824438 803:16.794018584980314 804:0.7037357251259332 805:0.7037357251259332 806:0.7037357251259332 810:0.7163508994403591 812:16.88954785956382 814:0.7163508994403591 815:16.88954785956382 816:3.509129078749281 817:3.509129078749281 818:7.357622732452771 822:0.7422039078508069 823:0.7422039078508069 825:3.5429944691438764 826:34.686174265000865 827:28.49262158045724 829:0.7422039078508069 830:3.5429944691438764 832:7.4681175768682095 834:0.755450376321598 835:17.18267466203102 836:3.5772939407116167 838:7.4681175768682095 840:3.5772939407116167 842:3.612036681609088 843:3.612036681609088 845:35.01905877965764 846:12.139238728168607 847:3.612036681609088 848:3.612036681609088 849:0.7689161377241579 850:0.7689161377241579 851:0.7689161377241579 852:3.64723217573537 853:3.64723217573537 854:0.7826058582080938 855:3.64723217573537 856:0.7826058582080938 857:22.975794053635088 858:7.581301126382499 859:7.581301126382499 860:23.100853310635237 861:0.7965243553309184 862:7.638937611347461 863:23.100853310635237 865:3.719020907778372 867:3.719020907778372 868:12.378837079139602 869:0.8106766024814983 873:7.756377131020318 874:7.756377131020318 875:0.8250677381062093 877:17.694465189949522 879:3.7927424046083993 880:3.7927424046083993 882:35.88593426395876 883:0.8397030715503633 884:0.8397030715503633 885:0.8397030715503633 886:0.8397030715503633 887:0.8397030715503633 888:29.529499197203325 891:12.543475424950147 895:3.830355168555986 898:7.876814332914916 901:29.6847942335166 902:36.06562013128431 903:0.8545880910386165 904:64.10449367370217 905:3.830355168555986 907:0.8697284720109015 908:12.712249137313202 909:18.01665966690566 910:3.8684845440510665 911:0.8697284720109015 913:0.8697284720109015 916:0.8697284720109015 917:8.000387900412402 918:12.798247077536754 919:0.8851300857283873 921:8.000387900412402 923:0.8851300857283873 925:12.798247077536754 926:43.139405889507735 927:0.8851300857283873 930:8.000387900412402 934:3.9463413377803134 936:12.885352957025772 937:24.019760829416164 938:3.9463413377803134 942:0.9167415293388501 943:3.9860939279502454 944:12.973593329379096 947:4.026413514833668 952:8.191956787896649 954:13.062995715138417 955:0.9329641649213746 956:0.9329641649213746 957:0.9494736655689445 960:8.257549087465595 964:0.9494736655689445 966:4.067313846326937 967:13.153588648247304 968:4.067313846326937 969:8.257549087465595 970:8.257549087465595 972:4.108809177296893 975:8.324045051999164 976:4.108809177296893 978:0.9662770286352014 979:4.108809177296893 980:0.9833815110608358 983:8.39146728266965 986:13.43281236337682 987:1.0007946418484206 988:18.93865337190497 990:1.0007946418484206 993:13.43281236337682 994:1.0007946418484206 997:4.23701584361455 1000:13.528474938426164 1001:13.528474938426164 1002:8.529185282295234 1003:1.0185242361278721 1004:1.0185242361278721 1007:1.0365784091619397 1008:13.625487821007596 1010:4.281044755443141 1011:1.0365784091619397 1012:19.18502410128252 1015:1.0365784091619397 1018:1.0549655929182022 1023:1.0549655929182022 1025:4.325748470581055 1028:1.0549655929182022 1033:25.485224414712118 1034:8.743326110618476 1036:1.073694551845109 1037:8.743326110618476 1038:1.073694551845109 1039:8.743326110618476 1040:1.073694551845109 1043:8.81683189225018 1044:1.0927744013134733 1046:1.0927744013134733 1047:1.0927744013134733 1053:14.027780479818402 1055:1.112214626278948 1058:4.464090875460848 1059:1.112214626278948 1063:1.112214626278948 1064:1.1320251014248124 1065:39.283995430545176 1066:4.511680004043374 1068:32.466057178124174 1070:1.1320251014248124 1072:1.1320251014248124 1073:8.967207927210294 1074:1.1320251014248124 1076:1.1320251014248124 1077:4.511680004043374 1079:1.1320251014248124 1083:1.1522161126492383 1085:9.044141249649199 1088:9.122282405910308 1089:4.609195595160425 1091:32.8600262229427 1094:4.609195595160425 1095:9.122282405910308 1096:1.1727983814094383 1098:1.1727983814094383 1099:4.659166805848208 1100:1.1937830874214115 1101:9.201666424120246 1102:1.1937830874214115 1103:14.454821565647961 1104:4.659166805848208 1110:20.244832232142574 1112:14.454821565647961 1114:14.56578919306082 1116:4.709978423517058 1117:26.642521915729116 1118:4.709978423517058 1119:4.709978423517058 1120:70.58512466105338 1121:47.4389127486272 1124:26.81827205026027 1129:20.53057307365556 1132:14.678540725619136 1135:26.81827205026027 1138:20.53057307365556 1139:1.259271101411755 1144:1.259271101411755 1145:1.259271101411755 1146:1.259271101411755 1147:9.447649692050359 1148:123.33080156274724 1149:1.259271101411755 1152:40.94457719186867 1154:14.909616142488039 1155:1.2819875271506607 1157:1.2819875271506607 1159:1.2819875271506607 1160:1.2819875271506607 1162:1.3051701903681965 1166:4.922144407422934 1168:1.3051701903681965 1169:1.3051701903681965 1170:4.922144407422934 1171:9.618569064462232 1173:20.976884331534784 1175:1.3051701903681965 1176:4.922144407422934 1177:4.922144407422934 1178:1.3051701903681965 1179:9.618569064462232 1181:4.977555227823933 1184:34.341228998110005 1188:4.977555227823933 1190:1.3288336631811029 1191:64.41733691683062 1194:15.148515456340533 1195:4.977555227823933 1197:1.3288336631811029 1198:1.3288336631811029 1199:21.287119894785757 1200:1.3529932118273318 1201:9.79544666190302 1206:1.3529932118273318 1207:1.3529932118273318 1208:5.0339742224669495 1210:9.79544666190302 1212:21.287119894785757 1213:1.3529932118273318 1216:1.3529932118273318 1220:1.3776648414690644 1221:15.39575238295519 1224:5.0914341886503856 1228:15.39575238295519 1231:9.8862414872415 1232:1.3776648414690644 1234:9.8862414872415 1235:57.540941532571765 1237:9.978676760286133 1238:5.149969550691961 1239:21.60830830584345 1244:15.52267210582482 1250:5.149969550691961 1251:5.149969550691961 1253:5.149969550691961 1255:1.4028653444288373 1258:5.209616469803401 1261:1.4286123525188141 1263:1.4286123525188141 1266:42.53008550038444 1269:1.4286123525188141 1270:15.651892976775805 1271:1.4286123525188141 1272:1.4286123525188141 1274:35.26966271723672 1275:1.4286123525188141 1278:15.783495137549362 1279:1.4549243948435404 1283:1.4549243948435404 1284:1.4549243948435404 1285:1.4549243948435404 1286:5.270412961891977 1287:1.4549243948435404 1290:1.4549243948435404 1291:1.4549243948435404 1293:1.4818209587848428 1296:10.266396355917829 1297:15.917562992866682 1298:5.332399027872274 1299:5.332399027872274 1300:1.4818209587848428 1301:35.75971666368074 1303:10.266396355917829 1304:1.4818209587848428 1305:5.332399027872274 1306:10.266396355917829 1307:1.4818209587848428 1308:5.332399027872274 1311:1.4818209587848428 1312:16.05418551755495 1315:10.365979743999617 1316:16.05418551755495 1317:10.365979743999617 1319:5.395616793193028 1320:5.395616793193028 1321:5.395616793193028 1325:10.365979743999617 1327:10.365979743999617 1328:10.365979743999617 1330:1.537450803253297 1332:10.46751274927403 1334:10.46751274927403 1335:10.46751274927403 1338:1.537450803253297 1341:1.537450803253297 1344:1.537450803253297 1348:5.4601106618338 1351:36.53077389264189 1357:1.5662284878688133 1361:5.5259274830044305 1364:1.5662284878688133 1372:5.593116735135518 1374:22.830526625447984 1378:1.5956796690281012 1380:1.5956796690281012 1381:1.5956796690281012 1386:1.5956796690281012 1389:5.593116735135518 1390:22.830526625447984 1391:5.661730725161097 1394:23.019180590083295 1396:5.661730725161097 1399:5.661730725161097 1400:16.62818152627707 1402:16.62818152627707 1404:1.6258297668997692 1405:5.661730725161097 1410:5.661730725161097 1413:29.85576859871822 1415:1.6567056685434685 1420:1.6567056685434685 1421:1.6567056685434685 1424:1.6567056685434685 1428:1.6567056685434685 1430:1.6567056685434685 1432:1.6883358427977797 1433:16.933219033202434 1438:5.803457632787436 1442:5.803457632787436 1445:1.6883358427977797 1446:1.6883358427977797 1448:1.6883358427977797 1451:1.6883358427977797 1452:1.6883358427977797 1453:1.6883358427977797 1457:1.6883358427977797 1460:1.6883358427977797 1461:23.408444146194714 1464:5.803457632787436 1465:1.6883358427977797 1467:1.7207504671866412 1468:11.122005089128209 1470:11.122005089128209 1471:1.7207504671866412 1472:11.122005089128209 1476:5.876691400083437 1478:11.122005089128209 1480:1.7207504671866412 1481:5.876691400083437 1482:5.876691400083437 1483:5.951592164105614 1485:23.81477253477476 1486:5.951592164105614 1492:1.7539815673366268 1496:1.7539815673366268 1504:5.951592164105614 1506:5.951592164105614 1507:11.239462238466697 1508:23.81477253477476 1512:6.028230153240277 1514:31.083847114226465 1515:1.788063171128194 1518:24.024798720173887 1524:31.083847114226465 1528:1.788063171128194 1529:1.788063171128194 1531:1.788063171128194 1532:11.482479958166707 1534:1.8230314789685682 1540:6.106680129522765 1544:6.106680129522765 1547:1.8230314789685682 1548:1.8230314789685682 1549:6.106680129522765 1550:1.8230314789685682 1555:11.482479958166707 1556:1.8230314789685682 1557:17.584541914953917 1560:1.8230314789685682 1566:1.8589250525975918 1567:1.8589250525975918 1575:11.608280059619958 1578:6.18702178893475 1582:6.18702178893475 1585:11.737114278742801 1591:6.2693402042595485 1592:6.2693402042595485 1594:6.2693402042595485 1595:1.8957850259477516 1596:1.8957850259477516 1597:1.8957850259477516 1598:1.8957850259477516 1606:11.737114278742801 1607:1.8957850259477516 1608:1.8957850259477516 1613:1.8957850259477516 1614:1.8957850259477516 1618:6.353726320297062 1622:6.353726320297062 1624:1.9336553380783477 1628:11.869123925414664 1636:24.91565366814649 1638:18.114110524414585 1643:1.9336553380783477 1646:18.114110524414585 1651:1.9725829947249895 1652:1.9725829947249895 1653:1.9725829947249895 1658:6.440277507502087 1659:1.9725829947249895 1661:32.46167072741098 1664:12.004460420466076 1667:25.152283010052784 1669:18.29945221168407 1671:32.46167072741098 1672:1.9725829947249895 1675:18.29945221168407 1678:6.440277507502087 1681:6.440277507502087 1683:1.9725829947249895 1690:6.529098181251401 1691:12.143286286451128 1693:2.0126183607037103 1695:2.0126183607037103 1696:2.0126183607037103 1699:6.529098181251401 1700:2.0126183607037103 1702:25.395034168685058 1706:2.0126183607037103 1707:2.0126183607037103 1708:6.529098181251401 1712:6.529098181251401 1716:18.48956573232719 1717:2.0126183607037103 1720:2.0126183607037103 1723:18.684693343141205 1724:12.285776259257943 1728:6.62030049947594 1733:12.285776259257943 1735:33.06323342033891 1737:2.0538154866653855 1740:2.0538154866653855 1741:6.62030049947594 1742:12.285776259257943 1746:18.684693343141205 1748:2.0538154866653855 1755:49.46706421839366 1756:12.432118544638799 1759:2.0962324794147813 1763:25.90018798843003 1767:2.0962324794147813 1771:12.432118544638799 1773:2.0962324794147813 1776:12.432118544638799 1777:6.714005146924904 1779:6.714005146924904 1781:6.714005146924904 1786:2.1399319171853284 1787:6.810342222650883 1788:2.1399319171853284 1789:6.810342222650883 1798:12.58251623971023 1799:2.1399319171853284 1803:2.1399319171853284 1807:6.810342222650883 1808:6.810342222650883 1814:2.1399319171853284 1815:2.1399319171853284 1817:6.810342222650883 1821:2.184981320893942 1826:12.7371889475499 1827:6.909452245620718 1828:2.184981320893942 1830:2.184981320893942 1831:2.184981320893942 1832:6.909452245620718 1833:6.909452245620718 1835:2.184981320893942 1838:6.909452245620718 1840:2.184981320893942 1845:6.909452245620718 1846:2.184981320893942 1848:6.909452245620718 1849:2.184981320893942 1850:6.909452245620718 1852:2.184981320893942 1853:19.302879952303122 1858:2.184981320893942 1860:42.023786073441805 1864:6.909452245620718 1869:7.011487298105573 1880:2.231453688488217 1883:12.89637461675534 1885:2.231453688488217 1888:12.89637461675534 1890:2.231453688488217 1902:2.231453688488217 1904:2.231453688488217 1906:2.231453688488217 1910:2.231453688488217 1917:2.2794281042963482 1919:2.2794281042963482 1924:13.060331645127834 1926:7.116612330555691 1931:2.2794281042963482 1932:2.2794281042963482 1933:7.116612330555691 1935:13.060331645127834 1939:7.116612330555691 1942:2.2794281042963482 1943:13.060331645127834 1944:2.2794281042963482 1949:2.2794281042963482 1953:2.2794281042963482 1955:2.3289904344388628 1956:13.229341293368178 1958:2.3289904344388628 1959:7.225006656741311 1964:7.225006656741311 1965:13.229341293368178 1966:2.3289904344388628 1967:7.225006656741311 1971:2.3289904344388628 1974:7.225006656741311 1976:2.3289904344388628 1977:2.3289904344388628 1979:27.295716914737735 1982:2.3289904344388628 1988:19.976989775172395 1991:13.229341293368178 2000:19.976989775172395 2001:2.3289904344388628# afectar
1:112.02604067186952 2:338.7568919422461 3:132.68763289322888 4:119.4615214542698 5:159.1457466952477 6:105.71471624034324 7:92.48198422320544 8:116.96653086169512 9:101.22964660871597 10:509.0818610286021 11:64.57763934911685 13:130.3383891174963 14:235.9815127802872 15:32.79251428015405 16:66.52557812366796 17:40.233319624377216 18:123.79137652349416 19:108.03790121456018 20:18.647404264681022 21:53.18159860780003 22:7.310386397839999 23:64.61238341556641 24:22.926885573624514 25:139.67271617523068 26:76.91784644569175 27:31.894652060965957 28:226.85643684048534 29:36.218818819464865 30:219.94924662805272 31:181.98892693348841 32:1.604754304591096 33:15.766303884825296 34:34.88774883291417 35:79.88672953980446 36:13.704140904020027 37:35.639658203242405 38:67.72382185018726 39:25.766097446514898 40:1.9356815633569338 41:0.8589851076234646 42:44.017103667986106 43:106.34863607756002 44:2.049554755659478 45:48.896586212395825 46:7.668286810604108 47:5.782794220832529 48:8.172782243502148 49:36.34998679533488 50:88.76696483120803 51:33.437243305785756 52:2.809792372718565 53:11.260183212595052 54:30.04513873065344 55:120.87016381859657 56:95.34325947615527 57:100.33777439700071 58:34.549750876612514 60:42.424824825709145 61:135.5244833852984 62:130.55694786435978 63:24.970630215580652 64:15.344936028789611 65:79.89265883174056 66:19.58188025862337 67:11.036665332967013 68:27.205687304062078 69:2.3537214557104895 70:56.39507302831883 71:156.69156434607817 72:31.338579222825125 73:35.592085130745666 74:140.44511854582547 75:39.834076315691945 76:14.749110700818637 77:24.793794588142973 78:14.96519523755628 79:0.31229957134129405 80:0.008347983765501938 81:18.55285222439754 82:138.676847442885 83:0.3405867640028766 84:1.3742703769917086 85:38.3447067508859 86:19.433639739168335 87:1.502425584816358 88:56.502634911931565 89:3.139504939052106 90:7.7145757594845366 91:82.15189781573622 92:43.67082442830016 93:57.40198745619137 94:20.26356178571965 95:27.869771916762684 96:24.110098465427455 97:5.66395884806739 98:59.056460824796204 99:24.556854107750496 100:17.490955314145012 101:80.03262618171077 102:1.9254409221260107 103:55.42786299644503 104:41.684367559627006 105:37.33070545849781 106:8.636395719281339 107:81.15771967922848 108:0.42387366103001145 110:8.768220131589834 111:8.834978751410398 112:11.800727589256885 113:3.976716756584388 114:4.032691860378473 115:4.060959012692498 116:165.6916176414473 117:72.33264860692215 118:57.28767838229185 119:4.132455474083268 120:12.127730763650352 121:9.200902036841018 122:2.240522629569196 123:12.267247660461011 124:4.249366555800007 125:6.683864147754658 126:4.3391405410093355 127:54.088677168848434 128:79.81029868667999 129:19.568141875296995 130:19.568141875296995 131:120.2013414739399 132:35.83308507810054 133:35.89105223114857 134:12.845612219403229 135:59.67473361099149 136:19.84137407033573 137:12.935289392148487 138:59.757474297983805 139:0.08467244842758655 140:4.587705340738719 141:23.763094290503773 142:86.85460684100738 143:32.356083711320046 145:2.668514738569979 146:2.668514738569979 147:0.1182980122418163 148:10.328283531009678 149:24.538543847435612 150:195.38639436726692 151:20.778155729161572 152:7.537571574497039 153:42.365747101418634 154:29.08451590448672 155:25.060721301501093 156:0.19280521740570702 157:17.536604272177165 158:25.352696416245493 159:0.17540601582079085 160:34.20932201212028 161:29.89829874797929 162:1.290547241091689 164:5.499308806345193 165:59.40881808388631 166:75.85053909500968 167:99.48621736580117 168:18.915738885506244 169:50.301685993633875 170:301.9846133020599 171:8.619299318880898 172:0.2660826101933024 173:23.00180623174289 174:0.27694500672053046 176:8.723987493501152 177:45.72897717581207 178:0.08521797043294158 179:61.67006812705018 180:8.883903326435181 181:1.6041303684602217 182:6.110523680658476 183:6.110523680658476 184:3.626705612182022 185:32.3851900638033 186:0.07280558267655202 187:9.186438498879085 188:19.985782351952743 189:0.061223085040197474 190:91.58479671853438 191:28.891184547989493 192:20.45842941677766 193:0.04760720182859903 194:1.8209718337193455 195:9.619768744009324 196:1.8539156788700117 198:0.4258802829875042 199:1.8650118332029804 200:112.37997286688962 201:4.026130108423845 202:13.143960217794843 203:4.043710593538671 204:9.830760069488004 205:166.83851262357814 206:17.10310920977935 207:21.14929395885456 208:17.14710411773136 209:0.029459037961613237 210:9.985081434125307 211:13.478721118666465 212:0.4820014325832436 213:17.32475964540494 214:39.7259571855827 215:0.02288131182381712 216:0.5146996323293798 217:13.786271589817126 218:17.596392646545173 219:13.825402466271251 220:10.303193445018644 221:0.017979897490400038 222:35.31683558356182 223:10.368388077432375 224:10.46719577472512 225:7.253932807472564 226:7.280293936452992 228:0.5726667300180092 229:0.5787111353785457 230:73.5832799763988 231:0.009833759211630724 232:0.5909390440664198 233:7.413844821763605 234:0.5971231836291068 235:98.09318664222072 237:0.008479861265905997 239:18.255557692849194 240:10.736820370442352 241:0.6096334479784546 242:2.266083456414295 243:7.49540062344915 244:7.49540062344915 245:2.2927468688510992 246:7.55037887120562 247:18.40167273978299 248:68.64860516996112 250:10.87509760261906 251:68.77084211989377 252:636.4020367099167 253:10.910038875010041 254:4.712733253380223 255:31.847529426733047 256:7.633775005929235 257:0.004024909076177639 258:0.004024909076177639 259:74.99933925351702 260:0.6549452084664743 261:0.6616166469468212 262:7.690001902114511 263:2.3883982480007666 264:32.13568741462059 265:14.770730396284552 266:11.087030413665854 268:11.122893453631342 269:7.832825463617349 270:18.953112171757212 271:11.231432372530099 272:14.988533834392694 273:0.7168422019737047 274:42.58111236844287 275:11.378410820734816 276:23.45799921984836 277:15.211086628343384 278:1.437754808210855E-4 279:23.63841259302954 280:170.8649672615301 281:2.0211309307498325E-5 282:5.390001459656253E-7 283:33.259064492864596 284:0.7907293360348677 285:24.006241606310137 286:0.7984289671917932 287:2.0756859436856745E-4 288:19.693116260110248 289:66.07687015092588 290:5.240774618156015 291:4.8558504702501455E-4 292:5.33513858977852 293:5.383054901988784 294:8.534547429176538 295:24.641079809241898 296:39.291473529808 297:0.9039936321247201 298:16.152552029584484 299:34.45610127747464 300:0.9039936321247201 301:0.9125515218532912 303:0.005271882749254842 304:0.9298628911227009 305:16.30137770068995 306:0.9386174327030788 307:0.9386174327030788 308:2.978738162373874 309:5.732928419681781 310:3.031123253556831 312:20.953430558216592 313:5.7850792942055875 314:30.3776095887233 315:1.001795806914758 316:63.03830176485212 317:1.039438387785701 318:16.91847956400876 319:1.039438387785701 320:0.01562569490738161 321:0.01562569490738161 322:0.01562569490738161 323:1.058695440435228 325:1.0881399105214105 326:46.922917781748914 327:1.0881399105214105 328:36.27383046664713 330:6.054577823215647 331:6.082359690831934 334:21.82645238877059 335:41.866790745877985 336:1.1284700910010104 337:3.327156505899449 338:6.223646611023177 339:0.030675004876857793 340:47.92402090099098 341:13.51665174651151 342:0.0321855442077465 343:48.03801434268435 344:17.858181553851136 347:0.0386426685990813 348:3.466181438188747 349:22.488599768923994 350:22.488599768923994 351:27.34220748215175 352:78.90178027756835 354:37.78771672424825 355:3.5484411047004425 356:10.00508699189753 357:0.04578234298764387 358:10.045168889071718 359:10.045168889071718 360:37.88648255107005 361:3.5903706959293853 362:14.05507429732871 363:1.3029072940393371 364:0.051600579211407545 365:0.053630520867435534 366:0.053630520867435534 367:6.704255226381363 368:136.90278846970025 369:18.886116475113706 371:75.0235115761653 372:28.644770742799338 373:39.21933145912476 375:7.06254829188126 376:10.719037836868486 378:10.719037836868486 379:1.474693899981762 380:23.999492668400674 381:10.76331453809571 382:23.999492668400674 383:10.76331453809571 385:3.969971977332576 386:7.1303740046415856 389:1.5140919492378169 390:3.9936828994047198 392:24.23021413349666 393:0.09555965461086155 394:0.09555965461086155 395:1.5408979453894684 397:1.5544665507427378 398:4.090180014168129 400:7.339134006930953 401:1.5819408552016039 403:7.339134006930953 404:4.114726469408394 405:307.8266467101207 406:77.5009687852619 410:29.976576794193246 411:15.469830646006741 413:24.947377353473666 414:1.6526501088634789 415:11.316528159508616 416:1.6526501088634789 417:11.316528159508616 418:11.364547421499834 419:65.25401192290016 420:1.667148997865919 422:1.6817699715172278 423:0.1309354223363703 427:41.35051315183903 428:1.711383637689999 429:1.711383637689999 430:25.278875904562423 431:20.44629799500531 433:0.14183587146381235 434:0.14559533987215645 435:4.39654828891487 436:20.51922871066891 437:15.952027327381657 439:4.423294857692655 440:11.70957336084863 441:0.15330756615592414 442:0.15330756615592414 443:47.948773440774325 444:0.15726180380008148 445:1.8033010062248813 446:11.862408465499483 447:1.8190848215142152 448:4.560029518649837 449:8.017709423039793 450:8.017709423039793 452:4.6161684716574545 453:26.145095870491915 454:31.536840892915436 455:4.6445574721440614 457:0.1824096678017237 458:4.6445574721440614 459:31.639758417649542 460:8.13924369901151 461:31.639758417649542 462:8.13924369901151 463:1.9000883769177188 465:4.701987407298147 467:1.9167176946261595 468:0.19135363655138726 469:16.59119786893837 471:12.231407869422512 474:0.20058963463755658 475:1.967494358390999 476:26.78606243049499 477:26.78606243049499 478:1.9847222525835968 479:16.859222988447915 480:4.819530190534407 483:8.34772788749801 484:26.880131499011142 486:0.21996675036692015 488:49.932451531821286 489:8.433282725360737 491:0.21996675036692015 492:4.879687811047102 493:0.22500511158319414 494:12.562416435395589 495:4.910123389679228 499:17.065207760343753 500:17.065207760343753 502:2.0373395523739197 503:0.2301230686540906 504:0.2301230686540906 505:4.940800852388477 506:4.971723300790806 507:2.07321558213144 508:12.733366328901118 509:12.791191380208385 510:70.09701329569629 511:5.065992486015082 513:2.1282677369029823 514:2.1469572558910484 515:5.097927117740045 517:2.1469572558910484 519:2.1658198990701107 520:2.1658198990701107 522:70.69139449750388 523:8.834635001350687 524:5.162584146304162 525:0.26826516507226583 526:22.596435542018114 527:2.184857967545285 528:13.02685013840855 529:0.2740581034873816 530:17.710517570226557 533:2.204073808107512 534:45.27616653422438 535:13.147377280594755 536:28.062136549198282 537:5.228315123427109 539:8.927670228119137 540:2.2430484335132768 541:2.2430484335132768 542:5.261592461134729 543:9.022186661503302 545:5.295149378117378 550:2.2628121549383 551:2.2827635247833147 553:18.01145781895867 554:2.2827635247833147 557:28.586041856244567 558:0.3107378114145195 559:9.166829076390565 560:13.456966146212855 561:5.397536577419879 563:13.456966146212855 565:34.21418867933721 567:0.31718332453210607 568:86.61819934172854 571:13.584250946418058 572:34.45913100324055 575:5.502583785078268 576:9.315043561676926 577:2.3854279486602845 578:0.3371163514897914 579:0.3371163514897914 580:0.3371163514897914 581:0.3371163514897914 582:243.87812935461548 583:34.70788601006756 584:53.294651194027075 585:34.83372854757383 586:13.779052396879434 587:2.4279025060530413 588:9.415914284922152 589:2.4279025060530413 590:2.449453337629982 594:5.646985568955518 595:5.646985568955518 598:9.518490423067629 599:0.36513968981002887 600:23.985076607228166 602:18.806133779211063 603:5.721128685014684 604:24.083621730097185 605:2.537819649108916 606:67.59517938030399 607:2.537819649108916 608:0.3797986279195554 609:2.5604682396583742 611:0.3872955756644062 612:5.796618684447439 613:14.183373993756467 614:2.5833464011353047 615:2.5833464011353047 618:5.8348815955879365 619:75.01447467644256 620:2.606457652289428 621:14.322754644209846 624:2.606457652289428 625:42.09970426315778 626:9.891693547646629 627:14.393349069291178 628:14.464558880529186 630:5.951806436303281 631:5.991512063001425 632:0.4265243179898819 633:5.991512063001425 634:5.991512063001425 635:0.43473162044247643 636:10.058818796549312 637:0.43473162044247643 639:19.579229473714125 642:14.68197953571174 644:2.7502276994701753 645:0.45152313817623047 646:146.77876398350242 649:2.775076287446707 650:0.4601114017965037 651:0.4688307826394823 652:19.942622634715903 653:6.195787342229466 654:0.4688307826394823 655:0.4688307826394823 657:14.981109794716525 659:0.47768343051861983 660:0.47768343051861983 661:2.825571021424707 665:0.49579739545401685 666:2.877158731821101 668:10.467106314399235 669:31.41488967674673 670:2.877158731821101 671:0.49579739545401685 672:15.134833076016385 673:0.49579739545401685 674:25.7797640873101 675:6.410233408442614 676:2.9298764761649596 677:0.5144715937470166 678:6.410233408442614 679:15.291455259102115 680:0.5144715937470166 682:15.370884897486258 684:2.956671212170519 687:2.956671212170519 688:71.49549875981431 691:0.5240247542144498 692:0.533725264998043 693:57.681822440680676 694:20.611241634438265 695:2.983763229126437 696:101.76805242528455 698:0.5435756890167881 699:20.71039311336068 700:6.544149555235076 706:6.58970921469592 708:168.92701498295037 709:44.72004561902444 710:10.903603604334528 711:10.903603604334528 712:0.5637368691182588 713:15.69637179076668 714:10.968468992850047 719:15.863974562984852 720:11.033995767178773 721:0.5845301910802126 723:3.123869210029052 724:6.729267567127223 728:6.729267567127223 729:32.639756673494226 730:0.5845301910802126 731:15.863974562984852 732:38.826124002077535 733:6.776776079681269 736:15.949043106257463 737:0.595171073851894 739:15.949043106257463 740:3.1821854005807637 741:6.824794367133658 742:6.824794367133658 744:21.326030081179358 745:21.326030081179358 747:3.1821854005807637 749:0.6059787518288304 750:21.326030081179358 751:52.51986249297126 752:11.234668080752202 753:0.6169563144559097 754:16.121794001636058 755:6.873331960466127 757:21.432264376000315 758:0.6169563144559097 759:3.2118548067792814 762:3.2418736169912727 763:0.6281069375128416 764:21.539588027599958 769:0.6394338868542883 770:16.38770717666083 771:3.3029861386605432 772:3.3029861386605432 774:191.87747744536426 776:7.022159993770898 777:3.3029861386605432 778:3.3340936779810875 779:0.6626302970190849 780:33.670046017150966 782:60.36673429220161 783:7.072875672990618 784:0.6626302970190849 785:11.512271031458823 792:7.176032008504889 793:28.016739571209822 797:3.4297086890863517 798:3.4297086890863517 800:16.7556863323319 801:22.20763089296956 803:11.802190879805533 804:7.2815654538865715 809:0.7239545276434776 810:0.7239545276434776 811:0.7239545276434776 812:68.89015292789922 814:11.876712964784039 815:3.4954394974462986 820:34.61536628770394 824:0.7498991625032461 826:0.7498991625032461 830:0.7498991625032461 832:7.500160039054778 834:28.71637846956999 835:22.79854638772835 836:3.597182014791958 837:7.500160039054778 838:3.597182014791958 844:0.7767030192526186 845:22.92078136624923 846:0.7767030192526186 848:7.556454367240357 850:7.556454367240357 851:7.556454367240357 853:3.667211877170446 857:7.613435216202604 858:0.7904385534255044 859:77.90141596694367 860:3.702915728973468 861:48.845649279689056 863:0.8044028641492906 865:0.8186009252030343 869:0.8186009252030343 870:3.7390922370845603 872:7.788648662685956 873:3.7757518488130772 875:23.424234073940717 877:3.7757518488130772 878:7.788648662685956 879:3.812905361920494 883:3.812905361920494 885:23.553890584317262 888:0.8477190221933253 889:23.553890584317262 892:3.812905361920494 895:0.8626498557984552 896:29.765848948922443 897:0.8626498557984552 898:79.52480800511773 899:7.909177493263095 902:7.909177493263095 906:18.073399601435945 908:29.923108248154936 909:36.34081754787313 914:3.8887391299837395 915:12.756819892028917 916:0.8778360509942388 917:0.8932834789448504 918:12.842863646942257 919:3.927442878687197 921:30.082331753522176 922:23.95253448930404 924:3.927442878687197 925:18.18354030767862 926:0.8932834789448504 929:8.032842689858622 930:8.032842689858622 933:8.095897432703604 934:3.9666875526470857 938:0.9089982157340208 941:8.159792788869964 942:13.018301528385884 943:24.226747771819536 944:0.9249865517196613 945:13.018301528385884 946:0.9412550019432959 948:18.522509822781572 949:24.366513720881173 952:8.224549021588581 953:4.046851359057909 954:0.9412550019432959 955:4.046851359057909 956:0.9412550019432959 957:0.9578103173389826 958:0.9578103173389826 961:4.087797505580562 962:8.290187136179643 963:13.198388477473124 968:4.087797505580562 969:0.9578103173389826 970:8.290187136179643 972:4.129338651594689 974:8.356728915842348 977:8.356728915842348 978:4.129338651594689 981:8.424196961550297 982:18.87505078592991 984:90.47452801663977 986:8.492614732803432 987:1.0092687386866215 990:24.944364146398193 991:1.0092687386866215 992:18.99575982762156 993:1.0092687386866215 994:59.33754776072139 995:1.0270441480385135 997:52.2099663362713 1001:13.573458028858719 1002:25.093767808785714 1003:1.0270441480385135 1004:1.0270441480385135 1006:8.63239785059584 1007:4.301757490457779 1009:13.670516727169138 1011:19.242222188343533 1013:1.0451441363445468 1014:4.301757490457779 1015:4.301757490457779 1016:67.58270756134716 1020:25.398873995498835 1021:4.346507021159854 1023:8.703814820798003 1026:232.8726806639291 1027:1.0635771353816132 1028:4.346507021159854 1029:1.0635771353816132 1030:19.368065090802116 1032:1.0823519098891907 1033:1.0823519098891907 1034:8.776284867043485 1035:4.39194923528772 1036:4.39194923528772 1038:4.39194923528772 1039:1.0823519098891907 1043:8.849836464538557 1044:8.849836464538557 1045:32.16541212095939 1047:8.849836464538557 1048:4.438102732677936 1049:1.1014775750434684 1050:4.438102732677936 1053:1.1209636156981102 1055:8.924499258721218 1057:4.484986873267728 1059:4.484986873267728 1064:1.1408199066422038 1066:4.532621817825688 1067:26.035931464137846 1069:4.532621817825688 1073:1.1408199066422038 1074:1.1408199066422038 1076:1.1408199066422038 1077:1.1408199066422038 1078:1.1408199066422038 1080:20.025359386875042 1081:26.201161752416834 1082:4.581028573329712 1087:20.025359386875042 1089:4.630229040844047 1093:4.630229040844047 1094:86.35041188123769 1097:9.155470242407343 1099:1.2027153405630608 1100:20.302396848593805 1102:14.500217000288792 1107:1.2027153405630608 1110:476.1403544329652 1116:4.731103501991421 1119:1.2241599671948722 1120:4.731103501991421 1121:26.712308939795857 1122:55.04333040356531 1123:1.2241599671948722 1124:63.11940441415084 1127:14.72402779352844 1130:1.2460308791964732 1133:1.2460308791964732 1138:4.782826251353372 1144:55.664559037231314 1145:1.2683408036154673 1148:1.2683408036154673 1149:9.481020794626325 1161:4.943452752373288 1163:27.432936241756213 1167:115.62543212713608 1169:1.3143315258425465 1170:1.3143315258425465 1171:4.943452752373288 1172:1.3143315258425465 1176:1.3143315258425465 1178:15.07368137197056 1181:15.194185791751023 1183:21.188517311470886 1184:1.3380408154925603 1185:15.194185791751023 1189:64.5483474344962 1193:4.998909389604327 1196:1.3380408154925603 1197:4.998909389604327 1198:9.739747883858497 1200:1.3622461809876043 1202:1.3622461809876043 1203:21.34500522993161 1205:1.3622461809876043 1213:1.3622461809876043 1215:1.3622461809876043 1219:1.3869636275793873 1220:1.3869636275793873 1221:9.91984167461147 1223:9.91984167461147 1224:28.00596230625152 1227:1.3869636275793873 1228:1.3869636275793873 1229:5.112879984303177 1230:1.3869636275793873 1233:15.441514352896226 1234:9.91984167461147 1236:10.012322764793986 1239:1.4122099475001664 1240:5.171461163595518 1241:5.171461163595518 1243:1.4122099475001664 1244:82.39824089894142 1245:5.171461163595518 1247:5.171461163595518 1249:1.4122099475001664 1250:28.20373351521987 1253:15.568479893186481 1259:5.231153899857764 1261:5.231153899857764 1264:1.4380027727541926 1266:5.231153899857764 1267:10.106499951184345 1271:1.4380027727541926 1272:1.4380027727541926 1273:5.231153899857764 1276:1.464360632438803 1278:5.2919962094019635 1279:5.2919962094019635 1280:21.99928173233284 1281:1.464360632438803 1287:1.464360632438803 1289:1.464360632438803 1290:21.99928173233284 1291:10.202431762931479 1292:10.202431762931479 1296:15.963508233022726 1297:1.4913030136555598 1299:75.26763559229498 1304:5.354028092938745 1311:5.354028092938745 1312:10.399809018787174 1315:22.344840955776995 1316:102.2162570114129 1318:1.5188504299367769 1320:10.399809018787174 1321:1.5188504299367769 1322:1.5188504299367769 1323:1.5188504299367769 1328:29.0318959181547 1329:5.481831362038701 1330:121.51101824732186 1331:5.481831362038701 1333:29.248894886769033 1335:93.7548350946736 1337:5.481831362038701 1339:29.248894886769033 1341:10.501387841916141 1342:1.547024493373793 1344:5.481831362038701 1345:1.547024493373793 1350:1.5758479955819973 1352:1.5758479955819973 1354:29.470180321098013 1356:16.381558072168545 1359:10.604988551997536 1363:16.381558072168545 1367:1.5758479955819973 1371:22.888824321018987 1377:16.526475216635227 1383:22.888824321018987 1384:10.710687514327274 1386:1.6053449946337375 1388:10.710687514327274 1390:29.69591925814434 1391:10.818565504495854 1393:1.6355409104008252 1394:44.712546611258254 1396:29.926288705099388 1397:104.73528935565564 1400:44.712546611258254 1402:1.6355409104008252 1404:37.15372080600229 1405:16.674355856681647 1407:1.6355409104008252 1408:16.674355856681647 1411:5.683588879297307 1412:16.674355856681647 1413:10.818565504495854 1415:10.928708056214797 1418:5.753728781117476 1423:5.753728781117476 1425:10.928708056214797 1426:1.6664626301392982 1437:5.825407423303821 1438:1.6981386225025024 1444:1.6981386225025024 1447:23.46687929692686 1449:1.6981386225025024 1452:1.6981386225025024 1454:5.825407423303821 1456:5.825407423303821 1458:1.6981386225025024 1460:1.6981386225025024 1464:5.825407423303821 1467:5.898687008809326 1471:1.7305990651045953 1473:1.7305990651045953 1477:17.13699063518005 1478:5.898687008809326 1479:17.13699063518005 1480:1.7305990651045953 1483:11.273658058658423 1485:1.7638759835702225 1486:5.9736335913301595 1488:1.7638759835702225 1489:1.7638759835702225 1490:1.7638759835702225 1492:23.87329932304013 1504:5.9736335913301595 1506:5.9736335913301595 1508:11.273658058658423 1510:11.273658058658423 1511:54.49474889455368 1512:1.7980034057802874 1513:348.81329209600494 1514:1.7980034057802874 1518:11.39382353490913 1523:98.72685575947352 1524:11.39382353490913 1528:17.46258883396883 1532:17.630991156838665 1547:6.128813193874045 1548:1.8330175319561763 1550:1.8330175319561763 1551:6.128813193874045 1555:11.516767415853547 1557:1.8330175319561763 1558:17.630991156838665 1560:6.128813193874045 1565:6.209200672196309 1568:6.209200672196309 1571:17.803352881161498 1575:1.8689569244083077 1579:6.209200672196309 1584:1.9058627165939064 1587:11.771493374347084 1588:1.9058627165939064 1590:6.291564906349346 1598:1.9058627165939064 1604:6.291564906349346 1607:1.9058627165939064 1608:1.9058627165939064 1613:1.9058627165939064 1625:92.05985341537776 1626:1.943778847566023 1628:6.375996841417583 1632:1.943778847566023 1638:6.375996841417583 1639:1.943778847566023 1643:6.375996841417583 1644:1.943778847566023 1645:1.943778847566023 1647:18.160697223398266 1648:1.943778847566023 1649:73.64440380030221 1652:40.244385068662304 1653:12.038931154114758 1658:1.9827523233532411 1661:1.9827523233532411 1670:18.346084729976784 1679:12.038931154114758 1682:1.9827523233532411 1685:48.29959583386965 1686:12.038931154114758 1690:18.536244070035803 1691:2.0228335080907653 1693:2.0228335080907653 1696:2.0228335080907653 1697:25.453881691173404 1698:6.551460340442531 1704:25.453881691173404 1705:25.453881691173404 1706:2.0228335080907653 1707:2.0228335080907653 1708:6.551460340442531 1711:2.0228335080907653 1712:2.0228335080907653 1713:6.551460340442531 1714:6.551460340442531 1717:2.0228335080907653 1719:2.0228335080907653 1720:2.0228335080907653 1721:2.0228335080907653 1722:6.642708477911396 1727:12.32033863156707 1729:40.95875270267564 1732:6.642708477911396 1733:6.642708477911396 1735:12.32033863156707 1736:6.642708477911396 1755:2.106539265318073 1758:18.93186622461028 1762:2.106539265318073 1763:25.959127150046317 1766:2.106539265318073 1767:6.736458944711982 1776:2.106539265318073 1777:12.466726736585622 1781:18.93186622461028 1783:41.330746724688886 1786:12.617170251100987 1787:105.6877368417201 1793:6.832841840089092 1797:2.150284522549723 1800:19.137872424251743 1802:2.150284522549723 1803:2.150284522549723 1807:2.150284522549723 1808:2.150284522549723 1812:12.617170251100987 1814:2.150284522549723 1821:6.931997682623513 1823:12.77188877868608 1824:2.195379745825682 1825:6.931997682623513 1829:12.77188877868608 1832:6.931997682623513 1833:2.195379745825682 1834:12.77188877868608 1837:6.931997682623513 1838:2.195379745825682 1842:2.195379745825682 1845:2.195379745825682 1848:12.77188877868608 1852:6.931997682623513 1854:50.46602364597213 1858:2.195379745825682 1860:6.931997682623513 1866:2.195379745825682 1868:12.9311202676503 1869:19.567805053575317 1870:2.2418979329018134 1876:7.034078554674516 1880:2.2418979329018134 1882:2.2418979329018134 1883:2.2418979329018134 1884:2.2418979329018134 1885:7.034078554674516 1889:2.2418979329018134 1894:7.034078554674516 1900:7.034078554674516 1902:42.512893752936485 1903:19.567805053575317 1910:2.2418979329018134 1914:2.289918168291536 1915:2.289918168291536 1918:27.05879224368722 1919:2.289918168291536 1920:7.139249407089284 1926:7.139249407089284 1927:2.289918168291536 1928:13.09512311597622 1935:27.05879224368722 1939:19.79242322403222 1942:13.09512311597622 1953:7.139249407089284 1962:2.339526318417846 1969:2.339526318417846 1971:2.339526318417846 1982:2.339526318417846 1983:13.264178584178293 1986:7.247689553048526 1987:2.339526318417846 1996:2.339526318417846 1998:2.339526318417846 1999:2.339526318417846 2001:7.247689553048526# infección
[truncated: 14,751,708 more chars]
