# Supplementary material for: A Cross-Lingual Similarity Measure for Detecting Biomedical Term Translations
Source: PLoS One. 2015 Jun 1;10(6):e0126196. doi: 10.1371/journal.pone.0126196 (PMC4452086; doi:10.1371/journal.pone.0126196)
Supplement: S1 dataset — (TGZ) [file pone.0126196.s001.tgz › dataset/en-es/es_2000_context_train.dat]

2:94.85271136630828 164:146.71836965261187 323:151.72204899146809 518:177.14597344617258 # 1,2-dicloroetano
1:4.215075067201479 5:2.5995807914343128 6:12.571800950989887 9:3.440101831233042 18:4.2432686659524075 47:4.793100371230124 63:5.5517762896429925 68:4.316022583765339 75:12.458522585007596 100:6.56720593701756 116:6.759757320370038 140:6.298523783689216 149:6.271276144068721 159:6.933448487787222 165:6.4360142995301155 228:15.159101866981745 237:14.115638168209413 241:6.349592567873588 245:6.629960087062839 251:56.36775901561678 254:9.03873807586093 264:15.667270174619143 270:7.027271017379423 276:6.828418621012939 291:16.67514919146404 318:6.564634647939501 360:7.292009328723159 487:6.859562435597685 499:7.821833652947656 506:7.199135132354558 542:8.362028392919909 546:7.760526905065133 554:46.759772387557064 586:19.97197372417579 599:9.346045116858537 604:9.647403438884362 747:9.525362244684423 758:8.26491497360695 771:6.808657096286257 796:19.20032304351733 820:7.3315687492561255 873:9.709769559783144 874:7.959630915165794 980:8.08952165777405 1046:9.485349018078447 1107:20.590008716206153 1151:9.070625568027038 1350:10.918561091218852 1389:10.794609330355843 1514:24.525603262629396 1551:23.780424490640428 1645:10.286299130678465 1678:24.788716184225414 1688:10.277852293203328 1805:13.476361578976675 # 5-fluorouracilo
6:4.228318081236148 10:5.000646916999593 15:3.143781477165975 20:6.5200686317904015 32:17.03585190983393 35:6.386719368992889 36:29.034510433985318 43:5.758833309475669 46:4.810789061951636 47:4.147764222067631 52:4.270111470447519 56:5.595908322950812 66:6.049378038144721 67:12.238330627946572 75:11.105379195737406 80:6.5771697700850025 81:5.704503151895149 84:6.766251578485872 85:5.496776427816347 100:14.627265502181555 101:4.991136663223709 103:7.24054653099356 126:7.498442386434354 141:16.52774401457239 142:6.2231019561854 156:25.98040481336739 162:5.211025748059316 170:6.70728350804778 181:5.528550087054335 212:5.881168982181546 217:6.264267961739351 222:6.254277228235255 229:6.186491584836321 231:7.545417082529793 238:8.69159764067908 277:6.904765545047501 285:6.5034349075333076 321:5.937570216863784 323:14.971511707688421 340:7.463934082926675 348:8.979768737990215 376:5.554462823994239 473:6.647230804735621 479:7.947897051877577 487:6.196137126170993 491:5.85171078132199 502:9.007602098926354 506:6.534187340822665 525:7.499893473244236 536:7.363905353163976 554:18.98079048917433 561:6.91550767735542 564:8.046944167213553 724:7.125694456862588 735:7.940619856842454 747:8.854808685417785 758:7.596589382691908 1073:13.0014827373106 1112:8.147190526630157 1138:8.756375055880229 1174:19.429094915094705 1188:8.565579532835823 1258:11.017315737345461 1391:9.476131252172424 1415:9.577246755784724 1437:9.95542867411319 1489:8.872185072540933 1504:9.280980652123292 1511:21.9505094458523 1636:9.31705028695824 1687:16.439500973095804 1740:9.190155922948975 1887:10.270114148364607 1915:10.161452531708964 1961:10.235155010857728 # 5-htp
1:17.05816341767715 2:33.95691935326101 3:3.368063975971134 4:21.899273002211675 5:127.65035958384816 6:1.488357251743708 7:91.4798186354135 8:1.7638545263396639 9:25.531242457528936 10:12.542618782896783 11:56.87677679628421 12:0.16384608619646235 13:16.252985467441906 14:10.26201656348916 15:37.54434510567977 16:159.67445944205377 17:9.107553993364554 18:10.996652594015316 20:0.5844489011605111 21:5.216429862614434 22:25.788430000955806 23:8.670215844020294 25:0.15144935608405313 26:3.1867131062971774 28:2.1792620515639736 29:1.5699664433404341 30:16.158924576008918 31:7.742334880619593 32:1.5516944254579452 33:31.6397775655608 34:3.4118974143520107 35:0.5074348234811359 36:12.921862906463975 37:65.89320330583494 38:13.190723242960598 39:22.91139577135344 40:2.260600007592074 41:0.13751064644032263 42:16.550511851402426 43:16.633304999106233 44:3.314703365212348 45:2.131773497851449 46:23.667404126196992 47:8.222716530686602 48:37.432865687728686 49:0.18031653358046582 51:52.17093806361844 52:12.015425438029535 53:12.8420843457782 54:2.2363095603702967 55:0.041254544381132865 56:4.363155652166393 57:39.652284337600854 59:8.930776998064465 60:157.75206549407918 61:0.2875516499709679 63:15.852536176268378 64:13.320852223185707 65:4.611533238565223 66:5.477162855160308 67:4.8533345839725275 68:17.92108245962702 69:0.0011567903702461412 70:18.658854513687796 72:4.611533238565223 73:2.7346981999471844 74:5.868182073795227 75:11.442521162764848 76:8.768513267857612 77:120.2274054513934 78:24.637362579927686 81:11.99075024499611 82:1.2455403169365602 83:0.118347003803186 84:7.3395626515754815 85:40.12149784332832 87:2.504619640160047 88:2.720225354776653 89:1.6466056634505981 90:1.2944861385222035 91:3.7347171205066267 94:1.1146375881930106 95:17.365341263005845 96:23.32924588550085 97:76.08118138735635 98:68.84748270237775 99:22.167806270142357 100:27.50815692307866 101:16.44046418704846 102:21.104659543740187 103:1.0591061680227745 104:8.00816950108061 105:17.367870202537684 107:17.543135224715147 108:1.2379473271850894 109:4.248293846800966 110:14.59631118430682 114:10.290316455871336 115:44.43923323269825 117:50.91738459412449 118:33.27401654930104 119:0.03566608743331784 120:6.275762340004581 121:4.717742528396224 122:8.92547921280352 123:3.907334421432584 124:0.4959927008903613 125:41.76278383122302 127:112.13724568970034 128:73.05930998147076 129:15.876092128288498 130:14.11127019296709 131:1.83754148161942 134:131.34755891428574 136:1.1077235182224083 137:28.499271404057627 138:6.383016540281461 139:59.829975741449026 140:4.4646773559019355 141:0.7890540639495017 142:14.34361420612867 146:12.776249598892957 149:4.399746723251854 152:29.37827957726545 153:36.5455900648498 154:14.785311697775274 155:5.897159382373717 156:20.203766706565133 157:97.27807777174202 158:1.7892836712623448 161:40.0288750763098 162:0.040219377072821125 163:0.44354337704692015 164:11.965043055189515 165:4.795839226094194 166:0.3922253138362718 167:14.566675796886546 168:1.93856656536992 171:5.512032438896395 172:62.999204162817016 173:8.87673902221747 174:3.0650095361383327 175:3.116869239581322 176:8.109113493099326 179:18.00479885723494 180:6.500785203550151 182:0.3843911486343649 185:26.472770927634116 187:0.5625707976027282 190:0.5834089177392459 191:12.057996576151107 192:18.368294424563782 193:25.297994302387945 194:0.4955394712524797 195:18.356618957774014 196:11.423009701136118 197:0.8027970035940236 198:13.06802883388149 201:3.9680409063087025 202:8.798337030306218 203:32.64518598411506 207:8.686503036644867 211:34.690564215047544 212:12.784805421106485 214:0.2715030324288714 215:12.562570624396045 216:63.28587123781308 217:0.44023989358522625 218:0.5669833876000179 220:1.882124113383759 221:0.6252656650934291 222:5.998268008909203 223:3.0554482951317024 224:4.799343148001326 225:7.75417394291287 226:1.3708711527894584 227:19.208547603601822 229:29.650929142613958 232:16.72114798013615 233:1.9460722226575131 234:2.8909769506902707 236:23.7600291500752 239:8.170502911743306 241:0.1771080938775727 245:0.2929499860418473 250:15.656591426995309 251:4.1531874952968 254:1.9451668264368438 256:3.246166391474527 257:0.5190941842318708 260:27.913007965819673 261:0.21897972474152375 262:0.7426716113753569 263:1.9959139404249906 265:1.939487808037365 267:2.063832663564555 269:34.556786404395595 270:6.278835163785686 271:2.23534378851517 272:2.5559826174870186 273:5.870346673253449 275:0.7260977720394097 277:12.361452867944063 278:2.285174777651437 281:11.99332573164437 282:3.923583610323598 283:0.3358442875124994 285:3.084505715324374 288:14.178843399246409 290:0.453994720868667 291:2.6702673619377744 294:4.473758055606533 295:0.7049356967141979 296:27.2852221245079 298:4.450649750076009 299:0.20505120909765234 303:17.5763544977403 304:210.8480733940965 305:3.514400153098279 306:8.039701477492617 308:1.5588925973586811 309:1.6541806266911165 317:6.35238549656606 318:2.1622995017942817 320:1.8523332098611502 328:5.018322296702605 331:5.961852878323296 332:1.7707880859626006 334:0.8623086188678685 335:1.6541806266911165 336:11.722427276184215 338:19.124240682109765 340:4.7051878617066425 341:1.0455034742732545 347:21.948384614129406 351:0.9954460884615282 353:0.8388790447972085 355:0.7394575240378339 356:0.9852257828795752 357:1.5828431478013973 358:17.960092881015292 359:5.970807902090035 360:3.283697355362374 362:4.72277897038584 364:0.5907223299190604 365:1.9375999223095157 366:0.6385389234095467 370:2.9195703120652134 371:23.798411065040945 374:0.5074348234811359 375:8.408047783755688 376:7.539439833077221 379:1.2764401823748965 380:3.0705643221657244 382:1.3527910395313871 383:19.38359836628603 384:2.2250990930744945 387:6.736867372311565 389:1.500341337614827 390:1.585737204569962 392:8.199165163565326 394:0.11811503771445986 395:0.7911012418518121 396:19.46637291522998 398:5.318655515034785 399:3.662902867024605 404:6.407217827130491 406:1.8605432302561435 407:52.38077934803286 408:79.30641966318265 409:1.973912571434138 410:6.2779062158845065 411:1.4448004109929022 413:25.4178349754288 414:2.307987301472604 415:1.1221846294143294 418:15.121432229581817 419:47.0574915285378 420:5.995523209559084 423:26.927443020692742 427:4.972100692862104 429:9.585337003870698 430:7.382355916298878 432:2.4839317291684337 434:21.503051225965113 435:1.7960729968532265 441:46.12157582562735 442:0.8367142942834573 445:1.279801923094331 447:2.9721062261513786 448:13.589870195528828 450:0.9659346275638069 452:10.784841067239519 453:6.3025500209845555 454:36.17457250825365 455:3.9934826437123374 456:1.3867694332845966 458:39.122026969126296 459:5.809114917616419 463:17.179434829838204 465:0.8549196947351825 466:11.064176924260464 467:9.472462065913566 470:9.233634471027122 472:98.31198690737367 474:2.671736550132009 475:2.177498867757059 477:14.54727538991772 478:13.93611121197757 479:10.591107026655463 485:4.464493133291879 487:47.56801904611124 491:2.0881779526924613 493:5.239506830907942 494:1.5263180228158768 496:8.765953083432931 503:16.958743362069548 505:1.5528498185738697 507:13.179106153654416 508:0.8295371497018097 512:3.5396071241241085 514:2.9610271822342957 524:5.609259469343682 525:1.2499025935424704 526:2.291038199056692 527:1.0419070049490993 528:5.0634535095944875 529:3.544790633117538 530:13.300089462288307 531:7.455478212948782 532:6.587847434222298 533:68.87641377226086 534:288.24347116561984 535:0.6088137135297178 536:19.70279329206953 544:5.724924907461231 545:21.354121837464202 546:8.22157662196489 547:19.95103406535858 550:5.172498390777727 551:13.782796664890554 552:3.588066018397205 553:13.826509975426314 557:5.910149222169056 560:7.538097512654712 561:41.73437516688416 562:31.432500762754415 563:14.591083541443103 567:7.61372652663433 568:2.354976285451663 570:42.88991915604404 571:12.54594818728972 577:8.01431232265301 580:2.7217807067349464 581:8.536465635275597 586:16.023103906871274 587:2.2766612098403463 588:2.184205524902821 589:9.132780568863353 591:0.9793134525735874 595:15.121432229581817 597:0.5319356023163305 604:43.20365025481435 607:98.52743562418021 608:11.08672506483557 609:2.3350131219787054 610:16.5201688550871 611:6.976290081506225 612:17.252638246191562 613:0.48298611429866434 614:1.1893134305461004 615:4.272024373136328 616:39.50645047253481 617:1.201793299330443 622:4.041061265099022 623:4.3466174085044145 627:27.856431520674825 631:6.885801443814229 633:3.927421676598493 635:3.9993864772624943 636:23.43068443245309 639:7.082010133525149 641:2.4642990491026318 642:1.4242943362122924 643:3.810826597862603 647:6.644975410400825 649:8.020463058967547 651:4.037065775871236 655:2.413874873404703 657:23.242698535472677 660:10.389453812777646 661:4.640729599069273 662:16.493210172568325 665:10.963886173912142 673:2.9091335818426867 676:5.745769980602366 679:1.6061825836589192 681:1.0392181162022485 686:15.51555438544605 691:55.230301110983575 694:79.73385681920595 696:3.4718073608961153 698:54.69552730611375 701:1.1134838839666539 702:4.555125155363427 707:21.146589605445676 709:1.2641990272890125 710:3.7250814289585863 713:2.72496107252503 714:1.775807082511416 716:1.1790223579006855 719:4.996801450274715 723:8.782562630912258 724:4.118059130300348 726:3.5868231682749734 727:25.950798774967776 729:0.7768753010189156 731:20.75978400833048 733:11.132112150904964 735:1.593001401648637 739:15.554882386170283 740:1.4788835050452682 741:1.209139910578126 742:0.4497907773950746 744:10.632407883082749 747:2.362530758299696 750:4.83051464888936 753:1.2520901590319011 754:9.032247373842264 758:9.606518709580014 760:1.928198638280652 768:12.377983766723636 769:1.9432712542993258 770:1.2675243147810427 772:8.790895719131706 773:24.18127029957768 779:1.7943724524453317 781:21.777872643783493 784:8.247318001040837 787:5.5012868195869995 788:2.7154388457758825 789:6.38602301586831 790:8.156910916651888 793:2.2766612098403463 795:1.4268385189489197 797:2.3879868532675426 804:82.37368706885697 807:1.7791635588557848 808:8.318822882286234 813:5.59591883503086 814:4.3045046246182785 820:7.073218394630311 821:23.845177001776413 822:4.4345804187720725 826:0.38365139694688993 835:15.3440142082828 839:34.59673475704349 841:2.469887161482778 845:0.46895821878979266 847:6.998475094892121 848:3.401253571849914 849:738.3495424590911 850:2.5304378990861367 851:1.8166485137125974 854:0.5802984903174689 856:2.3424685049968055 857:6.502083961225976 861:2.1227732045317884 863:1.9413782509590016 869:4.522878041435687 873:2.524817585375632 877:2.0231646472802414 881:3.1602178941996644 883:18.443073412608626 884:7.213867659796337 885:3.083203514982536 886:13.478682770620216 887:2.3574902671968503 890:8.177996556482572 891:1.588637889747791 911:1.4103973204378726 915:1.9934081155331493 918:21.78392447286294 927:21.625562847208805 930:8.012668960573086 936:14.502439661040746 942:4.611437517182427 946:10.105634557646598 947:4.306890089301629 948:2.2113417541839167 954:3.3720023886857255 956:5.22540668642349 959:1.2261197743311327 961:29.70835169561603 966:1.439641009622154 968:2.250657063026633 969:1.5290843814970168 970:14.184101611238418 971:14.481345617863937 973:2.668660303999387 975:5.049601340672034 978:9.744214663427899 979:2.964711939390204 980:4.630933893099285 987:2.656414466720013 993:2.9832600858195324 997:11.503779118448222 1003:3.419632620595939 1005:3.08716987015263 1009:2.2250990930744945 1010:1.5944592465533372 1013:1.7541929504866853 1021:22.052208098595585 1022:2.4008760741112245 1023:1.128025632634611 1024:4.479427251833757 1029:6.709420811666984 1035:3.1152007507711788 1038:2.3474592369243696 1040:14.224172184717464 1042:2.0972179979467493 1043:2.5164249294316052 1046:2.327594314505323 1047:1.5458128986584458 1049:5.543099961523564 1050:17.195239125896773 1052:8.256381406001918 1056:6.794099187423561 1057:8.90098436863954 1060:8.47155334265698 1062:13.351389370212948 1063:44.07663217713365 1069:3.3720023886857255 1072:7.155235811433559 1074:7.273498763598102 1077:3.245279054792401 1078:54.60994098620176 1079:1.7724589946267322 1082:3.055699706346049 1084:11.002661752741792 1086:3.862879428942733 1087:3.5656802911509997 1088:1.0162140760807257 1090:1.8253148767626226 1098:4.3045046246182785 1101:7.9658462095633755 1107:1.7909777936526015 1111:0.9617918524590761 1114:14.502439661040746 1119:1.6757546655789635 1121:111.81769299111792 1135:27.595022057492397 1138:12.898146168125962 1146:6.1771276681955145 1147:10.355836350423786 1151:6.398723951563835 1155:3.0674315938609586 1157:9.387304196900097 1160:1.5374205733383168 1166:16.45231265861417 1173:6.803637950845861 1174:11.565266533920656 1175:36.00795660735696 1178:33.76511676118061 1183:11.733774256570175 1184:14.346139453633567 1188:6.7047771437685215 1191:6.38602301586831 1193:2.2136257837061217 1198:52.73408340785996 1199:3.131431412656662 1201:30.530843939782844 1203:3.9649855715314057 1206:2.6024492265884573 1208:2.483300027150948 1211:2.28143822761889 1212:17.63485291689803 1213:1.5112124081740577 1216:25.631093818104215 1217:10.016029232191146 1222:11.270618198821309 1223:21.542650860868683 1226:176.34047773492625 1232:4.389143377759727 1237:3.5868231682749734 1251:8.338509150025546 1276:3.0674315938609586 1283:1.9413782509590016 1284:8.329145294856874 1288:0.898651337283732 1290:3.5868231682749734 1291:2.823416537052052 1297:101.08179282452356 1302:4.08056219440794 1309:2.9944896866168293 1311:4.073554164525192 1323:2.188693678706994 1326:2.5936315155291023 1327:9.300082541332815 1328:1.8011875486958564 1337:2.413874873404703 1338:4.328493399485183 1353:19.40943288700526 1354:4.328493399485183 1364:2.1641767486382806 1367:19.821405670424973 1369:14.522059030257632 1372:5.018923863684921 1376:49.77170244545765 1377:17.543135224715147 1379:6.090886588566477 1385:13.534792166212101 1423:2.9711010761936616 1424:4.3045046246182785 1425:3.4148098599832286 1431:4.21158693773357 1432:36.233278634661566 1435:7.803446642942158 1436:15.03406147652023 1437:3.357966941067604 1438:8.995587649515869 1443:5.988011256720723 1447:6.980004451730788 1449:3.919477655468507 1457:1.9022082392578143 1469:2.017163218745053 1477:8.73208580999184 1480:15.569806860537206 1483:2.799901005312138 1484:25.79079244865443 1489:2.3777532909024948 1492:28.40176468767779 1495:5.4463391144443944 1500:25.67860614398602 1501:42.15960336773435 1511:15.199077623812858 1518:8.892397826069399 1520:2.264784975977735 1523:4.88856453758443 1526:3.8015059346880236 1531:6.940027117529133 1533:6.8276011033673605 1548:2.3957073272705776 1551:8.996783727402343 1560:11.747614132430641 1572:1.0821918486632018 1575:6.866292062964235 1582:2.5068085462045153 1589:1.6344646573232926 1594:1.266414789672667 1599:7.999478231045671 1600:2.8268039016474997 1602:7.678643655356211 1610:5.120214123089952 1631:7.317512884319074 1634:23.852380085041293 1636:21.61126936770229 1637:4.385722557663325 1638:15.127764281607144 1640:9.845885831903304 1645:15.393771273747529 1653:3.730844352593275 1655:2.696562661186842 1659:4.702081786486058 1661:10.901311423667112 1665:3.232244184826385 1675:2.199974263217634 1679:32.96109939017333 1683:4.45339366733517 1684:1.7624647269803342 1689:3.181085195947238 1690:33.71708570936044 1691:3.055699706346049 1702:2.3153100787293748 1704:35.5680415922123 1713:2.4942633303215977 1714:19.603864990501773 1719:3.2894650871678666 1721:39.82956329692072 1723:2.885494576823628 1724:3.017179890282555 1728:7.6909289380889065 1731:31.860960313680643 1734:2.005235899211085 1740:7.880479230308164 1741:16.021554650293698 1743:23.833263541418415 1762:0.7210669074909678 1764:18.042256609634116 1780:2.3879868532675426 1781:8.7002581041556 1790:20.714510075315438 1793:8.816009232859237 1800:4.144889345666199 1802:19.38813828496603 1804:1.9432712542993258 1821:12.323746074320972 1827:2.7091220018542566 1828:4.2652111715229735 1834:4.7621922207316825 1844:31.399376732143338 1856:20.38177312756052 1860:3.5292861864925387 1862:7.611823484120406 1871:24.68001759801559 1880:5.071542878589309 1887:33.93480916973689 1890:3.9453402980046244 1895:2.5761428988232975 1898:8.883831305215402 1899:10.489303693107749 1901:11.235679806017894 1915:9.747389785415258 1917:6.8108176310582405 1940:5.855637800151467 1943:2.975815821434757 1946:5.793903764602287 1949:82.85351179104637 1954:6.990071243174388 1955:65.45674957784532 1956:3.9982139252083053 1967:21.372307662932194 1971:3.3486733726433586 1973:2.317758935250772 1976:10.986008692770802 1996:24.469819586886526 2000:12.750153590264828 # habilidad
2:19.995026353126338 5:2.321528890109458 7:2.6863952311559363 10:5.347032129415533 14:35.823371323585874 15:3.473231666073688 27:6.725964083287509 56:14.723805204905725 65:12.794283276227791 66:6.399990619062733 68:4.014740908182291 76:13.439121658804664 106:14.024283347058256 114:4.908893672868765 135:41.85649172183869 146:6.229349493587102 148:6.695941131293044 172:6.748995853526955 193:5.961981352472589 242:7.909628261889261 253:5.887927954342637 307:6.578760764007751 360:6.978812151540162 376:35.20849674686946 427:43.554568532694134 442:17.39877074172698 457:6.330052192518684 526:48.217138100119485 562:7.618208517795215 571:6.178123128183221 581:7.562258477823596 698:8.732649293776829 742:6.633347276876281 760:20.27187167978795 884:9.192684313014286 966:8.101097693048585 1014:24.89092214073691 1028:8.475620720927582 1056:8.968424000284474 1147:10.830111223936242 1160:19.312443818572575 1507:7.217102132435715 1598:9.68341845817645 1742:10.903088577581185 1760:9.562649806476047 1764:17.590367198949963 1834:11.79048787154965 1897:9.727857056790766 # abrasión
1:254.41842751839607 2:97.67437331019069 3:76.1053076839419 4:33.0031918487122 5:10.217978018250141 6:66.97844988130504 7:14.273704107690117 8:95.55464266550486 9:22.726687776091246 10:25.626796525752805 11:12.442071411316114 12:22.08152762060394 13:0.7051134963314737 14:70.05475370261838 15:34.10528455046628 16:6.133714219495165 17:2.441034213785169 18:19.621717433805415 19:22.607190880133274 20:5.468391026390872 21:49.65485017438478 22:20.623814747399525 23:11.292834007844544 24:34.642280303863515 25:9.54924357607771 26:2.0224627834529048 27:12.871915437549575 28:1.3389851146453255 29:0.7246370431123111 31:52.66759553606217 32:15.387227595144187 33:1.319760226513483 34:6.488455236197171 35:38.65854921532385 36:7.333817176007662 37:17.44955710227076 38:26.734100191267324 39:88.77760338105628 40:1.5968840273912783 41:9.375496515357236 42:7.033737082992495 43:6.6450584964718695 44:7.5698673291034915 45:1.4818138184451126 46:16.036679677048674 47:18.02440625704589 48:16.344586864859288 49:0.04353044080304365 50:15.663869196888594 51:3.452371653612986 52:43.67693933906183 55:7.872038490322599 56:1.1279952562861002 57:14.2070943597205 58:0.5554401464346116 59:1.579452169179006 60:7.6081554354876815 61:19.581048970866917 62:0.9981285946769519 63:9.622975473863384 64:14.503597375345251 65:26.512516400516425 66:1.7035198244255993 67:0.2957535956762791 68:0.041153371367280075 69:58.093142877883665 70:3.452371653612986 71:15.804720266269205 72:3.273270628022359 73:448.9647343427148 74:133.84766322840943 75:21.827183069088267 76:0.027223583776418505 77:71.66299817058741 78:35.46421232567039 79:12.57648820653953 80:9.446854407509349 81:1.2585347313298567 82:3.933082972781983 83:25.712891213851655 84:6.093170999776682 85:0.01238336143378405 86:0.7110783501335529 87:41.83147188111763 88:2.013618953954583 90:30.185348338839738 91:113.71157382616603 92:108.16167882194301 93:5.21506105428213 94:4.613491406341721 95:7.0842975085278885 96:4.3367128186089525 97:0.4984589665678176 98:5.59430049407798 99:81.08585617379799 100:39.438645920956766 101:10.089389352422682 102:3.4801514733742334 103:22.279934726914142 104:20.998459109187824 105:22.50373022549611 106:15.140740793071599 108:3.9159942302078172 109:7.230008835567996 110:106.05818196449958 111:16.10450763668803 112:7.000480858925213 113:10.858103215455763 114:8.009549518434595 115:1.509832996990405 116:7.777663604218294 117:55.97641272106396 118:1.5630582242728963 119:2.415819515789889 120:4.796272124068161 121:42.41683540378098 122:0.8657878086259279 123:0.004144730800055681 125:6.48709361894674 126:8.02550433708624 127:34.41366790159753 128:0.04421780561368747 129:9.641622229500802 132:1.294945697061534 133:49.14812122157076 134:9.97158689976274 135:16.639720065481015 136:17.173078124842334 137:0.13322491935914352 138:5.177093628487992 139:7.965602149861859 140:26.646576009809397 141:0.499618618967815 142:1.9433288209584598 144:1.1336268290601736 145:2.869951554798911 146:7.044163713685096 147:23.989914889735996 148:0.250285511329686 149:0.02794921887690638 150:1.1398891011374384 152:12.644512105881489 153:17.895802435635296 154:0.23947385326670956 155:8.181718702375989 156:12.979183897845179 157:29.01860347276237 158:15.363213856498557 160:0.423548703808613 162:18.87102500107374 163:81.20202280164355 164:3.5085323670583186 165:0.06012372306782527 166:11.967715009789202 167:20.090442263001574 170:5.94221425943812 171:4.351530658181069 172:5.162765128439451 174:18.061664110602425 175:0.331396427776581 178:65.55162356214832 179:1.570904695252047 180:17.82409506760267 181:1.0495561738330672 182:7.983566692416761 183:1.470416840279805 184:2.0538752961769893 185:40.03426911380332 186:1.0589566925774054 187:11.189653275518918 188:12.260605559421572 189:4.312300734954305 190:9.239035321708542 193:0.028215978912308513 194:2.1468312518554518 195:0.14452105718860053 196:24.10729356482734 197:2.909391880880211 199:11.08630393009443 201:0.6095542565712604 202:0.09732933384192807 203:3.901205978334336 204:6.795290069444044 205:4.403125845518023 206:0.2870678977423328 207:10.709465117769227 212:1.480997055271498 214:0.09769815961233869 215:3.8109583608127573 218:2.330106284448241 220:1.4932167838790538 222:80.93162345090045 223:10.255329192208873 224:18.160787905853084 225:10.676353313773259 226:37.33525442585035 227:26.313668483002843 228:40.265252104090386 229:36.74068275017823 232:62.52409064790216 233:1.3175552155175372 234:17.45546283323114 236:0.3647451641321337 237:4.213262684790925 241:27.07177742481042 242:18.3427395769615 243:9.295233276965826 245:24.41282790549033 247:2.096189173982069 248:2.958175953325298 249:8.766770164270378 250:9.198931639462428 251:0.6756772938914469 253:16.931445117978786 255:6.331136355203313 260:0.4432063164870615 261:0.06520184404745094 262:30.521977415979517 263:13.943080919991234 264:0.052957613138486445 266:34.27925234278181 267:5.719030763011709 269:0.15246788112909418 270:82.75231188033646 272:2.1370162014749114 273:42.59104104111833 274:236.64637465795664 275:10.063062952924842 276:8.011095910927532 277:6.450783074732772 278:0.11747277293728411 279:6.325850042134304 281:3.522747985403125 282:6.729205796109065 283:170.6943851144054 285:18.12921404692211 286:8.603872238216857 288:0.18684947369106308 289:4.453585850614788 290:16.948667235543496 291:0.2074893992271928 292:87.38852878317086 293:41.76982806486793 294:7.576896571913612 296:2.5717930851934243 298:0.785299510015187 299:1.3293533040436138 300:4.781730545338006 301:25.03766616340521 302:0.3381808133555885 303:5.3066038124584125 304:17.249585856602216 305:24.882731183357414 306:2.309602161840431 307:8.225835213533324 308:145.9651942071381 310:8.189019008130703 312:6.466057237286122 315:8.928472928356786 316:4.037434979333445 318:0.0927914854622941 320:6.40496581537273 321:1.554494216228946 322:7.712475714933708 323:4.381349195145999 324:18.085736492806465 325:1.8082216684725485 326:13.60543720602854 327:46.233851622377884 328:0.08260439661560053 330:6.618063014448517 331:87.74639222300046 332:9.84191864434601 335:26.74597770412984 336:19.40253890786952 337:8.339318441847002 338:0.19423764933337415 339:59.00644883378595 341:7.2832566473796625 342:5.6417972097332445 343:1.1808668848023742 346:53.735720871879195 348:25.201177042964588 351:11.513136985659344 352:4.800235890274039 353:2.9953927918804246 354:2.0486726473484147 355:6.105995518239087 358:15.357087405203876 359:12.284725019727281 360:40.96889403230579 362:12.702869359786584 363:7.4542650523632785 364:5.494936585312056 365:16.04187059177936 366:13.940018038576344 367:1.7625978554027297 368:14.884887579457287 370:12.98663592377265 371:5.185126736405318 372:20.628773257459176 373:16.96467274948882 374:8.777557944086531 375:3.3804535335771737 376:3.1887542953632124 379:49.80927413423368 380:0.3177249091976086 382:8.396247781174239 384:6.061844361386387 387:40.119588511075825 388:4.099548458633354 389:8.913927979283404 390:9.209611510692143 391:4.1334572417791 392:0.6382812688808415 394:9.121757199871544 395:2.8813884793042415 396:7.530768131905497 397:10.109061530372122 403:29.6215553845825 404:5.531026448723796 406:35.0094058818917 407:7.541372791364202 408:1.0213421526876414 409:58.363144403025494 410:1.5261700320656886 413:7.516665976678731 415:7.5662110548976536 416:13.00776714786697 417:2.8327523971818174 418:4.18114740510692 419:5.55184887659415 422:27.215969033608722 423:13.057517271273491 427:0.9861859227246708 428:1.5456564279523315 429:13.130725986344348 430:6.134345427995062 433:6.232089818391844 434:4.35169170651846 436:1.2720253942362176 437:2.9722601069579113 438:15.090138569795874 440:1.6673747751798158 441:54.00317001405975 442:6.489899217419439 443:20.623556420215188 444:20.010991920263375 446:0.5605319649573098 447:20.591715820696553 448:16.82769741196158 449:1.0612823445102166 450:0.6527213461484986 452:14.736570162885823 453:1.5367611720607437 455:32.64310305178905 456:1.031460749509005 457:1.610077193972638 459:9.620453528235075 460:53.81611726233855 461:18.153864597145 462:5.736673966570009 463:185.51331410522343 464:9.538219202449188 465:37.83743701142384 466:21.011388135397972 467:36.478137343898844 469:6.233746770536907 471:8.144599327613797 472:19.659446565458627 473:5.789306048195436 475:5.960883799927499 478:12.15691073155754 479:14.477285240971447 486:1.16789159356848 487:4.67018299483934 488:1.438009592519957 489:4.073650319081294 490:3.486775025042621 491:1.4430733218187783 493:1.5768529320483144 494:4.5569381074654896 497:14.247199850958046 501:1.4745346558356869 502:18.534414172233 504:6.687858149711508 505:1.1847901837590067 506:5.503823669878151 507:3.3192536471708607 508:6.461923576937232 510:2.5977609907313157 512:15.55684114824769 514:7.603866845390614 515:1.4217660376595596 516:0.9165039501722968 521:4.468653598609469 524:1.2440172756074692 526:1.8822941575576566 528:3.930363691581444 531:6.204735921329555 532:5.372515918390063 534:4.96234882903021 535:5.571099994855187 536:7.663270020017422 537:0.43173938776851606 538:12.26029967906238 539:7.001392459111736 541:12.3052524290347 543:107.38017207550003 545:24.96034161316641 547:1.982712430494037 548:1.6931646740942345 549:2.4831936249945405 550:25.07260091747006 552:14.864373350301513 555:6.047231938744042 556:26.85236937080701 560:20.01385350796202 562:7.398492048742271 563:0.9065348962495997 564:9.529177021973933 567:6.357217031141517 569:3.7713484848829886 571:0.0729741482731433 574:9.096053691506684 575:0.6563762605274733 576:1.5892542148833493 577:3.14574517611458 578:15.942654470025774 579:3.392466332004346 581:22.100248792822608 583:1.8413931144855606 584:2.7153649279990724 587:1.868524430184854 588:5.975119738597813 589:3.817948259397336 590:3.3427734909821685 591:0.6644812016762636 593:7.704606933825561 595:1.003605943741671 597:2.2407647545055016 598:0.5799815670244421 600:6.176055403340062 602:2.598939561093803 607:3.3402705244311464 610:9.854158153553177 612:10.412586484619094 613:0.24959988750112347 614:3.8062244840798187 616:0.39970814732095694 617:7.856036464135057 618:1.7588918111517335 620:0.5184780716425076 622:21.37071225930689 623:0.7465126078526473 624:5.151787324883434 627:12.341485168408415 629:5.518597241965328 630:3.199215148160706 631:1.7908572234851359 632:11.172884248256366 633:0.5952816276804856 635:3.208502774537452 636:27.446994885093012 638:2.28499369130889 639:1.877688909715103 640:0.45653076248680946 642:8.648260807237037 643:0.5548064331143808 644:21.20365150931839 647:16.70623667749685 649:3.149394032910878 651:6.904405092288556 653:4.235076961467342 657:0.5472494253348968 660:1.1743596445257771 661:3.8202989799865126 662:2.6254969249264857 663:18.70529273555467 664:2.2458477765849905 665:1.3272348656028714 667:4.914178107569645 673:27.6088788680269 674:10.49543960715938 676:20.674577054153758 679:1.234378542651559 680:5.710244824830468 681:11.739189302920646 683:1.3573958921258968 684:1.077713016539022 685:15.035503860702626 686:2.3096414434121644 694:1.5546154474836902 695:3.8551378921187096 696:6.029619899882606 699:12.015247091040631 701:12.117828955865535 702:0.2307289405182122 710:3.2765597026679276 711:1.5000815083208234 714:15.30108753760479 718:18.75531662942224 719:4.162507287916694 721:9.949956448945397 724:7.029329346894003 727:3.3398962391471674 729:14.944735152313957 730:3.8239039424628705 731:4.086545913926169 733:5.053844072599825 739:1.0848366674612007 742:12.456967617219473 743:10.505386135742723 747:1.9508516077408684 749:23.13741214388496 753:3.9478136595375086 755:0.8820781030236541 756:0.715817778314177 758:8.291522905516125 760:1.5367611720607437 763:2.610204821090754 766:6.687858149711508 769:5.46122077562057 770:0.9225375221644668 771:20.804813789235254 772:2.656086047040705 773:1.4915065819801454 775:1.078896849760159 778:8.320608877525034 780:2.815017800007287 781:5.861425995196691 782:4.403497970504691 784:11.33775924333334 787:31.14382308565189 789:10.498954849605756 794:4.902704297754309 796:18.043829677494305 797:6.406027810571023 798:9.921051992817084 799:1.4829911792291612 800:2.3729386834910318 803:5.34162517681976 805:4.79418002750811 807:5.107878267211826 808:0.6652224165983541 811:0.8554529639470067 813:4.741587438478253 815:33.03565008566257 818:3.4302189954164026 820:0.4021413149322898 821:0.6088679399479907 822:17.17926278895383 823:7.535762267169642 824:3.755574809738236 825:0.4852809636168259 829:5.27579461094299 830:0.8433580577404197 833:4.099548458633354 834:2.9211963372974643 837:0.8878878918231932 839:1.9679176198047803 841:1.7855358168559434 845:4.96551737976612 847:59.98338931318416 848:2.644669803730734 849:18.677352679619613 851:1.4314857554591842 853:1.5528185067181315 854:9.220492697751874 855:15.287662011030358 856:17.85475588461881 858:3.050934826918342 861:11.018872900389246 862:4.833311500530263 864:3.226435130678106 865:55.588421812183036 866:11.126427906631568 868:7.642275692448482 869:22.96099830673476 870:4.4204718993002805 871:4.002880597439872 878:4.276192236119554 879:4.320076835872167 887:6.341733920116107 890:7.268810467278879 891:4.693562565523442 893:0.4762826927348779 895:5.714634833590536 897:1.7631099927667202 899:10.363618893346974 901:5.979878697763506 902:6.1011276397025425 912:16.680488927910893 914:3.1938233129077878 918:13.909373297210369 923:3.3165921460473875 924:4.983225168027806 925:17.57964419862706 926:3.6754966008662535 927:13.142926137482188 928:2.711343804267982 929:2.547409439113517 930:12.966840944021426 931:6.247535943056637 936:2.340939194190633 937:10.236245163461257 940:18.01124629219586 942:7.7884152072111 945:8.972823248435029 946:13.827425288451709 947:11.822510868904402 950:4.14526133177169 954:8.453648480367692 959:12.681640527790409 961:7.403365892359153 962:29.473392027558493 965:2.8984996783845505 968:11.439751568167045 969:9.013750515334825 972:1.037127072904797 973:6.994963194645126 980:3.8109080410825817 985:6.813526421557461 987:6.9693646308089425 989:9.534500939163435 991:1.4233805221108997 995:5.625845234086305 997:26.607099255609025 1001:2.1370162014749114 1002:7.3961542149111015 1004:1.4233805221108997 1007:3.8789284839747618 1008:2.621551049757014 1009:6.061844361386387 1010:26.31625355425181 1018:4.7158796741533155 1021:2.4457936874602115 1024:4.020074762760489 1026:4.126837265624812 1028:1.3589247009303878 1029:10.990558000083468 1033:1.8616910055075548 1035:2.6795338372809208 1036:14.772354079364707 1037:5.449981823907582 1038:1.9363873528074573 1042:1.6971779449989297 1043:40.25042498854798 1044:8.766770164270378 1046:6.278643042801882 1049:1.2166982838062899 1050:1.4057401768378117 1052:2.4089328926434153 1058:9.229626624948535 1060:27.75045686727896 1063:7.17737127558179 1066:9.90454570248727 1068:41.624385371133926 1072:6.263053481788529 1074:6.3790897932309925 1077:21.757379099804496 1079:1.3899275364506716 1082:2.621551049757014 1084:15.028060168554546 1086:3.0791797395312805 1088:0.6970308117929668 1089:3.3165921460473875 1091:3.0693445833047126 1096:0.6719266570102125 1098:3.847277822112298 1100:1.782258287496992 1103:9.935476374095229 1104:6.4386391838070285 1105:1.0003158445726887 1106:3.039619022620476 1107:5.133417129183637 1108:1.9777635349661375 1110:3.0298272774330175 1114:13.111438957437983 1116:44.47688379659513 1118:7.596234717784557 1119:14.837226958393085 1121:2.418898370265759 1122:11.325715119170846 1123:11.86339914564948 1124:2.0102456881146606 1127:11.507769829123053 1133:10.193200250923937 1135:6.600834659410082 1137:3.265292468840009 1138:6.17100757737773 1142:6.1408797006917375 1146:5.3066038124584125 1165:5.20515459492032 1167:14.682433064409965 1168:2.4089328926434153 1170:9.461055918805933 1174:1.4915065819801454 1175:6.831859839316891 1176:5.032824107362676 1178:11.462855117833726 1179:1.6305807145227416 1182:10.80996799280332 1192:1.8938750756446996 1193:37.86446512069012 1195:3.7041968306320507 1196:4.921013832358486 1197:15.324321313200826 1198:3.270916761857134 1205:5.55184887659415 1208:18.474328633411798 1211:6.181110859371032 1212:1.4949293727414112 1215:5.078281587880948 1216:9.15576359782477 1221:2.126016287951238 1223:19.25057285789867 1226:8.511946858924073 1227:4.755057840127157 1229:31.525089839898413 1231:5.662341354658933 1232:0.7623114953855639 1238:11.61872659170428 1243:32.250027004436376 1245:9.179282028730537 1247:4.182681548157352 1262:2.469718696372841 1263:20.165705205014223 1265:0.747336498440888 1266:5.3588727058646475 1267:3.135623397879804 1275:1.2677792268176324 1276:7.824503035846506 1281:8.473058265272044 1288:6.729205796109065 1293:1.4511642714938127 1295:2.7356233010841673 1297:1.7694623603729385 1298:32.64007576851741 1307:54.18790935002337 1309:7.673304706614994 1311:313.2197302943375 1313:3.8551378921187096 1317:1.6305807145227416 1318:16.904661705543464 1323:1.7844028658371982 1325:2.2547907601660224 1327:2.8939978162705104 1328:9.944802007257614 1331:14.17228428649576 1332:3.2122431464558376 1333:1.657590144541839 1340:2.0357482319293885 1345:1.1992986350108432 1348:6.4992541352344695 1360:51.695685141556844 1364:5.932594551491624 1366:0.5379253450755459 1372:1.0047051111867227 1379:1.4462144413514995 1385:12.153912813967576 1386:2.7727447351759262 1388:2.9864653855459964 1393:2.4940197745581716 1395:7.744125905126559 1409:39.81048102683765 1413:2.840921230566528 1414:9.878108895101967 1416:17.112318473655982 1418:30.82957326418401 1419:4.361312119422936 1420:3.3165921460473875 1422:12.916109364343075 1428:5.506818913479057 1430:7.476305797709026 1431:3.755574809738236 1438:0.8232639240346955 1440:9.765944504385024 1441:36.41438149153105 1444:18.60716610262212 1445:4.163874846038452 1447:1.8324678694961964 1448:3.6333062099649402 1453:1.157623368308576 1459:9.323620767323245 1465:4.446677239933216 1466:6.802140246870721 1468:0.3288787213953861 1470:13.606487144540989 1471:251.91395568248012 1473:4.716741184659032 1483:7.268810467278879 1485:10.283507712922642 1495:1.1769578188037795 1497:2.5803412905848377 1499:11.803212440036733 1501:6.299542220974745 1507:10.472778289229128 1509:3.0249529483366335 1511:2.5510345458884047 1513:4.959423612162877 1516:5.636506666490832 1519:2.10967092376486 1522:9.7078869776632 1527:3.6826278981810767 1535:20.45007362764037 1540:2.3859294757463023 1548:1.982712430494037 1553:1.3573958921258968 1558:17.26006921363013 1560:10.390822536361313 1564:2.7769226382315675 1572:3.562368997159366 1575:5.979878697763506 1576:2.558310039463929 1577:3.6263720693501926 1580:13.592333861854096 1582:172.9439027622356 1589:4.793663459510275 1594:0.9215291915088856 1597:7.550783862328034 1600:7.324838726542738 1602:6.77714983535612 1607:4.002880597439872 1608:2.306503980062736 1614:1.6344047131013444 1616:1.868524430184854 1622:2.760275576165772 1631:1.982712430494037 1634:2.8540293484808124 1636:2.3472853219823757 1639:11.39993538040862 1645:2.610204821090754 1646:3.994344847632603 1653:9.191097586635905 1655:2.2728392074685457 1656:54.16129178814531 1662:10.563113862285183 1663:4.361312119422936 1664:33.51369653402141 1670:0.9326814993203231 1675:11.273324297050987 1678:23.498040478170676 1679:3.0249529483366335 1682:3.6826278981810767 1686:3.8161804851478807 1690:11.439751568167045 1699:2.501033477630646 1700:9.385461430766444 1701:3.293601556013374 1725:2.793743176626492 1734:5.593900942018691 1736:2.2789041160201546 1737:11.421260719908355 1742:16.7226977323621 1744:3.655977110628914 1745:2.2193371350147997 1748:11.035123546557758 1761:82.59344142611621 1762:0.4421539550967567 1764:3.142101590564949 1766:29.523715282397735 1769:5.093681469694655 1777:4.230569091507135 1780:1.9752955904368399 1782:17.148483129024832 1789:9.47380584061015 1790:4.279751986230494 1791:2.558310039463929 1794:4.072665918929524 1797:12.766677085918987 1798:2.9488528866258856 1800:10.038030180982606 1801:6.081428034722395 1808:5.3588727058646475 1811:7.520804162472518 1815:3.1830909879741984 1823:3.08945998373225 1842:4.210684276484851 1843:18.112314695044592 1855:3.532075607833625 1861:5.238251570367025 1865:4.279751986230494 1879:2.5045522402551788 1882:2.5803412905848377 1886:8.274253438715983 1887:9.029023241228941 1892:1.823600823171624 1893:19.002917380938243 1895:241.26169896271128 1899:1.2006272564054934 1901:5.118798021246654 1908:9.590564406617938 1910:7.712475714933708 1913:7.521601399587027 1919:18.90552549754734 1929:15.256820230865555 1930:3.8084904848521934 1933:6.635378712552163 1934:9.551236711019035 1938:4.88878898521985 1940:1.3467500616357184 1949:14.442970627421502 1955:7.704606933825561 1956:3.5452384651540405 1961:31.381704641456004 1967:19.499393903537843 1968:6.076521296933765 1971:2.907540684773307 1972:4.240525522286646 1973:6.257872997218021 1976:1.3332045192629354 1983:1.8104080196400358 1987:27.37377312316696 1990:33.682994807487226 # ausencia
2:2.19558543274776 5:2.239078079894904 11:5.706075678976365 28:4.853492630511566 32:3.7347064444308105 34:4.48637582147926 37:3.9603638007048283 40:6.226347715400485 66:6.306202338313857 101:5.24475290731236 105:5.39200223939288 110:3.196785704420318 112:5.253901903108336 187:4.8444934769949795 196:6.9080450976391115 221:4.911739330559689 241:5.94493936748493 255:9.103502230837739 278:6.242992920837614 303:8.540486791629435 320:5.9415050593515275 352:8.255481075776604 364:6.788439306427613 392:7.343978114398432 532:6.73946697178726 537:6.980949802131427 546:7.352231121415178 557:8.394857976277223 578:10.542657570099957 621:8.766658946388969 649:7.278037357587193 661:7.686285509977808 702:12.563886565388103 750:7.794225972905015 785:6.8606054481377505 857:8.71647717134448 946:8.034662585134464 1199:9.970802415796525 1288:7.270090161663098 1490:9.988633714686761 1507:17.09293076528034 1590:11.006746213649627 1661:24.900766321414075 # ajenjo
3:9.817792730998233 4:11.007248711451423 5:6.567975696511865 7:2.3715414775305534 14:3.4942520792298444 15:3.143781477165975 29:3.4987539255546833 48:11.499242204371653 57:4.545696692844345 81:14.221250614197853 118:5.944085470356 122:4.2919155589423745 134:4.967570040875871 146:24.404109277204224 147:6.632269909913714 155:6.214822706067444 187:4.5926346002677505 216:6.419833220538798 224:17.87454160077085 229:6.186491584836321 236:12.430498273269114 253:5.53908417580622 262:6.7762554692139885 277:6.904765545047501 282:16.857377453385656 291:6.2405285745191375 304:15.513792905709266 338:6.206578778403011 343:7.885114352344189 352:7.995864949671428 353:16.679319781857835 370:25.985415461552567 376:5.554462823994239 379:17.910020069702025 383:6.25274476343331 387:26.40599463371036 533:8.161355897248818 546:7.093574440722377 610:38.29818144471427 614:7.418846468886337 658:21.259555429871284 742:6.282071296030801 754:9.79172701598296 841:6.109591566834381 847:6.637866771039561 905:49.23804813172948 1161:32.171652082315305 1218:20.724785436136614 1298:20.897286704272116 1392:9.231559321080116 1443:8.177670311523705 1488:10.229387701901256 1507:6.864476231520375 1589:56.88974680150318 1614:8.470715680684096 1638:35.41673457451623 1748:11.30179616652654 1892:8.70224782865572 1901:8.175623623394724 1948:22.16098053388638 # absorbancia
2:2.7105430401652413 5:0.4618308282196914 7:7.259618329301489 9:4.293639972712324 13:5.562777316162152 17:2.3318954449610856 26:12.622786992752012 28:13.965066698388165 29:1.5972549340696536 32:1.5900045097466629 47:26.06175053882493 56:3.515850869255077 65:2.6248585979691614 67:2.698229816502417 89:70.59920463651342 92:4.849215214152193 94:8.746652853546188 110:77.34096982565494 120:3.1173792298358487 129:2.8597627503458654 195:3.9701171637524415 206:4.317078648098531 221:81.14180269726914 236:2.7858546241275057 251:5.017142341233267 253:3.4616796489400854 263:2.4946107532885513 276:4.062436221676062 358:3.901607335903525 367:29.61659790245856 381:5.420625899381576 392:4.957559800048755 432:4.017751202643748 459:24.409766387639888 506:79.7183878657912 532:11.452301263675112 535:4.445986969210249 620:4.758148586561094 642:13.931539139570308 684:5.60407718791896 686:4.364048715331492 702:2.6076357164928017 736:5.110841021672862 741:5.310708037954885 771:4.0434491804536385 786:3.615188099309503 791:11.841279054484376 854:4.399446812350651 953:5.192433074483204 1003:18.513819425297925 1013:5.993989228709721 1043:6.875429931017741 1053:8.286156815713989 1173:6.46814637108928 1220:6.218795592154143 1371:7.260944234279559 1471:7.311035382857851 1496:6.2845174674291 1522:5.96642366937522 1531:6.5404344708716184 1601:6.275318556338025 1643:6.801859194486902 1861:10.239356529660538 1910:40.92272561851759 1911:7.660375297265687 1959:8.186274173651883 1964:6.203260785628106 # acacia
3:4.415757747169927 5:2.8167306472818683 8:6.520896012592805 9:3.666736211832893 14:11.535844721083429 34:5.118271117477083 35:7.291328685384916 36:5.306198072550981 37:4.585047535015156 43:6.659199539073774 47:5.027970683615016 82:19.703114943443868 84:7.672832580923597 89:6.4338796899484345 102:4.915480333949974 113:9.433267573430664 123:6.299818593463093 128:6.60095201347329 135:8.102431380798796 148:7.248865552825171 153:6.591699947084642 161:6.386077230541678 206:7.333044848259359 209:8.321062128131814 219:7.7143713837335515 233:38.461805108995954 235:9.00460207585535 241:6.5888176849287285 273:7.107852118110396 276:17.02117916647449 289:7.008920734000069 309:20.75401862704942 340:19.64239742697633 359:7.147335073296202 370:7.304581531161395 406:9.17926248234389 478:8.23521406595818 487:7.099601085676937 499:19.019542669552663 525:8.40935258657241 550:8.637559304378929 780:10.75712649946629 791:7.583655977974139 931:9.710498560937392 1161:9.3589985226792 1319:9.779023641910682 1650:12.129821730772532 1685:12.391945420281498 1750:10.776209146518847 1953:10.700950975898863 # acamprosato
2:0.11091281255964512 3:22.49890607539259 5:23.303853818984507 7:51.885730819821255 9:0.0277995324086834 10:14.299746371554258 11:1.5393322967560863 13:0.2395852897383339 14:32.72135685648785 18:17.907357117467754 20:20.23068644888742 21:20.64256072991842 23:0.3363671290570517 25:1.6758744221757096 29:5.018784640258971 32:0.2413463908538821 34:6.98959963820244 36:0.7704659734101769 37:0.34854578863321334 38:10.24382615592864 40:6.402983011633153 44:78.38518206558956 45:1.896892339586916 48:7.344252667256009 51:0.973670174296436 52:11.50478888307696 55:1.3523345427104398 58:2.83671802531406 59:24.697830379429497 63:1.1082510986596021 65:0.9271109756941935 66:25.156372475274832 70:8.309674265921688 72:0.9271109756941935 75:38.864269829862785 76:60.63677170699658 78:1.5995492736055488 79:23.865578181276256 80:2.5035920150980546 81:23.454866983434968 88:19.25788302382802 89:10.639189126185167 90:9.446056388288477 94:1.273631873980587 98:10.346674164055402 102:6.44831469469335 105:62.56494835205903 106:5.075503173228626 112:9.115316328073707 115:11.699194570949558 117:42.88873786118299 120:4.938327735707059 122:3.385210897337046 126:24.097862746649668 128:1.7449262217173838 129:4.445298980226575 130:1.4148006745271167 134:32.337007560146404 139:1.370302191141784 142:12.626421127472 146:24.3165750866387 152:5.510935820652984 155:6.864445707725647 157:6.310028818052167 159:6.9681893938671555 165:1.806686523553871 167:5.310096005309807 172:7.210474505575412 173:3.192999262867675 175:2.4557693454077754 183:1.8894105962955594 185:2.461273047603087 188:15.9427665916096 190:2.45106747195505 195:6.590359354454011 196:20.742842404091853 199:11.900631646484719 201:2.920686119260336 202:1.928326371344401 208:13.84486773940487 211:2.7408050177921854 212:1.8963565826770512 213:8.487837361727227 215:6.1452503035600206 216:2.3636263716527997 222:6.939058151718497 223:14.39077038817698 227:49.0880501994573 229:2.1587866000719753 230:3.185591648606932 242:3.4006794117497026 245:31.858102650380502 250:7.418835342555761 253:1.6111663044110012 257:2.35258183727787 264:17.182109608655367 269:2.0773676103004615 270:2.3134757486372233 277:21.748056169840435 282:2.896695656887317 283:2.0484288278248846 285:2.437822916719222 286:3.546411202292638 288:74.19059078581911 299:6.014623070364666 300:1.316874104801279 302:27.572705084641242 303:10.856833648627198 305:2.674476580223507 306:12.814599216636637 308:1.5545314359769455 314:3.334873573459178 318:1.914689760202275 321:11.798026025231533 328:1.883029827342129 330:4.777353317039466 331:3.974623118647315 332:3.970753323447495 351:3.024774984705597 355:14.227354152883215 359:6.918811203223518 360:28.013607441208514 361:4.117695135369245 364:2.4620608951710934 369:8.868019123069075 373:4.393479702293958 374:2.3343512825491923 375:3.0348774856336114 393:3.636893303607998 395:8.07697811306909 400:8.412379888644331 411:3.5863937264705377 413:8.961262134432863 427:3.4560643328820837 429:16.635414685469513 430:2.6880697762328882 441:79.64711902243498 445:9.408419872336543 448:3.101494807117645 453:27.476461295323542 457:1.9802572383881807 460:164.66601045688563 486:43.21691450433798 491:46.12782828239387 498:4.930668676158558 503:7.951094280098547 506:7.470801625503756 507:8.604041012951301 525:3.3483764794482043 531:2.7128331705887456 534:3.9024907583568313 535:20.391667912143234 549:2.5174142722321284 552:2.714682845566711 554:10.440223141808385 561:8.201205559793928 567:2.7664031201937958 570:2.929113540705701 571:11.481955313584377 577:14.94949964847014 584:5.4925929991857405 589:3.2792981995470427 597:2.3725201927223036 607:10.891637871876897 610:20.907690600980654 611:20.661748521605226 613:7.1069584343902585 616:2.579050402058945 617:40.628793328851515 622:65.11050491684216 629:4.1991980909153455 631:38.150366548741495 635:2.9375844014948127 640:2.6762823192506575 641:29.95540211909857 649:8.401414222429652 651:2.957879200597159 658:4.97688495493346 662:7.761017830539148 666:5.652802130680773 671:3.341611716177761 673:2.340161202844919 676:3.8620240500937775 679:3.778539058383446 687:2.9008427652763094 691:32.88630874600102 701:76.84887199524597 729:21.44932215633656 756:3.07937769775305 769:11.025652661608307 781:7.740914624542286 789:56.28840799103014 807:3.980443518354932 819:17.049204457026796 822:3.170873257108012 837:3.322811383084108 841:2.0920584308469192 846:10.380011166400925 847:7.668754549981489 848:7.78492330264121 851:4.023713270098787 862:10.335473936961458 866:11.516173544811698 869:9.059550326339565 874:3.155072040379021 876:5.440624449780645 883:38.61659559693639 905:2.413961083315453 910:4.789407369223293 911:61.00949128027174 918:3.6273129976616483 934:11.22088891747555 946:3.60673371360562 978:16.804020504342198 981:77.52585397187032 982:8.636598801178728 1001:4.850875180854478 1005:13.583495041052782 1012:5.0414856692971 1018:3.7698846365609033 1032:137.82347696275684 1050:3.992141300119416 1056:4.405722200522866 1068:5.000427395113826 1074:20.4371270950156 1085:5.710977319840223 1088:283.5000632573789 1108:4.6694075915863005 1118:5.2848518774995785 1123:4.658104972572083 1146:4.086507393979327 1148:15.2758248642457 1157:5.730768802840289 1160:103.40639973413555 1169:10.1413206636353 1179:37.16819388956544 1194:13.238580648345668 1205:11.124292237579299 1213:17.372361844910824 1233:18.465401427906695 1236:4.405722200522866 1242:4.6135715961221635 1246:11.947104781430323 1251:135.54830865683604 1265:3.1250960210743006 1268:3.499909561239369 1272:11.169985897667335 1288:2.896695656887317 1297:11.556645170279968 1298:12.319180272938398 1300:6.511179443223213 1302:6.4669721098572275 1323:4.445456463277278 1329:6.286257454289476 1343:11.902327633197833 1347:23.727306331050638 1352:17.53359761340553 1372:24.664604716326437 1377:4.07828088375773 1425:14.28724918092301 1437:5.710977319840223 1438:3.233064109246891 1452:3.9823878581499503 1504:5.051891968782136 1515:7.523793427721371 1516:67.0611662994729 1520:11.76566701757419 1529:4.997046052121412 1541:14.802914166394494 1551:5.532521959852242 1553:3.932508451144466 1556:5.974384732413135 1582:12.367245328395915 1584:5.048416798078213 1594:3.368832450509557 1620:14.995147089007435 1642:6.286257454289476 1710:36.76259564130247 1734:4.239121509148026 1762:28.587678938611045 1773:5.466431325675788 1781:5.38173679315908 1789:6.246843707191618 1811:5.245901108686728 1871:5.848715611126465 1899:3.735684359993181 1915:5.913256430401704 1984:4.950336259890008 # aceleración
2:0.8176109572528287 5:3.833355884989162 11:10.670534165911755 13:2.119573118075022 14:2.126839008181557 15:31.154960537361667 20:12.806813522192485 21:2.6651991510982516 27:12.515773956182736 33:11.276257769486135 34:8.246783477715244 36:2.9930050236737156 37:2.3292210549524732 38:7.646683034020585 47:2.7343416039827977 53:19.782742393840632 54:4.472546859327036 56:10.960266572525736 65:3.2093933342356604 67:3.285224251318859 76:9.698571320872748 85:4.027555172283256 90:6.053818820538541 92:5.476190538250355 95:4.4120058884611355 112:9.770813492883713 114:15.760783541067802 115:11.574534942761867 117:3.9790253193708867 119:3.7270443655571395 122:2.8704125860691216 146:48.07542011395327 147:13.031074323903272 151:5.319576684866646 152:4.020541481076111 155:4.728678690391039 162:10.191627698647801 164:4.224114286398878 166:12.112169920804666 175:5.0318951235865 176:11.209537275029481 191:37.341810313552074 195:4.586264296758298 198:5.594852628341039 199:4.4918825207767314 211:5.343946073908254 251:5.645661809157215 260:5.249267119220464 267:51.40369801778538 277:5.407331980467432 281:4.230280878221518 282:13.78924479378728 296:5.157250787903287 302:12.842119224788952 308:4.0011465721321295 318:4.4232062289600425 321:4.457223442858409 331:16.0926284381065 363:18.656641252575806 381:14.880536862672017 384:52.348047385573345 387:5.046678710622966 432:4.634628468030947 447:18.839487189816293 474:7.687947708772166 477:5.984001122316082 493:11.67673391583527 494:6.3493491509896804 509:5.904253609540291 512:20.06909945416533 516:14.794800487788766 531:5.313532989825049 535:5.068632751531239 579:14.10475679810763 589:5.922152703027436 607:4.150630109488958 616:5.16746295925971 621:6.994302357537938 698:50.74423723957114 727:20.60198195931099 733:6.6292180619962995 734:21.445562326604183 750:6.030263954321766 781:5.181478345064764 849:4.337250610759268 858:13.682151937397512 883:23.41749840360047 899:9.437463944525733 901:39.832232381730144 938:9.479344061391698 944:17.83178384512852 953:5.822423706227182 969:15.486916610434694 991:38.03356739502717 993:8.031154090974967 1021:7.912545305512838 1042:16.86244966610825 1068:7.712059970961246 1070:16.769662058598215 1099:35.920531541107756 1113:17.658887397370265 1136:9.20318940239883 1203:9.081757952339448 1231:6.965665694363547 1251:5.636106021077773 1300:21.307068340310224 1305:7.584579782230367 1324:7.610739790721621 1551:8.25530696444191 1562:11.672238047324278 1567:24.841232512660646 1576:394.5557782499092 1623:21.115153420028484 1679:8.55542595861575 1790:22.599760610620415 1839:7.511252456784268 1925:9.00030666531916 1981:6.578063826448983 # acomodación
15:4.74412445362852 32:5.106836827599163 36:6.068365298607905 48:6.011410934897451 122:5.9356856504286615 183:7.5454303999063495 243:9.649841011521183 284:23.836619336259176 302:8.216715535145129 307:7.903847824258575 342:8.268374996691206 392:8.768243825328648 417:32.699065043532215 480:8.42203867243542 493:7.6279380003450585 517:11.456199976437908 598:8.670218048844701 660:9.56326431324941 687:8.69854887420246 775:35.50157053268116 783:10.764797766320036 842:8.567181561448663 845:7.994446913977355 1162:29.47851439825853 1232:8.967054934266088 1447:10.40274777979376 1456:12.358605172926119 1457:85.09862786637352 1802:10.438048238567877 1900:13.562391281408571 # acetábulo
2:2.19558543274776 8:14.582551287751034 14:3.738715016399302 26:11.589693955889985 52:20.28029819774464 66:15.44828089477386 81:14.750416078417354 94:13.554379267749514 114:4.816805870042508 128:5.957007994974974 163:6.527740239167437 202:6.175317576628177 219:16.978340578124595 237:32.45071019995523 241:24.640263044989357 370:16.156246785304802 371:19.80417013719931 376:5.8100058868284785 403:18.32240563051962 411:18.881836929093538 502:21.39940823191601 506:6.791984876713585 557:19.6482077648139 629:8.658348782650963 740:8.056510203376892 771:15.642513433160088 804:7.557548888848645 841:25.920683029969588 1065:30.292418562974202 1143:9.817128791570822 1192:47.861565797019374 1366:7.173917086402228 1385:48.62554760187228 1457:8.577532592150929 1590:24.885768333323384 1670:18.448346736154708 1744:18.028017374993503 1939:29.962715239775026 # acetaldehído
2:1.3342217292689158 5:42.58613877435654 7:1.6992932094715183 13:46.518225174072406 60:58.63265330386506 72:65.24290190404795 75:125.70814711703105 102:9.253902161080365 103:6.452941274359439 220:7.502016483570087 221:10.51346493160685 231:6.756421990066846 236:4.058057725541735 239:72.31354223559019 276:5.38460200847302 278:5.207371608423374 290:66.75138797860097 344:4.957112943857553 383:66.48779137802153 457:5.200774540198001 546:6.306720413112969 657:71.30128697516535 796:16.210898716249954 832:5.676599501063206 874:6.504238486486371 878:90.04461552174779 1178:84.03349419533536 1242:84.70010324519572 1507:6.0789117574579254 1961:9.43996728927296 # acetanilida
2:1.1821621549127954 5:0.04095336145605028 9:0.3645751646239435 14:12.182498323408325 15:6.573773243370475 23:0.9217762701832054 25:7.600674110803195 28:1.6372055345335184 32:12.16692847509736 34:9.69646070502015 41:2.486567180608011 47:20.587398866737896 52:21.198817408243094 61:2.831544414377183 65:1.6763062253313026 67:1.743036321548239 68:12.905418800886833 72:1.6763062253313026 78:2.439698278164358 83:20.77175385367136 91:1.4309601756949997 96:2.9246721976787677 100:2.785145715886585 102:32.6631330445408 110:0.4399760117902637 112:11.923825431388108 114:1.6068107877036233 118:2.820718487226976 122:15.321584356530051 129:1.8909761911933667 130:2.2350706089104 137:2.9049860536127943 151:25.349498901576172 162:2.1604658119165796 170:9.719383458450048 182:30.633818749586375 187:5.649369769889298 190:3.3544607700043674 191:2.615584755049986 212:8.10954718461103 214:2.7986896716364718 228:2.4107671299074473 237:107.83270823323018 241:7.738026796471034 251:3.949832342547914 260:9.792153106986536 278:2.859542814434062 283:2.9265899020642574 288:15.42558676324306 289:2.9700117069633594 294:4.127535612335429 295:9.738396391464374 300:2.1253032428671252 309:4.789291127946632 320:28.27538516661342 336:3.555549764392958 340:27.936982963267532 342:3.4209230527821033 360:3.4564544624997864 365:5.123767151134147 366:16.680646195156832 370:3.2434419288993674 373:5.359285970540499 376:35.33310521657393 383:3.106131489504623 404:74.7309494145133 418:4.4242382618574245 432:8.570796181214666 457:8.300447919246647 491:2.7360565131016186 497:4.663434722231383 506:16.455254294466325 510:9.642427240869107 516:11.306803294980352 528:2.765330080099182 535:3.3945357679248898 545:4.490140862456766 546:3.8995560621814684 548:13.34342415261369 551:4.083309902318099 579:10.626719836192839 617:19.139043916253264 622:3.8872051244292174 654:33.27180218545374 683:95.16668842699266 696:9.786356343049679 697:19.578473561938182 702:1.6606872827446877 733:4.908564111915777 743:22.008534430401486 765:13.14791314345645 771:3.006530816827645 784:3.908592575489161 808:3.9336814052441027 820:51.22840114815887 832:9.23462244574215 841:2.973298483805667 868:6.287084297460396 874:27.250679839261196 878:4.477699676831672 911:19.956517881612353 919:7.070086066586488 959:19.236234707468014 989:4.820732420110796 999:6.442160437186351 1012:24.62640578706574 1043:23.904849290260312 1065:28.292221580643584 1081:16.412319148154914 1107:21.373545619774895 1159:14.126048111700134 1174:5.057002170786851 1218:5.689253228267991 1277:6.9532087106612925 1333:5.2601175487192435 1334:8.214318583223566 1340:23.682637207176594 1345:12.088335462657682 1347:11.090822626735369 1366:3.7298963941009826 1405:7.239830399103089 1467:5.704073466635751 1496:86.5215886169652 1502:4.889115976276618 1532:7.034283612018555 1568:8.15071063976852 1576:6.299205850248883 1627:5.44824710199264 1632:6.805757566740494 1634:49.319151893841465 1716:6.077348755900378 1727:31.003820606128432 1744:10.94108948665429 1749:6.0203814505479105 1756:6.5776834678442855 1820:36.927019616864236 1839:34.18643119757544 1887:7.004940833341883 1925:7.253009056314273 # acetato
6:47.728390042565984 14:3.4942520792298444 15:8.974251012625128 59:14.730721568962934 68:10.086159566869672 72:4.6483445181433405 75:47.38524368596395 130:13.392851279433044 134:12.726827291241605 147:16.09380276712504 163:6.270441857076137 176:14.25401208520546 181:5.528550087054335 187:11.96302222095764 211:27.32026160190447 222:36.52671315975743 237:4.980494988152002 241:5.689014622374955 276:15.151963233846324 311:23.98034945580881 321:14.692426241749143 329:9.891236254233336 336:6.731636971803072 365:8.35987943136085 432:35.97757219283183 506:6.534187340822665 540:22.5132431816932 618:8.623733474225478 733:8.139141427506631 758:18.033690679298083 779:8.187935692393799 876:22.213190666251702 928:9.728050162887035 988:27.650088811353505 1035:22.239554305331886 1248:13.072039974697852 1339:11.57629560486108 1457:8.317667581017385 1459:10.422767844733178 1555:13.048242935337306 1572:7.272604597798983 1645:9.614945608358711 1709:12.662251521038073 1850:27.353767639346216 1961:23.327538484676293 # acetazolamida
2:15.638309621326444 5:11.608437378828041 7:2.3060794158966837 10:7.131050435135033 13:1.0355707559168736 14:247.6048721033082 15:0.7847315339303119 16:5.520756667573558 21:5.364807755424554 22:0.9708104431980843 29:8.61067326541147 32:4.279244917564426 40:9.014696070159996 44:2.4300559497837817 46:18.861261883915358 47:5.503259018081032 50:9.181497136609764 51:6.579289808627911 52:29.84403022763183 61:8.987615307399972 63:6.9323322755664405 65:6.454353560933932 67:6.606152837800227 68:1.1837460552549828 72:1.9912909793895353 75:1.585092418882049 76:2.270191751359798 91:233.15287350167273 94:2.4058903840092527 98:2.6949538013011503 102:10.185038038723775 103:4.404382317522231 112:2.3025446928411877 114:31.638429048232876 116:3.311701967076124 119:7.490507078790297 122:5.775710454834897 125:4.094054432586186 135:4.359422790475384 137:281.7115639264747 142:24.505665330100584 150:4.976553164583172 167:7.865195904705667 168:2.9845417163690118 180:3.644316804791335 181:14.591492407329653 187:24.686446289646785 192:3.2879357019132325 201:4.2085898663526 203:3.1001027171684803 213:4.234183909739488 219:3.9873340041087606 222:3.4602182939601955 224:4.67275393648242 233:2.9894739009891325 237:42.03727929835091 245:3.190479942983296 276:3.3760528169288864 289:3.320366228076882 299:2.9982787129226147 309:5.159315465624773 318:31.271094529729318 323:3.2918738124127116 352:5.139123957367022 360:3.81418700334873 365:5.495708446162082 370:3.5982024583519223 395:4.0288652127441384 436:21.989621873338752 445:4.694220720429396 452:13.054654994207622 457:3.201658560815151 487:3.4052909256264665 491:3.0820169392949044 497:5.032644090024164 498:6.279940583487139 503:3.9659572752416246 526:5.901805486591173 528:8.846459850379123 536:4.523817982792125 546:4.262418373251859 557:341.58465761484075 565:6.410195743685659 572:23.92239343323058 581:4.373883646963528 595:4.791737393397779 616:3.8473158205054507 631:5.7932126604199885 663:6.176665645148855 665:5.2212195133146 696:3.923954598049941 697:4.736440472425168 725:5.829606607503459 729:10.703797089836586 741:4.602942368439306 746:16.128991083574075 771:3.357516379533284 772:16.339760359721556 784:11.244670629474262 796:20.449863087031783 820:3.8518404374577404 841:9.288661648314399 874:19.85006239569401 910:6.1362372279177855 918:12.619093170089693 947:4.399468283555338 989:5.1909518924052955 1022:6.02560149008244 1065:12.134894963034604 1085:7.070886046029745 1141:5.8640303913131895 1144:18.437190431190004 1169:41.36608903111889 1226:4.8285039077613225 1232:4.445433432400108 1259:6.340550323104035 1262:6.576686084185832 1333:5.632747591023123 1366:4.090945429763268 1391:15.960247410330473 1415:26.69785409594559 1434:7.931565875120925 1438:4.535670690269836 1520:5.8720627568622215 1551:6.890368403446922 1582:16.39274777614128 1655:6.354280649243335 1692:28.886434134659353 1793:6.797331220133049 1843:6.02560149008244 1898:6.832252923845679 1912:9.426328762979484 # acetona
9:4.597923393338813 14:5.3057054315544825 15:4.937682666330314 37:14.015255719823353 55:7.077783358305068 68:13.940378722840075 159:8.145291894113383 187:26.54907040894832 219:8.68797777010501 237:16.64499096258402 242:9.440997514558457 300:7.031637925422753 320:7.554305258783833 331:10.051280341481492 340:21.68663905318031 370:8.276795205332993 376:17.819319993774695 688:13.551357481464336 918:22.35765985838147 1047:9.768312815238163 1120:13.328389082550899 1345:9.796839569699067 # acetonitrilo
2:13.593742245573107 7:1.352300256193438 14:88.48101880865785 17:8.984246548923483 22:2.2858622188350326 23:44.72955041256421 28:3.429066988291288 34:8.798711234059677 42:10.348183252033245 61:12.24685627125927 64:3.9590046914520753 69:43.73359524733214 81:20.07539561316107 83:86.91814067349027 102:2.8874310136017445 114:41.823729749051665 116:12.529264606624485 122:3.1309029269720603 140:4.43858226762852 142:5.013488020652821 171:12.461916421083854 176:20.124421065286562 213:24.182158965352624 223:3.838806716481843 231:15.430229107514046 240:13.0269929641014 241:11.71215298455808 251:5.9259089004741385 282:5.792521344761136 289:12.547708402171656 291:12.81712093550336 320:4.484977815622569 321:30.077745169916344 359:5.033665735939996 365:17.060851547634364 376:58.19191683390558 383:5.042703674661096 432:4.910800772788794 466:27.347895627054616 471:6.3189220236711385 491:4.648043672703254 542:26.078022983891813 557:6.9078230775504075 575:5.894930838285387 579:5.948866645596884 588:7.419778092482555 642:26.18021102626225 673:13.12312305342527 686:5.263533811699271 736:6.020692164900929 789:28.186773027485312 796:6.269495236728732 842:33.90468501861935 848:23.079209200756054 853:17.07887562227089 856:41.73342951213611 915:40.10268982315713 980:6.199028613568085 1205:7.188089514427383 1374:7.026986958609268 1451:7.542619345774789 1701:9.131829030799397 1839:30.090515630191224 1969:22.6492241852126 # acetilación
1:14.585085314016162 2:1.2538264054163413 4:3.277718982584893 6:3.3774512158741468 7:1.6134459322306802 8:4.743478872189151 14:2.6686871750837606 21:3.227864473118884 28:3.7413064952265054 32:2.664882095863971 43:30.72959474326645 57:10.07343244567256 65:3.787010490244119 66:13.100234293980632 67:3.8645632041831193 68:2.8455729254022675 75:24.252661464993157 83:9.34394121149779 94:11.221817741326587 112:4.131801598020046 128:12.400286642213318 140:4.759878118154782 141:14.702790435939411 163:89.65425506732088 190:5.630649532301173 196:14.306123926079202 222:5.368967050480297 228:4.616237766340108 273:13.411448118448398 276:13.33274928382196 283:5.175699581898777 288:5.302571516958122 289:5.222196258758028 291:5.355349829663782 300:4.299576990634667 308:11.93485344533257 321:12.875621707667397 344:4.853905721238605 353:6.0323630652651445 360:5.7381513463512945 369:15.53158005179715 432:13.239790417605597 471:26.64556955606842 502:8.108225118694923 510:5.779132625518691 535:23.683154301632975 575:36.2098888689907 577:6.125889846779612 607:4.74511230229758 704:21.26623564179905 711:7.404950350947979 719:6.734172463021227 740:16.6062105965802 779:17.38951889526856 840:36.20465973142899 841:13.221176600151216 853:7.471273052660155 856:43.11819250904982 878:6.8000701839017825 956:16.525820019245295 982:36.316368789158936 1035:120.78764786542165 1080:8.932803434738288 1105:6.740353309865812 1192:7.887958637578491 1201:10.662256845909548 1222:10.039516380440965 1317:41.64719700719398 1321:9.749145407893662 1572:6.37974333863834 1727:10.48996827418531 1887:9.368545441357298 1961:125.73185722366769 # acetilcolinesterasa
3:2.8168618060960404 9:2.123209230727373 36:53.36817010003238 62:6.84262495867193 68:2.94211114656134 116:65.37989514668443 156:67.52072231961039 268:6.985332946245277 289:153.57786011090508 334:71.48702788026935 340:75.0647244501798 525:173.38839748036537 535:68.67470903927565 539:87.34510778691674 691:76.07748785988652 792:83.39724685099151 859:9.498515615780967 870:177.3395539420485 911:76.79976637692033 1171:94.50855877563097 1243:95.86869823361103 1920:9.333266269132007 # n-acetilcisteína
2:2.7712686229162866 15:3.9986677961349177 26:5.035118871067655 37:4.585047535015156 72:5.536756628701501 73:40.616253686236014 115:16.490808345782828 203:6.77231960470304 211:7.747412383317042 241:16.055669109783672 323:6.9784324503564426 376:6.453120835444098 491:27.20921949381957 506:7.439608778428917 552:7.718471298841966 613:7.247250589194184 649:7.927179227592091 673:7.29794390868584 854:41.55301756041159 1065:19.821396126214538 1107:21.090308719399538 1438:8.285179602167748 1457:21.35925940476823 1576:10.47019948810402 1761:26.384879794072944 # acetileno
1:10.218773008214994 2:6.79671468661219 4:28.53051988977604 5:6.890594846018401 6:28.957523851184153 8:14.398185011762486 14:10.04153117731957 22:9.845559933395753 28:12.323312278230002 51:12.55212456716885 53:14.949119205406237 65:12.41885561358389 89:34.331192528915274 104:17.21065787032524 164:14.554328368208404 209:18.009282259341617 260:16.66586589985707 305:39.330729706705206 331:19.51925442546659 483:9.461495036935304 484:51.81572642044931 800:35.41549163985595 937:55.945599341146206 1069:23.14480396169983 1171:10.38788009072453 1283:19.92277229354458 1515:26.79701715854585 1661:24.714691122848492 1722:146.80023908302306 # acalasia
1:23.97256473479533 2:1.668038438620496 5:63.12637935198397 6:10.479542905309335 8:5.259420038088553 10:4.64188294507987 11:5.089454064957768 16:44.83205327134968 18:9.207527522148999 19:5.3614794038160865 20:15.116246789946116 24:6.212277396211529 28:4.245744550159511 32:15.905214385921825 33:5.391257712459113 34:3.883879487474879 36:10.87269503971638 39:4.933119409523814 43:22.88741882112189 44:4.7824481357028725 47:3.7961022832532425 53:13.854779179087105 54:5.589568781795655 55:4.8562634378396945 57:4.19031241628323 60:4.7918375374791795 63:4.539403316393656 64:4.787990692637297 70:4.356872512407562 73:5.917193868600381 86:16.48882481860985 87:14.335830351749502 88:5.907916024739795 99:5.5171568278887175 102:10.089672606555443 108:39.92274647244219 138:6.037934371694415 149:5.2490190270357076 155:5.850174764356869 156:6.032989413620722 165:5.411967592391643 172:6.0321664872041465 177:6.915473680948359 180:6.083019549191025 182:5.792667079674085 183:5.509626270711398 195:5.7053493111932925 196:6.284047368537355 198:6.727649968143962 214:13.90770705902808 224:7.14944593345606 244:8.773001894446798 245:44.65057441903049 262:6.409914951939141 312:8.546575220289869 317:8.006477364835748 320:5.323056422284553 324:15.067016888171578 338:5.841959521078296 339:6.739465963819091 346:5.330450963381771 351:6.783818961348683 364:6.1649882279984975 377:8.015541977164194 391:7.243788050398086 407:6.950813645217174 417:15.719286737231153 444:9.017344723598596 456:28.699487180723267 464:10.162986089859013 479:7.5792636674571705 503:6.418939093946149 514:9.153836728420528 596:18.077373803180116 600:19.61204936835124 608:7.75426761673242 634:10.17644556637256 808:6.762115716003432 818:10.142965981121412 848:6.33245581616567 863:7.995204863151006 1120:11.063346992521923 1138:8.386792026017515 1194:9.11783205189317 1207:10.94073388867424 1328:7.827219272603693 1378:12.798899624604703 1431:10.49028788144554 1487:7.147984480966593 1617:28.89040328183787 1700:10.084086156387665 1986:78.96689992542136 # acondroplasia
2:1.2538264054163413 5:9.6262505010105 6:9.432241363515576 7:1.6134459322306802 8:4.743478872189151 12:12.303273446383416 13:7.928003864503087 14:14.320336073728843 15:2.334598528304439 17:3.4752514993806902 25:12.232910891827224 29:2.6729995769703723 30:34.191949434032 34:16.61282084888061 42:11.006895359205831 52:3.418092313883531 64:4.276629133368785 66:5.166126893393424 72:26.205033614823307 75:16.41926465964463 77:4.471175248902616 98:4.557722213432254 102:16.000611250354858 104:6.123636300712632 113:18.057342062452364 116:42.48174552243455 118:5.061980600110065 128:4.821843862358778 129:4.034654833266188 130:4.4220518320711495 132:17.08782945704939 134:4.099727625138606 140:4.759878118154782 142:5.338091150533802 148:13.692870334606773 167:4.505307321294204 192:5.188079134901674 193:12.222963048442935 202:5.036979788091482 208:14.287306874121047 209:6.518273271962747 210:7.613453907868456 212:4.9997795979309 219:5.917701810765659 222:5.368967050480297 229:13.375613675208232 235:7.1968332015529075 240:5.459146423207237 251:6.254068412405841 273:5.319508262874613 276:5.280705368546595 278:21.94459637672243 289:5.222196258758028 296:5.76226144631068 305:5.877645694269106 308:4.593511868149713 312:8.017146541232838 321:5.055538356995325 323:5.192223765658215 340:49.386764782916025 354:8.071287771873703 370:5.513250667394155 371:7.315709357567617 380:5.607272926719024 383:13.508650723702393 389:6.928691718830905 395:5.960679005884924 406:7.370473538499364 418:6.745001844741575 431:8.502367201947136 466:7.21845665099903 479:16.908493927108385 499:15.318407837848433 506:5.646394441709717 510:24.006641060786926 524:7.07371382290407 550:6.83225050643727 589:6.532129615732653 604:8.077396191811754 633:6.122510513826711 639:7.868602326875933 665:7.183196061720018 707:6.769983065486381 771:5.2612395575441155 793:7.8576263387730405 807:7.272566501126207 820:5.777250697648446 956:6.86167378993662 1015:8.276787646620214 1100:7.753698084608412 1161:29.371325941097087 1188:7.66736409778658 1192:7.887958637578491 1205:7.519068484143826 1242:30.521365702541576 1289:40.5295214655318 1299:11.172137848807894 1318:9.706937858741025 1334:69.65482107888502 1354:10.081082847635505 1385:18.969870659316094 1437:9.054283714161059 1449:9.65201969355131 1459:9.52101648530482 1476:11.216196422723327 1487:16.042672608345367 1638:8.623581476816756 1697:11.537769850085544 1749:8.3738832696312 1955:8.676708182180054 # aciclovir
1:13.313639478278876 7:3.920796864544465 12:29.144348146974934 26:5.7947152243726086 28:15.444933444983164 32:5.106836827599163 71:8.69740782338608 73:7.958804644181046 80:8.256473503441446 91:5.996140096524273 110:20.694956728623215 118:7.617350633221789 129:6.55897510944271 137:7.709905907749927 239:8.7576319385088 375:8.845391560757 419:10.10575387016521 459:22.50414750382089 526:10.462858781619317 731:9.270078838335708 1239:13.086399462377457 1247:13.005421476551627 1347:9.089711008713694 1950:13.281573548650817 # acinetobacter
5:5.302400623540965 9:2.2197605209291433 14:8.366732947476237 15:2.5269045001455366 26:3.5096249032177704 28:3.9482126008386196 29:14.989137418771003 48:3.7164062320106055 57:3.893241623524277 63:4.239648666268899 68:3.044664405983901 83:25.199596393153122 104:6.339405855614943 106:4.589143874879067 110:2.3483940346004033 161:12.409008142461163 193:4.946776636860904 198:6.418858718197008 223:11.473340716719251 229:13.815088482674575 236:27.820794989802188 281:5.038148864937899 287:17.992524355225132 299:12.960533394837555 333:7.105145792598089 434:7.060524144857788 503:35.79288943467453 506:5.861160368629211 508:6.234020061135597 561:6.2404411305790894 567:6.19384123730554 610:14.83073911427667 696:14.930380227621995 728:17.89910515917292 786:21.74646206089252 905:14.39826869384989 975:16.77095137061236 1096:6.464046761105058 1111:6.427104124822467 1275:7.322370959946598 1293:7.560347786903138 1314:9.982245250816685 1349:61.82176734583202 1447:8.03218652427707 1537:7.971512841192331 1670:6.8603539416107955 1973:8.12263405328357 # bellota
11:12.697646597550262 14:39.80502956578016 29:8.72877218059472 32:8.711363282731135 34:10.23681720241776 60:12.09295358177079 61:13.716105533294483 72:11.073854438275449 75:10.108551326665356 101:29.268779446591623 102:25.341046963022727 122:10.349721692124945 156:14.606678365949948 174:35.36517539802718 181:31.461150882501695 192:13.949141568581458 213:15.94553146274369 219:15.429774710408529 224:16.85528979308268 229:34.13179501801772 278:13.777438350763049 296:36.01077939864781 300:50.25632345469432 309:17.85678952342897 314:16.79113954730913 358:13.801703033980456 376:12.90678659154546 380:14.800775282015975 413:16.43723890689377 457:13.764022877068847 487:14.199958571597426 489:16.974661020563136 499:16.12709674331652 572:19.131503708890545 638:20.321049042158556 689:22.744817672157318 702:11.03601923204667 779:18.200618193780052 781:36.11020271128615 783:19.977383721839225 806:19.003126952923125 959:39.30779950412474 1055:22.14572639682295 1144:52.37527727211009 1350:22.32782746325975 1457:18.460794739733302 1520:19.313029112560027 1554:62.94697320950616 1912:26.49191952352832 1988:23.639597985383823 # acroleína
1:11.714839008793112 2:2.7712686229162866 3:4.415757747169927 4:5.005428948931936 7:3.1935857951012214 8:6.520896012592805 14:11.535844721083429 16:5.037422299545935 17:5.212282711196503 19:6.624276703089651 20:17.739026382654167 25:6.517006300258443 26:5.035118871067655 45:16.446993014685294 48:13.349246932992619 49:6.597477326149917 53:6.795241550283216 54:6.855074624931279 61:6.857718176845762 62:8.541849235183962 84:7.672832580923597 86:8.111177997970819 104:7.922621506246116 118:6.845850305552481 138:7.307908788685469 154:7.223184535575183 183:6.774219501287978 214:6.821679732974443 221:5.5481299841586775 245:16.62122853511418 255:9.7559185547198 257:7.312075817583506 317:9.287407186598962 352:8.906742158773419 417:7.7266968429568275 435:9.101337293860938 510:7.574098542180113 588:9.561837195106772 596:8.904870808356415 618:9.535963144491793 717:22.621637959183857 722:27.50923306353604 728:9.132560673954785 761:9.068565239245936 789:9.30563669650341 974:12.158368649912545 1069:10.884560151313115 1168:10.300831423877064 1203:11.51645975395064 1441:31.7609655450727 1624:12.49133853366242 1677:13.916948396016325 1727:12.307566764832579 1837:14.08566677534641 1874:31.585767647359845 1988:26.543548120329707 # acromegalia
207:8.846666183814428 214:8.880408120631943 221:18.342224663420797 284:43.08386719505213 442:9.89214166800023 493:8.915400734576608 526:11.756239718727688 552:9.78297868978019 930:27.666144414674925 985:12.087730535699158 1140:11.806854623493447 1158:11.586010996985692 1279:31.351628446261476 1552:14.022666454958776 1587:10.85204359589744 # acromion
2:37.58670295428662 5:5.751924226671898 23:9.247384489565478 37:16.402945484292754 46:4.389461760546412 55:4.79185968234164 73:5.851834839516477 77:4.920037434596365 83:10.25867928448472 102:9.95821446554128 156:5.96755475575208 187:4.173324077999453 219:6.375508703837095 221:19.325766804283962 237:39.25924912179334 288:5.757386551176194 297:6.613008463980695 300:4.746841837367244 308:5.043425131783388 320:5.2581662217174605 323:14.087316609627521 360:6.195182054935622 376:5.127783939858521 400:15.99723515215912 457:5.550735413628051 463:6.400049513052209 466:7.680170079748682 491:5.423414381930939 506:15.010160755543634 516:52.114800273395325 527:6.783306140374497 546:38.06824744642328 570:6.614157113795001 613:5.912417337033575 651:6.645429886372203 656:7.454008271218647 755:7.030132736718283 761:7.722213428513612 771:5.715816769247186 874:6.8586872242546155 1009:8.261101274702924 1342:6.774552961957226 1347:6.971296457722043 1564:21.56533761347886 1616:8.320491875819052 1626:9.387521113866905 1744:6.895506680120893 1948:9.216666676113233 1992:8.32323432116519 # acrilonitrilo
3:0.7903910750825448 5:9.746126033618335 7:4.336170079000845 14:47.74093801117928 15:6.452356544199415 16:1.2409881009793482 18:12.451291351358055 21:1.1766225786617845 22:53.552183006726366 26:1.239219086229978 32:17.081222950015377 34:1.3034879144420535 37:0.9072820687151589 43:2.6096087982382135 47:1.2337335148007766 48:1.4067565995419884 52:4.965627521945848 53:2.732572430623254 63:1.8489123635139253 66:8.346117011543432 67:1.7049437961778462 69:87.51866920997308 70:5.7913237573957534 75:1.2538487702373338 78:2.398647091410863 79:4.186846602177488 84:9.743913224203407 106:33.226166813194645 107:4.992626689906196 108:11.154709195172288 109:10.5983605398804 112:1.937132955593314 114:10.519330810531299 119:2.099165479835076 121:4.216862499659468 122:15.142859552713398 134:1.908995836323302 139:6.786596522514283 140:20.474755347542885 142:3.035766358452205 157:2.7565731967254705 162:25.670995242426027 167:2.269557506972133 171:2.887980767970577 175:49.89293920985409 180:3.245652464153591 181:13.3417354373827 188:4.104837298050266 191:2.5739813936700084 195:8.38510447560432 196:16.661097402576104 211:3.614761195585469 214:2.7565731967254705 215:2.676060167897003 217:3.073975180033048 228:27.07828617273318 234:8.992608452680543 262:17.036176751530245 266:9.293441054005358 274:5.291434079971475 283:29.90960520659577 290:15.592139792340186 300:18.619916353046726 302:9.296905798239546 304:8.919911415342796 307:3.0399687325377283 318:8.062059381065195 321:8.129429669413193 324:9.214633911328821 336:24.82729955482873 356:10.470551713398434 357:4.658125254632684 360:9.470769994449665 361:5.032824107361703 370:3.200294399448064 403:11.13771218561233 411:11.68694481139968 429:11.361804557793239 432:2.93929997327936 433:13.739558069652423 449:4.457702293106436 450:10.416403687710336 457:8.210942543635918 480:24.866482021591807 493:2.7881385703252595 516:67.17845326697909 526:5.482208429823203 546:3.855303748388353 547:5.599653331925531 552:302.8776563513993 567:3.6414719345764706 575:18.043873827899862 589:4.173365472742389 607:2.4870628202265617 622:10.360716890364936 623:4.012823659065201 629:5.115893407100019 653:11.524052959795924 673:23.47889798807261 711:31.100084924529327 714:12.501472692854694 719:11.44053921354194 740:4.5313543447790705 743:12.958692810559405 751:15.66995507885147 753:4.247382720274552 771:8.532689430512669 791:9.570167389610768 795:4.467143533740039 808:3.889382142285017 837:4.21823872046525 842:52.43945056457063 856:5.54002660606132 866:42.707913037994416 867:24.735840761526482 870:4.513472018108069 888:3.7944740901880687 892:14.099239662764905 900:11.967767936796376 924:12.37070129170262 947:3.9908408018247004 966:4.482987468327642 1002:6.112471498209102 1010:4.672174580184802 1040:5.915670375830285 1068:5.929324239938246 1113:5.652287465581779 1122:343.671588427366 1123:5.582426132884076 1138:5.466006342453877 1158:5.3161207061171 1192:5.495816316778538 1256:27.55672755772675 1259:14.590642944507863 1375:13.050471967217852 1429:7.04186901125592 1451:5.482208429823203 1495:11.936306933080504 1507:3.637489000974537 1511:15.249097678242027 1548:5.599653331925531 1551:15.69724312453645 1570:5.147445929182485 1580:6.173708577900902 1582:8.510236081436421 1602:5.787396764912316 1622:6.476136776974381 1627:5.402543862108082 1638:6.220944893043235 1645:6.310659988684729 1691:6.323222477039113 1693:12.521678022270908 1701:7.054060033882094 1702:346.9504302600094 1750:6.554994207526214 1911:6.512847773433049 1919:5.806581743535368 1976:12.347392775634889 # actina
2:20.884241643677317 5:1.8603599721099802 7:0.35035003327696584 9:21.52915386011072 11:14.647703703750388 13:4.440915725832758 16:16.629749680070546 18:1.1998297790431813 21:1.5800950303423114 25:8.515347836833804 28:2.0329674812588285 29:8.879822261510451 33:3.080544606135497 34:1.7170547337483641 36:6.201074797988477 37:1.2847919841379063 38:10.161012826878087 39:2.6545605228969666 45:3.2000726714756658 47:1.6418935414236742 48:11.429534641144969 55:2.5839082597109124 57:1.9839914659608413 67:18.912608140944283 68:40.349548357420716 70:2.131729508476918 75:1.6636026560472197 77:2.7020139633287696 78:8.333987076208775 83:1.6730809983375121 85:2.841446022689647 94:2.491966626907636 98:2.7828364142674444 102:5.471653696321375 111:6.967510967225692 114:18.26229051234691 117:8.181806532247604 125:4.187334639358769 129:2.29888119334025 130:2.6562615243337753 134:2.3584536020480495 138:3.69319763645425 152:2.8347754038866215 164:8.673522971921235 165:3.099976922241178 168:3.0739337962902766 181:2.8708343102966136 182:3.459503686504501 192:3.3786497334966454 193:30.30644801417637 195:3.3766762642706922 209:12.049038065240088 212:3.1994800746224628 213:4.32780319467398 221:2.083979236093187 225:4.189415504395812 250:3.79214445202872 255:6.0674106954315326 269:3.398510116242895 278:3.298289097490427 285:10.25332967245963 297:4.309918807564182 299:8.79681923811877 300:2.5425953046589242 304:3.6373088809727117 310:4.807628307284122 318:3.2197458185640166 321:9.141040972848499 323:9.412108282728466 328:23.465607603720834 361:5.545674942004151 367:2.249401460782646 375:4.422310949133791 380:3.7805044231920424 381:12.337398565511467 384:5.923091956160904 394:2.860174022671021 395:4.121978494637149 441:3.9581510394580506 465:4.214573816641485 478:4.581592775812694 491:3.1718600797114136 508:4.178000186356998 509:4.660637749177589 526:5.997986474472352 535:17.95738359927815 536:4.618060676762537 537:3.998899858101402 547:6.116088845108692 550:21.44622321697682 561:4.18421781268101 570:11.326428157187252 586:5.117431662128903 598:11.20972896042844 607:2.9587130560582637 615:4.473888218843468 616:10.564719538211834 620:18.914772923051334 639:5.992539131162849 647:5.762131276939081 662:3.9636534319980643 691:4.854834836129188 694:5.602520517406699 700:12.86372543023184 709:12.261082684450434 720:14.003871064847239 728:5.4552295756558795 741:4.697338964347731 758:4.844405876938346 760:13.90945342117497 768:5.803587033154638 813:5.201779432247154 832:10.166727718804589 835:21.35903342074994 848:18.36860303932557 849:31.321100782376625 869:20.345945417887233 883:4.361815747876788 942:4.663331588408095 944:15.271602021753354 963:12.604308731444736 972:4.9326264964218876 975:12.538175885427522 1010:13.101814100865063 1021:6.646539868478361 1023:11.897988696365681 1033:5.97359389672593 1044:17.469232304325963 1052:6.605047310402163 1057:6.937975171811826 1062:6.136495280564267 1086:27.909421805146657 1130:24.912462822588438 1138:5.981690462879622 1200:8.429568251551752 1205:5.647429576815391 1276:38.58776564651379 1291:6.590175854660894 1317:14.142835441096421 1319:6.090165125541867 1342:11.644662218526301 1355:6.996392008539126 1357:5.970902592197788 1368:8.013582681991105 1377:5.505180113865879 1399:11.827226924433912 1404:17.02367395071622 1407:5.944194563608106 1410:4.871341783654534 1438:4.6299368598021955 1469:5.684132480094402 1483:6.564421354690168 1495:5.120871841397234 1531:5.9178522913907265 1546:27.72183516399722 1553:5.355199176005873 1594:4.771562314872014 1675:5.894448946470667 1676:5.021940129361651 1728:6.3112078397288585 1731:7.06603908450305 1742:7.7556368486178435 1743:7.094607358117052 1804:5.598087152915297 1838:7.533587526473419 1841:11.484542150517413 1842:4.903265768977964 1871:7.307181224775326 1901:13.565259660517462 1906:6.63892966140474 1940:13.425442276248623 1949:13.094599142267413 # actor
9:12.110434782138704 47:5.983865682667536 52:15.178200911050439 83:15.000462665196006 163:8.146072533500288 199:7.845394105370374 214:7.7918312384960045 237:39.8217753552391 241:7.557777110757978 486:9.754201466997992 491:18.424688961506074 556:8.945353316257407 615:9.098477113520627 796:21.74450674807518 848:8.578109461737233 851:10.102966270778278 1205:10.30563923124671 1551:11.665459452449394 # acilación
1:2.109990867817987 2:3.5643928240815708 5:0.7782552573270428 9:1.4385712318358836 11:10.45220168063534 22:18.111513773258036 23:2.211056853697549 39:3.725917564727715 47:7.857460016776723 63:9.349313154002072 65:3.1074044364867532 66:4.45990730403976 67:3.182866398938829 68:2.2004545892978102 70:8.983144605752583 83:54.169637905356964 87:4.54110699930135 94:17.096555273198714 102:2.532076872851291 108:5.870733151047563 109:13.947141148073841 112:3.4435570697158626 114:3.0283267631556736 122:29.49611046434202 127:11.432228293736122 128:36.67591249814049 139:3.673401215717009 146:4.293975328064157 152:3.915331273376422 162:9.974088176952712 163:12.087527144907513 176:4.139634491665406 187:3.0544730135162883 196:5.048467788257594 210:6.889258619062914 216:12.385789826738089 237:24.580506997674593 253:3.963321583776157 260:5.141256404441193 262:5.172572268623972 291:60.12172229592336 300:3.607690354598017 320:99.06503366268123 338:4.613567358435473 351:5.541864802504603 360:5.025512322122501 363:7.817615510749462 366:5.0091564168987475 411:6.137566733857648 471:5.928544072319654 506:12.614132546255657 538:7.388630482138232 561:5.309657556896942 581:5.599062883916856 592:16.49384621539759 607:4.045027283397233 617:14.414993046861774 619:6.034093029579759 633:5.406519423762854 673:40.176015500067436 691:5.992692823299526 700:6.205808468596252 718:6.0279032317649985 719:14.801210478541616 729:5.224595696964927 771:4.553814199732182 807:6.54973723805783 820:12.877559743979452 841:20.09841672200577 966:6.131036318928846 972:6.0716552412833185 1001:7.448589447405302 1046:17.172632137089717 1058:6.320986692624356 1123:7.250629898289626 1161:6.825293705752822 1197:6.551761407112357 1375:6.820637942271665 1385:17.49640774435691 1392:7.605281455484631 1497:18.706369719318776 1627:7.068199152321965 1953:19.1180969270556 # adenina
2:1.0117625489993851 3:35.4896479025299 4:30.672364166714928 5:13.781510730452137 8:11.577165841438598 9:5.955668799893982 18:35.85660953827964 22:42.5903416208226 24:13.49320862417229 28:42.049098121942244 29:13.346125581550211 31:48.25885911525441 32:2.370085623668868 34:23.151570107845675 42:10.348183252033245 43:20.239842235932304 46:3.6315137524147074 50:4.847838542668504 60:10.634821518619923 61:12.24685627125927 74:18.091355072910055 81:38.746762334959314 104:5.795885781881888 112:10.33141878659307 118:20.800285659964345 119:3.9970848212364385 122:8.910098765892155 133:7.005916172146459 161:11.309323125249854 183:4.668936190995815 210:52.906428130924304 222:5.044214234096215 223:10.379516378639497 228:11.31860971548807 246:38.18031975548142 264:38.941584905898324 270:5.1514862632975325 298:6.0966122520779225 310:15.457091070202397 314:25.451329768425282 325:7.4537224950211565 333:15.907118678597497 352:6.769347787822 376:4.356457012381046 380:13.326298023494676 387:13.414188886265947 415:6.105821373769172 468:8.208420645358855 469:33.6439927552494 484:59.72491074601206 489:6.353087891275137 506:13.405309977150202 508:33.99929339591369 536:6.14175980166327 541:30.099985316692226 577:14.372612463685584 586:6.650512435563528 630:20.874342437703934 687:5.797008573427729 710:9.113439362771144 769:17.07436190325502 771:12.62672757324394 838:21.550926064799892 852:39.89088050134797 867:19.050858061342126 907:24.936216416894716 924:16.5393180768763 974:22.836813434862176 1181:63.81871382607445 1215:11.00501780349617 1249:31.99059605986654 1276:19.624973255899288 1365:8.633470216587257 1424:22.265174427599497 1435:30.46136125008405 1436:31.491786163441585 1514:20.63511653945244 1587:16.085676248859464 1698:9.773180266228035 1706:23.57296601128224 1722:12.319951914275483 1845:25.49326855308618 1850:11.00501780349617 2001:35.9834363160257# adenocarcinoma
1:5.612023296268194 12:18.491284061951283 14:14.018534105343782 25:7.706398215071846 43:7.84949302820104 128:7.790884135882593 131:23.721854015314364 191:7.80963825012664 213:9.168316836903113 348:11.09257936046555 373:24.44700516667465 524:23.178277974144383 577:9.120888036918585 632:13.488656997816104 907:70.47479163097314 1057:26.701780311477837 1538:24.493146890620284 # adenoiditis
2:2.2777080137749057 3:10.525811136746913 12:58.94663146146303 14:10.411848951065894 17:12.139201869759004 18:3.942578866799148 22:3.733165449677109 43:15.054043558326997 55:44.78308885588402 56:14.723805204905725 57:4.889378145625131 68:4.014740908182291 79:7.7934695387047785 84:7.118677167878148 122:4.633773478236764 131:32.666838918569034 143:9.067962667040463 151:7.168296558353664 165:6.124619566216068 179:8.746305730884323 190:6.870183660703575 191:6.069061250206789 196:7.002224034218363 205:8.122640208410816 207:6.236961272445385 218:16.532988962795955 254:8.723597030406598 281:14.945127718529065 285:6.855272109115442 330:21.575687531054946 342:6.9410138282324505 348:9.33496992505028 359:6.594747061641432 373:20.777960176241383 374:6.738268653574447 415:7.681117098057952 457:15.501081463506365 506:6.886097568403102 509:7.761303621243634 528:6.233786054536192 532:6.833548367441199 588:9.004517542041478 620:7.23399818034243 626:8.849437120900948 633:7.366720580392236 701:7.669167469950812 732:10.25668034427869 739:8.107701151772117 776:10.41418339328051 907:62.39054280029191 934:20.507355971473743 1291:9.727857056790766 1315:10.716172832826096 1885:9.903949189984182 1909:12.832519847569015 # adenoides
4:5.961045803605347 5:3.7194642197217944 14:5.3057054315544825 15:4.937682666330314 19:7.593426978583912 28:15.864823458584624 43:18.235713193471003 49:7.566483681938197 53:18.510364389877342 56:7.4633646264763005 73:8.157819324094012 85:7.362770184659915 86:9.085883018168827 88:8.148416304326847 127:7.814137221391857 151:20.378658818336532 152:7.355442616644024 264:7.612390433459311 307:8.102825471709389 396:9.198226368798572 407:9.202216059842712 426:10.67394670022153 442:20.588885468267602 485:9.210219585804458 508:8.79019418514485 527:9.09974093144838 528:7.754993870616193 748:23.684153901312058 838:12.495231540011806 1442:14.91960069209014 1592:12.97186964355384 1701:12.259466693086527 # adenomiosis
2:8.471647827966963 3:9.491245935808054 8:3.1100280891058043 9:0.7295561839185675 10:13.797865631094826 14:14.61463192694978 19:15.955632211080706 21:11.044995312888842 22:26.084785661100963 23:1.3928829630150157 26:1.783868064991236 32:33.23433014043687 33:9.104992024152615 47:5.985884269184267 48:11.909534906335477 55:2.73334535212027 67:12.985176049273209 75:11.339110903013916 76:13.688907307287582 80:18.50505363857878 81:23.488736141723706 85:15.276881643195086 89:15.392100072579396 102:5.775107583936331 109:4.621565635745451 117:15.127828435126391 118:69.95558067955719 119:45.38977406065033 127:16.606527944069878 128:15.886554879745782 136:49.8443614399423 137:16.885920012200984 139:14.508760335660435 161:15.250741448176452 163:43.58042233717896 171:71.04151974686003 175:3.9663625037404033 201:79.90512466102186 207:3.3595470219569257 212:9.354617713813647 214:24.352966329666206 222:72.78186628039872 225:19.53368600431318 232:13.665137385717966 234:17.920698942826203 240:17.811560744310622 256:18.584144237391765 278:3.4536534764911755 292:35.76452797351299 323:9.737434176455324 326:52.30663033355219 332:23.244272382524688 336:4.16658240110114 338:9.995171384357857 346:173.41864527529592 370:17.97481607667769 372:5.436483917764355 389:87.0435035072698 407:20.72391635455675 415:20.751730573823693 421:28.242442637024926 493:16.643654535567865 497:5.290717764487863 498:26.235765845113622 535:65.20614141454806 538:6.4006874975121075 546:20.050649142279017 583:24.937326401002135 618:6.015404898171821 629:23.96137626536465 631:58.015105336246144 673:53.93192005635793 685:5.495370442593956 690:27.587887243270412 740:63.82914439322575 743:23.954511819838206 799:23.608111212043564 830:20.98741604257102 841:25.112547039432165 897:6.0204735137585645 956:86.43285610548521 989:5.449622448169183 1030:22.286110716349004 1046:6.20403580842068 1070:5.895218817235529 1072:25.185402777806694 1075:34.598404214570195 1113:25.605251223463057 1122:24.82501583889057 1123:59.29686929584985 1161:24.10740018251475 1174:5.688065341438581 1256:7.670053918644538 1366:11.395964488781305 1445:32.65875622835001 1476:9.488522833461216 1577:30.94697813569507 1641:19.275194300239598 1701:29.872304925389024 1809:34.436964834323895 1853:9.444547238955492 1856:32.688411792739615 1961:29.47741276872626 # adenosina
2:7.426140202481081 3:62.95785976979613 4:78.23687200232469 5:47.08519626218245 6:238.14925607726047 7:3.1778745727603335 8:6.5570186124278536 9:4.316079794965439 11:17.72712277438841 13:6.076503015585394 14:19.682864915878845 16:23.63086481017816 17:8.415988288153704 19:32.999284205346996 20:14.765073111391162 21:0.8185457147854608 23:0.5672868610051094 24:14.936020471233116 25:2.0378616269361074 26:17.937401219085398 28:9.18992036848061 32:6.087281682609396 33:139.92099828001702 35:14.372465516668056 36:31.51445030856327 37:6.699711381741111 38:7.312620363349413 39:1.7615909734331634 42:1.5259587899470504 47:17.90293394455923 53:34.015407123652025 55:139.45057006604517 59:2.3345317735776425 60:16.552303521993554 61:19.716929765547402 64:5.668991983860141 65:39.95111281453393 68:6.601965914283428 72:26.563777758123667 75:86.68218903568531 81:2.1130827178151437 83:56.76228067094135 85:6.321621108927206 92:16.10687426777879 94:10.663538705199068 96:13.4040920884664 105:1.631846349493755 111:5.0657386140430924 115:2.2875244633351146 123:62.030590000231065 134:49.9597522702995 136:17.093905693441723 139:11.021588978209316 152:17.87934222387493 153:2.102093416475749 154:283.42492080105524 183:12.86543351528943 191:2.126178391339982 193:12.106304973721615 203:12.85991970122316 210:20.67509333175246 215:12.745396829195542 222:36.17512499218992 223:1.5386760698941941 232:19.324695507616546 256:22.27973020627243 260:15.42676567880178 261:66.00642324146119 270:21.326799510657132 271:13.098338146839716 277:40.075865317662476 278:59.19840368159096 285:14.71607106177706 289:13.547940075429626 299:6.822270692366893 303:4.504693896432792 304:14.248277565371948 313:94.52590789453016 331:11.484095540270976 338:13.842980657472088 344:12.458091220137028 350:44.81041850668977 355:15.505971838565033 364:21.990565654827684 369:9.713238078275479 380:14.690451373613827 383:7.7594141694628975 396:25.10237979299663 404:49.08838688747474 406:28.9003424676141 418:18.079162403729082 435:79.140650934554 461:10.211812971537134 472:4.074277853023276 481:22.541330001804376 491:12.80326702601284 508:3.2016623290961665 525:3.7570654189338155 531:39.50518455603306 532:14.65223993936833 533:135.53682632969415 536:3.628313871492136 542:140.30020439545078 551:3.554386141587605 555:21.20468618822635 562:3.534866385268186 569:17.36155028438342 571:12.73461415404037 597:14.49947661308124 612:23.24820493247611 614:25.517791622441585 627:52.92040456933747 640:3.0719245989010133 651:3.359638178833978 667:4.292509309710407 679:19.022688901000915 687:16.229701035389976 697:17.910300538431994 707:18.153740472910894 724:16.55419341099906 727:112.5908474081569 740:18.546789165990525 760:20.189438341405964 769:4.587763201958717 779:19.710310307640835 781:15.223629706375045 807:19.655371221013763 824:27.712839226010285 846:37.22061353200631 853:103.26597367497467 855:59.04757418876476 857:4.674742271434499 884:12.81601173368485 892:22.045998971167553 918:18.546789165990525 930:32.8634232050235 961:23.38376470482333 968:4.936663911163746 973:5.399027285692916 993:55.970491954505256 1029:20.843880946532675 1112:19.588918952668138 1138:21.40604224770183 1139:18.94688606750596 1226:74.50288552285187 1265:16.951280591890626 1285:12.726501276963518 1311:6.891793664191709 1320:28.49940381470422 1351:5.864470200303197 1353:21.397854035257357 1429:6.5337269768832105 1450:23.29277346088779 1463:28.28627092996615 1548:21.8131309347816 1568:29.405754309202326 1608:5.46739509953217 1610:30.550888328239413 1615:21.95534049667656 1638:14.177578949230007 1675:4.879725339318449 1736:13.610755913039053 1878:66.22165201392626 1884:51.74708258624554 1953:24.48964944712847 # tdah
2:2.19558543274776 5:2.239078079894904 7:2.6015466608900772 9:8.811467777741942 15:3.3847339858180354 42:5.262294192871283 47:4.397156772510392 68:3.9245468455998798 105:5.39200223939288 122:11.871654532494837 152:5.744907454434588 176:14.783221349273648 181:5.784016502485422 191:14.780868996191757 192:6.32843828725843 269:15.53564127538106 278:15.320772816950635 387:6.796425926428477 413:17.988068834074273 432:15.588714746566993 491:6.108062603158023 528:15.113196896929379 535:16.481134651056298 562:7.523736930744381 576:8.674453489177042 596:19.364741095156685 613:6.600337092473843 673:26.78239226715423 745:9.592093748903984 837:18.31664405671726 874:17.953769331290285 911:18.79321767809039 976:20.43319293041797 978:7.905294658212144 1042:8.808234359286145 1079:8.421105073419632 1083:8.888942085585297 1111:7.361705840635322 1169:8.174906400331025 1265:7.518586344399925 1271:8.840626521141763 1328:8.455962374699633 1681:8.808234359286145 1734:8.700028505690765 1896:9.396604059277003 # adhesivo
2:6.180712842451217 3:3.4028088028751795 7:2.23542915623588 18:3.4607235948340924 22:81.07267436247099 37:3.567042499875749 42:4.856710256405093 44:4.989870453775661 49:5.544196205705479 56:33.18698925436897 61:5.802022117050541 63:4.745871749220411 68:3.53170188977991 70:4.5625372964873305 75:10.792856904648103 84:16.04536812543502 99:14.260077898039405 112:4.848372696569056 114:4.414492223743968 119:5.034404889583192 120:21.77196462689211 121:17.462560055287057 122:57.38282588789915 135:16.905814308865516 138:6.248724651726485 154:6.164597082457609 156:6.243770305167249 175:6.368960673797329 211:6.685514275601638 232:56.370183662869565 237:4.8286701154703975 273:14.91345322375815 300:5.018718997525352 323:5.921721004351311 335:7.8606511892489905 344:5.5800487515159265 390:7.775744559408247 400:27.390174625958284 411:7.597945214985717 421:9.66782691263043 430:26.65542990686785 439:10.203671165053256 442:16.35436470619246 455:6.897530336387755 510:6.513198848172063 516:17.549732218232254 518:30.343851726837478 660:18.276425397224607 663:8.895380026607638 664:47.7370082871698 711:8.146328758320477 731:7.428831173393139 771:5.9913501167692935 796:17.50590636611306 808:6.974051502287535 842:16.285474563958818 844:32.37883121168338 852:8.217354002172963 924:7.943471677795796 1085:36.22612949564929 1128:20.679623909128676 1160:7.715259596522095 1179:8.309884652353123 1218:8.780962847638866 1235:11.288131455254113 1376:8.602913925921435 1522:7.955309691414987 1707:11.225547545302335 1980:24.82368106214255 # adipocitos
3:1.708452312843891 5:6.407691888306523 7:0.7552592678810006 10:3.0296380642604466 16:2.2490842463500953 17:2.405604067081878 18:1.7591825442225864 25:9.903916672277541 32:5.723824811403666 38:2.049463770733295 41:3.5766242490235247 46:8.308763163154763 47:7.00576908530961 48:13.503058546927386 51:2.76090954137961 52:13.215362801286018 71:4.970486248201483 74:3.0762644446549268 78:16.98930290516402 83:2.274142228884333 94:15.758032789104952 95:10.446176822790415 98:9.538495713192011 102:2.1409800506606143 114:7.824935625593058 117:3.4523481255153223 120:3.194930653581008 127:3.9273169757125177 129:2.9362539520960036 134:2.998531458508044 139:9.154601991318875 149:3.6093938849864227 152:9.649912217081798 161:9.646856735192461 162:3.228264742259779 174:48.297905757563996 191:3.713220685321315 199:3.9571032333874507 202:3.904833140683211 217:4.238778118486098 222:4.229092495112876 230:5.274618516033377 256:11.861286238517192 261:3.787166169293459 269:4.072576240406844 281:10.0768859480778 285:4.471091544657592 307:4.203269616941267 310:5.504541362767429 320:10.038255643497301 336:4.6934958751108935 350:5.637141578910229 359:4.2187192385992915 361:6.249146359865616 375:5.11462262229465 392:12.820143818762705 394:3.519347381109329 395:20.97363683004698 398:5.750945238582377 411:5.6964506630632075 427:5.559812081596264 429:5.534218222116454 450:12.867232334352025 456:5.62298911538278 459:6.018320459715706 461:13.678188173475096 465:12.544668131975936 499:21.886306808585378 501:6.2062308191259525 524:5.909776345985265 527:13.081490490762759 533:6.098916592900314 535:4.527070685449231 561:12.481971963418397 562:5.215547596460923 567:4.827368200172393 571:3.817632196510109 580:17.159454500503976 599:6.60805355133082 607:9.914838364818483 623:5.209236677144981 625:26.230700415290293 634:19.73488728216669 635:5.0108760152202665 642:23.60674051668952 657:4.889037465622784 660:5.817412503311064 667:14.76422163687053 684:5.686707134106254 709:5.465197448594385 711:15.247111311632532 724:12.900537718038713 738:7.613422720545482 753:5.449398790048281 761:24.898230947077035 781:4.63881672227768 804:5.248708477066102 813:45.761548548759706 821:4.99169466405193 837:5.419597435831584 849:10.294332307551032 853:15.379956705416806 857:6.390907552481614 870:5.72102879209449 911:14.064291969932441 912:13.054052784067299 1047:5.822622087749509 1074:16.379353329991684 1084:6.031844376594525 1086:30.80583532848039 1100:6.584697796147303 1146:6.216870734115902 1175:7.0419612256211375 1206:7.055049244366809 1214:6.297479851220256 1223:14.139081035023578 1332:5.013145588593635 1373:7.478513619435449 1404:7.834897384231188 1450:7.314435959521018 1457:6.253490761352899 1483:7.273637799449283 1504:17.202092929510034 1516:6.397923876054077 1553:6.057214858680952 1614:6.404965678724028 1631:6.8231449704180696 1680:8.234082558940246 1746:14.428580234518 1750:18.364463992340255 1760:17.05482534955544 1802:74.52383115949733 1822:6.5641700358685355 1842:5.601180533175052 1871:8.019043385609894 1901:14.99416839839705 1929:7.9713698216214315 1933:6.9372028252796785 1938:9.964186088489917 1949:5.879089046013022 1953:7.7118502952578 1963:7.340847330183445 1967:7.183955781100492 # administrador
68:12.193593531891391 112:14.926077536213512 176:16.394676505520717 221:14.227463480636898 276:17.296189476026925 353:18.828016144509203 383:17.47355542807567 554:94.48509452484852 771:17.256363292626375 1682:113.67700800004293 # adriamicina
24:37.83796004021832 26:27.929903208290476 32:9.696233030796261 40:46.66645998923793 56:14.001500158636329 106:5.251439120564767 121:17.78145579981362 136:40.78572183486568 145:76.91113990230329 165:5.774899780042951 237:4.980494988152002 275:38.534687845934805 315:52.497833106505894 335:18.87714064386836 386:53.66157332362081 429:7.588979992040713 442:39.21952271004651 455:120.70022683343471 506:6.534187340822665 516:67.84973572658134 699:61.6024611450707 716:7.4049663327166755 775:18.332685322502474 925:71.21890096055286 1025:8.072017646666643 1232:53.314402591526466 1288:7.011544596736784 1492:48.21405637574534 1580:21.80556685411394 1776:54.50407994631482 # adventicia
7:37.850625782555625 10:24.237212505419716 12:26.876453027112845 30:73.13174685215762 34:142.56905321494 42:3.3538837277047744 57:22.389180254633004 64:24.83315747957826 68:2.1104044487345655 72:22.806736401478283 78:26.35951793980107 91:21.595321708226862 93:6.505501947722606 107:15.87601595286717 110:66.53406064559239 123:25.864879466689853 128:27.071378936329562 162:3.5477753592946355 170:31.127817674644945 190:30.367004892787286 248:161.4762931403571 259:141.3355714643221 280:37.39189492526109 299:4.079473758615655 351:13.636400111100594 367:9.042457527747047 396:33.57000727145023 444:41.89761739013204 447:42.49515500314181 454:36.15976171275037 522:548.0354466046374 535:4.859074325470174 642:35.22984089907476 759:51.27419424770951 981:271.613902550404 1286:10.04064564617676 1521:35.75779591377704 1788:11.430766034614269 # aedes
2:2.554775226218308 91:53.10765379290494 97:7.511812811461564 110:9.912541864159518 148:39.797443103714386 165:15.7321796758113 203:26.493862254645112 261:15.776054682336904 263:5.157004272926352 269:27.168514840670444 308:15.112236109049862 367:23.3533505279455 415:30.914143775535887 712:18.4930468675702 720:21.016509938900825 742:16.759152424269296 791:7.343019588591468 793:21.739843697230228 851:20.652401701410664 852:9.043262167952257 878:19.607560683837825 929:23.321044110503447 1213:8.506882404848305 1247:26.866403861037664 1365:23.968507015948017 # aeromonas
1:4.1594509150341645 2:0.07783890145165526 4:5.16564367345429 5:3.9948888780117406 6:10.27968764712129 7:27.323068035263034 9:10.3398797592947 11:52.69232536003203 12:8.080085233727273 14:4.0049907228852675 15:40.15069388219209 18:18.920582853977272 28:1.8134436762671884 29:4.013128854307623 30:9.959103416700378 37:1.0912851323376846 38:9.425630148593722 42:6.837195927683974 46:1.9940260492237614 50:3.1203757276657833 52:5.435872289691978 57:5.9552096823757825 61:3.028166828740267 63:12.24392337776344 65:1.8535198461412328 66:8.85205465173638 68:1.064232831039459 70:1.9097325420091165 72:6.149818023070557 73:3.333157239707529 74:6.9168673529804625 75:21.767946457954487 77:20.346036373563344 81:2.7957830464541544 84:3.79175904741262 88:3.324405124767348 91:22.65877911807814 94:2.2622277690887422 98:13.826507740533343 101:12.520037416439434 102:21.084313800962402 107:5.248652826525745 116:57.91463942778087 118:3.017218873754873 119:2.325960909550145 122:16.152419731788186 124:3.4124723942497477 125:3.9374247033023893 127:3.0154012166249085 129:6.631665279158549 130:2.4235523051995984 135:4.201675659280197 140:14.433754538014185 142:3.277762095201851 146:2.957096140613233 150:20.96272737674963 152:2.5991685024707656 156:9.534470622975935 157:8.59990578763325 162:7.226027651318143 164:21.755022019568084 168:2.83491060059515 169:56.003852013573635 170:17.612038208221406 177:4.2873576406336245 181:2.6346799534220655 182:49.184880048626034 187:11.347147670198119 190:3.5561207238002224 205:4.757587901614261 207:2.9641259500009087 209:4.411819451274527 214:2.9949392249693587 219:3.8312019185086235 223:2.181400577043447 237:12.488654523371652 240:3.3926760395193982 242:4.551126277643785 247:5.989431626068403 251:4.155635609340451 259:5.31930513750084 261:29.911252190028875 273:9.154819728002286 285:17.004719129158996 296:3.682021064120617 298:4.321514400304526 299:14.80006605149796 300:19.65100470961217 316:8.1028074978694 321:3.0111677477088095 326:12.132109218825946 328:2.944285549324219 343:30.49097359095343 348:14.641803552535269 349:5.6009560986563 351:11.015224520050234 354:5.93446758689252 358:22.950510342473418 360:43.10582590821149 368:6.873025499361144 370:3.4441593880492243 376:2.6583188682244443 387:9.809809211049124 404:5.379137372724907 420:22.016983792500138 422:41.4420895897469 432:3.180110794106743 441:3.709957268249144 449:12.141746743218604 457:8.716020753053744 471:4.538147998674771 478:11.361321918326544 480:10.208350070171036 489:38.83303311302188 493:3.0269468183880757 495:7.5012273502301365 528:30.3481599911463 536:11.435539690977246 540:6.78235221834225 567:10.45867144138335 588:5.618745294692573 606:7.944853994483019 608:12.939122321200252 609:5.789554876867706 614:4.418539628146399 616:3.6918832313653853 622:4.092635398507096 637:7.8703805342205335 649:4.033938755746339 689:121.02316962044817 696:25.918103172166305 712:4.150979029280533 716:4.405123810101517 722:19.43894117775238 729:17.97525267731852 738:6.642907552943689 743:5.370153387455485 768:5.546102802549035 769:5.341245757463378 821:10.789494041391139 826:3.214538385577619 841:3.1714462953042584 850:6.008107364800799 854:3.5511358502385977 858:3.97498736441863 874:19.356864514434935 888:4.043772212806732 901:5.621300188523932 911:12.11929654553838 917:7.878517784252133 927:36.24039083344346 963:4.68307110868594 965:6.887735441485797 972:39.38538090896638 977:4.632483068534759 980:4.421234608116399 991:22.08493736205317 1032:96.00311002640589 1045:6.922495810451596 1065:29.161802362296132 1087:7.128363562366227 1107:5.162388486530586 1115:22.54964784004174 1139:4.916209533303603 1161:5.420099742455598 1168:6.345619873012374 1180:52.172931578139845 1226:4.669136891360268 1233:5.1846034591009555 1234:15.29908391747076 1267:7.145134353559841 1284:6.383230552866982 1291:6.330777640246986 1296:8.057648383647562 1319:5.831891939861416 1321:7.597805110573568 1328:5.174473316272337 1343:5.778421074220106 1345:4.895193786220122 1366:3.934329784923522 1374:22.235979739869926 1389:51.60819010710225 1392:6.191734476124145 1417:8.682578419039134 1421:32.35049829566117 1426:8.093692647553512 1443:13.047335148192 1477:4.284852776233609 1483:6.30507427892838 1497:15.840511758853062 1506:57.157532111971896 1572:57.04223770872438 1596:6.425462821275897 1598:25.451881576998908 1616:5.723702180754226 1685:19.628416833099184 1692:7.254819605795449 1736:6.198626903032161 1738:6.110888354594785 1744:19.467090643985998 1862:14.77865625107225 1880:8.69486468263634 1896:6.0977371312868005 1899:4.896936108565406 1904:9.059141626150199 # aerosol
2:11.202520090415499 5:0.6304447553145509 13:1.8271592967649655 16:2.4338022981367087 17:2.59269958870675 26:7.419794870356156 29:1.8381734321835312 32:6.112419267030193 37:12.152583785250938 38:6.987370288124966 42:3.231730038308885 55:3.4297197639239 63:3.126276826149374 68:1.9984418473049643 73:4.459126280059552 102:2.323904327604797 106:3.463249209610227 111:8.736300928640002 130:9.678557190805824 149:3.80871130271901 168:18.291725064622828 171:4.2461751585812495 187:2.838886888923955 202:4.1060413445216986 210:6.6546848805170615 212:4.069579578529993 217:4.441778788912974 218:4.662423661607998 253:3.7392449518017865 263:2.75861386008267 271:4.138799394588576 275:12.573876595177811 303:15.62836192147809 307:4.4060950471406555 323:4.258356546537694 357:6.0766769691184335 392:13.24191487652425 394:3.7180224271343136 426:6.925097822911735 465:5.109702736808409 504:7.175240438014744 528:4.072028394277802 549:20.83678459742653 550:5.878452857824381 612:5.01230602991254 661:5.582214808156411 670:19.37844136094875 684:5.894619099151434 686:29.661008310433047 702:2.8736710037710536 739:14.57576633868473 756:5.36850060517275 785:4.772212262571352 791:4.845439752763415 821:13.144698675601898 826:19.521962334265744 849:4.005281006809871 883:5.259531073734951 942:5.56573741734193 1025:47.40335159367041 1050:6.327880821868161 1079:6.307664929146659 1084:6.240468531697 1130:7.024254799276213 1210:8.543297809701816 1220:112.52217852889896 1232:5.440089066970706 1342:13.486147614318046 1381:28.460112203217477 1393:7.620924287119373 1399:5.456800990305485 1487:14.101160694605316 1531:16.44959238777015 1535:7.636745018375546 1575:6.794227764735591 1587:6.022136822783258 1681:128.09566596328924 1814:6.750800357675064 1822:6.773670782983684 1910:7.717814935412872 1932:8.24077226385511 1964:6.495461889757341 1983:27.131831653546296 1992:6.900393358824393 # afganistán
5:3.9646124346011233 7:14.522751829981452 9:5.574569164216393 11:10.823402771425984 14:26.32745703517653 15:6.213669768921703 19:11.369901050966506 28:9.125817183038935 29:6.92246378400681 31:27.915093979023872 34:8.396120786795507 43:11.439172811638983 44:10.206194736022574 46:33.11931037224922 47:8.21893172248227 57:23.573859491439634 62:25.257001887962183 65:41.0308710207047 67:9.377699880450692 75:22.05068488808728 76:9.850292017563852 77:26.827118642903095 78:10.9714105670405 82:14.90954444369176 83:22.09660644543372 95:11.704038642423964 99:11.682516245336304 101:25.38863315010544 104:13.95111861643393 106:3.862831985639807 107:16.465898684362497 110:11.066767140013537 111:3.4463577954865956 117:4.052664716649396 124:12.653881356443689 157:11.761599205098756 159:12.460629716871804 162:10.343967662569614 171:12.047788797093718 211:13.602199190744704 216:12.76092287678046 224:14.956143515923118 231:46.95974343962867 242:25.027800576270693 245:11.85685000381383 256:13.128443059605072 264:28.436925659451664 271:11.826583906553838 309:169.8567573719135 323:29.78228823362097 376:11.030561472245145 387:12.998478326038043 421:19.57280983287615 445:15.000337954459733 479:15.817377010814296 505:15.702383286796032 507:14.170241876403624 528:11.688833840125312 546:14.108394761036962 575:14.151107645351297 586:15.674151590626854 607:11.168212049402044 614:35.194285480538504 619:15.219676756999448 678:9.441656289673249 700:6.391604268117523 702:9.18198859316502 755:6.036099290503974 784:14.127320709529766 791:13.276228573599925 795:15.382792738052972 813:15.84665736315945 859:20.512855055314397 875:19.179040829980444 878:36.305207760598186 892:17.86374422454262 986:16.83974501237879 1038:17.59758152169114 1050:16.2852894773548 1077:19.591669204322205 1227:23.748665546837415 1242:7.391817654150117 1285:17.50709425536811 1405:20.940032629879447 1681:7.112443672245194 1713:17.93161740157033 1721:19.43414496701059 # aflatoxinas
5:1.2160927835222421 9:1.9475421251020555 13:2.57105366169421 28:25.598101723136466 32:2.5748256975951023 47:40.704360064447755 61:4.975456337318407 73:5.297845339833718 85:4.522954986894195 89:4.560951838085655 104:14.83473770320558 110:94.27716761357945 112:4.035595103109296 168:4.769409469644832 214:12.638453412076215 221:10.10405958535381 224:6.523349448905771 263:3.5541189558290305 320:4.708865014095301 358:5.017413344372905 367:45.02685353884015 403:6.481570526050358 461:6.521893734500322 537:5.734377456737774 619:101.19656633587351 636:7.140062792006314 649:6.028670006649815 691:16.02195600639268 779:7.190655506566407 791:5.6894373105057845 812:21.172304028590393 847:5.650152418847093 963:6.69688239953647 970:8.199931608696232 1160:6.875154496883058 1213:16.48425441067753 1323:18.120468122332746 1378:12.165490517553314 1402:8.77161947940176 1691:8.626242866300199 # agaricus
3:12.872014603734522 37:5.162377828407937 44:6.624519291105045 51:6.1883984431998735 114:6.036804622010606 122:14.425428674592476 180:7.945805489599309 195:18.064713815680584 237:6.460238276917223 251:8.648258562043939 278:7.479511449060699 294:8.834720990259479 300:6.653891737319118 320:28.641400674546556 338:7.701891425486101 376:7.042738620786127 387:8.036699665862278 432:18.164891891343164 528:7.37582323269055 531:8.309649116028467 572:10.160115829631835 611:8.128234702401189 700:9.32782684075697 958:10.57982659343624 1042:10.055890187853569 1177:12.05153560829653 1232:20.517989487252787 1372:9.145829076903164 1756:25.65431104952652 # agarosa
2:1.7238661161174895 6:3.941015920066104 25:5.322708704673005 47:3.8611183887515548 50:5.758329092990717 52:18.541363690338784 89:22.420090859841103 110:14.430493743475967 122:4.004115386092098 187:4.302700333480222 192:5.774942342595194 221:28.744722889099474 222:5.957134107480189 236:4.530604617677215 253:5.244298151003938 300:4.877842132843329 347:7.5310441444160645 367:4.554449769671243 400:6.726294494608477 461:7.216256612511965 479:7.64767406098742 491:5.555785927374025 516:7.214795727562508 612:6.5492232951061204 668:11.378706057637357 702:38.179920233644665 771:5.848645156226973 803:7.999567970268407 806:8.287283272112084 832:6.161805630033072 893:26.274369265256425 975:28.851295430042274 977:7.3399137707612105 1001:8.772900969444375 1002:9.112608982260006 1105:7.335249583060565 1144:10.414320628703958 1182:10.884763450716967 1208:8.690939145640018 1392:20.699388162502206 1410:7.3244094162765085 1521:7.5586892142784 1670:40.43114646627482 1676:7.478563901192488 1948:9.351841628216555 1973:88.35636228295589 # agave
1:34.20138623465386 2:18.310318663832028 3:75.09382115243622 4:168.68710074697591 5:12.049087966726734 6:29.101243373748535 7:26.307366271219145 8:40.115639698364724 9:2.244755228936791 10:3.7246960629218298 11:8.933152990007091 12:4.8685176538621 13:3.7503067496411173 14:14.400287247514006 15:8.83139760278784 16:114.7878915863497 17:47.868665281406976 18:10.928235042928238 19:15.093853301983712 21:5.216670097439911 23:4.247116069064194 24:2.047910494873963 25:40.08501634909646 26:0.3193147071886683 27:1.874813831780147 28:10.837955120446118 29:23.39139692066498 31:20.463000033441404 32:1.386490990032612 33:402.83163434063493 35:17.659038081584644 37:4.306391677459302 38:8.397371608190761 39:13.44548154996532 40:1.5411825117115492 43:1.373713942646684 44:3.96795443120047 45:10.147822216225647 46:16.58482651557744 47:2.3341026749562412 48:2.6750506879652716 49:86.90653105581887 51:11.255736391887076 52:23.980831472139915 53:10.182008637360754 54:65.76409442991364 55:18.535725821473086 57:2.964762601574894 61:15.987394244727144 62:22.543887536171678 63:3.549217876474826 64:29.9953645727871 65:0.591288346607012 66:5.587840062282487 67:3.2642049059661855 68:15.44189816985605 72:3.132943449236426 73:6.0164974869037655 74:7.821688796427612 75:40.112523654930875 76:7.585519238954083 77:13.642713337427315 78:26.142309538390748 79:2.810604381033198 81:27.200043814998924 82:14.80918969121754 83:34.37580660759896 84:26.108026804450933 85:19.893664983372027 90:22.255280641020203 92:2.3933731675334347 94:3.9216531892010105 95:5.299301202005378 96:29.281060317621566 99:10.14423680070975 100:1.4895474363003658 102:2.1659813335043143 104:7.391695810575113 105:0.912260799699168 111:0.6990888004533269 114:0.5413617118960412 115:10.209158896901506 117:4.5014127616862964 120:0.9389175297251375 122:0.38877313487225335 123:38.37694639560295 124:6.172730116194489 125:2.344127286415383 128:9.636217961374062 129:0.7516271817669766 132:3.3609717907794194 136:2.69107767997913 138:1.899064399760737 139:8.343728618126367 140:14.763589844278517 141:2.2817760281306927 142:11.12123975524115 146:10.140653877570267 148:6.132234125019817 149:1.2594432163523297 150:8.953120507288498 152:9.041516934163626 154:69.7954178342081 156:17.703914023277598 158:3.4959493823280487 161:1.1661305899174774 162:18.509939060156377 165:1.3863029096843165 166:16.826323657875815 168:5.038009490488325 170:6.810259417263546 171:10.664101871829251 172:11.62169905393424 174:6.405456019482268 179:3.693248339120697 180:6.325551718638306 184:11.190320826255856 185:12.002982047230716 192:22.695750827279074 193:1.2607031413565746 194:6.171221475625248 195:16.426982022921674 198:2.5000398369892483 201:20.2046208324622 202:21.948876071511133 203:1.4622714245894732 206:11.710281141649093 207:10.162188877545788 208:32.740570342047 211:7.061336875515727 217:1.782542166036061 223:3.7650469488416904 225:2.346028707803901 230:14.31412321569882 231:2.906762181470502 238:44.98551985435179 239:2.4822618099066753 241:4.933559822640072 243:3.291274431111502 244:4.409283490460919 245:5.438513485139062 246:31.956346780457988 249:5.370020626335647 250:1.9870665891286718 251:13.791801297291682 255:10.92855049479409 257:1.9025638213628948 258:18.574573317635373 261:1.4032999449890624 263:6.350370625888899 264:1.3612586354498701 266:2.011849639213498 267:17.800762555495442 268:23.10966668616514 270:1.8652320528944681 271:10.348956361084237 272:4.343178234471081 276:5.80054849642665 277:2.331825942011781 278:1.5545684121946979 289:10.786355439539568 299:1.3760350841959743 302:6.492268237399718 306:4.535311571261465 307:17.040423720763567 311:23.91453975838409 312:11.071753965429838 325:10.615724656224815 331:3.4787270304341735 332:3.4749229767539576 338:11.073911252192854 340:2.8324954062248793 341:2.6134449049119053 350:8.690631480698837 354:56.615390221086315 356:2.537294681758001 359:1.7653277562184282 362:2.8415958314424237 369:14.126999859479904 370:1.896271226761277 372:9.352237732567275 375:2.5600821289233706 380:18.079909033104986 381:133.6630321407004 383:5.962232443381752 385:3.3663152775708025 391:2.967572215882666 394:1.1879332050633813 403:2.8429000606681827 408:8.63544624504496 414:10.828681339241607 436:3.3327511414854487 438:13.190706248384956 441:25.684907393467526 443:4.79664236105313 456:3.0292465704766025 458:25.53212594271419 460:21.478857675236686 461:2.87984889216596 472:3.170997326673526 474:4.467905955263059 476:10.523662515250555 477:2.8546853825760583 480:19.043568716086313 482:9.828814525753103 487:1.7260050985754003 495:5.781227511568717 499:35.79821179836827 506:2.010335227834185 508:7.1909800863908435 512:22.686543965287978 515:3.51528803411642 518:3.329256037676393 519:3.802028872721998 525:14.826185212451719 531:12.812698987161648 533:9.596705316749224 534:16.554870534593007 542:8.690631480698837 544:9.348542717517036 546:2.4989884119240036 549:55.941553234831325 551:2.6710178097382578 560:2.275408536386448 561:2.3412796237520714 565:4.549093675900099 566:6.287975372061641 571:1.4282886582538503 574:15.97363834854393 575:13.700626875672508 576:3.714910731839136 579:13.859389723012475 588:18.216966552521594 589:2.797864053474557 598:2.4051954875799537 599:3.962457291232371 604:4.249766793744745 608:9.52243733529388 612:2.2817760281306927 614:8.162473351608908 620:2.3112338717673486 625:18.072368745698974 626:3.7906172436683154 627:4.312519871114856 633:7.389544778458916 649:20.132944827267288 654:4.078892238728698 661:8.17853528585916 665:9.438254436342865 667:16.474624013340907 668:6.891793664191844 682:23.714257821257284 686:1.9612486859069997 691:2.9633539709456893 698:92.52794488405654 701:7.964991554784657 721:5.969714092834487 723:4.910721397213637 724:2.527629448825402 727:14.034359360301021 731:22.356252500426546 735:3.2709082134026666 739:8.806751378044348 740:3.1379249888736926 741:14.666767697392743 747:4.133159622570952 752:6.777238306961563 771:1.6842400379847668 775:3.0902641791638414 789:10.049443920157834 793:4.039236903818458 800:4.605274390437001 803:3.607122675754477 822:14.267713470818354 824:14.91799485911226 825:7.026272948597577 832:11.800353904615324 834:13.130487868910103 835:3.0468752715443306 837:2.840292647076538 849:21.441011225863313 863:17.372492072810036 882:17.867042924951356 884:4.116707553223838 893:6.995399439689192 899:6.178680800234178 912:2.5965738387488932 934:3.7635255869491817 936:11.845465301956636 949:25.131460128900514 959:14.733339908278584 962:6.9885372386997515 964:6.976179106286038 968:18.444879893325222 973:19.8530505578016 978:2.9988395366935885 980:2.7940614279384026 983:7.1702862837004835 984:53.891070280721124 986:25.817308966669682 992:53.20248605711369 993:20.889425976377105 996:4.804563630141259 1002:4.67058660013657 1003:5.260672332645249 1025:9.423151167739944 1026:25.991344437928603 1032:3.3067103886371587 1039:4.9276019641257 1041:12.955235372311346 1047:23.53003721361801 1050:3.4959493823280487 1057:4.970481201596124 1062:4.189105583255112 1067:37.296769970452324 1071:23.241362121297993 1078:24.05888328104863 1084:9.464833758638738 1086:13.295036378332178 1092:30.979113002091434 1096:2.5405297693878213 1112:50.84661792416991 1122:10.620905422854072 1137:23.241362121297993 1141:18.46897733934189 1142:18.485098165854374 1146:3.5887705762133213 1148:5.741741633143943 1166:13.160480511341271 1174:3.5989423945274526 1175:11.458428928713927 1181:24.271392281102536 1192:4.068231849794653 1198:5.573493347805983 1201:16.320477053422717 1206:4.393326385400515 1214:3.6654800261740856 1239:6.606895245389879 1271:10.414101314447036 1276:4.889832594242191 1278:5.275912396892416 1283:9.991960927127 1297:3.9252664357534943 1317:3.7635255869491817 1320:6.340579079764394 1324:11.484351385115177 1326:11.464893113580647 1339:6.788395853768709 1352:6.856715514716845 1353:18.52559753786415 1409:7.129894230508394 1413:12.955235372311346 1417:6.951694805720118 1428:18.55384982340722 1433:38.32709719256949 1447:3.9978795588741165 1495:23.523071167313763 1506:6.440891721531867 1531:3.9775526607323664 1564:5.04570359953794 1574:29.675642451824285 1575:10.554101878314617 1584:4.538747455768612 1590:5.969714092834487 1597:49.81580047218407 1637:25.36098346202577 1650:25.876798796693443 1685:6.690205120254227 1699:4.7459592437528135 1704:4.309482151008127 1709:30.238055120496277 1714:10.850648910952355 1724:4.836589528841288 1749:11.774680439016501 1757:23.539625545792802 1760:4.471218255079769 1781:4.869174548031713 1798:13.190706248384956 1804:3.6697236314342843 1824:5.005504888269774 1862:19.401264496683755 1876:33.1422301419007 1883:8.755197595527356 1884:15.062188719030857 1887:5.503224818244444 1898:12.644351687439496 1903:9.01459814774094 1905:3.695402627579141 1908:23.91453975838409 1933:11.251014616383078 1952:18.323861134738085 1954:4.0029974647758335 1955:4.828531364878211 1967:4.51822752389498 1972:3.0248684507290986 1974:21.52222842928655 1999:28.25018158493283 2001:6.203359930941762# anciano
1:174.147049936705 2:410.00431790663936 3:71.85830149739674 4:58.609122609624436 5:31.20568662742706 6:147.62669892348396 7:6.641776791942078 8:13.754190935144234 9:178.56688437032793 10:127.17709353307846 11:31.142783423808165 12:130.1901700412175 13:2.079134066880635 14:108.00963567355768 15:33.81258078793184 16:9.156943172488587 17:8.05095921761245 18:33.395942493047954 19:14.440078213157378 20:11.996522986851467 21:27.992830247927163 22:39.06497299579424 23:19.783326756345456 24:5.562319355943579 25:37.50187417217451 26:39.710529073838515 27:0.7198232958177871 28:56.219369119857674 29:0.04163748492421904 30:241.5658211553114 31:17.16527525223477 32:14.832138357236284 33:0.13246952512660493 34:106.96566003497408 35:11.316965176757401 36:19.594271450275595 37:17.394266110231236 38:39.362317970594816 39:25.405980511122817 40:0.05884309418011346 41:2.7130356824201427 42:22.44161067845233 43:11.315082224289394 44:10.653051944543787 45:3.514980894341524 46:2.400433557492349 47:94.48522654956153 48:1.2756185185925148 49:7.958750589054942 50:16.698858071917876 51:26.232105064959228 52:1.0708962327240255 54:0.0633391352035826 55:32.415239302893944 56:37.22158097437739 57:46.71353666007785 58:54.978990781846385 59:0.3559650128594495 60:48.64593753987871 61:0.3554766392415918 62:17.93248097953414 63:66.9547538776278 64:7.957748960245568 65:10.15014618637244 66:110.4322430534108 67:33.788198138591895 68:238.9170847927991 69:9.015337200207764 70:26.232105064959228 71:1.448836046051267 72:94.94456804121153 73:46.1401412332135 74:26.529639833569306 75:76.93361451874071 76:1.3336256590957623 77:11.944816319261498 78:23.877354208011504 79:8.39760163226649 80:0.9305403383369322 81:48.02045543486262 82:2.0978319227028774 83:55.84141467288721 84:6.157280262458485 85:35.956281530637476 86:7.591382397906308 87:0.02375148829436069 88:14.33789602229035 89:23.979007409657108 91:21.9341065737404 92:1.3977693473377697 93:26.849688302684154 94:31.154197621769185 95:1.5841985435604686 96:20.629130435585395 97:0.041790862197328464 98:4.354287818767344 99:15.499517386918475 100:12.160574420875477 101:15.584361001949048 102:440.9783874907733 103:7.718700867755346 105:1.6885824543096035 106:0.6362421505634385 107:21.50950472154324 108:202.5942788769481 110:0.002062767254723658 111:2.4278134734921393 112:15.659001876495841 113:3.6964420320259954 114:51.224046756030255 115:23.39809220573271 116:16.989906786769442 117:31.09577002562403 118:0.3467623046995814 119:13.956429523586104 120:0.5122508698874443 122:24.422408076857934 123:4.249319813033826 124:0.7117962913388908 125:1.3282103115928219 126:0.24669253854644374 127:61.984108321421665 128:25.590815345549345 129:14.852426186512892 130:0.02569153977811311 131:32.80102598812712 133:0.6271866636500866 134:7.030459761716151 135:35.268681781596406 136:11.850427662473464 137:110.08371479196992 138:0.7484624200884804 139:36.85777054452512 140:10.6300271086628 141:9.857207299127955 142:14.03927840613173 144:9.726686964075894 146:31.689729668367374 148:32.008003911897234 149:4.977138386408469 150:19.02595619005545 151:1.2031171720906628 152:35.864412878779035 153:3.0074701186845907 154:0.0031307434746686283 155:17.814035195903358 156:69.83663155317 157:32.13590957044286 158:3.1426597098086098 160:0.01912563293545091 161:12.8715141186962 162:0.5880567073718836 163:2.281735674826888 164:5.292489331026816 165:1.3884029230816193 166:4.3370139592010455 167:22.48557842296447 168:3.152226476310451 169:64.83105319389598 170:5.969198629380613 171:1.8897221477055552 172:112.79211863166599 173:0.18105719632157632 174:24.131446766079648 175:0.002308898444824436 176:1.300477506765645 180:2.637191399909608 181:32.051634176178744 182:0.5178454811390832 183:15.447918351124954 185:222.76279543363086 186:2.424562383063171 187:69.43051694750947 188:4.66200677058013 190:0.0020625535368521556 191:0.19883511209211122 192:29.258321113186224 193:17.156847010351374 194:11.209590198691519 196:1.011115144117725 199:0.05796085035224218 200:25.91585351080168 202:56.34835734879854 203:0.2948359108441228 204:1.2092941784035174 205:13.912238806747466 206:2.5959717398413535 207:0.08331063051213665 208:8.985876991783547 209:37.33404829059934 211:27.009624450195794 212:3.5132520748739138 213:1.5120723114105257 214:27.74919798071046 215:26.87675696342125 216:0.7652149505106697 218:9.88325433024615E-4 219:17.62767373577512 221:1.9889277688380491 222:10.650640169796132 223:0.6640389520194588 224:32.711841487375864 225:27.679102046001717 226:5.405141735084267 227:0.011405480356698057 228:23.56624534357925 229:13.819959946397116 230:20.91693217657602 232:2.947148016758549 233:53.68103325140355 234:11.292062038271208 236:0.906699879798038 237:54.68960940802177 238:3.9820647328090955 239:88.1732694695909 240:46.97423230549892 241:89.86356521084356 242:5.151238510481936 243:30.678257063922164 245:16.09697656419765 246:2.774603726255961 247:649.6197351842891 248:17.850183618489645 250:15.762443677774568 252:19.388372110081907 253:0.1069052399166997 254:7.230168833188407 255:1.0278678780647974 256:39.73553316375223 257:1.1169165871346909E-4 259:27.61481154272264 260:9.420208822359346 261:0.2455629630599606 262:3.331879834572576 263:23.764339218516387 264:48.593795681416196 265:3.4342009322744484 266:12.078055687535578 267:0.8001834265290177 268:18.724988737788845 269:0.46308091742666124 270:27.54091137133288 273:0.01343299943097875 274:3.7912124631270117 276:49.70989367483637 277:0.05391417579365216 278:166.74950710573097 279:4.235368801586485 280:32.99703726128366 281:3.041935557804904 282:3.8585568005685467 283:0.03751698968277009 285:19.859552835029444 288:4.3800667156739985 289:29.60354369616747 290:36.2194203126805 291:211.21322987369393 292:4.110610016020754 294:8.027563973861229 297:1.4882507397711988 298:16.216889447091155 299:8.259166877898695 300:20.505260618091917 301:74.59356864462897 303:0.6556322307727906 304:22.937471966584862 305:0.02793647043658049 307:7.305786323725916 308:2.4472258448006197 309:300.96136225673285 310:2.191025113674414 311:7.347832521137961 318:3.572502048947309 320:0.1628816422307828 321:145.30775107824607 322:1.5855914180322563 323:6.710148816617772 326:23.457158337238845 328:15.396557189223493 329:6.10357694653267 331:6.6910410492218375 334:3.7367627511843025 336:1.104159025184308 338:50.29631622077775 339:4.077249876457577 340:12.542389357251222 341:25.10052722672894 343:30.08906532902884 344:0.20699971826794636 346:33.98886129800974 347:41.34510048456798 348:19.554380132521402 349:3.880676783596636 350:0.33436446816661664 351:40.32060926727545 352:14.949256031683843 353:0.05795408290522902 355:6.173280272940426 356:1.6061972263333193 357:19.575179954130288 358:6.411759766788217 359:7.369048524671555 360:3.0088990423590207 361:0.6756772938921566 362:0.23644543514226152 363:5.294856392766165 364:8.530401712051436 365:0.7046645525161125 366:0.9665811416500629 367:14.406265972949937 369:171.7601737108212 370:27.877524294586806 371:3.192350186303696 372:43.315562038720145 375:4.20622004986259 376:36.69177416038125 379:17.399273057369857 381:5.154911594951535 383:50.95069882047746 385:2.923015030004277 387:0.003085189176134146 392:0.0994559424546089 393:0.39023744684567235 394:0.989807947903609 395:1.2452918434166829 396:0.17422132874670798 398:2.561767488962017 400:6.999518102540383 403:4.95433148100707 404:16.84503130260308 405:85.49573133238388 406:11.32976066569108 407:4.5756897490103 408:0.3208390374084479 410:59.732097682685264 411:34.733340219407324 413:7.95098171365268 414:4.153187495296105 415:11.937986541110886 416:4.99055254891531 418:0.3091613383110399 419:22.330436073400733 422:25.971377421405467 426:4.138924781526459 427:77.34951098792098 429:2.2348266669228245 430:64.3954921942322 432:105.9854645242498 436:6.286738032066417 437:6.333932516599704 439:2.23444710340526 440:0.8017675647789915 441:5.883827896147581 443:1.55606817145317 446:6.767673673852455 447:10.419696938078573 448:4.375779929187252 450:1.570079220387221 453:7.176818420684369 454:460.63587372484204 455:68.57892174878822 456:2.3672709121024678 457:660.6519720908636 458:67.41059901854264 459:2.9807256388804237 460:1.7183473680577577 461:5.053337479756287 462:0.8065378320219129 463:1.222806596682568 465:1.3632729451625325 466:0.5572802665013483 467:8.772263351494418 469:22.152456351093914 470:11.436044382132806 471:17.439907551220074 472:5.842332045607297 473:5.779178182781028 475:29.611010756984133 476:0.8849199947278392 477:2.089568775797099 478:86.06830342026231 479:252.9952877259111 480:41.29349095750612 486:9.892095542584366 487:13.877673542412051 489:8.87110192868157 491:11.849543854402297 492:0.3498887064350111 493:1.6944197677656472 494:0.41575311812602367 495:2.4028994399600117 497:2.6805913701090294 499:96.38194726096596 500:32.86020264374476 504:1.1667010311282593 505:0.4331673954992371 506:12.068957811142226 508:32.58936005848902 510:30.34546546128396 515:3.1756781135358905 516:2.1270231497183585 520:27.03306219177999 522:19.996136593046593 524:0.4757328706614342 525:2.106129214820869 526:0.9784376793643205 527:7.637727256983354 528:23.223087437120956 530:8.645746639196318 532:0.8288405021368329 533:0.5841537955681033 534:15.37110038594102 535:247.02936315704522 536:42.552184456952965 539:14.803701012602252 541:1.1620708164883105 542:71.77804831640577 543:8.431819722929054 544:0.5108957212071925 545:0.34128482176818054 546:29.124413110928238 548:3.7331375348874962 549:0.9474210921778722 550:2.439123591298415 551:7.871011146111305 554:63.342265191597754 555:0.9204814155190304 559:0.26618073066223674 560:3.4734899045304 561:3.640977201439197 562:1.777922542440494 564:0.5183942375253809 567:0.04634077280591796 568:37.486510032760066 569:0.20586389129930763 570:0.08873798638896738 571:0.10347479242035673 572:29.680950150532457 574:0.4331673954992371 575:7.297312770101788 578:6.82567861127738 579:15.411767366034372 584:267.58631160775116 586:30.022118107935622 588:35.9597541165211 589:0.21684973574576188 590:7.377425676052662 592:3.620558900450044 595:91.61069922430185 596:2.8462050730736963 597:7.8782917910422E-7 598:6.8768059524560945 599:0.9114608085321478 600:0.9688468978688435 601:7.58610297249236 602:5.577903342196534 603:0.8727955001737941 604:13.948800528188764 606:29.38658089266622 607:5.0204077782712435 608:37.92121155009781 609:8.448997694493103 611:0.010084509471789477 612:6.419601709381936 613:2.4244396588497175 614:16.763461499145922 616:0.013456820977067106 618:7.909500291500644 619:33.837263705882556 620:32.33026555102816 621:3.67224935826742 622:29.015783784794827 623:0.15430152464121433 627:4.583775053431281 629:34.01895807026407 630:6.792783828720468 631:0.9025277981796502 632:3.1379855190929598 633:33.571043734392084 635:3.9608407755766364 637:2.7324253169113053 638:14.961316356014516 639:4.110610016020754 643:3.706994088790767 647:0.8161593585774443 650:1.55606817145317 651:19.33716453057422 653:0.32380880605030066 654:4.16273538694739 656:9.96705615244497 657:3.6774901522997836 661:0.21740938509863106 662:1.0518670541631896 663:4.600373258661533 664:26.832285141532246 665:0.5369871288061107 666:23.966116877491814 667:0.5259839653557702 669:18.983308411149636 671:0.2442538958540209 673:11.350286470413524 674:46.01960526924982 675:4.567821149797147 676:2.926018583999641 678:14.282037590219002 681:30.127817012811906 683:3.0429771903577674 684:0.35865556126673415 686:2.6949162707737795 689:2.3163216451252717 690:5.585499092742055 691:13.183962402046504 694:27.79474542485092 696:13.14242374068812 698:3.4600379038772635 699:13.767299551177336 700:5.816314606042532 702:21.84504485593561 706:0.7570049785789711 711:3.3368588275437654 712:19.739049401588204 713:1.3370114266636126 714:32.22847760186783 717:1.1014700871303593 719:5.331490022457394 720:16.802222659523405 724:29.394371118611954 725:0.9277617552734246 726:18.62259921753733 729:96.4984894283965 730:14.423573960084683 731:2.2281972413561686 732:1.8456035087751808 733:3.0747002135117336 736:0.14858921185017984 737:8.776924013695018 738:1.6713835465082012 739:0.3635072361855213 740:23.988599599607987 741:2.028663775056614 742:14.394015358529096 743:27.961983258023075 746:5.502912804005437 747:4.259990089334084 749:12.383380659274891 750:8.726016935813451 751:30.094523353276337 753:17.222452436982795 754:1.7556483895375385 755:4.926501167127757 757:6.15743414195588 758:33.38788346536485 759:16.72143993372069 761:32.1662436474742 762:3.6353202600779397 766:4.572760349705247 770:8.68521211708102 771:29.999302113415037 773:0.6622541782232296 775:0.35946073050124433 776:6.411109183592514 778:1.8456035087751808 779:32.40102201341238 781:21.09787108857853 782:40.69223730749191 784:24.22275685417388 785:5.639257577616679 791:51.38447548135892 792:7.964982717975021 793:57.424241724208116 796:12.670441441628784 798:7.669230011710517 799:3.3017092064821547 800:9.889024352350123 801:5.30877746085745 803:7.048967537840778 806:0.852386212500544 807:15.749123143605306 808:15.196548125304831 812:2.078380263550343 813:0.4717294587654312 815:4.66769664518313 820:30.32790087743131 821:10.666394074851755 822:16.166758147089148 823:5.372187559922498 825:0.03732049495500317 829:3.273929529905976 830:12.286305231448836 833:15.27313718048229 835:18.298656731976603 837:2.067019566524036 839:4.29481344547177 841:0.47726509085937524 842:1.2874569995237286 845:0.6642861792735351 846:31.249172375101836 847:8.974200375889238 849:15.051814328281274 850:53.17224549644115 851:0.6158661718637867 852:0.7131509230578122 853:104.60159090926103 856:4.220695592987766 857:3.5892332493238133 858:0.06603055994763322 859:6.847784226465724 862:0.5003393630688494 863:11.681735210077244 865:3.002915476635152 866:0.871076732597605 867:1.4066367868676215 870:29.280557108093404 873:14.182566442642639 874:11.781099117878215 875:10.676864684987894 878:226.44760534997658 881:5.830229638357624 884:8.487718168387614 885:1.6467792333111761 886:10.227467555604914 888:3.9001498174004796 891:0.4569586627569734 892:8.85071939068385 894:13.562009260290457 896:43.732564980524444 897:35.79946468591893 900:2.694181328853913 909:17.026197902228148 910:4.529102116042885 911:9.334542127313025 912:4.30171244368074 915:60.80041405179919 918:5.7519702732733595 919:2.2133525854773195 922:18.278626374432825 924:0.548182701662333 926:7.754347587874432 927:1.381093487028153 928:10.95996559360186 929:1.55606817145317 931:4.16273538694739 933:15.028042165937437 934:0.7721687999195025 936:1.3727004816133055 939:0.47976384064054206 942:0.2107589712810787 943:6.530276635045851 944:1.1643834167670488 946:0.3741909416909892 947:1.7380994675253036 949:21.61252190167874 953:11.926253717790562 954:11.647730360880308 955:3.204946035129983 956:46.706074141756844 958:4.63384703562411 959:0.2340785044495188 965:6.184691977388978 969:5.912510143404767 970:1.2893495679265266 971:5.0413954633402085 972:13.54341830947024 973:9.48368526114923 975:2.336860350014435 976:28.833221491355992 978:18.00982104344485 979:22.182969931736203 980:145.61085069377094 981:52.372547062914464 984:12.224691946357579 985:1.216558277863123 992:18.071497972330455 993:1.5593145449301276 994:16.07798937425928 996:1.5625693337309596 997:2.8541509773463094 999:1.6820726390584773 1001:1.1949094470320138 1002:10.077674886334147 1004:6.798167233397298 1006:13.94315105792824 1012:27.2378284869265 1013:0.5711665180231855 1016:36.42333526875644 1018:10.177985208596045 1022:4.335126571357815 1028:15.525777107841757 1029:7.760185607613577 1030:0.40681182420294687 1035:29.701396016345047 1036:2.8961492358147587 1037:4.313199630548417 1038:1.0238205036196306 1040:40.35976523596842 1044:2.040688291916136 1047:41.83076666160049 1050:0.5961795808817053 1052:5.192354243333922 1056:7.881999970366048 1057:5.797601298144209 1058:0.45890625503800375 1059:6.490087435280252 1062:1.077758079572524 1063:19.996666627060872 1064:2.344635531407351 1065:111.45542886284447 1066:0.5961795808817053 1067:3.100885937505804 1070:22.814133860121178 1072:1.0018521966707497 1076:1.664305965552039 1077:1.7901365019877762 1078:27.45446089194317 1079:3.110068190451984 1083:0.8797037445439608 1084:0.544803601463977 1086:3.7768722463088653 1087:2.078380263550343 1088:4.249310277130827 1090:3.2125021114202155 1092:5.854915558889266 1094:18.715004664646262 1100:0.8954436869024708 1105:0.30700720612637117 1106:11.989501636470587 1107:6.744282977386331 1108:1.058758551414101 1109:9.647849318259997 1110:1.9949310114751717 1118:1.536764741167319 1119:6.379438156241279 1122:0.9186702295598294 1124:1.0863174076335733 1126:39.425196991026176 1128:4.639462340497366 1130:25.00258536314005 1134:3.58591997962176 1136:2.552464563883647 1138:0.9669402136124945 1142:13.065426702063807 1143:35.831655987247764 1146:16.264374648433666 1147:2.333246244580621 1150:1.3895467584407264 1151:3.4973909352253774 1155:5.646915171354166 1160:0.42301671828454135 1161:0.7600153623247616 1169:0.4463651853005533 1174:33.19574154756042 1178:13.045242682094946 1179:0.7721687999195025 1180:2.1269253062070463 1182:2.9686754420796637 1184:4.9591932680283595 1186:3.848077959420811 1193:36.22400273365398 1205:0.7406446230543049 1206:1.233697102004747 1208:25.626627393344823 1211:0.9707573921528279 1212:7.037520628471984 1214:3.4342009322744484 1215:3.9498323425469657 1218:13.800970282964363 1226:13.50027818296069 1229:18.418782713624903 1236:0.8693612630916988 1237:18.62259921753733 1239:8.932567846243321 1242:13.396768998283777 1243:33.929656370922565 1246:1.0218030065680979 1247:3.0826397149375975 1251:1.6061972263333193 1253:3.1286334473653485 1262:10.196463631741775 1263:0.45890625503800375 1265:7.783469616022753 1267:2.0927734692097633 1268:5.412973265009096 1270:13.791801297290682 1276:1.6329271230550109 1277:25.535749108746913 1280:4.259147883416512 1281:46.40005257726655 1285:4.153187495296105 1289:3.8622636268953707 1291:1.4210686175144325 1292:4.743991195899767 1293:0.6310004284490607 1296:2.9022569895648354 1299:3.7924410884711914 1301:4.313199630548417 1305:1.2141315524704908 1306:4.743991195899767 1308:4.730755071199101 1311:7.641304188899182 1316:9.559160062079783 1317:12.053643641745289 1318:7.438591857305256 1319:1.0442241945026702 1321:7.5182888241292 1332:3.9661692763265495 1334:9.11591885207688 1336:13.116631888227225 1337:1.077758079572524 1339:3.326275927815799 1342:7.608190212565031 1344:5.178935298031782 1345:2.716091964701342 1351:5.709515367488035 1358:22.480776799576354 1360:1.5052432277408665 1366:14.057357261693687 1367:2.9022569895648354 1372:5.362337466804236 1373:22.300937541660524 1374:0.639978568688609 1379:0.6271866636500866 1382:3.204946035129983 1390:13.176854438696756 1391:21.93245924686663 1393:10.273505245237516 1395:16.302035013383172 1397:2.3051432017252695 1400:5.127241547421877 1405:7.246897753059987 1410:2.286361747357517 1411:7.3223254939926505 1412:23.80175841193696 1413:17.352148340709117 1415:16.222348281424463 1416:7.951051367420986 1420:2.261243517240181 1421:16.441627100676463 1425:11.778886609314942 1430:1.4867095395538648 1432:2.5590199488157688 1437:1.8908253960949022 1438:67.13371767293997 1440:2.488381606671594 1443:11.003268313528302 1444:38.890959194826586 1446:1.0218030065680979 1448:2.5590199488157688 1449:13.321760257077006 1457:7.095045311779528 1458:2.2558455336462004 1459:2.288529796562293 1462:1.01577513107088 1464:23.220911028864702 1471:1.4959414406062754 1477:7.853393198134869 1480:16.596417098894843 1481:15.470858049749568 1483:1.4009126929555253 1487:5.053337479756287 1489:8.581921114881101 1492:4.777451896666872 1494:4.073675191816246 1495:30.048858979973957 1496:22.42277676225926 1497:5.540190142541031 1498:1.5177557661000753 1500:23.364204050602904 1502:0.5595745154314953 1503:10.0351494521926 1504:15.09540348878674 1507:37.33908379635498 1510:5.72163974291856 1511:42.98480397841704 1514:2.0500187720123977 1515:24.8718266003803 1518:5.789494712782306 1520:0.9574635794805719 1521:0.4166556593374163 1522:0.5549939910449012 1528:542.9904874337595 1531:18.188809155553884 1532:2.1822646256684033 1533:7.930230467981256 1538:0.8762429720616194 1543:1.8215534188374731 1546:30.446693984018143 1547:1.1058405994435085 1548:1.0629500188441905 1551:1.7406018193605828 1563:3.5617336894253095 1564:68.81119471948672 1565:83.64181373724972 1566:9.582773213874823 1570:3.546747295224476 1575:7.985956402780758 1578:4.470095841259355 1579:18.715004664646262 1582:4.225072229950004 1584:15.081879835774627 1592:2.8700294404444926 1593:2.1720461266241835 1594:5.0676883520155505 1598:9.837830844311892 1600:5.172247210742928 1602:20.050197572467454 1605:32.097747986311965 1610:33.3857237465532 1615:1.097117966494613 1616:4.091887685187394 1624:3.326275927815799 1627:0.9222961495238781 1628:15.357122485160895 1631:1.0629500188441905 1636:5.067131614731834 1638:28.71574051108037 1639:67.92942313517412 1643:1.1080327873628462 1645:16.366424458167923 1646:2.9022569895648354 1647:18.51585125102847 1650:8.591230116502668 1655:1.3129324748646716 1656:4.295003798826324 1659:8.893034113157487 1663:23.710985718006015 1672:6.059775016872625 1675:8.028182408106264 1676:0.3758556940546762 1678:33.135759752903866 1682:2.605690350469295 1683:22.19091590393327 1684:0.5770388560215794 1686:2.7324253169113053 1688:1.6056634350504104 1690:8.186278102303213 1693:0.5925496576459587 1695:1.0218030065680979 1702:0.9979103435287451 1709:37.704340588727185 1710:0.7202939445763903 1714:0.9998792789176515 1716:5.093081667156272 1719:1.8295229470573597 1720:7.841547585573539 1721:5.854915558889266 1723:5.287918685143403 1734:17.007491295424956 1736:1.318239933130062 1738:1.2511059014549766 1740:1.2815961724475537 1744:4.601058064259719 1745:9.398885196031019 1749:9.68726061621539 1757:19.53450375931659 1759:12.160966063689974 1761:7.841547585573539 1762:0.02410192595066143 1764:6.965768394484738 1765:1.8456035087751808 1770:4.089772474853983 1773:1.685655233361693 1778:2.2775555119237896 1780:1.0566693220554517 1782:14.811059955143218 1786:6.778975090188168 1788:12.408490292396868 1792:2.1170852985176416 1794:15.190382405499776 1796:3.2951233539895104 1797:1.2815961724475537 1801:8.135407583533292 1810:4.5058550389711725 1819:1.8537154684105404 1823:2.0500187720123977 1825:3.5378782776509223 1827:1.3235720577454368 1838:26.05388224759966 1842:13.40759978694409 1844:1.7294277882157996 1853:3.7924410884711914 1859:1.7257239765687984 1862:9.064560703285757 1882:1.5855914180322563 1883:5.214254165619989 1885:5.48075187749119 1887:25.791258671118307 1888:6.353061917141357 1889:5.044068929514664 1892:0.9295907877366751 1896:9.306307062409955 1901:10.995868509590501 1902:48.0624517954569 1907:1.7708668291451943 1908:7.347832521137961 1911:30.446693984018143 1918:6.154479711245248 1919:1.216558277863123 1920:25.097957388628103 1922:5.502211088498383 1933:1.1460217126064198 1934:2.391067062117514 1943:1.5528301797229682 1945:3.2848642451624985 1946:19.0271652276966 1948:51.38457986329417 1949:2.7605395616101527 1950:9.308851533224056 1952:11.218775959521741 1954:4.027309679195889 1955:1.58227674103499 1961:12.403907821586754 1962:5.572588740923829 1970:12.773674433629106 1971:6.202988041721754 1972:2.360214836442779 1980:15.028427856079256 1982:6.917693860507042 1985:2.0976032747261844 # agente
2:21.673346098405332 4:3.4279516761285516 7:1.7444304006051512 10:57.972692007732164 11:4.7312427265451795 13:2.8064564666394283 14:14.804097555198156 21:3.3777674711807864 22:21.697347127011035 23:3.0038207758137387 24:5.848778098294117 40:5.244937294144598 42:4.294672053060712 51:4.0042563653484144 52:3.5692032412538426 66:5.323930380852965 69:19.059918042462844 70:36.283270368828475 80:14.485503731615443 89:4.814847295787062 95:5.167224712339649 97:165.07099623346215 100:64.44167812589608 106:39.03723994119402 110:2.2987458008123243 122:3.5905431712877576 129:4.188885942116664 180:34.19417031674989 192:5.34593268828291 210:55.51808585888115 216:56.33424685924265 224:62.988822432902786 241:12.699768933309977 245:5.24297137195404 257:5.679182118701702 278:5.261399973793029 291:5.513566374368102 304:5.616775085124033 346:41.28660060108291 353:36.11069136474397 361:17.968288584431747 415:6.594431628948405 423:16.47670121995915 432:5.392843874405737 467:16.434699618842703 488:7.486898195259372 489:16.491810674330182 546:6.361408070791917 570:6.315001190566043 597:5.701556741630035 704:48.985102321860936 807:17.680077803756532 839:8.137230602078692 933:8.524628668716275 975:6.923994625545291 1032:7.2434956379965145 1043:19.403742017634837 1177:65.73029050002977 1222:10.201396915968498 1275:7.265773991396584 1410:6.889802178016338 1422:8.503521020583644 1477:15.89707304629866 1479:7.349697800012933 1652:29.307489942782354 1962:13.183493434730384 1993:83.166507158998 # aglutinación
1:1.254418549390658 2:0.19437389026767887 3:14.588457892927666 4:5.8258611292401445 5:2.0035523666871877 6:1.7942632179343403 7:36.028152631074434 8:3.0510504348359477 9:11.673729477699547 15:3.9865509216621646 16:1.7331241093670244 17:1.8811530044674194 18:4.845838289792945 20:3.9019691389176185 21:23.059723182099763 22:13.99136521628849 23:1.343506798884815 25:30.848616235918588 26:5.88140570134327 28:12.424079556973348 29:1.1902607351269416 32:9.13953906133741 33:58.14846302788357 36:1.9616508995239137 38:1.5457165787463403 42:7.525479417046199 46:7.142065701175969 47:1.7251950034604677 50:3.4586334821788007 51:2.2200976581275 54:9.371274000502863 55:7.929472259109325 57:2.0710151944725923 61:16.45656470936211 63:7.309912580736954 65:12.562867089588037 68:15.108849946874944 73:3.6744868140610096 74:2.5236736247167166 75:5.917027573629702 77:14.63609193983958 81:3.128531967469019 85:2.9347113746346722 88:3.6656157854490257 92:4.339626458917725 100:3.3172677123108616 101:7.491562800366614 106:2.7078769321090985 110:0.7831929576701193 112:2.478289333722299 115:3.31545938886269 117:14.938205576207663 118:3.35384173000041 124:3.7548523897644523 125:4.285671733660683 134:13.511430841237845 135:4.552281652204815 146:3.292718275641009 155:3.6104509867216814 157:3.331195477307241 158:5.517183297051245 159:3.662668704686458 161:8.459516744112856 162:2.670747836424589 165:3.194548425837868 166:9.802409654854069 168:3.1683827586807722 172:3.784577557988666 180:3.8333625477131936 183:3.2867838429924783 192:3.474420647557758 193:8.703711092151448 204:6.415935346597971 209:4.764070856536597 211:4.210120654791664 212:3.2945026431140283 215:3.2481272349717645 224:4.866864869343609 225:4.287757815174355 232:5.396154666803379 234:3.7696525350615104 239:11.584405922989403 240:3.734798382087831 241:48.49037754449598 245:3.376166987652185 251:11.72585239450531 255:6.168713799750648 256:3.9821114766955548 262:18.908145468377363 264:58.05774105748155 269:3.494359257723623 270:25.869855870040922 273:3.600475920179401 274:5.907098560329261 277:4.272170106322559 281:15.708209246064609 282:19.6120930446886 288:3.584210920814853 290:34.22735691178016 294:4.685995613931322 304:3.7340316052386977 310:4.907285258801787 328:3.279689708980794 330:25.56668719913987 331:5.499129792538013 347:5.173372437540201 350:12.811561338649186 367:2.338746775195401 368:7.235418583816992 370:3.78694568599737 371:13.84398531243401 373:5.9294663628142334 376:2.988383018162346 382:30.96542660539966 384:6.024256783726627 385:5.381084719071995 387:10.524187455418234 393:21.994804538544244 413:4.664095440433275 425:14.561244791464205 428:5.692261144913579 435:5.52526232505112 436:5.345765960927976 469:11.08192285447247 475:5.969885253505006 480:4.114674685387307 482:5.614344988043045 487:9.848981257531888 489:12.580008938248016 504:6.358899220251788 506:3.9155036569570765 519:5.8367462085616 532:3.8652703422626917 552:27.666881929837317 553:48.21898514375729 555:14.792089862471656 562:4.621056525832049 574:5.231419343322263 589:4.777635043978834 596:5.3329177825823955 607:3.0525962664597013 621:5.8367462085616 631:5.990417590231385 649:4.383087724438665 650:6.862207266329599 654:6.123953370402431 671:4.842743832024447 695:8.275436004539655 698:44.7082577132477 700:5.164984674535154 724:4.485978293011735 731:4.932259281135846 744:30.427466862406362 753:4.852638315661951 770:4.87258596940131 771:3.5445437068234917 784:4.464014307239006 802:8.773053661441661 815:15.592132155683528 854:3.895240184399103 863:5.696684338139685 874:4.647521087630022 911:5.054469187646274 924:13.618360587078032 963:5.037186081574876 982:4.501158811700608 1030:13.102140573182236 1033:6.07480829412922 1035:7.009160607038829 1063:4.54026548385988 1112:13.713464504460552 1139:5.27172223912392 1197:5.507132453235864 1201:8.87152896344357 1208:6.315669894500656 1249:27.546697456100553 1270:56.460613601696586 1303:22.366810097641427 1310:37.22614819049482 1323:14.723994947725112 1332:11.55213899311705 1417:20.89287145415306 1423:34.943382412238805 1436:6.810323443812397 1452:5.507132453235864 1459:18.25320204158996 1467:6.276374445411747 1483:6.666128863409582 1484:57.3684543418161 1560:23.63799785172407 1592:8.386408606919849 1639:8.79451810737536 1642:42.62048664796812 1696:6.919668948056593 1701:41.92120586559048 1757:7.7469524465173265 1844:7.075687923650101 1866:8.32588129289388 1895:6.419153749645029 1897:6.691901627227861 # agresividad
1:8.471865728444772 2:10.994018289281488 3:12.401505506181906 4:2.901460196391355 5:0.20728561677277607 6:0.56785698680313 7:17.439312078988817 9:9.03279495453887 10:13.811775635932586 11:5.207480194495503 13:21.223166355638643 14:4.693821280709178 15:3.815487973747313 16:2.952916292461775 17:3.2377921473965974 18:8.572789531642943 19:16.610028023159618 20:7.199701652171087 21:6.213945926022246 22:15.995498042144316 23:0.27707070298892794 25:5.512840562479793 26:6.4302988939519174 29:1.9215203257221023 31:1.5686971601171134 32:0.1900218146658318 34:10.90668566223614 36:27.664684079792444 37:2.246930825041332 38:0.4003743765810284 39:33.71546272248249 41:5.437911045830048 42:4.412004740184302 43:52.01187925369944 44:92.83545244301575 46:4.0634818013976375 47:6.411403629419145 48:3.299596005745904 50:1.9356182015444239 51:3.894151648744164 52:11.033253605807207 54:45.90502679178145 55:4.783103834945911 56:1.5540622095440078 57:17.168781262480966 60:1.2046745549678248 61:17.513150530566893 62:3.3513719027100843 63:8.471286027664423 64:26.225985412983523 65:3.781206059087873 66:1.930921701850049 67:3.918493489882183 68:0.27168457103126026 70:0.8849880150479469 74:8.899358121429934 75:43.97660291266534 77:9.733653530482055 78:21.941724909422582 81:22.823665490412193 84:7.668453715618528 87:24.930980890595666 94:1.1772080415817836 95:6.018162459926218 96:17.908168904259583 98:1.4236418066084173 99:5.99816484279416 100:6.044222101114779 101:8.733594899953916 102:0.45635463345315347 103:22.56381691471761 105:9.1462237696848 110:17.61391667750293 111:8.256460283498761 112:1.0911457734122327 114:257.9754351496112 115:6.040656437018408 118:38.242674495736395 122:21.18516299031408 123:114.06252246877614 124:6.908533419485551 125:21.293084062887306 128:5.666016998243264 129:13.430479836083988 130:9.59210360579311 138:19.2645240904456 139:14.730245603322194 140:22.498303558923467 146:11.260371596756318 148:2.1850483435174857 149:10.491106089410367 151:2.602509952584668 152:1.468462592534506 153:1.6322699206763829 154:2.1628221310144724 155:12.229710022212592 156:2.231977179986866 157:11.377913255441515 158:3.8692438935414133 160:2.5052824203003343 161:1.4672291171976413 163:2.12069702890263 167:34.31624867922593 171:6.338681282901859 174:7.145067214643337 176:1.655933251811451 179:4.069022736362512 180:12.90820919166959 183:5.984121236146913 184:4.631217044051135 187:0.8018876275198489 188:75.920736263334 190:2.337481746040281 191:1.6549783409964602 195:1.9480222708323784 202:6.069289534765463 203:1.7806154840260187 205:3.479188764857307 206:2.258215253195206 208:2.445899701482269 211:2.6247510857277567 212:1.7890426278418452 213:14.708655211632857 214:6.071686802626202 217:2.1153492636908355 218:2.3128784743553115 221:7.8094737346396625 223:1.1089371910527912 226:9.3888244977313 228:65.06246317605992 229:2.0482091632547506 232:3.7523558959676167 233:10.895455813061023 236:0.9614500676705133 240:12.608342406118506 241:1.6299273374362695 245:1.8617626142070611 255:4.502474671109779 256:2.4129661650604373 257:2.239945363162489 261:5.842398784351542 264:29.754416260368195 270:12.659937834381768 271:6.13218676110718 278:6.19504862633229 282:2.7794878729011354 285:7.1681411493791485 288:12.149761356134832 291:2.094811116962815 296:7.448609807857006 297:8.204123119304754 298:15.455577278292598 299:5.778149933235749 302:7.233233953450838 304:25.977630811541903 306:50.87938801260555 307:6.647099644742533 309:17.5173788304455 313:33.09521164360708 318:1.807127590659071 323:1.9533721901404961 324:13.045547090882485 325:4.348805901024717 333:3.4932932332675737 338:2.0655082339479907 348:4.6341823462785525 351:2.90669813045176 353:2.69926871159069 355:2.5625327563646887 358:1.8876478423224332 360:2.433466725767802 361:3.9943448476321373 364:7.219782436469917 366:2.418678753958398 369:3.007565300421487 371:10.470114009814935 373:4.26923823824573 375:2.916734902213072 376:1.520565979503259 379:16.094052393749706 380:13.043019067388691 382:16.389306287127436 383:2.1053750555677753 387:2.355416003808612 388:6.833566810511417 390:3.632464730090451 394:1.4904623566454622 395:2.6341114073012033 396:3.056746143009738 397:3.938786555625151 401:5.721449778241968 406:3.9509847679008105 407:3.06040247282897 411:9.573788874368018 413:3.0518834831174426 418:3.3586333299745013 420:35.10073348347068 423:3.292962608207195 426:11.591750960169927 427:9.304166486317968 435:3.8770557818180498 440:4.183692450229073 441:13.584413787631288 445:3.2651797406145 448:2.9829286294891073 449:9.510053170147273 455:2.8169320185748217 459:3.772539650126142 466:3.8060721865124543 469:2.6071177485766737 470:5.525821214181824 471:3.267937711505899 473:2.4517363078341896 479:3.647871060109851 487:12.175561243955555 497:9.833317308900012 499:2.9100369002362676 502:4.66108584902224 503:7.704851959696668 504:4.688385515279418 507:2.882419601401965 508:2.6866042415552274 510:7.480999034471653 520:3.9408138243635773 523:6.055198379330163 526:11.569901129918112 527:2.9667057523888447 528:37.82188366957182 529:5.780448262259557 532:2.3052715883621535 538:4.667117810598803 546:8.296027870105391 551:3.0301756097738584 561:7.954050398710001 562:8.626167643435751 564:3.741442939008503 569:3.1339856323305955 570:2.811679361790878 571:1.7448697018312362 574:25.138385002976516 575:14.857324280846475 579:15.017237376633481 580:4.905280784067877 583:19.617111482778363 585:5.025792707279478 586:25.082375990755143 587:4.418744033450992 589:15.772016001544465 590:8.383343314893022 591:2.8857091730976614 595:9.352305646013871 597:12.854224469659272 607:5.522964500523164 609:11.669220578070636 610:7.526482627564964 614:3.153219756385156 616:2.464318229151793 620:2.661573237135771 629:4.075570225863114 635:2.820091798851718 636:10.322058868844579 643:14.358172376011712 645:61.82936832903918 651:2.840247839101901 656:3.59203164824287 657:2.7071124431022318 662:51.765202104973895 663:4.703727350967067 665:3.772539650126142 676:10.141998290142881 681:2.9632500626740916 682:24.905596406024696 686:12.990198095260913 700:9.7079568363972 702:0.8270838659200143 707:3.3820786046280764 709:3.2459982296266547 714:3.853722182615343 724:14.888945253289695 726:5.8245262479559266 728:10.486473021638083 735:9.938136731141949 739:3.4651982159172046 741:3.177902841181371 742:2.130777468390205 743:4.073385085734553 750:40.44497160349178 761:3.8460118032608315 781:2.477003512636935 792:28.13641483362435 793:11.537358084845334 795:3.4436575833636285 796:9.066826067064277 800:4.989537122185684 807:3.857589939531401 815:4.741073123808577 822:3.0518834831174426 823:5.127325880232617 831:2.8022672771375006 832:2.2856720332863434 840:15.42074633307122 841:6.425498205241591 846:3.732400037196796 848:7.539323604487702 849:16.96269930658982 850:4.697575394973905 851:10.47419713385537 854:7.186378254753859 878:3.410341779743142 885:5.29278202122856 886:7.66242075525026 891:3.6358766804186597 899:6.570588773734696 902:11.462482019831084 911:3.423893277811967 912:2.9540701340178686 919:14.663797599775787 930:4.905280784067877 934:4.1401181061079315 958:4.722306430224021 960:5.95719552695115 968:4.389927666272986 972:3.402858978054487 973:12.413060378846039 978:24.168901285614435 980:8.929258534859594 982:2.8978278563267734 992:14.11257200624092 1005:5.297004051427706 1006:15.524611069506742 1010:9.941681710171723 1020:6.979672008808789 1021:5.070243599500439 1023:3.0763398615422832 1029:4.237880372535059 1030:3.5460128155256156 1031:8.716329943125277 1043:20.527762733303064 1068:4.874637260433098 1069:5.598711221393334 1072:4.466896428801451 1077:5.464828909186601 1078:15.206999060497024 1080:5.464828909186601 1085:5.583908737397005 1086:8.069444237094697 1096:2.8967224428369676 1100:4.318560154941062 1101:12.481463767683813 1103:6.353585339944544 1105:16.389306287127436 1128:4.725421085389472 1135:4.643106846458117 1137:5.95719552695115 1140:4.483231723263948 1143:13.117523258430259 1144:25.572733673435923 1149:10.569346208594643 1152:18.04743154180522 1166:5.6036709989220395 1168:21.595357659654237 1169:3.617192653160603 1174:3.973566321771068 1179:4.1401181061079315 1199:5.344078015938442 1214:4.040922064027684 1217:5.9216936531141195 1221:4.712993664592522 1226:16.514639425525814 1228:5.9100038506458565 1263:3.639295282781595 1265:8.616236618440889 1281:5.6086436911545015 1291:12.753013648819174 1293:3.924659662576694 1297:4.303623049864472 1310:21.02707802942042 1319:4.5247156554226535 1321:6.26753611419343 1344:12.767846865000463 1345:3.6121314152678825 1374:3.938786555625151 1375:4.117598744329577 1391:31.45478672041964 1393:5.1234661020367795 1399:22.79869250943348 1401:7.0205517359735925 1402:22.74825677765062 1414:6.3244754046944 1415:31.85888513926139 1427:3.800439183615859 1431:6.474602825066152 1432:15.450143484724983 1435:4.798536329627597 1436:5.13119357816728 1440:6.26753611419343 1451:11.569901129918112 1465:17.15891832000443 1477:15.343715680610385 1481:3.800439183615859 1484:4.288807227712902 1504:4.9259922552225435 1520:4.405589516062493 1548:4.550061746339879 1553:10.286906687986273 1556:56.603060851654185 1579:7.988842475123446 1582:2.0030778821162802 1591:6.26753611419343 1631:4.550061746339879 1635:6.04267190047028 1647:7.922355742243066 1691:22.312874909427464 1693:3.863407380831941 1695:4.494203051578514 1701:5.987289135747473 1721:5.387910616639838 1726:5.374654223699769 1728:12.19555287513583 1734:4.115362160397227 1792:34.4455237808266 1820:5.344078015938442 1822:4.298671059794477 1823:5.769585270126868 1839:4.6792409154197205 1842:3.374717505763057 1844:5.392350059709415 1885:5.1861910844172066 1901:10.397362088364073 1919:4.753690301072107 1948:13.309183075046715 1949:3.639295282781595 1968:67.94821804821915 1971:13.888266747024902 # envejecimiento
2:1.8430978609093476 3:24.73596235067344 5:11.788209067410603 18:3.4607235948340924 63:12.269252652016759 75:10.792856904648103 83:46.41295155813485 119:12.856416312527834 157:14.339936832950237 183:14.244807791699298 196:6.495275794206291 249:22.804376830981695 262:16.065501022015095 300:31.453496341659903 308:54.358760605966474 366:6.455313965620328 422:7.941505567314243 457:14.460180462451577 480:15.995480933162932 491:5.698034046145419 506:60.85486085755605 575:6.9596970134547815 592:44.82114532911061 598:6.832810086446588 608:18.7719131532311 673:15.294341949879131 743:19.319740666418003 841:14.722368103921557 848:15.909183625532615 858:16.431115522224925 923:23.320605275941546 1028:18.767917214433265 1232:17.08457615377906 1519:33.474969830397995 1780:20.298079770280353 # aglicona
1:1.148990261708025 2:25.597090277836408 3:1.125197987872851 4:10.608521744830322 5:11.867080481470827 6:10.910918480760719 7:5.5189752308909545 8:8.446571300259407 9:21.300332636535636 10:2.3535293339451857 14:1.0830302291152507 17:1.7634625734670097 18:1.170581621660182 19:3.016332926104509 20:10.20844328245393 21:1.5485309218769203 22:1.011376201718529 23:9.329731118336257 26:10.69431276596766 28:1.999417500834554 29:1.0864901489784584 35:9.94594453121281 38:1.4338232081660185 41:2.879662678894247 46:2.183858268064882 47:1.6100169269338815 49:2.991596375237047 55:13.834470315769483 61:16.034260461930586 62:21.041206569612118 66:3.320884476136515 67:12.385559951372072 68:4.727960414685193 69:12.82212302986352 72:25.254844617587246 75:51.78374003353435 81:2.9980138486835597 83:5.678288064131764 85:2.805583854162466 94:7.462276010105861 102:15.99786621988579 117:21.632755745612567 124:3.6207859753176894 139:13.902347490723558 140:2.9364826228500758 146:3.161141604464084 148:9.862899083400164 156:25.438855661084826 160:3.946299808062995 168:3.037598184880759 172:3.6503724059556837 175:3.7705976461419275 183:8.937709587414355 185:3.776492015719585 189:4.922348943573955 190:3.765560914659033 214:15.927657602325267 218:3.7389380793082503 222:3.5144590811249965 223:27.147431364326057 226:4.866313009582546 232:5.257001522582895 242:4.766300478250734 250:10.182556769777552 256:26.260609459674267 266:10.239743865774436 268:4.980114298222605 269:9.368080947263653 276:24.506212190998784 278:9.159679249249875 286:4.917614628112699 308:2.780529286200941 310:4.7692095017707885 321:40.30462583599348 334:11.07238209131553 339:28.273688294918216 340:4.676921198009742 341:4.441818491083865 344:3.025024210975737 346:298.22453916843267 350:4.900357236687859 351:19.60234534235432 361:5.506818913479903 371:5.4082235147583235 376:2.858854027645284 404:5.5972041377714845 431:6.580778654055991 476:14.403315353447772 477:4.700618880154353 499:4.377122169305622 503:10.731391723502636 506:3.7807143316120873 525:4.711876289206837 526:14.674717729374688 535:17.839058900521433 536:4.57978481981894 554:5.266463069370885 561:4.146330079115661 590:4.36188246072506 599:5.863204834933169 607:22.33868202038073 615:4.435731306347802 632:19.866289775251897 664:15.526653139359512 666:7.069674711350925 673:3.646450804763461 708:6.162945427635964 711:5.496083893407959 714:22.638751224192696 719:4.837402304391988 740:5.001419306516863 753:12.150662017110294 781:10.51496102850394 789:33.428478182913665 791:10.518719353588535 817:8.844702584558364 842:4.117524504098758 849:8.823788633382224 851:5.41026893004516 852:5.565856863174668 861:5.767079795664637 870:30.964052996652708 881:16.606182115031498 883:11.3521151546002 884:6.022688614257227 897:14.387920879839989 912:4.423617163585505 954:7.143511847489629 956:30.87745894326119 1035:6.8678999284697815 1171:7.389025282828846 1172:37.19828749262935 1174:5.485409052828281 1196:32.10819268830131 1223:4.952614173794386 1243:17.94174920838987 1268:4.869382439718131 1385:6.159916987607524 1437:28.00959079609201 1449:29.80891038502245 1503:15.922245480684058 1507:4.097226649266667 1511:16.220759798980183 1532:17.721111523583577 1560:13.843724261477709 1610:8.967286439629367 1632:7.241221893106206 1636:6.49616877731383 1685:73.76510573685175 1688:6.782651162868752 1695:35.19522221152124 1727:8.557497541609512 1737:20.11970699345607 1749:6.453445350529277 1796:8.706957269083274 # agonistas
1:8.894513144828121 2:5.54261506797795 3:15.692467952403101 4:43.78289668560481 6:3.7522273941062347 7:6.387270326529851 8:5.131910218923481 9:2.377474964543683 10:4.515761959906635 14:8.719524468135278 16:10.075108292591542 21:3.6003982895611184 26:10.070501120967378 29:3.0352195082539954 31:22.04310306440134 32:3.0269235153343867 35:14.583490804829296 48:3.887757568152426 53:22.893668914366433 60:12.09295358177079 66:5.557095196127615 71:15.846389227379648 75:17.632400193129662 80:6.082440788866949 84:15.346675703587337 86:26.855800020362715 88:5.779362177922869 104:6.518631826932801 148:5.850768116138035 168:5.256469633579012 179:7.892071636801743 206:5.934096190238208 210:8.01182399326594 222:14.316984377282047 241:5.19883073915805 244:20.115318556071895 246:7.4491949215806565 264:13.28688023362615 276:5.672268737004661 343:17.593189036953653 354:19.769849854114042 384:8.19696429922101 400:37.521536292727724 414:8.29228867466842 435:7.690836510035555 437:127.84902224613148 478:6.829104248760483 492:7.227545260086043 546:16.004339372048968 578:22.398317536502937 721:10.244179338066608 727:22.667992159398377 729:15.473026988086724 741:6.947936843902777 754:9.290621459818054 781:6.180480351954299 1089:22.61758493496422 1174:7.792130595024607 1463:10.549978229909108 1540:8.860491236273104 1565:34.216168249211464 1581:11.991769588742498 1596:8.967432061196115 1602:8.583358939618396 1875:27.631177635089028 1951:13.574879328061519 1961:22.30460491744439 1988:10.399263503862311 1992:8.25908534584958 # agranulocitosis
68:320.09795496241736 72:348.6644654042169 91:339.97203262272404 187:11.221394099433052 256:404.92892777169476 # agroquímico
2:29.178075358595432 11:6.109802850112798 19:6.384987968692451 28:5.252783030006907 60:5.808163681658094 66:6.712054947125391 71:7.681646045261931 87:6.795593165756164 91:4.998945846332652 98:6.0921085413455405 139:5.896561102842717 233:6.4133019728223015 263:5.157004272926352 280:8.935288738181843 291:6.9041692857622365 300:5.827799542816926 304:7.0086266230898 324:7.160392374391344 397:8.924594534354467 410:9.005132372949522 446:7.621183100364279 454:60.46798581302657 554:8.73746935084139 584:10.403983654212741 585:10.054815729400438 588:9.319840171557226 686:7.141304764062644 702:147.15992014234797 720:9.066038708204816 977:8.308182694869274 980:8.08952165777405 1205:9.086763616722548 1263:8.607882694449831 1471:10.139482015448058 1676:8.447326390418347 1678:10.947840182941835 1682:11.45567276907285 1892:9.3726004911403 # agrobacterium
1:166.71081535263724 2:110.27719819327497 3:52.06166725129069 4:43.41698715351788 5:32.897670746222005 6:68.39510084662612 7:30.475959077197736 8:68.35061003604278 9:32.35299477797796 10:73.81475306481298 11:33.120705303291935 12:17.21110010710081 13:0.009235212045679581 14:51.2442034690431 15:0.3007835171151125 16:33.04590235134791 17:40.17504053986675 18:18.984671336432278 19:48.42350412583251 20:41.52316582127403 21:13.79437419648596 22:0.5138368925965966 23:2.0685722464404045E-4 24:10.090025111452727 25:34.42606428760684 26:18.52917593749649 27:26.915036428046832 28:31.84217639106862 29:7.440759401684067 31:17.026472499868774 32:7.405161450764748 33:29.251801614012845 34:50.4479119383174 35:4.903488830625756 36:1.7162370708383847 37:7.321998530050647E-4 38:3.201689943438187 39:6.567488710027581 40:0.9983736207793136 41:53.720027495844896 42:35.40955655097354 43:3.8082458269927573 44:2.7931182134075763 45:18.30344342512091 46:5.313892999207808 47:1.3495563965997608 48:11.229322731070356 49:22.975273505457693 50:58.93833035843646 51:0.25550372777228153 52:14.872944930427314 53:13.017862021112553 54:8.3489294778425 55:122.0092784492412 56:34.2547442195438 57:4.649216723362534 58:44.89254310199279 59:0.9890084199154228 60:0.47484894706505576 61:4.146191355388816 62:19.701943758001544 63:9.343173549483692 65:8.453901619031019 66:122.49696101525731 68:59.57821745636746 70:38.47536043127272 71:86.44700025409749 72:4.904359179188444 73:14.487707356046087 75:28.116636713324365 76:0.37473067822917716 77:15.755895279147289 78:3.4149399229011754 79:101.15578790993473 81:7.669201679740372 82:6.935835876517394 83:33.31420113566179 84:36.19538499768897 85:7.108616511256111 86:1.9681771007370676 87:45.352107472669914 88:4.700959549079962 89:3.432414514755179 90:2.27441971189204 91:0.11716355926372221 92:23.588762983294867 93:8.331945914806957 94:10.131853491520232 95:4.034816651036667 96:4.321766447196253 98:27.07069576064043 99:8.149357028567492 100:18.415991737978086 102:96.94894262202449 103:6.461828331811402 104:30.67869181288944 106:6.455939840343616 109:1.967120833227554 110:0.17677677183399074 112:2.570517932147279 113:3.139620168410681 114:1.9193916348796811 115:0.9515365441954999 116:25.293714641768748 117:0.6489538416831022 118:4.12582136860522 119:15.01027668401888 120:36.88105049633879 121:41.07143296650117 123:11.185512958973856 124:40.30932150187731 125:1.730938759269648 126:19.180704193592664 127:0.9788102964847796 128:12.294731344734206 129:18.410686149857685 130:0.55738193041529 131:14.875911384903747 132:7.964521591954273 133:37.905466087970325 136:2.0575906298437845 138:9.598474074919904 139:2.9480926829616716 141:5.736855111336693 142:1.1832451362023724 143:3.3170225539969964 144:20.440762817511942 146:4.014138754686472 147:35.271776984484056 148:1.2748657607561578 149:0.7536156334978056 150:198.59387700421928 151:10.762746340790649 152:0.6756675737905409 153:0.806803229365878 154:1.255443311662783 157:0.9632594609015813 158:2.8291863901927505 161:0.6746968611477935 162:0.50837471825798 164:12.286140613752766 167:6.79680778933244 171:1.065540509963625 172:1.3153771171454642 173:2.0791334670445973 174:27.59926341767154 175:1.4132940798772236 179:8.643021227813389 180:9.725310857333001 181:3.421042831803387 182:1.1342428480264233 184:24.9945958204492 188:18.61974187735398 195:4.343564915061329 196:10.293191770116668 197:5.775149268948173 200:3.624646593192125 201:17.390425807406416 202:13.111822379923947 203:18.25221187739925 208:10.266693705801487 209:2.1469561840266516 212:12.970176497061107 213:69.99883693766354 214:18.486687658203522 216:1.3326368387072778 217:1.21410359493104 220:22.297338548968195 221:21.866696015260175 222:26.2123904185653 223:0.4059072246969236 224:2.2383231338230734 227:1.1821189362984923 229:1.1559877832025303 230:6.619255498765453 231:7.032290821974933 232:8.004769536885709 233:12.48657564467903 237:5.748672299919483 238:23.866896361173666 239:1.8604450710936868 240:4.829710255964135 243:7.821862560981266 244:3.7194853573486584 245:4.166706680889472 246:89.07544582974066 250:1.4002573477613505 254:2.9996847203918837 255:50.629510788407615 257:1.3230161303352417 259:8.55200877040166 260:5.548272379262558 261:0.8774932418999398 262:29.27277144979123 263:1.83645136381798 265:2.9935017251508897 266:5.170910123842629 268:7.466151341630483 271:0.9862164121955945 272:17.32823430677425 274:9.002383459648042 278:4.198912471292262 279:3.4357260262790157 281:7.670765629689569 282:53.19348373651151 284:32.29996937652216 286:2.408049152300301 288:4.549961405946442 290:9.281543843666695 294:2.0779915493453474 296:10.295849056910367 297:1.8362181803034074 298:6.606884007623943 299:29.304286057848834 304:1.2748657607561578 306:34.940346623464514 308:0.6631452624486602 309:2.6799724557789912 310:12.893793834460267 312:16.862494620773713 313:19.735826509770817 316:33.69545314621548 317:15.272888419406668 320:0.8026187334761257 323:1.0746429834248172 325:3.2898150667795028 329:11.562909147668202 332:8.197495191349155 333:2.4720803462768877 335:7.924720291761614 336:10.524066860522252 343:7.674605582769402 348:17.04971611478024 349:23.62930501259678 352:2.6614223211808934 354:42.30404133029544 357:7.7560439519505175 361:15.09013856979551 369:2.017640907853946 370:1.3172821061151547 372:2.697025671423562 377:8.629879658127084 378:13.354211324005417 381:7.054719162645342 383:1.2054436189222586 384:3.3021283666854764 385:7.975453610463028 391:2.320800179669809 392:1.8692729016663099 393:7.52676562655368 397:2.895661222964153 401:4.628972386704382 405:4.3321646518696335 408:7.257379338455037 410:2.9689982755259465 418:2.345220929596665 425:3.18744801560714 428:2.991445848083377 432:1.106106991151948 433:9.411429584128362 446:11.158102113182435 449:2.4166251415032947 450:6.21763410285956 452:2.6799724557789912 455:1.8419935198483648 459:21.45643686434685 460:4.29280954664246 461:6.976845607466928 463:1.6600657902723914 464:21.664550689400933 465:5.918847451798284 466:29.192571824404 469:10.77730290585035 470:28.646636450714013 471:2.2601345350644717 472:13.688317200419334 475:3.251000186753304 476:3.2462100339458932 478:32.51809671025493 480:1.5864982606842235 482:2.919089509718611 483:3.860087229416671 487:1.1631519234332972 494:2.537327346048277 495:21.724956566839175 499:11.729996610388245 502:9.834640234046006 503:1.6219370313479722 508:1.7229704487146194 513:13.62122476631248 514:55.396690921042634 515:2.847904179125466 520:29.893827830870283 525:2.223117282080119 529:4.68700654833101 531:5.667174925174187 532:9.818922365187372 539:3.7769901572880697 540:19.56539306971072 541:3.612774298111748 543:14.014269816167182 545:2.405201131375268 553:3.6577162604376263 555:3.2947297243988625 557:2.7869375598516593 559:12.850703714126587 560:16.628222460383768 561:1.7282773134795608 570:1.8371790376685355 579:6.329545244460143 580:10.32563412845457 583:3.3270246329807067 584:11.251176108994633 586:2.5544667999768285 592:8.804517905470457 596:44.704908334965204 598:1.7880963707274342 599:3.2824695442995613 600:3.359941059990325 602:18.89202138464901 604:3.5631974391384302 608:29.2318561982679 611:1.4968475371341883 612:1.6727463114956187 614:56.84050580604014 619:13.155165047094966 628:13.033797015464184 633:6.041833875245098 635:11.447944462585259 636:8.155046021589168 637:13.60500158850476 638:3.8163916808405856 640:5.593488737861036 641:9.762667691799797 645:10.430591203346518 649:17.319742985833592 651:1.8633813673873643 656:7.681321368609631 657:5.890797662371985 663:3.633603921369253 666:4.436762760225434 672:4.0016686461316375 678:13.524882677244635 683:14.522509393726152 692:4.076884882957599 698:3.007964774929814 699:9.680414336324569 702:8.387930426819636 704:4.655126547541929 708:25.00674705295837 712:38.78698588453274 721:13.24937100244323 747:16.68119694815646 748:3.080062519924782 752:35.325704461262525 753:2.2256407907823554 762:25.78320204242522 764:15.479397815429795 775:2.438277272965599 776:4.592966373117619 780:19.607536672936575 782:24.685270211035558 790:3.9013963543365895 791:1.5351360862433312 794:15.863054622431019 798:13.219928063721236 800:3.9118748750201315 804:12.14329990942598 806:23.458295159868314 809:4.250055152535538 812:20.604410521070783 815:3.669897776921622 821:6.0838646126258435 831:6.0838646126258435 834:4.498632059905015 835:7.3205399459743985 838:21.86836418805895 840:5.2305555976721685 844:9.196150380058079 847:1.5035186693616758 849:3.9035605950153043 852:3.003819576589519 853:22.593672056107593 855:4.592966373117619 856:3.427729748151487 857:15.509968040869799 860:12.029537720285438 861:9.002383459648042 867:3.9188948703447237 872:6.857439670382832 873:9.895692847381794 874:2.044149483011793 888:1.8228370090810126 890:3.9118748750201315 892:3.557456362087201 902:23.97252967564639 912:11.867843337801883 915:3.0521258335221932 919:4.861036163855856 925:22.572468360091953 926:5.28874087017271 930:10.32563412845457 934:3.0887533244128424 937:5.402901417758179 953:6.619255498765453 955:14.636487770893888 958:9.957756603253136 962:6.271541110088444 963:2.391040060403953 972:2.38681721871522 977:2.345220929596665 982:1.9163166793881485 985:52.44840473761739 992:4.592966373117619 996:4.1078731486172195 1002:3.97606940379685 1005:11.112832691703026 1010:7.783609182564089 1011:6.117486629222867 1014:13.061858923503712 1016:5.3411620431362 1026:5.755159188038226 1027:4.376910091941471 1033:9.331211294720429 1036:2.6884762803268134 1041:4.413510780098933 1044:4.665692444885395 1045:19.98612825353734 1048:4.208282096034012 1049:7.766355953923559 1050:14.705417771289273 1055:4.68700654833101 1058:13.996580999102541 1063:6.352381239396294 1065:19.392999927012156 1069:4.508337794513692 1073:7.480452326846176 1074:9.565967475309456 1082:11.045497615898517 1093:5.645165740723099 1096:1.915298902411508 1098:5.466714672043437 1103:13.234621686255947 1112:21.721255507670445 1117:3.887520016076926 1121:3.961603682168227 1124:3.5149911920709926 1134:6.347003792012036 1135:3.574736605861819 1138:16.39124678410305 1153:8.84647789258472 1155:4.1918381331027845 1162:6.050327998073739 1163:7.435143657454494 1166:4.513209906259872 1169:2.5893185332325994 1170:21.54556957460327 1183:5.681132271207308 1188:3.180531816831583 1192:3.3856984099162615 1193:3.2898150667795028 1201:6.061359966543778 1218:9.697888224487677 1219:6.535419784512166 1221:3.642607255978461 1222:5.450559494701544 1224:79.5899985054993 1226:7.281306615956259 1228:4.814545817400972 1229:38.246575598289 1233:2.85167371364005 1237:4.7303832075362955 1238:35.4626375465418 1240:27.495093359929736 1243:4.9330149419907565 1249:11.104350496379983 1252:7.031725883171435 1254:10.078582723689161 1255:10.381248032093826 1265:2.0165470237051015 1270:13.190706248384405 1275:2.6664600417295583 1278:4.57270194243686 1282:7.305172094696521 1284:3.986995813622045 1289:16.039640630773736 1294:6.3598717317770905 1302:5.237731645804568 1303:6.960135495423937 1309:4.11570403024634 1310:10.203421959454106 1312:5.943349386725773 1321:22.015354747585828 1323:9.150523846696228 1324:10.065679599839967 1327:11.640097310577403 1328:2.8422661892798002 1334:35.01510260783293 1338:5.4912075092805 1346:15.03539322956662 1351:4.224876312896364 1354:5.4912075092805 1361:6.017605949212224 1369:7.0685284265743045 1383:5.507712865994429 1390:8.032364049619355 1391:10.748685794199027 1393:4.0426480206322895 1395:4.151368862264237 1396:28.685540814545565 1398:3.260621199834455 1399:2.050854278512351 1405:5.027060873627311 1407:3.322016279935268 1408:6.094839650318032 1415:10.946674612732723 1419:14.743291820644014 1421:46.7089810367448 1422:3.8130745787829854 1429:12.474896243740409 1432:5.244935027678214 1447:9.263065172885689 1457:2.952862320855181 1463:5.558104447494885 1473:6.3598717317770905 1483:10.494993892662968 1486:12.43875454251744 1489:3.4653665451681497 1495:2.5576033361884125 1498:4.053988161228665 1503:3.961603682168227 1506:14.198310768441413 1507:1.6864098558394134 1518:4.267036698702425 1523:6.061359966543778 1531:3.2971923750692236 1559:40.07616340325689 1565:4.19593517880081 1567:7.01358105299815 1570:8.718396211488857 1575:9.145488828264165 1594:6.987863998273038 1607:5.627433085926063 1614:3.093115725660147 1624:14.897873737808338 1653:4.8787728133038835 1658:6.7598779040010415 1663:5.996095960242946 1669:17.744124674184825 1670:7.018346271303439 1671:10.085050933370718 1674:41.036982612645865 1675:3.275155558230467 1677:17.744124674184825 1688:4.159390741901498 1695:3.430391059927147 1700:4.97631699863856 1712:28.297325632222062 1729:8.190160682151449 1739:10.567862252116756 1763:3.8634933132596663 1780:3.476272110947073 1784:6.960135495423937 1792:4.752457163634288 1808:16.800781485769644 1810:7.305172094696521 1817:3.9118748750201315 1825:6.296370025704977 1829:7.369082286109403 1830:8.801223486936996 1832:20.153177071560776 1833:5.881905211088573 1836:6.321521468883741 1847:6.840836800432864 1876:8.09397765988871 1901:37.55931943054296 1903:19.3835063199802 1917:8.002263913158064 1925:12.80311878119403 1927:17.22407184193697 1932:4.639389783534311 1937:7.776698151290207 1944:8.291267793965574 1957:19.525985740201047 1959:4.872841873829674 1960:23.399015506564613 1990:7.305172094696521 # afección
3:4.415757747169927 7:9.126482560077696 26:12.91334600591543 31:6.513124367097133 38:12.45818115399542 51:5.602927921090035 58:7.853292419466785 60:6.046255341616223 81:6.604432926164118 98:6.33083414768585 120:6.070780215001625 122:5.174719289645069 135:19.09883071406889 206:7.333044848259359 217:7.16815438100395 256:29.496597264084876 296:7.557011412112531 300:25.126147090789065 334:7.865416080945848 360:7.5325893836941775 403:19.66541873809307 413:8.217954401107402 466:9.026357533026664 517:10.6780039550663 640:29.999088521161234 832:7.364496390097483 876:10.593138572478349 953:8.233881031446733 959:32.115376833538406 966:20.21214993237023 1030:8.750205887653811 1234:10.223074801469222 1236:9.52570712800119 1347:31.92411084067829 1379:9.14518891474407 1710:9.296501019057771 1781:10.532840924710854 1834:12.349310434944481 1881:13.740102552415998 # airbag
2:15.229191138260148 5:11.276834568045398 7:13.091765164163213 9:0.5261059945580957 12:2.8293085507871254 14:0.9888897018803748 15:0.7367099416775723 16:1.5120335087042305 18:1.074138497405525 21:1.4439819770116982 23:1.1378858969342036 29:4.166196979724378 31:2.7935299219401126 32:30.868839052897894 34:36.21501434465196 36:1.733427653313127 37:1.1564677125475304 39:2.5010534803005178 51:1.9850901514402643 63:74.51114026358873 67:1.997313161931472 68:8.927391821741365 85:7.948861968392512 89:2.7213649292067603 94:7.211001720459948 98:2.627968659160281 111:48.30975716580006 112:19.32336323892927 116:16.060511079241518 128:2.8738411711980834 130:7.5589414902759895 152:2.6793867971227625 153:2.8653650046655548 162:2.426385564757222 168:8.435451913339422 181:2.715093767343519 194:3.4954867257864675 203:3.0314844909973058 206:3.5548629517743957 256:3.721505937427206 261:15.167464441032266 273:3.3433972488990515 288:3.3273001835695446 295:10.335958672379068 310:4.640669148383321 332:5.225997618357243 334:4.060407776277948 351:4.246160196306783 429:12.058235315999143 493:3.109256064781832 503:10.47049927681856 510:3.7828677552423358 527:11.321380116089273 531:3.918203830549548 549:3.711048698727589 556:4.161491209415808 567:3.9747470688363884 574:4.963313171008998 577:10.927761741511494 599:5.732582679433342 607:8.194676686981957 610:3.8056362775747243 623:4.34977963788594 653:4.749814149740232 671:29.28281274840108 687:10.925523050070979 694:5.433471765308506 697:4.664047985934648 716:19.9630567241793 719:4.708693956690351 753:11.887593161299689 756:554.9847033425829 825:106.92435411455527 826:16.23558912202237 837:11.827628540335539 839:5.928793833679642 845:3.4500055585025238 851:5.280366308993743 854:3.63537218459933 873:6.090324074111968 893:3.9143022314949873 912:37.413030161149365 916:42.76321602197328 973:6.249609170824675 1040:6.2632105810929986 1048:61.92619848376675 1133:5.3490096143195975 1135:6.041035398378666 1141:5.7904357761357454 1206:6.176464755951485 1220:13.601244299672564 1231:5.538169909262003 1234:6.357608001924223 1251:4.2321590988260525 1259:6.266625926014782 1275:5.071697190790752 1284:6.47198226240443 1325:6.259801254734788 1327:6.971874175319501 1379:5.298841934316847 1381:40.94909558129239 1398:23.696459526305823 1399:19.649158387008224 1414:7.744593028765876 1418:5.771837837265689 1427:5.177013538496383 1452:5.237945206610676 1468:9.945125958990694 1489:14.606920000908588 1494:9.401288925066861 1496:5.494224929805152 1521:4.932491851496404 1522:5.178948698970361 1530:14.381861031307182 1547:6.004878817623927 1553:31.790376907714776 1578:6.028907656137631 1583:7.631390097693707 1644:6.932967542558778 1710:13.637236041400868 1726:6.784658599181544 1781:6.663540220485951 1822:14.12781831272383 1851:6.460614404983954 1940:5.17314916163057 1963:6.460614404983954 1983:34.061716711176736 # aeropuerto
2:0.420831012230047 5:0.4472558493538661 7:16.712472265754826 13:16.266866918840158 16:2.152940186863359 23:17.097151690189094 26:2.1509086546602165 29:5.537208750683402 32:10.547977262585173 46:2.7508778620949825 48:2.3415792473641104 52:2.2548806438081455 63:14.77310157009419 65:2.600511794247055 67:2.6737600273788904 74:2.9742594604448382 85:3.395971220131844 104:4.862209153633957 110:1.1282794873160868 114:2.5238634355865406 140:3.5307241990319396 153:3.5818960068635257 162:3.125471580860968 164:3.5884680008918566 168:3.6346137891184904 206:4.290906100077729 207:3.7686057238925064 215:3.715902298108741 221:2.610857517717257 222:4.122528360925635 233:3.639691459105496 253:9.530272184439438 257:4.270693365662323 261:10.03954058479871 262:4.629248369370358 281:3.594514140256944 304:4.209812461483459 305:11.965570481691659 318:3.783869560308864 321:3.8172954068359517 323:3.9502390043758093 335:5.846092591607935 344:3.6217040055653733 369:5.103055733260896 375:5.006084692703757 376:3.450847281586162 383:4.121047007614429 392:4.931040370669067 413:5.150249954921709 507:4.969359806947321 527:12.85935320636936 528:10.212131116998226 545:5.542047866645249 556:12.554060910725626 560:4.691871255766232 574:5.721759100816771 577:4.8644261831143245 591:4.972882563260484 598:12.40442899162653 633:4.861101625883929 642:5.56120057636086 653:5.505867917912076 671:5.330355464908878 741:5.284042536117843 755:5.302152091061615 763:7.429667462805569 771:4.017465958168277 804:5.13994517843602 820:11.764512914708346 821:4.883377922980217 825:12.074262327596909 826:27.057350466534054 842:12.200848771139599 854:11.460449060458473 912:12.831938454675054 939:5.807391301051099 1117:7.137333148771 1130:6.7039204090237146 1204:35.67705041266037 1216:8.146910158911929 1251:4.981128159595248 1342:12.841885050584878 1381:55.57415914069851 1427:5.93759604989815 1452:5.99909383130949 1453:14.128533112481945 1471:17.35211766158947 1511:7.363542921046051 1521:5.690609083345035 1543:7.685158684273943 1553:14.6581384504771 1556:8.03518815697943 1587:23.705301521002397 1616:6.577591514702108 1627:6.513427741103318 1666:7.876001194824758 1676:5.611587261286258 1690:6.547919933313114 1746:34.03114902174168 1752:6.750888477600532 1760:7.0247603315800795 1762:49.12602876258397 1863:17.220851242468946 1879:7.311410294580463 1897:7.188695365085549 1954:6.539905680618282 1973:6.624357114178496 1983:6.508175183272419 # alabama
2:6.631941863853696 5:2.0868003320407817 14:3.572003248622323 15:3.2203625043097657 46:4.891341674903262 57:4.625835534138443 69:12.706228044065526 74:13.06258191007084 80:16.15199903435355 83:4.2641257250450835 94:22.33166528672072 139:5.320332849839361 146:24.6637707105593 149:14.200947225388376 156:6.480358080994809 163:6.35247150642289 171:6.145096304489345 222:6.33629592483911 242:7.638508701311888 274:8.661020275329422 296:16.300757658901706 360:16.251793423919526 535:26.73377097144693 544:19.081187614761934 598:7.070361826713859 617:17.87982872839913 673:6.475407008892954 795:7.8133902026683755 796:41.88687562950234 820:6.748366315259909 943:10.206035047541958 956:7.839691277481215 972:7.769788361506023 989:116.22062399041319 1241:19.655970254942854 1245:10.431219404564986 1259:21.457273827382743 1263:18.890868085913 1700:23.938062365044775 1950:26.21062000929814 # alanina
1:18.289386180333384 2:14.188749491701103 3:12.819651063581672 4:41.08607883814033 5:23.50095607117819 7:0.19253622957927854 8:7.823809128857645 9:5.968774555021108 13:0.8517619424136409 14:7.869566940646342 16:1.3622808438443872 17:5.360825325434671 18:0.9390542906263967 23:8.432013904602325 25:2.6243093481234006 26:5.0367730111250895 27:24.042034271863077 28:1.729173866635 32:0.8545883496226002 37:8.501022220699017 38:110.42045650279114 41:2.5871828811072506 42:18.60163825497526 44:2.1972530503725363 45:22.077524580465248 51:1.8244028090357707 52:35.1070623123907 55:2.263092528024299 57:1.682042433572184 58:10.409470660842361 59:2.935096095954657 63:1.9828244563593511 64:6.911358624036927 65:37.79257590102891 66:56.69027651847294 67:6.111132393606705 68:4.163369159517585 70:1.8244028090357707 72:5.961177868295229 73:16.041961352380046 74:2.11619991653029 78:7.63679307345597 82:11.490249202097845 83:1.3845000461718342 88:23.63638301524584 95:8.346538448769476 100:8.373779740215534 102:1.2669892242089802 104:18.223215815680103 105:2.1934699059338802 110:6.346026335224228 111:1.9162055821655364 112:25.409414442228613 117:7.486197522173458 123:2.4295706280796234 125:10.35604437750835 128:7.977474666754354 134:2.043861738209834 144:4.709033804679314 152:2.508005954219986 158:145.7228067222504 171:22.800696403855223 179:22.33605479459734 180:24.3372384636918 181:2.543282781527236 183:2.8579864693103616 190:3.4601177581232205 194:16.2898704470966 196:25.141906456442292 206:3.375210432605801 217:23.60250059733591 218:9.515365246219378 222:9.053602266439652 224:4.415091366896232 225:3.8421922981041585 229:3.148712508154421 233:2.7471457216996917 235:12.676506031807504 240:3.2973177425215465 248:38.553587793157234 256:9.737187555753648 261:8.162557129535388 269:3.061259552090754 288:23.295239204382483 296:17.139064114114746 307:3.187128765237597 322:36.86978574521749 328:2.85104877662965 342:9.708504306457124 346:14.294977934333573 353:10.3645419386578 373:43.44414457445889 375:4.072896765821265 392:3.999388250155381 393:4.695806610961465 407:11.143342636834257 411:29.55124504262038 432:3.0856881414379167 475:5.510481131333771 484:6.718292990747665 499:4.065876374919386 503:3.713036686674276 546:4.00728338922438 551:27.680167382079837 560:43.76843244494745 570:3.9626293175314733 579:4.079944608948331 612:43.8122165138332 615:4.124025392445576 647:5.404285931617616 666:6.747008697391901 686:3.4207831818426535 696:3.671378282299152 697:4.478433571648194 729:3.754722496493545 740:4.685947702009472 750:4.432150970655321 753:4.400995240946052 755:4.3634686535881855 756:10.930081404669673 758:4.491663267299135 761:31.16577152117477 763:37.00430988437139 771:8.841303332813139 775:4.635828538863499 782:8.38213077077673 789:5.2676134300823705 820:3.599874413813909 829:5.140149524086927 832:9.454817398940387 839:5.739586584323903 845:9.176885976109402 847:9.804373230900069 849:21.81031821281917 863:22.254659904781185 866:13.713684179218298 870:20.502663180821582 911:4.6010653081135375 912:4.112005152100357 942:4.311924556653928 947:109.51030698919837 981:37.6029082954084 991:5.082544851759088 1021:6.28562630770416 1023:4.239809366284626 1038:33.88895280981462 1048:6.511174591846381 1063:18.72036727365577 1072:14.092022094860683 1082:6.481504830872537 1098:7.800859980718782 1116:7.851013311655414 1130:5.7481964022436225 1142:5.6068510373192355 1151:13.28600687906378 1169:4.8008669839679134 1173:5.487758506884723 1203:7.446797334456452 1228:7.1351150215473 1237:7.048831177263454 1283:5.238780343283849 1339:19.620977158295652 1347:11.31422722572604 1373:48.2192766854856 1379:12.954656147503439 1387:9.402995047707947 1418:5.582957752690212 1440:17.770254665684096 1452:5.050402441369315 1492:46.21369047691124 1520:33.508985679578885 1534:51.50559356122554 1556:7.071470794211751 1614:5.342840156095666 1662:7.902476400588558 1665:127.0811738025048 1680:17.09212716057195 1704:24.275294814644056 1720:18.111669978152644 1725:6.671354514444012 1745:6.0296044341967105 1749:6.132188276882093 1762:10.009610773894781 1825:20.07674555461467 1851:25.399811418574387 1856:19.071465422000397 1871:6.944733468014791 1920:6.977011541496862 1932:6.9554336967705535 1963:15.301498712478605 1972:11.846547028308757 # alarma
2:0.018152975615819026 3:0.4449423465577254 5:26.620397997563234 7:3.028008370965696 9:179.97728897709405 13:9.86240060546996 16:0.8295146667592646 21:3.6133920498040046 26:23.212404611555325 32:30.058749824355132 34:0.8849325545946174 37:6.517201851630677 48:4.123920803009598 51:1.2379577622754256 52:0.9087440806214435 60:5.5491010957351 64:1.5837400829804231 67:1.248791973008266 68:0.520273325131091 83:23.39023732280541 88:2.555224363427367 92:3.197877066966659 95:2.21611311144961 96:2.36236177116531 101:15.655479249029566 102:192.51904106254884 106:10.857923918771446 110:7.887440436218978 118:2.2625257671459216 119:1.6158149846382008 123:23.754066120663648 124:2.6395990364683684 128:2.0503367000987622 129:1.3849009995886818 130:1.705868308262881 153:2.0424028180056792 160:2.9506544401277632 162:5.659269682135561 171:2.3679010179997504 176:2.067343634503287 180:2.714030000790958 187:19.755325579843447 193:1.97433580620832 194:2.6388647065610664 195:2.373460527132403 203:2.198387985870532 217:7.648340865027787 253:54.508571836563604 257:7.922985804615293 262:3.0141858585618544 263:1.0811188538680103 277:3.1330581556391985 281:2.0538216636560342 295:2.9595820981688012 334:8.987125815603862 336:2.973064864917876 338:2.495801776695899 342:2.8421399897445663 362:3.666395632847544 366:2.861418263512548 367:1.3411678426489628 369:3.4656663849063274 374:2.658068672841945 377:4.537625819483988 381:3.745366524506709 383:2.53722745127207 392:32.116538499848005 463:8.743165565783533 480:2.9821149356323833 482:4.4371919332201735 511:3.1430230336997695 537:2.964961990206295 544:11.090477440429698 549:8.279841663282582 552:15.419027465853846 565:5.416230232211266 574:4.0625099904621225 598:9.045299310445102 612:3.0802477983571874 620:3.111341454598318 633:3.234406517982552 640:3.007721805261071 656:4.060818242828777 676:4.210590279076251 684:3.9225472415578015 686:29.085248964229507 687:3.2365179002742868 702:4.595631007797352 716:42.653714117577756 719:3.813248924169106 729:8.737169904280895 733:4.3009715129759 739:3.931965211900905 791:2.923282477679218 820:2.912808100664818 826:198.4393347581471 842:8.846622570071512 845:2.595417614897067 854:8.126409328034928 857:4.606996120377796 883:280.3683572698262 888:16.063117373358597 893:3.0412369462812303 916:4.426823337638731 939:4.145637817624129 951:4.593364782865775 953:3.525867864084704 982:9.343696595151078 1013:4.3009715129759 1025:27.838755397825395 1047:4.054067097651637 1066:4.341967549397675 1070:4.650836623407795 1083:4.773909218283093 1118:5.643334542447954 1130:108.18325824662041 1232:3.486316665597805 1233:4.365813488146214 1241:19.893935997749868 1265:3.4644592991921863 1333:12.008578232452434 1348:5.070715628141437 1381:231.7915983341018 1391:23.347411256942976 1396:6.022447563915643 1410:83.69045820105389 1415:14.143645012240949 1423:2.6994731964337815 1468:72.56299305367226 1487:10.074862410623034 1521:18.521571358881996 1538:12.254120216409333 1553:4.281768602861438 1578:5.112096543254224 1587:10.774462315969174 1609:6.858978470699934 1614:4.620728655384573 1653:6.464359048511169 1666:6.177878585147724 1710:4.537625819483988 1736:5.367721030621103 1746:10.812557752151982 1752:5.067794372728053 1804:11.746518472809683 1822:4.7764057489689575 1886:5.993759189263525 1965:5.761571522109094 1972:3.8564681037599664 1973:21.336819778374352 1983:82.98845405407991 # alaska
2:8.931101358172736 5:4.559551440349849 13:2.485905205471472 21:3.0466400323553615 26:3.124099443497375 32:13.722050149059124 37:2.70200760562881 45:4.80917543240775 70:3.6649416629751945 75:3.14208251923917 85:4.43048664292215 89:4.4684063275052575 102:8.66236325953985 105:10.876214396059215 111:34.951165288855535 130:11.192930016612992 183:12.35191641705671 191:4.649427822851832 203:4.7986241337599935 212:12.368353257999978 214:4.846900088941792 338:5.129513330230795 432:5.042920551279151 477:6.399465532244908 499:14.921383972148156 511:5.830987486928654 537:14.055971916777388 549:23.17500870620956 550:6.637091071600494 592:7.381569584508728 716:6.316671237825483 741:6.356924766578721 758:6.507054681438433 763:8.517624823291277 791:5.595188540705061 826:31.5206132330802 832:13.528081120395404 927:8.224077246117838 953:15.26262112915996 1232:6.195534371018193 1275:6.909686896900809 1342:15.027691168077508 1381:41.85899208777212 1456:9.566296718241139 1468:22.95058268189297 1487:6.426898973252608 1521:6.767761150136634 1643:18.528054625218463 1681:7.4540307675459605 1710:7.2912007256863856 1963:8.31716636739734 1976:16.79017624937337 1983:17.98920640928657 1992:18.135057717669948 # albania
5:3.531952893496795 7:18.74835041608916 13:5.102705686245636 29:5.1156683621092 47:5.7874941132086635 67:6.381835088532891 74:6.7106716473734025 83:5.825449885551868 110:4.5481903017792185 152:7.157085522696528 206:8.106255841617767 223:6.684279565694488 263:15.249412742575089 338:7.882589248466364 507:20.579954288546002 517:11.456199976437908 845:7.994446913977355 888:8.712293018461024 1013:9.827121955631359 1083:10.318430426638907 1136:12.416851235442726 1188:23.48075318863996 1468:8.197132757724336 1531:10.381331382963703 1608:10.961400785583047 1609:44.57441453006301 1844:11.451639502972528 1873:12.30201008506103 # albatros
1:4.215075067201479 2:2.554775226218308 4:4.7706513512372695 5:7.858725632189603 6:31.122803446123967 10:5.655925929254358 12:6.313139087457447 19:6.384987968692451 41:6.236798347884044 43:6.419849273004014 45:6.543550366179276 46:5.464232889843225 52:4.917172341316988 55:5.873515417674167 64:24.281437099637095 67:5.380198258452019 68:4.316022583765339 72:5.300062836136829 75:4.819166097204639 81:6.3651796511089165 90:8.227067868605287 102:20.844977325239245 148:7.0086266230898 156:16.993967999119153 163:6.934224954675522 179:9.061462429991016 211:7.506604895075802 233:6.4133019728223015 235:8.762862814310076 241:6.349592567873588 257:7.0717565645443505 276:16.522670545431854 289:6.769011426728182 370:7.064271666639598 410:9.005132372949522 438:10.662520709064333 506:7.199135132354558 554:8.73746935084139 561:7.581883175362035 576:9.084450129016844 586:19.97197372417579 684:19.705483569249772 759:12.38943506574392 771:6.808657096286257 808:7.796358124486678 830:8.074197109446724 895:9.176736985956587 956:8.425654465820413 970:22.63105666449689 973:9.871381451306789 1192:21.800895188010106 1271:9.250767177302077 1296:11.785945453194781 1366:7.581883175362035 1396:10.577454425333043 1650:11.887246506636192 1921:27.90550215212562 # albendazol
1:1.6507689719422864 2:127.4752051646346 3:45.882461192578596 4:26.958085267411885 5:104.70304156756778 6:116.44619380289859 7:19.494047855527764 8:16.3498352302377 9:69.63952091504379 10:79.1575449238368 11:11.5351088959803 12:16.544143524023163 13:0.015781131946857985 14:162.60791327955218 15:0.11735460584428016 16:27.322891318755246 17:18.105789131299357 18:7.15944096831906 19:21.316864392119808 20:82.41006751776646 21:15.940358410399373 23:3.518082776557889 25:5.623808314215532 26:66.8590697519988 27:0.19098691463050474 28:10.24859307729937 29:23.050138666128397 30:22.709638119714924 31:79.33279955427528 32:13.88237151033448 34:3.5726744718120944 35:0.1956956278117376 36:34.59007591158184 37:5.551184946292169 38:17.93169317325612 39:40.943758852805985 40:10.305101421179936 41:12.186074113520506 42:12.614038638834748 43:52.245617738483375 44:21.11944543122846 45:0.0452709974942238 46:5.597554906489586 47:16.56006121244582 48:4.004610428966554 49:25.67476986296245 50:1.4782022368574177 51:1.2404481749074359 52:8.409341331350971 53:0.047733042424374886 54:0.06074596113364935 55:10.344603031841874 56:0.005418797690467286 58:0.4563084500842001 59:1.3531329809565333 60:0.4913866860598986 61:32.8753867528197 62:3.8657914065169723 63:224.85863636470026 64:6.894593055657053 65:20.893009660546074 66:87.4388634525673 67:0.18590368965183787 68:28.768758476596204 69:0.09707622688335746 70:1.2404481749074359 71:14.98391929268053 72:147.96376876851275 73:41.544075097659245 74:16.493615557302302 75:161.6527325448743 76:0.3412235992565911 77:14.644167984656436 78:24.244394539740384 80:2.197746189793435 81:57.158190833219564 82:3.6351325504247103 83:149.9934721101378 84:2.47823218095082 85:5.245076357165667 86:11.054703610289616 88:20.485831029925365 89:0.0018690433449311322 90:3.74303550747762 91:108.73757193920335 94:1.9387916863826524 95:9.967504192332036 96:19.099284755436965 97:0.40349428898635203 98:7.732738162396805E-5 99:1.259090834592978 100:1.2895105270796758 101:0.06046509653847857 102:33.61396478112589 103:94.5093542056862 105:0.4796451339589096 109:3.1568811238590073 111:0.24210205846650093 112:6.31842454715235 114:1.0117322803697446 115:27.393344679496423 116:7.182754930697332 117:11.51442702891011 118:37.996928940069054 119:17.453859797548656 120:0.5124205940579182 122:28.898158194234366 124:8.095690819655127 127:10.18609714639674 128:16.846028543690018 129:19.189586061330616 130:7.484550945442711 132:1.1618977588609847 134:3.677061672026006 136:7.0415469495439 137:3.8749502608892596 138:12.20886390669348 139:373.06639851187833 140:20.691193515720453 141:35.43944701977132 142:7.607649741327637 143:1.6861175968708613 146:3.519494066209313 148:106.87396680984108 149:2.9330559575944317 152:0.8144230625096606 154:0.17030695914481891 155:20.112153913774062 156:21.298409147044463 157:13.990509937433975 158:20.476306402977126 161:33.267463749444985 162:2.1203645889974476 163:20.470847562698854 164:1.043791893706105 165:1.1322618623444225 166:0.12063982456558066 167:7.827089997431012 168:3.226351138702275 170:46.048320695323056 171:7.070536532965828 172:31.573444456302216 173:11.52918639557846 174:49.73122317782765 176:1.0690290510394542 177:6.976030764273235 178:6.52449782758372 179:27.891050848548062 180:4.854149150950468 181:65.94167952703957 182:0.11586071546369237 183:6.443143245019501 184:6.248122938054777 187:127.62414369999563 188:16.559227286432687 190:82.380670240538 191:0.018132132051213713 192:10.746927137335849 193:16.29496708729225 194:1.8956484527429431 195:0.09024594446942259 196:5.351194632890784 198:15.352252566203855 199:6.771421776714216 201:2.896564134289987 202:3.6084630945394705 203:13.730078992861458 208:2.290879630786915 211:24.194451330315307 212:3.523743155831961 213:6.404725233141514 214:27.53331450085548 215:3.4136901684091154 216:1.971924699333277 217:30.439898890207928 218:2.0723191699488117 219:18.836431254429012 221:1.1552178224149514 222:0.14747061637824788 223:3.837308341200016 224:0.7992961562025689 226:204.41680130530426 228:0.8176575896330969 229:11.24965669382739 230:0.6765309056952891 231:55.033098666119116 233:6.052402424748174 236:0.24302604173388706 237:633.9928093415596 239:2.954949772367716 240:8.02371988443602 241:213.31537035656643 243:4.430867884577954 244:2.0434281892371344 245:1.36718513203815 246:25.317860121415066 252:0.21566046704557723 257:1.9543202352938867 261:3.3352587639144224 263:0.9270206564255584 264:21.45351633711309 266:2.1379058671510545 268:13.161989941391058 270:1.892253040677435 271:1.348204441366402 274:5.521090649128841 276:40.31333932111901 277:9.981719710312873 278:298.0858861462404 281:5.9009989254278485 282:2.8554536807737136 283:0.08738951369194292 285:32.47925699224439 288:24.7336995020751 289:10.89727458942538 292:11.049966834864913 294:39.64032380152436 296:13.321850612671842 298:16.39088447203259 300:25.588663414872585 302:8.687876795757504 303:1.344622431483428 304:1.8664234551403973 305:13.84947020617093 306:6.798673632863002 307:77.5279776327329 308:9.644531648185674E-5 309:38.738420172484396 318:10.016720874209883 320:3.0926878650979877 321:18.338400845818306 323:7.112343733473158 326:127.1374074998719 327:14.279055772770144 328:0.042023253469082394 331:1.2556136480044078 334:2.7718703205683304 338:11.337962908047647 339:0.5458820289794857 340:0.7645039039247417 341:0.6134313365099756 344:0.02001537437688685 346:1.0372337629632802 350:8.07211183530791 351:6.630215276066852 355:2.485769196881507 356:15.545502670408887 358:0.07157400313615882 359:0.14382873445052288 360:2.2702781655924076 362:3.60167927684704 363:7.118359119959275 364:0.25439483528454626 365:5.129647832149768 366:2.245819709603871 367:0.2585972953731698 369:3.252812740236117 370:31.594581518716932 371:1.2929104694361537 372:4.557662824664103 373:1.595630073574567 375:3.0935866491888335 376:38.969713428946314 379:22.946248698625013 381:3.740535267419797 382:29.49905948099879 383:7.708149568188806 389:4.1925500602602215 390:19.281610056939762 392:0.5336968295355171 396:3.339533544631437 398:0.997504906920561 400:6.3035368804999266 403:7.486170469207011 404:10.031259045726843 406:9.647770170506352 410:1.3866927603759807 411:0.9588828818052606 413:3.3309438405957614 416:65.24747205736259 418:0.8808000944972694 421:2.6375682611730267 422:9.175947052910619 427:3.837175646591066 432:4.067794998705529 433:1.7486110902031022 434:4.046691778281834 436:1.139686885971317 438:2.7869375598493416 440:1.5245275506431535 441:2.349650429518366 444:49.54244287871451 445:7.657607197705757 448:0.6210241254913783 456:0.9075464786491398 457:216.52577675562813 461:17.315773537984708 462:5.414248531747168 466:4.697013892330615 471:201.02329791654435 474:25.424722448000104 476:10.680553905938337 479:1.0966251480204199 481:32.25541065817561 484:7.9156243781926845 487:1.6639570962177348 488:4.8871856166161285 491:26.9602923275317 492:18.305164001054624 494:4.248834530946088 497:51.51471780229248 499:3.081894780803487 502:133.94235755697534 503:9.556991003172989 505:8.607472760546347 506:12.795171209460344 507:10.77114318390926 508:0.43660880444906847 510:0.3160879189859245 512:2.9312811459632435 518:14.015621467652577 524:4.44362635869848 525:0.7878523104958759 528:0.04565473098894007 530:11.41363013277572 532:2.0599488885540986 535:8.768671853441544 542:389.68583466156895 547:6.093660798960478 548:5.458334674789903 551:21.525842239260328 552:2.5470011144957705 553:1.9879303335357745 554:26.01292585363851 559:987.4034431294044 561:10.020071200793213 564:4.577656860440346 567:5.902197017325205 569:0.7223411499071033 570:2.9110293302013237 571:1.1956967375510181 572:5.655103120662376 574:1.055289359688743 578:3.05122883708895 581:11.077392830884557 583:29.831378731990775 586:19.018857629218356 592:5.336393996040951 595:7.9270821893131975 599:1.6559542944627423 600:11.026588728106885 605:8.519977640774265 614:0.7355582336114941 617:0.7462917774266224 619:3.8947039610159977 622:10.612769982999657 626:5.370761683450002 631:1.6453494633346082 633:6.2742184436300175 634:16.1974892730201 635:0.5171511516053737 636:9.285660505878566 641:6.236850389089526 642:0.9407053643255971 647:22.167701232359565 649:15.004831484384813 650:7.305261118409833 652:4.069736731405747 655:78.3568757234041 657:0.4486940255173147 661:3.5244323175440218 663:6.386425348888533 673:8.188368707692952 676:32.27481392400455 678:3.6098912947590134 681:11.091044785084858 691:0.8589309874853284 694:5.1497230452413 696:2.4409278789965643 697:3.7833515547351206 698:1.4197020148636283 699:1.8630550949438296 702:0.13385450359091458 707:0.897826914131542 709:3.6763175921530844 712:3.060601021190432 714:26.576570008294134 720:5.1943451407068455 724:6.564157520701387 727:8.966688823762377 729:18.956510172973214 731:3.7858909987832288 736:0.6256190977516907 740:4.145987889563668 741:0.7526196980684887 742:15.939604907327638 747:1.8022398342047745 752:4.253599157467787 753:0.7897488200061942 754:2.6084805111648492 756:0.6066670867341637 761:1.251037548165173 762:11.875289684049596 768:5.516567249936886 769:9.923215113589576 770:0.8031455660149214 771:15.199195140741782 772:43.42895709830926 773:1.3529161303655828 779:4.824889364684036 781:0.31965780782053665 784:2.999675005375919 791:9.176637223831289 793:5.844502632909572 795:0.942958478145317 796:3.6327292604802364 806:10.54403871236679 808:10.788502682610018 812:2.9566264785716068 820:45.61021001233221 821:2.8947620568129513 823:7.199368533234218 824:25.10747542689941 829:4.958335406407631 832:2.028142975917826 833:3.929650501359827 835:0.9206680737675366 837:7.478525500281713 841:29.12926413063814 844:51.51499926908481 846:1.1618977588609847 847:0.30210202806883996 848:23.2601391234144 849:6.253847039011478 851:1.294491566955799 853:1.4126761199137772 854:0.24688091101576431 855:14.766090051717192 859:8.73080896700672 865:3.929650501359827 869:7.179056757850789 870:0.9762462325959781 874:3.303222171545479 877:1.4848520208014753 878:71.22397786170784 885:2.4895796152502205 887:1.7974904535747498 890:6.934057514438103 894:9.392271027986949 899:3.6787103295721275 902:23.061946704828987 909:20.87535035179578 910:11.741355980964782 911:8.115618645994784 912:3.1588849430734585 915:1.4572787169038655 918:18.64278317739888 921:10.08076453189548 925:3.5654700508449055 928:2.551867541336262 933:6.778816882028909 935:4.621443710791693 936:2.1860748804955814 937:3.6174058100076967 939:4.456440007726386 951:10.135065635042716 953:3.3567985472407136 956:18.45274994597272 959:7.467081544695761 961:7.067770377840013 963:0.9162734274964858 971:2.179843936908247 976:1.536101169007465 977:0.8808000944972694 978:0.8850268444142673 979:2.375600479911232 984:2.9515261140339386 986:5.306623710017935 989:1.1703477495722416 991:4.854047905887245 992:8.280089155213817 993:34.69068461901779 995:13.647657970128229 996:7.3206530640541505 998:2.728169481925841 1001:1.9852116710916694 1010:8.749797501971914 1012:25.74942859993061 1014:9.419705757284916 1015:2.0720083874052153 1016:3.5581751648769364 1021:12.941604332753483 1025:1.1874499492889565 1037:5.275382807464401 1044:8.42421227616646 1047:4.29101625609255 1049:1.0861333314785884 1058:31.553424649838146 1063:6.710160149473399 1065:48.24176396044126 1066:1.2694554330445222 1072:1.7623952733463804 1080:180.49325417065333 1083:1.6181786855349816 1085:8.083676647818763 1088:0.5889441110249796 1092:2.575880959587922 1093:3.850575946594968 1100:22.741520454756962 1107:4.817642862353145 1111:0.5438350785598355 1112:4.7531859153755684 1124:1.8605696683921913 1127:4.232225190467784 1128:18.10152139612366 1136:3.4591350302787305 1137:8.811653550208362 1138:11.018818992523094 1139:1.0848293584416582 1148:3.2643124010963644 1160:4.272863547275058 1161:1.47374769441278 1166:2.773184201747973 1169:19.204523272610547 1174:55.498636685889345 1177:3.289042983773001 1180:269.0240949562082 1183:3.8852881000296806 1186:4.800562960202697 1188:1.5674991415978878 1200:10.534206177593859 1204:1.3612693525443575 1205:1.4500303287617893 1208:6.276471019262532 1225:29.173887175661402 1227:4.582454573340089 1230:9.392271027986949 1232:0.6506337943514743 1251:0.5631945070219757 1268:7.986267347855346 1275:1.1355737351746495 1276:7.486468506691437 1283:1.4091786378629305 1285:5.910149222169708 1298:1.9424128116541788 1299:4.743588415279103 1303:5.131990691179022 1308:6.52449782758372 1310:18.5770998523287 1325:2.1011681041200063 1329:9.205707533658062 1332:0.5184588812720851 1333:5.379411808751663 1339:4.264381008015031 1343:1.7670218439953953 1345:19.178975496402362 1347:3.4877676380535063 1348:1.8680395060867139 1349:0.6388005291428612 1351:2.504919533397052 1357:5.824564590769799 1360:7.184499120526492 1366:30.230660243269334 1367:3.8249790780145028 1371:121.85858122153995 1373:2.3970099925635835 1379:1.3088211880542593 1385:6.248122938054777 1386:14.003297764114288 1389:2.906320580734173 1396:7.989344966710073 1401:4.109011395596851 1405:23.706177689091664 1407:10.911228769437493 1409:11.901708570570428 1410:3.852747756954016 1412:411.15770844007176 1413:2.6800702274504715 1416:1.62647786383715 1430:7.140266828892823 1436:7.206827016723503 1443:9.397825616902955 1446:1.7856897731951678 1452:1.26174443488344 1457:27.460871524095477 1458:3.1457957762003015 1459:3.1804864535423136 1463:3.766650586862816 1467:1.8831022139669904 1479:1.1975527789889815 1481:1.215093294125454 1489:6.0561372269562685 1492:2.0519425624063152 1495:19.035576735398852 1497:7.3750620295986895 1498:19.738556215580157 1503:2.262969771238545 1507:2.6275657966444204 1508:12.20494490431358 1511:2.3934208152921292 1514:38.2354466993155 1519:54.75802236952125 1521:1.0327596538942139 1523:4.253599157467787 1531:1.6687958239472476 1532:3.067533243366064 1533:1.620248445271218 1538:1.6140491879562975 1540:6.9617824606849785 1542:4.050415561557842 1546:21.002725109243062 1551:7.737706211060824 1556:2.998006709050014 1568:10.92419053024986 1575:1.6369278968293752 1579:5.0476081837783875 1587:4.275881162672715 1590:50.97030972044555 1598:2.2017685750292015 1613:11.200961331841778 1624:11.2231068806088 1627:5.7266548938562485 1634:7.9522952262020565 1636:2.192332318168232 1642:277.9475158131995 1646:34.86822442764174 1650:3.9206894328840742 1655:18.711058444854014 1658:40.69584179566653 1661:143.60122820288993 1662:10.2145689932926 1665:2.633379985515292 1670:0.8128461829386391 1678:8.69670027649126 1695:17.178562129046995 1696:13.440889312506139 1701:3.1287149618398415 1704:6.362977234828863 1713:11.723597046522267 1723:2.2995854726569904 1728:6.457761252240017 1739:7.0037901931185615 1744:52.70155108193889 1745:2.066246615678044 1750:2.6714784733858936 1757:39.971131875132166 1762:0.3517108222006326 1780:78.0038263285095 1793:2.508778298653632 1796:217.7439241539324 1806:18.952419311331738 1814:5.575872221406532 1834:10.944781311633749 1863:2.2662616998427394 1866:34.387076784824366 1871:8.351434735504302 1873:3.352484124657044 1884:9.967468753092483 1890:3.326824535494158 1896:6.5429284731096065 1901:1.264822472456171 1920:14.97019466587644 1922:6.480446582551104 1926:3.9206894328840742 1948:7.510805787443337 1950:11.245381566031012 1953:98.3780021379295 1955:7.3672375951904225 1964:1.3987474990164332 1985:8.552467627327783 1992:1.723705721967851 # alcohol
2:8.674881776352533 14:13.463042388971656 15:12.37642962859854 21:2.962904401901785 26:3.040022134314682 32:7.38324122356465 37:14.141110222534719 52:3.1507163834859675 55:4.068140777378688 83:119.18609649952408 94:3.9695187897356883 109:6.024352757548435 122:3.1716765453810685 142:12.870759299572905 196:13.726163734642201 237:64.51410819291677 241:29.253819071452284 257:5.238392666094684 260:13.915212683081604 300:4.023874654236551 305:13.960939338825392 321:12.298527995391868 359:5.0767677785214955 376:4.398992207765321 379:6.355321581027603 457:4.816716611781042 491:12.126428663898404 538:7.826770757386068 557:27.543832105683954 564:16.523701888950434 581:14.845735296739264 615:6.038001024415889 622:5.90452495069158 647:7.348196224509669 663:7.864494875131991 673:5.224517897200278 697:6.402856308061049 740:26.525823991637566 771:21.544135095078953 791:5.505374363151825 841:21.435636321096695 844:7.492516041170033 851:16.859959255386542 930:18.951968060119334 1065:25.790191510608985 1068:8.040327551083118 1070:7.316715960655185 1347:6.226192457579316 1366:5.7409281391374725 1375:17.31556436440049 1580:19.38549137653647 1744:96.40824915124831 1759:20.735906434577814 1780:29.797647971714227 1839:7.839265386194404 # aldehído
110:5.805937665077377 913:10.608217103058175 1139:10.911137437851995 1333:11.481706074747308 1349:10.238790167819515 1764:9.988114832944373 # aliso
3:2.630648264543318 7:1.5330040528482156 9:11.923336982167752 13:7.734046081792472 17:9.437445377764316 26:3.2126113419400437 30:14.032107110023057 38:3.0010099823898724 47:3.2058277681446405 52:3.324232803874887 57:3.591848776535783 74:4.0844696634157724 77:4.374140935330694 85:4.522954986894195 94:4.148315076547576 100:4.925559499870391 101:4.026673890710078 102:3.099262006670957 107:7.2744237360430155 110:6.6605405135338716 116:5.114692391005952 117:4.473811987677248 137:5.054235019581395 188:6.361373968890164 192:12.942517705370472 193:12.021458038823896 221:3.702750697030062 259:7.346333005882507 262:5.78734763137816 286:6.716082687649166 334:14.720533710904485 344:4.756103905436777 367:3.8846536627797517 370:5.4144444139525945 383:5.268835916914901 406:17.34519415149858 415:72.52054121426089 427:6.620389206259105 429:15.985260926560548 432:5.136461017912269 481:8.135925751367367 486:16.543410462364836 487:5.212854141434565 492:6.7306081401799815 497:6.890919501190483 508:5.919079136399519 510:5.68001028077442 528:4.90421905730229 532:13.765569177431795 537:14.249060254439906 579:6.1774870171667295 595:6.645037512602229 611:14.061840260527559 613:5.358026232785628 618:7.624867053553076 702:43.69322401939252 724:6.134124065004535 781:5.6875481834865615 785:5.615291775619694 848:23.789303516187537 895:7.508191545821066 911:6.7144754151611785 916:7.27228530152252 948:7.6819543241969095 1109:8.259012844463518 1160:6.875154496883058 1188:7.566905133297671 1197:7.1743232020586145 1241:7.322069136606855 1328:17.201838085237704 1349:15.333125434991544 1438:6.382927260151868 1519:8.042066071383541 1755:10.308025152525474 1760:8.206791329140444 1906:19.656665749544526 1907:20.43517801574712 1959:21.51256615102324 # alfalfa
2:115.92591991921937 3:0.7635557072632271 5:12.46150529512487 7:1.7672897780462233 9:500.8392459760457 10:1.2403448426724948 14:42.125538440234784 15:6.845700364996903 17:0.5196667918012634 18:26.746077498467155 19:0.282717232111722 21:0.3128119193810761 22:11.024618563743768 23:9.872791494446627 25:4.952601263328249 26:57.51344059472015 28:43.06545317970221 29:25.55108070149027 30:7.530171583715653 32:46.56012131232019 34:33.79939321209817 36:7.419477023397288 37:4.676305078697402 38:3.173312405445624 42:3.506896138692693 43:0.2985360169601877 44:0.07392827497303392 45:0.35736124410301606 46:0.012459417376238492 47:352.0908136637506 48:2.1415190082963065 51:55.36636780642761 52:4.128012114260748 55:0.09395469658123948 56:0.22719126597615422 60:3.834761384681385 61:5.802149316215315 63:3.257477654038112 64:10.501630310807682 65:0.8342359774963076 66:0.44387852409451406 67:2.8863521941812706 68:16.23747212800354 69:0.0205855329246192 70:5.490584694409271 72:2.717597767544198 73:3.0859136529189533 74:22.737362703367392 75:0.051401189895851594 76:3.406320982220259 77:0.13367977535943357 78:0.19859711993993295 81:2.1956561298177517 83:307.22505239569404 84:3.8858035958767516 85:8.098420003739886 86:1.1947494121340265 89:4.750135935091537 91:60.76810867527577 92:1.0284846371948584 94:0.06723257909039221 98:0.16411166139752162 99:0.35673628280264147 101:27.018350744921424 102:27.210432231170522 106:0.10414560855087542 107:6.5760794716513855 110:41.94087775649502 112:6.419231703764748 114:0.7469153837288003 115:2.493126590171906 117:20.7779465479293 118:47.254105037012785 119:0.0857121792709422 122:17.19014454184568 123:7.773733108222754 124:3.221968980895767 125:8.353503104899808 127:2.55222453621887 129:3.2658411901316553 130:4.172437000319702 140:2.098987712151135 142:2.991523545019085 149:0.23355414027049332 152:26.036643284418417 154:0.5969766593750435 157:0.3765015457982098 159:0.567784035787041 161:4.634633740196682 162:3.9733807413364355 164:2.1872127657587677 167:84.58167404700964 168:0.2931033587052805 170:29.16868796919283 171:10.099520778600352 176:165.68907995625597 180:0.676008021696113 181:0.20003682401401107 182:2.8867624214786898 183:2.4469532806076786 187:70.57831890103945 188:4.906690477297748 191:5.205162526041379 195:14.659464514640742 196:107.32467459896368 198:1.115160460315306 199:2.5996270436035163 202:13.965645538915565 203:2.444099285340682 207:13.819197746986678 208:0.7993010848210024 213:1.0930026479476709 214:18.763006612004805 215:65.15525320970987 217:10.827181616150213 221:0.001232918523779029 222:6.574320049770756 228:12.031412929596872 229:20.26483381791765 230:4.854540542046986 233:2.2662192932094865 236:35.336461423176935 237:6.354181937212453 239:1.1006190852015814 245:24.20938417119995 246:5.977697844064492 251:14.09985119890398 252:0.669172939019457 256:0.7750046243228282 262:7.965976031920488 263:0.6880702093385666 269:0.467311080024327 273:2.961638514551075 275:12.616551467081823 277:0.9791220400279835 278:2.6201023155442975 281:2.1965023711011855 283:0.44908539636347555 286:16.24876077615545 288:10.54742128776808 294:4.86631539947625 295:0.8500814488462067 298:26.7705694313158 299:0.2999056032558426 300:74.47136526302504 302:0.7324327139281834 304:0.6122938192868069 307:6.504613698892816 308:0.17745454800919938 309:1.8380172661652097 310:1.4674994363737144 318:0.3677939389974277 323:0.4581252876094901 324:3.4334751033345823 326:10.569040815379902 328:13.721112569399708 331:1.960942210954904 332:1.9575190086842966 336:203.20021883991143 338:6.449633148535178 341:14.384523246203914 342:3.5881135636297365 343:299.6702301203552 344:0.28694529654289624 349:2.363542327746827 350:5.51426537104374 353:426.78536794270497 359:3.0242130219604597 360:28.624182754191175 361:2.088160050396183 365:2.1280578129408916 367:12.882284110868271 370:16.19646818589372 371:2.0026836497665585 373:2.336701541086585 376:31.828646547925015 379:5.228820317551063 381:1.4663234549528057 383:6.570307013624483 387:11.832314230569436 390:11.179252153504795 398:1.6674627310268886 400:4.329377648540939 403:1.4022338098137894 411:16.41160274143853 413:14.716151812539412 415:26.824600435402154 419:110.46808613136302 421:16.668669496256033 423:1.4757632721890104 430:0.894307384506427 434:10.633439628797012 441:0.8255875232727896 450:4.474990196105973 455:1.0846055347482084 457:0.4070264235610308 461:5.194550095500975 462:2.265260751863914 471:1.4546258714849902 480:0.8665769852985671 492:5.572766942451091 502:2.697228181047065 503:0.8963702703392685 506:16.82658850725678 508:8.327065680981017 516:1.432707547266073 520:2.040244897708787 524:229.22432874232774 527:1.2050094949208305 528:2.4631961974436636 532:7.174996764358728 534:6.234589815367745 536:1.316310609802077 545:1.5859611704898755 550:22.530924731679956 551:1.2568175365668932 559:1.4557905641336315 560:0.9343179184740085 561:0.9866718872045088 562:1.2412122249791324 564:24.083148257806858 567:4.060092780692335 568:2.5530469875865185 572:2.381703394845794 581:4.650005096182245 587:2.4734630831535642 588:13.23799066977327 589:1.3638619878675566 590:45.67752499170528 592:2.2276842978647107 595:81.89048974633091 598:8.542708121343475 605:3.782455054653444 607:43.82102289816452 616:0.8129691812634762 617:1.3714368500334138 619:498.5142733799109 626:2.244267922946958 629:12.513861855054245 631:2.3908657694266116 640:7.946992836682577 653:1.5565366292582106 655:2.612857554738243 656:1.7325006152322113 657:4.168170828131846 659:1.4156817238705597 660:1.722393505704719 667:1.874563544332944 671:1.4156817238705597 673:0.6419397089074863 679:1.7887505122739324 681:9.161923048445562 686:3.40218741294756 690:3.2431224729885657 691:21.94969213461037 696:12.583496646232533 701:1.279638834027695 702:871.9597816681875 707:42.89137932659088 711:6.632429956714435 719:5.397565089682555 724:60.02616672010976 728:6.481595547980215 733:1.9405273929141909 740:5.7022450523218975 743:2.159208408438854 753:1.4235969732164813 755:1.393352402298992 758:5.339400782092548 770:1.4395861466726054 773:2.0695414788079556 779:1.981658449318772 786:0.27183293842753053 788:8.428301413584341 792:2.3748675738387535 793:2.4734630831535642 807:1.9660927229689733 809:3.3309630226134006 811:9.750434650119862 815:14.517511088493128 820:192.34215696917448 822:4.826463834344133 823:3.133874206388814 830:70.88967423600614 835:5.522973223103786 845:3.1427793163993463 852:2.139661482139673 854:0.71668466233214 856:2.540340952915813 857:6.920133807843253 875:3.2626921601669387 878:1.5756484850314136 880:17.679719780033302 885:3.2904735426262626 891:1.7707300551598477 895:2.2547273832177583 905:0.6936411248558685 911:1.5872561871894837 915:2.1850158322223296 924:1.90715290150304 936:30.284423763366906 939:1.8054842438397702 942:5.006294165046654 946:1.6401670102062154 948:20.001441985688714 959:1.39667513198933 963:10.500913426030921 977:5.417191092318647 980:15.143332186187827 981:9.413327534301619 982:67.73409849846594 987:8.302315488123654 1004:1.9956404432415111 1013:1.9405273929141909 1021:3.0800321968697157 1023:1.2947752254299345 1030:1.6925293005490059 1034:124.06131662246622 1040:2.883711051918609 1042:2.290847845973322 1045:17.099534332342664 1047:1.726715662577381 1050:1.976450723509228 1053:4.032878514298383 1065:1.462802324751597 1069:3.581929220834686 1077:9.54805342616795 1105:5.4087651927122815 1109:2.9250061339664386 1111:19.52508984281947 1118:8.941863672100315 1122:2.4116843026489465 1124:2.6234951962069193 1133:2.0640025749652717 1138:2.4734630831535642 1154:4.026780038530537 1159:7.826782055603643 1168:8.68692136402906 1173:19.758088563110274 1178:2.4541889598363085 1179:6.93782939702203 1185:6.537431316508042 1189:138.5101418145039 1213:1.6911240104362293 1221:2.745463806241849 1241:2.0937928393734393 1243:18.399149608124105 1267:3.79310571262546 1275:6.076023862013766 1281:3.5914296415295035 1283:32.90472511371112 1288:1.0549355667476819 1308:2.804128217854464 1319:7.692310571661887 1332:4.387165380735504 1333:2.248442894045245 1343:7.589344812028456 1349:228.40286218225432 1355:9.448779899841433 1363:6.238799699035462 1371:294.22578260831557 1374:6.54429239713471 1392:8.388041737693596 1393:3.1302304465532145 1396:3.5214067348093843 1398:2.381703394845794 1405:18.68643144447271 1410:1.5191667284487833 1416:13.20800885682243 1417:5.278696067713944 1418:2.43751944451806 1422:2.9090000721763287 1423:0.6660391860221326 1429:10.560533993145421 1434:4.389589808860696 1443:1.9729895751648825 1462:2.5352873154461055 1468:3.4709368228914736 1471:3.1157339867106324 1477:20.37472590009277 1479:6.230983208703915 1487:1.433851250336866 1492:21.848936075753034 1498:3.1411855192774785 1509:10.015097552100695 1531:2.4163493570925465 1537:2.381703394845794 1538:2.356787466885837 1558:1.2876863824382911 1560:6.731245222227081 1568:4.970054422150483 1575:2.381703394845794 1578:2.6695194808009948 1580:3.1229665629458156 1582:6.260605216049062 1587:11.012468155599935 1593:3.8806923288309805 1594:1.4384369781660573 1601:2.1830144645377985 1602:2.765754544901319 1607:4.678817795807826 1609:11.342240763777875 1615:2.6368936515803223 1626:3.44531523782445 1627:27.237163931916523 1636:2.9772977922269233 1670:15.58662688735389 1675:2.3954676687792205 1676:1.642870780326328 1678:3.869505234270882 1686:79.70995718422417 1691:3.2626921601669387 1693:365.4915150137527 1696:3.2392354490253545 1706:21.97423688218402 1723:3.0906629858562646 1730:3.9261557813669685 1734:2.1970815122074914 1743:3.4986781466076824 1744:4.861600039309012 1763:2.957493495225242 1764:8.61676267421583 1774:3.133874206388814 1781:9.133097941668934 1802:51.4699444480846 1804:2.1338480904403276 1823:3.7456744277457545 1838:3.9146809322031757 1840:5.721722365210499 1860:10.141555443482115 1870:3.6495416441587887 1887:3.8639379208916322 1892:2.4257222658855557 1896:2.813114469751778 1919:2.783352284255278 1920:3.730142591907559 1964:6.722900909508699 # alga
3:2.1446443635548524 5:0.8260136524420234 9:5.3657071621211045 10:3.512257606551432 25:10.929642016094018 29:2.0988166016769103 32:33.11447435471947 34:8.174364310801018 37:13.057286666575795 42:3.51991751205043 78:4.019071286975583 89:4.029282609455679 102:2.5970815868019175 106:10.198355895409035 110:1.6134537662318138 111:24.22708899967518 123:10.499956575510419 153:4.181455871578213 161:10.670546520658952 162:3.7150628113537185 168:4.2351643968511485 180:4.921483593048753 182:4.635775125516387 183:19.605947054989223 187:3.121595895364391 192:4.552042351766158 199:11.63896276583429 202:4.4027265563896165 233:4.240335927047837 236:3.3406930456352737 253:10.772494119745204 263:15.471963396138662 295:5.185562887485845 299:4.249566242099689 320:4.175338490444009 341:5.683221376103817 355:5.23898960755035 367:3.3636782461336483 410:6.786779181567993 432:4.5983245777975865 468:7.886620951267695 473:5.116909591042769 492:35.95490645541533 507:5.587351503106447 511:5.381147424713581 527:14.123688586934447 535:5.0320404348640455 598:5.452568693765081 684:59.1363558443511 686:21.42653178174674 704:8.56628102941638 716:5.8645242989781625 739:25.272019425416705 741:34.828029843260836 825:13.334966927565299 826:49.51929359491078 846:6.491026719162897 953:5.785464147200203 1021:7.875077545093858 1025:15.834200359247134 1208:7.4397255366120225 1212:6.747528001937668 1232:5.743909656575873 1297:7.086146212025097 1332:5.522196622873968 1342:14.106147396715466 1381:20.527364323539818 1399:5.760682619198271 1410:6.081518100883131 1427:15.908654911134205 1451:17.236168963355937 1457:6.7692365675045805 1487:5.974304403620344 1538:7.0733504406094125 1560:6.806705140431652 1587:6.3277980486878045 1713:7.452064226819156 1738:7.596491694849011 1814:7.058105167235117 1848:9.279269544297094 1899:6.366447653245074 1964:16.392015108588414 1971:8.389344080550282 1983:7.135547739052961 1992:17.20858969554479 # argelia
2:79.56929929055407 3:6.941556394142868 5:8.7123425570343 7:18.806830264649303 9:17.16668049494036 10:11.088583888586683 14:11.107173290369243 15:2.577625307684359 17:53.8415949039393 18:27.602178821641182 21:4.180922509421447 26:31.47432984555711 28:1.4061639511994657 29:11.124547416886534 31:7.041056502159367 32:11.091842838584203 34:13.990776310729162 45:2.5023908085847872 52:1.146702162392199 57:9.772140742304932 58:3.4840919511238537 61:2.5691425443164833 65:15.60440184399624 67:35.51469674003573 68:3.48257842625045 69:5.646257509289093 70:10.256583610157156 73:22.0606332448517 74:1.7756992866874135 75:31.60620219655684 78:2.18497194189062 79:18.27906449398562 80:3.13896774252612 81:7.214046097473714 83:1.0820271003946336 85:6.817802915695111 98:12.350266977988673 101:1.7260255022917008 102:4.115068287743692 103:3.7628236404743562 104:3.549184132123028 105:1.8500137275262503 110:5.316953400452854 112:23.409411644745454 117:6.722824652934654 118:2.558504352344469 122:4.573142358783163 128:2.340725829856799 129:5.695095752109069 130:1.9851928655813116 134:1.7062742739849048 138:8.560257078828318 140:7.0874865255994814 152:2.1539788513563716 170:9.151350991171439 181:26.038892356848592 187:9.907388549703727 189:4.2171762811840585 202:20.61934440320423 211:3.3849771554242554 214:7.6273796321651055 222:2.8407645375627073 226:11.015118067149068 229:14.563847042233519 231:4.053564406793023 233:2.3864033881908577 235:4.58113669187749 237:23.311169762052707 239:3.605719024828662 240:15.032737735204252 242:4.063545989063364 246:4.440449745204733 261:2.4259030735399074 262:24.024970902073846 269:7.959508532175577 273:29.40760912864771 278:20.88701495423711 286:19.086898681894425 289:36.89020888716909 300:334.63788780244397 305:3.3163201946305216 308:2.1364953169878027 313:6.3357748570144645 320:7.177882626948417 321:2.552625316611372 323:7.927025754658767 338:8.17957118522365 339:3.635811202862849 341:3.7447922282978903 343:11.461559453755175 346:2.3335841785839757 359:8.251099985037435 361:4.794180027507637 366:3.1695492232432936 367:5.5920093340844375 370:15.194071097422148 373:5.073911274060361 376:2.2109957069042268 383:14.759379609527512 392:3.6156923867474355 393:19.373112754734155 395:3.394733912391291 403:3.9865721011095316 411:4.253335938006476 432:2.7169906279766143 446:9.63412358209382 448:3.756792707758083 455:3.584849139408594 457:7.7419285749706965 461:4.025346870089279 466:4.602140289553124 474:5.663948523619026 478:3.844418327829551 480:3.292189403162223 491:2.475354651229779 505:4.385007655367138 506:39.462587182247844 510:9.074822496700188 520:4.739618005357064 526:5.2419056057345035 528:7.557467802749697 530:5.3618554516692845 531:3.3560350842549753 535:3.123883141876865 542:11.083888990207072 551:3.8056255815240596 554:4.556618219138058 557:4.62144371079153 559:18.588828749934105 561:3.4554776881663023 570:17.11115936733881 586:11.444188799232052 588:5.121488620504943 598:3.523697058809568 607:12.906932553498766 608:4.609837505252166 619:4.1529482598162915 622:25.23662894416668 662:3.2404540500241286 664:5.660576953119215 681:17.603756378548177 696:3.292189403162223 702:133.37968003034345 711:4.783562403942468 712:3.6687184263690353 714:4.650781612793576 729:3.374308319785961 740:4.295096228199293 761:4.642912620794634 775:4.245413754080336 785:23.334628349237484 792:21.87213024186368 804:3.818047001246706 830:10.519185270783192 837:3.983834265806922 841:2.7085498603274134 847:9.016177132959948 858:9.640573187526352 878:132.84771777844094 895:4.982222166257793 934:12.609453732443193 956:4.256514492466918 977:4.143955865838058 989:4.5379770005133855 1001:13.815391756848665 1003:6.4694341815699765 1012:5.729163928591823 1040:5.674099047611345 1048:6.110264222503548 1058:38.073006442940574 1065:4.060688459269931 1100:5.1240262961644305 1105:4.139476369675456 1107:12.051320115925835 1118:5.974665402388119 1123:13.420351748172038 1139:4.4246865466423335 1213:4.334511821244838 1241:4.800579763667931 1284:5.881720641718397 1293:4.723146614812886 1366:24.579140363874416 1375:4.919694213589589 1381:2.7712811923337117 1386:15.25178533080213 1443:4.662648109651363 1446:5.302326127779337 1487:4.025346870089279 1507:16.569700203502354 1560:4.83508772124286 1566:19.11146434827193 1614:12.618846876246144 1627:5.162507152609591 1645:6.068157210363638 1655:5.6911372255984265 1721:15.169618764590874 1748:18.256377523728204 1804:4.846003678851685 1820:6.162036119213366 1863:5.859170087282947 1885:14.758241363603476 1920:15.91324916448796 1943:5.994607239885655 1959:16.35136127510795 1973:5.271874789624382 # alcaloides
10:43.6762067088135 14:35.823371323585874 17:30.17088256635731 45:6.2318834243092605 84:28.212763915426926 92:17.50903341587508 132:19.646663588028467 146:15.297944751310869 149:14.754827439345181 150:182.98765727423273 168:35.99322913604678 232:19.689035021699386 269:6.443339643761604 292:62.75880131926909 365:75.38949571648149 375:7.515187393781923 427:7.968838413914211 502:21.59439006877168 542:8.047446156224575 655:21.405236592918435 878:43.87747857863773 1068:9.583435682516592 1104:63.43383334814202 1272:8.79485853242878 1426:74.76315097305921 1467:63.689686351714236 1555:84.4109135508879 # alcalosis
2:17.28156045573453 5:17.4749088204272 15:8.384446682599606 18:3.3257434930861747 23:9.513368029509685 26:3.8680769772429633 27:6.076985860243064 32:9.101796016047421 42:4.716239984582361 55:4.922967366874187 61:14.118718052789163 63:4.605700660776841 70:4.42290197422914 83:45.455549815282886 120:4.8826096813724185 122:10.745985696947393 127:14.091002826274458 142:5.926044371277888 148:6.047117293927166 153:5.396507570835474 171:5.766617705279519 207:5.590820187240341 219:15.834028615137006 241:13.58014963285667 263:11.184216020618187 273:5.907331096253872 305:6.46887974164094 318:14.011593430538916 338:14.62414997611898 350:17.614026479699948 357:18.084686530020484 364:15.276795016439822 457:14.166691717950044 506:15.283919065636695 557:7.834701627277546 562:6.965574651637957 570:6.748023496583999 647:19.29950358359392 651:16.378291864523106 742:14.77624912258619 784:16.428019502140646 874:6.992762282446249 878:7.395164718031463 1169:7.615173722125046 1366:6.616839377432383 1375:19.116913986192575 1608:8.96895919992162 1744:7.02961095276423 1780:8.582777904466155 1820:9.408666321975423 1960:10.811649672556333 # alcanos
9:33.050152188834424 14:5.767829684730859 63:7.220764720014889 73:8.628516219497984 102:51.09912672548433 241:8.027542600332026 557:24.047586401274444 564:10.406629491056515 575:9.469097703457606 848:49.20038708328702 # olefinas
2:2.659338673326205 26:4.913985877086911 63:5.6668094371907625 68:20.08913324777097 72:33.38077756792448 73:7.062304164551561 117:6.2214377222665505 140:15.695896820124325 237:5.750733644899854 241:6.465521873300152 291:27.993361588821095 320:15.79198691026682 321:6.715779546559882 372:8.821916980441635 457:16.38843673923156 469:7.603650372725515 497:8.672981159917983 510:7.45010230970154 524:8.756183689186075 719:8.414323687254289 733:8.925801250134223 841:6.888856442141809 956:8.542743273814844 1265:8.044074218352531 1457:9.104682213169491 1877:61.22379794635771 # alquilación
2:5.103910103945955 14:6.775309068777047 18:6.894768300885315 52:7.588960413221009 119:8.53372706809787 122:7.6116084335375005 237:8.322292701014838 357:11.309641411826039 376:8.909387484902226 551:10.66287548753494 557:11.517958969677084 771:9.510368522425733 848:10.070401764535466 1366:10.289541359911123 # alquinos
5:5.302400623540965 13:38.58633771340824 68:3.044664405983901 85:4.831837896282375 89:62.24091823897196 106:4.589143874879067 110:51.979610488270374 221:45.926784774974045 263:35.52006239630754 367:47.077666799210455 406:7.587948087812313 440:7.831151781793508 446:6.279421800736502 507:6.448468959391069 508:25.40803099872719 537:6.048748746248601 545:7.029722931522909 635:6.380452927304446 684:7.065432142963252 702:110.52481111838685 716:16.26225067155699 791:46.57786614290831 826:23.128910988823602 832:56.94428150610232 1025:17.600112582158648 1275:7.322370959946598 # allium
4:15.346854418367974 16:6.212170844136338 56:7.684173590686926 57:6.612428302706745 126:9.605258899932778 245:8.0611714171298 257:8.505760769806166 273:8.300595118983919 307:8.324150188452409 308:7.55585716655925 334:9.061211529073745 417:79.71908164450149 468:26.13448159784998 596:53.1602227013101 711:10.412955191744043 1547:11.065056102366412 1736:11.35201484132052 1826:13.704406256706005 1835:11.915631598799392 # aloinjerto
4:46.373424146237035 23:43.19446771163755 64:53.7364504726977 80:63.90423874667783 81:68.25426303125514 113:7.085608977303094 115:59.12470956258677 118:4.538139374194258 132:6.604815668079305 143:78.98513822048751 160:64.82534352537222 183:58.908400340189395 210:7.0759414265160245 211:153.18139377911916 237:126.61187355230358 289:60.564114587468126 336:64.99769119942518 432:60.65512285188841 453:76.41606336334559 457:59.66657701371378 497:168.0197726181345 499:5.730047744406535 525:70.4273299030612 526:79.40795598431393 771:60.84409406110503 853:76.55852120191432 1012:82.91658124162736 1052:7.947912934489664 1088:68.1710125297859 1180:89.7316827393121 1340:80.69479064553707 1757:91.14924909625228 # alopurinol
2:11.122299425785597 3:15.365596733063322 5:0.7223021477884993 6:4.1449249601478515 7:13.479331600610212 9:7.9162212209161975 14:43.48197210526102 15:45.91885510870225 17:38.048808558137885 18:15.650887666215713 21:3.8723174157535603 23:6.856151740644311 25:2.1102777846705925 28:1.2673942667299025 29:2.8848108703306803 31:2.1069250869204015 32:6.305670849555196 37:21.476106330255757 42:5.5650383882365775 47:4.002018576471039 48:1.0871228835298374 51:5.0213029464704055 52:4.219381993367386 54:2.4060796711748225 55:11.197255823668764 60:23.270161290500003 63:1.502819221239416 65:33.6952450046204 67:1.3664924174097801 68:38.961162519836286 70:9.746653640741187 72:4.902057225608456 73:2.7022095115292806 74:1.6278603914906695 75:30.35743807628235 81:12.6187504622882 83:4.067364631175559 85:2.005351629462922 88:7.959855543294114 89:2.0387185519166318 98:1.9507174715955322 102:7.825280175447707 112:10.571808299930881 114:33.11021994802277 117:1.9623400172062908 118:2.3979139801777984 119:11.111388942061824 120:1.7323908270022035 122:4.258309694142429 127:2.396169852115127 129:10.286177365172447 130:1.8332379293094638 134:1.5599459036041454 137:2.4797524388787964 146:2.340266695687095 149:12.346219039864673 152:6.465483936826101 154:2.7357739531072984 155:2.6412028067591358 157:7.283323059472748 159:14.276717751291407 161:6.462570790483629 165:7.00644307456742 171:7.557236608457429 176:2.200271103515455 181:6.539137525333918 191:6.901142282853941 196:8.688947419332683 199:2.4237257016604423 202:7.28086112845009 206:2.8355001620458116 207:7.219868568964928 211:3.2163621271043854 212:2.34194781281759 213:3.425697370748787 216:2.8278419101084897 218:29.92683664102623 219:15.863971794438708 225:3.291382744285626 236:5.220142131574882 250:8.411780654923101 253:2.041915745904501 256:2.9967186488363047 260:15.677173094791794 261:2.2670283203315584 263:1.19419264452824 270:8.133889917504106 281:2.1865661124043947 286:10.76144227838484 288:2.616236328583734 296:3.040483233046387 299:2.2364064508524004 300:30.192412639416315 304:8.098092889442725 308:1.9819274017749802 318:2.3611320219961356 320:25.921457020352715 323:7.5812753773426955 338:14.091095236705437 341:3.573737950170004 344:2.211533091905264 347:4.15379050156245 351:3.507267886739335 360:3.018027678850332 364:2.929506016035125 372:4.350121266317564 375:3.517595747478995 387:2.9368401212738884 392:9.535720333557652 400:3.388982286115992 408:3.9946805807318526 427:64.48760310698503 430:3.1621997258258645 432:28.07648545506428 433:5.080872207646959 436:4.322809392279439 442:3.29037383444768 457:2.4296531400094454 466:4.426922727058157 475:4.936976462022733 487:2.6242904626057153 491:7.152796393132397 505:11.113942436885582 507:3.4822778118146984 528:2.344192209298199 546:9.551804064662003 548:117.99301414256067 556:9.492411655159064 569:3.740733075544497 570:3.409402958223143 575:3.473279114485365 581:3.5618914900436502 604:5.263454743088121 611:3.020603262539952 613:45.59186169386993 621:4.805697059727041 622:16.67233650359529 626:4.793995848185995 629:4.700723178645193 643:3.313731114030505 680:4.803350934198569 709:3.855495004395 724:3.4834059427154314 735:11.212770158697944 736:3.59286116577259 742:36.852743721118735 743:4.698505689020769 744:6.876795494743379 753:10.352401907028975 755:3.8032695172134763 756:3.5630725212043184 771:36.033464817350854 789:4.696290845624262 793:21.661105864368345 795:4.057585760964182 815:5.37447547770008 820:3.054454295097254 829:4.570089098477494 830:3.74859440543212 846:4.351956650240966 847:15.362328491987837 848:3.0845374558361507 854:2.9133243032849783 858:3.326045558496959 873:5.3243284838031 874:25.352738534197872 883:3.4587552803499557 885:5.931101926291112 897:4.9244262904456875 933:5.543769118051056 946:4.100244790107654 978:18.350797341315737 986:4.759326848112115 1001:13.453640082970546 1013:4.4500234623091455 1029:4.865330161080548 1036:4.34097188409919 1043:5.315071783991154 1056:40.53112039595996 1058:4.257137460712791 1063:3.536109337506619 1072:5.097257762990771 1088:3.5349464451842136 1108:5.175666269512918 1117:5.600138566950074 1123:5.164263467180734 1124:5.21320832143675 1169:19.15234125486061 1175:13.531065887935743 1188:4.862907903190182 1199:5.982786156827778 1226:10.69532582044042 1232:17.272372133119617 1236:4.909476305648234 1251:3.49359231196203 1297:61.69764322450007 1345:11.152462946639712 1366:3.286344154652258 1372:3.9722060968381574 1375:4.743366339132465 1376:5.05119766421302 1385:5.263454743088121 1507:23.652372687351853 1518:5.9915367613901385 1545:6.976179106286654 1560:20.463917593102977 1582:2.5681076613556373 1608:5.550724875707459 1614:4.770811609068813 1626:6.095133496322212 1665:14.93502439310443 1670:3.8737196971914036 1676:4.1034452125727565 1684:19.849046506481873 1691:5.901581928269207 1736:5.519621908214069 1744:34.10970467780912 1749:5.554212292461444 1756:6.109065910136702 1760:5.489018491714148 1777:7.6164779942328 1781:5.893230242647816 1783:25.38739942131643 1877:7.784997353792376 # aleación
5:2.321528890109458 13:3.8203508572499776 37:10.869464508054909 87:6.483344216653387 110:51.600464148266695 171:15.670090761790082 182:6.50804128917474 221:5.003979814747592 230:7.678455345833672 295:7.069309641765078 367:13.198107337567944 563:7.853598221441 591:7.481211089577232 716:7.7585312616294155 832:6.811209466893526 1118:9.875512170099354 1234:9.665191582756352 1305:35.259479543489974 1349:7.616919084024122 1381:6.529357597971703 1398:20.881106000285374 1495:8.234026327040777 1540:9.716653945098832 1632:10.424785676043458 # alouatta
321:9.299294640282419 503:10.15803264108533 607:35.20386440000865 1029:11.952927106785966 1884:14.324212671030512 # alprazolam
9:9.195975011090415 10:33.37436438434628 13:3.9147623251727164 21:4.510247522690972 53:6.342398481516529 57:4.986201227507675 60:5.596388378635357 110:9.48218325116435 138:6.853597073258147 156:6.848620819354694 161:5.934717138720739 174:6.941931739917398 239:17.91534792261393 286:8.164569320852944 348:9.434672943649039 454:19.693698873032762 495:11.009745044157798 619:19.071098901681548 1010:8.39618247178298 1087:24.147595847691974 1751:9.820143814050045 # alternaria
1:7.6495992921836935 2:13.93986839017006 5:4.478235313447468 10:3.900687305243141 14:7.477614810886121 15:6.769620460931007 17:23.896135722053486 21:3.0042435358290374 34:3.160046270530624 52:23.654843426378722 60:4.047978220310731 64:66.27953499891333 74:35.883769254316725 83:3.1102384393932754 88:5.149690378298118 92:24.18575566595448 96:12.628338861818795 99:4.763034512383289 110:1.9522863718861958 112:35.62888303518409 166:5.050726524748092 187:3.50404263925561 197:14.255101942367093 260:5.615988867052409 262:14.069925972914302 269:4.971943820402067 296:5.52351715795421 305:5.638588428542924 318:12.319137285108773 321:4.819185408317521 330:83.232019404159 351:14.820784095767207 353:5.792914566826075 356:6.004517935511706 375:6.029803125694486 403:15.470419449943597 420:16.88513531993766 436:6.869321594692521 441:13.877788950911873 457:12.473312524835729 472:16.186375781659876 482:7.141519595632218 570:14.612229082171568 581:6.0764182533905275 590:108.07576866690577 597:5.304874468235522 607:4.510128184213742 613:13.201489176968284 647:17.58938725155844 661:15.373982841851237 702:33.73183086077586 723:8.518315264097385 808:14.777213926089594 913:15.78097356440741 966:6.610745663662737 1070:7.361743894821896 1366:14.348924053952619 1422:8.099417986577809 1430:8.313307678785153 1452:7.032923319653103 1644:20.308626706229788 1915:9.01674183899549 1953:8.643133459813535 # alternancia
1:5.245714124678342 2:23.05523104624701 3:8.181053425358195 4:0.08747572722983545 5:20.185524234202344 6:1.624758052706387 7:0.004915136257472599 9:17.656908634411884 10:0.4623383322988281 11:7.333214675953716 13:2.4899679380095203 14:42.52074631472307 15:12.824955094539945 16:1.5279542435556026 17:15.907517948392611 18:19.92127805160475 21:1.4178158028391525 23:5.606441888526689 25:0.8439492160290432 28:0.26231715048537396 29:4.985714912650856 31:3.782211339720934 32:7.929866195042142 34:15.39148503856428 37:29.974770806381343 38:6.424091993061977 39:3.2461681581713755 42:0.4667458222048706 43:4.030170005101247 44:0.5428311791147674 45:1.0282925932653066 47:14.89815364621973 48:1.8162352565649864 50:4.546108952720445 51:18.07566407328874 52:1.682343280251727 55:0.5868710232478681 57:2.076171711568369 59:4.373383789797694 60:6.532659419262703 63:9.807542260561487 65:5.226108365748046 67:5.42818792408568 68:55.897231303945176 70:5.392344183372615 72:13.103168344166868 73:20.859062265405004 74:2.851346230390394 75:1.5500894004092343 76:6.039528916447073 78:3.631389595520996 81:18.078037144771745 85:7.457390172650374 89:0.7887431179655925 92:1.886111998310625 94:2.9558102138720104 95:4.259556524157656 97:1.7785766487373087 98:7.28581100461736 99:1.0273850222571907 100:4.283975675395566 102:14.286970557128324 104:1.9200912765848963 110:0.11089890310010445 111:0.36679310957497807 114:50.15169242783369 115:4.280633715537351 116:9.106845426337502 117:3.50028877770344 118:4.35163020203059 120:0.5626752383508388 122:71.48344809664955 127:8.67717049439521 128:18.061516939643138 129:2.616054860071858 130:0.6350965488826936 131:3.0021961226202767 134:6.048694759657299 137:1.1405215746901145 140:0.8578457698318895 142:4.84417676893889 149:0.8394891017238737 152:0.7585562623080522 155:9.436365566578981 156:1.4172290349397951 159:1.3172866413299815 161:0.7575464472268764 165:4.057859055860482 167:0.6880077564023164 168:0.9328072090011839 169:33.07817456332312 170:16.619992363421428 171:1.160982120132727 174:1.4906890969843587 176:0.9144889378888087 181:3.6375837403402387 183:4.22767774751065 187:12.846120363720956 188:2.2106770417682275 190:22.005321598020473 191:8.064113121684159 192:1.1671978110785441 193:3.7803439199456683 194:9.859273484317642 202:4.307477179628343 203:1.0206046312469796 206:10.035936824529971 211:11.206154951078817 212:1.0278387038946781 214:19.1121645068283 215:4.156408233409474 216:5.1968476144166935 217:1.3131304716172376 218:1.4900008734256889 221:2.2454615947457017 223:0.4754382651821382 224:2.3529847737289096 229:9.357106361240847 230:2.185157406802078 233:0.9365145624486385 237:24.883744339013404 241:12.736523527237619 242:13.26585186402188 250:1.5031435603635765 257:1.4243768260758007 260:16.763386494839875 261:0.9675639515694537 263:0.2214798850263658 266:1.5263087244104623 269:9.095047993290452 270:1.3896923958309786 274:3.31404022446859 276:26.456273802642848 281:0.903669976750675 286:2.524354095475633 288:1.2542342019675565 290:4.963387913116492 294:2.19091864912679 296:1.6189277417548271 297:1.946132802891044 300:15.54354462893884 304:5.061312642521401 307:9.472231171240978 308:28.20076021256221 309:29.35672376301571 310:2.3894465245942356 318:4.279520579942683 319:11.51919711982641 320:3.904421557144217 323:46.014749790819195 326:20.545948604137074 334:1.8721971925773617 341:2.0959356125573607 344:0.9233993304253586 347:7.822021762896534 350:2.508611752215759 351:2.035561111908415 352:8.136474971084846 355:1.717130134659979 358:8.833023754941449 360:1.5992522509219138 366:5.541585900494212 370:5.160922350177696 371:8.552411411369143 372:8.212277506534756 373:3.335135425760435 376:12.231923499779459 379:13.205532345472669 383:1.304274927425273 387:10.347916038141808 396:18.975864380687632 400:6.3051373960922605 407:2.1794186387332486 427:35.01008361339872 429:2.4160349070316554 432:20.069897494361197 433:3.511304647592853 442:17.441952701587155 452:8.175982390408974 457:8.78113705493331 466:2.8881597707854096 471:7.274264334757862 479:2.7365240748383948 491:58.152281310365886 493:4.369938292309325 499:6.546133896202654 502:10.091289342871452 505:2.6847382361345247 506:1.5248923654238762 507:6.489837217248621 515:2.9677176241647896 516:2.350413538145724 525:13.103642637248972 526:3.4957023141639634 527:2.091615129797673 528:4.246322846016813 537:1.677433250943148 545:2.521479989117471 546:1.9866277675651831 548:172.84249848757193 549:10.500893382919108 551:6.790836226970437 552:5.910676146719354 554:8.274828550892744 556:1.9608128994993264 559:2.3763239498353554 561:6.1020707448582625 567:1.7976633417427352 570:1.9471067000317073 571:4.150015651604567 572:3.3829650937936204 575:2.004780493704355 579:127.19284815129424 586:14.197971890974845 588:3.380541686077431 607:12.489821913368797 608:8.38027019606267 611:5.577004600505081 613:113.05914858208234 614:7.041148238449226 616:5.6351847475331125 617:2.2813675856722067 620:6.0389892028742675 622:24.750006123245207 635:1.9549223831464064 649:17.82844301512324 659:2.331267179374274 673:1.4133482028236763 689:12.934521815022173 701:6.847393243056498 702:8.842319911752512 706:15.855551232924388 707:2.483190600141185 720:3.1456242438416897 728:2.984867025695491 729:5.942764686735263 735:2.729958525898091 738:4.363809822438586 740:2.600996664925553 741:2.289981274813906 742:14.986119433298695 743:116.48681906776842 746:4.241700344430531 750:2.3685043351184567 768:3.311712303626201 770:2.358140355387771 771:4.706214567796474 775:2.554856105133617 784:6.449873844702688 793:16.77980191587256 795:2.5417108357217866 804:2.162335693203067 807:2.9376631006058913 820:1.6311879869303223 821:1.9383659619766602 841:14.32798550926982 842:6.046809229048828 847:16.35225000524117 848:5.703231567817621 851:2.979130760006021 852:3.1246634468680377 854:1.5080212158228377 862:8.172372872434867 870:2.5844687137581395 873:3.7457758126171083 874:18.888833796261373 875:4.305807244175151 878:7.563324655008021 880:4.825409145445969 905:5.299359287601962 911:2.5229163797255647 912:2.0798000759264488 915:3.173269705616792 916:3.029517840100953 922:20.800341876002626 933:10.590194753314218 958:43.69544037575704 959:2.309857324212604 970:3.8984899305407015 972:2.502926527823617 976:3.2658088157884877 978:2.4664719230744154 996:56.5238548295852 1004:2.9696143439199605 1030:2.6392167775834787 1032:2.7647308265519945 1040:3.911554931864686 1042:3.286312541580481 1043:3.7368400137243114 1052:4.07625287923454 1056:3.3469683385406714 1058:2.728321328560117 1062:3.627410182072611 1065:7.293940913568529 1068:10.521555934546683 1070:9.10955454300993 1079:2.930234411040674 1088:2.0606731297231997 1101:3.9313333877383863 1105:20.228849073796315 1106:4.751255981979841 1107:74.23698207736324 1108:3.6024619042024257 1138:3.4802390641230447 1139:14.3591791002768 1142:3.464912608914742 1166:11.988689200048235 1169:14.31189558133913 1175:3.815825553634287 1188:3.302432220241908 1192:9.661698226151973 1202:3.6527188318252506 1210:5.061202834852073 1212:3.0532994257167374 1217:4.954013364449076 1226:2.494437512933445 1232:2.1488113398640882 1233:2.9715132459600926 1234:10.681325714624775 1236:3.3469683385406714 1241:3.0754015290022707 1251:6.512244121972702 1259:3.9148361742503246 1265:2.128756850752973 1268:7.499998290986167 1275:8.14720686773731 1288:6.279858004001079 1295:4.428065425306511 1296:5.7480422684106935 1302:5.366519631383355 1343:3.532328184273839 1345:14.296222938550743 1366:45.69628224449469 1372:13.513959251911194 1374:3.0158007502242006 1375:3.188345686014488 1376:3.4828067132718443 1392:10.528364086694769 1393:4.168396482900879 1397:5.09209569579118 1399:2.1634683852874614 1405:13.03791827886261 1416:3.370882096192471 1438:2.229517576130294 1446:3.5536089018251897 1457:8.754196431973885 1467:3.6640853635604054 1482:17.4073468511328 1496:106.68311368356335 1497:11.213548860617422 1504:3.9749519642228095 1507:23.69248066236205 1516:9.035684558582748 1533:3.363672898704865 1538:24.12013475069321 1547:3.6640853635604054 1553:2.8917758528132085 1560:3.1080812608584734 1572:12.446499613699626 1576:11.16490153261604 1579:7.004968971181721 1581:7.1086510971078285 1582:4.685730429970035 1598:4.019658323102313 1620:5.024788981481959 1627:9.4769581062256 1628:5.884769051955109 1638:4.206608349130679 1670:2.3711064095892396 1676:7.721997420093913 1725:4.49013715043654 1734:15.848675054865721 1736:10.542017239277806 1744:6.8722756818449655 1756:4.508263544316507 1759:30.186905551864445 1760:26.432356326726577 1762:1.6934909917146066 1773:4.3807255525448205 1783:12.038951446798698 1817:4.037153728110416 1820:11.46653048728629 1870:12.120760054688295 1886:11.793956671943711 1898:4.3892423723251754 1901:2.9432567163251044 1933:3.7161640583858855 1934:5.187935098864524 1955:19.2094444532618 1971:11.929227794668464 1984:3.8758539031884327 # aluminio
2:16.264621744070876 5:7.050384054878942 9:9.53415383896674 14:1.8608390114003421 15:1.553663448375401 17:2.6213549130952534 18:1.9615481771538452 26:2.460030197438359 32:17.67464167485316 34:2.535562751851129 47:20.36794387345004 52:7.708789760632512 61:4.172681872282268 68:2.0256213071860185 72:8.45733308577265 74:3.30102005079585 76:16.027752609851852 78:10.197282742739509 83:7.5399091523992885 88:4.480988202187738 110:65.35223988758281 112:9.15511415274557 138:11.945833400839808 155:4.424515360003729 157:4.137962811729135 171:4.276959225983139 182:11.455530518112164 183:10.889786857548842 194:4.571463026176337 202:4.136712768228673 207:4.105739449282339 214:4.137962811729135 215:4.052485345767859 230:13.784397381258671 231:5.730347158105946 236:8.8014205153481 262:4.97342311572819 286:5.894040212434933 300:3.4163506629987515 305:4.964591010569243 308:3.7026713741705395 341:13.577923679497431 344:3.957260824645878 359:4.452534745209598 367:31.28351224206795 370:4.605054755511221 380:4.697733406765066 383:4.461472544915087 393:5.988970576901889 508:12.954411243468607 537:4.921044471638532 619:185.901313506967 622:5.27238217694671 698:6.554033812296288 736:13.618353420030163 741:14.024887910785683 753:5.6882887467362835 791:12.492618147601389 801:7.6216518047537924 812:31.717211649552787 820:12.469873640016889 878:14.52321322423892 939:6.157169046507983 989:6.22801965086155 1068:7.398295010886764 1087:8.34424950858378 1220:15.86473892202552 1265:5.448644225132672 1285:16.715696206096585 1288:5.204446694957721 1321:20.43487968881147 1323:6.828673461583247 1366:5.110089002505611 1405:20.146275368117433 1416:6.8132119130751505 1450:7.556811358897756 1480:18.481026079483204 1489:7.044566641391034 1507:5.059984010775035 1565:7.812903283705112 1643:7.127192686878299 1691:7.795883607195794 1745:7.340321034143686 1763:29.06113676026995 1871:8.262078391155022 # amanita
1:9.285732839311796 2:5.91044803241723 3:9.222660373689024 6:36.103466874277764 17:10.82132907859714 26:3.8680769772429633 37:24.823294034466336 43:13.721122305580865 57:11.263161784074223 63:11.97804849347481 68:9.489569709639749 69:11.932542184598752 79:17.104732959742876 97:6.547147732836995 142:14.657443714767606 143:8.412006281775255 148:6.047117293927166 204:20.42263606022057 228:32.153394038198776 242:17.337678695248695 251:16.514751064923402 261:23.214856877713498 268:7.4752257395926325 276:14.540656491395257 299:13.727108219666015 334:16.13642191962801 358:5.701961515534123 370:15.01355964990922 375:16.546544720244892 405:21.81314063569527 431:9.10118207148719 432:14.447363842958762 459:18.38941469866706 567:15.95686809873785 585:21.004356017886895 673:15.00026907707639 793:59.096964677628556 830:7.106840681008077 1160:17.970467490885458 1174:7.99088053295835 1242:19.89227835695657 1449:10.252034819231845 1504:8.979647282082162 1738:20.53506241094803 1821:25.201697463341603 1920:22.49719988028267 1961:22.711350706643103 # amantadina
5:2.9373395902312547 15:4.125323618551615 21:5.082359683124524 26:13.185808633641566 34:5.247920523996334 38:12.730159942828596 47:5.157439858304162 67:5.747641925258365 110:27.3865414985713 203:6.904124707864634 233:6.784344182323386 263:123.71144086325248 300:6.197041428390837 359:7.2794212769607 367:24.553218430646886 508:7.948755869210637 550:8.770355996162612 683:21.236239993633568 686:7.513945975798529 702:14.166073406336187 712:8.182114474642617 716:8.446795369093248 791:84.64276325493184 820:7.7045385748544595 832:7.49672237600963 1141:22.472594923029316 1173:22.239760585086714 1332:8.098892888910063 1532:25.613495299155435 # amaranthaceae
68:12.801268839261322 83:5.484294434363321 94:6.432836165896065 110:11.270586531890618 120:6.494219897737247 156:7.7295963007900355 183:7.1997520589262205 212:7.208026757683358 221:5.969438437816893 261:7.122533992511644 263:99.40397927079312 291:7.570634383796443 367:74.31888837397221 393:9.146182903902387 702:5.939006865577764 707:9.003265447188966 771:7.474788405253847 791:44.1623857343639 916:9.610369757725953 1018:9.287355149808489 1025:9.41188898260062 1232:8.61971583974116 1676:9.117435229798774 1684:21.913445558494164 1724:10.928846648039396 # amaryllidaceae
1:5.394697517566128 2:3.6720328150313004 5:3.7194642197217944 14:5.3057054315544825 15:4.937682666330314 18:13.789733608866571 19:18.16518003754447 25:7.48556839391316 32:5.301553215658925 33:7.623737170153453 68:5.497852164447641 80:8.455671782596061 89:7.401963123435414 104:8.896831972739905 158:10.069733001577253 164:7.567647479168388 186:9.60361865691514 196:8.529168955976 217:8.139836049953272 221:6.509601735249924 255:10.733416002889575 287:10.156030455610455 446:8.836143668351843 491:7.722608654998224 543:46.38929711211358 558:43.68547056237226 632:13.266077547079846 658:11.094868979617102 667:9.947891185338358 882:31.47832718531049 1065:9.437997033766058 1368:12.700017960337671 # amaurosis
2:3.035502647035234 5:9.240083425112873 7:7.261147571676002 9:17.868535095044326 11:6.966833047317186 13:3.3553826241738074 21:1.0896897745349763 23:0.8105476908604091 26:1.1509195941526913 28:5.365745425360938 29:0.6806906738061627 32:39.96486883301379 34:32.923780597079464 37:12.425043792167152 53:7.816985226676791 63:1.7504799139779912 64:1.9639960169422699 65:22.276065755230523 70:1.596880031157785 75:1.1652409242631725 85:7.054578020192048 94:1.9361035069156596 102:1.0619719731710608 105:6.371687402853593 106:64.50662016764562 110:35.00884825215288 111:1.6858217179021227 119:6.4643553352050125 122:1.2570923877748583 123:6.874688355000538 129:1.7536543574352166 130:18.64619017785105 149:2.371139728611484 153:7.428355330897525 161:2.261618360534847 165:2.5179822349753223 166:2.880146523654556 185:3.211262380230302 192:2.787539571835516 193:7.276758787665097 195:2.785625555705253 207:2.6192198297527303 211:3.502830402263539 215:2.5694533207463297 217:15.16453547498075 229:8.382791016343907 233:2.497647728446682 239:3.724572268345289 253:19.611077564865138 257:8.811652747764192 261:7.629539806000655 263:1.4279979943486918 285:3.1867012820915726 342:9.165395461075319 343:4.501415083255852 366:3.2862945583593817 367:10.997911963319767 391:4.23798452295485 392:17.600386839847918 393:4.426179487043321 407:3.956617113804534 435:4.796862542578539 465:9.865143940439882 480:3.409582577535334 482:4.88498046060231 493:2.6807265705276233 527:3.859417331637865 528:14.040347161119094 537:3.392072845554278 544:4.645099019351027 549:9.172508091525126 552:24.669501348710675 565:5.870893851217324 567:3.5294284681540367 571:2.5661168425513314 577:3.6699434963899886 598:3.642193489078551 610:3.3629800578453906 614:4.052715812761894 620:3.5413817562562246 622:3.7301294794393427 642:4.349188942367028 667:4.671105381619854 671:4.123452515753699 679:4.5709739049535925 684:4.364963886577904 686:23.335302113677173 707:4.288935902016726 716:27.034892999573344 740:4.4163769244384445 789:4.995178224002841 796:4.123452515753699 811:4.058059653264312 826:123.15409343943008 839:5.465395040969401 845:8.636781415303357 854:23.480366084744738 888:3.6818171673939752 905:8.946416806986718 933:5.846352877781782 982:3.7878345896614523 1002:5.994764139383935 1025:4.682363605812655 1040:5.798192616710315 1047:4.498005108510234 1069:6.543798886998051 1084:4.703182783876196 1109:5.842872489980888 1133:12.501474341854534 1188:5.1626593443666176 1206:5.711840239747837 1241:4.923137702896082 1295:15.42205922006412 1305:5.686035064557472 1333:41.5182523034678 1344:5.961190874776502 1349:26.47085236301518 1372:11.229726013945958 1381:144.4761194708178 1388:15.974270709959162 1410:11.196048523647358 1462:5.417483773466579 1468:23.50131506913748 1487:10.982665047904865 1520:5.335774297323608 1521:4.475992943352793 1558:18.317534220519065 1560:4.957720795231254 1587:19.94637063986067 1594:4.15141406562137 1614:5.0700950146740995 1655:5.815254277131458 1670:18.94800854403527 1724:15.084421938565843 1731:6.427411681030523 1736:5.822121656035926 1746:4.508254034947717 1752:152.20170734088222 1762:9.46498091515426 1764:3.667793240077677 1801:5.30143133285486 1817:45.764026137865855 1827:5.8290137012488366 1868:6.788448147651643 1882:121.21663531404214 1886:6.45109037069615 1973:5.395348456010966 1983:42.45449924125498 # amazona
5:3.898214782645576 7:9.127470966194458 9:5.50342929015766 14:6.839858561233388 15:1.8408197811707288 18:7.064972783363077 19:11.29243405678031 34:2.852654600612232 45:4.439569883823125 65:3.2448059152166744 67:3.3207598166798022 93:26.93595158405991 110:16.857891060900503 161:4.055526890292326 181:4.094963741956502 221:9.165484260492393 253:4.105216273247667 367:3.4343716938616518 427:15.07280066698588 506:5.07962099704675 560:5.38141548157286 702:3.226959273112568 # ambrosia
1:8.322986448850838 2:5.010066212881184 4:24.492278361091405 5:9.929638942364077 6:3.476551518970209 7:11.086636200191165 13:2.756523982228224 15:7.433064210803214 16:3.407013536341675 23:8.548164639798113 26:9.491937249439946 38:3.191271852636703 41:30.43276278012886 46:10.818928510014699 52:3.517357228678255 68:15.210972912364527 71:6.228513556015865 82:16.213800186480473 112:11.201289512480878 115:13.020092992870241 116:5.3168820792864375 127:5.163605346770211 155:13.646094731295921 157:5.14177809781073 164:12.608434240013068 171:5.283564563330664 174:14.201428361096594 181:4.754457091286754 195:5.289767096731884 207:12.986828229505873 271:22.168340150073348 354:8.1773055565665 392:6.298522183119951 525:6.711092462401598 533:7.370131892888366 537:14.666377947623095 549:14.404956933945257 575:6.327962388359073 615:6.42779234970514 625:69.18031283803435 694:7.57930165072129 719:16.484070978455136 748:7.664447380481881 761:17.543424014082877 863:17.958460984842215 912:6.415339112052864 978:27.285452435592873 996:20.339264317173026 1048:8.863227955039758 1081:21.40632422743999 1088:6.393122857024713 1151:18.031297014058683 1177:22.318997141049238 1184:8.462299893000697 1259:8.42391457812062 1305:8.306512185863333 1342:6.420310815387306 1347:6.616584781405691 1349:6.475857414354477 1369:11.789054291582547 1383:10.20440754746649 1399:6.512051321276769 1427:7.318185039543022 1489:8.079120181344898 1522:53.20956369106713 1587:7.082528224122916 1589:7.20145412438214 1820:8.915688676074476 1825:11.007474164592647 1967:8.462299893000697 1972:146.16645014441917 # ambulancia
1:1.782763646280015 2:15.382277011372839 3:45.594769702843976 4:12.950223383738757 5:15.613546345044696 6:2.36464496221612 8:83.08769754793005 9:1.1440449348751573 10:8.795852691040142 12:3.703984531442011 14:45.13619811673771 17:52.08012864625268 18:1.8070273234076566 19:63.495665421823794 20:11.81046632184829 21:2.224347962907444 23:6.219616179584434 24:4.59988803882682 25:3.6704015640775656 26:2.2975363905301833 27:4.401574251537247 28:21.471484379860534 29:1.7122118203359828 34:2.3720750792475034 45:3.924357768709631 46:2.9043674424772115 49:105.38811583368374 52:27.403848647168704 53:3.9359738285824535 54:3.993312086668308 58:4.959417328173021 60:3.225676741062096 63:2.985760805464712 65:2.7525223841358746 74:8.893732276451725 80:4.5990048125155 84:4.783623105450639 88:4.302761023771491 90:55.11489317007183 94:3.191342472756553 102:6.899042805475902 104:5.027064573102689 105:9.06711996192246 113:6.51253400206829 119:3.2590561437149868 125:4.932816084724317 127:10.661549875806282 129:2.989300087451068 130:3.3624268085423963 139:3.3088871774505284 142:4.254558564542306 149:3.6640769332767715 155:11.203376216869897 157:3.9613001986172445 160:4.726000843302147 162:3.282101098009934 166:4.205461953825144 168:3.794531113361696 170:117.6960103269294 180:11.667939620829785 182:11.088664162130932 183:3.9158466462643675 188:5.360400579330436 202:10.615222624665934 203:3.9140280998022376 217:4.294513523757006 218:4.514436017787405 223:8.842477087942282 224:33.21899458851379 225:12.608463726053131 226:5.659813381997156 242:5.558612366176542 245:4.007299567579027 255:6.83187467022276 269:4.128068609023044 282:5.023734565876564 286:5.711700381959132 310:13.880012133469657 312:16.590272818592048 320:25.85178510349683 326:56.064267970041854 330:6.9856802510299065 339:5.116947349221163 343:5.883328259694955 347:5.830038790135201 361:36.41438149153173 366:4.631069730023165 368:7.902665343432622 378:8.777653752020488 426:16.325910930478855 441:4.699709796219645 459:6.075655268435204 469:83.68906988137154 501:6.263662677661438 502:6.994934193866687 512:43.79194265814898 515:6.196887026744955 524:24.511899868880246 526:6.762033007010798 527:22.24823021607172 536:5.369702061597486 574:5.888564657287013 590:5.148677921438967 602:7.585929430028683 618:6.614117102325339 693:8.659005487907704 700:5.8215805928393305 714:6.16031529940603 726:19.158983887822657 727:8.396493502034435 748:6.448426026600889 753:13.76825747217789 800:7.331473533057786 803:6.2936178659342215 836:9.994039930470382 838:8.581371685338626 890:7.331473533057786 891:5.932765248909287 914:19.274244330598357 938:20.7596769050148 970:7.186434322871788 979:7.512102451303542 991:6.1989392290079985 1043:7.016698613117832 1050:6.176483991478586 1079:6.156294187209809 1139:5.929191559635235 1144:8.69532545678797 1210:8.390199863597747 1230:59.50990325068436 1249:7.641027270187931 1261:8.855586860265516 1386:18.349789536089123 1401:9.39063626136162 1474:11.827163491339629 1525:9.279322230343498 1544:9.767732632216198 1660:10.140271434898969 1766:96.49490815063177 1929:8.029372542715354 1965:7.623909119931748 # amenorrea
5:9.526272052022446 7:3.749152992653104 13:4.926266488253423 14:4.934513934756409 15:4.5688314613993315 23:5.137584792057405 28:6.074090632241945 65:6.12182067231213 102:5.495949477960921 117:6.93368183910849 120:16.24474148360108 122:14.425428674592476 134:6.447089720343299 135:8.696373866104834 181:16.964921777365408 262:8.276043406079607 290:18.511504192281457 303:9.787537343918807 335:9.522515974958978 359:7.739220271173721 360:8.125425958232416 400:8.526537406834759 434:9.24377478384152 457:7.472784004244591 551:8.788395451760207 588:10.157507711573825 657:8.432530883007177 753:9.006689825816581 784:8.604859053956709 847:19.21575142154668 959:8.97194279308499 1196:9.570438686672912 1437:11.465872254716075 1666:11.57429457994749 1745:10.678914721031166 # americio
3:2.91868631752056 7:1.7911555210360945 11:4.786376168516366 14:8.366732947476237 18:15.326922798056716 26:9.7127362442887 39:4.6308887197508275 47:3.502753821712433 52:3.6226371856851305 55:4.554475873734861 83:127.83522159791829 87:13.706476922405296 119:4.525208564808427 120:4.514405950318066 122:63.28651499379035 134:4.308793422363693 183:13.18434687042618 187:3.939403123097141 193:4.946776636860904 214:5.2513174182542635 229:13.815088482674575 234:14.207749113189605 237:28.469437679784065 261:5.128794916710358 270:5.691087395425509 300:4.509672806703143 308:4.8049318919829975 320:12.807068096436613 336:24.871885850013353 383:5.581501596560207 394:4.851887621174498 489:6.899081330629563 508:6.234020061135597 581:15.869029337769588 598:25.646282524741633 642:7.049119814780793 673:5.721130693492361 771:23.09809563763953 842:6.210656940973427 870:17.01170179521152 878:7.016897753176806 953:6.648157630762098 966:16.94847567503991 1043:8.348185739176325 1065:6.875158294292646 1375:18.34267754245783 1507:6.189660078392907 1519:19.54471820301916 1744:6.652129699130462 1839:19.51308847316203 1948:8.971148336176622 # amida
2:22.64335782833606 3:2.0518565397754904 5:3.588182838000976 6:2.6786380255017312 7:8.61298831871076 9:1.410936028241764 18:2.104758838102547 19:4.109063622372958 26:7.803273990049262 28:3.030386272097067 31:4.002080160837575 34:2.6862457741292114 42:3.4183932444191036 52:2.7177976137919115 59:4.3351275029781 63:3.3120424861794953 67:8.941901111202162 68:2.1698184166378742 69:3.2906206424897237 72:3.0747395786060414 75:2.627328439192435 83:21.195366810418058 112:3.410384067706535 117:3.8402516671680873 118:4.323004431475805 122:29.31446196564235 134:3.3790888201939153 140:18.56927077362578 146:4.259879518987739 155:4.587283129752102 162:3.6127863434116847 212:19.302028959003668 217:12.004452074278001 221:3.0853865044002737 231:5.896461208129723 234:4.75070617366781 236:3.239938083690238 237:3.391463343990548 240:4.714960136250569 241:55.94230811819382 242:5.906771471970079 251:5.502211088498112 278:11.449857415592994 283:4.435118213812821 285:12.481821142811603 300:17.15822253867326 320:27.291219792612736 321:68.2334776084011 323:4.451417100927401 326:6.065238138035858 336:12.937432009207665 338:4.579222787821423 346:10.864904674142686 351:5.506998617932151 352:6.3423845295991645 359:4.6154016109303 376:3.944428210416487 403:14.423046762507251 427:5.965249117401023 445:5.890594373501675 457:4.357672284469527 535:12.59661967557747 542:14.858902703703997 554:6.414024507375672 557:26.087852687903382 563:5.851455147069061 589:14.324046627719385 613:4.712601345133232 667:6.4063575718080985 673:4.761968818519602 702:3.057041452737477 707:14.801698417961386 742:4.653063020884439 796:34.5708752068842 830:14.285136788928662 841:4.48445524349495 848:5.061536951486477 857:6.799362953546365 878:14.862105288800857 892:17.412416903173003 928:8.064250577369714 938:9.332977657199576 956:14.985780094890968 1006:9.10157932497859 1009:7.038158897698282 1052:7.725028167096908 1065:24.3363282951744 1072:7.146962544849462 1107:37.34826892887438 1148:20.50089091026498 1161:16.365481654870074 1192:7.127480007164759 1292:11.402195056238241 1309:7.897570202722036 1366:42.625254095721345 1386:8.13230427366815 1418:7.0567680425342125 1507:5.224668648155981 1572:5.6269375848265994 1590:9.079111908051475 1601:6.766856785042414 1615:17.351737502135787 1627:7.032874357456254 1678:8.61041440990539 1750:8.198009593211937 1820:8.046492337518902 1885:7.885313714567423 # aminas
1:4.447159666279136 5:8.334389262814815 6:22.21077434178568 9:17.743516415173566 22:4.262997754473964 31:6.513124367097133 42:5.901693113159634 65:5.536756628701501 66:27.811715525120633 75:12.952012936885623 129:14.449622685236132 148:17.384107241503475 188:8.263417626989414 242:32.38030823490272 276:17.02117916647449 288:7.090639473790655 339:8.014647314656532 406:9.17926248234389 502:9.920470467187867 505:8.80102290761775 524:8.880702657587058 545:8.618043464298404 714:21.053327477554 856:9.744465916374537 926:11.690598531874302 956:20.23206661314281 1012:10.183525695411214 1058:33.53732577253759 1444:9.939273620303137 1489:9.784842104683335 1610:28.355382854299002 1611:13.205058200165109 1677:48.820950424031565 1757:11.349905129360772 # amiodarona
3:2.630648264543318 6:16.283543975630412 8:20.530754114203532 9:18.192552804033976 16:3.2147975737305012 18:14.369491967798723 25:12.031396496624502 26:23.761944130101785 36:3.4708362374912034 68:2.7544401092564343 72:10.081470334827111 102:3.099262006670957 117:29.045297756826937 118:4.963823141416892 142:32.190961940886794 146:12.556512572588984 149:4.635590470275192 160:5.718959899518754 177:15.372007783919456 193:20.504050059452435 214:12.638453412076215 268:6.779823570160729 276:31.95660663811507 290:65.17233590629189 364:33.43352700233002 406:7.2701491969020005 431:8.401622283687562 499:15.114886504967888 529:9.153554826899267 554:77.74906264534276 627:8.042066071383541 747:7.855232607439623 765:108.42555104206937 830:6.41295986867971 883:6.108096191922832 1100:41.97501146050982 1107:7.186559645024074 1112:17.103682547311106 1366:5.925481426252102 1471:8.467156017044672 1532:34.63813999693895 1738:19.111661096596045 1757:9.432768821411416 # amitriptilina
2:26.705351669613243 7:9.24823377945984 9:7.588130674301608 14:24.928645601430365 15:17.53487855134555 18:0.5103944498974818 23:3.0523241271465515 26:0.8666940095975623 28:9.157117426337162 29:6.079999480116205 32:0.4426330440817865 42:1.5165861205843183 45:2.258170628764013 46:1.3580187858266308 47:3.838559066610725 52:13.073993710418554 55:1.687335411503881 56:6.486399156383631 63:5.1856353223478 64:1.6304388492780904 67:4.8752324668431175 68:15.548919840331335 72:1.2310697290888626 73:14.030136504571562 75:3.883627968420173 76:10.194425465467724 83:3.9032967495292876 85:1.923829328697152 91:1.0072129767242997 94:1.6037744509694487 99:2.2570576048254316 102:22.84910457952511 114:46.193839455185376 122:43.706424025766914 127:19.616203945092504 128:2.0999471982870537 129:1.4300021905947553 135:3.457151023146216 142:2.562298718724809 162:5.7651743147914765 164:6.6806996663115115 165:2.164335511718793 170:3.0038190784799643 176:2.1170427743715443 181:1.951023115440983 187:53.71639172305993 193:2.0235369938065553 202:2.2908144632491707 203:2.248736325880968 211:3.12703398838537 212:19.37566154439719 214:34.101699432801766 219:39.42144574898452 235:4.312944390352094 236:1.3668512580740149 237:143.8802887892812 241:56.396927498056264 250:8.22603802210233 251:3.412229957249652 261:2.1832660381065576 278:19.79062631577593 282:3.2862213688887163 285:14.681321486350482 288:2.530033486219274 289:2.4572516724006856 298:3.5742065930088147 305:3.0592032820230273 307:2.5663790542737215 308:1.9006261621702072 318:2.27665638232019 320:12.284138128344233 321:2.3074070359815027 326:18.27055549150468 334:3.2362583799564306 336:3.026294702988935 352:4.219155743409903 358:7.250040252082735 361:4.524770984621646 370:2.722270491369246 376:55.177433938224006 379:3.7792218259296835 396:3.570465751045299 436:11.152965700530597 450:3.3773405428763517 457:34.458498001460704 471:10.240584399635644 479:4.173141282107592 491:2.2316851362253667 493:2.3224403836806995 494:4.0861424427232595 506:2.8447687545561022 524:306.93550004941073 528:2.2598417237565482 546:3.362917715770863 548:323.3045811566263 551:3.5432754640989903 563:3.7458733584891197 572:12.425618280022453 575:9.405245971093134 579:9.511343663424572 595:3.878747881408154 597:8.077497671834445 598:3.2641816711144034 613:2.6705255548171687 614:3.6691085321172325 616:8.52443227442641 620:3.164954687356316 653:3.90866827517563 655:5.107094573681702 696:8.679524708424173 718:3.8817174296085493 724:3.3930094736449226 729:15.641986221072228 733:19.529528478188002 740:45.360785157668765 742:2.615485133872201 743:4.604853705903858 746:5.740504376422285 747:5.050073730054005 771:13.629136807007216 796:72.72116353083292 809:5.878678269857995 820:2.965860592704223 837:25.683979734344728 841:7.462551944936874 848:56.338126034093634 854:2.8254316231498215 874:3.5494179193195827 878:10.539819420082454 881:34.74466243184107 892:13.055886426377985 975:3.896639823981803 989:4.270048704283189 1065:17.785803992772326 1095:46.58609149833967 1107:11.500995783688388 1137:6.503908087979394 1166:6.148551917701085 1169:4.141955747738709 1175:5.302088642836873 1186:8.287584557363525 1232:3.540824538290697 1242:5.024967747811436 1259:5.404285859665592 1288:3.2862213688887163 1309:5.740504376422285 1340:13.025722746219103 1345:98.04499361940924 1347:3.655979648231127 1366:9.017212963648536 1392:5.417882601478782 1444:5.2173591216858375 1457:48.48936213124364 1467:5.145106045748743 1481:4.328104198963642 1496:20.405629416749793 1507:8.918101879621137 1514:6.315367915335641 1519:5.232766136541911 1531:12.503610795760181 1564:5.976645378137574 1572:122.80144019254966 1582:2.482209387747371 1596:5.6497741454601575 1616:4.954269977937124 1627:4.891295894496695 1655:32.70329597207596 1704:5.229674670711605 1744:391.3689814964241 1749:5.459266267394452 1769:44.867130714425286 1842:3.8951419528795785 1843:31.371712712068575 1855:6.787634979976029 1948:5.83150597827048 # amoníaco
1:3.6147072811192458 2:17.104368662328326 3:124.02691439199117 4:76.7003860316545 5:3.269522234637348 6:1.2514131046041066 7:7.458288023303069 8:43.113310190743775 9:23.26214611793719 11:2.2797260740150325 14:3.465253970089468 15:2.8625706632544197 17:20.97050053320926 18:7.5972708702665335 19:27.933615894004554 21:38.899862071549435 23:3.8100947625056256 25:2.428664078771319 26:14.372024059004474 27:15.664059493869031 29:11.803350633153546 31:7.389971279612919 32:7.266789871359154 33:7.659535230249246 34:1.2577774410161635 35:8.885054714161338 36:5.136891875836589 37:23.590621744550454 38:1.0275659486177375 39:2.14101309928736 42:17.740073600951867 43:2.555659589705972 45:2.667202211695962 47:26.210148202134636 49:2.500398067892374 53:14.242294616244644 58:3.6576837765754515 60:2.0169719185088244 61:14.425481723838363 66:14.701830602465416 67:5.707216500554605 71:17.565912596552316 72:1.5899462292628703 73:15.390390550409077 75:4.68125733390412 77:6.875827550285978 81:2.5066153132981692 85:2.320542310747849 86:35.3247972973476 90:11.182941723534103 92:34.183343731174375 95:2.6758502408017875 98:7.0436888854893605 102:4.433505352681793 103:18.237355990759884 105:6.480740634016411 118:2.72397333491113 119:6.573644185734567 123:6.984946863541852 125:33.904184618495634 127:8.022383581024366 136:26.883059775980918 137:29.48958943968072 141:3.5647690114694544 142:15.21578178495109 143:5.364170846781084 149:7.384700282557752 154:3.0691835737997013 155:15.1912728330722 159:3.023464624478051 160:9.510557269876378 161:2.3127471883755955 166:15.065950783660721 168:28.04765862463087 170:9.510557269876378 177:10.639705127543042 178:44.95864112158466 180:15.883372474875392 194:39.56813756136646 195:2.8387880079718752 201:3.7448600011684205 209:10.893424949082128 213:53.264015153560095 214:2.7020795830037185 217:3.0184614890095567 222:3.0092097947210394 223:1.9070387699441222 240:3.0936415981754335 246:4.618904285462124 266:23.80576058208672 272:14.184228818842403 273:2.963021095700843 282:43.454889298789865 285:3.2410278258912077 289:2.872397734662877 294:4.025248073487749 299:7.674367762979325 302:16.148227136155434 303:4.942101098820542 317:5.034668357435379 341:3.919977730393075 348:13.99671740425894 355:9.635668726008792 361:12.674161718709358 373:13.244152965414118 375:26.301277023499686 395:9.791562128625781 396:10.701562781976643 404:5.063576480320736 416:57.07521886428216 425:5.227355177256908 430:9.657263301974421 441:3.4069274749454856 448:3.9320460271629707 472:4.507551761869833 475:75.75151977348936 485:4.020153161242813 488:4.886230849061215 503:3.505782412290157 505:11.837444983392855 508:3.622768424505436 534:4.754406087451835 559:11.153565494779278 569:10.866190956692346 570:3.7536004135434005 589:4.115483614506773 614:10.907115435857449 620:17.168633379023795 636:4.802511207262813 643:3.6566468713048366 647:41.98670051241552 660:11.809559725605528 661:4.116825139212186 662:3.412323457435028 680:74.64449984158166 681:10.501645374315466 696:9.577402358182333 709:11.104139218279371 715:19.814943133454786 724:17.89544463535945 746:15.152474201487369 750:11.136047704859191 769:12.779872720020597 778:15.830431861792249 779:4.851890816310639 789:21.679201806164674 804:3.993639414948479 820:9.430044394943875 821:10.155646010110555 822:4.003693779690513 829:21.289414345881674 831:10.155646010110555 848:9.493560858412339 853:5.028059924699098 865:7.845420812957109 897:5.2819072894516275 902:13.47745105733087 910:5.6560758809815 916:4.931628151341559 927:81.22033290229015 937:17.810603793703052 942:4.100792240589022 943:16.27290524847558 946:28.749241501561265 960:6.963569064107966 962:8.396739166198886 977:11.342524443618792 996:15.136119161075426 1026:7.873919701792369 1039:6.314415708846911 1057:15.476881325060363 1065:27.861138836879384 1068:5.869678842782192 1074:43.66979800698733 1093:139.34109394489508 1100:5.304685295138883 1114:14.652964579863589 1118:6.157155940121604 1122:5.338077959473533 1135:5.634758268579043 1156:7.826647968756866 1169:4.587390053832642 1200:18.473235568212964 1201:19.154765190745398 1228:6.916005836205688 1241:12.687218980286426 1257:22.745464054366085 1297:32.19276882668418 1308:14.288034182037011 1310:5.839111679959118 1315:6.987791971456961 1319:5.514463044807486 1344:6.019127599179406 1394:9.63862737097765 1428:9.296658144836202 1430:14.944988713191316 1503:6.037717513697861 1507:9.8181886149914 1541:16.5784238461793 1543:6.5045103153389 1560:12.757610598175633 1642:52.06217115706739 1653:16.734398101001457 1671:5.779400292803873 1675:5.320024224561482 1824:15.548722200220313 1885:6.185180190018462 1953:15.603476025213439 1967:5.897264157982536 # amnesia
1:5.199718807950803 18:5.228462600424079 22:5.012850593299656 28:6.253033682165384 63:6.555138738883549 73:7.958804644181046 118:7.617350633221789 123:7.0688186404543245 142:7.899273065057064 324:8.174237141757573 367:6.502583806898129 392:20.5009331417143 449:21.78191289102815 562:8.948840473395586 686:8.155069204464327 696:8.42203867243542 717:10.636663521299072 724:8.808854212635499 858:8.640069372814796 948:23.71266850318111 1109:10.950741820108913 1287:12.24697502153902 1288:8.69398861187567 1349:8.94754582178619 1702:10.490793446774687 1800:12.484475277940012 1930:12.610658265633965 1956:12.330107122728572 # ameba
2:3.8815629756478267 5:3.9293226114052726 9:4.812524057474363 26:37.48491253977395 29:5.527499210373757 83:6.240692190083159 129:6.976638230278316 212:31.27296429396788 263:6.572597569667675 350:9.801361386603572 598:21.198843904144372 846:10.146914314506398 # amoebozoa
2:0.5460945388334697 3:17.420988653165505 4:59.50092789639014 6:69.42523477282327 7:3.779600243111706 9:20.215057014379116 12:17.727577267882076 14:1.7572354127578895 16:7.247060870199623 21:7.084266447110957 23:1.930202681603976 28:2.7628978263026425 31:10.127762924333405 35:4.471163855061369 36:2.595166182542055 41:3.6876156435995897 42:3.14555764905122 46:8.536438590009476 51:2.867666136714311 55:9.339202893795074 68:47.17873115133506 70:8.344362714302425 72:29.637707095536378 74:9.010005871781225 78:3.6376298247812375 81:74.07837154636823 83:2.377149633230052 88:4.360264599425515 89:9.971839666921642 91:13.805081350779956 93:6.282905856140999 98:3.5498582793101447 102:26.51430688196085 104:5.0853995954788065 111:2.968052245255657 128:3.806940936515187 132:6.092805034873995 140:3.7465379286589866 155:11.321875151504145 164:3.8047280765924043 171:18.96233009806662 180:20.120802783561953 183:3.9727515210190996 190:4.599440776844207 193:3.7220988276439524 194:11.621669715020108 205:144.63036192577852 209:13.706723611771414 210:15.901922900024466 222:4.3422928810782775 223:3.160348411301323 226:5.7186534077746956 228:3.606726790336927 235:6.148285302116532 237:39.84451492461937 241:3.7953541206736103 250:11.903189304757241 268:5.833807027570982 274:6.628192014671459 276:4.255706927662178 277:4.9773620486116075 289:56.738287570111204 321:4.0351866225013895 340:5.526819951333668 341:13.327129730273557 347:14.543253655280834 362:13.830485715459687 372:6.090920085245589 395:4.924569091469672 404:6.456963886260938 414:6.840749739426639 418:5.700116616700066 426:16.44639431626003 427:5.675677000210147 467:5.610035842722213 471:5.604178819245251 476:6.686227701606069 477:5.550836920573878 495:8.593355893607672 499:13.193807185078354 506:4.614932188177171 510:12.223921164232303 525:5.5622445837163506 530:6.943204861289989 537:4.799238044690892 554:15.016408031478594 561:4.987890301961082 585:17.645165954458914 599:16.230030923335686 602:29.601179088663816 621:15.892247553192092 663:7.098210690102618 678:8.923446495759114 691:14.09654653570471 711:6.354979576507719 714:6.219451677835684 724:13.135988613801182 765:73.25283922158928 793:16.391182224850276 803:6.35282103127858 856:6.879957059698393 954:8.012119465639936 956:14.395218641335502 1105:5.695510341091918 1143:17.991009154056975 1161:26.12826853875881 1174:25.660483324390388 1179:6.5170702966127845 1189:9.971197175792446 1192:16.451958201732072 1199:7.752980228116253 1206:17.13060353220257 1218:16.752637179406833 1220:6.418646499124775 1264:35.511997955494955 1319:16.611015342309393 1444:7.073068865615564 1457:6.37015709269552 1489:6.9199679804632 1495:14.64045391928315 1522:6.165832634051293 1560:6.407519221580386 1634:7.928325180567107 1665:7.861895482538505 1759:8.19120289807097 1777:9.399214761311253 1820:7.752980228116253 1884:8.971923846605142 1903:26.540860255477092 1961:31.505091907194057 # amoxicilina
5:3.708023057223954 6:14.515787473029144 7:4.406604046312838 9:1.4668558902913584 14:6.628015970658413 17:8.287297069269833 26:21.361771007812195 32:2.059660712835183 34:2.7507619408428847 37:7.06450026515836 38:7.504568413706121 39:10.210032625365418 41:10.775217467447973 47:7.926901753115412 51:9.053599689596133 75:21.438228763383346 95:11.40259830077573 102:2.5642424724823907 114:3.0615061132149113 129:3.382367694140144 141:13.312819381599425 142:4.664740341193204 148:4.783697812077881 152:18.33669703445778 162:3.6803051617815963 187:8.812601074201481 194:12.349436100672815 196:12.917822094818444 201:5.465579288671039 214:19.636488949676195 217:49.94691908375664 222:12.127323203105888 256:12.825045871315577 260:13.106359852002365 278:19.83628689282681 298:5.7426535423089105 299:11.144101143606338 308:18.276381426571284 321:11.494963810299279 344:11.087662865561965 358:4.444942365877495 400:5.453178093568288 422:61.040193879471495 457:19.8161967254448 535:4.9961470528915415 541:17.67515880490213 542:46.91435304018253 559:14.704143163159866 571:28.160548442599893 640:31.95541651945292 680:16.624372487272037 683:15.854228718761963 687:13.649144003664592 699:17.472515157232785 729:13.275579891505524 768:16.767031251583784 796:5.914944909537484 841:11.838407623878643 848:21.983321254533255 1010:6.360381517115366 1112:6.563460543318227 1174:16.19880058984111 1243:8.815912751137585 1285:17.200700369636213 1412:8.269656175097861 1504:18.178303367495886 1511:18.71349942918202 1570:16.477362101808264 1578:28.838556483340355 1676:6.198000665867614 1696:8.010570441185397 1865:22.448981776337245 # metanfetamina
2:52.43671699539596 3:0.09285348333472809 5:30.70130207703471 6:0.37410892911710925 7:8.423674477718222 8:1.2953819041969006 9:18.428570693873265 10:0.8424165840235611 11:1.1654521626761232 13:3.8341020738863736 14:0.07739241071466797 15:0.010087223432524843 17:5.973017446561843 21:13.260827690410126 22:6.628060078461593 23:15.707444429848024 26:0.33674927489358186 28:15.75735777262127 29:10.591910207348171 32:39.02130836555118 34:9.620551786548198 36:0.4787750290846861 38:2.065923610807192 40:1.5706219467705438 47:0.3332616940925376 48:2.731865173126841 50:1.6399130674548443 51:11.390528510571526 52:5.81839160214586 60:8.20127280627181 61:5.483580427993611 64:18.37967909750329 67:0.6627211984760839 68:1.6925754147949703 70:3.30065264549976 74:12.658480246467656 76:3.7238120275708244 77:8.740169619097351 80:12.246081485447611 81:5.027049000045525 83:23.642648089478286 84:6.990605191186622 85:9.163833058065261 90:8.50234718070125 92:2.425902792390349 96:10.750848636632194 101:12.43511301659485 104:2.461741152016539 110:838.179238712688 117:9.023721279505871 119:0.9722571295543468 122:19.158859788587776 123:38.66795815524042 126:2.897520515969533 128:5.020821351495953 130:1.0506266738299943 134:3.7298139510172357 137:1.6241866543457908 139:1.0098471472562252 146:10.24449716547383 147:2.1261544407445383 150:9.024592312870242 153:1.3498263463751998 154:6.152880525097093 156:24.478454766759064 159:11.360032375851016 160:2.1911959367221954 161:1.1934113692333643 162:0.989596572596026 171:1.6467122629648956 180:1.968444583552045 182:1.723950351070067 187:10.93846967062082 192:1.6535474745935157 199:1.573300716479832 201:2.4820171629178054 202:42.77006336762862 203:5.328931083802186 208:2.133419731189982 214:1.5305935714438996 221:0.6201346976209392 223:0.8585608974228647 227:1.777452436944885 228:1.19690909640852 229:5.90745123749189 233:9.884353609173973 236:3.4824226170951267 251:2.578852151268173 261:1.4320249895577282 262:12.822700433576024 263:861.126801388815 266:2.043223915408485 271:1.5567835480129757 281:9.750678831700396 291:1.7932317122904469 294:8.066071530847621 295:2.1996385016044284 296:2.142349042541208 298:2.733875993451681 302:2.04474516304787 314:29.845809112349848 328:1.4868013347190028 336:6.925320079667355 338:5.9445777231528805 339:2.5434229750209534 357:16.19324733914842 361:3.6542746774951294 366:2.1069561301998556 367:75.40765752762726 383:1.803428496117535 387:12.13468670349713 390:3.296802226862807 411:8.87810579816287 412:5.539513505988404 425:3.9000511749642013 429:8.560398915684733 430:2.2566013632525155 434:3.1182284215105023 435:3.5383171171546324 457:5.527085993617816 461:2.9134896546384046 475:3.965350196935175 482:3.6235408609492805 491:5.293674573460525 493:1.5583725271094326 508:2.3679734614700383 517:5.045962159178997 528:1.5013952798891186 546:20.5690053554655 549:2.091935889523929 565:29.26409013280371 571:1.4571492771848271 590:2.5723506519954573 607:4.880934827388033 635:2.4984313582386144 649:2.4657751309891167 656:9.139267862501223 657:2.387999677828617 660:3.245461785409761 667:3.4169348082224 686:1.992445631163928 702:11.076746456908406 707:3.0500430795321742 712:13.885350568826594 713:20.150295267102788 716:14.656290078403105 724:13.839657977678264 735:3.3052298037617405 742:1.8279589093659598 750:2.930966786486221 753:8.394537652542741 771:11.00395409959728 789:10.12166180865565 791:12.536406818761543 801:164.94493474292207 807:3.519080842739474 808:2.5637236694317096 820:2.155435476111396 822:2.7255176790153923 826:1.7227454411323089 830:2.813634414946454 836:17.299058386959143 839:4.1879359380977 845:201.6416503698027 858:20.03650292462688 873:19.48328299354218 885:30.7385068070349 888:2.4748902775255446 889:6.928531133734758 890:11.990658953646106 891:3.300168263446658 895:34.92081905989114 916:3.613414880452035 936:4.605702530133472 966:3.1258100728487928 969:107.51757114340447 972:8.749543345441333 979:12.34905848010443 981:21.643824429647484 982:445.1675014859253 1003:5.296843609870036 1030:3.211544016114163 1048:4.942495313883053 1049:3.2984844153816253 1059:13.482651359589653 1086:2.426887106713472 1111:20.60619158947839 1121:4.691675903520764 1138:4.074518515024542 1140:4.1384552051429715 1149:3.6073672933955288 1151:3.736792512494345 1177:5.804375836239484 1197:3.5209949212916403 1203:5.864770600760263 1208:4.300006101763297 1268:3.04714076321977 1275:3.361918835688518 1283:17.48213036770556 1288:2.4587225698661843 1290:5.471713922222522 1308:4.428928893403615 1319:4.179594759893062 1323:3.977708487860426 1326:4.419413066214419 1332:2.5004953977806124 1349:2.684368443289624 1377:9.884121802847277 1381:1.7415460913000367 1388:5.306995225795849 1398:3.9752300045064137 1399:2.7172027154158283 1402:5.0548473230347755 1407:4.03824255094461 1410:3.012702415873778 1416:3.962888734222347 1418:4.035679165030156 1422:11.785075765700109 1423:1.9548093807402738 1431:24.9261439297635 1443:3.526749836333748 1468:6.524599254509544 1487:8.419783907128886 1500:3.9239587914877845 1522:9.571159688343247 1531:4.012771658276758 1533:3.95552457328304 1538:3.9481905761796474 1539:23.845137714840586 1551:5.0548473230347755 1560:3.6939927571128948 1575:3.9752300045064137 1587:3.2422021343342657 1611:7.531887055576449 1614:3.80300158728618 1655:4.530256240522796 1664:18.830473642736862 1686:25.11898789597562 1691:12.545756583268222 1736:4.536988993666491 1745:11.642782371987208 1746:3.260208130784717 1752:4.241672409400233 1764:96.45842830417133 1771:4.766493700394772 1815:5.516644491311025 1842:3.0427967542301273 1852:40.21083923026509 1923:44.58070513997276 1925:14.314312879062605 1934:5.804375836239484 1971:5.22239358226836 # anfibio
2:1.7238661161174895 3:16.297936160601505 5:6.002358817787442 6:3.941015920066104 7:19.066363697602814 10:4.708319455777371 12:22.777584527350662 15:8.384446682599606 37:3.43147727625966 68:3.3963272048623816 74:30.346995340675203 91:4.062563077388068 92:6.6757779361651455 95:13.988466165462759 102:17.820917262149788 110:7.997645357602432 134:4.6754177165001 163:5.973254926203497 164:5.403361143790863 194:6.068057560644312 205:41.359984453196645 222:35.246550189533146 237:12.146476901131042 250:6.209137129863305 290:14.791945750675971 308:13.136789900680533 323:5.77911826473979 383:5.955605815985206 411:7.45366489961928 427:40.741271331817636 446:6.655932724206362 450:6.8099487135218055 457:5.6833145143477015 506:6.236334870178885 548:19.319220609407974 554:83.16574139128673 585:9.082282257720921 604:46.22103984810745 620:6.58273736388509 633:6.714954796683671 758:7.296806743856898 771:14.50102745103397 793:59.096964677628556 871:10.82064357730698 1009:8.395978787096908 1107:18.59814208640182 1161:19.126317692882274 1174:7.99088053295835 1210:23.062121709159882 1264:90.36352780094008 1638:9.222558113993733 1645:9.313432724760782 1839:8.72520233699037 # ampicilina
4:12.85298706866819 9:26.210431089171554 19:16.127106685918434 36:5.306198072550981 41:6.475812806865656 57:13.720053158080704 65:5.536756628701501 76:46.65316056771164 126:19.711865042430396 130:15.255013683897753 149:6.510356301883727 151:7.72257977284206 158:9.09309338525844 176:16.1200223789091 192:6.974215848439914 201:18.78381155967595 304:7.248865552825171 328:6.766631005949203 364:7.4360506896290826 383:7.156560771340513 404:9.31711572327342 414:22.312662731337465 449:8.631032624890477 465:43.309588538616595 514:10.437579129222799 517:10.6780039550663 594:10.151741750817546 654:9.710498560937392 720:9.307927198004352 832:7.364496390097483 1002:23.560380651250778 1119:8.954109439471964 1142:9.65241733426024 1337:9.82605510903496 1681:9.460303160502754 1695:9.747322897710905 1871:24.928110422757065 # amputar
2:5.171826082915104 5:2.2567723394854426 7:0.4948495799381377 9:3.69600985546885 14:1.3187691679885059 15:1.0408467747333967 16:1.878486761864755 21:6.05086380241377 23:1.4800295996951764 26:11.60501937769804 27:3.9294634106835287 32:1.3155386548643586 33:3.3381194240419543 34:1.94790762832188 36:25.693049217535055 37:1.5000201312727222 38:10.952710305829523 42:7.861026339376127 53:3.470492107951646 56:31.62830382718548 58:11.67750461288975 63:2.5406744585159973 66:3.6184290920312963 70:7.286398511865008 72:2.31445648732529 76:7.774098904606625 78:3.1222169301554343 85:3.0958621028994675 98:3.036405258454352 106:8.335728182850692 114:2.239562629174778 116:25.511501473522365 118:9.696545313912079 119:2.8069084316327393 122:1.9966626801006653 125:4.454937265316946 128:9.218057232557568 129:7.651597501043003 130:2.9078919983263405 134:7.780945191166471 136:94.91197910700062 137:3.6053382228246016 139:2.855570697444844 153:32.111818111543144 154:3.87621812356432 155:10.230650639286427 161:8.79948854810517 162:8.256627792251676 164:3.2858441186031957 171:9.931429239830006 176:3.306562509616184 180:4.00057082699669 182:3.7212478126034743 185:18.69845521834166 191:3.3054657687018514 196:4.194879371883379 198:4.6259045654878745 199:17.03212084342914 201:48.90426547557953 211:4.379077372476914 217:34.992918165533716 218:4.040957589356744 222:3.814209767734458 234:10.560563996460417 240:3.9014850881222243 241:3.276656316032421 242:5.075737889191649 253:23.273228640796255 255:6.342724953604931 256:10.999334419050472 258:15.30668540697579 260:4.286083301006011 262:4.316881706728437 288:3.7500422826772493 308:39.41663299137369 320:9.1876521148765 323:3.6435747181223554 335:5.527513594278101 336:4.273718562258594 339:29.56100522743326 346:3.280433524663391 351:12.084474809289004 359:3.8039606417555794 364:10.854946661763725 370:3.9539119531835496 374:3.941251620179504 384:6.198046694403524 395:4.389147110985414 396:4.839876293677983 408:13.105271200430712 412:7.75804507785952 413:12.398358082203247 428:14.488829616201727 433:47.67616429247129 434:32.0958012447658 455:4.585021347351742 471:5.062632833357508 487:25.909874243955958 498:6.65244970642019 509:4.930959870865818 511:4.451800093505157 518:33.15625402687555 531:4.349196361602606 533:14.093363067857945 535:10.914887793133989 549:18.886682455382942 552:4.351173314434801 596:5.505384472438182 612:4.38612037142909 620:4.418666264552912 622:4.612176165037116 639:6.267670237052838 643:4.48022930194796 656:13.550465870892733 666:7.386297028898028 671:5.013933319337139 672:63.404407837637855 686:4.027670014895425 687:4.5494248586971615 692:16.803289560862744 696:4.283222443519583 707:5.182449967180253 714:33.80607232711931 729:4.368064257244361 750:12.847195182811184 775:5.261393358317125 781:4.219553727675592 785:4.14916887445714 795:5.246938063011807 799:14.330974206994533 804:4.82447931601635 842:4.422775427153166 845:3.874698245161008 857:5.96075351406193 858:69.34260102306075 870:13.331476933676889 880:7.655539404593715 897:6.1308442701044825 902:6.219203568693913 911:5.2262513519571945 918:22.49618353256824 934:24.502832116458933 947:20.81252140863774 966:42.44234655673931 969:5.3743307207607955 1074:25.713398244014737 1106:17.943041216313336 1114:62.6124981850767 1121:6.892736679686786 1139:32.868433237084986 1142:6.240594519466465 1199:7.201715067854885 1223:13.268766292729525 1232:4.8092084002683375 1234:16.383534319177055 1238:33.925334726200845 1261:19.51651797057003 1297:46.908097526795125 1310:26.697471763486536 1317:5.97007878285052 1326:6.6129597833882805 1337:6.411972341852627 1353:6.254085010617513 1370:8.330532675230717 1392:6.726996412155357 1411:8.033657842693268 1418:6.2165462630653785 1457:5.823877810505492 1475:7.319699385967143 1542:8.835070055264342 1565:7.136744637548794 1602:6.580652995255911 1607:8.606791284538302 1671:26.515068201669667 1739:16.53106654150028 1751:6.859182185634283 1781:7.111348227460037 1825:9.2858813852145 1909:9.95678589752043 1949:13.650283317553273 # amígdala
2:1.668038438620496 5:5.874759150043463 17:18.511860050134644 26:3.8030462872371693 40:23.52815784144257 44:4.7824481357028725 46:11.664465494975586 62:7.263833969907537 75:3.8215304507865895 81:5.341883836830038 94:4.755819519793363 117:5.085445363178052 140:22.520705587097872 157:5.556546240355653 162:4.850955973585122 163:207.87870136397555 182:14.385446533367547 211:6.4739838246262 253:22.218756574504997 279:8.470782531103742 300:85.02419871739905 326:7.347749301808859 333:7.415220454489771 361:7.9441654136285855 370:6.034636323691222 422:7.7285743282632104 440:31.20920826110207 603:86.50963143246811 626:31.158284667492453 705:10.156290324137677 706:31.001007879960586 708:32.61997137074481 733:30.086887200091695 800:20.78945756086657 804:6.931101437582667 848:6.33245581616567 1407:8.348784760002056 1448:10.360239593563389 1749:8.90382855261498 1772:10.970687543608532 1880:91.05924088330624 1911:35.149728134712014 # amilasa
14:4.624868213198086 47:13.464277350211386 65:5.807065052843064 101:6.155314966040691 102:5.183491308474099 106:6.419143906939411 119:6.353621193062508 122:13.762989808318773 159:7.447342784740446 183:7.047379429937431 187:5.750369211800264 214:7.094916842921941 233:6.925594192071391 253:6.710161153254392 295:7.897628444360107 300:26.01573574603267 359:7.421054074110879 408:8.8499231430874 480:18.757441620403185 581:8.392209562994267 607:6.795283155252446 663:10.240381938249643 701:8.499421663645734 841:28.886432601788112 1052:10.576690426353288 1138:9.944492943664386 1345:9.095896130796536 1576:10.746103367920773 1763:10.484435148824868 # amilopectina
5:2.239078079894904 14:10.222139421535521 21:11.423830359554573 28:12.50640042871601 29:3.7432574568313277 34:4.48637582147926 47:4.397156772510392 52:4.520243186951946 65:4.900472281637723 72:4.900472281637723 101:5.24475290731236 159:15.893356420280902 183:6.129380647964192 214:6.1766093393885475 217:6.52155382553344 245:6.2243598909334805 253:5.794581875419643 273:6.461498779784364 288:6.444358109976433 300:33.23182369797445 308:5.72488218856332 335:8.276148947224353 359:6.500819010338634 376:5.8100058868284785 400:7.283733717621046 408:7.924166965061409 478:7.58528966479954 480:6.999609197830141 549:6.850522839641758 550:7.986780319124761 567:7.1270188070829725 571:6.084512158952489 581:17.786586252628986 607:5.879053150427354 663:9.311991813365054 746:9.821241024252984 841:37.0570127263578 1117:9.581118985299476 1137:10.596611625339312 1205:20.213832787697353 1211:9.02201836684299 1268:18.69701669229943 1345:19.195970571712376 1347:7.664004893806627 1507:17.09293076528034 1575:8.912246061673972 1576:9.817128791570822 1627:8.951705287205346 1763:9.55574445112958 1886:10.13734586308793 1988:11.161934753800583 # amilosa
2:4.088005070404785 14:2.2989813455896098 17:3.087526689557536 34:15.355638292648203 37:2.5044709194872983 66:20.857745204090097 75:15.163226005958427 94:3.8462227424344992 95:4.604127161133371 112:10.162537287126813 114:24.1491792903741 149:4.329728254202353 150:15.826061575422381 164:4.415403825577511 228:11.14859070597422 237:10.122971584401814 241:19.768204707456036 245:20.610996055592302 251:5.841574988335011 305:5.466772021035483 351:5.846381298298782 358:20.703580563285385 360:5.32796308985916 365:51.69474375347604 432:21.06765950105431 497:6.576155901120229 535:5.263077505368082 561:13.996905197629065 586:26.36593552239918 624:16.556029530303604 629:7.084642469195701 663:7.734988740292316 702:3.3763448424908775 709:6.21087899676875 727:34.011531486555725 731:6.275923692237527 740:6.486968633494493 775:15.657940414725768 1206:7.809339992660908 1340:7.639022462028384 1416:28.662145432952663 1706:10.288416631036196 1744:408.31890842959035 1953:445.59706278032576 # anabolismo
5:3.362706786987911 7:10.327956407214039 14:12.756595624664802 28:6.074090632241945 47:14.126139043052488 76:6.44351917412008 105:6.62017315947924 110:4.373623298305068 152:6.976993651275617 160:8.206596755957916 187:6.064945572346954 203:17.66193379392059 223:26.61127152857054 236:6.298838738874716 346:7.182995347946935 445:9.043543988905299 614:8.922337272133198 616:8.160349657848542 784:8.604859053956709 913:9.134892482206924 1096:8.64217364970915 1251:8.638531660133275 1741:11.339317849654472 1814:10.116236022681688 # anaconda
91:2.7935775106551004 114:282.017820639961 122:524.1598898336949 237:3.391463343990548 844:7.01972514892507 1863:420.683811120061 1965:427.554500427094 # anaerobacter
1:2.042030095977611 2:17.904314038296736 3:32.099941701929666 4:77.31925811164143 5:3.136740022784296 6:10.876166812651244 7:30.267184784997635 8:5.51992397437667 9:25.564773915008406 10:4.397882053116772 11:28.02127178738216 12:1.6003149451689893 13:1.903125425948139 14:16.538723591839076 15:3.815487973747313 17:3.2377921473965974 18:27.20839325133597 20:7.199701652171087 21:0.47721086774057647 22:0.1551690660833624 23:5.198850385021436 24:7.309876601144919 25:1.5718235689945237 26:6.4302988939519174 27:26.125593747887084 28:17.439305263955177 29:42.92261313302078 31:50.70610562158186 32:0.1900218146658318 33:10.90054339085151 34:3.0838830011410105 37:5.261263468571708 39:9.586838653372142 41:35.68590257315487 42:4.412004740184302 43:10.914134391966824 44:61.181444376463475 45:1.7895710851772706 46:18.454174450889447 47:0.5197905518614345 48:7.001992015182729 51:143.8907151446337 52:21.057370166469262 54:1.8495533997330682 56:1.5540622095440078 57:0.7703221771507893 60:1.2046745549678248 61:1.851765160791748 63:1.0158187640943972 64:1.2017331713681778 66:1.930921701850049 68:63.82413072311547 72:62.85747677029396 75:31.709494584475863 76:13.671345962727822 78:15.835591530502507 79:8.96453449635424 83:0.5416243017247099 94:1.1772080415817836 95:1.7975229573910245 98:88.80566260784855 101:4.381023667931693 102:83.10994921288314 103:8.579234171370024 104:14.563823814662637 105:1.194252265837952 111:4.080480007612121 114:12.148185647384931 115:23.802035774149285 116:1.9713542042879197 121:9.025013573735512 122:0.6068034962377412 124:12.669371549224303 126:9.078056619190896 127:30.938493450994528 128:1.6397950098166798 130:1.3154065660518404 134:8.667508631505948 143:19.585078492354 146:11.260371596756318 147:2.438427861566774 148:12.606008735932313 152:21.768510220153946 159:2.1200274793067244 165:5.802372087569973 168:10.880222569517116 172:2.2312549154808075 173:22.929432435085623 176:10.80471237741943 177:22.731580210509662 180:2.2759674986689857 181:1.4997117849971193 183:17.18968530803011 186:3.4314681684750568 189:9.500586248501401 190:42.24795374825094 191:1.6549783409964602 192:11.815054970135696 194:41.18137162537478 199:1.8662294766833631 202:1.820581688104567 205:9.602829661947368 206:7.02558031185144 207:1.7938062338995573 211:7.810378989882126 215:5.90793034671125 216:84.28901537756106 222:40.40542415431352 223:1.1089371910527912 230:3.0665142328372577 232:3.7523558959676167 239:2.8370486361279315 241:16.473185623898285 243:192.78409814197607 251:2.9022569895650143 253:5.368557671079413 254:75.56497371330838 256:7.35842433591135 257:12.78869094616233 266:13.16311342796814 269:1.9677393233030547 270:2.2012335713615334 273:2.063575773876986 276:18.33134245281452 277:7.933462660666704 279:28.917720528290555 285:2.324361327264981 288:12.149761356134832 289:6.418842498228353 290:12.4473565384477 294:15.494669016153546 305:2.5589484387928154 307:2.083670955608257 309:25.639050189501244 317:4.053837142467209 318:1.807127590659071 328:1.7758983825492167 329:5.521059530976691 330:4.652074545632024 331:3.8517914515459504 334:2.7308769818340752 347:9.724653747917252 351:8.406674857281292 352:17.45621721243039 356:2.893410671262975 358:6.217520411148949 361:3.9943448476321373 362:77.12066891597458 366:2.418678753958398 373:4.26923823824573 375:8.42780223054387 376:1.520565979503259 380:13.043019067388691 383:6.694355776858227 386:6.125587241204415 404:10.847416503071335 406:3.9509847679008105 407:3.06040247282897 411:3.4651982159172046 414:11.608220412735971 417:2.606195110655853 422:3.7892265909765195 429:3.311267386554976 431:12.812690007688811 432:6.442864551694074 446:8.029160363318681 447:5.174270206984059 449:24.465841671307732 450:8.32566276375806 452:229.76736561999073 459:72.95194093136497 465:2.7209322082890846 469:2.6071177485766737 471:3.267937711505899 476:4.303623049864472 478:3.067739277255648 486:3.5721604593560135 498:4.805031952037271 499:29.990581011857767 503:2.5751427897271597 504:92.82849451358058 507:2.882419601401965 511:7.954050398710001 517:13.528800998802328 525:31.70562882080545 526:4.434654962209148 535:7.2773117417129685 536:3.102410485506254 542:9.456723114014808 557:34.86822442764284 592:4.1492049340831505 594:12.488371116070185 596:10.042325885074513 597:12.854224469659272 608:10.294690019765424 611:7.407651788220327 615:2.965553051473365 618:4.2912681888155335 621:4.1790560210237535 624:3.880974607643894 625:27.96278834000388 634:6.165091395329429 638:4.891599410374975 641:4.625300647173134 642:556.5775739388839 643:8.010235012052576 649:14.577139726902672 650:13.093206267795024 651:8.26663363480357 654:4.4587828751188505 655:4.57001891393583 660:3.5804126542135175 666:5.525821214181824 673:2.227648860983566 680:46.254581799435016 691:3.32834004161686 698:18.589235609630865 709:3.2459982296266547 710:5.969176570679996 713:4.908716818078426 714:17.958673418937398 721:15.479761759004726 733:3.8287847389285536 741:3.177902841181371 754:5.423720090637713 764:17.71987052980026 771:2.012983981346125 772:5.301235511206924 792:4.311076324168803 798:6.346266753314345 817:17.345158080546234 829:26.620465274656294 853:10.775965693469344 856:4.491454081825122 860:23.810499459919527 863:4.043068152056522 874:30.67289068102545 877:4.135591744918774 899:6.570588773734696 910:4.664099377354163 913:9.334180141900173 917:6.546144159177782 918:3.505927580435511 924:3.791090438132696 926:15.539675052012749 933:21.224535708187492 949:6.57880575641042 953:15.47508938821467 954:5.598711221393334 962:7.382516435738977 966:3.459016315080878 973:21.03730651805666 975:3.3761872035544855 1002:21.674697173866917 1007:6.603667084292884 1009:11.42034381761662 1012:4.915607871550425 1019:6.260535034962265 1030:16.994124638474783 1045:23.33817747396413 1062:20.18158456433936 1063:2.9347310005560745 1066:35.10073348347068 1068:12.467685961493222 1093:6.750880886443755 1097:16.852700331396306 1100:28.16745893367729 1112:3.836420605628054 1117:12.650740713571135 1136:15.435417473932587 1144:6.331711987794781 1146:3.9632666751435455 1147:14.938952339590486 1162:7.159637591396209 1173:4.286349582749127 1175:20.776998037918478 1177:6.158450998774216 1200:6.833566810511417 1205:4.0931473169134005 1218:20.252780876401864 1231:10.989793923056428 1242:28.872208709559093 1278:5.664215016055545 1281:5.6086436911545015 1296:6.724080230542279 1305:12.214827714675698 1310:4.844488067235312 1312:7.051782281736991 1317:4.1401181061079315 1341:7.382516435738977 1358:5.226479680079334 1377:3.9550693832215646 1384:14.675895015412266 1393:5.1234661020367795 1403:7.735376889150373 1418:11.45718931592345 1450:5.029457061100054 1463:6.662942904282746 1483:12.70153982775211 1492:4.801781311004659 1498:21.919347914511775 1504:12.572235594999471 1506:6.833566810511417 1507:2.6463631273702273 1527:6.398086809888817 1532:5.9216936531141195 1547:59.2916598178702 1580:5.115770181018732 1583:134.88194564271905 1586:12.607722579034899 1588:8.529987631538381 1594:3.248725221587191 1601:4.099783120097728 1603:8.692055475091655 1640:24.061601778606263 1645:5.251071594516 1661:15.494654853770157 1679:5.700438534295422 1682:25.774715342528836 1683:6.724080230542279 1685:7.08351947615766 1688:5.2428387063956805 1724:13.174861399861514 1750:13.723349334178453 1757:6.055198379330163 1835:5.432778892593931 1842:16.45395036182803 1848:6.451329598270262 1862:4.700648826078978 1888:5.65399021244544 1897:5.014842338121271 1899:3.6138168691909773 1907:5.441881064936239 1933:4.66108584902224 # anestesiar
2:10.857769243735442 3:11.382066665355808 5:11.03897319491815 6:60.459012943620955 7:3.779600243111706 9:14.42979935411333 15:1.4547403697658905 16:2.351864545899622 18:17.659701842993574 21:7.084266447110957 23:1.930202681603976 26:7.242613085511959 28:8.123146686581798 29:5.956788547226493 37:1.9515379049802912 41:25.656266309969222 50:4.148775203686353 61:4.052886585173052 68:31.81865449886881 70:2.867666136714311 72:8.21546337368586 74:9.010005871781225 75:59.94735012876487 78:3.6376298247812375 79:13.762493200995223 81:3.8102654155994253 85:17.258029164926388 102:7.0118734285614925 116:19.06344581677536 117:9.79610108929469 128:3.806940936515187 143:16.304417317183514 148:19.80828469949555 170:12.302181945884548 175:20.346782965939628 195:27.64156593009673 211:4.914389808269846 243:6.018808511288276 254:48.41257833651274 263:7.936309614958951 264:10.383808184978456 276:19.268911621845053 278:4.082348299360857 293:7.29432724829162 297:5.1156664519084 300:3.299637865244803 302:4.618392417419859 320:3.7920574722821376 321:4.0351866225013895 322:18.04059575124919 328:10.627247514039679 335:6.0721712241695895 343:5.942310197644438 347:5.888988380673007 356:5.20475263222033 363:29.12762804290222 370:19.974864165162913 379:13.952397320986798 452:24.834150318843577 457:4.0759024677579685 476:16.151856402155325 506:11.95746778301457 518:6.059154653223866 520:6.310147645482238 526:6.821437583409306 542:5.753110843376183 557:122.38473788469146 570:5.116796844120593 602:7.645589699126091 626:6.545451778713562 642:212.90568508848807 649:5.089852981576333 666:7.938000535263622 678:20.64967261677913 681:5.279669979796587 785:4.68180850653464 791:12.24286333370011 819:9.44020963155524 822:5.374446196484739 832:4.542062665070207 915:6.477560059904662 1048:7.7007011079167 1065:5.614440432278837 1094:10.424945727750012 1100:6.701656328565108 1146:15.44077814838507 1170:8.533460611891877 1188:16.009948279470986 1193:6.732885121571418 1213:5.8957860602814804 1265:5.325834124981843 1408:9.63593294841904 1444:7.073068865615564 1489:6.9199679804632 1540:7.405811993322184 1559:10.7770573988776 1566:65.33671974171136 1572:5.338506447811921 1583:32.58836430084182 1590:8.784745002902012 1605:11.622680356900803 1646:34.150911291276444 1749:7.318953274819734 1884:20.74703230411402 1887:19.418578706661645 1920:8.169271463946494 # anestésicos
4:6.804222445191646 5:10.298116752112522 6:58.54214341823625 7:7.259618329301489 9:1.0415293241699524 10:2.9527449999346183 14:36.54235461218521 15:20.894447345589473 23:17.204022067325905 25:9.739222462315126 27:78.26328529095326 29:16.423927366652357 34:7.020632354991219 36:2.416129820210002 38:11.96370429276701 40:3.874031864016474 43:10.0183705032103 45:10.261933800315227 46:14.593422031163337 52:2.2785621071967332 55:3.155626675041907 58:12.375067870323399 61:3.860718362264294 62:5.494037384248691 63:2.856249528464477 68:23.65679327064012 72:28.612850346053172 75:84.73529111843924 76:2.918485353533104 90:13.595557830075906 94:15.508001258540183 97:4.723339339693206 98:9.374352096752384 105:8.791051412872338 116:10.688209258956643 117:3.373891144938131 120:8.865979524432138 128:3.6162875744341223 141:4.72536899720549 144:14.11783474037307 146:3.7871033563320045 148:27.927173308156483 150:44.65936239047415 155:4.110434998595515 165:3.6869832268310136 179:6.243462447463651 187:7.718309841411184 192:10.638095381386185 193:3.532018516124002 194:19.261978939924365 203:10.240712437558967 206:11.345908541830877 212:10.260682169798988 217:18.958040556620514 218:11.469464388375906 222:11.000592430016379 225:12.325324072311064 227:4.11698098110513 232:14.591736915620505 237:2.933869060143126 238:6.5404344708716184 240:19.201353909926226 243:5.819684426235223 251:12.77367443362902 254:36.055532903750375 260:11.97432449317846 266:4.421707689581714 276:10.823724152586799 282:12.505678772786995 288:10.867543109448798 289:4.005381143012179 310:5.422096110120261 321:17.977104853511644 373:6.4504871508061346 380:4.381662217663033 382:13.747518673218 406:6.121041626124696 418:13.756827269967008 433:6.637510940698174 452:5.872941222688852 453:6.201051684475748 476:37.12995444447117 488:14.92045202323286 491:3.76064039665591 497:5.7450844313280065 498:16.78357111803202 499:12.790601618586392 506:11.55645310210457 519:25.691989613749897 541:6.875429931017741 542:13.863905508982475 549:4.47679452733066 550:13.931539139570308 555:6.537805894324701 578:8.120422054949314 607:3.5420025696318875 608:14.720733264552173 610:4.573372575627073 621:6.357330781238469 631:26.160458214230147 642:33.48112619463875 680:6.354938737996638 714:6.019944098481351 731:22.922057082516318 765:6.296077931109219 768:6.42553523253096 771:55.54009617417134 779:69.95826049905295 798:8.567826175354703 808:12.740040206343416 820:11.818603399717505 829:6.116809780223029 897:15.730088360092799 911:5.570393401447334 925:8.673984915010859 938:20.4723788189767 973:39.39303170682789 991:14.882999259303622 998:42.30510922794414 1009:6.5457023126703495 1012:7.1143892339105665 1052:17.245487993649185 1060:7.342508865589916 1062:16.298170603622623 1074:6.716512248143863 1112:14.768712725043665 1113:16.363968346570218 1136:8.560456846822921 1172:10.833712302383011 1176:10.028271415239594 1197:6.025983681638025 1253:48.084950820918216 1309:7.40291780758871 1311:8.5531148529265 1316:21.908562981090764 1326:6.961652754133587 1359:10.636089517963727 1384:8.180196052247037 1435:16.770179266099603 1489:74.78091703275416 1495:5.738128822215482 1535:7.342508865589916 1566:9.563300665933847 1575:73.23003724287253 1583:8.432296468584475 1636:7.1608275902459795 1646:61.179239949350226 1663:9.333258616967449 1828:8.753454979033888 1853:22.62708708674103 1906:52.65926064617399 # analgesia
3:3.978258844232544 15:3.566496930940585 17:4.76742278230105 22:3.8273099502099006 25:14.971699766431735 37:4.145710052537825 48:4.804614074013869 51:13.130159250986917 60:5.596388378635357 68:10.995908932479214 84:7.217686287033006 100:15.55442011290242 102:11.740154534598286 120:5.620796480319314 130:14.31707814740722 134:5.411235356731059 149:6.058512343720131 155:16.18052823764551 180:16.65242698273583 182:6.606676428552795 212:6.329672512329596 218:6.941063050697101 257:6.8577536704672015 277:7.356549757254079 296:7.102113414412648 387:16.834472638938298 447:9.991497552962349 516:7.967523330887678 531:7.261184255993831 536:7.816685978674717 563:7.9529271313566685 571:6.276501685913571 610:7.143092114400451 611:7.080541858154612 616:7.112514933265173 635:7.508315716308845 650:9.999648296785237 658:22.19319166520626 706:20.66498155272086 709:7.971923344201096 807:8.62354993087434 850:9.500290456870353 870:19.33136826381605 905:6.927216328299119 911:8.162951091851028 947:29.948701361512335 1063:7.634074289892768 1105:8.08835283060839 1151:8.855051351707607 1218:9.392101936930123 1291:22.531337459965133 1377:8.72621937073486 1507:7.316161329503578 1589:8.445949674906444 1623:11.128483868805917 1638:51.67257906561497 # analizador
2:0.7233575952264945 5:0.7553622683349345 9:10.011426809489278 14:18.359331162629456 18:2.104758838102547 22:55.46975822103335 23:2.180389446062146 37:2.202300967783378 43:4.1427250664505095 45:4.262338356174921 47:2.6033347717256112 48:29.69292205741876 51:3.1367444892522713 70:3.1367444892522713 84:5.128046480659689 87:4.506815103196812 114:2.9957968674890014 115:11.284471320327924 119:42.935135601206525 146:4.259879518987739 152:3.8815926455071064 155:4.587283129752102 165:4.1583409961465225 181:3.9193330321193254 190:21.222260146390642 197:75.77832946272191 214:4.299624965550523 225:5.280208683159469 228:10.465454998553117 234:71.83753730476931 256:12.681801764469784 266:4.901843813773225 269:19.93951116137254 299:11.00205551855479 318:11.283197051475826 327:19.254660782521327 338:4.579222787821423 355:13.01652636493247 360:4.990904352189361 411:6.102477779885916 414:7.133026692864754 433:7.130251386123422 441:21.710311586795463 448:5.589031183118508 465:5.305905340708808 486:25.282971409605995 519:38.64508436701619 530:7.2356508803810735 560:13.154797363272412 567:13.211093060917863 569:14.268578786152485 590:5.4950522902858845 591:13.729232045993077 621:16.484579354915226 640:5.130992182474659 645:18.098291335447282 653:46.429327701842695 673:12.261971903366586 679:6.303901683196531 683:60.71922558171157 718:5.992850275770682 725:7.040806531675878 775:14.962703376501532 781:5.038943644280282 829:15.998288149554243 831:13.546465004861494 871:21.721026258344526 947:13.943723539777118 978:14.764020125615922 979:7.865054091565914 1038:28.200554238082724 1040:7.552590782477816 1050:37.34002136763486 1063:5.53719642634793 1089:74.44934889799731 1108:7.226890537455596 1110:8.414667562533074 1232:33.72786679448627 1429:8.688351030033672 1465:9.919337774435556 1479:15.642795946586213 1487:5.867304586965859 1575:27.642883293478047 1602:28.941078805791825 1607:9.455138042590548 1626:8.16019645105489 1724:30.450476339462163 1855:8.95639009120286 1961:8.569685501036025 # anafase
1:7.562980928075303 3:2.464042720207531 5:4.399084269885916 6:3.1105691216774414 10:3.857771513786482 21:8.558738000683626 29:13.47695522977029 34:8.884834956904612 38:14.82196812429611 40:40.32264006732583 42:3.865525242866295 44:18.504643673669595 47:3.033296896646017 51:33.92670702010309 52:15.847592766671434 63:3.7573793899316685 66:4.885365860184167 67:3.5924572839610285 73:12.988922150604072 75:8.758221384565692 106:10.922760760379065 118:4.781710827831736 122:8.996330841774379 132:6.854530866220173 134:3.825570316701286 144:37.852855981787684 145:91.99020776250778 157:30.1894817418928 183:12.169053957998042 186:6.536696761915732 189:61.296134155480146 192:12.567081227633649 199:4.810184238335157 216:42.60033007669159 231:6.365620640437083 257:13.239936675367387 258:17.971767568955123 262:5.603073945572542 287:77.73676690825104 288:31.26973116449898 299:11.946189554407418 320:4.527637106793877 332:6.9758251833492215 336:13.889601974150608 342:22.88373170652401 349:7.445785234346483 380:22.599226150401538 442:14.266546970215968 449:15.870833113890026 463:5.658458489836865 480:5.568647883651089 503:33.68355918965745 509:15.243722841162423 514:19.481406733016186 520:16.944418566850977 551:35.698983642638005 589:15.27994758009867 621:17.44420561248636 654:54.579486598656665 673:5.224517897200278 687:5.840546682061572 725:17.83048044283862 750:15.498668760173853 770:6.343617876472843 792:17.71992867965983 842:34.08775887646914 865:10.03288233261985 922:47.06258338029513 966:6.565916523301064 977:6.45931145922508 1029:53.42331729130511 1096:5.963506080518966 1158:17.637720753329457 1219:24.537266154132926 1276:19.714636625204225 1302:9.532717763540836 1376:7.572958647316036 1483:8.158292563327086 1515:38.557066177930714 1550:9.654284686869016 1553:6.935868943157879 1645:8.426143189967807 1717:80.6063706455659 1733:10.200899721430872 1736:18.909705686422967 1987:10.061520560711937 # anastomosis
26:7.46899399547634 192:9.435363962115465 450:10.484791631839673 487:9.561741685560476 610:23.400731949026326 643:23.912572159922547 720:11.780241934879362 831:10.411767256466057 832:22.929837309532648 1328:11.579329473718342 1576:12.944718379295212 # anatomistas
1:24.864862997881456 6:4.078952693573081 7:7.038998020365256 10:30.756158177723936 24:6.423383763810025 36:11.29938285856691 43:56.129246538076536 45:14.262628719673435 56:13.68490348971922 60:12.785046858722746 67:11.923845149010392 76:4.8122793916087305 80:15.664724596653034 81:5.551082975860389 94:12.711540398592696 140:13.770571193245914 149:33.24927026028965 156:15.30431191980042 196:15.811465085167436 258:8.613930264349312 326:17.954596009368068 328:14.229597047757624 342:6.434272148598367 344:5.5800487515159265 352:18.51644443112977 396:17.147773518363117 467:17.61788776710036 535:15.632041040288106 591:39.393618434569504 598:6.832810086446588 633:16.543413147075867 709:40.96948835284326 749:19.639734961561775 756:16.938407934339857 854:6.358432076684277 897:19.786644706819867 931:20.125813632635897 974:11.08673077439103 976:19.580496961955784 1119:18.611289526094893 1146:19.088005514569243 1173:8.46245684614931 1197:8.015589745915863 1213:42.25532291934823 1272:19.4079001299246 1364:8.470146549256164 1382:73.43286481077598 1424:24.457705866673894 1537:8.495996934639638 1651:11.634396526969448 1675:19.864816071840686 1919:8.946979371892452 1930:24.37529870338793 1951:148.14491597464126 # anca
5:3.208670023066282 7:3.592718462305381 13:4.765036635573314 14:4.77326013992894 21:5.371098073229438 32:4.769143835674425 36:5.726304428407748 41:6.900549110384361 42:6.324505701507224 72:5.958011928602358 88:7.603130834415238 119:6.505309228100409 154:7.64970747416121 182:7.4865164665692925 281:7.030109775310839 334:8.293014074676796 417:8.154091391125368 491:7.178274440671066 528:7.210579870108928 571:7.15454564964062 657:8.266620425410574 741:8.782984383030067 982:32.521070916896946 1083:9.970308704190876 1107:9.524045101048042 1293:22.096131253952205 1348:10.276356194640742 1457:22.25208917953724 1824:11.103168155155144 1920:11.472332845373863 # anchoa
5:2.321528890109458 8:24.733591106735865 9:16.001518453452142 14:10.411848951065894 29:3.8329388110580385 32:35.802259139402345 34:20.472615171843188 36:30.553933259831172 46:13.126350990607035 52:4.611800603897613 65:21.74802101870385 83:29.571646768475688 111:22.278667510181066 112:5.346632819006849 114:4.908893672868765 118:6.294370542650486 122:4.633773478236764 154:6.670343564767492 156:38.6382026166048 181:5.877352153333421 231:7.899186524453844 270:6.714549537696842 290:6.641160118914025 339:54.38790239189604 506:39.18888372069972 510:7.020206553198866 535:6.912912551856043 808:7.482414463490133 861:20.732401966359646 969:44.54429165253806 980:7.7752242839390675 1104:9.256635479558883 1170:39.45947975463406 1181:11.035796518583592 1230:10.992926769004374 1504:9.636371783582264 1641:11.225058425391012 1660:27.927688638059035 1968:77.47567176654117 # andrógeno
2:0.6004094393899148 14:62.742228623228506 15:5.434447564595304 22:30.6480011505008 28:2.847287833747004 34:7.580975952721782 36:2.6786323736960678 43:3.9512070699335187 46:3.044268463341817 47:2.425256483086806 48:2.626933829852854 49:3.892058205926716 56:3.7939688621138496 67:2.9657919799192904 75:13.543919873220055 80:12.228669914113178 83:20.39003340967846 98:17.34661510392548 102:2.323904327604797 115:10.88690472475719 116:78.56264941462544 121:5.62545180912965 122:2.558441637969963 128:35.45792411260274 148:4.519989578814665 149:3.80871130271901 156:4.572426113682449 163:19.867416453813487 165:3.9667385247960376 170:4.874606593458354 174:4.663269921387236 176:35.557325407041596 192:11.22157579733888 222:4.432045704194397 273:4.38341305252149 285:4.67515831303594 289:4.287790825858956 323:67.64550698357998 331:6.309677046674796 333:5.933982139635548 339:5.266525976544942 389:14.716773747499785 426:6.925097822911735 441:4.8482425192604115 505:6.039562342651352 528:45.92843234888143 541:7.168972055930007 544:15.134786420181271 567:5.03282978067257 586:6.025609340543752 599:6.817616392340955 607:3.8203812697693045 615:32.63188436737473 701:5.472358812204976 709:5.672579862235242 740:5.9472843017891845 748:6.6001489692428015 765:6.588492967087837 796:14.054696320735038 808:22.450887495345818 820:119.21466981573053 826:4.336038845679727 861:6.720718054616583 891:6.083828151394679 953:5.481493307913491 1018:14.963663762220184 1104:77.16103301319257 1137:102.0554044624076 1150:7.469347277545198 1174:6.436544317656822 1212:6.440847772374874 1230:20.341574284550237 1251:22.472608137126915 1411:8.67991631335474 1444:39.90586779663062 1449:8.686663109560453 1504:40.928341993939384 1505:23.687894257572005 1525:21.673509491194036 1597:7.632777890839153 1660:23.403479111313242 1887:31.89559596445673 1906:7.558884081944261 1950:9.718032282732919 1968:158.29247281252407 1973:6.944530787137438 # androstenediona
1:181.92069918647576 2:57.249768060509055 3:80.98780403057354 4:141.3435068686356 5:2.0158926254812797 6:39.35924945151827 7:3.166682079320766 8:17.183379665635762 9:61.01562146970215 10:173.65528615810345 11:3.333986832273877 12:47.96948570272914 14:62.5520287822547 15:6.07606596523822 16:1.3934389597320853 17:29.681559508671814 18:23.452180062012626 19:41.95278129026392 20:34.67521571533298 21:3.57619285926493 22:4.36243094457022 23:5.2794955200188705 24:28.258346837024284 25:83.46161586942671 26:80.21936078091845 27:14.937028079512277 28:8.376533908861031 29:0.6308015187974002 30:10.26516006289386 31:47.58549416500797 32:2.2902265781933933 33:7.872913362005723 34:7.103335368475467 35:4.948844834441041 36:0.14909392128267313 37:0.0015842085753964767 38:1.114337989759386 39:26.29619184276297 40:44.1320888290759 41:0.7477094401526221 42:9.835168760815659 43:29.457284990756992 44:14.918965414796398 45:13.067957337256797 46:0.3114180289597886 47:3.748182644710057 50:1.0778832070893667 51:2.172650256252859 52:7.219120319160896 53:64.74838526570112 54:1.0046534124827275 55:15.2673009094427 56:3.5756271933048684 57:12.158816206181786 58:5.96373581721662 60:10.355701983024966 61:1.0065251791963252 62:42.36664986394844 63:5.5992379864731445 64:0.48668483331592877 65:2.076267423916782 66:38.0133210325781 67:5.1662447638564695 68:2.6875884663832452 71:53.45370763088678 72:27.086103849464855 73:9.3307280512082 74:5.9941775951081455 75:44.27640095403279 76:5.770842199067531 77:0.6021820031641567 78:7.251855457516339 79:2.193196084708724 80:21.778704444985326 81:0.832150838249193 82:26.25875609897092 83:10.527497270401787 84:10.694552858824418 85:3.4100951535419313 86:11.941224096258784 87:1.1347591567640818 88:9.304735796549132 90:41.8587356581838 91:0.1251237240590284 92:17.244821230314873 93:64.3530162220774 94:0.4686169443128227 97:1.6918629428498124 98:3.3049801549523763 99:0.9532190658485604 100:8.286832893292734 102:0.04168738882281277 103:2.021950879984194 104:23.910900057457397 105:10.305553370173183 106:10.721694276647451 107:2.9346004856444674 108:2.2314955551015747 109:6.436714461639983 111:0.31605368605066925 112:2.6094168526592494 113:31.329048515965535 114:1.9550752992546823 116:1.1085190668236642 117:3.3273280491947523 118:30.7225263655485 119:43.37030278335147 120:0.502585614001681 121:12.714113625000278 123:0.6371103204827704 124:4.912392312208386 125:60.53496996972937 127:4.166208444323498 132:71.70280525479963 133:14.932452765079182 134:0.3893658465017081 136:6.634869958046643 137:1.0638943579428042 139:15.374714266465121 140:3.646881846112255 141:1.6935660649381215 142:4.657992859463808 143:49.898370830979964 144:2.5278622587341304 145:1.6901620346076698 146:4.057651314341583 148:1.2942460022375517 152:0.6915542129559616 154:9.433844370503571 155:1.1960103327143747 156:27.20376221199004 157:0.9810987172550318 158:14.780410534146162 159:4.740456137130388 161:3.395548322810681 163:1.2378855628437802 164:0.8282820347314155 167:3.2174784345967953 170:10.527292472560177 171:1.0839377267447108 174:9.917225675883639 177:2.0581645699674507 178:17.558433000979495 179:56.60390582351907 180:5.059327779935527 181:0.7164297935745365 182:4.54158238175456 183:4.0468024075120255 184:9.824485198608446 185:5.205555988714206 187:0.21460089581795194 188:6.722007358810034 190:1.4290817886705678 194:1.3103452343478723 196:1.533517139320685 198:1.898569179157306 199:1.018779527881779 203:4.043555784639527 204:25.559294324393694 208:1.526022527173461 209:2.1690043790982068 210:8.923439024569074 211:36.88448870284491 212:4.060914063234386 213:11.544245447842739 214:18.60829064044381 220:2.954314032687748 222:9.25315161657087 224:7.02767830333266 225:1.753715742789671 226:2.3842068559932343 228:0.6935150399985583 232:8.053693454009736 234:1.3228854942360828 238:23.968434835741334 240:1.294861009680881 241:3.7326099674555135 244:10.148074335094275 245:1.0149926575056814 246:28.493399804007474 247:42.79188683613388 251:6.333932516600401 252:1.365916862583955 255:79.78092842140123 258:9.423511135025622 260:1.609437155340673 261:0.8948162805275562 262:10.722957742840936 264:12.54609351341222 265:3.016966337268038 266:1.442964418554099 268:13.59537504698743 270:1.308475986499144 272:3.6788425844404347 273:1.1881599420010989 274:48.95621358175992 276:9.004957125070256 281:0.8325386714679863 283:1.0809059839555324 290:1.252600098702906 292:99.2659931520836 293:10.355122763165431 294:12.311977935715873 297:6.147958746043702 302:1.4443615323563512 305:1.627933725077171 307:1.205619915656528 310:26.57694102105378 312:16.938267395375924 313:4.45212518838822 317:3.0293711451391334 322:4.159952142691255 323:13.800617097359199 330:3.6075372606006892 331:72.96398903662373 332:8.246552148091212 334:5.985958669997214 335:2.702998818245973 337:11.651860895568607 338:14.29722083764308 340:2.2140761023551327 343:20.793106094473814 344:0.8517570523336874 347:7.620700912118433 348:3.5901553640812947 350:7.3598284459168895 351:1.9460097969507852 353:77.07224518915865 359:1.2176086824054249 360:1.5148648171700356 361:2.972260106958541 362:26.15971913974377 365:3.014907850658022 367:9.247755144122113 369:2.0393943675015596 370:9.66050847766342 371:8.348982828587197 376:3.5062138280077844 379:7.060896768964251 382:2.363567985216293 393:2.5157452804958105 396:2.085088940229409 400:23.96087166317725 401:4.653777952479887 403:19.190627553532707 405:4.356808458728994 406:8.454391872474606 407:6.654592395852776 408:19.930632899737446 410:15.229909463310257 413:18.543075672224568 417:1.6707592852848232 418:7.258302231675754 423:7.125465770645799 425:9.042252866460611 428:124.75677225208817 431:3.98961296263503 432:1.1247101918372844 435:2.859903590522143 446:5.979883072067568 447:4.116804999329262 448:6.497554187599223 456:2.402322734439038 461:2.2592886172883286 462:8.937495801093718 469:1.6715968995520487 470:11.62301712936783 474:3.8012504511417213 483:63.8114531487419 486:2.5694653064108297 490:31.456414699651372 495:5.097618514102022 497:13.920036594308595 499:1.9490934810635752 509:6.821783707558242 514:10.892759408627516 518:2.69115093589082 520:30.020930958900447 523:21.448200344083684 524:36.48803907606877 525:33.697621742717274 526:9.428869145249218 527:2.0015108742456382 531:1.6624127108476705 539:43.854582391619545 541:3.6368963207055063 543:23.529974607867185 546:6.236377385432841 548:238.96915698624372 551:6.593334055960024 564:14.386559543277656 565:3.8810105577251064 566:13.941426243086255 567:1.7107201309074556 569:2.1570564384779334 577:1.8336416667885094 578:4.833706794655844 580:10.37577633198708 583:3.350872729286776 586:2.5772923044360927 591:11.726995100877843 593:10.997033355925325 594:3.834050046927631 595:2.36767342191214 596:129.28661276316572 602:18.96830289423 604:3.5872751121048223 605:4.738845352946624 606:23.136370224322103 608:21.727624057555722 610:1.567038842157575 612:5.783515030430643 615:2.0004432030203128 616:5.443576817573733 623:6.542713707823351 627:9.951825815704144 630:12.348198549628531 635:1.8662056814406414 636:8.204074282695702 640:5.6399478433194945 646:5.6703652812239 651:1.8847462068786291 660:7.7065370974864305 661:2.1822605248131506 666:19.841173752396898 673:4.960601024667998 678:22.79126228574236 688:6.1772932035209 699:3.541826104738389 700:7.6044291961357136 702:0.2300298961512777 704:127.48409380940787 705:12.867148725559543 712:11.764999666675061 715:15.583191137837868 719:2.3581112686129524 726:12.223051491697504 727:119.27602290760164 729:29.73448144593334 731:2.319127137877404 733:2.813758622020721 734:22.649321249897532 735:2.634825295959236 737:24.06938450047826 742:1.2466908757615316 744:31.62246229191834 752:6.086669089767503 753:2.247855920358336 769:3.0210909854174464 772:11.171747323904965 778:11.632607648458574 782:6.064662709526517 789:3.0460562307989347 790:18.17685022360977 796:2.239024121821177 799:2.9424576009153873 800:10.545198708382292 805:15.690501714893783 807:8.266026530718387 812:4.733412970700369 821:11.464989038882486 828:18.08359941861853 830:6.819188853815562 833:5.75228566548875 836:15.82888369734768 843:16.121124878969805 853:3.023157159415928 859:21.02540491897383 863:3.0190273811086614 872:6.88290273736099 883:1.9025441441085689 887:3.4677250082521267 890:3.936239524308362 898:5.4046292759297465 899:5.491859419932634 900:7.743485477516255 909:28.314964081884728 914:4.810948158993611 918:7.556057406085364 919:4.885951310590223 922:4.669433931043755 933:10.382686034466987 937:5.428025292673938 945:30.124276257370575 947:2.017623198262102 949:5.49999134243089 955:14.68760836036058 956:20.29101097835659 962:6.296897199285166 969:13.84341018233953 970:10.26020640500298 975:2.3842068559932343 976:3.167764332998325 979:18.74806760887805 998:28.866375042811427 1002:4.000481014623227 1005:11.16324361508686 1007:13.787711041682972 1011:6.142808799142065 1015:10.213629409330556 1018:2.6413491080493525 1020:5.897114960682613 1036:2.7115156848072335 1037:104.46127075290133 1039:4.2536298436012805 1040:3.81102684859011 1042:3.1881741431114614 1051:87.83330820703625 1060:27.172516327704095 1061:29.595653662840505 1066:2.852431874231009 1074:3.4866346104701598 1075:6.450911975160042 1076:4.2536298436012805 1080:11.500474788498694 1095:7.1891887075958945 1097:5.958249187690092 1100:23.812615155306798 1109:3.8540244458830473 1118:4.10136693522324 1132:6.385246085244468 1150:3.922271352475387 1153:8.87213665118053 1159:3.550258028743212 1160:2.572591425707201 1169:2.612201424433181 1180:4.788463932077838 1184:3.8506797617182853 1185:17.842096251558743 1196:8.06475676224708 1197:8.269934020966128 1202:3.553077765271399 1209:20.93738907530299 1222:22.9612946206761 1223:2.4623589145163756 1225:25.78046293180771 1229:16.371570441767147 1233:2.874950502125615 1236:3.248558630186575 1237:4.7552383476681594 1240:16.74410560561971 1245:4.897762238691912 1256:12.406451916489406 1264:6.086669089767503 1276:4.216395844395808 1278:4.59747881056186 1294:25.74092782016456 1297:3.269972040684825 1299:6.589306670597499 1311:13.241610279993452 1314:5.206117596933867 1321:5.192209116201037 1355:4.35239094258286 1387:16.925783626794207 1388:11.890757382193216 1401:34.81921034300989 1414:5.248467937700594 1465:6.108929406656306 1485:5.45171281957213 1488:4.782885006558754 1528:6.398202634450283 1546:11.472743591558533 1555:17.88923484983959 1566:6.248164661983153 1596:4.052086271681514 1606:9.0642607744403 1608:3.864096375966818 1625:7.075532383469315 1627:3.321009165143615 1629:25.396480180983673 1665:4.388033257170485 1674:17.749467495522758 1684:2.822883378501045 1688:4.183927580593289 1694:6.801253080908048 1699:4.074663962338971 1703:23.059403526479645 1743:4.447472240553101 1750:11.556546560374057 1790:5.937654445553576 1794:44.69130338743666 1799:7.330697782846942 1800:5.328660928243011 1803:8.21577508345084 1805:7.30984620507741 1815:4.799672144462492 1833:5.907169978566875 1844:4.330462024324536 1852:15.82888369734768 1860:4.695824495169852 1887:4.82229277303083 1893:22.418492627173478 1913:9.221642402593973 1920:12.080199107448697 1936:7.268796457236754 1943:4.120685213070045 1979:41.23363219729429 1999:6.518877400968868 # anemia
13:6.7668940396936135 76:8.305420355517075 89:8.889939861086232 120:8.522533475860008 197:10.242252881082607 223:20.00014260733026 263:7.8344138963014665 640:10.141809987572904 741:10.824022831876636 # anemone
29:5.772561569565647 33:8.093619465653644 37:36.89727043406682 51:7.032340480983801 54:8.29560175030744 99:8.221893362402056 206:8.77625063338173 208:8.990849216260095 266:8.885117627494122 276:8.510217274236227 625:56.87919707500347 733:10.49924364670719 996:11.917069877303245 1175:11.476635060700163 1316:14.084380940420631 1640:82.49804724226856 1884:13.300296351287658 1963:60.152541261857166 # anestesiólogo
20:48.476482837234975 44:42.85206640681295 57:40.38708901872511 197:121.96867935578813 848:49.20038708328702 # aneuploidia
1:17.981386291051987 2:2.1878018273048427E-4 3:31.93056223456244 4:49.37006056621085 5:24.063299053075188 6:5.098747260730499 7:32.54698405322001 8:168.46395080372352 10:0.684612626246343 12:25.681085675929612 13:6.132606105998891 14:41.79168798243233 15:19.141380922389715 16:55.920486253374776 17:0.3068346780774659 18:13.927089590147801 19:14.303568228890496 20:6.074370424027948 21:0.19493243110745226 23:23.337011916454085 24:46.06190357414632 25:25.475952611417007 26:75.32871248820626 27:23.16282188382415 28:61.72381921974447 29:0.02756132843309058 31:98.91641082988453 32:41.74401365995528 34:2.1649727244864856 35:5.828248899306186 37:14.524221685853254 39:12.66817830020791 41:4.369554731387002 42:0.689687254880394 43:4.6910500327341085 48:0.3246338194064236 51:6.362057195253378 52:17.669008828672997 54:15.181159828532552 55:12.376771688248867 56:13.814239150723939 57:9.883841662267692 58:6.869076909279512 59:15.193765997006453 60:7.540597446795463 61:63.49266392586839 63:3.2097003839389724 64:17.21940802930907 66:1.4406092225471856 68:0.06529731298309141 70:31.31525309526721 71:2.2468154340306143 73:5.636127002376361 75:8.534186191827347 77:71.42874613678724 80:6.18018679720564 81:19.901349030271955 83:2.0876434825560897 86:59.54214874898957 88:10.672326006604923 94:11.996961372481755 96:1.4466178251687212 100:27.163984190041116 103:2.4452538998572018 105:28.515623023128956 114:9.954881021453163 122:2.248622559118664 124:5.790701150098942 125:18.923587890804132 126:21.195622930929204 128:1.172304308909089 129:11.196913116617365 130:23.591552319319128 134:7.041654959711453 136:453.1357210301978 137:15.497960968826758 142:91.34985203622387 144:134.48920737235449 145:420.0427509043982 146:9.558202452215973 154:16.591368285248585 155:5.513168822768282 157:15.053842590379254 158:9.231597880075704 161:1.015884685069896 162:12.356672760994714 168:14.390827021379224 172:5.847944965130218 174:6.021095714238215 175:6.080886397999312 182:15.965993639849865 184:36.033784629412956 188:2.546582180060399 189:22.052031014703648 191:4.621250299504602 193:1.1067815668788 199:1.380572248454429 201:161.50882600148694 202:15.04889613450246 207:4.919684237695301 209:7.751528164862972 211:6.671202598727242 212:1.3092351677155867 213:19.492609884277268 215:9.42505658358627 216:37.35368081038375 220:3.405707235367373 223:3.420432171590055 233:14.411119398738169 234:16.83463250410272 239:34.0799575515944 241:19.82635171063231 243:39.3680273092089 244:11.10639723836059 247:27.240297224938235 250:17.319864252653513 254:70.04543885047508 256:1.8938539983402884 260:2.0132857646724727 262:6.550983897044562 264:1.2037550206879506 267:25.186597474133176 270:5.784733254861782 272:18.85599337537206 273:1.5643643813204053 274:43.0485637048351 275:63.752882449937196 277:2.1510886262471716 281:25.987734639842078 285:11.331369331203494 287:32.50542540944254 293:28.126251601459774 296:17.879772153574837 298:35.528337701435674 302:17.439493340354158 308:44.007101440865554 314:2.663982074124852 315:365.47172767421205 320:38.979198793084805 322:20.364229665904602 330:27.128594613497963 332:9.188132921712503 334:6.891781739170802 335:3.1483879519416633 336:63.56582616041927 342:1.8815354246328386 343:22.71870085790221 348:36.04908307534509 351:19.832232831471096 356:26.905732780315663 357:22.887743480789673 358:15.354553452196232 366:11.637249065908431 369:20.263208822200475 371:3.330356858750053 389:2.971606251855557 397:174.78868250811954 398:38.45120040541743 401:5.129058079251608 404:9.6653783421551 407:2.514422342210915 418:21.751616530019888 423:21.474444512918904 435:9.24753077059332 436:23.20026840487889 441:6.372035332035594 463:6.655700128504681 469:18.541674382874156 471:53.74841240993165 478:20.519556351926358 483:47.327930650355476 486:56.345872070196606 492:8.352055655469053 494:8.60449348081739 496:12.110532852540986 500:13.248758827978447 504:65.70510449067496 505:8.66872824684261 509:2.59423403022968 517:30.17940169992978 518:8.886543526516137 520:9.37752244070466 532:1.7918044075361848 533:9.192063242547192 544:3.1641455219665184 552:18.50573800079665 556:49.92434116746212 560:18.618117540674437 572:25.753987208796925 573:88.20025689176508 576:3.5187888528355815 586:8.641544192478154 589:70.51039263894607 593:4.626445534462101 594:67.3331557703994 595:8.187042658873331 601:5.7066184335145556 629:60.59402963795667 662:6.382723729518966 681:20.07406387137706 697:2.751927237733495 699:85.58638105430381 701:20.477949909049826 707:8.235155314670388 714:9.199936438633069 719:21.708780492902594 723:12.127571302754834 725:34.65312347543691 734:5.854197051619976 736:2.4463817002958557 744:33.584829202294095 771:15.921141174799414 775:8.389769216561096 779:9.24354111419876 792:10.130906830139093 809:12.205189700179844 812:31.83325608288225 820:6.345461507761067 822:2.506191835487307 824:34.567817328585456 839:10.581638083566625 847:1.9227682939507222 867:19.686905770403875 877:3.5626154253132545 893:18.48187695935731 900:3.0371468838825706 903:185.13946541603454 917:14.646041205041039 919:242.1890429591039 921:35.09224703457205 922:31.56845312861841 938:46.16807458326711 971:28.339148328163642 983:27.495950060110083 986:9.769552119425395 1008:49.34675067065903 1015:4.241209391778582 1029:61.95318906356376 1031:30.996236682550563 1069:12.736673608087653 1070:25.15785526456803 1096:19.78951942357189 1098:5.972837846345559 1101:4.297256579717328 1102:18.175124266831933 1105:21.733228670212714 1106:41.59970658626306 1117:4.379432216658118 1133:3.397618167922019 1145:8.344641773552864 1161:24.940973831359337 1173:25.620879523241946 1175:11.04796396810943 1197:9.211777746805732 1198:13.471679567560425 1199:12.222652352166962 1200:15.22465983030368 1234:4.368956046361237 1257:100.935468337872 1262:314.8057545862659 1269:31.790632962801876 1282:68.7586175925674 1292:8.063851416138942 1305:27.533242799194685 1358:11.985090133141657 1406:6.592757054942958 1428:18.135479236891488 1440:5.67143419984851 1447:10.264754538276017 1450:47.9028013280963 1456:14.113315863779798 1492:87.847867225232 1509:12.941902625634487 1525:6.310809977106815 1552:14.84672612568364 1559:7.735792326673581 1579:7.386020724014224 1609:79.5489292420563 1615:26.897904949455103 1617:8.37226283721011 1644:72.58471748004355 1646:6.1255872412044745 1665:30.40078249625386 1676:22.298556571296082 1720:80.10467157677176 1733:15.55965273486658 1757:13.657144146892882 1772:6.350081223250089 1843:10.62750612808153 1863:4.458143045691445 1877:6.537361455102779 1888:51.75003144023977 1908:33.36384990893094 1931:45.59799289068641 1974:21.103028081940632 1981:23.518333179860505 # aneurisma
9:4.812524057474363 110:22.113654391789744 153:7.781573665965377 187:6.660608462833412 263:16.139197469757185 403:9.582052571678307 587:39.98676498661072 702:27.421118840168077 791:20.571391255359394 801:11.566564898984629 884:40.23173366040696 1159:11.049927993576551 1263:37.518552965107204 1381:8.274333955627176 1492:11.266208366073448 1558:9.432123312730672 # angiosperma
2:0.5122412650382565 5:3.0118099958601285 7:0.7928077681551006 9:19.92096108696667 16:2.299596049819241 26:13.038086394400993 28:8.008168722044443 32:86.75015159685697 34:2.3720750792475034 68:6.197036027839416 78:9.833629655814022 85:3.554468201178368 101:3.0739797698963076 102:2.1909793461484486 106:3.3204969792799144 110:14.755965263874424 111:30.209523709442685 117:16.928437783582215 123:33.16229366503362 130:3.3624268085423963 153:3.7415161081410497 176:3.7692205165636685 212:26.639910251338776 217:19.38642240499292 236:8.442846831797969 253:17.205971004312588 263:21.08764139224254 270:11.49812842725673 320:3.73547902908484 392:12.9360504674251 408:5.666028250784533 511:12.597721070292067 531:4.826044413297272 544:6.029970513798527 549:4.6140773371664885 550:5.727705609653831 552:12.390937491338494 570:5.058432608455449 576:6.406834385157718 588:26.5543214204461 595:5.641289113260193 598:5.000588437689107 612:21.14009108065796 614:5.423745839040849 651:5.0891842290538065 680:6.495709099382598 684:79.83043122350684 686:4.500989879370237 707:5.666028250784533 736:5.24970181841494 739:5.753595555664118 786:3.749229647090276 788:7.238261083083821 807:6.164344801267022 811:5.429235756413946 826:56.65129365458772 854:11.796496159097883 856:6.820530567498677 933:7.2487929552069605 975:14.078909079380866 1013:6.134326513922092 1022:6.886678507888866 1023:5.34193333353692 1117:7.305938872258333 1154:44.96421866278442 1174:6.285011826212454 1241:6.3131224874410705 1305:7.086721837251276 1365:7.849393905601425 1380:10.39917769117017 1381:67.18129773848646 1468:11.806969016923729 1487:33.21311509018579 1521:34.58990461102498 1558:5.33276671832105 1746:14.545074328768214 1762:4.760359577435303 1765:18.55908138667402 1814:15.975082149158684 1820:7.693293867094247 1894:9.4433720841971 1983:6.676139076556196 # angola
47:16.54401828358701 110:14.012196141973837 119:7.800743256984724 221:7.26053180694925 366:9.245503980557682 367:17.99244529001265 537:9.359413765074686 596:10.63957362514686 598:9.62689155387479 612:9.485501519149183 1480:12.32632399213799 1973:26.01270554452567 # anhinga
2:1.9737582109974319 3:9.817792730998233 14:17.048369600032053 28:4.601589982200604 61:14.729394797236262 70:12.20975827268807 112:5.000249692430766 114:4.565082995830711 122:4.2919155589423745 214:14.657105017294969 237:324.5033182319231 241:34.23097105073632 251:7.146192000780163 300:13.140218468368923 305:6.7672496601092265 320:5.685589699331247 338:15.235573545538482 408:7.664852933555751 457:14.777443559648667 554:18.98079048917433 771:25.213289754202115 789:8.39385316068034 841:6.109591566834381 1272:19.727354151899757 1397:38.18223755301304 1727:11.392603684909304 # anhídridos
2:2.456758440564333 5:7.642665619116945 6:4.767433482730264 14:10.822470011481625 23:4.221692272994213 40:6.5223332127586815 55:14.37022963694038 63:5.443289807203303 67:5.271958290830187 68:4.209934308621102 77:5.8945517799146545 83:12.256655816660082 99:6.43273086781507 110:3.474906051930489 117:14.839060895417676 152:6.039602367809771 187:5.135698162342353 212:15.720374513227032 214:15.799212731891316 221:5.2032660574302385 237:13.889324100189068 241:6.24020992523228 260:17.465053674660574 308:6.019516098535944 320:15.32388471315538 457:26.472234393593627 506:17.0408446362419 551:7.8427204330703955 615:18.413879990715284 617:7.993125030280247 771:6.698903673811584 796:18.972155113271448 1149:8.822462257303345 1457:8.876743418165498 1479:8.644377085857712 1496:8.992311342256501 1507:7.420490627698585 1580:22.955612245924396 1609:11.314434992086037 1682:11.344641689633754 1820:10.27072552087847 # anilina
26:17.023222855642906 74:4.3903028165726425 91:10.110603281355491 101:127.15948463523482 122:17.44564531496344 164:21.742972779992687 167:20.774081088320607 202:22.410877046191256 212:32.13534501155944 366:5.9365770154640645 450:6.4330152360766455 477:38.62742329845783 597:5.757482838537078 619:77.23683328912591 659:6.815161557055467 702:18.48288860610113 916:17.996823418947585 972:7.008924529095575 1013:7.459666392308269 1265:6.583123319764171 1308:32.092364689809806 1479:28.957662439069775 1492:32.17255467515318 1560:18.168228261274287 1693:17.807836216388296 1976:7.408267969325262 # animalia
2:0.5122412650382565 5:10.818368502269227 9:4.541149120422496 14:11.044659474794353 15:9.984959770358925 21:2.224347962907444 23:1.8801441622737052 28:2.7089944947519298 32:5.830252436570465 34:2.3720750792475034 36:2.5418787275562162 37:6.266387437796473 42:3.090466063471067 52:27.403848647168704 63:8.59198542077743 65:2.7525223841358746 72:2.7525223841358746 73:11.337073856316238 74:8.893732276451725 83:13.128151678903912 89:3.591423306550552 99:10.539248235669575 110:20.626141356889946 114:2.6750642560473206 118:3.9844674178622257 122:27.515306582315848 125:4.932816084724317 126:5.502085467612916 142:11.219834677679566 157:10.617781551112332 187:2.700666500920861 201:5.049416759099802 220:6.287159750724719 234:11.535400322156317 236:15.048036116565305 237:76.53771909778152 241:17.656888405668322 260:4.762287136227978 286:5.711700381959132 299:3.8087504504779566 300:58.9903306124924 307:11.228842019476806 320:10.152342070042815 334:4.971242600338064 360:12.022648992573924 379:78.14675382291378 407:5.32494474461583 408:14.091485782189002 423:5.571898564858578 443:7.528270495105594 462:6.510121502318248 471:5.545418095606214 475:6.63200356708998 506:11.838559937879621 536:5.369702061597486 551:13.335143210760018 570:5.058432608455449 581:5.217470717050861 615:13.195006419921212 635:12.877956587558051 673:4.4199093565276835 700:5.8215805928393305 729:4.845100620187338 771:4.179295066666107 775:5.7454672876130966 842:4.900346995566383 844:6.668277386421718 848:12.165772763630725 1042:6.539271121054611 1062:6.9013600024773964 1105:14.032103407541706 1107:122.20934333138786 1166:7.957416365761937 1169:5.913191652101787 1177:8.520042290292448 1217:8.280211259724176 1233:15.172560009317582 1268:5.662918291293917 1309:17.87850619529967 1370:8.824044937098941 1416:6.629438268707052 1496:15.624899089633791 1497:54.19690295893178 1530:16.276194846249275 1582:4.1680955946095795 1731:18.46257902312841 1748:9.279322230343498 1749:17.304908576875675 1780:16.525428135703248 1820:7.693293867094247 1899:14.584163975770474 1948:7.636733747989094 # anión
2:11.192281728914578 11:18.614537600472346 42:17.70832716874574 44:17.982421972833567 53:19.517833745312338 71:21.78984052751914 139:18.18151934831856 188:22.475090608598833 222:20.25015777759065 282:21.782978224126236 340:22.69587352078159 511:21.588943912463066 530:25.57635808699976 1386:27.384964731259473 1501:25.436909140672505 1661:29.305441462453217 # anquiloglosia
2:24.755820601411543 3:5.5849311233768475 5:63.00573701309307 7:7.114917786499566 9:37.83650754940801 17:7.0989487497925055 18:5.697258083018929 21:6.6025927816028975 47:25.789823984284382 52:6.984283991049301 60:3.044797141327364 64:8.705598910747693 67:7.879666674215535 73:56.112131152500204 76:64.83847011952344 77:9.0954220750651 83:25.978133450717113 94:15.347243284865709 101:8.397424807670093 102:6.530926302961426 104:12.404657615007805 105:8.68618679982764 110:25.755294629243778 114:2.5000218601831996 117:9.295545859737514 118:53.71882829966664 122:12.876595045861096 130:15.887993548827005 134:8.351068465875281 157:10.231373841810031 162:8.830410347478072 166:10.731462830865416 192:10.531430893610384 193:9.623544587401392 202:10.22882221702771 214:34.77419787875602 215:10.056812584841948 223:15.073943635815308 234:19.14789623621651 262:4.603247878049493 285:19.512957882416725 288:10.760710687923897 302:11.456214178191608 334:12.29135818551778 358:10.38639184129813 396:13.000604155630914 410:6.134360057882932 441:11.739523132883864 455:12.479779811694929 463:12.041304118793596 482:14.9263610198991 536:5.1776994996339 545:23.128718744840445 563:42.72501748974913 575:12.603569914969874 616:11.701769620519547 620:12.138967669356354 623:12.889158394497311 633:4.834984806297888 673:11.169482053341126 707:13.698560572268379 712:40.92279913744983 720:25.195322271554556 771:10.677941733332846 784:12.579908182938105 791:11.733836385733477 830:31.971615040345718 832:11.300843803272175 857:6.2541627487345215 889:21.726739452433904 895:59.612168358851186 901:15.667786275887194 916:24.81615326192865 936:64.45978408162641 982:4.959682578410966 1013:5.9405964911268025 1023:5.150007464064159 1053:71.34274778480628 1208:16.346566703606715 1232:12.93800778761037 1238:21.56276560895577 1272:6.237907667497624 1323:6.450325552325968 1349:5.079351963276193 1356:20.590147549333466 1375:15.249146918252185 1420:31.192686851778973 1447:15.789154891989655 1456:19.692559582148217 1531:15.746514515653116 1533:15.62643228927457 1575:15.667786275887194 1676:23.340811955836376 1755:20.986818462898064 1762:11.862890084450626 1764:21.048264747803383 1783:55.29363103242432 1906:17.20485481885712 1923:24.568585919992863 # anélidos
2:7.547472540608735 5:2.501235775483735 15:3.6650322962789152 18:11.058439531915228 31:6.164726223596324 36:4.962536244414178 42:5.5553250537646495 57:5.088294410764834 75:4.711907726528738 89:36.02034330259256 105:5.685522570735212 110:3.474906051930489 118:6.496588622262526 174:7.046056560280365 207:6.439086527177396 221:5.2032660574302385 263:12.919913118184407 300:5.7189601692621315 334:7.514262619923051 367:13.614432403951135 396:7.8716323039025475 506:7.089128225867048 559:19.075325977383308 731:8.142239551487867 791:40.66033182175718 1007:11.552989911529584 1366:7.47167231004302 1590:11.306954253695519 1639:26.990937168901684 # annona
1:31.649790690429526 2:10.635348919369534 3:3.0843105976781424 9:13.403029435989398 18:3.1413899718990574 26:10.070501120967378 47:3.6728221082350374 57:4.065543309380611 63:11.578806527605146 70:11.206208817019279 74:4.564824659389759 98:12.662180343986963 106:4.7643976100109215 107:18.369287834287324 110:53.59576284891092 150:7.330954904215292 159:24.033601069325513 170:15.228146426385491 180:5.95423933876179 193:5.123164358876153 206:5.934096190238208 256:6.10877174123365 259:127.66435847425261 263:4.027222608245217 274:8.078293908236116 299:5.271158278671078 302:6.043164786553076 354:8.470275153991064 358:5.506350839440299 366:6.115181712639249 367:80.64596486592855 395:6.355123140521055 398:7.3105099086296645 401:9.594431091796757 410:7.835924205973351 418:7.141721070525026 427:7.116997633184965 454:7.460139411066874 461:7.018192256399361 507:6.627842043020719 522:298.25596387004026 535:14.933914579471425 537:6.2275396618259045 545:7.209754935626675 556:6.566671143716063 584:9.231473434204453 607:5.133554598934253 684:7.245498582761595 837:6.974879746100671 864:9.792309717373596 895:8.006988242754113 919:9.834363089027898 955:55.3124772623852 957:9.249485863723933 981:78.12528146699732 1197:7.672410794666282 1388:9.530881030349043 1423:24.526522256261966 1452:7.672410794666282 1558:6.829104248760483 1675:19.162941155084166 1705:12.430977805327865 1928:29.432410179084762 # anopheles
1:4.447159666279136 3:20.075140857117418 5:15.041603658353784 6:13.065513207670614 10:14.653021859953759 19:6.624276703089651 20:7.425414958457266 27:7.278984996564303 28:5.489326743238096 43:6.659199539073774 53:6.795241550283216 55:6.111761384719399 74:5.94372558755893 87:16.95504658359863 93:9.140970564873827 99:6.781837667818145 102:4.915480333949974 103:19.19252430309778 112:5.893235145514888 117:6.344497856602397 119:6.081830447523992 125:7.826013020826627 131:9.15153330265678 137:6.938048347178243 146:6.780565903743954 182:17.00491101649602 201:18.78381155967595 213:7.972178129391319 224:8.426906079830113 336:7.638053659743967 337:10.824730738815102 349:9.543690048056147 528:6.785020715845823 543:60.16598572714967 567:7.775728740423963 637:11.840116193431488 744:11.530404730932883 815:10.00326611938691 822:8.217954401107402 882:13.254216231031142 942:8.31966991430695 1022:9.811237942171092 1023:8.244570581685092 1044:11.047981091089145 1241:9.231495490387914 1315:25.45876577196984 1350:11.160998542415275 1655:10.144747046409366 # anosmia
2:9.196324525830764 5:9.371948649864919 7:32.29971623660642 9:29.79149432646375 13:5.098836923092221 15:1.108434804442234 18:15.864397606967705 23:1.554527992388613 26:6.380350260469338 28:2.3545422947247574 29:1.3947547079485962 32:81.14261522819787 37:1.5747746550040382 41:3.2582590904386115 51:2.4563074556129063 57:2.3039983752726534 67:2.4690859919127224 70:2.4563074556129063 72:2.396944619988492 74:2.7655373032236477 83:11.96588001882235 89:16.003260154404057 96:3.7144440623048123 97:11.665366610229277 98:3.122956946656762 101:2.7109597036760174 106:8.51731111493714 110:44.160733049792526 122:6.6455969141911435 123:8.814073753996581 127:9.876932917749977 130:15.285486297072431 152:3.1758797713790505 153:3.3669145873844877 159:3.9183349429458176 162:2.914976030929329 176:3.3942279176913166 180:36.399264796874 183:3.5388829292408817 187:7.229477255212739 195:10.12841398095379 202:3.5825294971341854 206:4.070907255299499 216:4.062842175966195 217:3.9131456145479255 221:2.4071308848478803 233:3.424221969174459 236:7.676520821239156 253:9.082559129186595 257:4.050811876893373 260:4.376600456908051 263:12.927989486710253 271:62.00119714636083 281:9.409417979225768 297:12.062544389899934 298:4.935314296359319 300:2.8777261954455056 343:43.61817121893702 352:5.599691231174959 366:4.246486272653221 367:20.863572478351852 392:4.707919595217061 395:4.479883353074382 396:12.596226519303181 448:4.853093149290017 449:5.329504925726349 493:3.6166220335995143 508:4.536392782581874 528:3.549090176968313 531:11.59386821882745 537:4.3556785134885105 544:5.636794926594313 546:12.157443462455847 549:4.22964253961793 556:4.686296676866939 571:9.652175351466827 594:6.827420522264333 597:4.072524612422219 598:4.613086436535136 614:5.033536302069351 620:4.509463018072313 673:18.57239614162702 684:13.450223357330096 686:10.933756615869294 701:4.932729779511288 702:7.301628778457912 709:5.131427445676672 712:4.762514815703916 716:85.18785976887132 755:5.0776556166703175 763:7.200855402494319 771:3.799171036061539 775:5.3535673728430035 826:3.80891814695784 831:4.660454339658528 845:18.34495713010369 884:6.4303029106781215 888:4.653771688215629 916:5.869571390055785 934:6.063018741409939 953:12.617284846068783 963:13.346942429792934 969:5.466646646681812 986:6.0560142943573725 1013:23.807640726549444 1041:7.456078920297985 1083:15.213885492416148 1141:6.32838575695427 1151:5.9986132998761335 1159:37.28560120117951 1173:6.213779267553715 1220:5.964976365695838 1221:6.651746293242169 1223:5.355182442512786 1232:4.900720881715472 1241:14.597741300612073 1272:6.037459261911702 1283:5.962754667750261 1293:5.840182487766241 1309:7.147021789951447 1324:6.716192009668958 1349:4.881775200586876 1381:84.48838396481396 1398:6.2469394879132185 1418:6.309692850159274 1423:4.074953372633125 1468:46.347647389134806 1487:5.128558748593891 1521:13.679227712872779 1538:6.218843973128197 1548:15.740159179550563 1558:4.943089317342198 1578:6.567997256186988 1587:5.478678352202933 1627:6.285921266174792 1653:7.93564530572286 1681:6.144232798528582 1741:7.413507640432817 1762:11.460611614766357 1814:6.203689492967968 1815:7.828775583862289 1817:6.934353192249276 1824:7.344544713496681 1897:6.960169789401787 1964:119.33040220674648 # antártida
2:1.5137764401462717 5:1.5536585692604694 7:1.8897518380928406 9:7.214643879272407 13:8.581813032690514 15:2.632799013531639 17:3.7924854935473196 23:3.1652723476040636 26:9.947412119015574 29:8.607327433621764 32:2.97003159070509 37:16.019012990067765 52:3.7346511542444776 68:15.90840644793084 73:5.727437315879433 74:20.13327616650829 76:4.4195958225224405 95:5.338991271129744 98:12.53717828825563 107:7.710709787375401 110:7.493330003818124 112:4.45540140464048 124:5.811230616802987 155:33.985203031457495 168:5.195693000905652 217:5.7097299487579685 263:18.469400250562035 338:5.652357870259334 344:13.142676316850272 361:7.751868836461032 395:15.39071159876004 510:35.81786751849439 610:15.071167522974532 633:6.455903253656052 713:20.229651712813595 811:27.332049843856886 845:14.318244763454357 854:14.711737848071499 884:19.376567237967684 893:25.462900243024205 1133:29.92690852542865 1173:30.932136039471104 1226:28.095642528666747 1241:18.338639520945822 1287:22.816730401532624 1290:22.108883902193156 1492:20.0086926670084 1553:7.558141910954849 1765:34.794325816385985 1802:19.19731260080572 1807:25.6415724192845 1860:21.985641060429998 1894:10.901791934525757 1973:31.489302725031422 # antílopes
2:2.8915493370282204 51:5.733410455798253 57:5.562817018295461 68:4.67701117495384 102:22.040507883975177 193:6.6435923313126 251:8.186977637977328 276:7.200444901287958 297:8.086128453692899 305:30.422408110422502 383:28.859731047377533 432:7.153823944129737 588:9.694869728471735 643:7.984682845446718 649:8.059703064031321 747:9.900509207805332 1169:8.958883822954226 1170:11.541549369354286 1393:10.53071015466087 1578:10.022614586349775 1638:38.74833337047453 # antihelmíntico
5:4.763095754688759 32:6.3740050227142 55:8.163607217811002 164:8.655465099845841 263:18.025886159554414 286:10.689473324866437 323:9.038370744129699 367:7.784071904078518 457:8.940875715013346 528:8.843451853496145 598:9.960862457121836 656:10.867987112928123 673:9.360067519427625 989:11.029062640719797 1681:11.53069558549106 1693:11.156459115076785 1764:9.988114832944373 # antocianina
15:4.261526032192433 26:5.303632984097767 32:4.620763880081704 44:6.308388738849859 47:5.296455626653712 67:5.88769241986032 68:4.814909977425618 75:5.322733873400644 99:7.055010113817653 122:5.443781405109314 165:6.948385781554984 168:6.92023493744593 196:7.830287239459689 241:16.625485963967385 262:18.827699055059874 300:26.01573574603267 321:7.112553388829827 367:14.9042427667501 506:42.87953901437447 515:9.389177991905916 528:17.020994339815033 791:7.85790700271726 796:8.67706469961426 853:9.556104645584 874:8.475672250641301 1058:9.124804711177559 1065:20.393396337588506 1186:13.325691546258085 1199:10.899927284186495 1319:10.054717745746583 1366:8.097260934412702 # antraquinona
2:21.089272499623394 5:0.5930924587072592 7:29.820298805186717 9:33.24315442868698 15:5.320994837031774 18:6.225254306693102 23:6.387722283166453 36:7.825916760151813 37:18.218378603099723 49:3.8326152730411494 51:2.895486880640031 53:4.022075189406481 55:3.3712716113134635 59:4.082734610183478 60:16.310077254075573 63:3.0686418338192794 68:32.00572626959307 70:8.40343472953765 83:2.404033079421515 89:17.46608816357103 101:3.1572407666707134 102:19.539560191518408 111:2.996031940060477 120:3.332640488157399 122:35.80684049629511 129:8.77464173156104 130:9.555920792481372 134:3.134925108555005 158:6.265893503783307 168:3.8802570180453686 172:4.511111504063969 191:3.8537563424882846 199:18.783245410308194 201:21.9853209152875 202:27.159009090282222 227:4.33993841391108 271:10.860892615625081 410:6.417951970103421 420:6.265893503783307 480:12.43124459308956 493:4.080827598238079 524:6.05628952765836 528:4.012263198778029 546:5.192473123062632 579:5.266941944862008 597:4.5427570676246 598:21.835558780512695 635:5.155743197378357 657:21.66661285055359 659:5.585161846112623 660:5.9637900296982345 662:4.793012777994159 716:23.0892251142398 724:5.224029726108146 739:24.137300095420287 800:7.421554601268372 821:13.01949441192776 826:19.332724245738117 832:4.571626836625626 1023:22.880912464591386 1033:6.827275348896902 1086:21.798706600338754 1119:6.128699222661819 1130:103.29801082675635 1142:27.10194762920485 1324:7.202801670904683 1381:4.297921831365365 1427:6.194121040621951 1502:6.2039315267278266 1616:6.835426704087343 1622:7.8554612565363175 1631:6.970701716640108 1804:6.44895615825448 1822:62.15673990661561 1826:9.655217350213961 1954:27.036867652816188 # antropólogo
2:29.58433663451897 3:0.387310012974454 4:47.28210578863442 5:34.758955552984474 6:116.58067984807106 7:2.7941339908373077 8:1.8883044810900222 9:7.021208458919758 10:34.31985313010391 13:9.466583779235085 14:5.637242083363061 16:7.4446441709317455 17:23.60288252757189 18:0.4189931934092855 20:7.926853860078596 21:0.7019895227711188 22:0.31061454504236774 23:19.8181299848266 26:3.5679912157838634 27:69.97730703244396 34:7.665334643071574 35:7.671069875856 41:1.8504042153658278 42:15.296898910573551 43:39.62389055324048 46:1.229531586838531 48:3.934492851692884 52:0.8338351673602832 53:6.732932214151103 55:35.82848473684096 63:9.528754914197476 66:2.2584022841127775 68:19.74974948178654 70:14.151583519887318 72:59.93840012943093 73:7.4708859747195735 74:5.161935892269026 75:193.12399073885456 82:9.814522556474234 83:54.75771812712009 85:11.249532453252549 86:40.76655840138625 94:5.28129372742262 95:2.1201428323737854 102:16.505477328909482 105:1.4872873280892873 111:1.2370095556655007 112:1.3773911289336087 114:4.286527256015086 115:2.1306694703045896 116:7.117807932138537 117:1.74098751856339 119:5.4125839676865 125:3.0435083020979015 127:2.1644197343123763 128:24.68400853460605 131:57.01355690802243 139:1.5695370498561676 141:2.9780815383053447 148:147.2726380504551 151:15.103040626587092 152:5.973710895910435 156:28.141201313979515 157:2.145198863573282 160:2.84921844641846 163:7.44867074978978 168:6.456006896436117 171:7.053914256001925 172:2.568132372385398 176:24.781264650047657 177:3.3821942041980915 184:5.0034140880636535 185:14.261720543639475 190:7.923477562719856 193:1.8808266976496486 205:3.840336546124149 215:2.068628117485869 217:2.4488298846292187 222:13.453953044763427 223:15.35770833741708 237:41.17693436258432 240:52.12757399957749 242:3.6388051655025877 250:14.194649838609589 251:23.710985718005638 256:8.087468331264095 260:2.8832054442423964 263:13.352728320439743 264:1.9918896682669387 268:17.941266269261842 276:195.92387913859844 277:15.36534156642722 288:7.289905642396679 289:50.208184954666365 294:9.497724146237841 297:8.941935027328125 307:20.076422151440358 310:3.6416286285095496 320:6.340537082948279 321:25.855457127119745 323:12.932045692093917 328:6.679268665803721 338:124.73410418387792 339:3.2175945661025875 340:3.5521210194940163 347:3.8998221411566045 348:12.73708539963159 350:25.885199641253536 359:20.139309719372125 361:4.361312119423274 364:2.688423624010477 376:1.8313912495460463 382:10.090036440202484 383:7.414876923069574 384:4.731760255440806 387:7.962498415331677 390:3.9955251637230815 400:8.901947446949922 406:47.15828765599302 413:16.559823505969877 415:3.4240701465866006 425:11.933392842887674 432:50.31103327561592 438:5.996095960242944 446:8.765324398212705 448:9.307968671430721 452:10.837640858203265 459:4.137207560485865 465:22.921086197006243 479:26.8976801919709 491:2.0857758636721213 494:3.9245149108351125 499:23.74472247053512 506:21.286989127325153 510:8.211446643524095 515:4.254747351625805 519:4.547732596146639 521:67.34404864883336 526:20.91088146680417 527:9.27359800356292 528:6.713755424116669 535:14.35330016072462 542:10.204280563865327 547:12.564747328208949 552:2.9449054194623625 559:3.62755657354758 560:8.544366258639588 583:4.75773658706324 598:23.083320663088337 607:6.223717847705789 623:9.355130324795388 624:11.186736379981426 631:12.110127323137053 639:4.800067837668373 654:20.985648729491853 659:3.5791766440101087 682:48.612903181713186 702:1.0923539803397249 731:3.665813299390736 736:3.343692469202503 747:4.884924303194892 755:9.755645631535973 766:31.237342948279124 769:28.56612000724238 772:5.6772991499081344 779:11.174569788295411 796:25.086738940041663 871:7.11388022010315 872:8.355013137259736 927:5.338861753597894 956:34.906608175962646 973:5.221415249858711 1014:6.647242665906709 1039:14.124243596098276 1047:3.9478734626684995 1052:13.54474210703275 1064:15.731513030402368 1065:9.929297824177528 1071:6.335925193371606 1073:8.981482578060595 1100:12.089513928800725 1104:12.582223951595939 1134:7.840796431590771 1149:11.323191094855394 1170:15.74459664048098 1172:33.62230072695936 1175:13.00109589771164 1180:6.236645862433526 1243:36.739702668833836 1264:7.552560059423142 1265:9.35762921084979 1278:6.0418660480792035 1300:6.76317138551642 1311:6.7116017080328385 1326:5.139486066748796 1334:7.475874326416649 1364:29.601981751416393 1374:4.305204416711697 1384:6.341926741705049 1389:6.126018924421811 1401:7.402069631363248 1443:4.231015730580323 1449:37.316798804079326 1457:4.3655375573652995 1459:72.37915826528456 1481:11.019837117523481 1495:10.569376446291102 1498:5.510298480913702 1507:8.590746549480084 1517:21.20270981748996 1530:4.792057102956959 1552:7.026525744827085 1557:20.71523493625584 1564:34.29812384013229 1566:230.49265346047144 1615:4.9679519396924245 1635:15.603011656794884 1645:13.996222523075843 1659:7.36110849629219 1662:39.352283410556495 1680:15.38177139259639 1688:5.61861743176574 1712:46.14217584028276 1783:6.0061735263200715 1833:40.647136901433434 1857:7.644027479678388 1874:21.5833019590667 1953:5.795819943111133 1955:5.589938910840965 1999:30.604782725444355 # antiinflamatorios
5:10.306045894549039 6:6.066880779082034 18:23.45329578898418 35:8.263492287551774 36:15.491761425535858 42:6.8661731339544945 72:15.961342300036792 129:16.482159497434214 148:19.425031186488237 223:6.882102301991573 251:34.36120154984502 270:8.239606786808924 276:73.72894901737854 328:7.736513422302981 347:9.71762878206716 406:10.156030455610455 743:38.14014799273306 820:8.545348312322222 1005:11.553953750000622 1028:37.30991299330079 1277:43.63346244528744 1379:10.121906796148092 1452:10.059460405017244 # antiarrítmicos
1:272.2458667062294 2:13.76463670887871 5:4.399084269885916 6:332.946780482914 18:2.518950012510865 21:286.9312188438085 23:21.076322479318257 26:3.040022134314682 28:3.470388718271899 32:2.408915493106305 40:4.806926617380809 42:18.09901360138264 47:3.033296896646017 58:5.77103223429553 68:7.762403567928692 75:8.758221384565692 195:12.562891025487058 205:6.58729625321253 251:46.266197761762264 263:3.3788728409076385 276:4.9994342806016805 371:7.02902033545044 383:5.085811975040902 423:25.839820184807945 491:4.690848451167229 499:14.736967198603393 530:29.832978559368943 581:6.03178527691742 622:5.90452495069158 657:5.756996472715499 696:5.568647883651089 713:8.075335938574108 730:35.96955241608556 743:7.2114901941384195 789:7.209214823641771 803:28.04068723029452 837:25.548086471381314 1006:35.47172978456961 1571:14.17335970920454 1638:8.33545226765356 1643:7.768480067896015 1744:6.150811697032346 1953:20.008309442095516 # antibacterianos
1:145.59314678081552 2:199.6442482458916 3:108.82048743603723 4:13.47159115136823 5:13.966533229301588 6:603.0393962491496 7:19.414366593944095 9:39.11509509570547 10:17.1583520159135 11:38.456584766263916 12:1382.8290826375667 13:78.8583737457822 14:70.34309417660799 15:10.289590771744171 16:3.962786016379557 17:45.084660614494574 18:311.37887034004183 19:36.799362456163855 21:149.5785217620435 22:0.5590600687654667 23:206.55624409158557 24:4.292171190456019 25:10.55033029049499 26:46.3595290218428 27:6.897952436302096 28:11.080873324072861 29:1.7314427389907956 30:7.701527588536292 31:40.44019990129477 32:1.7071769551636995 33:7.880108381768132 34:2.4835260415449794 35:18.883702027688365 36:0.38906998727885245 37:21.47791144578309 38:0.16994431560509865 39:125.38093885077721 41:44.982542948198635 42:10.531476752414664 43:23.195876815641128 44:11.295201723820806 46:0.8542946838189056 47:19.832781540073363 48:104.35995532020003 49:10.952296231063295 50:16.7923499870879 51:21.948117576453082 52:14.641224405913903 54:0.0051257531490785995 55:1061.5500527317517 56:0.012564346752387516 57:7.987839975200169 58:2.203893850280446 59:0.005362184623496462 60:172.36475435502862 61:2.8970391014793 62:11.284894875889629 63:359.1350823742773 64:0.12996107264387635 65:3.7625772629086462 66:5.844284834313771 67:25.873362579897048 68:375.7419825520256 69:16.191995831066333 70:132.0604021442723 71:13.317590993484059 72:306.6857422518486 73:13.984672668634229 74:38.09061653349663 75:8.431888936314287 77:133.21418386607203 78:13.547327426810318 80:0.13386590243748417 81:4.776403331227202 82:3.040091088988482 83:114.90474230795212 84:1.9470312250694854 85:164.41205155873666 86:14.16979222616658 87:1.1268778062616167 88:10.04701546223116 90:6.739970789901898 91:1238.470495052811 93:4.25881659934211 94:25.86388684689806 95:0.8571950306424639 96:0.01506640534485496 97:8.491798765527138 98:63.83339736256177 99:0.0012373737408887969 100:15.863636683758234 101:1.1163722298938228 102:99.84107288426816 103:2.644310579751895 104:0.3078616791863447 105:3.1617568807359255 106:0.09065063942614231 107:1.0659550871466488 109:0.3987800119167134 110:0.5463148243540012 111:2.3528842072546494 112:4.980174336024634 113:4.765609573432678 114:3.490241715503233 115:60.40019947362783 116:17.054341469516828 117:6.656839968108325 118:5.51237116855869 120:0.11852265934527297 123:122.15251062585664 124:1.4122228966279378 127:0.9117846184450119 128:51.891174906572424 129:7.108376868604075 130:0.3215299271337087 131:1.0431359175453878 132:0.9019852328000777 134:122.04332522081138 135:2.5733327696248156 136:2.7479120945093953 137:212.58246088907933 140:61.796772067946044 142:9.834718472379736 143:1.3947501346475704 144:0.7585682923268029 147:4.42043019702746 148:49.45666453486688 149:0.010811623778686762 150:3.583992393213467 151:0.22139105496665423 152:4.141333755953511 153:0.655533127362956 155:13.628644320243529 157:12.08923435350473 158:4.1769428364299905 159:1.291627077833226 160:11.94140968511024 161:4.136867919453091 162:135.51918080756178 163:18.146259543920543 164:0.6621413918551008 165:2.5224194375286664 167:3.8280102254967012 168:0.0010860119244493756 169:15.516732147436194 170:16.271736144574724 171:9.157756634214996 174:0.1070518519523549 176:7.744746172005571 177:10.027622983866964 180:0.09467089233332507 181:0.5064155912035154 182:0.029325556210520427 183:9.835374648506528E-4 185:0.11874500804813914 187:0.4903347268785096 190:57.58549418349396 191:7.740049275153524 192:1.0562697041274847 193:4.50251924169129 194:1.4111945399196364 195:0.016601036995873515 200:92.41963059431352 202:5.433403957361227 203:2.719564391569012 208:1.7733050565403938 209:161.5110792353283 210:4.748539262877493 211:8.4738738930407 212:2.7404849822807265 214:8.560801921427077 216:165.20551393111108 218:10.987990506440363 219:12.387235246279113 221:14.561315851184878 222:78.13485342311039 224:0.572094152420963 225:38.5818378968641 226:7.001440554826809 228:4.150280477074662 229:0.03434273045140226 230:30.565517858948706 232:3.967202370500697 233:4.921054897938545 234:0.07676955953806733 235:4.026520532565102 236:0.06470423945662551 237:2.750964966557548 239:2.393769151302334 240:1.3857053810120281 241:4.729807137908967 243:23.295644488329206 245:2.9221263662369443 247:10.743945971216851 250:29.410862070251163 251:13.912238806746789 252:1440.844563586309 253:0.020285321515782835 254:31.98357816873995 257:3.894624962571307 260:4.688831626198416 261:19.222557042210187 262:1.9610827404796058 263:39.35106183083408 264:18.839619688904037 265:19.585570773314082 266:1.63238501383864 268:89.69700270191927 269:12.985973029773309 270:1.4081135536730498 271:137.36599655333032 275:4.703129884981469 276:82.81017715166689 277:22.221168379690297 278:5.6448985214218705 283:1.0419713851778274 288:409.0036940335394 289:41.11301502882893 290:1.3165262654326353 291:0.04452605688472754 292:1.4369872330420106 294:36.461348288132776 296:0.1589527893746473 299:11.277941661069596 300:121.87908754889492 303:1.072128226309844 307:48.00159765981176 308:6.745738110103843 309:17.947500380120722 310:6.739970789901898 312:1.5542233385421396 317:14.036401429122119 320:7.603059727939732 321:84.70896487960837 323:3.153632502844487 324:214.09234672080186 325:9.783667622976266 326:3.397678451414337 328:7.593493349573154E-4 329:7.265929378716491 333:3.5084446389086996 334:2.221486830106351 338:13.585115451987951 339:2.4413124140200178 340:92.10200596373987 341:172.7625962735552 343:7.602397429854551 345:8.485292210519964 346:0.6566310714345612 348:5.583137582718374 349:1.3321314404247113 352:7.899378498888198 353:8.759972523254204 354:22.50611808352275 355:0.20367356252359367 356:0.3660796396524086 357:17.530579546595963 358:12.494548207020252 359:145.44837040892364 360:20.41976577910305 361:4.403125845520572 364:0.11901968901661744 370:1.4549785199694873 371:44.14957049149226 372:0.9006882198849722 376:17.50503132509155 379:0.58243714448595 380:0.10808350897697502 382:21.432276846838544 383:104.04866067143509 389:0.7607703749040958 390:0.8308929921973189 392:5.527278726897015 393:0.7498190511609084 394:0.023804633703999323 395:4.947151069375927 398:11.931410610901162 400:2.3201419060738884 404:1.1626647805417734 405:19.442007651890044 406:31.297684821819686 407:14.69855834185942 408:11.404582799867132 410:4.441297471592323 411:205.31253380379485 413:2.749950255282836 415:48.76371231685511 417:0.22305259108748454 419:91.7275152187348 420:1.0018890981280828 421:2.31296074277339 422:0.9431250276606525 423:11.057400401793345 424:0.4910111927521857 426:5.231272863380494 427:1997.186260031054 429:3.191772303685824 430:208.07194973464857 431:24.60285919450004 432:46.651288731677 434:11.674691297665818 436:0.8814518864762506 440:26.456343927485054 444:1.9394353694795643 445:0.5850477834848491 446:2.216673926660155 447:12.192713691748125 448:2.634589164216133 449:0.6951745610066381 450:2.444875560743052 453:8.85802921959232 454:305.53775058619436 457:0.9528781737356639 459:8.125756215439216 460:2.2450107096330774 462:1.2469022482123373 467:6.7127004875053355 471:20.90857053571368 475:4.978232312288542 476:20.897802675262405 477:3.030910045072235 478:0.4645152511207237 479:334.3742438283643 480:4.681702773810738 481:5.867154613177128 486:0.7888051723946284 487:0.036070309901180736 489:11.08471863548496 491:28.518368085865692 494:0.7819898434366492 499:101.29858323666082 500:7.904965712723404 501:1.064417650700238 502:5.633480652168828 504:5.684617280736087 506:76.556897870145 510:1.810671663567695 518:0.8789176936016387 519:1.237819134204591 525:163.80243343772804 526:5.211447294132201 527:0.4064881209480698 528:33.611795530172884 529:20.88118042858586 531:0.21891485056801757 532:0.10424660826306505 533:4.142056338908992 535:70.59141245468788 537:0.18511075112474534 542:16.433070548646363 544:8.000948821047446 546:34.40896303217112 548:4.804370643805971 551:2.713531988283106 552:0.21973811068909535 554:23.90033576347578 555:41.13037345357022 559:10.96537569634077 561:0.26325640348638196 562:0.43167102762952464 563:0.5619083507727487 565:11.485077324543225 567:8.571330993446752 568:218.64702842400052 570:0.3227996481441778 573:10.973043231535804 574:7.616573147218685 575:0.3554555747973514 583:5.123744734909717 584:2.2333340458520894 585:172.94977111605021 586:0.7945273151758876 587:1.4284195438061904 588:20.959965197553515 589:15.192485415218027 593:2.0999884705430087 595:0.645106191005617 597:1.493495683149426 598:2.2653102217437016 599:1.3660547849207996 600:5.186839264440437 602:118.9431242947964 603:9.602875239204575 604:29.164118006821262 605:7.818512798890449 606:50.19252489090369 607:134.8175553435025 608:4.076917178101007 614:6.37626991609929 615:0.40584137168093537 616:1.8015817040747677 618:4.946296028034009 619:33.04859284708077 621:32.92016291425578 622:2.4024956404882967 624:4.198079074474373 625:1.3087713051251832 626:9.259575787934569 631:5.015138185420031 633:5.3487358851858335 634:2.957147110046411 635:13.503953415129883 639:1.4369872330420106 643:0.27611031394478613 645:1.8775955039891974 649:0.30996374721330033 651:0.33770787569247795 656:0.8026042294034297 658:1.786934692517594 659:0.5577100033328453 664:11.236044838447478 667:0.917694208862837 670:13.97991252882373 677:3.2448952169325547 681:5.848576428715329 685:0.9417691653390967 687:22.948034295719044 694:1.137635682598955 696:0.1921660879657013 697:3.18201983845157 700:0.7596685907469176 702:0.6196624154014408 707:0.6604555772959796 708:5.583137582718374 711:1.0877266560487966 712:0.368473049401946 713:1.8359021155245057 719:0.6384907253816396 724:2.4699803579187316 731:6.806899903679062 733:0.9720565878219254 747:1.5055247892410988 748:9.154491711895458 766:1.6499843347119971 771:1.1421506702139117 774:19.94696263181018 779:8.419006265516114 781:1.8211157241128773 784:0.3496554212152503 791:0.16840931994566805 792:55.36258275423683 793:391.4615230306316 796:20.627714585574658 800:6.251992137117813 803:13.753275206621922 804:2.7336943467445027 806:1.2991768536002457 814:40.91070951856058 815:5.78345539812009 820:0.16431227841412496 821:2.3370407426120567 822:6.094170129848143 830:15.102778609663178 839:5.394505985307778 841:1.1001541508219967 842:8.629861427341732 847:1.7694831041656527 848:181.370224155893 850:22.86769652940322 851:1.025247666544705 853:25.631236314464715 856:35.139886760860136 858:0.2819655927115313 863:1.132700153506329 867:1.9112655555186482 869:0.4827879901659272 870:0.731536043732859 871:3.4875752977856753 873:5.690349096660374 874:10.060145495224466 875:6.77278725668435 878:3.3635092635976056 889:10.707336202273385 891:12.396057196370489 892:1.597527047874054 901:1.3479720672235176 907:4.5949354928537804 914:2.696423769297949 915:14.225953128049852 916:1.064417650700238 917:9.254363783440343 918:0.7433186000722839 921:16.424675235119185 925:9.069024366184092 926:3.166458380012866 929:18.499611394137776 930:6.092674595227828 931:5.256231037543595 942:0.5109056836753759 944:1.6474372012947256 948:9.776311309589495 949:24.072632130951572 952:18.49757940567129 954:13.44278196823368 956:527.5961674775522 961:31.752298863384542 964:4.09386091668439 965:13.341342621421417 972:0.6741520201588684 973:45.15617777065869 977:0.645106191005617 978:3.283794712446368 979:18.43666084496043 982:0.368473049401946 984:20.946635255667687 992:43.60677193152912 996:2.078903900170997 1002:1.9617452376097595 1007:9.366925489578154 1008:2.143101155347103 1010:3.771980969352592 1015:1.7644931029841326 1016:9.05399119091221 1018:0.8417451831797694 1019:3.045505043937639 1021:39.24736950774055 1022:1.540113951179583 1024:3.5044710283790557 1026:17.195097736370467 1029:9.462740436043426 1030:17.1165855359664 1032:0.8626179495893855 1033:1.4220337099473266 1035:19.074484224721818 1038:5.327178329502882 1040:6.009454224580266 1048:2.168851992435051 1052:17.893015128827383 1053:2.867454292442386 1059:2.556247120178752 1062:5.463283001527068 1066:1.0018890981280828 1067:10.026005499901775 1071:2.7659531612859096 1074:1.5169475840543498 1080:13.04777719070248 1081:7.631329240721468 1089:2.8159099240220344 1090:1.0326620652146261 1092:19.317477486473397 1094:20.57363909953838 1100:1.3479720672235176 1105:3.266129771717443 1107:4.180454819241039 1109:11.404110770739043 1110:2.537202508576044 1116:3.381601691171952 1119:0.9058873466505695 1122:5.057187558344424 1123:229.39720109535227 1129:2.454272082794574 1138:5.181940637445356 1143:99.64573111435489 1146:13.680230447543183 1149:1.0598193031985175 1154:8.309763358345732 1159:1.5708875150491002 1161:4.6357587829178275 1168:1.9394353694795643 1172:42.550362537767086 1173:4.937231573416529 1174:4.3654415414971055 1178:21.368208344895287 1180:2.6756237715923823 1183:16.97201798731275 1188:4.8436292382476305 1189:37.15312383645321 1191:1.1542560183006312 1192:15.59053369620686 1194:2.024145799578591 1199:6.926742254894722 1205:9.045209490666686 1206:5.8490385405919945 1208:1.614775138905962 1213:0.7696384103178193 1218:5.5063521871459455 1223:0.71158741806157 1231:9.213329879786597 1242:21.82299484045811 1243:14.719770506288883 1250:5.071527103815991 1253:34.28084960621222 1259:1.7982977694816213 1264:641.631888619628 1273:10.06516520646236 1288:0.3062920299845591 1291:24.455887969180974 1294:11.074456566545415 1300:15.76804240898947 1301:21.27550850285846 1311:272.6793565345086 1315:29.303644793935156 1316:4.04711757091869 1318:8.629406664870942 1326:1.715340478780232 1328:1.012040233477546 1330:10.615146182293024 1334:10.330146951262948 1335:352.89438327363206 1337:1.551860696482931 1340:1.585348633630977 1345:0.816631846404869 1354:3.35804509476674 1373:2.078903900170997 1374:1.0537205570187107 1383:3.37371353162782 1385:5.5775919343373745 1386:2.288624933308233 1389:2.5755261244985217 1392:6.041215816799513 1393:2.020792114655469 1406:10.52514554043871 1412:2.3460320532314873 1414:3.1048903030861745 1417:4.0703377519254555 1422:1.8184164574983728 1425:2.48142586708453 1437:2.4275881018108842 1443:0.9990080290255648 1444:10.743945971216851 1451:1.441294085934335 1457:1.0987884696997383 1463:3.421594349236524 1465:3.92450791751769 1466:6.261616721885423 1469:1.1987195824463974 1495:0.7968271262521649 1507:2.086301985999954 1511:2.075419584545252 1513:19.766921217739103 1522:0.9526711122336402 1524:7.400209737513428 1531:1.3782671923658707 1532:8.038687397856133 1535:2.0342545029019377 1546:58.439284514143274 1547:5.533566182127951 1548:5.426065763220437 1561:16.0170504985697 1564:2.2926536275793685 1565:2.1577603816639663 1566:4.058690253300897 1575:1.3479720672235176 1579:4.690806571698319 1582:1.1285661575148114 1600:1.9299819513637073 1610:4.1297304593110455 1614:4.677041241367839 1615:16.175479266884754 1619:3.7020035382769723 1625:30.46149334868482 1627:5.066609395748166 1631:1.5354460254848477 1634:13.199593741607973 1636:6.198038781032541 1638:238.03169833599375 1641:3.2522092431763925 1643:1.585348633630977 1644:13.213605484610234 1645:6.749095425179954 1646:9.602829661945846 1648:14.669983699040097 1662:3.4297054960405124 1663:3.840336546122129 1666:2.52306985958708 1679:2.5324773904387676 1682:3.173440462043195 1685:3.819901089239744 1696:2.121384909685832 1697:4.740666341085347 1699:2.0275074049558817 1704:1.6525364981882789 1705:5.217779630924327 1721:7.0106115986810345 1727:3.740435726969745 1729:14.735484396834705 1734:1.1882946593202794 1736:1.8155239673064638 1738:5.8914656249875925 1757:2.855858129780879 1759:2.5999623679386357 1764:0.3078616791863447 1773:6.918465929622051 1781:2.1358263708575738 1783:7.4728426066160845 1804:4.495577347963487 1810:21.878991629866118 1811:2.0174463196058654 1812:21.05046785325669 1820:6.926742254894722 1827:1.821315134970169 1831:15.302968877566174 1833:3.730748914919329 1837:13.646820958528487 1839:1.6423579635849452 1842:0.6556244466851978 1847:4.65829534169614 1852:4.334022449142445 1853:4.3888842157489405 1855:8.656232077265088 1862:10.806362356700907 1863:17.951478269620416 1884:78.25361817042054 1901:4.166432464002832 1902:6.92525219223151 1903:14.938809983592451 1908:2.9694845287477123 1911:2.308877329599945 1914:36.439620006870086 1921:4.154044965158424 1925:8.459691359747682 1942:5.6556623482015835 1950:3.92450791751769 1953:2.2805998690863802 1959:2.7769219704222636 1960:3.4791887648563606 1961:44.83737430963004 1971:7.367865324048996 1979:13.311564205280183 1985:2.644924528546494 1989:31.165807725302855 1998:6.8225719384151295 # antibiótico
2:16.25242778641796 3:12.52852949365977 4:5.423809954663539 6:13.948362742150795 46:6.123414489227707 55:6.535344948734989 75:13.834529613979644 97:8.1800591854222 101:6.306758002149284 102:5.333289458964408 118:28.88336811506737 121:33.51902595427539 137:7.363968901892839 140:16.841326686642212 178:10.468824804718434 222:7.584495694792895 237:25.92972132115821 240:7.676248108816025 372:9.375230759305747 457:28.991857692793072 478:8.663289400498895 499:8.490797320973131 535:7.893474031533626 542:9.032001577333476 607:16.810875606238927 639:10.109142564959333 661:8.764632705555142 813:9.302040705450798 853:9.709642610860282 1139:9.270962719933843 1192:10.128593844938642 1737:12.843730494437342 # anticonvulsivante
1:1.689045473906277 3:60.476834269598385 5:6.2606375780322585 6:95.19024276224825 7:0.7193677568417747 11:3.4034819911953402 14:5.628442318205367 18:1.712994760522086 19:10.003970338036455 21:40.95435530122466 22:1.5351939107071109 25:9.79331918871011 29:1.6194409123707445 33:3.6931095424199745 36:2.4404742021414876 37:1.806148528240435 38:2.0015860030189887 40:3.900263174989795 47:33.66026496340159 53:3.827265635700518 54:3.884411985429679 57:2.5547997680578365 64:15.687374203251894 68:70.25323183321969 70:2.710066590134459 72:14.186974757875397 75:6.949616277721497 80:19.980926994939487 102:40.68805878247423 104:4.915564922468561 105:3.1070035218213143 117:3.39964847207985 119:3.153155115608188 124:28.12707721839531 127:3.87371315636346 129:2.8848648174765854 130:3.2560232319830655 137:154.24087992037374 141:4.752156823839301 150:5.71561746769603 157:3.8525064823092596 190:4.431167864862424 192:3.99844241364744 193:3.55794060323055 210:6.389473980012889 211:4.745059052611766 213:4.963865362610568 223:3.0001220709275254 225:12.380317838028358 233:3.691410581442462 237:38.76751364865019 244:7.015415171605171 251:5.044068929514976 254:6.248343482218792 268:5.662231957574982 283:3.9863726443845295 289:10.760975037272546 308:3.421323945859844 339:5.005282851219263 355:60.16755327572699 383:4.173544211124875 406:15.064720267824601 432:18.604529690386634 434:66.99519891309656 440:6.389473980012889 444:7.258245746369188 446:4.856623148428989 452:14.563436725889103 461:5.40698694473918 473:4.556606467016492 475:6.518467081131631 479:5.8324591936118395 498:7.028699029051766 499:21.715303056780385 503:4.69119740347653 525:88.76276467506676 527:12.968833916602755 535:28.90945322871919 552:4.716935904731143 560:4.745059052611766 571:3.764216108877546 608:14.776161092242818 614:5.311574256734567 639:6.642917683319847 641:16.46812757816307 699:6.802401249214317 714:14.860524936628176 729:4.733959865147456 747:6.729585830438755 771:4.069812956920733 779:6.0694569908876685 785:4.513241409234892 804:5.193544048812688 806:6.465337494504892 837:5.364300493978976 840:8.580751571582624 853:15.266575965210546 878:13.92240235443026 922:18.750051616957688 930:7.131311669614608 1012:7.141875139651023 1030:5.725795216508769 1122:6.562567110072947 1136:19.974170679755034 1452:6.053254085544029 1592:8.941495589092977 1598:7.1991966070727385 1600:7.247037674602516 1655:7.103417936361936 1685:9.339335929289534 1705:10.793369140361902 1762:4.649398264580548 1864:12.531259400704995 1920:127.44702521209116 1940:5.9878209674478144 1964:15.230718059096896 # antídoto
2:6.79671468661219 3:3.7083358924230403 5:2.1609609667617153 7:2.5210317883692555 26:11.407427920728917 49:5.864389527922893 55:22.912006588354128 66:6.216747758445296 72:4.812583214967185 75:93.3387259798507 77:23.306852404557265 81:70.18790133301165 83:11.468839961215602 85:5.6631772826585145 88:6.440451062424242 94:32.61444549563557 112:5.165504686112708 115:6.070543618344143 116:25.597087334493676 128:5.86784231628218 148:49.50129187641772 210:8.680993149998532 222:6.421941096478084 261:5.963494394830004 264:14.643708797903725 268:7.944342615642905 321:6.104765753372644 346:82.70261186053068 432:15.403934414335808 515:45.118718747203324 539:49.14801649604374 541:21.25750394625603 554:8.237409980705921 588:8.819102481588033 591:17.438397530142552 607:14.401538384160961 608:31.728212981316084 670:10.325860186074395 713:9.43294239240983 998:23.05456918561484 1146:19.754688923741202 # antieméticos
[truncated: 6,731,370 more chars]
