# Supplementary material for: A Cross-Lingual Similarity Measure for Detecting Biomedical Term Translations
Source: PLoS One. 2015 Jun 1;10(6):e0126196. doi: 10.1371/journal.pone.0126196 (PMC4452086; doi:10.1371/journal.pone.0126196)
Supplement: S1 dataset — (TGZ) [file pone.0126196.s001.tgz › dataset/en-es/es_2000_ngram_test.dat]

7:1 9:1 37:1 49:1 53:1 114:1 115:1 132:1 148:1 324:1 387:1 423:1 441:1 499:1 689:1 815:1 843:1 912:1 931:1 937:1 1037:1 1053:1 1059:1 1062:1 1072:1 1074:1 1076:1 1081:1 1085:1 1101:1 1104:1 1117:1 1126:1 1129:1 1130:1 1132:1 1141:1 1142:1 1143:1 1150:1 1151:1 1153:1 1174:1 1175:1 1183:1 # enfermedad
13:1 28:1 147:1 353:1 1386:1 # otro
19:1 24:1 82:1 1560:1 1615:1 # caso
8:1 9:1 21:1 23:1 29:1 66:1 80:1 89:1 98:1 120:1 328:1 370:1 616:1 752:1 1055:1 1231:1 1375:1 # paciente
7:1 9:1 21:1 52:1 375:1 455:1 1021:1 # tener
3:1 9:1 13:1 23:1 26:1 55:1 62:1 76:1 78:1 80:1 89:1 341:1 370:1 445:1 647:1 752:1 825:1 1233:1 1244:1 1277:1 1992:1 # tratamiento
1:1 3:1 14:1 100:1 186:1 388:1 796:1 1420:1 1875:1 # grande
6:1 23:1 42:1 46:1 208:1 220:1 230:1 643:1 817:1 837:1 1770:1 # síntoma
4:1 18:1 97:1 200:1 1020:1 1940:1 # alguno
17:1 24:1 60:1 71:1 267:1 1637:1 1888:1 # causar
17:1 26:1 45:1 72:1 114:1 481:1 563:1 576:1 704:1 739:1 1970:1 # afectar
8:1 12:1 33:1 39:1 68:1 72:1 86:1 99:1 114:1 148:1 161:1 238:1 313:1 387:1 482:1 490:1 563:1 734:1 749:1 876:1 990:1 1000:1 1033:1 1035:1 1048:1 1052:1 1058:1 1089:1 1145:1 1156:1 1396:1 1400:1 1413:1 1414:1 1415:1 1418:1 # infección
1190:1 1515:1 # año
8:1 28:1 57:1 73:1 87:1 108:1 149:1 206:1 396:1 507:1 541:1 852:1 853:1 855:1 870:1 958:1 962:1 1138:1 # producir
2:1 42:1 132:1 174:1 408:1 444:1 648:1 657:1 996:1 1742:1 # forma
7:1 20:1 34:1 81:1 82:1 223:1 239:1 319:1 738:1 # persona
9:1 16:1 17:1 23:1 26:1 38:1 73:1 85:1 89:1 347:1 393:1 576:1 590:1 673:1 811:1 1810:1 1949:1 # presentar
27:1 36:1 169:1 529:1 831:1 1335:1 # tipo
24:1 60:1 71:1 267:1 1888:1 # causa
28:1 46:1 53:1 100:1 208:1 210:1 403:1 463:1 516:1 643:1 693:1 828:1 837:1 888:1 891:1 939:1 964:1 980:1 989:1 995:1 1001:1 1004:1 1005:1 1007:1 1008:1 1011:1 1013:1 1015:1 # síndrome
10:1 27:1 32:1 149:1 160:1 212:1 417:1 459:1 # existir
5:1 50:1 106:1 198:1 679:1 834:1 1185:1 1650:1 # célula
7:1 25:1 28:1 53:1 73:1 110:1 304:1 741:1 801:1 816:1 1218:1 1887:1 # primero
10:1 15:1 22:1 27:1 54:1 135:1 185:1 434:1 459:1 684:1 1121:1 1393:1 1736:1 # diagnóstico
9:1 21:1 23:1 38:1 58:1 72:1 89:1 92:1 120:1 328:1 394:1 484:1 532:1 1079:1 # frecuente
12:1 67:1 106:1 149:1 172:1 205:1 1103:1 # incluir
2:1 31:1 51:1 65:1 502:1 833:1 1856:1 1965:1 # dolor
11:1 46:1 201:1 711:1 # común
81:1 92:1 128:1 473:1 1190:1 1581:1 # pequeño
70:1 71:1 103:1 149:1 633:1 634:1 713:1 932:1 935:1 987:1 # virus
16:1 25:1 80:1 93:1 # riesgo
3:1 9:1 11:1 13:1 17:1 23:1 34:1 67:1 78:1 131:1 380:1 450:1 662:1 881:1 1049:1 1616:1 1688:1 1801:1 1822:1 1859:1 # encontrar
48:1 1190:1 # niño
4:1 8:1 12:1 25:1 66:1 67:1 73:1 155:1 169:1 517:1 801:1 1103:1 1943:1 # principal
11:1 15:1 48:1 143:1 205:1 208:1 430:1 487:1 1541:1 # clínico
10:1 16:1 47:1 54:1 69:1 102:1 377:1 646:1 1971:1 # estudio
7:1 29:1 79:1 94:1 491:1 683:1 # hacer
10:1 21:1 32:1 35:1 42:1 104:1 190:1 390:1 417:1 513:1 1443:1 1586:1 # sistema
2:1 6:1 29:1 45:1 101:1 141:1 255:1 274:1 1589:1 1728:1 # factor
14:1 38:1 60:1 121:1 186:1 803:1 # sangre
11:1 15:1 54:1 143:1 851:1 1611:1 # médico
7:1 56:1 65:1 82:1 955:1 1209:1 1833:1 # soler
8:1 17:1 19:1 22:1 82:1 96:1 144:1 714:1 1560:1 1593:1 # asociar
2:1 4:1 18:1 42:1 132:1 247:1 408:1 444:1 648:1 694:1 981:1 983:1 1090:1 1106:1 1320:1 # normal
7:1 17:1 38:1 66:1 72:1 79:1 204:1 249:1 484:1 491:1 847:1 1221:1 1561:1 # aparecer
30:1 48:1 116:1 173:1 1945:1 # nivel
7:1 11:1 18:1 34:1 79:1 96:1 131:1 491:1 1384:1 1651:1 1723:1 # conocer
24:1 37:1 49:1 429:1 1495:1 # cada
7:1 279:1 472:1 1998:1 # mujer
30:1 80:1 95:1 1546:1 1556:1 # piel
4:1 17:1 38:1 44:1 151:1 296:1 316:1 354:1 701:1 1065:1 1540:1 1603:1 1802:1 # realizar
17:1 49:1 1784:1 # dar
2:1 3:1 6:1 10:1 13:1 18:1 19:1 59:1 78:1 101:1 117:1 118:1 125:1 138:1 139:1 229:1 236:1 241:1 242:1 243:1 246:1 265:1 266:1 268:1 269:1 270:1 305:1 306:1 307:1 308:1 342:1 343:1 344:1 425:1 426:1 518:1 # trastorno
37:1 49:1 115:1 324:1 843:1 937:1 # edad
3:1 13:1 17:1 26:1 62:1 78:1 445:1 576:1 825:1 # tratar
21:1 31:1 40:1 224:1 503:1 911:1 1964:1 # tejido
14:1 18:1 42:1 136:1 311:1 530:1 826:1 1559:1 1983:1 # humano
16:1 33:1 35:1 39:1 56:1 68:1 384:1 416:1 431:1 470:1 871:1 880:1 1112:1 1256:1 1259:1 # lesión
16:1 33:1 35:1 38:1 39:1 68:1 73:1 384:1 393:1 416:1 470:1 673:1 871:1 880:1 1604:1 1810:1 # presión
1:1 5:1 16:1 17:1 28:1 60:1 63:1 65:1 154:1 258:1 456:1 1226:1 1637:1 1831:1 1901:1 # desarrollar
12:1 17:1 35:1 104:1 105:1 162:1 282:1 649:1 1656:1 1953:1 # sin~embargo
25:1 58:1 61:1 96:1 149:1 258:1 1698:1 # ocurrir
11:1 15:1 33:1 48:1 143:1 187:1 487:1 536:1 1472:1 1523:1 1541:1 1602:1 1909:1 # crónico
2:1 14:1 21:1 23:1 26:1 36:1 90:1 110:1 120:1 130:1 156:1 158:1 288:1 489:1 1010:1 1433:1 1959:1 # importante
40:1 49:1 103:1 181:1 # vida
4:1 6:1 406:1 1844:1 # alto
17:1 24:1 28:1 73:1 96:1 206:1 292:1 310:1 392:1 762:1 # provocar
17:1 25:1 41:1 47:1 112:1 226:1 259:1 970:1 1223:1 # varios
17:1 27:1 44:1 77:1 253:1 296:1 354:1 428:1 755:1 1065:1 1603:1 1694:1 1802:1 # utilizar
20:1 21:1 28:1 73:1 147:1 206:1 208:1 592:1 809:1 1034:1 1133:1 1263:1 1275:1 1382:1 1558:1 1601:1 1692:1 1740:1 1807:1 1819:1 1881:1 1884:1 1892:1 1893:1 1895:1 1929:1 1930:1 1939:1 # proteína
7:1 9:1 21:1 23:1 38:1 54:1 89:1 114:1 120:1 290:1 328:1 441:1 700:1 707:1 1671:1 # diferente
3:1 116:1 186:1 464:1 796:1 # grave
71:1 82:1 # uso
8:1 9:1 16:1 22:1 38:1 67:1 73:1 85:1 144:1 155:1 219:1 380:1 393:1 531:1 661:1 673:1 811:1 1810:1 1949:1 # presencia
2:1 42:1 221:1 678:1 1363:1 1714:1 # mayoría
6:1 45:1 72:1 114:1 274:1 322:1 481:1 563:1 1716:1 1960:1 1970:1 # efecto
7:1 36:1 58:1 92:1 126:1 379:1 511:1 532:1 553:1 813:1 829:1 832:1 844:1 845:1 848:1 # cuerpo
1:1 16:1 17:1 28:1 51:1 60:1 63:1 65:1 258:1 456:1 923:1 1226:1 1637:1 1831:1 1901:1 # desarrollo
35:1 36:1 41:1 56:1 199:1 222:1 314:1 548:1 640:1 1703:1 # posible
11:1 17:1 24:1 29:1 221:1 234:1 292:1 909:1 1232:1 1369:1 1513:1 # cardíaco
14:1 52:1 60:1 121:1 127:1 200:1 208:1 331:1 674:1 803:1 1687:1 # sanguíneo
9:1 17:1 23:1 26:1 53:1 89:1 136:1 267:1 317:1 347:1 576:1 590:1 670:1 934:1 1890:1 # aumentar
31:1 185:1 200:1 377:1 1009:1 1467:1 1653:1 1749:1 # agudo
36:1 70:1 176:1 186:1 1445:1 1950:1 # grupo
6:1 9:1 23:1 53:1 89:1 136:1 220:1 267:1 317:1 533:1 670:1 934:1 1387:1 1890:1 # aumento
4:1 8:1 16:1 22:1 72:1 81:1 133:1 144:1 338:1 439:1 727:1 783:1 886:1 1149:1 1250:1 1254:1 1388:1 1880:1 # especial
8:1 15:1 17:1 25:1 33:1 39:1 66:1 68:1 86:1 99:1 204:1 226:1 249:1 345:1 367:1 847:1 # aparición
9:1 11:1 15:1 27:1 135:1 143:1 145:1 330:1 677:1 993:1 # genético
8:1 9:1 22:1 38:1 58:1 67:1 72:1 92:1 144:1 155:1 219:1 380:1 394:1 484:1 531:1 532:1 661:1 1079:1 # frecuencia
1:1 16:1 25:1 149:1 150:1 163:1 187:1 314:1 456:1 972:1 1683:1 # describir
7:1 21:1 22:1 25:1 29:1 45:1 122:1 153:1 162:1 245:1 255:1 418:1 715:1 732:1 836:1 883:1 892:1 907:1 1093:1 1125:1 1198:1 1212:1 1730:1 1860:1 # bacteria
3:1 4:1 7:1 8:1 21:1 29:1 33:1 39:1 68:1 86:1 98:1 99:1 122:1 177:1 184:1 278:1 297:1 406:1 921:1 1155:1 1157:1 1234:1 1785:1 1844:1 1921:1 # alteración
3:1 7:1 17:1 21:1 24:1 25:1 29:1 45:1 122:1 153:1 255:1 292:1 297:1 298:1 354:1 418:1 731:1 732:1 836:1 883:1 892:1 1730:1 1860:1 # caracterizar
38:1 80:1 123:1 137:1 300:1 840:1 1107:1 # fiebre
13:1 16:1 38:1 393:1 899:1 # tres
28:1 42:1 56:1 73:1 104:1 111:1 199:1 206:1 513:1 640:1 1885:1 # problema
12:1 40:1 54:1 100:1 103:1 108:1 173:1 838:1 1526:1 1665:1 # individuo
70:1 73:1 92:1 162:1 300:1 1995:1 # prueba
7:1 25:1 38:1 92:1 128:1 149:1 153:1 473:1 511:1 1581:1 # requerir
8:1 11:1 15:1 33:1 34:1 39:1 54:1 68:1 86:1 99:1 100:1 131:1 345:1 838:1 851:1 1022:1 # condición
16:1 26:1 31:1 37:1 38:1 50:1 74:1 171:1 393:1 406:1 567:1 905:1 1343:1 1725:1 1933:1 # resultado
4:1 14:1 42:1 48:1 110:1 159:1 247:1 971:1 # animal
17:1 60:1 71:1 1637:1 # usar
49:1 1190:1 1515:1 # daño
3:1 17:1 28:1 # raro
27:1 36:1 80:1 104:1 156:1 # tiempo
20:1 34:1 223:1 465:1 # zona
12:1 17:1 26:1 45:1 72:1 114:1 148:1 313:1 387:1 481:1 563:1 576:1 734:1 739:1 990:1 1000:1 1970:1 # infectar
8:1 26:1 29:1 33:1 39:1 68:1 86:1 98:1 99:1 177:1 184:1 253:1 279:1 1134:1 1869:1 # mutación
9:1 145:1 330:1 # gen
8:1 16:1 72:1 80:1 81:1 133:1 338:1 616:1 727:1 783:1 886:1 1149:1 1250:1 1388:1 1880:1 # especie
66:1 666:1 1722:1 # país
5:1 17:1 42:1 63:1 76:1 154:1 797:1 846:1 1377:1 # llamar
8:1 9:1 12:1 15:1 74:1 80:1 123:1 167:1 345:1 370:1 383:1 616:1 807:1 1231:1 1260:1 1267:1 1427:1 1436:1 1955:1 # insuficiencia
16:1 28:1 73:1 79:1 82:1 96:1 206:1 695:1 1045:1 1057:1 1723:1 # proceso
16:1 17:1 25:1 47:1 52:1 60:1 72:1 79:1 226:1 259:1 1057:1 1221:1 1223:1 1637:1 # necesario
221:1 1854:1 # vía
6:1 7:1 8:1 80:1 90:1 616:1 687:1 969:1 1307:1 # cierto
5:1 8:1 17:1 20:1 29:1 30:1 34:1 38:1 47:1 98:1 223:1 404:1 405:1 454:1 564:1 602:1 639:1 722:1 751:1 758:1 821:1 858:1 1018:1 1066:1 1084:1 1086:1 1105:1 1108:1 1113:1 1115:1 1119:1 1189:1 1207:1 1208:1 1211:1 1236:1 1239:1 # relacionar
1:1 9:1 12:1 17:1 18:1 20:1 46:1 55:1 109:1 289:1 339:1 447:1 509:1 945:1 976:1 1108:1 # denominar
7:1 28:1 53:1 304:1 1218:1 # número
5:1 17:1 50:1 58:1 71:1 163:1 198:1 218:1 228:1 279:1 422:1 508:1 696:1 706:1 1096:1 # muscular
2:1 17:1 42:1 132:1 174:1 408:1 444:1 648:1 657:1 797:1 996:1 1742:1 # formar
5:1 8:1 29:1 33:1 36:1 39:1 68:1 86:1 98:1 99:1 111:1 177:1 184:1 199:1 454:1 722:1 # población
7:1 21:1 90:1 92:1 279:1 511:1 686:1 687:1 # muerte
40:1 49:1 54:1 181:1 234:1 410:1 709:1 974:1 1554:1 # pérdida
2:1 3:1 11:1 33:1 88:1 337:1 386:1 1051:1 # corazón
4:1 7:1 58:1 80:1 128:1 172:1 372:1 413:1 969:1 # cualquier
2:1 36:1 104:1 124:1 130:1 156:1 472:1 503:1 747:1 # por~ejemplo
8:1 38:1 57:1 108:1 115:1 149:1 396:1 798:1 870:1 # reducir
17:1 56:1 63:1 75:1 287:1 # llegar
1:1 3:1 7:1 11:1 17:1 34:1 35:1 40:1 131:1 167:1 278:1 382:1 724:1 930:1 # considerar
5:1 8:1 12:1 29:1 39:1 42:1 76:1 86:1 98:1 148:1 177:1 313:1 471:1 846:1 890:1 1377:1 # inflamación
4:1 9:1 20:1 38:1 453:1 557:1 700:1 # renal
17:1 20:1 34:1 43:1 50:1 223:1 231:1 318:1 333:1 488:1 510:1 1108:1 1220:1 1524:1 # pulmonar
7:1 27:1 55:1 64:1 81:1 132:1 149:1 239:1 312:1 423:1 1317:1 # permitir
6:1 11:1 23:1 26:1 29:1 34:1 45:1 131:1 255:1 274:1 347:1 662:1 1049:1 1134:1 1589:1 # contacto
3:1 4:1 7:1 38:1 79:1 137:1 232:1 300:1 491:1 707:1 725:1 1107:1 # cerebral
11:1 15:1 16:1 72:1 81:1 123:1 133:1 143:1 338:1 383:1 727:1 886:1 1120:1 1149:1 1250:1 1388:1 1912:1 # específico
38:1 46:1 137:1 282:1 336:1 840:1 1672:1 # hombre
8:1 33:1 39:1 67:1 68:1 86:1 97:1 99:1 155:1 492:1 1761:1 # función
7:1 41:1 47:1 52:1 82:1 103:1 261:1 455:1 522:1 750:1 956:1 970:1 1412:1 1926:1 # nervioso
27:1 29:1 37:1 40:1 45:1 49:1 103:1 173:1 181:1 255:1 324:1 552:1 587:1 1122:1 # actividad
16:1 17:1 26:1 38:1 50:1 74:1 393:1 406:1 576:1 905:1 1725:1 1933:1 # resultar
8:1 11:1 15:1 24:1 29:1 44:1 46:1 83:1 98:1 124:1 156:1 201:1 527:1 550:1 568:1 591:1 601:1 604:1 747:1 1118:1 1308:1 1913:1 1956:1 # complicación
24:1 47:1 76:1 150:1 282:1 1846:1 1897:1 # cambio
4:1 7:1 17:1 21:1 22:1 25:1 90:1 122:1 153:1 245:1 407:1 418:1 439:1 686:1 907:1 1212:1 1402:1 1748:1 1768:1 1777:1 1797:1 # arterial
7:1 17:1 21:1 22:1 25:1 90:1 122:1 153:1 245:1 407:1 418:1 686:1 907:1 1212:1 1402:1 1748:1 1768:1 1777:1 1797:1 # arteria
577:1 1842:1 # ojo
9:1 15:1 23:1 24:1 53:2 54:1 76:1 83:1 89:1 115:1 317:1 499:1 670:1 804:1 851:1 869:1 1571:1 1631:1 1846:1 # medicamento
17:1 56:1 63:1 112:1 504:1 # llevar
2:1 3:1 6:1 16:1 38:1 62:1 95:1 101:1 133:1 149:1 196:1 338:1 393:1 445:1 692:1 1006:1 1111:1 1351:1 # respiratorio
14:1 18:1 75:1 105:1 164:1 175:1 191:1 311:1 1301:1 # órgano
6:1 14:1 23:1 26:1 158:1 220:1 288:1 # tanto
38:1 151:1 701:1 1201:1 # área
6:1 37:1 50:1 108:1 406:1 1303:1 1725:1 # adulto
3:1 10:1 13:1 17:1 41:1 43:1 78:1 134:1 523:1 1757:1 # mostrar
1:1 3:1 10:1 13:1 17:1 41:1 43:1 78:1 104:1 134:1 523:1 753:1 1757:1 # demostrar
1:2 7:1 9:1 81:1 100:1 193:1 680:1 724:1 1228:1 1875:1 # depender
18:1 35:1 179:1 434:1 551:1 1851:1 1941:1 # signo
19:1 85:1 141:1 # fase
16:1 53:1 # mes
7:1 116:1 635:1 # ver
17:1 75:1 106:1 1792:1 # lugar
9:1 42:1 110:1 971:1 1336:1 1378:1 # enzima
12:1 18:1 55:1 132:1 320:1 410:1 447:1 1216:1 1317:1 # término
3:1 7:1 14:1 42:1 52:1 278:1 455:1 826:1 1025:1 # manera
4:1 85:1 160:1 372:1 # sexual
2:1 14:1 32:1 43:1 48:1 75:1 105:1 113:1 157:1 159:1 164:1 168:1 170:1 175:1 178:1 182:1 188:1 189:1 191:1 192:1 194:1 211:1 214:1 215:1 216:1 217:1 244:1 248:1 250:1 251:1 364:1 365:1 366:1 485:1 486:1 690:1 # organismo
85:1 149:1 172:1 200:1 287:1 # seguir
17:1 25:1 47:1 49:1 58:1 72:1 85:1 97:1 100:1 226:1 259:1 984:1 1016:1 1079:1 1114:1 1146:1 1223:1 1784:1 1811:1 1991:1 # secundario
20:1 29:1 58:1 97:1 112:1 984:1 1453:1 1709:1 1793:1 # vacuna
7:1 17:1 38:1 66:1 72:1 79:1 249:1 484:1 491:1 1221:1 1561:1 # parecer
11:1 15:1 35:1 143:1 659:1 666:1 699:1 1707:1 1813:1 # físico
14:1 18:1 42:1 311:1 826:1 # mano
4:1 60:1 106:1 377:1 395:1 # salud
50:1 51:1 58:1 163:1 218:1 391:1 696:1 711:1 901:1 936:1 1096:1 1565:1 1566:1 # músculo
14:1 20:1 42:1 85:1 104:1 513:1 614:1 826:1 # semana
2:1 7:1 10:1 21:1 25:1 36:1 41:1 47:1 122:1 153:1 259:1 390:1 418:1 523:1 548:1 600:1 806:1 906:1 1179:1 1353:1 1543:1 1796:1 1861:1 # posterior
25:1 32:2 35:1 187:1 190:1 1014:1 1230:1 1683:1 # crisis
7:1 28:1 85:1 116:1 304:1 504:1 635:1 # severo
7:1 17:1 85:1 111:1 112:1 261:1 449:1 522:1 645:1 1056:1 1404:1 1689:1 # observar
14:1 23:1 24:1 27:1 37:1 40:1 49:1 158:1 181:1 324:1 362:1 587:1 623:1 820:1 1078:1 1773:1 # cantidad
27:1 43:1 110:1 406:1 1657:1 # último
2:1 9:1 25:1 145:1 179:1 330:1 620:1 # origen
10:1 16:2 26:1 38:1 92:1 102:1 133:1 166:1 231:1 338:1 393:1 742:1 748:1 1286:1 1535:1 1812:1 1816:1 # respuesta
16:1 21:1 22:1 54:1 84:1 119:1 227:1 667:1 684:1 1215:1 # diabetes
7:1 47:1 52:1 103:1 261:1 455:1 522:1 956:1 1412:1 1926:1 # nervio
185:1 200:1 372:1 1009:1 # agua
9:1 11:1 34:1 58:1 67:1 72:1 85:1 92:1 131:1 167:1 380:1 532:1 1079:1 1114:1 1991:1 # consecuencia
19:1 82:1 112:1 1560:1 1609:1 # vaso
17:1 26:1 64:1 103:1 427:1 504:1 576:1 1997:1 # evitar
967:1 # 10
149:1 # ir
11:1 36:1 41:1 96:1 655:1 1036:1 # pocos
9:1 18:1 92:1 289:1 355:1 # bueno
2:1 3:1 336:1 337:1 # hora
76:1 282:1 303:1 # ambo
28:1 41:1 42:1 43:1 46:2 82:1 187:1 230:1 357:1 403:1 750:1 857:1 # cromosoma
5:1 37:1 42:1 49:1 63:1 76:1 154:1 429:1 846:1 1377:1 1504:1 # llamada
7:1 20:1 29:1 79:1 491:1 683:1 1746:1 # nacer
2:1 7:1 14:1 21:1 23:1 25:1 47:1 120:1 122:1 153:1 158:1 259:1 418:1 489:1 579:1 600:1 806:1 906:1 1179:1 1796:1 1863:1 # anterior
7:1 41:1 54:1 82:1 116:1 173:1 319:1 635:1 738:1 1276:1 1945:1 # diversos
7:1 28:1 38:1 79:1 137:1 300:1 491:1 707:1 1002:1 1107:1 # cerebro
7:1 41:1 50:1 51:1 58:1 69:1 213:1 218:1 227:1 332:1 391:1 708:1 901:1 1258:1 1545:1 1966:1 # tuberculosis
17:1 19:1 60:1 66:1 399:1 1637:1 # pasar
28:1 37:1 58:1 210:1 372:1 463:1 # cuadro
28:1 31:1 37:1 42:1 73:1 110:1 171:1 204:1 206:1 212:1 254:1 424:1 971:1 1504:1 # aproximado
14:1 15:1 23:1 27:2 39:1 135:1 150:1 158:1 314:1 362:1 623:1 1099:1 # antibiótico
2:1 7:1 25:1 47:1 74:1 81:1 153:1 176:1 239:1 259:1 600:1 663:1 806:1 906:1 1038:1 1069:1 1179:1 1450:1 1466:1 1614:1 # superior
17:2 22:1 25:1 112:1 226:1 245:1 554:1 1593:1 # variar
3:1 7:1 21:1 22:1 95:1 122:1 204:1 278:1 1234:1 # terapia
1:1 8:2 9:1 12:1 22:1 40:1 67:2 144:1 155:2 219:1 339:1 348:1 380:1 382:1 531:1 661:1 877:1 897:1 913:1 1103:1 # incidencia
12:1 32:1 54:1 55:1 113:1 149:1 157:1 172:1 438:1 447:1 528:1 1606:1 # disminuir
9:1 21:1 23:1 35:1 80:1 89:1 120:1 172:1 179:1 200:1 328:1 370:1 752:1 # siguiente
25:1 74:1 149:1 394:1 # sufrir
5:1 17:1 35:1 55:1 77:1 110:1 228:1 672:1 716:1 887:1 # similar
5:1 8:1 29:1 30:1 33:1 38:1 39:1 68:1 86:1 98:1 99:1 177:1 184:1 454:1 602:1 722:1 821:1 1018:1 1066:1 1084:1 1105:1 1115:1 # relación
15:1 24:1 48:1 83:1 487:1 1043:1 1124:1 1216:1 # técnica
2:1 9:1 36:1 51:1 130:1 145:1 330:1 # por~lo~general
3:1 4:1 9:1 13:1 23:1 78:1 79:1 89:1 232:1 450:1 881:1 1225:1 1572:1 # central
9:1 11:1 17:1 46:1 53:1 201:1 296:1 317:1 516:1 1378:1 # comenzar
31:1 40:1 128:1 172:1 224:1 413:1 430:1 1739:1 # líquido
25:1 33:1 # riñón
18:1 38:1 46:1 137:1 282:1 509:1 840:1 1672:1 # nombre
12:1 15:1 17:1 24:1 54:1 83:1 100:1 292:1 838:1 851:1 1526:1 # indicar
5:1 17:1 93:1 105:1 228:1 # largo
1:1 17:1 21:1 26:1 45:1 72:1 84:1 481:1 576:1 739:1 1215:1 1626:1 # detectar
12:1 18:1 48:1 97:1 121:1 200:1 973:1 1664:1 1687:1 1940:1 # ninguno
3:1 17:1 88:1 104:1 162:1 282:1 298:1 465:1 1051:1 1361:1 1656:1 1953:1 # embarazo
6:1 9:1 23:1 43:1 55:1 80:1 89:1 103:1 110:1 220:1 370:1 392:1 533:1 647:1 716:1 752:1 1110:1 1233:1 1277:1 1278:1 1290:1 # movimiento
5:1 17:1 30:1 50:1 79:1 106:1 198:1 228:1 422:1 1185:1 1274:1 1650:1 1706:1 # celular
4:1 6:1 9:1 23:1 44:1 53:1 89:1 110:1 220:1 316:1 317:1 533:1 670:1 816:1 1387:1 1517:1 # alimento
4:1 8:1 12:1 15:1 22:1 48:1 144:1 345:1 439:1 487:1 978:1 1254:1 # inicial
8:1 12:1 32:1 39:1 54:1 55:1 57:1 86:1 113:1 157:1 438:1 447:1 528:1 870:1 1606:1 # disminución
31:1 37:1 75:1 171:1 697:1 1690:1 # hígado
11:1 15:1 48:1 143:1 487:1 1541:1 # único
11:1 46:1 56:1 124:1 156:1 201:1 503:1 550:1 577:1 747:1 835:1 1118:1 # complejo
2:1 12:1 17:1 20:1 25:1 109:1 517:1 620:1 1108:1 1298:1 # orinar
8:1 31:1 40:1 224:1 348:1 805:1 1285:1 1726:1 # ácido
2:1 11:1 51:1 65:1 502:1 650:1 833:1 1965:1 # color
8:1 29:1 33:1 38:1 39:1 68:1 86:1 99:1 151:1 161:1 238:1 460:1 482:1 490:1 495:1 701:1 1095:1 1100:1 1136:1 1235:1 1327:1 1328:1 1329:1 1332:1 1346:1 1348:1 1349:1 1350:1 # reacción
1271:1 # 50
1:1 9:1 15:1 23:1 24:1 27:1 40:1 83:1 89:1 123:1 290:1 339:1 362:1 382:1 383:1 546:1 877:1 898:1 1091:1 1291:1 1391:1 1853:1 # identificar
30:1 31:1 37:1 56:1 112:1 171:1 504:1 1371:1 1976:1 # elevado
7:1 9:1 21:1 35:1 81:1 90:1 152:1 167:1 169:1 239:1 375:1 642:1 686:1 687:1 718:1 930:1 1080:1 1345:1 1421:1 1563:1 1592:1 # hipertensión
14:1 24:1 32:1 43:1 48:1 53:1 72:1 113:1 157:1 159:1 168:1 170:1 178:1 188:1 189:1 211:1 214:1 244:1 1078:1 # mecanismo
8:1 70:1 149:1 221:1 713:1 1792:1 # cirugía
10:1 14:1 16:1 26:1 29:1 42:1 48:1 102:1 114:1 159:1 166:1 290:1 748:1 826:1 1134:1 # manifestación
8:1 9:1 23:1 38:1 55:1 72:1 80:1 89:1 110:1 187:1 370:1 484:1 647:1 716:1 752:1 783:1 1233:1 1277:1 1429:1 1582:1 # crecimiento
11:1 15:1 27:1 135:1 143:1 193:1 195:1 389:1 543:1 607:1 677:1 1128:1 # hepático
6:1 12:1 17:1 90:1 141:1 148:1 313:1 407:1 1307:1 1550:1 # infarto
1:1 9:1 92:1 121:1 200:1 339:1 1687:1 # dengue
8:1 12:1 41:1 47:1 72:1 82:1 114:1 148:1 161:1 238:1 313:1 387:1 404:1 563:1 734:1 749:1 750:1 876:1 970:1 990:1 1000:1 1033:1 1035:1 1048:1 1052:1 1058:1 1089:1 # infeccioso
17:1 19:1 60:1 162:1 399:1 1637:1 # basar
9:1 21:1 23:1 89:1 120:1 145:1 185:1 328:1 330:1 # agente
1:1 8:1 16:1 72:1 149:1 783:1 # es~decir
7:1 14:1 18:1 21:1 22:1 25:1 29:1 45:1 122:1 153:1 162:1 245:1 255:1 311:1 418:1 715:1 732:1 836:1 882:1 883:1 892:1 907:1 1093:1 1125:1 1198:1 1212:1 1730:1 1860:1 # bacteriano
11:1 15:1 105:1 128:1 140:1 143:1 149:1 172:1 413:1 665:1 944:1 # quirúrgico
33:1 38:1 39:1 68:1 140:1 287:1 # región
11:1 13:1 23:1 28:1 34:1 65:1 131:1 353:1 450:1 662:1 1049:1 1226:1 1616:1 1688:1 # control
1:1 7:1 37:1 66:1 72:1 79:1 491:1 894:1 1221:1 # padecer
3:1 13:1 14:1 27:1 55:1 64:1 78:1 113:1 149:1 167:1 312:1 388:1 822:1 1210:1 1280:1 1549:1 # transmitir
10:1 11:1 27:1 32:1 34:1 35:1 131:1 149:1 167:1 190:1 417:1 459:1 930:1 # consistir
7:1 31:1 80:1 128:1 172:1 234:1 354:1 413:1 969:1 1432:1 1674:1 # izquierdo
8:1 38:1 72:1 149:1 150:1 314:1 484:1 783:1 # recibir
4:1 29:1 45:1 69:1 180:1 255:1 372:1 1184:1 # actual
9:1 16:1 21:1 23:1 38:1 73:1 85:1 89:1 120:1 328:1 393:1 673:1 811:1 1810:1 1949:1 # presente
22:1 44:1 55:1 76:1 77:1 141:1 341:1 428:1 565:1 887:1 927:1 1098:1 1178:1 1247:1 1282:1 1283:1 1293:1 1296:1 1305:1 1306:1 1314:1 # familia
7:1 14:1 15:1 23:1 27:1 36:1 58:1 92:1 126:1 135:1 158:1 346:1 362:1 379:1 511:1 532:1 553:1 585:1 623:1 813:1 829:1 832:1 844:1 845:1 848:1 961:1 1032:1 1123:1 1148:1 1158:1 1161:1 1162:1 1163:1 1164:1 1165:1 1166:1 1167:1 1168:1 1169:1 1172:1 1173:1 1176:1 1180:1 1181:1 1182:1 # anticuerpo
7:1 67:1 79:1 323:1 491:1 794:1 1315:1 # cáncer
6:1 11:1 46:1 56:1 84:1 124:1 156:1 201:1 550:1 747:1 835:1 885:1 1118:1 # completo
32:1 33:1 35:1 39:1 68:1 103:1 416:1 470:1 1014:1 # visión
9:1 11:1 17:1 38:1 46:1 49:1 53:1 72:1 100:1 201:1 317:1 484:1 516:1 680:1 1016:1 1784:1 # recomendar
7:1 9:1 14:1 21:1 23:1 42:1 52:1 120:1 158:1 375:1 455:1 489:1 826:1 1021:1 # mantener
3:1 7:1 17:1 21:1 24:1 29:1 45:1 122:1 255:1 292:1 297:1 298:1 666:1 678:1 731:1 732:1 836:1 883:1 892:1 # característica
31:1 97:1 100:1 279:1 1146:1 1373:1 1663:1 # mundo
10:1 15:1 18:1 22:1 27:1 41:1 54:1 135:1 185:1 434:1 459:1 512:1 523:1 684:1 1393:1 1851:1 # diagnosticar
4:1 6:1 26:1 147:1 327:1 1993:1 # total
17:1 19:1 20:1 24:1 34:1 35:1 47:1 96:1 223:1 329:1 405:1 639:1 762:1 1108:1 1615:1 # ocasionar
17:1 38:1 66:1 115:1 249:1 798:1 1561:1 # pared
11:1 29:1 42:1 132:1 408:1 859:1 890:1 1201:1 1369:1 1735:1 # fármaco
40:1 49:1 53:1 54:1 115:1 181:1 499:1 804:1 1554:1 1571:1 # medida
9:1 53:1 76:1 160:1 317:1 497:1 869:1 1631:1 # examen
8:1 10:1 14:1 22:1 26:1 67:1 71:1 74:1 144:1 155:1 166:1 219:1 281:1 288:1 321:1 325:1 359:1 369:1 373:1 376:1 378:1 398:1 409:1 411:1 420:1 421:1 457:1 461:1 467:1 468:1 534:1 544:1 545:1 653:1 654:1 745:1 # sustancia
3:1 13:1 14:1 32:1 35:1 39:1 55:1 78:1 113:1 167:1 388:1 416:1 822:1 1014:1 1210:1 1280:1 1549:1 # transmisión
26:1 42:1 76:1 846:1 1190:1 1244:1 1515:1 # tamaño
3:1 31:1 37:1 171:1 186:1 618:1 796:1 1684:1 # grado
3:1 14:1 20:1 53:1 104:1 137:1 282:1 388:1 614:1 725:1 1656:1 # membrana
5:1 8:1 15:1 17:1 27:1 29:1 50:1 58:1 90:1 98:1 135:1 198:1 218:1 346:1 407:1 454:1 508:1 585:1 664:1 717:1 722:1 942:1 1214:1 1577:1 1596:1 1772:1 1877:1 1911:1 1932:1 1981:1 # articulación
6:1 38:1 45:1 54:1 72:1 149:1 274:1 481:1 484:1 1716:1 # directo
3:1 7:1 17:1 21:1 24:1 29:1 45:1 122:1 255:1 292:1 297:1 298:1 666:1 678:1 731:1 732:1 836:1 883:1 892:1 # característico
31:1 40:1 95:1 224:1 675:1 1734:1 # rápido
9:1 20:1 116:1 557:1 660:1 # vena
31:1 32:1 35:1 41:1 190:1 222:1 381:1 595:1 1205:1 1227:1 # dosis
15:1 54:1 264:1 336:1 851:1 1458:1 # dicho
37:1 # adn
1834:1 # 20
1:1 8:2 9:1 15:1 67:1 80:1 123:1 155:1 322:1 345:1 370:1 380:1 383:1 531:1 616:1 807:1 968:1 1231:1 1260:1 1267:1 1419:1 1427:1 1436:1 1437:1 1439:1 1460:1 1468:1 1510:1 1525:1 1527:1 1530:1 1721:1 1766:1 1767:1 1776:1 1778:1 1783:1 1786:1 1794:1 1799:1 1814:1 1817:1 1818:1 1821:1 # deficiencia
1:1 6:1 45:1 72:1 114:1 274:1 322:1 481:1 563:1 968:1 1716:1 1960:1 1970:1 # defecto
4:1 64:1 69:1 94:1 119:1 150:1 372:1 1088:1 1241:1 # habitual
9:1 31:1 53:1 317:1 377:1 438:1 1749:1 # a~menudo
1:1 7:1 12:1 17:1 20:1 21:1 55:1 84:1 109:1 122:1 132:1 423:1 447:1 945:1 1108:1 1215:1 1317:1 # determinar
16:1 34:1 51:1 52:1 55:1 63:1 77:1 358:1 824:1 862:1 887:1 923:1 1681:1 1920:1 # millones
31:1 85:1 97:1 100:1 200:1 287:1 1146:1 1373:1 # segundo
7:1 9:1 11:1 21:1 23:1 34:1 52:1 120:1 131:1 375:1 455:1 662:1 1021:1 1049:1 # contener
4:1 22:1 54:1 97:1 100:1 279:1 439:1 684:1 838:1 1146:1 1663:1 # mundial
28:1 56:1 73:1 111:1 119:1 162:1 199:1 206:1 640:1 743:1 1245:1 1409:1 1885:1 # probable
6:1 11:1 34:1 45:1 57:1 100:1 108:1 131:1 146:1 274:1 396:1 720:1 830:1 963:1 1022:1 1300:1 # conducto
24:1 119:1 227:1 296:1 966:1 # cabeza
15:1 26:1 37:1 50:1 54:1 58:1 123:1 218:1 290:1 346:1 383:1 406:1 567:1 664:1 1091:1 1391:1 1671:1 1725:1 1933:1 # dificultad
8:1 24:1 29:1 37:1 40:1 49:1 66:1 98:1 181:1 204:1 324:1 348:1 587:1 839:1 847:1 1055:1 1266:1 1375:1 1462:1 1676:1 # capacidad
35:1 56:1 110:1 124:1 156:1 747:1 835:1 1959:1 # simple
16:1 28:1 35:1 38:1 73:1 173:1 186:1 206:1 299:1 310:1 384:1 393:1 849:1 1580:1 1604:1 1826:1 1866:1 # progresivo
6:1 17:1 42:1 46:1 230:1 797:1 817:1 1770:1 # tomar
6:1 31:1 38:1 82:1 87:1 111:1 137:1 840:1 1087:1 1188:1 1288:1 1324:1 1344:1 1758:1 # sobre~todo
3:1 10:1 13:1 16:1 45:1 57:1 61:1 69:1 70:1 102:1 129:1 134:1 146:1 165:1 180:1 183:1 197:1 202:1 203:1 207:1 209:1 225:1 233:1 237:1 240:1 252:1 256:1 260:1 262:1 263:1 271:1 273:1 275:1 276:1 277:1 283:1 284:1 285:1 286:1 293:1 294:1 295:1 301:1 302:1 309:1 # estructura
8:1 15:1 33:1 35:1 36:1 39:1 41:1 68:1 86:1 99:1 160:1 222:1 345:1 548:1 659:1 992:1 1703:1 1751:1 # exposición
19:1 24:1 33:1 35:1 39:1 68:1 96:1 329:1 416:1 470:1 762:1 1615:1 # ocasión
5:1 11:1 42:1 46:1 57:1 201:1 230:1 235:1 267:1 1302:1 # glaucoma
56:1 116:1 504:1 # leve
4:1 8:1 9:1 38:1 56:1 67:1 73:1 112:1 155:1 380:1 498:1 504:1 531:1 673:1 1680:1 # prevalencia
14:1 19:1 25:1 32:1 42:1 52:1 61:1 113:1 157:1 361:1 982:1 1025:1 1041:1 1230:1 1366:1 1711:1 1858:1 # aneurismas
9:1 12:1 27:1 32:1 48:1 53:1 64:1 121:1 140:1 312:1 317:1 356:1 440:1 448:1 973:1 1392:1 1664:1 # meningitis
33:1 50:1 231:1 318:1 1220:1 1985:1 # pulmón
6:1 23:1 97:1 220:1 231:1 1782:1 # punto
17:1 22:1 44:1 55:1 76:1 77:1 141:1 341:1 428:1 565:1 887:1 927:1 1098:1 1178:1 1247:1 1282:1 1283:1 1293:1 1296:1 1305:1 1306:1 1314:1 1593:1 # familiar
5:1 50:1 198:1 570:1 908:1 1097:1 # válvula
8:1 29:1 33:1 39:1 68:1 86:1 99:1 161:1 238:1 460:1 482:1 490:1 495:1 1095:1 1100:1 # acción
16:1 72:1 79:1 116:1 1057:1 1221:1 # a~veces
4:1 12:1 20:1 31:1 46:1 55:1 109:1 119:1 447:1 453:1 945:1 976:1 1406:1 1712:1 1865:1 # abdominal
19:1 85:1 162:1 # base
8:1 28:1 33:1 39:1 57:1 68:1 73:1 86:1 87:1 99:1 108:1 161:1 206:1 238:1 396:1 482:1 490:1 507:1 541:1 852:1 853:1 855:1 958:1 962:1 1138:1 # producción
9:1 16:1 52:1 145:1 330:1 862:1 1021:1 # genes
2:1 4:1 26:1 37:1 40:1 43:1 44:1 49:1 90:1 181:1 316:1 324:1 327:1 443:1 587:1 1010:1 1416:1 1433:1 # mortalidad
4:1 14:1 18:1 42:1 46:1 221:1 230:1 247:1 311:1 430:1 509:1 589:1 1144:1 1240:1 1242:1 1295:1 1322:1 1397:1 1410:1 1449:1 1455:1 1459:1 1579:1 1584:1 1585:1 1752:1 1753:1 2001:1# anomalía
17:1 25:2 42:1 47:1 73:1 110:1 226:1 259:1 741:1 797:1 801:1 971:1 1223:1 1673:1 1887:1 # primario
1:1 42:1 104:1 115:1 513:1 1497:1 # edema
28:1 47:1 73:1 95:1 107:1 206:1 754:1 1638:1 # propio
10:1 14:1 16:1 17:1 26:1 42:1 48:1 102:1 114:1 159:1 166:1 290:1 576:1 748:1 826:1 # manifestar
4:1 26:1 141:1 406:1 1471:1 1844:1 1933:1 # falta
106:1 471:1 577:1 1998:1 # flujo
2:1 8:1 29:1 33:1 39:1 42:1 68:1 86:1 98:1 99:1 132:1 174:1 177:1 184:1 408:1 444:1 648:1 657:1 890:1 996:1 1735:1 1742:1 # formación
5:1 50:1 100:1 108:1 198:1 235:1 323:1 652:1 1300:1 # glándula
8:1 9:1 21:1 23:1 38:1 72:1 80:1 89:1 120:1 328:1 370:1 484:1 616:1 752:1 783:1 1231:1 # reciente
4:1 17:1 24:1 44:1 51:1 96:1 296:1 316:1 354:1 524:1 762:1 1065:1 1603:1 1668:1 1802:1 # localizar
7:1 17:1 25:1 26:1 38:1 54:1 64:1 115:1 195:1 226:1 427:1 576:1 707:1 744:1 798:1 804:1 1003:1 1997:1 # hereditario
84:1 # etc.
4:1 179:1 200:1 372:1 # igual
2:1 20:1 34:1 43:1 132:1 223:1 333:1 336:1 444:1 1524:1 # hormona
2:1 3:1 4:1 232:1 337:1 998:1 # oral
5:1 15:1 17:1 19:1 24:1 35:1 83:1 123:1 205:1 280:1 290:1 292:1 329:1 383:1 469:1 1091:1 1291:1 1391:1 # clasificar
2:1 7:1 12:1 25:1 47:1 114:1 148:1 153:1 259:1 313:1 387:1 441:1 600:1 734:1 806:1 815:1 906:1 1179:1 # inferior
2:1 12:1 17:1 20:1 25:1 109:1 140:1 179:1 620:1 1108:1 1864:1 # originar
5:1 11:1 14:1 67:1 199:1 281:1 682:1 1859:1 # blanco
6:1 51:1 62:1 65:1 66:1 196:1 221:1 299:1 833:1 867:1 # patología
1:1 7:1 27:2 32:1 42:1 62:1 64:1 132:1 312:1 356:1 408:1 423:1 448:1 596:1 644:1 724:1 1376:1 1879:1 1980:1 # dermatitis
2:1 6:1 38:1 72:1 79:1 101:1 193:1 351:1 484:1 850:1 959:1 1221:1 1364:1 1553:1 # receptor
2:1 3:1 17:1 53:1 337:1 503:1 577:1 # mejorar
11:1 41:1 57:1 60:1 279:1 494:1 655:1 1302:1 # mucosa
1:1 7:1 9:1 21:1 100:1 375:1 680:1 724:1 1875:1 # tender
4:1 71:1 74:1 372:1 # usual
15:1 17:1 24:1 44:1 83:1 110:1 124:1 156:1 292:1 601:1 747:1 1308:1 1913:1 1956:1 1959:1 # implicar
28:1 577:1 1842:1 # rojo
1:1 17:1 503:1 688:1 # dejar
27:1 56:1 124:1 169:1 406:1 711:1 831:1 835:1 1657:1 # múltiple
7:1 9:1 43:1 114:1 132:1 148:1 387:1 423:1 441:1 815:1 931:1 1037:1 1059:1 1072:1 1074:1 1081:1 # enfermo
6:1 9:1 23:1 43:1 46:1 53:1 89:1 220:1 317:1 516:1 533:1 670:1 1387:1 # momento
7:1 8:1 9:1 22:1 38:1 54:1 67:1 114:1 144:1 155:1 219:1 290:1 380:1 441:1 531:1 661:1 700:1 707:1 1671:1 # diferencia
6:1 31:1 87:1 993:1 1611:1 1758:1 # método
3:1 7:1 9:1 17:1 52:1 145:1 278:1 330:1 455:1 1021:1 # generar
8:1 9:1 22:1 67:1 71:1 85:1 144:1 155:1 219:1 267:1 380:1 531:1 661:1 811:1 1888:1 # ausencia
2:1 4:1 14:1 18:1 42:1 132:1 247:1 311:1 408:1 444:1 648:1 694:1 981:1 983:1 1090:1 1106:1 1320:1 1733:1 1868:1 # anormal
10:1 12:1 16:1 27:1 29:1 75:1 102:1 116:1 179:1 459:1 1330:1 1548:1 1765:1 # investigación
3:1 4:1 7:1 9:2 52:1 145:1 232:1 278:1 330:1 455:1 1021:1 1491:1 # en~general
37:1 38:1 42:1 210:1 1504:1 # madre
11:1 15:1 26:1 44:1 53:1 84:1 119:1 143:1 466:1 521:1 601:1 1219:1 1600:1 1841:1 # metabólico
13:1 28:1 58:1 62:1 353:1 372:1 1532:1 # cuatro
7:1 28:1 52:1 304:1 363:1 419:1 455:1 458:1 903:1 910:1 916:1 948:1 949:1 951:1 953:1 # género
# b.
# 30
4:1 9:1 26:1 48:1 64:1 145:1 327:1 330:1 427:1 440:1 542:1 1071:1 # genital
19:1 26:1 60:1 399:1 902:1 # tasa
3:1 9:1 11:1 13:1 23:1 29:1 34:1 67:1 78:1 79:1 89:1 131:1 297:1 450:1 881:1 1225:1 1315:1 1557:1 1572:1 1825:1 # concentración
9:1 38:1 48:1 73:1 116:1 149:1 440:1 504:1 660:1 673:1 # prevenir
11:1 17:1 29:1 46:1 66:1 156:1 201:1 550:1 1118:1 1369:1 1515:1 # acompañar
8:1 33:1 38:1 39:1 57:1 68:1 86:1 99:1 108:1 115:1 161:1 238:1 396:1 482:1 490:1 798:1 # reducción
1:1 7:1 38:1 72:1 264:1 336:1 484:1 707:1 724:1 1458:1 1537:1 # derecho
8:1 29:1 33:1 35:1 39:1 64:1 68:1 69:1 86:1 98:1 99:1 177:1 184:1 372:1 790:1 1088:1 # situación
10:1 21:1 32:1 128:1 172:1 390:1 413:1 417:1 1586:1 # quiste
9:1 18:1 145:1 254:1 289:1 330:1 697:1 774:1 975:1 1027:1 1139:1 # oxígeno
6:1 28:1 45:1 57:1 73:1 87:1 108:1 146:1 206:1 274:1 396:1 507:1 541:1 720:1 830:1 852:1 853:1 855:1 958:1 962:1 963:1 1138:1 1224:1 1435:1 1452:1 1691:1 1701:1 1855:1 # producto
6:1 8:1 9:1 20:1 23:1 29:1 55:1 80:1 89:1 98:1 110:1 220:1 370:1 533:1 647:1 716:1 752:1 1233:1 1277:1 1278:1 1290:1 1429:1 1746:1 # nacimiento
4:1 32:1 74:1 103:1 372:1 # visual
7:1 10:1 16:1 26:1 56:1 72:1 79:1 102:1 119:1 166:1 199:1 491:1 640:1 743:1 748:1 1219:1 1221:1 1409:1 # establecer
9:1 116:1 392:1 577:1 660:1 # joven
7:1 25:1 31:1 47:1 81:1 87:1 153:1 239:1 259:1 806:1 1069:1 1758:1 # periodo
44:1 47:1 76:1 124:1 156:1 747:1 1171:1 1308:1 1501:1 1956:1 # amplio
30:1 51:1 81:1 1678:1 # pelo
14:1 25:1 32:1 42:1 52:1 61:1 113:1 157:1 361:1 982:1 1025:1 1041:1 1230:1 1366:1 1858:1 # aneurisma
106:1 # luz
1:1 8:1 9:1 17:1 22:1 40:1 67:1 103:1 144:1 155:1 219:1 339:1 380:1 382:1 504:1 531:1 661:1 877:1 1593:1 # evidenciar
3:1 4:1 13:1 55:1 64:1 78:1 232:1 1669:1 # mitral
26:1 54:1 80:1 84:1 466:1 # dieta
152:1 577:1 # hijo
1:1 7:1 9:1 21:1 100:1 160:1 375:1 451:1 680:1 724:1 868:1 1875:1 # extender
35:1 51:1 179:1 235:1 997:1 # siglo
17:1 22:1 25:1 56:1 112:1 119:1 199:1 226:1 245:1 554:1 640:1 743:1 1409:1 # variable
8:1 17:1 26:1 64:1 427:1 576:1 864:1 1997:1 # citar
7:1 25:1 74:1 145:1 149:1 153:1 1792:1 # sugerir
30:1 51:1 58:1 63:1 92:1 374:1 532:1 923:1 # cuello
17:1 49:1 377:1 1552:1 1714:1 1784:1 # ayudar
6:1 11:1 25:1 34:1 55:1 64:1 96:1 100:1 131:1 210:1 519:1 693:1 1022:1 1036:1 1788:1 # mitocondrial
6:1 11:1 15:1 41:1 55:1 143:1 253:1 267:1 535:1 603:1 1352:1 1871:1 # autosómico
11:1 15:1 95:1 143:1 412:1 1641:1 # típico
16:1 81:1 82:1 695:1 # peso
2:2 26:1 31:1 36:1 37:1 90:1 130:1 171:1 540:1 567:1 941:1 1010:1 1343:1 1433:1 # portador
4:1 8:1 17:1 22:1 66:1 144:1 213:1 249:1 439:1 593:1 698:1 1131:1 1254:1 # parcial
3:1 4:1 103:1 149:1 232:1 634:1 1351:1 # viral
15:1 24:1 83:1 88:1 123:1 322:1 383:1 1291:1 1439:1 1721:1 # eficaz
3:1 33:1 88:1 1051:1 # razón
16:1 34:1 36:1 38:1 60:1 119:1 133:1 167:1 199:1 338:1 393:1 743:1 1347:1 # responsable
1:1 31:1 115:1 841:1 # dedo
6:1 17:1 35:1 64:1 66:1 249:1 519:1 675:1 728:1 790:1 # parásito
1:1 7:2 81:1 234:1 239:1 724:1 1674:1 1798:1 # perder
9:1 13:1 23:1 50:1 51:1 58:1 89:1 116:1 218:1 391:1 450:1 660:1 678:1 782:1 901:1 1572:1 # ventrículo
# 40
32:1 47:1 54:1 82:1 87:1 95:1 193:1 646:1 1310:1 1511:1 1986:1 # episodio
5:1 11:1 13:1 17:1 23:1 28:1 34:1 65:1 131:1 228:1 353:1 450:1 662:1 896:1 1049:1 1226:1 1616:1 1688:1 # controlar
1:1 16:1 17:1 38:1 60:1 66:1 72:1 79:1 204:1 249:1 456:1 484:1 847:1 1221:1 1561:1 # desaparecer
27:1 50:1 58:1 173:1 218:1 310:1 406:1 552:1 849:1 1544:1 1725:1 # cultivo
16:1 82:1 92:1 530:1 695:1 742:1 # hueso
5:1 8:1 29:2 39:1 50:1 58:1 86:1 98:1 136:1 177:1 198:1 279:1 454:1 722:1 1453:1 # acumulación
8:1 33:1 39:1 57:1 65:1 68:1 86:1 99:1 106:1 310:1 504:1 870:1 926:1 943:1 # evolución
15:1 24:1 35:1 48:1 62:1 83:1 123:1 179:1 290:1 383:1 434:1 551:1 1091:1 1291:1 1391:1 # significativo
10:1 16:1 26:1 31:1 37:1 41:1 97:1 102:1 166:1 171:1 567:1 595:1 748:1 1343:1 # estados~unidos
2:1 14:1 15:1 28:1 55:1 75:1 105:1 164:1 175:1 182:1 187:1 191:1 192:1 215:1 603:1 857:1 # microorganismo
2:2 3:1 5:1 6:1 25:1 62:1 101:1 119:1 196:1 303:1 337:1 445:1 620:1 692:1 1720:1 1769:1 # laboratorio
27:1 52:1 62:1 75:1 173:1 287:1 310:1 552:1 644:1 849:1 1544:1 # negativo
14:1 17:1 112:1 296:1 464:1 1378:1 # avanzar
1:1 7:1 11:1 16:1 18:1 34:1 79:1 96:1 131:1 163:1 456:1 491:1 972:1 1384:1 1651:1 1723:1 1764:1 # desconocer
8:1 9:1 10:1 16:1 21:1 32:1 35:1 38:1 67:1 155:1 190:1 375:1 380:1 384:1 390:1 393:1 417:1 531:1 1586:1 1604:1 # resistencia
24:1 66:1 88:1 204:1 839:1 847:1 1266:1 # capaz
5:1 50:1 108:1 198:1 1611:1 # médula
16:1 17:1 26:1 35:1 52:1 64:1 72:1 79:1 384:1 427:1 576:1 790:1 1057:1 1221:1 1997:1 # necesitar
8:1 9:1 33:1 38:1 39:1 67:1 68:1 73:1 86:1 99:1 116:1 155:1 380:1 504:1 531:1 660:1 673:1 # prevención
5:1 24:1 29:1 124:1 315:1 454:1 1607:1 # placa
17:1 56:1 104:1 124:1 151:1 156:1 747:1 835:1 # emplear
8:1 9:1 15:1 21:1 23:1 74:1 80:1 89:1 120:1 123:1 328:1 345:1 370:1 383:1 616:1 752:1 807:1 1231:1 1260:1 1267:1 1427:1 1436:1 # suficiente
10:1 16:1 17:1 27:1 42:1 102:1 110:1 459:1 797:1 971:1 1765:1 # estimar
26:1 66:1 84:1 204:1 466:1 847:1 # etapa
1925:1 # 15
14:1 22:1 52:1 55:1 104:1 860:1 986:1 1025:1 1428:1 # anemia
8:1 33:1 39:1 68:1 72:1 86:1 99:1 114:1 161:1 238:1 482:1 490:1 563:1 704:1 749:1 876:1 1033:1 1035:1 1145:1 1156:1 1396:1 1400:1 # afección
17:1 24:1 47:2 54:1 55:1 96:1 234:1 292:1 646:1 762:1 909:1 974:1 1513:1 1899:1 # miocardio
24:1 66:1 204:1 839:1 847:1 1266:1 # capa
10:1 12:2 16:1 18:1 21:1 23:1 27:1 102:1 120:1 257:1 320:1 459:1 580:1 667:1 735:1 1765:1 1780:1 # intestino
1:1 12:1 48:1 123:1 149:1 322:1 968:1 978:1 1439:1 1766:1 # definir
11:1 17:1 34:1 42:1 123:1 131:1 132:1 148:1 149:1 408:1 797:1 # confirmar
12:1 52:1 97:1 279:1 1054:1 1663:1 1686:1 1832:1 1907:1 1908:1 1927:1 # inmune
7:1 31:1 81:1 87:1 239:1 678:1 1758:1 # período
8:1 12:1 15:1 20:1 53:1 54:1 109:1 115:1 345:1 499:1 525:1 804:1 851:1 1571:1 1643:1 # medicina
9:1 35:1 40:1 44:1 77:1 85:1 150:1 167:1 314:1 428:1 642:1 811:1 930:1 1345:1 1416:1 1536:1 # sensibilidad
9:1 23:1 26:1 49:1 53:1 76:1 89:1 97:1 100:1 317:1 347:1 492:1 590:1 670:1 869:1 1016:1 1146:1 1631:1 1761:1 1811:1 # fundamental
24:1 30:1 51:1 63:1 119:1 227:1 374:1 923:1 # cabello
80:1 95:1 1546:1 # pie
17:1 49:1 92:1 115:1 128:1 473:1 843:1 1784:1 # quedar
28:1 54:1 55:1 73:1 79:1 80:1 96:1 110:1 115:1 206:1 647:1 716:1 804:1 1045:1 1723:1 # procedimiento
1:1 31:1 37:2 58:1 72:1 171:1 372:1 894:1 1079:1 # adecuado
9:1 18:1 62:1 66:1 145:1 289:1 330:1 561:1 764:1 774:1 867:1 # patógeno
37:1 38:1 66:1 210:1 # padre
11:1 15:1 55:1 128:1 143:1 603:1 674:1 # químico
12:1 17:1 25:1 26:1 48:1 64:1 97:1 226:1 279:1 427:1 542:1 576:1 1003:1 1054:1 1071:1 1663:1 1686:1 1832:1 1907:1 1908:1 1927:1 1935:1 1997:1 # inmunitario
7:1 18:1 21:1 59:1 122:1 138:1 160:1 451:1 868:1 929:1 1839:1 # externo
38:1 47:1 73:1 103:1 504:1 673:1 1412:1 # previo
9:1 12:1 21:1 23:1 82:1 120:1 167:1 257:1 375:1 642:1 735:1 # intenso
7:1 60:1 119:1 227:1 1966:1 # saber
7:1 12:1 18:1 21:1 23:1 59:1 120:1 122:1 138:1 257:1 579:1 735:1 929:1 1383:1 1839:1 # interno
3:1 37:1 49:1 115:1 116:1 186:1 324:1 464:1 796:1 843:1 937:1 # gravedad
6:1 9:1 23:1 56:1 89:1 220:1 533:1 1680:1 # lento
9:1 17:1 20:1 81:1 557:1 1108:1 1228:1 # penar
7:1 8:1 9:1 22:1 38:1 67:1 144:1 155:1 195:1 219:1 380:1 531:1 661:1 700:1 707:1 744:1 # herencia
27:1 35:1 36:1 41:1 64:1 173:1 222:1 310:1 312:1 548:1 552:1 790:1 849:1 1544:1 1703:1 1779:1 # positivo
2:1 43:1 69:1 136:1 443:1 874:1 965:1 1463:1 1493:1 1675:1 # tumor
28:1 55:1 80:1 104:1 137:1 282:1 647:1 1002:1 1656:1 # miembro
12:1 17:1 20:1 30:1 44:1 55:1 109:1 110:1 447:1 716:1 945:1 1108:1 1243:1 # eliminar
4:1 9:1 23:1 26:1 53:1 89:1 317:1 327:1 347:1 590:1 670:1 1046:1 1270:1 # mental
17:1 19:1 24:1 47:1 54:1 112:1 163:1 234:1 292:1 392:1 646:1 909:1 974:1 1509:1 1513:1 1609:1 1899:1 # cardiovascular
15:1 17:1 24:1 44:1 83:1 199:1 231:1 292:1 332:1 601:1 1913:1 # publicar
8:1 38:1 72:1 363:1 484:1 783:1 # recién
26:1 62:1 92:1 128:1 473:1 825:1 1229:1 1809:1 # ataque
4:1 8:1 9:1 21:1 22:1 36:1 67:1 144:1 147:1 155:1 219:1 375:1 380:1 439:1 531:1 661:1 809:1 1254:1 # potencial
27:1 45:1 72:1 114:1 173:1 310:1 322:1 481:1 552:1 563:1 849:1 1122:1 1544:1 1960:1 1970:1 # efectivo
10:1 11:1 27:1 34:1 64:1 69:1 131:1 149:1 167:1 172:1 459:1 1088:1 1376:1 # constituir
1578:1 # 25
2:1 17:1 26:1 36:1 38:1 90:1 130:1 193:1 576:1 1010:1 1356:1 1433:1 # reportar
3:1 8:1 29:1 33:1 39:1 61:1 68:1 86:1 98:1 99:1 108:1 129:1 177:1 184:1 297:1 873:1 921:1 1109:1 1155:1 1157:1 # duración
85:1 160:1 1287:1 # sexo
2:1 3:1 22:1 43:1 104:1 140:1 185:1 195:1 258:1 443:1 753:1 800:1 893:1 1102:1 1340:1 1408:1 1425:1 1670:1 1938:1 # hemorragia
7:1 65:1 116:1 310:1 570:1 635:1 # volver
# 90
16:1 93:1 141:1 185:1 1352:1 1533:1 1835:1 # esófago
9:1 42:1 110:1 145:1 185:1 330:1 971:1 # imagen
7:1 9:1 21:1 52:1 111:1 375:1 455:1 1021:1 1446:1 # obtener
8:1 12:1 15:1 17:1 22:1 48:1 144:1 345:1 487:1 978:1 1593:1 # iniciar
8:2 19:1 22:1 29:1 33:1 39:1 68:1 82:1 86:1 96:1 98:1 99:1 144:1 177:1 184:1 714:1 1560:1 # asociación
3:1 13:1 78:1 119:1 162:1 577:1 681:1 # trabajo
13:1 33:1 62:1 66:1 536:1 867:1 1472:1 1532:1 # patrón
1:1 37:1 40:1 44:1 49:1 77:1 150:1 181:1 300:1 324:1 428:1 587:1 1416:1 1536:1 # debilidad
3:1 10:1 13:1 16:1 78:1 92:1 102:1 134:1 207:1 279:1 742:1 1286:1 1757:1 # muestra
7:1 21:1 25:2 47:1 64:1 122:1 153:1 187:1 259:1 418:1 806:1 854:1 1659:1 1683:1 1796:1 # criterio
8:1 9:1 29:1 33:1 39:1 60:1 68:1 85:1 86:1 98:1 99:1 167:1 177:1 184:1 642:1 811:1 # sensación
3:1 10:1 12:1 13:1 32:1 37:1 48:1 55:1 78:1 134:1 170:1 417:1 447:1 978:1 1757:1 # administración
19:1 42:1 113:1 # asma
10:1 11:1 15:1 27:1 28:1 34:1 73:1 135:1 143:1 206:1 459:1 677:1 730:1 1121:1 1393:1 1736:1 # pronóstico
26:1 32:1 44:1 53:1 65:1 84:1 113:1 119:1 157:1 303:1 466:1 521:1 559:1 900:1 1219:1 1841:1 # metabolismo
7:1 8:1 15:1 74:1 80:1 81:1 123:1 176:1 239:1 345:1 383:1 442:1 616:1 663:1 807:1 1038:1 1260:1 1267:1 1403:1 1450:1 1466:1 1614:1 1840:1 1973:1 # superficie
16:1 79:1 82:1 160:1 695:1 1057:1 # exceso
17:1 41:1 72:1 81:1 82:1 94:1 133:1 264:1 727:1 886:1 1149:1 1494:1 1537:1 # sospechar
35:1 36:1 40:1 41:1 44:1 49:1 77:1 150:1 181:1 222:1 314:1 428:1 548:1 1416:1 1536:1 1703:1 # posibilidad
7:1 8:1 9:1 12:1 21:1 23:1 67:1 116:1 120:1 122:1 155:1 257:1 261:1 380:1 522:1 531:1 579:1 660:1 735:1 1383:1 # intervención
2:1 6:1 11:1 90:1 386:1 1010:1 1307:1 # corto
8:1 54:1 77:1 290:1 699:1 782:1 1339:1 1671:1 # difícil
1:1 7:1 17:1 25:1 112:1 153:1 173:1 719:1 724:1 # derivar
14:1 26:1 288:1 # tan
17:1 25:1 37:1 49:1 80:1 112:1 115:1 226:1 324:1 843:1 937:1 # variedad
3:1 17:1 24:1 292:1 298:1 # cara
27:1 29:1 45:1 173:1 255:1 310:1 552:1 849:1 1122:1 1544:1 # activo
9:1 56:1 121:1 200:1 372:1 1680:1 1687:1 # lengua
8:1 32:1 33:1 39:1 54:1 67:1 68:1 86:1 97:1 99:1 155:1 492:1 528:1 594:1 1761:1 # disfunción
8:1 10:1 13:1 39:1 57:1 70:1 86:1 111:1 134:1 161:1 202:1 209:1 225:1 233:1 237:1 238:1 449:1 482:1 1056:1 # obstrucción
7:1 20:1 59:1 80:1 95:1 929:1 969:1 1546:1 1975:1 # pierna
13:1 37:1 38:1 40:1 49:1 55:1 104:1 160:1 181:1 324:1 451:1 587:1 860:1 866:1 868:1 899:1 1539:1 1717:1 # extremidad
11:1 15:1 35:1 143:1 205:1 652:1 659:1 728:1 1707:1 # clásico
9:1 53:1 65:1 106:1 136:1 310:1 317:1 943:1 1890:1 1984:1 # volumen
3:1 123:1 137:1 314:1 725:1 1444:1 1937:1 # fibra
8:1 12:1 15:1 47:1 48:1 345:1 404:1 487:1 978:1 # inicio
11:1 13:1 23:1 25:1 34:1 131:1 149:1 172:1 314:1 355:1 414:1 450:1 662:1 1049:1 1616:1 1688:1 # contribuir
13:1 17:1 28:1 32:1 35:1 41:1 90:1 190:1 222:1 353:1 381:1 407:1 526:1 1800:1 1918:1 # artrosis
6:1 41:1 43:1 64:1 128:1 172:1 413:1 519:1 # mosquito
884:1 967:1 # 100
3:1 13:1 19:1 38:1 78:1 82:1 84:1 118:1 236:1 1073:1 1154:1 1560:1 # retraso
8:1 11:1 34:1 57:1 100:1 108:1 131:1 149:1 396:1 870:1 1022:1 1300:1 # conducir
17:1 28:1 34:1 51:1 65:1 73:1 75:1 121:1 206:1 691:1 833:1 1226:1 1681:1 # prolongar
3:1 4:1 20:1 61:1 62:1 69:1 129:1 165:1 183:1 232:1 988:1 1904:1 # natural
3:1 10:1 12:1 13:1 32:1 37:1 48:1 55:1 78:1 134:1 170:1 417:1 447:1 978:1 1757:1 # administrar
9:1 23:1 26:1 58:1 89:1 92:1 347:1 532:1 590:1 # cuenta
11:1 38:1 72:1 73:1 484:1 673:1 # precoz
7:1 18:1 21:1 42:1 59:1 62:1 122:1 138:1 596:1 814:1 929:1 1755:1 1839:1 # materno
6:1 49:1 62:1 196:1 # dato
8:1 9:1 21:1 33:1 39:1 62:1 67:1 68:1 86:1 99:1 155:1 375:1 380:1 531:1 814:1 # atención
7:1 38:1 72:1 79:1 187:1 484:1 491:1 1221:1 1582:1 # crecer
25:1 37:1 128:1 149:2 172:1 413:1 1321:1 # adquirir
6:1 55:1 64:1 519:1 1871:1 # vómito
17:1 29:1 45:1 69:1 180:1 255:1 372:1 1184:1 # actuar
7:1 25:1 38:1 114:1 149:1 153:1 322:1 441:1 1960:1 # referir
11:1 15:1 17:1 24:1 54:1 83:1 87:1 123:1 290:1 292:1 383:1 1091:1 1291:1 1391:1 1671:1 1986:1 # codificar
1872:1 1876:1 # y/o
28:1 61:1 66:1 107:1 361:1 754:1 925:1 977:1 1366:1 # europa
7:1 11:1 15:1 25:2 81:1 143:1 153:1 239:1 290:1 367:1 410:1 1069:1 1900:1 # periférico
5:1 17:1 50:1 58:1 96:1 198:1 218:1 228:1 422:1 508:1 706:1 1698:1 # ocular
17:1 28:1 75:1 210:1 299:1 463:1 1580:1 # drogar
11:1 26:1 34:1 48:1 64:1 121:1 131:1 363:1 419:1 427:1 458:1 542:1 691:1 799:1 889:1 922:1 999:1 1023:1 1024:1 1026:1 1063:1 1064:1 1068:1 1070:1 1071:1 1191:1 1192:1 1195:1 1313:1 1316:1 1367:1 1447:1 1570:1 1583:1 1789:1 # congénita
9:1 13:1 23:1 28:1 79:1 89:1 353:1 450:1 1225:1 1572:1 # centro
7:1 8:2 15:1 47:1 213:1 345:1 404:1 472:1 503:1 698:1 1258:1 1608:1 # ejercicio
26:1 37:1 55:1 64:1 427:1 567:1 # mitad
10:1 12:1 27:1 32:1 54:1 121:1 149:1 172:1 200:1 417:1 459:1 528:1 580:1 973:1 1687:1 # distinguir
17:1 26:1 44:1 55:1 64:1 110:1 427:1 576:1 716:1 1997:1 # limitar
1:1 16:1 25:1 58:1 137:1 149:1 163:1 332:1 456:1 696:1 972:1 1838:1 # descubrir
7:1 28:1 80:1 152:1 258:1 969:1 1576:1 1831:1 # hierro
8:1 11:1 12:1 20:1 29:1 39:1 46:1 86:1 98:1 109:1 150:1 177:1 201:1 282:1 1649:1 1672:1 1746:1 1897:1 # combinación
8:1 77:1 805:1 859:1 1339:1 1726:1 # fácil
13:1 38:1 43:1 104:1 160:1 451:1 753:1 868:1 899:1 1539:1 1717:1 # extremo
227:1 300:1 # bebé
2:1 7:1 12:1 21:1 23:1 25:1 47:1 120:1 122:1 153:1 257:1 259:1 418:1 579:1 600:1 735:1 806:1 906:1 1179:1 1383:1 1796:1 1863:1 # interior
6:1 12:1 22:1 53:1 54:1 62:1 115:1 196:1 499:1 684:1 804:1 1054:1 1571:1 1686:1 # inmediato
16:1 35:1 38:1 72:1 79:1 173:1 310:1 384:1 484:1 849:1 1057:1 1221:1 1866:1 # recesivo
11:1 34:1 43:1 74:1 131:1 136:1 167:1 874:1 # consumo
4:1 11:1 65:1 336:1 676:1 1763:1 1999:1 # alcohol
14:1 32:2 35:1 44:1 190:1 900:1 908:1 1014:1 # análisis
12:1 20:1 26:1 55:1 64:1 76:1 103:1 109:1 341:1 427:1 447:1 945:1 1244:1 1341:1 # vitamina
12:1 20:1 27:1 38:1 84:1 109:1 580:1 740:1 1073:1 1569:1 # retina
15:1 17:1 24:1 35:1 48:1 83:1 123:1 179:1 290:1 292:1 383:1 434:1 551:1 1091:1 1291:1 1391:1 # significar
58:1 61:1 82:1 319:1 # curso
6:1 11:1 23:1 34:1 97:1 131:1 220:1 1782:1 1977:1 # conjunto
6:1 19:1 45:1 72:1 81:1 133:1 274:1 481:1 727:1 886:1 1149:1 1716:1 # aspecto
81:1 115:1 133:1 530:1 727:1 # huésped
31:1 43:1 87:1 1758:1 # modo
9:2 18:1 53:1 114:1 289:1 317:1 1372:1 1736:1 1871:1 # fenómeno
7:1 34:1 36:1 52:1 160:1 358:1 455:1 992:1 1751:1 # exponer
7:1 25:1 80:1 85:1 153:1 645:1 # serie
15:1 24:1 27:1 83:1 90:1 135:1 368:1 717:1 1214:1 1301:1 # aórtica
4:1 14:1 17:1 24:1 296:1 676:1 1078:1 1378:1 1999:1 # alcanzar
7:2 21:1 28:1 79:1 122:1 213:1 304:1 491:1 1258:1 # tercero
8:1 16:1 29:1 47:1 66:1 98:1 133:1 338:1 404:1 751:1 1055:1 1375:1 # espacio
38:1 44:1 137:1 314:1 840:1 1444:1 # libre
2:1 25:1 43:1 149:1 443:1 620:1 # morir
30:1 66:1 81:1 204:1 # papel
# 80
17:1 33:1 112:1 536:1 1472:1 # varón
1:1 9:1 20:1 24:1 37:1 339:1 557:1 894:1 1495:1 1857:1 # cadena
668:1 # vph
10:1 13:1 16:1 38:1 134:1 393:1 899:1 1915:1 # stress
11:1 33:1 34:1 35:1 39:1 50:1 68:1 131:1 416:1 470:1 1097:1 1330:1 1334:1 # convulsión
9:1 18:1 42:1 46:1 145:1 230:1 289:1 330:1 509:1 589:1 774:1 # genoma
9:1 12:1 23:1 26:1 38:1 53:1 67:1 89:1 104:1 187:1 317:1 347:1 590:1 670:1 1103:1 1582:1 # incrementar
5:1 17:1 32:1 228:1 1516:1 # aislar
3:1 17:1 51:1 186:1 299:1 796:1 1826:1 # lograr
14:1 21:1 23:1 24:1 60:1 71:1 120:1 158:1 267:1 489:1 1888:1 # causante
66:1 79:1 193:1 1553:1 1963:1 # cepa
8:1 15:1 51:1 205:1 638:1 1608:1 # ciclo
40:1 54:2 103:1 149:1 173:1 865:1 # dividir
14:1 18:1 60:1 311:1 # sano
2:1 8:1 33:1 36:1 39:1 68:1 86:1 99:1 130:1 213:1 698:1 # porción
3:1 88:1 137:1 465:1 725:1 1051:1 1361:1 # brazo
2:1 8:1 14:1 26:1 36:1 67:1 90:1 110:1 130:1 155:1 156:1 281:1 288:1 359:1 373:1 409:1 1010:1 1433:1 1959:1 # importancia
85:1 127:1 1121:1 # óseo
8:1 9:1 11:1 15:1 23:1 80:1 89:1 123:1 143:1 370:1 383:1 412:1 616:1 752:1 1012:1 1231:1 1912:1 # científico
6:1 10:1 16:1 38:1 102:1 125:1 393:1 # resto
5:1 9:1 13:1 15:1 23:1 25:1 50:1 58:1 89:1 116:1 198:1 218:1 346:1 367:1 414:1 450:1 508:1 660:1 664:1 942:1 1222:1 1572:1 # ventricular
17:1 22:1 25:1 47:1 54:1 226:1 259:1 684:1 1223:1 1593:1 # diario
17:1 22:1 38:1 54:1 151:1 258:1 684:1 701:1 1551:1 1593:1 1901:1 # diarrea
28:1 40:1 44:1 73:1 77:1 111:1 119:1 150:1 162:1 206:1 428:1 1241:1 1245:1 1416:1 1536:1 1885:1 # probabilidad
10:1 16:1 27:1 54:1 102:1 145:1 173:1 179:1 310:1 459:1 552:1 849:1 1544:1 1765:1 # digestivo
9:1 35:1 56:1 85:1 167:1 199:1 314:1 640:1 642:1 811:1 930:1 1345:1 # sensible
21:1 28:1 137:1 147:1 592:1 809:1 1002:1 1275:1 # brote
34:1 43:1 52:1 136:1 221:1 333:1 361:1 874:1 1041:1 # neumonía
7:1 36:1 41:1 85:1 548:1 # poseer
27:1 77:1 755:1 # útil
24:1 36:1 76:1 156:1 1171:1 1846:1 # campo
4:1 9:1 23:1 26:1 76:1 80:1 89:1 150:1 282:1 327:1 347:1 370:1 590:1 752:1 1046:1 1270:1 1897:1 # ambiental
7:1 11:1 18:1 34:1 38:1 72:1 79:1 96:1 131:1 484:1 491:1 1384:1 1651:1 1723:1 # reconocer
53:1 54:1 115:1 149:1 499:1 804:1 1571:1 # medir
4:1 7:1 21:1 22:1 25:1 42:1 62:1 122:1 153:1 245:1 418:1 439:1 596:1 814:1 907:1 1212:1 1755:1 # material
19:1 66:1 82:1 1560:1 # paso
8:1 33:1 38:1 39:1 68:1 72:2 85:1 86:1 99:1 187:1 484:1 783:1 1114:1 1582:1 # secreción
2:1 4:1 51:1 112:1 502:1 1217:1 # valor
34:1 93:1 121:1 336:1 691:1 # hongo
8:1 15:1 33:1 35:1 36:1 39:1 41:1 68:1 86:1 99:1 222:1 345:1 548:1 659:1 1703:1 # posición
5:1 15:1 17:2 27:1 50:1 58:1 66:1 90:1 135:1 198:1 218:1 228:1 249:1 346:1 407:1 422:1 508:1 585:1 664:1 706:1 717:1 942:1 1214:1 1451:1 1577:1 1596:1 1772:1 1877:1 1911:1 1932:1 1981:1 # particular
9:1 11:1 21:1 23:1 34:1 36:1 46:1 52:1 89:1 120:1 156:1 201:1 328:1 358:1 550:1 1118:1 # componente
2:1 8:1 14:1 29:1 48:1 75:1 98:1 105:1 159:1 164:1 175:1 182:1 191:1 192:1 194:1 215:1 216:1 248:1 296:1 354:1 1065:1 # organización
9:1 16:1 23:1 26:1 38:2 73:1 85:1 89:1 193:1 347:1 393:1 590:1 673:1 811:1 1356:1 1810:1 1949:1 # representar
3:1 6:1 17:1 62:1 66:1 196:1 204:1 249:1 298:1 445:1 483:1 692:1 847:1 # aparato
2:1 6:1 11:1 38:1 45:1 72:1 258:1 274:1 386:1 481:1 484:1 1102:1 1551:1 1716:1 # correcto
24:1 96:1 303:1 762:1 # boca
# 60
2:1 3:1 53:1 337:1 503:1 577:1 # mejora
4:1 26:1 41:1 64:1 95:1 133:1 327:1 336:1 427:1 1006:1 # hospital
3:1 12:1 17:1 57:1 65:1 106:1 187:1 310:1 926:1 943:1 1330:1 # involucrar
25:1 81:1 169:1 186:1 1080:1 # gripe
4:1 5:1 63:1 88:1 93:1 94:1 142:1 154:1 272:1 291:1 326:1 334:1 335:1 385:1 397:1 400:1 401:1 402:1 432:1 435:1 436:1 437:1 477:1 478:1 479:1 555:1 556:1 685:1 # hallazgo
6:1 9:1 16:1 23:1 34:1 67:1 79:1 89:1 220:1 533:1 1057:1 1315:1 1704:1 1825:1 # entonces
6:1 9:1 12:1 23:1 38:1 53:1 67:1 89:1 104:1 187:1 220:1 317:1 533:1 670:1 1103:1 1387:1 1582:1 # incremento
# m.
1:1 9:1 14:1 21:1 23:2 72:1 79:1 89:1 115:1 120:1 158:1 339:1 489:1 546:1 1221:1 1497:1 1626:1 # antecedente
8:1 26:1 29:1 33:1 39:1 45:1 68:1 72:1 86:1 98:1 99:1 114:1 177:1 184:1 481:1 563:1 704:1 739:1 1134:1 1869:1 1970:1 # afectación
6:1 10:1 12:1 23:1 27:1 32:1 54:1 220:1 257:1 417:1 459:1 528:1 580:1 726:1 # distinto
# c.
6:1 41:1 535:1 # tos
17:1 49:1 1515:1 # dañar
15:1 17:1 24:1 44:1 83:1 124:1 160:1 292:1 601:1 992:1 1308:1 1751:1 1913:1 # explicar
1:1 7:1 16:1 34:1 36:1 38:1 100:1 133:1 338:1 393:1 724:1 1022:1 1347:1 1875:1 # responder
74:1 92:1 1190:1 # sueño
12:1 121:1 235:1 973:1 1738:1 # inglés
4:1 24:1 51:1 96:1 524:1 762:1 1668:1 # local
1:1 8:1 72:1 149:1 783:1 # decir
9:1 21:1 23:1 38:2 58:1 61:1 72:1 89:1 120:1 258:1 328:1 484:1 700:1 1079:1 1551:1 # recurrente
11:1 17:1 34:1 56:1 63:1 112:1 131:1 504:1 # conllevar
28:1 38:1 42:1 61:1 62:1 69:1 73:1 104:1 165:1 513:1 596:1 673:1 925:1 1904:1 # prematuro
15:1 17:1 24:1 44:1 83:1 124:1 204:1 292:1 601:1 1308:1 1913:1 # aplicar
4:1 8:1 20:1 34:1 47:1 67:1 97:1 155:1 223:1 404:1 405:1 453:1 492:1 564:1 639:1 758:1 1761:1 1781:1 # funcional
2:1 19:1 22:1 25:1 32:1 35:1 82:1 190:1 245:1 329:1 496:1 620:1 1262:1 1805:1 # psoriasis
2:1 12:1 17:1 42:1 132:1 148:1 174:1 313:1 408:1 444:1 648:1 657:1 797:1 996:1 1399:1 1534:1 1742:1 # informar
5:1 27:1 30:1 38:1 62:1 173:1 310:1 552:1 602:1 644:1 710:1 821:1 849:1 1018:1 1544:1 # relativo
1:1 22:1 40:1 55:1 95:1 104:1 193:1 382:1 860:1 986:1 1310:1 1428:1 # epidemia
3:1 5:1 13:1 14:1 19:1 23:1 26:1 78:1 118:1 124:1 133:1 158:1 236:1 315:1 347:1 682:1 # trasplantar
3:1 9:1 13:1 17:1 23:1 78:1 89:1 450:1 881:1 1572:1 # entrar
16:1 35:1 79:1 160:1 173:1 310:1 384:1 849:1 1057:1 1866:1 # excesivo
7:1 28:1 34:1 36:1 52:1 73:1 107:1 206:1 358:1 455:1 754:1 # proponer
5:1 15:1 19:1 24:1 29:1 35:1 83:1 123:1 205:1 280:1 290:1 329:1 383:1 469:1 527:1 591:1 1091:1 1291:1 1391:1 # clasificación
7:1 34:1 36:1 52:1 358:1 455:1 # poner
28:1 31:1 73:1 97:1 100:1 206:1 340:1 492:1 1077:1 1146:1 1373:1 1761:1 # profundo
11:1 15:1 27:1 135:1 143:1 351:1 677:1 1803:1 1837:1 # óptico
2:1 21:1 127:1 221:1 678:1 # teoría
2:1 6:1 10:1 22:1 25:1 32:1 101:1 125:1 152:1 242:1 245:1 417:1 620:1 1720:1 # historia
11:1 41:1 57:1 60:1 106:1 235:1 494:1 655:1 926:1 1302:1 1808:1 # glucosa
12:2 20:1 44:1 50:1 74:1 109:1 167:1 371:1 905:1 952:1 1030:1 1762:1 1955:1 # insulina
17:1 35:1 64:1 69:1 372:1 790:1 1088:1 # situar
8:1 9:1 10:1 21:1 22:1 32:1 67:1 144:1 155:1 160:1 212:1 219:1 375:1 380:1 390:1 417:1 531:1 661:1 1586:1 # existencia
11:1 12:1 15:1 27:1 44:1 135:1 143:1 148:1 313:1 371:1 389:1 543:1 607:1 677:1 859:1 979:1 # linfático
11:1 15:1 22:1 27:1 54:1 119:1 135:1 143:1 677:1 684:1 993:1 # diabético
48:1 97:1 149:1 1935:1 # unir
4:1 7:1 15:1 24:1 79:1 83:1 103:1 261:1 491:1 522:1 524:1 956:1 1926:1 1989:1 # cervical
1:2 9:2 16:1 24:1 37:1 67:1 85:1 339:1 380:1 456:1 811:1 894:1 1495:1 1857:1 1949:1 # desencadenar
46:1 # oms
2:2 3:1 4:1 11:1 36:1 126:1 130:1 232:1 337:1 379:1 386:1 705:1 998:1 1492:1 1795:1 1891:1 1894:1 # corporal
8:1 9:1 16:1 22:1 72:1 81:1 133:1 144:1 338:1 727:1 783:1 886:1 1149:1 1250:1 1388:1 1880:1 # en~especial
2:1 5:1 6:1 12:1 42:1 62:1 76:1 101:1 148:1 196:1 313:1 471:1 596:1 846:1 1299:1 1377:1 # inflamatoria
11:1 12:1 17:1 23:1 27:1 34:1 131:1 362:1 372:1 438:1 580:1 662:1 1049:1 1606:1 # continuar
15:1 # ic
7:2 14:1 42:1 52:1 72:1 79:1 81:1 132:1 239:1 408:1 423:1 491:1 826:1 1025:1 1221:1 # permanecer
17:1 22:1 44:1 77:1 150:1 428:1 565:1 927:1 1536:1 1593:1 # biliar
4:1 7:1 22:1 56:1 105:1 140:1 498:1 893:1 944:1 955:1 1294:1 1612:1 1618:1 1710:1 1715:1 1719:1 1727:1 1743:1 1744:1 1747:1 1750:1 # alergia
3:1 17:1 61:1 108:1 129:1 873:1 1109:1 # durar
1:1 7:1 12:1 20:1 21:1 37:1 55:1 84:1 109:1 122:1 132:1 423:1 447:1 505:1 945:1 1215:1 1317:1 # determinado
13:1 17:1 25:1 27:1 32:1 64:1 90:1 312:1 356:1 407:1 414:1 448:1 854:1 1918:1 # artritis
16:1 17:1 28:1 38:1 60:1 73:1 186:1 206:1 299:1 393:1 1580:1 1637:1 1826:1 # progresar
702:1 # ii
103:2 149:1 173:1 634:1 # vivir
11:1 12:1 17:1 20:1 23:1 26:1 34:1 55:1 76:1 109:1 131:1 341:1 347:1 447:1 662:1 945:1 1049:1 1108:1 1244:1 1341:1 # contaminar
5:1 17:1 19:1 50:1 58:1 112:1 163:1 198:1 218:1 228:1 422:1 508:1 696:1 706:1 1096:1 1509:1 1609:1 # vascular
17:1 22:1 24:1 76:1 150:1 282:1 1593:1 1846:1 1897:1 # cambiar
52:1 151:1 208:1 430:1 991:1 # línea
15:1 24:1 25:1 83:1 367:1 394:1 1028:1 # áfrica
6:1 8:1 12:1 44:1 64:1 96:1 148:1 174:1 313:1 371:1 519:1 714:1 864:1 979:1 1399:1 1534:1 1594:1 1745:1 1806:1 # linfocito
4:1 12:1 20:1 109:1 112:1 140:1 185:1 453:1 1406:1 1408:1 1864:1 # vaginal
4:1 7:1 20:1 34:1 81:1 82:1 223:1 239:1 319:1 453:1 738:1 1781:1 # personal
14:1 44:1 47:1 75:1 121:1 164:1 235:1 803:1 1501:1 1654:1 # ganglio
50:1 112:1 570:1 1097:1 # vulva
9:1 21:1 23:1 89:1 92:1 120:1 328:1 492:1 # fuente
19:1 42:1 60:1 399:1 1711:1 # masa
8:1 29:1 30:1 33:1 39:1 56:1 68:1 86:1 98:1 99:1 112:1 177:1 184:1 504:1 1371:1 1793:1 # elevación
5:1 14:1 23:1 26:1 124:1 158:1 315:1 347:1 682:1 # planta
8:1 11:1 12:1 67:1 525:1 1103:1 1859:1 # cinco
31:1 37:1 40:1 49:1 58:1 171:1 172:1 181:1 324:1 587:1 1739:1 # cuidado
71:1 106:1 176:1 231:1 # lupus
5:1 8:2 29:1 39:1 50:1 58:1 86:1 98:1 149:1 177:1 198:1 213:1 218:1 454:1 508:1 722:1 # circulación
50:1 51:1 235:1 355:1 391:1 514:1 878:1 # glóbulo
17:1 27:1 66:1 90:1 149:1 249:1 407:1 717:1 1577:1 # partir
17:1 38:2 151:1 187:2 701:1 1582:2 # crear|creer
24:1 119:1 303:1 # cabo
3:1 6:1 13:1 29:1 45:1 78:1 255:1 274:1 297:1 731:1 1557:1 1589:1 # tracto
1:1 30:1 31:1 37:1 75:1 91:1 171:1 1020:1 # delgado
1:1 7:1 9:1 11:1 38:1 46:1 73:1 100:1 156:1 201:1 550:1 673:1 680:1 700:1 724:1 1118:1 1284:1 1875:1 # comprender
22:1 35:1 47:1 107:1 150:1 352:1 496:1 1947:1 # biopsia
5:1 10:1 16:1 17:1 27:1 50:1 102:1 110:1 198:1 228:1 279:1 422:1 459:1 1765:1 # estimular
4:1 19:1 20:1 24:1 34:1 35:1 47:1 96:1 223:1 329:1 405:1 453:1 639:1 762:1 1615:1 1781:1 # ocasional
7:1 28:1 41:1 53:1 82:1 136:1 304:1 438:1 526:1 750:1 1218:1 1890:1 # numeroso
15:1 24:1 25:1 76:1 83:1 367:1 410:1 1028:1 1611:1 # américa
8:1 12:1 57:1 100:1 108:1 149:1 396:1 870:1 1300:1 1526:1 # inducir
14:1 21:1 23:1 26:1 64:1 94:1 119:1 120:1 150:1 158:1 288:1 427:1 489:1 1241:1 # habitante
7:1 8:1 15:2 21:1 22:1 25:1 45:1 122:1 144:1 153:1 345:1 367:1 418:1 732:1 836:1 1730:1 1775:1 # ictericia
17:1 66:1 249:1 # par
6:1 11:1 15:1 62:1 65:1 66:1 140:1 143:1 196:1 514:1 561:1 665:1 867:1 1029:1 1040:1 1067:1 1249:1 1252:1 1255:1 1309:1 1312:1 1407:1 # patológico
27:1 35:1 47:1 64:1 312:1 790:1 1779:1 # sitio
8:1 15:1 64:1 123:1 345:1 383:1 807:1 864:1 # déficit
5:1 14:1 18:1 124:1 311:1 315:1 682:1 # plano
10:1 16:1 17:1 22:1 54:1 69:1 102:1 377:1 684:1 1593:1 1971:1 # estudiar
4:1 8:1 29:1 33:1 39:1 68:1 86:1 98:1 99:1 106:1 112:1 177:1 184:1 372:1 504:1 # evaluación
28:1 32:1 35:1 41:1 52:1 72:1 187:1 190:1 222:1 381:1 526:1 857:1 1800:1 # necrosis
7:1 21:1 90:1 92:1 492:1 511:1 686:1 687:1 # fuerte
28:1 32:1 35:1 41:1 123:1 137:1 190:1 222:1 314:1 381:1 526:1 1002:1 1444:1 1800:1 1937:1 # fibrosis
12:1 20:1 109:1 112:1 140:1 185:1 1408:1 1864:1 # vagina
16:1 35:1 37:1 40:1 49:1 52:1 72:1 79:1 181:1 324:1 384:1 587:1 1057:1 1221:1 # necesidad
6:1 9:1 23:1 53:1 85:1 89:1 220:1 287:1 317:1 533:1 670:1 1362:1 1387:1 # segmento
9:1 18:1 85:1 289:1 811:1 # seno
17:1 32:2 35:1 44:1 66:1 190:1 249:1 675:1 900:1 908:1 1014:1 # parálisis
4:1 24:1 37:1 40:1 44:1 49:1 181:1 316:1 324:1 524:1 587:1 1416:1 # calidad
8:1 9:1 16:1 23:1 26:1 29:1 38:1 73:1 85:1 89:1 98:1 347:1 393:1 590:1 673:1 811:1 1134:1 1810:1 1869:1 1949:1 # presentación
49:1 377:1 1552:1 1714:1 # ayuda
12:1 123:1 # fin
7:1 8:1 33:1 39:1 68:1 70:1 86:1 99:1 176:1 1445:1 # erupción
5:1 17:1 94:1 119:1 199:1 228:1 743:1 # hablar
8:1 15:1 22:1 24:1 29:1 83:1 98:1 123:1 144:1 322:1 383:1 527:1 568:1 591:1 604:1 1291:1 1439:1 1721:1 # eficacia
3:1 7:1 17:1 44:1 227:1 278:1 314:1 1966:1 # liberar
27:1 62:1 75:1 141:1 179:1 644:1 1548:1 1574:1 # fatiga
9:1 12:1 18:1 48:1 53:1 104:1 114:1 317:1 320:1 440:1 1664:1 # femenino
16:1 66:1 133:1 338:1 1515:1 # españa
14:1 17:1 25:1 26:1 47:1 48:1 60:1 64:1 159:1 226:1 259:1 427:1 542:1 576:1 1003:1 1071:1 1223:1 1997:1 # sanitario
9:1 14:1 18:1 23:1 145:1 158:1 289:1 330:1 412:1 697:1 774:1 975:1 1012:1 1027:1 1042:1 1047:1 1060:1 1061:1 1139:1 1193:1 1194:1 1196:1 1197:1 1199:1 1200:1 1202:1 1203:1 1204:1 # antígeno
16:1 23:1 34:1 36:1 52:1 127:1 133:1 323:1 331:1 338:1 515:1 662:1 1187:1 1264:1 1347:1 1666:1 # espontáneo
3:1 7:1 21:1 61:1 62:1 69:1 81:1 104:1 156:1 165:1 239:1 278:1 445:1 1443:1 1904:1 # temperatura
72:1 195:1 264:1 336:1 1458:1 1537:1 # hecho
4:1 8:1 24:1 47:1 404:1 524:1 676:1 1999:1 # calcio
24:1 37:1 49:1 429:1 1124:1 1495:1 # década
3:1 7:1 11:1 13:1 23:1 34:1 78:1 131:1 450:1 452:1 662:1 881:1 1049:1 1616:1 1688:1 1801:1 1822:1 # contraer
# 24
17:1 24:1 71:1 163:1 292:1 355:1 1923:1 # buscar
11:1 23:1 26:1 34:1 47:1 131:1 140:1 185:1 347:1 662:1 1049:1 1408:1 # contagio
17:1 58:1 60:1 61:1 319:1 1116:1 1637:1 # cursar
7:1 8:1 12:1 20:1 21:1 23:1 29:1 47:1 59:1 98:1 120:1 122:1 257:1 404:1 579:1 735:1 751:1 929:1 1383:1 1746:1 1839:1 1975:1 # internacional
1:1 10:1 16:1 17:1 24:1 26:1 29:1 102:1 166:1 292:1 456:1 748:1 1134:1 1607:1 # destacar
1:1 8:1 21:1 33:1 39:1 68:1 72:1 84:1 86:1 99:1 161:1 238:1 482:1 490:1 749:1 876:1 1145:1 1156:1 1215:1 1626:1 # detección
6:1 74:1 84:1 472:1 885:1 1998:1 # sujeto
29:1 41:1 42:1 93:1 141:1 185:1 187:1 536:1 890:1 1533:1 1804:1 1835:1 1909:1 # macrófagos
1905:1 # 12
16:1 20:1 28:1 34:1 35:1 47:1 73:1 114:1 206:1 223:1 340:1 384:1 405:1 639:1 1077:1 # profesional
11:1 15:1 123:1 127:1 143:1 145:1 186:1 299:1 383:1 675:1 1826:1 # geográfico
8:1 28:1 32:1 35:1 41:1 149:1 190:1 222:1 258:1 381:1 526:1 1800:1 1831:1 # cirrosis
52:1 58:1 151:1 253:1 323:1 515:1 991:1 1187:1 1264:1 1417:1 1555:1 1666:1 1829:1 1836:1 1873:1 1874:1 1962:1 # cutánea
8:1 9:1 17:1 20:1 34:1 47:1 53:1 67:1 155:1 223:1 317:1 380:1 404:1 405:1 531:1 564:1 639:1 758:1 1108:1 # mencionar
5:1 88:1 124:1 315:1 326:1 465:1 1361:1 # plazo
415:1 # mg
9:1 60:1 167:1 642:1 1363:1 1714:1 # ensayo
9:1 10:1 16:1 18:1 21:1 32:1 35:1 41:1 102:1 190:1 222:1 289:1 375:1 381:1 390:1 512:1 1613:1 1944:1 # estenosis
7:1 11:1 34:1 36:1 46:1 52:1 156:1 201:1 358:1 455:1 550:1 1118:1 # componer
8:1 12:1 14:1 22:1 67:1 141:1 144:1 148:1 155:1 219:1 281:1 313:1 359:1 398:1 # infancia
27:1 84:1 111:1 173:1 310:1 472:1 552:1 740:1 849:1 1083:1 1544:1 # objetivo
14:1 19:1 22:1 24:1 35:1 40:1 54:2 100:1 329:1 684:1 838:1 865:1 1078:1 1262:1 1420:1 1554:1 # candidiasis
1:1 7:1 28:1 73:1 79:1 96:1 115:1 206:1 724:1 1045:1 1497:1 1723:1 # proceder
12:1 14:1 20:1 21:1 23:1 31:1 46:1 55:1 109:1 120:1 158:1 447:1 489:1 945:1 976:1 1865:1 # dominante
1:1 3:1 7:1 17:1 43:1 87:1 278:1 724:1 1824:1 # moderar
1:1 8:1 12:1 15:1 33:1 39:1 48:1 68:1 86:1 99:1 123:1 322:1 345:1 487:1 968:1 978:1 1439:1 1766:1 # definición
7:1 21:1 28:1 122:1 304:1 1562:1 # útero
2:1 8:1 12:1 29:1 39:1 42:1 86:1 98:1 132:1 148:1 174:1 177:1 313:1 408:1 444:1 648:1 657:1 890:1 996:1 1399:1 1534:1 1735:1 1742:1 # información
1:1 12:1 27:1 48:1 64:1 123:1 173:1 310:1 312:1 322:1 542:1 552:1 849:1 968:1 978:1 1439:1 1544:1 1766:1 # definitivo
8:1 12:1 25:1 47:1 67:1 73:1 95:1 155:1 169:1 517:1 801:1 1103:1 # principio
19:1 52:1 58:1 151:1 253:1 323:1 515:1 991:1 1187:1 1264:1 1417:1 1555:1 1666:1 1829:1 1836:1 1873:1 1874:1 1962:1 # cutáneas
24:1 37:1 40:1 49:1 103:1 181:1 324:1 464:1 587:1 1902:1 # cavidad
9:1 21:1 23:1 76:1 80:1 89:1 120:1 150:1 282:1 328:1 370:1 752:1 1897:1 # ambiente
10:1 14:1 18:1 23:1 26:1 111:1 158:1 166:1 288:1 369:1 449:1 1056:1 # no~obstante
32:1 34:1 36:1 48:1 54:1 56:1 133:1 199:1 314:1 528:1 640:1 919:1 1347:1 # disponible
# cm
4:1 5:2 9:1 14:1 48:2 77:1 114:1 159:1 440:1 672:1 682:1 904:1 1372:1 1507:1 # fenilalanina
14:1 17:1 21:1 22:1 23:1 25:1 112:1 120:1 158:1 226:1 245:1 489:1 554:1 882:1 # variante
72:1 81:1 264:1 336:1 886:1 1458:1 1537:1 # pecho
7:1 9:1 23:1 25:1 53:1 81:1 89:1 110:1 153:1 160:1 239:1 317:1 670:1 741:1 816:1 992:1 1069:1 1517:1 1751:1 # experimentar
4:1 8:1 15:1 20:1 34:1 37:1 47:1 54:1 223:1 345:1 404:1 405:1 453:1 564:1 639:1 758:1 851:1 1050:1 1781:1 # adicional
7:2 9:1 21:1 52:1 72:1 79:1 81:1 90:1 239:1 375:1 491:1 686:1 687:1 1021:1 1221:1 # pertenecer
16:1 21:1 23:1 32:1 35:1 120:1 190:1 208:1 384:1 643:1 667:1 837:1 1780:1 # síntesis
# a.
2:1 28:1 31:1 41:1 51:1 65:1 82:1 502:1 526:1 750:1 833:1 1127:1 1856:1 1965:1 # doloroso
2:1 7:1 28:1 258:1 1576:1 1831:1 # error
20:1 28:1 34:1 52:1 61:1 223:1 361:1 730:1 925:1 1041:1 1366:1 1858:1 # neurona
9:1 10:1 16:1 21:2 23:1 32:1 35:1 38:1 89:1 120:1 190:1 328:1 375:1 384:1 390:1 393:1 417:1 1586:1 1604:1 # resistente
9:1 11:1 15:1 55:1 100:1 143:1 603:1 680:1 # endémico
4:1 10:1 12:2 16:1 20:1 21:1 23:1 27:1 102:1 109:1 120:1 257:1 453:1 459:1 580:1 667:1 735:1 1406:1 1569:1 1765:1 1780:1 # intestinal
1:1 8:1 9:1 37:1 55:1 66:1 72:1 80:1 110:1 370:1 647:1 716:1 783:1 894:1 1233:1 1429:1 # padecimiento
38:1 106:1 322:1 471:1 577:1 1998:1 # reflujo
4:1 8:1 9:1 16:1 22:1 67:1 85:1 144:1 155:1 219:1 380:1 439:1 531:1 661:1 811:1 1254:1 1949:1 # esencial
56:1 72:1 195:1 264:1 1537:1 # leche
2:1 11:1 16:1 34:1 36:1 38:1 100:1 133:1 258:1 338:1 386:1 393:1 1022:1 1102:1 1347:1 1551:1 # corresponder
11:1 15:1 35:1 143:1 659:1 728:1 1707:1 # básico
1:1 41:1 45:1 69:1 72:1 82:1 114:1 180:1 322:1 481:1 563:1 750:1 968:1 1665:1 1960:1 1970:1 # defectuoso
10:1 16:1 42:1 93:1 102:1 185:1 764:1 1835:1 1871:1 # estómago
5:1 17:1 38:1 50:1 198:1 200:1 228:1 287:1 422:1 # regular
3:1 28:1 42:1 73:1 76:1 186:1 206:1 299:1 796:1 846:1 1017:1 1580:1 1826:1 # programa
9:1 52:1 80:1 140:1 152:1 179:1 370:1 1021:1 # higiene
1:1 8:1 16:1 25:1 39:1 86:1 163:1 169:1 187:1 456:1 972:1 1683:1 # descripción
2:1 4:1 26:1 43:1 90:1 327:1 443:1 1010:1 1433:1 # mortal
4:1 15:1 24:1 83:1 105:1 140:1 410:1 665:1 944:1 1031:1 1738:1 # alérgica
25:1 58:1 137:1 149:1 332:1 1838:1 # cubrir
7:1 9:1 14:1 21:1 23:1 42:1 52:1 81:1 89:1 120:1 132:1 239:1 328:1 408:1 423:1 826:1 1025:1 # permanente
7:1 17:1 38:1 49:1 115:1 195:1 707:1 744:1 798:1 843:1 1784:1 # heredar
# 70
# sd
15:1 17:1 24:1 26:1 54:1 83:1 128:1 172:1 234:1 292:1 413:1 909:1 974:1 1229:1 1513:1 1809:1 1899:1 # taquicardia
6:1 64:1 150:1 519:1 # súbito
7:1 11:1 27:1 34:1 90:1 116:1 131:1 149:1 635:1 687:1 717:1 1330:1 # convertir
17:1 38:1 151:1 187:1 701:1 1582:1 # crear
2:1 18:1 21:1 90:1 686:1 694:1 1010:1 # norte
95:1 # fpi
16:1 35:1 37:1 40:1 49:1 111:1 181:1 227:1 324:1 384:1 587:1 # obesidad
9:1 23:1 27:1 31:1 40:1 85:1 89:1 224:1 362:1 811:1 820:1 1853:1 # sentido
5:1 19:1 85:1 205:1 280:1 # clase
2:1 22:1 25:1 36:1 123:1 130:1 149:1 245:1 442:1 1321:1 1365:1 1973:1 # porfiria
25:1 80:1 93:1 186:1 287:1 # griego
5:1 17:1 29:1 50:1 58:1 136:1 198:1 228:1 279:1 422:1 1453:1 # acumular
6:1 12:1 55:1 253:1 438:1 447:1 1606:1 # minuto
8:1 37:1 49:1 324:1 377:1 733:1 1552:1 # ciudad
9:1 18:1 48:1 179:1 227:1 434:1 440:1 551:1 1394:1 1851:1 1941:1 # benigno
38:1 82:1 103:2 111:1 137:1 149:1 173:1 504:1 634:1 840:1 1087:1 1188:1 1288:1 1324:1 1344:1 # sobrevivir
6:1 10:1 12:1 23:1 27:1 32:1 41:1 54:1 220:1 257:1 417:1 459:1 528:1 535:1 580:1 726:1 # distintos
14:1 23:1 27:1 158:1 179:1 200:1 362:1 623:1 1665:1 # antiguo
4:1 7:1 53:1 110:1 195:1 816:1 856:1 1218:1 # alzheimer
13:1 22:1 28:1 62:1 123:1 340:1 353:1 1077:1 1532:1 1625:1 # atrofia
5:1 43:1 50:1 58:1 65:1 198:1 218:1 508:1 1124:1 1738:1 # molécula
2:1 4:1 14:1 18:1 40:1 42:1 44:1 49:1 132:1 181:1 247:1 311:1 316:1 408:1 444:1 648:1 694:1 757:1 981:1 983:1 1090:1 1106:1 1320:1 1416:1 1733:1 1868:1 # anormalidad
7:1 85:1 103:1 149:1 261:1 522:1 634:1 645:1 956:1 1926:1 # servir
75:1 116:1 179:1 503:1 911:1 1548:1 1964:1 # vejiga
33:1 39:1 48:1 68:1 97:1 1935:1 # unión
3:1 19:1 82:1 118:1 186:1 796:1 1560:1 # graso
4:1 29:1 37:1 40:1 44:1 45:1 49:1 69:1 180:1 181:1 255:1 316:1 324:1 372:1 587:1 1184:1 1416:1 # actualidad
6:1 9:1 23:1 30:1 53:1 56:1 89:1 104:1 220:1 317:1 533:1 670:1 1371:1 1387:1 # elemento
51:1 104:1 124:1 156:1 472:1 503:1 747:1 # ejemplo
2:1 14:1 18:1 22:1 38:1 160:1 212:1 311:1 694:1 1398:1 1733:1 # anorexia
116:1 464:1 # ave
4:1 8:1 22:1 82:1 96:1 144:1 439:1 714:1 1254:1 # social
3:1 4:1 7:1 17:1 21:1 122:1 278:1 406:1 1234:1 1844:1 # alterar
32:1 85:1 856:1 # seis
9:1 17:1 60:1 81:1 167:1 642:1 1228:1 1637:1 # pensar
56:1 127:1 205:1 1423:1 # núcleo
3:1 7:1 15:1 21:1 27:1 122:1 135:1 204:1 253:1 278:1 709:1 1234:1 1694:1 # terapéutico
28:1 52:1 186:1 287:1 # negro
7:1 8:1 9:1 22:1 38:1 54:1 67:1 114:1 144:1 155:1 219:1 290:1 380:1 441:1 531:1 661:1 700:1 707:1 1671:1 # diferenciar
27:2 32:1 62:1 64:1 66:1 193:1 195:1 312:1 356:1 448:1 644:1 867:1 1376:1 1879:1 1963:1 1980:1 # hepatitis
1:2 2:1 9:1 16:1 82:1 234:1 339:1 456:1 695:1 1358:1 1798:1 1805:1 # desorden
54:1 81:1 110:1 115:1 149:1 156:1 804:1 1959:1 # impedir
4:1 12:1 16:1 20:1 95:1 109:1 133:1 338:1 453:1 1006:1 1385:1 1406:1 # espinal
12:1 18:1 19:1 42:1 44:1 50:1 58:1 163:1 218:1 320:1 371:1 696:1 1030:1 1096:1 1509:1 1711:1 1762:1 # masculino
7:1 28:1 81:1 239:1 258:1 1576:1 1831:1 # perro
69:1 303:1 332:1 # tubo
16:1 33:1 35:1 38:1 39:1 68:1 73:1 160:1 384:1 393:1 416:1 470:1 673:1 871:1 880:1 992:1 1604:1 1751:1 1810:1 # expresión
27:1 47:1 51:1 65:1 84:1 221:1 299:1 740:1 833:1 # etiología
4:1 9:1 18:1 41:1 53:1 289:1 317:1 512:1 1613:1 # al~menos
3:1 8:1 11:1 13:1 23:1 29:1 34:1 39:1 78:1 86:1 131:1 161:1 238:1 297:1 450:1 460:1 482:1 495:1 662:1 881:1 1049:1 1095:1 1557:1 1616:1 1688:1 1801:1 1822:1 # contracción
17:1 27:1 29:1 45:1 112:1 173:1 255:1 552:1 719:1 1122:1 1695:1 # activar
3:1 764:1 1159:1 1301:1 # tórax
3:1 8:1 16:1 29:1 38:1 39:1 86:1 95:1 98:1 133:1 149:1 177:1 297:1 338:1 393:1 921:1 1006:1 1111:1 1155:1 1351:1 # respiración
9:1 21:1 33:1 35:1 39:1 68:1 160:1 167:1 375:1 416:1 451:1 470:1 642:1 868:1 930:1 1345:1 # extensión
6:1 12:1 20:1 109:1 212:1 254:1 424:1 641:1 671:1 # toxina
16:1 28:1 33:1 35:1 38:1 39:1 68:1 73:1 186:1 206:1 299:1 384:1 393:1 416:1 470:1 871:1 880:1 1580:1 1604:1 1826:1 # progresión
50:1 51:1 121:1 200:1 323:1 391:1 1687:1 # ángulo
11:1 15:1 143:1 212:1 597:1 764:1 # tóxico
25:1 77:1 114:1 137:1 300:1 1107:1 1838:1 1848:1 # febril
17:1 24:1 26:1 29:1 62:1 292:1 825:1 1134:1 1607:1 # atacar
8:1 15:1 24:1 29:1 33:1 39:1 44:1 68:1 83:1 86:1 98:1 99:1 124:1 177:1 184:1 204:1 527:1 568:1 591:1 601:1 604:1 606:1 608:1 636:1 637:1 1308:1 1913:1 # aplicación
55:1 77:1 887:1 # mil
30:1 44:1 53:1 63:1 64:1 69:1 71:1 374:1 861:1 1088:1 1661:1 1990:1 # mellitus
6:1 84:1 111:1 472:1 885:1 1083:1 # objeto
8:1 10:1 13:1 25:1 32:1 54:1 57:1 134:1 314:1 355:1 414:1 417:1 528:1 870:1 # distribución
25:1 46:1 51:1 137:1 282:1 354:1 1672:1 1759:1 1838:1 # lombriz
1:1 6:1 35:1 64:1 193:1 519:1 790:1 1121:1 1718:1 # depósito
1:1 3:1 7:1 11:1 34:1 35:1 40:1 119:1 131:1 167:1 278:1 382:1 724:1 930:1 # considerable
7:1 10:1 11:1 16:1 21:1 28:1 56:1 65:2 102:1 122:1 304:1 390:1 431:1 650:1 1226:1 1353:1 1562:1 1833:1 1944:1 # colesterol
3:1 7:1 79:1 92:1 200:1 278:1 287:1 511:1 # ceguera
11:1 17:1 28:1 46:1 73:1 111:1 156:1 162:1 201:1 206:1 550:1 1118:1 1245:1 1284:1 1885:1 1953:1 # comprobar
1:1 3:1 7:1 8:1 9:1 29:1 52:1 98:1 145:1 278:1 287:1 297:1 330:1 455:1 921:1 1021:1 1785:1 1921:1 # degeneración
8:1 32:1 38:1 72:1 73:1 82:1 484:1 673:1 783:1 1511:1 # preciso
15:1 32:1 35:1 47:1 65:1 123:1 140:1 514:1 561:1 665:1 1014:1 1029:1 1040:1 1067:1 1249:1 1252:1 1255:1 1309:1 1312:1 1407:1 # fisiológico
2:1 7:1 38:1 72:1 79:1 141:1 310:1 464:1 484:1 491:1 1221:1 1398:1 # favorecer
7:1 17:1 21:1 24:1 45:1 122:1 292:1 675:1 732:1 805:1 836:1 # carácter
3:1 4:1 5:1 66:1 119:1 137:1 725:1 904:1 1943:1 # palabra
11:1 15:2 35:1 65:1 140:1 143:1 496:1 514:1 561:1 650:1 659:1 665:1 1029:1 1040:1 1067:1 1249:1 1252:1 1255:1 1309:1 1312:1 1407:1 1707:1 1947:1 # psicológico
14:1 24:1 40:1 49:1 54:1 100:1 181:1 838:1 1078:1 1420:1 1554:1 # candida
50:1 51:1 108:1 391:1 1736:1 # nódulo
8:1 27:1 29:2 33:1 39:1 45:1 68:1 86:1 98:1 99:1 112:1 173:1 177:1 184:1 255:1 552:1 719:1 1122:1 1695:1 1793:1 # activación
12:1 37:1 40:1 48:1 49:1 97:1 181:1 279:1 324:1 587:1 994:1 1054:1 1663:1 1686:1 1832:1 1907:1 1908:1 1927:1 1935:1 # inmunidad
5:1 17:1 112:1 228:1 261:1 1404:1 # larva
13:1 28:1 53:1 54:1 84:1 353:1 521:1 1154:1 # diámetro
1:1 16:1 17:2 24:1 26:1 90:1 163:1 292:1 407:1 456:1 576:1 972:1 1433:1 1923:1 # descartar
17:1 38:1 56:1 322:1 471:1 503:1 688:1 # reflejar
2:1 26:1 90:1 1010:1 1433:1 # aorta
5:1 28:1 54:1 63:1 77:1 87:1 154:1 507:1 824:1 1986:1 # rodilla
34:1 51:1 64:1 69:1 121:1 140:1 377:1 691:1 1088:1 1392:1 1681:1 1971:1 # longitud
37:1 54:1 149:1 1050:1 1515:1 # añadir
6:1 84:1 114:1 885:1 # feto
1:1 8:1 9:1 21:1 23:1 29:1 40:1 89:1 120:1 161:1 238:1 328:1 339:1 348:1 382:1 460:1 495:1 546:1 877:1 895:1 897:1 898:1 913:1 915:1 920:1 924:1 928:1 933:1 940:1 946:1 960:1 1044:1 1936:1 1946:1 1951:1 1952:1 # accidente
2:1 8:1 28:1 34:1 36:1 47:1 73:1 107:1 130:1 206:1 213:1 404:1 405:1 564:1 698:1 754:1 # proporcionar
7:1 14:1 18:1 24:1 79:1 213:1 311:1 491:1 1078:1 1258:1 # cercano
11:1 15:1 44:1 143:1 199:1 601:1 # público
10:1 19:1 27:2 32:1 42:1 64:1 117:1 312:1 356:1 448:1 459:1 1376:1 1711:1 1879:1 1980:1 # mastitis
7:1 13:1 28:1 81:1 90:1 123:1 152:1 169:1 239:1 340:1 353:1 687:1 718:1 1077:1 1080:1 1421:1 1563:1 1592:1 1625:1 1918:1 # hipertrofia
28:1 41:1 58:1 61:1 163:1 696:1 925:1 # oscuro
3:1 14:1 17:1 60:1 121:1 186:1 796:1 803:1 # sangrar
8:1 20:1 29:2 33:1 39:1 58:1 68:1 86:1 97:1 98:1 99:1 112:1 177:1 184:1 984:1 1453:1 1709:1 1746:1 1793:1 # vacunación
3:1 61:1 69:1 70:1 129:1 165:1 176:1 183:1 351:1 1445:1 # ruptura
3:1 55:1 179:1 186:1 796:1 1515:1 # migraña
9:1 11:1 15:1 27:1 110:1 135:1 143:1 389:1 543:1 607:1 656:1 677:1 954:1 1019:1 1039:1 1336:1 1378:1 # enzimático
10:1 15:1 24:1 32:1 35:1 55:1 83:1 190:1 417:1 603:1 1216:1 # sistémica
7:1 12:1 17:1 20:1 21:1 25:2 84:1 109:1 116:1 122:1 153:1 226:1 418:1 517:1 1108:1 1215:1 1298:1 # veterinario
32:1 44:1 77:1 123:1 428:1 643:1 900:1 1896:1 1912:1 # sífilis
5:1 8:1 11:1 29:1 39:1 50:1 86:1 98:1 177:1 185:1 198:1 200:1 454:1 722:1 872:1 1009:1 # coagulación
3:1 76:1 186:1 796:1 1017:1 # gram
4:1 51:1 63:1 141:1 272:1 923:1 1471:1 # fallo
1:1 17:1 28:1 87:1 151:1 507:1 1824:1 # rodear
15:1 24:1 48:1 83:1 205:1 208:1 430:1 487:1 1043:1 # clínica
11:1 15:1 27:1 45:1 73:1 135:1 143:1 675:1 677:1 805:1 1122:1 # práctico
4:1 51:1 111:1 162:1 235:1 985:1 997:1 1245:1 1519:1 # global
13:1 25:1 62:1 149:1 172:1 314:1 355:1 414:1 1532:1 # atribuir
2:1 3:1 17:1 81:1 104:1 127:1 156:1 337:1 # empeorar
8:1 20:1 34:1 47:1 57:1 65:1 106:1 223:1 310:1 404:1 405:1 504:1 564:1 639:1 758:1 870:1 926:1 943:1 # evolucionar
4:1 42:1 51:1 247:1 1217:1 # malo
3:1 10:1 13:1 17:1 32:1 38:1 78:1 134:1 140:1 287:1 417:1 1757:1 # registrar
8:1 12:1 24:1 29:1 40:1 49:1 66:1 67:1 98:1 181:1 204:1 348:1 839:1 847:1 1055:1 1103:1 1266:1 1375:1 1462:1 1676:1 # incapacidad
5:1 8:1 26:1 29:1 33:1 39:1 54:1 62:1 68:1 77:1 86:1 98:1 99:1 177:1 184:1 672:1 710:1 825:1 1134:1 1869:1 # dilatación
36:1 96:1 193:1 # epoc
9:1 15:1 17:1 27:1 58:1 66:1 90:1 135:1 249:1 346:1 407:1 585:1 717:1 1214:1 1577:1 1877:1 1932:1 1981:1 # en~particular
7:1 16:1 92:1 465:1 492:1 511:1 594:1 # esfuerzo
10:1 26:1 32:1 103:1 166:1 417:1 1928:1 # vista
10:1 16:1 21:1 50:1 51:1 58:1 102:1 218:1 391:1 412:1 667:1 782:1 901:1 # testículo
8:1 12:1 29:1 33:1 39:1 58:1 67:1 68:1 86:1 98:1 99:1 162:1 177:1 184:1 332:1 715:1 1103:1 # incubación
4:1 38:1 151:1 701:1 1540:1 # real
7:1 9:1 10:1 21:1 23:1 32:1 35:1 81:1 89:1 190:1 239:1 319:1 375:1 390:1 417:1 738:1 1586:1 # persistente
16:1 72:1 79:1 195:1 1057:1 1221:1 # heces
7:1 8:1 9:1 22:1 38:2 67:1 114:1 144:1 155:1 219:1 322:1 380:1 441:1 531:1 661:1 700:1 707:1 1960:1 # referencia
4:1 85:1 # señal
3:2 37:1 47:1 54:1 123:1 186:1 299:1 618:1 646:1 704:1 796:1 1050:1 1826:1 # radiografiar
4:1 8:1 9:1 23:1 26:1 29:1 44:1 53:1 89:1 98:1 110:1 316:1 317:1 347:1 590:1 670:1 816:1 1134:1 1517:1 1869:1 # alimentación
8:1 33:1 39:1 68:1 86:1 99:1 107:1 # opción
11:1 15:1 17:1 24:1 44:1 46:1 83:1 124:1 156:1 201:1 292:1 550:1 601:1 747:1 1118:1 1308:1 1913:1 1956:1 # complicar
12:1 149:1 150:1 152:1 314:1 # inhibir
4:1 5:1 17:1 22:1 25:1 42:1 226:1 228:1 245:1 247:1 554:1 904:1 # malaria
3:1 58:1 61:1 129:1 # cura
8:1 12:1 13:1 23:1 28:1 57:1 87:1 108:1 149:1 257:1 353:1 396:1 450:1 507:1 541:1 852:1 855:1 870:1 958:1 # introducir
3:1 4:1 5:1 7:1 21:1 62:1 122:1 232:1 278:1 710:1 814:1 1234:1 1491:1 1755:1 # lateral
8:2 9:1 11:1 22:1 34:1 67:2 80:1 131:1 144:1 155:2 219:1 370:1 380:1 531:1 616:1 661:1 1231:1 1419:1 1437:1 1448:1 1460:1 1468:1 1496:1 1825:1 # conciencia
28:1 52:1 61:1 62:1 66:1 107:1 221:1 361:1 412:1 754:1 867:1 925:1 977:1 1041:1 1366:1 1401:1 1568:1 1573:1 1628:1 1629:1 1639:1 1660:1 1662:1 1858:1 # neuropatía
4:1 17:1 106:1 112:1 372:1 504:1 # evaluar
6:2 12:1 23:1 35:1 42:1 46:1 62:1 65:1 196:1 220:1 230:1 257:1 596:1 649:1 726:1 817:1 1299:1 1770:1 # sintomatología
24:1 36:1 96:1 762:1 # época
7:1 25:1 37:1 40:1 49:1 85:1 116:1 153:1 181:1 324:1 504:1 587:1 635:1 737:1 1605:1 # severidad
27:1 43:1 147:1 173:1 310:1 552:1 849:1 1357:1 1544:1 # motivo
9:1 31:1 46:1 53:1 119:1 317:1 516:1 1712:1 1865:1 # abdomen
7:1 28:1 42:1 76:1 114:1 304:1 441:1 1912:1 # mamífero
17:1 30:1 56:1 112:1 504:1 1371:1 # elevar
6:1 29:1 45:1 160:1 255:1 274:1 497:1 1589:1 1898:1 # exacto
5:1 17:1 112:1 464:1 # lavar
16:1 21:1 32:1 35:1 152:1 169:1 190:1 384:1 667:1 718:1 1099:1 1718:1 # hipótesis
38:1 149:1 1516:1 # aire
3:1 7:1 8:1 29:1 33:1 39:1 44:1 68:1 86:1 98:1 99:1 177:1 184:1 227:1 278:1 297:1 314:1 921:1 1155:1 1157:1 1785:1 1921:1 1966:1 # liberación
11:1 34:1 85:1 131:1 149:1 167:1 172:1 200:1 287:1 # conseguir
103:1 173:1 310:1 849:1 # vivo
8:1 30:1 33:1 39:1 56:1 68:1 72:1 86:1 99:1 161:1 238:1 482:1 490:1 749:1 876:1 1145:1 1156:1 1371:1 # elección
3:1 1722:1 # raíz
1:1 8:1 10:1 13:1 16:1 39:1 57:1 70:1 86:1 102:1 134:1 161:1 202:1 207:1 209:1 225:1 233:1 237:1 238:1 260:1 273:1 456:1 482:1 # destrucción
7:1 8:1 9:1 22:1 38:1 54:1 67:1 114:1 144:1 155:1 219:1 290:1 380:1 441:1 531:1 661:1 700:1 707:1 1671:1 # diferencial
4:1 93:1 1020:1 # algo
27:1 71:1 74:1 79:1 163:1 193:1 199:1 314:1 321:1 351:1 850:1 1553:1 1837:1 # susceptible
2:1 6:1 45:1 72:1 101:1 116:1 274:1 481:1 1716:1 # vector
81:1 966:1 # pez
7:1 19:1 28:1 38:1 79:1 112:1 137:1 300:1 392:1 491:1 707:1 1002:1 1107:1 1609:1 # cerebrovascular
11:1 15:1 47:1 65:1 140:1 143:1 150:1 514:1 561:1 665:1 1029:1 1040:1 1067:1 1249:1 1252:1 1255:1 1309:1 1312:1 1407:1 # biológico
5:1 15:1 17:2 27:1 50:1 58:1 90:1 135:1 198:1 218:1 228:1 346:1 407:1 422:1 508:1 585:1 664:1 706:1 717:1 942:1 1214:1 1451:1 1577:1 1596:1 1772:1 1877:1 1911:1 1932:1 1981:1 # articular
3:1 17:2 88:1 104:1 162:1 282:1 296:1 298:1 1051:1 1655:1 1656:1 1953:1 # embarazar
6:1 8:1 9:1 23:1 80:1 89:1 220:1 370:1 533:1 616:1 752:1 1231:1 1278:1 # ciento
6:1 9:1 23:1 89:1 116:1 220:1 504:1 533:1 660:1 # evento
3:1 5:1 12:1 13:1 23:1 50:1 58:1 78:1 96:1 198:1 218:1 257:1 450:1 508:1 881:1 1698:1 # intraocular
3:1 17:1 33:1 39:1 60:1 68:1 76:1 95:1 156:1 298:1 1017:1 1171:1 1637:1 # sarampión
9:1 16:1 23:1 31:1 37:1 56:1 65:1 79:1 89:1 163:1 171:1 431:1 972:1 1225:1 1833:1 1856:1 # adolescente
3:1 13:1 38:1 61:1 78:1 84:1 1073:1 1154:1 # uretra
11:1 12:1 23:1 27:1 34:1 131:1 362:1 438:1 580:1 662:1 1049:1 1606:1 1665:1 # continuo
8:1 12:1 18:1 31:1 40:1 55:1 76:1 224:1 320:1 341:1 348:1 447:1 805:1 1285:1 1341:1 1726:1 # aminoácido
2:1 8:1 28:1 33:1 36:1 39:1 68:1 73:1 86:1 99:1 107:1 130:1 206:1 213:1 698:1 754:1 # proporción
7:1 25:1 40:1 49:1 153:1 181:1 195:1 737:1 744:1 1605:1 # herida
71:1 85:1 151:1 # náusea
702:2 # iii
3:1 7:1 8:1 29:1 38:1 58:1 72:1 81:1 98:1 176:1 239:1 278:1 297:1 484:1 921:1 1038:1 1079:1 1450:1 1785:1 1921:1 # recuperación
5:1 47:1 119:1 150:1 1241:1 # labio
8:1 21:1 28:1 33:1 39:1 68:1 72:1 73:1 86:1 99:1 147:1 161:1 206:1 238:1 482:1 490:1 592:1 749:1 809:1 876:1 1133:1 1145:1 1156:1 1275:1 1382:1 1626:1 # protección
11:1 96:1 174:1 1036:1 # foco
10:1 13:1 22:1 28:1 32:1 54:1 123:1 134:1 340:1 353:1 417:1 528:1 1077:1 1625:1 # distrofia
17:1 24:1 38:1 72:1 75:1 82:1 105:1 111:1 137:1 175:1 292:1 484:1 840:1 1087:1 1188:1 1288:1 1324:1 1344:1 # sobrecarga
17:1 22:1 53:1 54:1 115:1 499:1 684:1 804:1 1571:1 1593:1 # mediar
25:1 43:1 64:1 854:1 # ritmo
8:1 12:1 20:1 29:1 30:1 39:1 44:1 55:1 86:1 98:1 109:1 110:1 177:1 447:1 716:1 945:1 1243:1 1746:1 # eliminación
10:1 13:1 16:1 38:1 72:1 102:1 134:1 207:1 264:1 336:1 484:1 899:1 1458:1 1537:1 1915:1 # estrecho
103:1 # vih
3:1 13:1 27:1 32:1 42:1 62:1 78:1 113:1 136:1 157:1 267:1 356:1 596:1 644:1 934:1 1160:1 1292:1 1323:1 1338:1 1559:1 # traumatismo
7:1 34:1 36:1 52:1 74:1 176:1 358:1 455:1 663:1 # suponer
8:1 34:1 38:1 47:1 52:1 72:2 85:1 187:1 358:1 404:1 405:1 484:1 564:1 783:1 1114:1 1582:1 1954:1 # secreciones
32:1 35:1 36:1 38:1 41:1 54:1 73:1 115:1 133:1 222:1 528:1 548:1 673:1 798:1 804:1 1347:1 1703:1 # predisposición
4:1 5:1 17:1 63:1 141:1 154:1 228:1 272:1 385:1 1471:1 # fallar
9:1 11:1 46:1 55:1 80:1 201:1 370:1 465:1 647:1 976:1 1233:1 1378:1 # comienzo
4:1 8:1 24:1 29:1 44:1 51:1 96:1 98:1 296:1 316:1 354:1 524:1 762:1 1065:1 1603:1 1668:1 1802:1 # localización
2:1 6:1 101:1 253:1 267:1 # autor
4:1 14:1 20:1 24:1 453:1 614:1 1078:1 # canal
1:1 9:1 12:1 54:1 80:1 81:1 100:2 193:1 680:1 838:1 1228:1 1526:1 1875:1 # independiente
210:1 # dr
19:1 22:1 35:1 329:1 352:1 462:1 # asia
12:1 18:1 65:1 97:1 140:1 279:1 514:1 561:1 1029:1 1040:1 1054:1 1067:1 1249:1 1255:1 1312:1 1663:1 1686:1 1832:1 1907:1 1908:1 1927:1 1940:1 # inmunológico
8:1 10:1 14:1 26:1 58:1 97:1 149:1 166:1 167:1 213:1 288:1 369:1 984:1 # circunstancia
12:1 17:1 20:1 22:1 25:2 61:1 109:1 226:1 245:1 517:1 554:1 982:1 1108:1 1298:1 # urinaria
15:1 28:1 41:1 43:1 46:1 55:1 187:1 357:1 403:1 603:1 857:1 1352:1 1871:1 # cromosómico
9:1 12:1 17:1 21:1 23:2 26:1 89:1 120:1 257:1 347:1 375:1 576:1 590:1 735:1 # intentar
6:1 64:1 212:1 519:1 # éxito
7:1 21:1 28:1 73:1 145:1 147:1 206:1 287:1 592:1 809:1 1133:1 1275:1 1382:1 # proteger
2:1 12:1 31:1 38:1 40:1 150:1 152:1 224:1 314:1 540:1 1398:1 # inhibidores
3:1 7:1 17:1 38:1 58:1 72:1 81:1 176:1 239:1 278:1 484:1 1038:1 1079:1 1450:1 # recuperar
2:1 7:1 21:1 25:1 47:1 122:1 153:1 160:1 259:1 418:1 451:1 600:1 806:1 868:1 906:1 1179:1 1796:1 # exterior
6:1 12:1 52:1 97:1 253:1 267:1 279:1 360:1 1054:1 1663:1 1686:1 1832:1 1907:1 1908:1 1927:1 # autoinmune
1:1 10:1 13:1 16:1 70:1 102:1 134:1 149:1 172:1 202:1 207:1 225:1 260:1 456:1 # destruir
5:1 28:1 65:1 73:1 82:1 204:1 206:1 496:1 896:1 1226:1 # prolapso
3:1 9:1 13:1 23:1 37:1 49:1 78:1 89:1 429:1 450:1 618:1 881:1 1572:1 # entrada
5:1 17:1 50:1 58:1 66:1 90:1 198:1 218:1 249:1 407:1 412:1 508:1 782:1 # partícula
3:1 88:1 296:1 1051:1 1655:1 # raza
9:1 44:1 92:1 128:1 473:1 # liquen
4:1 8:1 22:1 29:1 98:1 141:1 144:1 439:1 1254:1 1728:1 # facial
3:1 8:1 290:1 394:1 863:1 # cifra
# t.
8:1 17:1 26:1 29:1 44:1 64:1 77:1 98:1 141:1 427:1 428:1 576:1 861:1 1339:1 1728:1 1997:1 # facilitar
14:1 17:1 23:1 26:1 75:2 105:1 158:1 164:1 175:1 191:1 347:1 # garganta
12:1 43:1 51:1 104:1 111:1 150:1 195:1 235:1 299:1 753:1 800:1 985:1 997:1 1248:1 1340:1 1519:1 1564:1 1642:1 1649:1 1713:1 # hemoglobina
8:1 27:1 29:1 39:1 44:1 77:1 86:1 98:1 177:1 253:1 296:1 354:1 428:1 755:1 1065:1 1603:1 1694:1 1802:1 # utilización
17:1 44:1 75:1 179:1 520:1 1548:1 # ligar
17:1 59:1 # arn
17:1 81:1 104:1 156:1 296:1 966:1 # empezar
9:1 28:1 48:1 73:1 116:1 149:1 206:1 392:1 440:1 660:1 # provenir
38:1 127:1 410:1 # aéreo
9:1 48:1 116:1 149:1 440:1 660:1 # venir
17:1 20:1 25:1 226:1 354:1 1108:1 # nariz
9:1 11:1 21:1 23:1 31:1 34:1 40:1 48:1 120:1 131:1 224:1 375:1 440:1 662:1 994:1 1049:1 1917:1 1979:1 # contenido
21:1 30:1 44:1 47:1 64:1 95:1 193:1 1243:1 1310:1 1501:1 1659:1 1948:1 # epitelio
14:1 18:1 60:1 71:1 200:1 311:1 # gusano
11:1 15:1 17:1 25:1 30:1 56:1 79:1 96:1 112:1 143:1 226:1 367:1 1206:1 1274:1 1371:1 1723:1 1900:1 # varicocele
11:1 15:1 48:1 53:1 72:1 143:1 323:1 487:1 794:1 1541:1 # mecánico
32:1 52:1 54:1 151:1 528:1 991:1 # disnea
8:1 9:1 15:1 47:1 52:1 123:1 227:1 322:1 345:1 383:1 404:1 807:1 1021:1 1394:1 1439:1 1721:1 1767:1 # beneficio
2:1 11:1 26:1 36:1 46:1 55:1 76:1 90:1 130:1 156:1 201:1 341:1 550:1 1010:1 1118:1 1244:1 1433:1 # comportamiento
5:1 8:1 10:1 16:1 27:1 29:1 50:1 98:1 102:1 110:1 198:1 279:1 454:1 459:1 722:1 1765:1 # estimulación
27:1 38:1 81:1 84:1 149:1 193:1 740:1 1356:1 # repetir
2:1 4:1 20:1 34:1 43:1 132:1 223:1 333:1 336:1 444:1 453:1 1524:1 1781:1 # hormonal
3:1 7:1 28:1 29:1 44:1 65:1 73:1 114:1 206:1 278:1 290:1 297:1 441:1 559:1 1226:1 1785:1 # proliferación
11:1 34:1 54:1 97:1 100:1 131:1 148:1 149:1 492:1 838:1 1146:1 1761:1 # confundir
31:1 56:1 111:1 199:1 640:1 # doble
14:1 42:1 52:1 503:1 577:1 826:1 1025:1 # manejo
8:1 17:1 20:1 34:1 47:1 67:1 97:1 155:1 223:1 404:1 405:1 492:1 564:1 639:1 758:1 1108:1 1761:1 # funcionar
1:1 2:1 7:1 21:1 25:1 28:1 47:1 84:1 122:1 153:1 259:1 418:1 600:1 806:1 906:1 1127:1 1179:1 1215:1 1796:1 # deterioro
2:1 11:1 15:1 48:1 105:1 143:1 182:1 323:1 487:1 1541:1 # orgánico
4:1 22:1 28:1 46:1 55:1 123:1 137:1 314:1 403:1 439:1 976:1 986:1 1002:1 1020:1 1444:1 1937:1 # fibromialgia
2:1 3:1 4:1 21:1 36:1 104:1 130:1 156:1 232:1 337:1 998:1 1443:1 1492:1 # temporal
15:1 24:1 27:1 45:1 73:1 83:1 135:1 368:1 675:1 805:1 1122:1 # práctica
7:1 11:1 21:1 29:1 45:1 111:1 122:1 162:1 255:1 715:1 732:1 836:1 883:1 892:1 1093:1 1125:1 1198:1 1245:1 1438:1 1567:1 1667:1 1972:1 # mycobacterium
10:1 16:1 26:1 37:1 47:1 54:1 102:1 166:1 567:1 646:1 748:1 1050:1 # estadio
25:1 44:1 47:1 77:1 128:1 137:1 172:1 259:1 314:1 413:1 428:1 1444:1 1581:1 1838:1 # equilibrio
7:1 12:1 17:1 20:1 21:1 55:1 109:1 122:1 132:1 423:1 447:1 945:1 1108:1 1317:1 # terminar
22:1 32:1 55:1 92:1 104:1 128:1 473:1 860:1 986:1 1428:1 # isquemia
31:1 40:1 95:1 224:1 430:1 # lípido
# 35
394:1 678:1 # frío
10:1 12:1 16:1 26:1 102:1 121:1 145:1 166:1 748:1 973:1 1652:1 # ingesta
7:1 8:1 9:1 22:1 53:1 67:1 104:1 105:1 144:1 145:1 155:1 219:1 330:1 380:1 531:1 661:1 1218:1 1294:1 # emergencia
50:1 51:1 58:1 218:1 391:1 676:1 794:1 901:1 908:1 # cálculo
11:1 37:1 40:1 46:1 48:1 49:1 97:1 181:1 201:1 279:1 324:1 587:1 994:1 1663:1 1935:1 # comunidad
2:1 3:1 16:1 36:1 130:1 133:1 337:1 338:1 1347:1 1492:1 # espora
8:1 37:1 49:1 80:1 82:1 96:1 115:1 324:1 616:1 714:1 843:1 937:1 # sociedad
8:1 30:1 37:1 40:1 49:1 51:1 96:1 116:1 181:1 324:1 348:1 587:1 714:1 1462:1 1668:1 1678:1 # velocidad
17:1 26:1 234:1 576:1 909:1 1232:1 # tardío
17:1 50:1 51:1 58:1 90:1 218:1 391:1 407:1 412:1 782:1 901:1 # artículo
2:1 3:1 6:1 13:1 14:1 25:1 35:1 64:1 78:1 101:1 167:1 388:1 519:1 620:1 790:1 822:1 930:1 1210:1 1280:1 1549:1 1720:1 # transitorio
9:1 10:1 13:1 19:1 21:1 23:1 28:1 75:1 89:1 117:1 120:1 134:1 328:1 353:1 879:1 1924:1 # gastroenteritis
6:1 11:1 25:1 34:1 55:1 64:1 96:1 100:1 131:1 210:1 519:1 693:1 1022:1 1036:1 1788:1 # mitocondria
12:1 44:1 70:1 77:1 149:1 150:2 258:1 332:1 428:1 1536:1 1649:1 # bilirrubina
11:1 16:1 33:1 35:1 38:1 39:1 46:1 68:1 73:1 156:1 201:1 384:1 393:1 416:1 470:1 550:1 673:1 871:1 880:1 1118:1 1284:1 1604:1 1810:1 # compresión
3:1 42:1 76:1 846:1 1017:1 # rama
13:1 28:1 32:1 35:1 41:1 46:1 190:1 222:1 282:1 303:1 353:1 381:1 403:1 1672:1 # trombosis
8:1 12:1 33:1 39:1 68:1 72:1 86:1 99:1 161:1 238:1 482:1 490:1 712:1 749:1 802:1 876:1 1145:1 1156:1 # inyección
52:1 59:1 151:1 991:1 1301:1 1520:1 # córnea
2:1 11:1 27:1 32:1 65:1 82:1 90:1 356:1 386:1 717:1 1010:1 1209:1 1511:1 # cortisol
7:1 37:1 82:1 116:1 319:1 635:1 738:1 1276:1 1640:1 1679:1 1682:1 1685:1 1696:1 1697:1 1699:1 1700:1 # adverso
7:1 9:1 74:1 81:1 103:1 116:1 173:1 176:1 239:1 261:1 522:1 660:1 663:1 956:1 1038:1 1450:1 1466:1 1614:1 1926:1 1945:1 # supervivencia
6:1 11:1 34:1 48:1 64:1 121:1 131:1 363:1 419:1 458:1 519:1 542:1 691:1 799:1 889:1 922:1 999:1 1023:1 1024:1 1026:1 1063:1 1064:1 1068:1 1070:1 1191:1 1192:1 1195:1 1313:1 1316:1 1570:1 # congénito
5:1 17:1 30:1 38:1 116:1 228:1 504:1 602:1 # revelar
3:1 37:1 56:1 61:1 108:1 112:1 129:1 504:1 873:1 1109:1 1303:1 1658:1 1708:1 1976:1 # levadura
3:1 4:1 20:1 56:1 61:1 62:1 69:1 129:1 165:1 183:1 232:1 296:1 498:1 966:1 988:1 1904:1 # naturaleza
4:1 60:1 395:1 # sal
1:1 25:1 40:1 140:1 179:1 382:1 966:1 # rigidez
9:1 21:1 33:1 35:1 39:1 68:1 167:1 375:1 416:1 470:1 642:1 930:1 1345:1 # tensión
3:1 7:1 16:1 17:1 81:1 133:1 239:1 278:1 338:1 727:1 1250:1 # esperar
92:1 310:1 504:1 530:1 # huevo
1:1 16:1 33:1 35:1 38:1 39:1 68:1 73:1 193:1 384:1 393:1 416:1 470:1 673:1 871:1 880:1 1604:1 1810:1 # depresión
32:1 44:1 82:1 900:1 1511:1 # liso
16:1 17:1 38:1 60:1 73:1 160:1 393:1 673:1 992:1 1637:1 1751:1 1810:1 # expresar
# uña
31:1 1325:1 # oído
4:1 8:1 20:1 34:1 43:1 47:1 96:1 104:1 223:1 404:1 405:1 453:1 564:1 639:1 714:1 753:1 758:1 1781:1 # emocional
15:1 17:1 22:1 24:1 25:1 27:1 61:1 83:1 90:1 135:1 226:1 245:1 292:1 368:1 554:1 717:1 1214:1 # urticaria
7:1 10:1 27:1 32:1 35:1 81:1 149:1 190:1 239:1 319:1 417:1 459:1 738:1 # persistir
9:1 17:1 21:1 23:1 38:1 66:1 89:1 120:1 204:1 249:1 328:1 700:1 847:1 1561:1 # aparente
2:1 9:1 23:1 26:1 36:1 79:1 89:1 130:1 213:1 347:1 472:1 590:1 681:1 1225:1 # porcentaje
7:1 38:1 187:1 1582:1 # creer
3:1 10:1 13:1 16:1 45:1 57:1 61:1 69:1 70:1 102:1 129:1 134:1 146:1 165:1 180:1 183:1 197:1 202:1 203:1 207:1 209:1 225:1 233:1 237:1 240:1 252:1 256:1 260:1 262:1 263:1 271:1 273:1 275:1 276:1 277:1 283:1 284:1 285:1 286:1 293:1 294:1 295:1 301:1 302:1 309:1 # estructural
4:1 26:1 62:1 141:1 327:1 825:1 1574:1 # fatal
7:1 8:1 15:1 22:1 74:1 81:1 123:1 144:1 176:1 239:1 345:1 383:1 442:1 663:1 807:1 1038:1 1403:1 1450:1 1466:1 1614:1 1840:1 1973:1 # superficial
2:1 11:1 17:1 20:1 22:1 25:1 28:1 34:1 223:1 226:1 245:1 386:1 554:1 730:1 1108:1 1127:1 # coronaria
3:1 19:1 60:1 118:1 186:1 399:1 796:1 # grasa
11:1 31:1 87:1 1758:1 # codo
8:1 20:1 34:1 47:1 55:1 67:1 76:1 97:1 155:1 223:1 341:1 404:1 405:1 492:1 564:1 639:1 758:1 1761:1 # funcionamiento
5:1 30:1 57:1 63:1 70:1 79:1 137:1 154:1 209:1 374:1 475:1 1274:1 # brucella
51:1 92:1 127:1 128:1 199:1 473:1 # bloqueo
3:1 8:1 29:1 33:1 39:1 68:1 86:1 99:1 161:1 238:1 297:1 394:1 460:1 482:1 490:1 495:1 863:1 1095:1 1100:1 1177:1 # fracción
35:1 71:1 106:1 160:1 173:1 205:1 310:1 849:1 1253:1 1771:1 1866:1 # exclusivo
5:1 50:1 58:1 61:1 198:1 218:1 267:1 508:1 678:1 782:1 # aurícula
11:1 15:1 28:1 41:1 55:1 95:1 107:1 163:1 187:1 526:1 603:1 857:1 1638:1 1764:1 # microscopio
884:2 # 000
88:1 162:1 465:1 1361:1 # bazo
6:1 7:1 80:1 90:1 119:1 150:1 687:1 969:1 1241:1 1307:1 # abierto
10:1 16:1 26:1 31:1 37:1 40:1 48:1 97:1 102:1 166:1 171:1 567:1 748:1 994:1 1343:1 1935:1 # estadounidense
6:1 12:1 19:1 23:1 27:1 35:1 46:1 220:1 257:1 329:1 389:1 543:1 649:1 656:1 726:1 817:1 954:1 1019:1 # asintomáticos
# 18
2:1 11:1 21:1 90:1 296:1 386:1 686:1 966:1 1010:1 # corteza
25:1 54:1 140:1 149:2 179:1 1321:1 # dirigir
4:1 14:1 372:1 438:1 # anual
16:1 70:1 82:1 92:1 186:1 695:1 742:1 1950:1 # grueso
12:1 14:1 20:1 31:1 38:1 46:1 55:1 73:1 109:1 115:1 447:1 673:1 798:1 841:1 945:1 976:1 1389:1 1865:1 # predominante
4:1 5:1 17:1 85:1 228:1 904:1 # señalar
4:1 7:1 20:1 21:1 27:1 59:1 62:1 122:1 173:1 406:1 552:1 644:1 929:1 988:1 1839:1 1844:1 1975:1 # alternativa
4:1 8:1 16:1 22:1 32:1 44:1 72:1 81:1 133:1 144:1 316:1 338:1 439:1 727:1 783:1 886:1 900:1 1149:1 1250:1 1254:1 1388:1 1880:1 # especialista
61:1 74:1 105:1 140:1 149:1 944:1 # surgir
8:1 25:1 26:1 29:1 33:1 39:1 64:1 68:1 86:1 98:1 99:1 149:1 177:1 184:1 258:1 427:1 854:1 1134:1 1869:1 # irritación
5:1 17:1 19:1 42:1 113:1 124:1 280:1 315:1 433:1 797:1 # plasmar
106:1 149:1 172:1 471:1 # fluir
36:1 128:1 169:1 172:1 413:1 529:1 1581:1 # equipo
# 14
884:1 1834:1 # 200
1:1 2:1 234:1 303:1 1358:1 1769:1 1798:1 # borde
24:1 72:1 279:1 # muñeca
28:1 42:1 43:1 46:1 62:1 96:1 104:1 187:1 195:1 230:1 403:1 596:1 753:1 800:1 857:1 1340:1 # hemocromatosis
12:1 52:1 151:1 172:1 200:1 991:1 1281:1 1729:1 # guinea
884:3 967:1 # 100.000
17:1 24:1 29:1 119:1 162:1 1607:1 1953:1 # acabar
8:1 33:1 39:1 68:1 79:1 86:1 99:1 160:1 193:1 1553:1 # excepción
3:1 6:1 43:1 46:1 186:1 221:1 299:1 357:1 699:1 704:1 796:1 817:1 1826:1 # tomografía
10:1 11:1 14:1 21:1 23:1 26:1 34:1 120:1 131:1 158:1 166:1 167:1 288:1 369:1 489:1 # constante
3:1 19:1 93:1 118:1 # rasgo
11:1 12:1 17:1 20:1 46:1 109:1 150:1 201:1 282:1 1108:1 1649:1 1672:1 1897:1 # combinar
1:1 17:1 37:1 58:1 72:1 372:1 894:1 1079:1 # adecuar
16:1 17:1 22:1 38:1 44:1 77:1 150:1 393:1 428:1 565:1 927:1 1536:1 1561:1 1593:1 # biliares
1:1 3:1 7:1 24:1 37:1 278:1 724:1 894:1 1495:1 # cadera
25:1 38:1 58:1 61:1 72:1 149:1 258:1 484:1 1079:1 # recurrir
10:1 12:1 16:1 27:1 37:1 75:1 102:1 116:1 179:1 459:1 1330:1 1548:1 1765:1 # investigador
7:1 28:1 44:1 145:1 179:1 304:1 520:1 # ligero
4:1 17:1 22:1 44:1 103:1 173:1 316:1 1593:1 # aliviar
2:1 8:1 33:1 39:1 68:1 82:1 86:1 99:1 119:1 213:1 449:1 698:1 1805:1 # absorción
8:1 17:1 22:1 25:1 29:1 33:1 39:1 68:1 86:1 98:1 99:1 112:1 177:1 184:1 226:1 245:1 554:1 # variación
10:1 12:1 13:1 19:1 21:1 23:1 28:1 75:1 117:1 120:1 134:1 257:1 353:1 360:1 735:1 1754:1 1924:1 # gastrointestinal
5:1 15:1 17:1 25:1 30:1 79:1 112:1 226:1 367:1 602:1 1274:1 # varicela
# mmhg
10:1 15:1 22:1 27:1 54:1 135:1 185:1 434:1 459:1 684:1 1121:1 1393:1 1736:1 # diagnóstica
26:1 93:1 147:1 1993:1 # gota
13:1 31:1 37:1 38:1 42:1 104:1 160:1 171:1 451:1 513:1 868:1 899:1 1504:1 1539:1 1717:1 # extremado
1:1 2:1 11:2 15:1 27:1 40:1 90:1 135:1 143:1 360:1 382:1 386:1 658:1 677:1 717:1 947:1 1010:1 1214:1 # corticoides
6:1 12:1 19:1 23:1 27:1 35:1 46:1 220:1 257:1 329:1 389:1 543:1 649:1 656:1 726:1 817:1 954:1 1019:1 # asintomática
11:1 17:1 24:1 51:1 65:1 96:1 292:1 650:1 762:1 833:1 1668:1 # colocar
3:1 7:1 19:1 79:1 118:1 278:1 491:1 676:1 1657:1 1774:1 # úlceras
10:1 16:1 50:1 51:1 102:1 279:1 391:1 412:1 # estímulo
# 21
2:1 3:1 13:1 31:1 37:1 78:1 119:1 162:1 171:1 540:1 681:1 688:1 941:1 # trabajador
4:1 8:1 13:1 15:1 25:1 42:1 247:1 253:1 345:1 367:1 414:1 438:1 1222:1 # malnutrición
14:1 21:1 23:1 25:1 26:1 64:1 120:1 149:1 158:1 258:1 288:1 427:1 489:1 854:1 # irritante
11:1 14:1 15:1 20:1 55:1 62:1 143:1 603:1 614:1 764:1 988:1 1871:1 # anatómico
2:1 19:1 22:1 25:1 36:1 123:1 130:1 149:1 245:1 442:1 1262:1 1321:1 1365:1 1973:1 # porfirias
6:1 11:1 34:1 38:1 67:1 84:1 131:1 187:1 885:1 1073:1 1582:1 1825:1 # concreto
10:1 26:2 62:1 73:1 166:1 536:1 825:1 1121:1 1737:1 # próstata
7:1 9:1 53:1 132:1 145:1 317:1 423:1 689:1 912:1 # germen
17:1 56:1 57:1 151:1 205:1 438:1 1423:1 # nuclear
30:1 52:1 538:1 # túnel
15:1 17:1 24:1 83:1 95:1 292:1 1641:1 # picar
17:1 38:1 66:1 249:1 503:1 688:1 1561:1 # pareja
33:1 119:1 688:1 # jabón
8:1 24:1 29:1 32:1 40:1 54:1 66:1 98:1 163:1 204:1 348:1 528:1 839:1 847:1 1055:1 1266:1 1375:1 1676:1 1923:1 # discapacidad
52:1 127:1 187:1 323:1 331:1 675:1 1264:1 # cráneo
5:1 11:1 15:1 19:1 27:1 113:1 124:1 135:1 143:1 280:1 315:1 389:1 433:1 543:1 607:1 656:1 677:1 954:1 1019:1 1039:1 # plasmático
4:1 19:1 20:1 60:1 395:1 399:1 537:1 1542:1 # nasal
17:1 28:1 73:1 111:1 162:1 206:1 1245:1 1885:1 1953:1 # probar
7:1 35:1 40:1 48:1 49:1 97:1 116:1 173:1 181:1 319:1 635:1 738:1 1276:1 1935:1 1945:1 # universidad
# s.
212:1 1969:1 # xix
6:1 10:1 16:2 102:1 125:1 # esto~es
15:1 17:1 24:1 43:1 54:1 83:1 87:1 123:1 290:1 292:1 383:1 1091:1 1291:1 1391:1 1671:1 1986:1 # modificar
11:1 42:1 46:1 201:1 230:1 # coma
28:1 61:1 69:1 165:1 253:1 492:1 925:1 # futuro
11:1 22:1 95:1 107:1 1638:1 # copia
2:1 3:1 8:1 29:1 39:1 51:1 86:1 98:1 124:1 160:1 177:1 297:1 337:1 502:1 921:1 992:1 1155:1 1751:1 # exploración
7:1 8:1 21:1 47:1 122:1 213:1 404:1 698:1 1258:1 # tercio
5:1 30:1 58:1 72:1 85:1 92:1 532:1 602:1 1079:1 1114:1 1991:1 # secuela
2:1 3:1 4:1 5:1 119:1 232:1 303:1 337:1 998:1 1769:1 # laboral
1:1 8:1 9:1 22:1 53:1 67:1 104:1 144:1 155:1 219:1 317:1 380:1 531:1 661:1 # demencia
16:1 19:1 24:1 82:1 163:1 972:1 1560:1 1615:1 1923:1 # escaso
11:1 13:1 28:1 34:1 67:1 353:1 730:1 1825:1 1859:1 # tronco
6:1 38:1 45:1 72:1 274:1 481:1 484:1 1716:1 # recto
3:1 13:1 17:1 78:1 119:1 162:1 681:1 688:1 # trabajar
2:1 4:1 12:1 20:1 25:1 109:1 140:1 179:1 453:1 620:1 1406:1 1864:1 # original
14:1 42:1 67:1 94:1 264:1 281:1 826:1 1494:1 # mancha
# 11
# d.
2:1 4:1 8:1 29:1 42:2 98:1 132:1 174:1 247:1 408:1 444:1 648:1 657:1 759:1 890:1 996:1 1735:1 1742:1 # malformaciones
7:1 38:1 72:1 79:1 340:1 394:1 484:1 491:1 1221:1 # ofrecer
3:1 4:1 37:1 108:1 186:1 372:1 618:1 796:1 1303:1 # gradual
8:1 9:1 11:1 18:1 34:1 55:1 80:1 96:1 110:1 131:1 370:1 647:1 714:1 716:1 1233:1 1384:1 1429:1 1651:1 # conocimiento
9:1 12:1 18:1 23:1 27:1 38:1 81:1 89:1 193:1 320:1 362:1 580:1 1228:1 1356:1 1853:1 # repentino
10:1 14:1 17:1 26:1 49:1 100:1 166:1 234:1 288:1 369:1 909:1 1016:1 1420:1 1784:1 # standard
12:1 14:1 23:1 27:1 77:1 141:1 148:1 158:1 313:1 362:1 623:1 755:1 # infantil
2:1 11:1 38:1 140:1 149:1 258:1 287:1 386:1 1102:1 1551:1 # corregir
15:1 28:1 52:1 61:1 65:1 140:1 361:1 514:1 561:1 665:1 925:1 1029:1 1040:1 1041:1 1067:1 1226:1 1249:1 1252:1 1255:1 1309:1 1312:1 1366:1 1407:1 1858:1 # neurológicas
9:1 10:1 13:1 16:1 18:1 41:1 102:1 134:1 145:1 207:1 289:1 330:1 512:1 536:1 561:1 774:1 1613:1 # estrógenos
3:1 17:2 66:1 85:1 193:1 249:1 298:1 483:1 1963:1 # separar
9:1 18:1 41:1 60:1 116:1 289:1 494:1 512:1 660:1 1613:1 # venosa
12:1 22:1 54:1 100:1 684:1 838:1 1526:1 # india
17:1 24:1 75:1 105:1 175:1 292:1 # carga
1:1 7:1 36:1 87:1 724:1 1824:1 # poder
4:1 9:1 16:1 20:1 38:1 56:1 431:1 453:1 498:1 557:1 700:1 1269:1 # renales
9:1 10:1 21:2 23:1 32:1 89:1 120:1 160:1 212:1 328:1 375:1 390:1 417:1 1586:1 # existente
4:1 18:1 42:1 44:1 179:1 247:1 316:1 434:1 520:1 551:1 757:1 808:1 812:1 818:1 819:1 938:1 1851:1 1941:1 # maligno
2:1 17:1 24:1 31:1 37:1 42:1 171:1 213:1 540:1 593:1 797:1 941:1 1495:1 # marcador
3:1 4:1 5:1 7:1 21:1 62:1 77:1 122:1 150:1 232:1 278:1 672:1 710:1 814:1 1234:1 1491:1 1536:1 1755:1 # bilateral
11:1 27:1 34:1 45:1 52:1 72:1 131:1 173:1 310:1 358:1 481:1 552:1 849:1 1122:1 1544:1 # conectivo
28:1 46:1 47:1 53:1 54:1 73:1 115:1 206:1 403:1 499:1 516:1 646:1 804:1 891:1 1571:1 # promedio
# e.
9:1 17:1 24:1 31:1 54:1 64:1 96:1 100:1 234:1 292:1 680:1 762:1 909:1 974:1 1373:1 1513:1 1899:1 # endocarditis
8:1 29:1 51:1 77:1 98:1 162:1 715:1 957:1 1339:1 # bacilo
3:1 7:1 17:1 74:1 81:1 176:1 239:1 278:1 663:1 1038:1 1450:1 1466:1 1614:1 # superar
9:1 21:1 23:1 29:1 74:1 79:1 89:1 120:1 328:1 332:1 651:1 683:1 1225:1 # subyacente
12:1 14:1 20:1 109:1 121:1 140:1 803:1 1392:1 1864:1 # angina
4:1 5:1 17:1 63:1 94:1 154:1 228:1 272:1 291:1 385:1 397:1 432:1 # hallar
7:1 92:1 296:1 492:1 511:1 # fuerza
1:1 16:1 25:1 55:1 58:1 110:1 137:1 163:1 332:1 456:1 696:1 716:1 741:1 972:1 1838:1 # descubrimiento
27:1 40:1 45:1 49:1 72:1 103:1 114:1 173:1 181:1 322:1 481:1 552:1 563:1 1122:1 1960:1 1970:1 # efectividad
6:1 62:1 75:1 196:1 # gato
884:1 1834:1 # 2009
17:1 24:1 47:1 54:1 62:1 66:1 107:1 234:1 292:1 412:1 646:1 867:1 909:1 974:1 977:1 1401:1 1513:1 1568:1 1628:1 1660:1 1899:1 # cardiopatía
5:1 36:1 63:1 65:1 76:1 154:1 156:1 917:1 1171:1 # ampolla
9:1 23:1 27:1 38:1 73:1 89:1 116:1 173:1 310:1 362:1 504:1 552:1 660:1 673:1 849:1 1544:1 1853:1 # preventivo
5:1 50:1 74:1 198:1 496:1 794:1 905:1 1734:1 # cápsula
9:1 21:1 23:1 38:1 89:1 120:1 328:1 394:1 700:1 # frente
5:1 26:1 84:1 92:1 124:1 128:1 315:1 466:1 473:1 1229:1 1809:1 # plaqueta
25:1 30:1 34:1 51:1 52:1 80:1 95:1 322:1 358:1 394:1 1546:1 1556:1 1678:1 1681:1 # pielonefritis
19:1 24:1 60:1 399:1 1615:1 # casa
16:1 27:1 38:1 45:1 72:1 81:1 133:1 173:1 310:1 338:1 393:1 481:1 552:1 727:1 849:1 886:1 1122:1 1149:1 1250:1 1388:1 1544:1 # respectivo
15:1 24:1 32:1 55:1 83:1 128:1 603:1 # isquémica
8:1 80:1 93:1 287:1 616:1 # ciego
4:1 22:1 28:1 34:1 128:1 137:1 172:1 413:1 439:1 730:1 1002:1 # bronquial
3:1 8:1 13:1 15:1 20:1 34:1 37:1 47:1 54:1 78:1 223:1 345:1 404:1 405:1 564:1 618:1 639:1 758:1 851:1 1050:1 # tradicional
11:1 19:1 26:1 34:1 48:1 64:1 121:1 131:1 363:1 419:1 427:1 458:1 542:1 691:1 799:1 889:1 902:1 922:1 999:1 1023:1 1024:1 1026:1 1063:1 1064:1 1068:1 1070:1 1071:1 1191:1 1192:1 1195:1 1313:1 1316:1 1367:1 1447:1 1570:1 1583:1 1789:1 # congénitas
6:1 45:1 72:1 114:1 274:1 481:1 563:1 704:1 1716:1 1970:1 # afecto
9:1 20:1 38:1 210:1 472:1 557:1 681:1 700:1 # drenaje
6:1 12:1 38:1 45:1 54:1 72:1 100:1 149:1 274:1 481:1 484:1 838:1 1526:1 1716:1 # indirecto
2:1 3:1 13:1 14:1 26:1 36:1 78:1 90:1 130:1 133:1 167:1 388:1 822:1 1010:1 1210:1 1280:1 1347:1 1433:1 1549:1 # transportar
5:1 17:1 43:1 50:1 56:1 58:1 65:1 72:1 198:1 218:1 228:1 422:1 508:1 706:1 1079:1 1833:1 # molecular
7:1 28:1 46:1 81:1 156:1 239:1 403:1 550:1 # romper
8:1 9:1 22:1 58:1 67:1 72:1 85:1 92:1 144:1 155:1 219:1 380:1 531:1 532:1 661:1 1079:1 1114:1 1991:1 # secuencia
26:1 29:1 38:1 61:1 64:1 105:1 140:1 200:1 287:1 427:1 944:1 1134:1 # regurgitación
4:1 16:1 49:1 66:1 133:1 338:1 1943:1 # espalda
8:1 14:2 18:1 22:1 67:1 144:1 155:1 219:1 281:1 311:1 359:1 398:1 882:1 # anciano
8:1 9:1 12:1 15:1 20:1 44:1 48:1 77:1 81:1 109:1 345:1 371:1 428:1 440:1 487:1 952:1 1228:1 1339:1 # penicilina
11:1 72:1 85:1 1114:1 # seco
2:1 31:1 37:1 41:1 49:1 81:1 115:1 133:1 171:1 324:1 336:1 540:1 727:1 843:1 937:1 941:1 # hospedador
36:1 38:1 111:1 137:1 840:1 1087:1 1288:1 # pobre
7:1 31:1 79:1 234:1 491:1 1674:1 # cerdo
30:1 51:1 74:1 92:1 1678:1 # suelo
173:1 # iv
33:1 35:1 39:1 68:1 71:1 96:1 106:1 205:1 416:1 470:1 1253:1 1771:1 # oclusión
7:1 11:1 46:1 53:1 201:1 516:1 1218:1 # comer
7:1 25:1 47:1 85:1 153:1 259:1 645:1 806:1 # serio
28:1 46:1 137:1 282:1 336:1 1002:1 1672:1 # hombro
19:1 32:1 35:1 43:1 55:1 110:1 113:1 157:1 168:1 178:1 329:1 716:1 # asimismo
7:1 16:1 81:1 126:1 195:1 553:1 744:1 # herpes
37:1 40:1 44:1 49:1 77:1 94:1 119:1 150:1 181:1 324:1 428:1 587:1 1241:1 1416:1 1536:1 # habilidad
4:1 26:1 41:1 44:1 64:1 95:1 133:1 316:1 327:1 336:1 354:1 427:1 1006:1 1603:1 # hospitalización
3:1 13:1 78:1 160:1 451:1 868:1 1190:1 1515:1 1539:1 1717:1 1974:1 1987:1 # extraño
7:1 8:1 29:1 39:1 85:1 86:1 98:1 111:1 112:1 177:1 261:1 449:1 522:1 645:1 1056:1 1404:1 1689:1 1793:1 # observación
2:1 28:1 31:1 115:1 540:1 841:1 879:1 # roedor
2:1 15:1 43:1 104:1 140:1 195:1 258:1 443:1 665:1 675:1 753:1 800:1 1102:1 1340:1 1938:1 # hemorrágico
28:1 61:1 81:1 107:1 127:1 361:1 754:1 925:1 1366:1 1867:1 # europeo
9:1 12:1 21:1 23:1 35:1 37:1 40:1 49:1 120:1 167:1 181:1 257:1 324:1 375:1 587:1 642:1 735:1 930:1 1345:1 # intensidad
11:1 15:1 25:1 143:1 367:1 1854:1 1900:1 # vírico
3:1 4:1 7:1 21:1 90:1 116:1 137:1 232:1 300:1 635:1 686:1 687:1 725:1 1107:1 # vertebral
12:1 33:1 67:1 88:1 94:1 152:1 264:1 1103:1 1494:1 # hinchazón
36:1 38:1 41:1 82:1 193:1 548:1 750:1 1356:1 # reposo
3:1 8:1 11:1 17:1 29:1 39:1 46:1 66:1 86:1 98:1 156:1 177:1 201:1 249:1 297:1 298:1 483:1 550:1 921:1 1118:1 1155:1 # comparación
2:1 3:1 8:1 11:1 29:1 33:1 39:1 51:1 65:1 68:1 86:1 98:1 99:1 177:1 184:1 297:1 337:1 502:1 650:1 833:1 921:1 1155:1 1157:1 1965:1 # coloración
10:1 11:1 15:1 32:1 35:1 55:1 143:1 190:1 417:1 603:1 1216:1 # sistémico
7:1 85:1 645:1 652:1 728:1 # láser
15:1 28:1 52:1 61:1 65:1 140:1 361:1 514:1 561:1 665:1 925:1 1029:1 1040:1 1041:1 1067:1 1226:1 1249:1 1252:1 1255:1 1309:1 1312:1 1366:1 1407:1 1858:1 # neurológicos
3:1 7:1 31:1 37:1 79:1 171:1 258:1 491:1 618:1 1425:1 1576:1 1684:1 # cerrado
14:1 35:1 37:1 49:1 80:1 115:1 167:1 324:1 822:1 843:1 930:1 937:1 # ansiedad
9:1 11:1 38:1 46:1 49:1 53:1 72:1 100:1 119:1 201:1 317:1 484:1 516:1 680:1 1016:1 # recomendable
11:1 20:1 65:1 106:1 136:1 650:1 943:1 1791:1 1984:1 # columna
1:1 7:1 57:1 74:1 79:1 115:1 724:1 1497:1 # suceder
6:1 7:1 21:1 25:1 41:1 42:1 62:1 64:1 104:1 153:1 196:1 513:1 535:1 596:1 854:1 1299:1 1443:1 1659:1 # eritematoso
2:1 22:1 25:1 43:1 53:1 104:1 245:1 443:1 620:1 753:1 1938:1 # memoria
3:1 4:1 7:1 9:1 44:1 52:1 145:1 232:1 278:1 296:1 316:1 330:1 354:1 455:1 1021:1 1065:1 1491:1 1603:1 1802:1 # generalizar
9:1 17:2 24:1 67:1 75:1 105:1 175:1 292:1 380:1 # encargar
17:1 75:1 1792:1 # jugar
18:1 96:1 195:1 264:1 1651:1 # noche
8:1 15:1 24:1 29:1 38:1 39:1 44:1 83:1 86:1 98:1 124:1 177:1 193:1 527:1 568:1 591:1 601:1 604:1 606:1 636:1 1308:1 1356:1 1913:1 # replicación
2:1 21:1 24:1 62:1 93:1 221:1 287:1 678:1 814:1 # categoría
3:1 11:1 17:2 46:1 66:1 156:1 201:1 249:1 298:1 483:1 550:1 1118:1 # comparar
11:1 21:1 28:1 46:2 53:1 73:1 84:1 156:1 201:1 206:1 403:1 516:1 521:1 550:1 891:1 1118:1 1215:1 1284:1 # comprometer
9:1 23:1 55:1 80:1 85:1 89:1 110:1 172:1 200:1 287:1 370:1 647:1 716:1 752:1 1233:1 1277:1 # seguimiento
7:1 49:1 80:1 128:1 172:1 234:1 354:1 413:1 969:1 1432:1 1674:1 # izquierda
4:1 26:1 56:1 84:1 327:1 466:1 # letal
2:1 31:1 55:1 132:1 149:1 444:1 540:1 1317:1 # dormir
3:1 17:1 58:1 61:1 129:1 # curar
41:1 52:1 58:1 127:1 253:1 323:1 331:1 515:1 1187:1 1264:1 1417:1 1555:1 1666:1 1829:1 1836:1 1873:1 1874:1 1962:1 # cutáneos
18:1 26:1 56:1 119:1 147:1 199:1 640:1 743:1 1219:1 1409:1 1993:1 # notable
18:1 26:1 147:1 1993:1 # nota
4:1 5:1 17:1 26:1 41:1 64:1 95:1 133:1 228:1 327:1 336:1 427:1 904:1 1006:1 # hospitalario
9:1 21:1 23:1 54:1 80:1 89:1 120:1 328:1 370:1 752:1 # diente
7:1 24:1 452:1 # caer
4:1 8:1 16:1 22:1 44:1 72:1 81:1 133:1 144:1 316:1 338:1 354:1 439:1 727:1 783:1 886:1 1149:1 1250:1 1254:1 1388:1 1603:1 1880:1 # especializado
4:1 26:1 84:1 114:1 327:1 466:1 # fetal
1:1 16:1 27:1 28:1 40:1 149:1 360:1 382:1 456:1 658:1 947:1 1754:1 2000:1 # tiroides
12:1 17:1 20:1 25:2 47:1 61:1 109:1 226:1 259:1 517:1 982:1 1108:1 1223:1 1298:1 # urinario
3:1 7:1 8:1 15:1 24:1 29:1 37:1 54:1 83:1 98:1 258:1 527:1 568:1 591:1 604:1 618:1 851:1 1050:1 1425:1 1576:1 # erradicación
1:1 2:1 9:1 234:1 339:1 1358:1 1798:1 # orden
31:1 53:1 115:1 499:1 841:1 # húmedo
6:1 17:1 58:1 90:1 372:1 407:1 1307:1 # cuarto
1:1 3:1 16:1 26:1 40:1 62:1 152:1 210:1 445:1 456:1 605:1 610:1 669:1 825:1 1075:1 1331:1 1342:1 1395:1 1411:1 1422:1 1426:1 # deshidratación
26:1 70:1 253:1 # ruta
11:1 15:1 95:1 143:1 764:1 1641:1 1803:1 # tópico
8:1 33:1 39:1 57:1 65:1 68:1 82:1 86:1 99:1 106:1 870:1 926:1 943:1 1209:1 # solución
4:1 10:1 16:1 17:1 26:1 42:1 56:1 102:1 166:1 247:1 431:1 498:1 576:1 748:1 1269:1 # malestar
13:1 28:1 46:1 66:1 156:1 353:1 403:1 550:1 # trompa
37:1 40:1 48:1 49:1 97:1 181:1 324:1 587:1 994:1 1935:1 # unidad
17:1 24:1 52:1 59:1 292:1 # carne
27:1 71:1 74:1 79:1 150:1 163:1 193:1 314:1 321:1 351:1 850:1 1553:1 1837:1 # susceptibilidad
3:1 7:1 92:1 200:1 258:1 511:1 1425:1 1576:1 # guerra
8:1 10:1 21:1 32:1 43:1 46:1 96:1 336:1 357:1 390:1 417:1 714:1 1034:1 1586:1 1692:1 # homocisteína
# 75
4:1 9:1 17:1 23:1 26:1 44:1 53:1 89:1 110:1 316:1 317:1 347:1 576:1 590:1 670:1 816:1 1517:1 # alimentar
14:1 67:1 79:1 112:1 281:1 464:1 1315:1 # avance
16:1 19:1 43:1 66:1 113:1 133:1 168:1 338:1 # espasmo
2:1 6:1 31:1 45:1 96:1 101:1 274:1 # doctor
25:1 33:1 39:1 68:1 104:1 137:1 282:1 1656:1 1838:1 # embrión
5:1 15:1 17:1 25:1 50:1 58:1 61:1 198:1 218:1 228:1 267:1 346:1 367:1 422:1 508:1 664:1 706:1 942:1 982:1 1451:1 # auricular
4:1 9:1 17:1 23:1 25:1 26:1 44:1 53:1 89:1 110:1 226:1 316:1 317:1 347:1 576:1 590:1 670:1 816:1 1003:1 1517:1 # alimentario
17:1 22:1 24:2 29:1 54:1 234:1 292:1 684:1 909:1 974:1 1513:1 1607:1 1899:1 # cardiaca
47:1 95:1 577:1 1842:1 # piojo
7:1 8:1 9:1 25:1 67:1 80:1 81:1 153:1 155:1 160:1 239:1 370:1 380:1 531:1 992:1 1069:1 1419:1 1437:1 1751:1 # experiencia
15:1 17:1 26:1 50:1 54:1 58:1 123:1 218:1 290:1 346:1 383:1 406:1 576:1 664:1 1091:1 1391:1 1671:1 1725:1 1933:1 # dificultar
# tbc
9:1 23:1 27:1 37:1 40:1 49:1 89:1 181:1 324:1 362:1 587:1 820:1 1773:1 1853:1 # entidad
17:2 24:1 42:1 213:1 292:1 593:1 797:1 # marcar
8:1 15:1 27:1 33:1 38:1 39:1 68:1 81:1 84:1 86:1 99:1 135:1 193:1 345:1 740:1 1356:1 # repetición
9:2 23:1 28:1 48:1 73:1 80:1 89:1 116:1 206:1 370:1 392:1 440:1 660:1 752:1 # proveniente
6:1 10:1 11:1 16:1 46:1 92:1 102:1 125:1 156:1 201:1 231:1 550:1 742:1 1118:1 1286:1 1535:1 1812:1 1816:1 # compuesto
4:1 12:1 40:1 54:1 100:1 103:1 108:1 173:1 372:1 838:1 1526:1 # individual
6:1 11:1 12:1 46:1 56:1 67:1 84:1 124:1 156:1 201:1 550:1 747:1 835:1 885:1 1103:1 1118:1 1859:1 # incompleto
25:1 37:1 40:1 49:1 61:1 85:1 181:1 200:1 287:1 324:1 587:1 737:1 982:1 1605:1 # seguridad
7:1 21:1 22:1 25:1 42:1 62:1 122:1 153:1 245:1 418:1 596:1 814:1 907:1 1212:1 1755:1 # materia
2:1 21:1 36:1 90:1 130:1 204:1 686:1 1010:1 # aporte
3:1 13:1 42:1 78:1 136:1 267:1 934:1 1160:1 1292:1 1323:1 1338:1 1559:1 # trauma
4:1 8:1 29:1 38:1 39:1 44:1 86:1 98:1 151:1 177:1 296:1 316:1 354:1 701:1 1065:1 1540:1 1603:1 1802:1 # realización
2:1 11:1 17:1 19:1 20:1 22:1 25:1 28:1 34:1 223:1 226:1 245:1 386:1 554:1 730:1 1108:1 1127:1 1262:1 # coronarias
14:1 48:1 51:1 63:1 77:1 159:1 824:1 923:1 1507:1 # anillo
12:1 18:1 123:1 320:1 # fino
74:1 323:1 377:1 # sudán
8:1 14:1 16:1 20:1 22:1 34:1 38:1 67:1 82:1 144:1 155:1 219:1 223:1 281:1 359:1 393:1 398:1 695:1 # resonancia
2:1 3:1 13:1 14:1 42:1 78:1 132:1 167:1 174:1 388:1 408:1 444:1 594:1 648:1 657:1 822:1 996:1 1210:1 1280:1 1549:1 1742:1 # transformar
7:1 12:1 25:1 121:1 145:1 149:1 153:1 973:1 1652:1 # ingerir
5:1 8:1 14:1 22:1 26:1 29:1 45:1 67:1 144:1 155:1 219:1 255:1 281:1 288:1 359:1 373:1 398:1 409:1 454:1 457:1 739:1 # lactancia
11:1 13:1 15:1 25:1 30:1 45:1 143:1 367:1 414:1 1124:1 1222:1 1738:1 1900:1 # eléctrico
11:1 17:1 23:1 26:1 34:1 131:1 347:1 576:1 662:1 1049:1 # contar
13:1 51:1 52:1 77:1 123:1 253:1 361:1 536:1 957:1 1041:1 1533:1 1896:1 # neutrófilos
6:1 25:1 61:1 64:1 70:1 73:1 519:1 854:1 982:1 # prurito
3:1 10:1 16:1 26:1 61:1 62:1 69:1 102:1 129:1 165:1 166:1 183:1 748:1 1737:1 1904:1 # estatura
18:2 45:1 59:1 61:1 69:1 96:1 138:1 165:1 180:1 197:1 1651:1 # nocturno
38:1 42:1 104:1 187:1 513:1 1582:1 # crema
11:1 23:1 26:1 34:1 41:1 47:1 60:1 131:1 140:1 185:1 347:1 494:1 662:1 970:1 1049:1 1408:1 # contagiosa
3:1 10:1 11:1 13:1 19:1 21:1 23:1 34:1 78:1 117:1 118:1 131:1 236:1 241:1 269:1 390:1 450:1 662:1 881:1 1049:1 1616:1 1688:1 1801:1 1822:1 # contraste
17:2 24:1 119:1 162:1 213:1 292:1 593:1 1953:1 # abarcar
8:1 15:1 17:2 27:1 66:2 90:1 135:1 169:1 249:2 345:1 407:1 717:1 1214:1 1577:1 1932:1 # participar
10:1 16:1 22:1 27:1 43:1 56:1 65:1 102:1 431:1 459:1 1765:1 1833:1 # molestia
7:1 8:1 12:1 21:1 23:1 70:1 120:1 122:1 176:1 257:1 258:1 579:1 735:1 1383:1 1445:1 1576:1 # interrupción
1:1 17:1 36:2 49:1 87:2 1784:1 1824:1 # podar|poder
11:1 15:1 143:1 212:1 597:1 1611:1 # méxico
# ee
1:1 72:1 195:1 264:1 336:1 1458:1 1537:1 # de~hecho
6:1 55:1 451:1 1969:1 # mixto
12:1 17:1 20:1 55:1 76:1 109:1 160:1 341:1 447:1 497:1 945:1 1108:1 1341:1 # examinar
3:1 7:1 13:1 78:1 160:1 451:1 452:1 868:1 1539:1 1717:1 1974:1 1987:1 # extraer
15:1 17:1 24:1 83:1 150:1 292:1 332:1 # ubicar
22:1 28:1 31:1 37:1 73:1 95:1 107:1 171:1 204:1 206:1 754:1 1638:1 # apropiado
4:1 8:1 20:2 29:1 34:1 47:1 98:1 223:1 404:1 405:1 453:1 564:1 639:1 751:1 758:1 858:1 1086:1 1746:1 1781:1 # nacional
30:1 36:1 44:2 46:1 47:1 55:1 65:1 80:1 559:1 647:1 917:1 976:1 1243:1 1501:1 1556:1 # poliomielitis
7:1 35:1 38:1 116:1 149:1 258:1 314:1 319:1 504:1 635:1 738:1 1276:1 1551:1 # irreversible
6:1 18:1 34:1 1384:1 1704:1 # tono
11:1 26:1 29:1 119:1 162:1 715:1 1219:1 1369:1 # tabaco
8:1 9:1 17:1 22:1 25:1 66:1 67:1 80:1 144:1 155:1 204:1 219:1 226:1 249:1 370:1 380:1 531:1 661:1 847:1 1419:1 1437:1 1448:1 # apariencia
3:1 11:1 72:1 186:1 221:1 299:1 699:1 704:1 796:1 1826:1 # ecografía
11:1 12:1 20:1 23:1 26:1 29:1 34:1 55:1 76:1 109:1 131:1 341:1 347:1 447:1 662:1 945:1 1049:1 1244:1 1341:1 1746:1 # contaminación
1:1 9:1 16:1 79:1 82:1 163:1 167:1 456:1 642:1 972:1 1225:1 # descenso
5:1 14:1 17:1 21:1 23:1 120:1 124:1 151:1 158:1 315:1 489:1 682:1 # plantear
10:1 12:1 16:1 27:1 33:1 39:1 68:1 102:1 121:1 145:1 459:1 973:1 1652:1 1765:1 # ingestión
4:1 9:1 27:1 44:1 64:1 67:1 79:1 141:1 312:1 316:1 322:1 380:1 861:1 1315:1 1471:1 1968:1 # encefalitis
11:1 33:1 34:1 35:1 39:1 67:1 68:1 71:1 106:1 131:1 205:1 416:1 470:1 1253:1 1771:1 1825:1 # conclusión
4:1 44:1 47:1 103:1 173:1 316:1 1412:1 # alivio
# 45
7:1 28:1 74:1 92:1 304:1 511:1 # suero
# uu
3:1 14:1 67:1 281:1 388:1 394:1 679:1 863:1 # francés
4:1 26:1 64:1 103:1 327:1 427:1 # vital
3:1 104:1 137:1 195:1 282:1 725:1 800:1 1656:1 # hembra
15:1 28:1 52:1 61:1 65:1 140:1 361:1 514:1 561:1 665:1 925:1 1029:1 1040:1 1041:1 1067:1 1226:1 1249:1 1252:1 1255:1 1309:1 1312:1 1366:1 1407:1 1858:1 # neurológico
4:1 21:1 22:1 30:1 44:1 64:1 95:1 193:1 439:1 565:1 1243:1 1310:1 1659:1 1948:1 # epitelial
9:1 13:1 21:1 23:1 25:1 80:1 89:1 120:1 253:1 328:1 370:1 414:1 438:1 752:1 # nutriente
5:1 35:1 179:1 235:1 # sigla
3:1 9:1 13:1 17:1 52:1 78:1 81:1 84:1 1021:1 1154:1 1228:1 # penetrar
32:1 35:1 56:1 103:1 199:1 314:1 640:1 1014:1 # visible
1:1 12:1 20:1 31:1 37:2 58:1 72:1 109:1 171:1 372:1 505:1 894:1 1079:1 # inadecuado
28:1 30:1 44:1 81:1 179:1 186:1 520:1 1243:1 # peligro
9:1 18:1 27:1 36:1 114:1 147:1 169:1 289:1 529:1 831:1 1335:1 1357:1 1372:1 # fenotipo
5:1 17:1 27:1 32:1 50:1 74:1 198:1 228:1 356:1 422:1 905:1 # tisular
8:1 26:1 29:1 33:1 39:1 44:1 55:1 64:1 68:1 86:1 98:1 99:1 110:1 177:1 184:1 427:1 716:1 1134:1 1869:1 # limitación
1:1 7:1 10:1 16:2 21:1 28:1 40:1 102:1 122:1 304:1 360:1 382:1 390:1 456:1 658:1 947:1 1353:1 1562:1 1754:1 1944:1 # esteroides
6:1 14:1 20:1 46:1 62:1 196:1 221:1 614:1 817:1 988:1 # anatomía
16:1 29:1 79:1 82:1 161:1 460:1 695:1 1057:1 # acceso
3:1 17:2 38:1 66:1 73:1 193:1 249:1 298:1 483:1 673:1 1356:1 1963:1 # preparar
2:1 6:1 9:1 28:1 48:1 64:1 73:1 101:1 145:1 206:1 299:1 330:1 440:1 519:1 542:1 1580:1 # progenitor
3:1 16:1 17:1 38:1 95:1 133:1 149:1 338:1 393:1 1006:1 1111:1 1351:1 # respirar
9:1 28:1 41:1 55:1 60:1 76:1 80:1 121:1 186:1 341:1 494:1 526:1 647:1 1992:1 # engrosamiento
5:1 8:1 29:1 33:1 38:1 39:1 50:1 68:1 86:1 98:1 99:1 177:1 184:1 198:1 200:1 287:1 454:1 722:1 # regulación
7:1 32:1 34:1 36:1 52:1 54:1 133:1 358:1 455:1 528:1 1347:1 # disponer
10:2 15:1 16:1 26:1 27:1 37:1 102:1 135:1 166:1 459:1 567:1 666:1 748:1 1232:1 1393:1 1958:1 # estadístico
2:1 7:1 82:1 119:1 227:1 449:1 729:1 1805:1 1966:1 # absorber
6:1 64:1 150:1 519:1 # hábito
27:1 37:1 40:1 44:1 49:1 77:1 181:1 253:1 324:1 428:1 587:1 755:1 1416:1 1694:1 # utilidad
16:1 65:1 66:1 133:1 338:1 1190:1 1515:1 # español
11:2 15:1 34:1 55:1 72:1 131:1 143:1 603:1 1736:1 1871:1 # económico
2:1 21:1 36:1 82:1 90:1 107:1 130:1 686:1 1010:1 # soporte
2:1 43:1 136:1 443:1 530:1 874:1 1463:1 1983:1 # humor
4:1 7:1 20:1 21:1 27:1 59:1 62:1 122:1 173:1 406:1 552:1 644:1 929:1 988:1 1839:1 1844:1 1975:1 # alternativo
5:1 16:1 50:1 58:1 116:1 198:1 218:1 508:1 643:1 782:1 # vesícula
7:1 16:1 28:1 32:1 35:1 41:1 56:1 163:1 190:1 205:1 222:1 304:1 381:1 526:1 955:1 972:1 1423:1 1800:1 # esclerosis
3:1 29:1 40:1 45:1 49:1 128:1 137:1 172:1 181:1 255:1 413:1 725:1 1229:1 1739:1 1809:1 # braquidactilia
9:1 11:1 18:1 65:1 145:1 289:1 330:1 650:1 652:1 774:1 # colágeno
11:1 22:1 34:1 48:1 51:1 65:1 650:1 833:1 919:1 1265:1 1681:1 # colonia
3:1 8:1 17:1 29:1 33:1 38:1 39:1 66:1 68:1 86:1 98:1 99:1 177:1 184:1 193:1 249:1 297:1 298:1 483:1 921:1 1155:1 1157:1 1356:1 1963:1 # reparación
884:1 1834:1 # 2005
28:1 66:1 107:1 754:1 977:1 # ropa
8:1 15:1 24:1 29:1 33:1 39:1 53:1 54:1 68:1 83:1 86:1 98:1 99:1 115:1 177:1 184:1 499:1 527:1 568:1 591:1 604:1 606:1 608:1 636:1 637:1 804:1 851:1 1571:1 # medicación
17:1 24:1 47:2 54:1 55:1 96:1 107:1 234:1 292:1 646:1 762:1 909:1 974:1 1513:1 1899:1 # miocardiopatía
9:1 17:1 20:1 56:1 63:1 557:1 1108:1 1680:1 # llenar
3:1 8:1 14:1 22:1 67:1 144:1 155:1 219:1 281:1 359:1 388:1 394:1 398:1 863:1 # francia
3:1 13:1 17:1 19:1 38:1 60:1 78:1 84:1 118:1 236:1 399:1 1073:1 1154:1 1637:1 # retrasar
5:1 62:1 208:1 412:1 710:1 1401:1 # latín
5:1 11:1 14:1 27:1 32:1 64:1 65:1 121:1 140:1 312:1 356:1 448:1 650:1 682:1 803:1 896:1 1392:1 # colangitis
2:1 9:1 18:1 38:1 53:1 76:1 151:1 258:1 289:1 317:1 694:1 701:1 869:1 1102:1 1551:1 1631:1 # amenorrea
38:1 67:1 151:1 187:1 323:1 701:1 1128:1 1582:1 # páncrea
2:1 4:1 24:1 51:1 502:1 524:1 1217:1 # calor
668:1 # ph
5:1 32:1 # isla
# xx
4:1 7:1 53:1 110:1 816:1 1218:1 # alzhéimer
4:1 14:1 42:1 51:1 247:1 1217:1 1736:1 1871:1 # anómalo
17:1 26:1 253:1 279:1 576:1 # mutar
1:1 30:1 43:1 51:1 87:1 91:1 1678:1 1824:1 # modelo
7:1 19:1 70:1 75:1 116:1 258:1 635:1 1576:1 1792:1 1924:1 # verrugas
9:1 21:1 82:1 160:1 167:1 375:1 451:1 642:1 868:1 # extenso
32:1 33:1 35:1 39:1 54:1 68:1 103:1 173:1 416:1 470:1 1014:1 # división
2:1 8:1 12:1 18:1 36:1 130:1 213:1 320:1 525:1 698:1 1135:1 1186:1 1379:1 # porcino
11:1 15:1 27:1 42:1 135:1 143:1 185:1 434:1 677:1 993:1 # magnético
3:1 4:1 7:1 9:1 44:1 52:1 145:1 232:1 278:1 296:1 316:1 330:1 354:1 455:1 1021:1 1065:1 1491:1 1603:1 1802:1 # generalizado
1:1 9:1 15:1 23:1 24:1 27:1 40:1 83:1 89:1 123:1 290:1 339:1 362:1 382:1 383:1 546:1 877:1 898:1 1091:1 1291:1 1391:1 1853:1 # identificación
11:1 15:1 45:1 72:1 95:1 143:1 481:1 764:1 1641:1 1803:1 # ectópico
12:1 106:1 148:1 149:1 172:1 313:1 471:1 # influir
12:1 16:1 17:1 38:1 60:1 121:1 186:1 393:1 973:1 1637:1 # ingresar
28:1 37:1 49:1 73:1 80:1 95:1 107:1 115:1 206:1 324:1 754:1 843:1 937:1 1546:1 1638:1 # propiedad
1:1 9:1 21:1 23:1 40:1 89:1 103:1 120:1 328:1 339:1 382:1 504:1 546:1 877:1 898:1 1044:1 1936:1 # evidente
28:1 61:1 85:1 200:1 287:1 925:1 # seguro
11:1 26:1 34:1 45:1 57:1 100:1 108:1 131:1 146:1 396:1 720:1 739:1 1022:1 1300:1 # conducta
37:1 40:1 43:1 44:1 49:1 77:1 103:1 181:1 324:1 392:1 428:1 587:1 1110:1 1416:1 # movilidad
17:1 26:1 50:1 62:1 74:1 141:1 576:1 759:1 825:1 905:1 1574:1 1702:1 1906:1 # sulfatar
6:1 10:1 13:1 15:1 16:1 25:1 45:1 102:1 134:1 207:1 274:1 367:1 414:1 1222:1 # estricto
17:1 26:1 32:1 35:1 64:1 103:1 427:1 576:1 790:1 1014:1 1997:1 # visitar
1:1 7:1 9:1 21:1 52:1 84:1 375:1 455:1 1021:1 1215:1 # detener
14:1 42:1 826:1 # maní
8:1 9:1 12:1 15:1 74:1 80:1 123:1 167:1 345:1 370:1 383:1 616:1 807:1 1231:1 1260:1 1267:1 1427:1 1436:1 1955:1 # insuficiente
44:1 58:1 124:1 136:1 149:1 156:1 747:1 1308:1 1956:1 # cumplir
2:1 11:1 15:1 16:1 36:1 54:1 130:1 133:1 143:1 338:1 675:1 851:1 1347:1 # esporádico
9:1 56:1 121:1 200:1 372:1 472:1 681:1 1680:1 1687:1 # lenguaje
1:1 7:2 28:1 37:1 49:1 116:1 234:1 304:1 324:1 635:1 724:1 894:1 1674:1 # verdadero
4:1 56:1 104:1 323:1 498:1 656:1 # alemán
11:1 15:1 17:1 24:1 46:1 48:1 83:1 97:1 201:1 279:1 292:1 487:1 1043:1 1663:1 1935:1 # comunicar
8:1 11:1 18:1 34:1 38:1 55:1 72:1 96:1 110:1 131:1 484:1 714:1 716:1 1384:1 1429:1 1651:1 # reconocimiento
2:1 53:1 221:1 503:1 577:1 678:1 # mejoría
3:1 7:1 8:1 12:1 21:1 23:1 29:1 39:1 86:1 120:1 122:1 161:1 238:1 257:1 278:1 297:1 460:1 482:1 495:1 579:1 735:1 1095:1 1234:1 1383:1 1785:1 # interacción
10:1 13:1 25:1 32:1 54:1 134:1 149:1 172:1 314:1 355:1 414:1 417:1 528:1 # distribuir
3:1 6:1 9:1 23:1 53:1 89:1 185:1 220:1 317:1 394:1 533:1 670:1 863:1 1362:1 1387:1 1670:1 # fragmento
2:1 15:1 43:1 104:1 140:1 195:1 258:1 443:1 665:1 675:1 753:1 800:1 1102:1 1340:1 1938:1 # hemorrágica
7:1 21:1 46:1 53:1 82:1 84:1 122:1 516:1 521:1 1215:1 # someter
9:1 18:1 22:1 35:1 53:1 66:1 71:1 107:1 267:1 289:1 317:1 352:1 977:1 1771:1 1888:1 # menopausia
47:1 54:1 82:1 87:1 646:1 1986:1 # sodio
# 16
17:1 70:1 187:1 296:1 # cruzar
11:1 34:1 51:1 65:1 650:1 833:1 1681:1 # colon
12:1 27:1 52:1 151:1 580:1 991:1 1281:1 # tinea
5:1 17:1 26:1 54:1 62:1 77:1 576:1 672:1 710:1 825:1 # dilatar
8:1 33:1 38:1 39:1 54:1 68:1 72:1 86:1 99:1 149:1 161:1 238:1 482:1 484:1 490:1 749:1 876:1 1145:1 1156:1 # dirección
5:1 9:1 21:2 23:1 62:1 89:1 120:1 328:1 375:1 710:1 814:1 # latente
27:1 93:1 110:1 156:1 179:1 709:1 993:1 1959:1 # impétigo
1:1 185:1 200:1 296:1 377:1 966:1 1009:1 1467:1 1653:1 # agudeza
10:1 11:1 15:1 27:1 31:1 46:1 135:1 143:1 459:1 677:1 1393:1 1611:1 1865:1 # doméstico
9:1 11:1 23:1 46:1 53:1 56:1 89:1 104:1 124:1 156:1 201:1 317:1 550:1 670:1 747:1 835:1 1118:1 # complemento
3:1 9:1 17:1 20:1 38:1 73:1 74:1 176:1 258:1 557:1 663:1 700:1 1551:1 1901:1 # suprarrenal
4:1 24:1 60:1 71:1 267:1 395:1 1888:1 # causal
5:1 8:1 17:1 50:1 58:1 149:1 198:1 213:1 218:1 228:1 422:1 508:1 706:1 # circular
17:1 22:1 103:1 681:1 688:1 # viajar
17:1 24:1 88:1 292:1 # azúcar
21:1 55:1 64:1 430:1 1659:1 # límite
12:1 17:1 19:1 20:1 22:1 25:2 61:1 109:1 226:1 245:1 517:1 554:1 982:1 1108:1 1262:1 1298:1 # urinarias
1:1 4:1 8:1 9:1 23:1 26:1 40:1 89:1 96:1 161:1 238:1 327:1 339:1 347:1 348:1 382:1 546:1 590:1 877:1 895:1 897:1 898:1 913:1 915:1 920:1 924:1 940:1 1046:1 1270:1 1360:1 1490:1 1830:1 1845:1 1886:1 1889:1 1910:1 1914:1 # occidental
4:1 7:1 12:1 20:1 21:1 55:1 109:1 122:1 132:1 423:1 447:1 453:1 945:1 1317:1 1406:1 # terminal
2:1 3:1 13:1 14:1 21:1 36:1 78:1 90:1 130:1 133:1 167:1 388:1 686:1 822:1 1010:1 1210:1 1280:1 1347:1 1549:1 # transporte
11:1 17:1 27:1 46:1 66:1 90:1 149:1 156:1 201:1 249:1 407:1 550:1 717:1 1118:1 1577:1 # compartir
5:1 16:1 17:1 24:1 38:1 77:1 95:1 204:1 228:1 393:1 672:1 839:1 1561:1 1843:1 # capilares
4:1 5:1 17:1 24:1 50:1 58:1 198:1 218:1 228:1 422:1 508:1 524:1 676:1 706:1 1999:1 # calcular
4:1 7:1 12:1 21:1 23:1 51:1 112:1 120:1 122:1 257:1 261:1 522:1 579:1 735:1 1217:1 1383:1 1404:1 # intervalo
7:1 9:1 12:1 21:1 23:1 48:1 116:1 120:1 122:1 149:1 257:1 261:1 440:1 522:1 579:1 660:1 735:1 1383:1 # intervenir
3:1 9:1 61:1 65:1 69:1 129:1 165:1 183:1 310:1 406:1 1330:1 # envoltura
503:1 # ej
1:1 3:1 5:1 17:2 72:1 205:1 228:1 298:1 # declarar
4:1 10:1 26:1 32:1 54:1 166:1 327:1 417:1 528:1 1928:1 # distal
7:1 11:1 17:1 34:1 85:1 112:1 131:1 167:1 261:1 522:1 645:1 1404:1 # conservar
4:1 28:1 42:1 73:1 110:1 206:1 212:1 247:1 254:1 424:1 971:1 # proximal
8:1 10:1 16:1 26:1 29:1 33:1 39:1 68:1 86:1 98:1 99:1 102:1 145:1 166:1 177:1 184:1 748:1 1134:1 1869:1 # gestación
2:1 3:1 5:1 11:1 31:1 37:1 65:1 119:1 171:1 303:1 337:1 618:1 650:1 896:1 1684:1 1769:1 # colaborador
6:1 42:1 46:1 230:1 817:1 1770:1 # toma
38:1 115:1 798:1 # red
2:1 5:1 6:1 12:1 42:1 62:1 76:1 101:1 148:1 196:1 313:1 471:1 596:1 846:1 1299:1 1377:1 # inflamatorio
3:1 7:1 8:1 29:1 33:1 39:1 68:1 81:1 86:1 98:1 99:1 107:1 177:1 184:1 239:1 278:1 297:1 921:1 1155:1 1157:1 1785:1 1867:1 1921:1 # operación
4:1 13:1 15:1 24:1 28:1 83:1 95:1 107:1 353:1 524:1 754:1 1638:1 1641:1 # tropical
884:1 1834:1 # 2007
17:1 36:1 204:1 # apoyar
20:1 # mtdna
7:1 9:1 10:1 21:1 41:1 52:1 82:1 375:1 390:1 455:1 523:1 1021:1 1543:1 # sostener
17:1 33:1 42:1 258:1 536:1 797:1 1472:1 1901:1 # marrón
14:1 21:1 23:1 49:1 97:1 100:1 119:1 120:1 158:1 355:1 489:1 1016:1 1146:1 1811:1 # abundante
6:1 12:1 15:1 23:1 27:1 35:1 46:1 135:1 220:1 257:1 389:1 543:1 607:1 649:1 656:1 726:1 817:1 954:1 1019:1 1039:1 # sintomático
2:1 17:1 31:1 234:1 540:1 909:1 # ardor
6:1 7:1 16:1 42:1 62:1 81:1 132:1 133:1 196:1 239:1 338:1 408:1 423:1 596:1 727:1 1250:1 1299:1 # espermatozoide
8:1 29:1 31:1 32:1 35:1 40:1 41:1 98:1 190:1 222:1 224:1 348:1 381:1 595:1 1205:1 1227:1 1285:1 1676:1 # acidosis
3:1 7:1 17:1 29:1 30:1 56:1 79:1 278:1 683:1 955:1 1274:1 1371:1 # acelerar
14:1 21:1 23:1 42:1 104:1 120:1 158:1 160:1 489:1 497:1 513:1 1443:1 # exantema
1:1 104:1 656:1 728:1 # demás
10:1 12:1 16:1 17:1 27:1 75:1 102:1 116:1 179:1 459:1 1330:1 1548:1 1765:1 # investigar
8:1 17:1 32:1 38:1 60:1 72:1 73:1 484:1 673:1 783:1 1637:1 # precisar
5:1 16:1 19:1 50:1 58:1 116:1 198:1 218:1 280:1 508:1 643:1 782:1 # vesículas
33:1 204:1 688:1 1718:1 # japón
28:1 30:1 41:1 44:1 81:1 82:1 179:1 186:1 520:1 526:1 750:1 1243:1 # peligroso
4:1 11:1 14:1 15:1 20:1 35:1 143:1 419:1 453:1 614:1 659:1 1020:1 1707:1 # analgésicos
5:1 7:1 25:1 30:1 32:1 35:1 81:1 153:1 169:1 602:1 1014:1 1080:1 1230:1 # erisipela
19:1 75:1 1924:1 # gas
10:1 11:1 16:1 27:1 33:1 34:1 39:1 68:1 102:1 121:1 131:1 145:1 459:1 691:1 922:1 1652:1 1765:1 # congestión
2:1 3:1 8:1 29:1 31:1 33:1 39:1 68:1 74:1 86:1 98:1 99:1 177:1 184:1 297:1 337:1 377:1 540:1 921:1 1155:1 1157:1 1749:1 # sudoración
7:1 16:1 17:1 38:1 85:1 112:1 261:1 393:1 522:1 645:1 1404:1 1949:1 # reservar
4:1 9:1 23:1 69:1 89:1 116:1 372:1 504:1 660:1 # eventual
19:1 32:1 54:1 85:2 151:1 528:1 # disease
4:1 56:1 79:1 141:1 151:1 322:1 498:1 1471:1 1968:1 # cefalea
10:1 15:1 24:1 32:1 35:1 44:1 83:1 190:1 417:1 601:1 764:1 1600:1 1913:1 # sistólica
3:1 17:1 112:1 185:1 186:1 464:1 796:1 # agravar
7:1 12:1 21:1 23:1 47:1 53:1 54:1 115:1 120:1 122:1 132:1 257:1 423:1 499:1 579:1 646:1 689:1 735:1 804:1 912:1 1062:1 1076:1 1383:1 1571:1 # intermedio
1834:1 # 2011
7:1 17:1 24:1 38:1 72:1 79:1 292:1 484:1 491:1 1221:1 1561:1 # carecer
32:2 35:1 44:1 54:1 190:1 900:1 908:1 1014:1 # diálisis
4:1 10:1 12:1 18:1 25:1 26:1 32:1 44:1 166:1 187:1 316:1 320:1 327:1 371:1 417:1 1230:1 1683:1 1928:1 # cristalino
10:1 26:1 32:1 44:1 166:1 417:1 900:1 1928:1 # lista
7:1 9:1 52:1 105:1 221:1 455:1 1021:1 1294:1 # energía
4:1 20:1 34:1 38:1 47:1 140:1 223:1 287:1 405:1 453:1 639:1 1781:1 # regional
8:2 15:1 16:1 72:1 81:1 123:1 133:1 290:1 338:1 345:1 383:1 727:1 783:1 807:1 886:1 1091:1 1149:1 1250:1 1388:1 1391:1 1880:1 # especificidad
14:1 21:1 23:1 75:1 120:1 140:1 158:1 164:1 179:1 489:1 1548:1 # gigante
3:1 8:1 29:1 33:1 39:1 58:1 61:1 68:1 86:1 98:1 99:1 129:1 177:1 184:1 297:1 921:1 1155:1 1157:1 # curación
4:1 8:1 9:1 15:1 23:1 27:1 44:1 53:1 89:1 110:1 135:1 316:1 317:1 345:1 362:1 670:1 816:1 961:1 1517:1 1853:1 # alimenticio
11:1 17:1 29:1 42:1 65:1 132:1 141:1 408:1 514:1 561:1 650:1 890:1 1029:1 1040:1 1255:1 1369:1 1550:1 1735:1 # farmacológico
# 65
6:1 11:1 34:1 67:1 79:1 131:1 193:1 351:1 850:1 959:1 1315:1 1364:1 1553:1 1825:1 # concepto
12:1 18:1 27:1 38:1 62:1 66:1 84:1 107:1 320:1 412:1 580:1 740:1 867:1 977:1 1073:1 1401:1 1568:1 1628:1 1660:1 # retinopatía
6:1 11:1 21:1 23:1 34:1 120:1 131:1 160:1 451:1 662:1 868:1 1049:1 # contexto
9:1 13:1 23:1 50:1 51:1 58:1 89:1 116:1 218:1 391:1 450:1 660:1 678:1 782:1 901:1 1572:1 # ventrículos
8:1 33:1 39:1 68:1 72:1 86:1 99:1 161:1 238:1 482:1 490:1 712:1 749:1 876:1 1145:1 1156:1 # eyección
5:1 38:1 88:1 104:1 124:1 156:1 315:1 326:1 465:1 747:1 1361:1 # reemplazo
11:1 70:1 71:1 137:1 163:1 633:1 1764:1 # brusco
15:1 54:1 79:1 100:1 208:1 838:1 851:1 888:1 # índice
1:2 9:2 16:1 24:1 37:1 67:1 85:1 339:1 380:1 456:1 811:1 894:1 1495:1 1857:1 1949:1 # desencadenantes
9:1 21:1 23:1 89:1 120:1 145:1 328:1 330:1 # gente
36:1 65:1 310:1 570:1 917:1 # polvo
3:1 61:1 129:1 267:1 # aura
6:1 29:1 45:1 255:1 274:1 1589:1 # acto
17:1 58:1 66:1 96:1 176:1 249:1 1698:1 # ocupar
6:1 9:1 34:1 48:1 77:1 79:1 84:1 114:1 440:1 676:1 885:1 1372:1 1507:1 1521:1 1704:1 # fenilcetonuria
2:1 37:1 40:1 43:1 44:1 49:1 77:1 150:1 181:1 324:1 428:1 443:1 587:1 729:1 1416:1 1536:1 # morbilidad
9:1 11:1 23:1 34:1 58:1 72:1 85:1 89:1 92:1 131:1 167:1 532:1 1079:1 1114:1 1991:1 # consecuente
1:1 8:1 9:2 21:1 22:1 67:1 100:1 144:1 155:1 219:1 339:1 375:1 380:1 531:1 661:1 680:1 1875:1 # tendencia
3:1 14:1 93:1 121:1 388:1 803:1 # rango
7:2 79:1 213:1 472:1 491:1 503:1 1258:1 # ejercer
36:1 204:1 1363:1 # apoyo
34:1 49:1 100:1 1016:1 1022:1 # onda
17:1 26:1 31:1 37:1 107:1 171:1 351:1 576:1 # adoptar
50:1 88:1 # azul
4:1 11:2 15:1 44:1 143:1 601:1 676:1 1600:1 1763:1 1999:1 # alcohólico
7:1 28:1 43:1 46:1 73:1 116:1 206:1 357:1 392:1 403:1 635:1 # promover
1:1 7:1 9:1 21:1 62:1 100:1 375:1 680:1 724:1 814:1 1875:1 # atender
7:1 21:1 25:1 42:1 64:1 104:1 153:1 513:1 854:1 1443:1 1659:1 # eritema
11:1 15:1 62:1 95:1 143:1 412:1 1401:1 1641:1 # atípico
8:1 14:1 18:1 70:1 149:1 311:1 688:1 713:1 1998:1 # cirujano
4:1 19:1 60:1 162:1 395:1 399:1 # basal
# hbp
14:1 17:1 42:1 141:1 442:1 797:1 # marfan
9:1 24:1 47:1 76:1 150:1 282:1 1846:1 1897:1 # en~cambio
11:1 15:1 47:1 55:1 128:1 143:1 150:1 603:1 674:1 # bioquímico
9:1 21:1 23:1 56:1 89:1 120:1 328:1 1680:1 # lente
7:1 26:1 37:1 90:1 227:1 231:1 332:1 567:1 687:1 1433:1 1545:1 1966:1 # pubertad
3:1 21:1 90:1 137:1 300:1 410:1 686:1 725:1 1092:1 1107:1 # vértebra
11:1 33:1 34:1 35:1 39:1 68:1 71:1 131:1 148:1 416:1 470:1 492:1 1771:1 # confusión
7:1 11:1 38:1 72:1 145:1 299:1 484:1 # recoger
11:1 14:1 15:1 23:1 27:1 34:1 67:1 79:1 131:1 135:1 143:1 158:1 193:1 362:1 623:1 677:1 961:1 1032:1 1315:1 1553:1 1825:1 # anticonceptivo
32:1 35:1 85:1 190:1 193:1 496:1 1947:1 # sepsis
2:1 11:1 17:1 26:1 90:1 386:1 576:1 1010:1 1433:1 # cortar
11:1 15:1 25:1 143:1 367:1 1900:1 # rico
7:1 28:1 58:1 92:1 304:1 511:1 532:1 813:1 # cuero
27:1 36:1 41:1 74:1 169:1 332:1 529:1 548:1 651:1 831:1 1335:1 1446:1 # subtipos
14:1 33:1 35:1 39:1 66:1 68:1 160:1 167:1 416:1 470:1 822:1 930:1 992:1 1751:1 # expansión
17:1 51:1 92:1 128:1 151:1 199:1 473:1 # bloquear
10:1 14:1 16:2 17:1 21:1 22:1 35:1 52:1 102:1 352:1 384:1 390:1 667:1 862:1 1025:1 1593:1 1944:1 # anestesiar
5:1 12:1 17:1 50:1 58:1 67:1 103:1 198:1 218:1 228:1 422:1 508:1 706:1 1103:1 # vincular
3:1 7:1 17:1 38:1 162:1 258:1 278:1 1551:1 1901:1 1953:1 # barrera
884:1 1834:1 # 2004
884:1 1834:1 # 2002
12:1 17:1 20:1 32:1 54:1 55:1 85:1 104:1 109:1 447:1 528:1 860:1 945:1 1108:1 # diseminar
4:1 20:1 59:1 61:1 453:1 577:1 1975:1 # journal
6:1 10:1 11:1 41:1 125:1 523:1 655:1 # costo
7:1 11:1 15:1 21:1 29:1 45:1 55:1 111:1 122:1 143:1 162:1 255:1 603:1 715:1 732:1 836:1 883:1 892:1 1093:1 1125:1 1198:1 1245:1 1667:1 1972:1 # micobacterias
47:1 55:1 107:1 221:1 # miopía
8:1 9:1 21:1 33:1 38:1 39:1 67:1 68:1 84:1 86:1 99:1 155:1 375:1 380:1 531:1 1073:1 1215:1 # retención
6:1 8:1 12:1 19:1 20:1 64:1 109:1 128:1 172:1 413:1 519:1 537:1 864:1 1729:1 1745:1 1982:1 # citoquinas
3:1 8:1 29:1 33:1 39:1 55:1 68:1 86:1 98:1 99:1 177:1 179:1 184:1 186:1 297:1 796:1 921:1 1155:1 1157:1 # migración
17:1 42:1 123:1 132:1 149:1 408:1 704:1 797:1 # afirmar
13:1 16:1 28:1 45:1 72:1 81:1 133:1 338:1 353:1 481:1 727:1 886:1 1149:1 1250:1 1388:1 # espectro
4:1 14:1 15:1 24:1 83:1 150:1 167:1 822:1 1078:1 # albicans
7:1 9:1 35:1 81:1 85:1 152:1 167:1 169:1 239:1 319:1 642:1 718:1 738:1 811:1 930:1 1080:1 1345:1 1421:1 1563:1 1592:1 # hipersensibilidad
26:1 32:1 43:1 113:1 119:1 128:1 157:1 162:1 168:1 172:1 178:1 413:1 1219:1 1229:1 1809:1 # tabaquismo
1:1 7:1 9:2 21:1 23:1 89:1 100:1 120:1 328:1 375:1 680:1 724:1 1875:1 # entender
5:1 17:1 36:1 50:1 107:1 198:1 228:1 231:1 422:1 1220:1 # popular
27:1 28:1 36:1 40:1 147:1 149:1 152:1 169:1 360:1 529:1 658:1 718:1 1357:1 1754:1 1922:1 2000:1 # hipotiroidismo
2:1 6:1 21:1 28:1 45:1 72:1 73:1 101:1 147:1 206:1 274:1 481:1 592:1 809:1 1133:1 1275:1 1382:1 1626:1 1716:1 # protector
17:1 25:1 42:1 51:1 63:1 76:1 77:1 226:1 797:1 824:1 846:1 923:1 1673:1 1848:1 # amarillo
7:1 16:1 38:1 65:1 82:1 116:1 393:1 570:1 635:1 695:1 1209:1 # resolver
2:1 22:1 31:1 37:1 53:1 54:1 115:1 171:1 499:1 540:1 684:1 804:1 941:1 1571:1 # mediador
9:1 10:1 16:1 27:1 39:1 58:1 92:1 102:1 459:1 532:1 742:1 1286:1 1765:1 # en~cuestión
3:1 7:1 13:1 78:1 452:1 # traer
12:1 20:1 109:1 152:1 264:1 1967:1 # china
# °c
12:1 17:1 26:1 45:1 72:1 481:1 576:1 712:1 739:1 802:1 # inyectar
9:1 14:1 18:1 41:1 100:1 145:1 210:1 289:1 330:1 512:1 536:1 561:1 693:1 774:1 1420:1 1613:1 # andrógenos
7:1 227:2 300:1 1966:1 # beber
50:1 51:1 355:1 391:1 514:1 878:1 # lóbulo
5:1 8:1 14:1 21:1 23:1 50:1 58:1 120:1 149:1 158:1 198:1 213:1 218:1 489:1 508:1 682:1 # circulante
72:1 # ecj
12:1 31:1 38:1 46:1 47:1 48:1 55:1 73:1 115:1 447:1 673:1 798:1 841:1 976:1 978:1 1389:1 1865:1 # predominio
7:1 12:1 21:1 23:1 70:1 95:1 120:1 122:1 136:1 156:1 257:1 258:1 579:1 735:1 1383:1 1576:1 # interrumpir
8:1 11:1 33:1 34:1 39:1 57:1 68:1 86:1 99:1 100:1 108:1 131:1 161:1 238:1 396:1 482:1 490:1 1022:1 1300:1 # conducción
7:1 27:1 28:1 36:1 41:1 85:1 147:1 169:1 304:1 529:1 548:1 592:1 645:1 831:1 1335:1 1357:1 # serotipos
5:1 12:1 14:1 23:1 27:1 76:1 148:1 158:1 313:1 362:1 471:1 623:1 702:1 1377:1 # antiinflamatorios
4:1 12:1 32:1 43:1 48:1 113:1 150:1 157:1 168:1 170:1 178:1 189:1 211:1 978:1 1649:1 # albinismo
9:1 17:1 23:1 26:1 31:1 53:1 58:1 89:1 96:1 136:1 317:1 347:1 576:1 590:1 670:1 1698:1 1890:1 # documentar
1:1 8:1 9:1 15:1 21:1 23:1 80:1 89:1 120:1 123:1 322:1 328:1 345:1 370:1 383:1 616:1 752:1 807:1 968:1 1231:1 1260:1 1267:1 1427:1 1436:1 1439:1 1721:1 1766:1 1767:1 1776:1 1778:1 1783:1 1786:1 1794:1 1799:1 # deficiente
4:1 82:1 141:1 1334:1 1471:1 # falso
17:1 26:1 29:1 79:1 193:1 351:1 576:1 683:1 850:1 1553:1 # aceptar
2:1 51:1 65:1 502:1 833:1 1965:1 # olor
8:1 9:1 23:1 26:1 29:1 53:1 89:1 95:1 98:1 179:1 317:1 347:1 590:1 670:1 1134:1 1362:1 1869:1 # pigmentación
5:1 8:1 17:1 41:1 77:1 163:1 228:1 672:1 1339:1 # oscilar
1:2 9:2 16:1 67:1 79:1 100:1 163:1 339:1 380:1 456:1 680:1 972:1 1225:1 1875:1 # descendencia
# http
4:1 5:1 8:1 12:1 29:1 33:1 39:1 68:1 86:1 94:1 98:1 99:1 177:1 184:1 291:1 454:1 722:1 904:1 # inhalación
24:1 30:1 31:1 63:1 106:1 119:1 227:1 374:1 377:1 1749:1 # cabelludo
15:1 28:1 41:1 55:1 95:1 163:1 187:1 526:1 603:1 857:1 1520:1 1803:1 # microscópico
4:1 5:1 24:1 38:1 76:1 137:1 282:1 524:1 840:1 904:1 1377:1 # calambre
54:1 71:1 82:1 290:1 492:1 1671:1 # difuso
149:1 213:1 # irc
1:1 7:2 16:1 28:1 56:1 87:1 163:1 205:1 304:1 507:1 724:1 955:1 972:1 1423:1 1824:1 # esclerodermia
2:1 3:1 4:1 51:1 79:1 141:1 258:1 322:1 502:1 1102:1 1217:1 1229:1 1425:1 1471:1 1968:1 # cefalorraquídeo
2:1 3:1 4:1 43:1 69:1 136:1 232:1 337:1 443:1 874:1 965:1 998:1 1463:1 1493:1 1675:1 # tumoral
4:1 44:1 60:1 149:1 316:1 395:1 # salir
32:1 34:1 36:1 38:1 52:1 54:1 73:1 115:1 133:1 358:1 528:1 673:1 798:1 804:1 1347:1 # predisponer
38:1 58:1 61:1 72:1 82:1 319:1 484:1 1079:1 # recurso
8:1 17:1 22:1 38:1 72:1 73:1 144:1 204:1 484:1 673:1 783:1 1593:1 # apreciar
11:1 40:1 46:1 49:1 55:1 181:1 201:1 866:1 976:1 # comida
11:1 15:1 48:1 143:1 487:1 1124:1 1216:1 1541:1 # técnico
8:1 24:1 29:1 33:1 39:1 57:1 68:1 86:1 98:1 99:1 108:1 115:1 177:1 184:1 396:1 527:1 568:1 606:1 608:1 # educación
34:1 50:1 51:1 82:1 282:1 355:1 391:1 878:1 # sonámbulo
3:1 15:1 24:1 37:1 61:1 83:1 95:1 108:1 129:1 873:1 1109:1 1303:1 1495:1 1641:1 1658:1 1708:1 # picadura
31:1 40:1 106:1 172:1 224:1 471:1 1739:1 # fluido
8:1 12:1 17:1 18:1 24:1 42:1 46:1 213:1 230:1 292:1 320:1 509:1 525:1 589:1 593:1 698:1 1131:1 1135:1 1186:1 1289:1 1374:1 1379:1 1380:1 1381:1 1405:1 1456:1 1457:1 1464:1 1488:1 1498:1 1499:1 1500:1 1502:1 1505:1 1506:1 1518:1 # carcinoma
3:1 17:1 42:1 298:1 794:1 797:1 # cámara
17:1 42:2 76:1 797:1 846:1 # mamar
12:1 17:1 20:1 31:1 38:1 46:1 55:1 73:1 109:1 115:1 447:1 673:1 798:1 841:1 945:1 976:1 1108:1 1389:1 1865:1 # predominar
4:1 30:1 51:1 56:1 498:1 1678:1 # alelo
5:1 17:1 24:1 90:1 93:1 185:1 292:1 407:1 412:1 1835:1 # cartílago
14:1 27:1 28:1 52:1 72:1 147:1 187:1 296:1 354:1 592:1 857:1 1065:1 1357:1 # necrotizante
11:1 15:1 27:1 41:1 54:1 61:1 135:1 143:1 655:1 677:1 733:1 993:1 1588:1 # diuréticos
1:1 9:2 23:1 54:1 80:1 81:1 89:1 100:1 193:1 370:1 680:1 752:1 838:1 1228:1 # dependiente
2:1 17:1 26:1 36:1 90:1 130:1 576:1 1010:1 1433:1 # portar
29:1 50:1 51:1 279:1 391:1 # acúmulo
8:1 10:1 14:1 22:1 26:1 32:1 54:1 67:1 144:1 155:1 166:1 219:1 281:1 288:1 359:1 369:1 373:1 398:1 409:1 411:1 417:1 457:1 461:1 528:1 534:1 1928:1 # distancia
7:1 11:1 15:1 25:1 39:1 54:1 81:1 143:1 153:1 239:1 851:1 1069:1 # periódico
4:1 26:1 84:1 116:1 145:1 287:1 327:1 466:1 # vegetal
3:1 7:1 17:1 79:1 258:1 491:1 1425:1 1576:1 # cerrar
7:1 43:1 116:1 392:1 635:1 # mover
3:1 10:1 13:1 16:1 21:1 22:1 62:1 78:1 102:1 134:1 140:1 207:1 287:1 445:1 814:1 893:1 1757:1 # estrategia
6:1 12:1 52:1 97:1 253:1 267:1 279:1 360:1 1054:1 1663:1 1686:1 1832:1 1907:1 1908:1 1927:1 # autoinmunes
3:1 11:1 13:1 17:1 23:1 25:1 34:1 47:1 78:1 131:1 226:1 259:1 450:1 662:1 881:1 1049:1 1223:1 1616:1 1688:1 1801:1 1822:1 # contrario
15:1 24:1 33:1 83:1 88:1 95:1 1641:1 # picazón
8:1 9:1 51:1 63:1 67:1 77:1 85:1 155:1 380:1 531:1 811:1 824:1 923:1 1339:1 # sencillo
15:1 16:1 24:1 82:1 83:1 140:1 340:1 665:1 695:1 859:1 1031:1 # esofágica
1:1 8:1 9:1 12:1 18:1 20:1 29:1 46:1 55:1 98:1 109:1 289:1 339:1 447:1 509:1 945:1 976:1 1746:1 # denominación
4:1 40:1 44:1 49:1 60:1 181:1 316:1 395:1 1416:1 # salida
# 37
# 13
# 85
6:1 7:1 90:1 92:1 279:1 511:1 687:1 1307:1 # muerto
7:1 35:1 38:1 56:1 116:1 199:1 314:1 319:1 504:1 635:1 640:1 738:1 1276:1 # reversible
4:1 8:1 15:1 17:1 22:1 27:1 90:1 123:1 144:1 290:1 345:1 383:1 407:1 439:1 717:1 807:1 1091:1 1254:1 1391:1 1577:1 # artificial
2:1 6:1 7:1 21:1 25:2 47:1 64:1 101:1 122:1 258:1 259:1 519:1 620:1 854:1 1576:1 1720:1 # territorio
2:1 3:1 6:1 43:1 101:1 147:1 337:1 1705:1 # motora
11:1 15:1 32:1 35:2 41:1 44:1 77:1 143:1 190:1 222:1 381:1 428:1 601:1 655:1 1588:1 # silicosis
10:1 16:1 27:1 51:1 77:1 102:1 459:1 755:1 957:1 1765:1 # estilo
12:1 20:1 27:1 28:1 35:1 41:1 109:1 149:1 222:1 526:1 649:1 1800:1 2000:1 # tirosina
17:1 28:1 73:1 111:1 162:1 204:1 206:1 1245:1 1885:1 1953:1 # aprobar
17:1 25:1 162:1 258:1 314:1 1901:1 # arriba
12:1 17:1 25:1 27:1 32:1 64:1 121:1 140:1 141:1 226:1 312:1 356:1 448:1 517:1 973:1 1392:1 1550:1 # faringitis
77:1 150:1 1536:1 # débil
9:1 14:1 21:1 23:1 42:1 48:1 55:1 80:1 110:1 120:1 158:1 375:1 440:1 489:1 647:1 716:1 826:1 1917:1 # mantenimiento
10:1 16:1 27:1 33:1 39:1 54:1 68:1 102:1 145:1 179:1 459:1 1765:1 # digestión
9:1 16:1 23:1 26:1 38:2 73:1 85:1 89:1 193:1 347:1 393:1 590:1 673:1 811:1 1356:1 1810:1 1949:1 # representación
27:1 # tiña
5:1 16:1 17:1 19:1 38:1 50:1 58:1 112:1 163:1 198:1 218:1 228:1 393:1 422:1 508:1 696:1 706:1 1096:1 1509:1 1561:1 1609:1 # vasculares
7:1 14:1 18:1 42:1 132:1 195:1 311:1 408:1 423:1 744:1 826:1 # hermano
3:1 1363:1 1714:1 # rayo
2:1 6:1 9:1 18:1 23:1 59:1 89:1 101:1 138:1 139:1 220:1 243:1 246:1 266:1 533:1 # entorno
1:1 6:1 7:1 42:1 62:1 64:1 123:1 132:1 196:1 340:1 408:1 423:1 596:1 724:1 1299:1 1625:1 # dermatofitosis
7:1 8:1 33:1 39:1 68:1 79:1 81:1 86:1 99:1 193:1 213:1 239:1 1258:1 1553:1 # percepción
27:1 54:1 64:1 173:1 267:1 310:1 312:1 377:1 552:1 849:1 1544:1 # auditivo
119:1 162:1 577:1 681:1 # abajo
8:1 15:1 33:1 39:1 53:1 54:1 68:1 86:1 99:1 115:1 345:1 499:1 804:1 851:1 1571:1 # medición
17:1 18:1 24:1 34:1 292:1 303:1 729:1 1384:1 # carbono
3:1 19:1 35:1 77:1 118:1 137:1 329:1 725:1 # brasil
7:1 24:1 119:1 227:1 1966:1 # caber
6:1 7:1 81:1 90:1 160:1 239:1 687:1 992:1 1307:1 1751:1 # experto
1:1 9:1 18:1 87:1 108:1 289:1 339:1 1665:1 1824:1 # duodeno
8:1 9:1 28:1 55:1 72:1 110:1 472:1 716:1 783:1 1429:1 1842:1 # enrojecimiento
5:1 12:1 14:1 20:1 30:1 48:1 53:1 109:1 159:1 602:1 682:1 1664:1 1990:1 # melanina
# 17
1:1 92:1 310:1 438:1 504:1 # de~nuevo
3:1 7:1 27:1 80:1 258:1 969:1 1425:1 1576:1 # tierra
8:1 33:1 39:1 68:1 72:1 85:1 86:1 99:1 161:1 238:1 482:1 490:1 749:1 876:1 1114:1 1145:1 1156:1 # sección
22:1 # ia
103:1 # vi
1:1 7:1 32:1 40:1 55:1 95:1 132:1 193:1 382:1 423:1 724:1 1310:1 1317:1 # epidermis
13:1 25:1 42:1 62:1 354:1 414:1 596:1 1532:1 # matriz
2:1 11:1 16:1 34:1 36:1 38:1 100:1 133:1 258:1 338:1 386:1 393:1 1022:1 1102:1 1347:1 1551:1 # correspondiente
6:1 12:1 45:1 72:1 85:1 167:1 274:1 481:1 1114:1 1716:1 1955:1 # insecto
3:1 6:1 7:1 17:1 56:1 65:1 278:1 955:1 1833:1 # tolerar
19:1 35:1 42:1 173:1 310:1 329:1 849:1 1711:1 1866:1 # masivo
9:1 21:1 30:1 32:1 35:1 44:1 53:1 64:1 167:1 190:1 375:1 642:1 861:1 930:1 1243:1 1345:1 1659:1 1990:1 # melitensis
6:1 29:1 45:1 66:1 110:1 156:1 255:1 274:1 1055:1 1589:1 1959:1 # impacto
3:1 8:1 13:1 29:1 33:1 39:1 68:1 78:1 86:1 99:1 160:1 161:1 238:1 297:1 451:1 460:1 482:1 490:1 495:1 868:1 1095:1 1100:1 1539:1 1557:1 1717:1 1974:1 1987:1 # extracción
3:1 29:1 44:1 50:1 58:2 67:1 97:1 210:1 218:1 297:1 984:1 1030:1 1075:1 1453:1 # dracunculiasis
14:1 15:1 18:1 24:1 25:1 83:1 311:1 367:1 394:1 704:1 1028:1 1078:1 # africano
577:1 1763:1 # john
5:1 14:1 31:1 100:1 199:1 682:1 1373:1 1420:1 # blando
2:1 11:1 21:1 90:1 386:1 686:1 1010:1 # corte
14:1 26:1 32:1 44:1 53:1 84:1 466:1 521:1 900:1 908:1 1841:1 # metaanálisis
8:1 9:1 10:1 13:1 29:1 53:1 70:1 98:1 134:1 167:1 202:1 225:1 317:1 372:1 642:1 # menstruación
3:1 6:1 7:1 12:1 14:1 23:1 56:1 65:1 67:1 220:1 257:1 278:1 281:1 388:1 726:1 955:1 1833:1 # intolerancia
14:1 18:1 311:1 # ano
5:1 50:1 58:1 61:1 62:1 69:1 71:1 163:1 165:1 198:1 218:1 279:1 508:1 696:1 710:1 1096:1 1904:1 # musculatura
29:1 41:1 58:1 82:1 750:1 1453:1 1665:1 # acuoso
4:1 8:1 22:1 51:1 72:1 81:1 107:1 144:1 783:1 886:1 1217:1 1867:1 1880:1 # alopecia
23:1 27:1 43:1 110:1 208:1 362:1 # íntimo
9:1 14:1 21:1 35:1 47:1 121:1 140:1 147:1 167:1 375:1 642:1 803:1 809:1 930:1 1345:1 1392:1 # angiotensina
2:1 4:1 31:1 60:1 319:1 395:1 540:1 1116:1 # dorsal
1:1 4:1 9:1 23:1 26:1 89:1 327:1 339:1 347:1 546:1 590:1 1046:1 1270:1 1360:1 1490:1 # dental
884:1 1271:1 # 500
1:1 14:1 42:1 49:1 100:1 104:1 513:1 826:1 1016:1 1420:1 # demanda
24:1 49:1 1325:1 1722:1 # caída
36:1 57:1 79:1 104:1 106:1 152:1 169:1 235:1 299:1 529:1 718:1 926:1 1248:1 1808:1 1922:1 # hipoglucemia
9:1 12:1 17:1 20:1 23:1 27:1 89:1 105:1 109:1 145:1 330:1 362:1 580:1 1569:1 1853:1 # argentina
31:1 # down
6:1 8:1 11:1 41:1 56:1 57:1 64:1 96:1 361:1 519:1 535:1 714:1 864:1 1206:1 1302:1 1745:1 1806:1 1823:1 # leucocitos
9:1 48:1 77:1 116:1 440:1 660:1 1507:1 # juvenil
10:1 11:1 15:1 25:1 32:1 143:1 152:1 367:1 417:1 764:1 1301:1 1900:1 # histórico
# j.
3:1 14:1 19:1 42:1 46:1 50:1 51:1 186:1 230:1 388:1 391:1 438:1 796:1 1711:1 1759:1 # granulomas
31:1 34:1 100:1 174:1 1022:1 1373:1 # fondo
7:1 27:1 28:1 36:1 85:1 147:1 169:1 304:1 529:1 592:1 645:1 831:1 1335:1 1357:1 # serotipo
3:1 12:1 13:1 17:1 77:1 78:1 123:1 148:1 313:1 406:1 1896:1 # infiltrar
28:1 52:1 62:1 66:1 107:1 221:1 322:1 394:1 412:1 754:1 867:1 977:1 1401:1 1568:1 1573:1 1628:1 1629:1 1639:1 1660:1 1662:1 # nefropatía
6:1 27:1 64:1 81:1 84:1 204:1 519:1 740:1 1376:1 # apetito
9:1 21:1 33:1 100:1 375:1 680:1 1870:1 # tendón
11:1 22:1 46:1 51:1 65:1 150:1 282:1 650:1 833:1 1672:1 1759:1 1897:1 # colombia
16:1 17:1 60:1 81:1 1637:1 # pesar
3:1 8:1 12:1 13:1 29:1 77:1 78:1 98:1 123:1 148:1 297:1 313:1 406:1 921:1 1557:1 1896:1 # infiltración
24:1 66:1 76:1 156:1 1171:1 1515:1 1846:1 # campaña
45:1 # pct
8:1 9:1 10:1 12:1 27:1 52:1 67:1 119:1 155:1 380:1 449:1 459:1 531:1 580:1 1281:1 # abstinencia
2:1 7:1 16:1 25:1 38:1 47:1 85:1 259:1 261:1 310:1 393:1 522:1 620:1 645:1 1949:1 # reservorio
116:1 392:1 503:1 688:1 # oveja
7:1 22:1 48:1 59:1 195:1 744:1 929:1 1265:1 # hernia
17:1 26:1 44:1 55:1 64:1 77:1 427:1 428:1 576:1 861:1 887:1 1247:1 1997:1 # militar
11:1 50:1 51:1 200:1 391:1 # coágulo
1:1 7:1 12:1 20:1 21:1 29:1 55:1 84:1 109:1 122:1 132:1 423:1 447:1 945:1 1215:1 1317:1 1746:1 # determinación
6:1 10:1 19:1 75:1 117:1 125:1 229:1 1924:1 # gasto
9:1 11:1 17:1 46:1 60:1 81:1 156:1 167:1 201:1 550:1 642:1 1118:1 1228:1 1637:1 # compensar
17:1 42:1 465:1 797:1 # marzo
10:1 11:1 15:1 32:1 35:1 41:1 55:1 143:1 190:1 417:1 603:1 655:1 1216:1 1588:1 # sistémicos
4:1 14:1 17:1 20:1 44:1 296:1 316:1 354:1 453:1 614:1 1065:1 1603:1 1802:1 # analizar
6:1 10:1 12:1 27:1 64:1 69:1 167:1 253:1 459:1 1088:1 1376:1 1955:1 # instituto
10:1 27:1 64:1 69:1 71:1 74:1 149:1 172:1 321:1 325:1 378:1 459:1 1088:1 1376:1 # sustituir
3:1 7:1 15:1 17:1 24:1 37:1 54:1 83:1 258:1 292:1 618:1 851:1 1050:1 1425:1 1576:1 # erradicar
1:1 4:1 8:1 9:1 23:1 26:1 29:1 40:1 89:1 161:1 238:1 327:1 339:1 347:1 348:1 382:1 460:1 495:1 546:1 590:1 877:1 895:1 897:1 898:1 913:1 915:1 920:1 924:1 928:1 933:1 940:1 946:1 960:1 1046:1 1270:1 1360:1 1490:1 1830:1 1886:1 1889:1 1910:1 1914:1 # accidental
4:1 24:1 51:1 63:1 119:1 162:1 272:1 923:1 # caballo
11:1 15:1 25:1 48:1 64:1 137:1 143:1 323:1 487:1 515:1 854:1 1187:1 1541:1 1838:1 # británico
8:1 19:1 27:1 32:1 64:1 141:1 163:1 312:1 356:1 448:1 864:1 1509:1 # fascitis
10:1 12:1 13:1 19:1 21:1 23:1 28:1 75:1 117:1 120:1 134:1 257:1 353:1 360:1 735:1 1754:1 1924:1 # gastrointestinales
9:1 17:1 20:1 38:1 210:1 557:1 700:1 1108:1 # drenar
2:1 6:1 90:1 119:1 303:1 1010:1 1307:1 1769:1 # aborto
92:1 128:1 264:1 336:1 473:1 1458:1 # choque
2:1 12:1 53:1 132:1 148:1 174:1 313:1 444:1 657:1 689:1 996:1 1399:1 1534:1 # informe
8:1 13:1 15:1 24:1 25:1 62:1 83:1 354:1 414:1 1532:1 1608:1 # cicatriz
6:1 9:1 23:1 44:1 53:1 75:1 76:1 89:1 179:1 220:1 317:1 520:1 533:1 670:1 869:1 1387:1 1548:1 1631:1 1741:1 # ligamento
415:1 827:1 # mg/dl
22:1 35:1 56:1 77:1 95:1 193:2 352:1 496:1 1310:1 1843:1 1947:1 # epilepsia
2:1 21:1 36:1 38:1 90:1 130:1 193:1 686:1 1010:1 1356:1 # reporte
16:1 41:1 79:1 82:1 119:1 163:1 449:1 695:1 1057:1 # abscesos
4:1 9:1 38:1 40:1 44:1 49:1 151:1 181:1 316:1 701:1 1416:1 1540:1 # en~realidad
2:1 11:1 17:1 38:1 49:1 72:1 234:1 386:1 484:1 1358:1 1784:1 # recordar
16:1 44:1 80:1 92:1 124:1 200:1 287:1 742:1 1308:1 # pliegues
5:1 10:1 17:1 36:1 41:1 50:1 69:1 198:1 228:1 422:1 523:1 548:1 1861:1 # postular
8:1 9:1 22:1 61:1 67:1 105:1 144:1 145:1 155:1 219:1 330:1 380:1 531:1 661:1 # urgencia
9:1 17:1 22:1 103:1 1330:1 1593:1 # enviar
4:1 221:1 1232:1 # al~día
9:1 12:1 23:1 38:1 58:1 72:1 89:1 92:1 148:1 313:1 394:1 484:1 532:1 1079:1 # infrecuente
9:1 23:1 26:1 89:1 116:1 347:1 590:1 660:1 681:1 688:1 # ventaja
8:1 15:1 24:1 29:1 43:1 54:1 83:1 87:1 98:1 123:1 290:1 383:1 527:1 568:1 591:1 604:1 1091:1 1291:1 1391:1 1671:1 1986:1 # modificación
4:1 7:1 56:1 63:1 72:1 79:1 141:1 272:1 491:1 1221:1 1471:1 # fallecer
67:1 # snc
36:1 44:1 47:1 65:1 70:1 71:1 103:1 149:1 392:1 559:1 633:1 634:1 713:1 917:1 932:1 935:1 987:1 1110:1 1501:1 # poliovirus
25:1 119:1 137:1 149:1 1838:1 # abrir
3:1 8:1 13:1 29:1 33:1 39:1 68:1 77:1 78:1 86:1 98:1 99:1 123:1 177:1 184:1 297:1 406:1 921:1 1155:1 1157:1 1557:1 1896:1 # filtración
47:1 70:1 150:1 332:1 # rubio
21:1 35:1 80:1 84:1 1215:1 # siete
884:1 1834:1 # 2008
884:1 1834:1 # 2006
6:1 12:1 15:1 23:1 27:1 35:1 46:1 135:1 220:1 257:1 389:1 543:1 607:1 649:1 656:1 726:1 817:1 954:1 1019:1 1039:1 # sintomáticos
9:1 23:1 27:1 85:1 89:1 149:1 362:1 811:1 1853:1 # sentir
12:1 25:1 27:1 32:1 48:1 64:1 312:1 356:1 448:1 517:1 542:1 978:1 # rinitis
11:1 15:1 27:1 35:1 110:1 135:1 143:1 156:1 389:1 543:1 607:1 677:1 1128:1 1959:1 # simpático
6:1 7:1 28:1 41:2 56:1 147:1 163:1 205:1 304:1 526:1 535:1 955:1 1423:1 1705:1 # otosclerosis
1:1 7:1 18:1 43:1 59:1 87:1 138:1 724:1 929:1 1824:1 # moderno
4:1 5:1 16:1 24:1 163:1 524:1 904:1 972:1 1923:1 # escala
9:1 16:1 31:1 37:1 56:1 65:1 67:1 79:1 163:1 171:1 380:1 431:1 972:1 1225:1 1833:1 1856:1 # adolescencia
8:1 26:1 29:1 33:1 37:1 39:1 49:1 68:1 86:1 98:1 99:1 177:1 184:1 204:1 351:1 429:1 1134:1 1869:1 # adaptación
11:1 17:1 22:1 95:1 107:1 1593:1 1638:1 # copiar
4:1 7:1 17:1 26:1 56:1 90:1 498:1 576:1 687:1 955:1 1433:1 1612:1 # alertar
6:1 7:1 25:1 34:1 52:1 64:1 81:1 127:1 153:1 239:1 331:1 358:1 519:1 854:1 1069:1 1704:1 # peritoneo
30:1 51:1 63:1 116:1 374:1 923:1 # vello
6:1 46:1 53:1 62:1 66:1 75:1 193:1 195:1 196:1 287:1 516:1 817:1 867:1 1963:1 # hepatomegalia
22:1 29:1 35:1 36:1 58:1 71:1 152:1 169:1 352:1 529:1 718:1 872:1 1453:1 1531:1 1771:1 1922:1 # hipoacusia
1:1 14:1 22:1 55:1 66:1 100:1 104:1 860:1 986:1 1420:1 1428:1 1875:1 # pandemia
16:1 56:1 431:1 # les
7:1 9:1 23:1 25:1 53:1 81:1 89:1 110:1 153:1 160:1 239:1 317:1 670:1 741:1 816:1 992:1 1069:1 1517:1 1751:1 # experimental
14:1 15:1 23:1 27:2 55:1 110:1 158:1 362:1 603:1 623:1 716:1 1099:1 1520:1 # antimicóticos
10:1 11:1 17:1 26:1 34:1 131:1 166:1 167:1 576:1 # constar
4:1 5:1 17:1 60:1 228:1 395:1 904:1 # salar
14:1 16:1 21:1 23:1 25:1 26:1 64:1 120:1 149:1 158:1 258:1 288:1 427:1 489:1 667:1 854:1 1780:1 # irritantes
18:1 33:1 43:1 46:1 253:1 267:1 357:1 509:1 764:1 # autónomo
4:1 44:1 60:1 112:1 173:1 316:1 395:1 719:1 # saliva
12:1 27:1 32:1 35:2 64:1 71:1 312:1 356:1 438:1 448:1 649:1 790:1 1606:1 1771:1 1779:1 # sinusitis
2:1 11:1 33:1 234:1 386:1 1358:1 1870:1 # cordón
70:1 176:1 187:1 1445:1 # crup
1:1 17:1 26:1 35:1 36:1 41:1 64:1 193:1 222:1 427:1 548:1 576:1 790:1 1703:1 1997:1 # depositar
7:1 8:1 81:1 149:1 150:1 213:1 239:1 314:1 698:1 1258:1 # percibir
10:1 15:1 19:1 22:1 24:1 44:1 54:1 83:1 117:1 601:1 684:1 764:1 1262:1 1600:1 1913:1 # diastólica
18:1 21:1 51:1 65:1 72:1 221:1 299:1 833:1 1626:1 # tecnología
17:2 26:1 49:1 234:1 576:1 909:1 1784:1 # tardar
7:1 9:1 12:1 21:2 23:1 55:1 64:1 120:1 122:1 132:1 257:1 375:1 423:1 579:1 735:1 1317:1 1383:1 1659:1 # intermitente
2:1 12:1 19:1 20:1 25:1 36:1 109:1 123:1 130:1 149:1 442:1 517:1 537:1 1298:1 1321:1 1365:1 1973:1 1982:1 # porfirinas
15:1 44:1 79:1 601:1 643:1 # sílice
12:1 58:1 71:1 121:1 152:1 973:1 1422:1 1531:1 # cushing
15:1 24:1 27:1 44:1 50:1 83:1 124:1 169:1 279:1 406:1 601:1 831:1 1308:1 1725:1 1913:1 # multiplicar
7:1 81:1 239:1 # perú
2:1 18:1 36:1 69:1 90:1 97:1 107:1 130:1 1010:1 1940:1 # oportuno
25:1 32:1 186:1 1230:1 # gris
1:1 7:1 227:1 300:1 1966:1 # deber
65:1 82:1 1209:1 # sol
10:1 11:1 16:1 27:1 34:1 102:1 112:1 121:1 131:1 145:1 173:1 459:1 552:1 691:1 719:1 922:1 1652:1 1695:1 1765:1 # congestiva
3:1 17:1 28:1 61:1 69:1 129:1 147:1 165:1 183:1 592:1 # roturar
54:1 80:1 966:1 # diez
2:1 17:1 26:1 36:1 90:1 130:1 204:1 576:1 1010:1 1433:1 # aportar
7:1 28:1 73:1 116:1 206:1 392:1 # proveer
17:1 45:1 69:1 72:1 114:1 180:1 322:1 372:1 481:1 563:1 1960:1 1970:1 # efectuar
9:1 12:1 92:1 106:1 148:1 296:1 313:1 471:1 1378:1 # influenza
106:1 149:1 160:1 172:1 205:1 # excluir
8:1 27:1 29:1 39:1 66:1 86:1 98:1 126:1 149:1 160:1 177:1 451:1 868:1 1055:1 1375:1 # extirpación
12:1 16:1 20:1 95:1 109:1 133:1 338:1 1006:1 1385:1 # espina
16:1 25:1 38:1 73:1 149:1 150:1 163:1 187:1 314:1 393:1 673:1 972:1 1683:1 1810:1 # prescribir
1:1 9:1 60:1 114:1 167:1 322:1 642:1 968:1 1372:1 1960:1 # defensa
8:1 12:1 13:1 23:1 28:1 57:1 87:1 108:1 161:1 238:1 257:1 353:1 396:1 450:1 507:1 541:1 852:1 855:1 958:1 # introducción
3:1 13:1 17:1 75:1 78:1 185:1 1670:1 # tragar
2:1 9:1 17:1 23:1 25:1 26:1 80:1 89:1 347:1 370:1 576:1 590:1 620:1 752:1 # orientar
16:1 25:1 149:1 150:1 163:1 187:1 314:1 972:1 1683:1 # escribir
30:1 32:1 81:1 103:1 570:1 # pelvis
7:1 12:1 21:1 23:1 120:1 122:1 257:1 579:1 735:1 1383:1 # interés
6:1 9:1 23:1 53:1 56:1 74:1 89:1 104:1 124:1 176:1 220:1 317:1 533:1 663:1 670:1 835:1 1387:1 # suplemento
1:1 4:1 40:1 151:1 382:1 1540:1 # ideal
9:1 11:1 34:1 82:1 85:1 131:1 167:2 642:1 811:1 # consenso
13:1 16:1 22:1 35:1 38:1 62:1 352:1 384:1 393:1 899:1 1532:1 1604:1 # atresia
16:1 79:1 82:1 119:1 163:1 449:1 695:1 1057:1 # absceso
7:2 38:1 92:1 128:1 473:1 511:1 707:1 # querer
5:1 8:1 9:1 23:1 27:1 29:1 39:1 77:1 86:1 89:1 98:1 116:1 177:1 362:1 454:1 660:1 672:1 722:1 755:1 1853:1 # ventilación
3:1 8:1 13:1 37:1 57:1 78:1 108:1 149:1 396:1 618:1 870:1 1303:1 # traducir
32:1 33:1 35:1 38:1 39:1 68:1 103:1 416:1 470:1 504:1 1014:1 # revisión
38:1 61:1 71:1 267:1 361:1 # aureus
15:1 24:1 27:1 40:1 47:1 54:1 83:1 107:1 135:1 368:1 389:1 543:1 607:1 646:1 865:1 875:1 1128:1 # idiopática
1:1 36:1 40:1 44:1 51:1 65:1 124:1 169:1 360:1 382:1 559:1 658:1 917:1 947:1 # poliploides
11:1 15:1 32:1 35:1 41:1 55:1 143:1 190:1 222:1 381:1 603:1 655:1 1588:1 # micosis
28:1 41:1 82:1 123:1 137:1 314:1 526:1 750:1 1002:1 1444:1 1937:1 # fibroso
7:1 28:1 38:1 114:1 137:1 300:1 304:1 840:1 1107:1 # febrero
11:1 17:1 26:1 46:1 56:1 84:1 124:1 156:1 201:1 466:1 550:1 576:1 747:1 835:1 1118:1 # completar
1:1 16:1 17:1 24:1 85:1 96:1 104:1 282:1 292:1 303:1 456:1 762:1 1656:1 1949:1 # desembocar
8:1 9:1 10:1 19:1 21:1 22:1 32:1 35:1 67:1 144:1 155:1 190:1 219:1 329:1 375:1 380:1 390:1 417:1 531:1 661:1 1586:1 # asistencia
3:1 4:1 15:1 24:1 37:1 54:1 83:1 524:1 618:1 851:1 1050:1 # radical
43:1 104:1 195:1 753:1 800:1 1340:1 # hemo
10:1 13:1 70:1 111:1 134:1 149:1 172:1 202:1 225:1 449:1 1056:1 # obstruir
1:1 16:1 115:1 452:1 456:1 1497:1 # aedes
8:1 11:1 15:1 24:1 29:1 46:1 48:1 83:1 97:1 98:1 201:1 279:1 487:1 527:1 568:1 591:1 604:1 1043:1 1663:1 1935:1 # comunicación
5:1 8:1 25:1 29:1 39:1 77:1 86:1 98:1 123:1 137:1 177:1 314:1 454:1 672:1 722:1 1444:1 1838:1 1848:1 1937:1 # fibrilación
2:1 6:1 9:1 21:1 23:1 38:1 89:1 101:1 120:1 258:1 328:1 700:1 1102:1 1551:1 # torrente
19:1 27:1 32:1 44:1 50:1 58:1 64:1 112:1 163:1 218:1 312:1 356:1 448:1 696:1 861:1 1030:1 1096:1 1509:1 1609:1 # vasculitis
5:1 17:1 38:1 50:1 149:1 198:1 200:1 228:1 258:1 287:1 422:1 1551:1 # irregular
11:1 28:1 32:1 46:2 55:1 73:1 82:1 156:1 201:1 206:1 403:1 550:1 976:1 1118:1 1284:1 1511:1 # compromiso
52:1 58:1 127:1 253:1 323:1 331:1 515:1 1187:1 1264:1 1417:1 1555:1 1666:1 1829:1 1836:1 1873:1 1874:1 1962:1 # cutáneo
5:1 7:1 17:1 46:1 50:1 51:1 53:1 70:1 198:1 228:1 235:1 422:1 516:1 997:1 1218:1 1759:1 # glomerular
3:1 111:1 137:1 725:1 1087:1 # obra
187:1 # pcr
1:1 9:1 18:1 37:1 70:1 71:1 103:1 149:1 289:1 339:1 392:1 633:1 634:1 713:1 894:1 932:1 935:1 987:1 1110:1 1857:1 # adenovirus
71:1 231:1 # pus
967:1 1834:1 # 2010
2:1 5:1 8:1 11:1 29:1 30:1 38:1 39:1 86:1 98:1 177:1 258:1 386:1 454:1 602:1 722:1 821:1 1018:1 1066:1 1084:1 1102:1 1105:1 1115:1 1551:1 # correlación
5:1 6:1 8:1 19:1 42:1 64:1 107:1 113:1 124:1 280:1 315:1 433:1 446:1 493:1 506:1 519:1 864:1 1745:1 1988:1 # citoplasma
6:1 22:1 35:1 107:1 253:1 267:1 352:1 496:1 1947:1 1988:1 # autopsia
3:1 17:1 27:1 38:1 84:1 149:1 740:1 1073:1 1351:1 # retirar
6:1 8:1 12:1 15:1 23:1 24:1 29:1 83:1 98:1 212:1 220:1 254:1 257:1 424:1 527:1 568:1 591:1 597:1 604:1 641:1 671:1 703:1 723:1 726:1 736:1 756:1 760:1 761:1 763:1 765:1 766:1 767:1 768:1 769:1 770:1 771:1 772:1 773:1 775:1 776:1 777:1 778:1 787:1 788:1 789:1 # intoxicación
7:1 8:1 10:1 12:1 15:1 21:1 23:1 27:1 120:1 122:1 135:1 257:1 319:1 345:1 459:1 579:1 735:1 738:1 1383:1 1393:1 # intersticial
2:1 9:1 18:1 53:1 132:1 289:1 444:1 689:1 694:1 981:1 # enorme
12:1 13:1 18:1 25:1 55:1 179:1 320:1 414:1 419:1 447:1 # trigémino
9:1 53:1 85:1 104:1 317:1 # semen
35:1 50:1 52:1 110:1 127:1 279:1 323:1 331:1 406:1 515:1 1187:1 1264:1 1666:1 1725:1 # simultáneo
5:1 16:1 30:1 58:1 92:1 163:1 532:1 602:1 696:1 972:1 # escuela
12:1 37:1 54:1 112:1 149:1 1050:1 1330:1 1976:1 # invadir
6:1 7:1 10:2 16:1 21:2 28:1 41:1 102:1 122:1 125:1 304:1 390:1 523:1 535:1 667:1 1353:1 1543:1 1562:1 # testosterona
6:1 65:1 82:1 106:1 119:1 253:1 449:1 943:1 1209:1 # absoluto
4:1 14:1 22:1 42:1 48:1 56:1 104:1 159:1 498:1 513:1 826:1 1265:1 # alemania
14:1 67:1 264:1 281:1 336:1 1458:1 # ancho
32:1 44:1 77:1 150:1 428:1 900:1 1536:1 # bilis
5:1 19:1 43:1 54:1 87:1 113:1 124:1 136:1 168:1 280:1 315:1 433:1 733:1 1094:1 1986:1 # plasmodium
30:1 32:1 35:1 41:1 51:1 57:1 70:1 79:1 137:1 190:1 209:1 222:1 381:1 708:1 1274:1 1678:1 # brucelosis
14:1 24:1 32:1 48:1 159:1 170:1 188:1 1078:1 # canis
4:1 9:1 21:1 22:1 30:1 31:1 44:1 100:1 147:1 439:1 565:1 680:1 809:1 1243:1 1373:1 1948:1 # endotelial
27:1 30:1 32:1 44:1 50:1 64:1 79:1 106:1 312:1 356:1 448:1 861:1 1030:1 1185:1 1274:1 1706:1 # celulitis
3:1 4:1 61:1 70:1 129:1 232:1 # rural
10:1 16:1 21:1 102:1 390:1 879:1 1944:1 # oeste
8:1 29:1 37:1 40:1 44:1 49:1 77:1 98:1 141:1 181:1 324:1 428:1 587:1 1339:1 1416:1 1728:1 # facilidad
472:1 503:1 # eje
3:1 9:1 13:1 17:1 23:1 78:1 79:1 89:1 450:1 881:1 1225:1 1572:1 # centrar
7:1 8:1 15:1 47:1 85:1 103:1 261:1 345:1 404:1 522:1 645:1 956:1 1926:1 1989:1 # servicio
8:1 16:1 33:1 38:1 39:1 57:1 65:1 68:1 82:1 86:1 99:1 106:1 393:1 695:1 870:1 926:1 943:1 1209:1 # resolución
7:1 14:1 15:1 18:1 24:1 25:1 53:1 76:1 83:1 153:1 311:1 367:1 869:1 1028:1 1078:1 1218:1 1775:1 # americano
9:1 11:1 29:1 38:1 46:1 49:1 53:1 72:1 100:1 201:1 317:1 484:1 516:1 680:1 1016:1 # recomendación
5:1 19:1 22:1 32:1 35:1 54:1 124:1 133:1 280:1 315:1 329:1 352:1 433:1 462:1 469:1 474:1 476:1 480:1 528:1 # displasia
7:1 21:1 28:1 42:1 46:1 62:1 122:1 230:1 304:1 403:1 814:1 1562:1 1755:1 # ateroma
4:1 28:1 40:1 79:1 96:1 141:1 152:1 210:1 322:1 463:1 605:1 610:1 669:1 1045:1 1471:1 1503:1 1595:1 1723:1 1968:1 # hidrocefalia
5:1 9:1 23:1 26:1 29:1 79:1 89:1 124:1 315:1 347:1 454:1 590:1 683:1 1225:1 # placenta
12:1 27:1 32:1 48:1 64:1 112:1 140:1 185:1 312:1 356:1 448:1 542:1 978:1 1408:1 1864:1 # vaginitis
1:1 6:1 38:1 40:1 42:1 62:1 136:1 196:1 360:1 361:1 382:1 596:1 658:1 947:1 1299:1 1559:1 # reumatoide
33:1 55:1 63:1 77:1 514:1 824:1 887:1 # millón
2:1 4:1 9:1 22:1 25:1 56:1 82:1 85:1 167:1 245:1 439:1 498:1 620:1 642:1 811:1 1805:1 # sensoriales
5:1 14:1 20:1 22:1 77:1 123:1 212:1 614:1 672:1 704:1 1159:1 1896:1 # anafilaxia
3:2 12:1 13:1 14:1 23:1 29:1 52:1 78:1 187:1 257:1 297:1 388:1 450:1 881:1 1025:1 1557:1 1804:1 # intracraneales
2:1 31:1 37:1 42:1 136:1 171:1 492:1 540:1 941:1 1504:1 1559:1 # fumador
12:1 31:1 46:1 47:1 48:1 55:1 447:1 976:1 978:1 1865:1 # dominio
4:1 5:1 60:1 395:1 904:1 # sala
14:1 20:1 31:1 37:1 75:1 164:1 171:1 505:1 614:1 795:1 # ganado
7:1 33:1 52:1 127:1 258:1 331:1 536:1 1472:1 1576:1 # erróneo
8:1 15:1 33:1 39:1 54:1 68:1 86:1 99:1 267:1 345:1 377:1 851:1 # audición
3:1 13:1 16:1 17:1 60:1 62:1 78:1 116:1 464:1 1532:1 1637:1 # atravesar
27:1 28:1 41:1 51:1 82:1 149:1 235:1 299:1 708:1 750:1 997:1 1248:1 1580:1 1642:1 2000:1 # tirogloso
3:1 56:1 73:1 193:1 # lepra
2:1 12:1 31:1 40:1 150:1 152:1 224:1 314:1 540:1 # inhibidor
22:1 34:1 43:1 48:1 52:1 136:1 333:1 361:1 452:1 874:1 919:1 1041:1 1265:1 # pneumoniae
3:1 13:1 14:1 35:1 39:1 71:1 78:1 167:1 388:1 416:1 492:1 594:1 822:1 1210:1 1280:1 1549:1 1771:1 # transfusión
11:1 15:1 21:1 28:1 73:1 143:1 147:1 206:1 592:1 809:1 856:1 1133:1 1275:1 1382:1 # proteico
2:1 4:1 8:1 29:1 42:2 98:1 132:1 174:1 247:1 408:1 444:1 648:1 657:1 759:1 890:1 996:1 1735:1 1742:1 # malformación
11:1 17:1 26:1 34:1 45:1 52:1 72:1 131:1 358:1 481:1 576:1 739:1 # conectar
3:1 4:1 10:1 13:1 22:1 44:1 71:1 78:1 134:1 232:1 267:1 316:1 325:1 565:1 1757:1 1888:1 # australia
14:1 18:1 22:1 53:1 54:1 115:1 311:1 499:1 684:1 804:1 882:1 1571:1 # mediano
27:1 28:1 38:1 45:1 57:1 73:1 87:1 108:1 146:1 193:1 206:1 396:1 507:1 541:1 720:1 852:1 853:1 855:1 958:1 962:1 1122:1 1138:1 1224:1 1356:1 1435:1 1691:1 # reproductivo
12:1 17:1 25:1 121:1 141:1 145:1 226:1 517:1 973:1 1550:1 1652:1 # faringe
17:1 26:1 38:1 151:1 576:1 701:1 1561:1 # tarea
1:1 7:1 12:1 14:1 20:1 21:1 55:1 84:1 109:1 122:1 132:1 423:1 447:1 945:1 1215:1 1317:1 # determinante
3:1 15:1 17:1 24:1 27:1 29:1 45:1 73:1 83:1 135:1 255:1 292:1 297:1 368:1 731:1 1122:1 # practicar
8:1 11:1 12:1 40:1 54:1 67:1 149:1 155:1 348:1 360:1 865:1 1103:1 # coincidir
2:1 6:1 8:1 11:1 15:1 101:1 143:1 675:1 805:1 1608:1 1726:1 # torácico
3:1 22:1 119:1 150:1 1241:1 # rabia
5:1 6:1 19:1 43:1 107:1 113:1 124:1 168:1 254:1 280:1 315:1 433:1 446:1 493:1 506:1 641:1 1287:1 # toxoplasmosis
3:2 12:1 13:1 14:1 23:1 29:1 52:1 78:1 187:1 257:1 297:1 388:1 450:1 881:1 1025:1 1557:1 1804:1 # intracraneal
2:1 18:1 42:1 132:1 408:1 444:1 648:1 694:1 981:1 1106:1 # norma
72:1 94:1 114:1 264:1 563:1 1494:1 1537:1 # fecha
# n.
10:1 11:1 26:1 51:1 96:1 166:1 204:1 668:1 1036:1 1624:1 1668:1 # staphylococcus
23:1 26:1 97:1 231:1 347:1 1782:1 # punta
16:1 35:1 38:1 173:1 185:1 186:1 310:1 384:1 393:1 849:1 1604:1 1866:1 # agresivo
9:2 17:1 23:1 26:1 85:2 89:1 347:1 576:1 590:1 811:2 # sentar|sentir
10:1 11:1 15:1 16:1 27:1 102:1 135:1 143:1 677:1 993:1 1216:1 # estético
5:1 7:1 19:1 35:1 81:1 124:1 126:1 152:1 169:1 239:1 280:1 315:1 329:1 433:1 469:1 476:1 553:1 718:1 1080:1 1421:1 1563:1 1592:1 # hiperplasia
26:1 38:1 44:1 64:1 77:1 94:1 119:1 150:1 427:1 428:1 861:1 1241:1 1536:1 1693:1 # rehabilitación
17:1 50:1 60:1 160:1 231:1 992:1 1220:1 1334:1 1637:1 1751:1 # expulsar
29:1 45:1 255:1 793:1 # acth
11:1 44:1 65:1 559:1 650:1 # coli
10:1 16:1 25:1 77:1 102:1 410:1 1216:1 1848:1 # estéril
3:1 10:1 12:1 13:1 32:1 48:1 55:1 74:1 78:1 134:1 136:1 170:1 417:1 447:1 978:1 1757:1 # suministrar
15:1 24:1 83:1 103:1 570:1 709:1 834:1 1989:1 # pélvica
3:1 7:1 8:1 9:1 29:1 33:1 39:1 52:1 68:1 86:1 98:1 99:1 145:1 177:1 184:1 278:1 297:1 330:1 455:1 921:1 1021:1 1155:1 1157:1 1785:1 1921:1 # generación
8:1 10:1 13:1 15:1 16:1 25:1 38:1 39:1 86:1 102:1 134:1 161:1 207:1 238:1 367:1 393:1 414:1 482:1 1222:1 # restricción
27:1 43:1 110:1 351:1 1803:1 1837:1 # óptimo
11:1 17:1 29:1 34:1 85:1 131:1 167:1 503:1 688:1 1369:1 # aconsejar
5:1 14:1 17:1 23:1 26:1 110:1 124:1 156:1 158:1 315:1 347:1 576:1 682:1 747:1 1959:1 # implantar
3:1 61:1 126:1 129:1 231:1 # púrpura
26:1 84:1 227:1 466:1 # beta
3:1 13:1 19:1 34:1 40:1 48:1 50:1 78:1 82:1 118:1 236:1 406:1 919:1 994:1 1560:1 1725:1 # ultrasonido
6:1 8:1 15:1 37:1 40:1 49:1 181:1 212:1 254:1 324:1 345:1 348:1 424:1 587:1 597:1 641:1 671:1 703:1 736:1 1462:1 # toxicidad
2:1 3:1 6:1 19:1 43:1 101:1 118:1 147:1 337:1 1705:1 # motoras
4:1 12:1 16:1 20:1 56:1 109:1 112:1 140:1 185:1 431:1 453:1 498:1 1269:1 1406:1 1408:1 1864:1 # vaginales
14:1 23:1 26:1 70:1 71:1 94:1 103:1 149:1 158:1 347:1 464:1 633:1 634:1 713:1 932:1 935:1 987:1 1902:1 # hantavirus
16:1 38:1 81:1 82:2 111:1 137:1 193:1 695:1 840:1 1087:1 1188:1 1288:1 1324:1 1344:1 1356:1 # sobrepeso
4:1 9:1 20:1 29:1 42:1 55:1 76:1 79:1 318:1 341:1 501:1 557:1 683:1 890:1 1225:1 # almacenamiento
9:1 18:1 41:1 82:1 116:1 289:1 512:1 660:1 750:1 1613:1 # venoso
12:1 18:1 38:1 40:1 48:1 97:1 320:1 856:1 994:1 1935:1 # reino~unido
12:1 17:1 23:1 26:1 65:1 97:1 106:1 310:1 347:1 576:1 943:1 1330:1 1782:1 # involuntario
20:1 32:1 34:1 44:1 50:1 76:1 82:1 223:1 282:1 355:1 878:1 900:1 1030:1 # sonambulismo
4:1 141:1 759:1 1702:1 # alfa
10:1 12:1 13:1 28:1 32:1 48:1 55:1 74:1 134:1 136:1 170:1 353:1 417:1 447:1 978:1 # suministro
43:1 136:1 530:1 874:1 1983:1 # humo
2:1 10:1 19:1 26:1 94:1 117:1 166:1 336:1 # hasta~ahora
56:1 124:1 160:1 835:1 1287:1 # plexo
5:1 14:1 16:1 21:1 23:1 26:1 29:1 45:1 120:1 158:1 255:1 288:1 454:1 489:1 667:1 739:1 1780:1 # lactantes
5:1 12:1 14:1 20:1 30:1 48:1 53:1 109:1 136:1 159:1 361:1 602:1 682:1 1664:1 1890:1 1990:1 # eumelanina
28:1 61:1 81:1 107:1 151:1 361:1 754:1 925:1 1366:1 1867:1 # europea
32:2 35:1 123:1 152:1 169:1 190:1 718:1 1014:1 1533:1 1718:1 # hipófisis
25:1 32:1 149:1 1230:1 1321:1 # iris
4:1 8:1 29:1 33:1 39:1 66:2 68:1 86:1 98:1 99:1 177:1 184:1 1055:1 1375:1 1677:1 1943:1 # palpación
6:1 10:1 11:1 13:1 38:1 96:2 134:1 193:1 351:1 850:1 899:1 959:1 1036:1 1206:1 1356:1 1364:1 1788:1 1915:1 # streptococcus
1:1 17:1 26:1 44:1 64:1 77:1 150:1 300:1 427:1 428:1 576:1 861:1 1536:1 1997:1 # debilitar
17:1 106:1 136:1 162:1 282:1 1953:1 1984:1 # lumbar
6:1 12:1 23:1 26:1 29:1 45:1 255:1 257:1 274:1 347:1 1134:1 1589:1 # intacto
7:1 14:1 15:1 24:1 25:1 53:1 76:1 83:1 153:1 367:1 869:1 1028:1 1078:1 1218:1 1775:1 # american
# h.
5:1 14:1 17:1 50:1 198:1 228:1 422:1 438:1 # anular
8:1 28:1 38:1 57:1 73:1 87:1 108:1 149:1 193:1 206:1 396:1 507:1 541:1 852:1 853:1 855:1 870:1 958:1 962:1 1138:1 1356:1 # reproducir
10:1 13:1 27:1 45:1 57:1 70:1 111:1 134:1 146:1 173:1 202:1 209:1 225:1 233:1 237:1 240:1 256:1 271:1 449:1 552:1 1056:1 1122:1 # obstructiva
842:1 # rh
6:1 9:1 23:1 53:1 89:1 95:1 179:1 220:1 317:1 533:1 670:1 1362:1 1387:1 # pigmento
5:1 14:1 21:1 23:1 25:1 63:1 77:1 120:1 137:1 154:1 158:1 489:1 682:1 824:1 1838:1 1848:1 # brillante
12:1 20:1 30:1 44:1 55:1 80:1 109:1 371:1 647:1 952:1 1243:1 1556:1 # mielina
1:2 7:1 9:1 16:1 79:1 100:1 163:1 456:1 680:1 724:1 972:1 1225:1 1875:1 # descender
8:1 10:1 27:2 32:2 64:1 312:1 356:1 417:1 448:1 459:1 1376:1 1879:1 1980:1 # cistitis
3:1 13:1 22:1 54:1 62:1 78:1 81:1 115:1 684:1 804:1 1532:1 # pediatra
11:1 13:1 15:1 25:1 35:1 110:1 143:1 367:1 414:1 993:1 1222:1 1611:1 1900:1 # simétrico
7:2 21:1 28:1 41:1 56:1 62:1 122:1 163:1 205:1 304:1 526:1 814:1 955:1 1423:1 1562:1 1755:1 # aterosclerosis
1:1 3:1 40:1 95:1 204:1 382:1 966:1 # rapidez
310:1 # voz
5:1 8:1 12:1 18:1 29:1 39:1 50:1 58:1 86:1 96:1 98:1 177:1 198:1 218:1 320:1 454:1 508:1 722:1 1651:1 1698:1 # inoculación
8:1 9:1 38:2 58:1 61:1 67:1 72:1 155:1 258:1 380:1 484:1 531:1 700:1 1079:1 1551:1 # recurrencia
11:1 # co2
11:1 41:1 60:1 494:1 655:1 # cosa
8:1 12:1 20:1 29:1 32:1 54:1 55:1 85:1 98:1 104:1 109:1 447:1 528:1 860:1 945:1 1746:1 # diseminación
3:1 119:1 227:1 # krabbe
17:1 20:1 29:1 58:1 97:1 112:1 984:1 1108:1 1453:1 1709:1 1793:1 # vacunar
12:1 20:1 55:1 109:1 447:1 652:1 945:1 # lámina
2:1 43:1 51:1 65:1 174:1 221:1 299:1 442:1 443:1 833:1 1272:1 1337:1 1365:1 1787:1 1862:1 1931:1 1934:1 # morfología
15:1 95:1 1641:1 # pick
12:1 20:1 25:1 109:1 123:1 137:1 314:1 517:1 1298:1 1444:1 1838:1 1937:1 # fibrina
3:1 17:1 24:1 26:2 62:2 298:1 445:1 576:1 825:2 # catarata
7:1 27:1 45:1 77:1 755:1 1122:1 1124:1 # eréctil
51:1 65:1 282:1 303:1 833:1 # émbolo
3:1 10:1 36:1 41:1 61:1 69:1 129:1 165:1 183:1 523:1 548:1 1861:1 # postura
# +++
1:1 8:1 13:1 15:1 16:1 25:1 253:1 345:1 367:1 414:1 438:1 456:1 1222:1 # desnutrición
41:1 60:1 174:1 494:1 1590:1 # fosa
3:1 33:1 62:1 445:1 764:1 # ratón
17:1 38:1 42:1 127:1 797:1 1561:1 # mareo
1:1 2:1 3:1 7:1 82:1 234:1 278:1 724:1 1358:1 1798:1 1805:1 # sordera
3:1 4:1 14:1 52:1 151:1 187:1 388:1 991:1 1025:1 1540:1 # craneal
6:1 10:1 11:1 13:1 16:1 38:1 96:1 102:1 134:1 193:1 207:1 351:1 850:1 899:1 959:1 1036:1 1356:1 1364:1 1788:1 1915:1 # estreptococos
4:1 9:1 20:1 26:1 38:1 62:1 73:1 327:1 557:1 673:1 700:1 825:1 988:1 # prenatal
1:1 7:1 38:1 72:1 73:1 79:1 115:1 484:1 673:1 724:1 1221:1 1497:1 # preceder
1:1 7:1 79:1 115:1 724:1 1497:1 # ceder
17:1 23:1 25:1 26:1 47:1 65:1 97:1 106:1 226:1 259:1 310:1 347:1 576:1 943:1 1003:1 1223:1 1782:1 # voluntario
33:1 35:1 39:1 54:1 68:1 71:1 290:1 416:1 470:1 492:1 1671:1 1771:1 # difusión
3:1 13:1 17:1 77:1 78:1 123:1 406:1 1896:1 # filtrar
17:1 44:1 75:1 111:1 179:1 199:1 520:1 1548:1 # obligar
8:1 20:1 34:1 47:1 79:1 160:1 193:1 223:1 404:1 405:1 564:1 639:1 758:1 1553:1 # excepcional
10:1 26:1 32:1 43:1 48:1 166:1 170:1 185:1 417:1 1362:1 1928:1 # nistagmo
11:1 34:1 67:1 106:1 131:1 149:1 172:1 205:1 1825:1 # concluir
8:1 12:1 27:1 33:1 39:1 67:1 68:1 86:1 99:1 155:1 580:1 1103:1 # tinción
5:1 53:1 205:1 966:1 # mezcla
1:1 16:1 17:1 81:1 85:1 104:1 156:1 456:1 1949:1 # desempeñar
7:1 34:1 46:1 50:1 51:2 53:1 70:1 235:1 391:1 516:1 997:1 1218:1 1681:1 1759:1 # glomerulonefritis
11:1 15:1 16:1 82:1 140:1 143:1 340:1 665:1 695:1 859:1 # esofágico
10:1 15:1 19:1 24:1 32:1 35:1 55:1 83:1 190:1 417:1 603:1 1216:1 1615:1 # sistémicas
10:1 11:1 13:1 15:1 25:1 134:1 143:1 367:1 414:1 728:1 1222:1 1900:1 # gástrico
10:1 13:1 16:1 38:1 55:1 72:1 76:1 94:1 102:1 134:1 207:1 264:1 341:1 484:1 899:1 1494:1 1537:1 1915:1 # estrechamiento
8:1 33:1 39:1 67:1 68:1 86:1 97:1 99:1 155:1 231:1 # punción
8:1 14:2 24:1 47:1 60:1 67:1 155:1 167:1 281:1 359:1 404:1 822:1 1078:1 # cansancio
17:1 25:1 47:1 112:1 226:1 259:1 392:1 1223:1 # ovario
11:1 17:1 25:1 26:1 46:1 156:1 201:1 226:1 231:1 253:1 354:1 550:1 576:1 1003:1 1118:1 # computarizada
25:1 26:1 44:1 64:1 77:1 119:1 149:1 150:1 258:1 427:1 428:1 854:1 1219:1 1241:1 1536:1 # irritabilidad
17:1 66:1 70:1 176:1 185:1 186:1 249:1 1445:1 1950:1 # agrupar
19:1 26:1 35:1 36:1 47:1 147:1 329:1 902:1 1993:1 # potasio
3:1 4:1 61:1 69:1 129:1 165:1 183:1 406:1 1844:1 # altura
2:1 3:1 56:1 119:1 141:1 199:1 310:1 337:1 464:1 640:1 743:1 1409:1 # favorable
# i.
# dh
17:1 18:1 26:1 147:1 576:1 1993:1 # notar
# r.
42:1 44:1 110:1 205:1 971:1 # clima
4:1 42:1 66:1 318:1 501:1 1943:1 # palma
2:1 8:1 38:1 39:1 82:1 86:1 119:1 151:1 213:1 449:1 698:1 701:1 1805:1 # reabsorción
2:1 174:1 657:1 # for
16:1 17:1 20:1 34:1 35:1 47:1 56:1 223:1 384:1 405:1 431:1 639:1 1108:1 1112:1 # lesionar
17:1 19:1 22:1 25:1 55:1 64:1 258:1 854:1 986:1 1262:1 1901:1 # arritmias
3:1 5:1 17:2 29:1 205:1 228:1 298:1 # aclarar
2:1 6:1 25:1 32:1 101:1 205:1 430:1 620:1 1230:1 1304:1 1720:1 # clítoris
8:1 9:1 11:1 34:2 47:1 67:1 116:1 131:1 155:1 380:1 404:1 405:1 531:1 564:1 660:1 1330:1 # convencional
52:1 58:1 74:1 127:1 253:1 323:1 331:1 332:1 515:1 651:1 1187:1 1264:1 1417:1 1555:1 1666:1 1829:1 1836:1 1873:1 1874:1 1962:1 # subcutáneo
3:2 7:1 21:1 44:1 61:1 62:1 64:1 69:1 122:1 129:1 165:1 183:1 278:1 445:1 861:1 1234:1 1659:1 1904:1 # literatura
3:1 7:1 56:1 278:1 955:1 1520:1 1600:1 # cólera
7:1 121:1 145:1 323:1 515:1 1187:1 1652:1 # tánger
4:1 8:1 15:1 24:2 29:1 83:1 123:1 290:1 383:1 524:1 527:1 591:1 676:1 1091:1 1291:1 1391:1 1999:1 # calcificación
32:1 44:1 63:1 77:1 824:1 900:1 # willis
11:1 27:1 46:1 62:1 149:1 162:1 201:1 282:1 644:1 1672:1 # combatir
1:1 8:1 38:1 72:1 73:1 115:1 149:1 673:1 783:1 798:1 1497:1 # predecir
4:1 16:1 19:1 20:1 56:1 60:1 395:1 399:1 431:1 498:1 537:1 1269:1 1542:1 # nasales
26:1 70:1 253:1 394:1 # fruta
5:1 8:1 14:1 22:1 67:1 77:1 103:1 140:1 144:1 155:1 179:1 219:1 281:1 359:1 398:1 672:1 682:1 # vigilancia
27:1 32:1 35:1 36:1 41:1 54:1 64:1 133:1 173:1 222:1 312:1 528:1 548:1 552:1 790:1 1347:1 1703:1 1779:1 # dispositivo
5:1 17:1 38:1 88:1 104:1 124:1 156:1 296:1 315:1 326:1 747:1 1655:1 # reemplazar
13:1 17:1 25:1 28:1 36:1 90:1 169:1 186:1 299:1 353:1 407:1 529:1 1580:1 1826:1 1918:1 # artrogriposis
17:1 20:1 25:2 34:1 47:1 104:1 137:1 223:1 226:1 259:1 282:1 405:1 639:1 1108:1 1656:1 1838:1 # embrionario
10:1 16:1 26:1 56:1 102:1 119:1 166:1 199:1 640:1 743:1 748:1 1219:1 1409:1 # estable
3:1 7:1 14:1 16:1 81:1 133:1 239:1 278:1 296:1 338:1 388:1 727:1 1250:1 1378:1 # esperanza
884:2 1834:1 # 2000
4:1 20:1 26:1 34:1 52:1 62:1 127:1 223:1 327:1 331:1 825:1 988:1 # neonatal
3:1 8:1 22:1 29:1 33:1 37:1 39:1 54:1 68:1 86:1 98:1 99:1 177:1 184:1 618:1 684:1 1050:1 # radiación
21:1 29:1 64:1 79:1 683:1 856:1 1659:1 # aceite
38:1 56:1 322:1 471:1 503:1 577:1 # reflejo
28:1 44:1 137:1 314:1 1002:1 1444:1 # libro
12:2 20:1 27:1 38:1 48:1 62:1 109:1 151:1 187:1 580:1 644:1 701:1 978:1 1582:1 1664:1 # creatinina
4:1 20:1 28:1 34:1 52:1 61:1 223:1 361:1 453:1 730:1 925:1 1041:1 1366:1 1781:1 1858:1 # neuronal
5:1 17:1 24:1 77:1 95:1 204:1 228:1 672:1 839:1 1843:1 # capilar
7:1 9:1 21:1 23:1 28:1 89:1 120:1 122:1 304:1 328:1 579:1 1562:1 1916:1 # entero
3:1 12:1 17:1 21:1 23:1 120:1 186:1 257:1 287:1 735:1 796:1 # integrar
8:1 14:1 17:1 22:1 67:1 97:1 144:1 155:1 219:1 438:1 1593:1 # anunciar
13:1 25:1 32:1 46:1 82:1 221:1 414:1 1230:1 1511:1 # trisomía
8:1 19:2 22:1 44:1 47:1 65:1 141:1 163:1 404:1 559:1 565:1 1262:1 1509:1 # fascioliasis
7:1 12:1 21:1 22:1 23:1 53:1 54:1 115:1 120:1 122:1 132:1 257:1 423:1 499:1 579:1 684:1 689:1 735:1 804:1 912:1 1062:1 1076:1 1383:1 1571:1 # intermediario
6:1 9:1 22:1 48:1 62:1 66:1 145:1 196:1 299:1 330:1 440:1 867:1 1265:1 # patogenia
187:1 676:1 # lcr
32:1 43:1 44:1 65:1 104:1 113:1 157:1 168:1 178:1 282:1 303:1 559:1 900:1 1656:1 # embolismo
# 1995
5:1 12:1 20:1 27:1 28:1 29:1 45:1 65:1 73:1 109:1 206:1 255:1 454:1 580:1 896:1 1122:1 1226:1 1569:1 # prolactina
51:1 111:1 235:1 303:1 985:1 997:1 1519:1 # globo
7:1 9:1 21:1 35:1 81:1 90:1 152:1 167:1 169:1 239:1 375:1 642:1 686:1 687:1 718:1 930:1 1080:1 1345:1 1421:1 1563:1 1592:1 # hipertensiva
3:1 4:1 56:1 61:1 124:1 129:1 232:1 361:1 835:1 1366:1 1823:1 # pleural
12:1 21:1 23:1 30:1 45:1 56:1 69:1 72:1 120:1 180:1 257:1 372:1 481:1 735:1 1371:1 1948:1 # intelectual
2:2 3:1 11:1 12:1 17:1 36:1 67:1 126:1 130:1 337:1 379:1 386:1 705:1 1103:1 1492:1 1795:1 1859:1 1891:1 1894:1 # incorporar
10:1 14:1 23:1 26:1 32:1 34:1 48:1 93:1 158:1 170:1 185:1 347:1 417:1 919:1 1835:1 # antagonistas
12:1 16:1 38:1 82:1 121:1 186:1 393:1 695:1 973:1 # ingreso
1:1 14:1 42:1 47:1 104:1 115:1 121:1 140:1 513:1 803:1 879:1 1392:1 1497:1 # angioedema
2:1 6:1 8:1 15:1 24:1 83:1 101:1 675:1 805:1 1608:1 1726:1 # torácica
35:1 44:1 55:1 64:1 69:1 77:1 110:1 377:1 428:1 716:1 861:1 887:1 1088:1 1247:1 1971:1 # similitud
31:1 40:1 140:1 224:1 678:1 697:1 # rígido
3:1 14:1 42:1 47:1 48:1 111:1 137:1 159:1 725:1 826:1 1087:1 # maniobra
4:1 49:1 56:1 60:1 106:1 119:1 199:1 377:1 395:1 640:1 743:1 1409:1 1552:1 # saludable
4:1 24:1 38:1 44:1 137:1 314:1 316:1 524:1 840:1 1444:1 # calibre
15:1 24:1 27:1 38:1 83:1 135:1 136:1 361:1 368:1 389:1 543:1 607:1 656:1 875:1 954:1 1019:1 1039:1 1268:1 1333:1 1354:1 1359:1 1370:1 # reumática
# f.
3:1 7:1 79:1 278:1 491:1 676:1 1657:1 1774:1 # úlcera
25:1 55:1 73:1 74:1 110:1 149:1 176:1 663:1 716:1 741:1 801:1 1887:1 # suprimir
6:1 11:1 34:1 41:1 48:1 64:1 121:1 131:1 363:1 419:1 458:1 519:1 535:1 542:1 691:1 799:1 889:1 922:1 999:1 1023:1 1024:1 1026:1 1063:1 1064:1 1068:1 1070:1 1191:1 1192:1 1195:1 1313:1 1316:1 1570:1 # congénitos
42:1 1363:1 1714:1 # mayo
3:1 13:1 29:1 30:1 50:1 78:1 79:1 106:1 160:1 297:1 451:1 683:1 868:1 1185:1 1274:1 1539:1 1557:1 1706:1 1717:1 1974:1 1987:1 # extracelular
2:1 11:1 17:1 20:1 25:1 28:1 34:1 47:1 223:1 226:1 259:1 386:1 730:1 1108:1 1127:1 1223:1 # coronario
678:1 # río
3:1 43:1 76:1 186:1 796:1 1017:1 # gramo
49:1 108:1 377:1 1552:1 # duda
6:1 10:1 13:1 16:1 38:1 96:1 102:1 134:1 193:1 207:1 351:1 850:1 899:1 959:1 1356:1 1364:1 1520:1 1788:1 1915:1 # estreptocócica
11:1 18:1 34:1 131:1 1384:1 # cono
12:1 19:1 20:1 25:1 95:1 109:1 133:1 149:1 517:1 1006:1 1111:1 1298:1 1321:1 # aspirina
5:1 8:1 14:1 23:1 26:1 29:1 98:1 110:1 124:1 156:1 158:1 315:1 347:1 682:1 747:1 1134:1 1869:1 1959:1 # implantación
2:1 3:1 51:1 337:1 471:1 502:1 # flora
2:1 7:1 11:1 38:1 258:1 386:1 1102:1 1551:1 # correr
# //www
8:1 11:1 29:1 34:1 48:1 51:1 65:1 98:1 296:1 354:1 650:1 833:1 919:1 1065:1 1681:1 # colonización
11:1 15:1 27:1 135:1 143:1 187:1 677:1 678:1 1304:1 # crítico
7:2 12:1 21:1 23:1 25:1 114:1 120:1 122:1 149:1 153:1 257:1 441:1 442:1 579:1 735:1 1383:1 1403:1 # interferir
2:1 22:1 30:1 38:1 44:1 258:1 303:1 565:1 821:1 1102:1 1243:1 1551:1 1769:1 # borrelia
4:1 60:1 112:1 395:1 472:1 570:1 681:1 # salvaje
6:1 10:1 32:1 34:1 54:1 125:1 221:1 417:1 528:1 1704:1 # distonía
5:1 8:1 14:1 29:1 42:1 48:1 50:1 98:1 159:1 169:1 198:1 231:1 454:1 722:1 826:1 1220:1 # manipulación
4:1 26:1 53:1 84:1 327:1 466:1 521:1 1841:1 # metal
4:1 5:1 17:1 26:1 63:1 154:1 228:1 272:1 327:1 385:1 # tallar
4:1 16:1 35:1 38:1 40:1 108:1 372:1 384:1 393:1 1604:1 # residual
8:1 17:1 20:1 29:1 34:1 38:1 47:1 151:1 161:1 223:1 238:1 404:1 405:1 460:1 495:1 564:1 639:1 701:1 758:1 1108:1 1136:1 1235:1 1327:1 1328:1 1329:1 1332:1 # reaccionar
17:1 26:1 31:1 38:1 84:1 234:1 466:1 576:1 909:1 1073:1 # retardo
2:1 3:1 4:1 8:1 29:1 33:1 39:1 51:1 68:1 86:1 98:1 99:1 112:1 177:1 184:1 297:1 337:1 502:1 921:1 1155:1 1157:1 1217:1 # valoración
3:1 12:1 13:1 23:1 29:1 30:1 50:1 78:1 79:1 106:1 257:1 297:1 450:1 683:1 881:1 1185:1 1274:1 1557:1 1706:1 # intracelular
# 0,5
11:1 32:1 54:1 163:1 528:1 1764:1 # disco
17:1 90:1 151:1 195:1 407:1 # heart
50:1 51:1 391:1 1097:1 # óvulo
3:1 24:1 119:1 137:1 725:1 # cabra
1:1 9:1 11:1 16:1 46:1 81:1 156:1 163:1 167:1 201:1 456:1 550:1 642:1 972:1 1118:1 1228:1 1764:1 # descompensar
13:1 57:1 70:1 94:1 202:1 209:1 233:1 264:1 1494:1 # trucha
3:1 17:1 19:1 61:1 85:1 129:1 200:1 287:1 # asegurar
2:1 28:1 41:1 82:1 186:1 526:1 750:1 1805:1 # grosor
3:1 17:2 38:1 66:1 193:1 249:1 298:1 483:1 1356:1 1963:1 # reparar
71:1 82:1 119:1 355:1 # abuso
27:1 29:1 38:1 45:1 151:1 173:1 255:1 310:1 552:1 701:1 849:1 1122:1 1136:1 1235:1 1544:1 # reactivo
9:1 17:1 21:1 66:1 90:1 249:1 407:1 686:1 1402:1 # en~parte
17:1 50:1 75:1 231:1 1020:1 1220:1 # pulgar
9:1 11:1 23:1 46:1 53:1 56:1 89:1 104:1 124:1 156:1 201:1 317:1 550:1 670:1 747:1 835:1 1118:1 # complementario
24:1 42:1 76:1 846:1 1846:1 # cama
7:1 9:1 65:1 116:1 310:1 570:1 635:1 1330:1 # envolver
4:1 10:1 25:1 26:1 32:1 166:1 187:1 327:1 417:1 1230:1 1683:1 1928:1 # cristal
8:1 11:1 29:1 34:1 42:1 98:1 123:1 131:1 132:1 148:1 149:1 408:1 890:1 1735:1 # confirmación
# 47
7:1 27:1 37:1 40:1 44:1 49:1 77:1 90:1 114:1 181:1 324:1 428:1 441:1 587:1 687:1 717:1 755:1 1416:1 # fertilidad
1:1 3:1 7:1 11:1 34:1 35:1 37:1 40:1 131:1 167:1 278:1 382:1 618:1 724:1 930:1 # considerado
12:1 17:1 20:1 24:1 55:1 76:1 109:1 341:1 447:1 945:1 1108:1 1341:1 1846:1 # caminar
4:1 8:1 15:1 22:1 123:1 144:1 340:1 345:1 383:1 439:1 807:1 1254:1 1625:1 # oficial
11:1 15:1 32:1 55:1 128:1 143:1 603:1 # isquémico
6:1 26:1 29:1 45:1 255:1 274:1 1134:1 1589:1 # tacto
8:1 11:1 24:1 29:1 33:1 39:1 51:1 65:1 68:1 86:1 96:1 98:1 99:1 177:1 184:1 527:1 568:1 606:1 608:1 650:1 762:1 833:1 1668:1 # colocación
6:2 8:1 10:1 19:1 41:1 42:1 64:1 96:1 117:1 125:1 229:1 519:1 535:1 714:1 864:1 1711:1 1745:1 1788:1 1806:1 # mastocitos
3:1 7:1 21:1 31:1 37:1 90:1 116:1 137:1 171:1 300:1 618:1 635:1 686:1 687:1 725:1 1107:1 1684:1 # vertebrados
11:1 17:1 26:1 34:1 50:1 74:1 131:1 167:1 406:1 576:1 905:1 1725:1 1933:1 # consultar
5:1 35:1 63:1 77:1 154:1 824:1 # silla
27:1 71:1 290:1 492:1 # tifus
11:1 17:1 22:1 23:1 26:1 34:1 131:1 140:1 185:1 347:1 662:1 893:1 1049:1 1408:1 1593:1 # contagiar
9:1 19:1 31:1 50:1 58:1 100:1 112:1 163:1 218:1 392:1 680:1 696:1 1096:1 1373:1 1509:1 1609:1 # endovascular
18:1 32:1 34:1 35:1 41:1 190:1 222:1 381:1 465:1 512:1 1384:1 # zoonosis
1:1 10:1 12:1 16:1 17:1 20:1 27:1 102:1 109:1 456:1 459:1 580:1 1108:1 1569:1 1765:1 # destinar
17:1 42:1 66:1 110:1 128:1 172:1 249:1 363:1 413:1 971:1 # parénquima
11:1 15:1 27:1 54:1 80:1 84:1 135:1 143:1 677:1 993:1 1216:1 # dietético
4:1 26:1 51:1 299:1 318:1 327:1 340:1 501:1 1600:1 1985:1 # oftalmólogo
7:1 71:1 195:1 744:1 1422:1 # usher
# dm1
8:1 33:1 38:1 39:1 68:1 72:1 86:1 99:1 160:1 187:1 484:1 783:1 1582:1 # excreción
15:1 22:1 25:1 35:1 84:1 352:1 367:1 # rickettsia
10:1 19:1 27:1 32:1 35:1 149:1 190:1 329:1 417:1 459:1 # asistir
8:1 31:1 38:1 40:1 57:1 108:1 115:1 224:1 348:1 396:1 798:1 870:1 1285:1 # reducido
1:1 3:1 7:1 17:1 42:1 76:1 258:1 724:1 797:1 846:1 1017:1 1425:1 1576:1 # derramar
14:1 17:1 18:1 22:1 24:1 95:1 126:1 292:1 311:1 882:1 # carpiano
43:1 77:1 94:1 104:1 106:1 107:1 152:1 452:1 668:1 753:1 1828:1 # haemophilus
50:1 82:1 231:1 1220:1 1334:1 # pulso
884:2 967:1 # 10.000
4:1 9:1 51:1 66:1 67:1 79:1 107:1 141:1 322:1 380:1 977:1 1217:1 1315:1 1471:1 1968:1 # encefalopatía
22:1 25:1 42:1 61:1 62:1 69:1 104:1 165:1 195:1 245:1 513:1 596:1 800:1 982:1 1904:1 # hematuria
18:1 34:1 43:1 333:1 1384:1 # mono
96:1 264:1 336:1 1458:1 # ocho
6:1 11:1 28:1 51:1 65:1 73:1 96:1 147:1 206:1 592:1 650:1 833:1 1036:1 1133:1 1705:1 1788:1 # protocolo
3:1 7:1 61:1 69:1 81:1 90:1 129:1 165:1 183:1 204:1 239:1 687:1 # apertura
9:1 17:1 24:1 96:1 148:1 174:1 292:1 762:1 931:1 1399:1 # enfocar
3:1 32:1 61:1 74:1 123:1 129:1 # fisura
2:1 21:1 51:1 104:1 199:1 282:1 502:1 1443:1 1656:1 # temblor
12:1 16:1 52:1 862:1 1281:1 1516:1 # aines
8:2 9:1 22:1 67:1 80:1 144:1 155:1 219:1 370:1 380:1 531:1 616:1 661:1 1231:1 1419:1 1437:1 1448:1 1460:1 1468:1 1496:1 # ciencia
2:1 3:1 13:1 14:1 42:1 78:1 132:1 167:1 174:1 388:1 408:1 444:1 594:1 648:1 657:1 822:1 996:1 1210:1 1280:1 1549:1 1742:1 # transformación
19:1 24:1 72:1 80:1 1615:1 # iecas
2:1 3:1 4:1 17:1 51:1 112:1 337:1 502:1 1217:1 # valorar
4:1 37:1 40:1 43:1 44:1 49:2 87:1 181:1 316:1 324:1 587:1 1416:1 # modalidad
75:1 179:1 1548:1 # iga
22:1 56:1 103:1 119:1 199:1 640:1 743:1 1409:1 # viable
44:1 80:1 92:1 124:1 200:1 287:1 1308:1 # pliegue
1:1 16:1 17:1 85:1 151:1 456:1 1949:1 # desear
7:1 8:1 9:1 38:2 67:1 73:1 114:1 155:1 322:1 380:1 441:1 531:1 673:1 700:1 707:1 1960:1 # preferencia
11:1 23:1 27:1 34:1 97:1 103:1 131:1 173:1 362:1 552:1 1782:1 1977:1 # conjuntivitis
7:1 28:1 33:1 35:1 39:1 41:1 68:1 222:1 304:1 416:1 470:1 526:1 1800:1 # erosión
17:1 28:1 66:1 73:1 75:1 107:1 185:1 206:1 754:1 977:1 # propagar
8:1 14:1 18:1 22:1 32:1 35:1 41:1 144:1 190:1 222:1 311:1 381:1 512:1 882:1 # cianosis
5:1 116:1 966:1 # a~la~vez
34:1 310:1 # von
36:1 44:1 47:1 65:1 559:1 917:1 1501:1 # polio
35:1 36:1 41:1 56:1 110:1 156:1 199:1 222:1 314:1 548:1 640:1 1703:1 1959:1 # imposible
2:1 11:1 386:1 # cor
6:1 16:1 38:1 45:1 72:1 81:1 133:1 274:1 338:1 393:1 481:1 727:1 886:1 1149:1 1250:1 1388:1 1716:1 # respecto
5:1 6:1 8:1 14:1 18:1 30:1 53:1 64:1 96:1 311:1 519:1 602:1 682:1 714:1 864:1 1651:1 1745:1 1806:1 1990:1 # melanocitos
4:1 15:1 19:1 24:1 83:1 105:1 140:1 410:1 665:1 944:1 1031:1 1615:1 1738:1 # alérgicas
1:1 17:1 26:1 30:1 44:1 55:1 64:1 91:1 110:1 427:1 576:1 716:1 1243:1 1997:1 # delimitar
16:1 17:1 56:1 94:1 264:1 431:1 1494:1 # charles
6:1 20:1 34:1 52:1 62:1 127:1 196:1 223:1 331:1 988:1 # neonato
8:1 9:1 38:1 55:1 61:1 72:1 100:1 108:1 110:1 484:1 680:1 716:1 783:1 873:1 1300:1 1429:1 # endurecimiento
7:1 11:1 13:1 23:1 28:1 34:1 116:1 131:1 319:1 353:1 392:1 450:1 635:1 662:1 738:1 1049:1 1276:1 1616:1 1688:1 # controversia
8:1 12:1 16:1 38:1 73:1 100:1 110:1 156:1 163:1 393:1 525:1 673:1 972:1 1284:1 1526:1 1810:1 1959:1 # imprescindible
9:1 21:1 35:1 36:1 39:1 147:1 152:1 167:1 169:1 375:1 416:1 529:1 642:1 718:1 809:1 930:1 1345:1 1922:1 # hipotensión
5:1 8:1 10:1 15:1 19:1 27:1 30:1 40:1 49:1 117:1 135:1 181:1 280:1 345:1 348:1 459:1 602:1 1393:1 1462:1 # elasticidad
5:1 10:1 15:1 16:1 17:1 21:1 27:1 50:1 58:1 102:1 135:1 198:1 218:1 228:1 346:1 422:1 459:1 508:1 585:1 664:1 667:1 706:1 942:1 1393:1 1451:1 1596:1 1765:1 1772:1 # testicular
162:1 1190:1 1515:1 # baño
9:1 13:1 25:1 31:1 46:1 47:1 53:1 84:1 100:1 259:1 414:1 516:1 521:1 680:1 1154:1 1373:1 1865:1 # endometriosis
31:1 34:1 40:1 48:1 82:1 224:1 919:1 994:1 # sonido
3:1 9:1 12:1 13:1 18:1 23:1 41:1 78:1 116:1 257:1 289:1 450:1 464:1 512:1 660:1 881:1 1613:1 # intravenosa
9:1 12:1 21:1 23:1 35:1 120:1 167:1 173:1 257:1 310:1 375:1 642:1 735:1 849:1 930:1 1345:1 1866:1 # intensivo
1:1 2:1 8:1 29:1 39:1 42:1 86:1 98:1 132:1 174:1 177:1 322:1 408:1 444:1 648:1 657:1 890:1 968:1 996:1 1735:1 1742:1 # deformación
26:1 44:1 53:1 65:1 84:1 119:1 296:1 303:1 354:1 466:1 521:1 559:1 1065:1 1219:1 1603:1 1802:1 1841:1 # metabolizar
3:1 43:1 76:1 1017:1 # ramo
4:1 20:1 34:1 43:1 50:1 56:1 223:1 231:1 318:1 333:1 453:1 488:1 498:1 510:1 1220:1 1524:1 1781:1 # pulmonale
19:1 24:2 37:1 49:1 163:1 429:1 1495:1 1509:1 1615:1 1923:1 # cascada
1:1 5:1 16:1 17:1 88:1 124:1 133:1 296:1 315:1 326:1 338:1 456:1 1655:1 # desplazar
38:1 76:1 94:1 137:1 282:1 840:1 # hambre
13:1 28:1 46:1 282:1 303:1 353:1 403:1 1672:1 # trombo
9:1 38:1 54:1 73:1 100:1 204:1 296:1 354:1 673:1 680:1 681:1 700:1 838:1 1065:1 # aprendizaje
6:2 8:1 62:1 64:1 66:1 96:1 193:1 195:1 196:1 519:1 714:1 864:1 867:1 1745:1 1788:1 1806:1 1963:1 # hepatocitos
4:1 63:1 272:1 652:1 # allá
13:1 17:1 24:1 28:1 30:1 45:1 56:1 72:1 96:1 292:1 353:1 481:1 762:1 1045:1 1371:1 # electrocardiograma
5:1 30:1 70:1 92:1 103:1 149:1 602:1 634:1 713:1 932:1 # viruela
1:1 16:1 17:1 20:1 35:1 179:1 384:1 434:1 456:1 551:1 746:1 810:1 1108:1 # designar
4:1 5:1 17:2 75:1 105:1 175:1 228:1 904:1 # alargar
17:1 23:1 26:1 97:1 204:1 231:1 347:1 576:1 1782:1 # apuntar
56:1 # ley
7:1 9:1 21:1 23:1 53:1 89:1 104:1 105:1 120:1 145:1 328:1 330:1 1218:1 1294:1 # emergente
50:1 51:1 58:1 65:1 174:1 218:1 391:1 430:1 782:1 901:1 1272:1 # folículo
4:1 9:1 18:1 105:1 145:1 289:1 330:1 410:1 774:1 1738:1 # alérgeno
# 19
# 55
3:1 7:1 17:1 81:1 107:1 239:1 278:1 1867:1 # operar
4:1 14:1 42:1 372:1 438:1 826:1 # manual
51:1 71:1 279:1 # muslo
14:1 21:1 23:1 53:1 85:1 104:1 120:1 158:1 489:1 503:1 688:1 # semejante
51:1 52:1 61:1 93:1 299:1 361:1 536:1 1041:1 1366:1 1600:1 1858:1 # neurólogo
66:1 204:1 1128:1 # papá
12:1 31:1 32:1 40:1 54:1 55:1 113:1 157:1 172:1 224:1 438:1 447:1 528:1 1606:1 1739:1 # disminuido
8:1 12:1 15:1 24:1 29:1 33:1 39:1 54:1 68:1 83:1 86:1 98:1 99:1 100:1 177:1 184:1 527:1 568:1 591:1 604:1 606:1 608:1 636:1 637:1 838:1 851:1 1526:1 # indicación
8:1 15:1 24:1 29:1 39:1 44:1 83:1 86:1 98:1 124:1 160:1 177:1 527:1 568:1 591:1 601:1 604:1 606:1 636:1 992:1 1308:1 1751:1 1913:1 # explicación
823:1 # ml
# l.
12:1 46:1 47:1 48:1 82:1 167:1 1791:1 1955:1 # insomnio
2:1 69:1 71:1 90:1 119:1 303:1 1010:1 1661:1 1769:1 # abortus
200:1 221:1 674:1 # guía
10:1 # st
8:1 9:1 18:1 46:1 56:1 65:1 67:1 82:1 155:1 380:1 531:1 1680:1 1791:1 1833:1 # somnolencia
5:1 17:1 65:1 82:1 228:1 896:1 1209:1 # solar
1:1 3:1 7:1 11:1 29:1 34:1 35:1 40:1 131:1 167:1 278:1 297:1 382:1 724:1 930:1 1785:1 # consideración
4:1 12:1 20:1 31:1 46:1 55:1 56:1 109:1 119:1 447:1 453:1 498:1 945:1 976:1 1406:1 1712:1 1865:1 # abdominales
2:1 5:1 6:1 8:1 50:1 58:1 62:1 101:1 149:1 196:1 198:1 213:1 218:1 508:1 710:1 # circulatorio
5:1 17:1 42:1 77:1 212:1 228:1 672:1 1159:1 # maxilar
14:1 49:1 100:1 162:1 1016:1 1420:1 # banda
50:1 82:1 110:1 156:1 231:1 1220:1 1334:1 1959:1 # impulso
4:1 9:1 10:1 13:1 53:1 70:1 134:1 167:1 202:1 225:1 317:1 372:1 642:1 # menstrual
3:1 17:1 19:1 26:1 62:1 66:1 75:1 204:1 258:1 825:1 847:1 867:1 902:1 1425:1 1901:1 # garrapatas
13:1 28:1 64:1 103:1 353:1 1669:1 # vitro
3:1 20:1 267:1 377:1 1714:1 # raynaud
27:1 31:1 40:1 224:1 351:1 709:1 820:1 1837:1 # péptido
6:1 14:1 23:1 60:1 158:1 220:1 # santo
17:1 25:1 41:1 47:1 112:1 226:1 259:1 392:1 970:1 1223:1 # ovarios
5:1 12:1 63:1 77:1 154:1 172:1 200:1 824:1 1516:1 # guillain-barré
15:1 24:1 35:1 37:1 48:1 83:1 123:1 179:1 290:1 383:1 434:1 551:1 1091:1 1291:1 1391:1 1495:1 # significado
14:1 22:1 32:1 42:1 48:1 56:1 159:1 826:1 856:1 1265:1 1422:1 # leishmaniasis
3:1 37:1 42:1 61:1 92:1 104:1 108:1 128:1 129:1 473:1 513:1 873:1 1109:1 1303:1 1504:1 1658:1 1708:1 # quemadura
10:1 11:1 15:1 27:1 128:1 135:1 143:1 459:1 666:1 674:1 677:1 1393:1 1958:1 # quístico
4:1 47:1 51:1 95:1 107:1 141:1 1217:1 1471:1 1638:1 # falopio
2:1 4:1 26:1 36:1 90:1 130:1 327:1 1010:1 1433:1 # portal
10:1 12:1 20:1 26:1 32:1 55:1 76:1 109:1 152:1 166:1 341:1 417:1 447:1 945:1 1244:1 1341:1 1928:1 # histamina
31:1 70:1 187:1 377:1 1749:1 # crudo
25:1 77:1 119:1 137:1 1838:1 1848:1 # abril
17:1 38:1 84:1 162:1 258:1 1073:1 1551:1 1901:1 1953:1 # barrett
12:1 17:1 21:1 23:1 27:1 35:1 84:1 120:1 257:1 296:1 354:1 649:1 735:1 740:1 1065:1 # sintetizar
11:1 15:1 44:1 54:1 143:1 169:1 851:1 1325:1 # lipídico
40:1 55:1 866:1 # pmid
1:1 16:1 17:1 24:1 75:1 105:1 163:1 175:1 292:1 456:1 972:1 1923:1 # descarga
10:1 14:1 23:1 26:1 27:1 32:1 76:1 152:1 158:1 166:1 362:1 417:1 623:1 1244:1 1928:1 # antihistamínicos
8:1 9:1 15:1 41:1 47:1 52:1 123:1 227:1 322:1 345:1 383:1 404:1 807:1 970:1 1021:1 1394:1 1439:1 1721:1 1767:1 # beneficioso
8:1 29:1 33:1 39:1 68:1 86:1 98:1 99:1 123:1 177:1 184:1 688:1 # fijación
6:1 41:1 64:1 82:1 160:1 212:1 519:1 535:1 750:1 # exitoso
7:1 9:1 21:1 23:1 38:2 73:1 89:1 114:1 120:1 322:1 328:1 441:1 673:1 700:1 707:1 1960:1 # preferente
3:1 17:1 61:1 69:1 74:1 129:1 165:1 183:1 253:1 # suturar
6:1 16:1 28:1 147:1 163:1 187:1 592:1 857:1 972:1 1705:1 # escroto
2:1 6:1 43:1 101:1 147:1 1705:1 # motor
29:1 54:1 58:1 149:1 377:1 1453:1 # acudir
3:1 4:1 136:1 137:1 232:1 282:1 725:1 # umbral
5:1 36:1 43:1 76:1 147:1 152:1 169:1 515:1 529:1 718:1 908:1 1377:1 1922:1 # hipotálamo
4:1 16:1 24:1 51:1 163:1 340:1 394:1 524:1 678:1 972:1 1217:1 1923:1 # escalofrío
6:1 64:1 150:1 282:1 519:1 1897:1 # ámbito
12:1 18:1 49:1 320:1 1515:1 # dañino
1:1 16:1 44:1 77:1 85:1 128:1 172:1 314:1 413:1 428:1 456:1 1581:1 1949:1 # desequilibrio
1:1 2:1 37:1 40:1 49:1 55:1 132:1 174:1 181:1 322:1 324:1 444:1 587:1 657:1 866:1 968:1 996:1 1317:1 # deformidades
4:1 14:1 20:1 453:1 614:1 # anal
3:1 58:1 61:2 62:1 69:1 112:1 129:1 165:1 183:1 261:1 1404:1 1904:1 # curvatura
49:1 92:1 115:1 128:1 473:1 843:1 936:1 # búsqueda
3:1 4:1 7:1 32:1 38:1 44:1 79:1 137:1 232:1 300:1 316:1 491:1 707:1 725:1 900:1 1107:1 # cerebralis
# 95
1:1 4:1 5:1 17:1 26:1 63:1 84:1 154:1 228:1 272:1 327:1 385:1 466:1 # detallar
4:1 5:1 17:1 50:1 112:1 198:1 228:1 422:1 570:1 1097:1 # valvular
4:1 24:1 72:1 114:1 524:1 563:1 # fecal
145:1 179:1 # ige
1:1 5:1 14:1 100:1 235:1 682:1 1420:1 1875:1 # glande
11:1 34:1 85:1 131:1 167:1 503:1 577:1 # consejo
103:1 261:1 410:1 679:1 956:1 1969:1 # cérvix
4:1 7:1 8:1 11:1 22:1 46:1 53:1 144:1 201:1 213:1 439:1 516:1 698:1 1218:1 1254:1 1258:1 # comercial
6:1 12:1 23:1 128:1 172:1 220:1 257:1 413:1 726:1 1729:1 # quinto
13:1 37:1 49:1 221:1 429:1 678:1 # tríada
7:1 11:1 31:1 34:1 37:1 85:1 112:1 131:1 167:1 171:1 261:1 522:1 645:1 1404:1 1976:1 # conservador
46:1 50:1 51:2 70:1 235:1 391:1 410:1 997:1 1611:1 1759:1 # glomérulo
5:1 30:1 602:1 # ela
31:1 37:1 66:1 126:1 171:1 1128:1 1201:1 # párpado
7:1 21:1 24:1 62:1 122:1 993:1 1216:1 # catéter
10:1 13:1 16:1 35:1 38:1 77:1 102:1 116:1 134:1 207:1 570:1 899:1 1915:1 # silvestre
6:1 9:1 23:1 38:1 58:1 72:1 89:1 92:1 220:1 484:1 532:1 533:1 1079:1 # recuento
41:1 53:1 95:1 127:1 179:1 1362:1 # pigmeos
2:1 9:1 11:1 21:1 23:1 25:1 80:1 89:1 120:1 258:1 328:1 370:1 386:1 752:1 1102:1 # corriente
4:1 11:1 32:1 44:1 65:1 113:1 157:1 336:1 559:1 676:1 900:1 1763:1 1999:1 # alcoholismo
11:1 17:1 22:1 24:1 29:1 54:1 234:1 292:1 684:1 909:1 974:1 1369:1 1513:1 1899:1 # cardiaco
3:1 14:1 21:1 23:1 88:1 120:1 137:1 158:1 300:1 465:1 489:1 725:1 1051:1 1107:1 1361:1 # antebrazo
884:2 967:1 # 1000
4:1 9:1 23:1 56:1 89:1 112:1 128:1 172:1 173:1 413:1 498:1 719:1 1581:1 1680:1 # equivalente
1:1 7:1 116:1 234:1 635:1 1674:1 1798:1 # verde
17:1 22:1 44:1 50:1 58:1 72:1 81:1 218:1 565:1 886:1 1030:1 1079:1 1593:1 # peculiar
7:1 26:1 90:1 92:1 231:1 511:1 687:1 1433:1 1535:1 # puerta
8:1 28:1 29:1 39:1 66:1 73:1 75:1 86:1 98:1 107:1 177:1 185:1 206:1 754:1 977:1 # propagación
1:1 9:1 23:1 27:1 37:1 40:2 49:1 89:1 181:1 324:1 339:1 362:1 382:1 546:1 587:1 820:1 877:1 898:1 1773:1 1853:1 # identidad
3:1 17:1 18:1 46:1 137:1 282:1 509:1 725:1 1672:1 # nombrar
57:1 94:1 106:1 264:1 926:1 1494:1 # lucha
5:1 116:1 205:1 464:1 # clave
12:1 21:1 25:1 28:1 61:1 73:1 147:1 206:1 438:1 592:1 809:1 856:1 982:1 1133:1 1275:1 1382:1 1606:1 # proteinuria
14:1 20:1 24:1 37:1 505:1 614:1 1078:1 # canadá
2:1 17:1 26:1 36:1 90:1 110:1 130:1 156:1 576:1 1010:1 1433:1 1959:1 # importar
1:1 3:1 8:1 29:1 37:1 39:1 49:1 86:1 98:1 177:1 186:1 287:1 429:1 618:1 796:1 # degradación
8:1 20:1 29:1 34:1 47:1 58:1 66:1 96:1 98:1 176:1 223:1 404:1 405:1 564:1 639:1 751:1 758:1 858:1 1055:1 1086:1 1375:1 1698:1 # ocupacional
11:1 38:1 111:1 137:1 840:1 1087:1 1288:1 # cobre
4:1 12:1 20:1 32:1 44:1 109:1 112:1 140:1 185:1 316:1 453:1 900:1 1406:1 1408:1 1864:1 # vaginalis
884:1 1834:1 # 2001
4:1 5:1 19:1 49:1 76:1 280:1 697:1 904:1 # amígdalas
27:1 31:1 40:1 56:1 57:1 205:1 224:1 438:1 820:1 1099:1 1423:1 # nucleótido
7:1 8:1 9:1 22:1 37:1 38:1 67:1 144:1 155:1 195:1 219:1 380:1 531:1 661:1 700:1 707:1 744:1 # adherencia
27:1 287:1 351:1 452:1 1837:1 # aegypti
17:1 42:1 94:1 213:1 264:1 593:1 797:1 1494:1 # marcha
17:1 24:1 27:1 40:1 49:1 181:1 292:1 536:1 820:1 1099:1 1773:1 # carótida
8:1 15:1 17:1 26:1 44:1 64:1 65:1 82:1 345:1 427:1 559:1 576:1 601:1 864:1 1209:1 1997:1 # solicitar
11:1 34:1 55:1 74:1 131:1 136:1 149:1 167:1 # consumir
54:2 97:1 100:1 149:1 290:1 492:1 838:1 1146:1 1671:1 1761:1 # difundir
6:1 9:1 23:1 50:1 56:1 70:1 89:1 103:1 149:1 220:1 533:1 634:1 713:1 932:1 1680:1 # virulento
5:1 8:1 29:1 30:1 33:1 38:1 39:1 68:1 86:1 98:1 99:1 177:1 184:1 602:1 681:1 688:1 821:1 1018:1 # relajación
9:1 21:1 23:1 29:1 37:1 79:1 89:1 120:1 328:1 683:1 1225:1 # adyacente
15:1 24:1 40:1 55:1 83:1 95:1 193:1 603:1 1310:1 # epidémica
16:1 17:1 28:1 60:1 73:1 79:1 96:1 206:1 1045:1 1057:1 1637:1 1723:1 # procesar
22:1 36:1 55:1 104:1 152:1 169:1 254:1 529:1 718:1 860:1 986:1 1428:1 1922:1 # hipoxemia
11:1 15:1 41:1 45:1 72:1 95:1 143:1 481:1 655:1 764:1 1588:1 1641:1 1803:1 # ectópicos
15:1 24:1 62:1 83:1 95:1 764:1 1641:1 1803:1 # atópica
6:1 16:1 30:1 56:1 84:1 92:1 128:1 473:1 885:1 1371:1 # esqueleto
3:1 5:1 9:1 10:1 13:1 67:1 71:1 78:1 134:1 205:1 267:1 325:1 380:1 1757:1 1888:1 # enclaustramiento
17:1 42:1 136:1 492:1 797:1 1559:1 # fumar
7:1 25:1 38:1 73:1 114:1 149:1 153:1 322:1 441:1 673:1 1960:1 # preferir
3:1 22:1 42:1 54:1 185:1 394:1 684:1 704:1 863:1 1362:1 1670:1 # diafragma
7:1 12:1 22:1 35:1 48:1 319:1 649:1 712:1 738:1 978:1 1265:1 # yersinia
7:1 22:1 25:1 32:1 52:1 85:1 153:1 245:1 645:1 856:1 907:1 # neisseria
77:1 103:1 1985:1 # móvil
11:1 15:1 44:1 143:1 601:1 1600:1 # fólico
9:1 11:1 34:1 58:1 72:1 85:1 131:1 167:1 1079:1 1114:1 1991:1 # en~consecuencia
8:1 11:1 12:1 23:1 27:1 29:1 34:1 98:1 131:1 362:1 372:1 438:1 580:1 662:1 1049:1 1606:1 # continuación
2:1 7:1 16:1 25:1 38:1 47:1 85:1 259:1 261:1 310:1 393:1 522:1 620:1 645:1 1949:1 # reservorios
5:1 17:1 77:1 95:1 228:1 672:1 1843:1 # pilar
6:1 7:1 8:1 13:1 25:1 28:1 64:2 96:1 153:1 353:1 519:1 714:1 854:1 864:1 1045:1 1669:1 1745:1 1806:1 # eritrocitos
11:1 14:1 15:1 23:1 27:1 50:1 135:1 143:1 158:1 185:1 200:1 362:1 623:1 677:1 872:1 961:1 1009:1 1032:1 # anticoagulantes
93:1 1792:1 # jugo
11:1 29:1 60:1 1369:1 # saco
1:1 6:1 7:1 42:1 62:1 64:1 123:1 132:1 196:1 340:1 408:1 423:1 596:1 724:1 1299:1 1625:1 # dermatofitos
179:1 1362:1 # igm
8:1 12:1 15:1 33:1 39:1 68:1 86:1 99:1 150:1 152:1 314:1 345:1 # inhibición
3:1 14:1 17:2 23:1 27:1 75:1 158:1 296:1 298:1 354:1 362:1 388:1 623:1 1065:1 # garantizar
14:1 17:1 20:1 75:1 164:1 614:1 1108:1 # ganar
5:1 11:1 16:1 17:1 65:1 163:1 228:1 650:1 896:1 972:1 1764:1 # escolar
3:1 8:1 17:1 29:1 33:1 39:1 66:1 68:1 85:1 86:1 98:1 99:1 177:1 184:1 193:1 249:1 297:1 298:1 483:1 921:1 1155:1 1157:1 1963:1 # separación
4:1 7:1 15:1 24:1 27:1 83:1 90:1 116:1 135:1 368:1 524:1 635:1 687:1 717:1 1214:1 # vertical
11:1 28:1 34:1 64:1 100:1 131:1 208:1 210:1 360:1 412:1 463:1 693:1 828:1 1022:1 1754:1 # condroitín
2:1 38:1 503:1 688:1 1398:1 # oreja
4:1 42:1 247:1 430:1 1240:1 1397:1 # malí
9:1 28:1 73:1 81:1 82:1 107:1 167:1 206:1 642:1 754:1 1228:1 1867:1 # propenso
27:1 42:1 45:1 110:1 782:1 971:1 1122:1 1854:1 # víctima
3:1 10:1 13:1 16:1 32:1 43:1 78:1 102:1 113:1 119:1 134:1 150:1 157:1 168:1 178:1 207:1 1241:1 1757:1 # estrabismo
7:1 27:1 28:1 81:1 90:1 149:1 152:1 169:1 239:1 360:1 687:1 717:1 718:1 1080:1 1421:1 1563:1 1592:1 1754:1 2000:1 # hipertiroidismo
5:1 27:1 31:1 40:1 62:1 224:1 644:1 710:1 820:1 # latido
1:1 16:1 72:1 85:1 264:1 336:1 456:1 1114:1 1458:1 1537:1 1949:1 # desecho
31:1 37:1 40:1 41:1 49:1 58:1 82:1 171:1 172:1 181:1 324:1 587:1 595:1 750:1 1739:1 # cuidadoso
15:1 28:1 52:1 61:1 65:1 140:1 361:1 514:1 561:1 665:1 925:1 1029:1 1040:1 1041:1 1067:1 1226:1 1249:1 1252:1 1255:1 1309:1 1312:1 1366:1 1407:1 1858:1 # neurológica
17:1 24:1 47:1 54:1 62:1 66:1 107:1 234:1 292:1 412:1 646:1 867:1 909:1 974:1 977:1 1401:1 1513:1 1568:1 1628:1 1660:1 1899:1 # cardiopatías
3:1 7:1 9:1 23:1 55:1 76:1 80:1 89:1 195:1 258:1 341:1 370:1 647:1 744:1 752:1 1017:1 1233:1 1277:1 1425:1 1576:1 1992:1 # herramienta
8:1 32:1 34:1 47:1 54:1 67:1 97:1 155:1 404:1 405:1 492:1 528:1 564:1 594:1 1761:1 # disfunciones
10:1 26:1 32:1 38:1 103:1 166:1 417:1 504:1 1928:1 # revista
25:1 38:1 58:1 72:1 137:1 149:1 332:1 484:1 1079:1 1838:1 # recubrir
12:1 17:1 26:1 45:1 72:1 85:1 114:1 148:1 313:1 319:1 387:1 481:1 563:1 576:1 734:1 739:1 990:1 1000:1 1970:1 # infectarse
2:1 5:1 6:1 12:1 42:1 62:1 76:1 101:1 148:1 196:1 313:1 471:1 596:1 846:1 1299:1 1377:1 # inflamatorios
16:1 35:1 38:1 40:1 108:1 384:1 393:1 1604:1 1665:1 # residuo
12:1 33:1 39:1 48:1 68:1 95:1 107:1 978:1 1385:1 1638:1 # opinión
7:1 28:1 90:1 111:1 227:1 687:1 1885:1 1966:1 # robert
2:1 5:1 6:1 12:1 42:1 62:1 76:1 101:1 148:1 196:1 313:1 471:1 596:1 846:1 1299:1 1377:1 # inflamatorias
11:1 12:1 15:1 23:1 27:1 35:1 135:1 143:1 257:1 649:1 677:1 993:1 1216:1 # sintético
5:1 38:1 235:1 287:1 # regla
22:1 44:1 63:1 76:1 77:1 565:1 824:1 # william
7:1 12:1 20:1 25:1 109:1 114:1 153:1 441:1 517:1 1298:1 # ferina
7:1 25:1 54:1 114:1 149:1 153:1 290:1 441:1 1671:1 # diferir
22:1 44:1 65:1 104:1 282:1 303:1 559:1 565:1 1656:1 # embolia
60:1 65:1 303:1 1334:1 # bolsa
2:1 11:1 15:1 95:1 143:1 386:1 1641:1 # picor
13:1 92:1 128:1 151:1 473:1 675:1 # tráquea
351:1 # ptt
11:1 15:1 19:1 27:1 41:1 113:1 135:1 143:1 389:1 543:1 607:1 655:1 656:1 677:1 954:1 1019:1 1039:1 1588:1 # asmáticos
8:1 9:1 22:1 31:1 56:1 65:1 67:1 144:1 155:1 219:1 380:1 531:1 661:1 1680:1 1833:1 1856:1 # dolencia
7:1 12:1 18:1 21:1 25:1 122:1 153:1 253:1 320:1 418:1 517:1 # uterino
7:1 14:1 16:1 28:1 41:1 56:1 60:1 163:1 205:1 304:1 494:1 526:1 955:1 972:1 1423:1 # esclerosante
4:1 22:1 26:1 44:1 64:1 316:1 327:1 427:1 565:1 # italia
2:1 11:2 27:1 57:1 90:1 96:1 106:1 235:1 386:1 717:1 926:1 1010:1 1036:1 1206:1 1302:1 1808:1 # glucocorticoides
12:1 20:1 27:1 70:1 109:1 253:1 580:1 1569:1 1694:1 # rutina
9:1 35:1 44:1 77:1 85:1 150:1 167:1 314:1 354:1 428:1 642:1 811:1 930:1 1345:1 1536:1 1603:1 # sensibilización
4:1 23:1 26:1 28:1 34:1 327:1 347:1 394:1 662:1 730:1 1046:1 # frontal
10:1 11:1 21:1 41:1 390:1 523:1 655:1 1543:1 # coste
1:1 7:1 32:1 55:1 132:1 423:1 724:1 1317:1 # dermis
8:1 9:1 12:1 22:1 67:1 92:1 106:1 144:1 148:1 155:1 219:1 313:1 380:1 471:1 531:1 661:1 # influencia
13:1 28:1 41:1 46:1 282:1 303:1 353:1 403:1 1672:1 # trombos
2:1 18:1 34:1 38:1 93:1 151:1 258:1 694:1 701:1 1102:1 1384:1 1551:1 # gonorrea
11:1 26:1 34:1 50:1 74:1 131:1 167:1 406:1 905:1 1725:1 1933:1 # consulta
4:1 7:1 20:1 34:1 40:1 44:1 81:1 82:1 223:1 239:1 316:1 319:1 453:1 738:1 1416:1 1781:1 # personalidad
4:1 17:1 32:1 44:1 74:1 103:1 296:1 316:1 354:1 372:1 1065:1 1603:1 1802:1 # visualizar
17:1 26:1 38:1 72:1 84:1 85:1 187:1 466:1 576:1 1073:1 1114:1 1582:1 # secretar
6:1 10:1 54:1 56:1 65:1 125:1 728:1 1833:1 # diástole
8:1 15:1 24:1 29:1 39:1 44:1 83:1 86:1 98:1 177:1 199:1 231:1 332:1 527:1 568:1 591:1 601:1 604:1 606:1 636:1 1913:1 # publicación
9:1 16:1 18:1 46:1 53:1 56:1 124:1 133:1 287:1 289:1 338:1 509:1 516:1 835:1 1680:1 # esplenomegalia
16:1 42:1 92:1 104:1 128:1 473:1 513:1 # esquema
# 1980
11:1 15:1 27:1 47:1 65:1 84:1 140:1 143:1 514:1 561:1 665:1 740:1 1029:1 1040:1 1067:1 1249:1 1252:1 1255:1 1309:1 1312:1 1407:1 # etiológico
5:1 66:1 77:1 95:1 204:1 672:1 1843:1 # papila
11:1 17:1 34:1 75:1 131:1 1792:1 1977:1 # conjugar
9:1 11:1 12:2 23:1 27:1 34:1 52:1 67:1 131:1 362:1 580:1 662:1 1049:1 1103:1 1281:1 1859:1 # incontinencia
3:1 14:1 47:1 121:1 140:1 186:1 299:1 699:1 704:1 796:1 803:1 1392:1 1826:1 # angiografía
8:1 10:1 12:1 27:1 32:1 33:1 39:1 54:1 67:1 68:1 86:1 99:1 155:1 417:1 459:1 528:1 580:1 1103:1 # distinción
6:1 32:1 35:1 36:1 41:1 107:1 190:1 204:1 222:1 351:1 381:1 535:1 959:1 # apoptosis
4:1 19:1 112:2 570:1 1609:1 # valvas
7:1 8:1 33:1 38:1 39:1 68:1 72:1 86:1 99:1 161:1 238:1 482:1 484:1 490:1 707:1 749:1 876:1 1145:1 1156:1 # erección
14:1 18:1 61:1 162:1 311:1 729:1 # urbano
3:1 4:1 17:1 30:1 51:1 56:1 66:1 232:1 249:1 298:1 483:1 498:1 1678:1 # paralelo
7:1 12:1 27:1 40:1 44:1 77:1 90:1 114:1 148:1 313:1 387:1 428:1 441:1 687:1 717:1 734:1 755:1 815:1 1416:1 # infertilidad
3:1 7:1 14:1 18:1 116:1 278:1 311:1 388:1 635:1 # verano
17:1 26:1 64:1 94:1 119:1 150:1 427:1 576:1 1241:1 1997:1 # habitar
# 48
7:1 21:1 53:1 54:1 64:1 115:1 122:1 258:1 323:1 499:1 675:1 804:1 1571:1 1576:1 1659:1 # mediterráneo
3:1 13:1 14:1 25:1 58:1 61:1 78:1 163:1 167:1 258:1 388:1 696:1 822:1 1210:1 1280:1 1549:1 # transcurrir
21:1 42:1 104:1 513:1 1443:1 # tema
9:1 20:1 53:1 76:1 88:1 296:1 317:1 557:1 869:1 1631:1 1655:1 # amenaza
8:1 12:1 15:1 52:1 53:1 54:1 115:1 345:1 499:1 525:1 804:1 851:1 1281:1 1571:1 # medicine
27:1 47:1 84:1 107:1 221:1 740:1 # etiopía
2:1 9:1 21:1 82:1 160:1 167:1 375:1 451:1 642:1 868:1 1805:1 # extensor
1:1 40:1 151:1 382:1 # idea
3:1 10:1 11:1 13:1 19:1 41:1 78:1 118:1 134:1 236:1 523:1 655:1 1757:1 # costras
2:1 3:1 55:1 76:1 80:1 81:1 104:1 127:1 156:1 337:1 341:1 647:1 1017:1 1992:1 # empeoramiento
179:1 # igg
# v.
12:1 17:1 20:1 25:1 27:1 47:1 70:1 109:1 226:1 253:1 259:1 580:1 1108:1 1223:1 1569:1 1694:1 # rutinario
11:1 23:1 27:1 34:1 97:1 112:1 131:1 173:1 362:1 552:1 719:1 1695:1 1782:1 1977:1 # conjuntiva
13:1 17:1 28:1 53:1 66:1 84:1 249:1 353:1 521:1 675:1 1154:1 # parámetro
3:1 14:1 49:1 55:1 76:1 80:1 100:1 185:1 186:1 341:1 388:1 647:1 796:1 1016:1 1420:1 1992:1 # agrandamiento
17:1 32:1 38:1 60:1 103:1 504:1 1637:1 # revisar
12:1 35:1 41:1 51:1 77:1 123:1 127:1 222:1 649:1 957:1 1533:1 1736:1 1896:1 # eosinófilos
9:1 10:1 11:1 21:1 23:1 32:1 34:1 35:1 89:1 131:1 167:1 190:1 375:1 390:1 417:1 930:1 1586:1 # consistente
4:1 16:1 19:1 56:1 60:1 162:1 395:1 399:1 431:1 498:1 1269:1 # basales
3:1 17:1 26:1 62:1 66:1 75:1 204:1 258:1 825:1 847:1 867:1 1425:1 1901:1 # garrapata
7:1 9:1 11:1 15:1 27:1 52:1 105:1 135:1 143:1 419:1 455:1 677:1 993:1 1021:1 1294:1 # energético
4:1 9:1 20:1 37:1 38:1 210:1 453:1 557:1 700:1 # adrenal
17:1 162:1 681:1 688:1 # bajar
8:1 9:1 21:1 23:1 38:1 72:1 80:1 89:1 120:1 187:1 328:1 370:1 484:1 616:1 752:1 783:1 1231:1 1582:1 # creciente
1:1 16:1 85:1 127:1 456:1 1949:1 # deseo
10:1 14:1 16:1 21:1 22:1 23:1 54:1 69:1 102:1 120:1 158:1 377:1 489:1 684:1 882:1 1971:1 # estudiante
32:1 33:1 35:1 38:1 39:1 55:1 68:1 104:1 416:1 470:1 860:1 1014:1 # remisión
9:1 21:1 30:1 31:1 44:1 47:1 100:1 147:1 680:1 809:1 1243:1 1373:1 1501:1 1948:1 # endotelio
5:1 50:1 58:1 198:1 218:1 508:1 656:1 805:1 # mácula
28:1 354:1 465:1 911:1 1842:1 # rojizo
11:1 27:1 48:1 64:1 112:1 173:1 299:1 312:1 434:1 542:1 552:1 719:1 1695:1 # cognitiva
4:1 12:1 44:1 52:1 151:1 371:1 991:1 1281:1 1540:1 # lineal
1:1 12:1 18:1 87:1 97:1 123:1 279:1 322:1 968:1 1054:1 1439:1 1663:1 1686:1 1766:1 1824:1 1832:1 1907:1 1908:1 1927:1 1940:1 # inmunodeficiencia
7:1 8:1 38:1 80:1 258:1 616:1 969:1 1551:1 1576:1 # cierre
28:1 34:1 47:1 128:1 137:1 172:1 413:1 730:1 1002:1 # bronquio
2:1 32:1 36:1 43:1 44:1 65:1 110:1 123:1 442:1 443:1 559:1 917:1 1365:1 1787:1 1973:1 # polimorfismo
2:1 16:2 81:1 82:1 133:1 338:1 695:1 727:1 1250:1 1805:1 # espesor
74:1 149:1 150:1 332:1 651:1 # subir
8:1 10:1 27:1 39:1 57:1 64:1 69:1 71:1 74:1 86:1 321:1 325:1 378:1 459:1 870:1 1088:1 1376:1 # sustitución
26:1 28:1 70:1 71:1 103:1 147:1 149:1 464:1 592:1 633:1 634:1 713:1 932:1 935:1 987:1 1902:1 1993:1 # rotavirus
30:1 32:1 44:1 60:1 900:1 1243:1 # elisa
2:1 6:1 54:1 64:1 101:1 115:1 519:1 804:1 # editor
1:1 12:1 18:1 73:1 87:1 97:1 193:1 279:1 1054:1 1663:1 1686:1 1824:1 1832:1 1907:1 1908:1 1927:1 1940:1 # inmunodeprimidos
8:1 12:1 18:1 72:1 116:1 320:1 525:1 783:1 1135:1 # vecino
16:1 17:1 38:2 60:1 186:1 287:1 393:1 1637:1 # regresar
2:1 38:1 58:1 61:1 72:1 73:1 82:1 319:1 484:1 673:1 1079:1 1805:1 # precursor
# h5n1
2:1 6:1 25:1 37:1 40:1 49:1 101:1 181:1 253:1 267:1 324:1 587:1 620:1 737:1 1605:1 1720:1 # autoridad
3:1 4:1 50:1 58:1 61:1 69:1 129:1 165:1 183:1 218:1 232:1 406:1 1725:1 # cultural
7:1 41:1 50:1 51:1 58:1 69:1 213:1 218:1 227:1 332:1 391:1 708:1 901:1 1258:1 1545:1 1966:1 # tuberculosa
3:1 4:1 7:1 12:1 52:1 55:1 232:1 278:1 447:1 455:1 1281:1 1491:1 # mineral
9:1 14:1 20:1 32:1 43:1 48:1 113:1 157:1 159:1 168:1 170:1 178:1 188:1 189:1 211:1 214:1 244:1 557:1 # enanismo
3:1 9:1 11:1 13:1 17:1 23:1 34:1 67:1 78:1 79:1 89:1 131:1 450:1 881:1 1225:1 1315:1 1572:1 1825:1 # concentrar
10:1 15:1 21:1 27:1 32:1 35:1 104:1 135:1 190:1 389:1 390:1 417:1 543:1 607:1 656:1 954:1 1019:1 1039:1 1443:1 1586:1 # sistemático
3:1 13:1 14:1 25:1 78:1 163:1 167:1 169:1 187:1 388:1 822:1 1210:1 1280:1 1549:1 1683:1 # transcripción
3:1 4:1 52:1 61:1 129:1 232:1 361:1 1041:1 1366:1 1858:1 # neural
2:1 17:1 25:2 26:1 42:1 64:1 226:1 427:1 576:1 620:1 854:1 1003:1 1363:1 1714:1 1997:1 # mayoritario
24:1 112:1 464:1 # cava
27:2 38:1 64:1 81:1 84:1 173:1 193:1 310:1 312:1 552:1 740:1 849:1 1356:1 1376:1 1544:1 1879:1 # repetitivo
7:1 16:1 21:1 28:1 56:1 62:1 122:1 163:1 205:1 304:1 814:1 879:1 972:1 1423:1 1562:1 1755:1 # ateroesclerosis
27:1 50:1 64:1 69:1 279:1 377:1 406:1 1088:1 1376:1 1725:1 1971:1 # multitud
884:1 # 400
10:1 15:1 17:1 24:1 27:1 71:1 83:1 123:1 290:1 292:1 325:1 383:1 459:1 1091:1 1291:1 1391:1 # justificar
32:1 74:1 172:1 # suis
8:1 10:1 12:1 27:1 39:1 57:1 64:1 69:1 86:1 167:1 459:1 870:1 1088:1 1376:1 1955:1 # institución
12:1 19:1 33:1 35:1 39:1 68:1 112:1 329:1 416:1 470:1 1330:1 1609:1 # invasión
31:1 37:1 49:1 160:1 171:1 324:1 377:1 1552:1 # exudado
11:1 27:1 32:1 44:1 64:1 65:1 312:1 356:1 448:1 559:1 650:1 861:1 # colitis
14:1 15:1 23:1 27:2 32:1 135:1 158:1 351:1 356:1 362:1 623:1 1837:1 # antisépticos
21:1 25:1 42:1 62:1 73:1 110:1 596:1 741:1 801:1 814:1 971:1 1887:1 # primate
12:1 24:1 66:1 67:1 88:1 204:1 839:1 847:1 1103:1 1266:1 # incapaz
7:1 9:1 21:1 38:1 52:1 84:1 375:1 455:1 1021:1 1073:1 1215:1 # retener
4:1 6:1 7:1 25:1 34:1 52:1 64:1 81:1 151:1 153:1 239:1 358:1 519:1 854:1 991:1 1069:1 1540:1 1704:1 # peritoneal
16:1 17:1 60:1 79:1 1057:1 1637:1 # cesar
# hm
# x.
17:1 26:2 84:1 466:1 472:1 576:1 # tarjeta
31:1 39:1 40:1 54:1 212:1 224:1 # dióxido
8:1 12:1 22:1 28:1 67:1 73:1 103:1 144:1 155:1 206:1 219:1 392:1 1103:1 1110:1 # provincia
4:1 9:1 17:1 20:1 29:1 42:1 79:1 318:1 501:1 557:1 683:1 890:1 1108:1 1225:1 # almacenar
17:1 26:1 66:1 253:1 267:1 576:1 # pautar
3:1 13:1 47:1 50:1 56:1 65:1 78:1 103:1 406:1 464:1 1412:1 1725:1 1833:1 1902:1 # ultravioleta
1:1 4:1 26:1 56:1 63:1 84:1 272:1 327:1 466:1 # detalle
48:1 966:1 # niñez
2:1 3:1 5:1 17:1 30:1 119:1 303:1 337:1 602:1 1769:1 # elaborar
8:1 9:1 17:1 22:1 24:1 38:1 67:1 144:1 155:1 219:1 292:1 380:1 531:1 661:1 700:1 1561:1 # carencia
9:1 14:1 20:1 23:1 26:1 89:1 116:1 288:1 347:1 590:1 614:1 660:1 # ventana
1:1 7:1 28:1 41:1 81:1 115:1 133:1 304:1 336:1 724:1 727:1 1497:1 # hospedero
37:1 94:1 264:1 1494:1 # chad
8:1 16:1 25:1 38:1 73:1 163:1 169:1 187:1 393:1 673:1 972:1 1683:1 1810:1 # prescripción
46:1 162:1 282:1 303:1 1672:1 # bomba
50:1 51:1 355:1 391:1 878:1 # túbulo
6:1 8:2 12:1 19:1 20:1 64:1 96:1 109:1 519:1 525:1 537:1 714:1 864:1 1643:1 1745:1 1788:1 1982:1 # citocinas
22:1 36:1 152:1 169:1 212:1 254:1 424:1 529:1 718:1 1922:1 # hipoxia
7:1 25:1 37:1 149:1 153:1 195:1 744:1 # adherir
7:1 17:1 21:1 25:1 41:1 47:1 90:1 122:1 153:1 163:1 205:1 259:1 407:1 418:1 686:1 806:1 970:1 1402:1 1748:1 1768:1 1777:1 1796:1 1797:1 # arteriosclerosis
3:1 9:1 21:1 23:1 37:1 54:1 80:1 89:1 120:1 186:1 328:1 370:1 618:1 752:1 796:1 1050:1 # gradiente
9:1 18:1 56:1 63:1 289:1 1680:1 # lleno
1:1 2:1 3:1 7:1 17:1 21:1 25:1 47:1 84:1 122:1 153:1 259:1 337:1 418:1 600:1 806:1 906:1 1179:1 1215:1 1796:1 # deteriorar
3:1 45:1 56:1 61:1 69:1 72:1 129:1 165:1 180:1 183:1 197:1 203:1 481:1 # lectura
6:1 8:1 29:1 31:1 40:1 41:1 79:1 84:1 98:1 224:1 348:1 595:1 872:1 885:1 1285:1 1521:1 1676:1 # cetoacidosis
31:1 40:1 70:1 172:1 224:1 1739:1 # ruido
1:1 7:1 9:1 21:2 23:1 84:1 89:1 105:1 120:1 122:1 145:1 328:1 330:1 1215:1 1294:1 # detergente
9:1 33:1 35:1 39:1 53:1 54:1 68:1 110:1 167:1 317:1 416:1 470:1 642:1 816:1 930:1 1345:1 1517:1 # dimensión
2:1 18:1 34:1 336:1 694:1 1384:1 # honor
11:1 15:1 28:1 41:1 43:1 46:2 55:1 143:1 187:1 357:1 403:1 603:1 655:1 857:1 976:1 1588:1 # cromomicosis
5:1 26:1 119:1 199:1 743:1 1219:1 # tabla
9:1 21:1 23:1 71:1 85:1 89:1 120:1 267:1 328:1 811:1 1888:1 # ausente
15:1 17:1 24:1 38:1 44:1 83:1 124:1 193:1 292:1 601:1 1308:1 1356:1 1913:1 # replicar
8:1 25:1 29:1 33:1 39:1 68:1 75:1 86:1 98:1 99:1 149:1 177:1 179:1 184:1 258:1 1548:1 # irrigación
1:1 3:1 17:1 37:1 49:1 186:1 287:1 429:1 618:1 796:1 1784:1 # degradar
3:1 4:1 5:1 7:1 21:1 48:1 62:1 77:1 97:1 122:1 232:1 278:1 672:1 710:1 814:1 1234:1 1491:1 1507:1 1755:1 1935:1 # unilateral
3:1 4:1 7:2 81:1 92:1 126:1 231:1 232:1 239:1 278:1 511:1 553:1 829:1 1491:1 1535:1 # puerperal
17:1 26:1 42:1 62:1 576:1 596:1 825:1 # matar
7:1 8:1 9:1 22:1 38:1 54:1 67:1 114:1 144:1 155:1 219:1 290:1 380:1 441:1 531:1 661:1 700:1 707:1 1671:1 # diferenciación
15:1 24:1 27:1 43:1 65:1 83:1 104:1 135:1 195:1 368:1 430:1 753:1 800:1 1304:1 1340:1 # hemolítica
3:1 6:1 7:1 8:1 14:1 22:1 56:1 65:1 67:1 144:1 155:1 219:1 278:1 281:1 359:1 388:1 398:1 955:1 1833:1 # tolerancia
41:1 50:1 51:1 355:1 391:1 708:1 878:1 # túbulos
6:1 26:1 42:1 62:1 76:1 106:1 196:1 235:1 253:1 596:1 846:1 1244:1 1299:1 1808:1 # glutamato
10:1 16:1 21:1 81:1 102:1 390:1 1944:1 # peste
4:1 24:1 57:1 355:1 524:1 # bucal
9:1 14:1 20:1 38:1 75:1 121:1 164:1 186:1 557:1 700:1 803:1 # gangrena
11:1 15:1 48:1 143:1 487:1 993:1 1541:1 # étnico
16:1 25:1 34:1 47:1 52:1 103:1 149:1 259:1 358:1 405:1 634:1 862:1 1321:1 1920:1 1954:1 # viriones
4:1 8:2 12:1 20:1 29:1 39:1 57:1 86:1 98:1 106:1 109:1 177:1 525:1 870:1 926:1 1643:1 1746:1 # alucinación
# 72
7:1 77:1 81:1 123:1 239:1 442:1 1403:1 1840:1 1896:1 1973:1 # perfil
7:1 18:1 59:1 80:1 93:1 111:1 138:1 150:1 929:1 969:1 1564:1 # gobierno
92:1 93:1 287:1 # juego
10:1 19:1 26:1 32:1 34:1 48:1 93:1 166:1 170:1 185:1 417:1 902:1 919:1 1835:1 1928:1 # agonistas
27:1 32:1 38:1 42:1 43:1 62:1 113:1 136:1 157:1 168:1 178:1 356:1 361:1 596:1 644:1 1559:1 # reumatismo
9:1 92:1 128:1 148:1 174:1 473:1 931:1 1399:1 # enfoque
12:1 # inh
8:1 9:1 55:1 72:1 110:1 116:1 472:1 503:1 716:1 783:1 1330:1 1429:1 # envejecimiento
26:1 # hta
8:1 15:1 33:1 39:1 54:1 68:1 86:1 99:1 115:1 345:1 804:1 851:1 # edición
11:1 15:1 19:1 27:1 35:1 135:1 143:1 329:1 389:1 543:1 607:1 677:1 # asiático
4:1 5:1 30:1 34:1 43:1 52:1 60:1 63:1 154:1 318:1 333:1 358:1 374:1 395:1 475:1 488:1 501:1 510:1 538:1 558:1 569:1 571:1 573:1 586:1 588:1 598:1 599:1 609:1 611:1 612:1 613:1 615:1 617:1 619:1 621:1 622:1 624:1 625:1 626:1 627:1 628:1 629:1 630:1 631:1 632:1 # salmonella
7:1 16:1 21:1 23:1 120:1 122:1 208:1 579:1 594:1 699:1 # esfínter
1:1 8:1 40:1 54:1 72:1 149:1 348:1 783:1 865:1 # decidir
5:1 19:2 22:1 35:1 52:1 107:1 124:1 127:1 280:1 315:1 329:1 331:1 352:1 433:1 446:1 462:1 469:1 474:1 476:1 480:1 493:1 506:1 539:1 547:1 549:1 560:1 562:1 566:1 572:1 574:1 575:1 578:1 581:1 582:1 583:1 584:1 1262:1 # neoplasias
8:1 15:1 24:1 29:1 33:1 39:1 68:1 83:1 86:1 98:1 99:1 150:1 177:1 184:1 332:1 527:1 568:1 591:1 604:1 606:1 608:1 636:1 637:1 # ubicación
11:1 15:1 128:1 143:1 172:1 413:1 496:1 643:1 # psíquico
5:1 31:1 32:1 37:1 171:1 1516:1 1827:1 # aislado
12:1 16:1 52:1 72:1 81:1 123:1 133:1 338:1 727:1 862:1 886:1 1120:1 1149:1 1250:1 1281:1 1388:1 1912:1 # inespecíficos
8:1 10:1 16:1 20:1 26:1 29:1 34:1 47:1 98:1 102:1 145:1 166:1 223:1 404:1 405:1 564:1 639:1 748:1 751:1 758:1 858:1 1086:1 1134:1 1869:1 # gestacional
1:1 27:1 28:1 40:1 149:1 151:1 360:1 382:1 658:1 947:1 1754:1 2000:1 # tiroidea
4:1 7:1 10:1 21:1 28:1 31:1 34:1 41:1 122:1 304:1 390:1 523:1 595:1 730:1 1353:1 1543:1 1562:1 # aldosterona
185:1 200:1 688:1 1009:1 1998:1 # aguja
6:1 27:1 29:1 32:1 45:1 60:1 62:1 141:1 255:1 274:1 356:1 594:1 644:1 1589:1 1728:1 # satisfactorio
11:1 17:1 31:1 35:1 40:1 41:1 60:1 213:1 222:1 224:1 360:1 593:1 595:1 658:1 1205:1 1461:1 1637:1 # sarcoidosis
1:1 16:1 24:1 37:1 40:1 49:1 103:1 181:1 324:1 456:1 464:1 587:1 894:1 1902:1 # cavidades
40:1 49:1 150:1 181:1 227:1 300:1 # bebida
8:1 9:1 21:1 33:1 39:1 67:1 68:1 86:1 99:1 111:1 155:1 375:1 380:1 531:1 1446:1 # obtención
7:1 9:1 10:1 21:1 32:1 35:1 67:1 81:1 190:1 239:1 319:1 375:1 380:1 390:1 417:1 738:1 1586:1 # persistencia
7:1 24:1 31:1 37:1 53:1 171:1 213:1 1218:1 1258:1 1495:1 # mercado
2:1 4:1 6:1 10:1 22:1 25:1 32:1 101:1 125:1 152:1 242:1 245:1 417:1 439:1 620:1 1720:1 # historial
10:1 12:1 13:1 16:1 25:1 38:1 102:1 121:1 134:1 140:1 149:1 207:1 393:1 414:1 517:1 973:1 1392:1 # restringir
3:1 9:1 40:1 54:1 61:1 100:1 108:1 129:1 195:1 680:1 838:1 873:1 1109:1 1554:1 # hendidura
11:1 12:1 13:1 23:1 72:1 85:1 167:1 208:1 257:1 450:1 678:1 1114:1 # intrínseco
36:1 38:1 111:1 137:1 296:1 840:1 966:1 1087:1 1288:1 # pobreza
3:1 8:1 19:1 29:1 33:1 39:1 68:1 86:1 95:1 98:1 99:1 133:1 149:1 177:1 184:1 297:1 921:1 1006:1 1111:1 1155:1 1157:1 1351:1 # aspiración
8:1 12:1 15:1 25:1 76:1 95:1 141:1 156:1 290:1 345:1 525:1 1171:1 1178:1 1641:1 # rifampicina
1:1 8:1 16:1 22:1 29:1 33:1 39:1 68:1 86:1 98:1 99:1 103:1 177:1 184:1 456:1 # desviación
3:1 9:1 17:1 20:1 38:1 73:1 74:1 176:1 258:1 557:1 663:1 700:1 1551:1 1901:1 # suprarrenales
5:1 11:1 28:1 29:1 34:1 100:1 107:1 124:1 131:1 210:1 315:1 446:1 463:1 493:1 693:1 754:1 828:1 1022:1 1369:1 # acondroplasia
12:1 18:1 24:1 55:1 76:1 320:1 341:1 447:1 1341:1 1846:1 # camino
4:1 17:1 26:1 141:1 406:1 576:1 1471:1 1844:1 1933:1 # faltar
11:1 15:1 27:1 44:1 110:1 135:1 143:1 205:1 389:1 543:1 607:1 656:1 677:1 954:1 1019:1 1039:1 # climático
8:1 17:1 28:1 75:1 179:1 258:1 1548:1 1831:1 1901:1 # cigarro
4:1 8:1 16:1 22:1 40:1 44:1 72:1 81:1 133:1 144:1 316:1 338:1 439:1 727:1 783:1 886:1 1149:1 1250:1 1254:1 1388:1 1416:1 1880:1 # especialidad
3:1 8:1 9:1 13:1 29:1 39:1 52:1 78:1 81:1 84:1 86:1 98:1 177:1 297:1 921:1 1021:1 1154:1 1155:1 1228:1 1557:1 # penetración
4:1 12:1 71:1 74:1 372:1 438:1 1606:1 # inusual
11:1 43:1 96:1 1036:1 # moco
2:1 6:1 11:1 12:1 38:1 45:1 67:1 72:1 258:1 274:1 386:1 481:1 484:1 1102:1 1103:1 1551:1 1716:1 1859:1 # incorrecto
4:1 15:1 17:1 24:2 44:1 83:1 123:1 290:1 292:1 316:1 383:1 524:1 1091:1 1291:1 1391:1 # calificar
9:1 12:1 21:1 23:1 28:1 46:1 52:1 55:1 73:1 89:1 120:1 206:1 328:1 403:1 447:1 976:1 1281:1 # prominente
2:1 11:1 34:1 35:1 36:1 130:1 131:1 167:1 179:1 930:1 # por~consiguiente
51:1 92:1 199:1 231:1 300:1 1535:1 # pueblo
8:1 10:1 16:1 26:1 29:1 33:1 39:1 68:1 86:1 98:1 99:1 102:1 166:1 177:1 184:1 748:1 1134:1 1869:1 # estación
3:1 7:1 21:1 47:1 55:1 110:1 122:1 128:1 147:1 172:1 278:1 413:1 716:1 809:1 1234:1 # quimioterapia
34:1 82:1 167:1 577:1 1763:1 # johnson
17:1 27:1 50:1 58:1 112:1 173:1 218:1 406:1 552:1 719:1 1695:1 1725:1 # cultivar
12:1 18:1 51:1 97:1 111:1 235:1 279:1 299:1 985:1 997:1 1054:1 1248:1 1519:1 1642:1 1663:1 1686:1 1713:1 1832:1 1907:1 1908:1 1927:1 1940:1 # inmunoglobulinas
8:1 29:1 44:1 65:1 98:1 104:1 282:1 296:1 303:1 354:1 559:1 1065:1 1603:1 1656:1 1802:1 # embolización
17:1 22:1 25:1 187:1 245:1 1593:1 1683:1 # criar
17:1 24:1 93:1 105:1 292:1 # cargo
8:1 17:1 22:1 29:1 98:1 112:1 144:1 1593:1 1793:1 # vaciar
41:1 85:1 193:1 577:1 668:1 # joseph
2:1 18:1 34:1 93:1 151:1 258:1 336:1 694:1 842:1 879:1 1102:1 1384:1 # gonorrhoeae
3:1 13:1 78:1 160:1 451:1 868:1 1539:1 1717:1 1974:1 1987:1 # extra
3:2 29:1 45:1 61:1 69:1 129:1 165:1 180:1 183:1 197:1 203:1 255:1 297:1 394:1 731:1 863:1 1177:1 1184:1 1237:1 1246:1 1251:1 1257:1 1261:1 1279:1 1311:1 1318:1 1319:1 # fractura
12:1 19:1 35:1 112:2 173:1 329:1 719:1 1330:1 1609:1 1866:1 # invasiva
13:1 34:1 36:1 38:1 42:1 52:1 104:1 193:1 358:1 513:1 899:1 1356:1 # treponema
27:1 65:1 106:1 173:1 253:1 310:2 504:1 552:1 849:1 943:1 1544:1 1694:1 # evolutivo
1:1 19:1 27:1 28:1 40:1 149:1 151:1 360:1 382:1 658:1 947:1 1754:1 2000:1 # tiroideas
# 1970
3:1 8:1 29:1 33:1 37:1 39:1 42:1 61:1 68:1 86:1 98:1 99:1 108:1 129:1 177:1 184:1 297:1 873:1 921:1 1109:1 1155:1 1157:1 1303:1 1504:1 1658:1 1708:1 # maduración
4:1 5:1 10:1 12:1 17:1 26:1 166:1 167:1 228:1 327:1 904:1 1955:1 # instalar
56:1 104:1 124:1 127:1 156:1 747:1 835:1 # empleo
6:1 12:1 19:1 23:1 27:1 35:1 46:1 220:1 257:1 329:1 389:1 543:1 649:1 656:1 726:1 817:1 954:1 1019:1 # asintomáticas
7:1 12:1 17:1 26:1 85:1 90:1 167:1 576:1 645:1 687:1 1433:1 1955:1 # insertar
7:1 24:1 38:1 72:1 452:1 484:1 # recaer
5:1 12:1 17:1 25:1 121:1 145:1 226:1 228:1 517:1 973:1 1652:1 # laringe
4:1 7:1 8:1 11:1 22:1 44:1 46:1 53:1 144:1 201:1 213:1 316:1 439:1 516:1 698:1 1218:1 1254:1 1258:1 # comercializar
24:1 29:1 112:1 1607:1 1793:1 # vaca
1:1 7:1 42:1 51:1 62:1 132:1 299:1 408:1 423:1 596:1 724:1 764:1 1600:1 # dermatólogo
4:1 5:1 17:1 37:1 49:1 66:1 429:1 904:1 1784:1 1827:1 1943:1 # paladar
4:1 9:1 21:1 23:1 24:1 44:1 80:1 89:1 120:1 316:1 328:1 370:1 524:1 752:1 # caliente
4:1 25:1 66:1 169:1 186:1 1943:1 # gripal
10:1 12:1 13:1 20:1 28:1 32:1 54:1 109:1 123:1 134:1 340:1 353:1 417:1 528:1 1077:1 1625:1 # distrofina
# 22
6:1 41:1 62:1 141:1 174:1 196:1 594:1 1574:1 1590:1 1815:1 1919:1 # fosfato
1:1 12:1 42:1 44:1 104:1 114:1 115:1 148:1 313:1 371:1 387:1 513:1 734:1 979:1 1497:1 # linfedema
17:1 19:1 20:1 35:1 179:1 329:1 434:1 551:1 746:1 810:1 1108:1 # asignar
1:1 9:1 16:1 38:1 54:1 73:1 100:1 110:1 133:1 338:1 456:1 673:1 680:1 700:1 838:1 # desprendimiento
2:1 3:1 7:1 8:1 29:1 39:1 81:1 86:1 98:1 174:1 177:1 239:1 297:1 337:1 442:1 657:1 921:1 1155:1 1337:1 1403:1 1840:1 # perforación
17:1 28:1 66:1 249:1 # paro
14:1 17:1 20:1 31:1 34:1 100:1 119:1 162:1 223:1 1108:1 1373:1 1420:1 # abandonar
9:1 11:1 12:1 21:1 23:2 27:1 34:1 52:1 89:1 120:1 131:1 328:1 362:1 580:1 662:1 1049:1 1281:1 # continente
7:1 21:1 79:1 90:1 296:1 491:1 686:1 687:1 966:1 # certeza
2:1 9:1 36:1 51:1 53:1 130:1 317:1 # por~lo~menos
28:1 61:1 231:1 925:1 # puro
22:1 55:1 57:1 79:1 104:1 106:1 235:1 860:1 926:1 986:1 1428:1 1808:1 # glucemia
1:1 7:1 25:1 31:1 37:1 112:1 153:1 171:1 173:1 719:1 724:1 1976:1 # derivado
7:1 17:1 21:1 24:1 90:1 122:1 292:1 407:1 686:1 1402:1 1748:1 1768:1 # carter
3:1 8:1 29:1 33:1 39:1 60:1 61:1 62:1 68:1 69:1 86:1 98:1 99:1 129:1 165:1 177:1 183:1 184:1 297:1 921:1 1155:1 1157:1 1904:1 # saturación
7:1 35:1 38:1 39:1 58:1 71:1 81:1 193:1 213:1 239:1 416:1 1258:1 1356:1 1531:1 1771:1 # repercusión
1:1 9:2 19:1 21:1 23:1 79:1 89:1 100:1 120:1 163:1 328:1 339:1 546:1 680:1 1044:1 1225:1 1509:1 1875:1 # ascendente
3:1 6:1 13:1 45:1 72:1 78:1 274:1 481:1 712:1 1714:1 1716:1 # trayecto
5:1 17:1 18:1 30:1 116:1 228:1 392:1 602:1 # novelar
80:1 103:1 503:1 577:1 # viejo
26:1 27:1 29:1 50:1 58:1 62:1 141:1 173:1 218:1 406:1 552:1 644:1 1453:1 1725:1 1728:1 1737:1 1933:1 # facultativo
7:1 27:1 38:1 90:1 116:1 149:1 504:1 635:1 687:1 717:1 # revertir
17:1 42:1 132:1 408:1 # arma
10:1 11:1 13:1 19:1 34:1 82:1 96:1 112:1 131:1 134:1 167:1 1036:1 1560:1 1609:1 # vasoconstricción
12:1 18:1 51:1 97:1 111:1 235:1 279:1 299:1 985:1 997:1 1054:1 1248:1 1519:1 1642:1 1663:1 1686:1 1713:1 1832:1 1907:1 1908:1 1927:1 1940:1 # inmunoglobulina
123:1 577:1 # fijo
9:1 12:1 18:1 35:1 114:1 167:1 173:1 310:1 320:1 340:1 642:1 849:1 930:1 1345:1 1372:1 1866:1 # inofensivo
7:1 15:1 16:1 25:1 152:1 153:1 163:1 195:1 264:2 367:1 744:1 972:1 1775:1 1967:1 # escherichia
12:1 33:1 35:1 39:1 67:1 68:1 71:1 106:1 205:1 416:1 470:1 1103:1 1253:1 1771:1 # inclusión
5:1 19:1 22:1 35:1 36:1 107:1 124:1 152:1 169:1 280:1 315:1 329:1 352:1 433:1 446:1 462:1 469:1 474:1 476:1 480:1 493:1 506:1 529:1 547:1 549:1 718:1 1922:1 # hipoplasia
3:1 11:1 15:1 27:1 76:1 135:1 143:1 210:1 389:1 543:1 607:1 656:1 677:1 954:1 1017:1 1019:1 1039:1 1075:1 # dramático
5:1 22:1 54:1 76:1 264:1 684:1 1377:1 1438:1 # chlamydia
72:1 # ecg
2:1 10:1 11:2 15:1 21:1 27:1 41:1 90:1 135:1 143:1 386:1 390:1 523:1 655:1 677:1 717:1 1010:1 1214:1 1543:1 1588:1 # corticosteroides
11:2 14:1 26:1 34:1 46:1 55:1 64:1 67:1 131:1 201:1 288:1 427:1 976:1 1825:1 1859:1 # concomitante
4:1 11:1 15:1 41:1 105:1 140:1 143:1 410:1 655:1 665:1 944:1 1588:1 1738:1 # alérgicos
7:1 35:1 37:1 40:1 49:1 54:1 116:1 173:1 181:1 319:1 324:1 587:1 635:1 738:1 1276:1 1945:1 # diversidad
3:1 56:1 61:1 124:1 129:1 361:1 835:1 1366:1 1823:1 # pleura
10:1 11:1 17:1 26:2 34:1 62:1 131:1 166:1 167:1 576:1 825:1 1737:1 # constatar
2:1 5:1 8:1 11:1 29:1 30:1 38:1 47:1 98:1 258:1 386:1 404:1 454:1 602:1 722:1 751:1 821:1 1018:1 1066:1 1084:1 1102:1 1105:1 1113:1 1115:1 1189:1 1207:1 1551:1 # correlacionar
14:1 42:1 93:1 121:1 803:1 826:1 # mango
21:1 149:1 # teñir
2:1 6:1 11:1 15:1 35:1 43:1 46:1 101:1 143:1 147:1 201:1 357:1 496:1 659:1 721:1 1705:1 1707:1 1947:1 # psicomotor
28:1 65:1 1226:1 # rol
17:1 22:2 25:1 103:1 226:1 245:1 464:1 554:1 1593:1 1902:1 # aviaria
10:1 19:1 33:1 117:1 162:1 764:1 # bastón
7:1 56:1 227:1 300:1 1966:1 # leber
2:1 8:1 11:1 33:1 38:1 39:1 68:1 72:1 86:1 99:1 161:1 238:1 258:1 386:1 482:1 484:1 490:1 749:1 876:1 1102:1 1145:1 1156:1 1551:1 # corrección
2:1 6:1 28:1 45:1 57:1 73:1 87:1 101:1 108:1 146:1 206:1 274:1 396:1 507:1 541:1 720:1 830:1 852:1 853:1 855:1 958:1 962:1 963:1 1138:1 1224:1 1435:1 1452:1 1691:1 1701:1 1855:1 # productor
2:1 4:1 18:1 37:1 40:1 42:1 44:1 49:1 132:1 181:1 247:1 316:1 324:1 408:1 444:1 587:1 648:1 694:1 757:1 981:1 983:1 1090:1 1106:1 1320:1 1416:1 # normalidad
1:1 7:1 10:1 16:1 21:1 28:1 40:1 102:1 122:1 127:1 304:1 360:1 382:1 390:1 658:1 947:1 1353:1 1562:1 1754:1 1944:1 # esteroideos
7:1 16:1 17:1 21:1 25:1 47:1 90:1 122:1 153:1 163:1 259:1 407:1 418:1 686:1 806:1 879:1 972:1 1402:1 1748:1 1768:1 1777:1 1796:1 1797:1 # arterioesclerosis
4:1 5:1 8:1 10:1 12:1 26:1 29:1 39:1 86:1 98:1 166:1 167:1 177:1 327:1 454:1 722:1 904:1 1955:1 # instalación
3:1 7:1 9:1 13:1 14:1 38:1 78:1 114:1 167:1 388:1 441:1 594:1 700:1 707:1 822:1 1210:1 1280:1 1549:1 # transferencia
# sks
22:1 32:1 54:1 140:1 141:1 185:1 528:1 594:1 893:1 1408:1 # disfagia
26:1 267:1 # tau
13:1 25:1 56:1 124:1 169:1 414:1 835:1 # triple
7:2 9:1 28:1 53:1 114:1 132:1 148:1 304:1 387:1 423:1 441:1 689:1 815:1 912:1 931:1 1037:1 1053:1 1059:1 1072:1 1074:1 1081:1 1085:1 1104:1 1218:1 # enfermero
66:1 204:1 # pap
65:1 303:1 729:1 1201:1 # árbol
42:1 75:1 76:1 846:1 1741:1 # gama
8:1 38:1 47:1 57:1 73:1 193:1 231:1 404:1 673:1 870:1 1356:1 # prepucio
6:1 10:1 41:1 93:1 125:1 185:1 523:1 1835:1 # agosto
2:1 16:1 28:1 73:1 82:1 114:1 206:1 340:1 695:1 1077:1 1805:1 # profesor
2:1 11:1 17:1 34:1 42:1 131:1 132:1 148:1 174:1 408:1 444:1 648:1 657:1 797:1 996:1 1399:1 1742:1 # conformar
13:1 28:1 30:1 44:1 45:1 56:1 64:1 65:1 72:1 353:1 481:1 559:1 861:1 1226:1 1371:1 # electrolitos
9:1 21:1 106:1 235:1 253:1 375:1 1808:1 # gluten
8:1 80:1 616:1 967:1 # cie-10
7:1 25:1 32:1 47:1 55:1 104:1 114:1 153:1 195:1 259:1 441:1 594:1 800:1 806:1 860:1 # hemisferio
6:1 32:1 35:1 47:1 62:1 65:1 66:1 107:1 123:1 196:1 867:1 977:1 1014:1 1568:1 # fisiopatología
8:1 41:1 44:1 47:1 77:1 428:1 970:1 1339:1 1501:1 # cilios
28:1 30:1 40:1 56:1 79:1 96:1 152:1 210:1 463:1 605:1 610:1 669:1 1045:1 1274:1 1371:1 1503:1 1595:1 1723:1 # hidrocele
2:1 31:1 37:1 51:1 92:1 128:1 151:1 171:1 199:1 473:1 540:1 941:1 # bloqueadores
1:1 7:1 9:1 71:1 74:1 81:1 100:1 133:1 321:1 680:1 724:1 727:1 1228:1 1875:1 # suspender
17:1 24:1 26:1 90:1 292:1 407:1 1433:1 # carta
17:2 22:1 24:1 25:1 226:1 245:1 292:1 554:1 1593:1 # cariar
10:1 16:1 38:1 102:1 187:1 393:1 1582:1 # crest
44:1 47:1 50:1 1030:1 1501:1 # julio
2:1 6:1 18:1 59:1 101:1 138:1 139:1 243:1 246:1 266:1 # torno
29:1 42:1 264:1 336:1 890:1 1458:1 # macho
17:1 32:1 54:1 85:1 528:1 # diseñar
54:1 81:1 115:1 149:1 804:1 # pedir
# 1999
4:1 22:1 53:1 54:1 115:1 439:1 499:1 684:1 804:1 1571:1 # medial
3:1 13:1 14:1 28:1 52:1 61:1 78:1 147:1 167:1 361:1 388:1 592:1 822:1 925:1 1041:1 1210:1 1280:1 1366:1 1386:1 1549:1 1858:1 # neurotransmisor
1:1 3:1 7:1 9:1 27:1 52:1 62:1 145:1 278:1 287:1 330:1 445:1 455:1 644:1 1021:1 # degenerativa
12:1 20:1 27:1 34:1 47:1 48:1 53:1 84:1 109:1 405:1 521:1 740:1 919:1 1664:1 # metionina
17:1 22:1 103:1 464:1 1593:1 1902:1 # aviar
32:1 103:1 303:1 392:1 1110:1 # bovis
8:1 80:1 82:1 84:1 96:1 616:1 714:1 # society
6:1 10:1 11:1 41:2 82:1 125:1 523:1 535:1 655:1 750:1 # costoso
8:1 9:1 11:1 21:1 23:1 34:1 80:1 89:1 120:1 131:1 163:1 167:1 328:1 370:1 616:1 752:1 1231:1 # consciente
6:1 27:1 29:1 45:1 50:1 141:1 255:1 274:1 279:1 290:1 406:1 1589:1 1725:1 1728:1 # multifactorial
17:1 75:1 299:1 336:1 # hogar
31:1 37:1 49:1 65:1 82:1 171:1 324:1 1209:1 # soldado
5:1 17:1 30:1 38:2 116:1 228:1 504:1 602:1 # revelar|reveler
# hg
464:1 # av
6:1 21:1 160:1 451:1 868:1 # texto
15:1 24:1 47:1 55:1 83:1 128:1 150:1 603:1 674:1 # bioquímica
1:1 16:1 42:1 113:1 456:1 1363:1 1714:1 # desmayo
25:1 80:1 93:1 287:1 # riego
5:1 11:1 65:1 185:1 186:1 650:1 678:1 782:1 896:1 # agrícola
9:1 17:1 42:1 105:1 145:1 330:1 797:1 # margen
1271:1 1578:1 # 250
31:1 40:1 212:1 224:1 # óxido
11:1 19:1 27:1 48:1 64:1 112:1 173:1 299:1 312:1 434:1 542:1 552:1 719:1 1609:1 1695:1 # cognitivas
3:1 17:1 26:1 29:1 43:1 66:1 76:1 79:1 84:1 249:1 297:1 298:1 466:1 483:1 683:1 1244:1 1521:1 # paracetamol
19:1 40:1 49:1 60:1 181:1 212:1 254:1 399:1 424:1 1760:1 # oxidasa
5:1 19:1 26:1 54:1 62:1 77:1 82:1 87:1 112:1 672:1 710:1 825:1 1560:1 1609:1 1986:1 # vasodilatación
17:1 21:1 90:1 407:1 686:1 1402:1 # arte
8:1 27:1 29:2 38:1 45:1 98:1 112:1 151:1 173:1 255:1 552:1 701:1 719:1 1122:1 1136:1 1235:1 1695:1 1793:1 # reactivación
8:1 18:1 96:1 173:1 310:1 714:1 849:1 1651:1 # nocivo
11:1 17:1 34:1 42:1 74:1 131:1 136:1 167:1 797:1 1559:1 # consumar|consumir
2:1 27:1 36:1 43:1 110:1 130:1 406:1 1657:1 # por~último
17:1 46:1 151:1 227:1 282:1 303:1 1672:1 # bombear
7:1 8:1 15:1 22:1 54:1 81:1 144:1 239:1 345:1 377:1 851:1 # perjudicial
17:1 50:1 58:1 66:1 218:1 249:1 1677:1 # culpar
16:1 24:1 31:1 37:1 81:1 163:1 171:1 972:1 1495:1 1923:1 # pescado
10:1 12:1 18:1 19:1 22:1 27:1 53:1 54:1 115:1 117:1 320:1 459:1 499:1 580:1 684:1 804:1 1262:1 1571:1 # mediastino
8:1 13:1 15:1 25:1 33:1 39:1 68:1 86:1 99:1 253:1 345:1 367:1 414:1 438:1 1222:1 # nutrición
6:1 15:1 28:1 41:1 44:1 55:1 64:1 65:1 187:1 519:1 535:1 559:1 603:1 857:1 861:1 1226:1 # microlitos
# cmv
47:1 103:1 111:1 1412:1 # obvio
31:1 40:1 54:1 100:1 224:1 323:1 794:1 838:1 1554:1 # cándido
10:1 11:1 15:1 27:1 124:1 135:1 143:1 459:1 652:1 677:1 728:1 1393:1 # plástico
10:1 16:1 17:1 26:1 38:1 102:1 166:1 393:1 576:1 748:1 # restar
1:1 9:2 16:1 54:1 79:1 80:1 100:1 163:1 370:1 456:1 680:1 838:1 972:1 1225:1 # descendiente
5:1 9:1 23:1 32:1 55:1 76:1 80:1 89:1 341:1 370:1 647:1 752:1 1233:1 1277:1 1377:1 1516:1 1992:1 # aislamiento
16:1 35:1 57:1 74:1 79:1 173:1 310:1 384:1 849:1 1057:1 1866:1 # sucesivo
80:1 95:1 296:1 966:1 1546:1 # pieza
5:1 19:1 50:1 198:1 231:1 280:1 1128:1 1220:1 1734:1 # pápulas
7:1 8:1 14:1 15:1 21:1 25:1 122:1 147:1 148:1 153:1 174:1 345:1 367:1 418:1 809:1 1399:1 1775:1 # anfotericina
8:1 26:1 29:1 33:1 39:1 64:1 68:1 86:1 98:1 99:1 140:1 177:1 184:1 185:1 427:1 1134:1 1408:1 1869:1 # agitación
1:1 7:1 9:1 38:1 73:1 100:1 204:1 673:1 680:1 700:1 724:1 1875:1 # aprender
4:1 26:1 58:1 64:1 150:1 327:1 332:1 427:1 # cubital
85:1 115:1 # sed
3:1 17:1 55:1 149:1 1351:1 # mirar
7:1 21:1 23:1 97:1 120:1 122:1 530:1 579:1 1782:1 # hunter
26:1 29:1 1134:1 # tac
37:1 49:1 56:1 63:1 75:1 287:1 429:1 # llegada
49:1 70:1 92:1 115:1 843:1 # rueda
3:1 10:1 11:1 13:1 17:1 19:1 23:1 26:1 34:1 78:1 117:1 118:1 131:1 166:1 236:1 241:1 269:1 450:1 576:1 662:1 881:1 1049:1 1616:1 1688:1 1801:1 1822:1 # contrastar
5:1 14:1 124:1 315:1 682:1 # plan
2:1 7:1 11:1 38:2 72:1 258:1 386:1 484:1 1102:1 1551:1 # recorrer
7:1 25:1 47:1 53:1 58:1 61:1 213:1 259:1 982:1 1218:1 1258:1 # mercurio
26:1 62:1 64:1 150:1 427:1 1737:1 # hábitat
5:1 8:1 29:2 39:1 50:1 58:1 86:1 98:1 177:1 198:1 218:1 454:1 508:1 722:1 1453:1 # eyaculación
10:1 11:1 26:1 41:1 166:1 523:1 655:1 # costa
4:1 24:1 26:1 44:1 62:1 296:1 316:1 327:1 354:1 825:1 1065:1 1603:1 1802:1 # cataliza
1:1 9:1 82:1 167:1 339:1 642:1 # denso
2:1 28:1 174:1 594:1 657:1 1121:1 1127:1 # fósforo
9:1 17:1 21:1 62:1 372:1 375:1 438:1 814:1 # atenuar
31:1 40:1 44:1 224:1 1352:1 1416:1 1600:1 # sólido
2:1 6:1 17:1 20:1 59:1 101:1 139:1 243:1 1108:1 1975:1 # tornar
# μm
2:1 28:1 51:1 61:1 70:1 205:1 502:1 638:1 918:1 925:1 # cloruro
8:1 12:1 24:1 26:1 29:1 64:1 66:1 67:1 98:1 204:1 427:1 839:1 847:1 864:1 1055:1 1103:1 1266:1 1375:1 # incapacitante
10:1 16:1 27:1 38:1 55:1 80:1 102:1 110:1 116:1 459:1 504:1 647:1 716:1 1765:1 # revestimiento
1834:1 1905:1 # 120
14:1 20:1 21:1 23:1 31:1 34:1 120:1 158:1 223:1 489:1 # donante
7:1 28:1 185:1 200:1 304:1 472:1 1009:1 1998:1 # agujero
12:1 20:1 109:1 112:1 1516:1 # vaina
14:1 17:1 42:1 52:1 503:1 688:1 826:1 1025:1 # manejar
27:1 38:1 55:1 64:1 104:1 149:1 312:1 860:1 # remitir
8:1 24:1 33:1 38:1 39:1 57:1 68:1 72:1 73:1 86:1 99:1 267:1 484:1 673:1 870:1 # precaución
1:1 16:1 28:1 40:1 145:1 152:1 210:1 299:1 456:1 463:1 605:1 610:1 669:1 1422:1 1503:1 1580:1 1595:1 # deshidrogenasa
1:1 9:1 35:1 37:1 40:1 49:1 167:1 181:1 324:1 339:1 587:1 642:1 930:1 1345:1 # densidad
38:1 47:1 53:1 54:1 104:1 115:1 499:1 646:1 804:1 1571:1 # remedio
# 1996
8:1 12:1 29:1 48:1 97:1 98:1 279:1 296:1 354:1 1054:1 1065:1 1663:1 1686:1 1832:1 1907:1 1908:1 1927:1 1935:1 # inmunización
4:1 8:1 55:1 56:1 63:1 72:1 80:1 110:1 141:1 272:1 647:1 716:1 783:1 1429:1 1471:1 # fallecimiento
14:1 20:1 22:1 54:1 614:1 684:1 882:1 # diana
50:1 51:1 58:1 67:1 208:1 218:1 391:1 901:1 1854:1 # vínculo
3:1 5:1 7:1 12:1 21:1 62:1 121:1 122:1 235:1 258:1 710:1 814:1 973:1 1425:1 1576:1 1755:1 # inglaterra
14:1 15:1 23:1 27:1 28:1 55:1 110:1 111:1 158:1 187:1 362:1 603:1 623:1 716:1 857:1 1885:1 # antimicrobiana
12:1 20:1 34:1 54:1 100:1 109:1 838:1 1022:1 1512:1 # ondina
10:1 15:1 19:1 24:1 27:1 30:1 83:1 135:1 368:1 459:1 652:1 728:1 1393:1 1615:1 # elásticas
4:1 19:1 56:1 79:1 141:1 151:1 322:1 498:1 1471:1 1968:1 # cefaleas
2:1 4:1 9:1 22:1 25:1 82:1 85:1 167:1 245:1 439:1 620:1 642:1 811:1 1805:1 # sensorial
6:1 26:1 44:1 53:1 64:1 65:1 84:1 119:1 303:1 466:1 519:1 521:1 559:1 861:1 1219:1 1841:1 # metabolito
64:1 69:1 1088:1 # itu
2:1 141:1 310:1 464:1 # favor
2:1 8:1 11:1 12:1 20:1 29:1 54:1 98:1 109:1 234:1 974:1 1358:1 1512:1 1746:1 # coordinación
2:1 4:1 17:1 18:1 42:1 44:1 132:1 247:1 296:1 316:1 354:1 408:1 444:1 648:1 694:1 757:1 981:1 983:1 1065:1 1090:1 1106:1 1320:1 1603:1 1802:1 # normalizar
3:1 13:1 14:1 58:1 61:1 78:1 82:1 163:1 167:1 319:1 388:1 696:1 822:1 1210:1 1280:1 1549:1 # transcurso
22:1 103:1 472:1 681:1 # viaje
4:1 9:1 18:1 41:1 105:1 145:1 289:1 330:1 410:1 512:1 774:1 1613:1 1738:1 # alérgenos
# 36
1:1 25:1 30:1 44:1 47:1 91:1 149:1 259:1 1243:1 1321:1 # delirio
377:1 1232:1 # judío
# 99
5:1 7:1 14:2 94:1 121:1 145:1 167:1 682:1 803:1 822:1 842:1 1652:1 # langerhans
884:1 # 300
114:1 # hfe
8:1 9:1 15:1 27:1 54:1 64:1 81:1 100:1 204:1 312:1 345:1 680:1 838:1 851:1 864:1 1228:1 # apendicitis
4:1 9:1 21:1 22:1 30:1 31:1 44:1 100:1 147:1 439:1 565:1 680:1 809:1 1243:1 1373:1 1948:1 # endoteliales
# p.
12:1 15:1 24:1 52:1 83:1 88:1 123:1 322:1 383:1 1281:1 1291:1 1439:1 1721:1 # ineficaz
26:1 44:1 53:1 65:1 84:1 119:1 296:1 303:1 354:1 466:1 521:1 559:1 1065:1 1219:1 1603:1 1802:1 1841:1 # metabolización
4:1 5:1 17:1 65:1 116:1 127:1 228:1 570:1 896:1 # alveolar
11:1 23:1 27:1 34:1 97:1 131:1 173:1 310:1 362:1 552:1 849:1 1544:1 1782:1 1977:1 # conjuntivo
10:1 17:1 26:1 71:1 166:1 325:1 376:1 576:1 681:1 # ajustar
9:1 12:1 21:1 23:1 30:1 44:1 67:1 120:1 145:1 179:1 257:1 330:1 380:1 520:1 735:1 1243:1 1948:1 # inteligencia
32:1 34:1 36:1 48:1 54:1 77:1 133:1 150:1 314:1 528:1 919:1 1347:1 1536:1 # disponibilidad
56:1 77:1 152:1 264:1 1967:1 # chile
4:1 8:1 26:1 29:1 47:1 64:1 66:1 95:1 98:1 404:1 427:1 751:1 1134:1 1677:1 1869:1 1943:1 # palpitaciones
3:1 7:1 17:1 28:1 44:1 65:1 73:1 114:1 206:1 278:1 290:1 441:1 559:1 1226:1 # proliferar
5:1 10:1 16:1 17:1 27:1 50:1 102:1 116:1 198:1 228:1 314:1 355:1 422:1 459:1 878:1 1765:1 # vestibular
6:1 11:1 15:1 34:1 55:1 143:1 253:1 267:1 603:1 1704:1 1736:1 1871:1 # autonómico
1:2 8:1 9:2 67:1 81:1 100:1 155:1 193:1 339:1 380:1 531:1 680:1 1228:1 1875:1 # dependencia
8:1 26:1 29:2 33:1 39:1 68:1 79:1 86:1 98:1 99:1 177:1 184:1 193:1 351:1 683:1 850:1 1134:1 1553:1 1869:1 # aceptación
1:1 4:1 9:1 16:1 23:1 26:1 56:1 89:1 327:1 339:1 347:1 431:1 498:1 546:1 590:1 1046:1 1269:1 1270:1 1360:1 1490:1 # dentales
19:1 20:1 28:1 34:1 52:1 223:1 322:1 394:1 537:1 730:1 # nefronas
3:1 17:1 24:1 40:1 152:1 210:1 292:1 303:1 605:1 610:1 669:1 729:1 1075:1 1331:1 1342:1 1763:1 # carbohidratos
9:1 13:1 23:1 28:1 53:1 79:1 84:1 89:1 353:1 412:1 521:1 1012:1 1154:1 1225:1 # centímetro
# cdc
4:1 9:1 51:1 67:1 141:1 380:1 679:1 1217:1 1471:1 # encéfalo
3:1 16:1 21:1 62:1 152:1 169:1 187:1 445:1 667:1 718:1 814:1 1718:1 # hipócrates
17:1 123:1 688:1 # fijar
# dht
1:1 4:1 40:1 44:1 66:1 316:1 382:1 966:1 1416:1 1943:1 # palidez
8:1 9:1 23:1 53:1 55:1 69:1 72:1 89:1 110:1 136:1 716:1 783:1 965:1 1429:1 1890:1 # entumecimiento
3:1 7:1 13:1 14:1 25:1 78:1 114:1 167:1 258:1 388:1 441:1 594:1 822:1 1210:1 1280:1 1549:1 1576:1 # transferrina
4:1 33:1 162:1 514:1 # balón
10:1 13:2 16:1 25:1 38:1 53:1 102:1 110:1 134:1 207:1 414:1 741:1 816:1 899:1 1915:1 # trimestre
2:1 36:1 128:1 130:1 # por~qué
41:1 47:1 54:1 646:1 970:1 # dios
1:2 9:2 12:1 81:1 100:2 193:1 339:1 680:1 1228:1 1526:1 1875:2 # independencia
17:1 75:1 185:1 # agar
6:1 10:1 16:1 92:1 102:1 107:1 125:1 231:1 742:1 1286:1 1535:1 1812:1 1816:1 # opuesto
25:1 33:1 39:1 68:1 103:1 149:1 634:1 1321:1 # virión
1:1 21:1 26:1 45:1 56:1 72:1 84:1 119:1 199:1 481:1 640:1 739:1 743:1 1215:1 1219:1 1409:1 1626:1 # detectable
3:1 4:1 14:1 16:1 52:1 56:1 151:1 187:1 388:1 431:1 498:1 991:1 1025:1 1269:1 1540:1 # craneales
18:1 34:2 43:1 56:1 57:1 127:1 205:1 333:1 438:1 1384:1 1423:1 # mononucleosis
12:1 18:1 27:1 38:1 41:1 84:1 128:1 172:1 320:1 413:1 512:1 580:1 740:1 1073:1 # retinosquisis
44:1 64:1 69:1 76:1 124:1 156:1 377:1 747:1 861:1 1088:1 1171:1 1308:1 1956:1 1971:1 # amplitud
4:1 26:1 51:1 63:1 272:1 327:1 923:1 # tallo
1:1 40:1 51:1 55:1 76:1 77:1 341:1 360:1 382:1 658:1 887:1 947:1 957:1 1098:1 # amiloide
9:1 21:2 23:1 36:1 89:1 120:1 147:1 328:1 375:1 809:1 # potente
1:1 15:1 17:1 24:1 54:1 83:1 115:1 292:1 804:1 851:1 # dedicar
1:1 8:1 30:1 33:1 39:1 56:1 68:1 72:1 86:1 91:1 99:1 783:1 1371:1 # deleción
5:1 17:1 24:1 41:1 90:1 93:1 185:1 292:1 407:1 412:1 1835:1 # cartílagos
9:1 35:1 44:1 77:1 85:1 150:1 167:1 314:1 354:1 428:1 642:1 811:1 930:1 1345:1 1536:1 1603:1 # sensibilizar
7:1 12:1 20:1 21:1 25:1 109:1 122:1 153:1 253:1 418:1 517:1 1298:1 # uterina
3:1 7:1 12:1 18:1 27:1 62:1 92:1 96:1 128:1 278:1 320:1 445:1 473:1 511:1 580:1 644:1 1651:1 # queratinocitos
884:1 1834:1 # 2003
6:1 28:1 41:1 56:1 95:1 133:1 149:1 193:1 351:1 535:1 850:1 959:1 1006:1 1111:1 1364:1 2000:1 # leptospirosis
7:1 38:1 43:1 104:1 116:1 392:1 635:1 753:1 # remover
12:1 18:1 41:1 73:1 74:1 97:1 176:1 279:1 512:1 663:1 1054:1 1663:1 1686:1 1832:1 1907:1 1908:1 1927:1 1940:1 # inmunosupresores
22:1 35:1 70:1 71:1 352:1 633:1 1771:1 # rusia
3:1 8:1 10:1 12:1 26:1 29:1 61:1 98:1 129:1 166:1 167:1 267:1 297:1 921:1 1955:1 # instauración
3:1 5:1 13:1 17:1 19:1 37:1 49:1 78:1 118:1 236:1 429:1 1784:1 1827:1 # trasladar
2:1 5:1 6:1 10:1 19:1 36:1 41:1 117:1 125:1 130:1 133:1 199:1 229:1 280:1 535:1 1347:1 # blastosporas
11:1 15:1 55:1 132:1 143:1 410:1 603:1 1317:1 # dérmico
20:1 27:1 62:1 173:1 310:1 552:1 644:1 849:1 988:1 1544:1 # nativo
6:1 28:1 147:1 592:1 1705:1 # roto
74:1 116:1 372:1 464:1 # suave
1:1 8:1 16:1 24:1 29:1 39:1 42:1 76:1 86:1 98:1 163:1 177:1 456:1 846:1 890:1 972:1 1846:1 1923:1 # descamación
9:1 10:1 19:1 21:1 22:1 48:1 117:1 375:1 390:1 440:1 1265:1 1917:1 # astenia
7:1 25:1 149:1 153:1 195:1 744:1 # herir
3:1 11:1 12:1 13:1 23:1 34:1 54:1 78:1 100:1 131:1 450:1 662:1 838:1 881:1 1049:1 1516:1 1526:1 1616:1 1688:1 1801:1 1822:1 # contraindicados
9:1 17:1 23:1 25:1 42:1 56:1 63:1 76:1 77:1 89:1 226:1 797:1 824:1 846:1 1673:1 1680:1 1848:1 # amarillento
11:1 13:1 15:1 19:1 25:1 35:1 110:1 143:1 329:1 367:1 414:1 993:1 1222:1 1611:1 1900:1 # asimétrico
5:1 17:1 50:1 53:1 108:1 115:1 198:1 228:1 422:1 499:1 # medular
2:1 15:1 43:1 104:1 140:1 195:1 258:1 443:1 665:1 675:1 753:1 800:1 1102:1 1340:1 1938:1 # hemorrágicas
15:1 16:1 27:1 30:1 92:1 128:1 135:1 473:1 993:1 1738:1 # esquelético
16:1 34:1 52:1 358:1 862:1 1159:1 1287:1 1920:1 # axones
7:1 21:1 22:1 25:1 54:1 122:1 153:1 245:1 290:1 418:1 907:1 1212:1 1671:1 # difteria
15:1 24:1 48:1 83:1 363:1 419:1 458:1 487:1 799:1 889:1 1043:1 # génica
2:1 8:1 15:1 25:1 47:1 123:1 290:1 345:1 383:1 404:1 620:1 807:1 1091:1 1391:1 # orificio
6:1 13:1 28:1 34:1 53:1 84:1 353:1 521:1 1154:1 1704:1 1736:1 1871:1 # tonómetro
11:1 23:1 26:1 34:1 41:1 47:1 82:1 131:1 140:1 185:1 347:1 662:1 750:1 970:1 1049:1 1408:1 # contagioso
27:2 32:1 64:1 147:1 312:1 356:1 448:1 1357:1 1376:1 1879:1 1980:1 # otitis
14:1 23:1 27:1 37:1 49:1 115:1 158:1 179:1 324:1 362:1 623:1 843:1 937:1 # antigüedad
4:1 14:1 24:1 67:1 79:1 281:1 676:1 1078:1 1315:1 1999:1 # alcance
26:1 31:1 37:1 45:1 72:1 114:1 171:1 481:1 563:1 567:1 704:1 739:1 1343:1 1970:1 # afectado
1:1 26:1 44:1 55:1 64:1 76:1 77:1 150:1 300:1 341:1 427:1 428:1 861:1 1244:1 1536:1 # debilitamiento
12:1 14:1 21:1 23:1 26:1 45:1 72:1 114:1 120:1 148:1 158:1 288:1 313:1 387:1 481:1 489:1 563:1 734:1 739:1 990:1 1000:1 1970:1 # infectante
24:1 29:1 51:1 76:1 111:1 156:1 162:1 715:1 985:1 1171:1 1245:1 1667:1 1846:1 # campylobacter
1:1 5:1 16:1 55:1 76:1 88:1 124:1 133:1 296:1 315:1 326:1 338:1 341:1 456:1 1655:1 # desplazamiento
1:1 30:1 37:1 55:1 75:1 76:1 88:1 91:1 296:1 341:1 894:1 1020:1 1655:1 # adelgazamiento
7:1 33:1 35:1 39:1 68:1 71:1 81:1 239:1 416:1 442:1 470:1 492:1 1403:1 1771:1 1840:1 # perfusión
3:1 13:1 15:1 24:1 27:1 78:1 83:1 135:1 136:1 267:1 368:1 389:1 543:1 607:1 656:1 875:1 934:1 954:1 1019:1 1039:1 1160:1 1268:1 1292:1 1323:1 1333:1 1338:1 1354:1 1359:1 1370:1 1424:1 1430:1 1431:1 1440:1 1441:1 1442:1 # traumática
8:1 12:1 15:1 22:1 27:1 48:1 62:1 112:1 144:1 173:1 345:1 487:1 552:1 644:1 719:1 978:1 1695:1 # iniciativa
15:1 24:1 25:1 49:1 74:1 76:1 83:1 367:1 377:1 410:1 1028:1 1552:1 1611:1 # sudamérica
11:1 15:1 27:1 40:1 47:1 54:1 107:1 135:1 143:1 389:1 543:1 607:1 646:1 677:1 865:1 1128:1 # idiopático
8:1 29:1 33:1 39:1 68:1 86:1 98:1 99:1 106:1 177:1 184:1 497:1 1898:1 1942:1 # luxación
6:1 11:1 64:1 360:1 519:1 # coito
51:1 65:1 303:1 833:1 # bolo
7:1 50:1 54:1 58:1 90:1 116:1 173:1 218:1 412:1 635:1 687:1 782:1 1945:1 # divertículo
6:1 17:1 66:1 90:1 249:1 407:1 1307:1 # parto
3:1 11:1 13:1 23:1 29:1 34:1 45:1 61:1 69:1 78:1 131:1 165:1 180:1 197:1 255:1 297:1 450:1 662:1 731:1 881:1 1049:1 1184:1 1237:1 1246:1 1257:1 1557:1 1616:1 1688:1 1801:1 1822:1 # contracturas
19:1 79:1 85:1 151:1 300:1 805:1 # sebáceas
3:1 17:2 66:1 249:1 298:1 483:1 # parar
14:1 21:1 23:1 51:1 92:1 120:1 128:1 151:1 158:1 199:1 473:1 489:1 # bloqueantes
7:1 21:1 28:1 52:1 84:1 122:1 195:1 299:1 304:1 363:1 419:1 458:1 910:1 916:1 1215:1 1562:1 1580:1 # heterogéneo
5:1 17:1 29:1 42:1 50:1 58:1 198:1 218:1 228:1 422:1 508:1 706:1 890:1 1453:1 # macular
3:1 7:1 61:1 69:1 90:1 119:1 129:1 165:1 183:1 227:1 687:1 1966:1 # abertura
16:1 28:1 33:1 35:1 39:1 68:1 73:1 114:1 206:1 340:1 384:1 416:1 470:1 871:1 880:1 1077:1 # profesión
3:1 4:1 22:1 37:1 54:1 439:1 618:1 684:1 1050:1 # radial
6:1 14:1 15:1 23:1 27:1 58:1 135:1 158:1 253:1 267:1 346:1 362:1 585:1 623:1 872:1 961:1 1032:1 1123:1 1148:1 # autoanticuerpos
9:1 10:1 21:1 32:1 33:1 35:1 39:1 54:1 68:1 167:1 375:1 390:1 416:1 417:1 470:1 528:1 642:1 930:1 1345:1 1586:1 # distensión
26:1 64:1 150:1 427:1 729:1 1301:1 # órbita
60:1 # hsa
17:1 24:1 31:1 37:1 42:1 171:1 213:1 593:1 797:1 1495:1 # marcado
2:1 105:1 127:1 145:2 182:1 # george
3:1 7:1 17:1 145:1 160:1 185:1 278:1 497:1 # exagerar
7:1 9:1 23:1 25:1 53:1 81:1 89:1 110:1 153:1 160:1 239:1 317:1 670:1 741:1 816:1 992:1 1069:1 1517:1 1751:1 # experimento
22:1 44:1 65:1 103:1 173:1 303:1 559:1 # bolivia
6:1 8:1 13:1 28:1 46:1 64:1 96:1 282:1 303:1 353:1 403:1 519:1 714:1 864:1 1672:1 1745:1 1806:1 # trombocitopenia
8:1 29:1 33:1 39:1 40:1 49:1 68:1 86:1 98:1 99:1 177:1 181:1 184:1 212:1 254:1 424:1 # oxidación
10:1 12:1 16:1 26:1 52:1 56:1 102:1 119:1 166:1 199:1 640:1 743:1 748:1 862:1 1219:1 1281:1 1409:1 # inestable
4:1 56:1 75:1 287:1 # legal
8:1 15:1 64:1 123:1 345:1 383:1 807:1 864:1 # déficits
1:1 9:1 18:1 37:1 42:1 46:1 230:1 289:1 339:1 509:1 589:1 894:1 1857:1 # adenoma
10:1 15:1 22:1 27:1 54:1 135:1 185:1 434:1 459:1 684:1 1121:1 1393:1 1736:1 # diagnósticas
30:1 145:1 # gel
17:1 29:1 58:1 1453:1 # acuñar
5:1 19:1 28:1 40:1 77:1 152:1 210:1 212:1 254:1 280:1 424:1 463:1 605:1 610:1 669:1 672:1 1503:1 1595:1 # hidroxilasa
31:1 87:1 1363:1 1758:1 # yodo
6:1 14:1 24:1 40:1 49:1 54:1 62:1 100:1 181:1 196:1 838:1 1078:1 1420:1 1554:1 # candidato
15:1 24:1 33:1 47:1 48:1 55:1 83:1 147:1 487:1 764:1 1043:1 1523:1 1602:1 # miotónica
4:1 9:1 21:1 23:1 38:1 56:1 73:1 89:1 112:1 120:1 328:1 498:1 504:1 673:1 1680:1 # prevalente
17:1 22:1 44:1 95:1 110:1 156:1 1593:1 1959:1 # limpiar
4:1 26:1 42:1 247:1 406:1 1844:1 1933:1 # malta
7:1 77:1 90:1 140:1 227:1 687:1 1966:1 # gilbert
5:1 12:1 18:1 27:1 50:1 62:1 66:1 198:1 267:1 320:1 580:1 644:1 710:1 # paulatino
17:1 50:1 112:1 570:1 1097:1 # vulvar
5:1 14:1 42:1 50:1 100:1 198:1 355:1 826:1 878:1 1232:1 1420:1 # mandíbula
6:1 42:2 46:1 62:1 104:1 195:1 196:1 230:1 513:1 596:1 800:1 817:1 1299:1 1770:1 # hematoma
4:1 17:1 51:1 688:1 1217:1 1842:1 # alojar
8:1 9:1 38:2 58:1 61:1 67:1 72:1 155:1 258:1 380:1 484:1 531:1 700:1 1079:1 1551:1 # recurrencias
7:1 8:1 10:1 12:1 15:1 21:1 23:1 27:1 120:1 122:1 135:1 257:1 319:1 345:1 459:1 579:1 735:1 738:1 1383:1 1393:1 # intersticio
7:1 30:1 38:1 51:1 79:1 227:1 300:1 491:1 707:1 1678:1 # cerebelo
6:1 10:1 56:1 65:1 125:1 643:1 666:1 1833:1 1958:1 # sístole
22:1 56:1 119:1 123:1 199:1 640:1 743:1 1409:1 # fiable
8:1 28:1 33:1 39:1 68:1 72:1 73:1 86:1 99:1 161:1 206:1 238:1 482:1 490:1 712:1 749:1 876:1 1145:1 1156:1 # proyección
# dm2
8:1 19:1 27:1 32:1 64:1 163:1 312:1 356:1 448:1 864:1 1509:1 # ascitis
13:1 28:1 53:1 55:1 77:1 84:1 353:1 430:1 521:1 887:1 1154:1 # milímetro
17:1 26:1 37:1 49:1 204:1 351:1 429:1 576:1 # adaptar
3:1 7:1 12:1 20:1 27:1 62:1 92:1 109:1 128:1 278:1 445:1 473:1 511:1 580:1 644:1 1569:1 # queratina
8:1 9:1 22:1 50:1 56:1 67:1 70:1 103:1 144:1 149:1 155:1 219:1 380:1 531:1 634:1 661:1 713:1 932:1 1680:1 # virulencia
8:1 15:1 17:1 22:1 28:1 73:1 95:1 107:1 144:1 206:1 345:1 754:1 1593:1 1638:1 1641:1 # propiciar
15:1 24:1 25:1 83:1 367:1 410:1 1028:1 # sérica
7:1 9:1 17:1 42:1 114:1 132:1 148:1 387:1 408:1 423:1 441:1 797:1 815:1 931:1 1037:1 1059:1 1072:1 1074:1 1081:1 # enfermar
37:1 49:1 53:1 115:1 136:1 324:1 499:1 530:1 843:1 937:1 1101:1 1117:1 1890:1 1983:1 # humedad
11:1 15:1 27:1 39:1 48:1 76:1 135:1 143:1 677:1 1099:1 1791:1 # amniótico
8:1 11:1 15:1 20:1 34:2 47:1 54:1 100:1 131:1 223:1 345:1 404:1 405:1 564:1 639:1 758:1 838:1 851:1 1022:1 # condicionar
11:1 15:1 24:1 31:1 37:1 44:1 46:1 83:1 124:1 156:1 171:1 201:1 550:1 601:1 747:1 1118:1 1308:1 1495:1 1913:1 1956:1 # complicado
6:1 51:1 63:1 77:1 111:1 150:1 824:1 923:1 1536:1 1564:1 # tobillo
8:1 9:1 15:1 21:1 23:1 80:1 89:1 120:1 123:1 322:1 328:1 345:1 370:1 383:1 616:1 752:1 807:1 1231:1 1260:1 1267:1 1427:1 1436:1 1439:1 1721:1 1767:1 1776:1 1786:1 # eficiente
1:1 40:1 47:1 55:1 65:1 95:1 104:1 193:1 382:1 514:1 860:1 1029:1 1310:1 # epidemiológicos
5:1 10:1 11:1 27:1 41:1 63:1 77:1 154:1 459:1 523:1 655:1 755:1 824:1 # costilla
3:1 7:1 19:1 21:1 26:1 81:1 122:1 204:1 253:1 278:1 361:1 902:1 1234:1 # terapeutas
14:1 51:1 93:1 299:1 908:1 # análogo
38:1 40:1 49:1 82:1 103:1 111:1 137:1 181:1 504:1 840:1 1087:1 1188:1 1288:1 1324:1 1344:1 # sobrevida
8:2 9:1 11:1 34:1 67:1 80:1 131:1 155:1 163:1 167:1 370:1 380:1 531:1 616:1 1231:1 1419:1 1437:1 1460:1 1468:1 # consciencia
9:1 17:1 23:1 26:1 38:1 58:1 72:1 89:1 92:1 347:1 394:1 484:1 532:1 576:1 590:1 1079:1 # frecuentar
1834:1 1905:1 # 2012
4:1 5:1 904:1 # ala
40:1 41:1 65:1 95:1 174:2 430:1 594:1 1272:1 1590:1 1815:1 1919:1 # fosfolípidos
9:1 23:1 58:1 72:1 74:1 85:1 89:1 92:1 332:1 449:1 532:1 651:1 1079:1 1114:1 1689:1 1991:1 # subsecuente
7:1 15:1 16:1 27:1 81:1 132:1 133:1 135:1 239:1 338:1 389:1 423:1 543:1 607:1 656:1 727:1 954:1 1019:1 1039:1 1250:1 # espermático
10:1 13:1 16:1 25:1 102:1 134:1 207:1 303:1 314:1 414:1 # estribo
9:1 17:1 21:1 23:1 25:1 66:1 80:1 89:1 120:1 226:1 249:1 328:1 370:1 752:1 # pariente
19:1 42:1 46:1 230:1 336:1 793:1 1711:1 # thomas
1:2 7:1 9:1 100:1 114:1 322:1 680:1 724:1 968:1 1372:1 1875:1 1960:1 # defender
9:1 11:1 23:1 34:1 67:1 89:1 106:1 131:1 205:1 712:1 1825:1 # concluyente
36:1 40:1 44:1 51:1 65:1 124:1 169:1 360:1 559:1 658:1 917:1 1232:1 # poliploidía
5:1 28:1 32:1 73:1 77:1 123:1 206:1 212:1 340:1 672:1 1077:1 1159:1 1625:1 1896:1 # profilaxis
4:1 7:1 48:1 60:1 97:1 116:1 173:1 319:1 395:1 635:1 738:1 1116:1 1276:1 1547:1 1575:1 1935:1 1945:1 # universal
7:2 12:1 21:1 23:1 33:1 114:1 120:1 122:1 257:1 441:1 442:1 536:1 579:1 735:1 1383:1 1403:1 1472:1 # interferón
50:1 79:1 108:1 676:1 # dulce
16:1 28:1 38:1 73:1 82:1 186:1 206:1 299:1 393:1 695:1 1580:1 1826:1 # progreso
9:2 18:1 41:1 53:1 289:1 317:1 512:1 1613:1 # en~menos~de
7:1 44:1 53:1 77:1 81:1 119:1 132:1 150:1 151:1 239:1 423:1 428:1 689:1 912:1 1241:1 1536:1 # permeabilidad
16:1 24:1 42:1 76:1 163:1 846:1 972:1 1846:1 1923:1 # escama
1271:1 1925:1 # 150
3:1 17:1 18:1 29:1 74:1 162:1 297:1 298:1 332:1 360:1 651:1 1953:1 # subaracnoidea
10:1 15:1 18:1 22:1 27:1 41:1 54:1 135:1 185:1 434:1 459:1 512:1 523:1 684:1 1393:1 1851:1 # diagnostico
9:2 12:1 48:1 53:1 67:1 93:1 121:1 317:1 380:1 440:1 879:1 973:1 1664:1 # meningoencefalitis
9:1 17:1 20:1 38:1 394:1 557:1 700:1 1108:1 # frenar
1:1 8:1 16:1 30:1 34:1 47:1 52:1 56:1 72:1 91:1 358:1 404:1 405:1 564:1 783:1 862:1 1371:1 1920:1 1954:1 # deleciones
3:1 7:1 24:1 30:1 56:1 63:1 119:1 227:1 278:1 374:1 955:1 # cabellera
1:1 12:1 16:1 30:1 44:1 48:1 55:1 80:1 113:1 371:1 456:1 647:1 978:1 1243:1 1556:1 # desmielinización
19:1 35:1 66:1 173:1 310:1 329:1 849:1 1866:1 # pasivo
16:1 34:1 36:1 44:1 54:1 64:1 77:1 100:1 133:1 338:1 428:1 838:1 861:1 1022:1 1347:1 # espondilitis
6:1 7:1 25:1 27:1 34:1 48:1 64:2 81:1 153:1 239:1 312:1 519:1 542:1 854:1 919:1 1069:1 1704:1 # peritonitis
28:1 38:1 73:1 82:1 87:1 108:1 111:1 137:1 193:1 206:1 507:1 541:1 840:1 852:1 853:1 962:1 1087:1 1188:1 1288:1 1324:1 1344:1 1356:1 # sobreproducción
13:1 25:1 43:1 147:1 354:1 414:1 1386:1 # motriz
13:1 62:1 675:1 728:1 1532:1 # atrás
26:1 30:1 92:1 406:1 1097:1 1933:1 # vuelta
3:1 7:1 79:1 163:1 278:1 491:1 666:1 1774:1 1854:1 # víscera
3:1 4:1 13:1 17:1 19:1 22:1 78:1 90:1 140:1 232:1 407:1 893:1 1020:1 1262:1 1918:1 # artralgias
5:1 19:1 22:1 35:1 52:1 107:1 124:1 127:1 280:1 315:1 329:1 331:1 352:1 433:1 446:1 462:1 469:1 474:1 476:1 480:1 493:1 506:1 539:1 547:1 549:1 560:1 562:1 566:1 572:1 574:1 575:1 578:1 581:1 582:1 583:1 584:1 # neoplasia
13:1 15:1 25:1 107:1 264:1 336:1 367:1 414:1 668:1 1222:1 1458:1 1624:1 1828:1 # trichophyton
# 1990
2:1 6:1 25:1 44:1 62:1 75:1 101:1 111:1 179:1 196:1 199:1 520:1 620:1 1548:1 1720:1 # obligatorio
# 1998
26:1 92:1 119:1 128:1 150:1 473:1 1219:1 1241:1 # tabique
11:1 41:1 57:1 60:1 74:1 279:1 332:1 494:1 651:1 655:1 1302:1 # submucosa
11:1 15:1 28:1 41:1 55:1 107:1 163:1 187:1 526:1 603:1 857:1 1764:1 # microscopía
26:1 52:1 128:1 151:1 169:1 172:1 413:1 991:1 1229:1 1809:1 # taquipnea
5:1 17:1 82:1 107:1 124:1 228:1 315:1 446:1 493:1 # soplar
42:1 46:1 51:1 66:1 77:1 95:1 204:1 230:1 957:1 1759:1 1843:1 # papiloma
9:2 11:1 23:1 34:1 48:1 80:1 89:1 116:1 131:1 370:1 440:1 660:1 752:1 1330:1 # conveniente
7:1 25:1 38:1 56:1 73:1 114:1 153:1 199:1 314:1 322:1 441:1 640:1 673:1 1960:1 # preferible
10:1 13:1 17:1 21:1 25:1 41:1 90:1 127:1 390:1 407:1 414:1 523:1 872:1 1543:1 1918:1 # osteoartritis
11:1 15:1 40:1 41:1 55:1 95:1 143:1 193:1 603:1 655:1 1310:1 1588:1 # epidémicos
34:1 47:1 405:1 # ion
4:1 19:1 22:2 55:1 140:1 439:1 893:1 986:1 1020:1 1262:1 # mialgias
2:1 11:1 17:1 38:1 151:1 386:1 701:1 1398:1 # corear
27:1 28:1 32:1 147:1 356:1 394:1 592:1 1357:1 # frotis
2:1 17:1 174:1 296:1 657:1 # forzar
40:1 54:2 74:1 103:1 149:1 173:1 332:1 651:1 865:1 1712:1 # subdividir
# 33
19:1 21:1 22:1 81:1 84:1 128:1 172:1 413:1 1215:1 1262:1 1581:1 # petequias
# 23
# 31
4:1 32:1 43:1 55:1 113:1 157:1 168:1 178:1 # al~mismo~tiempo
26:1 43:1 53:1 84:1 104:1 195:1 235:1 299:1 466:1 521:1 753:1 800:1 1248:1 1340:1 1841:1 # metahemoglobina
7:1 10:1 19:1 21:1 42:1 117:1 122:1 319:1 390:1 738:1 1353:1 1711:1 # masters
6:1 34:1 36:1 147:1 152:1 169:1 221:1 529:1 718:1 1704:1 1705:1 1922:1 # hipotonía
13:1 25:1 27:1 32:1 38:1 61:1 64:1 84:1 312:1 356:1 414:1 448:1 854:1 1073:1 1154:1 # uretritis
2:1 4:1 23:1 25:1 26:1 34:1 327:1 336:1 347:1 354:1 465:1 620:1 662:1 1046:1 # horizontal
4:1 6:1 8:1 46:1 51:1 53:1 64:1 75:1 287:1 516:1 519:1 817:1 864:1 1217:1 1745:1 # citomegalovirus
5:1 # hla
17:1 24:1 25:1 26:1 47:1 57:1 147:1 226:1 259:1 292:1 361:1 1223:1 1993:1 # eucariota
7:1 33:1 35:1 39:1 68:1 116:1 319:1 416:1 470:1 635:1 738:1 1276:1 # versión
8:1 15:1 25:1 33:1 39:1 68:1 86:1 99:1 161:1 238:1 367:1 394:1 482:1 490:1 # fricción
# o.
# o2
1054:1 # nm
94:1 802:1 # nyha
# w.
90:1 # hrt
17:1 28:1 42:1 73:1 110:1 204:1 206:1 212:1 254:1 424:1 797:1 971:1 # aproximar
2:1 31:1 74:1 377:1 540:1 1749:1 # sudor
3:1 15:1 37:1 47:1 54:1 65:1 140:1 514:1 561:1 618:1 646:1 665:1 1029:1 1040:1 1050:1 1067:1 1249:1 1252:1 1255:1 1309:1 1312:1 1407:1 # radiológico
2:1 12:1 48:1 66:1 76:1 95:1 156:1 174:1 290:1 657:1 978:1 1171:1 1385:1 # pampiniforme
8:1 12:1 20:1 34:1 47:1 72:1 114:1 148:1 161:1 223:1 238:1 313:1 387:1 404:1 405:1 563:1 564:1 639:1 734:1 749:1 758:1 876:1 990:1 1000:1 1033:1 1035:1 1048:1 1052:1 1058:1 1089:1 # infeccionar
8:1 29:1 33:1 39:1 49:1 68:1 86:1 97:1 98:1 99:1 100:1 177:1 184:1 492:1 1016:1 1146:1 1761:1 1811:1 # fundación
11:1 12:1 14:1 20:1 23:1 26:1 34:1 55:1 76:1 109:1 131:1 341:1 347:1 447:1 662:1 945:1 1049:1 1244:1 1341:1 # contaminante
49:1 # fda
9:1 92:1 185:1 200:1 372:1 1009:1 1977:1 # enjuague
12:1 44:1 63:1 121:1 371:1 973:1 # følling
1:1 9:1 15:1 24:1 27:1 83:1 100:1 135:1 210:1 339:1 368:1 678:1 680:1 693:1 1304:1 # dendríticas
35:1 36:1 41:1 44:1 77:1 110:1 150:1 156:1 222:1 314:1 428:1 548:1 1536:1 1703:1 1959:1 # imposibilidad
15:1 16:1 17:1 25:1 79:1 112:1 226:1 367:1 1057:1 # varices
415:1 827:1 # mg/kg
9:1 23:1 26:1 49:1 53:1 76:1 89:1 97:1 100:1 317:1 347:1 492:1 590:1 670:1 869:1 1016:1 1146:1 1631:1 1761:1 1811:1 # fundamentar
9:2 18:1 52:1 116:1 289:1 660:1 1021:1 # veneno
7:1 12:1 82:1 116:1 319:1 635:1 738:1 1276:1 1330:1 # inverso
25:1 34:1 47:1 73:1 259:1 405:1 801:1 # prion
17:1 26:1 107:1 351:1 576:1 # optar
15:1 24:1 43:1 54:1 83:1 87:1 119:1 123:1 199:1 290:1 383:1 743:1 1091:1 1291:1 1391:1 1671:1 1986:1 # modificables
3:1 7:1 12:1 13:1 21:1 23:1 25:1 78:1 122:1 153:1 253:1 257:1 267:1 418:1 450:1 881:1 1160:1 1292:1 # intrauterina
10:1 11:1 16:1 26:1 51:1 77:1 96:1 102:1 123:1 166:1 704:1 748:1 957:1 1036:1 1668:1 1896:1 # estafilococos
31:1 55:1 80:1 115:1 647:1 841:1 # miedo
11:1 34:1 71:1 82:1 131:1 148:1 492:1 # confuso
7:1 12:1 21:1 23:1 24:1 76:1 120:1 122:1 150:1 213:1 257:1 282:1 579:1 735:1 1258:1 1383:1 1846:1 1897:1 # intercambio
4:1 16:1 38:1 45:1 72:1 81:1 133:1 338:1 393:1 481:1 727:1 886:1 1149:1 1250:1 1388:1 # al~respecto
17:1 38:1 75:1 85:1 186:1 287:2 # segregar
6:1 9:1 12:1 21:1 23:2 89:1 120:1 220:1 257:1 375:1 533:1 735:1 # intento
856:1 # eei
14:1 52:1 160:1 1025:1 1287:1 # anexo
27:1 30:1 45:1 56:1 72:1 85:1 173:1 310:1 481:1 552:1 849:1 1122:1 1371:1 1544:1 # selectivo
8:1 9:1 22:1 29:1 58:1 67:1 72:1 85:1 92:1 144:1 155:1 219:1 380:1 531:1 532:1 661:1 1079:1 1114:1 1991:1 # secuenciación
56:1 65:1 82:1 106:1 199:1 332:1 640:1 943:1 1209:1 # soluble
9:1 10:1 12:1 13:1 23:1 53:1 70:1 89:1 134:1 136:1 167:1 202:1 225:1 317:1 670:1 1890:1 1955:1 # instrumento
1:1 7:1 16:1 17:1 26:1 81:1 90:1 133:1 239:1 338:1 456:1 576:1 687:1 727:1 1250:1 1433:1 # despertar
11:1 15:1 25:1 143:1 367:1 392:1 1201:1 1900:1 # ovárico
10:1 16:1 21:1 102:1 667:1 # tests
11:1 12:1 23:1 27:1 34:1 40:1 49:1 131:1 172:1 181:1 362:1 438:1 580:1 662:1 1049:1 1606:1 1739:1 # continuidad
6:1 10:1 15:1 32:1 65:1 125:1 140:1 152:1 417:1 514:1 561:1 665:1 1029:1 1040:1 1067:1 1249:1 1252:1 1255:1 1309:1 1312:1 1407:1 # histológicamente
11:1 14:1 34:1 48:1 51:1 65:1 296:1 354:1 650:1 833:1 919:1 1065:1 1681:1 # colonizan
6:1 7:1 12:1 90:1 472:1 687:1 1307:1 1977:1 # injerto
9:1 20:1 26:1 34:1 36:1 55:1 76:1 80:1 204:1 223:1 341:1 370:1 647:1 1233:1 1992:1 # taponamiento
35:1 149:1 # sir
133:1 # spp
5:1 19:1 66:1 77:1 95:1 204:1 280:1 672:1 1843:1 # papilas
3:1 7:1 19:1 36:1 44:1 53:1 60:1 65:1 110:1 118:1 278:1 399:1 559:1 816:1 917:1 1218:1 # polimerasa
4:1 20:2 27:1 34:1 47:1 62:1 223:1 405:1 453:1 639:1 644:1 988:1 1781:1 # national
10:1 13:1 28:1 32:1 38:1 134:1 140:1 287:1 353:1 417:1 # registro
35:1 40:1 49:1 181:1 # sida
9:1 18:1 27:1 36:1 145:1 147:1 169:1 289:1 330:1 529:1 774:1 831:1 1335:1 1357:1 # genotipo
17:1 20:1 59:1 60:1 1637:1 1975:1 # sarna
13:1 28:1 53:1 84:1 353:1 521:1 1154:1 # metro
29:1 # acv
12:1 18:1 32:1 35:1 41:1 112:1 140:1 185:1 190:1 222:1 320:1 381:1 512:1 1408:1 1864:1 # vaginosis
3:1 8:1 26:1 29:1 39:1 40:1 62:1 86:1 98:1 152:1 177:1 210:1 445:1 605:1 610:1 669:1 825:1 1075:1 1134:1 1331:1 1342:1 1395:1 1411:1 1426:1 1869:1 # hidratación
31:1 37:1 41:1 66:1 126:1 171:1 595:1 1128:1 1201:1 # párpados
26:1 31:1 37:1 44:1 55:1 64:1 110:1 171:1 427:1 567:1 716:1 1343:1 # limitado
9:1 13:1 18:1 48:1 64:1 145:1 289:1 330:1 536:1 542:1 561:1 774:1 1669:1 # nitrógeno
9:1 12:1 18:1 25:1 31:1 96:1 100:1 187:1 320:1 517:1 680:1 1373:1 1683:1 # endocrino
2:1 6:1 18:1 38:1 59:1 84:1 101:1 138:1 139:1 243:1 246:1 266:1 885:1 1073:1 # retorno
4:1 9:1 26:1 28:1 48:1 61:1 64:1 145:1 299:1 327:1 330:1 427:1 440:1 542:1 925:1 1071:1 1580:1 # urogenital
3:1 4:1 17:2 44:1 66:1 232:1 249:1 296:1 298:1 316:1 354:1 483:1 1065:1 1603:1 1802:1 # paralizar
10:1 15:1 24:1 27:1 28:1 41:1 73:1 83:1 135:1 206:1 368:1 389:1 515:1 523:1 526:1 543:1 607:1 875:1 # prostática
3:1 12:1 13:1 23:1 29:1 30:1 50:1 78:1 79:1 106:1 257:1 297:1 450:1 683:1 881:1 1185:1 1274:1 1557:1 1706:1 # intracelulares
7:1 11:1 25:1 34:1 114:1 131:1 148:1 149:1 153:1 387:1 441:1 815:1 # conferir
12:1 47:1 54:1 100:1 646:1 838:1 1526:1 # indio
12:1 34:1 51:1 54:1 64:1 69:1 121:1 140:1 377:1 691:1 1088:1 1392:1 1512:1 1681:1 1971:1 # longitudinal
31:1 40:1 44:1 224:1 794:1 908:1 1416:1 # cálido
8:1 10:1 16:1 27:1 29:1 33:1 39:1 42:1 68:1 86:1 98:1 99:1 102:1 110:1 177:1 184:1 459:1 890:1 971:1 1765:1 # estimación
6:1 22:1 111:1 147:1 150:1 174:2 340:1 1564:1 1705:1 # fotofobia
# ldl
27:1 90:1 93:1 179:1 410:1 717:1 1092:1 # vértigo
6:1 12:1 15:1 23:1 27:1 35:1 46:1 135:1 220:1 257:1 389:1 543:1 607:1 649:1 656:1 726:1 817:1 954:1 1019:1 1039:1 # sintomática
13:1 28:1 77:1 123:1 353:1 406:1 1896:1 # filtro
5:1 19:1 26:1 54:1 62:1 77:1 82:1 87:1 112:1 672:1 710:1 825:1 1560:1 1609:1 1986:1 # vasodilatadores
9:1 10:1 26:1 27:1 32:1 52:1 84:1 145:1 166:1 330:1 356:1 417:1 740:1 1021:1 1928:1 # genetista
2:1 31:1 82:1 319:1 540:1 # dorso
7:1 57:1 79:1 81:1 105:1 106:1 152:1 169:1 235:1 239:1 718:1 926:1 1080:1 1294:1 1421:1 1563:1 1592:1 1808:1 # hiperglucemia
8:1 26:1 29:1 50:1 58:1 71:1 98:1 163:1 218:1 267:1 406:1 696:1 1096:1 1134:1 1725:1 1869:1 1888:1 1933:1 # auscultación
2:1 9:1 16:1 38:1 51:1 79:1 163:1 322:1 393:1 471:1 502:1 972:1 1225:1 1398:1 # eflorescencias
9:1 11:1 34:1 35:1 80:1 131:1 167:1 172:1 179:1 200:1 370:1 930:1 # consiguiente
4:1 24:1 96:1 174:1 524:1 762:1 # focal
8:1 29:1 38:1 58:1 66:1 73:1 96:1 98:1 127:1 176:1 673:1 1055:1 1375:1 1698:1 # preocupación
10:1 13:1 28:2 41:1 134:1 353:1 523:1 526:1 # rostro
17:1 24:1 27:1 47:1 54:1 55:1 64:1 96:1 234:1 292:1 312:1 762:1 909:1 974:1 1513:1 1899:1 # miocarditis
3:1 19:1 24:1 31:1 37:1 118:1 163:1 171:1 1495:1 1509:1 1923:1 # rascado
3:1 4:1 5:1 7:1 11:1 21:1 56:1 62:1 65:1 122:1 232:1 278:1 498:1 650:1 710:1 814:1 896:1 1234:1 1491:1 1755:1 # colaterales
20:1 32:1 34:1 38:1 48:1 73:1 82:1 115:1 170:1 223:1 673:1 798:1 1511:1 # prednisona
51:1 63:1 77:1 79:1 95:1 193:1 824:1 923:1 1310:1 1553:1 1843:1 # cepillo
3:1 7:1 13:1 14:1 60:1 78:1 116:1 167:1 319:1 388:1 635:1 738:1 822:1 1116:1 1210:1 1276:1 1280:1 1547:1 1549:1 1575:1 # transversal
8:1 29:1 33:1 38:1 39:1 68:1 75:1 86:1 98:1 99:1 177:1 184:1 185:1 186:1 287:1 # agregación
13:1 19:1 25:1 26:1 60:1 169:1 351:1 399:1 414:1 902:1 # triptasa
12:1 20:1 109:1 140:1 1128:1 1864:1 # página
7:1 17:1 38:2 66:1 72:1 79:1 151:1 204:1 249:1 484:1 491:1 701:1 847:1 1221:1 1561:1 # reaparecer
14:1 17:1 49:1 100:1 1016:1 1420:1 1784:1 # andar
11:1 16:1 38:1 163:1 393:1 394:1 972:1 1764:1 # fresco
11:1 15:1 48:1 140:1 143:1 152:1 179:1 363:1 487:1 799:1 1541:1 # higiénico
7:2 22:1 25:2 81:1 114:1 153:2 239:1 245:1 290:1 441:1 907:1 1069:1 # periferia
11:1 27:1 29:1 44:1 65:1 77:1 79:1 84:1 559:1 650:1 676:1 683:1 740:1 755:1 1521:1 1849:1 # acetilcolina
1763:1 # koh
2:1 49:1 119:1 234:1 303:1 472:1 681:1 1358:1 1769:1 # abordaje
7:1 13:1 81:1 90:1 123:1 152:1 169:1 239:1 536:1 687:1 718:1 1080:1 1421:1 1533:1 1563:1 1592:1 1918:1 # hipertrófica
# 28
11:1 17:1 24:1 47:1 54:1 72:1 96:1 234:1 292:1 299:1 646:1 762:1 909:1 974:1 1206:1 1513:1 1899:1 # ecocardiografía
6:1 10:1 15:1 32:1 65:1 125:1 140:1 152:1 417:1 514:1 561:1 665:1 1029:1 1040:1 1067:1 1249:1 1252:1 1255:1 1309:1 1312:1 1407:1 # histológicas
20:1 24:1 114:1 208:1 704:1 1034:1 1263:1 1558:1 1601:1 # cafeína
9:1 12:1 17:1 18:1 23:1 27:1 89:1 105:1 145:1 320:1 330:1 362:1 580:1 1853:1 # argentino
14:1 47:1 123:1 148:1 150:1 314:1 1937:1 # anfibio
32:1 35:1 47:1 51:1 65:1 123:1 221:1 299:1 833:1 1014:1 # fisiología
40:1 49:1 123:1 181:1 1912:1 # bífida
5:1 10:1 12:1 19:1 20:1 27:1 30:1 109:1 117:1 280:1 459:1 580:1 602:1 1569:1 # elastina
11:1 43:1 65:1 71:1 106:1 163:1 943:1 1253:1 1764:1 # molusco
15:1 27:1 38:1 45:1 54:1 73:1 115:1 173:1 310:1 552:1 673:1 798:1 804:1 849:1 851:1 1122:1 1544:1 # predictivo
14:1 151:1 472:1 # jean
28:1 41:1 60:1 123:1 137:1 314:1 494:1 526:1 1002:1 1444:1 1937:1 # fibrosa
1:1 32:1 40:1 44:1 54:1 95:1 104:1 169:1 382:1 528:1 # dislipidemia
# xyy
6:1 18:1 32:1 34:1 46:1 54:1 60:1 253:1 267:1 509:1 528:1 1384:1 1704:1 # disautonomía
5:1 17:1 77:1 103:1 140:1 179:1 228:1 672:1 # vigilar
5:1 14:1 17:1 23:1 26:1 124:1 158:1 315:1 347:1 576:1 682:1 # plantar
7:1 9:1 21:1 35:1 81:1 90:1 152:1 167:1 169:1 239:1 375:1 642:1 686:1 687:1 718:1 930:1 1080:1 1345:1 1421:1 1563:1 1592:1 # hipertensivas
8:1 14:1 22:1 30:1 38:1 56:1 67:1 112:1 144:1 155:1 219:1 281:1 359:1 398:1 504:1 821:1 1371:1 # relevancia
8:1 12:1 15:2 31:1 44:1 205:1 212:1 254:1 345:1 371:1 424:1 597:1 703:1 1608:1 # doxiciclina
44:1 80:1 95:1 110:1 156:1 296:1 966:1 1546:1 1959:1 # limpieza
7:1 14:1 24:1 28:1 41:1 67:1 79:1 82:1 281:1 304:1 491:1 526:1 750:1 1078:1 1315:1 # canceroso
7:1 21:1 37:1 40:1 42:1 48:1 49:1 59:1 62:1 122:1 181:1 324:1 587:1 596:1 814:1 929:1 994:1 1755:1 1839:1 # maternidad
4:2 16:1 44:1 56:1 60:1 112:1 173:1 316:1 395:1 431:1 498:1 719:1 1269:1 # salivales
7:1 21:2 24:1 25:1 32:1 62:1 84:1 113:1 122:1 153:1 157:1 418:1 814:1 1215:1 1230:1 # cateterismo
56:2 160:1 199:1 212:1 314:1 471:1 640:1 # flexible
1:1 9:1 17:1 26:1 53:1 66:1 76:1 90:1 193:1 249:1 317:1 407:1 869:1 1244:1 1433:1 1631:1 1963:1 # departamento
15:1 19:1 24:1 55:1 83:1 132:1 410:1 603:1 1317:1 1615:1 # dérmicas
3:1 7:1 12:1 13:1 21:1 23:1 25:1 78:1 122:1 153:1 253:1 257:1 267:1 418:1 450:1 881:1 1160:1 1292:1 # intrauterino
21:1 28:1 36:1 44:1 73:1 107:1 147:1 169:1 206:1 529:1 592:1 809:1 1034:1 1133:1 1275:1 1382:1 1692:1 1807:1 1884:1 1892:1 # lipoproteínas
6:1 13:1 38:1 53:1 62:1 84:1 147:1 160:1 497:1 521:1 885:1 899:1 1386:1 # metotrexato
3:1 12:1 23:1 61:1 69:1 95:1 129:1 165:1 183:1 257:1 1385:1 # pintura
# µm
5:1 10:1 19:1 28:1 111:1 117:1 123:1 137:1 199:1 280:1 314:1 1002:1 1444:1 1885:1 1937:1 # fibroblastos
3:1 14:1 18:1 186:1 311:1 388:1 796:1 # grano
3:1 4:1 7:1 32:1 79:1 103:1 163:1 232:1 278:1 491:1 1491:1 1774:1 # visceral
5:1 65:1 303:1 896:1 # ébola
6:1 10:1 32:1 51:1 65:1 125:1 152:1 221:1 299:1 417:1 833:1 # histología
34:1 49:1 82:1 100:1 1016:1 1022:1 # sonda
33:1 35:1 39:1 68:1 71:1 106:1 160:1 205:1 416:1 470:1 1253:1 1771:1 # exclusión
33:1 38:1 39:1 48:1 68:1 97:1 361:1 1935:1 # reunión
3:1 7:1 61:1 108:1 116:1 129:1 234:1 635:1 873:1 1109:1 1674:1 # verdura
3:1 4:1 22:1 52:1 61:1 129:1 140:1 232:1 361:1 893:1 1020:1 1041:1 1366:1 1858:1 # neuralgia
19:1 26:1 38:1 45:1 57:1 60:1 108:1 115:1 146:1 396:1 399:1 720:1 739:1 798:1 902:1 # reductasa
4:1 15:1 16:1 24:1 35:1 83:1 116:1 384:1 524:1 659:1 # vesical
6:1 10:1 71:1 125:1 325:1 # justo
4:1 16:1 24:1 56:1 96:1 174:1 431:1 498:1 524:1 762:1 1269:1 # focales
6:1 8:1 18:1 34:1 41:1 43:1 64:1 96:1 333:1 519:1 535:1 714:1 864:1 1384:1 1651:1 1745:1 1806:1 # monocitos
50:1 51:1 391:1 438:1 # nulo
4:1 12:2 20:1 109:1 121:1 172:1 200:1 453:1 973:1 1406:1 1687:1 1729:1 # inguinal
1422:1 # tsh
8:1 9:1 11:1 12:1 34:1 67:1 80:1 131:1 163:1 167:1 370:1 616:1 1103:1 1231:1 1859:1 # inconsciente
4:1 23:1 69:1 97:1 231:1 372:1 1782:1 # puntual
7:1 12:1 19:1 20:1 21:1 25:1 109:1 122:1 153:1 253:1 418:1 517:1 537:1 1298:1 1982:1 # uterinas
12:1 18:1 103:1 320:1 392:1 1110:1 # ovino
3:1 4:1 9:1 13:1 23:1 78:1 89:1 116:1 232:1 450:1 660:1 881:1 1572:1 # ventral
9:1 11:1 35:1 38:1 39:1 46:1 73:1 156:1 167:1 201:1 416:1 550:1 642:1 673:1 700:1 930:1 1118:1 1284:1 1345:1 # comprensión
17:1 19:1 38:1 60:1 66:1 82:1 111:1 137:1 193:1 399:1 840:1 1087:1 1188:1 1288:1 1324:1 1344:1 1356:1 1637:1 1963:1 # sobrepasar
2:1 31:1 37:1 41:1 49:1 81:1 115:1 133:1 171:1 324:1 336:1 540:1 727:1 843:1 937:1 941:1 # hospedadores
11:1 17:1 34:1 48:1 51:1 65:1 296:1 354:1 650:1 833:1 919:1 1065:1 1681:1 # colonizar
27:1 28:1 45:1 57:1 73:1 87:1 108:1 146:1 173:1 206:1 310:1 396:1 507:1 541:1 552:1 720:1 849:1 852:1 853:1 855:1 958:1 962:1 1122:1 1138:1 1224:1 1435:1 1544:1 1691:1 # productivo
2:1 40:1 51:1 54:1 160:1 195:1 205:1 212:1 502:1 638:1 842:1 865:1 918:1 1390:1 1591:1 1598:1 # clorhexidina
10:1 15:1 17:1 27:1 28:1 66:1 135:1 249:1 254:1 459:1 666:1 1393:1 1958:1 # paroxística
8:1 28:1 38:1 57:1 73:1 87:1 108:1 161:1 193:1 206:1 238:1 396:1 507:1 541:1 852:1 853:1 855:1 958:1 962:1 1138:1 1356:1 # reproducción
17:2 49:1 200:1 234:1 372:1 909:1 1784:1 # guardar
15:1 24:1 44:1 56:1 83:1 119:1 124:1 199:1 204:1 601:1 640:1 743:1 1308:1 1409:1 1913:1 # aplicable
3:1 17:1 22:1 37:1 54:1 149:1 258:1 618:1 684:1 1050:1 1425:1 1593:1 # irradiar
10:1 41:1 50:1 51:1 60:1 69:1 71:1 231:1 325:1 391:1 494:1 708:1 # pustulosa
7:1 24:1 37:1 116:1 635:1 1495:1 # cadáver
13:1 14:1 25:1 33:1 39:1 64:1 68:1 123:1 148:1 414:1 1669:1 # anfitrión
1:1 9:1 18:1 37:1 62:1 66:1 107:1 221:1 289:1 339:1 412:1 867:1 894:1 977:1 1401:1 1568:1 1573:1 1628:1 1629:1 1639:1 1660:1 1662:1 1857:1 # adenopatías
27:1 43:1 50:1 58:1 96:1 104:1 173:1 195:1 218:1 406:1 552:1 753:1 800:1 1340:1 1698:1 1725:1 # hemocultivo
3:1 13:1 56:1 78:1 84:1 1154:1 # letra
11:1 27:1 48:1 64:1 173:1 299:1 310:1 312:1 434:1 542:1 552:1 849:1 1544:1 # cognitivo
15:1 17:1 18:1 24:1 27:1 83:1 123:1 147:1 290:1 292:1 383:1 1091:1 1291:1 1357:1 1391:1 # notificar
1:1 2:1 11:1 16:1 28:1 40:1 360:1 382:1 386:1 456:1 658:1 947:1 1127:1 1754:1 # coroides
1:1 9:1 16:1 21:1 23:1 35:1 38:1 40:1 73:1 89:1 120:1 328:1 339:1 382:1 384:1 393:1 546:1 673:1 877:1 898:1 1044:1 1604:1 1810:1 1936:1 # presidente
2:1 15:1 24:1 25:1 35:1 82:1 83:1 496:1 620:1 659:1 728:1 1805:1 # psoriásica
12:1 67:1 1103:1 1336:1 # zinc
27:1 28:1 32:1 34:1 64:1 128:1 137:1 172:1 312:1 356:1 413:1 448:1 730:1 1002:1 # bronquitis
26:1 56:1 62:1 84:1 466:1 # atleta
3:1 8:1 17:1 29:1 38:1 39:1 66:1 73:1 86:1 98:1 177:1 193:1 249:1 297:1 298:1 483:1 673:1 921:1 1155:1 1356:1 1963:1 # preparación
2:1 11:1 17:1 26:1 36:1 46:1 90:1 130:1 156:1 201:1 550:1 576:1 1010:1 1118:1 1433:1 # comportar
9:1 12:1 16:1 48:1 53:1 121:1 145:1 317:1 440:1 973:1 1652:1 1664:1 # meninges
5:1 9:1 29:1 79:1 454:1 683:1 # enlace
28:1 31:1 34:1 37:1 51:1 65:1 73:1 75:1 121:1 171:1 206:1 691:1 833:1 1226:1 1681:1 # prolongado
3:1 4:1 7:1 9:1 17:1 21:1 23:1 38:1 66:1 89:1 120:1 122:1 232:1 249:1 278:1 328:1 579:1 700:1 1234:1 1491:1 1561:1 1916:1 # parenteral
8:1 30:1 33:1 39:1 56:1 68:1 72:1 85:1 86:1 99:1 161:1 238:1 482:1 490:1 749:1 876:1 1145:1 1156:1 1371:1 # selección
3:1 43:1 44:1 55:1 76:1 77:1 179:1 186:1 428:1 520:1 796:1 887:1 1017:1 1247:1 # miligramo
3:1 11:1 12:1 13:1 23:1 34:1 54:1 78:1 100:1 131:1 450:1 662:1 838:1 881:1 1049:1 1516:1 1526:1 1616:1 1688:1 1801:1 1822:1 # contraindicación
15:1 25:1 50:1 58:1 61:1 69:1 165:1 185:1 186:1 218:1 346:1 367:1 406:1 664:1 1725:1 # agricultura
6:1 70:1 119:1 137:1 176:1 351:1 959:1 1445:1 # abrupto
7:1 12:1 18:1 21:1 51:1 55:1 65:1 122:1 132:1 299:1 320:1 423:1 447:1 833:1 1317:1 # terminología
12:1 14:1 21:1 23:1 120:1 141:1 148:1 158:1 313:1 489:1 # infante
5:1 50:1 198:1 231:1 1128:1 1220:1 1734:1 # pápula
11:1 34:1 52:1 131:1 358:1 503:1 577:1 # conejo
13:1 15:1 30:1 33:1 45:1 48:1 56:1 72:1 481:1 487:1 536:1 1371:1 1472:1 1523:1 1602:1 # electrónico
11:1 15:1 143:1 150:1 # púbico
61:1 70:1 200:1 372:1 1714:1 1792:1 # uruguay
3:1 8:1 13:1 29:1 33:1 38:1 39:1 68:1 78:1 84:1 86:1 99:1 161:1 238:1 297:1 460:1 482:1 490:1 495:1 1073:1 1095:1 1100:1 1154:1 1557:1 # retracción
16:1 17:1 38:1 106:1 136:1 162:1 282:1 393:1 1561:1 1953:1 1984:1 # lumbares
10:1 12:1 13:1 17:1 22:1 25:1 71:1 100:1 108:1 134:1 245:1 325:1 414:1 1300:1 1526:1 1593:1 # industriar
8:2 26:1 29:1 33:1 39:1 64:1 68:1 86:1 98:1 99:1 160:1 177:1 184:1 427:1 864:1 1134:1 1869:1 # excitación
13:1 15:1 25:2 44:1 179:1 235:1 410:1 414:1 601:1 679:1 1654:1 # triglicéridos
16:1 19:1 24:1 85:1 163:1 966:1 972:1 1615:1 1923:1 # escasez
7:1 18:1 24:1 41:1 59:1 82:1 116:1 138:1 464:1 512:1 635:1 750:1 929:1 # cavernoso
44:1 47:1 76:1 107:1 199:1 221:1 282:1 1501:1 # ambliopía
17:1 28:1 296:1 # rozar
17:1 38:1 75:1 185:1 186:1 287:1 # agregar
2:1 3:1 16:1 19:1 55:1 76:1 80:1 82:1 85:1 337:1 341:1 647:1 695:1 1017:1 1805:1 1992:1 # asesoramiento
15:1 24:1 27:1 62:1 66:1 83:1 135:1 193:1 195:1 368:1 644:1 867:1 1963:1 # hepatica
1:1 8:1 15:1 16:1 17:1 25:1 60:1 66:1 204:1 226:1 249:1 345:1 367:1 456:1 847:1 # desaparición
2:1 12:1 15:1 24:1 31:1 37:1 54:1 83:1 100:1 171:1 540:1 838:1 851:1 941:1 1495:1 1526:1 # indicador
32:1 54:1 81:1 115:1 528:1 804:1 # pedis
14:1 26:1 38:1 61:1 64:1 105:1 140:1 200:1 287:1 288:1 427:1 944:1 # regurgitante
# 1997
7:1 8:1 13:1 15:1 25:1 28:1 46:1 55:1 64:1 153:1 345:1 353:1 403:1 603:1 854:1 976:1 1669:1 # eritromicina
10:1 12:1 21:1 27:1 64:1 69:1 167:1 253:1 459:1 1088:1 1376:1 1955:1 # institute
8:1 12:1 28:1 44:1 77:1 100:1 210:1 371:1 428:1 463:1 693:1 828:1 1339:1 1526:1 # cilindro
# 1923
7:1 28:1 41:1 65:1 82:1 304:1 452:1 526:1 750:1 1209:1 # aerosol
9:1 17:1 23:1 26:1 46:1 53:1 89:1 174:1 317:1 347:1 516:1 576:1 590:1 670:1 # fomentar
8:1 11:1 15:1 35:1 36:1 39:1 41:1 46:1 86:1 156:1 201:1 222:1 345:1 548:1 550:1 659:1 1118:1 1703:1 # composición
3:1 50:1 58:1 61:1 69:1 129:1 165:1 183:1 218:1 406:1 1725:1 # cultura
6:1 7:1 21:1 25:1 41:1 42:1 62:1 64:1 104:1 153:1 196:1 513:1 535:1 596:1 854:1 1299:1 1443:1 1659:1 # eritematosas
3:1 14:1 55:1 179:1 186:1 388:1 796:1 # migran
7:2 21:1 55:1 81:1 90:1 122:1 132:1 152:1 169:1 239:1 423:1 686:1 687:1 718:1 1080:1 1317:1 1421:1 1563:1 1592:1 1748:1 # hipertermia
3:1 7:1 50:1 52:1 56:1 119:1 199:1 278:1 455:1 640:1 743:1 1097:1 1409:1 # vulnerable
8:1 29:1 39:1 49:1 58:1 72:1 86:1 97:1 98:1 100:1 114:1 177:1 563:1 984:1 1016:1 1079:1 1146:1 1811:1 # fecundación
7:1 12:1 20:1 25:1 27:1 64:1 109:1 114:1 258:1 312:1 441:1 580:1 854:1 1569:1 1576:1 # ferritina
5:1 30:1 35:1 56:1 63:1 80:1 154:1 300:1 374:1 449:1 475:1 1556:1 # klebsiella
8:1 33:1 39:1 43:1 68:1 86:1 96:1 99:1 104:1 714:1 753:1 # emoción
11:1 33:1 34:1 39:1 52:1 68:1 131:1 160:1 212:1 358:1 # conexión
9:1 16:1 22:1 35:1 52:1 145:1 185:1 330:1 352:1 384:1 862:1 1021:1 # agenesia
4:1 6:1 20:1 34:1 37:1 40:1 44:1 49:1 181:1 223:1 316:1 324:1 453:1 587:1 1416:1 1704:1 1781:1 # tonalidad
2:1 31:1 82:1 234:1 1358:1 1805:1 # sordo
27:1 55:1 64:1 104:1 149:1 312:1 860:1 # emitir
8:1 9:1 22:1 38:1 58:1 61:1 67:1 96:1 144:1 155:1 219:1 258:1 380:1 531:1 661:1 700:1 1551:1 1698:1 # ocurrencia
149:1 150:1 152:1 160:1 314:1 # exhibir
8:1 29:1 33:1 38:1 39:1 68:1 86:1 98:1 99:1 151:1 177:1 184:1 187:1 701:1 1136:1 1235:1 1582:1 # creación
1:1 3:1 8:1 29:1 33:1 39:1 61:1 68:1 86:1 98:1 99:1 129:1 177:1 184:1 193:1 231:1 297:1 921:1 1155:1 1157:1 # depuración
12:1 20:1 31:1 55:1 66:1 76:1 107:1 109:1 341:1 447:1 945:1 977:1 1341:1 # dopamina
# g.
27:1 35:1 36:1 40:1 41:1 49:1 64:1 103:1 173:1 181:1 222:1 312:1 548:1 552:1 790:1 1703:1 1779:1 # positividad
31:1 79:1 96:1 1723:1 # doce
# 2,5
4:1 37:1 38:1 40:1 44:1 49:1 151:1 181:1 316:1 324:1 587:1 701:1 1416:1 1540:1 # realidad
10:1 16:2 17:1 21:1 22:1 35:1 38:1 66:1 102:1 249:1 352:1 384:1 390:1 393:1 667:1 1561:1 1944:1 # parestesias
# k.
# sw
3:1 11:1 17:1 24:1 29:1 65:1 292:1 297:1 298:1 650:1 1369:1 # caracol
163:1 # hsc
7:1 25:1 54:1 145:1 149:1 153:1 179:1 # digerir
9:2 13:1 20:1 23:1 38:1 55:1 76:1 80:1 89:1 341:1 450:1 557:1 647:1 700:1 899:1 1572:1 1992:1 # entrenamiento
3:1 17:1 66:1 156:1 249:1 298:1 483:1 652:1 # lámpara
7:1 32:1 123:1 195:1 744:1 1422:1 # fisher
3:1 8:1 9:1 13:1 14:1 52:1 67:1 78:1 81:1 84:1 155:1 281:1 359:1 388:1 1021:1 1154:1 1210:1 1228:1 # penetrancia
7:1 56:1 # leer
8:1 32:1 33:1 39:1 54:1 68:1 72:1 85:1 86:1 99:1 161:1 238:1 482:1 490:1 528:1 749:1 876:1 1114:1 1145:1 1156:1 # disección
2:1 6:1 11:1 15:1 54:1 90:1 107:1 143:1 709:1 851:1 1010:1 1307:1 1988:1 # ortopédico
2:1 6:1 18:1 25:1 47:1 101:1 147:1 259:1 620:1 1705:1 1720:1 # notorio
9:1 20:1 38:1 210:1 557:1 700:1 # drena
11:1 27:1 41:1 48:1 64:1 173:1 299:1 310:1 312:1 434:1 542:1 552:1 849:1 1544:1 # cognitivos
3:1 6:1 40:1 62:1 152:1 196:1 210:1 445:1 605:1 610:1 669:1 692:1 1075:1 1331:1 1342:1 1395:1 1411:1 1426:1 1508:1 1514:1 1522:1 # hidrato
1:1 9:1 16:1 21:1 23:1 35:1 38:1 40:1 89:1 120:1 328:1 339:1 382:1 384:1 393:1 546:1 877:1 898:1 1044:1 1604:1 1936:1 # residente
3:1 7:1 35:1 80:1 128:1 172:1 278:1 413:1 969:1 # siquiera
7:1 10:1 16:1 21:1 28:2 73:1 102:1 122:1 145:1 206:1 299:1 304:1 390:1 1353:1 1562:1 1580:1 1944:1 # progesterona
8:1 12:1 33:1 39:1 57:1 68:1 86:1 99:1 100:1 108:1 161:1 238:1 396:1 482:1 490:1 1300:1 1526:1 # inducción
22:1 55:1 56:1 57:1 79:1 104:1 361:1 860:1 986:1 1428:1 1823:1 # leucemia
14:1 30:1 60:1 92:1 121:1 172:1 200:1 803:1 1687:1 # sanguijuela
27:2 38:1 64:1 81:1 84:1 173:1 193:1 310:1 312:1 552:1 740:1 849:1 1356:1 1376:1 1544:1 1879:1 # repetitivos
10:1 27:1 71:1 94:1 160:1 173:1 267:1 310:1 325:1 459:1 552:1 849:1 1544:1 1888:1 # exhaustivo
14:1 20:1 94:1 614:1 # ghana
17:1 52:1 75:1 287:1 # negar
12:1 33:1 35:1 43:1 48:1 110:1 649:1 1523:1 1736:1 # sinónimo
25:1 27:1 55:1 64:1 73:1 110:1 173:1 310:1 312:1 552:1 716:1 741:1 801:1 849:1 1544:1 1887:1 # primitivo
50:1 51:1 58:1 116:1 218:1 391:1 782:1 901:1 1690:1 1693:1 # vehículo
6:1 9:1 12:1 25:1 48:1 61:1 64:1 145:1 330:1 440:1 517:1 519:1 542:1 982:1 # genitourinario
4:1 9:1 23:1 28:1 41:1 85:1 89:1 94:1 291:1 526:1 793:1 811:1 # rosenthal
20:1 31:1 34:1 43:1 46:1 85:1 223:1 333:1 357:1 361:1 377:1 496:1 1524:1 1749:1 1865:1 # pseudomonas
5:1 11:1 65:1 650:1 896:1 # cola
2:1 4:1 42:1 132:1 174:1 247:1 408:1 444:1 648:1 657:1 983:1 996:1 1090:1 1742:1 # formal
16:1 34:1 52:1 81:1 358:1 465:1 862:1 966:1 1920:1 # pezones
9:1 12:1 92:1 106:1 148:1 296:1 313:1 452:1 471:1 1378:1 # influenzae
9:1 12:1 48:1 53:1 93:1 96:1 121:1 317:1 440:1 973:1 1520:1 1664:1 # meningocócica
16:1 33:1 35:1 38:1 39:1 68:1 73:1 74:1 176:1 384:1 393:1 416:1 470:1 663:1 673:1 871:1 880:1 1604:1 1810:1 # supresión
3:1 37:1 49:1 55:1 149:1 429:1 618:1 1351:1 # mirada
11:1 25:1 46:1 55:1 73:1 110:1 149:1 156:1 201:1 550:1 716:1 741:1 801:1 1118:1 1284:1 1887:1 # comprimir
24:1 27:1 57:1 62:1 108:1 115:1 173:1 310:1 396:1 552:1 644:1 849:1 1544:1 # educativo
6:1 26:1 44:1 53:1 64:1 65:1 84:1 119:1 303:1 466:1 519:1 521:1 559:1 861:1 1219:1 1841:1 # metabolitos
12:1 20:1 22:1 28:1 37:1 73:1 95:1 107:1 109:1 204:1 206:1 754:1 1638:1 # inapropiado
9:1 13:1 25:1 31:1 46:1 47:1 53:1 84:1 100:1 259:1 414:1 516:1 521:1 680:1 1154:1 1373:1 1865:1 # endometrio
8:1 10:1 11:1 13:1 34:1 57:1 70:1 131:1 134:1 161:1 167:1 202:1 209:1 225:1 233:1 237:1 238:1 # construcción
7:1 52:1 58:1 81:1 151:1 213:1 239:1 253:1 323:1 515:1 991:1 1187:1 1258:1 1264:1 1417:1 1555:1 1666:1 1829:1 1836:1 1873:1 1874:1 1962:1 # percutánea
9:1 21:1 35:1 44:1 47:1 77:1 167:1 253:1 375:1 428:1 642:1 930:1 1345:1 1501:1 # utensilio
16:1 35:1 38:1 40:1 54:1 149:1 384:1 393:1 865:1 1604:1 # residir
1:1 2:1 16:1 28:1 36:1 73:1 107:1 130:1 133:1 206:1 213:1 338:1 456:1 754:1 # desproporcionado
1:1 7:1 9:1 19:1 79:1 100:1 163:1 680:1 724:1 1225:1 1509:1 1875:1 # ascender
27:1 37:1 55:1 64:1 149:1 312:1 # admitir
5:1 17:1 25:1 26:1 84:1 92:1 124:1 128:1 226:1 315:1 466:1 473:1 576:1 1003:1 1229:1 1809:1 # plaquetario
22:1 53:1 54:1 115:1 499:1 684:1 804:1 1571:1 # media
11:1 47:1 56:1 65:1 140:1 287:1 650:1 1833:1 # colegio
12:1 18:1 41:1 103:1 303:1 320:1 392:1 512:1 1110:1 # bovinos
12:1 17:1 25:1 49:1 100:1 137:1 517:1 1016:1 1526:1 1784:1 1838:1 # brindar
2:1 3:1 31:1 337:1 540:1 # píldora
38:1 61:1 151:1 701:1 # urea
27:2 28:1 32:1 40:1 54:1 64:1 149:1 312:1 356:1 360:1 448:1 658:1 865:1 1754:1 2000:1 # tiroiditis
28:1 60:1 71:1 73:1 206:1 340:1 492:1 1077:1 # profusa
9:1 53:1 110:1 140:1 317:1 816:1 1517:1 # régimen
5:1 12:1 14:1 30:1 46:1 48:1 53:1 114:1 127:1 159:1 516:1 602:1 682:1 1664:1 1990:1 # feomelanina
2:1 5:1 31:1 37:1 38:1 50:1 171:1 198:1 200:1 287:1 540:1 941:1 1827:1 # regulador
15:1 24:1 83:1 95:1 764:1 1641:1 1803:1 # tópica
# bcg
10:1 27:1 36:1 44:1 65:1 128:1 459:1 559:1 666:1 674:1 917:1 1958:1 # poliquística
4:1 12:1 18:1 41:1 150:1 320:1 512:1 1649:1 # albinos
1:1 11:1 16:2 38:1 46:1 73:1 156:1 163:1 201:1 393:1 456:1 550:1 673:1 972:1 1118:1 1284:1 1764:1 1810:1 # descompresión
14:1 21:1 23:1 26:1 120:1 158:1 253:1 279:1 288:1 489:1 # mutante
16:1 27:1 32:1 64:1 82:1 140:1 141:1 185:1 312:1 340:1 356:1 448:1 695:1 1408:1 # esofagitis
27:1 47:1 150:1 314:1 # tibio
1:1 4:1 5:1 26:1 31:1 37:1 63:1 84:1 154:1 171:1 272:1 327:1 385:1 466:1 1827:1 # detallado
1:1 14:1 28:1 40:1 67:1 94:1 187:1 264:1 281:1 360:1 382:1 658:1 857:1 947:1 1494:1 1754:1 # chancroide
9:1 23:1 27:1 36:1 77:1 89:1 116:1 152:1 169:1 362:1 392:1 529:1 660:1 718:1 755:1 1853:1 1922:1 # hipoventilación
44:1 47:1 95:1 110:1 156:1 1959:1 # limpio
1271:1 # p450
8:1 9:1 12:1 21:1 23:1 33:1 39:1 67:1 68:1 86:1 99:1 120:1 155:1 257:1 375:1 380:1 531:1 735:1 # intención
37:1 49:1 85:1 92:1 115:1 128:1 324:1 473:1 843:1 937:1 1581:1 # sequedad
7:1 8:1 11:1 29:1 34:1 85:1 98:1 112:1 131:1 167:1 261:1 522:1 645:1 1404:1 1793:1 # conservación
75:1 119:1 162:1 # gaba
10:1 17:1 26:1 27:1 32:1 90:1 166:1 356:1 407:1 417:1 717:1 1577:1 1928:1 # artista
8:1 29:2 33:1 39:1 45:1 68:1 69:1 86:1 98:1 99:1 177:1 180:1 184:1 255:1 372:1 1184:1 # actuación
13:1 17:1 31:1 36:1 41:1 87:1 90:1 407:1 536:1 595:1 1758:1 1803:1 1918:1 # artrópodos
7:1 27:1 28:1 85:1 106:1 185:1 235:1 253:1 304:1 645:1 872:1 1694:1 1808:1 # seroaglutinación
4:1 15:1 24:1 53:1 54:1 83:1 115:1 499:1 524:1 804:1 851:1 1571:1 # medical
11:1 17:1 42:1 213:1 593:1 797:1 1461:1 # marco
4:1 5:1 6:1 63:1 154:1 272:1 385:1 872:1 # toalla
6:1 17:1 24:1 96:1 292:1 762:1 1788:1 # tocar
5:1 17:1 63:1 77:1 79:1 95:1 154:1 193:1 228:1 824:1 1310:1 1553:1 1843:1 # cepillar
1:1 11:1 16:1 29:1 34:1 60:1 85:1 131:1 167:1 456:1 503:1 1369:1 # desaconsejar
1:1 2:1 9:1 16:1 23:1 25:1 26:1 80:1 82:1 89:1 347:1 370:1 456:1 590:1 620:1 695:1 752:1 1805:1 # desorientación
7:1 11:1 27:1 31:1 34:1 40:1 90:1 116:1 131:1 224:1 635:1 687:1 717:1 820:1 1330:1 # convertidora
3:1 17:1 18:1 29:1 74:1 162:1 297:1 298:1 332:1 360:1 651:1 1953:1 # subaracnoideo
8:1 13:1 15:1 24:1 25:1 29:1 62:1 83:1 296:1 354:1 414:1 1065:1 1532:1 1608:1 # cicatrización
10:1 13:1 25:1 40:1 41:1 51:1 54:1 134:1 205:1 414:1 523:1 638:1 708:1 733:1 737:1 865:1 # clostridium
6:1 8:1 10:1 13:1 19:1 28:1 41:1 64:1 96:1 117:1 134:1 353:1 519:1 535:1 714:1 864:1 1045:1 1745:1 1806:1 # astrocitos
12:1 42:1 44:1 46:1 148:1 174:1 230:1 313:1 371:1 979:1 1399:1 1534:1 1594:1 # linfoma
8:1 12:1 33:1 39:1 68:1 72:1 81:1 86:1 99:1 133:1 161:1 167:1 238:1 482:1 490:1 727:1 749:1 876:1 886:1 1145:1 1149:1 1156:1 1955:1 # inspección
10:1 11:1 15:1 27:1 135:1 143:1 210:1 459:1 675:1 677:1 728:1 1393:1 # drástico
12:1 17:1 20:1 25:2 41:1 47:1 61:1 109:1 226:1 259:1 517:1 970:1 982:1 1108:1 1223:1 1298:1 # urinarios
17:1 40:1 49:1 58:1 172:1 181:1 1739:1 1784:1 # cuidar
14:1 20:1 24:1 32:1 119:1 150:1 1078:1 1241:1 # cannabis
10:1 16:1 102:1 # west
# 1,5
5:1 12:1 17:1 42:1 76:1 148:1 313:1 471:1 797:1 846:1 1377:1 # inflamar
17:1 21:1 66:1 90:1 204:1 249:1 407:1 686:1 847:1 1402:1 # aparte
4:1 41:1 51:1 65:1 570:1 708:1 833:1 1092:1 # alvéolos
14:1 52:1 61:1 113:1 361:1 1025:1 1041:1 1366:1 1858:1 # aneurysms
41:1 51:1 65:1 282:1 303:1 708:1 833:1 # émbolos
12:1 43:1 54:1 55:1 87:1 104:1 195:1 753:1 800:1 1340:1 1512:1 1986:1 # hemodinámica
2:1 7:1 18:1 21:1 25:1 53:1 76:1 90:1 151:1 153:1 686:1 694:1 869:1 1010:1 1218:1 # norteamericano
7:1 8:1 12:1 20:1 21:1 29:1 39:1 55:1 86:1 98:1 109:1 122:1 132:1 177:1 423:1 447:1 945:1 1317:1 1746:1 # terminación
162:1 681:1 688:1 # baja
9:1 18:1 57:1 106:1 145:1 235:1 289:1 330:1 561:1 774:1 926:1 1520:1 1808:1 # glucógeno
50:1 51:1 58:1 213:1 218:1 391:1 901:1 1120:1 # círculo
1:1 16:1 40:1 51:1 54:1 124:1 169:1 360:1 382:1 456:1 658:1 947:1 # diploides
9:1 12:1 17:1 23:1 26:1 89:1 116:1 347:1 576:1 590:1 660:1 1330:1 # inventar
3:1 28:1 61:1 69:1 129:1 147:1 165:1 183:1 592:1 # rotura
3:1 41:1 55:1 82:1 179:1 186:1 750:1 796:1 1190:1 1515:1 # migrañoso
3:1 7:1 92:1 278:1 492:1 511:1 704:1 # afuera
7:1 9:1 72:1 79:1 116:1 472:1 491:1 503:1 1221:1 1330:1 # envejecer
# 1991
2:1 11:1 20:1 27:1 32:1 34:1 82:1 90:1 223:1 356:1 386:1 717:1 1010:1 1511:1 # cortisona
37:1 49:1 76:1 429:1 # adamts13
6:1 11:1 15:1 34:1 44:1 45:1 131:1 148:1 274:1 471:1 601:1 # conflicto
1:1 11:1 16:1 35:1 36:1 41:1 46:1 156:1 163:1 201:1 222:1 456:1 548:1 550:1 972:1 1118:1 1703:1 1764:1 # descomposición
# 1960
7:1 18:1 21:1 59:1 62:1 66:1 122:1 138:1 814:1 867:1 929:1 1755:1 1839:1 # paterno
75:1 492:1 1792:1 # fuga
4:1 12:1 20:1 55:1 85:1 104:1 109:1 447:1 453:1 860:1 945:1 1406:1 # seminal
8:1 15:1 24:1 29:1 39:1 44:1 83:1 86:1 98:1 110:1 124:1 156:1 177:1 527:1 568:1 591:1 601:1 604:1 606:1 636:1 747:1 1308:1 1913:1 1956:1 1959:1 # implicación
3:1 17:2 19:1 25:1 26:1 35:1 64:1 66:1 118:1 226:1 249:1 298:1 329:1 427:1 483:1 576:1 790:1 1003:1 1997:1 # parasitaria
2:1 18:1 28:1 70:1 71:1 103:1 149:1 392:1 633:1 634:1 694:1 713:1 932:1 935:1 987:1 1110:1 1127:1 # norovirus
16:1 22:1 25:1 31:1 37:1 38:1 171:1 245:1 393:1 394:1 594:1 # resfriado
10:1 16:1 50:1 51:1 102:1 116:1 355:1 391:1 412:1 878:1 # vestíbulo
15:1 17:1 20:1 24:1 34:1 62:1 83:1 150:1 223:1 292:1 303:1 729:1 988:1 # bicarbonato
11:1 23:1 26:1 34:1 41:1 47:1 60:1 131:1 140:1 185:1 347:1 494:1 662:1 970:1 1049:1 1408:1 # contagiosas
43:1 74:1 136:1 874:1 # sumo
16:1 28:1 84:1 92:1 95:1 128:1 133:1 149:1 338:1 473:1 1006:1 1111:1 2000:1 # espiroquetas
9:1 22:1 29:1 54:1 79:1 87:1 227:1 465:1 683:1 684:1 1378:1 1394:1 1986:1 # benzodiacepinas
52:1 151:1 204:1 991:1 # apnea
8:1 19:1 22:1 27:1 47:1 62:1 82:1 96:1 144:1 644:1 714:1 # association
17:1 57:1 94:1 106:1 264:1 926:1 1494:1 # luchar
6:2 62:1 66:1 147:1 193:1 195:1 196:1 212:1 254:1 424:1 641:1 671:1 867:1 1705:1 1963:1 # hepatotoxicidad
2:2 3:1 26:1 31:1 36:1 37:1 90:1 130:1 171:1 337:1 540:1 567:1 941:1 1010:1 1343:1 1433:1 # portadora
# 98
7:1 31:1 56:1 107:1 124:1 835:1 955:1 # doppler
2:1 4:1 11:1 15:1 24:1 27:1 83:1 90:1 135:1 368:1 386:1 524:1 717:1 1010:1 1214:1 # cortical
11:1 12:1 41:1 55:1 57:1 60:1 76:1 106:1 235:1 341:1 447:1 494:1 655:1 926:1 1302:1 1341:1 1808:1 # glucosamina
11:1 15:1 25:1 143:1 258:1 367:1 410:1 1900:1 # férrico
11:1 15:1 27:1 77:1 95:1 135:1 143:1 193:1 351:1 677:1 1310:1 1738:1 1837:1 1843:1 # epiléptico
2:1 21:1 28:1 31:1 46:1 53:1 73:1 84:1 115:1 206:1 403:1 516:1 521:1 540:1 841:1 891:1 1215:1 # prometedor
# h1
186:1 # gr
# 2-3
15:1 24:1 27:1 44:1 50:1 83:1 124:1 169:1 279:1 406:1 601:1 831:1 1308:1 1725:1 1913:1 # multiplicación
8:1 28:1 29:1 42:1 73:1 98:1 110:1 204:1 206:1 212:1 254:1 424:1 890:1 971:1 # aproximación
11:1 15:1 26:1 48:1 64:1 76:1 103:1 143:1 208:1 427:1 487:1 1244:1 1541:1 # vitamínico
53:1 92:1 128:1 473:1 # meñique
3:1 4:1 15:1 17:1 24:1 27:1 66:1 83:1 135:1 232:1 249:1 298:1 368:1 430:1 483:1 1240:1 1304:1 # paralítica
14:1 18:1 56:1 311:1 503:1 688:1 # lejano
1:1 16:1 35:1 38:1 73:1 173:1 193:1 310:1 384:1 393:1 673:1 849:1 1604:1 1810:1 1866:1 # depresivo
26:1 28:1 32:1 34:1 48:1 73:1 93:1 147:1 170:1 185:1 206:1 592:1 919:1 1133:1 1835:1 1993:1 # protagonista
8:1 32:1 33:1 35:1 38:1 39:1 68:1 72:1 73:1 416:1 470:1 484:1 673:1 783:1 1014:1 # precisión
9:2 17:1 23:1 26:1 38:1 89:1 148:1 347:1 394:1 576:1 590:1 700:1 931:1 # enfrentar
11:1 15:1 27:1 52:1 135:1 143:1 322:1 394:1 677:1 678:1 1304:1 # nefrítico
3:1 4:1 14:1 17:1 19:1 20:1 56:1 60:1 66:1 249:1 298:1 388:1 395:1 399:1 483:1 498:1 537:1 614:1 1542:1 # paranasales
4:1 26:1 38:1 45:1 72:1 327:1 481:1 484:1 739:1 # rectal
6:1 11:1 23:1 26:1 29:1 34:1 96:1 131:1 147:1 174:1 347:1 662:1 1036:1 1049:1 1134:1 1705:1 1788:1 # fotocontacto
8:1 29:1 39:1 53:1 69:1 86:1 136:1 141:1 161:1 238:1 322:1 460:1 482:1 495:1 965:1 1095:1 1728:1 1890:1 # tumefacción
2:1 20:1 31:1 37:1 69:1 90:1 97:1 171:1 174:1 505:1 657:1 704:1 795:1 1010:1 1709:1 # afortunado
11:1 34:1 43:1 47:1 48:1 52:1 96:1 131:1 136:1 361:1 874:1 919:1 1036:1 1041:1 # neumoconiosis
5:1 8:1 12:1 14:1 72:1 92:1 128:1 199:1 473:1 525:1 682:1 783:1 # blanquecina
9:1 23:1 26:1 55:1 76:1 80:1 89:1 93:1 147:1 185:1 341:1 370:1 647:1 752:1 1233:1 1244:1 1277:1 1835:1 1992:1 1993:1 # agotamiento
2:1 18:1 21:1 25:1 76:1 90:1 151:1 410:1 686:1 694:1 1010:1 1611:1 # norteamérica
12:1 18:1 152:1 264:1 320:1 1967:1 # chino
2:1 6:1 17:1 75:1 101:1 105:1 147:1 175:1 182:1 192:1 1705:1 # otorgar
9:1 12:1 18:1 21:1 41:2 54:1 82:1 100:1 320:1 375:1 512:1 680:1 750:1 838:1 1512:1 # tendinosos
14:1 40:1 51:1 52:1 124:1 176:1 360:1 361:1 658:1 1025:1 1041:1 1232:1 # aneuploidías
32:1 33:1 35:1 39:1 55:1 68:1 104:1 416:1 470:1 860:1 1014:1 # emisión
5:1 17:1 50:1 69:1 198:1 228:1 332:1 355:1 422:1 878:1 # tubular
3:1 10:1 16:1 17:1 26:1 38:1 61:1 102:1 129:1 166:1 267:1 393:1 748:1 # restaurar
14:1 54:1 66:1 100:1 149:1 160:1 838:1 992:1 1420:1 1751:1 # expandir
15:1 24:1 48:1 83:1 487:1 1043:1 # túnica
10:1 16:1 26:1 38:1 56:1 72:1 79:1 102:1 119:1 166:1 199:1 393:1 640:1 743:1 748:1 1219:1 1221:1 1409:1 # restablecer
4:1 37:1 40:1 44:1 49:1 85:1 160:1 181:1 316:1 324:1 372:1 587:1 1416:1 # sexualidad
15:1 24:1 27:1 83:1 93:1 96:1 135:1 141:1 185:1 368:1 1120:1 1304:1 1835:1 # fagocíticas
8:1 9:1 21:1 22:1 36:1 67:1 110:1 144:1 147:1 155:1 156:1 219:1 375:1 380:1 531:1 661:1 809:1 1959:1 # impotencia
3:1 15:1 17:1 24:1 37:1 54:1 83:1 292:1 618:1 851:1 1050:1 # radicar
9:1 23:1 27:1 38:2 58:1 61:1 72:1 89:1 258:1 362:1 484:1 700:1 1079:1 1551:1 1853:1 # recurrentis
8:1 9:1 22:1 38:1 67:1 144:1 155:1 187:1 219:1 380:1 531:1 661:1 1582:1 # creencia
2:1 11:1 17:1 20:1 28:1 34:1 223:1 386:1 730:1 1108:1 1127:1 # coronary
10:1 17:1 19:1 26:1 117:1 162:1 166:1 576:1 # bastar
17:1 50:1 75:1 1020:1 1097:1 # vulgar
16:1 25:1 34:1 47:1 52:1 73:1 259:1 358:1 405:1 801:1 862:1 1920:1 1954:1 # priones
49:1 74:1 162:1 185:1 200:1 332:1 377:1 651:1 1009:1 1467:1 1552:1 1653:1 1957:1 1978:1 # subaguda
5:1 11:1 21:1 24:1 55:1 62:1 65:1 72:1 76:1 341:1 650:1 814:1 896:1 1377:1 1626:1 # catecolaminas
4:1 7:1 12:1 20:1 55:1 109:1 132:1 145:1 423:1 447:1 453:1 945:1 1317:1 1406:1 # germinal
11:1 15:1 27:1 90:1 135:1 143:1 677:1 717:1 1214:1 1301:1 # aórtico
2:1 12:1 36:1 44:1 77:1 111:1 130:1 150:1 174:1 371:1 428:1 442:1 1337:1 1365:1 1536:1 1564:1 1862:1 # porfobilinógeno
9:1 21:1 23:1 61:1 89:1 105:1 120:1 145:1 328:1 330:1 # urgente
3:1 14:1 42:1 46:1 50:1 51:1 62:1 186:1 230:1 388:1 391:1 438:1 596:1 796:1 1759:1 # granulomatosa
4:1 12:1 20:1 37:1 40:1 44:1 49:1 109:1 123:1 181:1 316:1 324:1 453:1 587:1 1406:1 1416:1 # finalidad
17:2 26:1 38:1 49:1 84:1 234:1 466:1 576:1 909:1 1073:1 1784:1 # retardar
4:1 6:1 32:1 34:1 43:1 48:1 49:1 113:1 157:1 168:1 170:1 178:1 189:1 211:1 406:1 919:1 1704:1 1844:1 # daltonismo
5:1 12:1 18:1 27:1 62:1 320:1 580:1 644:1 710:1 # latino
6:1 10:1 15:1 32:1 65:1 125:1 140:1 152:1 417:1 514:1 561:1 665:1 1029:1 1040:1 1067:1 1249:1 1252:1 1255:1 1309:1 1312:1 1407:1 # histológica
10:1 14:1 16:1 17:1 24:1 26:1 67:1 102:1 166:1 281:1 288:1 292:1 369:1 373:1 411:1 748:1 # estancar
1:2 7:1 9:1 16:1 38:1 73:1 100:1 133:1 338:1 456:1 673:1 680:1 700:1 724:1 1875:1 # desprender
9:1 10:1 13:1 16:1 18:1 102:1 134:1 145:1 207:1 289:1 330:1 536:1 561:1 774:1 # estrógeno
8:1 10:1 11:1 27:1 32:1 56:1 64:1 65:1 72:1 417:1 459:1 650:1 783:1 1376:1 1833:1 # colecistitis
6:1 38:1 42:1 51:1 62:1 65:1 136:1 196:1 299:1 361:1 596:1 833:1 1299:1 1559:1 # reumatología
72:1 # ecv
26:1 43:1 53:1 84:1 104:1 195:1 235:1 299:1 466:1 521:1 753:1 800:1 1248:1 1340:1 1841:1 # metahemoglobinemia
1:1 27:1 62:1 149:1 162:1 300:1 644:1 1995:1 # debatir
14:1 15:1 23:1 24:1 27:1 48:1 83:1 158:1 179:1 362:1 363:1 419:1 458:1 487:1 623:1 799:1 889:1 1043:1 # antigénica
10:1 13:1 16:1 38:1 55:1 80:1 102:1 110:1 134:1 207:1 647:1 716:1 899:1 1915:1 # estreñimiento
9:1 16:1 52:1 145:1 299:1 330:1 862:1 1021:1 1363:1 # pyogenes
7:1 15:1 17:1 24:1 27:1 79:1 83:1 90:1 123:1 290:1 292:1 383:1 491:1 687:1 717:1 1091:1 1291:1 1391:1 # certificar
1:1 8:1 29:1 40:1 98:1 348:1 382:1 897:1 966:1 1676:1 # acidez
1:1 16:1 31:1 377:1 438:1 456:1 1749:1 # desnudo
7:1 19:1 28:1 38:1 79:1 112:1 137:1 300:1 392:1 491:1 707:1 1002:1 1107:1 1609:1 # cerebrovasculares
27:1 38:1 80:1 85:1 104:1 137:1 193:1 282:1 351:1 840:1 850:1 1656:1 1837:1 # septiembre
8:1 15:1 33:1 37:1 39:1 54:1 68:1 86:1 99:1 345:1 851:1 1050:1 # adición
7:1 16:1 70:1 81:1 103:1 126:1 149:1 195:1 553:1 634:1 713:1 744:1 932:1 # herpesvirus
7:1 15:1 17:1 24:1 25:1 83:1 116:1 123:1 153:1 290:1 292:1 383:1 635:1 1091:1 1291:1 1391:1 # verificar
38:1 # rey
11:1 16:1 28:1 34:1 66:1 67:1 133:1 137:1 338:1 730:1 879:1 1002:1 1825:1 1859:1 # broncoespasmo
17:1 26:1 31:1 37:1 66:1 90:1 171:1 204:1 249:1 407:1 567:1 847:1 1343:1 1433:1 # apartado
1334:1 # rls
10:1 12:1 23:1 27:2 32:1 54:1 173:1 257:1 310:1 362:1 417:1 459:1 528:1 552:1 580:1 849:1 1544:1 # distintivo
54:1 93:1 179:1 1520:1 # código
8:1 15:1 31:1 44:1 46:1 47:1 55:1 77:1 345:1 428:1 603:1 976:1 1339:1 1501:1 1865:1 # domicilio
14:1 23:1 27:1 41:1 65:1 158:1 174:2 290:1 362:1 594:1 623:1 1272:1 1590:1 1815:1 1919:1 # antifosfolípidos
8:1 9:1 20:1 31:1 34:1 37:1 47:1 53:1 67:1 155:1 171:1 223:1 317:1 380:1 404:1 405:1 505:1 531:1 564:1 639:1 758:1 795:1 950:1 1082:1 1137:1 1147:1 1273:1 1297:1 # mencionado
8:1 13:1 15:1 20:1 25:1 34:1 47:1 223:1 253:1 345:1 367:1 404:1 405:1 414:1 438:1 564:1 639:1 758:1 1222:1 # nutricionales
42:1 72:1 79:1 104:1 161:1 513:1 749:1 # eccema
14:1 27:1 38:1 62:1 64:1 66:1 67:1 151:1 187:1 281:1 644:1 701:1 1376:1 1582:1 # pancreatitis
4:1 14:1 18:1 22:1 26:1 44:1 64:1 311:1 316:1 327:1 427:1 565:1 882:1 # italiano
11:1 13:1 15:1 25:1 46:1 127:1 143:1 145:1 367:1 414:1 993:1 1222:1 1611:1 1900:1 # geométrico
5:1 28:1 41:1 65:1 85:1 127:1 526:1 896:1 # roseola
5:1 17:1 19:1 35:1 77:1 162:1 228:1 329:1 672:1 # basilar
7:1 20:1 34:1 81:1 82:1 223:1 239:1 319:1 472:1 681:1 738:1 # personaje
17:1 70:1 71:1 103:1 149:1 303:1 392:1 633:1 634:1 713:1 729:1 932:1 935:1 987:1 1110:1 # arbovirus
2:1 10:1 32:1 36:1 48:1 69:1 90:1 97:1 107:1 130:1 170:1 417:1 1010:1 1935:1 # oportunistas
25:1 27:1 32:1 56:1 61:1 64:1 124:1 312:1 356:1 361:1 448:1 835:1 854:1 982:1 1366:1 1823:1 # pleuritis
8:1 26:1 28:1 29:1 33:1 39:1 68:1 86:1 98:1 99:1 147:1 177:1 184:1 592:1 1134:1 1869:1 1993:1 # rotación
92:1 93:1 287:1 492:1 # fuego
4:1 15:1 28:1 55:1 136:1 187:1 355:1 603:1 857:1 872:1 # microalbuminuria
3:1 7:1 11:1 61:1 69:1 90:1 111:1 129:1 165:1 183:1 227:1 687:1 1966:1 # cobertura
6:1 9:1 24:1 31:1 87:1 1758:1 # en~todo~caso
5:1 28:1 41:1 65:1 526:1 896:1 # roséola
15:1 22:1 25:1 35:1 84:1 352:1 367:1 # rickettsias
# bmj
2:1 19:1 43:1 75:1 105:1 113:1 168:1 175:1 182:1 192:1 1924:1 # orgasmo
8:1 13:1 15:1 28:1 46:1 55:1 64:1 88:1 345:1 353:1 403:1 603:1 976:1 1336:1 1669:1 # azitromicina
# pbg
50:1 75:1 231:1 1020:1 1220:1 # pulga
2:1 4:1 36:1 41:1 51:1 79:1 130:1 133:1 141:1 322:1 708:1 1217:1 1347:1 1471:1 1968:1 # cefalosporinas
4:1 11:1 15:1 105:1 140:1 143:1 410:1 665:1 944:1 1738:1 # alérgico
19:1 75:1 141:1 704:1 # gafas
1834:1 # 2013
64:1 1516:1 # ait
28:1 37:1 42:1 61:1 108:1 873:1 925:1 1303:1 1504:1 1658:1 # maduro
2:1 60:1 119:1 303:1 1769:1 # sabor
8:1 12:1 32:1 33:1 35:1 39:1 67:1 68:1 155:1 416:1 470:1 1014:1 1103:1 # incisión
6:1 7:1 21:1 25:1 41:1 42:1 62:1 64:1 104:1 153:1 196:1 513:1 535:1 596:1 854:1 1299:1 1443:1 1659:1 # eritematosa
7:1 15:1 16:1 27:1 81:1 132:1 133:1 135:1 239:1 338:1 389:1 423:1 543:1 607:1 656:1 727:1 954:1 1019:1 1039:1 1250:1 # espermática
31:1 37:1 41:1 49:1 160:1 171:1 324:1 377:1 595:1 1552:1 # exudados
4:2 5:1 17:1 44:1 60:2 228:1 316:1 395:2 904:1 # salar|salir
319:1 # qrs
8:1 29:1 43:1 44:1 77:1 98:1 103:1 296:1 354:1 392:1 428:1 1065:1 1110:1 1603:1 1802:1 # movilización
9:1 11:1 15:1 18:1 95:1 114:1 143:1 147:1 289:1 412:1 1372:1 1641:1 # fenotípico
1:1 25:1 30:1 44:1 91:1 136:1 149:1 733:1 1094:1 1243:1 1321:1 1961:1 # delirium
62:1 # atp
3:1 21:1 61:1 69:1 129:1 160:1 165:1 183:1 451:1 868:1 # textura
52:1 # new
18:1 31:1 87:1 1758:1 # nodo
11:1 15:1 27:1 52:1 135:1 136:1 143:1 361:1 389:1 543:1 607:1 656:1 677:1 954:1 1019:1 1039:1 1041:1 1333:1 1354:1 1359:1 1370:1 # neumático
11:1 15:1 17:1 25:1 30:1 56:1 79:1 96:1 112:1 143:1 226:1 367:1 1206:1 1274:1 1371:1 1723:1 1900:1 # varicoceles
3:1 26:1 62:1 445:1 825:1 # rata
4:1 17:1 25:1 26:1 66:1 80:1 84:1 226:1 249:1 327:1 466:1 # parietal
10:1 16:1 26:1 44:1 77:1 102:1 119:1 150:1 166:1 296:1 354:1 428:1 748:1 1065:1 1219:1 1241:1 1536:1 1603:1 1802:1 # estabilizar
12:1 19:1 20:1 60:1 109:1 128:1 172:1 399:1 413:1 537:1 1542:1 1729:1 1982:1 # quinasa
# p53
21:1 22:1 55:1 88:1 104:1 147:1 465:1 809:1 860:1 986:1 1361:1 1428:1 1443:1 # azotemia
10:1 16:1 17:1 26:1 38:1 73:1 102:1 166:1 393:1 576:1 673:1 748:1 1810:1 # prestar
3:1 7:1 8:1 9:1 29:1 38:1 52:1 98:1 145:1 278:1 287:1 297:1 330:1 455:1 921:1 1021:1 1785:1 1921:1 # regeneración
16:1 33:1 35:1 37:1 39:1 68:1 195:1 384:1 416:1 470:1 871:1 880:1 # adhesión
3:1 17:1 30:1 56:1 79:1 137:1 300:1 725:1 1107:1 1274:1 1371:1 # celebrar
5:1 65:1 70:1 332:1 896:1 # rubéola
3:1 11:1 17:1 46:1 73:1 156:1 201:1 550:1 1118:1 1284:1 # comprar
15:1 45:1 69:1 71:1 180:1 1661:1 # ictus
5:1 15:1 17:2 27:1 50:1 58:1 66:1 90:1 135:1 198:1 218:1 228:1 249:1 346:1 407:1 422:1 508:1 585:1 664:1 706:1 717:1 942:1 1214:1 1451:1 1577:1 1596:1 1772:1 1877:1 1911:1 1932:1 1981:1 # particularidad
12:1 31:1 43:1 67:1 87:1 1103:1 1520:1 1758:1 1871:1 # incómodo
6:1 12:1 19:1 23:1 27:1 35:1 46:1 220:1 257:1 329:1 389:1 543:1 649:1 656:1 726:1 817:1 954:1 1019:1 # asintomático
33:1 35:1 39:1 68:1 71:1 416:1 470:1 492:1 1771:1 # fusión
16:1 21:1 32:1 35:1 73:1 190:1 384:1 536:1 667:1 1099:1 # prótesis
17:1 22:1 38:1 103:1 119:1 137:1 504:1 840:1 1593:1 # abreviar
10:1 13:1 16:1 17:1 38:1 72:1 94:1 102:1 134:1 207:1 264:1 484:1 899:1 1494:1 1537:1 1915:1 # estrechar
967:1 # 5-10
3:1 8:1 13:1 15:1 21:1 29:1 44:1 78:1 84:1 98:1 205:1 297:1 921:1 1154:1 1557:1 1608:1 # tetraciclina
46:1 51:1 93:1 299:1 336:1 1600:1 1985:1 # homólogo
5:1 10:1 50:1 69:1 198:1 666:1 699:1 1813:1 1958:1 # fístula
11:1 15:1 40:1 55:1 95:1 143:1 193:1 603:1 1310:1 # epidémico
17:1 26:1 28:1 45:1 72:1 73:1 206:1 481:1 576:1 712:1 739:1 # proyectar
26:1 27:1 45:1 62:1 72:1 81:1 160:1 173:1 481:1 552:1 644:1 739:1 886:1 992:1 1737:1 1751:1 # expectativa
2:1 3:1 9:1 14:1 48:1 51:1 114:1 148:1 205:1 337:1 387:1 388:1 440:1 502:1 638:1 918:1 1372:1 # cloranfenicol
5:1 9:1 30:1 52:1 92:1 116:1 602:1 660:1 966:1 1021:1 # venezuela
7:1 8:1 15:1 27:1 32:1 64:1 79:1 103:1 261:1 312:1 345:1 356:1 448:1 491:1 522:1 864:1 956:1 1926:1 1989:1 # cervicitis
9:1 18:1 56:1 124:1 289:1 835:1 1680:1 # pleno
24:1 41:1 43:1 163:1 1923:1 # mosca
3:1 10:1 11:1 29:1 41:1 69:1 136:1 137:1 282:1 523:1 655:1 725:1 965:1 1369:1 # acostumbrar
11:1 27:1 46:1 56:1 62:1 66:1 156:1 199:1 201:1 314:1 550:1 640:1 644:1 867:1 1118:1 # compatible
13:1 28:1 46:1 56:1 282:1 300:1 303:1 340:1 353:1 403:1 471:1 1672:1 # tromboflebitis
19:1 55:1 74:1 136:1 149:1 # asumir
7:1 25:1 38:1 55:1 80:1 92:1 110:1 128:1 153:1 473:1 511:1 647:1 716:1 741:1 1581:1 # requerimiento
16:1 28:1 55:1 60:1 73:1 76:1 79:1 80:1 96:1 206:1 341:1 647:1 1045:1 1057:1 1723:1 1992:1 # procesamiento
5:1 77:1 95:1 176:1 231:1 672:1 1843:1 # pupila
9:1 23:1 27:1 56:1 70:1 71:1 89:1 103:1 149:1 173:1 362:1 552:1 633:1 634:1 713:1 932:1 935:1 987:1 1680:1 1853:1 # lentivirus
10:1 16:1 27:1 54:1 102:1 112:1 145:1 173:1 179:1 459:1 552:1 719:1 1695:1 1765:1 # digestiva
11:1 31:1 36:1 41:1 87:1 107:1 595:1 709:1 1758:1 # copépodos
6:1 62:1 66:1 196:1 204:1 296:1 847:1 867:1 # zapato
24:1 704:1 # café
3:1 11:1 14:1 67:1 281:1 388:1 394:1 863:1 1859:1 # franco
5:1 30:1 50:1 58:1 81:1 198:1 218:1 430:1 508:1 782:1 # película
7:1 9:1 16:1 21:1 23:1 25:1 47:1 53:1 85:1 89:1 120:1 122:1 153:1 259:1 328:1 418:1 579:1 806:1 811:1 1796:1 1863:1 1916:1 1949:1 # mesenterio
15:1 24:1 48:1 74:1 83:1 205:1 208:1 332:1 430:1 487:1 651:1 1043:1 # subclínica
4:1 5:1 17:1 42:1 132:1 228:1 408:1 904:1 # alarma
27:1 32:1 35:1 41:1 51:1 64:1 222:1 235:1 312:1 356:1 448:1 708:1 790:1 997:1 1779:1 # glositis
3:1 8:1 13:1 14:1 15:1 33:1 35:1 39:1 68:1 78:1 86:1 99:1 167:1 345:1 388:1 659:1 822:1 930:1 1210:1 1280:1 1549:1 # transición
2:1 28:1 41:1 82:1 258:1 303:1 526:1 750:1 1102:1 1769:1 1831:1 # borroso
16:1 38:1 60:1 73:1 104:1 156:1 393:1 673:1 1284:1 1810:1 # empresa
4:1 6:1 26:1 37:1 40:1 44:1 49:1 147:1 181:1 316:1 324:1 327:1 587:1 1416:1 1993:1 # totalidad
17:1 22:1 25:1 40:1 44:1 77:1 112:1 119:1 150:1 226:1 245:1 428:1 554:1 1241:1 1416:1 1536:1 # variabilidad
5:1 17:1 25:1 37:1 40:1 49:1 181:1 205:1 226:1 228:1 324:1 587:1 737:1 1605:1 # claridad
27:1 77:1 90:1 410:1 717:1 755:1 # fértil
5:1 17:1 63:1 75:1 154:1 185:1 # llagar
12:1 20:1 103:1 109:1 303:1 392:1 1110:1 # bovina
8:1 9:1 11:1 29:1 46:1 60:1 81:1 98:1 156:1 167:1 201:1 550:1 642:1 1118:1 1228:1 # compensación
34:1 36:1 204:1 688:1 # japonés
70:2 136:1 137:1 332:1 # rubrum
3:1 13:1 27:1 29:1 42:1 46:1 62:1 78:1 230:1 264:1 297:1 336:1 596:1 644:1 1458:1 1557:1 # trachomatis
# y.
1:1 9:1 13:1 23:1 28:1 37:1 89:1 339:1 353:1 450:1 546:1 894:1 1572:1 1857:1 # adentro
30:1 35:1 37:1 40:1 41:1 49:1 51:1 63:1 116:1 181:1 222:1 324:1 374:1 587:1 708:1 923:1 # vellosidades
4:1 29:1 32:1 44:1 74:1 103:1 296:1 316:1 354:1 372:1 1065:1 1603:1 1802:1 # visualización
7:1 49:1 58:1 92:1 234:1 511:1 532:1 813:1 1674:1 # cuerda
19:1 25:1 26:1 169:1 187:1 351:1 902:1 1683:1 # criptas
9:1 11:1 46:1 201:1 711:1 # en~común
1:1 2:1 17:1 26:1 36:1 90:1 130:1 193:1 576:1 1010:1 1433:1 # deportar
12:1 20:1 35:1 41:1 47:1 55:1 109:1 222:1 649:1 970:1 # miosina
17:1 22:1 44:1 55:1 77:1 428:1 565:1 887:1 927:1 1247:1 1283:1 1593:1 # miliar
9:1 52:1 57:1 108:1 195:1 264:1 396:1 # duchenne
8:1 15:1 40:1 47:1 54:1 74:1 172:1 345:1 348:1 646:1 865:1 # suicidio
51:1 58:1 71:1 96:1 1531:1 1668:1 1698:1 # locus
3:1 14:1 42:1 46:1 50:1 51:1 186:1 230:1 388:1 391:1 438:1 796:1 1759:1 # granuloma
3:1 17:1 24:1 163:1 292:1 298:1 656:1 728:1 1923:1 # máscara
1:1 3:1 7:1 9:1 17:1 52:1 145:1 278:1 287:1 330:1 455:1 1021:1 # degenerar
17:1 20:1 97:1 1108:1 1709:1 1714:1 # ayunar
20:1 28:1 34:1 52:1 223:1 322:1 394:1 730:1 # nefrona
84:1 # ets
221:1 415:1 827:1 1232:1 # mg/día
3:1 9:1 13:1 14:1 17:1 38:1 66:1 78:1 133:1 167:1 249:1 388:1 700:1 822:1 1210:1 1280:1 1549:1 1561:1 # transparente
7:1 11:1 16:1 56:1 65:1 81:1 152:1 169:1 213:1 239:1 431:1 650:1 718:1 1080:1 1258:1 1421:1 1461:1 1563:1 1592:1 1833:1 # hipercolesterolemia
4:1 19:1 24:1 74:1 372:1 1615:1 # casual
2:1 9:1 11:1 26:1 29:1 55:1 76:1 80:1 90:1 341:1 370:1 386:1 647:1 1010:1 1233:1 1244:1 1369:1 1433:1 1992:1 # acortamiento
4:1 22:2 55:1 140:1 439:1 893:1 986:1 1020:1 # mialgia
11:1 15:1 143:1 152:1 264:1 1967:1 # chico
42:1 66:1 204:1 847:1 # mapa
11:1 17:1 213:1 593:1 1461:1 # arco
5:1 9:1 17:1 38:1 205:1 228:1 258:1 700:1 1551:1 1901:1 # clarren
17:1 22:1 25:1 55:1 64:1 258:1 854:1 986:1 1901:1 # arritmia
26:1 38:1 84:1 137:1 466:1 840:1 1073:1 1515:1 # bretaña
3:1 14:1 21:1 23:1 37:1 58:1 120:1 158:1 210:1 372:1 388:1 489:1 1075:1 # cuadrante
25:1 32:1 1230:1 # risk
57:1 70:1 79:1 137:1 209:1 # bruce
7:1 27:1 29:1 32:1 60:1 62:1 79:1 141:1 356:1 491:1 594:1 644:1 683:1 1728:1 # satisfacer
16:1 33:1 35:1 39:1 68:1 85:1 384:1 416:1 470:1 871:1 880:1 # sesión
17:1 18:1 112:1 392:1 # novar
8:1 47:1 96:1 303:1 404:1 714:1 # bocio
16:1 82:1 92:1 128:1 473:1 695:1 742:1 # queso
22:1 38:1 55:1 61:1 104:1 860:1 986:1 1428:1 # uremia
# vfg
1:1 27:1 28:1 40:1 127:1 149:1 360:1 382:1 658:1 947:1 1754:1 2000:1 # tiroideo
9:1 14:1 23:1 52:1 55:1 60:1 76:1 80:1 89:1 151:1 341:1 370:1 647:1 752:1 991:1 1025:1 1233:1 1277:1 1992:1 # saneamiento
33:1 39:1 56:1 68:1 160:1 212:1 471:1 # flexión
17:1 40:1 49:1 65:1 103:1 181:1 570:1 1784:1 # olvidar
56:1 179:1 856:1 # leigh
2:1 3:1 9:1 19:1 31:1 36:1 41:1 100:1 118:1 130:1 133:1 337:1 595:1 680:1 1347:1 1373:1 1492:1 # endosporas
7:1 12:1 44:1 50:1 58:1 69:1 213:1 218:1 227:1 332:1 371:1 1030:1 1258:1 1545:1 1762:1 1966:1 # tuberculina
8:1 11:1 40:2 47:1 54:1 96:1 161:1 238:1 348:1 360:1 646:1 658:1 865:1 895:1 1206:1 1845:1 # coccidioides
9:1 11:1 15:1 25:1 143:1 145:1 330:1 367:1 410:1 1900:1 # genérico
1:2 2:1 9:1 16:2 52:1 82:1 234:1 339:1 456:1 695:1 862:1 1021:1 1358:1 1798:1 1805:1 # desordenes
12:1 37:1 40:1 48:1 49:1 123:1 181:1 324:1 587:1 704:1 978:1 994:1 # afinidad
6:1 16:1 133:1 231:1 253:1 338:1 # esputo
2:1 12:1 28:1 106:1 128:1 172:1 413:1 471:1 1127:1 1665:1 1729:1 # fluoroquinolonas
76:1 151:1 # eam
6:1 140:1 169:1 287:1 351:1 959:1 # egipto
24:1 57:1 438:1 # nuca
3:1 7:1 21:1 32:1 35:1 47:1 122:1 123:1 147:1 204:1 278:1 809:1 1014:1 1234:1 # fisioterapia
5:1 7:1 19:1 85:1 280:1 645:1 # laser
11:1 20:1 34:1 57:1 65:1 88:1 106:1 131:1 223:1 465:1 471:1 926:1 1302:1 1361:1 # fluconazol
5:1 8:1 9:1 21:1 22:1 62:1 67:1 144:1 155:1 219:1 375:1 380:1 531:1 661:1 710:1 814:1 # latencia
9:2 20:1 100:1 145:1 330:1 557:1 561:1 680:1 1870:1 # endógena
13:1 30:1 33:1 45:1 56:1 72:1 481:1 536:1 1371:1 1472:1 # electrón
17:1 27:1 29:1 38:1 45:1 112:1 151:1 173:1 255:1 552:1 701:1 719:1 1122:1 1136:1 1235:1 1695:1 # reactivar
19:1 27:1 29:1 38:1 45:1 112:1 151:1 173:1 255:1 552:1 701:1 719:1 1122:1 1136:1 1235:1 1609:1 1695:1 # reactivas
5:1 11:1 19:1 42:1 107:1 113:1 124:1 280:1 315:1 433:1 446:1 493:1 506:1 1438:1 1567:1 # mycoplasma
3:1 14:1 42:1 46:1 50:1 51:1 62:1 186:1 230:1 388:1 391:1 438:1 596:1 796:1 1759:1 # granulomatosas
2:1 17:1 38:1 174:1 296:1 322:1 657:1 # reforzar
4:1 12:1 35:1 60:1 71:1 395:1 438:1 649:1 1606:1 # sinusal
6:1 8:1 64:1 213:1 410:1 503:1 519:1 698:1 864:1 1745:1 # ejército
2:1 92:1 112:1 438:1 504:1 1363:1 # nueva~york
2:1 3:1 4:1 11:1 232:1 258:1 386:1 1102:1 1425:1 # corral
28:1 29:1 60:1 187:1 857:1 1804:1 # sacro
4:1 5:1 19:1 22:1 26:1 55:1 85:1 104:1 280:1 327:1 860:1 904:1 986:1 1428:1 # talasemia
8:1 17:1 22:1 28:1 34:1 67:1 73:1 97:1 144:1 155:1 206:1 219:1 438:1 730:1 1593:1 # pronunciar
11:2 31:1 65:1 96:1 650:1 1036:1 1738:1 # colédoco
132:1 1791:1 # rmn
27:1 38:1 77:1 193:1 351:1 755:1 850:1 1356:1 1837:1 # reptil
7:1 12:1 14:1 16:1 21:1 23:2 38:1 60:1 120:1 122:1 158:1 257:1 393:1 579:1 707:1 735:1 1383:1 # interesante
5:1 # «la
8:1 16:1 33:1 38:1 39:1 68:1 72:1 85:1 86:1 99:1 161:1 238:1 393:1 482:1 490:1 749:1 876:1 1114:1 1145:1 1156:1 1949:1 # resección
2:1 3:1 13:1 17:1 28:1 36:1 41:1 90:1 130:1 133:1 337:1 353:1 407:1 526:1 1347:1 1492:1 1918:1 # artrosporas
5:1 50:1 132:1 198:1 279:1 1301:1 # fórmula
31:1 37:1 44:1 75:1 171:1 179:1 520:1 1548:1 # ligado
24:1 163:1 1923:1 # sca
5:1 6:1 8:1 19:1 64:1 107:1 113:1 124:1 280:1 315:1 433:1 446:1 493:1 506:1 519:1 656:1 864:1 1745:1 1988:1 # citoplasmática
5:1 17:1 36:1 65:1 228:1 896:1 917:1 # polar
2:1 11:1 20:1 28:1 34:1 223:1 386:1 730:1 1127:1 # corona
11:1 15:1 24:1 29:1 37:1 55:1 143:1 603:1 1495:1 1607:1 # académico
5:1 12:1 17:1 25:1 27:1 32:1 64:1 121:1 140:1 226:1 228:1 312:1 356:1 448:1 517:1 973:1 1392:1 # laringitis
5:1 7:1 17:1 19:1 21:1 25:1 47:1 65:1 90:1 122:1 153:1 259:1 280:1 407:1 418:1 686:1 806:1 896:1 1402:1 1748:1 1768:1 1777:1 1796:1 1797:1 # arteriolas
12:1 43:1 54:1 55:1 87:1 104:1 195:1 753:1 800:1 1340:1 1512:1 1986:1 # hemodinámicas
1:1 25:1 55:1 73:1 110:1 149:1 193:1 716:1 741:1 801:1 1887:1 # deprimir
11:1 15:1 21:1 25:1 143:1 367:1 1301:1 1900:1 # teórico
9:2 23:1 55:1 60:1 76:1 80:1 81:1 89:1 167:1 341:1 370:1 642:1 647:1 752:1 1228:1 1233:1 1277:1 1992:1 # pensamiento
1:1 9:1 12:1 18:1 37:1 44:1 107:1 141:1 148:1 289:1 313:1 339:1 371:1 894:1 979:1 1857:1 # linfadenopatía
9:1 17:1 38:1 55:1 66:1 76:1 80:1 151:1 204:1 249:1 341:1 370:1 647:1 701:1 847:1 1233:1 1561:1 1992:1 # apareamiento
2:1 4:1 22:1 25:1 43:1 54:1 73:1 110:1 234:1 439:1 443:1 684:1 741:1 801:1 974:1 1358:1 1887:1 # primordial
6:1 28:1 38:1 45:1 57:1 73:1 87:1 108:1 146:1 193:1 206:1 274:1 396:1 507:1 541:1 720:1 830:1 852:1 853:1 855:1 958:1 962:1 963:1 1138:1 1224:1 1356:1 1435:1 1452:1 1691:1 1701:1 1855:1 # reproductor
4:1 17:1 60:1 112:1 395:1 570:1 # salvar
11:1 15:1 44:1 143:1 601:1 1520:1 1600:1 # cólico
8:1 27:1 32:1 40:1 50:1 54:1 163:1 279:1 406:1 528:1 820:1 865:1 1725:1 # multidisciplinario
5:1 11:1 28:1 34:1 54:1 67:1 77:1 87:1 137:1 672:1 730:1 1002:1 1825:1 1859:1 1986:1 # broncodilatadores
7:1 38:1 41:1 58:1 61:1 72:1 79:1 163:1 484:1 491:1 696:1 1221:1 # oscurecer
12:1 56:1 121:1 235:1 973:1 # ingle
97:1 355:1 # bun
42:1 48:1 64:1 69:1 185:1 377:1 434:1 542:1 1088:1 1971:1 # magnitud
1:1 35:1 40:1 382:1 496:1 794:1 1734:1 1947:1 # cápside
1:1 2:1 9:1 36:1 100:1 130:1 680:1 1875:1 # por~ende
19:1 27:1 # tiñas
19:2 21:1 28:1 60:1 73:1 147:1 151:1 206:1 399:1 592:1 809:1 1133:1 1275:1 1382:1 # proteasas
10:1 12:1 21:1 162:1 193:1 390:1 496:1 856:1 # epstein-barr
17:1 22:1 25:1 60:1 74:1 94:1 226:1 245:1 332:1 449:1 554:1 651:1 # subsahariana
4:1 40:1 44:1 63:1 66:1 108:1 136:1 272:1 1416:1 1943:1 # pallidum
6:1 41:1 53:1 75:1 76:1 84:1 521:1 535:1 869:1 885:1 1741:1 # gametos
6:1 41:1 45:1 57:1 60:1 70:1 146:1 209:1 240:1 274:1 394:1 494:1 535:1 830:1 # fructosa
3:1 6:1 10:1 13:1 16:1 62:1 78:1 102:1 134:1 196:1 207:1 445:1 692:1 1757:1 # estrato
8:1 47:1 140:1 169:1 287:1 404:1 # egipcio
17:1 29:1 58:1 60:1 71:1 1453:1 1531:1 1637:1 # acusar
25:1 26:1 80:1 84:1 186:1 466:1 # grieta
5:1 16:1 17:1 20:1 29:1 38:1 58:1 97:1 393:1 454:1 984:1 1108:1 1453:1 1561:1 1709:1 # lacunares
8:1 11:1 13:1 23:1 25:1 34:1 57:1 131:1 314:1 355:1 414:1 450:1 662:1 870:1 1049:1 1616:1 1688:1 # contribución
3:1 14:1 186:1 388:1 688:1 796:1 1977:1 # granja
8:1 11:1 34:1 47:1 72:1 82:1 96:1 131:1 404:1 714:1 879:1 1736:1 # socioeconómico
7:1 12:1 18:1 41:1 60:1 70:1 140:1 320:1 452:1 494:1 512:1 1792:1 1864:1 # aeruginosa
50:1 51:1 69:1 391:1 412:1 1304:1 # título
30:1 51:1 116:1 1678:1 # velo
41:2 72:1 81:1 82:2 133:1 264:1 336:1 727:1 750:1 886:1 1149:1 1458:1 1537:1 # sospechoso
3:1 7:1 8:1 29:1 34:1 47:1 50:1 79:1 98:1 278:1 297:1 404:1 405:1 491:1 564:1 676:1 751:1 858:1 921:1 1774:1 1785:1 1921:1 # ulceraciones
3:1 13:1 78:1 464:1 1092:1 # través
1:1 2:1 16:1 60:1 69:1 90:1 97:1 174:1 456:1 657:1 704:1 1010:1 # desafortunado
8:1 15:1 54:1 56:1 77:1 123:1 290:1 345:1 383:1 807:1 1339:1 1671:1 # difficile
9:1 13:1 23:1 38:1 80:1 89:1 103:1 370:1 450:1 752:1 899:1 1572:1 # vientre
1:1 7:1 8:1 16:1 60:1 81:1 204:1 213:1 239:1 314:1 456:1 698:1 1258:1 # desapercibido
5:1 16:1 65:1 66:1 133:1 338:1 896:1 1190:1 1515:1 # española
14:1 26:1 38:1 72:1 84:1 85:1 187:1 288:1 466:1 1073:1 1114:1 1582:1 # secretan
17:1 27:1 29:1 42:1 132:1 141:1 253:1 408:1 679:1 890:1 1550:1 1694:1 1735:1 # farmacéutico
8:1 22:1 29:1 32:1 34:1 40:1 48:1 49:1 82:1 98:1 181:1 348:1 919:1 1265:1 1462:1 1511:1 1676:1 # isoniacida
11:1 12:1 27:1 46:1 62:1 66:1 67:1 156:1 201:1 314:1 550:1 644:1 867:1 1103:1 1118:1 1859:1 # incompatibilidad
16:1 35:1 42:1 47:1 52:1 185:1 384:1 434:1 862:1 # magnesio
9:1 10:1 16:1 17:1 26:1 52:1 80:1 102:1 150:1 166:1 370:1 576:1 748:1 862:1 1021:1 # bienestar
# 1.5
4:1 10:1 12:1 13:1 22:1 25:1 71:1 100:1 108:1 134:1 245:1 325:1 414:1 439:1 1300:1 1526:1 # industrial
10:1 16:1 26:1 38:1 102:1 166:1 187:1 393:1 748:1 1582:1 # cresta
24:1 29:1 30:1 79:1 221:1 430:1 1144:1 1274:1 1607:1 # celíaca
# 1,6
4:1 15:1 24:1 44:1 77:1 83:1 136:1 150:1 282:1 428:1 524:1 601:1 1536:1 1897:1 1913:1 # umbilical
24:1 72:1 80:1 # ieca
8:1 10:1 12:1 16:1 26:1 29:1 39:1 86:1 98:1 102:1 114:1 148:1 166:1 177:1 313:1 387:1 734:1 748:1 1134:1 1869:1 # infestación
2:1 4:1 5:1 8:1 42:1 82:1 119:1 213:1 247:1 449:1 698:1 904:1 1805:1 # malabsorción
32:1 34:1 36:1 38:1 52:1 54:1 73:1 115:1 133:1 358:1 528:1 673:1 798:1 804:1 1347:1 # predisponentes
4:1 66:1 1515:1 # pañal
6:1 10:1 15:1 32:1 65:1 125:1 140:1 152:1 417:1 514:1 561:1 665:1 1029:1 1040:1 1067:1 1249:1 1252:1 1255:1 1309:1 1312:1 1407:1 # histológicos
3:1 17:1 50:1 58:1 61:1 69:1 129:1 165:1 183:1 218:1 406:1 1725:1 # culturar
6:1 10:1 11:1 32:1 46:1 66:1 96:1 125:1 152:1 156:1 201:1 417:1 550:1 1036:1 1118:1 1788:1 # histocompatibilidad
1:1 7:1 8:1 25:1 29:1 33:1 39:1 68:1 86:1 98:1 99:1 112:1 153:1 173:1 177:1 184:1 719:1 724:1 1793:1 # derivación
11:1 32:1 33:1 35:1 39:1 46:1 55:1 68:1 201:1 416:1 470:1 976:1 1014:1 # comisión
17:1 42:1 797:1 # mar
1:1 27:1 28:1 40:1 41:1 127:1 149:1 360:1 382:1 658:1 947:1 1754:1 2000:1 # tiroideos
7:1 21:1 61:1 122:1 993:1 # uréter
12:1 13:1 20:1 28:1 34:1 36:1 48:1 107:1 109:1 353:1 754:1 919:1 1664:1 # troponina
8:1 17:1 22:1 44:1 77:1 428:1 565:1 927:1 1339:1 1593:1 # ciliar
17:2 66:1 94:1 213:1 249:1 264:1 593:1 1494:1 # parchar
# 1976
# 1978
# 1992
# 1994
22:1 25:1 44:1 61:1 65:1 179:1 200:1 245:1 520:1 559:1 982:1 # oliguria
# 1956
8:1 9:1 12:1 20:1 29:1 55:1 76:1 80:1 94:1 98:1 109:1 341:1 370:1 525:1 647:1 1233:1 1643:1 1992:1 # hacinamiento
11:1 17:1 24:1 67:1 97:1 292:1 355:1 729:1 1859:1 # carbunco
9:1 32:1 42:1 85:1 104:1 123:1 148:1 513:1 931:1 # enfisema
6:1 25:1 42:1 62:1 64:1 96:1 104:1 187:1 195:1 196:1 513:1 596:1 800:1 854:1 1299:1 1683:1 1788:1 # hematocrito
9:1 23:1 26:1 50:1 56:1 61:1 70:1 89:1 231:1 347:1 590:1 1680:1 # purulenta
3:1 15:1 19:1 24:1 37:1 61:1 83:1 95:1 108:1 118:1 129:1 873:1 1109:1 1303:1 1495:1 1641:1 1658:1 1708:1 # picaduras
3:1 17:2 32:1 54:1 66:1 133:1 249:1 298:1 483:1 528:1 # disparar
8:1 14:1 18:1 37:1 49:2 311:1 324:1 377:1 429:1 733:1 1552:1 # ciudadano
15:1 24:1 35:1 83:1 659:1 711:1 936:1 1565:1 # música
9:1 17:1 20:1 38:1 557:1 700:1 1561:1 # arena
1:1 2:1 37:1 40:1 49:1 55:1 132:1 174:1 181:1 322:1 324:1 444:1 587:1 657:1 866:1 968:1 996:1 1317:1 # deformidad
3:1 4:1 13:1 38:1 61:1 78:1 84:1 232:1 1073:1 1154:1 # uretral
10:1 11:1 13:1 34:1 70:1 131:1 134:1 149:1 167:1 172:1 202:1 225:1 # construir
11:1 15:1 27:1 52:1 72:1 135:1 143:1 187:1 536:1 677:1 1099:1 1909:1 # necrótico
10:1 16:1 27:1 74:1 102:1 145:1 173:1 310:1 459:1 552:1 849:1 1544:1 1765:1 1792:1 # sugestivo
5:1 8:1 14:1 22:1 35:1 67:1 77:1 144:1 150:1 155:1 219:1 281:1 314:1 359:1 398:1 672:1 682:1 1536:1 # sibilancias
4:1 9:1 12:1 44:1 52:1 55:1 76:1 80:1 151:1 316:1 341:1 370:1 371:1 647:1 991:1 1233:1 1281:1 1992:1 # alineamiento
7:1 12:1 21:1 23:1 54:1 64:1 120:1 122:1 140:1 179:1 234:1 257:1 579:1 735:1 974:1 1383:1 1674:1 # interdigitales
8:1 23:1 29:1 33:1 39:1 68:1 69:1 86:1 97:1 98:1 99:1 177:1 184:1 231:1 372:1 1782:1 # puntuación
64:1 1850:1 # kit
9:1 18:1 28:1 73:1 114:1 176:1 206:1 289:1 314:1 340:1 355:1 1077:1 1372:1 # ibuprofeno
8:1 9:1 12:1 22:1 67:1 92:1 106:1 144:1 148:1 155:1 219:1 313:1 380:1 471:1 531:1 661:1 # influenciar
8:1 14:1 22:1 49:1 67:1 97:1 100:1 119:1 144:1 155:1 219:1 281:1 355:1 359:1 398:1 1016:1 1146:1 1811:1 # abundancia
30:1 32:1 53:1 85:1 104:1 856:1 1990:1 # semmelweis
# 26
# 27
5:1 14:1 67:1 79:1 84:1 281:1 682:1 1315:1 1521:1 # lancet
2:1 11:1 30:1 34:1 36:1 130:1 131:1 # por~el~contrario
2:1 14:1 17:1 48:1 75:1 105:1 159:1 164:1 175:1 182:1 191:1 192:1 194:1 215:1 216:1 248:1 296:1 354:1 1065:1 # organizar
6:1 9:1 41:1 42:1 46:1 62:1 82:1 85:1 167:1 196:1 230:1 535:1 596:1 642:1 811:1 1299:1 # somatosensorial
16:1 32:1 35:1 52:1 190:1 363:1 384:1 419:1 458:1 862:1 910:1 916:1 # génesis
11:1 16:1 34:1 38:1 82:1 121:1 131:1 186:1 393:1 691:1 695:1 922:1 # congreso
4:1 26:1 116:1 327:1 966:1 # tal~vez
12:1 19:1 35:1 41:1 112:1 173:1 310:1 329:1 849:1 1330:1 1609:1 1866:1 # invasivos
25:1 174:1 186:1 290:1 # grifo
4:1 16:1 21:1 42:1 113:1 247:1 406:1 1844:1 # esmalte
9:1 12:1 53:1 82:1 167:1 317:1 642:1 1054:1 1686:1 # inmenso
5:1 17:1 21:1 104:1 124:1 156:1 228:1 315:1 747:1 1443:1 # templar
85:1 151:1 # o~sea
7:1 32:1 54:1 65:1 82:1 116:1 528:1 570:1 635:1 1209:1 1511:1 # disolver
2:1 3:1 6:1 25:1 47:1 55:1 62:1 101:1 179:1 186:1 196:1 259:1 445:1 620:1 692:1 796:1 1720:1 # migratorio
9:1 11:1 34:1 48:1 116:1 131:1 149:1 440:1 660:1 1330:1 # convenir
7:1 15:1 17:1 24:1 25:1 47:1 54:1 81:1 83:1 153:1 234:1 239:1 292:1 367:1 646:1 909:1 974:1 1028:1 1069:1 1513:1 1775:1 1899:1 # pericardio
3:1 52:1 62:1 75:1 76:1 186:1 287:1 796:1 1017:1 # gram-negativas
17:1 75:1 81:1 287:1 # pegar
116:1 472:1 503:1 966:1 # vejez
72:1 # ec
1:1 14:1 151:1 # dean
10:1 13:1 14:1 16:2 21:1 23:1 38:1 60:1 102:1 120:1 134:1 158:1 207:1 393:1 489:1 899:1 1915:1 # estresantes
77:1 140:1 394:1 675:1 # frágil
6:1 8:1 11:1 41:1 56:1 57:1 64:1 96:1 361:1 519:1 535:1 714:1 864:1 1206:1 1302:1 1745:1 1806:1 1823:1 # leucocitosis
7:1 8:1 12:1 80:1 95:1 121:1 213:1 525:1 698:1 969:1 973:1 1186:1 1258:1 1546:1 # piercing
8:1 20:1 30:1 34:1 47:1 56:1 72:1 85:1 161:1 223:1 238:1 404:1 405:1 564:1 639:1 749:1 758:1 876:1 1371:1 # seleccionar
28:1 40:1 49:1 54:1 73:1 97:1 100:1 181:1 206:1 340:1 492:1 838:1 1077:1 1146:1 1554:1 1761:1 # profundidad
12:1 17:1 20:1 22:1 25:1 42:1 109:1 128:1 172:1 226:1 245:1 413:1 554:1 1108:1 1229:1 1729:1 1809:1 # maquinaria
3:1 17:1 19:1 24:1 29:1 60:1 297:1 394:1 399:1 863:1 1177:1 1607:1 1615:1 1637:1 # fracasar
17:1 19:1 53:1 85:1 104:1 503:1 688:1 # asemejar
9:1 17:1 20:1 53:1 76:1 88:1 296:1 317:1 557:1 869:1 1631:1 1655:1 # amenazar
7:1 12:1 18:1 59:1 80:1 103:1 138:1 929:1 969:1 1330:1 # invierno
10:1 12:1 16:1 26:1 44:1 52:1 77:1 102:1 119:1 150:1 166:1 428:1 748:1 862:1 1219:1 1241:1 1281:1 1536:1 # inestabilidad
9:1 23:1 26:1 31:1 37:1 85:1 89:1 171:1 347:1 567:1 590:1 811:1 1343:1 # sentado
37:1 40:1 48:1 49:1 74:1 97:1 181:1 324:1 332:1 355:1 587:1 651:1 994:1 1935:1 # subunidad
1:1 3:1 16:1 37:1 49:1 60:1 119:1 185:1 186:1 429:1 456:1 618:1 796:1 # desagradable
4:1 12:1 20:1 55:1 109:1 447:1 945:1 # albúmina
40:1 42:1 46:1 47:1 54:1 230:1 646:1 865:1 # idioma
12:1 21:1 23:1 25:1 37:1 40:1 49:1 120:1 181:1 186:1 257:1 287:1 324:1 587:1 735:1 737:1 1605:1 # integridad
2:1 6:1 17:1 25:1 101:1 253:1 267:1 296:1 354:1 620:1 1065:1 1720:1 # autorizar
2:1 16:1 38:1 73:1 74:1 82:1 176:1 393:1 663:1 673:1 695:1 1805:1 1810:1 # supresor
13:1 28:1 33:1 35:1 39:1 68:1 70:1 71:1 73:1 147:1 202:1 206:1 416:1 470:1 592:1 633:1 1133:1 1386:1 1771:1 # protrusión
13:1 25:1 38:1 45:1 54:1 72:1 149:1 354:1 414:1 481:1 484:1 # directriz
5:1 17:1 25:1 38:1 50:1 149:1 198:1 200:1 226:1 228:1 258:1 287:1 422:1 1551:1 # irregularidad
11:1 30:1 56:1 57:1 79:1 96:1 279:1 1206:1 1274:1 1302:1 1371:1 1723:1 # mucocele
5:1 6:1 10:1 11:1 15:1 19:1 46:1 55:1 117:1 125:1 143:1 199:1 229:1 280:1 603:1 817:1 976:1 # blastomicosis
17:1 26:1 58:1 72:1 253:1 472:1 503:1 576:1 1079:1 1417:1 # ejecutar
27:1 29:1 45:1 56:1 141:1 199:1 255:1 314:1 640:1 1122:1 1728:1 # factible
884:1 # 800
8:1 31:1 40:1 41:1 224:1 235:1 348:1 595:1 1285:1 # glúcidos
2:1 28:1 51:1 205:1 502:1 638:1 918:1 1127:1 # cloro
4:1 112:1 392:1 # oval
7:1 16:1 27:1 38:1 62:1 73:1 85:1 112:1 261:1 393:1 522:1 644:1 645:1 673:1 1404:1 1810:1 1949:1 # preservativo
11:1 17:1 25:1 32:1 213:1 593:1 1230:1 1461:1 # arcoíris
8:1 12:1 20:1 32:1 44:1 54:1 109:1 124:1 163:1 169:1 371:1 528:1 952:1 1308:1 # disciplina
11:1 12:1 18:1 46:1 96:1 97:1 156:1 201:1 279:1 550:1 1036:1 1054:1 1118:1 1651:1 1663:1 1686:1 1832:1 1907:1 1908:1 1927:1 1940:1 # inmunocomprometidos
17:1 19:1 22:1 24:2 29:1 54:1 234:1 292:1 684:1 909:1 974:1 1513:1 1607:1 1615:1 1899:1 # cardiacas
15:1 24:1 38:1 44:1 83:1 193:1 199:1 601:1 1356:1 1913:1 # república
28:1 61:1 108:1 873:1 925:1 # duro
2:1 4:1 36:1 69:1 75:1 90:1 130:1 1010:1 1792:1 # portugal
2:1 3:1 7:1 17:1 81:1 174:1 239:1 337:1 442:1 657:1 1337:1 1403:1 1840:1 # perforar
5:2 14:1 17:1 50:1 100:1 108:1 198:1 228:1 235:1 422:1 682:1 1300:1 1420:1 # glandular
9:1 12:1 32:1 54:1 60:1 81:1 100:1 133:1 167:1 528:1 642:1 727:1 838:1 1228:1 1526:1 # indispensable
8:1 9:1 21:1 22:1 36:1 67:1 144:1 147:1 155:1 219:1 375:1 380:1 531:1 661:1 809:1 # potencia
2:1 6:1 45:1 72:1 85:1 101:1 274:1 481:1 1114:1 1716:1 # sector
7:1 26:1 35:1 48:1 64:1 97:1 116:1 173:1 319:1 427:1 635:1 738:1 790:1 1276:1 1935:1 1945:1 # universitario
9:1 35:1 74:1 80:1 172:1 179:1 200:1 332:1 370:1 449:1 651:1 # subsiguiente
11:1 34:1 93:1 121:1 131:1 691:1 922:1 # congo
27:1 32:1 54:1 58:1 149:1 163:1 253:1 528:1 696:1 1417:1 1694:1 # discutir
8:1 20:1 29:1 34:1 47:1 58:1 66:1 96:1 98:1 176:1 223:1 404:1 405:1 564:1 639:1 751:1 758:1 858:1 1055:1 1086:1 1375:1 1698:1 # ocupacionales
1:1 6:1 64:1 72:1 150:1 519:1 # decúbito
2:1 34:1 36:1 43:1 44:1 65:1 110:1 174:1 442:1 443:1 559:1 917:1 1337:1 1365:1 1787:1 1862:1 1931:1 # polimorfonucleares
5:1 29:1 79:1 124:1 300:1 303:1 315:1 454:1 683:1 # placebo
4:1 27:1 44:1 49:1 55:1 64:1 76:1 179:1 312:1 316:1 341:1 861:1 # amigdalitis
11:1 14:1 34:1 56:1 63:1 100:1 112:1 131:1 504:1 1420:1 # conllevando
11:1 40:1 46:1 49:1 56:1 124:1 156:1 181:1 201:1 503:1 550:1 747:1 835:1 911:1 1118:1 1964:1 # complejidad
14:1 20:1 42:1 614:1 1515:1 # mañana
3:1 7:1 17:1 62:1 66:1 81:1 126:1 152:1 169:1 239:1 249:1 298:1 445:1 483:1 553:1 718:1 1080:1 1421:1 1563:1 1592:1 # hiperparatiroidismo
3:1 37:1 47:1 54:1 618:1 646:1 1050:1 # radio
8:1 40:1 348:1 # cid
3:1 17:1 19:1 95:1 133:1 149:1 1006:1 1111:1 1351:1 # aspirar
4:1 8:1 17:1 66:1 70:1 136:1 141:1 169:1 249:1 676:1 1471:1 1999:1 # falciparum
11:1 15:1 27:1 29:1 58:1 135:1 143:1 389:1 543:1 607:1 677:1 1453:1 # acuático
6:1 7:1 8:1 12:1 67:1 80:1 90:1 155:1 616:1 687:1 969:1 1103:1 1307:1 # incierto
7:1 27:1 37:1 90:1 116:1 149:1 635:1 687:1 717:1 1640:1 1679:1 1682:1 1685:1 1696:1 1697:1 # advertir
7:1 14:1 19:1 20:1 22:1 28:1 111:1 150:1 304:1 452:1 614:1 1262:1 1564:1 1885:1 # anaerobias
2:1 12:1 19:1 82:1 112:1 1330:1 1560:1 1609:1 1805:1 # invasor
11:1 15:1 55:1 132:1 143:1 410:1 603:1 1216:1 1317:1 # térmico
4:1 9:1 18:1 56:1 75:1 289:1 498:1 1680:1 # galeno
2:1 55:1 92:1 127:1 132:1 179:1 200:1 336:1 444:1 1317:1 # hormigueo
7:1 17:1 29:1 79:1 160:1 162:1 491:1 497:1 683:1 729:1 1898:1 1953:1 # exacerbar
6:1 28:1 73:1 147:1 206:1 465:1 592:1 1133:1 1705:1 # protozoo
# dft
21:1 193:1 # tep
4:1 5:1 9:1 75:1 121:1 227:1 904:1 1394:1 # bengala
32:1 82:1 95:1 1511:1 # piso
17:2 24:1 75:1 105:1 175:1 292:1 # cargar
6:1 10:1 11:1 13:1 16:1 38:1 96:1 102:1 134:1 193:1 207:1 351:1 850:1 899:1 959:1 1036:1 1356:1 1364:1 1788:1 1915:1 # estreptococo
15:1 24:1 55:1 83:1 128:1 603:1 674:1 # química
1:1 7:1 38:1 72:2 79:1 187:1 484:1 491:1 1221:1 1582:1 # decrecer
6:1 7:1 90:1 92:1 231:1 511:1 687:1 1307:1 1535:1 # puerto
38:1 47:1 55:1 73:1 104:1 673:1 860:1 # premio
13:1 35:1 53:1 84:1 110:1 221:1 521:1 678:1 816:1 1154:1 # simetría
1:1 7:1 25:1 112:1 153:1 173:1 719:1 724:1 # deriva
1:1 8:1 9:1 13:1 23:1 38:1 72:1 89:1 115:1 149:1 450:1 783:1 798:1 899:1 1497:1 1572:1 # entredecir
10:1 11:1 15:1 27:1 30:1 135:1 143:1 459:1 652:1 677:1 728:1 1393:1 # elástico
17:1 22:1 25:1 26:1 64:2 69:1 95:1 172:1 226:1 245:1 427:1 554:1 576:1 1003:1 1088:1 1878:1 1997:1 # pituitaria
25:1 37:1 40:1 42:1 210:1 737:1 1504:1 # madrid
11:1 14:1 18:1 22:1 27:1 40:1 54:1 147:1 311:1 684:1 820:1 865:1 882:1 1357:1 # cotidiano
14:1 15:1 23:1 24:1 27:1 58:1 83:1 123:1 158:1 290:1 362:1 372:1 383:1 623:1 1091:1 1291:1 1391:1 # cuantificar
11:1 15:1 55:1 143:1 318:1 340:1 515:1 603:1 908:1 # oftálmico
3:1 27:1 58:1 61:1 62:1 129:1 173:1 310:1 445:1 552:1 644:1 849:1 1544:1 # curativo
2:1 9:1 16:1 38:1 51:1 79:1 163:1 322:1 393:1 471:1 502:1 972:1 1225:1 1398:1 # eflorescencia
8:1 10:1 11:1 13:1 15:1 25:1 34:1 131:1 134:1 161:1 167:1 238:1 367:1 414:1 1222:1 # constricción
9:1 10:1 11:1 21:1 32:1 34:1 35:1 67:1 131:1 167:1 190:1 375:1 380:1 390:1 417:1 930:1 1586:1 # consistencia
11:1 15:1 25:1 41:1 143:1 367:1 392:1 655:1 1201:1 1588:1 1900:1 # ováricos
2:1 17:1 26:1 36:1 82:1 90:1 107:1 130:1 576:1 1010:1 1433:1 # soportar
8:1 10:1 15:1 16:1 19:1 27:1 40:1 49:1 81:1 102:1 135:1 181:1 345:1 348:1 459:1 1393:1 1462:1 1760:1 1765:1 # pesticidas
4:1 12:1 20:1 27:1 38:1 84:1 109:1 453:1 580:1 740:1 1073:1 1406:1 1569:1 # retinal
6:1 70:1 253:1 394:1 # fruto
15:1 24:1 40:1 55:1 83:1 95:1 132:1 193:1 410:1 603:1 1310:1 1317:1 # epidérmica
8:1 22:1 72:1 74:1 92:1 144:1 783:1 # suecia
1:1 8:1 15:1 33:1 35:1 36:1 39:1 41:1 68:1 86:1 99:1 193:1 222:1 345:1 548:1 659:1 1703:1 # deposición
9:2 13:1 17:1 20:1 23:1 38:1 89:1 450:1 557:1 700:1 899:1 1108:1 1572:1 # entrenar
40:1 44:1 56:1 77:1 150:1 160:1 212:1 314:1 428:1 471:1 1416:1 1536:1 # flexibilidad
10:1 27:1 36:1 44:1 65:1 128:1 459:1 559:1 666:1 674:1 917:1 1958:1 # poliquístico
6:1 12:1 23:1 27:1 34:1 97:1 121:1 362:1 530:1 580:1 973:1 1704:1 1782:1 # huntington
19:1 32:1 35:1 141:1 148:1 190:1 329:1 363:1 # énfasis
6:1 53:1 62:1 151:1 196:1 # meato
2:1 28:1 258:1 465:1 1102:1 1831:1 # zorro
1:1 36:1 40:1 44:1 51:1 65:1 124:1 169:1 360:1 382:1 559:1 658:1 917:1 947:1 # poliploide
7:1 23:1 25:1 27:1 31:1 34:1 47:1 81:1 87:1 153:1 239:1 259:1 362:1 662:1 806:1 1069:1 1758:1 # periodontitis
3:1 13:1 19:1 29:1 60:1 78:1 112:1 160:1 399:1 451:1 464:1 868:1 1539:1 1609:1 1717:1 1974:1 1987:1 # extravasación
8:1 9:1 33:1 39:1 53:1 67:1 68:1 86:1 99:1 155:1 317:1 380:1 531:1 # mención
4:1 112:2 570:1 # valva
17:1 26:1 38:1 62:1 151:1 701:1 825:1 1561:1 # areata
25:1 37:1 40:1 41:1 49:1 58:1 61:1 163:1 181:1 324:1 587:1 696:1 737:1 982:1 1605:1 # oscuridad
8:1 15:1 32:1 35:1 37:1 39:1 86:1 128:1 172:1 345:1 413:1 659:1 1014:1 # adquisición
3:1 7:1 28:1 44:1 62:1 65:1 73:1 114:1 206:1 278:1 290:1 441:1 445:1 559:1 1226:1 # proliferativa
3:1 80:1 95:1 115:1 210:1 1075:1 1546:1 # piedra
18:1 22:1 32:1 35:1 41:1 54:1 185:1 190:1 222:1 381:1 434:1 512:1 684:1 1851:1 # diagnosis
11:1 15:1 23:1 27:1 40:1 135:1 143:1 362:1 363:1 677:1 961:1 # idéntico
13:1 28:1 34:1 40:1 48:1 49:1 53:1 84:1 88:1 181:1 353:1 521:1 730:1 919:1 994:1 1154:1 # metronidazol
16:1 17:1 20:1 34:1 35:1 38:1 47:1 73:1 223:1 384:1 393:1 405:1 639:1 673:1 1108:1 1604:1 1810:1 # presionar
6:1 10:1 16:1 92:1 102:1 125:1 160:1 231:1 742:1 992:1 1286:1 1535:1 1751:1 1812:1 1816:1 # expuesto
2:1 4:1 11:1 52:1 59:1 139:1 151:1 386:1 991:1 1540:1 # corneal
28:1 41:1 82:1 526:1 750:1 # roso
22:1 38:1 55:1 103:1 104:1 149:1 634:1 860:1 986:1 1428:1 # viremia
3:1 56:1 58:1 61:1 119:1 129:1 199:1 640:1 743:1 1409:1 # curable
10:1 16:1 26:1 28:1 73:1 92:1 102:1 107:1 166:1 206:1 231:1 742:1 748:1 754:1 1286:1 1535:1 1812:1 1816:1 # propuesta
13:1 20:1 34:1 36:1 38:1 62:1 104:1 152:1 169:1 223:1 529:1 718:1 899:1 988:1 1532:1 1922:1 # hiponatremia
1:1 44:1 72:1 116:1 173:1 205:1 1945:1 # declive
8:1 15:1 33:1 39:1 55:1 68:1 86:1 99:1 161:1 238:1 482:1 490:1 603:1 # micción
3:1 7:1 116:1 278:1 635:1 # vera
2:1 4:1 24:1 51:1 221:1 502:1 524:1 678:1 1217:1 # caloría
7:1 22:1 25:1 28:1 73:1 145:1 153:1 206:1 245:1 299:1 907:1 1580:1 # progeria
3:1 13:1 17:1 78:1 160:1 451:1 868:1 1515:1 1539:1 1717:1 1974:1 1987:1 # extrañar
10:1 16:1 19:1 26:1 32:1 35:1 102:1 166:1 190:1 329:1 748:1 902:1 # estasis
15:1 24:1 48:1 74:1 83:1 205:1 208:1 332:1 430:1 487:1 651:1 1043:1 # subclínicas
19:1 22:1 27:1 32:1 35:1 44:1 64:1 190:1 312:1 329:1 861:1 1262:1 # litiasis
12:1 17:1 34:1 66:1 82:1 167:1 249:1 1850:1 1955:1 # parkinson
5:1 17:1 50:1 198:1 200:1 228:1 422:1 1792:1 # yugular
5:1 11:1 65:1 82:1 204:1 496:1 650:1 896:1 # colapso
36:1 51:1 65:1 833:1 917:1 # polo
3:1 4:1 12:1 21:1 23:1 120:1 186:1 232:1 257:1 287:1 735:1 796:1 # integral
5:1 19:1 22:1 26:1 35:1 53:1 84:1 124:1 204:1 280:1 315:1 329:1 352:1 433:1 462:1 466:1 469:1 474:1 476:1 480:1 521:1 1841:1 # metaplasia
2:1 10:1 21:1 28:1 36:1 41:2 107:1 127:1 130:1 390:1 523:1 526:1 539:1 1127:1 1543:1 # osteoporosis
54:1 77:1 106:1 149:1 172:1 # diluir
27:1 29:1 45:1 64:1 69:1 160:1 255:1 377:1 497:1 1088:1 1122:1 1376:1 1898:1 1971:1 # exactitud
3:1 10:1 12:1 17:1 26:1 61:1 129:1 166:1 167:1 267:1 1955:1 # instaurar
4:1 8:1 10:1 14:1 22:1 26:1 67:1 71:1 74:1 144:1 155:1 166:1 219:1 281:1 288:1 321:1 325:1 359:1 369:1 373:1 376:1 378:1 398:1 409:1 411:1 420:1 421:1 439:1 457:1 461:1 467:1 468:1 534:1 544:1 545:1 653:1 654:1 745:1 1254:1 # sustancial
1:1 6:1 7:1 42:1 62:1 65:1 132:1 196:1 408:1 423:1 514:1 561:1 596:1 724:1 1029:1 1040:1 1255:1 1299:1 # dermatológicas
7:1 9:1 18:1 21:1 38:1 122:1 258:1 289:1 700:1 1551:1 1576:1 # terreno
26:1 38:1 72:1 79:1 84:1 466:1 484:1 1221:1 1521:1 # receta
1:1 3:1 7:1 8:1 29:1 33:1 39:1 68:1 86:1 98:1 99:1 114:1 115:1 177:1 184:1 278:1 297:1 724:1 921:1 1155:1 1157:1 1497:1 1785:1 1921:1 # federación
3:1 8:1 15:1 24:1 29:1 55:1 76:1 83:1 98:1 123:1 290:1 341:1 383:1 527:1 568:1 591:1 604:1 1017:1 1091:1 1291:1 1391:1 # ramificación
1:1 40:1 47:1 55:1 65:1 95:1 104:1 193:1 382:1 514:1 860:1 1029:1 1310:1 # epidemiológica
2:1 12:1 28:1 31:1 51:1 65:1 100:1 502:1 833:1 1127:1 1373:1 1526:1 1856:1 1965:1 # indoloro
17:1 50:1 60:1 110:1 156:1 231:1 1220:1 1334:1 1637:1 1959:1 # impulsar
2:1 5:1 17:1 50:1 132:1 174:1 198:1 228:1 279:1 422:1 444:1 657:1 996:1 # formular
9:1 23:1 26:1 28:1 53:1 89:1 107:1 185:1 186:1 317:1 347:1 590:1 668:1 670:1 754:1 1828:1 # mentagrophytes
8:1 29:1 33:1 39:1 42:1 68:1 86:1 98:1 99:1 123:1 132:1 149:1 177:1 184:1 408:1 704:1 890:1 1735:1 # afirmación
1:1 8:1 33:1 39:1 57:1 68:1 86:1 99:1 106:1 235:1 287:1 870:1 926:1 1808:1 # deglución
29:1 33:1 43:1 48:1 110:1 187:1 536:1 1472:1 1523:1 1804:1 1909:1 # acrónimo
30:1 85:1 112:1 570:1 # selva
11:1 41:1 43:1 44:1 64:1 107:1 113:1 168:1 655:1 861:1 1600:1 1718:1 # cosmopólita
12:1 19:1 35:1 112:1 173:1 310:1 329:1 849:1 1330:1 1609:1 1866:1 # invasivo
1:1 11:1 16:1 34:1 36:1 46:1 52:1 156:1 163:1 201:1 358:1 456:1 550:1 972:1 1118:1 1764:1 # descomponer
3:1 8:1 13:1 15:1 21:1 29:1 44:1 78:1 84:1 98:1 205:1 297:1 921:1 1154:1 1557:1 1608:1 # tetraciclinas
394:1 793:1 # mthfr
33:1 35:1 39:1 50:1 68:1 160:1 231:1 416:1 470:1 992:1 1220:1 1334:1 1751:1 # expulsión
9:1 23:1 26:1 89:1 116:1 347:1 590:1 660:1 # venta
5:1 17:1 30:1 38:1 602:1 681:1 688:1 821:1 1018:1 # relajar
7:1 11:1 15:1 28:1 65:1 85:1 140:1 143:1 304:1 514:1 561:1 645:1 665:1 1029:1 1040:1 1067:1 1226:1 1249:1 1252:1 1255:1 1309:1 1312:1 1407:1 # serológico
3:1 17:1 22:1 119:1 150:1 298:1 1241:1 # arabia
3:1 19:1 85:1 118:1 394:1 863:1 # frase
6:1 28:1 35:1 64:1 73:1 107:1 206:1 519:1 754:1 790:1 1121:1 1718:1 # propósito
2:1 10:1 11:2 15:1 16:1 27:1 90:1 102:1 135:1 143:1 386:1 677:1 717:1 879:1 1010:1 1214:1 # corticoesteroides
# 1981
11:1 15:1 32:1 35:2 41:1 143:1 190:1 222:1 381:1 496:1 655:1 659:1 1588:1 1707:1 1947:1 # psicosis
10:1 11:1 27:1 32:1 149:1 160:1 212:1 417:1 459:1 879:1 # coexistir
2:1 28:1 258:1 264:1 336:1 1102:1 1458:1 1831:1 # chorro
3:1 26:1 29:1 38:1 40:1 62:1 152:1 210:1 445:1 605:1 610:1 669:1 825:1 1075:1 1134:1 1331:1 1342:1 1395:1 1411:1 1426:1 1693:1 # rehidratación
40:1 49:1 103:1 464:1 1902:1 # david
7:1 11:1 33:1 34:1 35:1 39:1 68:1 116:1 131:1 319:1 416:1 470:1 635:1 738:1 1276:1 1330:1 # conversión
12:1 20:1 27:1 29:1 45:1 109:1 173:1 255:1 310:1 552:1 849:1 1122:1 1544:1 1746:1 # inactivo
5:1 19:1 77:1 212:1 280:1 672:1 1159:1 # axilas
15:1 24:1 27:1 48:1 83:1 110:1 156:1 323:1 487:1 1043:1 1128:1 1959:1 # timpánica
28:1 137:1 1002:1 # brown
2:1 3:1 21:1 36:1 37:1 49:1 104:1 130:1 156:1 337:1 429:1 618:1 1443:1 1492:1 # temporada
7:1 31:1 40:1 54:1 81:1 224:1 234:1 239:1 974:1 1554:1 1674:1 # perdido
10:1 13:1 15:1 24:1 25:1 83:1 134:1 367:1 414:1 728:1 1028:1 1222:1 # gástrica
26:1 53:1 84:1 466:1 521:1 1841:1 # meta
9:1 27:1 35:1 64:1 85:1 112:1 167:1 173:1 312:1 552:1 642:1 719:1 790:1 811:1 930:1 1345:1 1695:1 1779:1 # sensitiva
15:1 22:1 27:1 55:1 79:1 85:1 104:1 135:1 193:1 351:1 850:1 860:1 986:1 1428:1 1837:1 # septicemia
5:1 8:1 29:1 33:1 39:1 68:1 86:1 98:1 99:1 119:1 177:1 184:1 199:1 454:1 722:1 743:1 # ablación
2:1 6:1 25:1 34:1 43:1 48:1 64:1 101:1 296:1 333:1 354:1 519:1 542:1 620:1 919:1 1065:1 1720:1 # monitorizar
9:1 19:1 79:1 82:1 163:1 167:1 642:1 1225:1 1509:1 # ascenso
7:1 21:1 472:1 503:1 # tejer
11:1 34:1 67:1 79:1 131:1 149:1 150:1 300:1 1315:1 1825:1 # concebir
11:2 18:1 34:1 93:1 96:2 1036:2 1206:1 1384:1 1651:1 # gonococo
42:1 74:1 136:1 1559:1 # suma
7:1 15:1 60:1 79:1 103:1 116:1 319:1 504:1 635:1 738:1 1116:1 1276:1 1547:1 1575:1 1989:1 # viceversa
5:1 10:1 14:1 19:1 47:1 107:1 117:1 121:1 124:1 140:1 280:1 315:1 433:1 446:1 493:1 506:1 803:1 1392:1 # angioplastia
# ++
11:1 32:1 36:1 44:1 57:1 60:1 65:1 107:1 279:1 559:1 900:1 917:1 1302:1 # mucopolisacaridosis
15:1 17:1 24:1 25:1 83:1 119:1 137:1 141:1 292:1 367:1 1028:1 1838:1 # fabricar
41:1 50:1 51:1 82:1 355:1 391:1 708:1 750:1 878:1 # buloso
8:1 77:1 103:1 173:1 # civil
40:2 54:2 55:1 64:1 95:1 110:1 193:1 716:1 865:2 1310:1 1554:1 # epididimitis
# 64
8:1 12:1 16:1 27:1 34:1 47:1 52:1 67:1 155:1 358:1 404:1 405:1 564:1 580:1 862:1 1103:1 1920:1 1954:1 # tinciones
4:1 8:1 22:1 57:1 70:1 144:1 187:1 209:1 439:1 870:1 1254:1 # crucial
# 44
22:1 29:1 65:1 152:1 162:1 264:1 715:1 1967:1 # wolbachia
5:1 # hla-b27
11:1 23:1 26:1 34:1 41:1 47:1 82:1 131:1 140:1 185:1 347:1 662:1 750:1 970:1 1049:1 1408:1 # contagiosos
3:1 4:1 7:1 21:1 44:1 64:1 122:1 232:1 278:1 861:1 1234:1 1491:1 1659:1 # literal
5:1 6:1 9:1 23:1 41:1 53:1 76:1 77:1 89:1 123:1 220:1 317:1 533:1 535:1 670:1 672:1 869:1 1377:1 1387:1 1631:1 1896:1 # filamentos
38:1 80:1 123:1 137:1 300:1 840:1 1107:1 # «fiebre
11:1 33:1 34:1 100:1 131:1 1022:1 1870:1 # condón
50:1 66:1 267:1 # paul
30:1 56:1 140:1 149:1 287:1 1371:1 # elegir
1:1 2:1 11:2 15:1 27:1 40:1 90:1 135:1 143:1 360:1 382:1 386:1 658:1 677:1 717:1 947:1 1010:1 1214:1 # corticoide
35:1 47:1 55:1 110:1 716:1 # simio
11:1 12:1 40:1 43:1 46:1 49:1 54:1 67:1 87:1 181:1 201:1 357:1 721:1 1103:1 1554:1 1859:1 1986:1 # incomodidad
1:1 2:1 3:1 43:1 104:1 337:1 443:1 753:1 1938:1 # demora
30:1 38:1 41:1 44:1 47:1 82:1 140:1 179:1 520:1 750:1 821:1 970:1 1243:1 # religioso
# h2
12:1 27:1 42:1 104:1 106:1 185:1 195:1 235:1 253:1 513:1 580:1 800:1 1694:1 1808:1 # hemaglutinina
# e7
# md
14:1 372:1 # juan
48:1 # ni
# m2
14:1 21:1 23:1 30:1 38:1 56:1 112:1 120:1 158:1 489:1 504:1 821:1 1371:1 # relevante
10:1 16:1 26:1 40:1 44:1 49:1 77:1 102:1 119:1 150:1 166:1 181:1 428:1 748:1 1219:1 1241:1 1416:1 1536:1 # estabilidad
15:1 16:1 27:1 30:1 92:1 128:1 135:1 473:1 993:1 1738:1 # esqueléticos
9:1 12:1 27:1 40:1 48:1 53:1 64:1 121:1 140:1 312:1 317:1 440:1 820:1 973:1 1392:1 1664:1 # meningitidis
7:1 11:1 28:1 46:1 66:1 156:1 201:1 304:1 550:1 1118:1 1515:1 # compañero
140:1 149:1 160:1 179:1 212:1 # exigir
10:1 27:2 64:1 69:1 71:1 74:1 173:1 253:1 321:1 325:1 378:1 459:1 552:1 1088:1 1376:1 1694:1 # sustitutivo
3:1 9:1 13:1 23:1 37:1 38:1 49:1 78:1 89:1 429:1 450:1 618:1 881:1 1572:1 # reentrada
6:1 32:1 35:1 41:1 55:1 64:1 190:1 222:1 381:1 519:1 535:1 # mitosis
11:1 13:1 15:1 25:1 143:1 367:1 414:1 1222:1 1304:1 1900:1 # nítrico
10:1 11:1 14:1 15:1 16:1 35:1 52:1 102:1 143:1 659:1 862:1 1025:1 1216:1 1707:1 # anestésicos
26:1 27:1 33:1 39:1 62:1 68:1 106:1 235:1 253:1 644:1 1737:1 1808:1 # glutatión
2:1 6:1 17:1 34:1 38:1 43:1 48:1 64:1 101:1 151:1 333:1 519:1 542:1 701:1 919:1 1398:1 # monitorear
9:2 17:1 20:1 21:1 23:1 38:1 58:1 89:1 120:1 328:1 372:1 375:1 557:1 700:1 1561:1 # cuarentena
2:1 9:1 21:1 23:1 25:1 80:1 89:1 120:1 328:1 370:1 620:1 752:1 # oriente
51:1 54:1 107:1 124:1 169:1 221:1 # diplopía
2:1 6:1 11:1 29:1 45:1 101:1 141:1 255:1 274:1 340:1 1589:1 1728:1 # cofactor
10:2 15:1 16:1 26:1 27:1 37:1 102:1 135:1 166:1 459:1 567:1 666:1 748:1 1232:1 1393:1 1958:1 # estadística
# cyp1b1
47:1 55:1 62:1 66:1 107:1 221:1 412:1 867:1 977:1 1401:1 1568:1 1573:1 1628:1 1629:1 1639:1 1660:1 1662:1 # miopatía
11:1 17:1 22:1 24:1 29:1 41:1 54:1 234:1 292:1 655:1 684:1 909:1 974:1 1369:1 1513:1 1899:1 # cardiacos
96:1 264:1 # koch
253:1 793:1 1363:1 # youth
7:1 8:1 12:1 33:1 39:1 68:1 85:1 86:1 99:1 167:1 213:1 645:1 698:1 1258:1 1955:1 # inserción
7:2 21:1 90:1 116:1 122:1 635:1 686:1 687:1 1748:1 # verter
9:2 18:1 41:1 52:1 82:1 116:1 289:1 512:1 660:1 750:1 1021:1 1613:1 # venenoso
103:1 702:2 # xviii
12:1 20:1 109:1 128:1 172:1 413:1 656:1 1729:1 # máquina
3:1 42:1 43:1 76:1 104:1 186:1 195:1 299:1 753:1 796:1 800:1 846:1 1017:1 1340:1 1826:1 # hemograma
30:1 79:1 82:1 1274:1 1334:1 # celso
6:1 11:1 15:1 48:1 62:1 66:1 143:1 196:1 299:1 363:1 419:1 458:1 487:1 799:1 867:1 889:1 1541:1 # patogénico
6:1 16:1 35:1 52:1 62:1 66:1 196:1 299:1 363:1 384:1 419:1 458:1 862:1 867:1 910:1 916:1 # patogénesis
8:1 12:1 15:1 43:1 44:1 76:1 77:1 212:1 254:1 345:1 371:1 424:1 428:1 597:1 703:1 1339:1 # amoxicilina
32:1 103:1 392:1 1110:1 # ovis
11:1 15:1 33:1 39:1 48:1 68:1 143:1 487:1 1523:1 1541:1 1602:1 # iónico
9:1 20:1 80:1 103:1 370:1 557:1 # viena
7:1 13:1 28:1 53:1 81:1 84:1 132:1 152:1 169:1 239:1 353:1 423:1 521:1 689:1 718:1 912:1 1080:1 1154:1 1421:1 1563:1 1592:1 # hipermetropía
17:1 163:1 299:1 319:1 # aarskog-scott
28:1 41:1 56:1 73:1 82:1 193:1 206:1 526:1 750:1 # leproso
8:1 25:1 58:1 97:1 149:1 163:1 167:1 187:1 213:1 984:1 1683:1 # circunscribir
11:1 17:1 29:1 42:1 65:1 132:1 141:1 408:1 514:1 561:1 650:1 890:1 1029:1 1040:1 1255:1 1369:1 1550:1 1735:1 # farmacológicos
1:1 3:1 7:1 37:1 42:1 278:1 724:1 894:1 1504:1 # madera
8:1 29:1 33:1 39:1 58:1 66:1 68:1 86:1 96:1 98:1 99:1 176:1 177:1 184:1 1055:1 1375:1 1698:1 # ocupación
22:1 26:1 62:1 212:1 825:1 1159:1 # ataxia
# ºc
27:1 74:1 84:1 173:1 310:1 332:1 472:1 552:1 651:1 740:1 849:1 1083:1 1544:1 # subjetivo
2:1 8:1 26:1 29:1 33:1 36:1 39:1 68:1 86:1 90:1 98:1 99:1 130:1 177:1 184:1 204:1 1010:1 1134:1 1433:1 1869:1 # aportación
3:1 17:1 37:1 42:1 61:1 108:1 129:1 873:1 1109:1 1303:1 1504:1 1658:1 1708:1 # madurar
7:1 12:1 20:1 27:1 37:1 40:1 90:1 109:1 116:1 505:1 635:1 687:1 717:1 820:1 1640:1 1679:1 1682:1 1685:1 1696:1 1697:1 # inadvertido
10:1 11:1 15:1 16:1 27:1 102:1 135:1 143:1 389:1 515:1 543:1 607:1 677:1 # estático
126:1 434:1 # gnrp
29:1 # acné
5:1 10:1 14:1 16:1 23:1 27:1 50:1 102:1 110:1 158:1 198:1 279:1 459:1 682:1 1765:1 # estimulante
2:1 11:1 17:1 26:1 29:1 90:1 386:1 576:1 1010:1 1369:1 1433:1 # acortar
11:1 17:1 41:1 42:1 70:1 72:1 92:1 258:1 655:1 797:1 1901:1 # marruecos
7:1 19:1 28:1 60:1 66:1 304:1 399:1 472:1 681:1 # pasajero
1:1 4:1 7:1 14:1 56:1 100:1 160:1 497:1 498:1 724:1 1420:1 1875:1 # alexander
13:1 15:1 24:1 28:1 74:1 83:1 95:1 107:1 332:1 353:1 651:1 754:1 1446:1 1638:1 1641:1 # subtropicales
9:1 12:2 21:1 23:1 52:1 55:1 89:1 120:1 328:1 447:1 1054:1 1281:1 1686:1 # inminente
7:1 25:1 26:1 53:1 64:1 76:1 153:1 427:1 854:1 869:1 1218:1 # amerita
7:1 21:1 29:1 31:1 60:1 79:1 147:1 234:1 491:1 683:1 809:1 1674:1 # sacerdote
17:1 24:1 28:1 41:1 292:1 526:1 805:1 # ácaros
31:2 34:1 38:1 100:1 115:1 798:1 841:1 1022:1 1373:1 1389:1 # redondo
9:1 13:1 22:2 28:1 48:1 62:1 145:1 299:1 330:1 353:1 440:1 1265:1 1532:1 1580:1 # iatrogenia
52:1 58:1 74:1 151:1 253:1 323:1 332:1 515:1 651:1 991:1 1187:1 1264:1 1417:1 1555:1 1666:1 1829:1 1836:1 1873:1 1874:1 1962:1 # subcutánea
7:2 9:1 53:1 114:1 132:1 148:1 221:1 387:1 423:1 441:1 678:1 689:1 815:1 912:1 931:1 1037:1 1053:1 1059:1 1072:1 1074:1 1081:1 1085:1 1104:1 1218:1 # enfermería
7:1 15:1 24:1 28:1 65:1 83:1 85:1 140:1 304:1 514:1 561:1 645:1 665:1 1029:1 1031:1 1040:1 1067:1 1226:1 1249:1 1252:1 1255:1 1309:1 1312:1 1407:1 1724:1 1852:1 # serológicas
1:1 8:1 38:1 72:1 73:1 110:1 115:1 156:1 314:1 673:1 783:1 798:1 1284:1 1497:1 1959:1 # impredecible
3:1 6:1 10:1 13:1 62:1 71:1 74:1 78:1 134:1 196:1 321:1 325:1 378:1 445:1 692:1 1757:1 # sustrato
14:1 28:1 67:1 94:1 187:1 264:1 281:1 857:1 1494:1 # chancro
4:1 11:1 18:1 22:1 41:1 46:1 55:1 82:1 96:1 201:1 439:1 512:1 750:1 976:1 986:1 1036:1 # nosocomiales
9:1 23:1 25:1 55:1 74:1 80:1 89:1 110:1 370:1 394:1 647:1 716:1 741:1 752:1 1233:1 1277:1 # sufrimiento
3:1 12:1 37:1 48:1 54:1 128:1 137:1 172:1 413:1 618:1 725:1 978:1 1050:1 1729:1 # bradiquinina
9:1 21:1 23:1 89:1 92:1 120:1 231:1 328:1 1535:1 # puente
14:1 15:1 23:1 27:2 32:1 135:1 158:1 351:1 356:1 362:1 623:1 1837:1 # antiséptico
42:1 46:1 51:1 66:1 77:1 95:1 103:1 204:1 230:1 464:1 957:1 1759:1 1843:1 1902:1 # papilomavirus
17:1 19:1 24:1 41:1 42:1 66:1 82:1 204:1 213:1 593:1 797:1 839:1 847:1 1266:1 1560:1 # marcapasos
5:1 14:1 20:1 614:1 682:1 # lana
2:1 21:1 43:1 104:1 443:1 753:1 1443:1 1938:1 # temor
4:1 50:1 51:1 62:1 66:1 107:1 112:1 391:1 570:1 867:1 977:1 1097:1 1568:1 # valvulopatía
14:1 17:1 42:1 67:1 94:1 264:1 281:1 826:1 1494:1 # manchar
10:1 16:1 17:1 20:1 27:1 34:1 47:1 58:1 92:1 102:1 223:1 405:1 459:1 532:1 639:1 742:1 1108:1 1286:1 1765:1 # cuestionar
5:1 6:1 19:1 42:1 107:1 113:1 124:1 254:1 280:1 315:1 433:1 446:1 493:1 506:1 641:1 1287:1 # toxoplasma
3:2 12:1 13:1 14:1 23:1 29:1 48:1 78:1 159:1 187:1 257:1 297:1 388:1 450:1 881:1 1557:1 1804:1 # intracranial
8:1 24:1 29:1 39:1 61:1 86:1 98:1 150:1 177:1 213:1 290:1 492:1 527:1 568:1 606:1 # bifurcación
2:1 5:1 119:1 303:1 1769:1 # labor
4:1 8:1 20:1 34:1 44:1 47:1 67:1 97:1 155:1 223:1 316:1 404:1 405:1 453:1 492:1 564:1 639:1 758:1 1761:1 1781:1 # funcionalidad
30:1 51:1 53:1 104:1 145:1 1678:1 1990:1 # gemelo
11:1 15:1 103:1 143:1 570:1 709:1 834:1 1989:1 # pélvico
2:1 24:1 28:1 29:1 258:1 264:1 336:1 527:1 1102:1 1458:1 1831:1 # cachorro
55:1 76:1 93:1 179:1 341:1 # amigo
6:1 21:1 23:1 28:1 34:1 104:1 147:1 156:1 220:1 394:1 662:1 730:1 809:1 1443:1 # frontotemporal
27:1 32:1 34:1 43:1 48:1 52:1 64:1 136:1 312:1 333:1 356:1 361:1 448:1 542:1 874:1 919:1 1041:1 # neumonitis
7:1 28:1 41:1 56:1 62:1 163:1 195:1 205:1 304:1 526:1 744:1 793:1 1423:1 # atherosclerosis
2:1 5:1 6:1 25:1 50:1 62:1 76:1 101:1 196:1 198:1 282:1 355:1 620:1 710:1 878:1 1720:1 # ambulatorio
8:1 12:1 20:1 27:1 29:1 98:1 106:1 109:1 185:1 235:1 253:1 580:1 1569:1 1694:1 1746:1 1808:1 # aglutinación
14:1 16:1 42:1 826:1 # maníes
3:1 4:1 7:1 16:1 32:1 56:1 79:1 103:1 163:1 232:1 278:1 431:1 491:1 498:1 1269:1 1491:1 1774:1 # viscerales
7:1 10:1 13:1 16:1 21:1 38:2 102:1 122:1 134:1 207:1 258:1 393:1 899:1 1551:1 1576:1 1915:1 # terrestre
6:1 28:1 45:1 72:1 73:1 206:1 274:1 481:1 712:1 1716:1 # proyecto
# sgb
9:1 38:1 48:1 56:1 73:1 116:1 199:1 314:1 440:1 504:1 640:1 660:1 673:1 # prevenible
10:1 13:1 19:1 25:1 27:1 32:1 64:1 75:1 117:1 134:1 312:1 356:1 414:1 448:1 854:1 1924:1 # gastritis
12:1 16:1 18:1 19:1 35:1 85:1 320:1 384:1 649:1 # asesino
10:1 14:1 22:1 27:1 71:1 121:1 200:1 325:1 459:1 803:1 1687:1 # angustia
4:1 17:1 42:1 66:1 318:1 501:1 797:1 1943:1 # palmar
10:1 16:1 27:1 33:1 39:1 58:1 68:1 92:1 102:1 459:1 532:1 742:1 1286:1 1765:1 # cuestión
2:1 6:1 10:1 32:1 33:1 35:1 39:1 54:1 68:1 101:1 125:1 242:1 319:1 416:1 417:1 470:1 528:1 # distorsión
3:1 119:1 227:1 1201:1 # árabe
14:1 51:1 92:1 128:1 151:1 199:1 473:1 # β-bloqueantes
10:1 11:1 15:1 32:1 35:1 44:1 143:1 190:1 417:1 601:1 764:1 1600:1 # sistólico
8:1 14:1 23:1 49:1 58:1 97:1 100:1 149:1 158:1 213:1 984:1 1016:1 1146:1 1811:1 # circundante
17:1 22:1 44:1 76:1 124:1 156:1 565:1 747:1 1171:1 1308:1 1593:1 1956:1 # ampliar
2:1 3:1 17:1 51:1 124:1 160:1 337:1 502:1 992:1 1751:1 # explorar
6:2 8:1 10:1 19:1 41:1 42:1 64:1 96:1 117:1 125:1 229:1 519:1 535:1 714:1 864:1 1711:1 1745:1 1788:1 1806:1 # mastocitosis
10:1 16:1 26:1 62:1 69:1 71:1 102:1 166:1 748:1 1661:1 1737:1 1904:1 # estatus
5:1 6:1 17:1 28:1 46:1 66:1 147:1 204:1 249:1 592:1 817:1 847:1 1705:1 # laparotomía
6:1 10:1 16:1 43:1 56:1 65:1 102:1 125:1 431:1 1833:1 # molesto
16:1 33:1 35:1 38:1 39:1 68:1 185:1 186:1 384:1 393:1 416:1 470:1 871:1 880:1 1604:1 # agresión
58:1 61:1 112:1 261:1 1404:1 # curva
14:1 18:1 28:1 42:1 46:1 230:1 311:1 403:1 826:1 # romano
11:1 15:1 16:1 25:1 143:1 367:1 410:1 594:1 1900:1 # esférico
4:2 12:1 18:1 24:1 44:1 316:1 320:1 371:1 524:1 676:1 1999:1 # alcalino
14:1 15:1 18:1 24:1 53:1 83:1 160:1 212:1 311:1 597:1 723:1 1078:1 # mexicano
5:1 14:1 20:1 32:1 77:1 123:1 212:1 614:1 672:1 704:1 1159:1 1896:1 # anafilaxis
2:1 32:1 48:1 59:1 139:1 170:1 1422:1 # ornish
62:1 # aat
22:1 63:1 103:1 106:1 # lluvia
17:1 42:1 74:1 136:1 797:1 1559:1 # sumar
17:1 24:1 72:1 85:1 292:1 1114:1 # secar
3:1 16:1 116:1 186:1 464:1 796:1 # graves
7:1 12:1 33:1 35:1 39:1 68:1 116:1 319:1 416:1 470:1 635:1 738:1 1276:1 1330:1 # inversión
1:1 12:2 31:1 40:1 48:1 100:1 123:1 224:1 322:1 968:1 978:1 994:1 1439:1 1526:1 1766:1 1875:1 # indefinido
11:1 21:1 23:1 34:1 120:1 127:1 131:1 662:1 1049:1 # conteo
4:1 22:1 28:1 34:1 56:1 128:1 137:1 172:1 413:1 439:1 498:1 730:1 1002:1 # bronquiales
11:1 15:1 44:1 53:1 84:1 143:1 515:1 521:1 601:1 908:1 # metálico
4:1 26:1 41:1 44:1 64:1 95:1 133:1 316:1 327:1 336:1 354:1 427:1 1006:1 1603:1 # hospitalizar
15:1 19:1 22:1 24:1 27:1 54:1 83:1 119:1 135:1 368:1 684:1 993:1 1615:1 # diabéticas
19:1 20:1 33:1 37:1 49:1 429:1 505:1 1760:1 # gónadas
9:1 22:1 26:1 48:1 440:1 452:1 1265:1 # taenia
6:1 55:1 64:1 519:1 # mito
3:1 13:1 14:1 32:1 35:1 55:1 78:1 113:1 167:1 314:1 388:1 822:1 1014:1 1210:1 1280:1 1549:1 # transmisible
14:1 20:1 27:1 45:1 77:1 123:1 614:1 652:1 704:1 805:1 1122:1 1896:1 # anafiláctico
4:1 7:1 56:1 112:1 498:1 955:1 1612:1 # valer
13:1 28:1 44:1 64:1 353:1 861:1 1669:1 # litro
5:1 30:1 63:1 145:1 152:1 154:1 179:1 374:1 475:1 1422:1 # shigella
# 0,2
10:1 16:1 21:1 32:1 128:1 172:1 390:1 413:1 417:1 667:1 1586:1 # ooquistes
8:1 17:1 24:1 26:1 29:1 64:1 66:1 98:1 204:1 427:1 576:1 839:1 847:1 864:1 1055:1 1266:1 1375:1 1997:1 # capacitar
4:1 141:1 759:1 1702:1 # alfa-1
3:1 6:1 13:1 48:1 62:1 64:1 78:1 196:1 445:1 542:1 692:1 1669:1 # nitrato
27:1 29:1 36:1 45:1 103:1 152:1 169:1 173:1 255:1 529:1 552:1 718:1 872:1 1122:1 1922:1 # hipoactividad
3:1 8:1 29:1 33:1 38:1 39:1 68:1 86:1 99:1 161:1 238:1 297:1 322:1 394:1 460:1 482:1 490:1 495:1 863:1 1095:1 1100:1 1177:1 # refracción
9:1 33:1 35:1 39:1 68:1 71:1 74:1 81:1 133:1 167:1 321:1 416:1 470:1 642:1 727:1 930:1 1228:1 1345:1 # suspensión
18:1 34:1 36:1 65:1 93:1 430:1 697:1 917:1 1384:1 # polígono
41:1 50:1 51:1 186:1 323:1 391:1 438:1 675:1 708:1 # gránulos
# 1-2
32:2 35:1 44:1 104:1 190:1 195:1 800:1 900:1 1014:1 1600:1 1985:1 # hemólisis
10:1 13:1 16:1 19:1 28:1 75:1 82:1 117:1 134:1 340:1 353:1 695:1 879:1 1924:1 # gastroesofágico
36:1 37:1 42:1 46:1 49:1 230:1 429:1 1504:1 # pomada
27:1 40:1 49:1 62:1 173:1 181:1 212:1 254:1 310:1 424:1 552:1 644:1 849:1 1544:1 # oxidativo
7:1 23:1 195:1 744:1 793:1 # günther
27:1 40:1 49:1 62:1 112:1 173:1 181:1 212:1 254:1 424:1 552:1 644:1 719:1 1695:1 # oxidativa
11:1 13:1 15:1 23:1 25:1 143:1 160:1 363:1 367:1 414:1 450:1 679:1 1222:1 1900:1 # excéntrico
11:1 15:1 25:1 41:1 143:1 367:1 410:1 655:1 1588:1 1900:1 # séricos
2:1 56:1 160:1 471:1 1287:1 # flexor
4:1 6:1 24:1 34:1 61:1 204:1 351:1 438:1 676:1 839:1 959:1 1704:1 1999:1 # alcaptonuria
4:1 8:1 26:1 64:1 95:1 96:1 161:1 169:1 238:1 327:1 427:1 1845:1 # occipital
1:1 16:1 60:1 456:1 699:1 704:1 # desafío
3:1 12:1 13:1 23:1 58:1 71:1 76:1 78:1 163:1 257:1 279:1 450:1 696:1 881:1 1017:1 # intramuscular
4:1 51:1 879:1 1217:1 # aloe
8:1 35:1 41:1 43:1 46:1 93:1 96:1 179:1 222:1 336:1 357:1 714:1 # homocigosis
4:1 22:1 212:1 439:1 1159:1 # axial
8:1 33:1 39:1 57:1 58:1 68:1 72:1 86:1 99:1 472:1 503:1 870:1 1079:1 # ejecución
36:1 37:1 41:1 54:1 82:1 169:1 529:1 548:1 750:1 1050:1 # adiposo
12:1 43:1 54:1 55:1 87:1 104:1 195:1 753:1 800:1 1340:1 1512:1 1986:1 # hemodinámico
38:1 50:1 51:1 58:1 84:1 218:1 391:1 412:1 782:1 901:1 1073:1 # retículo
1:1 14:1 16:1 23:1 27:1 38:1 40:1 73:1 158:1 193:1 362:1 382:1 393:1 623:1 673:1 820:1 1810:1 # antidepresivo
16:1 34:1 38:1 51:1 100:1 210:1 393:1 693:1 1022:1 1681:1 # londres
9:1 28:1 37:1 41:1 49:1 60:1 121:1 186:1 429:1 494:1 526:1 # engrosada
17:1 24:1 39:1 51:1 54:1 93:1 234:1 292:1 299:1 909:1 974:1 1513:1 1600:1 1899:1 # cardiólogo
5:1 19:1 50:1 58:1 61:1 62:1 69:1 112:1 163:1 165:1 198:1 218:1 508:1 696:1 710:1 1096:1 1509:1 1609:1 1904:1 # vasculatura
8:1 26:1 29:1 33:1 39:1 68:1 76:1 86:1 98:1 99:1 156:1 177:1 184:1 231:1 253:1 1134:1 1171:1 1869:1 # amputación
4:1 5:1 12:1 31:1 37:1 41:1 94:1 171:1 291:1 595:1 904:1 1827:1 # inhalados
53:1 115:1 499:1 # med
56:1 57:1 96:1 127:1 205:1 438:1 496:1 794:1 1423:1 1734:1 # nucleocápside
3:1 12:1 128:1 172:1 413:1 1229:1 1729:1 1809:1 # raquin
14:1 21:1 23:1 120:1 158:1 200:1 372:1 489:1 # guante
156:1 496:1 # mps
# 1983
# 1986
14:1 20:1 22:1 53:1 54:1 115:1 499:1 614:1 684:1 804:1 882:1 1571:1 # mediana
12:1 17:1 67:1 94:1 152:1 264:1 1103:1 1494:1 # hinchar
16:1 41:1 82:1 111:1 227:1 695:1 # obesos
11:1 17:1 24:1 47:1 54:1 72:1 96:1 234:1 292:1 299:1 646:1 762:1 909:1 974:1 1206:1 1513:1 1899:1 # ecocardiograma
15:1 24:1 45:1 72:1 83:1 95:1 481:1 764:1 1641:1 1803:1 # ectópica
8:1 33:1 38:1 39:1 43:1 68:1 86:1 96:1 99:1 104:1 714:1 753:1 # remoción
6:1 9:1 23:1 50:1 56:1 61:1 70:1 89:1 220:1 231:1 533:1 1680:1 # purulento
93:1 112:1 185:1 1835:1 # vago
6:1 8:1 10:1 19:1 34:1 63:1 67:1 77:1 117:1 125:1 155:1 162:1 229:1 824:1 1339:1 1704:1 1825:1 # bastoncillo
33:1 42:1 88:1 92:1 104:1 128:1 473:1 513:1 # quemazón
28:1 51:1 186:1 299:1 1826:1 # logro
17:1 26:1 50:1 58:1 96:1 218:1 406:1 576:1 1698:1 1725:1 1933:1 # ocultar
52:1 59:1 127:1 331:1 1301:1 1520:1 # córneo
17:1 26:1 31:1 147:1 576:1 1993:1 # dotar
11:1 33:1 87:1 1870:1 # codón
27:1 36:1 74:1 169:1 332:1 529:1 651:1 831:1 1335:1 1446:1 # subtipo
15:1 24:1 40:1 55:1 83:1 95:1 132:1 193:1 410:1 603:1 1310:1 1317:1 # epidérmicas
16:1 33:1 35:1 38:1 39:1 68:1 73:1 110:1 156:1 384:1 393:1 416:1 470:1 673:1 871:1 880:1 1284:1 1604:1 1810:1 1959:1 # impresión
3:1 149:1 1351:1 # ira
11:1 15:1 24:1 35:1 41:1 57:1 143:1 267:1 655:1 659:1 728:1 794:1 1588:1 1707:1 # caucásicos
4:1 7:1 116:1 162:1 635:1 729:1 # verbal
3:1 7:2 81:1 92:1 128:1 152:1 169:1 239:1 278:1 473:1 511:1 718:1 1080:1 1421:1 1563:1 1592:1 # hiperqueratosis
10:1 16:1 27:1 33:1 39:1 68:1 102:1 145:1 459:1 1765:1 # gestión
15:1 54:1 79:1 100:1 204:1 363:1 709:1 838:1 851:1 # apéndice
# 40°
8:1 15:1 18:1 24:1 27:1 29:1 83:1 98:1 123:1 147:1 290:1 383:1 527:1 568:1 591:1 604:1 1091:1 1291:1 1357:1 1391:1 # notificación
17:1 27:1 66:1 126:1 149:1 160:1 249:1 451:1 868:1 # extirpar
3:1 17:1 162:1 258:1 1425:1 1901:1 1953:1 # barra
3:1 19:1 55:1 179:1 186:1 796:1 1515:1 # migrañas
6:1 147:1 1190:1 1705:1 # otoño
12:1 20:1 109:1 128:1 172:1 413:1 1581:1 1729:1 # equina
2:1 16:1 22:1 32:1 35:1 38:1 54:1 174:1 190:1 384:1 393:1 657:1 684:1 704:1 1398:1 1604:1 # diaforesis
50:1 303:1 355:1 878:1 # bulbo
14:1 18:1 141:1 311:1 410:1 442:1 530:1 # huérfano
3:1 17:1 140:1 149:1 1351:1 # girar
6:1 9:1 35:1 41:1 85:1 147:1 167:1 174:1 314:1 535:1 642:1 811:1 930:1 1345:1 1705:1 # fotosensibilidad
1:1 9:1 15:1 23:1 24:1 27:1 40:1 83:1 89:1 123:1 290:1 339:1 362:1 382:1 383:1 546:1 877:1 898:1 1091:1 1291:1 1391:1 1853:1 # identificable
8:1 16:1 20:1 29:1 34:1 47:1 52:1 98:1 358:1 404:1 405:1 564:1 751:1 858:1 862:1 1746:1 1920:1 1954:1 # naciones~unidas
9:1 17:1 51:1 111:1 121:1 162:1 235:1 985:1 997:1 1245:1 1519:1 1953:1 # englobar
16:1 19:1 24:1 41:1 43:1 60:1 76:1 163:1 494:1 972:1 1846:1 1923:1 # escamosas
3:1 8:1 12:1 21:1 23:1 29:1 39:1 86:1 98:1 120:1 177:1 186:1 257:1 287:1 297:1 735:1 796:1 921:1 1155:1 # integración
3:1 4:1 16:2 56:1 95:1 133:1 149:1 232:1 338:1 431:1 498:1 1006:1 1111:1 1269:1 1351:1 # espirales
14:1 23:1 27:1 32:1 43:1 75:1 113:1 140:1 157:1 158:1 164:1 168:1 178:1 179:1 356:1 362:1 623:1 1548:1 # gigantismo
8:1 40:1 49:1 181:1 348:1 471:1 652:1 805:1 1462:1 1726:1 # flácida
11:1 15:1 21:1 28:1 44:1 73:1 107:1 143:1 147:1 206:1 235:1 592:1 601:1 809:1 1133:1 1275:1 1382:1 1654:1 # glicoproteínas
11:1 29:1 34:1 85:1 119:1 131:1 167:1 199:1 503:1 688:1 743:1 1369:1 # aconsejable
9:1 13:1 28:1 30:1 45:1 56:1 67:1 72:1 353:1 380:1 481:1 879:1 1371:1 # electroencefalograma
28:1 46:1 53:1 100:1 210:1 403:1 463:1 516:1 693:1 828:1 891:1 939:1 964:1 980:1 989:1 # syndrome
4:1 16:1 26:1 28:1 147:1 163:1 187:1 327:1 592:1 857:1 972:1 1993:1 # escrotal
5:1 12:1 18:1 31:1 37:1 50:1 58:1 96:1 171:1 198:1 218:1 320:1 508:1 1651:1 1698:1 1827:1 # inoculado
151:1 # ea
8:1 38:1 47:1 72:1 73:1 404:1 484:1 673:1 783:1 # precio
8:1 25:1 29:1 33:1 39:1 68:1 73:1 86:1 98:1 99:1 112:1 173:1 177:1 184:1 719:1 801:1 1793:1 # privación
3:1 10:1 14:1 16:1 23:1 26:1 38:1 61:1 102:1 129:1 158:1 166:1 267:1 388:1 393:1 748:1 # restaurante
26:1 36:1 56:1 119:1 147:1 199:1 640:1 743:1 1219:1 1409:1 1993:1 # potable
2:1 6:1 11:1 38:1 45:1 56:1 65:1 72:2 101:1 274:1 481:1 484:1 650:1 1716:1 1833:1 # recolector
2:1 50:1 51:1 105:1 182:1 323:1 391:1 438:1 # orgánulo
9:1 53:1 110:1 152:1 317:1 816:1 1517:1 # himen
5:1 70:1 71:1 103:2 149:1 173:1 464:1 471:1 633:1 634:1 713:1 932:1 935:1 987:1 1902:1 # flavivirus
3:1 13:1 15:1 24:1 27:1 78:1 83:1 135:1 136:1 267:1 368:1 389:1 543:1 607:1 656:1 875:1 934:1 954:1 1019:1 1039:1 1160:1 1268:1 1292:1 1323:1 1333:1 1338:1 1354:1 1359:1 1370:1 1424:1 1430:1 1431:1 1440:1 1441:1 1442:1 # traumáticas
47:1 51:1 65:1 150:1 221:1 299:1 833:1 # biología
8:1 10:1 15:1 16:1 19:1 27:1 40:1 66:1 117:1 133:1 135:1 338:1 345:1 348:1 459:1 1393:1 # espasticidad
# u.
13:1 28:1 46:1 104:1 282:2 303:2 353:1 403:1 879:1 1656:1 1672:1 # tromboembolismo
27:1 50:1 77:1 231:1 389:1 543:1 755:1 1220:1 1334:1 # pulsátil
9:1 10:1 13:1 19:1 21:1 23:1 28:1 75:1 89:1 117:1 120:1 134:1 328:1 353:1 879:1 1924:1 # gastroenterólogos
16:1 22:1 35:1 119:1 162:1 227:1 352:1 384:1 # babesia
2:1 31:1 37:1 58:1 72:1 171:1 372:1 540:1 941:1 1079:1 # ecuador
4:1 5:1 12:1 20:1 27:1 62:1 66:1 109:1 580:1 644:1 710:1 904:1 1569:1 1943:1 # palatina
12:1 17:1 22:1 25:1 61:1 245:1 982:1 1593:1 1977:1 # injuriar
6:1 19:1 42:2 46:1 62:1 104:1 195:1 196:1 230:1 513:1 596:1 800:1 817:1 1299:1 1711:1 1770:1 # hematomas
8:1 17:1 26:1 38:1 64:1 72:1 73:1 95:1 169:1 427:1 484:1 576:1 673:1 783:1 1997:1 # precipitar
4:1 24:1 26:1 64:1 95:1 204:1 327:1 427:1 839:1 # capital
2:1 17:1 49:1 119:1 234:1 303:1 1358:1 1769:1 1784:1 # abordar
5:1 14:1 30:1 49:1 100:1 602:1 682:1 1016:1 1420:1 # zelanda
6:1 12:1 54:1 55:1 110:1 253:1 438:1 447:1 716:1 1606:1 # diminuto
4:1 5:1 19:1 22:1 24:1 29:1 35:1 280:1 329:1 352:1 462:1 469:1 474:1 524:1 904:1 1607:1 # acalasia
712:1 # eye
5:1 10:1 14:1 26:1 28:1 41:1 73:1 166:1 185:1 206:1 235:1 523:1 526:1 682:1 # prostaglandinas
12:1 20:1 27:1 29:1 45:1 109:1 255:1 580:1 1122:1 1569:1 # actina
2:1 4:1 22:1 24:1 44:1 48:1 59:1 139:1 174:1 290:1 316:1 524:1 657:1 1265:1 # california
65:1 81:1 93:1 1677:1 # golpe
27:1 29:1 45:1 64:1 69:1 255:1 377:1 1088:1 1122:1 1376:1 1971:1 # actitud
12:1 15:1 24:1 27:1 54:1 62:1 83:1 100:1 173:1 310:1 552:1 644:1 838:1 849:1 851:1 1526:1 1544:1 # indicativo
24:1 27:1 32:1 64:1 95:1 204:1 312:1 356:1 448:1 839:1 # capitis
4:1 12:1 27:1 60:1 64:1 95:1 121:1 140:1 312:1 395:1 973:1 1385:1 1392:1 1677:1 # salpingitis
7:1 9:1 21:1 23:1 38:2 89:1 114:1 120:1 322:1 328:1 441:1 700:1 707:1 1960:1 # referente
27:1 31:1 40:1 41:1 224:1 351:1 595:1 709:1 820:1 1837:1 # péptidos
3:1 7:1 25:1 42:1 73:1 110:1 116:1 278:1 464:1 635:1 741:1 801:1 971:1 1887:1 # primavera
8:1 9:1 12:1 25:1 67:1 73:1 155:1 169:1 517:1 801:1 1103:1 # en~principio
11:1 15:1 27:1 45:1 135:1 143:1 652:1 677:1 805:1 1122:1 # láctico
15:1 24:1 27:1 45:1 83:1 135:1 368:1 652:1 805:1 1122:1 # láctica
4:1 17:1 22:1 44:1 66:1 316:1 565:1 1593:1 1943:1 # paliar
5:1 6:1 29:1 41:1 45:1 60:1 255:1 274:1 454:1 494:1 535:1 1589:1 # lactosa
4:1 8:1 10:1 16:1 20:1 26:1 29:1 34:1 47:1 98:1 102:1 166:1 223:1 404:1 405:1 453:1 564:1 639:1 748:1 751:1 758:1 858:1 1086:1 1134:1 1781:1 1869:1 # estacionales
10:1 13:1 22:1 25:1 71:1 134:1 245:1 267:1 325:1 414:1 1888:1 # austria
13:1 14:1 18:1 25:1 141:1 169:1 311:1 351:1 414:1 764:1 1533:1 # triptófano
28:1 32:1 35:1 41:1 95:1 149:1 190:1 222:1 381:1 526:1 1111:1 1800:1 2000:1 # pirosis
11:1 14:1 15:1 20:1 41:1 55:1 62:1 143:1 603:1 614:1 655:1 764:1 988:1 1588:1 1871:1 # anatómicos
9:2 23:1 38:1 54:1 55:1 80:1 89:1 100:1 110:1 370:1 647:1 680:1 700:1 716:1 752:1 838:1 1233:1 1277:1 # rendimiento
17:1 59:1 1054:1 # arnm
3:1 37:1 44:1 61:1 75:1 108:1 129:1 179:1 520:1 873:1 1109:1 1303:1 1548:1 1658:1 1708:1 # ligadura
4:1 16:1 26:1 56:1 84:1 114:1 327:1 431:1 466:1 498:1 1269:1 # fetales
3:1 13:1 37:1 38:1 49:1 84:1 186:1 429:1 536:1 561:1 618:1 796:1 1073:1 1154:1 # retrógrada
5:1 17:1 77:1 123:1 228:1 672:1 1896:1 # filar
1422:1 # fsh
7:1 10:1 21:1 122:1 390:1 1121:1 1353:1 # zóster
6:1 11:1 15:1 27:1 46:1 135:1 143:1 253:1 267:1 389:1 543:1 607:1 656:1 677:1 817:1 954:1 1019:1 1039:1 # automático
7:1 24:1 29:1 79:1 213:1 491:1 683:1 1258:1 # acerca
17:1 42:1 92:1 104:1 128:1 473:1 513:1 797:1 # quemar
5:1 17:1 35:1 50:1 110:1 198:1 228:1 279:1 422:1 # simular
9:1 11:1 17:1 23:1 26:1 46:1 53:1 89:1 201:1 317:1 347:1 516:1 576:1 590:1 670:1 # comentar
19:1 22:1 32:1 35:1 55:1 190:1 329:1 986:1 1262:1 # miasis
8:1 19:1 38:1 40:1 54:1 72:1 112:1 173:1 348:1 484:1 719:1 783:1 865:1 1609:1 # recidivas
3:1 11:1 15:1 17:1 37:1 66:1 143:1 249:1 298:1 483:1 618:1 911:1 1870:1 # paradójico
2:1 3:1 5:1 8:1 29:1 30:1 39:1 86:1 98:1 119:1 177:1 297:1 303:1 337:1 602:1 921:1 1155:1 1769:1 # elaboración
25:1 31:1 37:1 73:1 112:1 171:1 173:1 719:1 801:1 1976:1 # privado
11:1 15:1 25:1 104:1 143:1 156:1 367:1 1900:1 # empírico
8:1 9:1 22:1 67:1 144:1 145:1 155:1 185:1 219:1 330:1 380:1 531:1 661:1 # agencia
336:1 688:1 1842:1 # hoja
13:1 25:1 35:1 128:1 172:1 389:1 413:1 414:1 496:1 1947:1 # psiquiátrico
13:1 24:1 72:1 85:1 160:1 167:1 208:1 451:1 678:1 868:1 1114:1 1539:1 1717:1 # extrínseca
15:1 24:1 48:1 83:1 147:1 303:1 323:1 487:1 515:1 1043:1 1187:1 # botánica
13:1 15:1 20:1 25:1 34:1 43:1 46:1 223:1 264:1 333:1 336:1 357:1 367:1 414:1 1222:1 1458:1 1524:1 # trichomonas
14:1 17:1 23:1 26:1 56:1 112:1 158:1 347:1 504:1 576:1 # levantar
2:1 11:1 17:1 38:1 51:1 65:1 151:1 502:1 650:1 701:1 833:1 1398:1 1965:1 # colorear
7:1 8:1 9:1 11:1 34:1 38:1 67:1 114:1 131:1 148:1 155:1 380:1 387:1 441:1 531:1 700:1 707:1 815:1 # conferencia
16:1 35:1 38:1 40:1 73:1 103:1 160:1 173:1 384:1 393:1 673:1 992:1 1604:1 1751:1 1810:1 1866:1 # expresividad
4:1 5:1 17:1 112:1 228:1 464:1 904:1 # avalar
3:1 12:1 55:1 76:2 94:1 121:1 341:1 394:1 447:1 863:1 973:1 1017:1 1341:1 # framingham
2:1 11:1 17:1 29:1 49:1 234:1 386:1 1358:1 1369:1 1784:1 # acordar
7:1 9:1 21:1 81:1 82:1 90:1 152:1 167:1 169:1 239:1 375:1 642:1 686:1 687:1 718:1 1080:1 1421:1 1563:1 1592:1 # hipertenso
6:1 8:1 35:1 41:1 64:1 93:1 96:1 141:1 185:1 222:1 519:1 535:1 714:1 864:1 1745:1 1806:1 1835:1 # fagocitosis
17:1 24:1 25:1 27:1 36:1 47:1 147:1 169:1 226:1 259:1 292:1 529:1 831:1 1223:1 1335:1 1357:1 # cariotipo
7:1 22:1 25:1 48:1 145:1 153:1 179:1 245:1 907:1 # nigeria
5:1 7:1 28:1 65:1 73:1 81:1 126:1 152:1 169:1 206:1 239:1 553:1 718:1 896:1 1080:1 1226:1 1421:1 1563:1 1592:1 # hiperprolactinemia
1:1 6:1 7:1 32:1 35:1 41:1 42:1 62:1 132:1 190:1 196:1 222:1 381:1 408:1 423:1 535:1 596:1 724:1 1299:1 # dermatosis
15:1 24:1 25:1 83:1 367:1 392:1 1028:1 1201:1 # ovárica
7:1 11:1 15:1 28:1 65:1 85:1 140:1 143:1 304:1 514:1 561:1 645:1 665:1 1029:1 1040:1 1067:1 1226:1 1249:1 1252:1 1255:1 1309:1 1312:1 1407:1 # serológicos
12:1 17:1 20:1 95:1 107:1 109:1 1108:1 1385:1 1638:1 # opinar
17:1 22:2 54:1 140:1 234:1 684:1 893:1 909:1 974:1 1593:1 1899:1 # giardia
4:1 151:1 195:1 406:1 793:1 1540:1 1844:1 # health
4:1 92:1 97:1 121:1 151:1 200:1 1540:1 1687:1 # ungueal
3:1 10:1 12:1 13:1 32:1 37:1 48:1 55:1 78:1 134:1 170:1 417:1 447:1 978:1 1757:1 # administrarse
15:1 28:1 47:1 55:1 111:1 150:1 187:1 603:1 857:1 1564:1 1885:1 # microbio
7:1 15:1 16:1 27:1 56:1 135:1 163:1 205:1 536:1 955:1 972:1 1099:1 1423:1 # esclerótica
7:1 53:1 213:1 1218:1 1258:1 # merck
3:1 8:1 22:1 29:1 37:1 39:1 54:1 86:1 98:1 149:1 177:1 258:1 618:1 684:1 1050:1 1425:1 # irradiación
3:1 7:1 12:1 21:1 90:1 116:1 137:1 300:1 635:1 686:1 687:1 725:1 1107:1 1330:1 # invertebrado
11:1 46:1 66:1 156:1 201:1 221:1 550:1 1118:1 1515:1 # compañía
21:1 45:1 127:1 652:1 732:1 805:1 # lácteo
8:1 15:1 28:1 39:1 73:1 86:1 150:1 152:1 206:1 314:1 345:1 1763:1 # prohibición
4:1 5:1 16:1 17:1 38:1 65:1 116:1 127:1 228:1 393:1 570:1 896:1 1561:1 # alveolares
17:1 22:2 25:1 44:1 55:1 77:1 226:1 245:1 428:1 554:1 565:1 887:1 927:1 1247:1 1283:1 1593:1 # miliaria
1:2 9:2 16:1 23:1 79:1 89:1 100:1 163:1 339:1 456:1 546:1 680:1 972:1 1225:1 1875:1 # descendente
4:1 5:1 14:1 17:1 21:1 23:1 42:1 120:1 132:1 158:1 228:1 408:1 489:1 826:1 904:1 # alarmante
34:1 56:1 127:1 # íleon
6:1 18:1 33:1 46:1 62:1 66:1 196:1 299:1 434:1 509:1 867:1 1851:1 1985:1 # patognomónico
12:1 17:1 20:1 50:1 55:1 58:1 109:1 218:1 318:1 447:1 945:1 1108:1 # culminar
10:1 19:1 21:1 61:1 66:1 117:1 361:1 390:1 1366:1 # pasteur
5:1 30:1 51:1 145:1 185:1 471:1 1678:1 # flagelo
19:1 22:1 123:1 212:1 594:1 1969:1 # asfixia
5:1 27:1 29:1 50:1 58:1 62:1 136:1 173:1 198:1 279:1 552:1 644:1 710:1 1453:1 # acumulativo
9:1 17:1 23:1 25:1 26:1 53:1 89:1 95:1 179:1 226:1 317:1 347:1 576:1 590:1 670:1 1003:1 1362:1 # pigmentaria
7:1 11:1 13:1 23:1 28:1 34:1 90:1 116:1 131:1 353:1 392:1 450:1 635:1 662:1 687:1 1049:1 1616:1 1688:1 # controvertir
6:1 62:2 66:2 107:1 193:1 195:1 196:1 412:1 867:2 977:1 1401:1 1568:1 1628:1 1660:1 1963:1 1988:1 # hepatopatía
17:1 28:1 75:1 121:1 # húngaro
1:1 5:1 9:1 16:1 29:1 79:1 85:1 454:1 456:1 683:1 811:1 1949:1 # desenlace
5:1 8:1 29:1 33:1 39:1 50:1 68:1 86:1 98:1 99:1 177:1 184:1 198:1 392:1 454:1 722:1 1097:1 # ovulación
22:1 55:1 97:1 104:1 121:1 145:1 492:1 860:1 986:1 1428:1 1652:1 1761:1 # fungemia
6:1 32:1 35:1 47:1 62:1 65:1 66:1 107:1 123:1 196:1 867:1 977:1 1014:1 1568:1 # fisiopatológico
7:1 28:1 51:1 65:1 85:1 221:1 299:1 304:1 645:1 833:1 1226:1 # serología
1:1 14:1 16:1 17:1 24:1 60:1 163:1 167:1 456:1 822:1 972:1 1078:1 1637:1 1923:1 # descansar
2:1 18:1 70:1 75:1 92:1 287:1 694:1 # noruega
5:1 17:1 228:1 1600:1 1870:1 # dólar
14:1 16:1 21:1 23:1 24:1 32:1 54:1 72:1 85:1 120:1 158:1 489:1 528:1 667:1 1078:1 1114:1 1780:1 # disecantes
12:1 15:1 24:1 44:1 52:1 83:1 119:1 124:1 160:1 601:1 992:1 1281:1 1308:1 1751:1 1913:1 # inexplicable
8:1 26:1 29:1 39:1 51:1 86:1 98:1 124:1 147:1 160:1 177:1 992:1 1134:1 1751:1 1869:1 1993:1 # explotación
5:1 6:1 10:2 19:1 96:1 117:1 125:1 199:1 229:1 280:1 1788:1 # blastocystis
5:1 17:1 32:1 85:1 228:1 319:1 1516:1 # aislarse
1:1 2:1 3:1 17:1 43:1 104:1 337:1 443:1 753:1 1938:1 # demorar
10:1 16:1 26:1 51:1 102:1 119:1 166:1 199:1 743:1 748:1 1219:1 # establo
967:1 1925:1 # 10-15
27:1 32:1 116:1 356:1 1034:1 1304:1 # uveítis
121:1 823:1 827:1 1528:1 # ng/ml
2:1 10:1 16:1 18:1 21:1 28:1 102:1 390:1 694:1 879:1 1127:1 1944:1 # noroeste
9:1 23:1 27:1 62:1 66:1 80:1 89:1 370:1 644:1 752:1 867:1 # patients
51:1 65:1 282:1 303:1 643:1 833:1 # símbolo
1:1 2:1 3:1 8:1 11:1 29:1 51:1 65:1 72:1 98:1 297:1 337:1 502:1 650:1 833:1 921:1 1965:1 # decoloración
9:1 17:2 23:1 26:1 53:1 89:1 105:1 136:1 200:1 317:1 347:1 576:1 590:1 670:1 1890:1 # argumentar
9:1 47:1 48:1 55:1 56:1 77:1 440:1 887:1 1680:1 # milenio
2:1 12:1 18:1 55:1 221:1 320:1 447:1 678:1 694:1 # minoría
7:1 9:1 21:1 81:1 82:1 90:1 152:1 167:1 169:1 239:1 375:1 642:1 686:1 687:1 718:1 1080:1 1421:1 1563:1 1592:1 # hipertensos
6:1 12:1 19:1 34:1 121:1 152:1 973:1 1422:1 1704:1 # washington
7:1 12:1 20:1 21:1 23:1 27:1 47:1 59:1 62:1 120:1 122:1 257:1 579:1 644:1 735:1 929:1 988:1 1383:1 1839:1 1975:1 # international
15:1 24:1 27:1 41:1 83:1 113:1 135:1 368:1 1099:1 1985:1 # osmótica
12:1 21:1 52:1 75:1 84:1 119:1 150:1 1215:1 1241:1 1281:1 1649:1 # gabinete
17:1 24:1 29:1 60:1 292:1 1607:1 # sacar
9:1 12:1 20:1 38:1 48:1 109:1 440:1 700:1 1664:1 # renina
1:1 10:1 16:1 19:1 21:1 75:1 117:1 390:1 456:1 1924:1 # desgaste
3:1 12:1 14:1 18:1 35:1 41:1 52:1 127:1 187:1 222:1 320:1 331:1 388:1 649:1 1025:1 # craneosinostosis
97:1 121:1 186:1 221:1 530:1 678:1 # hungría
7:1 80:1 152:1 162:1 729:1 969:1 # hierba
7:1 9:1 21:1 28:1 52:1 84:1 122:1 145:1 195:1 299:1 304:1 330:1 1021:1 1215:1 1562:1 1580:1 # heterogeneidad
2:2 11:1 25:1 32:1 36:1 126:1 130:1 379:1 386:1 620:1 705:1 1230:1 1795:1 1891:1 1894:1 # corporis
40:1 43:1 54:1 95:1 110:1 193:1 1232:1 1310:1 1325:1 # epidídimo
3:1 12:1 56:1 58:1 61:1 67:1 119:1 129:1 199:1 640:1 743:1 1103:1 1409:1 # incurable
6:1 10:1 19:1 32:1 34:1 54:1 125:1 221:1 417:1 528:1 1704:1 # distonías
2:1 4:1 9:1 23:1 25:1 26:1 80:1 89:1 327:1 347:1 370:1 590:1 620:1 752:1 1046:1 1270:1 # oriental
27:1 28:1 45:1 73:1 77:1 123:1 206:1 340:1 652:1 805:1 1077:1 1122:1 1625:1 1896:1 # profiláctica
4:1 31:1 33:1 40:1 41:1 48:1 60:1 224:1 318:1 395:1 501:1 595:1 598:1 994:1 1523:1 1985:1 # salmónidos
7:1 12:1 27:1 90:1 116:1 149:1 635:1 687:1 717:1 1330:1 # invertir
2:1 3:1 4:1 43:1 104:1 114:1 232:1 337:1 443:1 753:1 998:1 1938:1 # femoral
16:1 32:1 35:2 41:1 47:1 119:1 162:1 190:1 222:1 227:1 381:1 384:1 970:1 # babesiosis
8:1 26:1 29:1 38:1 64:1 72:1 73:1 95:1 169:1 427:1 484:1 673:1 783:1 1134:1 # precipitación
3:1 15:1 37:1 47:1 54:1 65:1 140:1 514:1 561:1 618:1 646:1 665:1 1029:1 1040:1 1050:1 1067:1 1249:1 1252:1 1255:1 1309:1 1312:1 1407:1 # radiológicas
1:1 11:1 13:1 16:1 23:1 28:1 34:1 65:1 131:1 163:1 353:1 450:1 456:1 662:1 972:1 1049:1 1226:1 1616:1 1688:1 1764:1 # descontrolada
9:1 12:1 20:1 25:1 31:1 96:1 100:1 109:1 187:1 517:1 680:1 1298:1 1373:1 1683:1 # endocrina
30:1 51:1 80:1 152:1 1556:1 1678:1 # hielo
8:1 29:2 33:1 39:1 58:1 68:1 86:1 98:1 99:1 112:1 177:1 184:1 372:1 504:1 1453:1 1793:1 # evacuación
# 0,1
2:1 79:1 174:1 234:1 657:1 1358:1 1567:1 # fordyce
11:1 17:1 25:1 32:1 42:1 163:1 226:1 797:1 1230:1 1673:1 1764:1 # marisco
# 130
10:1 11:1 15:1 27:1 28:1 41:1 73:1 135:1 143:1 206:1 389:1 515:1 523:1 526:1 543:1 607:1 677:1 # prostático
6:1 11:1 15:1 27:1 28:1 143:1 147:1 149:1 212:1 254:1 424:1 592:1 597:1 641:1 671:1 703:1 736:1 1705:1 2000:1 # tirotoxicosis
# β2
11:1 27:1 34:1 58:1 72:1 85:1 131:1 167:1 173:1 253:1 552:1 1079:1 1114:1 1417:1 1694:1 1991:1 # consecutivo
2:1 3:1 6:1 38:1 72:1 84:1 85:1 101:1 187:1 337:1 885:1 1073:1 1114:1 1582:1 # secretora
14:1 25:1 75:1 149:1 164:1 179:1 258:1 1548:1 # irrigan
17:1 38:1 72:1 88:1 94:1 264:1 296:1 484:1 1494:1 1537:1 1655:1 # rechazar
3:1 17:1 19:1 66:1 118:1 133:1 249:1 # raspar
2:1 11:1 15:1 44:1 143:1 386:1 601:1 # licor
884:3 967:1 # 100,000
4:1 11:1 34:1 45:1 57:1 69:1 100:1 108:1 131:1 146:1 180:1 252:1 372:1 396:1 720:1 1022:1 1300:1 # conductuales
10:1 12:1 13:1 22:1 25:1 71:1 100:1 108:1 134:1 245:1 325:1 414:1 1300:1 1526:1 # industria
7:1 18:1 24:1 41:2 59:1 82:1 116:1 138:1 464:1 512:1 635:1 750:1 929:1 # cavernosos
11:1 15:1 29:1 66:1 123:1 143:1 383:1 1055:1 1120:1 1912:1 # pacífico
2:1 3:1 5:1 8:1 11:1 29:1 65:1 98:1 119:1 297:1 303:1 337:1 650:1 896:1 921:1 1769:1 # colaboración
3:1 9:1 13:1 55:1 62:1 66:1 76:1 78:1 80:1 204:1 341:1 370:1 647:1 847:1 1233:1 1532:1 1992:1 # atrapamiento
22:1 25:1 36:1 44:1 61:1 65:1 245:1 559:1 733:1 917:1 982:1 # poliuria
8:1 15:1 17:1 27:1 29:1 66:2 90:1 135:1 169:1 249:1 345:1 407:1 717:1 1055:1 1214:1 1577:1 1932:1 # participación
1:1 40:1 47:1 55:1 65:1 95:1 104:1 193:1 382:1 514:1 860:1 1029:1 1310:1 # epidemiológico
8:1 15:1 24:1 29:1 39:1 44:1 83:1 86:1 98:1 108:1 124:1 176:1 177:1 527:1 568:1 591:1 601:1 604:1 606:1 636:1 1308:1 1913:1 # duplicación
6:1 42:1 62:1 65:1 104:1 140:1 195:1 196:1 513:1 514:1 561:1 596:1 800:1 1029:1 1040:1 1067:1 1249:1 1255:1 1299:1 1312:1 # hematológicas
28:1 32:1 35:1 41:1 42:1 61:1 76:1 190:1 222:1 267:1 381:1 526:1 846:1 925:1 1800:1 # amaurosis
9:1 10:1 19:1 21:1 22:2 48:1 55:1 117:1 375:1 390:1 440:1 986:1 1262:1 1265:1 1917:1 # miastenia
11:1 15:1 27:1 47:1 65:1 84:1 140:1 143:1 514:1 561:1 665:1 740:1 1029:1 1040:1 1067:1 1249:1 1252:1 1255:1 1309:1 1312:1 1407:1 # etiológicos
3:1 43:1 52:1 136:1 147:1 361:1 764:1 874:1 1041:1 1159:1 1301:1 # neumotórax
13:1 24:1 53:1 76:1 84:1 95:1 110:1 156:1 521:1 678:1 816:1 1154:1 1171:1 1846:1 # campimetría
7:1 32:1 35:1 41:1 47:1 52:1 103:1 113:1 157:1 190:1 222:1 261:1 381:1 455:1 522:1 956:1 970:1 1412:1 1926:1 # nerviosismo
5:1 14:1 26:1 52:1 84:1 124:1 315:1 466:1 682:1 1025:1 # planeta
11:1 15:1 25:1 143:1 367:1 1900:1 # úrico
13:1 28:1 66:1 107:1 353:1 754:1 977:1 # tropa
6:1 12:1 16:1 19:1 20:1 35:1 62:1 85:1 109:1 196:1 384:1 649:1 988:1 # asesinato
4:1 11:1 22:1 51:1 65:1 128:1 172:1 413:1 439:1 650:1 833:1 # coloquial
1:1 7:1 79:1 115:1 160:1 724:1 1497:1 # exceder
3:1 12:1 13:1 19:1 23:1 58:1 78:1 112:1 163:1 257:1 450:1 464:1 696:1 881:1 1509:1 1609:1 # intravascular
6:1 62:1 70:1 95:1 112:1 149:1 196:1 713:1 1111:1 # piruvato
11:1 17:1 23:1 26:2 29:1 34:1 45:1 131:1 255:1 347:1 576:1 662:1 739:1 1049:1 1134:1 # contactar
16:1 19:2 66:1 82:1 112:1 113:1 133:1 338:1 879:1 1560:1 1609:1 # vasoespasmo
5:1 14:1 16:1 21:1 23:1 30:1 92:1 120:1 128:1 158:1 473:1 489:1 602:1 667:1 682:1 1780:1 # quelantes
8:1 12:1 15:1 27:1 40:1 45:1 72:1 85:1 135:1 167:1 345:1 348:1 481:1 1114:1 1122:1 1955:1 # insecticidas
11:1 16:1 32:1 35:1 41:1 44:1 47:1 65:1 163:1 190:1 222:1 381:1 559:1 650:1 970:1 972:1 1501:1 1764:1 # escoliosis
# 1988
6:1 42:1 51:1 62:1 65:1 104:1 195:1 196:1 299:1 513:1 596:1 800:1 833:1 1299:1 # hematología
# 1993
2:1 8:1 9:1 23:1 25:1 26:1 29:1 39:1 80:1 86:1 89:1 98:1 177:1 347:1 370:1 590:1 620:1 752:1 1134:1 1869:1 # orientación
7:2 53:1 104:1 105:1 145:1 1218:1 1294:1 # emerger
5:1 31:1 37:1 112:1 171:1 464:1 1976:1 # lavado
17:1 49:1 97:1 100:1 492:1 1016:1 1146:1 1761:1 1784:1 1811:1 # fundar
12:1 18:1 41:1 55:1 65:1 82:1 106:1 136:1 310:1 320:1 447:1 512:1 750:1 943:1 1984:1 # voluminoso
5:1 9:1 18:1 46:1 53:1 62:1 67:1 69:1 205:1 317:1 380:1 509:1 516:1 710:1 1904:1 # nomenclatura
2:1 11:1 25:1 31:1 40:1 52:1 59:1 96:1 139:1 149:1 224:1 386:1 737:1 1036:1 1321:1 # iridocorneal
6:1 7:1 12:1 20:1 28:1 34:1 48:1 85:1 109:1 147:1 304:1 592:1 645:1 919:1 1664:1 1704:1 1705:1 # serotonina
3:1 37:1 38:1 47:1 54:1 58:1 72:1 340:1 394:1 484:1 618:1 646:1 1050:1 1079:1 # radiofrecuencia
6:1 9:1 19:1 23:1 35:1 80:1 89:1 220:1 329:1 370:1 533:1 752:1 1278:1 # asiento
# 1896
10:1 16:1 17:1 22:1 27:1 38:1 73:1 102:1 140:1 179:1 393:1 459:1 673:1 893:1 1593:1 1765:1 1810:1 # prestigiar
16:1 53:1 60:1 # mesa
9:1 21:1 23:1 47:1 48:1 76:1 79:1 89:1 96:1 120:1 328:1 1225:1 1723:1 1791:1 # amniocentesis
7:1 28:1 53:1 304:1 1218:1 # mero
5:1 8:1 61:1 93:1 185:1 213:1 279:1 698:1 834:1 1835:1 # murciélago
32:1 33:1 35:1 39:1 54:1 58:1 68:1 71:1 163:1 416:1 470:1 528:1 696:1 1531:1 1771:1 # discusión
64:1 # its
40:1 51:1 124:1 221:1 360:1 658:1 1232:1 # ploidía
8:1 32:1 33:1 39:1 54:1 67:1 68:1 86:1 97:1 99:1 155:1 528:1 # disyunción
12:1 17:1 20:1 30:1 38:1 44:1 55:1 73:1 109:1 110:1 447:1 673:1 716:1 821:1 945:1 1108:1 1243:1 # preliminar
10:1 14:1 16:2 21:1 23:1 26:1 102:1 120:1 145:1 158:1 166:1 288:1 369:1 489:1 667:1 748:1 1780:1 # gestantes
12:1 17:1 20:1 25:1 66:1 109:1 193:1 195:1 226:1 249:1 517:1 1298:1 1963:1 # heparina
20:1 34:1 36:1 37:1 54:1 93:1 152:1 169:1 223:1 299:1 505:1 529:1 718:1 950:1 1050:1 1922:1 # hipogonadismo
8:1 9:1 17:1 21:1 22:1 36:1 67:1 144:1 147:1 155:1 219:1 375:1 380:1 531:1 661:1 809:1 1593:1 # potenciar
3:1 17:1 298:1 1515:1 # araña
8:1 16:1 29:1 80:1 98:1 141:1 616:1 1728:1 # facies
4:1 32:1 43:1 54:1 66:1 106:1 113:1 157:1 168:1 178:1 377:1 528:1 1943:1 # paludismo
9:1 11:1 23:1 27:1 34:1 55:1 85:1 89:1 110:1 131:1 167:1 362:1 716:1 811:1 1853:1 # consentimiento
2:1 16:1 25:1 29:1 47:1 79:1 82:1 161:1 259:1 460:1 620:1 695:1 1057:1 1805:1 # accesorio
11:1 20:1 24:1 96:1 208:1 762:1 1206:1 1263:1 1722:1 # cocaína
6:1 10:1 16:1 102:1 125:1 145:1 # gesto
5:1 14:1 17:1 52:1 124:1 151:1 315:1 682:1 991:1 1025:1 # planear
2:1 16:1 31:1 37:1 38:2 49:1 73:1 115:1 171:1 324:1 393:1 540:1 673:1 798:1 843:1 937:1 941:1 1398:1 # predadores
3:1 13:1 16:1 26:1 56:1 62:1 78:1 119:1 199:1 431:1 445:1 640:1 743:1 825:1 1219:1 1409:1 # tratables
45:1 149:1 213:1 # irct
1:1 9:1 11:1 16:1 46:1 81:1 156:1 163:1 167:1 201:1 456:1 550:1 642:1 972:1 1118:1 1228:1 1764:1 # descompensación
9:1 11:1 18:1 41:1 57:1 106:1 145:1 235:1 289:1 299:1 330:1 512:1 774:1 926:1 1302:1 1613:1 1808:1 # glucogenosis
# 39
16:1 21:1 23:1 35:1 41:1 47:1 120:1 150:1 208:1 384:1 643:1 667:1 837:1 970:1 1780:1 # biosíntesis
# 29
2:1 16:1 28:1 36:1 64:1 130:1 133:1 338:1 360:1 465:1 1127:1 1347:1 # esporozoitos
3:1 61:1 123:1 129:1 179:1 200:1 # figura
9:1 48:1 77:1 85:1 440:1 811:1 1507:1 # senil
3:1 4:1 5:1 7:1 11:1 21:1 62:1 65:1 122:1 232:1 278:1 650:1 710:1 814:1 896:1 1234:1 1491:1 1755:1 # colateral
47:1 61:1 65:1 70:1 71:1 152:1 633:1 1422:1 # urushiol
17:1 162:1 258:1 1901:1 1953:1 # barré
3:1 5:1 14:1 17:1 50:1 186:1 198:1 228:1 388:1 422:1 438:1 796:1 # granular
# 46
1:1 9:1 16:1 35:1 77:1 85:1 150:1 167:1 314:1 456:1 642:1 811:1 930:1 1345:1 1536:1 1949:1 # desensibilización
# 96
2:1 4:1 11:1 15:1 16:1 24:1 27:1 56:1 83:1 90:1 135:1 368:1 386:1 431:1 498:1 524:1 717:1 1010:1 1214:1 1269:1 # corticales
51:1 62:1 66:1 93:1 299:1 764:1 867:1 1600:1 # patólogo
6:1 7:1 58:1 80:1 90:1 150:1 332:1 687:1 969:1 1307:1 # cubierto
5:1 10:1 19:1 50:1 69:1 198:1 280:1 666:1 699:1 1813:1 1958:1 # fístulas
2:1 3:1 17:1 31:1 37:1 38:1 66:1 171:1 193:1 249:1 298:1 483:1 540:1 618:1 941:1 1356:1 1684:1 1963:1 # reparador
3:1 13:1 50:1 56:1 58:1 72:2 78:1 119:1 218:1 227:1 1079:1 # trabeculectomía
27:1 28:1 45:1 57:1 73:1 87:1 103:1 108:1 146:1 173:1 206:1 396:1 507:1 541:1 552:1 720:1 852:1 853:1 855:1 958:1 962:1 1122:1 1138:1 1224:1 1435:1 1691:1 # productividad
9:1 11:1 12:1 48:1 53:1 93:1 96:2 121:1 317:1 440:1 973:1 1036:1 1206:1 1664:1 # meningococcemia
15:1 27:1 28:1 55:1 147:1 187:1 592:1 603:1 857:1 1357:1 # microti
8:1 9:1 21:1 23:1 38:1 72:1 80:1 89:1 95:1 120:1 169:1 328:1 370:1 484:1 752:1 783:1 1546:1 # recipiente
11:1 17:1 56:1 96:1 151:1 205:1 1206:1 1423:1 # coclear
12:1 17:1 48:1 55:2 110:1 296:1 354:1 447:1 716:1 978:1 1065:1 # minimizar
12:1 32:1 46:1 48:1 55:1 170:1 336:1 447:1 976:1 978:1 # hominis
9:1 21:1 23:1 30:1 56:1 79:1 89:1 120:1 160:1 328:1 1274:1 1371:1 1680:1 # excelente
19:1 22:1 25:1 27:1 32:1 35:1 64:1 95:1 149:1 190:1 245:1 312:1 329:1 1262:1 1321:1 # pitiriasis
12:1 18:1 103:1 303:1 320:1 392:1 1110:1 # bovino
5:1 11:1 17:1 21:1 23:1 34:1 104:1 120:1 124:1 131:1 156:1 228:1 315:1 662:1 747:1 1049:1 1443:1 # contemplar
10:1 19:1 24:1 26:1 117:1 166:1 1190:1 1515:1 1615:1 # castaño
6:1 8:1 16:1 30:1 64:1 92:1 128:1 473:1 519:1 864:1 879:1 1745:1 # citoesqueleto
1:1 15:1 40:1 95:1 133:1 150:1 382:1 936:1 1006:1 # bicúspide
3:1 15:1 17:1 24:1 37:1 54:2 83:1 137:1 234:1 292:1 618:1 725:1 851:1 909:1 974:1 1050:1 1513:1 1899:1 # bradicardia
15:1 24:1 25:1 83:1 258:1 367:1 410:1 1028:1 # férrica
5:1 12:1 63:1 77:1 154:1 172:1 200:1 824:1 1516:1 # guillain
25:1 40:1 47:1 103:1 210:1 259:1 610:1 # vidrio
1:1 3:1 8:1 10:1 13:1 29:1 41:1 43:1 78:1 98:1 104:1 134:1 297:1 523:1 753:1 921:1 1557:1 1757:1 # demostración
13:1 28:1 52:1 253:1 353:1 361:1 1041:1 # neutro
18:1 97:1 712:1 1940:1 # yeyuno
12:1 19:2 35:1 112:2 173:1 329:1 719:1 1330:1 1609:2 1866:1 # invasivas
1:1 19:1 26:1 53:1 76:1 82:1 84:1 160:1 466:1 497:1 521:1 869:1 902:1 1560:1 1841:1 # dexametasona
5:1 17:1 53:1 205:1 228:1 966:1 # mezclar
11:1 56:1 63:1 65:1 145:1 287:1 650:1 # college
6:1 30:1 62:1 66:1 79:1 96:1 106:1 193:1 195:1 196:1 867:1 1274:1 1706:1 1723:1 1788:1 1963:1 # hepatocelular
1:1 7:1 30:1 40:1 91:1 105:1 195:1 227:1 382:1 856:1 1294:1 1966:1 # heidelberg
3:1 22:1 27:1 29:1 37:1 45:1 54:1 173:1 255:1 310:1 552:1 618:1 684:1 849:1 1050:1 1122:1 1544:1 # radiactivo
# e6
26:1 27:1 84:2 92:1 128:1 466:1 473:1 740:1 # etiqueta
2:1 5:1 6:1 12:1 18:1 25:1 65:1 101:1 147:1 258:1 320:1 517:1 896:1 1102:1 1705:1 # otorrinolaringólogo
8:2 14:1 15:1 23:1 27:1 29:1 66:1 98:1 135:1 158:1 169:1 345:1 362:1 623:1 961:1 1032:1 1055:1 1375:1 # anticipación
1:1 3:1 7:1 28:1 37:1 61:1 108:1 129:1 304:1 618:1 724:1 873:1 894:1 1109:1 # duradero
14:1 25:1 32:1 52:1 61:1 113:1 157:1 361:1 389:1 656:1 954:1 982:1 1025:1 1041:1 1230:1 1366:1 1858:1 # aneurismática
# kg
# uv
1:1 10:1 16:1 26:1 32:1 95:1 133:1 166:1 338:1 417:1 456:1 472:1 681:1 1006:1 1928:1 # despistaje
7:1 21:1 25:1 29:1 45:1 55:1 80:1 104:1 122:1 153:1 162:1 255:1 418:1 715:1 732:1 836:1 860:1 883:1 892:1 1093:1 1125:1 1198:1 1730:1 1860:1 # bacteriemia
9:1 17:1 23:1 25:1 61:1 66:1 69:1 80:1 89:1 90:1 165:1 249:1 370:1 407:1 752:1 982:1 # parturientas
148:1 # tnf-α
6:1 28:1 41:1 73:1 147:1 206:1 465:1 592:1 1133:1 1705:1 # protozoos
8:1 16:1 17:1 66:1 133:1 149:1 213:1 249:1 338:1 593:1 698:1 1131:1 # esparcir
2:1 4:1 5:1 6:1 29:1 38:1 45:1 75:1 101:1 255:1 258:1 274:1 454:1 904:1 1102:1 1551:1 1589:1 # galactorrea
4:1 28:1 29:1 42:1 79:1 96:1 141:1 187:1 322:1 857:1 890:1 1045:1 1471:1 1723:1 1804:1 1968:1 # macrocefalia
4:1 7:1 38:1 56:1 72:1 73:1 79:1 112:1 491:1 498:1 504:1 673:1 1221:1 # prevalecer
7:1 208:1 227:1 430:1 1966:1 # berlín
10:1 14:1 16:1 21:1 23:1 26:1 38:1 102:1 120:1 158:1 166:1 288:1 369:1 393:1 489:1 748:1 # restante
28:1 187:1 857:1 # crook
7:1 25:1 33:1 39:1 68:1 92:1 128:1 153:1 473:1 511:1 # querión
15:1 28:1 47:1 55:1 65:1 111:1 150:1 187:1 514:1 603:1 857:1 1029:1 1564:1 1885:1 # microbiológico
28:1 187:1 857:1 1763:1 # crohn
28:1 52:1 61:1 62:1 66:1 107:1 221:1 361:1 412:1 754:1 867:1 925:1 977:1 1041:1 1366:1 1401:1 1568:1 1573:1 1628:1 1629:1 1639:1 1660:1 1662:1 1858:1 # neuropatías
7:1 72:1 227:1 # becker
57:1 94:1 108:1 264:1 396:1 1494:1 # ducha
4:1 7:1 8:1 11:1 22:1 44:1 46:1 53:1 144:1 201:1 213:1 316:1 439:1 516:1 698:1 1218:1 1254:1 1258:1 # comercialización
10:1 19:1 26:1 117:1 166:1 # asta
1:1 15:1 24:1 30:1 31:1 37:1 44:1 83:1 91:1 171:1 601:1 1243:1 1495:1 1913:1 # delicado
9:1 10:1 11:1 17:1 26:1 41:1 67:1 166:1 380:1 523:1 576:1 655:1 1859:1 # encostar|encuestar
2:1 6:1 11:1 45:1 56:1 65:1 72:1 101:1 274:1 481:1 650:1 1716:1 1833:1 # colector
12:2 20:1 48:1 109:1 128:1 172:1 413:1 978:1 1664:1 1729:1 # quinina
15:1 24:1 27:1 36:1 65:1 83:1 135:1 368:1 430:1 917:1 1304:1 # política
11:1 15:1 27:1 36:1 65:1 135:1 143:1 430:1 677:1 917:1 1304:1 # político
42:1 76:1 688:1 846:1 # jama
8:1 15:1 25:1 29:1 47:1 60:1 123:1 187:1 290:1 345:1 383:1 404:1 807:1 1091:1 1391:1 1683:1 1804:1 # sacrificio
8:1 9:1 11:1 21:1 23:1 80:1 89:1 96:1 120:1 328:1 370:1 616:1 714:1 752:1 1206:1 1231:1 # cociente
7:1 9:1 21:1 23:1 28:1 29:1 45:1 89:1 111:1 120:1 122:1 162:1 255:1 304:1 328:1 579:1 715:1 1093:1 1245:1 1562:1 1667:1 1885:1 1916:1 1972:1 # enterobacterias
6:1 10:1 19:1 112:1 117:1 125:1 229:1 1609:1 # vasto
5:1 12:1 14:1 22:1 54:1 100:1 123:1 682:1 684:1 838:1 1420:1 # finlandia
62:1 66:1 204:1 221:1 412:1 847:1 867:1 1401:1 1573:1 1628:1 1629:1 1639:1 # apatía
32:2 35:1 123:1 190:1 204:1 1014:1 1533:1 1718:1 # apófisis
12:1 14:1 20:1 21:1 23:1 50:1 55:1 109:1 120:1 158:1 318:1 447:1 489:1 492:1 945:1 # fulminante
9:1 17:1 23:1 26:1 38:1 58:1 89:1 347:1 372:1 590:1 700:1 1561:1 # cuarenta
5:1 82:1 204:1 496:1 # lapso
17:1 41:1 49:1 81:1 115:1 133:1 336:1 727:1 843:1 1784:1 # hospedar
6:1 10:1 16:1 27:1 42:1 102:1 110:1 253:1 267:1 459:1 879:1 971:1 1765:1 # autoestima
25:1 38:1 40:1 42:1 61:1 62:1 69:1 73:1 104:1 165:1 513:1 596:1 673:1 737:1 982:1 1904:1 # prematuridad
12:1 19:1 20:1 44:1 77:1 95:1 109:1 123:1 169:1 428:1 537:1 1385:1 1896:1 1982:1 # filipinas
5:1 34:1 50:1 82:1 198:1 282:1 355:1 878:1 # sonámbula
32:1 106:1 172:1 # luis
32:1 54:1 58:1 61:1 82:1 163:1 319:1 528:1 696:1 # discurso
9:1 13:1 38:1 53:1 104:1 167:1 317:1 642:1 899:1 # tremens
11:1 41:1 57:1 60:1 106:1 235:1 494:1 655:1 926:1 1302:1 1808:1 # glucosa-6-fosfato
17:1 19:1 35:1 49:1 75:1 77:1 234:1 329:1 909:1 1760:1 # gardasil
6:1 12:1 18:1 50:1 58:1 96:1 218:1 253:1 267:1 320:1 360:1 1651:1 1698:1 # autoinoculación
3:1 8:1 13:1 15:1 33:1 37:1 39:1 54:1 68:1 78:1 86:1 99:1 345:1 618:1 851:1 1050:1 # tradición
3:1 13:1 43:1 50:1 78:1 160:1 204:1 231:1 318:1 451:1 488:1 868:1 1220:1 1539:1 1717:1 1974:1 1987:1 # extrapulmonares
15:1 22:1 25:1 45:1 48:1 61:1 69:1 165:1 180:1 197:1 245:1 487:1 982:1 # nicturia
36:1 51:1 63:1 65:1 917:1 923:1 # pollo
7:1 17:1 20:1 59:1 227:1 234:1 909:1 929:1 1108:1 1966:1 1975:1 # bernard
2:1 15:1 28:1 36:1 41:1 55:1 70:1 130:1 133:1 187:1 526:1 603:1 857:1 1347:1 # microsporum
3:1 37:1 40:1 44:1 49:1 77:1 140:1 181:1 185:1 324:1 394:1 428:1 587:1 863:1 1408:1 1416:1 1670:1 # fragilidad
17:1 33:1 105:1 # argón
7:1 16:1 21:1 38:1 61:1 122:1 393:1 707:1 993:1 # uréteres
17:1 59:1 60:1 151:1 167:1 1714:1 # kearns-sayre
2:1 11:1 20:1 28:1 34:1 70:1 103:1 149:1 223:1 386:1 464:1 634:1 713:1 730:1 932:1 1127:1 1902:1 # coronavirus
15:1 24:1 25:1 69:1 83:1 332:1 367:1 1028:1 1201:1 # tubárica
7:1 15:1 17:1 24:1 25:1 54:1 64:1 81:1 83:1 153:1 234:1 239:1 292:1 367:1 909:1 974:1 1028:1 1069:1 1513:1 1775:1 1899:1 # pericarditis
6:1 15:1 24:1 83:1 147:2 174:1 212:1 597:1 723:1 764:1 1705:1 # fototóxica
13:1 15:1 24:1 27:1 28:1 46:1 83:1 135:1 282:1 353:1 368:1 403:1 1099:1 1672:1 # trombótica
3:1 7:1 16:1 81:1 133:1 239:1 278:1 338:1 727:1 1250:1 # espera
11:1 15:1 55:1 143:1 603:1 678:1 1304:1 # rítmico
1:1 2:1 9:1 17:1 20:1 234:1 339:1 557:1 1108:1 1358:1 1798:1 # ordenar
12:1 18:1 41:1 55:1 82:1 106:1 136:1 320:1 447:1 512:1 750:1 1984:1 # luminoso
9:1 17:1 20:1 38:1 70:1 71:1 103:1 149:1 464:1 557:1 633:1 634:1 700:1 713:1 932:1 935:1 987:1 1561:1 1902:1 # arenavirus
6:1 32:1 35:1 38:1 64:1 128:1 172:1 413:1 519:1 790:1 1014:1 1581:1 # requisito
5:1 31:1 37:1 50:1 88:1 171:1 198:1 1827:1 # azulado
12:1 28:1 37:1 42:1 61:1 108:1 873:1 925:1 1054:1 1303:1 1504:1 1658:1 1686:1 # inmaduro
19:1 32:1 41:1 42:1 44:1 46:1 82:2 230:1 750:1 900:1 1511:1 1711:1 # lisosomas
24:1 72:1 # eca
25:1 27:1 32:1 64:1 137:1 312:1 356:1 448:1 854:1 1422:1 1838:1 # british
25:1 26:1 56:1 64:1 119:1 149:1 199:1 258:1 427:1 640:1 743:1 854:1 1219:1 1409:1 # irritable
14:1 15:1 23:1 27:2 32:1 135:1 158:1 351:1 356:1 362:1 623:1 1837:1 # antiséptica
16:1 17:1 26:1 38:1 45:1 72:1 81:1 133:1 338:1 393:1 481:1 576:1 727:1 739:1 886:1 1149:1 1250:1 1388:1 # respectar
1:1 27:1 40:1 151:1 174:1 290:1 360:1 382:1 658:1 947:1 # tifoidea
20:1 # dna
884:2 1271:1 # 50.000
12:1 18:1 97:1 106:1 279:1 340:1 471:1 1054:1 1663:1 1665:1 1686:1 1832:1 1907:1 1908:1 1927:1 1940:1 # inmunofluorescencia
4:1 8:1 29:1 44:1 85:1 98:1 296:1 316:1 354:1 1065:1 1603:1 1802:1 # señalización
7:1 16:1 38:1 85:1 112:1 261:1 393:1 522:1 645:1 1404:1 1949:1 # reserva
793:1 # th2
14:1 17:1 20:1 60:1 614:1 1108:1 # sanar
17:1 31:1 40:1 44:1 50:1 60:1 63:1 126:1 224:1 231:1 1220:1 1416:1 1637:1 # sarpullido
17:1 24:1 47:2 54:1 55:1 96:1 107:1 234:1 292:1 646:1 762:1 909:1 974:1 1513:1 1899:1 # miocardiopatías
7:1 9:1 16:1 21:1 23:1 38:1 89:1 114:1 120:1 328:1 441:1 667:1 700:1 704:1 707:1 1780:1 # aferentes
8:1 11:1 17:1 26:1 29:1 33:1 39:1 68:1 86:1 90:1 98:1 99:1 177:1 184:1 407:1 872:1 1134:1 1433:1 1869:1 # coartación
1:1 14:1 16:1 24:1 82:1 163:1 167:1 456:1 822:1 972:1 1078:1 1923:1 # descanso
1:1 7:1 9:1 21:1 38:1 73:1 84:1 100:1 375:1 673:1 680:1 724:1 1073:1 1215:1 1875:1 # pretender
3:1 13:1 21:1 40:1 51:1 78:1 84:1 124:1 204:1 360:1 658:1 1154:1 # tetraploides
15:1 24:1 27:1 36:1 83:1 107:1 135:1 204:1 351:1 368:1 764:1 1099:1 # apoptóticas
31:1 37:1 38:1 75:1 171:1 185:1 186:1 287:1 # agregado
6:1 11:1 20:1 34:1 84:1 88:1 96:1 131:1 223:1 465:1 885:1 1036:1 1361:1 1788:1 # ketoconazol
4:1 5:1 6:1 8:1 15:1 44:1 60:1 62:1 77:1 196:1 316:1 345:1 395:1 601:1 672:1 710:1 1339:1 # salicilatos
16:1 38:2 82:1 186:1 287:1 393:1 695:1 # regreso
14:1 17:1 20:1 34:1 44:1 47:1 75:1 121:1 164:1 223:1 235:1 405:1 639:1 803:1 1108:1 1501:1 1654:1 # ganglionares
20:1 59:1 1975:1 # rna
9:1 44:1 55:1 58:1 80:1 110:1 124:1 136:1 156:1 370:1 647:1 716:1 747:1 1233:1 1308:1 1956:1 # cumplimiento
19:1 22:1 26:1 35:1 45:1 72:1 329:1 352:1 462:1 481:1 739:1 902:1 # ectasia
103:1 702:1 # xvii
10:1 11:1 15:1 17:1 27:1 90:1 135:1 143:1 407:1 412:1 459:1 666:1 677:1 1393:1 1958:1 # artístico
8:1 22:1 38:1 72:1 144:1 186:1 484:1 783:1 # grecia
4:1 10:1 12:1 13:1 22:1 25:1 71:1 100:1 108:1 134:1 245:1 325:1 414:1 439:1 1300:1 1526:1 # industrializar
3:1 6:1 13:1 29:1 45:1 78:1 160:1 255:1 274:1 297:1 451:1 731:1 868:1 1539:1 1557:1 1589:1 1717:1 1974:1 1987:1 # extracto
7:1 12:1 21:1 23:1 85:1 120:1 122:1 160:1 257:1 319:1 372:1 579:1 735:1 738:1 1383:1 # intersexuales
8:1 15:1 16:1 24:1 72:1 81:1 83:1 123:1 133:1 290:1 338:1 383:1 727:1 783:1 886:1 1091:1 1149:1 1250:1 1291:1 1388:1 1391:1 1880:1 # especificar
163:1 # scs
3:1 7:1 14:1 28:1 69:1 73:1 147:1 206:1 227:1 278:1 332:1 388:1 592:1 1133:1 1545:1 1966:1 # protuberancias
11:1 15:1 27:1 135:1 143:1 351:1 677:1 1837:1 # séptico
103:1 702:2 # viii
17:1 26:1 66:1 204:1 249:1 847:1 # tapar
2:1 9:1 16:1 38:1 79:1 106:1 163:1 393:1 471:1 972:1 1225:1 1398:1 1665:1 # fluorescencia
11:1 15:1 27:1 52:1 135:1 143:1 322:1 394:1 536:1 677:1 1099:1 # nefrótico
9:1 67:1 221:1 380:1 1120:1 # encía
13:1 25:1 35:1 128:1 172:1 389:1 413:1 414:1 496:1 1947:1 # psiquiátricos
9:1 11:1 31:1 37:1 46:1 60:1 81:1 156:1 167:1 171:1 201:1 550:1 642:1 1118:1 1228:1 # compensador
6:1 38:1 84:1 885:1 1073:1 # reto
119:1 227:1 503:1 688:1 # abeja
3:1 9:1 12:1 13:1 18:1 23:1 41:1 78:1 116:1 257:1 289:1 450:1 464:1 512:1 660:1 881:1 1613:1 # intravenosos
162:1 # hba1c
7:2 18:1 81:1 92:1 126:1 231:1 239:1 511:1 553:1 829:1 1535:1 # no-puerperal
7:1 70:1 75:1 116:1 258:1 635:1 1576:1 1792:1 # verruga
8:1 11:1 16:1 22:1 96:1 144:1 163:1 714:1 972:1 1206:1 1764:1 # escocia
17:1 27:1 43:1 112:1 147:1 173:1 552:1 719:1 1357:1 1695:1 # motivar
66:1 88:1 # paz
6:1 21:1 42:1 46:1 62:1 230:1 596:1 814:1 817:1 1770:1 # tomate
7:1 57:1 75:1 195:1 264:1 267:1 744:1 # gaucher
5:1 15:1 17:1 44:1 50:1 58:1 65:1 174:1 198:1 218:1 228:1 346:1 422:1 508:1 559:1 601:1 664:1 706:1 942:1 1272:1 1451:1 # folicular
32:1 51:1 172:1 # louis
17:1 88:1 296:1 1655:1 # azar
14:1 16:1 94:1 121:1 145:1 264:1 803:1 1494:1 1652:1 # changes
7:1 16:1 17:1 38:1 73:1 85:1 112:1 261:1 393:1 522:1 645:1 673:1 1404:1 1810:1 1949:1 # preservar
11:1 15:2 27:1 55:1 135:1 143:1 603:1 677:1 1099:1 1520:1 # micótico
8:2 32:1 35:1 58:1 67:1 97:1 149:1 155:1 213:1 984:1 1014:1 # circuncisión
7:1 28:1 41:1 50:1 60:1 79:1 304:1 491:1 494:1 526:1 676:1 # ulcerosa
53:1 104:1 151:1 # emea
351:1 793:1 # pth
13:1 28:1 30:1 42:1 45:1 46:1 56:1 72:1 185:1 230:1 353:1 403:1 481:1 1371:1 # electromagnético
# cd4
73:1 729:1 # prb
2:1 9:1 16:1 38:1 79:1 106:1 163:1 393:1 471:1 972:1 1225:1 1398:1 1665:1 # fluorescentes
6:1 85:1 160:1 451:1 868:1 # sexto
2:1 28:1 41:1 47:1 87:1 174:1 526:1 657:1 1127:1 1533:1 1870:1 # iodóforos
4:1 7:1 17:1 75:1 105:1 175:1 227:1 1294:1 1966:1 # albergar
161:1 1422:1 # shcc
7:1 13:1 25:1 53:1 81:1 84:1 110:1 153:1 221:1 239:1 521:1 678:1 741:1 816:1 1069:1 1154:1 # perimetrías
11:2 15:1 65:1 72:1 140:1 143:1 514:1 561:1 650:1 665:1 1029:1 1040:1 1067:1 1249:1 1252:1 1255:1 1309:1 1312:1 1407:1 # ecológico
8:1 26:1 29:1 33:1 39:1 68:1 84:1 86:1 98:1 99:1 116:1 145:1 177:1 184:1 287:1 466:1 1134:1 1869:1 # vegetación
25:1 32:1 79:1 127:1 186:1 805:1 1230:1 # grisáceo
17:1 20:1 31:1 34:1 223:1 1108:1 # donar
4:1 26:1 45:1 57:1 108:1 146:1 327:1 396:1 720:1 739:1 # ductal
34:1 43:1 47:1 48:1 76:1 333:1 919:1 # amonio
4:1 22:1 26:1 62:1 152:1 327:1 825:1 # hiatal
452:1 1693:1 # aeh
10:1 13:1 16:1 17:1 22:1 25:1 102:1 134:1 207:1 245:1 414:1 1593:1 # estriar
37:1 # adh
21:1 23:1 34:1 43:1 120:1 333:1 662:1 # monte
25:1 32:1 54:1 58:1 61:1 149:1 163:1 258:1 528:1 696:1 # discurrir
4:1 24:1 96:1 310:1 524:1 762:1 # vocal
7:1 53:1 81:1 95:1 126:1 152:1 169:1 179:1 239:1 553:1 718:1 1080:1 1362:1 1421:1 1563:1 1592:1 # hiperpigmentación
4:1 14:1 20:1 42:1 85:1 104:1 453:1 513:1 614:1 826:1 # semanal
2:1 3:1 11:1 14:1 21:1 23:1 51:1 65:1 120:1 158:1 337:1 388:1 489:1 502:1 650:1 833:1 1965:1 # colorante
10:1 13:1 15:1 16:1 25:1 27:1 38:1 45:1 102:1 134:1 173:1 207:1 367:1 393:1 414:1 552:1 1122:1 1222:1 # restrictivo
6:1 10:1 16:1 21:1 32:1 35:1 41:1 62:1 102:1 151:1 190:1 196:1 222:1 381:1 390:1 535:1 1944:1 # esteatosis
15:1 24:1 55:1 83:1 132:1 410:1 603:1 1317:1 # dérmica
3:1 14:1 47:1 121:1 123:1 140:1 186:1 299:1 704:1 796:1 803:1 1392:1 1826:1 # angiografia
11:1 14:1 15:1 23:1 27:1 50:1 135:1 143:1 158:1 185:1 200:1 362:1 623:1 677:1 872:1 961:1 1009:1 1032:1 # anticoagulante
85:1 410:1 793:1 # thérèse
17:1 24:1 31:1 37:1 42:1 46:1 47:1 150:1 171:1 213:1 230:1 593:1 797:1 1495:1 # biomarcadores
9:1 12:1 23:1 38:1 54:1 80:1 89:1 115:1 121:1 186:1 370:1 752:1 798:1 804:1 973:1 # ingrediente
20:1 29:1 1746:1 # nac
7:1 17:1 32:1 54:1 60:1 81:1 133:1 239:1 319:1 528:1 727:1 738:1 1116:1 1547:1 1637:1 # dispersar
17:1 24:1 42:1 213:1 593:1 797:1 # marca
8:1 26:1 29:1 33:1 39:1 64:1 68:1 86:1 94:1 98:1 99:1 119:1 150:1 177:1 184:1 427:1 1134:1 1241:1 1869:1 # habitación
5:1 14:1 23:1 26:1 110:1 119:1 124:1 156:1 158:1 199:1 315:1 347:1 682:1 743:1 747:1 1219:1 1959:1 # implantable
5:1 17:1 43:1 50:1 87:1 108:1 198:1 228:1 422:1 541:1 # modular
7:1 34:1 36:1 52:1 110:1 156:1 358:1 455:1 1959:1 # imponer
17:1 26:1 38:1 72:1 79:1 84:1 466:1 484:1 576:1 1221:1 1521:1 # recetar
9:1 13:1 23:1 38:1 53:1 62:1 89:1 151:1 317:1 670:1 701:1 899:1 # treatment
22:1 30:1 44:1 79:1 128:1 221:1 565:1 674:1 1229:1 1243:1 1274:1 1809:1 # celiaquía
4:1 19:1 20:1 75:1 453:1 1020:1 1924:1 # nalgas
28:1 29:1 56:1 60:1 77:1 187:1 360:1 857:1 1034:1 1304:1 1754:1 1804:1 # sacroileítis
3:1 13:1 19:1 27:1 55:1 64:1 78:1 113:1 118:1 149:1 236:1 312:1 # trasmitir
37:1 49:1 56:1 65:1 151:1 429:1 1833:1 # oleada
1:1 13:1 15:1 25:1 40:1 95:1 133:1 367:1 382:1 414:1 936:1 1006:1 1222:1 # tricúspide
16:1 36:1 41:1 82:1 133:1 338:1 548:1 750:1 1347:1 # esposo
2:1 6:1 10:1 16:1 31:1 59:1 101:1 102:1 125:1 139:1 242:1 243:1 268:1 377:1 438:1 1749:1 # estornudo
16:1 34:1 36:1 38:1 60:1 119:1 133:1 150:1 167:1 338:1 393:1 1241:1 1347:1 # responsabilidad
48:1 733:1 # niu
8:2 22:1 29:1 32:1 39:1 54:1 82:1 86:1 96:1 98:1 144:1 177:1 528:1 714:1 1511:1 # disociación
30:1 55:1 80:1 647:1 1556:1 # miel
2:1 3:1 17:1 25:1 47:1 226:1 259:1 336:1 337:1 1223:1 # horario
92:1 116:1 438:1 504:1 # nueve
9:1 12:1 18:1 25:1 31:1 41:1 96:1 100:1 187:1 320:1 512:1 517:1 680:1 1373:1 1683:1 # endocrinos
5:1 10:1 14:1 16:1 23:1 27:1 50:1 102:1 110:1 158:1 198:1 279:1 459:1 682:1 1765:1 # estimulantes
1:1 9:1 17:1 22:1 23:1 25:1 26:1 89:1 226:1 245:1 339:1 347:1 546:1 554:1 576:1 590:1 1003:1 1360:1 1878:1 # dentaria
6:1 62:1 107:1 196:1 221:1 1988:1 # atopía
13:1 28:1 353:1 465:1 # trozo
17:1 28:1 258:1 1831:1 1901:1 # arroz
12:1 19:1 42:1 44:1 46:1 148:1 174:1 230:1 313:1 371:1 979:1 1399:1 1534:1 1594:1 1711:1 # linfomas
5:1 10:1 19:1 50:1 69:1 198:1 280:1 936:1 # pústulas
1:1 2:1 10:1 19:1 26:1 31:1 37:1 112:1 117:1 166:1 171:1 504:1 540:1 567:1 941:1 1343:1 1609:1 # devastador
17:1 24:1 292:1 # tcar
1:1 40:1 55:1 95:1 149:1 382:1 675:1 866:1 1111:1 # pirámide
2:1 3:1 17:1 31:1 66:1 74:1 249:1 298:1 377:1 483:1 540:1 678:1 1749:1 # sudoríparas
6:1 8:1 12:1 20:1 64:1 109:1 128:1 172:1 413:1 519:1 864:1 1729:1 1745:1 # citoquina
16:1 34:1 36:1 41:1 82:1 133:1 338:1 577:1 750:1 1347:1 1977:1 # esponjoso
21:1 48:1 64:1 97:1 115:1 542:1 1659:1 1935:1 # united
27:1 28:1 56:1 73:1 104:1 111:1 199:1 206:1 389:1 543:1 640:1 656:1 954:1 1019:1 1885:1 # problemático
7:1 9:1 28:1 53:1 60:1 167:1 304:1 317:1 472:1 642:1 681:1 # mensajero
3:1 13:1 17:1 78:1 88:1 296:1 1051:1 1655:1 # trazar
5:1 14:1 17:1 42:1 48:1 50:1 159:1 169:1 198:1 228:1 231:1 422:1 826:1 1220:1 # manipular
2:1 6:1 38:1 84:1 101:1 160:1 187:1 885:1 1073:1 1582:1 # excretor
53:1 123:1 132:1 149:1 689:1 # firme
5:1 65:1 70:1 71:1 103:1 149:1 300:1 303:1 464:1 633:1 634:1 713:1 896:1 932:1 935:1 987:1 1902:1 # ebolavirus
13:1 14:1 16:1 25:1 26:1 52:1 169:1 288:1 351:1 414:1 862:1 1025:1 # triptanes
4:1 20:1 34:1 223:1 453:1 1159:1 1287:1 1781:1 # axonal
3:1 7:1 12:1 18:1 21:1 97:1 122:1 147:1 278:1 279:1 809:1 1054:1 1234:1 1663:1 1686:1 1832:1 1907:1 1908:1 1927:1 1940:1 # inmunoterapia
12:2 20:1 25:1 52:1 95:1 109:1 193:1 322:1 394:1 517:1 1281:1 1298:1 1310:1 1385:1 # epinefrina
11:1 61:1 74:1 213:1 1461:1 # surco
14:1 15:1 23:1 27:1 28:1 55:1 110:1 111:1 158:1 187:1 362:1 603:1 623:1 716:1 857:1 1885:1 # antimicrobianos
8:1 28:1 51:1 73:1 169:1 206:1 254:1 340:1 471:1 497:1 1077:1 # ciprofloxacina
4:1 12:1 25:1 26:1 53:1 73:1 84:1 327:1 466:1 517:1 521:1 801:1 1378:1 1841:1 # prinzmetal
32:1 34:1 37:1 54:1 82:1 528:1 1511:1 # addison
21:1 72:1 264:1 336:1 1458:1 1537:1 1626:1 # techo
1:1 3:1 4:1 7:1 114:1 115:1 232:1 278:1 724:1 1491:1 1497:1 # federal
12:1 20:1 54:1 93:1 109:1 179:1 212:1 254:1 424:1 # digoxina
1:1 8:1 9:1 15:1 23:1 27:1 33:1 39:1 68:1 86:1 89:1 99:1 135:1 339:1 345:1 362:1 546:1 961:1 1853:1 # dentición
38:1 48:1 97:1 149:1 361:1 1935:1 # reunir
3:1 9:1 13:1 23:1 73:1 74:1 89:1 116:1 176:1 450:1 464:1 660:1 663:1 1572:1 # supraventricular
4:1 17:1 66:2 249:1 1677:1 1943:1 # palpar
2:1 28:1 36:1 130:1 1127:1 # poro
1:1 8:1 9:2 19:1 67:1 79:1 100:1 155:1 163:1 339:1 380:1 531:1 680:1 1225:1 1509:1 1875:1 # ascendencia
4:1 17:1 56:1 498:1 503:1 688:1 # alejar
3:1 11:1 13:1 15:1 23:1 34:1 37:1 45:1 54:1 78:1 131:1 450:1 618:1 662:1 851:1 881:1 1049:1 1050:1 1616:1 1688:1 1801:1 1822:1 # contradictorio
2:1 28:1 51:1 502:1 1127:1 # píloro
12:1 18:1 35:1 41:1 44:1 77:1 123:1 127:1 222:1 320:1 340:1 428:1 649:1 1625:1 1896:1 # eosinofilia
9:1 71:1 116:1 438:1 660:1 # venus
4:1 7:1 9:1 18:1 41:1 56:1 105:1 145:1 289:1 330:1 498:1 512:1 774:1 955:1 1294:1 1612:1 1613:1 1715:1 1727:1 # alergenos
13:1 15:1 25:1 41:1 51:1 205:1 323:1 367:1 414:1 638:1 708:1 1222:1 # triclosán
7:1 28:1 36:1 41:1 70:1 85:1 176:1 186:1 299:1 304:1 548:1 645:1 1445:1 1580:1 1826:1 1950:1 # serogrupos
2:1 4:1 5:1 6:1 12:1 25:1 62:1 94:1 101:1 196:1 291:1 620:1 710:1 904:1 1720:1 # inhalatoria
7:1 34:1 41:1 82:1 93:1 105:1 116:1 465:1 635:1 750:1 1294:1 1378:1 # vergonzoso
156:1 # mpc
# 1982
8:1 20:1 29:1 31:1 33:1 34:1 39:1 68:1 86:1 98:1 99:1 177:1 184:1 223:1 1746:1 # donación
2:1 5:1 25:1 29:1 41:1 77:1 174:2 454:1 594:1 620:1 657:1 672:1 1590:1 1815:1 1848:1 1919:1 # fosforilación
1:1 7:1 22:1 25:1 28:1 37:1 187:1 245:1 304:1 724:1 894:1 1683:1 # criadero
16:1 17:1 38:1 85:1 151:1 213:1 264:1 393:1 593:1 1949:1 # research
# 1937
12:1 17:1 27:1 42:1 90:1 407:1 580:1 717:1 797:1 1577:1 # martin
51:1 77:1 957:1 1850:1 # kilo
15:1 19:1 24:1 32:1 55:1 83:1 128:1 603:1 1615:1 # isquémicas
10:1 12:1 19:1 20:1 54:1 109:1 117:1 221:1 412:1 537:1 1512:1 1573:1 1982:1 # dinastía
16:1 38:1 55:1 74:1 136:1 149:1 393:1 # resumir
49:1 1714:1 # pday
4:1 12:1 47:1 48:1 55:1 106:1 136:1 447:1 978:1 1984:1 # aluminio
1:1 12:1 40:1 44:1 148:1 174:1 313:1 360:1 371:1 382:1 658:1 947:1 979:1 1399:1 1534:1 1594:1 # linfoide
7:1 8:1 11:1 46:1 47:1 53:1 201:1 213:1 404:1 516:1 698:1 1218:1 1258:1 # comercio
3:1 17:1 60:1 61:1 62:1 69:1 129:1 165:1 183:1 1904:1 # saturar
5:1 28:1 29:1 46:1 47:1 55:1 96:1 187:1 205:1 403:1 857:1 976:1 1804:1 # acromioclavicular
11:1 27:1 45:1 56:1 65:1 72:1 173:1 310:1 481:1 552:1 650:1 849:1 1122:1 1544:1 1833:1 # colectivo
2:1 48:1 53:1 97:1 132:1 174:1 290:1 444:1 657:1 689:1 996:1 1935:1 # uniforme
1:1 30:1 38:1 227:1 300:1 # rebelde
35:1 40:1 49:1 103:1 181:1 1756:1 # vih/sida
70:1 210:1 1792:1 # drug
7:1 38:1 73:1 116:1 504:1 635:1 673:1 # prever
29:1 57:1 94:1 264:2 279:1 336:1 1458:1 1494:1 # muchacho
16:1 33:1 35:1 38:2 39:1 68:1 186:1 287:1 384:1 393:1 416:1 470:1 871:1 880:1 1604:1 # regresión
6:1 9:1 20:1 48:1 64:1 114:1 208:1 440:1 519:1 542:1 1263:1 1372:1 # fenitoína
3:1 8:1 12:1 23:1 61:1 69:1 129:1 165:1 183:1 257:1 525:1 # cintura
17:1 24:1 26:1 204:1 351:1 576:1 839:1 # captar
14:1 17:1 22:1 25:1 26:1 84:1 116:1 145:1 226:1 245:1 287:1 466:1 554:1 576:1 882:1 1003:1 1878:1 # vegetariano
3:1 17:1 55:1 179:1 186:1 796:1 # migrar
6:1 9:1 11:1 46:1 60:1 62:1 81:1 156:1 167:1 196:1 201:1 550:1 642:1 1118:1 1228:1 # compensatorio
7:1 12:1 25:1 31:1 40:1 41:1 121:1 145:1 153:1 224:1 595:1 737:1 973:1 1652:1 # ingeridos
11:1 29:1 30:1 41:1 79:1 221:1 430:1 655:1 1144:1 1274:1 1369:1 # celíacos
10:1 13:1 16:1 28:1 42:1 46:1 102:1 134:1 207:1 230:1 353:1 403:1 # estroma
4:1 15:1 28:1 55:1 79:1 96:1 141:1 187:1 322:1 603:1 857:1 1045:1 1471:1 1723:1 1968:1 # microcefalia
3:1 4:1 9:1 17:1 23:1 27:1 56:1 89:1 232:1 296:1 354:1 362:1 498:1 1065:1 1680:1 1853:1 # ralentizar
17:1 22:1 25:1 43:1 44:1 47:1 77:1 111:1 150:1 226:1 259:1 428:1 565:1 927:1 1223:1 1536:1 1564:1 1593:1 # mobiliario
3:1 10:1 16:1 17:1 27:1 102:1 149:1 459:1 1351:1 1765:1 # estirar
9:1 48:1 77:1 95:1 114:1 149:1 440:1 1111:1 1372:1 1507:1 1677:1 # fenilpirúvico
2:1 11:1 12:1 17:1 20:1 54:1 109:1 234:1 974:1 1108:1 1358:1 1512:1 # coordinar
8:1 16:1 17:1 22:1 38:1 44:1 77:1 393:1 428:1 565:1 927:1 1339:1 1561:1 1593:1 # ciliares
12:1 17:1 20:1 25:1 94:1 109:1 226:1 517:1 1298:1 # harina
17:1 21:1 45:1 64:1 69:1 72:1 128:1 172:1 180:1 413:1 481:1 1626:1 1659:1 # arquitectura
17:1 25:1 26:1 64:1 149:1 258:1 427:1 576:1 854:1 1997:1 # irritar
4:1 8:1 16:1 22:1 29:1 66:1 98:1 133:1 144:1 338:1 439:1 1055:1 1254:1 1375:1 # espacial
41:1 51:1 52:1 61:1 93:1 299:1 361:1 536:1 1041:1 1366:1 1600:1 1858:1 # neurólogos
11:1 17:1 94:1 147:1 213:1 264:1 593:1 1461:1 1494:1 # charcot
# 2n
9:1 11:1 22:1 48:1 56:1 57:1 81:1 107:1 361:1 440:1 1228:1 1265:1 1302:1 1823:1 1867:1 # leucopenia
4:1 24:1 37:1 40:1 44:1 49:1 51:1 96:1 181:1 316:1 324:1 524:1 587:1 762:1 1416:1 1668:1 # localidad
21:1 64:1 152:1 1659:1 # white
4:1 15:1 24:1 61:1 74:1 83:1 105:1 140:1 524:1 665:1 944:1 1031:1 # surgical
7:1 53:1 74:1 105:1 136:1 140:1 149:1 944:1 1218:1 1294:1 1618:1 1890:1 # sumergir
11:1 13:1 15:1 22:1 25:1 34:1 43:1 46:1 48:1 143:1 201:1 333:1 357:1 367:1 414:1 721:1 919:1 1222:1 1265:1 1900:1 # tricomoniasis
# 58
# 51
2:1 6:1 38:1 45:1 54:1 72:1 101:1 149:1 274:1 481:1 484:1 1716:1 # director
7:1 17:1 24:1 29:1 79:1 213:1 292:1 491:1 683:1 1258:1 # acercar
2:1 30:1 36:1 43:1 46:1 130:1 # por~el~momento
7:1 14:1 23:1 27:1 81:1 90:1 152:1 158:1 169:1 239:1 362:1 623:1 687:1 718:1 1080:1 1421:1 1563:1 1592:1 # antihipertensivos
32:1 82:1 103:1 464:1 1511:1 1902:1 # aviso
3:1 22:1 54:1 185:1 389:1 394:1 656:1 684:1 704:1 863:1 954:1 1362:1 1670:1 # diafragmática
7:1 28:1 41:1 47:1 111:1 150:1 304:1 452:1 970:1 1564:1 1885:1 # aerobios
12:1 17:1 18:1 25:1 42:1 226:1 320:1 517:1 797:1 1673:1 # marino
3:1 7:1 31:1 37:1 145:1 160:1 171:1 185:1 278:1 497:1 618:1 1684:1 # exagerado
2:1 16:1 38:1 82:1 185:1 186:1 393:1 695:1 1805:1 # agresor
7:1 9:1 12:1 21:1 23:1 27:1 52:1 81:1 89:1 90:1 120:1 239:1 328:1 580:1 687:1 717:1 1281:1 # pertinente
# hbv
8:1 10:1 21:1 32:1 43:1 46:1 96:1 336:1 357:1 390:1 417:1 714:1 856:1 1586:1 # homocisteina
6:1 16:1 28:1 34:1 52:1 73:1 147:1 206:1 358:1 592:1 862:1 1133:1 1704:1 1705:1 1920:1 # protones
5:1 10:1 16:1 17:1 27:1 50:1 102:1 116:1 198:1 228:1 314:1 355:1 422:1 459:1 878:1 1765:1 # vestibulares
13:1 25:1 149:1 253:1 414:1 438:1 # nutrir
8:1 15:1 47:1 172:1 345:1 404:1 # juicio
6:1 62:1 66:1 196:1 867:1 # pato
3:1 8:1 11:1 14:1 32:1 67:1 155:1 163:1 281:1 359:1 388:1 394:1 863:1 1764:1 # francisco
1834:1 1925:1 # 15-20
7:1 8:1 12:1 29:1 33:1 39:1 52:1 68:1 86:1 98:1 99:1 112:1 177:1 184:1 261:1 455:1 522:1 1281:1 1404:1 1793:1 # inervación
4:1 6:1 9:1 23:1 44:1 80:1 89:1 220:1 316:1 370:1 533:1 752:1 1278:1 # aliento
1:1 2:1 31:1 37:1 38:1 49:1 73:1 115:1 171:1 193:1 324:1 540:1 673:1 798:1 843:1 937:1 941:1 # depredador
17:1 22:1 25:1 42:2 76:1 226:1 245:1 554:1 797:1 846:1 1673:1 # mamaria
38:1 72:1 88:1 94:1 264:1 465:1 484:1 1361:1 1494:1 1537:1 # rechazo
42:1 51:1 75:1 76:1 111:1 185:1 235:1 355:1 985:1 997:1 1519:1 1741:1 1847:1 # gammaglobulinas
47:1 51:1 55:1 65:1 85:1 104:1 221:1 299:1 833:1 860:1 # semiología
8:1 12:1 20:1 27:1 29:2 45:1 98:1 109:1 112:1 173:1 255:1 552:1 719:1 1122:1 1695:1 1746:1 1793:1 # inactivación
11:1 15:1 27:1 40:1 47:1 54:1 107:1 135:1 143:1 389:1 543:1 607:1 646:1 677:1 865:1 1128:1 # idiopáticos
3:1 4:1 14:1 23:1 27:1 56:1 103:1 149:1 158:1 173:1 232:1 362:1 498:1 552:1 623:1 634:1 1351:1 # antivirales
19:1 28:1 296:1 354:1 911:1 1065:1 1842:1 # rojizas
415:1 827:1 884:1 967:1 # mg/100
114:1 322:1 472:1 1960:1 # jefe
1:1 6:1 7:1 16:1 80:1 90:1 95:1 133:1 338:1 456:1 687:1 969:1 1006:1 1307:1 1546:1 # despierto
5:1 26:1 62:1 124:1 315:1 710:1 825:1 # plata
4:1 17:1 24:1 26:1 51:1 62:1 75:1 299:1 327:1 825:1 1217:1 # catalogar
4:1 8:1 16:1 22:1 44:1 72:1 81:1 133:1 144:1 316:1 338:1 354:1 439:1 727:1 783:1 886:1 1149:1 1250:1 1254:1 1388:1 1603:1 1880:1 # especialización
# e1
2:1 5:1 36:1 37:1 97:1 130:1 1827:1 # por~un~lado
15:1 161:1 # icc
4:1 41:1 51:1 65:1 116:1 127:1 570:1 708:1 833:1 # alveolos
18:1 30:1 111:1 227:1 # nobel
6:1 8:1 10:1 27:1 32:1 47:1 64:1 96:1 152:1 417:1 459:1 519:1 714:1 864:1 1745:1 1806:1 # histiocitosis
5:1 17:1 75:1 124:1 185:1 315:1 # plagar
# xv
50:1 51:1 58:2 96:2 218:1 253:1 323:1 391:1 515:1 901:1 1187:1 1417:1 1555:1 1668:1 1698:2 1829:1 1836:1 1874:1 # oculocutáneo
11:1 13:1 15:1 23:1 25:1 34:1 67:1 131:1 363:1 367:1 414:1 450:1 679:1 1222:1 1825:1 # concéntrica
# htm
22:1 44:1 77:1 103:1 140:1 179:1 428:1 565:1 927:1 # vigilia
17:1 24:1 41:1 51:1 292:1 708:1 # carlos
15:1 36:1 44:1 65:1 221:1 559:1 601:1 917:1 1120:1 # policía
# s4
70:1 187:1 # cruz
3:1 7:1 17:1 21:1 38:1 64:1 122:1 278:1 856:1 1234:1 1659:1 # reiterar
15:1 35:1 51:1 93:1 299:1 496:1 659:1 1520:1 1600:1 1947:1 # psicólogo
7:1 24:1 48:1 81:1 152:1 169:1 204:1 213:1 239:1 718:1 839:1 1080:1 1258:1 1421:1 1563:1 1592:1 # hipercapnia
3:1 15:1 37:1 47:1 54:1 65:1 140:1 514:1 561:1 618:1 646:1 665:1 1029:1 1040:1 1050:1 1067:1 1249:1 1252:1 1255:1 1309:1 1312:1 1407:1 # radiológica
# aβ
2:1 10:1 32:1 36:1 48:1 69:1 90:1 97:1 107:1 130:1 170:1 417:1 1010:1 1935:1 # oportunista
7:2 21:1 28:1 79:1 90:1 122:1 304:1 491:1 686:1 687:1 1562:1 1748:1 # certero
2:1 10:1 16:1 36:1 69:1 102:1 130:1 176:1 # estupor
2:1 8:1 28:1 34:1 36:1 47:1 73:1 107:1 130:1 206:1 213:1 404:1 405:1 564:1 698:1 754:1 # proporcional
3:1 7:1 14:1 21:1 23:1 37:1 120:1 122:1 158:1 186:1 489:1 536:1 561:1 579:1 618:1 796:1 # anterógrado
# xy
5:1 17:1 50:1 51:1 111:1 198:1 228:1 355:1 422:1 878:1 985:1 1847:1 # lobular
5:1 8:1 20:1 29:1 34:1 36:1 47:1 98:1 111:1 199:1 223:1 404:1 405:1 454:1 564:1 639:1 722:1 751:1 758:1 858:1 1086:1 1113:1 1119:1 1211:1 # poblacional
7:1 48:1 59:1 61:1 80:1 174:1 969:1 # fournier
9:1 13:1 17:1 20:1 28:1 48:1 64:1 145:1 299:1 330:1 353:1 542:1 557:1 1108:1 1580:1 1669:1 # nitrogenar
2:1 11:1 17:1 20:1 25:1 28:1 34:1 47:1 107:1 223:1 226:1 259:1 386:1 730:1 1108:1 1127:1 1223:1 # coronariopatía
1:1 8:1 9:1 17:1 18:1 24:1 37:1 96:1 213:1 289:1 292:1 339:1 593:1 698:1 762:1 894:1 1131:1 1374:1 1405:1 1651:1 1857:1 # adenocarcinoma
31:1 40:1 44:1 224:1 908:1 1128:1 1416:1 # pálido
8:1 11:1 29:2 39:1 43:1 46:1 49:1 86:1 87:1 98:1 177:1 201:1 357:1 721:1 1369:1 # acomodación
5:1 16:1 163:1 205:1 310:1 464:1 972:1 # esclavo
2:1 36:1 38:1 90:1 130:1 193:1 1010:1 1356:1 # report
6:1 8:1 64:1 96:1 310:1 392:1 519:1 714:1 864:1 1745:1 1806:1 # ovocito
41:1 51:1 77:1 82:1 95:1 708:1 750:1 957:1 1843:1 # piloso
3:1 5:1 26:1 62:1 119:1 137:1 235:1 445:1 725:1 825:1 # glabrata
11:2 43:1 52:1 96:2 136:1 361:1 874:1 1036:2 1041:1 1206:1 # neumococo
8:2 12:1 15:1 22:1 29:1 33:1 39:1 48:1 68:1 86:1 98:1 99:1 144:1 177:1 184:1 345:1 487:1 978:1 # iniciación
9:1 17:1 23:1 25:1 42:1 56:1 63:1 76:1 77:1 89:1 226:1 797:1 824:1 846:1 1673:1 1680:1 1848:1 # amarillentas
14:1 32:1 35:1 41:1 51:1 77:1 128:1 172:1 190:1 222:1 381:1 413:1 708:1 957:1 # anquilosis
3:1 17:1 25:1 26:1 29:1 38:1 45:1 226:1 255:1 297:1 322:1 394:1 576:1 731:1 739:1 863:1 1003:1 1177:1 1279:1 # refractarios
1:2 9:2 16:1 24:1 37:1 67:1 85:1 339:1 380:1 456:1 811:1 894:1 1495:1 1857:1 1949:1 # desencadenamiento
8:2 9:1 15:1 22:1 67:1 80:1 123:1 144:1 155:1 219:1 322:1 345:1 370:1 380:1 383:1 531:1 616:1 661:1 807:1 1231:1 1260:1 1267:1 1419:1 1427:1 1436:1 1437:1 1439:1 1448:1 1460:1 1468:1 1496:1 1510:1 1525:1 1527:1 1529:1 1530:1 1538:1 1721:1 1767:1 1776:1 1786:1 1814:1 1817:1 1820:1 # eficiencia
25:1 47:1 103:1 137:1 259:1 314:1 1444:1 1838:1 # vibrio
41:1 43:1 76:1 82:1 141:1 750:1 1178:1 # famoso
12:1 15:1 24:1 27:1 44:1 83:1 135:1 148:1 313:1 368:1 371:1 389:1 543:1 607:1 859:1 875:1 979:1 # linfática
22:1 54:1 66:1 76:1 88:1 193:1 684:1 1963:1 # diazepam
8:1 11:1 33:1 34:1 39:1 67:1 68:1 86:1 97:1 99:1 131:1 155:1 1977:1 # conjunción
16:1 17:1 26:1 38:1 81:1 84:1 133:1 338:1 393:1 466:1 576:1 727:1 1250:1 # respetar
5:1 14:1 17:1 296:1 682:1 1378:1 # lanzar
33:1 56:1 104:1 471:1 1985:1 # flemón
13:1 25:1 56:1 62:1 172:1 199:1 314:2 355:1 414:1 640:1 1532:1 # atribuible
17:1 20:1 34:1 35:1 47:1 71:1 223:1 405:1 492:1 639:1 1108:1 1771:1 # fusionar
69:1 253:1 279:1 1665:1 # mutuo
300:1 # web
4:1 24:1 31:1 37:1 171:1 296:1 524:1 # calzado
1:1 3:1 16:1 17:2 75:1 258:1 456:1 1425:1 1901:1 # desgarrar
1:1 7:1 32:1 36:1 55:1 87:1 132:1 152:1 169:1 423:1 529:1 718:1 724:1 1317:1 1824:1 1922:1 # hipodermis
6:1 28:1 34:2 43:1 52:1 61:1 147:1 358:1 361:1 730:1 925:1 1041:1 1366:1 1704:1 1705:1 1858:1 # motoneuronas
7:1 17:1 21:1 25:1 27:1 32:1 64:1 90:1 122:1 153:1 312:1 356:1 407:1 418:1 448:1 686:1 854:1 1402:1 1748:1 1768:1 1777:1 1797:1 # arteritis
8:1 15:1 32:1 35:1 36:1 39:1 41:1 54:1 86:1 133:1 222:1 345:1 528:1 548:1 659:1 1347:1 1703:1 # disposición
13:1 16:1 28:1 46:1 53:1 84:1 95:1 133:1 149:1 338:1 403:1 516:1 521:1 891:1 1006:1 1111:1 1154:1 2000:1 # espirometría
15:1 19:1 28:1 55:1 58:1 112:1 163:1 187:1 392:1 603:1 696:1 857:1 1509:1 1609:1 # microvascular
61:1 279:1 # fémur
3:1 13:1 31:1 37:1 38:1 84:1 171:1 186:1 536:1 561:1 618:1 796:1 1073:1 1154:1 1684:1 # retrógrado
15:1 17:1 24:1 44:1 83:1 108:1 124:1 176:1 292:1 601:1 1308:1 1913:1 # duplicar
2:1 6:1 15:1 25:1 50:1 58:1 101:1 185:1 186:1 218:1 346:1 367:1 406:1 664:1 1725:1 # agricultor
3:1 12:1 14:1 21:1 23:1 55:1 120:1 158:1 179:1 186:1 388:1 489:1 796:1 1054:1 1686:1 # inmigrante
5:1 77:1 123:1 672:1 1896:1 # fila
10:1 19:1 41:1 50:1 51:1 60:1 69:1 71:1 231:1 325:1 391:1 494:1 708:1 # pustulosas
103:1 702:1 # vii
1:1 4:1 9:1 20:1 87:1 108:1 339:1 453:1 557:1 1665:1 1824:1 # duodenal
1:1 14:1 30:1 91:1 100:1 1420:1 1875:1 # wandel
2:1 3:1 13:1 14:1 32:1 55:1 78:1 82:1 113:1 167:1 388:1 822:1 1210:1 1280:1 1511:1 1549:1 1805:1 # transmisor
17:1 24:1 112:1 160:1 464:1 # excavar
14:2 41:1 51:1 60:1 77:1 128:1 172:1 413:1 494:1 708:1 957:1 # anquilosante
7:1 11:1 16:1 145:1 163:1 299:1 972:1 1764:1 # escoger
# dcs
2:1 4:1 26:1 56:1 90:1 174:1 296:1 327:1 498:1 657:1 966:1 1010:1 1433:1 # fortaleza
9:1 23:1 27:1 56:1 64:1 69:1 89:1 362:1 377:1 1088:1 1376:1 1680:1 1853:1 1971:1 # lentitud
7:1 12:1 25:1 81:1 153:1 239:1 517:1 1069:1 # periné
3:1 13:1 26:1 56:1 62:1 78:1 119:1 199:1 445:1 640:1 743:1 825:1 1219:1 1409:1 # tratable
7:1 55:1 56:1 63:1 77:1 824:1 887:1 955:1 # miller
7:1 22:1 28:1 103:1 304:1 472:1 681:1 # viajero
34:1 77:1 82:1 1334:1 # wilson
# uvb
8:1 16:1 34:1 47:1 51:1 52:1 96:1 358:1 404:1 405:1 564:1 714:1 862:1 1668:1 1920:1 1954:1 # lociones
884:2 # 2.000
21:1 23:1 34:1 35:1 47:1 110:1 120:1 150:1 282:1 405:1 662:1 1897:1 # simbionte
668:1 # cph
6:1 10:1 15:1 32:1 65:1 125:1 140:1 152:1 417:1 514:1 561:1 665:1 1029:1 1040:1 1067:1 1249:1 1252:1 1255:1 1309:1 1312:1 1407:1 # histológico
6:1 9:1 23:1 49:1 53:1 76:1 89:1 97:1 100:1 220:1 317:1 492:1 533:1 670:1 869:1 1016:1 1146:1 1387:1 1631:1 1761:1 1811:1 # fundamento
16:1 42:1 133:1 136:1 231:1 338:1 1559:1 # espuma
17:1 25:1 26:1 44:1 47:1 64:1 65:1 82:1 226:1 259:1 427:1 559:1 576:1 861:1 1003:1 1209:1 1223:1 1997:1 # solitario
7:1 14:1 20:1 28:1 41:1 47:1 111:1 150:1 304:1 452:1 614:1 970:1 1564:1 1885:1 # anaerobios
16:1 34:1 52:1 94:1 119:1 303:1 358:1 862:1 1920:1 # habones
4:1 22:1 27:1 41:1 44:1 62:1 66:1 173:1 310:1 316:1 552:1 565:1 644:1 849:1 1544:1 1943:1 # paliativos
16:1 27:1 35:1 38:1 50:1 149:1 258:1 279:1 384:1 393:1 406:1 1551:1 1604:1 1725:1 # multirresistente
35:1 179:1 434:1 551:1 # dc-sign
336:1 1363:1 # hoyo
16:1 21:1 55:1 64:1 667:1 1659:1 1871:1 # fómites
8:1 15:1 17:1 20:1 25:1 34:1 47:1 54:1 161:1 223:1 226:1 238:1 404:1 405:1 564:1 639:1 758:1 851:1 1108:1 # diccionario
16:1 29:1 92:1 128:1 473:1 688:1 742:1 # jacques
5:1 8:1 19:1 47:1 65:1 141:1 163:1 404:1 896:1 1509:1 # fasciola
7:1 28:1 81:1 133:1 239:1 304:1 727:1 728:1 # áspero
14:1 32:1 38:1 54:1 66:1 67:1 163:1 187:1 193:1 281:1 528:1 1356:1 1582:1 1963:1 # discrepancia
11:1 18:1 34:1 46:1 72:1 131:1 221:1 509:1 1384:1 # economía
5:1 17:1 25:1 36:1 37:1 40:1 49:1 65:1 181:1 226:1 228:1 324:1 587:1 737:1 896:1 917:1 1605:1 # polaridad
27:1 51:1 53:1 77:1 84:1 521:1 740:1 755:1 957:1 1849:1 # metilo
14:1 23:1 26:1 60:1 158:1 347:1 # santa
14:1 42:1 136:1 530:1 826:1 1559:1 1983:1 # human
17:1 22:1 44:1 77:1 212:1 267:1 428:1 565:1 927:1 1593:1 1942:1 # auxiliar
12:1 18:1 25:1 41:1 61:1 70:1 73:1 140:1 179:1 320:1 512:1 982:1 1864:1 # pruriginosa
8:1 11:1 15:1 143:1 676:1 794:1 908:1 1608:1 # cálcico
3:1 7:1 17:1 24:1 38:1 258:1 278:1 292:1 1551:1 1901:1 # carrera
27:1 30:1 32:1 44:1 55:1 64:1 80:1 312:1 356:1 448:1 647:1 861:1 1243:1 1556:1 # mielitis
16:1 34:1 52:1 160:1 358:1 862:1 1287:1 1920:1 # exones
5:1 12:1 18:1 27:1 62:1 124:1 315:1 320:1 580:1 644:1 710:1 # platino
8:1 29:1 47:1 53:1 69:1 136:1 141:1 161:1 238:1 322:1 404:1 460:1 495:1 965:1 1728:1 1890:1 # tumefacciones
10:1 11:1 21:1 32:1 35:1 41:1 42:1 72:1 104:1 190:1 222:1 381:1 390:1 417:1 513:1 655:1 1443:1 1586:1 # ecosistema
6:1 10:1 13:1 16:1 38:1 46:1 55:1 102:1 134:1 193:1 207:1 351:1 817:1 850:1 899:1 959:1 976:1 1356:1 1364:1 1915:1 # estreptomicina
12:1 21:1 23:1 116:1 120:1 257:1 735:1 856:1 # veinte
3:1 7:1 8:1 29:1 33:1 39:1 50:1 68:1 79:1 86:1 98:1 99:1 177:1 184:1 278:1 297:1 491:1 676:1 921:1 1155:1 1157:1 1774:1 1785:1 1921:1 # ulceración
4:1 9:1 32:1 44:1 67:1 79:1 85:1 141:1 322:1 380:1 811:1 900:1 1315:1 1471:1 1968:1 # lisencefalia
32:1 54:1 85:1 528:1 1190:1 # diseño
15:1 24:1 27:1 83:1 135:1 187:1 368:1 678:1 1304:1 # crítica
105:1 145:1 # rge
22:1 37:1 40:1 44:1 49:1 77:1 103:1 119:1 150:1 181:1 324:1 428:1 587:1 1241:1 1416:1 1536:1 # viabilidad
1:1 40:1 47:1 51:1 55:1 65:1 95:1 104:1 193:1 382:1 833:1 860:1 1310:1 # epidemiología
2:1 6:1 38:1 106:1 253:1 267:1 340:1 471:1 1398:1 1665:1 # autofluorescencia
56:1 110:1 199:1 282:1 640:1 1850:1 # kimble
9:1 21:1 23:1 32:1 54:1 65:1 82:1 89:1 116:1 120:1 328:1 528:1 570:1 660:1 1209:1 1511:1 # disolventes
2:1 6:1 28:1 43:1 46:1 73:1 101:1 147:1 206:1 357:1 403:1 1705:1 # promotor
5:1 19:1 26:1 54:1 62:1 77:1 82:1 87:1 112:1 672:1 710:1 825:1 1560:1 1609:1 1986:1 # vasodilatador
17:1 20:1 50:1 1108:1 # ulnar
2:1 3:1 9:1 53:1 55:1 76:1 80:1 337:1 341:1 370:1 503:1 577:1 647:1 1017:1 1233:1 1992:1 # mejoramiento
16:1 32:1 38:1 54:1 73:1 92:1 115:1 133:1 231:1 528:1 673:1 742:1 798:1 804:1 1535:1 1812:1 # predispuestas
6:1 12:1 23:1 30:1 41:1 55:1 195:1 220:1 257:1 318:1 447:1 535:1 726:1 # helmintos
2:1 6:1 16:1 25:1 64:1 101:1 163:1 187:1 519:1 854:1 972:1 1683:1 # escritor
15:1 24:1 29:1 44:1 76:1 83:1 123:1 124:1 156:1 290:1 383:1 527:1 591:1 747:1 1091:1 1171:1 1291:1 1308:1 1391:1 1956:1 # amplificación
4:1 27:1 32:1 44:1 64:1 65:1 116:1 127:1 312:1 356:1 448:1 559:1 570:1 861:1 # alveolitis
17:1 42:1 123:1 132:1 149:1 408:1 797:1 # firmar
5:1 17:1 25:1 26:1 84:1 92:1 124:1 128:1 226:1 315:1 466:1 473:1 576:1 1003:1 1229:1 1809:1 # plaquetaria
16:1 21:1 32:1 35:1 190:1 384:1 667:1 # tesis
11:1 15:1 25:1 143:1 367:1 410:1 1900:1 # sérico
# 37°c
[truncated: 223,798 more chars]
