# Supplementary material for: A Cross-Lingual Similarity Measure for Detecting Biomedical Term Translations
Source: PLoS One. 2015 Jun 1;10(6):e0126196. doi: 10.1371/journal.pone.0126196 (PMC4452086; doi:10.1371/journal.pone.0126196)
Supplement: S1 dataset — (TGZ) [file pone.0126196.s001.tgz › dataset/en-es/es_2000_ngram_train.dat]

8:1 10:1 12:1 14:2 20:1 22:1 23:1 26:2 37:1 42:1 54:1 67:1 71:1 74:1 76:1 109:1 144:1 155:1 158:1 166:1 219:1 281:1 288:1 321:1 325:1 347:1 359:1 369:1 373:1 376:1 378:1 398:1 409:1 411:1 420:1 421:1 457:1 461:1 467:1 468:1 534:1 544:1 545:1 567:1 653:1 654:1 745:1 826:1 846:1 1050:1 1512:1 # amantadina (sustancia)
1:1 7:1 16:1 17:1 24:1 34:1 52:1 54:1 57:1 69:1 81:1 90:1 93:1 179:1 234:1 239:1 264:1 292:1 336:1 358:1 407:1 862:1 974:1 1458:1 1674:1 1905:1 1920:1 # cartucho de 12 perdigones
1:1 16:1 42:1 82:1 110:1 212:1 254:1 424:1 456:1 695:1 971:1 # 1-desoximanojirimicina
8:1 10:1 14:1 22:1 26:1 54:1 67:1 71:1 74:1 106:1 144:1 155:1 166:1 219:1 281:1 288:1 290:1 321:1 325:1 359:1 369:1 373:1 376:1 378:1 398:1 409:1 411:1 420:1 421:1 457:1 461:1 467:1 468:1 471:1 534:1 544:1 545:1 653:1 654:1 745:1 1665:1 1671:1 # 1,1-difluorotetracloroetano (sustancia)
1:1 2:1 9:1 15:1 18:1 28:2 51:1 54:1 56:1 61:1 70:1 73:1 77:1 95:1 107:1 205:1 206:1 289:1 502:1 638:1 754:1 851:1 918:1 925:1 1638:1 1680:1 1843:1 # dicloruro de propileno
9:1 47:1 54:1 87:1 227:1 254:1 465:1 646:1 1287:1 1378:1 1394:1 1986:1 # benzodioxoles
28:2 43:1 46:1 66:1 73:1 107:2 137:1 206:1 357:1 403:1 754:1 977:1 1002:1 # 1 - bromopropano
8:1 10:1 14:1 22:1 26:2 31:1 67:1 71:1 74:1 87:1 111:1 144:1 155:1 166:1 219:1 253:1 281:1 288:1 321:1 325:1 355:1 359:1 369:1 373:1 376:1 378:1 398:1 409:1 411:1 420:1 421:1 457:1 461:1 467:1 468:1 534:1 544:1 545:1 653:1 654:1 745:1 1363:1 1758:1 1847:1 # 1-yodobutano (sustancia)
8:1 10:1 14:1 22:1 26:1 41:1 45:1 57:1 67:1 70:1 71:1 74:1 144:1 146:1 155:1 166:1 174:2 209:1 219:1 240:1 281:1 288:1 321:1 325:1 340:1 359:1 369:1 373:1 376:1 378:1 394:1 398:1 409:1 411:1 420:1 421:1 457:1 461:1 467:1 468:1 534:1 544:1 545:1 594:1 653:1 654:1 745:1 1590:1 1815:1 1919:1 # 1 - fosfofructocinasa (sustancia)
8:1 10:1 14:1 22:1 26:1 28:1 47:1 54:1 67:1 71:1 74:1 87:1 144:1 155:1 166:1 219:1 281:1 288:1 321:1 325:1 359:1 369:1 373:1 376:1 378:1 398:1 409:1 411:1 420:1 421:1 457:1 461:1 467:1 468:1 507:1 534:1 544:1 545:1 646:1 653:1 654:1 745:1 967:1 1986:1 # rodio ^ 101m ^ ( sustancia )
14:1 17:1 18:1 19:1 28:1 41:2 42:2 43:1 46:2 66:1 82:1 136:1 187:1 230:1 249:1 311:1 357:1 403:1 512:1 530:1 750:1 826:1 857:1 1559:1 1711:1 1905:1 1983:1 # cromosomas humanos par 12
8:1 10:1 14:1 16:1 22:1 26:1 35:1 47:1 67:1 71:1 74:1 79:1 144:1 155:1 166:1 219:1 281:1 288:1 321:1 325:1 359:1 369:1 373:1 376:1 378:1 384:1 398:1 409:1 411:1 420:1 421:1 457:1 461:1 467:1 468:1 534:1 544:1 545:1 653:1 654:1 745:1 1057:1 # cesio ^ 131 ^ ( sustancia )
10:1 13:1 16:1 25:1 47:1 65:1 102:1 134:1 207:1 259:1 414:1 # estriol
1:1 7:1 10:1 16:1 18:1 21:1 28:1 34:1 40:1 43:1 102:1 122:1 212:1 254:1 304:1 333:1 360:1 382:1 390:1 424:1 658:1 947:1 1353:1 1384:1 1562:1 1754:1 1944:1 # esteroide 17-monooxigenasa
28:2 40:1 73:1 152:1 169:1 206:1 210:1 212:1 254:1 424:1 463:1 605:1 610:1 669:1 1503:1 1595:1 # 17, 21 - hidroxiprogesterona
6:1 10:1 16:1 21:1 27:1 53:1 77:1 84:1 102:1 125:1 406:1 521:1 667:1 740:1 755:1 1849:1 # metiltestosterona
8:1 10:1 14:1 22:1 26:1 47:1 48:1 67:1 71:1 74:1 94:1 144:1 155:1 166:1 219:1 281:1 288:1 321:1 325:1 359:1 369:1 373:1 376:1 378:1 398:1 409:1 411:1 420:1 421:1 457:1 461:1 467:1 468:1 534:1 544:1 545:1 653:1 654:1 704:1 745:1 # hafnio174 (sustancia)
28:1 40:1 152:1 210:1 212:1 254:1 424:1 463:1 605:1 610:1 669:1 1503:1 1595:1 # 18-hidroxidesoxicorticosterona
1:1 7:1 26:1 27:2 28:1 29:1 34:1 43:1 53:4 77:2 84:3 304:1 318:1 333:1 466:1 521:3 740:2 755:2 1134:1 1218:1 1736:1 1841:1 1849:2 1871:1 # monómero de metil metilmetacrilato
4:1 8:1 9:1 10:2 14:1 15:1 22:1 26:2 32:1 34:1 37:1 38:1 48:1 67:1 71:1 74:1 93:1 105:1 140:1 141:1 144:1 155:1 166:2 170:1 185:1 210:1 219:1 281:1 288:1 321:1 325:1 359:1 369:1 373:1 376:1 378:1 398:1 409:1 410:1 411:1 417:1 420:1 421:1 457:1 461:1 467:1 468:1 534:1 544:1 545:1 653:1 654:1 665:1 700:1 745:1 759:1 919:1 944:1 1702:1 1835:1 1928:1 # agonista adrenérgico alfa 2 (sustancia)
3:1 8:1 10:1 12:2 13:1 14:2 18:2 22:1 26:1 37:1 54:1 55:2 66:1 67:1 71:1 74:1 76:2 78:1 144:1 147:1 155:1 166:1 167:1 169:1 219:1 281:1 288:1 320:2 321:1 325:1 341:2 359:1 369:1 373:1 376:1 378:1 388:1 398:1 409:1 411:1 420:1 421:1 447:2 457:1 461:1 467:1 468:1 534:1 544:1 545:1 653:1 654:1 745:1 822:1 872:1 1050:1 1210:1 1280:1 1341:2 1386:1 1549:1 # 2 - aminoadipato aminotransferasa (sustancia)
12:2 18:1 25:1 55:1 61:1 76:1 107:1 231:1 320:1 341:1 447:1 517:1 982:1 1341:1 # 2 - aminopurina
6:1 7:1 8:1 10:1 14:1 22:1 24:1 26:1 53:1 67:1 71:1 74:1 84:1 144:1 155:1 166:1 204:1 213:1 219:1 281:1 288:1 321:1 325:1 351:1 359:1 369:1 373:1 376:1 378:1 398:1 409:1 411:1 420:1 421:1 457:1 461:1 467:1 468:1 534:1 544:1 545:1 653:1 654:1 745:1 839:1 879:1 959:1 1218:1 1258:1 # 2 - mercaptoetanol ( sustancia )
8:1 10:1 13:1 14:1 22:1 25:1 26:1 67:1 71:1 74:1 110:1 144:1 155:1 166:1 219:1 281:1 288:1 321:1 325:1 359:1 369:1 373:1 376:1 378:1 398:1 409:1 411:1 414:1 420:1 421:1 457:1 461:1 467:1 468:1 534:1 544:1 545:1 653:1 654:1 741:1 745:1 # 2,2,4-trimetilpentano (sustancia)
12:1 20:1 25:1 40:1 54:1 95:1 109:1 149:1 150:1 169:1 737:1 865:1 1111:1 1321:1 1512:1 # 2,2 - bipiridina
12:1 19:1 21:1 23:1 26:1 35:1 60:1 84:1 120:1 257:1 399:1 466:1 649:1 735:1 902:1 # 2-5a sintetasa
6:1 8:1 10:1 14:1 22:2 26:2 29:1 67:1 71:1 74:1 79:1 84:2 144:1 155:1 166:1 212:1 219:1 254:1 281:1 288:1 321:1 325:1 359:1 369:1 373:1 376:1 378:1 398:1 409:1 411:1 420:1 421:1 424:1 457:1 461:1 466:1 467:1 468:1 534:1 544:1 545:1 641:1 653:1 654:1 671:1 683:1 745:1 885:1 1521:1 # 2 - etoxiacetato ( sustancia )
8:1 10:1 13:1 14:1 22:1 26:1 28:2 48:1 64:1 66:1 67:1 71:1 73:1 74:1 107:2 144:1 155:1 166:1 206:1 219:1 281:1 288:1 321:1 325:1 353:1 359:1 369:1 373:1 376:1 378:1 398:1 409:1 411:1 420:1 421:1 457:1 461:1 467:1 468:1 534:1 542:1 544:1 545:1 653:1 654:1 745:1 754:2 977:1 1669:1 # 2 - nitropropano ( sustancia )
2:1 3:3 4:1 6:1 9:2 14:1 15:1 18:1 23:1 29:1 42:1 43:1 45:1 46:1 53:1 61:1 65:1 69:1 89:1 129:1 140:1 165:1 174:1 180:1 183:1 185:1 197:1 203:1 220:1 221:1 230:1 247:1 255:1 297:1 311:1 317:1 394:2 430:1 442:1 443:1 509:1 514:1 533:1 561:1 589:1 665:1 670:1 731:1 863:2 1029:1 1040:1 1067:1 1144:1 1177:1 1184:1 1237:1 1240:1 1242:1 1246:1 1249:1 1251:1 1252:1 1255:1 1257:1 1261:1 1272:1 1279:1 1295:1 1309:1 1311:1 1312:1 1318:1 1319:1 1322:1 1337:1 1362:1 1365:1 1387:1 1397:1 1407:1 1410:1 1449:1 1455:1 1459:1 1579:1 1584:1 1585:1 1670:1 1752:1 1753:1 1787:1 1862:1 1931:1 1934:1 2001:1# fractura en 3 fragmento ( anomalía morfológica )
6:1 9:1 28:1 40:1 42:1 45:1 48:1 49:1 57:1 73:1 87:1 108:1 114:1 146:1 181:1 206:1 274:1 396:1 440:1 507:1 541:1 704:1 720:1 830:1 852:1 853:1 855:1 958:1 962:1 963:1 994:1 1138:1 1224:1 1372:1 1435:1 1452:1 1691:1 1701:1 1855:1 1979:1 # mafenida ( producto )
1:2 6:1 11:1 15:1 26:1 44:1 45:1 53:1 72:1 75:1 84:1 114:1 119:2 143:1 162:1 274:1 322:1 466:1 481:1 521:1 563:1 601:1 968:1 1219:1 1600:1 1716:1 1841:1 1960:1 1970:1 # defecto metabólico de gaba
3:1 6:1 28:1 29:1 34:1 40:1 45:1 48:1 51:1 57:1 73:2 87:1 108:1 146:1 204:1 205:1 206:1 274:1 297:1 396:1 507:1 541:1 638:1 720:1 830:1 852:1 853:1 855:1 919:1 958:1 962:1 963:1 994:1 1138:1 1224:1 1435:1 1452:1 1681:1 1691:1 1701:1 1855:1 # apraclonidina (producto)
8:2 10:1 14:1 15:1 17:1 22:1 26:1 40:1 49:1 67:1 70:1 71:1 74:1 144:1 150:1 155:1 166:1 181:1 219:1 258:1 281:1 288:1 321:1 325:1 332:1 345:1 359:1 369:1 373:1 376:1 378:1 398:1 409:1 411:1 420:1 421:1 457:1 461:1 467:1 468:1 534:1 544:1 545:1 653:1 654:1 745:1 1784:1 1901:1 # idarrubicina ( sustancia )
8:1 22:1 25:1 28:1 29:1 40:1 61:1 95:1 98:1 106:1 108:1 149:1 235:1 245:1 253:1 299:1 348:1 515:1 873:1 982:1 1111:1 1248:1 1555:1 1580:1 1676:1 1808:1 2000:1 # aciduria piroglutámica
1:2 6:1 16:1 26:1 28:1 30:1 40:1 79:1 84:1 91:1 152:1 210:1 406:1 456:1 463:1 605:1 610:1 669:1 885:1 1422:1 1503:1 1521:1 1595:1 1933:1 # 3-ceto-5-alfa-esteroide delta 4-deshidrogenasa
4:1 12:1 18:1 41:1 55:1 60:1 76:1 320:1 341:1 395:1 447:1 494:1 512:1 1341:1 # 5-aminosalicilato
6:1 8:1 12:1 27:1 28:1 29:1 40:1 45:1 54:1 57:1 64:1 73:1 87:1 88:1 98:1 108:1 146:1 206:1 274:1 296:1 312:1 396:1 507:1 541:1 720:1 820:1 830:1 852:1 853:1 855:1 864:1 865:1 958:1 962:1 963:1 1138:1 1224:1 1435:1 1452:1 1512:1 1655:1 1691:1 1701:1 1855:1 # azacitidina (producto)
27:1 30:1 31:1 37:1 40:1 49:1 56:2 57:1 112:1 127:1 147:1 171:1 181:1 205:1 438:1 504:1 820:1 1357:1 1371:1 1423:1 1773:1 1976:1 # 5 - nucleotidasa elevado
8:1 10:1 14:1 22:1 26:1 30:1 44:1 47:1 67:1 71:1 74:1 144:1 155:1 166:1 195:1 219:1 281:1 288:1 321:1 325:1 359:1 369:1 373:1 376:1 378:1 398:1 409:1 411:1 420:1 421:1 457:1 461:1 467:1 468:1 534:1 544:1 545:1 653:1 654:1 745:1 1243:1 1501:1 # helio ^ 6 ^ ( sustancia )
1:2 2:1 15:1 16:1 17:1 19:1 24:2 25:2 26:1 37:1 38:1 40:1 41:1 42:1 47:1 48:1 49:1 55:1 57:1 74:1 83:1 97:1 147:1 181:1 226:1 259:1 292:1 303:1 314:1 324:1 332:1 355:1 361:1 393:1 587:1 603:1 651:1 894:1 902:1 994:1 1223:1 1352:1 1363:1 1398:1 1714:1 1871:1 1935:1 1993:1 # subunidades ribosómicas mayores de eucariotas
1:2 9:1 16:1 37:1 60:1 88:1 296:1 339:1 456:1 894:1 1655:1 1857:1 # 7 - desazaadenosina
3:1 9:1 13:1 14:1 23:1 27:1 29:1 53:1 54:1 77:1 78:1 84:1 110:1 158:1 227:1 296:1 297:1 450:1 521:1 740:1 755:1 816:1 881:1 967:1 1378:1 1394:1 1557:1 1849:1 # 9,10 - dimetil - 1,2 - benzantraceno
12:2 18:2 55:1 76:1 128:1 172:1 320:2 341:1 413:1 447:1 1341:1 1729:1 # 8 - aminoquinolina
8:2 10:1 11:1 14:1 22:1 26:1 34:1 47:1 48:1 67:1 71:1 74:1 131:1 144:1 149:1 155:1 166:1 213:1 219:1 281:1 288:1 321:1 325:1 359:1 369:1 373:1 376:1 378:1 398:1 409:1 411:1 420:1 421:1 457:1 461:1 467:1 468:1 534:1 544:1 545:1 653:1 654:1 745:1 919:1 1461:1 # circonio86 ( sustancia )
8:2 10:1 11:1 14:1 22:1 26:1 34:1 47:1 48:1 67:1 71:1 74:1 131:1 144:1 149:1 155:1 166:1 213:1 219:1 281:1 288:1 321:1 325:1 359:1 369:1 373:1 376:1 378:1 398:1 409:1 411:1 420:1 421:1 457:1 461:1 467:1 468:1 534:1 544:1 545:1 653:1 654:1 745:1 919:1 1461:1 # circonio^88^ (sustancia)
2:2 11:1 28:1 90:1 96:1 106:1 386:1 471:1 1010:1 1036:1 1045:1 1127:1 1665:1 # 9 - fluorocortisol
7:1 26:1 64:1 76:1 81:1 103:1 152:1 169:1 239:1 261:1 427:1 522:1 718:1 956:1 1080:1 1244:1 1421:1 1563:1 1592:1 1926:1 # hipervitaminosis a
1:1 8:1 9:1 10:1 14:3 18:1 22:1 23:1 26:1 36:1 52:1 60:1 67:1 70:1 71:1 74:1 121:1 127:1 144:1 145:1 155:1 158:1 166:1 176:1 186:1 200:1 208:1 219:1 281:1 288:1 289:1 321:1 325:1 330:1 331:1 359:1 369:1 373:1 376:1 378:1 398:1 409:1 411:1 412:1 420:1 421:1 457:1 461:1 467:1 468:1 534:1 544:1 545:1 653:1 654:1 674:1 697:1 745:1 774:1 803:1 975:1 1012:1 1027:1 1042:1 1047:1 1060:1 1061:1 1139:1 1193:1 1194:1 1196:1 1197:1 1199:1 1200:1 1202:1 1203:1 1204:1 1445:1 1687:1 1950:1 # antígeno de grupo sanguíneo a ( sustancia )
1:1 3:1 5:1 7:2 10:1 13:1 15:1 16:1 17:1 21:1 22:1 23:1 25:1 27:1 45:1 57:1 61:1 69:1 70:1 90:1 102:1 119:1 122:1 129:1 134:1 135:1 146:1 153:1 165:1 180:1 183:1 197:1 202:1 203:1 207:1 208:1 209:1 225:1 227:1 233:1 237:1 240:1 245:1 252:1 256:1 260:1 262:1 263:1 271:1 273:1 275:1 276:1 277:1 283:1 284:1 285:1 286:1 293:1 294:1 295:1 301:1 302:1 309:1 362:1 407:1 418:1 678:1 686:1 907:1 961:1 1212:1 1402:1 1748:1 1768:1 1777:1 1797:1 1966:1 # estructura de arteria laberíntica
1:1 2:1 6:1 7:1 8:1 10:1 11:1 14:2 15:1 22:1 23:1 26:1 27:2 29:1 36:1 38:1 44:1 58:1 65:1 67:1 71:1 72:1 74:1 77:1 79:2 84:1 92:1 101:1 126:1 135:1 144:1 155:1 158:1 166:1 193:1 219:1 281:1 288:1 321:1 325:1 346:1 351:1 359:1 362:1 369:1 373:1 376:1 378:1 379:1 398:1 409:1 411:1 420:1 421:1 457:1 461:1 467:1 468:1 484:1 511:1 532:1 534:1 544:1 545:1 553:1 559:1 585:1 623:1 650:1 653:1 654:1 676:1 683:1 740:1 745:1 755:1 813:1 829:1 832:1 844:1 845:1 848:1 850:1 959:1 961:1 1032:1 1123:1 1148:1 1158:1 1161:1 1162:1 1163:1 1164:1 1165:1 1166:1 1167:1 1168:1 1169:1 1172:1 1173:1 1176:1 1180:1 1181:1 1182:1 1221:1 1364:1 1521:1 1553:1 1849:1 # anticuerpo receptor de acetilcolina ( sustancia )
2:2 3:2 4:2 10:2 11:1 12:1 13:2 16:2 20:1 31:1 36:1 45:2 46:1 55:1 57:2 61:2 69:2 70:2 102:2 109:1 119:1 126:1 129:1 130:1 134:2 146:2 165:2 180:2 183:1 197:2 202:2 203:1 207:2 209:2 225:2 232:1 233:2 237:2 240:2 252:2 256:2 260:2 262:2 263:2 271:2 273:2 275:2 276:1 277:2 283:2 284:2 285:2 286:1 293:2 294:2 295:1 301:1 302:2 309:1 337:1 379:1 386:1 447:1 453:1 705:1 945:1 976:1 998:1 1406:1 1492:1 1712:1 1795:1 1865:1 1891:1 1894:1 # estructura abdominal (estructura corporal)
4:1 12:1 20:1 22:1 31:1 35:1 46:1 55:1 56:1 77:1 95:1 109:1 119:1 193:2 352:1 447:1 453:1 496:1 945:1 976:1 1310:1 1406:1 1712:1 1843:1 1865:1 1947:1 # epilepsia abdominal
1:1 3:1 4:1 10:1 12:1 13:1 16:2 20:1 30:1 31:1 45:1 46:1 55:1 57:1 61:1 69:1 70:1 91:1 93:1 102:1 109:1 119:1 129:1 134:1 141:1 146:1 165:1 180:1 183:1 185:1 197:1 202:1 203:1 207:1 209:1 225:1 233:1 237:1 240:1 252:1 256:1 260:1 262:1 263:1 271:1 273:1 275:1 276:1 277:1 283:1 284:1 285:1 286:1 293:1 294:1 295:1 301:1 302:1 309:1 447:1 453:1 945:1 976:1 1352:1 1406:1 1533:1 1712:1 1835:1 1865:1 # estructura del esófago abdominal
1:1 5:1 9:1 19:1 22:1 30:1 31:1 35:1 46:1 52:1 53:1 91:1 107:1 119:1 124:1 127:1 280:1 315:1 317:1 329:1 331:1 352:1 433:1 446:1 462:1 469:1 474:1 476:1 480:1 493:1 506:1 516:1 539:1 547:1 549:1 560:1 562:1 566:1 572:1 574:1 575:1 578:1 581:1 582:1 583:1 584:1 1712:1 1865:1 # neoplasia del abdomen
2:1 9:1 31:2 46:1 51:1 53:1 65:1 119:1 317:1 502:1 516:1 833:1 1712:1 1856:1 1865:1 1965:1 # abdomen, dolor
1:1 3:1 4:1 6:1 7:1 14:1 30:1 47:1 52:2 56:1 85:1 91:1 103:1 127:1 151:1 160:1 187:1 205:1 261:1 388:1 451:1 455:1 522:1 868:1 956:1 991:1 1025:1 1412:1 1423:1 1540:1 1926:1 # núcleo del sexto nervio craneal
1:1 3:1 7:1 8:1 11:2 14:1 21:1 23:1 33:1 34:1 39:1 46:1 56:1 57:1 68:1 86:1 99:1 100:1 108:1 119:1 120:1 124:1 131:1 156:1 158:1 161:1 201:1 227:1 238:1 258:1 388:1 396:1 482:1 489:1 490:1 503:1 550:1 577:1 747:1 835:1 1022:1 1118:1 1300:1 1425:1 1576:1 1966:1 # complejo de conducción aberrante
2:4 3:1 4:2 11:1 14:1 18:1 36:1 42:1 51:1 65:1 126:1 130:1 132:1 232:1 247:1 311:1 337:1 379:1 386:1 408:1 444:1 502:1 648:1 694:1 705:1 833:1 981:1 983:1 998:1 1090:1 1106:1 1320:1 1492:1 1733:1 1795:1 1868:1 1891:1 1894:1 1965:1 # olor corporal anormal
2:1 3:1 4:1 6:1 9:1 14:1 18:1 22:1 23:1 42:1 43:1 54:1 55:1 80:1 89:1 103:1 110:1 132:1 185:1 220:1 247:1 311:1 370:1 389:1 392:1 394:1 408:1 444:1 533:1 647:1 648:1 656:1 684:1 694:1 704:1 716:1 752:1 863:1 954:1 981:1 983:1 1090:1 1106:1 1110:1 1233:1 1277:1 1278:1 1290:1 1320:1 1362:1 1670:1 1733:1 1868:1 # movimiento diafragmático anormal
2:1 3:1 6:1 10:1 11:1 13:1 15:1 18:1 19:1 59:1 78:1 101:1 111:1 117:1 118:1 125:1 138:1 139:1 143:1 150:1 174:1 229:1 236:1 241:1 242:1 243:1 246:1 265:1 266:1 268:1 269:1 270:1 305:1 306:1 307:1 308:1 342:1 343:1 344:1 425:1 426:1 518:1 1564:1 # fobico, trastorno
2:1 3:1 4:2 5:1 6:2 8:1 11:1 14:1 17:1 18:1 20:1 29:1 33:1 34:1 39:1 42:2 62:1 63:1 65:1 66:1 67:1 68:1 75:1 79:1 86:1 88:1 93:1 94:1 98:1 99:1 104:1 116:1 131:1 132:1 140:1 142:1 154:1 177:1 184:1 193:1 195:1 196:1 247:1 249:1 272:1 287:1 291:1 298:1 311:1 326:1 334:1 335:1 351:1 385:1 397:1 400:1 401:1 402:1 408:1 432:1 435:1 436:1 437:1 444:1 464:1 477:1 478:1 479:1 483:1 513:1 514:1 555:1 556:1 561:1 596:1 648:1 685:1 694:1 800:1 850:1 959:1 981:1 983:1 1029:1 1040:1 1067:1 1090:1 1106:1 1249:1 1255:1 1299:1 1312:1 1315:1 1320:1 1364:1 1553:1 1733:1 1825:1 1868:1 # hallazgo hematológico anormal (concepto para navegación)
2:2 3:1 4:1 12:1 14:2 18:2 22:1 25:1 37:1 42:1 43:1 47:1 54:1 64:1 132:1 148:1 150:1 247:1 258:1 311:2 313:1 394:1 408:1 444:1 600:1 618:1 648:1 684:1 694:1 854:1 863:1 882:1 981:1 983:1 1050:1 1090:1 1102:1 1106:1 1320:1 1733:1 1868:1 # biorritmo infradiano anormal
1:1 2:1 4:1 14:2 18:1 28:1 32:2 35:1 41:1 42:2 43:1 44:1 46:3 52:1 82:1 127:1 132:1 187:1 190:1 230:1 247:1 311:1 331:1 357:1 403:1 408:1 444:1 648:1 694:1 750:1 857:1 900:1 908:1 981:1 983:1 1014:1 1090:1 1106:1 1320:1 1733:1 1868:1 # análisis de cromosoma neom anormal
1:1 2:3 3:2 4:2 5:2 6:2 8:1 11:1 14:1 17:1 18:1 20:1 25:1 29:1 33:1 34:1 39:1 42:1 62:1 63:1 66:1 67:1 68:1 75:1 79:1 86:1 88:1 93:1 94:1 98:1 99:1 101:1 116:1 119:1 131:1 132:1 142:1 154:1 177:1 184:1 193:1 196:1 247:1 249:1 272:1 287:1 291:1 298:1 303:1 311:1 326:1 334:1 335:1 337:1 351:1 385:1 397:1 400:1 401:1 402:1 408:1 432:1 435:1 436:1 437:1 444:1 445:1 464:1 477:1 478:1 479:1 483:1 555:1 556:1 620:1 648:1 685:1 692:1 694:1 850:1 959:1 981:1 983:1 1090:1 1106:1 1315:1 1320:1 1364:1 1553:1 1720:1 1733:1 1769:1 1825:1 1868:1 # hallazgo de laboratorio anormal (concepto para navegación)
2:1 4:1 7:1 11:1 14:1 15:1 18:1 25:2 42:1 50:1 81:1 82:1 132:1 143:1 153:1 231:1 239:1 247:1 290:1 311:1 367:1 408:1 410:1 444:1 648:1 694:1 981:1 983:1 1069:1 1090:1 1106:1 1220:1 1320:1 1334:1 1733:1 1868:1 1900:1 # pulso periférico anormal
2:1 4:1 14:1 18:1 41:1 42:1 47:1 48:1 76:1 132:1 247:1 311:1 408:1 444:1 648:1 694:1 970:1 981:1 983:1 1090:1 1106:1 1320:1 1733:1 1791:1 1868:1 # amnios anormal
2:1 4:1 8:1 14:1 15:1 18:1 33:1 39:1 42:1 46:1 52:1 55:1 68:1 86:1 99:1 127:1 132:1 161:1 238:1 247:1 311:1 331:1 408:1 444:1 482:1 490:1 603:1 648:1 694:1 981:1 983:1 1090:1 1106:1 1320:1 1733:1 1868:1 # micción anormal neom
1:1 4:1 9:1 14:1 17:1 18:1 19:2 22:1 23:1 25:1 26:1 42:1 46:1 89:1 221:1 226:1 230:1 245:1 247:1 311:1 339:1 347:1 430:1 509:1 546:1 554:1 576:1 589:1 590:1 1003:1 1144:1 1240:1 1242:1 1262:1 1295:1 1322:1 1360:1 1397:1 1410:1 1449:1 1455:1 1459:1 1579:1 1584:1 1585:1 1752:1 1753:1 1878:1 2001:1# anomalías dentarias
1:1 8:1 9:1 10:1 14:3 18:1 22:1 23:1 26:1 30:1 36:1 52:1 60:1 67:1 70:1 71:1 74:1 91:1 119:1 121:1 127:1 144:1 145:1 155:1 158:1 166:1 176:1 186:1 200:1 208:1 219:1 281:1 288:1 289:1 303:1 321:1 325:1 330:1 331:1 359:1 369:1 373:1 376:1 378:1 398:1 409:1 411:1 412:1 420:1 421:1 457:1 461:1 467:1 468:1 534:1 544:1 545:1 653:1 654:1 674:1 697:1 745:1 774:1 803:1 975:1 1012:1 1027:1 1042:1 1047:1 1060:1 1061:1 1139:1 1193:1 1194:1 1196:1 1197:1 1199:1 1200:1 1202:1 1203:1 1204:1 1445:1 1687:1 1950:1 # antígeno del grupo sanguíneo abo ( sustancia )
2:1 3:1 4:2 5:1 6:1 8:1 11:1 14:1 15:1 17:1 18:1 20:1 28:1 29:1 33:1 34:1 39:1 42:1 47:1 55:1 63:1 65:1 66:1 67:1 68:1 75:1 79:1 86:1 88:1 93:1 94:1 98:1 99:1 111:1 116:1 131:1 132:1 142:1 150:1 154:1 177:1 184:1 187:1 193:1 247:1 249:1 272:1 287:1 291:1 298:1 311:1 326:1 334:1 335:1 351:1 385:1 397:1 400:1 401:1 402:1 408:1 432:1 435:1 436:1 437:1 444:1 464:1 477:1 478:1 479:1 483:1 514:1 555:1 556:1 603:1 648:1 685:1 694:1 850:1 857:1 959:1 981:1 983:1 1029:1 1090:1 1106:1 1315:1 1320:1 1364:1 1553:1 1564:1 1733:1 1825:1 1868:1 1885:1 # hallazgo microbiológico anormal ( concepto para navegación )
2:1 6:2 11:1 12:1 16:1 23:1 34:1 36:1 46:1 52:1 56:1 67:1 84:1 90:1 119:1 124:1 127:1 133:1 156:1 201:1 303:1 323:1 331:1 338:1 515:1 550:1 662:1 747:1 835:1 885:1 1010:1 1103:1 1118:1 1187:1 1264:1 1307:1 1347:1 1666:1 1769:1 1859:1 # aborto espontáneo incompleto
2:2 6:1 11:1 15:1 17:1 22:1 24:1 36:1 44:2 46:1 65:1 83:1 90:1 104:1 119:1 124:1 130:1 156:1 201:1 282:1 292:1 303:2 550:1 559:1 565:1 601:1 747:1 1010:1 1118:1 1307:1 1308:1 1656:1 1769:1 1913:1 1956:1 # aborto complicar por embolia
2:1 6:1 9:1 11:1 13:1 25:1 31:1 34:1 46:1 53:1 64:1 84:1 90:1 100:1 119:1 131:1 303:1 414:1 516:1 521:1 680:1 854:1 1010:1 1154:1 1307:1 1373:1 1769:1 1865:1 # aborto con endometritis
2:1 3:1 6:1 14:1 18:1 21:1 73:1 90:1 104:1 119:1 156:1 303:1 311:1 388:1 1010:1 1284:1 1307:1 1443:1 1769:1 # aborto temprano
1:2 2:1 6:1 9:1 14:1 21:1 23:2 72:1 79:1 89:1 90:1 115:1 119:1 120:1 158:1 303:1 339:1 489:1 546:1 1010:1 1221:1 1307:1 1497:1 1626:1 1769:1 # antecedente de  aborto
2:1 6:1 16:1 23:1 34:1 36:1 46:1 52:2 90:1 119:1 127:2 133:1 303:1 323:1 331:2 338:1 515:1 662:1 1010:1 1187:1 1264:1 1307:1 1347:1 1666:1 1769:1 # aborto espontáneo neom
2:1 3:1 4:1 14:1 15:1 18:1 19:1 33:1 35:1 39:1 42:1 43:1 46:1 65:1 68:1 118:1 119:1 137:1 140:1 174:1 221:1 230:1 247:1 311:1 329:1 416:1 430:1 442:1 443:1 470:1 509:1 514:1 561:1 589:1 665:1 725:1 1029:1 1040:1 1067:1 1144:1 1240:1 1242:1 1249:1 1252:1 1255:1 1272:1 1295:1 1309:1 1312:1 1322:1 1337:1 1365:1 1397:1 1407:1 1410:1 1449:1 1455:1 1459:1 1579:1 1584:1 1585:1 1752:1 1753:1 1787:1 1862:1 1931:1 1934:1 2001:1# abrasión ( anomalía morfológica )
1:2 3:1 19:1 30:1 31:1 33:1 35:1 39:1 68:1 80:1 91:1 95:1 115:1 118:1 119:1 137:1 329:1 416:1 470:1 725:1 841:1 1546:1 # abrasión , dedo del pie
1:1 9:1 16:1 67:1 79:1 82:1 119:1 163:1 221:1 380:1 449:1 695:1 1057:1 1120:1 # absceso de encía
1:1 15:1 16:1 54:1 79:2 82:1 100:1 119:1 163:1 204:1 363:1 449:1 695:1 709:1 838:1 851:1 1057:1 # absceso de apéndice
9:1 11:1 15:1 16:1 44:1 67:1 79:2 82:1 119:1 143:1 163:1 322:1 380:1 449:1 601:1 695:1 859:1 908:1 1057:1 1315:1 1968:1 # absceso encefálico
1:1 5:1 16:1 24:1 79:1 82:1 96:1 119:1 163:1 303:1 449:1 695:1 762:1 1057:1 # absceso de la boca
14:1 16:1 18:1 22:1 30:1 79:1 81:1 82:1 103:1 119:1 163:1 311:1 449:1 570:1 695:1 882:1 1057:1 # absceso pelviano
7:1 16:1 25:1 26:1 38:1 45:1 72:1 79:1 81:1 82:1 119:1 149:1 153:1 163:1 239:1 258:1 449:1 481:1 484:1 695:1 739:1 1057:1 1069:1 1551:1 # absceso perirrectal
11:1 15:1 16:1 27:1 79:1 82:1 119:1 135:1 143:1 163:1 193:1 195:1 389:1 449:1 543:1 607:1 677:1 695:1 1057:1 1128:1 # absceso hepático
1:1 13:1 16:1 79:1 82:1 92:1 119:1 128:1 151:1 163:1 449:1 473:1 675:1 695:1 1057:1 # absceso de tráquea
1:1 5:1 16:2 17:1 38:1 41:2 47:1 50:1 51:1 79:1 82:1 112:1 119:2 150:1 163:1 393:1 449:1 570:1 695:1 708:1 970:1 1057:1 1097:1 1241:1 1561:1 # absceso de los labios vulvares
1:1 16:1 17:1 20:1 25:1 30:1 79:1 82:1 119:1 163:1 226:1 354:1 449:1 695:1 1057:1 1108:1 # absceso de el nariz
1:1 5:1 16:1 75:1 79:1 82:1 116:1 119:1 163:1 179:1 449:1 503:1 695:1 911:1 1057:1 1548:1 1964:1 # absceso de la vejiga
13:1 16:1 17:1 28:1 38:1 79:1 82:1 84:1 119:1 141:1 163:1 208:1 340:1 353:1 449:1 678:1 695:1 1057:1 1073:1 1077:1 1154:1 1550:1 # absceso retrofaríngeo
1:1 8:1 9:1 11:1 16:1 22:1 26:1 30:1 34:1 48:1 64:1 67:1 71:1 85:1 91:1 93:1 121:1 131:1 141:1 144:1 155:1 185:1 219:1 267:1 363:1 380:1 419:1 427:1 458:1 531:1 542:1 661:1 691:1 799:1 811:1 889:1 922:1 999:1 1023:1 1024:1 1026:1 1063:1 1064:1 1068:1 1070:1 1071:1 1191:1 1192:1 1195:1 1313:1 1316:1 1352:1 1367:1 1447:1 1533:1 1570:1 1583:1 1789:1 1835:1 1888:1 # ausencia congénita del esófago
1:1 7:1 9:1 16:1 21:1 22:1 35:1 52:1 61:1 122:1 145:1 185:1 330:1 352:1 384:1 862:1 993:1 1021:1 # agenesia de uréter
1:1 8:1 9:1 11:1 22:1 25:1 26:1 30:1 33:1 34:1 48:1 64:1 67:1 71:1 85:1 91:1 121:1 131:1 144:1 155:1 219:1 267:1 363:1 380:1 419:1 427:1 458:1 531:1 542:1 661:1 691:1 799:1 811:1 889:1 922:1 999:1 1023:1 1024:1 1026:1 1063:1 1064:1 1068:1 1070:1 1071:1 1191:1 1192:1 1195:1 1313:1 1316:1 1367:1 1447:1 1570:1 1583:1 1789:1 1888:1 # ausencia congénita del riñón
1:1 8:1 9:1 18:1 22:1 35:1 67:1 71:1 85:1 144:1 155:1 179:1 219:1 267:1 380:1 434:1 531:1 551:1 661:1 811:1 1851:1 1888:1 1941:1 # ausencia de signo
1:1 4:1 6:1 7:1 9:1 16:1 22:1 26:1 30:1 35:1 38:1 51:1 52:1 79:1 145:1 147:1 185:1 227:1 300:1 327:1 330:1 352:1 384:1 491:1 707:1 862:1 1021:1 1678:1 1993:1 # agenesia total de cerebelo
4:1 27:1 42:1 64:1 81:1 84:1 247:1 740:1 1376:1 # petit mal
8:1 9:2 11:3 15:1 21:1 22:1 23:1 33:1 34:2 36:1 41:1 46:1 48:1 52:1 62:1 67:1 71:1 85:1 89:1 120:1 131:1 143:1 144:1 155:1 156:1 201:1 219:1 267:1 328:1 358:1 380:1 487:1 531:1 550:1 655:1 661:1 764:1 811:1 1118:1 1523:1 1541:1 1588:1 1602:1 1888:1 # ausencia con componente atónicos
1:1 2:1 8:1 9:1 22:1 38:1 41:1 43:1 50:1 67:1 71:1 85:1 113:1 144:1 155:1 168:1 200:1 219:1 258:1 267:1 287:1 380:1 443:1 531:1 661:1 811:1 1102:1 1551:1 1888:1 # ausencia de osmorregulación
1:2 6:1 7:1 8:1 9:2 11:2 21:1 22:1 23:1 26:1 30:1 34:2 38:1 45:1 48:1 57:1 64:1 67:1 71:1 85:1 89:1 91:1 100:1 108:1 114:1 120:1 121:1 131:2 144:1 146:1 155:1 219:1 267:1 274:1 322:1 328:1 363:1 380:1 396:1 419:1 427:1 441:1 458:1 531:1 542:1 661:1 691:1 700:1 707:1 720:1 799:1 811:1 830:1 889:1 922:1 963:1 968:1 999:1 1022:1 1023:1 1024:1 1026:1 1063:1 1064:1 1068:1 1070:1 1071:1 1191:1 1192:1 1195:1 1300:1 1313:1 1316:1 1367:1 1447:1 1570:1 1583:1 1789:1 1888:1 1960:1 # ausencia congénita del conducto deferente
6:1 9:2 11:1 18:1 21:1 23:1 34:1 41:1 45:1 57:1 71:1 82:1 85:1 89:1 100:1 108:1 116:1 120:1 131:1 146:1 267:1 274:1 289:1 328:1 396:1 512:1 660:1 720:1 750:1 811:1 830:1 963:1 1022:1 1300:1 1613:1 1888:1 # conducto venoso ausente
1:2 7:1 8:1 9:3 10:1 12:1 14:1 21:1 23:3 27:2 37:1 40:1 49:1 52:1 56:1 67:1 72:1 79:1 85:1 89:2 111:1 112:1 115:1 119:2 120:1 155:1 158:1 181:1 199:1 261:1 324:1 339:1 362:1 380:1 449:2 459:1 489:1 522:1 531:1 546:1 580:1 587:1 640:1 645:1 743:1 820:1 1056:1 1221:1 1281:1 1404:1 1409:1 1497:1 1626:1 1689:1 1773:1 1790:1 1853:1 # antecedente de abstinencia (entidad observable)
2:1 8:1 9:2 14:3 16:1 22:1 25:1 32:3 35:2 42:2 43:1 48:1 52:2 58:2 61:1 72:1 74:1 75:1 80:1 81:1 105:1 113:1 119:1 133:1 136:2 157:1 159:1 164:1 167:2 168:1 170:1 175:1 178:1 182:1 188:1 189:1 190:2 191:1 192:1 194:1 211:1 214:1 215:1 216:1 217:1 227:1 244:1 245:1 248:1 250:1 251:1 258:1 332:1 338:1 355:1 364:1 365:1 366:1 485:1 486:1 616:1 642:2 651:1 690:1 727:1 783:1 826:2 886:1 930:2 1025:2 1149:1 1250:1 1345:2 1388:1 1545:1 1559:2 1880:1 # aburria cumanensis subespecie cumanensis (organismo)
1:1 11:1 16:1 20:1 24:1 34:1 35:1 43:1 74:1 79:1 114:1 131:1 136:1 160:1 167:1 173:1 208:1 310:1 384:1 704:1 849:1 874:1 1034:1 1057:1 1263:1 1558:1 1601:1 1866:1 # consumo excesivo de cafeína
1:1 4:1 28:1 30:1 31:1 33:1 37:1 46:1 53:1 56:1 66:1 91:1 100:1 145:1 151:1 171:1 204:1 208:1 210:1 403:1 463:1 498:1 516:1 643:1 693:1 802:1 828:1 837:1 847:1 888:1 891:1 939:1 964:1 980:1 989:1 995:1 1001:1 1004:1 1005:1 1007:1 1008:1 1011:1 1013:1 1015:1 1520:1 1792:1 1943:1 # síndrome del cónyuge apaleado
1:1 11:1 26:1 29:1 71:1 82:1 119:2 162:1 355:1 715:1 1219:1 1369:1 # abuso de tabaco
1:1 29:1 71:1 82:1 94:1 119:1 264:1 355:1 666:1 1690:1 # abuso de hachís
1:2 2:1 4:1 5:1 7:1 11:3 12:2 14:1 21:2 23:1 26:1 30:1 34:1 36:1 40:1 46:1 49:1 55:2 65:1 71:1 76:1 82:1 84:1 90:1 91:1 100:1 119:1 120:1 122:1 130:1 131:1 132:1 150:1 156:1 158:1 181:1 201:1 227:1 300:1 336:1 341:1 355:1 423:1 447:1 489:1 550:1 676:1 1010:1 1118:1 1215:1 1244:1 1317:1 1433:1 1526:1 1763:1 1875:1 1999:1 # abuso del alcohol con comportamiento ante la bebida indeterminado
1:2 4:1 8:1 9:2 18:1 22:1 24:1 29:2 36:1 56:1 65:1 98:1 105:1 144:1 145:1 289:1 330:1 410:1 527:1 568:1 774:1 917:1 1607:1 1680:1 1738:1 1833:1 # alérgeno de polen de acacia
11:1 15:1 24:1 28:1 29:1 37:1 42:1 55:1 56:1 73:1 104:1 111:1 143:1 199:1 206:1 513:1 603:1 640:1 1495:1 1607:1 1885:1 # problema académico
1:1 2:1 8:1 14:2 16:1 23:1 24:1 29:1 32:1 43:2 48:1 72:1 75:1 76:1 80:1 81:1 94:1 105:1 113:1 133:1 157:1 158:1 159:1 164:1 168:1 170:1 175:1 178:1 182:1 188:1 189:1 191:1 192:1 194:1 211:1 214:1 215:1 216:1 217:1 244:1 248:1 250:1 251:1 338:1 364:1 365:1 366:1 485:1 486:1 616:1 690:1 727:1 783:1 793:1 879:1 886:1 1078:1 1149:1 1250:1 1388:1 1607:1 1880:1 # especie de acanthamoeba (organismo)
5:1 14:1 17:1 23:1 24:1 29:1 77:1 79:1 96:1 123:1 158:1 193:1 228:1 336:1 672:1 793:1 1078:1 1553:1 1607:1 1723:1 1896:1 # filar acanthocephala
2:1 14:3 15:1 17:1 23:2 24:1 26:1 27:1 29:1 32:1 43:1 45:1 48:1 58:1 75:1 105:1 107:1 113:1 135:1 152:1 157:1 158:2 159:1 164:1 168:1 170:1 175:1 178:1 182:1 188:1 189:1 191:1 192:1 194:1 211:1 213:1 214:1 215:1 216:1 217:1 244:1 248:1 250:1 251:1 336:1 346:1 347:1 364:1 365:1 366:1 485:1 486:1 576:1 585:1 593:1 668:1 690:1 793:1 1078:1 1122:1 1607:1 1828:1 # acanthophis antarcticus ( organismo )
1:2 5:1 8:2 9:1 11:1 15:1 17:1 19:1 24:1 27:1 29:1 67:1 77:2 79:1 80:1 84:1 123:1 155:1 212:1 254:1 280:1 292:1 303:1 322:1 345:1 370:1 380:1 383:1 424:1 531:1 616:1 672:1 683:1 729:1 740:1 755:1 807:1 872:1 968:1 1231:1 1260:1 1267:1 1419:1 1427:1 1436:1 1437:1 1439:1 1460:1 1468:1 1510:1 1521:1 1525:1 1527:1 1530:1 1721:1 1766:1 1767:1 1776:1 1778:1 1783:1 1786:1 1794:1 1799:1 1814:1 1817:1 1818:1 1821:1 1849:1 # deficiencia de acetil - coa carboxilasa
1:1 2:1 7:1 16:1 21:1 24:1 25:1 29:1 47:1 62:1 79:1 82:1 122:1 161:1 259:1 460:1 620:1 695:1 993:1 1057:1 1216:1 1805:1 # accesorio de catéter
2:1 5:1 16:1 22:1 25:1 29:1 50:1 58:1 61:1 79:1 82:1 161:1 198:1 218:1 245:1 267:1 460:1 508:1 620:1 678:1 695:1 782:1 1057:1 1805:1 # aurícula accesoria
4:1 7:2 14:1 20:1 24:1 50:1 51:1 53:1 58:1 59:1 74:1 81:1 136:1 176:1 218:1 239:1 391:1 430:1 438:1 453:1 614:1 663:1 782:1 901:1 929:1 1038:1 1078:1 1218:1 1240:1 1450:1 1466:1 1614:1 1890:1 # canalículo supernumerario
1:2 5:1 9:2 16:1 23:1 26:1 28:1 29:1 30:1 38:2 42:1 54:1 61:1 62:1 69:1 73:2 79:1 89:1 100:1 104:1 110:1 124:1 133:1 165:1 315:1 338:1 347:1 454:1 456:1 513:1 590:1 596:1 673:2 680:1 683:1 700:1 838:1 925:1 1225:1 1904:1 # desprendimiento prematuro de el placenta
1:1 2:1 4:1 6:1 8:2 9:1 12:1 15:1 20:1 23:2 24:1 26:1 29:2 34:1 36:1 40:1 51:1 66:1 76:1 83:1 88:1 89:1 98:1 130:1 161:1 193:1 205:1 212:1 220:1 223:1 238:1 254:1 257:1 327:1 339:1 347:1 348:1 382:1 424:1 460:1 495:1 527:1 546:1 568:1 590:1 591:1 597:1 604:1 638:1 641:1 671:1 703:1 723:1 726:1 736:1 756:1 760:1 761:1 763:1 765:1 766:1 767:1 768:1 769:1 770:1 771:1 772:1 773:1 775:1 776:1 777:1 778:1 787:1 788:1 789:1 877:1 895:1 897:1 898:1 913:1 915:1 920:1 924:1 928:1 933:1 940:1 946:1 960:1 1046:1 1270:1 1360:1 1490:1 1681:1 1830:1 1886:1 1889:1 1910:1 1914:1 1963:1 # intoxicación accidental por clonazepam
1:2 4:1 8:1 9:1 23:1 26:1 28:1 29:1 31:1 32:1 35:1 38:1 40:1 41:1 46:2 53:1 56:1 73:1 82:1 89:1 111:1 115:1 137:1 161:1 190:1 193:1 206:1 222:1 238:1 310:1 327:1 339:1 347:1 348:1 381:1 382:1 403:1 460:1 495:1 504:1 516:1 546:1 590:1 595:1 798:1 840:1 841:1 877:1 895:1 897:1 898:1 913:1 915:1 920:1 924:1 928:1 933:1 940:1 946:1 960:1 1046:1 1087:1 1188:1 1205:1 1227:1 1270:1 1288:1 1324:1 1344:1 1360:1 1389:1 1434:1 1454:1 1465:1 1469:1 1470:1 1473:1 1474:1 1475:1 1476:1 1477:1 1478:1 1479:1 1480:1 1481:1 1482:1 1483:1 1484:1 1485:1 1486:1 1487:1 1489:1 1490:1 1830:1 1886:1 1889:1 1910:1 1914:1 # sobredosis accidental de levomepromazina
1:2 3:1 4:1 8:1 9:1 12:1 14:1 20:1 23:1 26:1 27:1 29:1 31:1 32:1 35:1 38:1 40:2 41:1 48:1 54:1 64:1 82:1 89:1 109:1 111:1 115:1 137:1 159:1 161:1 190:1 222:1 238:1 312:1 327:1 339:1 347:1 348:1 381:1 382:1 388:1 460:1 495:1 542:1 546:1 590:1 595:1 798:1 820:1 840:1 841:1 865:1 877:1 895:1 897:1 898:1 913:1 915:1 920:1 924:1 928:1 933:1 940:1 946:1 960:1 1046:1 1087:1 1188:1 1205:1 1227:1 1270:1 1288:1 1324:1 1344:1 1360:1 1389:1 1434:1 1454:1 1465:1 1469:1 1470:1 1473:1 1474:1 1475:1 1476:1 1477:1 1478:1 1479:1 1480:1 1481:1 1482:1 1483:1 1484:1 1485:1 1486:1 1487:1 1489:1 1490:1 1512:1 1830:1 1886:1 1889:1 1910:1 1914:1 # sobredosis accidental de ranitidina
1:2 4:1 8:1 9:1 12:1 14:1 20:1 23:1 26:1 27:1 29:1 31:1 32:1 35:1 38:1 40:1 41:1 47:1 48:1 82:1 89:1 109:1 111:1 115:1 137:1 159:1 161:1 190:1 200:1 222:1 238:1 299:1 327:1 339:1 347:1 348:1 372:1 381:1 382:1 460:1 495:1 546:1 590:1 595:1 798:1 840:1 841:1 877:1 895:1 897:1 898:1 913:1 915:1 920:1 924:1 928:1 933:1 940:1 946:1 960:1 1046:1 1087:1 1188:1 1205:1 1227:1 1270:1 1288:1 1324:1 1344:1 1360:1 1389:1 1434:1 1454:1 1465:1 1469:1 1470:1 1473:1 1474:1 1475:1 1476:1 1477:1 1478:1 1479:1 1480:1 1481:1 1482:1 1483:1 1484:1 1485:1 1486:1 1487:1 1489:1 1490:1 1664:1 1830:1 1886:1 1889:1 1910:1 1914:1 # sobredosis accidental de tioguanina
7:1 8:1 9:1 23:1 26:1 27:1 29:2 37:1 40:1 42:1 44:1 49:1 56:1 62:1 85:1 89:1 98:1 110:1 111:1 112:1 119:1 181:1 199:1 205:1 261:1 324:1 362:1 449:1 522:1 587:1 596:1 640:1 645:1 743:1 820:1 825:1 971:1 1056:1 1134:1 1404:1 1409:1 1689:1 1773:1 1790:1 1853:1 1869:1 # aclimatación ( entidad observable )
3:1 5:1 8:1 11:1 15:1 17:1 26:1 29:2 37:1 39:1 43:1 46:1 49:1 50:1 54:1 58:1 66:1 86:1 87:1 98:1 123:1 177:1 201:1 218:1 249:1 290:1 298:1 346:1 357:1 383:1 406:1 483:1 567:1 664:1 721:1 1091:1 1369:1 1391:1 1671:1 1725:1 1933:1 # dificultad para la acomodación
5:1 8:1 11:1 17:1 29:2 39:1 43:1 46:1 49:1 50:1 58:1 86:1 87:1 96:1 98:1 177:1 198:1 201:1 218:1 228:1 357:1 422:1 508:1 706:1 721:1 1369:1 1698:1 # acomodación ocular
2:1 6:1 28:2 29:1 40:1 51:2 65:2 79:1 96:1 152:1 205:1 210:1 253:1 300:1 355:1 463:1 502:1 605:1 610:1 638:1 669:1 683:1 833:1 918:1 1045:1 1127:1 1503:1 1595:1 # acebutolol + hidroclorotiazida
1:3 3:1 5:1 16:1 17:3 21:1 26:1 28:1 29:1 50:1 75:1 79:1 84:2 87:1 119:1 198:1 228:1 258:1 355:1 422:1 456:1 466:1 507:1 683:1 878:1 1215:1 1219:1 1425:1 1521:1 1824:1 1901:1 # desgarrar de rodete acetabular
3:1 6:1 9:1 12:1 17:1 25:1 26:1 28:1 29:1 43:1 45:1 48:1 56:1 57:1 66:1 73:1 76:1 77:1 79:1 84:1 87:1 108:1 114:1 146:1 206:1 249:1 274:1 297:1 298:1 322:1 394:1 396:1 440:1 466:1 483:1 507:1 517:1 541:1 683:1 720:1 830:1 852:1 853:1 855:1 958:1 962:1 963:1 1138:1 1224:1 1244:1 1372:1 1435:1 1452:1 1507:1 1521:1 1691:1 1701:1 1855:1 # fenilefrina + paracetamol ( producto )
6:1 26:1 28:1 29:1 54:1 62:1 73:1 77:1 79:1 84:1 95:1 107:1 169:1 196:1 206:1 466:1 683:1 754:1 1521:1 1638:1 1737:1 1843:1 # dipropil acetato
2:1 6:1 9:1 10:1 14:1 16:1 21:1 29:2 32:2 35:1 43:1 45:1 48:1 52:1 69:1 75:1 79:1 84:1 97:1 102:1 105:1 111:1 113:1 157:1 159:1 162:1 164:1 167:1 168:1 170:1 175:1 178:1 182:1 188:1 189:1 190:1 191:1 192:1 194:1 211:1 214:1 215:1 216:1 217:1 244:1 248:1 250:1 251:1 255:1 364:1 365:1 366:1 485:1 486:1 642:1 683:1 690:1 715:1 732:1 883:1 885:1 930:1 1093:1 1125:1 1245:1 1345:1 1521:1 1667:1 1972:1 # acetobacter estunensis (organismo)
2:1 6:1 9:1 12:1 14:1 16:1 21:1 29:2 31:1 32:1 34:1 35:1 43:1 45:1 48:1 52:1 75:1 79:1 80:1 84:1 100:1 105:1 111:1 113:1 157:1 159:1 162:1 164:1 168:1 170:1 175:1 178:1 182:1 188:1 189:1 191:1 192:1 194:1 211:1 214:1 215:1 216:1 217:1 244:1 248:1 250:1 251:1 255:1 358:1 364:1 365:1 366:1 370:1 384:1 485:1 486:1 683:1 690:1 715:1 732:1 862:1 883:1 885:1 1093:1 1125:1 1245:1 1373:1 1521:1 1526:1 1667:1 1920:1 1972:1 # acetobacter indonesiensis (organismo)
2:1 11:1 14:2 18:1 29:1 32:1 34:1 43:1 48:1 49:1 57:1 75:1 105:1 106:1 111:1 113:1 131:1 157:1 159:1 162:1 164:1 167:1 168:1 170:1 175:1 178:1 182:1 188:1 189:1 191:1 192:1 194:1 211:1 214:1 215:1 216:1 217:1 235:1 244:1 248:1 250:1 251:1 254:1 364:1 365:1 366:1 485:1 486:1 690:1 715:1 822:1 926:1 1245:1 1302:1 1384:1 1667:1 1808:1 # gluconobacter oxydans ( organismo )
2:1 11:1 12:1 14:1 20:1 29:1 32:1 34:1 43:1 44:1 48:1 57:1 71:1 75:1 79:1 84:1 105:1 106:1 113:1 131:1 157:1 159:1 164:1 168:1 170:1 175:1 178:1 182:1 188:1 189:1 191:1 192:1 194:1 211:1 214:1 215:1 216:1 217:1 223:1 235:1 244:1 248:1 250:1 251:1 364:1 365:1 366:1 371:1 438:1 485:1 486:1 683:1 690:1 926:1 1302:1 1521:1 1606:1 1746:1 1808:1 # gluconacetobacter xylinus ( organismo )
4:1 6:1 7:1 22:1 29:1 30:1 56:1 76:1 79:1 84:1 105:1 140:1 160:1 195:1 497:1 498:1 683:1 885:1 893:1 944:1 955:1 1294:1 1521:1 1612:1 1618:1 1710:1 1715:1 1719:1 1727:1 1743:1 1744:1 1747:1 1750:1 1763:1 # alergia a el acetohexamida
1:1 5:1 8:1 11:1 19:1 27:1 29:2 60:1 77:2 79:1 84:1 98:1 151:1 280:1 399:1 672:1 683:1 740:1 755:1 872:1 1136:1 1339:1 1521:1 1849:1 # acetil - coa deacilasa
5:1 8:1 10:1 14:1 19:1 22:1 26:1 27:1 28:1 29:1 40:1 60:1 65:1 67:1 70:1 71:1 74:1 77:1 79:1 84:1 95:1 144:1 149:1 152:1 155:1 166:1 210:1 219:1 280:1 281:1 288:1 321:1 325:1 359:1 369:1 373:1 376:1 378:1 398:1 399:1 409:1 411:1 420:1 421:1 457:1 461:1 463:1 467:1 468:1 534:1 544:1 545:1 605:1 610:1 653:1 654:1 669:1 683:1 713:1 740:1 745:1 755:1 896:1 1111:1 1226:1 1503:1 1521:1 1595:1 1677:1 1849:1 # acetilpiruvato hidrolasa (sustancia)
1:1 2:1 19:1 24:1 31:1 51:1 65:1 72:1 279:1 502:1 833:1 1615:1 1856:1 1965:1 # dolor de muñecas
1:2 3:1 9:1 11:1 13:1 16:1 21:1 23:1 29:1 30:1 33:1 34:1 45:1 56:1 61:1 69:1 77:1 78:1 91:1 100:1 128:1 131:1 165:1 172:1 180:1 197:1 255:1 297:1 375:1 413:1 431:1 450:1 662:1 680:1 731:1 881:1 1049:1 1184:1 1229:1 1237:1 1246:1 1257:1 1557:1 1616:1 1688:1 1801:1 1809:1 1822:1 1870:1 # contractura del tendón de aquiles
2:1 5:1 8:1 14:1 19:1 22:1 29:1 32:1 43:1 48:1 56:2 65:1 72:1 75:1 105:1 113:1 124:2 144:1 157:1 159:1 164:1 168:1 170:1 175:1 178:1 182:1 188:1 189:1 191:1 192:1 193:1 194:1 211:1 214:1 215:1 216:1 217:1 244:1 248:1 250:1 251:1 264:1 280:1 315:1 336:1 364:1 365:1 366:1 433:1 452:1 485:1 486:1 690:1 783:1 835:1 1458:1 1833:1 # acholeplasma pleciae ( organismo )
6:1 11:1 26:1 29:1 34:1 48:1 62:1 64:1 131:1 196:1 427:1 542:1 919:1 1071:1 1369:1 1737:1 # aconitato
5:1 6:1 8:1 10:1 11:1 14:1 22:1 26:1 29:1 31:1 65:1 67:1 71:1 74:1 84:1 87:1 144:1 155:1 166:1 219:1 281:1 288:1 321:1 325:1 359:1 369:1 373:1 376:1 378:1 398:1 409:1 411:1 420:1 421:1 454:1 457:1 461:1 467:1 468:1 534:1 544:1 545:1 653:1 654:1 745:1 885:1 896:1 1369:1 1758:1 1856:1 # etodolaco (sustancia)
16:1 27:1 50:1 53:1 56:1 58:1 77:1 84:1 163:1 218:1 431:1 521:1 696:1 740:1 755:1 972:1 1096:1 1849:1 # metilesculetina
3:1 12:1 14:1 17:1 20:1 32:1 36:1 44:1 50:1 54:1 55:1 85:1 104:1 109:1 169:1 186:1 299:1 388:1 438:1 447:1 528:1 529:1 796:1 860:1 945:1 1108:1 1826:1 # lipogranulomatosis diseminar
8:2 15:2 25:1 44:1 149:1 235:1 258:1 345:2 367:1 601:1 1654:1 # glicirricina
6:1 28:1 30:1 41:1 45:1 50:1 51:1 57:1 60:1 73:1 79:1 87:1 106:1 108:1 146:1 206:1 274:1 391:1 396:1 494:1 507:1 541:1 708:1 720:1 830:1 852:1 853:1 855:1 958:1 962:1 963:1 1138:1 1185:1 1224:1 1274:1 1435:1 1452:1 1691:1 1701:1 1706:1 1855:1 # celulosa ( producto )
1:1 8:1 22:1 29:1 40:1 55:1 98:1 104:1 348:1 382:1 860:1 897:1 986:1 1428:1 1676:1 # acidemia
3:1 7:1 12:1 19:1 20:1 27:2 36:1 62:1 92:1 109:1 128:1 169:1 278:1 445:1 473:1 511:1 529:1 537:1 580:1 644:1 831:1 1335:1 1569:1 1982:1 # queratinas tipo i
2:1 8:1 14:1 15:1 27:1 29:2 32:1 40:1 43:1 48:1 51:1 54:1 58:1 71:2 75:1 77:1 79:1 84:1 98:1 105:1 111:1 113:1 135:1 157:1 159:1 164:1 168:1 170:1 175:1 178:1 182:1 188:1 189:1 191:1 192:1 194:1 211:1 214:1 215:1 216:1 217:1 244:1 248:1 250:1 251:1 346:1 348:1 355:1 364:1 365:1 366:1 485:1 486:1 585:1 683:1 690:1 740:1 865:1 957:1 985:1 1521:1 1531:1 1676:1 1847:1 # acidilobus aceticus (organismo)
2:1 8:2 14:1 29:2 31:1 32:1 40:2 43:1 44:1 48:1 54:1 75:1 77:2 98:2 105:1 106:1 107:1 113:1 152:2 157:1 159:1 164:1 168:1 169:1 170:1 175:1 178:1 182:1 188:1 189:1 191:1 192:1 194:1 211:1 214:1 215:1 216:1 217:1 224:1 244:1 248:1 250:1 251:1 348:2 364:1 365:1 366:1 428:1 485:1 486:1 668:2 690:1 865:1 1285:1 1676:2 1828:1 # acidiphilium acidophilum ( organismo )
1:1 5:1 7:1 8:1 9:1 23:1 27:2 29:1 37:1 40:2 49:1 50:1 56:2 64:1 69:1 85:1 89:1 98:1 111:1 112:1 119:2 181:1 198:1 199:2 261:1 324:1 348:1 362:1 382:1 449:1 522:1 587:1 640:2 645:1 743:2 820:1 897:1 966:1 1056:1 1088:1 1376:1 1404:1 1409:2 1676:1 1689:1 1773:1 1790:1 1853:1 # acidez titulable ( entidad observable )
8:1 15:1 24:1 26:1 29:1 31:1 32:1 35:1 40:1 41:1 44:1 53:1 83:1 84:1 98:1 119:1 190:1 222:1 224:1 348:1 381:1 466:1 521:1 595:1 601:1 1205:1 1219:1 1227:1 1285:1 1600:1 1676:1 1841:1 1913:1 # acidosis metabólica
2:1 7:1 8:1 14:1 29:1 30:1 31:1 32:1 40:1 43:1 48:1 50:1 51:1 63:1 65:1 75:1 79:1 98:1 105:1 106:1 113:1 132:1 147:1 157:1 159:1 164:1 168:1 170:1 175:1 178:1 182:1 188:1 189:1 191:1 192:1 194:1 195:1 211:1 214:1 215:1 216:1 217:1 224:1 244:1 248:1 250:1 251:1 348:1 364:1 365:1 366:1 374:1 391:1 423:1 485:1 486:1 690:1 744:1 793:1 1185:1 1274:1 1285:1 1676:1 # acidothermus cellulolyticus ( organismo )
2:2 3:1 8:3 9:1 13:1 14:1 16:1 20:1 29:1 31:1 32:1 40:1 43:1 44:1 48:1 50:1 63:1 64:1 70:1 72:1 74:1 75:1 80:1 81:1 98:1 105:1 113:1 116:1 133:1 157:1 159:1 164:1 168:1 170:1 175:1 178:1 182:1 188:1 189:1 191:1 192:1 194:1 202:1 211:1 214:1 215:1 216:1 217:1 224:1 227:1 244:1 248:1 250:1 251:1 310:1 332:1 337:1 338:1 348:1 364:1 365:1 366:1 392:1 452:1 464:1 485:1 486:1 557:1 616:1 651:1 660:1 690:1 727:1 783:1 864:1 886:1 1149:1 1159:1 1250:1 1285:1 1388:1 1545:1 1669:1 1676:1 1880:1 # acidovorax avenae subespecie citrulli (organismo)
2:2 3:2 7:1 8:1 14:2 21:1 29:1 31:1 32:1 40:1 43:1 48:1 75:1 81:1 98:1 104:1 105:1 113:1 156:1 157:1 159:1 164:1 167:1 168:1 170:1 175:1 178:1 182:1 188:1 189:1 191:1 192:1 194:1 211:1 214:1 215:1 216:1 217:1 224:1 239:1 244:1 248:1 250:1 251:1 278:1 310:1 337:1 348:1 364:1 365:1 366:1 388:1 392:1 485:1 486:1 690:1 822:1 1159:1 1280:1 1285:1 1443:1 1676:1 # acidovorax temperans (organismo)
8:1 22:1 25:1 29:1 40:1 61:1 98:1 108:1 245:1 348:1 873:1 982:1 1676:1 # aciduria
2:1 8:1 15:1 22:1 24:1 25:1 27:1 29:1 40:1 61:1 83:1 98:1 108:1 135:1 245:1 348:1 368:1 536:1 873:1 982:1 1099:1 1676:1 # aciduria orótica
6:1 8:1 12:1 27:1 29:2 52:1 84:2 98:1 111:1 116:1 162:1 303:1 525:1 702:1 715:1 740:1 885:1 1245:1 1281:1 1667:1 # acinetobacter bouvetii
1:2 2:1 4:1 5:1 8:1 9:1 12:1 14:1 15:1 16:1 17:1 18:2 20:1 29:1 37:1 38:1 42:2 43:1 46:2 50:1 65:1 98:1 106:1 109:1 140:1 174:1 198:1 221:1 230:2 247:1 289:1 311:1 339:1 393:1 430:1 442:1 443:1 509:2 514:1 525:1 561:1 589:2 665:1 679:1 834:1 894:1 1029:1 1040:1 1067:1 1108:1 1144:1 1185:1 1240:1 1242:1 1249:1 1252:1 1255:1 1272:1 1295:1 1309:1 1312:1 1322:1 1337:1 1365:1 1397:1 1407:1 1410:1 1449:1 1455:1 1459:1 1561:1 1579:1 1584:1 1585:1 1643:1 1650:1 1752:1 1753:1 1787:1 1857:1 1862:1 1931:1 1934:1 2001:1# adenoma de célula acinares ( anomalía morfológica )
28:1 29:1 41:1 79:1 151:1 526:1 805:1 # acné rosácea
10:1 29:1 41:1 50:1 51:1 60:1 69:1 71:1 231:1 325:1 391:1 494:1 708:1 # acné pustulosa
2:1 11:1 14:1 17:1 24:1 26:1 29:2 32:1 42:1 43:1 46:1 48:1 62:1 75:1 105:1 113:1 157:1 159:1 164:1 168:1 170:1 175:1 178:1 182:1 188:1 189:1 191:1 192:1 194:1 201:1 211:1 214:1 215:1 216:1 217:1 230:1 244:1 248:1 250:1 251:1 292:1 364:1 365:1 366:1 485:1 486:1 596:1 690:1 825:1 1134:1 1369:1 1607:1 # acomatacarus (organismo)
1:1 2:1 3:1 6:1 8:1 9:1 10:2 11:2 13:1 15:1 17:1 18:1 19:2 22:1 25:1 30:1 32:1 34:1 35:1 38:1 40:1 47:1 51:1 55:1 59:1 78:1 82:1 96:1 101:1 103:1 117:1 118:1 125:1 131:1 138:1 139:1 143:1 144:1 190:1 210:1 229:1 236:1 241:1 242:1 243:1 246:1 259:1 265:1 266:1 268:1 269:1 270:1 305:1 306:1 307:1 308:1 342:1 343:1 344:1 417:1 425:1 426:1 518:1 603:1 610:1 714:1 821:1 1216:1 1560:1 1593:1 1678:1 1842:1 # uña en vidrio de reloj asociar con trastorno sistémico
7:1 10:1 13:1 25:1 27:1 37:1 41:1 45:1 55:1 57:1 70:1 81:1 88:1 111:1 128:1 132:1 133:1 134:1 146:1 149:2 172:1 173:1 202:1 209:1 225:1 233:1 237:1 239:1 240:1 256:1 271:1 413:1 423:1 449:1 465:1 552:1 727:1 1056:1 1122:1 1317:1 1321:1 1361:1 # azoospermia obstructiva adquirir
2:1 22:1 25:2 36:1 37:1 123:1 128:1 130:1 149:3 172:1 245:1 413:1 442:1 1321:2 1365:1 1973:1 # porfiria adquirir
2:1 3:2 7:1 11:1 16:1 17:1 25:1 37:1 38:1 40:1 41:1 49:1 51:2 65:1 66:1 79:1 92:1 128:1 149:1 172:1 181:1 200:1 249:1 278:1 287:1 298:1 393:1 413:1 483:1 502:1 511:1 650:1 708:1 737:1 833:1 1321:1 1398:1 1605:1 1965:1 # ceguera para los colores adquirida
12:1 14:1 25:1 31:1 37:1 40:1 44:1 46:1 47:1 121:1 128:1 140:1 141:1 148:1 149:1 172:1 224:1 313:1 371:1 413:1 737:1 803:1 979:1 1321:1 1392:1 # linfangioma adquirido
4:1 25:1 28:1 29:1 37:1 42:1 79:1 96:1 128:1 141:1 149:2 172:1 187:1 322:1 413:1 857:1 890:1 1045:1 1321:1 1471:1 1723:1 1804:1 1968:1 # macrocefalia adquirir
1:1 7:1 13:1 21:1 25:1 30:1 37:1 38:1 40:1 42:1 49:1 55:1 64:1 104:2 153:1 160:1 181:1 324:1 451:1 513:1 587:1 854:1 860:1 866:1 868:1 899:1 1443:1 1539:1 1659:1 1717:1 # eritema de el extremidad
8:1 10:1 14:1 20:1 22:1 26:1 28:1 29:1 56:1 65:1 67:1 71:1 74:1 144:1 155:1 166:1 187:1 208:1 219:1 281:1 288:1 321:1 325:1 359:1 369:1 373:1 376:1 378:1 398:1 409:1 411:1 420:1 421:1 457:1 461:1 467:1 468:1 534:1 544:1 545:1 653:1 654:1 745:1 857:1 1034:1 1226:1 1263:1 1558:1 1601:1 1804:1 1833:1 # acroleína (sustancia)
10:1 28:1 29:1 32:1 41:1 54:1 82:1 87:1 187:1 507:1 523:1 528:1 857:1 1511:1 1804:1 1986:1 # acrodisostosis
3:1 7:1 28:1 29:1 62:1 92:1 128:1 187:1 278:1 445:1 473:1 511:1 857:1 1804:1 # acroqueratoelastoidosis
10:1 16:1 17:1 27:1 28:1 29:1 36:1 38:1 50:1 66:1 102:1 107:1 163:1 169:1 187:1 249:1 264:1 393:1 406:1 529:1 530:1 754:1 831:1 857:1 977:1 1335:1 1561:1 1725:1 1804:1 # acroparestesia tipo schultze
2:1 9:2 14:1 23:1 26:1 32:1 38:2 43:1 48:1 61:1 75:1 79:1 81:1 89:1 105:1 113:1 151:1 157:1 159:1 164:1 167:1 168:1 170:1 175:1 178:1 182:1 188:1 189:1 191:1 192:1 193:1 194:1 211:1 214:1 215:1 216:1 217:1 244:1 248:1 250:1 251:1 267:1 347:1 364:1 365:1 366:1 485:1 486:1 590:1 642:1 690:1 701:1 1225:1 1228:1 1356:1 # centaurea repens (organismo)
27:1 34:1 36:1 37:1 45:1 52:1 54:1 72:1 169:1 358:1 481:1 529:1 1050:1 1122:1 # adiponectina
2:1 3:1 9:1 12:1 13:1 14:1 20:1 26:1 27:1 29:1 31:1 77:1 78:1 79:1 84:2 100:1 109:1 123:1 227:1 388:1 406:1 442:1 466:1 540:1 680:1 683:1 740:1 755:1 1210:1 1365:1 1373:1 1521:1 1849:1 1973:1 # beta - endorfina acetiltransferasa
8:1 9:1 10:1 11:1 14:2 15:1 18:1 22:1 23:1 26:1 29:1 45:1 48:1 67:1 71:1 74:1 143:1 144:1 145:1 155:1 158:1 166:1 208:1 219:1 255:1 281:1 288:1 289:1 321:1 325:1 330:1 359:1 369:1 373:1 376:1 378:1 398:1 409:1 411:1 412:2 420:1 421:1 457:1 461:1 467:1 468:1 487:1 534:1 544:1 545:1 653:1 654:1 697:1 745:1 774:1 975:1 1012:1 1027:1 1042:1 1047:1 1060:1 1061:1 1139:1 1193:1 1194:1 1196:1 1197:1 1199:1 1200:1 1202:1 1203:1 1204:1 1541:1 # antígeno actínico ( sustancia )
2:1 8:2 12:2 18:1 27:1 29:2 33:1 36:1 39:1 45:1 68:1 72:1 86:1 98:1 99:1 111:1 114:1 130:1 148:1 161:1 162:1 238:1 255:1 313:1 320:1 387:1 482:1 490:1 563:1 580:1 715:1 734:1 749:1 876:1 990:1 1000:1 1033:1 1035:1 1048:1 1052:1 1058:1 1089:1 1122:1 1145:1 1156:1 1245:1 1396:1 1400:1 1413:1 1414:1 1415:1 1418:1 1667:1 # infección por actinobacillus
1:2 6:1 7:1 9:1 12:1 16:2 18:1 23:1 25:1 27:1 29:1 30:1 40:1 41:1 45:1 53:1 56:1 80:1 85:1 89:1 104:1 153:1 220:1 255:1 317:1 320:1 360:1 382:1 456:1 533:1 535:1 580:1 645:1 658:1 670:1 947:1 1122:1 1371:1 1387:1 # elementos de series actinoides
2:1 4:1 5:1 6:2 10:1 13:1 14:1 29:1 32:1 38:1 41:1 42:1 43:1 46:1 48:1 64:1 75:1 105:1 113:1 134:1 152:1 157:1 159:1 164:1 168:1 170:1 175:1 178:1 182:1 188:1 189:1 191:1 192:1 193:1 194:1 211:1 214:1 215:1 216:1 217:1 244:1 247:1 248:1 250:1 251:1 264:1 351:1 364:1 365:1 366:1 454:1 485:1 486:1 519:1 535:1 690:1 817:1 850:1 899:1 904:1 959:1 1356:1 1364:1 1438:1 1567:1 1915:1 1967:1 # streptomyces malachitospinus (organismo)
2:1 4:1 12:1 14:1 17:1 18:1 25:1 27:1 29:1 32:1 42:3 43:1 45:1 46:1 48:1 75:1 76:1 79:1 105:1 110:1 113:1 157:1 159:1 164:1 168:1 170:1 175:1 178:1 182:1 188:1 189:1 191:1 192:1 194:1 211:1 214:1 215:1 216:1 217:1 226:1 244:1 247:1 248:1 250:1 251:1 255:1 320:1 364:1 365:1 366:1 485:1 486:1 509:1 580:1 690:1 741:1 797:1 971:1 1122:1 1289:1 1438:1 1567:1 1673:1 # actinomyces marimammalium ( organismo )
1:1 3:1 7:1 8:2 10:1 11:1 12:1 13:1 14:2 15:1 16:1 18:1 22:1 23:2 26:1 27:2 29:1 34:1 36:1 45:1 46:1 58:1 67:1 71:1 72:1 74:1 78:1 79:1 80:1 81:1 92:1 126:1 131:1 133:1 135:1 144:1 155:1 158:1 166:1 219:1 255:1 281:1 288:1 320:1 321:1 325:1 338:1 346:1 359:1 362:1 369:1 373:1 376:1 378:1 379:1 398:1 409:1 411:1 420:1 421:1 450:1 457:1 461:1 467:1 468:1 509:1 511:1 532:1 534:1 544:1 545:1 553:1 580:1 585:1 616:1 623:1 653:1 654:1 662:1 727:1 745:1 783:1 813:1 829:1 832:1 844:1 845:1 848:1 881:1 886:1 961:1 1032:1 1049:1 1122:1 1123:1 1148:1 1149:1 1158:1 1161:1 1162:1 1163:1 1164:1 1165:1 1166:1 1167:1 1168:1 1169:1 1172:1 1173:1 1176:1 1180:1 1181:1 1182:1 1250:1 1289:1 1388:1 1438:1 1567:1 1616:1 1688:1 1801:1 1822:1 1880:1 # anticuerpo contra especie de actinomycetes (sustancia)
3:1 5:1 9:1 12:1 14:1 18:1 19:1 27:1 29:1 35:1 44:1 45:1 77:1 80:1 107:1 118:1 124:1 137:1 167:1 255:1 315:1 320:1 329:1 370:1 428:1 446:1 493:1 580:1 642:1 682:1 725:1 1122:1 # actinoplanes brasiliensis
2:2 4:1 12:1 14:1 18:1 27:2 29:1 32:1 36:1 43:2 44:1 45:1 48:1 63:1 65:1 75:1 90:1 105:1 107:1 112:1 113:1 157:1 159:1 164:1 168:1 170:1 173:1 175:1 178:1 182:1 188:1 189:1 191:1 192:1 194:1 211:1 214:1 215:1 216:1 217:1 244:1 248:1 250:1 251:1 255:1 272:1 320:1 364:1 365:1 366:1 443:1 485:1 486:1 552:1 580:1 690:1 717:1 719:1 917:1 1010:1 1122:1 1695:1 # actinopolyspora mortivallis (organismo)
1:1 2:1 5:2 6:1 8:1 11:1 22:1 29:2 39:1 45:1 50:1 86:1 98:1 101:1 103:1 141:1 177:1 185:1 198:1 200:1 255:1 274:1 454:1 702:1 722:1 872:1 1009:1 1589:1 1728:1 # factor viia de la coagulación
2:1 6:1 17:1 27:1 29:2 45:2 101:1 112:1 141:1 173:1 212:1 255:2 274:1 552:1 702:1 719:1 1122:1 1589:1 1695:1 1728:1 # factor xii activar
1:1 2:1 19:1 27:1 29:1 31:1 37:1 38:1 45:1 60:1 66:1 112:1 171:1 173:1 255:1 399:1 540:1 552:1 719:1 941:1 1122:1 1398:1 1695:1 1976:1 # activadores de gtpasa
9:1 17:1 23:1 26:1 27:1 29:1 37:1 40:1 45:1 49:1 53:1 89:1 103:1 136:1 173:1 181:1 255:1 267:1 317:1 324:1 347:1 552:1 576:1 587:1 590:1 670:1 934:1 1122:1 1890:1 # actividad aumentar
5:1 8:1 11:1 12:1 17:1 20:3 21:1 27:1 28:1 29:2 30:2 34:2 38:1 45:1 47:1 73:1 98:1 109:1 131:1 147:1 206:1 208:1 223:1 255:1 404:1 405:1 454:1 564:1 580:1 592:1 602:1 639:1 722:1 751:1 758:1 809:1 821:1 858:1 1018:1 1034:1 1066:1 1084:1 1086:1 1105:1 1108:1 1113:1 1115:1 1119:1 1122:1 1133:1 1189:1 1207:1 1208:1 1211:1 1236:1 1239:1 1263:1 1275:1 1382:1 1558:1 1569:1 1601:1 1692:1 1740:1 1807:1 1819:1 1881:1 1884:1 1892:1 1893:1 1895:1 1929:1 1930:1 1939:1 # proteína 3 relacionar con el actina
7:1 9:1 38:1 70:1 75:1 116:2 151:1 258:1 410:1 635:1 660:1 701:1 1576:1 1792:1 # verruga venérea
6:1 10:1 19:1 27:1 31:1 40:1 42:1 54:1 64:1 117:1 125:1 185:1 200:1 229:1 312:1 360:1 377:1 658:1 865:1 1009:1 1467:1 1653:1 1711:1 1749:1 # mastoiditis agudo
1:2 8:1 15:1 16:1 18:1 24:1 31:1 33:1 42:1 50:1 72:1 81:1 83:1 104:1 115:1 123:1 133:1 185:1 200:1 231:1 290:1 318:1 338:1 377:1 383:1 513:1 727:1 783:1 886:1 1009:1 1091:1 1149:1 1220:1 1250:1 1291:1 1388:1 1391:1 1467:1 1497:1 1653:1 1749:1 1880:1 1985:1 # edema agudo de pulmón no especificar
6:1 8:1 9:1 10:1 11:1 27:1 31:1 32:2 42:1 56:1 62:1 64:1 65:1 72:1 85:1 104:1 123:1 148:1 185:1 196:1 200:1 377:1 417:1 459:1 513:1 596:1 650:1 783:1 931:1 1009:1 1299:1 1376:1 1467:1 1653:1 1749:1 1833:1 # colecistitis enfisematosa agudo
9:1 10:1 13:1 19:1 21:1 23:1 28:1 49:1 75:1 89:1 117:1 120:1 134:1 185:1 200:1 328:1 353:1 377:1 879:1 1009:1 1467:1 1552:1 1653:1 1924:1 1957:1 1978:1 # gastroenteritis aguda
2:3 4:1 5:1 6:1 12:1 14:1 15:1 18:1 42:2 43:2 46:1 49:1 51:1 62:1 65:2 76:1 101:1 140:1 148:1 174:2 185:1 196:1 200:1 221:2 230:1 247:1 299:1 311:1 313:1 377:1 430:1 442:2 443:2 471:1 509:1 514:1 561:1 589:1 596:1 665:1 833:1 846:1 1009:1 1029:1 1040:1 1067:1 1144:1 1240:1 1242:1 1249:1 1252:1 1255:1 1272:2 1295:1 1299:1 1309:1 1312:1 1322:1 1337:2 1365:2 1377:1 1397:1 1407:1 1410:1 1449:1 1455:1 1459:1 1467:1 1552:1 1579:1 1584:1 1585:1 1653:1 1752:1 1753:1 1787:2 1862:2 1931:2 1934:2 1957:1 1978:1 2001:1# morfología inflamatoria aguda (anomalía morfológica)
12:1 15:1 18:1 22:1 27:1 31:1 44:1 55:1 56:1 57:1 79:1 96:1 104:1 135:1 148:1 174:1 185:1 200:1 313:1 361:1 371:1 377:1 860:1 979:1 986:1 1009:1 1120:1 1304:1 1399:1 1428:1 1467:1 1534:1 1594:1 1653:1 1749:1 1823:1 # leucemia no linfocítica agudo
1:2 2:1 7:1 9:1 14:1 17:1 18:1 19:1 22:1 25:2 27:1 32:1 35:1 40:1 42:1 44:2 47:1 49:1 57:1 64:1 65:1 92:1 94:2 95:1 112:1 119:1 128:1 132:1 149:1 174:1 185:1 190:1 200:1 226:1 227:1 245:1 259:1 264:1 279:1 289:1 290:1 312:1 329:1 360:1 377:1 382:1 408:1 423:1 473:1 559:1 657:1 658:1 826:1 947:1 1009:1 1223:1 1262:1 1321:1 1467:1 1494:1 1552:1 1653:1 1957:1 1966:1 1978:1 # pitiriasis liquenoide y varioliforme aguda de mucha - habermann
4:1 8:1 15:1 27:1 31:1 43:1 44:1 49:1 52:1 55:1 64:1 76:1 96:1 136:1 179:1 185:1 200:1 312:1 316:1 341:1 361:1 377:1 861:1 874:1 1009:1 1041:1 1467:1 1520:1 1608:1 1653:1 1749:1 # amigdalitis neumocócica agudo
12:1 19:1 28:1 36:1 44:1 49:1 52:1 61:1 65:1 107:1 185:1 200:1 361:1 371:1 377:1 559:1 754:1 917:1 925:1 1009:1 1041:1 1281:1 1366:1 1467:1 1552:1 1653:1 1760:1 1858:1 1957:1 1978:1 # polineuropatías agudas
3:1 4:1 7:1 27:2 31:1 44:1 49:1 50:1 55:1 62:1 64:1 76:1 79:1 112:1 173:1 179:1 185:1 200:1 278:1 312:1 316:1 341:1 377:1 445:1 491:1 552:1 644:1 676:1 719:1 861:1 1009:1 1467:1 1653:1 1695:1 1749:1 1774:1 # amigdalitis ulcerativa agudo
11:1 14:1 28:1 30:2 34:1 35:1 41:1 49:1 51:2 55:2 66:1 80:2 123:1 131:1 137:1 185:1 200:1 222:1 314:1 340:1 377:1 647:2 708:1 1002:1 1009:1 1054:1 1444:1 1467:1 1552:1 1556:2 1625:1 1653:1 1678:2 1937:1 1957:1 1978:1 # panmielosis aguda con mielofibrosis
16:1 31:1 38:1 128:1 172:1 185:1 200:1 340:1 354:1 377:1 394:1 413:1 465:1 1009:1 1467:1 1653:1 1749:1 # esquizofrenia agudo
3:1 12:1 14:2 17:1 18:1 23:1 25:1 27:1 37:1 42:1 49:1 52:1 76:1 127:1 141:1 158:1 187:1 226:1 320:1 331:1 340:1 362:1 388:1 429:1 580:1 623:1 826:1 846:1 1025:1 1550:1 # craneofaringioma adamantino
2:1 4:1 7:1 8:1 9:1 23:1 26:1 27:1 29:1 33:1 37:2 39:1 40:1 49:2 51:1 56:1 65:1 68:1 85:1 86:1 89:1 98:1 99:1 111:1 112:1 119:1 177:1 181:1 184:1 199:1 204:1 261:1 324:1 351:1 362:1 429:1 449:1 502:1 522:1 587:1 640:1 645:1 743:1 820:1 833:1 1056:1 1134:1 1404:1 1409:1 1689:1 1773:1 1790:1 1853:1 1869:1 1965:1 # adaptación al olor (entidad observable)
2:1 8:1 12:1 15:1 20:1 30:1 33:1 37:1 39:1 43:1 54:1 68:1 86:1 99:1 109:1 123:1 161:1 238:1 442:1 443:1 482:1 490:1 851:1 1050:1 1365:1 1787:1 1973:1 # adicción a el morfina
1:3 7:1 8:1 9:2 20:1 28:1 67:1 81:1 100:1 155:1 193:1 195:1 208:1 304:1 339:1 380:1 531:1 680:1 744:1 1228:1 1263:1 1875:1 # dependencia de heroína
1:1 8:1 9:1 10:1 11:1 13:1 15:1 17:1 18:1 24:1 25:1 37:1 96:1 134:1 143:1 213:1 289:1 292:1 339:1 367:1 414:1 593:1 698:1 728:1 762:1 894:1 1131:1 1222:1 1374:1 1405:1 1651:1 1857:1 1900:1 # adenocarcinoma gástrico
1:2 2:2 3:1 4:1 5:1 8:1 9:3 11:2 14:1 15:2 17:2 18:3 19:1 20:1 21:1 24:1 27:1 30:1 35:1 36:1 37:1 38:1 42:2 43:2 46:3 65:1 73:1 74:2 80:1 83:1 90:1 123:1 140:1 169:1 174:1 176:1 201:1 205:1 221:1 230:2 247:1 258:1 280:1 289:1 290:1 292:1 296:1 311:1 329:1 332:1 339:1 357:1 383:1 386:1 430:1 442:1 443:1 469:1 509:2 514:1 529:1 557:1 561:1 589:2 616:1 651:1 663:1 665:1 686:1 700:1 721:1 831:1 894:1 966:1 1010:1 1029:1 1040:1 1067:1 1091:1 1144:1 1240:1 1242:1 1249:1 1252:1 1255:1 1272:1 1291:1 1295:1 1309:1 1312:1 1322:1 1335:1 1337:1 1365:1 1391:1 1397:1 1407:1 1410:1 1446:1 1449:1 1455:1 1459:1 1551:1 1579:1 1584:1 1585:1 1752:1 1753:1 1787:1 1857:1 1862:1 1901:1 1931:1 1934:1 2001:1# adenoma de el corteza suprarrenal , no clasificar como subtipo en cie - o ( anomalía morfológica )
1:3 5:1 9:1 16:1 18:1 27:1 28:1 37:1 40:1 42:1 46:1 50:1 100:1 108:1 149:1 198:1 230:1 235:1 289:1 323:1 339:1 360:1 382:1 456:1 509:1 589:1 652:1 658:1 894:1 947:1 1300:1 1754:1 1857:1 2000:1 # adenoma de glándula tiroides
1:1 9:1 10:1 11:1 13:1 15:1 18:1 25:1 37:1 42:1 46:1 134:1 143:1 230:1 289:1 339:1 367:1 414:1 509:1 589:1 728:1 894:1 1222:1 1857:1 1900:1 # adenoma gástrico
1:1 4:1 5:1 6:1 9:1 18:2 19:1 22:1 35:1 37:1 41:1 42:2 44:1 46:1 52:1 62:1 107:1 124:1 127:1 179:1 196:1 230:1 247:1 280:1 289:1 315:1 316:1 329:1 331:1 339:1 352:1 433:1 434:1 446:1 462:1 469:1 474:1 476:1 480:1 493:1 506:1 509:1 520:1 535:1 539:1 547:1 549:1 551:1 560:1 562:1 566:1 572:1 574:1 575:1 578:1 581:1 582:1 583:1 584:1 589:1 596:1 757:1 808:1 812:1 818:1 819:1 894:1 938:1 1299:1 1851:1 1857:1 1941:1 # neoplasia maligno adenomatosa
1:1 2:1 4:1 6:1 9:1 14:1 15:1 17:1 18:2 20:1 34:1 37:1 41:1 42:2 43:2 46:2 50:1 62:1 65:1 140:1 174:1 196:1 221:1 223:1 230:2 231:1 247:1 289:1 311:1 318:1 333:1 339:1 430:1 442:1 443:1 488:1 509:2 510:1 514:1 535:1 561:1 589:2 596:1 665:1 894:1 1029:1 1040:1 1067:1 1108:1 1144:1 1220:1 1240:1 1242:1 1249:1 1252:1 1255:1 1272:1 1295:1 1299:1 1309:1 1312:1 1322:1 1337:1 1365:1 1397:1 1407:1 1410:1 1449:1 1455:1 1459:1 1524:1 1579:1 1584:1 1585:1 1752:1 1753:1 1787:1 1857:1 1862:1 1931:1 1934:1 2001:1# adenomatosis pulmonar (anomalía morfológica)
1:1 9:1 18:1 35:1 37:1 41:1 46:1 47:1 55:1 222:1 289:1 339:1 509:1 894:1 970:1 976:1 1857:1 # adenomiosis
1:1 8:2 9:1 15:1 37:1 49:1 67:1 80:1 123:1 155:1 322:1 345:1 370:1 380:1 383:1 429:1 531:1 616:1 807:1 968:1 1231:1 1260:1 1267:1 1419:1 1427:1 1436:1 1437:1 1439:1 1460:1 1468:1 1510:1 1525:1 1527:1 1530:1 1721:1 1766:1 1767:1 1776:1 1778:1 1783:1 1786:1 1794:1 1799:1 1814:1 1817:1 1818:1 1821:1 # deficiencia ada
1:2 6:1 9:1 12:1 18:1 20:1 35:1 37:1 41:3 62:1 109:1 141:1 174:1 196:1 222:1 289:1 339:1 512:1 535:1 594:1 649:1 894:1 1574:1 1590:1 1613:1 1815:1 1857:1 1919:1 # fosfatos de adenosina
1:1 9:1 12:1 18:1 20:1 35:1 37:1 41:3 50:1 74:1 109:1 141:1 174:2 222:1 289:1 339:1 512:1 594:1 649:1 759:1 894:1 905:1 1590:2 1613:1 1702:1 1815:1 1857:1 1906:1 1919:1 # adenosina fosfosulfato
1:1 2:1 3:2 4:1 6:1 7:1 9:2 16:1 18:1 37:2 38:1 49:1 53:1 62:1 95:1 101:1 103:1 114:1 115:1 132:1 133:1 148:1 149:2 196:1 232:1 289:1 324:1 338:1 339:1 387:1 392:1 393:1 423:1 441:1 445:1 499:1 634:1 689:1 692:1 815:1 843:1 894:1 912:1 931:1 937:1 1006:1 1037:1 1053:1 1059:1 1062:1 1072:1 1074:1 1076:1 1081:1 1085:1 1101:1 1104:1 1110:1 1111:1 1117:1 1126:1 1129:1 1130:1 1132:1 1141:1 1142:1 1143:1 1150:1 1151:1 1153:1 1174:1 1175:1 1183:1 1351:2 1857:1 # enfermedad respiratorio adenoviral
1:1 2:2 8:1 9:1 12:1 14:1 18:2 32:1 36:1 37:1 43:1 48:1 70:1 71:1 75:1 103:1 105:1 113:1 130:1 149:1 157:1 159:1 164:1 168:1 170:1 175:1 178:1 182:1 188:1 189:1 191:1 192:1 194:1 211:1 213:1 214:1 215:1 216:1 217:1 244:1 248:1 250:1 251:1 289:1 320:1 339:1 364:1 365:1 366:1 392:1 485:1 486:1 525:1 633:1 634:1 690:1 698:1 713:1 894:1 932:1 935:1 987:1 1110:1 1135:1 1186:1 1379:1 1857:1 # adenovirus porcino ( organismo )
1:2 7:1 8:1 9:1 18:1 30:1 37:1 70:1 71:1 80:1 91:1 103:1 149:1 261:1 289:1 310:1 339:1 392:1 522:1 616:1 633:1 634:1 713:1 894:1 932:1 935:1 969:1 987:1 1110:1 1857:1 # adenovirus del ciervo
1:1 8:1 9:1 10:1 14:1 19:1 22:2 26:1 37:1 41:1 44:1 48:1 51:1 57:1 60:1 67:1 71:1 74:2 77:1 144:1 155:1 166:1 219:1 281:1 288:1 321:1 325:1 339:1 359:1 369:1 373:1 376:1 378:1 398:1 399:1 409:1 411:1 420:1 421:1 440:1 457:1 461:1 467:1 468:1 534:1 544:1 545:1 565:1 653:1 654:1 708:1 745:1 894:1 957:1 1262:1 1507:1 1857:1 # adenilosuccinato liasa ( sustancia )
1:1 4:1 5:1 17:1 42:1 92:1 119:1 162:1 247:1 438:1 904:1 966:1 1953:1 # nuez de malabar
4:1 7:1 8:1 9:1 12:1 20:1 22:1 31:1 37:1 38:1 46:1 55:1 56:1 67:1 109:1 119:1 144:1 155:1 195:1 219:1 380:1 447:1 453:1 498:1 531:1 661:1 700:1 707:1 744:1 945:1 976:1 1406:1 1712:1 1865:1 # adherencia abdominales
1:1 5:1 7:1 8:1 9:1 16:1 17:1 22:2 37:1 38:1 44:1 50:1 58:1 67:1 77:1 116:1 144:1 150:1 155:1 195:1 198:1 218:1 219:1 380:1 428:1 508:1 531:1 565:1 643:1 661:1 700:1 707:1 744:1 782:1 927:1 1536:1 1593:1 # adherencia de vesícula biliar
1:2 5:2 7:1 8:1 9:1 22:1 37:1 38:1 41:2 47:1 50:1 51:1 67:1 112:1 119:1 144:1 150:1 155:1 195:1 219:1 380:1 531:1 570:1 661:1 700:1 707:1 708:1 744:1 970:1 1097:1 1241:1 # adherencias de los labios de la vulva
1:1 7:1 8:1 9:1 10:1 12:2 16:1 18:1 21:1 22:1 23:1 27:1 30:1 37:1 38:1 67:1 91:1 102:1 120:1 144:1 155:1 195:1 219:1 257:1 320:1 380:1 459:1 531:1 580:1 661:1 667:1 700:1 707:1 735:1 744:1 1765:1 1780:1 # adherencia del intestino
7:2 8:1 9:1 22:1 25:2 37:1 38:1 64:1 67:1 69:1 81:1 144:1 153:1 155:1 195:1 219:1 239:1 332:1 380:1 531:1 661:1 700:1 707:1 744:1 854:1 1069:1 1088:1 1201:1 # adherencias peritubáricas
1:1 7:2 8:1 16:1 20:1 29:1 30:1 38:2 42:1 56:1 72:1 79:1 91:1 104:1 163:1 205:1 363:1 484:1 491:1 513:1 683:1 707:1 783:1 955:1 972:1 1423:1 1746:1 # esclerema del recién nacer
1:1 2:1 8:1 9:1 12:1 22:1 29:1 31:1 33:1 37:1 39:1 53:1 54:2 58:1 66:1 68:1 80:1 81:1 86:1 96:1 98:1 99:1 100:2 115:1 171:1 176:1 177:1 184:1 193:1 499:1 540:1 680:1 684:1 804:1 838:1 941:1 1055:1 1228:1 1375:1 1526:1 1571:1 1698:1 1875:1 # mediador independiente ( ocupación )
3:1 4:1 8:2 10:1 12:2 13:1 25:1 29:1 32:1 33:1 37:1 39:1 48:1 55:1 58:1 66:2 67:1 68:1 73:1 78:1 86:1 96:1 98:1 99:1 134:1 155:1 169:1 170:1 176:1 177:1 184:1 417:1 447:1 517:1 801:1 978:1 1055:1 1103:1 1375:1 1698:1 1757:1 1943:1 # administrador - principal ( ocupación )
1:1 9:1 16:1 18:1 23:1 27:1 28:1 30:1 31:1 34:1 37:1 52:1 56:1 65:1 79:1 89:1 91:1 107:1 163:1 171:1 322:1 351:1 394:1 431:1 730:1 972:1 1225:1 1384:1 1833:1 1837:1 1856:1 # nefronoptisis del adolescente
1:1 3:1 5:1 8:1 9:2 11:1 17:1 20:1 22:1 26:1 34:1 38:1 48:1 50:1 64:1 67:1 71:1 73:1 74:1 85:1 100:1 108:1 121:1 131:1 144:1 155:1 176:1 198:1 219:1 235:1 258:1 267:1 323:1 363:1 380:1 419:1 427:1 458:1 531:1 542:1 557:1 652:1 661:1 663:1 691:1 700:1 799:1 811:1 889:1 922:1 999:1 1023:1 1024:1 1026:1 1063:1 1064:1 1068:1 1070:1 1071:1 1191:1 1192:1 1195:1 1300:1 1313:1 1316:1 1367:1 1447:1 1551:1 1570:1 1583:1 1789:1 1888:1 1901:1 # ausencia congénita de glándula suprarrenal
3:1 4:1 9:1 12:1 15:1 20:2 24:1 29:1 37:1 38:1 44:1 55:1 83:1 109:1 210:1 297:1 316:1 371:1 453:1 557:1 603:1 679:1 700:1 952:1 # adrenalina racémica
1:1 2:1 4:1 6:1 9:1 10:1 14:1 15:1 16:1 23:1 26:1 32:1 34:1 37:1 38:3 48:1 72:1 79:1 93:1 101:1 105:1 140:1 141:1 158:1 170:1 185:1 193:1 210:1 347:1 351:1 393:1 410:1 417:1 484:1 665:1 700:1 759:1 850:1 919:1 944:1 959:1 1221:1 1364:1 1398:1 1553:1 1702:1 1835:1 # antagonistas de receptores adrenérgicos alfa 1
4:1 9:2 15:1 16:2 20:1 21:1 23:1 28:1 34:1 37:1 38:1 52:1 56:1 61:1 89:1 105:1 120:1 140:1 145:1 185:1 210:1 223:1 328:1 330:1 361:1 410:1 431:1 453:1 498:1 665:1 667:1 700:1 730:1 925:1 944:1 1041:1 1269:1 1366:1 1780:1 1781:1 1858:1 # agentes adrenérgicos neuronales
3:1 4:1 6:2 9:2 17:1 18:1 23:1 28:1 37:1 38:1 44:1 45:1 53:1 56:1 57:2 65:1 66:1 73:1 87:1 89:1 108:1 110:1 146:1 206:1 210:1 220:1 249:1 274:1 289:1 298:1 316:1 317:1 361:1 396:1 483:1 507:1 533:1 541:1 670:1 700:1 720:1 816:1 830:1 852:1 853:1 855:1 958:1 962:1 963:1 1138:1 1224:1 1387:1 1435:1 1452:1 1517:1 1691:1 1701:1 1823:1 1833:1 1855:1 # alimento para adrenoleucodistrofia ( producto )
1:2 6:1 7:1 8:1 9:2 10:1 12:1 15:1 27:1 30:1 37:2 47:1 48:1 49:1 50:1 53:1 63:1 77:1 108:1 114:1 115:1 132:1 148:1 324:1 345:1 387:1 404:1 406:1 423:1 441:1 459:1 487:1 499:1 689:1 755:1 815:1 824:1 843:1 912:1 931:1 937:1 978:1 1037:1 1053:1 1059:1 1062:1 1072:1 1074:1 1076:1 1081:1 1085:1 1101:1 1104:1 1117:1 1126:1 1129:1 1130:1 1132:1 1141:1 1142:1 1143:1 1150:1 1151:1 1153:1 1174:1 1175:1 1183:1 1303:1 1725:1 # enfermedad de still de inicio en el adulto
1:2 2:1 7:2 8:2 9:2 11:1 15:1 36:1 37:1 38:1 49:1 53:1 57:1 67:1 79:1 80:1 96:1 106:1 114:1 115:1 123:1 130:1 132:1 148:1 155:1 235:1 300:1 322:1 324:1 345:1 370:1 380:1 383:1 387:1 423:1 441:1 491:1 499:1 531:1 616:1 689:1 707:1 807:1 815:1 843:1 912:1 926:1 931:1 937:1 968:1 1037:1 1053:1 1059:1 1062:1 1072:1 1074:1 1076:1 1081:1 1085:1 1101:1 1104:1 1117:1 1126:1 1129:1 1130:1 1132:1 1141:1 1142:1 1143:1 1150:1 1151:1 1153:1 1174:1 1175:1 1183:1 1206:1 1231:1 1260:1 1267:1 1302:1 1419:1 1427:1 1436:1 1437:1 1439:1 1460:1 1468:1 1510:1 1525:1 1527:1 1530:1 1721:1 1723:1 1766:1 1767:1 1776:1 1778:1 1783:1 1786:1 1794:1 1799:1 1808:1 1814:1 1817:1 1818:1 1821:1 # enfermedad por deficiencia de glucocerebrosidasa
1:1 3:1 7:1 8:2 9:2 15:1 22:1 23:1 27:1 29:1 37:1 52:1 89:1 98:1 116:1 135:1 144:1 145:1 278:1 287:1 297:1 330:1 345:1 362:1 455:1 660:1 921:1 961:1 1021:1 1640:1 1679:1 1682:1 1685:1 1785:1 1853:1 1921:1 # degeneración adventicia
12:1 20:1 22:1 37:1 54:1 55:1 76:1 109:1 341:1 986:1 1050:1 1512:1 # adinamia
1:1 2:2 4:1 8:1 9:1 14:1 23:1 26:1 32:1 40:1 43:2 48:1 72:1 75:1 89:1 96:1 105:1 107:1 113:1 157:1 159:1 161:1 164:1 168:1 170:1 175:1 178:1 182:1 188:1 189:1 191:1 192:1 194:1 211:1 214:1 215:1 216:1 217:1 238:1 244:1 248:1 250:1 251:1 264:1 327:1 336:1 339:1 347:1 348:1 364:1 365:1 366:1 382:1 452:1 485:1 486:1 546:1 590:1 668:1 690:1 877:1 895:1 897:1 898:1 913:1 915:1 920:1 924:1 940:1 1046:1 1270:1 1360:1 1490:1 1537:1 1828:1 1830:1 1845:1 1886:1 1889:1 1910:1 1914:1 # aechmophorus occidentalis (organismo)
1:3 9:1 16:1 27:1 70:1 71:1 82:1 103:1 115:1 149:1 167:1 287:1 339:1 351:1 392:1 452:2 456:1 633:1 634:1 642:1 713:1 932:1 935:1 987:1 1110:1 1497:1 1837:1 # densovirus de aedes aegypti
3:1 7:1 15:1 19:1 79:1 118:1 140:1 278:1 287:1 452:1 491:1 665:1 1774:1 # aegiceras
2:1 12:1 14:1 22:1 32:1 40:1 43:1 44:1 48:2 55:1 64:1 75:1 76:1 77:1 105:1 113:1 140:1 141:1 152:1 157:1 159:1 164:1 168:1 170:1 175:1 178:1 182:1 188:1 189:1 191:1 192:1 194:1 211:1 214:1 215:1 216:1 217:1 244:1 248:1 250:1 251:1 287:1 341:1 364:1 365:1 366:1 428:1 452:1 485:1 486:1 565:1 690:1 793:1 887:1 927:1 978:1 994:1 1098:1 1178:1 1247:1 1282:1 1283:1 1293:1 1296:1 1305:1 1306:1 1314:1 # familia aegithinidae (organismo)
2:1 9:1 12:1 14:1 17:1 18:1 25:1 26:1 29:1 32:2 35:1 42:1 43:1 45:1 48:1 75:1 105:1 106:1 111:1 113:1 157:1 159:1 162:1 164:1 167:1 168:1 170:1 175:1 178:1 182:1 188:1 189:1 190:1 191:1 192:1 194:1 211:1 214:1 215:1 216:1 217:1 226:1 244:1 248:1 250:1 251:1 253:1 255:1 320:1 364:1 365:1 366:1 485:1 486:1 517:1 642:1 690:1 715:1 797:1 879:1 930:1 1093:1 1245:1 1345:1 1667:1 1673:1 1972:1 # marinobacter lutaoensis ( organismo )
2:2 7:1 14:1 17:1 19:1 20:1 25:1 28:1 32:1 34:1 43:2 46:1 47:1 48:1 70:1 75:1 105:1 113:1 128:1 136:1 157:1 159:1 164:1 168:1 170:1 175:1 178:1 182:1 188:1 189:1 191:1 192:1 194:1 211:1 214:1 215:1 216:1 217:1 223:1 226:1 244:1 248:1 250:1 251:1 259:1 304:1 333:1 357:1 364:1 365:1 366:1 372:1 403:1 452:1 485:1 486:1 537:1 600:1 690:1 906:1 1223:1 1229:1 1524:1 1809:1 # aeromonas aquariorum ( organismo )
3:1 4:1 7:1 8:1 15:2 17:1 24:3 28:1 29:1 31:1 33:1 37:1 39:1 41:1 44:1 53:1 54:1 65:1 66:1 68:1 82:1 83:2 86:1 98:1 99:1 115:1 123:1 171:1 177:1 184:1 249:1 290:1 298:1 304:1 316:1 383:1 452:1 483:1 499:1 524:1 526:1 527:1 568:1 591:1 604:1 606:1 608:1 636:1 637:1 750:1 804:1 851:1 1091:1 1209:1 1291:1 1391:1 1495:1 1571:1 # aerosol para medicación ( calificador )
1:1 7:1 12:1 14:1 15:1 23:1 27:1 36:1 37:1 40:1 48:1 49:1 58:1 92:1 123:1 126:1 135:1 158:1 181:1 324:1 346:1 362:1 379:1 511:1 532:1 553:1 585:1 587:1 623:1 704:1 813:1 829:1 832:1 844:1 845:1 848:1 961:1 978:1 994:1 1032:1 1123:1 1148:1 1158:1 1161:1 1162:1 1163:1 1164:1 1165:1 1166:1 1167:1 1168:1 1169:1 1172:1 1173:1 1176:1 1180:1 1181:1 1182:1 # afinidad de anticuerpos
2:1 4:2 6:1 18:1 42:1 84:1 107:1 114:1 132:1 141:1 247:1 408:1 444:1 648:1 694:1 759:1 885:1 981:1 983:1 1090:1 1106:1 1320:1 1702:1 1988:1 # alfa-fetoproteína 1 normal
4:1 8:1 17:1 22:1 25:1 27:1 32:2 44:1 45:1 56:1 72:1 77:1 226:1 356:1 428:1 481:1 498:1 565:1 927:1 1122:1 1230:1 1339:1 1593:1 # alectis ciliaris
1:1 8:1 9:1 28:1 30:1 42:1 55:1 56:1 72:1 73:1 91:1 104:1 110:1 111:1 116:1 199:1 206:1 472:1 503:1 513:1 640:1 716:1 783:1 1330:1 1429:1 1885:1 # problema del envejecimiento
1:1 8:1 9:1 11:1 22:1 26:1 30:1 32:1 34:2 47:1 48:1 64:1 67:1 71:1 85:1 91:1 121:1 128:1 131:1 144:1 155:1 172:1 219:1 267:1 363:1 380:1 405:1 413:1 419:1 427:1 458:1 531:1 542:1 661:1 691:1 799:1 811:1 889:1 922:1 999:1 1023:1 1024:1 1026:1 1063:1 1064:1 1068:1 1070:1 1071:1 1191:1 1192:1 1195:1 1313:1 1316:1 1367:1 1447:1 1570:1 1583:1 1789:1 1888:1 # ausencia congénita del isquion
1:1 4:1 8:1 9:1 11:1 15:1 22:1 24:1 26:1 34:1 48:1 54:1 56:1 64:1 67:1 71:1 72:1 77:1 79:2 85:1 96:1 100:1 121:1 127:1 131:1 144:1 155:1 204:1 219:1 267:1 363:2 380:1 419:1 427:1 458:1 524:1 531:1 542:1 661:1 691:1 709:1 799:1 811:1 838:1 851:1 889:1 922:1 999:1 1023:1 1024:1 1026:1 1063:1 1064:1 1068:1 1070:1 1071:1 1191:1 1192:1 1195:1 1313:1 1316:1 1367:1 1447:1 1570:1 1583:1 1723:1 1789:1 1888:1 # ausencia congénita de apéndice ileocecal
9:1 14:1 16:1 21:2 23:2 40:1 49:1 89:1 120:2 145:1 158:1 181:1 185:1 212:1 254:1 328:1 330:1 424:1 489:1 667:1 1780:1 # agente oxidantes
3:1 6:1 7:1 9:1 21:2 23:1 28:1 45:1 47:1 55:1 57:1 73:1 87:1 89:1 108:1 110:1 120:1 122:1 128:1 145:1 146:1 147:1 172:1 185:1 206:1 274:1 278:1 328:1 330:1 396:1 413:1 507:1 541:1 716:1 720:1 809:1 830:1 852:1 853:1 855:1 958:1 962:1 963:1 1138:1 1224:1 1234:1 1435:1 1452:1 1691:1 1701:1 1855:1 # agente quimioterapéutico ( producto )
14:2 20:1 44:1 65:1 119:1 296:1 303:1 354:1 559:1 614:1 1065:1 1603:1 1802:1 # anabolizantes
9:1 14:1 16:1 17:1 21:1 22:1 23:2 27:1 89:1 120:1 145:1 158:1 185:1 258:1 328:1 330:1 362:1 623:1 667:1 678:1 1304:1 1593:1 1780:1 1901:1 # agentes antiarrítmicos
1:1 6:1 8:2 11:1 12:1 20:1 27:1 29:1 41:1 56:1 57:1 64:1 96:1 98:1 106:1 109:1 185:1 235:1 253:1 361:1 519:1 535:1 580:1 714:1 864:1 1206:1 1302:1 1569:1 1694:1 1745:1 1746:1 1806:1 1808:1 1823:1 # aglutinación de leucocitos
12:1 14:1 16:1 23:1 27:1 35:1 38:1 40:1 49:1 77:1 103:1 141:1 148:1 158:1 173:1 181:1 185:1 186:1 313:1 362:1 384:1 393:1 623:1 755:1 1604:1 1866:1 # agresividad infantil
2:1 14:1 16:1 21:1 32:2 43:1 44:1 48:1 51:1 62:1 75:1 77:1 105:1 111:1 113:1 140:1 157:1 159:1 162:1 164:1 168:1 170:1 175:1 178:1 182:1 185:1 188:1 189:1 191:1 192:1 194:1 211:1 214:1 215:1 216:1 217:1 244:1 248:1 250:1 251:1 364:1 365:1 366:1 428:1 485:1 486:1 667:1 690:1 814:1 900:1 985:1 1245:1 1408:1 1624:1 # hylobates agilis (organismo)
5:1 22:1 185:1 235:1 1516:1 # aglaia
1:1 18:1 22:1 27:1 35:1 40:1 41:1 62:1 112:1 151:1 173:1 185:1 222:1 352:1 382:1 434:1 512:1 552:1 644:1 719:1 1695:1 1851:1 # agnosia ideativa
4:1 18:1 22:1 32:1 35:1 41:1 74:1 103:1 185:1 222:1 352:1 372:1 434:1 512:1 1851:1 # agnosia visual
16:1 22:1 27:1 35:1 45:1 52:1 76:1 77:1 352:1 384:1 515:1 755:1 805:1 862:1 1122:1 1791:1 # amnesia táctil
1:1 2:1 6:1 8:2 10:1 12:1 18:1 19:1 25:1 26:2 31:1 32:1 34:1 40:1 48:1 55:1 62:1 64:1 76:1 93:1 101:1 160:1 166:1 170:1 185:1 196:1 224:1 320:1 341:1 348:1 417:1 427:1 447:1 620:1 805:1 864:1 902:1 919:1 1285:1 1341:1 1720:1 1726:1 1737:1 1835:1 1928:1 # agonistas de aminoácido excitatorios
1:1 10:1 12:1 20:1 26:1 30:1 31:1 32:1 34:1 48:1 55:1 66:1 76:1 93:1 107:1 109:1 166:1 170:1 185:1 341:1 417:1 447:1 919:1 945:1 977:1 1341:1 1835:1 1928:1 # agonista de el dopamina
2:1 9:2 14:1 22:1 30:1 32:2 35:2 38:1 43:1 48:1 56:1 75:1 80:1 105:1 113:1 157:1 159:1 164:1 167:2 168:1 170:1 175:1 178:1 182:1 188:1 189:1 190:1 191:1 192:1 194:1 211:1 214:1 215:1 216:1 217:1 244:1 248:1 250:1 251:1 352:1 364:1 365:1 366:1 485:1 486:1 642:2 690:1 700:1 930:2 1345:2 1371:1 1556:1 1680:1 1850:1 # ahrensia kielensis (organismo)
2:1 8:1 11:1 13:1 14:1 28:1 32:1 38:1 43:1 48:1 58:1 64:1 71:2 75:1 96:2 105:1 113:1 157:1 159:1 161:1 164:1 168:1 170:1 175:1 178:1 182:1 185:1 186:1 188:1 189:1 191:1 192:1 194:1 211:1 214:1 215:1 216:1 217:1 244:1 248:1 250:1 251:1 361:1 364:1 365:1 366:1 485:1 486:1 690:1 864:1 899:1 1036:1 1045:1 1206:1 1531:1 1669:1 1845:1 # agrococcus citreus (organismo)
4:1 9:1 32:1 44:1 67:1 79:1 85:1 141:1 322:1 380:1 811:1 900:1 1315:1 1471:1 1968:1 # lisencefalia
2:2 3:1 13:1 14:1 25:1 41:1 55:1 77:1 78:1 132:1 174:3 258:1 303:1 314:1 388:1 406:1 444:1 594:1 657:2 887:1 996:1 1102:1 1210:1 1317:1 1590:1 1815:1 1919:1 # fosforribosilaminoimidazolcarboxamida - formiltransferasa
8:1 12:1 19:1 23:1 26:1 257:1 347:1 525:1 902:1 # cintas
3:1 7:1 14:1 17:1 38:3 60:1 121:1 149:1 162:1 186:1 258:1 278:1 803:1 1516:1 1551:1 1901:1 1953:1 # barrera sangre aire
1:1 2:1 8:2 11:2 12:1 15:2 23:1 27:1 29:1 33:2 34:3 35:1 36:2 38:1 39:1 41:1 47:1 50:1 54:1 68:1 86:1 99:1 100:1 130:1 131:2 149:1 160:1 222:1 231:1 318:1 345:2 362:1 372:1 404:1 405:1 438:1 548:1 564:1 580:1 659:1 662:1 838:1 851:1 992:1 1022:1 1049:1 1220:1 1369:1 1516:1 1606:1 1703:1 1751:1 1985:1 # pulmón por exposición continua a acondicionador de aire
1:1 7:1 9:1 30:1 37:1 38:1 49:1 53:1 91:1 114:1 115:1 132:1 148:1 149:1 324:1 387:1 423:1 441:1 499:1 689:1 815:1 843:1 912:1 931:1 937:1 1037:1 1053:1 1059:1 1062:1 1072:1 1074:1 1076:1 1081:1 1085:1 1101:1 1104:1 1117:1 1126:1 1129:1 1130:1 1132:1 1141:1 1142:1 1143:1 1150:1 1151:1 1153:1 1174:1 1175:1 1183:1 1516:1 # enfermedad del aire
33:1 39:1 68:1 103:1 464:1 1902:1 # avión
3:1 8:1 19:1 29:1 33:1 39:1 68:1 86:1 95:1 98:1 99:1 133:1 149:1 177:1 184:1 297:1 921:1 1006:1 1111:1 1155:1 1157:1 1351:1 # aspiración
2:1 3:1 4:1 14:2 22:1 32:1 43:1 48:2 75:1 105:1 113:1 157:1 159:1 164:1 168:1 170:1 175:1 178:1 182:1 188:1 189:1 191:1 192:1 194:1 211:1 214:1 215:1 216:1 217:1 244:1 248:1 250:1 251:1 364:1 365:1 366:1 388:1 394:1 485:1 486:1 690:1 863:1 1850:1 # frankia alni (organismo)
4:1 8:1 10:1 12:1 14:1 22:1 26:1 47:1 48:1 55:1 67:1 71:1 74:1 106:1 136:1 144:1 155:1 166:1 219:1 281:1 288:1 321:1 325:1 359:1 369:1 373:1 376:1 378:1 398:1 409:1 411:1 420:1 421:1 447:1 457:1 461:1 467:1 468:1 534:1 544:1 545:1 653:1 654:1 745:1 978:1 1984:1 # aluminio ( sustancia )
5:1 7:1 17:1 19:1 21:1 22:1 25:1 32:1 35:1 47:1 54:1 90:1 122:1 124:1 133:1 153:1 193:1 195:1 259:1 280:1 315:1 329:1 352:1 407:1 418:1 433:1 462:1 469:1 474:1 476:1 480:1 528:1 686:1 806:1 1402:1 1748:1 1763:1 1768:1 1777:1 1796:1 1797:1 # displasia arteriohepática
4:1 5:2 6:1 14:1 23:1 29:1 45:1 65:1 158:1 220:1 255:1 454:1 682:1 896:1 904:1 # alantolactona
2:1 4:1 5:1 14:1 17:1 22:1 25:1 32:1 43:1 48:1 75:1 105:1 113:1 157:1 159:1 164:1 168:1 170:1 175:1 178:1 182:1 188:1 189:1 191:1 192:1 194:1 211:1 214:1 215:1 216:1 217:1 226:1 228:1 244:1 245:1 248:1 250:1 251:1 364:1 365:1 366:1 485:1 486:1 554:1 690:1 904:1 # alaria ( organismo )
4:1 12:1 25:1 55:1 61:1 136:1 355:1 438:1 447:1 982:1 1606:1 # albuminuria
2:1 4:1 5:1 7:1 14:1 28:1 30:1 32:1 43:1 48:1 52:1 71:1 75:1 79:1 105:1 113:1 157:1 159:1 164:1 168:1 170:1 175:1 178:1 182:1 188:1 189:1 191:1 192:1 194:1 204:1 211:1 214:1 215:1 216:1 217:1 244:1 248:1 250:1 251:1 304:1 363:1 364:1 365:1 366:1 419:1 455:1 458:1 485:1 486:1 530:1 602:1 668:1 676:1 690:1 903:1 910:1 916:1 948:1 949:1 951:1 953:1 1274:1 1999:1 # género alcelaphus (organismo)
4:2 16:2 79:2 676:2 1057:2 1999:2 # alces alces
2:1 4:1 11:1 19:1 28:1 30:1 36:1 42:1 56:1 65:1 73:1 104:1 111:1 130:1 199:1 206:1 336:1 513:1 640:1 676:1 1711:1 1763:1 1885:1 1999:1 # problemas por el alcohol
4:1 8:1 10:1 11:1 14:1 22:1 26:1 65:1 67:1 71:1 74:1 144:1 155:1 166:1 219:1 281:1 288:1 321:1 325:1 336:1 359:1 369:1 373:1 376:1 378:1 398:1 409:1 411:1 420:1 421:1 457:1 461:1 467:1 468:1 534:1 544:1 545:1 653:1 654:1 676:1 745:1 1763:1 1999:1 # alcohol ( sustancia )
1:1 3:1 4:1 14:1 16:1 18:1 20:1 26:1 61:1 62:1 65:1 69:1 84:1 129:1 165:1 183:1 232:1 288:1 311:1 456:1 466:1 988:1 1904:1 # etanol desnaturalizar
1:2 2:1 4:1 8:1 9:1 10:1 11:1 12:1 25:1 27:1 30:1 36:1 44:1 52:1 65:1 67:1 91:1 119:1 130:1 136:1 149:1 155:1 336:1 380:1 449:1 459:1 531:1 580:1 676:1 733:1 1094:1 1243:1 1281:1 1321:1 1763:1 1961:1 1999:1 # delirium por abstinencia de alcohol
4:1 8:1 10:1 11:2 14:1 15:1 22:1 26:1 40:1 44:1 49:1 67:1 71:1 74:1 143:1 144:1 150:1 155:1 166:1 181:1 219:1 227:1 281:1 288:1 300:1 321:1 325:1 359:1 369:1 373:1 376:1 378:1 398:1 409:1 411:1 420:1 421:1 457:1 461:1 467:1 468:1 534:1 544:1 545:1 601:1 653:1 654:1 676:1 745:1 1600:1 1763:1 1999:1 # bebida alcohólico ( sustancia )
1:1 4:1 7:1 9:1 11:1 15:1 24:1 30:1 31:1 37:2 44:1 49:1 53:1 75:1 83:1 91:1 114:1 115:1 132:1 148:1 171:1 324:1 387:1 423:1 441:1 499:1 601:1 676:1 689:1 697:1 815:1 843:1 912:1 931:1 937:1 1037:1 1053:1 1059:1 1062:1 1072:1 1074:1 1076:1 1081:1 1085:1 1101:1 1104:1 1117:1 1126:1 1129:1 1130:1 1132:1 1141:1 1142:1 1143:1 1150:1 1151:1 1153:1 1174:1 1175:1 1183:1 1600:1 1690:1 1763:1 1913:1 1999:1 # enfermedad alcohólica del hígado
2:1 4:1 6:1 9:1 11:2 15:1 28:1 44:1 48:1 64:1 73:1 101:1 143:1 145:1 206:1 299:1 330:1 440:1 519:1 542:1 601:1 676:1 1580:1 1600:1 1763:1 1999:1 # progenitor alcohólico
2:1 4:1 8:2 9:1 10:1 11:2 12:2 15:1 24:1 27:1 33:1 34:1 35:1 36:1 39:1 40:1 44:1 49:1 50:1 52:1 57:1 67:1 68:1 83:1 100:1 108:1 119:1 130:1 131:1 155:1 181:1 348:1 380:1 396:1 416:1 449:1 459:1 470:1 531:1 580:1 601:1 676:1 870:1 1097:1 1281:1 1300:1 1330:1 1334:1 1462:1 1526:1 1600:1 1763:1 1913:1 1999:1 # convulsión inducida por abstinencia alcohólica
4:1 11:1 12:1 18:1 55:1 76:1 320:1 341:1 447:1 676:1 872:1 1341:1 1763:1 1999:1 # aminoalcohol
4:1 8:1 10:1 14:1 22:1 26:1 31:1 41:1 60:1 67:1 71:1 74:1 144:1 155:1 166:1 219:1 281:1 288:1 321:1 325:1 359:1 369:1 373:1 376:1 378:1 398:1 409:1 411:1 420:1 421:1 457:1 461:1 467:1 468:1 494:1 534:1 544:1 545:1 595:1 653:1 654:1 745:1 # aldosa (sustancia)
4:1 7:1 10:1 17:1 21:1 25:1 28:1 31:1 34:1 41:1 47:1 49:1 58:1 72:1 85:1 97:1 100:1 122:1 226:1 259:1 304:1 390:1 523:1 595:1 730:1 984:1 1016:1 1079:1 1114:1 1146:1 1223:1 1353:1 1543:1 1562:1 1784:1 1811:1 1991:1 # aldosteronismo secundario
4:1 12:1 20:1 25:1 109:1 210:1 517:1 1298:1 # aldrina
4:1 6:1 9:1 11:2 15:1 20:1 25:1 28:2 31:1 34:1 40:1 45:1 46:1 54:1 55:1 56:1 57:1 62:1 73:2 87:1 100:1 108:1 110:1 143:1 146:1 156:1 201:1 206:1 210:1 223:1 224:1 274:1 396:1 415:1 463:1 498:1 507:1 541:1 550:1 680:1 693:1 716:1 720:1 730:1 741:1 801:1 828:1 830:1 851:1 852:1 853:1 855:1 866:1 958:1 962:1 963:1 988:1 1118:1 1138:1 1224:1 1284:1 1352:1 1435:1 1452:1 1680:1 1691:1 1701:1 1855:1 1887:1 # alendronato sódico, 70 mg, comprimido (producto)
4:1 11:1 15:1 26:1 36:1 48:1 56:1 70:1 143:1 176:1 186:1 253:1 361:1 487:1 498:1 993:1 1445:1 1541:1 1823:1 1950:1 # aleuta (grupo étnico)
3:3 4:1 5:1 7:1 17:1 30:1 66:2 79:1 92:1 119:1 137:1 200:1 249:1 278:1 287:1 298:1 483:1 511:1 725:1 904:1 1943:1 # ceguera para el palabra
2:1 4:1 6:1 8:1 12:1 15:1 23:1 24:1 29:1 36:1 75:1 83:1 98:1 130:1 212:1 220:1 254:1 257:1 424:1 527:1 568:1 591:1 597:1 604:1 641:1 671:1 703:1 723:1 726:1 736:1 756:1 760:1 761:1 763:1 765:1 766:1 767:1 768:1 769:1 770:1 771:1 772:1 773:1 775:1 776:1 777:1 778:1 787:1 788:1 789:1 1020:1 # intoxicación por alga
2:2 4:1 5:1 11:1 12:1 14:1 17:1 25:2 32:1 42:1 43:1 48:1 65:1 67:1 75:1 93:1 94:1 105:1 113:1 157:1 159:1 164:1 168:1 169:1 170:1 175:1 178:1 182:1 185:1 188:1 189:1 191:1 192:1 194:1 211:1 214:1 215:1 216:1 217:1 226:1 244:1 248:1 250:1 251:1 364:1 365:1 366:1 485:1 486:1 517:1 620:1 650:1 668:1 690:1 797:1 896:1 1020:1 1103:1 1673:1 1859:1 # algoriphagus marincola ( organismo )
1:1 9:3 18:2 28:1 30:1 53:1 55:1 80:1 91:1 104:1 114:1 137:1 282:1 289:2 317:1 472:1 647:1 681:1 1002:1 1372:1 1656:1 1736:1 1871:1 # fenómeno del miembro ajeno
1:2 2:2 3:1 4:1 8:2 9:1 22:1 29:1 30:1 31:1 33:1 39:1 40:1 42:1 51:1 67:1 68:1 71:1 79:1 85:1 86:1 91:1 98:1 99:1 128:1 132:1 141:1 144:1 155:1 172:1 174:1 177:1 184:1 219:1 224:1 258:1 267:1 322:1 380:1 408:1 413:1 430:1 444:1 502:1 531:1 648:1 657:1 661:1 811:1 890:1 996:1 1102:1 1217:1 1229:1 1425:1 1471:1 1735:1 1739:1 1742:1 1888:1 1968:1 # ausencia de formación del líquido cefalorraquídeo
1:1 4:2 9:1 12:1 19:1 20:1 24:1 26:1 32:1 41:1 42:1 44:1 60:1 62:1 82:1 109:1 110:1 141:1 174:1 316:1 371:1 399:1 524:1 594:1 676:1 825:1 879:1 902:1 952:1 971:1 1336:1 1378:1 1511:1 1574:1 1590:1 1815:1 1919:1 1999:1 # isoenzima de fosfatasa alcalina
1:1 3:1 4:2 8:1 9:1 12:1 15:1 19:1 20:1 24:2 26:1 27:1 29:1 32:1 33:1 39:1 41:1 42:1 44:1 60:1 62:1 68:1 82:1 83:1 86:1 99:1 109:1 110:1 135:1 141:1 161:1 174:1 193:1 195:1 238:1 297:1 316:1 368:1 371:1 389:1 394:1 399:1 460:1 482:1 490:1 495:1 524:1 543:1 594:1 607:1 676:1 825:1 863:1 875:1 879:1 902:1 952:1 971:1 1095:1 1100:1 1128:1 1177:1 1336:1 1378:1 1511:1 1574:1 1590:1 1815:1 1919:1 1999:1 # isoenzima de fosfatasa alcalina, fracción hepática
4:1 8:1 9:1 10:1 11:1 14:1 15:1 18:1 22:1 26:1 44:1 67:1 71:1 74:1 92:1 128:1 143:1 144:1 155:1 166:1 205:1 219:1 281:1 288:1 289:1 321:1 325:1 359:1 369:1 373:1 376:1 378:1 398:1 409:1 411:1 420:1 421:1 457:1 461:1 467:1 468:1 473:1 534:1 544:1 545:1 601:1 653:1 654:1 745:1 782:1 1120:1 # alqueno cíclico (sustancia)
1:1 4:1 8:1 10:1 14:1 22:1 26:1 47:1 50:1 54:1 67:1 71:1 74:2 77:1 82:1 87:1 128:1 144:1 155:1 166:1 172:1 219:1 281:1 288:1 321:1 325:1 359:1 369:1 373:1 376:1 378:1 398:1 409:1 411:1 413:1 420:1 421:1 457:1 461:1 467:1 468:1 534:1 544:1 545:1 646:1 653:1 654:1 745:1 759:1 905:1 1334:1 1906:1 1986:1 # alquilsulfato de sodio (sustancia)
4:1 5:1 9:1 11:1 14:1 16:1 21:2 23:2 89:1 120:2 145:1 158:1 185:1 328:1 330:1 489:1 667:1 676:1 682:1 1780:1 1999:1 # agentes alcoylantes
4:1 14:1 18:1 24:1 41:1 50:1 74:1 311:1 512:1 676:1 759:1 905:1 1078:1 1906:1 1999:1 # alcanosulfonatos
4:1 5:1 6:1 14:1 20:2 23:1 24:1 31:1 40:1 44:1 96:1 158:1 208:2 220:1 224:1 682:1 762:1 904:1 1263:2 1416:1 1722:1 # alantoína + lidocaína
4:1 12:1 15:1 18:1 24:1 35:1 41:1 44:1 77:1 83:1 105:1 123:1 127:1 140:1 222:1 320:1 340:1 410:1 428:1 649:1 665:1 944:1 1031:1 1625:1 1738:1 1896:1 # eosinofilia alérgica
1:1 3:1 4:1 5:1 6:1 7:1 12:1 15:1 22:1 24:1 37:1 41:1 45:1 56:1 61:1 72:1 83:1 85:1 95:1 105:1 108:1 129:1 140:1 167:1 274:1 481:1 498:1 535:1 873:1 893:1 944:1 955:1 1109:1 1114:1 1294:1 1303:1 1495:1 1612:1 1618:1 1641:1 1658:1 1708:1 1710:1 1715:1 1716:1 1719:1 1727:1 1743:1 1744:1 1747:1 1750:1 1955:1 # alergia a la picadura de insectos
4:1 7:1 9:1 14:1 35:1 42:1 81:1 85:1 152:1 167:1 169:1 239:1 319:1 642:1 718:1 738:1 811:1 826:1 930:1 1080:1 1345:1 1421:1 1563:1 1592:1 # hipersensibilidad al maní
4:2 7:1 9:1 14:1 22:1 23:1 26:1 48:1 51:1 56:1 77:1 89:1 105:1 114:1 140:1 159:1 288:1 347:1 498:1 590:1 893:1 944:1 955:1 957:1 1294:1 1372:1 1507:1 1612:1 1618:1 1710:1 1715:1 1719:1 1727:1 1743:1 1744:1 1747:1 1750:1 # alergia al fentanilo
4:1 7:1 11:1 17:1 22:1 25:1 30:1 32:1 42:1 56:1 105:1 140:1 163:1 226:1 498:1 797:1 893:1 944:1 955:1 1230:1 1294:1 1612:1 1618:1 1673:1 1710:1 1715:1 1719:1 1727:1 1743:1 1744:1 1747:1 1750:1 1764:1 # alergia a el marisco
4:2 7:1 13:1 22:1 25:1 56:1 93:1 105:1 140:1 179:1 414:1 498:1 893:1 944:1 955:1 1294:1 1612:1 1618:1 1710:1 1715:1 1719:1 1727:1 1743:1 1744:1 1747:1 1750:1 # alergia al trigo
1:1 2:1 4:1 5:1 8:1 11:3 15:1 19:1 22:1 24:1 27:1 29:1 34:1 35:1 57:1 64:1 90:1 96:1 106:1 123:1 131:1 235:1 280:1 329:1 345:1 352:1 383:1 386:1 462:1 469:1 474:1 524:1 717:1 807:1 864:1 904:1 926:1 1010:1 1036:1 1206:1 1302:1 1607:1 1808:1 # déficit de glucocorticoides con acalasia
2:1 4:1 6:1 7:1 28:1 44:1 52:1 62:1 63:1 75:1 101:1 179:1 196:1 272:1 304:1 363:1 419:1 455:1 458:1 520:1 903:1 910:1 916:1 948:1 949:1 951:1 953:1 1548:1 # género alligator
1:1 2:1 7:2 13:1 15:1 25:1 27:1 28:1 35:1 41:1 45:1 47:1 64:1 87:1 132:1 153:1 174:1 222:1 290:1 353:1 423:1 507:1 657:1 724:1 854:1 970:1 1122:1 1669:1 1824:1 # eritrodermia ictiosiforme
2:1 4:1 9:1 14:1 15:1 21:1 32:1 37:1 38:1 43:1 48:2 51:1 52:1 54:1 58:1 63:1 75:1 96:1 105:1 113:1 127:1 136:1 147:1 151:1 157:1 159:1 164:1 168:1 170:1 175:1 178:1 182:1 187:1 188:1 189:1 191:1 192:1 194:1 211:1 214:1 215:1 216:1 217:1 244:1 248:1 250:1 251:1 272:1 331:1 346:1 364:1 365:1 366:1 375:1 440:1 485:1 486:1 487:1 690:1 701:1 809:1 923:1 1050:1 1582:1 1668:1 1917:1 # allocreadium neotenicum (organismo)
4:1 9:1 28:1 36:1 46:1 51:1 63:1 65:1 81:1 96:1 106:1 136:1 156:1 264:1 272:1 279:1 403:1 923:1 943:1 1228:1 1624:1 1984:1 # allolumpenus hypochromus
1:1 2:1 4:1 8:1 14:1 16:1 19:1 20:1 32:1 34:1 43:2 46:1 48:1 51:1 63:1 72:1 75:1 80:1 81:1 105:1 113:1 133:1 157:1 159:1 164:1 168:1 170:1 175:1 178:1 182:1 188:1 189:1 191:1 192:1 194:1 211:1 214:1 215:1 216:1 217:1 223:1 244:1 248:1 250:1 251:1 272:1 333:1 338:1 357:1 364:1 365:1 366:1 485:1 486:1 537:1 616:1 690:1 727:1 783:1 886:1 923:1 1149:1 1250:1 1388:1 1524:1 1759:1 1880:1 # especie de allomonas ( organismo )
4:1 9:1 11:1 15:1 17:1 24:1 31:1 41:1 46:1 48:1 51:1 56:1 63:1 65:1 143:1 163:1 167:1 234:1 272:1 292:1 487:1 642:1 650:1 708:1 909:1 923:1 1513:1 1541:1 1680:1 1791:1 1833:1 1923:1 # alloscardovia omnicolens
9:1 21:2 23:1 47:1 51:1 53:1 54:1 76:1 80:1 89:1 115:1 120:1 147:1 150:1 282:1 328:1 370:1 499:1 646:1 752:1 804:1 809:1 1571:1 1897:1 # lote ( medio ambiente )
4:2 6:1 8:1 22:1 26:1 51:1 72:1 81:1 107:1 144:1 147:1 327:1 783:1 886:1 1217:1 1867:1 1880:1 1993:1 # alopecia total
2:1 4:1 7:1 14:1 28:1 32:1 43:1 48:1 51:1 52:1 58:1 61:1 70:1 71:1 72:1 75:1 81:1 105:1 107:1 113:1 157:1 159:1 164:1 168:1 170:1 175:1 178:1 182:1 188:1 189:1 191:1 192:1 194:1 211:1 214:1 215:1 216:1 217:1 244:1 248:1 250:1 251:1 304:1 363:1 364:1 365:1 366:1 419:1 455:1 458:1 485:1 486:1 633:1 690:1 886:1 903:1 910:1 916:1 948:1 949:1 951:1 953:1 1079:1 1217:1 1867:1 # género alopecurus (organismo)
4:1 8:1 10:1 14:1 22:1 26:1 28:1 34:1 40:1 48:1 57:1 58:1 61:1 67:1 71:1 74:1 106:1 141:1 144:1 155:1 166:1 219:1 235:1 281:1 288:1 321:1 325:1 359:1 369:1 373:1 376:1 378:1 398:1 409:1 411:1 420:1 421:1 457:1 461:1 467:1 468:1 534:1 544:1 545:1 653:1 654:1 730:1 745:1 759:1 919:1 925:1 926:1 994:1 1702:1 1808:1 # alfa - glucuronidasa ( sustancia )
4:1 14:1 18:1 19:1 35:1 40:1 41:1 42:1 49:1 60:1 141:1 181:1 222:1 311:1 399:1 512:1 759:1 826:1 1702:1 1760:1 # alfa - manosidasa
4:2 10:1 12:1 20:1 25:1 26:1 32:1 44:1 109:1 141:1 166:1 187:1 316:1 327:1 371:1 417:1 759:1 952:1 1230:1 1683:1 1702:1 1928:1 # alfa - cristalinas
2:1 4:1 13:1 28:1 38:1 47:1 84:1 141:1 150:1 258:1 353:1 600:1 759:1 872:1 1073:1 1102:1 1154:1 1551:1 1702:1 # biorretroalimentación alfa
4:2 5:1 29:1 75:1 141:1 454:1 759:1 904:1 1702:1 # alfa-galactosidasa
8:1 10:1 14:1 22:1 26:1 27:1 29:1 67:1 71:1 74:1 77:1 79:1 84:1 144:1 155:1 166:1 219:1 281:1 288:1 321:1 325:1 359:1 369:1 373:1 376:1 378:1 398:1 409:1 411:1 420:1 421:1 457:1 461:1 467:1 468:1 534:1 544:1 545:1 653:1 654:1 683:1 740:1 745:1 755:1 1521:1 1849:1 # n-acetil-alfa-galactosaminidasa (sustancia)
1:2 4:1 9:1 12:2 19:2 20:2 21:1 23:1 24:1 25:1 37:1 109:1 120:1 141:1 186:1 257:1 287:1 339:1 517:1 537:2 557:1 735:1 759:1 894:1 1298:1 1495:1 1702:1 1857:1 1982:1 # cadenas alfa de integrinas
1:1 6:1 9:1 10:1 12:1 13:1 19:1 20:1 21:1 25:1 26:1 40:1 41:1 42:2 51:1 54:1 62:1 75:1 76:1 84:1 104:1 109:1 115:1 134:1 167:1 205:1 212:1 227:1 254:1 375:1 414:1 424:1 466:1 513:1 523:1 537:1 596:1 638:1 641:1 642:1 671:1 708:1 733:1 737:1 814:1 865:1 879:1 1497:1 1741:1 1982:1 # clostridium oedematens beta - y gamma - toxinas
4:1 8:1 9:1 10:1 14:1 17:1 18:1 21:1 22:1 24:1 26:1 28:1 67:1 71:1 74:1 141:1 144:1 147:1 155:1 166:1 219:1 281:1 288:1 289:1 292:1 321:1 325:1 359:1 369:1 373:1 375:1 376:1 378:1 398:1 409:1 411:1 420:1 421:1 457:1 461:1 467:1 468:1 534:1 544:1 545:1 592:1 653:1 654:1 745:1 759:1 809:1 1275:1 1702:1 # alfa caroteno ( sustancia )
4:1 12:2 20:1 21:1 23:1 25:1 26:1 84:1 109:1 120:1 141:1 186:1 227:1 257:1 287:1 466:1 517:1 735:1 759:1 1298:1 1702:1 # integrina alfa6beta1
8:1 9:1 12:1 14:1 17:1 18:1 23:1 26:1 44:1 64:1 96:1 145:1 148:1 158:1 174:1 289:1 313:1 330:1 371:1 412:1 427:1 576:1 697:1 714:1 774:1 864:1 975:1 979:1 1012:1 1027:1 1042:1 1047:1 1060:1 1061:1 1139:1 1193:1 1194:1 1196:1 1197:1 1199:1 1200:1 1202:1 1203:1 1204:1 1399:1 1534:1 1594:1 1806:1 1997:1 # antígeno linfocitario cd49e
1:1 3:1 4:2 7:1 8:2 9:1 17:1 21:1 23:1 26:1 29:1 30:1 33:2 38:1 39:2 66:1 67:1 68:2 86:2 89:1 97:1 98:1 99:2 122:1 155:1 177:1 184:1 249:1 278:1 297:1 327:1 347:1 406:1 492:1 590:1 700:1 921:1 1046:1 1155:1 1157:1 1234:1 1270:1 1561:1 1761:1 1785:1 1844:1 1921:1 # alteración de el función parental
4:1 7:1 17:1 20:1 21:1 25:1 47:1 52:1 58:1 59:1 122:1 151:1 226:1 253:1 259:1 323:1 406:1 515:1 929:1 991:1 1108:1 1187:1 1223:1 1264:1 1417:1 1555:1 1666:1 1829:1 1836:1 1839:1 1844:1 1873:1 1874:1 1962:1 1975:1 # alternariosis cutánea
1:1 4:2 5:1 7:1 9:1 14:1 20:1 21:2 23:1 30:1 50:1 53:1 59:1 63:1 65:1 82:1 88:1 91:1 93:1 94:1 106:1 120:1 122:1 136:1 142:1 154:1 158:1 231:1 272:1 291:1 310:1 317:1 326:1 334:1 335:1 385:1 397:1 400:1 401:1 402:1 406:1 432:1 435:1 436:1 437:1 477:1 478:1 479:1 489:1 555:1 556:1 685:1 929:1 943:1 1220:1 1334:1 1839:1 1844:1 1890:1 1975:1 1984:1 # volumen del pulso alternante - hallazgo
1:1 2:1 3:1 4:1 8:1 10:1 12:1 14:1 22:1 26:1 40:1 47:1 48:1 51:1 55:1 62:1 67:1 71:1 74:1 106:1 136:1 144:1 152:1 155:1 166:1 205:1 210:1 219:1 281:1 288:1 321:1 325:1 359:1 369:1 373:1 376:1 378:1 398:1 409:1 411:1 420:1 421:1 445:1 447:1 457:1 461:1 467:1 468:1 502:1 534:1 544:1 545:1 605:1 610:1 638:1 653:1 654:1 669:1 745:1 842:1 918:1 978:1 1075:1 1331:1 1342:1 1368:1 1390:1 1395:1 1411:1 1426:1 1587:1 1591:1 1597:1 1598:1 1599:1 1610:1 1617:1 1619:1 1620:1 1621:1 1622:1 1623:1 1627:1 1630:1 1632:1 1633:1 1635:1 1636:1 1644:1 1646:1 1648:1 1984:1 # clorhidrato de aluminio ( sustancia )
1:2 4:1 6:1 12:1 16:1 28:1 31:2 35:1 40:4 42:1 45:1 47:2 48:1 52:1 55:1 57:1 73:1 87:1 106:1 108:1 136:1 146:1 152:2 185:1 206:1 210:2 212:2 224:2 274:1 384:1 396:1 434:1 447:1 507:1 536:2 541:1 605:2 610:2 669:2 720:1 830:1 852:1 853:1 855:1 862:1 958:1 962:1 963:1 978:1 1138:1 1224:1 1435:1 1452:1 1691:1 1701:1 1855:1 1984:1 # hidróxido de aluminio + hidróxido de magnesio ( producto )
1:1 2:1 4:1 8:1 10:1 12:1 14:1 22:1 26:1 28:1 47:1 48:1 51:1 55:1 61:1 67:1 70:1 71:1 74:1 106:1 136:1 144:1 155:1 166:1 205:1 219:1 281:1 288:1 321:1 325:1 359:1 369:1 373:1 376:1 378:1 398:1 409:1 411:1 420:1 421:1 447:1 457:1 461:1 467:1 468:1 502:1 534:1 544:1 545:1 638:1 653:1 654:1 745:1 918:1 925:1 978:1 1984:1 # cloruro de aluminio (sustancia)
1:2 3:1 4:2 9:1 10:1 13:1 16:1 23:1 26:1 30:1 45:1 51:1 57:1 61:1 65:1 69:1 70:1 89:1 91:1 102:1 129:1 134:1 146:1 165:1 180:1 183:1 197:1 202:1 203:1 207:1 209:1 225:1 233:1 237:1 240:1 252:1 256:1 260:1 262:1 263:1 271:1 273:1 275:1 276:1 277:1 283:1 284:1 285:1 286:1 293:1 294:1 295:1 301:1 302:1 309:1 327:1 339:1 347:1 546:1 570:1 590:1 833:1 1046:1 1092:1 1270:1 1360:1 1490:1 # estructura del alvéolo dental
1:1 8:1 13:1 17:1 20:1 22:1 26:1 28:1 30:1 32:1 37:1 44:1 46:1 55:1 62:1 76:1 77:1 81:1 82:1 84:1 91:1 141:1 156:1 213:1 341:1 353:1 403:1 428:1 466:1 550:1 565:1 567:1 593:1 698:1 887:1 927:1 1098:1 1108:1 1131:1 1178:1 1247:1 1282:1 1283:1 1293:1 1296:1 1305:1 1306:1 1314:1 1511:1 1532:1 # familia del narciso atrompetado
1:1 7:1 28:1 32:1 35:1 41:1 42:1 56:1 61:1 76:1 190:1 222:1 227:1 267:1 300:1 381:1 526:1 846:1 925:1 1800:1 1966:1 # amaurosis de leber
1:1 11:1 15:1 30:1 33:1 41:1 42:1 48:1 76:1 88:1 91:1 143:1 208:1 487:1 655:1 699:1 759:1 846:1 1523:1 1541:1 1588:1 1602:1 # delfín amazónicos
2:2 14:1 17:1 32:1 38:1 42:2 43:2 46:1 48:1 75:1 76:1 105:1 113:1 132:1 136:1 157:1 159:1 164:1 168:1 170:1 175:1 178:1 182:1 188:1 189:1 191:1 192:1 194:1 199:1 211:1 214:1 215:1 216:1 217:1 244:1 248:1 250:1 251:1 282:1 361:1 364:1 365:1 366:1 443:1 485:1 486:1 690:1 797:1 1363:1 1398:1 # amblyomma marmoreum (organismo)
1:1 2:1 3:1 7:1 30:1 31:1 37:1 42:1 79:1 92:1 136:1 171:1 200:1 278:1 287:1 492:1 511:1 540:1 941:1 1504:1 1559:1 # ceguera de el fumador
15:1 24:1 27:2 32:1 62:1 64:1 66:1 76:1 83:1 150:1 193:1 195:1 312:1 356:1 448:1 644:1 867:1 1376:1 1611:1 1879:1 1963:1 1980:1 # hepatitis amébica
1:1 5:2 10:1 14:1 19:1 30:1 42:1 50:1 51:1 53:1 76:1 100:1 111:1 117:1 198:1 199:1 280:1 355:1 826:1 869:1 878:1 985:1 1232:1 1420:1 1678:1 1990:1 # ameloblastoma de mandíbula
1:1 4:1 7:1 25:1 26:1 30:1 31:1 47:1 81:1 87:1 91:1 141:1 153:1 239:1 259:1 406:1 806:1 1069:1 1471:1 1758:1 1844:1 1933:1 # falta del periodo
1:1 30:1 32:1 40:1 44:1 47:1 50:1 53:1 56:1 60:1 140:1 231:1 287:1 360:1 382:1 658:1 900:1 947:1 1220:1 1243:1 1990:1 # melissa pulegioides
2:1 7:1 8:1 14:2 15:1 18:1 24:1 25:1 32:1 43:1 48:1 53:1 75:1 76:1 83:1 105:1 113:1 153:1 157:1 159:1 164:1 168:1 170:1 175:1 178:1 179:1 182:1 188:1 189:1 191:1 192:1 194:1 211:1 214:1 215:1 216:1 217:1 244:1 248:1 250:1 251:1 311:1 364:1 365:1 366:1 367:1 485:1 486:1 690:1 869:1 1028:1 1078:1 1218:1 1775:1 # cigüeña americano ( organismo )
1:1 12:1 14:1 20:1 26:1 55:1 71:1 76:1 82:1 84:1 109:1 114:1 119:1 148:1 341:1 355:1 387:1 447:1 466:1 945:1 1244:1 1341:1 # abuso de anfetaminas
2:1 6:1 14:2 22:1 23:1 24:1 32:1 43:1 48:1 55:1 71:1 75:1 76:1 84:1 105:1 113:1 136:1 152:1 157:1 158:1 159:1 163:1 164:1 168:1 170:1 175:1 178:1 182:1 188:1 189:1 191:1 192:1 194:1 211:1 212:1 214:1 215:1 216:1 217:1 244:1 248:1 250:1 251:1 254:1 279:1 341:1 364:1 365:1 366:1 424:1 452:1 485:1 486:1 641:1 671:1 690:1 733:1 793:1 882:1 885:1 986:1 1094:1 1923:1 # amianthium muscaetoxicum ( organismo )
6:1 11:1 12:1 18:1 21:1 25:1 28:1 31:1 40:1 45:1 46:1 55:2 57:1 73:2 76:1 87:1 106:1 108:1 110:1 146:1 156:1 201:1 206:1 224:1 235:1 253:1 274:1 299:1 320:1 341:1 396:1 415:1 447:1 507:1 541:1 550:1 716:1 720:1 741:1 801:1 830:1 852:1 853:1 855:1 866:1 958:1 962:1 963:1 1118:1 1138:1 1224:1 1248:1 1271:1 1284:1 1341:1 1435:1 1452:1 1578:1 1691:1 1701:1 1808:1 1855:1 1887:1 # aminoglutetimida, 250 mg, comprimido (producto)
12:1 18:1 27:1 44:1 55:1 65:1 76:1 81:1 93:1 107:1 179:1 193:1 320:1 341:1 351:1 447:1 520:1 559:1 850:1 1341:1 1837:1 1867:1 # amino - oligopeptidasa
4:1 5:1 7:1 12:2 18:1 22:1 44:1 55:1 56:1 76:1 77:1 105:1 123:1 140:1 320:1 340:1 341:1 371:1 428:1 447:1 498:1 893:1 944:1 955:1 1294:1 1341:1 1612:1 1618:1 1625:1 1710:1 1715:1 1719:1 1727:1 1743:1 1744:1 1747:1 1750:1 1896:1 # alergia a la aminofilina
10:1 11:1 15:1 21:1 27:1 32:1 39:1 48:1 76:1 128:1 135:1 143:1 172:1 390:1 413:1 417:1 677:1 1099:1 1586:1 1791:1 # quiste amniótico
2:1 8:1 12:1 19:1 33:1 36:1 39:1 53:1 68:1 72:1 76:1 86:1 99:1 114:1 130:1 148:1 161:1 162:1 238:1 300:1 313:1 387:1 482:1 490:1 563:1 734:1 749:1 869:1 876:1 990:1 1000:1 1033:1 1035:1 1048:1 1052:1 1058:1 1089:1 1145:1 1156:1 1396:1 1400:1 1413:1 1414:1 1415:1 1418:1 1995:1 # infección por amebas
2:1 6:1 8:1 12:2 14:1 15:1 20:1 23:1 24:1 26:1 29:1 36:1 55:1 76:1 83:1 84:1 98:1 109:1 114:1 130:1 148:1 212:1 220:1 254:1 257:1 341:1 387:1 424:1 447:1 466:1 527:1 568:1 591:1 597:1 604:1 641:1 671:1 703:1 723:1 726:1 736:1 756:1 760:1 761:1 763:1 765:1 766:1 767:1 768:1 769:1 770:1 771:1 772:1 773:1 775:1 776:1 777:1 778:1 787:1 788:1 789:1 945:1 1244:1 1341:1 # intoxicación por anfetamina
14:1 41:1 47:1 123:1 148:1 150:1 314:1 970:1 1937:1 # anfibios
1:1 14:1 20:1 21:1 28:1 47:1 73:1 123:1 147:1 148:1 150:1 206:1 208:1 314:1 592:1 809:1 1034:1 1133:1 1263:1 1275:1 1382:1 1558:1 1601:1 1692:1 1740:1 1807:1 1819:1 1881:1 1884:1 1892:1 1893:1 1895:1 1929:1 1930:1 1937:1 1939:1 # proteína de anfibio
2:1 9:1 14:1 22:1 32:2 43:1 44:1 48:1 55:1 75:1 76:2 77:1 105:1 113:1 141:1 152:1 156:1 157:1 159:1 162:1 164:1 168:1 170:1 175:1 178:1 182:1 188:1 189:1 191:1 192:1 194:1 211:1 214:1 215:1 216:1 217:1 244:1 248:1 250:1 251:1 341:1 364:1 365:1 366:1 428:1 452:1 485:1 486:1 565:1 668:1 690:1 887:1 927:1 1098:1 1171:1 1178:1 1247:1 1282:1 1283:1 1293:1 1296:1 1305:1 1306:1 1314:1 # familia amphisbaenidae ( organismo )
8:1 12:1 14:1 15:1 20:1 46:1 55:1 109:1 148:1 174:1 345:1 525:1 603:1 976:1 1399:1 1643:1 # anfomicina
1:1 7:1 8:1 15:1 21:1 25:1 31:1 32:1 35:1 38:1 41:1 76:1 82:1 111:1 115:1 122:1 137:1 147:1 153:1 174:1 190:1 222:1 345:1 367:1 381:1 418:1 595:1 798:1 809:1 840:1 841:1 1087:1 1188:1 1205:1 1227:1 1288:1 1324:1 1344:1 1389:1 1434:1 1454:1 1465:1 1469:1 1470:1 1473:1 1474:1 1475:1 1476:1 1477:1 1478:1 1479:1 1480:1 1481:1 1482:1 1483:1 1484:1 1485:1 1486:1 1487:1 1489:1 1775:1 # sobredosis de amfotericina b
6:1 8:1 12:1 15:1 20:1 26:1 28:1 29:1 44:1 45:2 50:1 57:1 73:1 74:1 76:2 77:1 87:1 95:1 108:1 109:1 146:1 156:1 162:1 206:1 255:1 274:1 345:1 371:1 396:1 428:1 507:1 541:1 715:1 720:1 739:1 830:1 852:1 853:1 855:1 905:1 952:1 958:1 962:1 963:1 1093:1 1138:1 1171:1 1224:1 1244:1 1339:1 1435:1 1452:1 1641:1 1691:1 1701:1 1855:1 # ampicilina + sulbactam (producto)
8:2 10:1 12:1 14:1 15:1 20:1 22:1 26:1 44:1 67:1 71:1 74:1 76:1 77:1 95:1 109:1 144:1 155:1 156:1 166:1 219:1 281:1 288:1 321:1 325:1 345:1 359:1 369:1 371:1 373:1 376:1 378:1 398:1 409:1 411:1 420:1 421:1 428:1 457:1 461:1 467:1 468:1 534:1 544:1 545:1 653:1 654:1 745:1 952:1 1171:1 1339:1 1641:1 # ampicilina ( sustancia )
1:1 3:1 6:2 8:1 13:1 15:1 28:1 29:1 45:2 51:1 57:1 73:1 76:1 77:2 78:1 87:1 95:1 108:1 146:1 156:1 160:1 206:1 255:1 274:2 297:1 345:1 360:1 396:1 451:1 507:1 541:1 720:1 731:1 830:1 852:1 853:1 855:1 868:1 957:1 958:1 962:1 963:1 1138:1 1171:1 1224:1 1339:1 1435:1 1452:1 1539:1 1557:1 1589:1 1641:1 1691:1 1701:1 1717:1 1855:1 1974:1 1987:1 # extracto de ampiciloil ( producto )
7:1 8:1 12:1 20:1 25:1 29:2 30:1 33:1 37:1 38:1 39:1 60:1 68:1 76:1 82:1 86:1 99:1 109:1 116:1 151:1 161:1 187:1 238:1 319:1 460:1 482:1 490:1 495:1 517:1 635:1 701:1 738:1 1095:1 1100:1 1136:1 1235:1 1276:1 1298:1 1327:1 1328:1 1329:1 1332:1 1346:1 1348:1 1349:1 1350:1 1640:1 1679:1 1682:1 1683:1 1685:1 1696:1 1697:1 1699:1 1700:1 1804:1 # reacción adverso a el amsacrina
4:1 7:1 12:1 20:1 22:1 25:1 29:1 30:1 56:1 60:1 76:1 105:1 109:1 140:1 187:1 498:1 517:1 893:1 944:1 955:1 1294:1 1298:1 1612:1 1618:1 1683:1 1710:1 1715:1 1719:1 1727:1 1743:1 1744:1 1747:1 1750:1 1804:1 # alergia a el amsacrina
22:1 30:1 44:1 55:1 76:1 80:1 341:1 565:1 647:1 1243:1 1556:1 1992:1 # amielia
8:1 9:1 10:1 14:2 18:1 22:1 23:1 26:2 65:1 67:1 71:1 74:1 81:1 89:1 144:1 155:1 166:1 219:1 281:1 288:2 311:1 321:1 325:1 347:1 359:1 369:1 373:1 376:1 378:1 398:1 409:1 411:1 420:1 421:1 457:1 461:1 467:1 468:1 534:1 544:1 545:1 590:1 653:1 654:1 745:1 1228:1 # pentanol (sustancia)
17:1 22:1 31:1 35:1 40:1 41:1 44:1 51:1 55:2 76:2 77:2 141:1 222:1 224:1 341:2 360:1 428:1 565:1 595:1 658:1 887:2 927:1 957:1 1098:2 1178:1 1205:1 1247:1 1282:1 1283:1 1293:1 1296:1 1305:1 1306:1 1314:1 1593:1 # amiloidosis familiar
1:3 2:1 3:1 4:1 6:1 7:1 8:1 21:1 29:1 34:1 35:1 36:1 40:1 47:1 51:1 55:1 64:1 76:1 77:1 98:1 122:1 130:1 193:1 278:1 297:1 341:1 360:1 382:1 404:1 405:1 406:1 519:1 564:1 658:1 751:1 790:1 858:1 887:1 921:1 947:1 957:1 1098:1 1121:1 1234:1 1718:1 1785:1 1844:1 1921:1 # alteraciones por depósito de amiloide
1:1 12:1 27:1 28:1 36:2 40:1 44:1 51:1 52:1 55:1 61:1 65:1 76:1 77:1 107:1 169:1 341:1 360:1 361:1 371:1 382:1 529:1 559:1 658:1 754:1 831:1 887:1 917:1 925:1 947:1 957:1 1041:1 1098:1 1281:1 1335:1 1366:1 1858:1 # polineuropatía amiloide , tipo i
8:1 10:1 14:2 22:1 26:1 28:1 34:1 51:1 65:1 67:1 71:1 74:1 100:1 144:1 155:1 166:1 210:1 219:1 254:1 281:1 288:1 321:1 325:1 359:1 369:1 373:1 376:1 378:1 398:1 409:1 411:1 420:1 421:1 457:1 461:1 463:1 467:1 468:1 497:1 534:1 544:1 545:1 653:1 654:1 693:1 745:1 828:1 833:1 1226:1 1420:1 1681:1 # oxandrolona (sustancia)
8:1 14:1 15:2 22:1 27:1 28:1 52:1 55:2 64:1 96:1 104:1 135:1 187:1 312:1 603:1 714:1 857:1 860:1 864:1 986:1 1025:1 1045:1 1428:1 1806:1 # anemia microcitica
10:1 14:1 16:2 17:1 21:1 22:1 35:1 52:1 102:1 352:1 384:1 390:1 667:1 862:1 1025:1 1593:1 1944:1 # anestesiar
6:1 10:1 11:1 14:1 15:1 16:1 28:1 35:1 45:1 52:1 57:1 73:1 87:1 102:1 108:1 143:1 146:1 206:1 274:1 396:1 507:1 541:1 659:1 720:1 830:1 852:1 853:1 855:1 862:1 958:1 962:1 963:1 1025:1 1138:1 1216:1 1224:1 1435:1 1452:1 1691:1 1701:1 1707:1 1855:1 # anestésico (producto)
1:1 3:1 4:1 7:1 10:1 13:1 14:1 16:2 20:1 21:1 23:1 30:1 45:1 57:1 61:1 69:1 70:1 91:1 102:1 120:1 122:1 129:1 134:1 146:1 165:1 180:1 183:1 197:1 202:1 203:1 207:1 208:1 209:1 225:1 233:1 237:1 240:1 252:1 256:1 260:1 262:1 263:1 271:1 273:1 275:1 276:1 277:1 283:1 284:1 285:1 286:1 293:1 294:1 295:1 301:1 302:1 309:1 453:1 579:1 594:1 614:1 699:1 # estructura del esfínter anal
4:1 5:1 14:1 19:2 20:1 22:1 35:1 52:1 107:1 124:1 127:1 280:1 315:1 329:1 331:1 352:1 433:1 446:1 453:1 462:1 469:1 474:1 476:1 480:1 493:1 506:1 539:1 547:1 549:1 560:1 562:1 566:1 572:1 574:1 575:1 578:1 581:1 582:1 583:1 584:1 614:1 1262:1 # neoplasias anal
1:1 2:1 3:2 6:1 13:1 28:1 31:1 37:1 40:1 42:1 45:1 51:1 57:1 62:1 65:1 73:1 76:1 78:1 87:1 108:1 146:1 152:1 171:1 205:1 206:1 210:1 274:1 396:1 445:1 502:1 507:1 541:1 605:1 610:1 638:1 669:1 720:1 830:1 842:1 846:1 852:1 853:1 855:1 918:1 958:1 962:1 963:1 1017:1 1075:1 1138:1 1224:1 1331:1 1342:1 1368:1 1390:1 1395:1 1411:1 1426:1 1435:1 1452:1 1504:1 1587:1 1591:1 1597:1 1598:1 1599:1 1610:1 1617:1 1619:1 1620:1 1621:1 1622:1 1623:1 1627:1 1630:1 1632:1 1633:1 1635:1 1636:1 1644:1 1646:1 1648:1 1691:1 1701:1 1855:1 1856:1 # clorhidrato de tramadol (producto)
14:2 19:1 20:2 537:1 614:2 # ananas
2:1 5:1 7:1 14:2 19:1 20:1 28:1 32:1 42:1 43:1 48:1 52:1 75:1 105:1 113:2 124:1 157:1 159:1 164:1 168:1 170:1 175:1 178:1 182:1 188:1 189:1 191:1 192:1 194:1 204:1 211:1 214:1 215:1 216:1 217:1 244:1 248:1 250:1 251:1 280:1 304:1 315:1 363:1 364:1 365:1 366:1 419:1 433:1 455:1 458:1 485:1 486:1 614:1 690:1 903:1 910:1 916:1 948:1 949:1 951:1 953:1 # género anaplasma (organismo)
6:1 7:1 9:1 10:1 11:1 14:2 15:1 17:1 19:1 20:2 21:1 25:1 35:1 41:1 43:1 46:1 47:1 55:1 62:1 90:1 116:1 117:1 122:1 125:1 143:1 153:1 222:1 229:1 259:1 357:1 392:1 407:1 418:1 537:1 603:1 614:2 660:1 686:1 764:1 806:1 817:1 988:1 1402:1 1748:1 1768:1 1777:1 1796:1 1797:1 1871:1 # anastomosis arteriovenosa anatómico
6:1 9:1 10:2 14:1 16:1 17:1 18:1 19:1 20:1 21:1 22:1 27:1 32:1 35:1 41:1 44:1 46:1 77:1 102:1 117:1 125:1 150:1 190:1 222:1 229:1 289:1 375:1 381:1 390:1 428:1 512:1 537:1 565:1 614:1 817:1 927:1 1099:1 1536:1 1593:1 1613:1 1944:1 1985:1 # estenosis anastomótica biliar
2:1 13:1 14:2 15:1 20:1 25:1 32:1 41:1 43:1 48:1 62:1 75:1 105:1 113:1 157:1 159:1 164:1 168:1 170:1 175:1 178:1 182:1 188:1 189:1 191:1 192:1 194:1 211:1 214:1 215:1 216:1 217:1 244:1 248:1 250:1 251:1 264:1 336:1 364:1 365:1 366:1 367:1 414:1 485:1 486:1 614:1 690:1 988:1 1222:1 1458:1 1532:1 # anatrichosoma ( organismo )
2:1 14:2 32:1 43:1 48:1 67:1 75:1 105:1 113:1 157:1 159:1 164:1 168:1 170:1 175:1 178:1 182:1 188:1 189:1 191:1 192:1 194:1 211:1 214:1 215:1 216:1 217:1 244:1 248:1 250:1 251:1 264:1 281:1 336:1 364:1 365:1 366:1 485:1 486:1 690:1 872:1 1458:1 # anchoa (organismo)
5:2 8:1 9:1 10:1 11:1 14:1 15:1 18:1 19:2 24:1 27:1 28:1 35:1 36:1 37:1 43:1 46:1 74:1 80:1 83:1 100:1 111:1 117:1 123:1 169:1 199:1 201:1 205:1 210:1 280:2 290:1 329:1 332:1 357:1 383:1 463:1 469:1 529:1 616:1 651:1 693:1 721:1 828:1 831:1 1091:1 1291:1 1335:1 1391:1 1420:1 1446:1 1495:1 1885:1 # androblastoma, no clasificado como subtipo en cie-o
9:1 12:1 14:1 18:1 31:1 32:1 40:1 41:1 46:1 52:1 54:1 55:1 100:1 113:1 127:1 145:1 157:1 172:1 210:1 224:1 289:1 330:1 331:1 438:1 447:1 512:1 528:1 536:1 561:1 693:1 774:1 1420:1 1606:1 1613:1 1739:1 # andrógenos neom disminuidos
1:1 2:1 6:1 10:1 14:2 15:1 23:1 26:1 28:1 32:1 34:1 38:1 48:2 72:1 79:1 93:1 100:1 101:1 158:1 170:1 185:1 193:1 210:1 299:1 347:1 351:1 363:1 417:1 419:1 458:1 463:1 484:1 487:1 693:1 799:1 828:1 850:1 889:1 919:1 959:1 1221:1 1364:1 1420:1 1553:1 1580:1 1835:1 # antagonistas de receptor androgénicos
10:1 14:2 18:1 26:1 28:1 41:1 47:1 54:1 65:1 100:1 166:1 210:1 288:1 311:1 369:1 463:1 523:1 526:1 646:1 693:1 828:1 1420:1 # androstano - 3,17 - diol
1:1 7:1 14:1 22:1 28:1 35:1 40:1 46:1 52:2 55:1 104:1 111:1 127:1 199:1 304:1 331:1 382:1 652:1 724:1 728:1 860:1 986:1 1025:1 1428:1 1885:1 # anemia sideroblástica neom
11:1 14:1 15:1 22:1 33:1 48:1 52:1 55:1 104:1 143:1 187:1 487:1 536:1 860:1 986:1 1025:1 1428:1 1472:1 1523:1 1541:1 1602:1 1909:1 # anemia crónico
4:1 8:1 9:1 14:1 17:1 22:2 24:1 38:1 52:1 55:1 67:1 104:1 144:1 155:1 219:1 292:1 380:1 439:1 531:1 661:1 700:1 860:1 986:1 1025:1 1254:1 1428:1 1561:1 # anemia carencial
1:1 7:1 11:1 12:1 14:1 22:1 34:1 36:1 52:1 55:1 58:1 92:1 104:1 126:1 131:1 195:1 379:1 511:1 532:1 553:1 813:1 829:1 832:1 844:1 845:1 848:1 856:1 860:1 986:1 1025:1 1378:1 1428:1 # anemia con cuerpo de heinz
14:1 15:1 22:1 24:1 27:1 43:1 46:1 52:2 55:1 65:1 83:1 104:2 127:1 135:1 195:1 331:1 368:1 430:1 753:1 800:1 860:1 986:1 1025:1 1304:1 1340:1 1428:1 # anemia hemolítica ( neom )
1:1 14:1 22:1 32:1 34:1 37:1 52:1 54:1 55:1 82:1 104:1 528:1 860:1 986:1 1025:1 1428:1 1511:1 # anemia de addison
8:1 10:1 14:1 16:2 21:1 29:1 33:1 35:1 39:2 52:1 58:1 66:1 68:1 86:1 96:1 98:1 99:1 102:1 176:1 177:1 184:1 384:1 390:1 416:1 667:1 862:1 871:1 1025:1 1055:1 1375:1 1600:1 1698:1 1944:1 # anestesiólogo ( ocupación )
1:2 2:1 14:1 24:1 25:1 26:1 30:2 31:1 32:1 37:1 42:1 52:1 61:1 90:1 91:1 113:1 157:1 171:1 361:1 982:1 1010:1 1025:1 1041:1 1230:1 1366:1 1433:1 1714:1 1858:1 # aneurisma del cayado de el aorta
6:1 14:1 25:1 32:1 42:1 52:1 55:1 61:1 113:1 157:1 361:1 451:1 982:1 1025:1 1041:1 1230:1 1366:1 1858:1 1969:1 # aneurisma mixto
1:1 2:2 5:1 6:1 8:1 14:1 15:1 24:1 25:1 26:1 32:1 42:1 52:1 61:1 83:1 90:1 101:1 113:1 157:1 361:1 675:1 805:1 982:1 1010:1 1025:1 1041:1 1230:1 1366:1 1433:1 1608:1 1726:1 1858:1 # aneurisma de la aorta torácica
4:1 7:1 17:1 19:1 21:1 22:2 25:1 26:1 35:1 45:1 54:1 71:1 72:1 82:1 90:1 122:1 153:1 245:1 290:1 329:1 352:1 407:1 418:1 439:1 462:1 481:1 492:1 686:1 739:1 902:1 907:1 1212:1 1402:1 1671:1 1748:1 1768:1 1777:1 1797:1 # ectasia arterial difuso
8:2 9:1 10:1 14:1 15:1 22:1 26:1 40:1 44:1 54:1 67:2 71:1 74:1 114:1 144:1 155:2 166:1 205:1 219:1 281:1 288:1 321:1 325:1 359:1 369:1 373:1 376:1 378:1 380:1 398:1 409:1 411:1 420:1 421:1 457:1 461:1 467:1 468:1 531:1 534:1 544:1 545:1 653:1 654:1 745:1 865:1 1372:1 1416:1 1608:1 # fenciclidina ( sustancia )
1:1 12:1 14:1 20:1 25:1 32:2 35:1 109:1 121:1 140:1 187:1 190:1 803:1 1014:1 1230:1 1392:1 1683:1 1864:1 # crisis de angina
2:1 7:1 8:2 12:1 14:1 15:1 17:1 20:1 24:1 28:1 30:1 36:1 47:1 73:1 96:1 109:1 121:1 130:1 140:1 206:1 213:1 292:1 310:1 345:1 392:1 404:1 472:1 503:1 698:1 762:1 803:1 1258:1 1392:1 1608:1 1864:1 # angina provocar por el ejercicio
3:1 12:1 14:2 20:1 50:1 51:1 96:1 109:1 121:1 140:1 185:1 186:1 388:1 391:1 438:1 796:1 803:1 1120:1 1392:1 1668:1 1864:1 # angina agranulocítica
1:1 3:1 4:2 5:1 12:1 13:1 14:1 18:1 19:1 20:1 27:1 36:1 42:1 44:1 46:1 49:1 50:1 60:1 78:1 87:1 106:1 148:1 160:1 169:1 174:1 198:1 230:1 311:1 313:1 371:1 388:1 395:1 399:1 451:1 529:1 537:1 679:1 831:1 834:1 868:1 979:1 1185:1 1210:1 1335:1 1399:1 1534:1 1539:1 1542:1 1594:1 1650:1 1717:1 1974:1 1987:1 # linfoma extranodal de célula nk / t , tipo nasal
4:1 6:1 8:1 10:1 18:1 27:1 32:1 42:1 44:1 47:1 64:1 96:1 152:1 179:1 247:1 316:1 417:1 434:1 459:1 519:1 520:1 551:1 714:1 757:1 808:1 812:1 818:1 819:1 864:1 938:1 1745:1 1806:1 1851:1 1941:1 # histiocitosis maligno
5:1 7:1 14:2 17:1 19:1 20:1 21:1 23:1 34:1 35:1 44:1 47:1 75:2 81:1 120:1 121:1 124:1 126:1 140:1 152:1 158:1 164:2 169:1 179:1 223:1 235:1 239:1 280:1 315:1 329:1 405:1 433:1 469:1 476:1 489:1 553:1 639:1 718:1 803:1 1080:1 1108:1 1421:1 1501:1 1548:1 1563:1 1592:1 1654:1 # hiperplasia ganglionar gigante
2:1 3:1 4:1 14:1 18:1 42:1 46:1 47:1 52:1 121:1 127:1 132:1 140:1 186:1 247:1 299:1 331:1 408:1 444:1 648:1 694:1 699:1 704:1 796:1 803:1 981:1 983:1 1090:1 1106:1 1320:1 1392:1 1826:1 # angiografía neom normal
1:1 5:1 12:2 14:1 19:1 42:1 44:1 46:1 47:1 50:1 97:1 106:1 121:1 140:1 148:1 174:1 198:1 230:1 279:1 280:1 313:1 360:1 371:1 679:1 803:1 834:1 979:1 1054:1 1185:1 1392:1 1399:1 1534:1 1594:1 1650:1 1663:1 1686:1 1832:1 1907:1 1908:1 1927:1 # linfoma de células t angioinmunoblástico
1:2 2:1 3:1 14:1 30:1 34:1 42:1 47:1 52:1 55:1 61:1 76:1 80:1 81:1 91:1 104:2 115:1 121:1 127:1 140:1 156:1 337:1 341:1 358:1 361:1 405:1 513:1 536:1 647:1 803:1 1017:1 1041:1 1366:1 1392:1 1497:1 1858:1 1954:1 1992:1 # empeoramiento del edema angioneurótico
5:1 16:1 17:1 19:2 43:1 50:1 58:1 66:1 112:1 113:1 133:1 163:1 168:1 198:1 218:1 228:1 338:1 422:1 508:1 696:1 706:1 1096:1 1509:1 1609:1 # espasmo vascular
2:1 4:1 9:1 14:2 18:1 21:1 35:1 42:1 47:1 121:1 132:1 140:1 147:1 167:1 247:1 311:1 375:1 408:1 444:1 642:1 648:1 694:1 803:1 809:1 930:1 981:1 983:1 1090:1 1106:1 1320:1 1345:1 1392:1 1733:1 1868:1 # angiotensina i anormal
14:1 16:1 56:1 85:1 121:1 235:1 431:1 803:1 1949:1 # anglesey
2:1 14:2 32:1 41:1 43:1 48:1 51:1 63:1 75:1 77:1 105:1 113:1 121:1 133:1 157:1 159:1 164:1 168:1 170:1 172:1 175:1 178:1 182:1 188:1 189:1 191:1 192:1 194:1 200:1 211:1 214:1 215:1 216:1 217:1 244:1 248:1 250:1 251:1 364:1 365:1 366:1 485:1 486:1 690:1 708:1 803:1 824:1 923:1 1687:1 # anguillospora ( organismo )
4:2 8:3 9:2 11:1 12:1 14:1 15:1 16:1 17:1 20:1 22:1 23:1 29:1 30:1 32:1 33:1 38:1 39:1 42:1 44:1 48:1 58:1 66:1 68:1 72:1 80:1 81:1 86:1 89:1 96:1 98:1 99:1 109:1 110:1 123:1 133:1 143:1 144:1 159:1 176:1 177:1 184:1 247:1 316:1 338:1 370:1 383:1 412:1 439:1 616:1 727:1 752:1 783:1 856:1 886:1 900:1 971:1 1012:1 1055:1 1108:1 1149:1 1231:1 1250:1 1254:1 1375:1 1388:1 1698:1 1880:1 1912:1 # científico especialista en el reinar animal ( ocupación )
4:1 6:1 14:1 20:1 34:1 42:1 48:1 52:1 62:1 110:1 127:1 159:1 196:1 223:1 247:1 331:1 971:1 988:1 # animal neonato
1:1 3:2 5:1 9:1 13:1 14:2 17:1 21:1 22:1 23:2 25:1 26:1 40:1 48:1 54:1 55:1 62:1 66:1 76:1 78:1 80:1 89:1 110:1 120:1 124:1 149:1 156:1 158:1 159:1 249:1 298:1 315:1 341:1 370:1 445:1 483:1 489:1 647:1 682:1 684:1 737:1 747:1 752:1 825:1 865:1 1233:1 1244:1 1277:1 1321:1 1959:1 1992:1 # implante para tratamiento de aniridia
2:1 13:1 14:2 32:2 34:1 38:1 40:1 43:1 48:3 49:1 75:1 82:2 103:1 104:1 105:1 113:1 147:1 157:1 159:2 164:1 168:1 170:2 175:1 178:1 182:1 188:2 189:1 191:1 192:1 194:1 211:1 214:1 215:1 216:1 217:1 244:1 248:1 250:1 251:1 279:1 364:1 365:1 366:1 464:1 485:1 486:1 690:1 899:1 919:1 1386:1 1511:1 1902:1 # anisotremus davidsoni (organismo)
1:1 3:1 6:1 7:1 10:1 13:1 16:1 30:1 31:1 45:1 51:1 57:1 61:1 63:1 69:1 70:1 77:1 80:1 91:1 102:1 111:1 128:1 129:1 134:1 146:1 150:1 165:1 172:1 180:1 183:1 197:1 202:1 203:1 207:1 209:1 225:1 233:1 234:1 237:1 240:1 252:1 256:1 260:1 262:1 263:1 271:1 273:1 275:1 276:1 277:1 283:1 284:1 285:1 286:1 293:1 294:1 295:1 301:1 302:1 309:1 354:1 413:1 824:1 923:1 969:1 1432:1 1536:1 1564:1 1674:1 # estructura del tobillo izquierdo
1:1 4:1 6:1 9:1 14:1 23:1 32:1 35:1 41:1 51:1 77:1 89:1 116:1 127:1 128:1 172:1 190:1 220:1 222:1 339:1 381:1 413:1 533:1 546:1 570:1 708:1 872:1 957:1 # anquilosis dentoalveolar
1:1 14:1 16:1 30:1 32:1 35:1 41:1 51:1 77:1 82:1 91:1 92:1 128:1 172:1 190:1 222:1 381:1 413:1 530:1 695:1 708:1 742:1 957:1 # anquilosis del hueso
5:1 14:1 17:1 19:1 38:1 50:1 67:1 151:1 187:1 198:1 228:1 323:1 422:1 438:1 701:1 1128:1 1582:1 # páncreas anular
1:3 4:1 11:1 14:2 18:2 26:1 31:1 34:1 42:2 46:1 48:1 64:1 115:1 121:1 131:1 221:1 230:1 247:1 311:2 363:1 419:1 427:1 430:1 458:1 509:1 542:1 589:1 691:1 799:1 826:1 841:1 889:1 922:1 999:1 1023:1 1024:1 1026:1 1063:1 1064:1 1068:1 1070:1 1071:1 1144:1 1191:1 1192:1 1195:1 1240:1 1242:1 1295:1 1313:1 1316:1 1322:1 1367:1 1397:1 1410:1 1447:1 1449:1 1455:1 1459:1 1570:1 1579:1 1583:1 1584:1 1585:1 1752:1 1753:1 1789:1 2001:1# anomalía congénita de dedo de mano
1:2 2:1 5:3 11:1 15:1 17:1 26:1 27:1 28:1 29:1 34:1 37:1 40:1 48:1 49:1 50:1 54:1 55:1 58:1 63:1 64:1 77:1 87:1 90:1 121:1 131:1 132:1 135:1 154:1 174:1 181:1 198:1 218:1 322:1 324:1 346:1 363:1 407:1 419:1 427:1 444:1 454:1 458:1 507:1 508:1 542:1 585:1 587:1 657:1 664:1 691:1 717:1 799:1 824:1 866:1 889:1 922:1 942:1 968:1 996:1 999:1 1023:1 1024:1 1026:1 1063:1 1064:1 1068:1 1070:1 1071:1 1191:1 1192:1 1195:1 1214:1 1313:1 1316:1 1317:1 1367:1 1447:1 1570:1 1577:1 1583:1 1596:1 1772:1 1789:1 1877:1 1911:1 1932:1 1981:1 1986:1 # deformidad congénita de la rodilla (articulación)
4:1 11:1 14:1 18:1 19:1 26:1 27:1 34:1 42:1 46:1 48:1 56:1 64:1 121:1 124:1 131:1 169:1 221:1 230:1 247:1 311:1 363:1 406:1 419:1 427:1 430:1 458:1 509:1 542:1 589:1 691:1 711:1 799:1 831:1 835:1 889:1 902:1 922:1 999:1 1023:1 1024:1 1026:1 1063:1 1064:1 1068:1 1070:1 1071:1 1144:1 1191:1 1192:1 1195:1 1240:1 1242:1 1295:1 1313:1 1316:1 1322:1 1367:1 1397:1 1410:1 1447:1 1449:1 1455:1 1459:1 1570:1 1579:1 1583:1 1584:1 1585:1 1657:1 1752:1 1753:1 1789:1 2001:1# anomalía congénitas múltiple
1:2 2:1 5:3 11:1 26:1 34:1 37:1 40:1 48:1 49:1 50:1 55:1 58:1 64:1 121:1 131:1 132:1 174:1 181:1 198:1 205:1 218:1 322:1 324:1 363:1 419:1 427:1 444:1 458:1 464:1 508:1 542:1 587:1 657:1 691:1 782:1 799:1 866:1 889:1 922:1 968:1 996:1 999:1 1023:1 1024:1 1026:1 1063:1 1064:1 1068:1 1070:1 1071:1 1191:1 1192:1 1195:1 1313:1 1316:1 1317:1 1367:1 1447:1 1570:1 1583:1 1789:1 1854:1 # deformidad congénita de la clavícula
2:1 12:1 14:2 16:1 18:1 30:1 32:1 43:1 48:2 55:1 56:1 71:1 75:1 105:1 107:1 110:1 113:1 157:1 159:1 164:1 168:1 170:1 175:1 178:1 182:1 188:1 189:1 191:1 192:1 194:1 195:1 211:1 214:1 215:1 216:1 217:1 244:1 248:1 250:1 251:1 279:1 311:1 364:1 365:1 366:1 431:1 447:1 485:1 486:1 668:1 690:1 978:1 1371:1 1828:1 # anopheles minimus ( organismo )
1:1 5:1 22:1 30:1 36:1 50:1 106:1 152:1 169:1 198:1 212:1 254:1 424:1 529:1 679:1 718:1 834:1 1185:1 1650:1 1922:1 # hipoxia de el célula
1:1 7:1 8:1 9:1 14:1 18:1 29:1 32:1 35:1 38:1 77:1 98:1 162:1 167:1 190:1 254:1 311:1 642:1 700:1 707:1 715:1 724:1 930:1 1339:1 1345:1 1714:1 # anoxybacillus ayderensis
1:1 7:1 14:1 16:1 18:1 40:1 85:1 167:1 360:1 382:1 434:1 456:1 645:1 658:1 822:1 947:1 1851:1 # anser cygnoides
8:1 14:1 23:1 27:1 31:1 40:1 158:1 224:1 348:1 362:1 623:1 805:1 1285:1 1726:1 # antiácido
10:1 12:1 14:1 15:1 23:1 25:1 26:1 32:1 34:1 48:1 61:1 93:1 105:1 140:1 158:1 170:1 185:1 231:1 347:1 410:1 417:1 517:1 665:1 919:1 944:1 982:1 1835:1 # antagonistas purinérgicos
2:1 11:1 14:2 21:2 23:1 43:1 50:1 51:1 52:1 60:1 90:1 104:1 120:1 121:1 127:1 158:1 200:2 208:1 331:1 391:1 443:1 489:1 674:1 686:1 803:1 1010:1 1443:1 1687:1 # coágulo sanguíneo ante mortem
1:1 2:1 3:1 5:2 7:1 8:1 11:1 13:1 14:1 21:1 23:2 25:1 29:1 34:1 39:1 47:1 50:1 74:1 78:1 86:1 120:1 122:1 131:1 153:1 158:1 161:1 198:1 238:1 259:1 297:1 418:1 450:1 460:1 482:1 489:1 495:1 496:1 579:1 600:1 662:1 794:1 806:1 881:1 905:1 906:1 1049:1 1095:1 1179:1 1557:1 1616:1 1688:1 1734:1 1796:1 1801:1 1822:1 1863:1 # contracción de la cápsula anterior
2:1 4:1 7:2 14:1 17:1 21:2 22:1 23:1 25:2 40:1 43:1 44:1 47:1 49:1 84:1 90:1 120:1 122:2 153:2 158:1 181:1 245:1 259:1 316:1 360:1 407:1 418:2 489:1 579:1 600:1 658:1 686:1 793:1 806:1 906:1 907:1 1179:1 1212:1 1402:1 1748:1 1768:1 1777:1 1796:1 1797:1 1863:1 # arteria ethmoidalis anterior
1:1 9:1 17:1 19:2 20:1 28:1 66:1 116:1 147:1 151:1 249:1 412:1 537:1 557:1 592:1 660:1 1325:1 # venas parotídeas
2:3 3:2 4:2 6:1 7:2 10:1 11:2 12:1 13:1 14:1 16:2 17:1 20:1 21:2 22:1 23:1 25:2 31:1 36:1 43:1 45:1 46:1 47:1 57:1 61:1 69:1 70:1 87:1 90:1 95:1 97:1 102:1 109:1 120:1 122:2 126:1 129:1 130:1 133:1 134:1 146:1 153:2 158:1 165:1 180:1 183:1 197:1 201:1 202:1 203:1 207:1 209:1 225:1 232:1 233:1 237:1 240:1 245:1 252:1 256:1 259:1 260:1 262:1 263:1 271:1 273:1 275:1 276:1 277:1 283:1 284:1 285:1 286:1 293:1 294:1 295:1 301:1 302:1 309:1 337:1 338:1 357:1 379:1 386:1 407:1 418:2 453:1 489:1 579:1 600:1 686:1 705:1 721:1 806:1 906:1 907:1 998:1 1006:1 1179:1 1212:1 1385:1 1402:1 1406:1 1492:1 1748:1 1758:1 1768:1 1777:1 1795:1 1796:1 1797:1 1863:1 1891:1 1894:1 # arteria espinal anterior [ como un todo ] ( estructura corporal )
7:1 41:1 55:1 93:1 116:1 132:1 290:1 423:1 492:1 635:1 1317:1 1792:1 # vermifugos
2:2 3:1 14:3 23:2 31:1 32:1 43:1 48:1 62:1 69:1 75:1 87:1 105:1 113:1 136:1 157:1 158:2 159:1 164:1 168:1 170:1 175:1 178:1 182:1 188:1 189:1 191:1 192:1 194:1 211:1 214:1 215:1 216:1 217:1 244:1 248:1 250:1 251:1 254:1 336:1 337:1 364:1 365:1 366:1 445:1 485:1 486:1 497:1 540:1 690:1 793:2 965:1 1758:1 1904:1 # anthoxanthum odoratum ( organismo )
3:1 8:2 10:1 13:1 14:2 15:1 22:1 23:1 26:1 29:1 44:1 67:1 71:1 74:1 78:1 98:1 144:1 155:1 158:1 166:1 205:1 219:1 281:1 288:1 297:1 321:1 325:1 359:1 369:1 373:1 376:1 378:1 398:1 409:1 411:1 420:1 421:1 450:1 457:1 461:1 467:1 468:1 534:1 544:1 545:1 653:1 654:1 745:1 881:1 921:1 1557:1 1608:1 # antraciclina ( sustancia )
3:1 6:2 9:1 13:1 14:1 18:1 23:1 28:1 45:1 54:1 57:1 64:1 65:1 73:1 78:1 87:1 89:1 97:1 108:1 121:1 146:1 206:1 220:1 274:1 311:1 388:1 396:1 507:1 533:1 541:1 720:1 830:1 852:1 853:1 855:1 958:1 962:1 963:1 1138:1 1210:1 1224:1 1435:1 1452:1 1669:1 1691:1 1701:1 1855:1 # ditranol , ungüento ( producto )
3:1 8:1 10:1 12:1 13:1 14:2 18:1 22:1 23:1 26:1 67:1 71:1 74:1 78:1 128:1 144:1 155:1 158:1 166:1 172:1 219:1 281:1 288:1 320:1 321:1 325:1 359:1 369:1 373:1 376:1 378:1 398:1 409:1 411:1 413:1 420:1 421:1 450:1 457:1 461:1 467:1 468:1 534:1 544:1 545:1 653:1 654:1 745:1 881:1 1229:1 1729:1 1809:1 # antraquinona ( sustancia )
1:3 2:1 5:1 6:3 11:1 12:1 17:1 20:1 24:1 29:1 30:1 41:1 42:1 45:1 62:1 67:1 82:1 91:1 97:1 101:1 104:1 109:1 115:1 141:1 196:1 212:1 254:1 255:1 274:1 292:1 355:1 424:1 513:1 535:1 596:1 641:1 671:1 729:1 750:1 1299:1 1497:1 1589:1 1728:1 1859:1 # factor edematoso de la toxina del carbunco
2:1 4:1 5:1 8:1 11:1 12:1 17:1 24:1 29:1 33:1 35:1 36:1 39:1 41:1 67:1 68:1 86:1 94:1 97:1 98:1 99:1 130:1 177:1 184:1 222:1 291:1 292:1 355:1 454:1 655:1 722:1 729:1 904:1 1859:1 # carbuncosis por inhalación
4:1 9:1 14:1 15:1 22:1 23:2 24:1 27:1 53:2 54:1 76:1 83:1 89:1 105:1 115:1 140:1 158:1 317:1 362:1 410:1 439:1 499:1 623:1 670:1 804:1 851:1 869:1 944:1 1571:1 1631:1 1738:1 1846:1 # medicamento antialérgicos
6:1 14:1 15:1 27:1 28:1 35:1 45:1 47:1 57:1 65:1 73:1 87:1 108:1 135:1 146:1 167:1 206:1 274:1 396:1 430:1 507:1 541:1 720:1 822:1 830:1 852:1 853:1 855:1 930:1 958:1 962:1 963:1 1138:1 1224:1 1304:1 1435:1 1452:1 1691:1 1701:1 1855:1 # ansiolítico ( producto )
8:1 12:1 14:1 18:1 23:1 27:2 43:1 51:1 64:1 96:1 97:1 110:1 111:1 158:1 235:1 279:1 299:1 312:1 362:1 623:1 714:1 985:1 997:1 1054:1 1248:1 1376:1 1519:1 1642:1 1663:1 1686:1 1713:1 1832:1 1879:1 1907:1 1908:1 1927:1 1940:1 # inmunoglobulina antitimocito
6:1 9:1 16:1 21:1 23:1 36:1 42:1 62:1 89:1 104:1 107:1 120:1 145:1 185:1 195:1 196:1 328:1 330:1 513:1 596:1 667:1 800:1 1299:1 1780:1 1988:1 # agentes hematopoyéticos
14:1 23:1 27:1 32:1 35:1 41:1 47:1 150:1 158:1 190:1 222:1 314:1 362:1 381:1 623:1 970:1 # antibiosis
6:1 14:1 15:1 23:1 27:2 28:1 39:1 45:1 57:1 73:1 87:1 108:1 135:1 146:1 150:1 158:1 206:1 274:1 314:1 362:1 396:1 507:1 541:1 623:1 720:1 830:1 852:1 853:1 855:1 958:1 962:1 963:1 1099:1 1138:1 1224:1 1435:1 1452:1 1691:1 1701:1 1855:1 # antibiótico (producto)
6:2 7:2 11:2 14:1 15:2 21:1 23:1 24:1 27:2 34:1 35:1 39:1 58:1 62:1 80:1 84:1 90:1 111:1 122:1 131:1 135:1 143:1 150:2 158:1 314:1 332:1 362:1 472:1 623:1 659:1 666:1 687:1 699:1 885:1 969:1 993:1 1083:1 1099:1 1216:1 1307:1 1707:1 1813:1 # catéter cubierto con antibiótico (objeto físico)
29:1 31:1 40:1 41:1 42:1 44:1 187:1 224:1 536:1 595:1 890:1 1416:1 1600:1 1804:1 1909:1 # macrólidos
7:1 8:1 9:1 10:1 14:3 15:1 22:1 23:2 26:1 27:2 31:1 36:1 46:1 55:1 58:1 67:1 71:1 74:1 80:1 92:1 100:1 126:1 135:1 144:1 155:1 158:2 166:1 219:1 281:1 288:1 321:1 325:1 346:1 359:1 362:2 369:1 370:1 373:1 376:1 378:1 379:1 398:1 409:1 411:1 420:1 421:1 457:1 461:1 467:1 468:1 511:1 532:1 534:1 544:1 545:1 553:1 585:1 623:2 653:1 654:1 680:1 745:1 813:1 829:1 832:1 844:1 845:1 848:1 961:1 976:1 1032:1 1123:1 1148:1 1158:1 1161:1 1162:1 1163:1 1164:1 1165:1 1166:1 1167:1 1168:1 1169:1 1172:1 1173:1 1176:1 1180:1 1181:1 1182:1 1373:1 1865:1 # anticuerpo antiendomisio ( sustancia )
3:1 4:1 7:1 8:1 10:1 13:1 14:2 15:1 22:1 23:1 26:1 27:1 36:1 44:1 52:1 58:1 67:1 71:1 74:1 78:1 92:1 126:1 135:1 144:1 155:1 158:1 166:1 219:1 232:1 253:1 281:1 288:1 296:1 316:1 321:1 325:1 346:1 354:1 359:1 361:1 362:1 369:1 373:1 376:1 378:1 379:1 398:1 409:1 411:1 420:1 421:1 457:1 461:1 467:1 468:1 511:1 532:1 534:1 544:1 545:1 553:1 585:1 623:1 653:1 654:1 745:1 813:1 829:1 832:1 844:1 845:1 848:1 961:1 1032:1 1041:1 1065:1 1123:1 1148:1 1158:1 1161:1 1162:1 1163:1 1164:1 1165:1 1166:1 1167:1 1168:1 1169:1 1172:1 1173:1 1176:1 1180:1 1181:1 1182:1 1603:1 1802:1 # anticuerpo neutralizante ( sustancia )
7:2 14:1 15:1 21:1 23:1 27:1 28:1 36:1 51:1 58:1 65:1 84:1 92:1 93:1 122:1 126:1 135:1 158:1 195:1 299:1 304:1 346:1 362:1 379:1 511:1 532:1 553:1 585:1 623:1 813:1 829:1 832:1 833:1 844:1 845:1 848:1 961:1 1032:1 1123:1 1148:1 1158:1 1161:1 1162:1 1163:1 1164:1 1165:1 1166:1 1167:1 1168:1 1169:1 1172:1 1173:1 1176:1 1180:1 1181:1 1182:1 1215:1 1226:1 1562:1 # anticuerpo heterologos
7:1 14:1 15:1 16:1 23:1 27:1 36:1 58:1 72:1 80:1 81:1 92:1 123:1 126:1 133:1 135:1 150:1 158:1 338:1 346:1 362:1 379:1 511:1 532:1 553:1 585:1 623:1 727:1 813:1 829:1 832:1 844:1 845:1 848:1 886:1 961:1 1032:1 1120:1 1123:1 1148:1 1149:1 1158:1 1161:1 1162:1 1163:1 1164:1 1165:1 1166:1 1167:1 1168:1 1169:1 1172:1 1173:1 1176:1 1180:1 1181:1 1182:1 1250:1 1388:1 1912:1 # anticuerpos biespecíficos
1:1 2:1 3:1 5:1 6:1 12:1 18:1 19:1 38:1 50:1 51:1 72:1 84:1 85:1 97:1 101:1 106:1 111:1 118:1 187:1 198:1 235:1 279:1 299:1 337:1 679:1 834:1 885:1 985:1 997:1 1054:1 1073:1 1114:1 1185:1 1248:1 1519:1 1582:1 1642:1 1650:1 1663:1 1686:1 1713:1 1832:1 1907:1 1908:1 1927:1 1940:1 # célula secretoras de inmunoglobulinas
1:2 2:1 4:1 7:2 12:1 14:1 15:1 18:1 20:1 21:1 23:1 27:1 29:1 36:1 42:1 55:1 58:1 84:1 92:1 109:1 122:1 126:1 132:2 135:1 158:1 247:1 346:1 362:1 379:1 408:1 423:1 444:1 447:1 511:1 532:1 553:1 585:1 623:1 648:1 694:1 813:1 829:1 832:1 844:1 845:1 848:1 945:1 961:1 981:1 983:1 1032:1 1090:1 1106:1 1123:1 1148:1 1158:1 1161:1 1162:1 1163:1 1164:1 1165:1 1166:1 1167:1 1168:1 1169:1 1172:1 1173:1 1176:1 1180:1 1181:1 1182:1 1215:1 1317:1 1320:1 1746:1 # determinación de anticuerpos normal
3:1 7:1 11:1 13:1 14:1 15:1 20:1 21:1 23:2 27:1 28:1 34:1 36:1 58:1 73:1 78:1 92:1 126:1 131:1 135:1 147:1 158:1 206:1 208:1 346:1 362:1 379:1 450:1 511:1 532:1 553:1 585:1 592:1 623:1 662:1 809:1 813:1 829:1 832:1 844:1 845:1 848:1 881:1 961:1 1032:1 1034:1 1049:1 1123:1 1133:1 1148:1 1158:1 1161:1 1162:1 1163:1 1164:1 1165:1 1166:1 1167:1 1168:1 1169:1 1172:1 1173:1 1176:1 1180:1 1181:1 1182:1 1263:1 1275:1 1382:1 1558:1 1601:1 1616:1 1688:1 1692:1 1740:1 1801:1 1807:1 1819:1 1822:1 1881:1 1884:1 1892:1 1893:1 1895:1 1929:1 1930:1 1939:1 # anticuerpo contra proteína
7:1 8:1 10:1 11:1 14:2 15:2 22:1 23:1 26:1 27:2 36:1 58:1 67:1 71:1 74:1 92:1 126:1 135:2 143:1 144:1 155:1 158:1 166:1 219:1 281:1 288:1 321:1 325:1 346:1 359:1 362:1 369:1 373:1 376:1 378:1 379:1 398:1 409:1 411:1 420:1 421:1 430:1 457:1 461:1 467:1 468:1 511:1 532:1 534:1 544:1 545:1 553:1 585:1 623:1 653:1 654:1 677:1 745:1 813:1 829:1 832:1 844:1 845:1 848:1 961:1 1032:1 1123:1 1148:1 1158:1 1161:1 1162:1 1163:1 1164:1 1165:1 1166:1 1167:1 1168:1 1169:1 1172:1 1173:1 1176:1 1180:1 1181:1 1182:1 1304:1 # anticuerpo lítico (sustancia)
7:1 8:1 10:1 14:3 15:2 17:1 22:1 23:2 24:1 26:1 27:2 36:1 47:1 54:1 58:1 67:1 71:1 74:1 83:1 92:1 126:1 135:2 144:1 155:1 158:2 166:1 219:1 234:1 281:1 288:1 292:1 321:1 325:1 346:1 359:1 362:2 368:1 369:1 373:1 376:1 378:1 379:1 398:1 409:1 411:1 420:1 421:1 457:1 461:1 467:1 468:1 511:1 532:1 534:1 544:1 545:1 553:1 585:1 623:2 646:1 653:1 654:1 745:1 813:1 829:1 832:1 844:1 845:1 848:1 909:1 961:2 974:1 1032:2 1123:1 1148:1 1158:1 1161:1 1162:1 1163:1 1164:1 1165:1 1166:1 1167:1 1168:1 1169:1 1172:1 1173:1 1176:1 1180:1 1181:1 1182:1 1513:1 1899:1 # anticuerpo anticardiolipina (sustancia)
1:1 2:1 3:1 7:1 10:1 11:1 12:2 16:1 17:1 21:1 28:1 30:1 31:1 40:1 44:1 52:1 65:1 75:1 102:1 122:1 150:1 152:1 210:1 224:1 299:1 314:1 337:1 371:1 390:1 463:1 540:1 559:1 650:1 862:1 1281:1 1353:1 1580:1 1944:1 # drogar inhibidora de el colinesterasa
11:1 14:1 15:1 23:1 27:1 33:1 87:1 135:1 143:1 158:1 362:1 623:1 677:1 961:1 1032:1 1870:1 # anticodón
1:1 6:1 14:1 16:1 23:1 27:1 28:1 38:1 40:1 45:1 57:1 73:2 87:1 108:1 146:1 158:1 193:1 206:1 274:1 362:1 382:1 393:1 396:1 507:1 541:1 623:1 673:1 720:1 820:1 830:1 852:1 853:1 855:1 958:1 962:1 963:1 1138:1 1224:1 1435:1 1452:1 1691:1 1701:1 1810:1 1855:1 # antidepresivo ( producto )
8:1 9:1 10:1 14:2 17:1 21:1 22:2 23:2 26:1 27:1 38:1 40:1 54:1 67:1 71:1 74:1 89:1 120:1 144:1 145:1 155:1 158:1 166:1 185:1 219:1 258:1 281:1 288:1 321:1 325:1 328:1 330:1 359:1 362:1 369:1 373:1 376:1 378:1 398:1 409:1 411:1 420:1 421:1 457:1 461:1 467:1 468:1 534:1 544:1 545:1 623:1 653:1 654:1 684:1 745:1 820:1 865:1 1551:1 1593:1 1901:1 # agente antidiarreico (sustancia)
11:1 14:1 15:1 20:1 21:1 23:1 27:1 28:1 30:1 34:1 73:1 121:1 131:1 135:1 143:1 145:1 147:1 158:1 206:1 208:1 362:1 592:1 623:1 677:1 691:1 809:1 922:1 961:1 1032:1 1034:1 1133:1 1263:1 1275:1 1382:1 1558:1 1601:1 1652:1 1692:1 1740:1 1807:1 1819:1 1881:1 1884:1 1892:1 1893:1 1895:1 1929:1 1930:1 1939:1 # proteína anticongelantes
1:1 8:1 9:1 10:1 14:2 18:1 20:1 21:1 22:1 23:1 26:1 28:1 67:1 71:1 73:1 74:1 144:1 145:1 147:1 155:1 158:1 166:1 206:1 208:1 219:1 281:1 288:1 289:1 321:1 325:1 330:1 359:1 369:1 373:1 376:1 378:1 398:1 409:1 411:1 412:1 420:1 421:1 457:1 461:1 467:1 468:1 534:1 544:1 545:1 592:1 653:1 654:1 697:1 745:1 774:1 809:1 975:1 1012:1 1027:1 1034:1 1042:1 1047:1 1060:1 1061:1 1133:1 1139:1 1193:1 1194:1 1196:1 1197:1 1199:1 1200:1 1202:1 1203:1 1204:1 1263:1 1275:1 1382:1 1558:1 1601:1 1692:1 1740:1 1807:1 1819:1 1881:1 1884:1 1892:1 1893:1 1895:1 1929:1 1930:1 1939:1 # antígeno de proteína c ( sustancia )
2:1 6:1 38:1 72:1 79:1 101:1 149:1 193:1 351:1 484:1 850:1 959:1 1221:1 1364:1 1553:1 1850:1 # receptor kir2dl2
1:1 2:1 9:1 14:2 18:1 23:1 42:1 113:1 145:1 158:1 174:1 289:1 319:1 330:1 412:1 657:1 697:1 774:1 826:1 975:1 1012:1 1027:1 1042:1 1047:1 1060:1 1061:1 1139:1 1193:1 1194:1 1196:1 1197:1 1199:1 1200:1 1202:1 1203:1 1204:1 # antígeno de forssman
10:1 11:1 14:1 15:1 23:1 26:1 27:1 32:1 35:1 41:1 76:1 143:1 152:1 158:1 166:1 205:1 362:1 417:1 623:1 652:1 655:1 659:1 728:1 1244:1 1588:1 1707:1 1928:1 # antihistamínicos clásicos
6:1 28:1 36:1 45:1 57:2 73:1 79:1 87:1 104:1 106:1 108:1 146:1 152:1 169:1 206:1 235:1 274:1 299:1 396:1 507:1 529:1 541:1 718:1 720:1 830:1 852:1 853:1 855:1 926:1 958:1 962:1 963:1 1138:1 1224:1 1248:1 1435:1 1452:1 1691:1 1701:1 1808:1 1855:1 1922:1 # hipoglucemiante ( producto )
8:1 9:1 10:1 14:2 21:1 22:1 23:2 26:1 27:1 32:1 56:1 67:1 71:1 74:1 77:1 89:1 120:1 144:1 145:1 155:1 158:1 166:1 185:1 219:1 281:1 288:1 321:1 325:1 328:1 330:1 359:1 362:1 369:1 373:1 376:1 378:1 398:1 409:1 411:1 420:1 421:1 457:1 461:1 467:1 468:1 534:1 544:1 545:1 623:1 653:1 654:1 745:1 755:1 856:1 1422:1 # agente antileishmaniasis ( sustancia )
2:1 14:1 15:1 16:2 19:1 21:1 27:1 28:1 32:1 43:1 45:1 46:1 48:1 52:1 53:1 55:1 64:1 75:2 82:1 96:1 105:1 113:1 157:1 159:1 164:1 168:1 170:1 175:1 178:1 182:1 187:1 188:1 189:1 191:1 192:1 194:1 211:1 214:1 215:1 216:1 217:1 244:1 248:1 250:1 251:1 287:1 364:1 365:1 366:1 403:1 485:1 486:1 516:1 603:1 667:1 690:1 695:1 857:1 862:1 891:1 1122:1 1376:1 1659:1 1924:1 # nesoctites micromegas (organismo)
9:2 10:1 14:1 15:1 16:2 21:3 23:3 27:1 28:1 32:1 34:1 35:1 38:1 41:1 55:1 89:2 93:1 110:1 111:1 120:2 121:1 145:1 158:1 185:1 187:1 190:1 328:2 330:1 336:1 362:1 375:1 384:1 390:1 393:1 417:1 603:1 623:1 667:1 691:1 716:1 857:1 1586:1 1604:1 1780:1 1885:1 # hongos resistentes a agentes antimicrobianos
4:1 7:1 11:1 14:1 17:1 22:1 23:1 24:1 27:1 29:1 42:1 56:1 71:1 105:1 110:1 132:1 140:1 158:1 163:1 279:1 292:1 362:1 408:1 498:1 623:1 859:1 890:1 893:1 944:1 955:1 1201:1 1294:1 1369:1 1612:1 1618:1 1710:1 1715:1 1719:1 1727:1 1735:1 1743:1 1744:1 1747:1 1750:1 1923:1 # alergia a fármaco antimuscarínico
9:1 12:1 14:1 18:1 23:1 27:1 41:1 52:1 64:1 107:1 123:1 124:1 127:1 145:1 158:1 289:1 330:1 331:1 362:1 446:1 512:1 539:1 560:1 561:1 562:1 566:1 580:1 623:1 652:1 764:1 774:1 1281:1 1613:1 # antineoplásicos fitógenos
3:2 8:1 15:1 17:2 19:1 27:1 31:1 35:1 37:1 38:1 64:1 66:2 73:1 118:1 135:1 171:1 193:1 249:2 298:2 312:1 329:1 345:1 483:2 618:1 673:1 790:1 1356:1 1684:1 1779:1 1963:1 # preparado parasiticida
1:1 2:1 8:1 10:2 12:1 14:1 16:1 22:1 26:1 30:1 31:1 40:1 41:1 54:1 67:1 71:1 74:1 80:1 87:1 102:1 144:1 150:1 152:1 155:1 166:1 174:2 219:1 224:1 281:1 288:1 314:1 321:1 325:1 359:1 369:1 373:1 376:1 378:1 398:1 409:1 411:1 420:1 421:1 457:1 461:1 467:1 468:1 534:1 540:1 544:1 545:1 594:1 653:1 654:1 745:1 1590:1 1815:1 1919:1 1986:1 # inhibidor de el fosfodiesterasa ( sustancia )
6:1 9:1 14:1 21:1 23:2 27:1 28:1 73:1 89:1 120:1 145:1 147:1 158:1 169:1 185:1 206:1 328:1 330:1 362:1 592:1 623:1 831:1 1133:1 1705:1 # agente antiprotozoarios
11:1 14:1 23:1 27:1 29:1 41:1 42:1 64:1 69:1 71:1 132:1 145:1 158:1 362:1 408:1 623:1 643:1 655:1 697:1 859:1 890:1 975:1 1088:1 1201:1 1369:1 1376:1 1661:1 1735:1 # fármacos antitusígenos
8:1 10:1 13:1 14:2 22:1 23:1 26:1 33:1 49:1 67:1 71:1 74:1 144:1 155:1 158:1 166:1 219:1 281:1 288:1 321:1 325:1 359:1 369:1 373:1 376:1 378:1 398:1 409:1 411:1 420:1 421:1 450:1 457:1 461:1 467:1 468:1 534:1 536:1 544:1 545:1 653:1 654:1 745:1 1472:1 # dantrón ( sustancia )
11:1 13:1 14:1 15:1 23:1 25:1 28:1 77:1 95:1 143:1 158:1 353:1 367:1 450:1 514:1 1301:1 1843:1 1900:1 # antro pilórico
1:1 3:1 5:1 10:1 13:1 15:1 16:1 24:1 27:1 30:1 45:1 50:1 57:1 61:1 69:1 70:1 83:1 90:1 102:1 129:1 134:1 135:1 146:1 165:1 180:1 183:1 197:1 198:1 202:1 203:1 207:1 209:1 225:1 233:1 237:1 240:1 252:1 256:1 260:1 262:1 263:1 271:1 273:1 275:1 276:1 277:1 283:1 284:1 285:1 286:1 293:1 294:1 295:1 301:1 302:1 309:1 368:1 570:1 717:1 908:1 1097:1 1214:1 1301:1 # estructura de el válvula aórtica
1:1 2:1 6:1 27:2 32:1 38:1 40:1 42:1 62:1 64:1 90:1 136:1 196:1 312:1 356:1 360:1 361:1 382:1 448:1 596:1 658:1 717:1 947:1 1010:1 1299:1 1376:1 1559:1 1879:1 1980:1 # aortitis reumatoidea
16:1 19:1 22:1 28:1 35:2 38:1 73:1 112:1 141:1 173:1 186:1 206:1 299:1 329:1 352:1 384:1 393:1 462:1 704:1 719:1 1580:1 1604:1 1826:1 1866:1 # afasia progresiva
1:1 7:1 9:1 24:1 37:1 49:1 53:1 80:1 95:1 96:1 114:1 115:1 132:1 148:1 303:1 324:1 387:1 423:1 441:1 499:1 689:1 762:1 815:1 843:1 912:1 931:1 937:1 1037:1 1053:1 1059:1 1062:1 1072:1 1074:1 1076:1 1081:1 1085:1 1101:1 1104:1 1117:1 1126:1 1129:1 1130:1 1132:1 1141:1 1142:1 1143:1 1150:1 1151:1 1153:1 1174:1 1175:1 1183:1 1546:1 # enfermedad de pie y boca
1:1 4:1 5:1 9:1 16:1 17:1 30:1 33:1 35:1 38:2 39:1 42:1 68:1 73:1 127:1 132:1 221:1 228:1 384:1 393:1 408:1 410:1 416:1 470:1 673:1 871:1 880:1 904:1 1604:1 1810:1 1854:1 # alarma de presión en el vía aéreo
32:1 36:1 46:1 55:1 204:1 212:1 976:1 1969:1 # apomixis
1:1 2:2 3:1 8:1 10:1 12:1 14:1 20:1 22:1 26:1 36:1 40:1 43:1 46:1 51:1 62:1 67:1 71:1 74:1 109:1 123:1 144:1 152:1 155:1 166:1 204:1 205:1 210:1 219:1 281:1 288:1 321:1 325:1 357:1 359:1 369:1 373:1 376:1 378:1 398:1 409:1 411:1 420:1 421:1 442:1 443:1 445:1 457:1 461:1 467:1 468:1 502:1 534:1 544:1 545:1 605:1 610:1 638:1 653:1 654:1 669:1 745:1 842:1 918:1 1075:1 1331:1 1342:1 1365:1 1368:1 1390:1 1395:1 1411:1 1426:1 1587:1 1591:1 1597:1 1598:1 1599:1 1610:1 1617:1 1619:1 1620:1 1621:1 1622:1 1623:1 1627:1 1630:1 1632:1 1633:1 1635:1 1636:1 1644:1 1646:1 1648:1 1787:1 1973:1 # clorhidrato de apomorfina ( sustancia )
2:1 4:1 12:1 14:1 32:1 36:1 43:1 44:1 48:1 63:1 71:1 75:1 94:1 105:1 106:1 107:1 113:1 121:1 140:1 157:1 159:1 164:1 168:1 170:1 175:1 178:1 182:1 188:1 189:1 191:1 192:1 194:1 204:1 211:1 214:1 215:1 216:1 217:1 244:1 248:1 250:1 251:1 272:1 279:1 291:1 364:1 365:1 366:1 371:1 397:1 485:1 486:1 668:1 690:1 973:1 1253:1 1392:1 1828:1 # apophallus muhlingi (organismo)
2:1 4:1 6:1 18:1 19:1 42:1 45:1 52:1 58:1 72:1 81:1 127:1 132:1 133:1 247:1 253:1 274:1 323:1 331:1 408:1 444:1 481:1 515:1 648:1 694:1 727:1 886:1 981:1 983:1 1090:1 1106:1 1149:1 1187:1 1264:1 1320:1 1417:1 1555:1 1666:1 1716:1 1829:1 1836:1 1873:1 1874:1 1962:1 # aspecto cutáneo normal
1:2 4:1 5:1 6:1 7:1 9:2 16:1 19:1 21:1 23:2 26:1 27:1 32:1 35:1 37:1 40:1 45:1 49:1 56:1 72:1 73:1 81:1 85:1 89:2 111:1 112:1 119:1 133:1 181:1 190:1 199:1 261:1 274:1 324:1 327:1 339:1 347:1 362:1 384:1 449:1 481:1 522:1 536:1 546:1 587:1 590:1 640:1 645:1 667:1 727:1 743:1 820:1 886:1 1046:1 1056:1 1099:1 1149:1 1270:1 1360:1 1404:1 1409:1 1490:1 1689:1 1716:1 1773:1 1790:1 1853:1 # aspecto de la prótesis dental (entidad observable)
1:1 6:1 7:1 9:1 19:1 23:1 27:1 30:1 37:1 40:2 43:1 45:1 49:1 54:1 56:1 72:1 81:1 85:1 89:1 91:1 95:1 110:1 111:1 112:1 119:1 133:1 181:1 193:1 199:1 261:1 274:1 324:1 362:1 449:1 481:1 522:1 587:1 640:1 645:1 727:1 743:1 820:1 886:1 1056:1 1149:1 1232:1 1310:1 1325:1 1404:1 1409:1 1689:1 1716:1 1773:1 1790:1 1853:1 # aspecto del epidídimo (entidad observable)
2:1 3:1 7:1 8:1 9:2 15:1 23:1 26:1 27:1 37:1 49:1 50:1 54:1 56:1 61:1 64:1 70:1 81:2 89:1 100:1 174:1 204:1 231:1 239:1 312:1 337:1 345:1 347:1 429:1 442:1 590:1 618:1 657:1 680:1 838:1 851:1 864:1 1228:1 1337:1 1403:1 1680:1 1840:1 # apendicitis purulenta perforada
1:1 4:1 5:1 10:1 15:1 24:1 50:1 54:1 56:1 69:1 72:1 77:1 79:2 96:1 100:1 127:1 198:1 204:1 363:1 524:1 666:1 699:1 709:1 838:1 851:1 1723:1 1813:1 1958:1 # fístula de apéndice ileocecal
5:1 9:1 11:1 15:1 30:1 50:1 54:1 56:1 57:1 58:1 79:1 81:1 96:1 100:1 198:1 204:1 218:1 279:1 346:1 508:1 664:1 680:1 838:1 851:1 942:1 1206:1 1228:1 1274:1 1302:1 1371:1 1723:1 # mucocele apendicular
1:1 6:1 15:1 42:2 46:1 54:1 62:1 79:1 100:1 104:1 195:1 196:1 204:1 230:1 363:1 513:1 596:1 709:1 800:1 817:1 838:1 851:1 1299:1 1770:1 # hematoma de apéndice
1:1 5:1 6:1 10:1 14:1 16:1 23:1 27:2 30:1 50:1 64:1 81:1 84:1 91:1 102:1 110:1 158:1 198:1 204:1 279:1 459:1 519:1 682:1 740:1 1376:1 1765:1 # estimulantes del apetito
4:1 10:1 12:2 13:1 16:2 20:1 21:1 22:1 23:1 27:1 35:1 38:1 62:1 102:1 109:1 120:1 257:1 352:1 384:1 393:1 453:1 459:1 580:1 667:1 735:1 899:1 1406:1 1532:1 1569:1 1604:1 1765:1 1780:1 # atresia intestinal
1:2 2:1 8:1 9:1 11:1 15:1 24:2 27:1 29:1 30:1 33:1 35:1 39:1 44:1 47:2 51:1 64:1 65:1 68:1 76:1 83:1 86:1 98:1 99:1 124:1 150:1 177:1 184:1 204:1 282:1 312:1 502:1 527:1 568:1 591:1 601:1 604:1 606:1 608:1 636:1 637:1 650:1 790:1 833:1 1308:1 1779:1 1846:1 1897:1 1913:1 1965:1 # cambio de color en el sitio de aplicación
1:1 7:1 8:1 9:1 15:1 17:1 24:1 28:1 29:1 30:1 33:2 35:1 39:2 41:1 44:1 68:2 75:1 83:1 86:1 98:1 99:1 106:1 124:1 177:1 184:1 204:1 222:1 304:1 416:1 470:1 526:1 527:1 568:1 591:1 601:1 604:1 606:1 608:1 636:1 637:1 1308:1 1792:1 1800:1 1913:1 # erosión en el lugar de aplicación
1:2 8:2 15:1 20:1 24:1 25:1 26:1 29:2 30:1 33:2 34:1 39:2 44:1 64:1 68:2 83:1 86:2 98:2 99:2 124:1 149:1 177:2 184:2 204:1 223:1 258:1 427:1 465:1 527:1 568:1 591:1 601:1 604:1 606:1 608:1 636:1 637:1 854:1 1134:1 1308:1 1869:1 1913:1 # irritación de el zona de aplicación
1:1 2:1 3:2 6:1 22:1 32:1 40:1 43:1 46:1 54:1 73:1 101:1 127:1 133:1 147:1 212:1 337:1 357:1 382:1 528:1 1159:1 1705:1 # dispraxia ideomotora
5:1 14:1 23:1 26:1 38:1 50:1 64:1 73:1 74:1 95:1 158:1 193:1 198:1 204:1 288:1 415:1 427:1 496:1 673:1 794:1 905:1 1310:1 1356:1 1578:1 1734:1 1905:1 # aprepitant , 125 mg , cápsula
2:1 8:1 10:1 12:1 14:1 20:1 22:1 25:1 26:1 29:1 36:1 58:1 67:1 71:1 74:1 109:1 130:1 144:1 155:1 166:1 204:1 219:1 281:1 288:1 321:1 325:1 359:1 369:1 372:1 373:1 376:1 378:1 398:1 409:1 411:1 420:1 421:1 457:1 461:1 467:1 468:1 517:1 534:1 544:1 545:1 620:1 653:1 654:1 745:1 1298:1 1453:1 # acuaporina - 1 ( sustancia )
1:1 4:1 6:1 9:1 16:1 29:1 30:1 45:1 53:1 57:1 58:1 67:1 85:1 91:1 92:1 108:1 115:1 141:1 146:1 274:1 380:1 396:1 532:1 679:1 720:1 811:1 830:1 963:1 1453:1 1471:1 1949:1 # acueducto del mesencéfalo
3:1 17:1 32:1 119:1 150:1 298:1 1241:1 # arabis
12:1 17:1 20:1 27:1 109:1 253:1 355:1 580:1 729:1 1569:1 1694:1 # arbutina
7:1 14:1 17:1 18:1 24:1 28:1 29:1 45:1 52:1 111:1 162:1 213:1 255:1 304:1 311:1 363:1 419:1 455:1 458:1 593:1 715:1 903:1 910:1 916:1 948:1 949:1 951:1 953:1 1078:1 1093:1 1245:1 1667:1 1972:1 # género arcanobacterium
14:2 15:1 17:1 24:1 30:2 44:2 83:1 94:1 121:2 145:2 213:1 264:1 593:1 601:1 803:2 1243:2 1494:1 1652:2 1913:1 # angelica archangelica
7:1 9:1 17:1 21:1 23:1 28:1 89:1 92:1 120:1 122:1 128:1 304:1 328:1 473:1 579:1 1562:1 1916:1 # arquenteron
6:1 7:1 17:1 28:1 45:1 52:1 79:1 94:1 96:1 193:1 213:1 274:1 304:1 363:1 419:1 455:1 458:1 593:1 668:1 903:1 910:1 916:1 948:1 949:1 951:1 953:1 1553:1 1723:1 1788:1 # género arctocephalus
2:2 3:1 4:1 6:2 9:1 10:1 11:2 13:1 16:1 17:1 21:1 23:1 31:2 36:2 37:1 43:1 44:1 45:1 46:1 53:1 57:1 61:1 69:1 70:1 75:1 76:1 87:1 89:1 92:1 97:1 102:1 107:1 124:1 126:1 127:1 128:1 130:1 134:1 146:1 151:1 165:1 171:1 179:1 180:1 197:1 201:1 202:1 207:1 209:1 220:1 225:1 232:1 233:1 237:1 240:1 252:1 256:1 260:1 262:1 263:1 271:1 273:1 275:1 277:1 283:1 284:1 285:1 293:1 294:1 302:1 317:1 337:1 349:1 350:1 357:1 379:1 386:1 430:1 446:1 473:1 500:1 520:1 533:1 670:1 705:1 721:1 792:1 869:1 914:1 998:1 1304:1 1387:1 1492:1 1548:1 1631:1 1741:1 1758:1 1795:1 1891:1 1894:1 # ligamento poplíteo arqueado [como un todo] (estructura corporal)
1:1 2:1 3:2 4:1 5:2 6:1 7:1 8:1 10:1 13:1 16:1 21:1 22:1 25:1 45:1 57:1 58:1 61:1 62:2 65:2 69:1 70:1 97:1 101:1 102:1 106:1 122:1 129:1 134:1 141:1 146:1 149:1 165:1 180:1 183:1 196:1 197:1 202:1 203:1 207:1 209:1 213:1 225:1 232:1 233:1 237:1 240:1 245:1 252:1 256:1 260:1 262:1 263:1 271:1 273:1 275:1 276:1 277:1 278:1 283:1 284:1 285:1 286:1 293:1 294:1 295:1 301:1 302:1 309:1 310:1 620:1 710:1 759:1 814:1 943:1 984:1 1234:1 1330:1 1491:1 1574:1 1702:1 1720:1 1755:1 # estructura de la circunvolución olfatoria lateral
9:2 13:1 17:1 21:1 28:1 29:1 35:1 38:1 45:1 48:1 64:1 85:1 162:1 167:1 255:1 314:1 353:1 360:1 440:1 642:1 700:1 715:1 732:1 811:1 883:1 930:1 1093:1 1125:1 1345:1 1561:1 1754:1 # arenibacter troitsensis
9:1 17:2 20:1 38:1 70:1 136:1 174:1 355:1 557:1 700:1 1108:1 1561:1 # bufo arenarum
1:2 2:1 7:1 8:2 9:2 12:1 15:1 17:1 19:1 20:1 36:1 37:1 49:1 53:1 60:1 67:1 80:1 105:1 109:1 114:1 115:1 123:1 130:1 132:1 140:1 148:1 155:1 322:1 324:1 345:1 370:1 380:1 383:1 387:1 399:1 423:1 441:1 499:1 531:1 537:1 616:1 689:1 807:1 815:1 843:1 912:1 931:1 937:1 944:1 968:1 1037:1 1053:1 1059:1 1062:1 1072:1 1074:1 1076:1 1081:1 1085:1 1101:1 1104:1 1117:1 1126:1 1129:1 1130:1 1132:1 1141:1 1142:1 1143:1 1150:1 1151:1 1153:1 1174:1 1175:1 1183:1 1231:1 1260:1 1267:1 1419:1 1427:1 1436:1 1437:1 1439:1 1460:1 1468:1 1510:1 1525:1 1527:1 1530:1 1542:1 1721:1 1766:1 1767:1 1776:1 1778:1 1783:1 1786:1 1794:1 1799:1 1814:1 1817:1 1818:1 1821:1 1864:1 1982:1 # enfermedad por deficiencia de arginasa
5:1 12:2 17:1 19:1 20:1 28:1 40:1 48:1 54:1 65:1 105:1 109:1 140:1 152:1 210:1 280:1 463:1 605:1 610:1 669:1 896:1 944:1 978:1 1226:1 1503:1 1595:1 1664:1 1864:1 # arginina dihidrolasa
8:1 12:1 13:1 27:1 36:1 44:1 50:1 52:1 64:1 70:1 104:1 169:1 202:1 371:1 529:1 831:1 864:1 1030:1 1281:1 1335:1 1669:1 1762:1 # citrulinemia tipo 1
8:1 10:1 12:2 14:1 17:2 19:1 20:1 22:1 23:1 26:1 44:1 48:1 59:1 60:1 67:1 71:1 74:1 75:1 105:1 109:1 140:1 144:1 155:1 166:1 179:1 219:1 281:1 288:1 321:1 325:1 359:1 369:1 373:1 376:1 378:1 398:1 399:1 409:1 411:1 420:1 421:1 457:1 461:1 467:1 468:1 520:1 534:1 544:1 545:1 653:1 654:1 745:1 944:1 978:1 1548:1 1664:1 1864:1 1924:1 # arginina - arnt ligasa (sustancia)
2:1 10:1 14:1 17:1 25:1 27:1 32:2 40:1 43:1 48:1 49:1 75:1 105:1 113:1 157:1 159:1 164:1 168:1 170:1 175:1 178:1 181:1 182:1 188:1 189:1 191:1 192:1 194:1 211:1 214:1 215:1 216:1 217:1 226:1 244:1 248:1 250:1 251:1 364:1 365:1 366:1 417:1 459:1 485:1 486:1 690:1 820:1 1230:1 1773:1 # aristida ( organismo )
6:1 8:1 10:1 14:1 15:1 17:1 20:1 22:1 24:1 26:1 27:1 28:1 34:1 46:1 67:1 71:1 74:1 79:1 83:1 84:1 135:1 144:1 155:1 166:1 219:1 223:1 281:1 288:1 321:1 325:1 359:1 368:1 369:1 373:1 376:1 378:1 389:1 398:1 403:1 409:1 411:1 420:1 421:1 457:1 461:1 467:1 468:1 534:1 543:1 544:1 545:1 607:1 653:1 654:1 656:1 745:1 875:1 885:1 954:1 1019:1 1039:1 1268:1 1521:1 1704:1 # cetona aromática (sustancia)
14:1 18:1 26:1 119:1 137:1 288:1 311:1 536:1 1099:1 # abrótano
1:1 2:1 3:1 5:1 7:3 10:2 11:1 12:1 13:1 16:1 17:1 21:2 22:1 23:1 25:2 26:1 41:1 45:1 47:1 57:1 61:1 69:1 70:1 74:1 81:1 90:1 102:1 120:1 122:2 129:1 134:1 146:1 153:2 165:1 166:1 176:1 180:1 183:1 197:1 202:1 203:1 207:1 209:1 213:1 225:1 233:1 237:1 239:1 240:1 245:1 252:1 256:1 257:1 259:1 260:1 262:1 263:1 271:1 273:1 275:1 276:1 277:1 283:1 284:1 285:1 286:1 293:1 294:1 295:1 301:1 302:1 309:1 407:1 418:1 523:1 579:1 600:1 655:1 663:1 686:1 735:1 806:1 906:1 907:1 1038:1 1069:1 1179:1 1212:1 1258:1 1383:1 1402:1 1450:1 1461:1 1466:1 1614:1 1748:1 1768:1 1777:1 1797:1 # estructura de la arteria intercostal superior
5:1 7:2 12:1 14:1 17:2 18:1 21:2 22:1 23:2 25:1 26:1 59:1 90:1 120:1 122:2 124:1 138:1 153:1 158:1 245:1 257:1 315:1 347:1 407:1 418:1 576:1 579:1 682:1 686:1 735:1 907:1 929:1 1212:1 1383:1 1402:1 1748:1 1768:1 1777:1 1797:1 1839:1 # arteria plantar interno
1:2 2:2 3:2 4:1 5:1 7:2 9:1 10:2 11:1 12:1 13:2 16:2 17:1 20:1 21:2 22:1 23:1 25:1 36:1 45:2 49:1 57:2 59:1 61:2 69:2 70:2 90:1 100:1 102:2 120:1 122:2 126:1 129:1 130:1 134:2 146:2 153:1 165:2 180:2 183:1 197:2 202:2 203:1 207:2 209:2 225:2 231:1 232:1 233:2 237:2 240:2 245:1 252:2 256:2 257:1 260:2 262:2 263:2 271:2 273:2 275:2 276:1 277:2 283:2 284:2 285:2 286:1 293:2 294:2 295:1 301:1 302:2 309:1 337:1 339:1 377:1 379:1 386:1 407:1 418:1 579:1 680:1 686:1 705:1 735:1 907:1 929:1 998:1 1016:1 1212:1 1383:1 1402:1 1492:1 1748:1 1768:1 1777:1 1795:1 1797:1 1839:1 1891:1 1894:1 1975:1 # estructura de la arteria pudenda interna (estructura corporal)
2:1 3:1 4:1 7:1 17:1 21:2 22:1 25:1 36:1 47:1 53:1 54:1 90:1 104:1 115:1 122:1 130:1 153:1 156:1 232:1 245:1 337:1 407:1 418:1 499:1 646:1 686:1 804:1 907:1 998:1 1212:1 1402:1 1443:1 1492:1 1571:1 1748:1 1768:1 1777:1 1797:1 # arteria temporal medio
2:1 6:1 7:1 17:1 21:1 22:1 25:1 28:1 29:1 46:1 47:1 55:1 90:1 101:1 122:1 147:1 153:1 187:1 245:1 403:1 407:1 418:1 686:1 857:1 907:1 976:1 1212:1 1402:1 1705:1 1748:1 1768:1 1777:1 1797:1 1804:1 # arteria acromiotorácica
1:1 2:3 3:3 4:2 7:2 10:2 11:1 13:2 15:1 16:4 17:1 21:1 22:1 24:1 25:2 30:1 35:1 36:1 45:2 47:1 56:1 57:2 61:2 69:2 70:2 74:1 81:1 83:1 90:1 102:2 116:1 122:1 126:1 129:2 130:1 134:2 146:2 153:2 165:2 176:1 180:2 183:2 197:2 202:2 203:2 207:2 209:2 225:2 232:1 233:2 237:2 239:1 240:2 245:1 252:2 256:2 259:1 260:2 262:2 263:2 271:2 273:2 275:2 276:2 277:2 283:2 284:2 285:2 286:2 293:2 294:2 295:2 301:2 302:2 309:2 337:1 379:1 384:1 386:1 407:1 418:1 431:1 498:1 524:1 600:1 659:1 663:1 686:1 705:1 806:1 906:1 907:1 998:1 1038:1 1069:1 1179:1 1212:1 1269:1 1402:1 1450:1 1466:1 1492:1 1614:1 1748:1 1768:1 1777:1 1795:1 1797:1 1891:1 1894:1 # estructura de el arteria vesicales superior ( estructura corporal )
1:1 2:1 4:1 7:1 8:1 17:1 21:1 22:1 25:1 29:1 42:2 90:1 98:1 122:1 132:1 153:1 174:1 245:1 247:1 407:1 408:1 418:1 444:1 648:1 657:1 686:1 759:1 890:1 907:1 996:1 1212:1 1402:1 1735:1 1742:1 1748:1 1768:1 1777:1 1797:1 # malformación de arteria
1:1 2:2 3:2 4:1 6:1 7:1 10:2 11:2 13:2 16:2 17:1 21:1 25:1 30:1 34:1 36:1 41:1 45:3 47:1 57:3 61:2 69:2 70:2 82:1 90:1 91:1 100:1 102:2 108:1 122:1 126:1 129:1 130:1 131:1 134:2 146:3 153:1 165:2 180:2 183:1 197:2 202:2 203:1 207:2 209:2 225:2 232:1 233:2 237:2 240:2 252:2 256:2 259:1 260:2 262:2 263:2 271:2 273:2 274:1 275:2 276:1 277:2 283:2 284:2 285:2 286:1 293:2 294:2 295:1 301:1 302:2 309:1 337:1 379:1 386:1 396:1 407:1 418:1 686:1 705:1 720:1 750:1 806:1 830:1 963:1 970:1 998:1 1022:1 1300:1 1402:1 1492:1 1748:1 1768:1 1777:1 1795:1 1796:1 1797:1 1891:1 1894:1 # estructura del conducto arterioso (estructura corporal)
1:1 4:1 7:3 8:1 9:1 16:1 17:1 21:1 22:1 23:1 25:1 27:1 33:1 35:1 37:1 38:2 39:1 40:1 49:1 56:1 68:1 73:1 80:1 85:1 89:1 90:1 111:1 112:1 119:1 122:1 153:1 181:1 199:1 245:1 258:1 261:1 324:1 362:1 384:1 393:1 407:1 416:1 418:1 439:1 449:1 470:1 522:1 587:1 616:1 640:1 645:1 673:1 686:1 743:1 820:1 871:1 880:1 907:1 969:1 1056:1 1212:1 1402:1 1404:1 1409:1 1551:1 1576:1 1604:1 1689:1 1748:1 1768:1 1773:1 1777:1 1790:1 1797:1 1810:1 1853:1 # presión de cierre arterial ( entidad observable )
1:1 3:1 5:1 7:1 10:1 13:1 16:1 17:2 19:1 21:1 22:1 25:1 30:1 35:1 45:1 57:1 61:1 69:1 70:1 77:1 90:1 102:1 122:1 129:1 134:1 146:1 153:1 162:1 165:1 180:1 183:1 197:1 202:1 203:1 207:1 209:1 225:1 228:1 233:1 237:1 240:1 245:1 252:1 256:1 260:1 262:1 263:1 271:1 273:1 275:1 276:1 277:1 283:1 284:1 285:1 286:1 293:1 294:1 295:1 301:1 302:1 309:1 329:1 407:1 418:1 672:1 686:1 907:1 1212:1 1402:1 1748:1 1768:1 1777:1 1797:1 # estructura de el arteria basilar
1:1 2:2 3:3 4:1 5:1 7:1 10:2 11:1 13:2 16:2 17:2 21:1 22:1 25:1 36:1 42:1 45:2 57:2 61:2 69:2 70:2 77:1 90:1 102:2 122:1 126:1 129:2 130:1 134:2 146:2 153:1 165:2 180:2 183:2 197:2 202:2 203:2 207:2 209:2 212:1 225:2 228:1 232:1 233:2 237:2 240:2 245:1 252:2 256:2 260:2 262:2 263:2 271:2 273:2 275:2 276:2 277:2 283:2 284:2 285:2 286:2 293:2 294:2 295:2 301:2 302:2 309:2 337:1 379:1 386:1 407:1 418:1 672:1 686:1 705:1 907:1 998:1 1159:1 1212:1 1402:1 1492:1 1748:1 1768:1 1777:1 1795:1 1797:1 1891:1 1894:1 # estructura de arteria maxilar ( estructura corporal )
2:1 3:2 4:2 7:2 14:1 17:1 18:1 21:1 25:1 38:1 42:1 47:1 79:1 90:1 122:1 132:1 137:1 153:1 186:1 232:1 247:1 259:1 299:1 300:1 311:1 407:1 408:1 418:1 444:1 491:1 648:1 686:1 694:1 707:1 725:1 796:1 806:1 981:1 983:1 1090:1 1106:1 1107:1 1320:1 1402:1 1733:1 1748:1 1768:1 1777:1 1796:1 1797:1 1826:1 1868:1 # arteriografía cerebral anormal
1:1 5:1 7:1 8:1 9:1 10:1 12:1 17:1 21:1 25:1 33:1 39:1 47:1 50:1 68:1 69:1 72:1 86:1 90:1 99:1 114:1 116:1 122:1 148:1 153:1 161:1 198:1 238:1 259:1 313:1 387:1 392:1 407:1 418:1 482:1 490:1 563:1 660:1 666:1 686:1 699:1 734:1 749:1 806:1 876:1 990:1 1000:1 1033:1 1035:1 1048:1 1052:1 1058:1 1089:1 1145:1 1156:1 1396:1 1400:1 1402:1 1413:1 1414:1 1415:1 1418:1 1748:1 1768:1 1777:1 1796:1 1797:1 1813:1 1958:1 # infección de fístula arteriovenosa
1:1 5:1 7:1 12:1 17:1 20:1 21:1 22:1 25:1 27:1 38:1 84:1 90:1 109:1 122:1 153:1 245:1 407:1 418:1 580:1 686:1 740:1 907:1 1073:1 1212:1 1402:1 1569:1 1748:1 1768:1 1777:1 1797:1 # arteria de la retina
1:1 3:2 4:1 7:2 10:1 13:1 16:1 17:1 21:2 22:1 25:1 45:1 57:1 61:1 69:1 70:1 90:2 102:1 116:1 122:1 129:1 134:1 137:1 146:1 153:1 165:1 180:1 183:1 197:1 202:1 203:1 207:1 209:1 225:1 232:1 233:1 237:1 240:1 245:1 252:1 256:1 260:1 262:1 263:1 271:1 273:1 275:1 276:1 277:1 283:1 284:1 285:1 286:1 293:1 294:1 295:1 300:1 301:1 302:1 309:1 407:1 418:1 635:1 686:2 687:1 725:1 907:1 1107:1 1212:1 1402:1 1748:1 1768:1 1777:1 1797:1 # estructura de arteria vertebral
1:1 2:2 3:3 4:1 7:1 10:2 11:2 13:2 16:2 17:1 21:1 22:1 24:1 25:1 29:1 30:1 36:1 45:2 46:1 57:2 61:2 69:2 70:2 77:1 90:1 102:2 122:1 126:1 129:2 130:1 134:2 146:2 153:1 165:2 180:2 183:2 197:2 201:1 202:2 203:2 207:2 209:2 221:1 225:2 232:1 233:2 237:2 240:2 245:1 252:2 256:2 260:2 262:2 263:2 271:2 273:2 275:2 276:2 277:2 283:2 284:2 285:2 286:2 293:2 294:2 295:2 301:2 302:2 309:2 337:1 379:1 386:1 407:1 418:1 430:1 686:1 705:1 711:1 907:1 998:1 1144:1 1212:1 1402:1 1492:1 1607:1 1748:1 1768:1 1777:1 1795:1 1797:1 1891:1 1894:1 # estructura de el arteria ilíaca común ( estructura corporal )
4:1 7:1 12:1 16:1 17:1 19:1 21:1 22:1 25:1 56:1 90:1 95:1 122:1 153:1 245:1 296:1 407:1 418:1 431:1 439:1 498:1 686:1 907:1 1212:1 1269:1 1378:1 1385:1 1402:1 1748:1 1768:1 1777:1 1797:1 # pinzas arteriales
1:1 2:2 3:3 4:1 7:1 10:2 11:1 13:2 16:2 17:1 21:2 22:1 25:1 36:2 45:2 57:2 61:2 69:2 70:2 90:1 102:2 107:1 122:1 124:1 126:1 129:2 130:1 134:2 146:2 151:1 153:1 165:2 180:2 183:2 197:2 202:2 203:2 207:2 209:2 225:2 232:1 233:2 237:2 240:2 245:1 252:2 256:2 260:2 262:2 263:2 271:2 273:2 275:2 276:2 277:2 283:2 284:2 285:2 286:2 293:2 294:2 295:2 301:2 302:2 309:2 337:1 379:1 386:1 407:1 418:1 430:1 446:1 686:1 705:1 907:1 998:1 1212:1 1304:1 1402:1 1492:1 1748:1 1768:1 1777:1 1795:1 1797:1 1891:1 1894:1 # estructura de arteria poplítea ( estructura corporal )
2:1 13:1 14:1 17:1 21:1 23:1 25:1 27:1 32:1 36:1 37:1 64:1 90:1 112:1 120:1 130:1 158:1 312:1 356:1 407:1 414:1 448:1 489:1 854:1 1918:1 # artritis por adyuvante
8:1 13:1 15:1 17:1 25:1 27:1 32:1 43:1 52:1 64:1 90:1 96:1 136:1 312:1 356:1 361:1 407:1 414:1 448:1 854:1 874:1 1041:1 1520:1 1608:1 1918:1 # artritis neumocócica
7:1 13:1 14:1 17:1 20:1 21:1 22:1 25:2 27:1 29:1 32:1 45:1 64:1 90:1 122:1 153:1 162:1 245:1 255:1 312:1 356:1 407:1 414:1 418:1 448:1 614:1 715:1 732:1 836:1 854:1 882:1 883:1 892:1 907:1 1093:1 1125:1 1198:1 1212:1 1730:1 1860:1 1918:1 # artritis bacteriana
11:1 13:1 15:1 17:1 25:2 27:1 32:1 64:1 90:1 143:1 312:1 356:1 367:1 407:1 414:1 448:1 854:1 1854:1 1900:1 1918:1 # artritis vírico
2:1 8:1 9:1 11:1 12:1 13:1 17:1 18:1 25:1 27:1 32:1 36:1 40:1 49:1 57:1 64:1 65:1 90:1 100:1 108:1 130:1 145:1 181:1 289:1 312:1 330:1 348:1 356:1 396:1 407:1 414:1 448:1 650:1 652:1 774:1 854:1 870:1 1300:1 1462:1 1526:1 1918:1 # artritis inducida por colágeno
13:1 14:1 17:1 28:2 29:1 45:1 52:1 62:1 90:1 96:1 111:1 162:1 255:1 353:1 361:1 407:1 715:1 793:1 1025:1 1041:1 1045:1 1093:1 1245:1 1532:1 1667:1 1885:1 1972:1 # arthrobacter atrocyaneus
1:1 2:1 7:1 11:1 14:1 17:1 28:1 30:1 32:1 43:1 48:1 63:1 75:1 80:1 87:1 90:1 105:1 106:1 113:1 132:1 136:1 157:1 159:1 164:1 168:1 170:1 175:1 178:1 182:1 188:1 189:1 191:1 192:1 194:1 211:1 214:1 215:1 216:1 217:1 244:1 248:1 250:1 251:1 364:1 365:1 366:1 374:1 407:1 423:1 485:1 486:1 507:1 690:1 724:1 793:1 1556:1 1824:1 1850:1 1984:1 # arthroderma cookiellum ( organismo )
2:1 3:1 14:1 17:1 28:1 32:1 43:1 48:1 75:1 90:1 105:1 113:1 157:1 159:1 164:1 168:1 170:1 175:1 178:1 182:1 186:1 188:1 189:1 191:1 192:1 194:1 204:1 211:1 214:1 215:1 216:1 217:1 244:1 248:1 250:1 251:1 299:1 364:1 365:1 366:1 407:1 485:1 486:1 690:1 793:1 796:1 1580:1 1826:1 # arthrographis (organismo)
1:1 11:1 13:1 17:1 28:1 30:1 31:1 62:1 66:1 87:1 90:1 91:1 107:1 221:1 353:1 407:1 412:1 754:1 867:1 977:1 1401:1 1568:1 1573:1 1628:1 1629:1 1639:1 1660:1 1662:1 1758:1 1918:1 # artropatía del codo
2:1 3:1 5:1 6:1 10:1 13:1 15:1 17:2 18:1 19:1 27:1 46:1 50:1 52:1 58:1 59:1 78:1 90:1 101:1 117:1 118:1 125:1 127:1 135:1 138:1 139:1 198:1 218:1 228:1 229:1 236:1 241:1 242:1 243:1 246:1 265:1 266:1 268:1 269:1 270:1 305:1 306:1 307:1 308:1 331:1 342:1 343:1 344:1 346:1 407:1 422:1 425:1 426:1 508:1 518:1 585:1 664:1 706:1 717:1 942:1 1214:1 1451:1 1577:1 1596:1 1772:1 1877:1 1911:1 1932:1 1981:1 # trastorno articular neom
1:2 3:1 5:2 10:1 13:1 15:1 16:1 17:2 27:1 28:1 30:1 45:1 50:2 51:1 54:1 57:1 58:2 61:1 63:1 69:1 70:1 77:1 87:1 90:1 102:1 129:1 134:1 135:1 146:1 154:1 163:1 165:1 180:1 183:1 197:1 198:1 202:1 203:1 207:1 209:1 218:2 225:1 228:1 233:1 237:1 240:1 252:1 256:1 260:1 262:1 263:1 271:1 273:1 275:1 276:1 277:1 283:1 284:1 285:1 286:1 293:1 294:1 295:1 301:1 302:1 309:1 346:1 391:1 407:1 422:1 507:1 508:1 585:1 664:1 696:1 706:1 711:1 717:1 824:1 901:1 936:1 942:1 1096:1 1214:1 1451:1 1565:1 1566:1 1577:1 1596:1 1772:1 1877:1 1911:1 1932:1 1981:1 1986:1 # estructura de músculo articular de el rodilla
1:1 2:2 3:3 4:1 5:1 8:1 10:2 11:1 13:2 15:1 16:2 17:1 27:1 28:1 29:3 30:1 36:1 45:2 50:1 57:2 58:1 60:1 61:2 69:2 70:2 77:1 90:1 98:1 102:2 126:1 129:2 130:1 134:2 135:1 146:2 165:2 180:2 183:2 187:1 197:2 198:1 202:2 203:2 207:2 209:2 218:1 221:1 225:2 232:1 233:2 237:2 240:2 252:2 256:2 260:2 262:2 263:2 271:2 273:2 275:2 276:2 277:2 283:2 284:2 285:2 286:2 293:2 294:2 295:2 301:2 302:2 309:2 337:1 346:1 360:1 379:1 386:1 407:1 430:1 454:1 508:1 585:1 664:1 705:1 717:1 722:1 857:1 942:1 998:1 1144:1 1214:1 1492:1 1577:1 1596:1 1754:1 1772:1 1795:1 1804:1 1877:1 1891:1 1894:1 1911:1 1932:1 1981:1 # estructura de el articulación sacroilíaca ( estructura corporal )
11:1 16:1 17:1 21:1 32:1 35:1 56:1 73:1 96:1 151:1 190:1 205:1 384:1 536:1 667:1 1099:1 1206:1 1423:1 # prótesis coclear
5:1 16:1 17:1 21:1 32:1 35:1 73:1 121:1 145:1 151:1 190:1 208:1 228:1 384:1 536:1 667:1 678:1 1099:1 1652:1 # prótesis laríngea
10:2 16:1 19:1 26:1 27:1 36:1 41:1 81:1 102:1 166:1 296:1 354:1 459:1 523:1 548:1 748:1 1065:1 1515:1 1861:1 # pestaña postizas
6:1 14:1 22:1 23:1 32:1 35:1 41:1 55:1 76:1 158:1 190:1 220:1 222:1 341:1 381:1 535:1 882:1 986:1 # amiantosis
1:2 2:1 3:1 9:2 19:1 21:1 23:1 26:1 30:1 61:1 69:1 70:1 79:1 89:1 90:1 100:1 120:1 129:1 163:1 165:1 176:1 183:1 328:1 339:1 351:1 546:1 680:1 1010:1 1044:1 1225:1 1433:1 1445:1 1509:1 1875:1 # ruptura de el aorta ascendente
2:1 5:1 11:1 14:1 19:2 21:1 32:1 43:1 46:1 48:1 75:1 79:1 84:1 85:1 105:1 113:1 157:1 159:1 163:1 164:1 168:1 170:1 175:1 178:1 182:1 188:1 189:1 191:1 192:1 194:1 201:1 205:1 211:1 214:1 215:1 216:1 217:1 244:1 248:1 250:1 251:1 280:1 364:1 365:1 366:1 485:1 486:1 690:1 1215:1 1438:1 1509:1 1521:1 1567:1 1764:1 # clase ascomycetes (organismo)
8:1 12:2 17:1 18:1 22:1 25:1 29:1 40:1 41:1 48:1 61:1 74:1 98:1 105:1 108:1 140:1 245:1 320:1 348:1 512:1 873:1 944:1 978:1 982:1 1664:1 1676:1 1864:1 # aciduria argininosuccínica
3:1 8:1 10:1 12:1 14:1 17:1 19:1 20:1 22:1 26:1 66:1 67:1 71:1 74:1 109:1 133:1 140:1 144:1 155:1 166:1 185:1 219:1 249:1 281:1 288:1 298:1 321:1 325:1 359:1 369:1 373:1 376:1 378:1 398:1 409:1 411:1 420:1 421:1 457:1 461:1 467:1 468:1 483:1 534:1 544:1 545:1 653:1 654:1 745:1 1408:1 1670:1 1864:1 # asparagina (sustancia)
6:1 8:2 10:1 14:1 17:1 19:1 22:1 26:1 29:1 66:1 67:1 71:1 74:1 90:1 98:1 133:1 144:1 155:1 166:1 219:1 249:1 281:1 288:1 321:1 325:1 359:1 369:1 373:1 376:1 378:1 398:1 407:1 409:1 411:1 420:1 421:1 457:1 461:1 467:1 468:1 534:1 544:1 545:1 653:1 654:1 745:1 872:1 1307:1 # aspartoacilasa ( sustancia )
1:1 3:1 7:3 9:1 13:1 14:4 20:1 24:1 37:1 49:1 53:1 75:1 78:1 90:2 100:1 112:2 114:1 115:1 132:1 148:1 227:1 299:1 303:1 324:1 387:1 388:1 423:1 441:1 452:1 464:1 499:1 614:1 687:2 689:1 815:1 843:1 912:1 931:1 937:1 1037:1 1053:1 1059:1 1062:1 1072:1 1074:1 1076:1 1078:1 1081:1 1085:1 1101:1 1104:1 1117:1 1126:1 1129:1 1130:1 1132:1 1141:1 1142:1 1143:1 1150:1 1151:1 1153:1 1174:1 1175:1 1183:1 1210:1 1420:1 1918:1 1966:1 # enfermedad de canavan - van bogaert - bertrand
9:1 15:1 19:2 24:1 27:2 31:1 40:1 81:1 83:1 90:1 100:1 107:1 133:1 135:1 193:1 351:1 368:1 680:1 717:1 820:1 850:1 1128:1 1201:1 1214:1 1373:1 1615:1 1837:1 1867:1 # endopeptidasas aspárticas
7:1 12:1 17:1 19:1 20:1 32:1 41:1 51:1 54:1 55:1 77:1 81:1 85:1 104:1 105:1 109:1 133:1 140:1 239:1 447:1 528:1 708:1 727:1 860:1 944:1 945:1 957:1 1108:1 1294:1 1618:1 # aspergilosis diseminar
5:1 7:2 8:1 10:1 14:3 15:1 19:1 22:1 23:2 26:1 27:2 36:1 57:1 58:2 63:1 67:1 71:2 74:1 77:1 81:1 92:1 105:1 106:1 126:1 133:1 135:1 140:1 144:1 155:1 158:2 166:1 219:1 235:1 239:1 267:1 281:1 288:1 321:1 325:1 346:1 359:1 362:2 369:1 373:1 376:1 378:1 379:1 398:1 409:1 411:1 420:1 421:1 457:1 461:1 467:1 468:1 511:1 532:1 534:1 544:1 545:1 553:1 585:1 623:2 653:1 654:1 727:1 745:1 813:1 824:1 829:1 832:1 844:1 845:1 848:1 944:1 961:1 1032:1 1123:1 1148:1 1158:1 1161:1 1162:1 1163:1 1164:1 1165:1 1166:1 1167:1 1168:1 1169:1 1172:1 1173:1 1176:1 1180:1 1181:1 1182:1 1294:1 1531:1 1618:1 # anticuerpo anti - aspergillus glaucus ( sustancia )
2:2 6:1 9:2 19:1 22:1 23:1 24:1 36:1 55:1 76:1 80:1 89:1 116:1 123:1 130:1 212:1 213:1 220:1 336:1 341:1 370:1 504:1 533:1 594:1 647:1 660:1 1233:1 1846:1 1969:1 1992:1 # asfixia por ahorcamiento (evento)
4:1 7:1 12:1 19:1 20:1 22:1 25:1 26:1 62:1 81:1 109:1 123:1 153:1 212:1 239:1 327:1 517:1 594:1 825:1 988:1 1069:1 1298:1 1969:1 # asfixia perinatal
12:1 19:1 20:1 25:1 28:1 42:1 53:1 62:1 73:1 76:1 95:1 109:1 111:1 133:1 149:1 162:1 193:1 206:1 517:1 596:1 846:1 1006:1 1111:1 1245:1 1298:1 1321:1 1885:1 # aspirina + meprobamato
2:1 6:1 12:1 19:1 20:1 25:2 35:1 36:1 41:1 64:1 74:1 95:1 101:1 109:1 133:1 149:1 176:1 222:1 415:1 517:1 519:1 548:1 620:1 663:1 790:1 1006:1 1111:1 1271:1 1298:1 1321:1 1703:1 1720:1 1925:1 # aspirina , 150 mg , supositorios
6:1 11:1 12:1 19:1 20:1 25:2 28:1 45:1 46:1 55:1 57:1 73:2 87:1 95:1 108:1 109:1 110:1 133:1 146:1 149:2 156:1 201:1 206:1 274:1 396:1 415:1 507:1 517:1 541:1 550:1 716:1 720:1 741:1 801:1 830:1 852:1 853:1 855:1 884:1 958:1 962:1 963:1 1006:1 1111:1 1118:1 1138:1 1224:1 1284:1 1298:1 1321:1 1435:1 1452:1 1691:1 1701:1 1855:1 1887:1 # aspirina , 300 mg , comprimir ( producto )
3:1 4:1 5:2 8:1 9:1 11:2 12:1 13:1 17:1 19:1 20:2 23:1 25:1 26:1 29:1 30:2 34:3 38:1 47:1 55:1 62:1 63:1 76:1 78:1 80:1 88:1 89:1 93:1 94:1 95:1 98:1 109:1 131:2 133:1 142:1 149:1 154:1 223:1 272:1 291:1 326:1 334:1 335:1 341:1 370:1 385:1 397:1 400:1 401:1 402:1 404:1 405:1 432:1 435:1 436:1 437:1 445:1 454:1 477:1 478:1 479:1 517:1 555:1 556:1 564:1 602:1 639:1 647:1 685:1 722:1 751:1 752:1 758:1 821:1 825:1 858:1 1006:1 1018:1 1066:1 1084:1 1086:1 1105:1 1108:1 1111:1 1113:1 1115:1 1119:1 1189:1 1207:1 1208:1 1211:1 1233:1 1236:1 1239:1 1244:1 1277:1 1298:1 1321:1 1992:1 # hallazgo relacionar con el tratamiento con aspirina
2:1 11:1 31:1 34:1 38:1 40:1 43:1 49:1 54:1 88:1 115:1 131:1 185:1 186:1 224:1 234:1 296:1 443:1 798:1 804:1 1358:1 1554:1 1655:1 # agredido con mordaza
1:1 2:1 4:1 8:1 22:1 25:1 29:1 30:1 33:1 39:1 43:1 53:1 68:1 86:1 98:1 99:1 104:1 106:1 112:1 177:1 184:1 245:1 372:1 443:1 504:1 620:1 753:1 1938:1 # evaluación de el memoria
1:1 7:2 9:1 17:1 22:1 28:1 44:1 53:1 77:1 114:1 132:1 148:1 212:1 267:1 304:1 387:1 423:1 428:1 441:1 565:1 689:1 815:1 912:1 927:1 931:1 1037:1 1053:1 1059:1 1072:1 1074:1 1081:1 1085:1 1104:1 1218:1 1593:1 1942:1 # auxiliar de enfermero
8:1 19:2 22:2 27:1 32:1 35:1 54:1 62:1 82:1 96:1 112:1 141:1 144:1 173:1 329:1 352:1 462:1 528:1 552:1 594:1 644:1 714:1 719:1 1560:1 1695:1 # disfasia asociativa
10:1 19:3 22:2 26:1 35:2 117:1 119:1 162:1 166:1 329:2 352:2 462:2 902:1 # astasia - abasia
5:1 6:1 11:2 15:1 55:1 65:1 96:2 136:1 143:1 161:1 187:1 351:1 530:1 603:1 650:1 896:1 959:1 1036:1 1206:1 1788:1 1845:1 1983:1 # cryptococcus humicola
12:1 18:1 19:1 35:1 41:1 42:1 44:1 113:1 127:1 222:1 320:1 340:1 649:1 699:1 # asma eosinofílico
4:1 15:1 18:1 19:1 24:1 42:1 83:1 105:1 113:1 140:1 410:1 665:1 944:1 1031:1 1738:1 # asma no alérgica
2:1 12:1 17:1 19:1 20:1 25:1 36:1 42:1 94:1 109:1 113:1 130:1 226:1 517:1 1298:1 # asma por harina
2:1 7:1 10:1 14:1 15:1 19:1 24:2 27:1 28:1 29:1 32:1 43:1 48:1 52:1 75:1 105:1 113:1 117:1 135:1 157:1 159:1 161:1 164:1 168:1 170:1 175:1 178:1 182:1 188:1 189:1 191:1 192:1 194:1 211:1 214:1 215:1 216:1 217:1 244:1 248:1 250:1 251:1 267:1 304:1 363:1 364:1 365:1 366:1 419:1 455:1 458:1 459:1 485:1 486:1 527:1 690:1 903:1 910:1 916:1 948:1 949:1 951:1 953:1 1393:1 1607:1 # género asticcacaulis (organismo)
8:1 10:1 13:1 18:1 19:1 29:1 33:2 39:1 43:1 46:1 58:1 66:1 68:1 86:1 96:1 98:1 99:1 117:1 134:1 176:1 177:1 184:1 357:1 509:1 536:1 1055:1 1375:1 1472:1 1698:1 # astrónomo ( ocupación )
1:1 8:1 10:2 13:1 14:1 17:1 19:1 22:1 26:1 28:1 59:1 67:1 70:1 71:2 74:1 103:1 117:1 134:1 144:1 149:1 155:1 166:1 219:1 281:1 288:1 321:1 325:1 353:1 359:1 369:1 373:1 376:1 378:1 392:1 398:1 409:1 411:1 420:1 421:1 457:1 461:1 467:1 468:1 534:1 544:1 545:1 633:1 634:1 653:1 654:1 713:1 745:1 932:1 935:1 987:1 1110:1 # arn de astrovirus (sustancia)
3:1 4:1 7:1 22:1 26:1 38:1 62:1 79:1 137:1 212:1 232:1 300:1 491:1 707:1 725:1 825:1 1107:1 1159:1 # ataxia cerebral
10:1 11:1 16:1 19:1 21:1 26:1 27:1 30:1 34:1 35:1 45:1 56:1 62:1 72:1 102:1 112:1 121:1 131:1 145:1 173:1 329:1 459:1 481:1 552:1 691:1 719:1 739:1 814:1 902:1 922:1 1371:1 1652:1 1695:1 1765:1 1948:1 # atelectasia congestiva
7:2 21:1 25:1 28:1 30:1 52:1 56:1 62:1 153:1 304:1 363:1 419:1 455:1 458:1 814:1 903:1 910:1 916:1 948:1 949:1 951:1 953:1 955:1 1371:1 1948:1 1969:1 # género atelerix
1:1 2:1 3:1 7:1 14:1 16:1 17:1 18:1 32:1 34:1 43:2 48:1 70:1 75:1 81:1 103:1 105:1 113:1 126:1 149:1 157:1 159:1 164:1 168:1 170:1 175:1 178:1 182:1 188:1 189:1 191:1 192:1 194:1 195:1 211:1 214:1 215:1 216:1 217:1 244:1 248:1 250:1 251:1 298:1 333:1 364:1 365:1 366:1 485:1 486:1 553:1 634:1 690:1 713:1 744:1 932:1 1384:1 1515:1 # herpesvirus 1 de mono araña ( organismo )
2:1 7:1 14:1 16:2 21:1 30:1 32:1 43:1 48:1 56:1 62:1 70:1 75:1 81:1 103:1 105:1 113:1 126:1 149:1 157:1 159:1 164:1 168:1 170:1 175:1 178:1 182:1 188:1 189:1 191:1 192:1 194:1 195:1 211:1 214:1 215:1 216:1 217:1 244:1 248:1 250:1 251:1 364:1 365:1 366:1 431:1 485:1 486:1 553:1 634:1 690:1 713:1 744:1 814:1 932:1 1371:1 1948:1 # herpesvirus ateles 2 ( organismo )
6:1 9:2 18:1 21:1 28:2 45:1 51:1 57:1 62:1 65:2 73:1 87:1 100:1 106:1 108:1 146:1 206:1 210:1 227:1 274:1 289:1 340:1 372:1 375:1 396:1 463:1 471:1 507:1 541:1 680:1 693:1 720:1 814:1 828:1 830:1 833:1 852:1 853:1 855:1 958:1 962:1 963:1 1077:1 1138:1 1224:1 1394:1 1435:1 1452:1 1691:1 1701:1 1855:1 # atenolol + bendrofluazida ( producto )
2:1 4:1 9:1 18:1 21:1 26:1 31:1 40:1 44:1 51:2 62:1 65:2 90:1 205:1 224:1 289:1 316:1 327:1 375:1 502:1 638:1 814:1 833:1 918:1 1010:1 1416:1 1433:1 # atenolol + clortalidona
9:1 12:1 17:1 18:1 23:1 27:1 35:1 71:1 77:1 89:1 105:1 106:1 145:1 320:1 330:1 362:1 580:1 1253:1 1853:1 # argentino silus
11:1 15:1 46:1 55:1 62:1 143:1 162:1 282:1 303:1 603:1 764:1 1672:1 1871:1 # bomba atómico
6:1 15:1 16:1 24:1 34:1 62:1 82:1 83:1 140:1 196:1 221:1 340:1 665:1 695:1 859:1 1031:1 1704:1 # atonía esofágica
1:1 19:1 24:1 60:1 62:1 66:1 399:1 415:1 # atpasa de ca ( 2 + ) y mg ( 2 + )
4:1 11:1 13:1 14:1 16:1 20:1 22:1 26:1 34:1 35:1 38:1 48:1 62:1 64:1 121:1 131:1 352:1 363:1 384:1 393:1 419:1 427:1 453:1 458:1 542:1 614:1 691:1 799:1 889:1 899:1 922:1 999:1 1023:1 1024:1 1026:1 1063:1 1064:1 1068:1 1070:1 1071:1 1191:1 1192:1 1195:1 1313:1 1316:1 1367:1 1447:1 1532:1 1570:1 1583:1 1604:1 1789:1 # atresia anal congénita
1:1 4:1 9:1 11:1 13:1 16:1 20:1 22:1 26:1 34:1 35:1 38:1 48:1 62:1 64:1 87:1 108:1 121:1 131:1 339:1 352:1 363:1 384:1 393:1 419:1 427:1 453:1 458:1 542:1 557:1 691:1 799:1 889:1 899:1 922:1 999:1 1023:1 1024:1 1026:1 1063:1 1064:1 1068:1 1070:1 1071:1 1191:1 1192:1 1195:1 1313:1 1316:1 1367:1 1447:1 1532:1 1570:1 1583:1 1604:1 1665:1 1789:1 1824:1 # atresia duodenal congénita
4:1 7:1 13:1 16:1 17:1 21:1 22:2 25:1 35:1 38:1 62:1 90:1 122:1 153:1 245:1 352:1 384:1 393:1 407:1 418:1 439:1 686:1 899:1 907:1 1212:1 1402:1 1532:1 1604:1 1748:1 1768:1 1777:1 1797:1 # atresia arterial
2:1 3:1 7:1 10:1 16:1 37:1 42:1 81:1 93:1 102:1 110:1 156:1 174:1 185:1 239:1 337:1 442:1 618:1 657:1 764:1 1337:1 1403:1 1835:1 1840:1 1871:1 1959:1 # estómago imperforado
5:1 15:1 17:2 22:1 25:2 46:1 50:1 52:1 55:1 58:1 61:1 64:1 127:1 198:1 218:1 228:1 258:1 267:1 331:1 346:1 367:1 422:1 508:1 664:1 706:1 854:1 942:1 982:1 986:1 1451:1 1901:1 # arritmia auricular ( neom )
5:1 11:1 15:1 17:1 25:1 28:1 38:2 41:2 42:1 46:1 50:1 56:1 58:1 61:2 62:1 69:1 73:1 104:1 124:1 156:1 165:1 198:1 201:1 218:1 228:1 267:1 346:1 367:1 422:1 503:1 508:1 513:1 526:1 550:1 577:1 596:1 664:1 673:1 706:1 747:1 835:1 925:1 942:1 982:1 1118:1 1451:1 1561:1 1904:1 # complejos auriculares prematuros
46:1 51:1 52:1 92:1 127:2 128:1 199:1 331:1 464:1 473:1 # bloqueo av (neom)
1:1 3:2 4:1 7:1 8:1 9:1 10:1 13:1 16:1 17:1 22:1 25:1 29:1 48:1 52:1 98:1 102:1 134:1 145:1 179:1 186:1 207:1 232:1 245:1 278:1 287:1 297:1 330:1 414:1 455:1 796:1 921:1 1021:1 1593:1 1785:1 1921:1 # degeneración estriar - nigral
2:1 4:1 13:1 14:1 15:1 18:1 22:1 28:1 42:1 43:1 46:1 62:1 65:1 123:1 140:1 174:1 221:1 230:1 247:1 311:1 340:1 353:1 430:1 442:1 443:1 509:1 514:1 561:1 589:1 665:1 1029:1 1040:1 1067:1 1077:1 1144:1 1240:1 1242:1 1249:1 1252:1 1255:1 1272:1 1295:1 1309:1 1312:1 1322:1 1337:1 1365:1 1397:1 1407:1 1410:1 1449:1 1455:1 1459:1 1532:1 1579:1 1584:1 1585:1 1625:1 1752:1 1753:1 1787:1 1862:1 1931:1 1934:1 2001:1# atrofia ( anomalía morfológica )
1:1 7:1 11:1 13:1 15:1 22:1 27:1 28:1 56:1 62:1 123:1 135:1 143:1 227:1 300:1 340:1 351:1 353:1 677:1 1077:1 1532:1 1625:1 1803:1 1837:1 1966:1 # atrofia óptico de leber
1:1 11:1 26:1 34:1 45:1 57:1 81:1 93:1 100:1 108:1 131:1 146:1 204:1 287:1 396:1 720:1 739:1 1022:1 1300:1 # conducta de apego
1:1 2:1 3:1 6:1 11:2 25:2 34:2 50:1 58:1 61:1 67:1 74:1 101:1 131:2 149:1 167:1 258:1 406:1 620:1 764:1 905:1 1159:1 1301:1 1720:1 1725:1 1825:1 # concurrir a consultorio de tórax
1:1 11:1 34:1 36:1 38:1 41:1 58:1 61:1 67:1 70:1 92:1 93:1 131:1 176:1 186:1 258:1 287:1 1445:1 1551:1 1825:1 1950:1 # concurre a grupo de juegos
1:2 27:1 33:1 35:1 44:1 47:1 64:1 75:1 88:1 93:1 141:1 179:1 185:1 312:1 520:1 790:1 1548:1 1779:1 1835:1 # sitio de ligazón de fago
5:1 15:1 18:1 24:1 34:2 43:1 50:1 56:1 57:1 62:1 83:1 95:1 106:1 151:1 198:1 205:1 333:1 412:1 438:1 679:1 834:1 1185:1 1384:1 1401:1 1423:1 1641:1 1650:1 # célula mononuclear atípica
1:1 5:1 6:1 7:1 9:1 11:1 15:1 18:1 19:1 35:1 37:1 41:1 42:1 46:1 62:2 81:1 95:1 124:1 126:1 143:1 152:1 169:1 196:1 230:1 239:1 280:1 289:1 315:1 329:1 339:1 412:1 433:1 469:1 476:1 509:1 535:1 553:1 589:1 596:1 718:1 894:1 1080:1 1299:1 1401:1 1421:1 1563:1 1592:1 1641:1 1857:1 # hiperplasia adenomatosa atípico
2:1 4:1 13:1 18:1 42:1 46:1 47:1 53:1 54:1 84:1 132:1 247:1 267:1 377:1 408:1 444:1 516:1 521:1 646:1 648:1 678:1 694:1 981:1 983:1 1090:1 1106:1 1154:1 1320:1 # audiometría normal
1:1 7:2 9:1 10:1 16:1 27:1 30:1 37:1 47:1 49:1 50:1 51:1 52:1 53:1 91:1 96:1 102:1 103:1 114:1 115:1 116:1 132:1 148:1 261:1 314:1 324:1 355:1 387:1 391:1 423:1 441:1 455:1 459:1 499:1 522:1 689:1 815:1 843:1 878:1 912:1 931:1 937:1 956:1 1037:1 1053:1 1059:1 1062:1 1072:1 1074:1 1076:1 1081:1 1085:1 1101:1 1104:1 1117:1 1126:1 1129:1 1130:1 1132:1 1141:1 1142:1 1143:1 1150:1 1151:1 1153:1 1174:1 1175:1 1183:1 1412:1 1668:1 1765:1 1926:1 # enfermedad del nervio vestibulococlear
4:1 5:1 12:1 20:1 25:1 27:1 32:1 54:2 55:1 63:1 64:1 88:1 93:1 94:1 109:1 110:1 142:1 154:1 163:1 173:1 187:1 267:1 272:1 291:1 310:1 312:1 326:1 334:1 335:1 377:1 385:1 397:1 400:1 401:1 402:1 432:1 435:1 436:1 437:1 447:1 477:1 478:1 479:1 528:1 552:1 555:1 556:1 685:1 716:1 741:1 849:1 945:1 1544:1 1683:1 # discriminación auditivo - hallazgo
1:1 3:1 7:1 27:1 54:1 64:1 81:1 112:1 152:1 169:1 173:1 185:1 200:1 239:1 267:1 278:1 312:1 377:2 552:1 718:1 719:1 1009:1 1080:1 1421:1 1467:1 1563:1 1592:1 1653:1 1670:1 1695:1 # hiperagudeza auditiva
1:1 7:1 9:1 16:1 37:1 49:1 53:1 114:1 115:1 132:1 148:1 267:1 324:1 387:1 423:1 441:1 472:1 499:1 689:1 815:1 843:1 912:1 931:1 937:1 1037:1 1053:1 1059:1 1062:1 1072:1 1074:1 1076:1 1081:1 1085:1 1101:1 1104:1 1117:1 1126:1 1129:1 1130:1 1132:1 1141:1 1142:1 1143:1 1150:1 1151:1 1153:1 1174:1 1175:1 1183:1 1998:1 # enfermedad de aujeszky
2:2 3:1 4:1 5:1 10:1 11:1 13:1 15:1 16:1 17:1 25:1 36:1 45:1 50:2 51:1 57:1 58:2 61:2 69:1 70:1 102:1 126:1 130:1 134:1 146:1 163:1 165:1 180:1 197:1 198:1 202:1 207:1 209:1 218:2 225:1 228:1 232:1 233:1 237:1 240:1 252:1 256:1 260:1 262:1 263:1 267:1 271:1 273:1 275:1 277:1 283:1 284:1 285:1 293:1 294:1 302:1 337:1 346:1 367:1 379:1 386:1 391:1 422:1 508:1 664:1 696:1 705:1 706:1 711:1 901:1 936:1 942:1 982:1 998:1 1096:1 1451:1 1492:1 1565:1 1566:1 1795:1 1891:1 1894:1 # músculo auricular (estructura corporal)
1:1 2:3 3:3 4:1 10:2 11:1 13:2 16:2 30:1 36:1 38:1 45:2 57:2 61:2 69:2 70:2 102:2 126:1 129:2 130:1 134:2 146:2 165:2 180:2 183:2 197:2 202:2 203:2 207:2 209:2 225:2 232:1 233:2 237:2 240:2 252:2 256:2 260:2 262:2 263:2 271:2 273:2 275:2 276:2 277:2 283:2 284:2 285:2 286:2 293:2 294:2 295:2 301:2 302:2 309:2 337:1 379:1 386:1 503:1 688:1 705:1 998:1 1398:1 1492:1 1795:1 1891:1 1894:1 # estructura de el oreja ( estructura corporal )
1:1 2:1 3:1 5:3 7:1 10:1 13:1 15:1 16:1 17:1 25:1 30:1 38:1 45:1 49:1 50:1 57:1 58:1 61:2 69:1 70:1 80:1 92:1 102:1 128:1 129:1 134:1 146:1 165:1 172:1 180:1 183:1 197:1 198:1 202:1 203:1 207:1 209:1 218:1 225:1 228:1 233:1 234:1 237:1 240:1 252:1 256:1 260:1 262:1 263:1 267:1 271:1 273:1 275:1 276:1 277:1 283:1 284:1 285:1 286:1 293:1 294:1 295:1 301:1 302:1 309:1 346:1 354:1 367:1 413:1 422:1 503:1 508:1 602:1 664:1 706:1 942:1 969:1 982:1 1398:1 1432:1 1451:1 1674:1 # estructura de la orejuela auricular izquierda
5:2 15:1 17:1 19:2 22:1 25:1 35:1 50:1 52:1 58:1 61:1 107:1 124:1 127:1 198:1 218:1 228:1 267:1 280:1 315:1 329:1 331:1 346:1 352:1 367:1 422:1 433:1 446:1 462:1 469:1 474:1 476:1 480:1 493:1 506:1 508:1 539:1 547:1 549:1 560:1 562:1 566:1 572:1 574:1 575:1 578:1 581:1 582:1 583:1 584:1 664:1 706:1 942:1 982:1 1262:1 1451:1 # neoplasias auricular
2:1 3:1 10:1 16:1 19:1 21:1 28:1 61:1 85:1 117:1 162:1 267:1 300:1 337:1 390:1 667:1 925:1 1995:1 # sebastes aurora
9:1 11:1 31:1 34:1 41:1 52:1 100:1 163:1 174:1 358:1 595:1 680:1 1373:1 1764:1 # fonendoscopio
2:1 10:1 13:1 14:1 28:1 32:1 43:1 48:1 71:1 75:1 77:1 105:1 111:1 113:1 134:1 150:1 157:1 159:1 164:1 168:1 170:1 175:1 178:1 182:1 188:1 189:1 191:1 192:1 194:1 211:1 214:1 215:1 216:1 217:1 244:1 248:1 250:1 251:1 267:1 325:1 353:1 364:1 365:1 366:1 485:1 486:1 690:1 1536:1 1564:1 1885:1 1888:1 # austrobilharzia (organismo)
6:1 12:1 14:2 15:1 23:2 27:2 50:1 58:1 74:1 135:1 158:2 167:1 208:1 253:1 267:1 346:1 362:2 430:1 580:1 585:1 623:2 872:1 905:1 961:1 1032:1 1123:1 1148:1 1955:1 # autoanticuerpo antinsulínico
6:1 8:1 10:1 14:2 22:1 23:1 26:1 67:1 71:1 74:1 144:1 145:1 155:1 158:1 166:1 219:1 253:1 267:1 281:1 288:1 321:1 325:1 359:1 369:1 373:1 376:1 378:1 398:1 409:1 411:1 412:1 420:1 421:1 457:1 461:1 467:1 468:1 534:1 544:1 545:1 653:1 654:1 697:1 745:1 872:1 975:1 1012:1 1042:1 1047:1 1060:1 1061:1 1193:1 1199:1 1200:1 # autoantígeno (sustancia)
1:1 7:2 9:1 10:1 18:1 21:1 30:1 32:1 33:1 35:1 37:1 41:1 42:1 43:1 46:1 47:1 49:1 52:1 53:1 82:1 91:1 103:1 104:1 114:1 115:1 132:1 148:1 190:1 253:1 261:1 267:1 324:1 357:1 387:1 390:1 417:1 423:1 441:1 455:1 499:1 509:1 513:1 522:1 689:1 750:1 764:1 815:1 843:1 912:1 931:1 937:1 956:1 970:1 1037:1 1053:1 1059:1 1062:1 1072:1 1074:1 1076:1 1081:1 1085:1 1101:1 1104:1 1117:1 1126:1 1129:1 1130:1 1132:1 1141:1 1142:1 1143:1 1150:1 1151:1 1153:1 1174:1 1175:1 1183:1 1412:1 1443:1 1586:1 1926:1 # enfermedad del sistema nervioso autónomo
6:1 8:1 93:1 96:1 141:1 185:1 253:1 267:1 340:1 714:1 1835:1 # autofagocitosis
2:1 4:2 7:1 12:1 14:1 20:2 25:1 32:2 43:1 44:1 48:1 56:1 69:1 75:2 105:1 109:1 113:1 136:1 153:1 157:1 159:1 164:1 168:1 170:1 175:1 178:1 182:1 188:1 189:1 191:1 192:1 194:1 211:1 214:1 215:1 216:1 217:1 244:1 248:1 250:1 251:1 253:1 267:1 316:1 364:1 365:1 366:1 453:1 485:1 486:1 498:1 517:1 690:1 900:1 955:1 965:1 1298:1 1612:1 1791:1 # galerina autumnalis (organismo)
9:1 20:1 70:1 71:1 103:1 116:1 149:1 464:2 557:1 633:1 634:1 660:1 713:1 932:1 935:1 987:1 1902:1 # avenavirus
9:1 14:1 17:1 18:1 22:1 23:1 25:1 47:1 103:1 145:1 158:1 226:1 259:1 289:1 330:1 412:1 464:1 697:1 774:1 975:1 1012:1 1027:1 1042:1 1047:1 1060:1 1061:1 1139:1 1193:1 1194:1 1196:1 1197:1 1199:1 1200:1 1202:1 1203:1 1204:1 1223:1 1593:1 1902:1 # antígeno aviario
2:1 14:1 17:1 22:1 26:1 32:1 43:2 48:1 52:1 53:1 75:1 84:1 103:1 105:1 113:1 136:1 157:1 159:1 164:1 168:1 170:1 175:1 178:1 182:1 188:1 189:1 191:1 192:1 194:1 204:1 211:1 214:1 215:1 216:1 217:1 244:1 248:1 250:1 251:1 361:1 364:1 365:1 366:1 464:1 466:1 485:1 486:1 521:1 690:1 874:1 1041:1 1593:1 1841:1 1902:1 # metapneumovirus aviar ( organismo )
2:1 7:1 14:1 28:1 32:1 36:1 43:1 48:1 52:1 75:1 103:2 105:1 113:1 149:1 157:1 159:1 164:1 168:1 169:1 170:1 173:1 175:1 178:1 182:1 188:1 189:1 191:1 192:1 194:1 211:1 212:1 214:1 215:1 216:1 217:1 244:1 248:1 250:1 251:1 254:1 304:1 363:1 364:1 365:1 366:1 419:1 424:1 455:1 458:1 464:1 485:1 486:1 529:1 634:1 690:1 903:1 910:1 916:1 948:1 949:1 951:1 953:1 1902:1 # género avipoxivirus (organismo)
6:1 10:1 16:1 17:1 22:1 25:1 32:1 41:1 47:1 82:1 103:1 125:1 128:1 172:1 226:1 259:1 413:1 417:1 464:1 535:1 750:1 1223:1 1593:1 1902:1 # esquistosoma aviario
1:1 5:2 14:1 33:1 35:1 39:1 42:1 50:2 68:1 100:1 198:1 355:1 416:1 464:1 470:1 826:1 878:1 1097:1 1232:1 1334:1 1420:1 # avulsión de la mandíbula
1:1 33:1 35:1 39:1 50:1 68:1 88:1 162:1 416:1 464:1 465:1 470:1 1097:1 1334:1 1361:1 # avulsión de bazo
12:1 18:1 27:1 38:1 65:1 84:1 320:1 580:1 740:1 1073:1 # retinol
8:1 10:1 14:1 22:1 26:1 27:1 28:1 29:1 42:1 61:1 67:1 71:1 74:1 77:1 79:2 84:1 110:1 144:1 155:1 166:1 212:1 219:1 254:1 281:1 288:1 321:1 322:1 325:1 359:1 369:1 373:1 376:1 378:1 398:1 409:1 411:1 420:1 421:1 424:1 457:1 461:1 467:1 468:1 492:1 534:1 544:1 545:1 653:1 654:1 683:1 740:1 745:1 755:1 925:1 971:1 1521:1 1849:1 1968:1 # acetil cefuroxima ( sustancia )
2:2 3:1 4:2 6:2 10:1 11:2 13:1 16:2 22:1 30:1 31:1 36:1 43:1 45:1 46:1 56:1 57:1 61:1 69:1 70:1 84:1 87:1 92:1 97:1 102:1 126:1 128:1 130:1 134:1 146:1 165:1 180:1 197:1 201:1 202:1 207:1 209:1 212:1 225:1 232:1 233:1 237:1 240:1 252:1 256:1 260:1 262:1 263:1 271:1 273:1 275:1 277:1 283:1 284:1 285:1 293:1 294:1 302:1 337:1 349:1 350:1 357:1 379:1 386:1 439:1 473:1 500:1 705:1 721:1 792:1 885:1 914:1 998:1 1159:1 1371:1 1492:1 1758:1 1795:1 1891:1 1894:1 # esqueleto axial [como un todo] (estructura corporal)
5:1 14:1 17:1 19:1 22:1 24:1 35:1 40:1 54:2 77:1 100:1 212:1 228:1 329:1 672:1 684:1 838:1 865:1 1078:1 1159:1 1262:1 1420:1 1554:1 # candidiasis axilar
1:1 2:2 3:3 4:1 5:1 10:2 11:2 12:1 13:2 14:1 15:1 16:2 17:1 27:1 36:1 44:2 45:2 47:1 57:2 61:2 69:2 70:2 75:1 77:1 102:2 121:1 126:1 129:2 130:1 134:2 135:1 143:1 146:2 148:1 164:1 165:2 180:2 183:2 197:2 202:2 203:2 207:2 209:2 212:1 225:2 228:1 232:1 233:2 235:1 237:2 240:2 252:2 256:2 260:2 262:2 263:2 271:2 273:2 275:2 276:2 277:2 283:2 284:2 285:2 286:2 293:2 294:2 295:2 301:2 302:2 309:2 313:1 337:1 371:1 379:1 386:1 389:1 543:1 607:1 672:1 677:1 705:1 803:1 859:1 979:1 998:1 1159:1 1492:1 1501:1 1654:1 1795:1 1891:1 1894:1 # estructura de ganglio linfático axilar ( estructura corporal )
2:1 4:1 5:1 7:1 13:1 14:1 17:1 18:1 21:1 42:1 43:1 46:1 53:1 77:1 84:1 122:1 132:2 212:1 228:1 247:1 311:1 408:1 423:1 444:1 516:1 521:1 648:1 672:1 678:1 694:1 981:1 983:1 1090:1 1106:1 1154:1 1159:1 1320:1 1733:1 1868:1 # termometría axilar anormal
7:1 11:1 34:1 36:1 46:1 52:1 88:1 156:1 201:1 296:1 358:1 455:1 550:1 1118:1 1655:1 # componer aza
11:1 12:1 25:2 27:1 31:1 40:1 46:1 47:1 55:1 62:1 73:2 88:1 107:1 110:1 156:1 201:1 224:1 296:1 415:1 517:1 550:1 644:1 716:1 741:1 801:2 866:1 967:1 1118:1 1284:1 1655:1 1887:1 # azatioprina, 10 mg, comprimido
12:1 20:1 25:1 40:1 54:1 61:1 88:1 109:1 267:1 296:1 737:1 865:1 982:1 1512:1 1655:1 # azauridina
7:1 12:1 19:1 20:1 25:1 85:1 88:1 109:1 153:1 296:1 517:1 645:1 1298:1 1655:1 # azaserina
8:1 12:1 19:1 20:1 88:1 96:1 109:1 465:1 525:1 537:1 714:1 1361:1 1643:1 1982:1 # azocinas
1:1 6:2 8:1 12:1 16:1 44:1 64:1 81:1 96:1 107:1 148:1 174:1 193:1 313:1 371:1 519:1 714:1 864:1 979:1 1304:1 1399:1 1534:1 1594:1 1745:1 1806:1 1867:1 1988:1 # epítopes de linfocito b
1:1 6:1 8:1 11:1 12:2 15:1 42:1 44:2 46:1 48:1 64:1 96:1 143:1 148:2 174:2 205:1 208:1 230:1 313:2 371:2 430:1 487:1 519:1 714:1 864:1 979:2 1399:2 1534:2 1541:1 1594:2 1745:1 1806:1 # linfoma de linfocito b ( clínico )
9:1 14:1 18:1 23:1 145:1 158:1 289:1 330:1 412:1 697:1 774:1 975:1 1012:1 1027:1 1042:1 1047:1 1060:1 1061:1 1139:1 1193:1 1194:1 1196:1 1197:1 1199:1 1200:1 1202:1 1203:1 1204:1 # antígeno b7
11:1 12:1 14:1 16:1 23:1 27:1 41:1 47:1 56:1 65:1 77:1 95:1 106:1 136:1 141:1 148:1 156:1 158:1 313:1 362:1 431:1 623:1 650:1 755:1 943:1 970:1 1984:1 # columpios infantiles
2:1 3:1 8:2 14:2 23:1 29:2 32:2 43:1 48:1 63:1 71:1 75:1 77:1 98:2 105:1 106:1 113:1 157:1 158:1 159:1 162:1 164:1 168:1 170:1 175:1 178:1 182:1 188:1 189:1 191:1 192:1 194:1 211:1 214:1 215:1 216:1 217:1 244:1 248:1 250:1 251:1 297:1 364:1 365:1 366:1 485:1 486:1 690:1 715:1 793:1 824:1 921:1 1253:1 1339:1 # bacillus anthracis ( organismo )
2:1 8:1 14:2 18:1 26:1 29:1 32:1 43:1 44:1 48:1 63:1 65:1 71:1 75:1 77:1 98:1 105:1 106:1 113:1 157:1 159:1 162:1 164:1 168:1 170:1 173:1 175:1 178:1 182:1 188:1 189:1 191:1 192:1 194:1 211:1 214:1 215:1 216:1 217:1 244:1 248:1 250:1 251:1 253:1 288:1 310:1 311:1 355:1 364:1 365:1 366:1 485:1 486:1 559:1 690:1 715:1 824:1 849:1 1253:1 1339:1 # bacillus butanolivorans (organismo)
2:1 14:1 29:1 31:1 32:2 38:1 43:1 45:1 48:1 75:1 81:1 103:1 104:1 105:1 111:1 113:1 115:1 137:1 156:1 157:1 159:1 162:1 164:1 168:1 170:1 175:1 178:1 182:1 188:1 189:1 191:1 192:1 194:1 211:1 214:1 215:1 216:1 217:1 244:1 248:1 250:1 251:1 255:1 364:1 365:1 366:1 485:1 486:1 504:1 690:1 715:1 840:1 841:1 1093:1 1245:1 1667:1 1972:1 # empedobacter brevis ( organismo )
2:1 6:1 10:1 14:2 19:1 21:2 22:1 25:1 29:2 32:1 43:1 45:1 48:1 61:1 66:1 75:1 79:1 84:1 105:1 111:1 113:1 117:1 157:1 159:1 162:1 164:1 168:1 170:1 175:1 178:1 182:1 188:1 189:1 191:1 192:1 194:1 211:1 214:1 215:1 216:1 217:1 244:1 245:1 248:1 250:1 251:1 255:1 361:1 364:1 365:1 366:1 390:1 485:1 486:1 683:1 690:1 715:1 732:1 882:1 883:1 885:1 982:1 1093:1 1125:1 1245:1 1366:1 1521:1 1667:1 1972:1 # acetobacter pasteurianus ( organismo )
2:1 7:1 10:1 14:1 20:1 25:1 31:1 32:1 34:1 43:2 46:1 48:1 69:1 75:1 85:1 105:1 113:1 153:1 157:1 159:1 164:1 168:1 170:1 175:1 178:1 182:1 188:1 189:1 191:1 192:1 194:1 211:1 214:1 215:1 216:1 217:1 223:1 244:1 248:1 250:1 251:1 253:1 333:1 357:1 361:1 364:1 365:1 366:1 377:1 485:1 486:1 496:1 690:1 1524:1 1749:1 1865:1 # pseudomonas stutzeri (organismo)
4:1 7:1 25:2 32:1 44:1 47:1 103:1 123:1 137:1 153:1 163:1 173:1 195:1 259:1 264:1 314:1 316:1 702:1 744:1 1444:1 1838:1 # aliivibrio fischeri
1:1 7:1 8:1 14:1 18:1 29:1 30:1 41:1 42:1 50:1 51:2 58:1 69:1 77:1 98:1 136:1 162:1 213:1 218:1 227:1 311:1 332:1 391:1 530:1 708:1 715:1 826:1 901:1 957:1 1258:1 1339:1 1545:1 1559:1 1966:1 1983:1 # bacilo de el tuberculosis humano
1:1 3:1 4:1 5:1 8:4 9:1 10:1 12:1 13:1 14:1 15:1 18:1 22:1 26:1 27:1 29:2 32:1 44:1 53:1 54:1 56:1 60:1 64:1 67:1 71:1 74:1 77:2 78:1 84:1 98:2 144:1 155:1 162:1 166:1 219:1 281:1 288:1 289:1 297:1 316:1 321:1 325:1 345:1 359:1 369:1 373:1 376:1 378:1 395:1 398:1 409:1 411:1 420:1 421:1 457:1 461:1 467:1 468:1 521:1 525:1 528:1 534:1 544:1 545:1 601:1 653:1 654:1 672:1 715:1 740:1 745:1 755:1 864:1 921:1 1339:1 1557:1 1669:1 1680:1 1849:1 # disalicilato de metileno bacitracina ( sustancia )
4:1 7:1 13:1 16:1 17:1 29:1 37:1 49:2 62:1 66:1 79:1 92:1 94:1 128:1 133:1 151:1 338:1 429:1 473:1 491:1 675:1 683:1 728:1 1532:1 1943:1 # espalda arqueada hacer atrás
9:1 10:1 17:1 21:1 32:1 33:1 35:1 39:1 54:1 68:1 106:1 136:1 162:1 167:1 282:1 375:1 390:1 416:1 417:1 470:1 528:1 642:1 930:1 1345:1 1586:1 1953:1 1984:1 # distensión lumbar
1:1 2:1 11:1 23:1 30:1 31:1 33:1 34:1 35:1 39:1 68:1 69:1 71:1 82:1 91:1 131:1 319:1 416:1 470:1 540:1 662:1 1049:1 1661:1 1771:1 # contusión del dorso
1:1 10:1 12:1 14:1 16:1 26:2 66:1 67:1 79:1 84:1 102:1 121:1 145:1 166:1 281:1 466:1 748:1 973:1 1315:1 1521:1 1652:1 # ingesta de panceta
1:1 2:1 7:1 11:2 14:1 18:1 21:1 22:2 25:1 29:1 34:1 45:1 48:1 51:2 65:2 97:1 122:1 153:1 162:1 245:1 255:1 311:1 418:1 502:1 650:2 715:1 732:1 833:2 836:1 882:1 883:1 892:1 907:1 919:1 1093:1 1125:1 1198:1 1212:1 1265:1 1681:1 1730:1 1860:1 1965:1 # color de un colonia bacteriano
7:2 9:1 14:1 18:1 21:1 22:1 25:1 29:1 37:1 45:1 49:1 53:1 114:1 115:1 122:1 132:1 148:1 153:1 162:1 245:1 255:1 311:1 324:1 387:1 418:1 423:1 441:1 499:1 689:1 715:1 732:1 815:1 836:1 843:1 882:1 883:1 892:1 907:1 912:1 931:1 937:1 1037:1 1053:1 1059:1 1062:1 1072:1 1074:1 1076:1 1081:1 1085:1 1093:1 1101:1 1104:1 1117:1 1125:1 1126:1 1129:1 1130:1 1132:1 1141:1 1142:1 1143:1 1150:1 1151:1 1153:1 1174:1 1175:1 1183:1 1198:1 1212:1 1730:1 1860:1 # enfermedad bacteriano
7:3 9:1 12:1 14:1 18:1 21:2 22:1 23:1 25:1 29:1 38:1 45:1 114:1 120:1 122:2 153:1 162:1 245:1 255:1 257:1 311:1 418:1 441:1 442:1 579:1 700:1 707:1 715:1 732:1 735:1 836:1 882:1 883:1 892:1 907:1 1093:1 1125:1 1198:1 1212:1 1383:1 1403:1 1730:1 1860:1 # interferencia bacteriano
7:1 14:1 18:1 21:1 22:1 25:1 29:1 45:1 70:1 71:1 103:1 122:1 149:1 153:1 162:1 245:1 255:1 311:1 418:1 633:1 634:1 713:1 715:1 732:1 836:1 882:1 883:1 892:1 907:1 932:1 935:1 987:1 1093:1 1125:1 1198:1 1212:1 1730:1 1860:1 # virus bacteriano
2:1 7:1 14:1 21:1 22:1 25:1 29:1 32:1 43:1 45:1 48:1 75:1 105:1 113:1 122:1 153:1 157:1 159:1 162:1 164:1 168:1 170:1 175:1 178:1 182:1 188:1 189:1 191:1 192:1 194:1 211:1 214:1 215:1 216:1 217:1 244:1 245:1 248:1 250:1 251:1 255:1 364:1 365:1 366:1 418:1 485:1 486:1 690:1 715:1 732:1 836:1 883:1 892:1 907:1 1093:1 1125:1 1198:1 1212:1 1730:1 1860:1 # bacteria ( organismo )
2:1 14:1 29:1 31:1 32:1 40:2 43:1 45:1 48:1 75:1 105:1 108:1 111:1 113:1 123:2 136:1 150:2 157:1 159:1 162:1 164:1 168:1 170:1 175:1 178:1 182:1 188:1 189:1 191:1 192:1 194:1 211:1 214:1 215:1 216:1 217:1 224:1 244:1 248:1 250:1 251:1 255:1 290:2 364:1 365:1 366:1 485:1 486:1 690:1 715:1 1091:2 1093:1 1245:1 1667:1 1972:1 # bifidobacterium bifidum (organismo)
1:1 7:1 21:1 28:1 29:1 30:1 40:1 41:1 45:1 50:1 51:1 63:1 65:1 79:1 82:1 106:1 122:1 162:1 255:1 304:1 360:1 374:1 382:1 391:1 658:1 708:1 715:1 732:1 750:1 836:1 883:1 892:1 947:1 1093:1 1125:1 1185:1 1198:1 1209:1 1274:1 1562:1 1754:1 # bacteroides cellulosolvens
5:1 7:1 12:1 21:2 23:1 30:1 38:1 47:1 53:1 54:1 63:1 73:1 115:1 120:1 122:1 132:1 147:1 154:1 257:1 310:1 374:1 423:1 475:1 499:1 504:1 579:1 646:1 673:1 689:1 735:1 804:1 809:1 912:1 1062:1 1076:1 1383:1 1571:1 1948:1 # prevotella intermedio
1:1 2:1 3:1 7:1 14:1 21:1 28:1 29:1 32:1 36:1 40:1 42:1 43:1 45:1 48:1 65:1 73:1 75:1 105:1 113:1 122:1 157:1 159:1 162:1 164:1 168:1 170:1 175:1 178:1 182:1 185:1 188:1 189:1 191:1 192:1 194:1 211:1 214:1 215:1 216:1 217:1 244:1 248:1 250:1 251:1 255:1 304:1 360:1 364:1 365:1 366:1 382:1 485:1 486:1 658:1 690:1 715:1 732:1 836:1 883:1 892:1 917:1 947:1 1093:1 1125:1 1198:1 1362:1 1562:1 1670:1 1754:1 # bacteroides polypragmatus (organismo)
1:2 2:1 7:1 8:1 14:1 16:1 21:1 28:1 29:1 32:1 40:1 43:1 45:1 48:1 72:1 75:1 80:1 81:1 105:1 113:1 122:1 133:1 157:1 159:1 162:1 164:1 168:1 170:1 175:1 178:1 182:1 188:1 189:1 191:1 192:1 194:1 211:1 214:1 215:1 216:1 217:1 244:1 248:1 250:1 251:1 255:1 304:1 338:1 360:1 364:1 365:1 366:1 382:1 485:1 486:1 616:1 658:1 690:1 715:1 727:1 732:1 783:1 836:1 883:1 886:1 892:1 947:1 1093:1 1125:1 1149:1 1198:1 1250:1 1388:1 1562:1 1754:1 1880:1 # especie de bacteroides ( organismo )
2:1 14:1 32:1 43:1 48:1 56:1 75:1 77:1 105:1 113:1 157:1 159:1 162:1 164:1 168:1 170:1 175:1 178:1 182:1 188:1 189:1 191:1 192:1 194:1 211:1 214:1 215:1 216:1 217:1 244:1 248:1 250:1 251:1 364:1 365:1 366:1 485:1 486:1 690:1 1516:1 # baileya (organismo)
2:1 4:1 5:1 17:1 24:1 29:1 52:1 59:1 139:1 151:1 162:1 336:1 524:1 715:1 904:1 991:1 1607:1 # bacalao hornear
1:1 2:1 4:1 5:1 6:1 10:1 14:1 18:1 28:1 36:1 41:3 51:1 101:1 107:1 162:1 311:1 523:1 526:1 548:1 682:1 708:1 904:1 1127:1 1861:1 # balanopostitis de los toros
2:1 14:1 22:1 27:1 50:1 51:1 52:1 63:1 70:1 136:1 231:1 287:1 351:1 452:1 502:1 882:1 923:1 1025:1 1220:1 1837:1 # aegyptianella pullorum
1:1 4:1 5:1 6:1 7:1 8:1 11:2 15:1 21:1 24:1 26:1 29:1 33:2 34:1 35:1 39:1 54:1 62:2 68:1 77:1 84:1 86:1 98:1 99:1 111:1 122:1 131:1 143:1 162:1 177:1 184:1 472:1 514:1 659:1 666:1 672:1 699:1 710:1 825:1 885:1 993:1 1083:1 1134:1 1216:1 1707:1 1813:1 1869:1 # catéter de dilatación con balón ( objeto físico )
4:1 7:1 20:1 28:1 34:1 43:1 52:2 110:1 162:1 223:1 304:1 333:1 363:1 419:1 455:1 458:1 856:1 903:1 910:1 916:1 948:1 949:1 951:1 953:1 1524:1 # género balneimonas
4:1 12:1 20:1 29:1 55:1 60:1 76:1 109:1 162:1 341:1 447:1 945:1 1334:1 1341:1 1746:1 # balsaminaceae
1:1 7:1 12:1 20:1 30:1 54:1 76:1 81:1 91:1 109:1 152:1 162:1 234:1 239:1 264:1 282:1 354:1 974:1 1674:1 1967:1 # perdiz del bambú china
1:1 6:1 8:1 10:1 14:1 22:1 26:1 50:1 53:1 62:1 67:1 71:1 74:2 76:1 84:1 141:1 144:1 155:1 162:1 166:1 196:1 219:1 281:1 288:1 321:1 323:1 325:1 359:1 369:1 373:1 376:1 378:1 398:1 409:1 411:1 420:1 421:1 457:1 461:1 467:1 468:1 515:1 521:1 534:1 544:1 545:1 653:1 654:1 745:1 759:1 869:1 905:1 1187:1 1574:1 1702:1 1906:1 # sulfato de bametán (sustancia)
7:2 25:1 38:1 47:1 57:1 153:1 195:1 259:1 264:1 707:1 744:1 806:1 # wuchereriosis
2:1 6:1 9:2 17:1 23:1 24:1 30:1 31:1 37:1 42:1 53:1 56:1 89:1 104:1 132:1 171:1 174:1 220:1 317:1 408:1 444:1 533:1 648:1 657:1 670:1 797:1 996:1 1371:1 1387:1 1714:1 1742:1 # elemento formar en cayado
14:1 49:1 100:1 162:1 1016:1 1420:1 # banda
2:1 14:2 15:1 17:1 20:1 23:1 24:1 26:1 32:1 34:1 43:2 48:2 59:1 75:1 83:1 105:1 113:1 157:1 159:1 164:1 168:1 170:1 175:1 178:1 182:1 188:1 189:1 191:1 192:1 194:1 211:1 214:1 215:1 216:1 217:1 244:1 248:1 250:1 251:1 288:1 333:1 347:1 364:1 365:1 366:1 485:1 486:1 487:1 614:1 662:1 690:1 1043:1 # arnica montana ( organismo )
1:2 2:1 4:1 8:2 9:2 11:1 12:3 14:1 15:1 16:2 17:2 18:1 20:2 21:1 22:2 24:1 25:2 26:1 28:2 32:1 34:2 35:1 37:1 38:1 42:1 43:1 44:1 47:2 48:1 49:1 50:1 54:1 62:1 73:2 74:2 80:1 84:1 93:1 96:1 110:1 113:1 119:2 123:1 131:1 157:1 159:1 167:2 168:1 170:1 173:1 178:1 186:1 188:1 189:1 206:1 211:1 212:1 214:1 223:1 226:1 227:2 244:1 258:1 259:1 296:1 299:1 303:1 310:1 320:1 345:1 370:1 371:1 383:1 384:1 393:1 404:1 429:1 505:1 557:1 616:1 667:1 684:1 688:1 694:1 714:1 741:1 797:1 801:1 807:1 825:1 849:1 905:1 950:1 966:1 971:1 1030:1 1102:1 1128:1 1159:1 1215:1 1223:1 1231:1 1260:1 1267:1 1427:1 1436:1 1580:1 1604:1 1673:1 1762:1 1826:1 1866:1 1887:1 1955:2 # enanismo de cabeza de pájaro con ataxia progresivo , diabetes insulinorresistente , bocio y insuficiencia gonadal primario
14:1 94:1 162:1 # banha
1:1 11:1 14:1 67:1 162:1 281:1 577:1 1842:1 1859:1 # banco de ojo
11:1 14:1 67:1 162:1 281:1 1859:1 # banco
11:1 14:1 15:1 23:1 36:1 48:1 70:1 143:1 158:1 162:1 176:1 186:1 487:1 993:1 1445:1 1541:1 1950:1 # bantú ( grupo étnico )
5:1 9:1 13:1 14:1 17:1 28:1 44:1 48:2 64:1 77:2 105:1 159:1 227:1 228:1 353:1 360:1 428:1 465:1 542:1 672:1 872:1 1378:1 1394:1 1507:1 1669:1 # benzoilarginina - nitroanilida
1:1 3:1 10:1 13:1 16:1 17:1 30:1 45:1 57:1 61:1 69:1 70:1 102:1 129:1 134:1 146:1 162:2 165:1 180:1 183:1 197:1 202:1 203:1 207:1 209:1 225:1 233:1 237:1 240:1 252:1 256:1 260:1 262:1 263:1 271:1 273:1 275:1 276:1 277:1 283:1 284:1 285:1 286:1 293:1 294:1 295:1 301:1 302:1 309:1 729:1 1953:1 # estructura de el barba
4:1 22:1 29:1 42:1 95:1 152:1 179:1 247:1 1677:1 # malpighiaceae
7:1 8:1 14:1 17:1 18:1 28:1 70:1 149:1 162:1 227:1 304:1 311:1 688:1 713:1 729:1 1953:1 1966:1 1998:1 # cirujano barbero
2:1 14:1 17:1 31:1 32:1 43:1 48:1 75:1 105:1 113:1 157:1 159:1 162:1 164:1 168:1 170:1 175:1 178:1 182:1 188:1 189:1 191:1 192:1 194:1 211:1 214:1 215:1 216:1 217:1 244:1 248:1 250:1 251:1 355:1 364:1 365:1 366:1 377:1 485:1 486:1 690:1 729:1 1749:1 1953:1 # barbudo ( organismo )
5:1 14:1 33:1 67:1 264:1 281:1 682:1 # lanchón
5:1 7:1 14:1 28:1 67:1 195:1 264:1 281:1 304:1 682:1 744:1 # lanchero/remolcador
2:1 7:1 12:1 14:2 15:1 32:1 43:1 48:1 54:1 58:1 71:1 75:1 85:1 100:1 105:1 113:1 157:1 159:1 164:1 167:1 168:1 170:1 175:1 178:1 182:1 188:1 189:1 191:1 192:1 194:1 211:1 214:1 215:1 216:1 217:1 244:1 248:1 250:1 251:1 346:1 364:1 365:1 366:1 485:1 486:1 645:1 690:1 822:1 838:1 851:1 1526:1 1531:1 # anser indicus ( organismo )
1:1 2:1 5:1 6:1 11:1 12:1 19:1 20:2 21:1 28:1 29:1 30:1 31:1 37:1 38:1 60:1 72:1 73:1 79:1 91:1 101:1 107:1 109:1 124:1 128:1 147:1 171:1 172:1 193:1 206:1 208:1 315:1 351:1 399:1 413:1 446:1 484:1 493:1 537:1 592:1 809:1 850:1 959:1 1034:1 1133:1 1221:1 1263:1 1275:1 1364:1 1369:1 1382:1 1542:1 1553:1 1558:1 1601:1 1692:1 1729:1 1740:1 1807:1 1819:1 1827:1 1881:1 1884:1 1892:1 1893:1 1895:1 1929:1 1930:1 1939:1 1982:1 # quinasa 3 del receptor acoplado a proteína-g
3:1 5:1 7:1 9:1 17:1 23:1 27:1 37:2 40:1 49:1 56:1 85:1 89:1 111:1 112:1 119:1 181:1 199:1 210:1 261:1 324:1 362:1 449:1 522:1 587:1 640:1 645:1 743:1 820:1 1056:1 1075:1 1404:1 1409:1 1689:1 1773:1 1790:1 1827:1 1853:1 # ladrar (entidad observable)
1:1 17:1 27:1 35:1 36:1 41:1 51:1 64:1 70:1 73:1 92:1 112:1 162:2 173:1 222:1 300:1 312:1 548:1 552:1 719:1 790:1 1695:1 1703:1 1779:1 1953:1 1995:1 # prueba de barlow positiva
7:1 8:1 12:1 14:1 23:1 24:1 27:1 28:1 29:1 33:1 39:1 41:1 52:1 58:1 66:1 68:1 86:1 96:1 98:1 99:1 158:1 176:1 177:1 184:1 304:1 362:1 455:1 526:1 580:1 623:1 903:1 1055:1 1078:1 1281:1 1375:1 1698:1 # cantineros/cantineras (ocupación)
1:1 2:1 3:1 4:1 11:1 55:1 232:1 258:1 386:1 577:1 1102:1 1425:1 # mijo de corral
1:2 5:2 10:1 12:1 17:1 21:1 32:1 44:1 50:1 65:1 90:1 100:1 108:1 128:1 162:1 172:1 198:1 235:1 323:1 336:1 371:1 390:1 407:1 413:1 417:1 559:1 652:1 793:1 1300:1 1586:1 1953:1 # quiste de la glándula de bartholin
4:1 14:1 16:1 19:1 41:1 44:1 47:1 56:1 60:1 75:1 121:1 162:1 164:1 235:1 395:1 399:1 431:1 498:1 803:1 970:1 1269:1 1501:1 1654:1 # ganglios basales
3:1 6:1 9:1 17:1 19:1 23:1 41:1 66:1 85:1 89:1 92:1 97:1 121:1 162:1 200:1 220:1 249:1 298:1 483:1 533:1 535:1 1687:1 # base para unguentos
1:3 2:2 3:2 4:1 5:1 7:1 10:2 11:1 13:2 16:2 19:1 30:1 33:1 36:1 38:1 45:2 50:1 57:2 61:2 69:2 70:2 72:1 85:1 91:1 102:2 126:1 129:1 130:1 134:2 146:2 162:1 165:2 180:2 183:1 197:2 202:2 203:1 207:2 209:2 225:2 231:1 232:1 233:2 237:2 240:2 252:2 256:2 260:2 262:2 263:2 264:1 271:2 273:2 275:2 276:1 277:2 283:2 284:2 285:2 286:1 293:2 294:2 295:1 301:1 302:2 309:1 318:1 336:1 337:1 379:1 386:1 484:1 705:1 707:1 724:1 998:1 1220:1 1458:1 1492:1 1537:1 1795:1 1891:1 1894:1 1985:1 # estructura de la base del pulmón derecho (estructura corporal)
4:2 6:1 8:1 9:1 10:1 14:1 22:1 23:1 24:1 26:1 29:1 44:1 53:1 67:1 71:1 74:1 89:1 94:1 110:1 144:1 155:1 162:1 166:1 219:1 220:1 281:1 288:1 316:1 317:1 321:1 325:1 359:1 369:1 373:1 376:1 378:1 398:1 409:1 411:1 420:1 421:1 457:1 461:1 467:1 468:1 533:1 534:1 544:1 545:1 653:1 654:1 670:1 745:1 816:1 1387:1 1517:1 1607:1 # albahaca - alimento (sustancia)
6:1 11:1 12:1 15:1 20:1 35:1 84:1 109:1 111:1 141:1 143:1 340:1 472:1 577:1 659:1 666:1 699:1 885:1 1083:1 1516:1 1707:1 1813:1 # jofaina (objeto físico)
9:1 19:1 23:1 26:1 31:1 37:1 51:1 53:1 77:1 85:1 89:1 123:1 162:1 171:1 287:1 317:1 347:1 567:1 590:1 670:1 957:1 1343:1 1352:1 1362:1 1533:1 1896:1 # basófilo, segmentado
26:1 38:1 62:1 80:1 123:1 137:1 162:1 300:1 825:1 840:1 1107:1 1516:1 # fiebre batai
1:1 5:1 6:1 9:1 11:1 14:1 21:1 23:2 26:1 30:1 31:1 34:1 37:1 48:1 52:1 53:1 64:1 75:1 80:1 89:1 95:2 120:1 121:1 131:1 140:1 158:1 164:1 171:1 179:2 310:1 317:1 347:1 363:1 419:1 458:1 489:1 504:1 519:1 542:1 567:1 590:1 670:1 691:1 799:1 889:1 922:1 999:1 1023:1 1024:1 1026:1 1063:1 1064:1 1068:1 1070:1 1191:1 1192:1 1195:1 1313:1 1316:1 1343:1 1362:1 1546:1 1548:1 1556:1 1570:1 # nevo pigmentado gigante congénito de la piel
16:1 27:1 36:1 62:1 80:1 111:1 152:1 162:1 169:1 529:1 644:1 718:1 1245:1 1922:1 # hipobatiestesia
12:1 22:1 48:1 152:1 162:1 267:1 978:1 1265:1 # bauhinia
7:1 9:1 11:1 21:2 29:1 31:1 32:1 37:1 45:1 62:1 103:1 111:1 122:1 162:1 171:1 255:1 303:1 372:1 375:1 392:1 438:1 715:1 732:1 814:1 836:1 883:1 892:1 1093:1 1110:1 1125:1 1198:1 1245:1 1438:1 1567:1 1667:1 1972:1 # mycobacterium bovis atenuado
1:2 2:1 5:1 6:1 8:1 9:1 23:1 29:1 38:1 45:1 50:1 55:1 72:1 80:1 89:1 101:1 106:1 110:1 141:1 187:1 198:1 255:1 274:1 370:1 484:1 647:1 679:1 716:1 752:1 783:1 834:1 1185:1 1233:1 1277:1 1429:1 1582:1 1589:1 1650:1 1728:1 # factor 2 de crecimiento de célula t
12:1 14:1 18:2 20:1 21:1 44:1 65:1 109:1 160:1 311:1 371:1 497:1 559:1 952:1 # nolina texano
4:1 5:1 8:1 9:1 20:1 21:1 29:1 31:1 40:1 42:1 62:1 98:1 104:1 200:1 224:1 247:1 348:1 372:1 513:1 814:1 904:1 1285:1 1443:1 1676:1 1746:1 # nacido en guatemala
5:1 27:1 28:1 31:1 38:1 40:1 41:2 42:1 61:1 62:2 69:1 73:1 104:1 165:1 224:1 513:1 526:1 595:1 596:1 644:1 673:1 710:1 820:1 925:1 1904:1 # latidos prematuros
5:1 7:1 27:1 31:2 40:2 54:1 62:1 81:1 224:2 234:1 239:1 644:1 710:1 820:1 974:1 1554:1 1674:1 # latido perdido
1:1 17:1 20:1 26:1 115:1 227:1 704:1 1108:1 # afta de bednar
1:1 3:1 6:1 7:1 16:1 30:1 33:1 35:1 37:1 39:1 44:1 49:1 56:1 65:1 68:1 91:1 227:1 253:1 267:1 278:1 314:1 384:1 416:1 429:1 431:1 470:1 618:1 871:1 880:1 1112:1 1243:1 1256:1 1259:1 1833:1 1966:1 # autolesión deliberada
4:1 15:1 27:1 64:1 69:1 94:1 119:1 135:1 150:1 372:1 1088:1 1241:1 # tic habitual
2:1 7:1 12:1 14:1 22:1 25:1 32:1 43:1 44:1 48:1 55:1 67:1 75:1 76:1 77:1 105:1 113:1 141:1 153:1 157:1 159:1 164:1 168:1 170:1 175:1 178:1 182:1 188:1 189:1 191:1 192:1 194:1 211:1 214:1 215:1 216:1 217:1 227:1 244:1 248:1 250:1 251:1 341:1 364:1 365:1 366:1 428:1 472:1 485:1 486:1 517:1 565:1 690:1 856:1 887:1 927:1 1098:1 1103:1 1178:1 1247:1 1282:1 1283:1 1293:1 1296:1 1305:1 1306:1 1314:1 # familia beijerinckiaceae ( organismo )
1:1 5:1 18:1 34:1 35:1 43:1 49:1 52:1 115:1 179:1 333:1 358:1 434:1 551:1 599:1 843:1 1851:1 1941:1 # signo de la moneda
3:1 6:2 8:1 10:1 11:1 12:1 15:1 17:1 23:1 33:1 35:1 41:1 46:1 61:1 66:1 69:1 84:1 111:1 125:1 143:1 165:1 221:1 249:1 257:1 298:1 472:1 483:1 523:1 525:1 536:1 659:1 666:1 699:1 817:1 885:1 1083:1 1472:1 1707:1 1813:1 # cinturón para ostomía ( objeto físico )
1:1 2:1 3:1 8:1 9:1 10:2 14:1 22:1 26:1 27:1 40:1 49:1 51:1 62:1 67:1 71:2 74:1 76:1 100:1 144:1 152:1 155:1 166:1 205:1 210:1 219:1 227:1 279:1 281:1 288:1 321:1 325:2 359:1 369:1 373:1 376:1 378:1 398:1 409:1 411:1 420:1 421:1 445:1 457:1 459:1 461:1 467:1 468:1 502:1 534:1 544:1 545:1 605:1 610:1 638:1 653:1 654:1 669:1 680:1 745:1 842:1 918:1 1016:1 1075:1 1331:1 1342:1 1368:1 1390:1 1394:1 1395:1 1411:1 1426:1 1587:1 1591:1 1597:1 1598:1 1599:1 1610:1 1617:1 1619:1 1620:1 1621:1 1622:1 1623:1 1627:1 1630:1 1632:1 1633:1 1635:1 1636:1 1644:1 1646:1 1648:1 # clorhidrato de bendamustina ( sustancia )
1:1 7:1 8:1 9:2 10:1 15:1 16:1 23:1 26:1 27:1 31:1 37:2 40:1 47:1 49:1 52:1 56:1 85:1 89:1 102:1 111:1 112:1 119:1 123:1 166:1 171:1 181:1 199:1 227:1 261:1 322:1 324:1 345:1 362:1 383:1 404:1 449:1 522:1 567:1 587:1 640:1 645:1 743:1 748:1 807:1 820:1 1021:1 1056:1 1343:1 1394:1 1404:1 1409:1 1439:1 1689:1 1721:1 1767:1 1773:1 1790:1 1853:1 # estado de beneficio ( entidad observable )
1:1 5:1 9:1 18:1 19:1 22:1 35:1 46:1 48:1 52:2 75:1 107:1 116:1 124:1 127:2 179:2 227:1 280:1 315:1 329:1 331:2 352:1 433:1 434:1 440:1 446:1 462:1 469:1 474:1 476:1 480:1 493:1 503:1 506:1 539:1 547:1 549:1 551:1 560:1 562:1 566:1 572:1 574:1 575:1 578:1 581:1 582:1 583:1 584:1 911:1 1394:1 1548:1 1851:1 1941:1 1964:1 # neoplasia benigno de vejiga neom
4:2 9:1 11:1 18:1 26:1 48:1 56:1 64:1 79:1 141:1 151:1 179:1 227:1 322:1 327:1 360:1 427:1 434:1 440:1 498:1 551:1 1394:1 1471:1 1851:1 1941:1 1968:1 # cefalea coital benigno
1:1 5:1 9:2 18:1 19:1 22:1 35:1 48:1 52:1 67:1 107:1 124:1 127:1 179:1 221:1 227:1 280:1 315:1 329:1 331:1 352:1 380:1 433:1 434:1 440:1 446:1 462:1 469:1 474:1 476:1 480:1 493:1 506:1 539:1 547:1 549:1 551:1 560:1 562:1 566:1 572:1 574:1 575:1 578:1 581:1 582:1 583:1 584:1 1120:1 1394:1 1851:1 1941:1 # neoplasia benigno de encía
1:1 2:2 4:1 8:1 9:1 14:1 15:1 18:2 28:1 42:1 43:3 46:2 48:1 51:1 65:2 96:2 97:1 114:1 127:1 140:1 174:2 179:1 187:1 221:2 227:1 230:1 247:1 299:1 311:1 357:1 403:1 430:1 434:1 440:1 442:2 443:2 509:1 514:1 551:1 561:1 589:1 665:1 714:1 833:1 857:1 1029:1 1040:1 1067:1 1144:1 1240:1 1242:1 1249:1 1252:1 1255:1 1272:2 1295:1 1309:1 1312:1 1322:1 1337:2 1365:2 1394:1 1397:1 1407:1 1410:1 1449:1 1455:1 1459:1 1579:1 1584:1 1585:1 1752:1 1753:1 1787:2 1851:1 1862:2 1931:2 1934:2 1941:1 2001:1# morfología de un feocromocitoma benigno (anomalía morfológica)
1:1 8:1 9:1 10:1 13:1 16:1 18:1 25:1 32:2 35:1 38:1 48:1 53:1 72:1 102:1 104:1 110:1 134:1 179:1 187:1 190:1 207:1 227:1 434:1 440:1 551:1 783:1 899:1 1014:1 1230:1 1394:1 1429:1 1683:1 1851:1 1915:1 1941:1 # crisis de estremecimiento benigno
1:1 5:1 9:1 13:1 19:1 20:1 22:1 35:1 48:1 52:1 92:1 107:1 124:1 127:1 128:1 151:1 179:1 227:1 280:1 315:1 329:1 331:1 352:1 433:1 434:1 440:1 446:1 462:1 469:1 473:1 474:1 476:1 480:1 493:1 506:1 539:1 547:1 549:1 551:1 560:1 562:1 566:1 572:1 574:1 575:1 578:1 581:1 582:1 583:1 584:1 675:1 746:1 810:1 1394:1 # neoplasia benigna de tráquea
1:1 2:1 4:1 6:1 9:1 14:1 15:1 18:2 27:1 37:1 42:2 43:1 46:2 62:1 65:1 66:1 96:1 140:1 174:1 193:1 195:1 196:1 221:1 230:2 247:1 289:1 311:1 339:1 430:1 442:1 443:1 509:2 514:1 561:1 589:2 665:1 867:1 894:1 1029:1 1040:1 1067:1 1120:1 1144:1 1240:1 1242:1 1249:1 1252:1 1255:1 1272:1 1295:1 1304:1 1309:1 1312:1 1322:1 1337:1 1365:1 1397:1 1407:1 1410:1 1449:1 1455:1 1459:1 1579:1 1584:1 1585:1 1752:1 1753:1 1787:1 1788:1 1857:1 1862:1 1931:1 1934:1 1963:1 2001:1# adenoma hepatocítico (anomalía morfológica)
1:1 4:1 8:1 16:1 19:1 20:1 22:1 29:1 33:1 39:1 60:1 68:1 86:1 98:1 99:1 103:1 177:1 184:1 395:1 399:1 456:1 537:1 1542:1 # desviación nasal
8:1 9:1 10:1 14:1 17:1 20:1 22:1 26:1 28:1 34:1 67:1 71:1 74:1 144:1 155:1 166:1 219:1 223:1 227:1 258:1 281:1 288:1 296:1 321:1 325:1 359:1 369:1 373:1 376:1 378:1 398:1 409:1 411:1 420:1 421:1 457:1 461:1 467:1 468:1 534:1 544:1 545:1 653:1 654:1 730:1 745:1 1378:1 1394:1 1831:1 1901:1 # benzarrona ( sustancia )
1:1 7:1 8:1 9:2 10:1 14:4 15:1 18:1 22:1 23:2 26:1 27:2 36:1 48:1 58:1 63:1 67:2 71:1 74:1 77:1 79:1 92:1 126:1 135:1 144:1 155:1 158:2 159:1 166:1 219:1 227:1 281:1 288:1 289:1 321:1 325:1 346:1 359:1 362:2 369:1 373:1 376:1 378:1 379:1 380:1 398:1 409:1 411:1 420:1 421:1 457:1 461:1 467:1 468:1 511:1 532:1 534:1 544:1 545:1 553:1 585:1 623:2 653:1 654:1 745:1 813:1 824:1 829:1 832:1 844:1 845:1 848:1 961:1 1032:1 1123:1 1148:1 1158:1 1161:1 1162:1 1163:1 1164:1 1165:1 1166:1 1167:1 1168:1 1169:1 1172:1 1173:1 1176:1 1180:1 1181:1 1182:1 1225:1 1315:1 1394:1 1507:1 # anticuerpo anti-anillo de benceno (sustancia)
1:2 6:1 11:1 13:1 15:1 20:1 26:1 30:1 45:1 56:1 72:1 81:1 84:1 114:1 127:1 143:1 212:1 274:1 322:1 481:1 536:1 563:1 597:1 704:1 764:1 1154:1 1600:1 1716:1 1960:1 1970:1 # efecto tóxico de el nafta de petróleo
5:1 9:1 20:1 26:1 34:1 50:1 62:2 74:1 198:1 223:1 227:1 415:1 465:1 496:1 794:1 825:1 884:1 905:1 967:1 988:1 1378:1 1394:1 1734:1 1737:1 # benzonatato, 100 mg, cápsula
8:1 9:2 10:1 14:1 18:1 22:1 26:1 34:1 67:1 71:1 74:1 114:1 144:1 155:1 166:1 219:1 227:1 281:1 288:1 289:1 321:1 325:1 340:1 359:1 369:1 373:1 376:1 378:1 398:1 409:1 411:1 420:1 421:1 457:1 461:1 465:1 467:1 468:1 534:1 544:1 545:1 653:1 654:1 745:1 1372:1 1378:1 1394:1 # benzofenona (sustancia)
3:1 8:1 9:1 10:1 14:1 18:1 22:1 26:1 67:1 71:1 74:1 95:1 107:1 144:1 149:1 155:1 166:1 219:1 227:1 281:1 288:1 289:1 321:1 325:1 359:1 369:1 373:1 376:1 378:1 398:1 409:1 411:1 420:1 421:1 457:1 461:1 465:1 467:1 468:1 534:1 544:1 545:1 653:1 654:1 745:1 1111:1 1351:1 1394:1 1638:1 # benozopirano (sustancia)
9:2 38:1 95:1 107:1 149:1 227:1 465:1 700:1 1111:1 1378:1 1394:1 1638:1 # benzopirenos
8:1 9:1 10:1 14:1 22:1 26:1 56:1 67:1 71:1 72:1 74:1 77:1 144:1 155:1 166:1 219:1 227:1 281:1 288:1 321:1 325:1 359:1 360:1 369:1 373:1 376:1 378:1 398:1 409:1 411:1 420:1 421:1 457:1 461:1 465:1 467:1 468:1 534:1 544:1 545:1 653:1 654:1 745:1 1378:1 1394:1 # benzoilecgonina ( sustancia )
1:1 5:1 7:1 8:1 9:1 11:1 34:2 36:1 43:1 46:1 52:1 67:1 76:1 77:1 155:1 156:1 201:1 227:1 333:1 358:1 380:1 455:1 531:1 550:1 672:1 1118:1 1339:1 1377:1 1394:1 # componer de bencilamonio
2:1 6:1 53:1 82:1 84:1 169:1 212:1 254:1 424:1 496:1 521:1 641:1 671:1 885:1 1805:1 # 5 - metoxipsoraleno
1:1 4:1 7:1 11:1 15:1 24:2 29:1 31:1 34:1 37:1 44:1 49:1 51:1 83:1 96:1 100:1 123:1 127:1 131:1 145:1 171:1 186:1 227:1 296:1 299:1 316:1 324:1 354:1 383:1 524:1 675:1 762:1 1016:1 1022:1 1065:1 1291:1 1603:1 1668:1 1802:1 1826:1 1966:1 # condado de berks (localización geográfica)
7:1 24:1 26:1 53:1 76:1 84:1 204:1 213:1 227:1 466:1 839:1 869:1 1218:1 1244:1 1258:1 # betamercaptopropionato
8:2 10:2 12:1 14:1 19:1 22:1 23:1 26:4 27:1 32:1 34:1 35:1 47:1 48:1 60:1 62:1 67:1 71:1 74:1 84:1 144:1 155:1 166:2 219:1 227:1 257:1 281:1 288:1 321:1 325:1 347:1 359:1 369:1 373:1 376:1 378:1 398:1 399:1 405:1 409:1 411:1 417:1 420:1 421:1 457:1 461:1 466:1 467:1 468:1 534:1 544:1 545:1 644:1 649:1 653:1 654:1 745:1 902:1 919:1 1737:1 1928:1 # cistationina beta - sintasa ( sustancia )
7:2 8:1 10:1 12:1 14:1 21:1 22:1 23:1 26:2 33:1 67:1 71:1 74:1 84:1 114:1 120:1 122:1 144:1 155:1 166:1 219:1 227:1 257:1 281:1 288:1 321:1 325:1 359:1 369:1 373:1 376:1 378:1 398:1 409:1 411:1 420:1 421:1 441:1 442:1 457:1 461:1 466:1 467:1 468:1 534:1 536:1 544:1 545:1 579:1 653:1 654:1 735:1 745:1 1383:1 1403:1 1472:1 # beta interferón ( sustancia )
1:2 9:1 21:1 28:1 35:1 36:1 37:1 40:1 44:1 49:1 73:1 107:1 147:1 162:1 167:1 169:1 181:1 206:1 324:1 339:1 529:1 577:1 587:1 592:1 642:1 681:1 809:1 930:1 1034:1 1133:1 1275:1 1345:1 1382:1 1692:1 1807:1 1884:1 1892:1 # lipoproteínas de bajo densidad
1:1 9:1 26:1 84:1 114:1 227:1 322:1 466:1 968:1 1372:1 1960:1 # beta-defensinas
13:1 19:2 25:1 26:2 60:1 84:1 169:1 227:1 351:1 399:1 414:1 466:1 902:1 # beta - triptasas
2:1 6:1 29:1 45:1 101:1 141:1 255:1 274:1 1589:1 1728:1 # factor h
6:1 20:1 26:1 84:1 227:1 466:1 704:1 # beta-naftoflavona
7:1 56:1 81:1 84:1 95:1 169:1 227:1 239:1 1080:1 1421:1 # piper betle
17:1 227:1 465:1 872:1 966:1 # bezoar
14:1 92:1 121:1 162:1 200:1 803:1 1687:1 # bangue
1:3 2:2 3:4 4:2 7:1 9:1 10:2 11:1 13:2 16:2 21:1 22:1 28:1 30:3 33:1 36:1 41:1 45:2 57:2 60:2 61:2 65:1 69:2 70:2 79:1 85:1 91:2 100:1 102:2 126:1 128:1 129:2 130:1 134:2 137:1 146:2 165:2 172:1 180:2 183:2 193:1 197:2 202:2 203:2 207:2 209:2 225:2 232:1 233:2 237:2 240:2 252:2 256:2 260:2 262:2 263:2 271:2 273:2 275:2 276:2 277:2 283:2 284:2 285:2 286:2 293:2 294:2 295:2 301:2 302:2 303:1 304:1 309:2 337:1 375:1 379:1 386:1 413:1 439:1 494:1 496:1 526:1 645:1 680:1 705:1 725:1 782:1 998:1 1229:1 1334:1 1492:1 1553:1 1795:1 1809:1 1870:1 1891:1 1894:1 # estructura de el bolsa serosa del tendón del bíceps braquial ( estructura corporal )
8:1 16:1 29:1 31:1 32:1 34:1 40:1 45:1 51:1 72:1 74:2 80:1 81:1 111:1 121:1 123:1 133:1 136:1 150:1 162:1 172:1 200:1 224:1 227:1 255:1 290:1 332:1 338:1 616:1 651:1 691:1 715:1 727:1 783:1 886:1 1091:1 1093:1 1149:1 1245:1 1250:1 1388:1 1545:1 1667:1 1681:1 1687:1 1880:1 1972:1 # bifidobacterium longum subespecie suis
1:2 2:2 3:1 4:1 6:1 7:1 8:1 12:1 14:1 15:1 17:1 23:1 24:1 25:1 29:1 30:1 36:1 40:1 48:1 49:1 83:1 98:1 112:1 130:1 150:1 153:1 159:1 173:1 179:1 181:1 200:1 212:1 220:1 232:1 254:1 257:1 337:1 372:1 424:1 527:1 568:1 591:1 597:1 604:1 641:1 671:1 703:1 719:1 723:1 724:1 726:1 736:1 756:1 760:1 761:1 763:1 765:1 766:1 767:1 768:1 769:1 770:1 771:1 772:1 773:1 775:1 776:1 777:1 778:1 787:1 788:1 789:1 994:1 998:1 # intoxicación por derivar de el biguanida oral
1:1 3:1 4:1 5:1 7:1 21:1 28:1 29:1 30:1 33:1 39:1 56:1 60:1 62:1 68:1 77:1 91:1 122:1 150:1 160:1 187:1 212:1 232:1 278:1 471:1 672:1 710:1 814:1 857:1 1234:1 1491:1 1536:1 1755:1 1804:1 # flexión bilateral del sacro
1:1 7:1 8:2 9:1 16:1 17:1 22:1 23:1 27:1 31:1 33:1 37:1 38:2 39:1 40:2 44:1 49:1 56:1 68:1 72:2 77:1 85:2 86:1 89:1 99:1 111:1 112:1 119:1 150:1 181:1 187:1 199:1 224:1 261:1 324:1 348:1 362:1 393:1 428:1 449:1 484:1 522:1 565:1 587:1 640:1 645:1 743:1 783:1 805:1 820:1 927:1 1056:1 1114:1 1285:1 1404:1 1409:1 1536:1 1561:1 1582:1 1593:1 1689:1 1726:1 1773:1 1790:1 1853:1 # secreción de ácido biliares ( entidad observable )
1:1 6:1 8:1 10:1 11:1 13:1 17:1 22:1 34:1 39:1 44:1 45:1 57:2 70:1 77:1 86:1 100:1 108:1 111:1 131:1 134:1 146:1 150:1 161:1 202:1 209:1 225:1 233:1 237:1 238:1 274:1 396:1 428:1 449:1 482:1 565:1 720:1 830:1 927:1 963:1 1022:1 1056:1 1300:1 1536:1 1593:1 # obstrucción de conducto biliar
1:2 6:1 8:1 9:1 10:1 14:1 17:1 19:1 20:1 22:1 32:1 35:1 41:1 43:1 44:1 46:1 67:1 77:1 79:1 117:1 125:1 150:1 152:1 155:1 163:1 222:1 229:1 357:1 380:1 428:1 531:1 537:1 565:1 614:1 817:1 927:1 1225:1 1536:1 1593:1 1693:1 # dehiscencia de anastomosis biliar
17:1 22:1 28:1 32:1 35:1 41:1 44:1 77:1 123:1 137:1 150:1 190:1 222:1 314:1 381:1 428:1 526:1 565:1 927:1 1002:1 1444:1 1536:1 1593:1 1800:1 1937:1 # fibrosis biliar
11:1 12:1 17:1 18:1 34:1 44:1 70:1 75:1 77:1 131:1 149:1 150:2 258:1 332:1 428:1 1536:1 1649:1 1792:1 1977:1 # bilirrubina no conjugar
3:1 4:1 5:1 22:2 29:1 35:1 54:1 58:1 61:1 71:1 124:1 129:1 150:1 169:1 232:1 267:1 315:1 352:1 454:1 1453:1 1531:1 1771:1 # diplacusia biaural
6:1 11:1 15:1 27:1 32:1 35:2 36:1 41:1 54:1 64:1 84:1 111:1 133:1 141:1 143:1 173:1 222:1 312:1 472:1 528:1 548:1 552:1 659:1 666:1 681:1 688:1 699:1 790:1 885:1 1083:1 1347:1 1703:1 1707:1 1779:1 1813:1 # faja, dispositivo (objeto físico)
4:1 6:1 11:1 12:1 15:1 20:1 31:1 35:1 46:1 55:1 84:1 109:1 111:1 119:1 141:1 143:1 447:1 453:1 472:1 659:1 666:1 681:1 688:1 699:1 885:1 945:1 976:1 1083:1 1406:1 1707:1 1712:1 1813:1 1865:1 # faja abdominal ( objeto físico )
3:1 4:2 5:1 6:2 11:3 12:2 15:1 17:2 18:1 26:2 35:1 38:1 41:2 43:2 45:1 50:1 54:1 58:1 66:1 72:1 84:1 96:1 100:1 111:1 143:1 149:1 150:1 163:2 198:1 218:1 228:1 249:1 274:1 298:1 318:2 320:1 327:2 340:2 422:1 472:1 481:1 483:1 484:1 488:2 501:2 508:1 571:2 659:1 666:1 699:1 706:1 838:1 885:1 1083:1 1526:1 1649:1 1651:1 1698:1 1707:1 1716:1 1764:2 1813:1 # oftalmoscopio para oftalmoscopia indirecto binocular ( objeto físico )
3:1 4:1 9:1 11:1 15:1 20:1 25:1 61:1 62:1 69:1 129:1 143:1 145:1 152:1 165:1 183:1 232:1 330:1 367:1 410:1 577:1 988:1 1900:1 1904:1 # hijo natural (genérico)
2:1 11:1 15:1 26:1 41:1 43:1 47:1 53:1 65:1 76:1 84:1 140:1 143:1 150:1 174:1 442:1 443:1 466:1 514:1 521:1 561:1 665:1 1029:1 1040:1 1067:1 1244:1 1249:1 1252:1 1255:1 1309:1 1312:1 1337:1 1365:1 1407:1 1590:1 1787:1 1841:1 1862:1 1931:1 # metamorfosis biológico
7:1 11:1 14:1 17:1 20:1 22:1 34:2 44:1 55:1 60:1 76:1 77:1 81:1 82:1 121:1 131:1 141:1 167:1 200:1 208:1 223:1 239:1 319:1 341:1 428:1 565:1 674:1 738:1 803:1 887:1 927:1 1098:1 1178:1 1247:1 1282:1 1283:1 1293:1 1296:1 1305:1 1306:1 1314:1 1593:1 1687:1 # familiar consanguíneo ( persona )
3:1 4:1 7:2 14:1 18:1 20:2 34:1 42:1 61:1 62:1 69:1 81:1 82:1 129:1 132:1 165:1 183:1 195:1 223:1 232:1 239:1 311:1 319:1 408:1 423:1 738:1 744:1 826:1 988:1 1904:1 # hermano natural ( persona )
2:1 7:1 9:1 23:1 25:1 27:1 37:1 40:1 43:1 47:1 49:1 56:1 64:1 85:1 89:1 111:1 112:1 119:1 150:1 181:1 199:1 258:1 261:1 324:1 362:1 449:1 522:1 587:1 600:1 640:1 645:1 743:1 820:1 854:1 1056:1 1102:1 1404:1 1409:1 1689:1 1773:1 1790:1 1853:1 # biorritmo (entidad observable)
6:1 11:2 15:1 34:1 35:1 41:2 47:1 67:1 79:1 131:1 143:1 150:1 193:1 340:1 351:1 535:1 655:1 659:1 666:1 699:1 850:1 959:1 1315:1 1364:1 1553:1 1588:1 1707:1 1813:1 1825:1 # conceptos biofísicos
2:1 3:1 4:2 7:1 18:1 22:1 35:1 38:1 42:1 47:1 79:1 107:1 132:1 137:1 150:1 232:1 247:1 300:1 352:1 408:1 444:1 491:1 496:1 648:1 694:1 707:1 725:1 981:1 983:1 1090:1 1106:1 1107:1 1320:1 1947:1 # biopsia cerebral normal
1:1 2:1 4:1 14:1 18:1 22:1 28:1 34:1 35:1 42:1 47:2 107:1 128:1 132:1 137:1 150:1 172:1 247:1 311:1 352:1 408:1 413:1 444:1 496:1 648:1 694:1 730:1 981:1 983:1 1002:1 1090:1 1106:1 1320:1 1733:1 1868:1 1947:1 # biopsia anormal de bronquio
2:1 4:1 5:1 10:1 15:1 16:1 17:1 18:1 21:1 22:1 27:1 35:1 42:1 47:1 50:1 58:1 102:1 107:1 132:1 135:1 150:1 198:1 218:1 228:1 247:1 346:1 352:1 408:1 422:1 444:1 459:1 496:1 508:1 585:1 648:1 664:1 667:1 694:1 706:1 942:1 981:1 983:1 1090:1 1106:1 1320:1 1393:1 1451:1 1596:1 1765:1 1772:1 1947:1 # biopsia testicular normal
2:2 4:1 14:1 18:1 25:1 42:1 43:1 47:1 64:1 132:1 150:1 247:1 258:1 311:1 408:1 444:1 600:1 648:1 694:1 854:1 981:1 983:1 1090:1 1102:1 1106:1 1320:1 1733:1 1868:1 # biorritmo anormal
1:1 7:1 8:1 9:1 10:1 14:1 18:1 22:1 25:1 26:1 40:1 67:1 71:1 74:1 81:1 144:1 150:1 153:1 155:1 166:1 169:1 219:1 239:1 281:1 288:1 289:1 321:1 325:1 339:1 359:1 369:1 373:1 376:1 378:1 382:1 398:1 409:1 411:1 420:1 421:1 457:1 461:1 467:1 468:1 534:1 544:1 545:1 653:1 654:1 737:1 745:1 877:1 1069:1 1080:1 1421:1 # biperideno (sustancia)
1:1 2:1 7:1 11:1 15:1 28:1 34:1 36:2 44:1 46:1 51:1 52:1 65:1 111:1 156:1 201:1 205:1 358:1 455:1 502:1 550:1 559:1 601:1 638:1 917:1 918:1 1118:1 1127:1 1885:1 # componer de policlorobifenilo
3:1 29:1 38:1 149:1 150:1 161:1 258:1 297:1 322:1 394:1 460:1 863:1 1177:1 1551:1 # birrefracción
3:1 6:1 8:1 11:1 13:1 15:2 16:1 17:1 18:1 24:1 27:1 66:1 72:1 78:1 81:1 83:1 90:1 123:1 133:1 135:1 136:1 143:1 249:1 267:1 290:1 338:1 383:1 389:1 407:1 543:1 607:1 656:1 677:1 727:1 783:1 886:1 934:1 954:1 1019:1 1039:1 1091:1 1149:1 1160:1 1250:1 1291:1 1292:1 1307:1 1323:1 1333:1 1338:1 1354:1 1359:1 1370:1 1388:1 1391:1 1424:1 1430:1 1431:1 1440:1 1441:1 1442:1 1880:1 # parto traumático no especificado
1:1 6:1 7:1 8:1 9:2 16:1 20:1 23:2 26:1 27:1 29:1 30:1 31:1 37:2 38:1 40:1 41:1 49:1 50:1 55:1 56:1 74:1 80:1 85:1 89:2 91:1 98:1 110:1 111:1 112:1 119:1 171:1 181:1 199:1 220:1 261:1 324:1 362:1 370:1 393:1 406:1 449:1 522:1 533:1 567:1 587:1 595:1 640:1 645:1 647:1 716:1 743:1 752:1 820:1 905:1 1056:1 1233:1 1277:1 1278:1 1290:1 1343:1 1404:1 1409:1 1429:1 1689:1 1725:1 1746:1 1773:1 1790:1 1853:1 1933:1 # resultados del nacimiento (entidad observable)
4:1 7:1 16:1 20:1 29:1 79:1 81:1 82:1 491:1 683:1 695:1 1746:1 # peso al nacer
1:1 7:1 8:1 16:1 20:1 29:1 38:1 72:1 79:1 81:1 82:1 162:1 363:1 484:1 491:1 577:1 681:1 683:1 695:1 783:1 1746:1 # recién nacer de bajo peso
1:1 7:1 8:1 12:1 18:1 20:1 29:1 38:1 55:1 72:1 79:1 132:1 320:1 363:1 410:1 447:1 484:1 491:1 683:1 783:1 1216:1 1317:1 1746:1 # recién nacer de término
1:1 4:1 6:2 8:1 10:1 12:1 14:1 20:1 22:1 26:1 32:1 55:1 62:1 67:1 71:1 74:1 106:1 109:1 113:1 136:1 144:1 150:1 155:1 157:1 166:1 196:1 219:1 253:1 279:1 281:1 288:1 321:1 325:1 359:1 369:1 373:1 376:1 378:1 398:1 409:1 411:1 420:1 421:1 447:1 457:1 461:1 467:1 468:1 534:1 544:1 545:1 653:1 654:1 745:1 945:1 988:1 1984:1 # aluminato de bismuto ( sustancia )
2:1 6:2 8:1 12:1 15:1 23:1 24:1 29:1 32:1 36:1 83:1 98:1 113:1 130:1 150:1 157:1 212:1 220:1 253:1 254:1 257:1 279:1 424:1 527:1 568:1 591:1 597:1 604:1 641:1 671:1 703:1 723:1 726:1 736:1 756:1 760:1 761:1 763:1 765:1 766:1 767:1 768:1 769:1 770:1 771:1 772:1 773:1 775:1 776:1 777:1 778:1 787:1 788:1 789:1 # intoxicación por bismuto
2:1 6:1 28:4 32:1 40:1 45:1 51:2 57:1 65:2 73:2 82:1 87:1 96:1 107:1 108:1 146:1 150:1 152:1 205:1 206:2 210:1 274:1 396:1 463:1 502:1 507:1 541:1 605:1 610:1 638:1 669:1 720:1 830:1 833:1 852:1 853:1 855:1 918:1 958:1 962:1 963:1 1045:1 1127:1 1138:1 1224:1 1226:1 1435:1 1452:1 1503:1 1511:1 1595:1 1691:1 1701:1 1855:1 # bisoprolol + hidroclorotiazida ( producto )
1:1 3:1 6:1 12:2 15:1 24:1 26:1 37:2 45:2 49:1 61:1 72:2 83:1 85:1 95:1 108:1 114:1 129:1 148:1 167:1 274:1 313:1 387:1 429:1 481:2 563:1 567:1 734:1 739:1 873:1 990:1 1000:1 1109:1 1114:1 1303:1 1495:1 1641:1 1658:1 1708:1 1716:1 1955:1 1970:1 # picadura de insecto infectada
1:2 2:1 3:1 6:1 7:1 9:4 18:1 21:1 23:2 41:1 43:1 52:1 60:1 61:1 80:1 85:1 89:2 95:1 108:1 115:1 116:2 120:1 126:1 129:1 220:1 234:1 289:1 328:1 370:1 443:1 494:1 504:1 512:1 533:1 553:1 645:1 660:2 752:1 873:1 1021:1 1109:1 1358:1 1546:1 1613:1 1798:1 # mordedura de serpiente venenosa ( evento )
1:2 2:1 3:1 6:1 41:1 43:2 61:1 64:1 108:1 115:1 128:1 129:1 172:1 234:1 413:1 443:1 519:1 873:1 1109:1 1358:1 1798:1 # mordedura de mosquito
1:2 2:1 3:1 9:1 30:1 43:1 56:1 61:1 108:1 115:1 121:1 129:1 200:1 234:1 372:1 443:1 873:1 1109:1 1358:1 1680:1 1687:1 1798:1 # mordedura de el lengua
6:1 22:1 34:1 48:1 62:1 75:1 116:1 179:1 196:1 503:1 911:1 919:1 1265:1 1548:1 1704:1 1964:1 # vejiga , atonia
1:1 7:1 13:1 28:1 30:1 75:1 81:1 90:1 116:1 123:1 152:1 169:1 179:1 239:1 340:1 353:1 503:1 687:1 718:1 911:1 1077:1 1080:1 1421:1 1548:1 1563:1 1592:1 1625:1 1918:1 1964:1 # hipertrofia de el vejiga
1:1 3:1 4:1 6:1 15:1 16:2 23:2 24:1 29:1 35:1 56:1 58:1 61:1 69:1 83:1 97:2 116:1 129:1 165:1 176:1 183:1 220:1 231:2 384:1 431:1 498:1 524:1 659:1 1269:1 1453:1 1782:2 # punto de acupuntura vesicales
4:1 7:1 8:1 9:1 15:1 16:1 23:1 24:1 27:1 33:1 35:1 37:1 39:1 40:1 49:1 56:1 67:1 68:1 83:1 85:1 86:1 89:1 97:1 99:1 111:1 112:1 116:1 119:1 155:1 181:1 199:1 261:1 324:1 362:1 384:1 449:1 492:1 522:1 524:1 587:1 640:1 645:1 659:1 743:1 820:1 1056:1 1404:1 1409:1 1689:1 1761:1 1773:1 1790:1 1853:1 # función vesical (entidad observable)
3:1 11:1 14:1 15:2 16:2 17:1 19:1 24:1 25:1 31:1 34:1 37:1 60:1 79:1 82:1 83:1 112:1 121:1 131:1 140:1 171:1 186:1 226:1 340:1 367:1 618:1 665:1 695:1 796:1 803:1 859:1 1031:1 1057:1 1615:1 1684:1 # varices esofágicas con sangrado
2:1 3:1 4:1 12:1 22:1 43:1 104:1 112:1 121:1 140:3 173:1 185:1 195:1 258:1 443:1 719:1 753:1 800:1 893:1 973:1 1102:1 1340:1 1392:1 1408:1 1425:1 1670:1 1864:1 1938:1 # hemorragia gingival
2:1 3:1 4:1 22:1 26:1 38:1 43:1 45:1 72:1 104:1 140:1 185:1 195:1 258:1 327:1 443:1 481:1 484:1 739:1 753:1 800:1 893:1 1102:1 1340:1 1408:1 1425:1 1670:1 1938:1 # hemorragia rectal
9:1 14:1 17:1 22:1 23:1 25:1 26:1 27:1 36:1 53:1 60:1 80:1 89:1 104:1 121:1 136:1 156:1 186:1 245:1 267:1 317:1 347:1 576:1 590:1 670:1 803:1 934:1 1890:1 # tiempo sangria aumentar
2:1 3:2 4:1 7:2 22:1 43:1 81:1 92:1 104:1 126:1 140:1 185:1 195:1 231:1 232:1 239:1 258:1 278:1 443:1 511:1 553:1 753:1 800:1 829:1 893:1 1102:1 1340:1 1408:1 1425:1 1491:1 1535:1 1670:1 1938:1 # hemorragia puerperal
1:1 2:1 3:2 17:1 22:1 30:1 43:1 88:1 91:1 104:2 140:1 162:1 185:1 195:1 258:1 282:1 298:1 443:1 465:1 753:1 800:1 893:1 1051:1 1102:1 1340:1 1361:1 1408:1 1425:1 1656:1 1670:1 1938:1 1953:1 # hemorragia del embarazo
4:1 5:1 11:1 22:1 23:1 27:1 34:1 40:1 54:1 55:1 76:1 97:1 103:1 131:1 173:1 205:1 341:1 362:1 439:1 552:1 684:1 865:1 866:1 1377:1 1782:1 1977:1 # conjuntivitis clamidial
8:1 15:1 16:1 17:1 18:1 24:1 25:1 27:1 32:1 56:1 64:1 72:1 81:1 83:1 123:1 133:1 141:1 199:1 226:1 290:1 312:1 322:1 338:1 356:1 383:1 448:1 640:1 727:1 783:1 854:1 886:1 1091:1 1149:1 1250:1 1291:1 1388:1 1391:1 1550:1 1880:1 # blefaritis no especificada
8:1 11:1 15:1 16:1 17:1 18:1 24:1 28:1 34:1 56:1 72:1 81:1 83:1 96:1 123:1 131:1 133:1 141:1 199:1 290:1 322:1 338:1 383:1 640:1 727:1 783:1 886:1 1036:1 1045:1 1091:1 1149:1 1250:1 1291:1 1388:1 1391:1 1550:1 1880:1 # blefaroconjuntivitis no especificada
3:1 7:1 10:1 11:1 15:1 25:1 32:1 79:1 92:1 143:1 152:1 200:1 278:1 287:1 367:1 410:1 417:1 511:1 1216:1 1900:1 # ceguera histérico
5:1 7:1 11:2 17:1 34:1 41:1 50:1 58:1 67:1 79:1 96:2 198:1 213:1 218:1 228:1 422:1 491:1 508:1 655:1 706:1 1206:1 1258:1 1461:1 1698:1 1723:1 1825:1 1859:1 # oncocercosis ocular
3:1 6:1 7:1 38:1 62:1 73:1 92:1 128:1 196:1 278:1 445:1 473:1 511:1 673:1 692:1 1581:1 # prequeratocitos
5:1 9:2 30:1 36:1 63:1 65:1 67:1 76:1 154:1 156:1 221:1 380:1 917:1 1120:1 1171:1 # ampolla en el encía
1:1 5:2 36:1 47:1 63:1 65:1 76:1 119:1 150:1 154:1 156:1 917:1 1171:1 1241:1 # ampolla de labio
1:1 3:1 5:1 9:1 13:1 15:1 24:1 27:1 30:1 36:1 52:1 63:1 65:1 76:1 78:1 81:1 83:1 91:1 135:1 136:1 154:1 156:1 267:1 368:1 389:1 543:1 607:1 656:1 875:1 917:1 934:1 954:1 1019:1 1021:1 1039:1 1160:1 1171:1 1228:1 1268:1 1292:1 1323:1 1333:1 1338:1 1354:1 1359:1 1370:1 1424:1 1430:1 1431:1 1440:1 1441:1 1442:1 # ampolla traumática del pene
11:1 17:1 22:1 24:1 29:1 51:1 54:1 92:1 127:1 128:1 199:1 234:1 292:1 473:1 684:1 909:1 974:1 1369:1 1513:1 1899:1 # bloqueo cardiaco
1:1 6:1 9:1 11:1 12:1 29:1 46:1 51:1 56:1 67:2 84:1 92:1 124:1 127:1 128:1 156:1 162:1 199:1 201:1 264:1 300:1 380:1 464:1 473:1 550:1 715:1 747:1 835:1 885:1 1103:1 1118:1 1859:1 1995:1 # bloqueo av incompleto de wenckebach
12:1 15:1 18:1 25:1 35:1 51:1 58:1 61:1 92:1 127:1 128:1 199:1 267:1 320:1 346:1 367:1 473:1 649:1 872:1 982:1 # bloqueo sinoauricular
2:1 4:1 9:1 14:1 18:1 19:1 38:1 41:1 42:1 51:1 60:1 77:1 121:1 123:1 132:1 162:1 186:1 247:1 408:1 444:1 648:1 694:1 708:1 803:1 957:1 981:1 983:1 1090:1 1106:1 1320:1 1352:1 1533:1 1896:1 # basófilos normal en sangre
6:1 8:1 11:1 41:1 56:1 57:1 64:1 96:1 361:1 519:1 535:1 714:1 864:1 1206:1 1302:1 1745:1 1806:1 1823:1 # leucocitos
2:2 4:1 9:1 14:1 18:1 28:1 38:1 42:1 51:1 60:1 61:1 70:1 121:1 132:1 186:1 205:1 247:1 408:1 444:1 502:1 638:1 648:1 694:1 803:1 918:1 925:1 981:1 983:1 1090:1 1106:1 1320:1 # cloruro normal en sangre
7:1 9:1 10:1 11:1 12:2 14:1 16:1 21:1 31:1 32:1 38:1 40:1 44:1 52:1 54:1 55:1 60:1 65:1 102:1 113:1 121:1 122:1 157:1 172:1 186:1 224:1 371:1 390:1 438:1 447:1 528:1 559:1 650:1 803:1 862:1 1281:1 1353:1 1606:1 1739:1 1944:1 # colinesterasa disminuido en sangre
2:1 4:1 11:1 14:2 15:1 18:1 42:1 43:1 46:1 50:1 51:1 52:1 60:1 65:1 121:1 127:1 140:1 174:1 200:2 208:1 221:1 230:1 247:1 311:1 331:1 391:1 430:1 442:1 443:1 509:1 514:1 561:1 589:1 665:1 674:1 803:1 1029:1 1040:1 1067:1 1144:1 1240:1 1242:1 1249:1 1252:1 1255:1 1272:1 1295:1 1309:1 1312:1 1322:1 1337:1 1365:1 1397:1 1407:1 1410:1 1449:1 1455:1 1459:1 1579:1 1584:1 1585:1 1687:1 1752:1 1753:1 1787:1 1862:1 1931:1 1934:1 2001:1# coágulo sanguíneo (anomalía morfológica)
9:1 11:1 12:1 14:1 31:1 32:1 38:2 40:1 54:1 55:1 60:1 111:1 113:1 121:1 137:1 157:1 172:1 186:1 224:1 438:1 447:1 528:1 803:1 840:1 1087:1 1288:1 1606:1 1739:1 # cobre disminuido en sangre
1:1 5:1 14:1 30:1 38:1 50:1 60:1 106:1 121:1 186:1 198:1 679:1 803:1 834:1 1185:1 1650:1 # célula de el sangre
2:1 4:1 9:2 12:1 14:2 18:1 25:1 38:1 42:1 46:1 52:1 60:1 121:1 123:1 127:1 132:1 137:1 145:1 186:1 247:1 311:1 314:1 330:1 331:1 408:1 444:1 517:1 561:1 648:1 694:1 803:1 981:1 983:1 1090:1 1106:1 1320:1 1444:1 1733:1 1736:1 1838:1 1868:1 1937:1 # fibrinógeno anormal en sangre neom
9:2 10:1 12:1 13:1 14:1 16:1 18:1 31:1 32:1 38:1 40:1 54:1 55:1 60:1 102:1 113:1 121:1 134:1 145:1 157:1 172:1 186:1 207:1 224:1 289:1 330:1 438:1 447:1 528:1 536:1 561:1 774:1 803:1 1606:1 1739:1 # estrógeno disminuido en sangre
1:1 6:2 11:1 15:1 35:1 36:1 46:1 56:1 84:1 111:1 128:1 143:1 147:1 169:1 172:1 221:1 300:1 303:1 413:1 471:1 472:1 529:1 659:1 666:1 699:1 817:1 885:1 1083:1 1581:1 1705:1 1707:1 1813:1 # equipo de flebotomía (objeto físico)
1:2 2:1 3:1 6:2 10:1 11:1 14:1 16:2 27:1 29:1 34:1 38:1 45:1 47:1 60:1 72:1 81:1 101:1 102:1 116:1 121:1 131:1 133:1 140:1 160:1 179:1 186:1 231:1 253:1 274:1 297:1 337:1 338:1 459:1 481:1 803:1 886:1 992:1 1716:1 1751:1 1765:1 # expectoración de esputo con vestigio de sangre
1:1 14:2 19:1 38:1 42:1 60:1 67:1 94:1 121:1 186:1 264:1 281:1 803:1 826:1 1494:1 # manchas de sangre
8:1 14:1 25:1 29:1 33:1 39:1 52:1 60:1 68:1 75:1 86:1 98:1 99:1 121:1 149:1 151:1 177:1 179:1 184:1 200:1 208:1 258:1 674:1 803:1 991:1 1548:1 1687:1 # irrigación sanguínea
8:1 9:1 12:1 14:1 30:1 31:1 37:1 38:1 56:1 60:1 67:1 112:1 121:1 171:1 186:1 504:1 525:1 803:1 1103:1 1371:1 1976:1 # cinc elevado en sangre
4:1 7:1 9:1 14:1 17:1 21:1 22:1 24:1 25:1 26:1 27:1 35:1 36:1 38:1 41:1 42:1 50:1 58:1 60:1 62:1 64:1 72:1 96:1 114:1 121:1 122:1 153:1 173:1 186:1 218:1 222:1 245:1 310:1 312:1 406:1 418:1 524:1 548:1 552:1 563:1 576:1 596:1 790:1 803:1 814:1 849:1 907:1 1212:1 1544:1 1698:1 1703:1 1725:1 1755:1 1779:1 1933:1 # sangre ocultar en materia fecal  positivo
14:1 24:1 38:1 50:1 88:1 121:1 186:1 503:1 577:1 803:1 1078:1 # cangrejo azul
2:1 6:1 13:1 14:1 15:1 25:1 32:1 41:1 42:1 43:1 48:1 51:1 62:1 71:1 75:1 87:1 94:1 104:1 105:1 108:1 113:1 157:1 159:1 164:1 168:1 170:1 175:1 178:1 182:1 188:1 189:1 191:1 192:1 194:1 196:1 211:1 214:1 215:1 216:1 217:1 235:1 244:1 248:1 250:1 251:1 264:1 299:1 336:1 364:1 365:1 366:1 367:1 414:1 452:1 485:1 486:1 513:1 541:1 596:1 690:1 708:1 997:1 1222:1 1248:1 1299:1 1458:1 1642:1 # trichoglossus haematodus (organismo)
1:1 9:1 18:1 28:1 43:1 46:1 50:1 65:1 88:1 114:1 137:1 289:1 340:1 357:1 403:1 1002:1 1372:1 # azul de bromofenol
7:1 28:1 36:1 52:1 304:1 363:1 419:1 455:1 458:1 872:1 903:1 910:1 916:1 948:1 949:1 951:1 953:1 # género poa
1:1 5:1 17:1 21:1 24:2 37:1 49:1 50:1 62:1 66:1 88:1 119:1 124:1 126:1 151:1 227:1 292:1 296:1 315:1 429:1 710:1 814:1 966:1 # carpa plateada de cabeza azul
2:1 7:1 9:1 13:1 14:2 22:1 23:1 24:1 25:1 29:1 32:1 38:1 43:1 48:1 52:1 71:1 75:1 84:1 105:1 113:1 157:1 158:1 159:1 164:1 168:1 170:1 175:1 178:1 182:1 188:1 189:1 191:1 192:1 194:1 211:1 214:1 215:1 216:1 217:1 244:1 245:1 248:1 250:1 251:1 279:1 364:1 365:1 366:1 414:1 455:1 485:1 486:1 530:1 690:1 707:1 793:1 1021:1 1073:1 1078:1 1607:1 # xeneretmus triacanthus ( organismo )
1:1 2:1 4:1 7:1 14:1 15:1 18:1 36:1 42:1 43:1 46:1 56:1 58:1 65:1 92:1 126:1 140:1 174:1 221:1 230:1 247:1 311:1 379:1 430:1 442:1 443:1 509:1 511:1 514:1 532:1 553:1 561:1 589:1 665:1 813:1 829:1 832:1 844:1 845:1 848:1 1029:1 1040:1 1067:1 1144:1 1240:1 1242:1 1249:1 1252:1 1255:1 1272:1 1295:1 1309:1 1312:1 1322:1 1337:1 1365:1 1397:1 1407:1 1410:1 1449:1 1455:1 1459:1 1579:1 1584:1 1585:1 1752:1 1753:1 1787:1 1862:1 1931:1 1934:1 2001:1# cuerpo de döhle ( anomalía morfológica )
1:1 2:2 3:1 4:1 11:2 16:1 17:1 27:1 31:1 36:1 40:1 41:1 46:1 55:1 56:1 66:1 90:1 106:1 110:1 126:1 130:1 156:1 172:1 201:1 224:1 232:1 249:1 337:1 379:1 386:1 407:1 431:1 471:1 498:1 550:1 595:1 705:1 716:1 717:1 998:1 1118:1 1269:1 1492:1 1577:1 1739:1 1795:1 1891:1 1894:1 # compartimientos de fluidos corporales
1:1 2:2 3:1 4:1 8:1 9:2 11:1 16:1 21:1 31:2 36:1 40:2 48:1 53:1 110:1 111:1 126:1 128:1 130:1 133:1 172:1 224:2 232:1 317:1 337:1 338:1 375:1 379:1 386:1 413:1 430:1 440:1 705:1 709:1 816:1 994:1 998:1 1124:1 1429:1 1446:1 1492:1 1517:1 1739:1 1795:1 1891:1 1894:1 1903:1 1917:1 1979:1 1994:1 1996:1 # espécimen obtenido de líquido corporal
1:1 2:2 3:1 4:1 8:1 9:1 11:1 23:1 28:1 36:1 38:1 42:1 55:1 56:1 72:1 73:1 80:1 89:1 104:1 110:1 111:1 126:1 130:1 187:1 199:1 206:1 232:1 337:1 370:1 379:1 386:1 484:1 513:1 640:1 647:1 705:1 716:1 752:1 783:1 998:1 1233:1 1277:1 1429:1 1492:1 1582:1 1795:1 1885:1 1891:1 1894:1 # problema de crecimiento corporal
2:2 3:1 4:1 5:1 7:1 8:1 9:1 11:4 15:1 17:1 20:1 23:1 26:1 27:1 29:1 30:2 34:3 36:1 37:1 38:1 40:1 45:1 47:1 48:1 49:1 53:1 56:1 57:1 72:1 85:1 89:1 98:1 100:1 108:1 111:1 112:1 119:1 126:1 130:1 131:2 143:1 146:1 181:1 199:1 223:1 232:1 261:1 323:1 324:1 337:1 362:1 379:1 386:1 396:1 404:1 405:1 449:1 454:1 487:1 522:1 564:1 587:1 602:1 639:1 640:1 645:1 705:1 720:1 722:1 739:1 743:1 751:1 758:1 794:1 820:1 821:1 858:1 998:1 1018:1 1022:1 1056:1 1066:1 1084:1 1086:1 1105:1 1108:1 1113:1 1115:1 1119:1 1189:1 1207:1 1208:1 1211:1 1236:1 1239:1 1300:1 1404:1 1409:1 1492:1 1541:1 1689:1 1773:1 1790:1 1795:1 1853:1 1891:1 1894:1 # conducta relacionar con el mecánico corporal ( entidad observable )
1:1 2:2 3:1 4:1 8:3 9:2 11:1 16:2 33:1 36:1 38:1 39:1 53:2 68:1 72:2 85:1 86:1 99:1 110:2 126:1 130:1 133:2 187:1 232:1 317:2 337:1 338:2 379:1 386:1 484:1 705:1 709:2 783:1 816:2 998:1 1114:1 1124:2 1429:2 1492:1 1517:2 1582:1 1795:1 1891:1 1894:1 1903:2 1994:2 1996:2 # espécimen de secreción corporal ( espécimen )
1:1 7:1 30:1 36:1 58:1 91:1 92:1 126:1 185:1 200:1 372:1 379:1 511:1 532:1 553:1 813:1 829:1 832:1 844:1 845:1 848:1 1009:1 # agua del cuerpo
7:1 8:1 17:1 22:1 36:1 44:1 58:1 77:1 92:1 126:1 379:1 428:1 511:1 532:1 553:1 565:1 813:1 829:1 832:1 844:1 845:1 848:1 927:1 1339:1 1593:1 # cuerpo ciliar
2:1 14:1 32:1 41:1 42:1 43:1 46:1 48:1 65:1 75:1 82:1 105:1 113:1 157:1 159:1 164:1 168:1 170:1 175:1 178:1 182:1 188:1 189:1 191:1 192:1 194:1 211:1 214:1 215:1 216:1 217:1 230:1 244:1 248:1 250:1 251:1 303:2 364:1 365:1 366:1 485:1 486:1 690:1 750:1 # bolbosoma (organismo)
31:1 65:1 303:1 # boldo
1:1 3:1 34:1 88:1 100:1 116:1 296:1 303:1 392:1 503:1 688:1 1022:1 1051:1 1655:1 # raza de oveja bond
1:1 8:1 11:2 16:1 33:2 34:1 35:1 38:1 39:2 46:1 57:1 68:2 73:1 85:1 86:1 99:1 100:1 108:1 131:1 151:1 156:1 161:1 201:1 238:1 384:1 393:1 396:1 416:1 470:1 482:1 490:1 550:1 673:1 871:1 880:1 1022:1 1118:1 1121:1 1284:1 1300:1 1604:1 1810:1 # compresión de conducción ósea
1:1 16:1 17:1 28:1 51:1 60:1 63:1 65:1 85:1 127:1 258:1 456:1 923:1 1121:1 1226:1 1637:1 1831:1 1901:1 # desarrollo óseo
3:1 4:2 8:1 14:1 16:2 22:1 29:1 52:1 56:1 82:1 92:1 98:1 141:1 144:1 151:1 163:1 187:1 388:1 431:1 439:1 498:1 530:1 695:1 742:1 991:1 1025:1 1254:1 1269:1 1540:1 1728:1 # hueso craneales y facial , sc
1:2 3:1 8:1 10:1 16:2 26:1 29:1 30:1 31:1 33:1 37:1 39:1 58:1 61:1 68:1 82:1 86:1 91:1 92:1 98:1 99:1 102:1 129:1 166:1 171:1 177:1 184:1 297:1 530:1 567:1 695:1 742:1 748:1 921:1 1155:1 1157:1 1343:1 # estado de curación del hueso
16:1 33:1 35:1 39:1 56:1 68:1 85:1 151:1 384:1 416:1 431:1 470:1 871:1 880:1 1112:1 1121:1 1256:1 1259:1 # lesión ósea
1:1 5:3 19:1 50:2 85:1 106:1 108:1 151:1 198:2 280:1 679:1 834:1 1121:1 1185:1 1611:1 1650:1 # células de la médula ósea
1:1 2:2 3:1 30:1 31:1 51:1 55:1 65:1 76:1 80:1 81:1 85:1 91:1 104:1 127:2 156:1 337:1 341:1 502:1 647:1 833:1 1017:1 1121:1 1856:1 1965:1 1992:1 # empeoramiento del dolor óseo
2:1 7:1 8:1 9:1 16:1 23:1 27:1 33:1 37:1 38:1 39:1 40:1 49:1 56:1 68:1 82:1 85:2 86:1 89:1 99:1 111:1 112:1 119:1 151:1 181:1 199:1 213:1 261:1 324:1 362:1 393:1 449:1 522:1 587:1 640:1 645:1 695:1 698:1 743:1 820:1 1056:1 1121:1 1404:1 1409:1 1689:1 1773:1 1790:1 1805:1 1853:1 # resorción ósea (entidad observable)
10:1 17:1 21:1 25:1 26:1 32:1 44:1 47:1 64:1 65:1 82:1 128:1 172:1 226:1 259:1 390:1 413:1 417:1 427:1 559:1 576:1 861:1 1003:1 1209:1 1223:1 1586:1 1997:1 # quiste solitario
5:1 16:1 17:1 82:1 92:1 93:1 105:1 228:1 530:1 695:1 742:1 # hueso largo
3:1 22:1 24:2 26:1 29:2 37:1 42:1 54:1 62:1 527:1 618:1 684:1 825:1 890:1 1050:1 1607:2 # macaca radiata
2:1 14:1 17:1 28:1 32:1 43:1 48:1 75:1 105:1 111:1 113:1 157:1 159:1 164:1 168:1 170:1 175:1 178:1 182:1 188:1 189:1 191:1 192:1 194:1 211:1 214:1 215:1 216:1 217:1 244:1 248:1 250:1 251:1 303:2 364:1 365:1 366:1 485:1 486:1 688:1 690:1 1128:1 # pájaro bobo (organismo)
7:1 9:1 13:1 21:1 28:1 35:1 44:1 81:1 90:1 110:1 114:1 152:1 167:1 169:1 239:1 340:1 353:1 375:1 642:1 686:1 687:1 718:1 930:1 1077:1 1080:1 1304:1 1345:1 1421:1 1563:1 1592:1 # hipertensión limítrofe
8:1 9:1 20:1 29:1 31:1 40:1 42:1 61:1 98:1 132:1 224:1 348:1 355:1 408:1 1285:1 1676:1 1746:1 # nacido en burma
2:1 4:1 8:1 9:1 20:1 29:1 31:1 36:1 40:1 69:1 75:1 90:1 98:1 130:1 224:1 348:1 1010:1 1285:1 1676:1 1746:1 1792:1 # nacido en portugal
6:1 8:1 9:1 20:1 29:1 31:1 40:1 93:1 98:1 224:1 299:1 348:1 1285:1 1676:1 1746:1 # nacido en togo
2:2 14:1 22:1 30:2 32:1 38:1 43:1 44:2 48:1 75:1 105:1 113:1 157:1 159:1 164:1 168:1 170:1 175:1 178:1 182:1 188:1 189:1 191:1 192:1 194:1 211:1 214:1 215:1 216:1 217:1 244:1 248:1 250:1 251:1 258:1 303:1 364:1 365:1 366:1 485:1 486:1 565:1 690:1 702:1 704:1 821:1 1102:1 1243:2 1551:1 1769:1 # borrelia afzelii (organismo)
11:1 14:1 20:1 614:1 872:1 # coana
1:1 2:1 3:1 5:1 11:1 19:1 30:1 33:1 50:1 58:1 61:1 76:1 88:1 91:1 198:1 218:1 267:1 280:1 282:1 303:1 337:1 386:1 508:1 678:1 782:1 1051:1 # ambo aurículas del corazón
2:2 3:2 4:1 10:1 11:1 13:1 16:1 36:1 40:1 41:1 43:1 45:1 54:1 57:1 61:1 69:1 70:1 76:1 95:1 102:1 110:1 126:1 129:1 130:1 134:1 146:1 165:1 180:1 183:1 193:1 197:1 202:1 203:1 207:1 209:1 225:1 232:1 233:1 237:1 240:1 252:1 256:1 260:1 262:1 263:1 271:1 273:1 275:1 276:1 277:1 282:1 283:1 284:1 285:1 286:1 293:1 294:1 295:1 301:1 302:1 303:1 309:1 337:1 379:1 386:1 705:1 998:1 1232:1 1310:1 1325:1 1492:1 1795:1 1891:1 1894:1 # ambo epidídimos ( estructura corporal )
2:2 3:2 4:1 10:1 11:1 13:1 14:1 16:1 18:1 36:1 42:1 45:1 57:1 61:1 69:1 70:1 76:1 102:1 126:1 129:1 130:1 134:1 146:1 165:1 180:1 183:1 197:1 202:1 203:1 207:1 209:1 225:1 232:1 233:1 237:1 240:1 252:1 256:1 260:1 262:1 263:1 271:1 273:1 275:1 276:1 277:1 282:1 283:1 284:1 285:1 286:1 293:1 294:1 295:1 301:1 302:1 303:1 309:1 311:1 337:1 379:1 386:1 705:1 826:1 998:1 1492:1 1795:1 1891:1 1894:1 # ambo mano ( estructura corporal )
2:1 12:2 14:1 26:1 27:1 28:1 32:1 43:1 48:2 64:1 75:1 81:1 84:1 105:1 107:1 113:1 147:1 157:1 159:1 164:1 168:1 170:1 175:1 178:1 182:1 188:1 189:1 191:1 192:1 194:1 204:1 211:1 214:1 215:1 216:1 217:1 244:1 248:1 250:1 251:1 303:1 364:1 365:1 366:1 427:1 485:1 486:1 496:1 580:1 690:1 740:1 754:1 793:1 978:1 1664:1 # bothrops itapetiningae (organismo)
4:1 9:1 17:1 23:1 25:1 26:1 32:1 43:1 44:2 50:1 53:1 69:1 89:1 110:1 113:1 147:1 157:1 168:1 178:1 226:1 303:1 316:1 317:1 347:1 576:1 590:1 670:1 816:1 900:1 1003:1 1030:1 1517:1 # botulismo alimentario
2:1 3:1 4:1 5:1 13:1 26:1 31:1 37:1 38:1 54:1 61:1 62:1 77:1 78:1 84:1 171:1 232:1 540:1 567:1 672:1 710:1 825:1 941:1 1073:1 1154:1 1343:1 # dilatador uretral
2:1 11:1 12:2 15:1 18:2 27:2 29:2 32:1 36:1 45:2 46:2 55:1 79:1 103:1 130:1 143:1 255:2 303:1 320:2 392:1 509:2 580:2 603:1 976:1 1110:1 1122:2 1289:2 1438:1 1567:1 # actinomicosis por actinomyces bovis
9:1 17:1 28:1 112:1 145:1 330:1 438:1 # genu varo
1:1 3:1 7:1 10:1 12:2 16:1 17:1 18:1 21:1 22:1 23:1 25:2 27:1 42:1 73:1 79:1 102:1 110:1 120:1 226:1 245:1 257:1 278:1 320:1 459:1 491:1 554:1 580:1 667:1 676:1 735:1 741:1 797:1 801:1 971:1 1657:1 1673:1 1765:1 1774:1 1780:1 1887:1 # úlcera primaria de intestino
1:1 3:1 5:1 10:2 12:2 13:1 14:1 16:2 18:1 21:1 23:1 27:1 50:1 78:1 102:2 120:1 121:1 134:1 198:1 200:1 207:1 257:1 320:1 388:1 459:1 580:1 667:1 735:1 803:1 1210:1 1687:1 1757:1 1765:1 1780:1 # estrangulación de intestino
3:1 4:2 6:1 7:1 10:1 12:2 16:1 17:1 20:1 21:2 23:1 27:1 64:1 102:1 109:1 120:1 122:1 150:1 257:1 278:1 406:1 453:1 459:1 519:1 580:1 667:1 735:1 1234:1 1406:1 1569:1 1765:1 1780:1 1844:1 # hábito intestinal alterar
1:2 7:1 9:1 10:1 12:2 16:1 18:1 21:1 23:1 27:1 30:2 31:1 37:2 49:1 53:1 75:1 91:2 102:1 114:1 115:1 120:1 132:1 148:1 171:1 257:1 320:1 324:1 387:1 423:1 441:1 459:1 499:1 580:1 667:1 689:1 735:1 815:1 843:1 912:1 931:1 937:1 1020:1 1037:1 1053:1 1059:1 1062:1 1072:1 1074:1 1076:1 1081:1 1085:1 1101:1 1104:1 1117:1 1126:1 1129:1 1130:1 1132:1 1141:1 1142:1 1143:1 1150:1 1151:1 1153:1 1174:1 1175:1 1183:1 1765:1 1780:1 # enfermedad del intestino delgado
1:1 2:1 3:1 6:1 10:2 12:2 13:1 16:1 18:2 19:1 21:1 23:1 27:1 30:1 59:1 78:1 91:1 101:1 102:1 117:1 118:1 120:1 125:1 138:1 139:1 229:1 236:1 241:1 242:1 243:1 246:1 257:1 265:1 266:1 268:1 269:1 270:1 305:1 306:1 307:1 308:1 320:1 342:1 343:1 344:1 425:1 426:1 459:1 518:1 580:1 667:1 735:1 1765:1 1780:1 # trastorno del intestino
1:1 2:1 4:1 8:1 18:1 24:1 29:1 33:1 39:1 42:1 68:1 72:1 86:1 98:1 99:1 114:1 132:1 177:1 184:1 247:1 322:1 408:1 444:1 527:1 563:1 568:1 606:1 608:1 648:1 694:1 968:1 981:1 983:1 1090:1 1106:1 1320:1 1960:1 # defecación normal
2:1 3:1 4:1 7:1 8:1 10:1 12:2 16:1 20:1 21:1 23:1 27:1 29:1 39:1 81:1 86:1 98:1 102:1 109:1 120:1 174:1 177:1 239:1 257:1 297:1 337:1 442:1 453:1 459:1 580:1 657:1 667:1 735:1 921:1 1155:1 1337:1 1403:1 1406:1 1569:1 1765:1 1780:1 1840:1 # perforación intestinal
3:2 4:1 15:1 22:1 27:1 37:1 44:1 50:1 54:1 58:1 64:1 128:1 137:1 172:1 218:1 312:1 346:1 413:1 439:1 618:1 664:1 725:1 851:1 861:1 1030:1 1050:1 1229:1 1809:1 # radiculitis braquial
3:1 4:1 15:1 17:1 24:1 26:1 37:1 54:2 83:1 84:1 114:1 137:1 234:1 292:1 327:1 466:1 618:1 725:1 851:1 909:1 974:1 1050:1 1513:1 1899:1 # bradicardia fetal
2:1 3:2 14:1 20:1 29:1 32:1 42:1 43:1 48:1 58:1 75:1 88:1 97:1 105:1 112:1 113:1 137:1 157:1 159:1 164:1 168:1 170:1 175:1 178:1 182:1 188:1 189:1 191:1 192:1 194:1 211:1 214:1 215:1 216:1 217:1 244:1 248:1 250:1 251:1 296:1 364:1 365:1 366:1 485:1 486:1 690:1 725:1 984:1 1051:1 1453:1 1655:1 1709:1 1793:1 # raza vacuna brahma ( organismo )
3:1 4:2 7:1 8:1 15:1 24:2 29:1 38:1 79:1 83:1 123:1 137:1 232:1 290:1 300:1 383:1 491:1 524:1 527:1 591:1 676:1 707:1 725:1 1091:1 1107:1 1291:1 1391:1 1999:1 # calcificación cerebral
9:1 11:1 15:1 23:1 24:1 33:1 34:1 35:1 39:1 44:1 67:1 68:1 69:1 71:1 79:1 83:1 131:1 322:1 380:1 416:1 470:1 601:1 662:1 859:1 908:1 1049:1 1315:1 1661:1 1771:1 1913:1 1968:1 # contusión encefálica
3:1 4:1 7:1 33:1 38:2 39:1 68:1 79:1 137:1 140:1 232:1 287:1 300:1 491:1 707:1 725:1 1107:1 # región cerebral
1:1 2:1 3:1 9:1 11:2 13:1 15:1 22:1 28:1 30:1 34:1 43:1 44:1 67:2 79:1 91:1 104:1 140:1 143:1 185:1 195:1 258:1 322:1 353:1 380:1 443:1 601:1 730:1 753:1 800:1 859:1 893:1 908:1 1102:1 1315:1 1340:1 1408:1 1425:1 1670:1 1825:1 1859:1 1938:1 1968:1 # hemorragia del tronco encefálico
1:1 9:1 11:2 13:1 15:1 17:1 21:1 28:1 30:1 34:1 44:1 66:1 67:2 79:1 90:1 91:1 143:1 249:1 322:1 353:1 380:1 407:1 601:1 686:1 730:1 859:1 908:1 1315:1 1402:1 1825:1 1859:1 1968:1 # parte del tronco encefálico
1:1 7:1 11:1 16:1 28:1 30:1 33:1 35:1 38:2 39:1 46:1 68:1 73:1 79:1 91:1 137:1 156:1 201:1 300:1 384:1 393:1 416:1 470:1 491:1 550:1 673:1 707:1 871:1 880:1 1002:1 1107:1 1118:1 1284:1 1604:1 1810:1 # compresión del cerebro
1:2 3:1 6:1 8:1 9:1 15:1 20:1 24:2 29:1 37:2 40:1 49:1 55:1 61:1 76:1 79:1 83:1 84:1 98:1 108:1 123:1 290:1 339:1 341:1 348:1 383:1 429:1 557:1 872:1 873:1 885:1 894:1 1017:1 1091:1 1291:1 1391:1 1495:2 1521:1 1676:1 1857:1 # cetoaciduria de cadena ramificada
2:1 3:2 5:1 14:1 15:1 30:2 43:1 44:1 48:1 50:1 53:1 58:2 63:2 76:1 94:1 97:1 137:1 154:1 218:1 337:1 346:1 374:2 388:1 443:1 475:1 487:1 664:1 725:1 869:1 984:1 1030:1 1159:1 1935:1 1990:1 # moraxella ( branhamella ) cuniculi
2:1 3:1 7:1 14:2 23:1 26:1 28:1 32:1 43:1 48:1 52:1 75:1 105:1 113:1 137:1 157:1 158:1 159:1 164:1 168:1 170:1 175:1 178:1 182:1 188:1 189:1 191:1 192:1 194:1 211:1 214:1 215:1 216:1 217:1 244:1 248:1 250:1 251:1 304:1 347:1 363:1 364:1 365:1 366:1 388:1 419:1 455:1 458:1 485:1 486:1 690:1 725:1 903:1 910:1 916:1 948:1 949:1 951:1 953:1 # género branta ( organismo )
3:1 9:1 19:1 35:1 44:1 77:1 80:1 116:1 118:1 137:1 151:1 167:1 195:1 329:1 370:1 428:1 504:1 642:1 725:1 # hevea brasiliensis
2:1 3:2 10:1 13:1 14:3 32:2 43:1 48:2 71:1 75:1 94:2 105:1 113:1 134:1 157:1 159:2 164:1 168:1 170:2 175:1 178:1 182:1 188:2 189:1 191:1 192:1 194:1 204:2 211:1 214:1 215:1 216:1 217:1 244:1 248:1 250:1 251:1 364:1 365:1 366:1 417:1 438:1 485:1 486:1 668:2 690:1 # raphanus raphanistrum ( organismo )
44:1 50:1 58:1 137:1 218:1 536:1 1030:1 # bróculi
1:1 9:1 12:1 16:1 17:1 18:1 27:1 28:1 38:1 41:2 75:1 84:1 128:1 172:1 258:1 320:1 413:1 456:1 512:1 526:1 580:1 740:1 1073:1 1831:1 1901:1 # desgarros en retinosquisis
10:1 28:1 42:2 76:1 123:1 128:1 137:1 314:1 666:1 674:1 846:1 1002:1 1444:1 1937:1 1958:1 # mama fibroquística
1:3 4:1 5:1 7:2 9:2 10:1 14:1 16:3 17:2 23:1 24:1 25:1 26:2 27:1 28:1 30:1 37:2 40:1 42:2 47:2 48:1 49:1 51:1 52:1 54:1 56:1 60:1 63:1 65:1 76:1 85:2 89:1 102:1 111:1 112:1 119:1 163:1 166:1 181:1 199:1 226:1 258:1 259:1 261:1 287:1 288:1 324:1 362:1 449:1 455:1 456:1 522:1 524:1 567:1 587:1 640:1 645:1 646:1 743:1 748:1 797:1 820:1 846:1 904:1 923:1 972:1 1050:1 1056:1 1190:1 1223:1 1226:1 1404:1 1409:1 1637:1 1673:1 1689:1 1773:1 1790:1 1831:1 1853:1 1901:1 1923:1 # estadio de desarrollo mamario en el niño según escala de tanner ( entidad observable )
1:1 3:1 6:1 9:1 10:2 13:1 14:1 16:1 19:1 21:3 22:1 23:1 40:1 42:3 45:1 46:1 48:1 49:1 53:1 54:1 72:1 76:1 78:1 92:1 102:1 111:1 115:1 117:1 120:1 134:1 158:1 181:1 207:1 274:1 279:1 375:1 390:1 440:1 481:1 489:1 499:1 684:1 742:1 804:1 817:1 846:1 882:1 994:1 1286:1 1446:1 1571:1 1626:1 1711:1 1716:1 1757:1 1917:1 1979:1 # muestra obtenida de mama mediante mastectomía
1:1 14:1 42:4 46:1 47:1 76:1 104:1 121:1 140:1 195:1 230:1 513:1 800:1 803:1 826:1 846:1 1392:1 # hemangioma de mama
2:1 4:1 8:1 17:1 25:1 29:1 30:1 31:1 33:1 39:1 42:2 47:1 51:1 65:1 66:2 68:1 76:1 86:1 98:1 99:1 177:1 184:1 226:1 259:1 502:1 797:1 833:1 846:1 1055:1 1223:1 1375:1 1673:1 1677:1 1856:1 1943:1 1965:1 # dolor mamario a el palpación
1:1 2:1 8:1 17:1 22:1 25:1 29:1 39:1 42:3 76:1 86:1 98:1 132:1 174:1 177:1 226:1 245:1 322:1 408:1 444:1 554:1 648:1 657:1 797:1 846:1 890:1 968:1 996:1 1673:1 1735:1 1742:1 # deformación mamaria
17:1 22:1 25:1 28:1 32:1 35:1 41:1 42:2 46:1 52:2 72:1 76:1 127:1 187:1 190:1 222:1 226:1 245:1 331:1 381:1 526:1 554:1 797:1 846:1 857:1 1673:1 1800:1 # necrosis mamaria neom
2:1 17:1 19:1 25:1 31:1 37:1 40:1 42:2 49:1 51:1 65:1 76:1 171:1 181:1 502:1 620:1 737:1 797:1 833:1 846:1 1605:1 1760:1 1856:1 1965:1 # mamar adoloridas
6:1 9:1 11:1 14:1 23:2 26:1 34:1 42:2 53:1 55:1 56:1 74:1 76:3 89:1 104:1 124:1 131:1 158:1 176:1 220:1 317:1 341:1 347:1 533:1 663:1 670:1 826:1 835:1 846:2 1244:1 1387:1 # amamantamiento con suplemento
1:1 2:1 3:1 4:1 16:1 17:1 31:1 38:1 51:1 65:1 72:1 81:1 95:1 133:1 149:1 264:1 336:1 338:1 393:1 502:1 833:1 886:1 1006:1 1111:1 1351:1 1458:1 1537:1 1856:1 1965:1 # dolor de pecho al respirar
1:1 6:1 31:1 37:1 44:1 64:1 75:1 171:1 519:1 697:1 861:1 908:1 1690:1 # hálito de hígado
3:1 4:1 15:1 16:1 17:1 26:1 37:1 38:1 50:1 54:1 58:1 95:1 123:1 133:1 149:1 218:1 290:1 338:1 346:1 383:1 393:1 406:1 567:1 664:1 1006:1 1091:1 1111:1 1351:1 1391:1 1671:1 1725:1 1933:1 # dificultad al respirar
2:1 14:1 19:1 21:1 24:1 29:1 32:1 38:1 43:1 45:1 48:1 75:1 85:1 103:1 105:1 113:1 137:1 157:1 159:1 162:1 164:1 168:1 170:1 175:1 178:1 182:1 188:1 189:1 191:1 192:1 194:1 211:1 214:1 215:1 216:1 217:1 244:1 248:1 250:1 251:1 255:1 314:1 364:1 365:1 366:1 485:1 486:1 504:1 690:1 715:1 732:1 840:1 856:1 883:1 1093:1 1125:1 1615:1 # brevibacterium casei ( organismo )
1:2 11:1 15:1 21:1 29:1 30:1 65:1 66:1 91:1 123:1 143:1 303:1 383:1 503:1 577:1 729:1 1055:1 1120:1 1201:1 1912:1 # árbol de tejo del pacífico
12:1 38:1 42:1 52:1 103:1 104:1 137:1 504:1 513:1 840:1 1281:1 # brevinema
4:1 8:1 10:1 11:1 13:1 34:1 57:1 70:1 77:1 131:1 134:1 161:1 162:1 167:1 202:1 209:1 225:1 233:1 237:1 238:1 1515:1 # albañil ( construcción )
2:1 6:2 10:1 11:1 14:2 22:1 24:1 32:1 41:1 43:1 46:1 48:1 62:1 65:1 71:1 75:1 105:1 106:1 113:1 125:1 136:1 150:1 157:1 159:1 164:1 168:1 170:1 175:1 178:1 182:1 188:1 189:1 191:1 192:1 194:1 196:1 211:1 214:1 215:1 216:1 217:1 244:1 248:1 250:1 251:1 279:1 282:1 364:1 365:1 366:1 438:1 485:1 486:1 523:1 535:1 650:1 690:1 817:1 882:1 943:1 1897:1 1984:1 # catostomus columbianus (organismo)
1:1 2:1 4:2 9:1 12:1 14:2 21:1 23:1 24:2 32:1 38:1 43:1 44:1 48:1 51:1 60:1 63:1 75:1 80:1 89:1 105:1 113:1 119:1 120:1 121:2 157:1 159:1 162:1 164:1 168:1 170:1 175:1 178:1 182:1 186:1 188:1 189:1 191:1 192:1 194:1 211:1 214:1 215:1 216:1 217:1 235:1 244:1 248:1 250:1 251:1 272:1 316:1 328:1 364:1 365:1 366:1 370:1 485:1 486:1 524:1 690:1 752:1 803:1 923:1 973:1 1738:1 # caballo de sangre caliente inglés (organismo)
2:1 14:2 26:1 30:1 32:1 38:1 43:1 48:2 66:1 75:1 80:1 84:1 105:1 113:1 133:1 137:1 157:1 159:2 164:1 168:1 170:1 175:1 178:1 182:1 188:1 189:1 191:1 192:1 194:1 211:1 214:1 215:1 216:1 217:1 244:1 248:1 250:1 251:1 364:1 365:1 366:1 466:1 485:1 486:1 690:1 840:1 1073:1 1515:1 1556:1 # bretaña spaniel (organismo)
2:1 6:1 8:2 12:1 15:2 17:1 22:1 23:1 24:1 29:1 36:1 83:1 98:1 103:1 119:1 130:1 141:1 144:1 162:1 212:1 220:1 254:1 257:1 345:1 424:1 527:1 568:1 591:1 597:1 604:1 641:1 671:1 703:1 723:1 726:1 736:1 756:1 760:1 761:1 763:1 765:1 766:1 767:1 768:1 769:1 770:1 771:1 772:1 773:1 775:1 776:1 777:1 778:1 787:1 788:1 789:1 1593:1 1989:1 # intoxicación por viciar faba
5:2 14:1 50:1 58:1 67:1 94:1 198:1 205:1 218:1 264:1 281:1 464:1 508:1 782:1 1494:1 1854:1 # clavícula ancha
10:1 13:1 16:1 24:1 25:2 28:1 32:1 76:1 81:1 96:1 102:1 134:1 137:1 147:1 156:1 207:1 264:1 336:1 414:1 793:1 1002:1 1045:1 1171:1 1230:1 1458:1 1846:1 # brochothrix campestris
6:1 11:1 25:1 28:2 31:1 40:1 42:1 45:1 46:2 55:1 57:1 66:1 73:2 76:1 87:1 88:1 108:1 110:1 137:1 146:1 156:1 193:1 201:1 206:1 224:1 230:1 274:1 396:1 403:1 415:1 507:1 541:1 550:1 716:1 720:1 741:1 801:1 830:1 852:1 853:1 855:1 866:1 958:1 962:1 963:1 1002:1 1118:1 1138:1 1224:1 1284:1 1435:1 1452:1 1691:1 1701:1 1855:1 1887:1 1963:1 # bromazepam, 3 mg, comprimido (producto)
1:1 8:2 10:1 12:1 14:1 20:1 22:1 26:1 27:1 28:1 41:1 42:1 46:1 47:1 67:1 71:1 74:1 77:1 109:1 137:1 144:1 152:1 155:1 163:1 166:1 219:1 230:1 253:1 281:1 288:1 321:1 325:1 355:1 359:1 369:1 373:1 376:1 378:1 398:1 403:1 409:1 411:1 420:1 421:1 457:1 461:1 467:1 468:1 525:1 534:1 544:1 545:1 653:1 654:1 745:1 755:1 970:1 1002:1 1643:1 1694:1 # butilbromato de hioscina ( sustancia )
8:1 10:1 13:1 14:1 22:1 26:1 37:1 53:1 54:1 67:1 71:1 74:1 84:1 110:1 144:1 155:1 160:1 166:1 195:1 219:1 281:1 288:1 321:1 325:1 359:1 369:1 373:1 376:1 378:1 398:1 409:1 411:1 420:1 421:1 457:1 461:1 467:1 468:1 497:1 521:1 534:1 544:1 545:1 653:1 654:1 745:1 816:1 1050:1 1154:1 # hexadimetrina (sustancia)
3:1 5:1 17:1 28:1 46:1 54:1 55:1 66:1 76:1 77:1 137:1 249:1 298:1 341:1 403:1 483:1 672:1 1002:1 1377:1 # para - bromdilamina
4:1 5:1 11:1 28:1 34:1 42:1 46:1 67:1 137:1 201:1 230:1 247:1 730:1 904:1 1002:1 1322:1 1825:1 1859:1 # broncomalacia
1:2 4:1 6:1 10:1 14:1 19:1 20:1 22:1 28:1 34:1 35:1 41:1 42:1 43:1 46:1 104:1 115:1 117:1 125:1 128:1 137:1 172:1 222:1 229:1 357:1 413:1 439:1 513:1 537:1 614:1 730:1 817:1 1002:1 1497:1 # edema de anastomosis bronquial
4:2 15:1 22:1 24:2 28:1 31:1 34:1 37:1 44:1 83:1 123:1 128:1 137:1 171:1 172:1 290:1 316:1 383:1 413:1 439:1 524:1 730:1 1002:1 1091:1 1291:1 1391:1 1495:1 # bronquial ( calificador )
5:1 7:1 9:1 28:1 34:1 37:1 47:1 49:1 53:1 65:1 114:1 115:1 128:1 132:1 137:1 148:1 172:1 324:1 387:1 413:1 423:1 441:1 499:1 689:1 730:1 815:1 843:1 896:1 912:1 931:1 937:1 1002:1 1037:1 1053:1 1059:1 1062:1 1072:1 1074:1 1076:1 1081:1 1085:1 1101:1 1104:1 1117:1 1126:1 1129:1 1130:1 1132:1 1141:1 1142:1 1143:1 1150:1 1151:1 1153:1 1174:1 1175:1 1183:1 # enfermedad bronquiolar
1:1 3:1 5:1 10:1 13:1 16:1 17:1 28:1 34:1 44:1 45:1 50:1 51:2 57:1 61:1 63:1 65:1 69:1 70:1 77:1 102:1 111:1 128:1 129:1 134:1 137:1 146:1 154:1 165:1 180:1 183:1 197:1 202:1 203:1 207:1 209:1 225:1 228:1 233:1 237:1 240:1 252:1 256:1 260:1 262:1 263:1 271:1 273:1 275:1 276:1 277:1 283:1 284:1 285:1 286:1 293:1 294:1 295:1 301:1 302:1 309:1 355:1 674:1 730:1 824:1 833:1 878:1 985:1 1002:1 1030:1 1847:1 # estructura de bronquíolo lobulillar
11:1 16:1 28:1 34:1 66:1 67:1 133:1 137:1 338:1 730:1 879:1 1002:1 1825:1 1859:1 # broncoespasmo
5:1 10:1 11:1 15:1 24:1 28:1 34:1 48:1 50:1 56:1 67:1 69:1 74:1 83:1 107:1 124:1 137:1 198:1 332:1 361:1 363:1 394:1 446:1 487:1 651:1 666:1 699:1 730:1 799:1 835:1 1002:1 1043:1 1813:1 1823:1 1825:1 1859:1 1958:1 # fístula subfrénica broncopleural
1:1 2:2 3:3 4:2 5:1 10:2 11:1 13:2 16:2 17:1 22:1 24:1 28:1 30:1 34:1 36:1 45:2 57:2 61:2 69:2 70:2 90:1 91:1 93:1 102:2 126:1 128:1 129:2 130:1 134:2 137:1 146:2 165:2 172:1 180:2 183:2 185:1 197:2 202:2 203:2 207:2 209:2 225:2 232:1 233:2 237:2 240:2 252:2 256:2 260:2 262:2 263:2 271:2 273:2 275:2 276:2 277:2 283:2 284:2 285:2 286:2 292:1 293:2 294:2 295:2 301:2 302:2 309:2 337:1 379:1 386:1 407:1 412:1 413:1 439:1 705:1 730:1 998:1 1002:1 1492:1 1795:1 1835:1 1891:1 1894:1 # estructura del cartílago bronquial ( estructura corporal )
1:1 9:1 16:1 22:1 28:1 34:1 35:1 47:1 52:1 128:1 137:1 145:1 172:1 185:1 330:1 352:1 384:1 413:1 730:1 862:1 1002:1 1021:1 # agenesia de bronquio
2:1 3:1 12:1 14:1 17:2 24:1 29:1 32:1 43:1 48:1 61:1 70:1 71:1 75:1 94:1 105:1 113:1 137:1 152:1 157:1 159:1 164:1 168:1 170:1 175:1 178:1 182:1 188:1 189:1 191:1 192:1 194:1 211:1 213:1 214:1 215:1 216:1 217:1 244:1 248:1 250:1 251:1 264:2 292:1 297:1 364:1 365:1 366:1 485:1 486:1 593:1 633:1 690:1 725:1 842:1 1368:1 1374:1 1494:1 1624:1 # carcharhinus brachyurus ( organismo )
2:1 14:1 28:1 30:1 32:1 43:1 48:1 52:1 75:1 105:1 113:1 137:1 157:1 159:1 164:1 168:1 170:1 175:1 178:1 182:1 188:1 189:1 191:1 192:1 194:1 211:1 214:1 215:1 216:1 217:1 244:1 248:1 250:1 251:1 364:1 365:1 366:1 485:1 486:1 538:1 690:1 1002:1 # brooklynella ( organismo )
17:1 25:1 29:1 32:1 94:1 161:1 162:1 226:1 264:1 460:1 715:1 1230:1 1494:1 # baccharis
1:1 4:1 8:1 9:2 16:1 21:1 23:2 26:2 29:1 38:2 73:1 84:1 85:1 89:2 98:1 114:1 120:1 327:1 328:1 347:1 393:1 394:1 466:1 590:1 673:1 700:1 811:1 1134:1 1810:1 1869:1 1949:1 # presentación fetal de frente
79:1 94:1 107:1 127:1 452:1 539:1 668:2 1567:1 1624:1 1828:1 # phaeophyceae
1:1 3:1 17:1 47:1 65:1 103:1 208:1 298:1 430:1 1412:1 1515:1 # araña de violín
8:2 10:1 12:1 14:1 20:1 22:1 26:1 57:1 67:1 70:1 71:1 74:1 109:1 137:1 144:1 155:1 166:1 209:1 219:1 281:1 288:1 321:1 325:1 359:1 369:1 373:1 376:1 378:1 398:1 409:1 411:1 420:1 421:1 457:1 461:1 467:1 468:1 525:1 534:1 544:1 545:1 653:1 654:1 745:1 870:1 1643:1 # brucina ( sustancia )
14:1 22:1 66:1 70:1 94:1 121:1 137:1 140:2 803:1 893:1 1392:1 1792:1 # brugia pahangi
1:1 2:1 4:1 14:1 15:1 18:1 26:1 42:1 43:1 46:1 50:1 51:1 58:1 64:1 65:1 70:1 71:1 137:1 140:1 152:1 174:1 218:1 221:1 230:1 247:1 311:1 391:1 427:1 430:1 442:1 443:1 509:1 514:1 561:1 589:1 633:1 665:1 676:1 794:1 901:1 908:1 1029:1 1040:1 1067:1 1144:1 1240:1 1242:1 1249:1 1252:1 1255:1 1272:1 1295:1 1309:1 1312:1 1322:1 1337:1 1365:1 1397:1 1407:1 1410:1 1422:1 1449:1 1455:1 1459:1 1579:1 1584:1 1585:1 1752:1 1753:1 1787:1 1862:1 1931:1 1934:1 2001:1# cálculo de brushita ( anomalía morfológica )
18:2 32:1 43:1 45:1 59:1 61:1 69:1 70:1 96:1 113:1 137:1 138:1 157:1 165:1 168:1 178:1 180:1 197:1 212:1 1651:1 1942:1 # bruxismo nocturno
28:1 52:1 92:1 186:1 287:1 296:1 438:1 966:1 # nueza negro
2:1 7:1 14:1 31:1 32:1 35:1 43:1 48:1 75:1 79:1 105:1 113:1 157:1 159:1 164:1 168:1 170:1 175:1 178:1 182:1 188:1 189:1 191:1 192:1 194:1 211:1 214:1 215:1 216:1 217:1 234:1 244:1 248:1 250:1 251:1 364:1 365:1 366:1 449:1 485:1 486:1 491:1 690:1 1674:1 # cerdo bsi (organismo)
4:1 5:1 9:1 10:1 12:1 16:1 17:2 20:1 27:1 42:1 50:1 67:1 102:1 105:1 109:1 116:1 140:1 198:1 221:1 228:1 314:1 355:1 380:1 422:1 453:1 459:1 797:1 878:1 944:1 1120:1 1406:1 1765:1 1864:1 # encía marginal vestibulares
5:1 8:1 10:1 16:2 17:1 27:1 29:1 47:1 50:1 66:1 98:1 102:1 116:1 133:1 198:1 228:1 314:1 338:1 355:1 404:1 422:1 459:1 751:1 878:1 1055:1 1375:1 1765:1 # espacio vestibular
1:1 3:2 5:1 6:1 8:2 9:2 10:1 11:1 14:1 15:1 16:1 21:1 23:2 24:1 27:1 29:1 30:2 33:1 38:2 39:2 41:1 43:1 44:1 54:1 55:1 61:1 63:1 68:1 72:1 77:1 79:1 80:1 83:1 86:2 89:1 95:1 98:1 99:1 103:1 108:1 110:1 120:1 129:1 133:1 149:2 154:1 158:1 161:1 177:1 220:1 238:1 297:1 322:1 338:1 370:1 388:1 392:1 393:1 459:1 482:1 484:1 489:1 490:1 523:1 533:1 601:1 647:1 655:1 716:1 749:1 752:1 755:1 824:1 859:1 873:1 876:1 908:1 921:1 1006:1 1109:1 1110:1 1111:1 1145:1 1155:1 1156:1 1233:1 1277:1 1278:1 1290:1 1351:1 1913:1 1968:1 # movimiento de el costilla en dirección cefálica durante el respiración
2:1 6:1 8:1 9:1 12:1 15:1 16:1 23:2 24:1 29:1 36:1 50:1 56:1 58:1 69:1 70:1 83:1 89:1 93:1 98:1 107:1 130:1 136:2 141:1 163:1 185:1 212:1 218:1 220:1 254:1 257:1 424:1 527:1 568:1 591:1 597:1 604:1 641:1 671:1 696:1 703:1 723:1 726:1 736:1 756:1 760:1 761:1 763:1 765:1 766:1 767:1 768:1 769:1 770:1 771:1 772:1 773:1 775:1 776:1 777:1 778:1 787:1 788:1 789:1 965:1 972:1 1096:1 1680:1 1835:1 # intoxicación por fagopyrum esculentum
7:1 9:1 18:1 38:1 41:1 50:1 56:1 289:1 492:1 512:1 700:1 707:1 955:1 1613:1 # fulerenos
1:1 4:1 5:1 7:1 16:1 22:1 34:1 40:1 48:1 49:1 56:1 82:1 105:1 140:1 181:1 355:1 377:1 456:1 498:1 695:1 893:1 919:1 944:1 955:1 994:1 1294:1 1612:1 1618:1 1710:1 1715:1 1719:1 1727:1 1743:1 1744:1 1747:1 1750:1 # alergia a la budesonida
2:1 5:1 14:1 26:1 30:1 32:1 35:1 43:1 48:1 50:1 51:1 53:1 62:1 64:1 69:1 71:1 75:1 97:1 100:1 105:1 107:1 108:1 113:1 157:1 159:1 164:1 168:1 170:1 175:1 178:1 182:1 188:1 189:1 191:1 192:1 194:1 198:1 211:1 214:1 215:1 216:1 217:1 244:1 248:1 250:1 251:1 364:1 365:1 366:1 485:1 486:1 496:1 690:1 710:1 790:1 1146:1 1300:1 1661:1 1678:1 1904:1 1947:1 1990:1 # melopsittacus undulatus (organismo)
5:1 17:1 50:1 63:1 70:1 154:1 186:1 296:1 465:1 1950:1 # grulla zarzo
1:2 8:1 9:1 14:1 15:1 21:1 23:1 42:1 47:1 48:1 54:1 55:1 80:1 110:1 114:1 115:1 120:1 123:1 158:1 290:1 322:1 345:1 375:1 383:1 404:1 440:1 472:1 489:1 647:1 716:1 804:1 807:1 826:1 1091:1 1391:1 1671:1 1917:1 1960:1 # jefe de mantenimiento de edificio
8:1 10:1 14:1 22:1 26:1 50:1 67:1 71:1 74:1 144:1 155:1 166:1 219:1 281:1 288:1 303:1 321:1 325:1 355:1 359:1 369:1 373:1 376:1 378:1 398:1 409:1 411:1 420:1 421:1 457:1 461:1 467:1 468:1 534:1 544:1 545:1 653:1 654:1 745:1 878:1 # bulbo ( sustancia )
2:1 4:1 7:1 9:1 13:1 14:1 15:1 18:1 23:1 28:1 42:1 43:1 46:1 50:1 65:1 89:1 116:1 140:1 174:1 185:1 200:1 221:1 230:1 247:1 303:1 304:1 311:1 355:1 392:1 430:1 442:1 443:1 450:1 472:1 509:1 514:1 561:1 589:1 660:1 665:1 878:1 1009:1 1029:1 1040:1 1067:1 1144:1 1240:1 1242:1 1249:1 1252:1 1255:1 1272:1 1295:1 1309:1 1312:1 1322:1 1337:1 1365:1 1397:1 1407:1 1410:1 1449:1 1455:1 1459:1 1572:1 1579:1 1584:1 1585:1 1752:1 1753:1 1787:1 1862:1 1931:1 1934:1 1998:1 2001:1# agujero bulboventricular (anomalía morfológica)
31:1 35:1 36:1 40:1 41:2 51:2 52:1 55:1 58:1 60:1 63:1 65:1 76:2 77:1 151:1 156:1 222:1 224:1 253:1 323:1 341:1 360:1 494:1 515:1 595:1 658:1 708:1 887:1 917:1 923:1 957:1 991:1 1098:1 1171:1 1187:1 1205:1 1264:1 1417:1 1555:1 1666:1 1829:1 1836:1 1873:1 1874:1 1962:1 # amiloidosis cutánea ampollosa
1:1 9:1 15:1 27:1 32:1 35:2 41:2 45:1 47:1 50:1 51:1 53:1 60:1 63:1 80:1 104:1 167:1 190:1 222:1 317:1 355:1 381:1 494:1 642:1 708:1 878:1 923:1 970:1 1122:1 # ictiosis bullosa de siemens
20:1 47:1 54:1 55:1 76:1 77:1 87:1 97:1 341:1 355:1 1709:1 1986:1 # bunamiodilo
8:1 10:1 12:1 14:1 20:1 22:1 25:1 26:1 40:1 44:1 48:1 67:1 71:1 74:1 77:1 109:1 144:1 155:1 166:1 210:1 219:1 281:1 288:1 321:1 325:1 359:1 369:1 373:1 376:1 378:1 398:1 409:1 411:1 420:1 421:1 428:1 457:1 461:1 467:1 468:1 517:1 534:1 544:1 545:1 610:1 653:1 654:1 745:1 1298:1 1416:1 1507:1 # nilidrina ( sustancia )
8:1 10:1 14:1 22:1 24:1 26:1 29:1 67:1 71:1 74:1 95:1 112:1 144:1 155:1 166:1 173:1 176:1 208:1 219:1 281:1 288:1 321:1 325:1 355:1 359:1 369:1 373:1 376:1 378:1 398:1 409:1 411:1 420:1 421:1 457:1 461:1 467:1 468:1 534:1 544:1 545:1 653:1 654:1 719:1 745:1 1607:1 1722:1 1793:1 # bupivacaína (sustancia)
1:1 3:1 14:2 17:1 20:1 49:1 100:1 162:1 186:1 234:1 388:1 614:1 796:1 909:1 1420:1 1875:1 1953:1 # bardana grande
25:1 40:1 42:1 49:1 55:1 61:1 76:1 110:1 181:1 341:1 355:1 741:1 866:1 971:1 982:1 # burimamida
9:1 12:1 20:2 31:1 34:1 43:1 46:1 48:1 85:1 88:1 195:1 223:1 333:1 357:1 361:1 377:1 496:1 557:1 668:1 733:1 978:1 1336:1 1524:1 1749:1 1865:1 # pseudomonas phenazinium
1:1 3:1 15:1 16:1 24:1 30:1 37:1 42:1 55:1 61:1 83:1 91:1 92:1 93:1 104:1 108:1 128:1 129:1 132:1 141:1 185:1 410:1 473:1 513:1 603:1 873:1 1109:1 1216:1 1303:1 1317:1 1352:1 1504:1 1533:1 1658:1 1708:1 1835:1 # quemadura térmica del esófago
1:1 31:1 37:2 40:1 41:1 42:1 48:1 49:1 92:1 97:1 104:1 128:1 171:1 181:1 324:1 473:1 513:1 587:1 595:1 994:1 1504:1 1935:1 # unidad de quemados
1:1 3:1 5:1 12:1 17:1 25:1 30:1 37:1 42:1 61:1 92:1 104:1 108:1 121:1 128:1 129:1 145:1 226:1 228:1 473:1 513:1 517:1 873:1 973:1 1109:1 1303:1 1504:1 1652:1 1658:1 1708:1 # quemadura de el laringe
1:1 7:1 10:1 21:1 28:1 32:1 41:1 60:2 65:1 85:1 128:1 172:1 303:1 304:1 390:1 413:1 417:1 494:1 526:1 645:1 1334:1 1586:1 # quiste de bolsa serosa
1:1 2:2 3:3 4:1 7:1 10:2 11:1 13:2 16:2 28:1 36:1 41:1 45:2 57:2 60:2 61:2 65:1 69:2 70:2 85:1 102:2 126:1 129:2 130:1 134:2 146:2 165:2 180:2 183:2 197:2 202:2 203:2 207:2 209:2 225:2 232:1 233:2 237:2 240:2 252:2 256:2 260:2 262:2 263:2 271:2 273:2 275:2 276:2 277:2 283:2 284:2 285:2 286:2 293:2 294:2 295:2 301:2 302:2 303:1 304:1 309:2 337:1 379:1 386:1 494:1 526:1 645:1 705:1 998:1 1334:1 1492:1 1795:1 1891:1 1894:1 # estructura de bolsa serosa ( estructura corporal )
1:1 19:1 27:1 29:1 30:1 32:1 35:2 61:1 64:1 77:1 82:1 91:1 221:1 312:1 319:1 329:1 355:1 356:1 430:1 448:1 496:1 790:1 872:1 1144:1 1779:1 # bursitis del psoasilíaco
1:1 3:1 4:1 5:1 7:2 11:1 15:1 21:1 28:1 30:1 34:1 44:1 53:1 54:1 62:1 77:1 91:1 95:1 100:1 122:1 131:1 143:1 193:1 232:1 278:1 304:1 428:1 710:1 814:1 838:1 1022:1 1218:1 1234:1 1310:1 1491:1 1641:1 1755:1 # epicondilitis lateral del húmero
4:1 7:2 12:1 20:1 22:1 30:2 38:1 44:1 56:1 71:1 85:1 105:1 109:1 140:1 355:1 371:1 498:1 645:1 707:1 821:1 893:1 944:1 952:1 955:1 1243:1 1294:1 1612:1 1618:1 1710:1 1715:1 1719:1 1727:1 1743:1 1744:1 1747:1 1750:1 # alergia a el buserelina
11:1 14:1 18:1 25:1 46:1 50:1 55:1 71:1 73:1 74:1 110:1 141:1 149:1 156:1 201:1 311:1 355:1 415:1 550:1 716:1 741:1 759:1 801:1 905:1 1118:1 1284:1 1702:1 1887:1 1906:1 # busulfano , 2 mg , comprimir
1:1 14:1 18:1 31:1 32:1 35:1 38:1 41:1 50:1 71:1 74:1 82:1 111:1 115:1 137:1 141:1 190:1 222:1 311:1 355:1 381:1 595:1 759:1 798:1 840:1 841:1 905:1 1087:1 1188:1 1205:1 1227:1 1288:1 1324:1 1344:1 1389:1 1434:1 1454:1 1465:1 1469:1 1470:1 1473:1 1474:1 1475:1 1476:1 1477:1 1478:1 1479:1 1480:1 1481:1 1482:1 1483:1 1484:1 1485:1 1486:1 1487:1 1489:1 1702:1 1906:1 # sobredosis de busulfano
2:1 6:1 8:1 12:1 14:1 15:1 18:1 23:1 24:1 29:1 36:1 50:1 71:1 74:1 83:1 98:1 130:1 141:1 212:1 220:1 254:1 257:1 311:1 355:1 424:1 527:1 568:1 591:1 597:1 604:1 641:1 671:1 703:1 723:1 726:1 736:1 756:1 759:1 760:1 761:1 763:1 765:1 766:1 767:1 768:1 769:1 770:1 771:1 772:1 773:1 775:1 776:1 777:1 778:1 787:1 788:1 789:1 905:1 1702:1 1906:1 # intoxicación por busulfano
2:1 14:3 20:2 26:1 31:1 32:1 37:1 43:1 48:1 75:2 105:1 113:1 157:1 159:1 164:2 168:1 170:1 171:1 175:1 178:1 182:1 188:1 189:1 191:1 192:1 194:1 211:1 214:1 215:1 216:1 217:1 244:1 248:1 250:1 251:1 253:1 288:1 355:1 364:1 365:1 366:1 485:1 486:1 505:1 614:2 690:1 795:1 # ganado butana ( organismo )
29:1 58:1 71:1 94:1 253:1 355:1 793:1 1453:1 1531:1 # buthacus
6:1 11:1 15:1 17:1 25:1 27:1 35:1 36:2 41:1 42:1 60:1 84:1 111:1 143:1 169:2 185:1 200:1 226:1 472:1 494:1 529:2 548:1 659:1 666:1 688:1 699:1 797:1 831:1 885:1 1009:1 1083:1 1335:1 1673:1 1707:1 1813:1 1998:1 # aguja tipo mariposa (objeto físico)
7:1 12:1 14:1 18:1 23:1 25:1 27:1 47:1 81:1 110:1 150:1 153:1 156:1 158:1 239:1 259:1 296:1 320:1 354:1 362:1 580:1 623:1 806:1 1065:1 1069:1 1959:1 # imperio bizantino
1:1 4:1 10:1 12:2 14:1 18:1 21:1 22:1 25:1 42:1 46:1 54:1 137:1 221:1 230:1 247:1 264:1 311:1 390:1 430:1 509:1 517:1 589:1 684:1 856:1 1144:1 1240:1 1242:1 1295:1 1322:1 1397:1 1410:1 1449:1 1455:1 1459:1 1579:1 1584:1 1585:1 1752:1 1753:1 1838:1 2001:1# anomalía de chédiak - steinbrink
1:2 3:1 5:2 15:1 16:1 17:1 27:1 28:1 30:1 40:1 44:1 50:2 58:1 65:1 66:1 100:1 106:1 108:1 149:1 174:1 198:2 235:1 249:1 298:1 323:1 346:1 360:1 382:1 456:1 483:1 559:1 601:1 652:1 658:1 679:1 704:1 834:1 947:1 1185:1 1272:1 1300:1 1650:1 1754:1 2000:1 # célula parafolicular de el glándula tiroides
1:2 3:2 4:1 7:1 14:1 15:1 21:1 24:1 30:1 31:1 44:1 47:1 75:1 79:1 83:1 85:1 90:1 97:1 100:1 103:1 121:1 127:1 128:1 137:1 164:1 200:1 235:1 261:1 287:1 300:1 410:1 491:1 522:1 524:1 674:1 686:1 725:1 803:1 956:1 1092:1 1107:1 1146:1 1229:1 1325:1 1373:1 1501:1 1654:1 1809:1 1926:1 1989:1 # ganglio raquídeo de el segundo vértebra cervical
1:2 3:2 4:1 7:5 10:1 11:1 12:1 13:1 15:1 16:1 21:4 23:1 24:1 28:1 30:2 32:1 45:1 54:1 57:1 61:1 69:1 70:1 79:2 83:1 90:2 91:1 102:1 103:1 116:1 120:1 122:2 129:1 134:1 137:1 146:1 163:1 165:1 180:1 183:1 197:1 202:1 203:1 207:1 209:1 213:1 225:1 233:1 237:1 240:1 252:1 256:1 257:1 260:1 261:2 262:1 263:1 271:1 273:1 275:1 276:1 277:1 283:1 284:1 285:1 286:1 293:1 294:1 295:1 300:1 301:1 302:1 304:1 309:1 410:1 491:2 522:2 524:1 528:1 579:1 635:1 686:2 687:1 725:1 735:1 956:1 1092:1 1107:1 1258:1 1383:1 1764:1 1926:1 1989:1 # estructura del disco intervertebral de el tercero vértebra cervical
1:2 2:2 3:2 4:2 6:2 7:3 10:1 11:1 13:1 15:1 16:1 17:1 24:1 30:1 36:1 42:2 45:1 46:1 47:1 52:1 57:1 58:1 61:1 62:1 69:1 70:1 79:1 83:1 90:1 91:1 102:1 103:2 126:1 129:1 130:1 132:1 134:1 146:1 165:1 180:1 183:1 196:1 197:1 202:1 203:1 207:1 209:1 225:1 230:1 232:1 233:1 237:1 240:1 252:1 256:1 260:1 261:2 262:1 263:1 271:1 273:1 275:1 276:1 277:1 283:1 284:1 285:1 286:1 293:1 294:1 295:1 301:1 302:1 309:1 337:1 372:1 379:1 386:1 407:1 408:1 423:1 455:1 491:1 522:2 524:1 596:1 705:1 724:1 817:1 956:2 998:1 1299:1 1307:1 1412:1 1492:1 1770:1 1795:1 1891:1 1894:1 1926:2 1989:1 # dermatoma del cuarto nervio cervical ( estructura corporal )
1:2 2:2 3:4 4:2 6:1 7:1 10:1 11:1 12:1 13:1 14:1 15:1 16:1 21:1 23:1 24:1 30:1 36:1 44:1 45:1 47:1 57:1 61:1 69:1 70:1 75:1 79:1 83:1 90:1 102:1 103:1 121:1 126:1 127:1 128:2 129:1 130:1 134:1 137:1 146:1 164:1 165:1 172:1 180:1 183:1 197:1 202:1 203:1 207:1 209:1 220:1 225:1 232:1 233:1 235:1 237:1 240:1 252:1 256:1 257:1 260:1 261:1 262:1 263:1 271:1 273:1 275:1 276:1 277:1 283:1 284:1 285:1 286:1 293:1 294:1 295:1 300:1 301:1 302:1 309:1 337:1 379:1 386:1 410:1 413:1 491:1 522:1 524:1 674:1 686:1 705:1 725:1 726:1 803:1 956:1 998:1 1092:1 1107:1 1229:1 1325:1 1492:1 1501:1 1654:1 1729:1 1795:1 1809:1 1891:1 1894:1 1926:1 1989:1 # ganglio raquídeo de el quinto vértebra cervical ( estructura corporal )
1:1 2:1 3:1 13:1 14:1 19:1 24:1 26:1 36:1 60:1 62:1 66:1 78:1 90:1 130:1 133:1 167:1 388:1 399:1 822:1 1010:1 1210:1 1280:1 1347:1 1433:1 1549:1 # atpasa transportadora de ca(2+)
5:1 6:1 11:1 15:2 17:1 35:1 48:1 50:1 58:1 84:1 97:1 111:1 143:1 198:1 218:1 228:1 346:1 422:1 472:1 487:1 492:1 508:1 659:1 664:1 666:1 699:1 706:1 885:1 942:1 1083:1 1451:1 1707:1 1761:1 1813:1 1935:1 # funicular (objeto físico)
2:1 7:1 14:2 24:1 28:1 32:1 42:1 43:1 48:1 52:1 75:1 105:1 110:1 113:1 157:1 159:1 164:1 168:1 170:1 175:1 178:1 182:1 188:1 189:1 191:1 192:1 194:1 211:1 214:1 215:1 216:1 217:1 244:1 248:1 250:1 251:1 304:1 363:1 364:1 365:1 366:1 419:1 455:1 458:1 485:1 486:1 690:1 826:1 903:1 910:1 916:1 948:1 949:1 951:1 953:1 971:1 1516:1 # género caiman ( organismo )
2:1 6:1 14:1 24:1 32:1 43:1 48:1 55:1 64:1 70:1 71:1 75:1 103:1 105:1 110:1 113:1 149:1 157:1 159:1 164:1 168:1 170:1 175:1 178:1 182:1 188:1 189:1 191:1 192:1 194:1 211:1 214:1 215:1 216:1 217:1 244:1 248:1 250:1 251:1 364:1 365:1 366:1 485:1 486:1 519:1 633:1 634:1 690:1 713:1 716:1 932:1 935:1 987:1 1516:1 # virus caimito (organismo)
1:1 17:1 32:2 35:1 41:2 44:1 51:1 66:1 190:1 249:1 355:1 465:1 675:1 708:1 900:1 908:1 1014:1 # parálisis de los buzos
2:2 3:1 4:2 6:1 10:1 11:2 13:1 16:1 24:1 31:1 36:1 43:1 45:1 46:1 52:1 57:1 61:1 69:1 70:1 87:1 97:1 102:1 126:1 127:1 130:1 134:1 146:1 165:1 180:1 197:1 201:1 202:1 207:1 209:1 225:1 232:1 233:1 237:1 240:1 252:1 256:1 260:1 262:1 263:1 271:1 273:1 275:1 277:1 283:1 284:1 285:1 293:1 294:1 302:1 323:1 331:1 337:1 349:1 350:1 357:1 379:1 386:1 500:1 524:1 676:1 705:1 721:1 792:1 794:1 914:1 998:1 1264:1 1492:1 1758:1 1795:1 1891:1 1894:1 1999:1 # calcáneo [como un todo] (estructura corporal)
1:1 2:2 3:2 4:2 10:2 11:1 13:2 16:2 24:1 30:1 36:1 45:2 50:1 51:1 52:1 57:2 58:1 61:2 69:3 70:2 91:1 102:2 126:1 127:1 129:1 130:1 134:2 146:2 165:2 180:2 183:1 197:2 202:2 203:1 207:2 209:2 213:1 218:1 225:2 232:1 233:2 237:2 240:2 252:2 256:2 260:2 262:2 263:2 271:2 273:2 275:2 276:1 277:2 283:2 284:2 285:2 286:1 293:2 294:2 295:1 301:1 302:2 309:1 323:1 331:1 332:1 337:1 379:1 386:1 391:1 410:1 524:1 676:1 705:1 794:1 901:1 998:1 1264:1 1492:1 1795:1 1891:1 1894:1 1999:1 # estructura del tubérculo calcáneo (estructura corporal)
3:1 4:1 8:1 10:1 12:1 13:1 18:1 24:1 32:1 35:1 36:1 41:2 78:1 134:1 136:1 190:1 222:1 267:1 320:1 381:1 389:1 512:1 523:1 524:1 525:1 548:1 656:1 676:1 934:1 954:1 1135:1 1160:1 1292:1 1323:1 1333:1 1338:1 1354:1 1424:1 1430:1 1431:1 1440:1 1441:1 1757:1 1861:1 1999:1 # calcinosis postraumática
1:1 4:1 8:1 9:2 12:1 13:1 19:1 20:1 21:1 23:1 24:1 28:2 47:1 52:1 54:1 60:1 73:1 80:1 81:1 89:1 100:1 109:1 147:1 193:1 206:1 253:1 353:1 361:1 370:1 399:1 404:1 524:1 537:1 592:1 676:1 680:1 752:1 809:1 838:1 856:1 1041:1 1133:1 1228:1 1275:1 1382:1 1542:1 1982:1 1999:1 # proteinasa neutro calcio - dependiente
1:1 4:1 8:2 10:1 12:1 14:1 22:1 24:1 26:1 44:1 47:1 67:1 70:1 71:1 74:1 77:1 144:1 149:1 150:2 155:1 166:1 219:1 258:1 281:1 288:1 321:1 325:1 332:1 359:1 369:1 373:1 376:1 378:1 398:1 404:1 409:1 411:1 420:1 421:1 428:1 457:1 461:1 467:1 468:1 524:1 534:1 544:1 545:1 653:1 654:1 676:1 745:1 1536:1 1649:1 1999:1 # bilirrubinato de calcio (sustancia)
1:1 4:2 8:1 19:1 20:1 21:1 24:1 28:1 33:1 39:1 47:1 48:1 68:1 73:1 97:1 147:1 206:1 208:1 404:1 524:1 537:1 592:1 676:1 809:1 1034:1 1133:1 1263:1 1275:1 1382:1 1558:1 1601:1 1692:1 1740:1 1807:1 1819:1 1881:1 1884:1 1892:1 1893:1 1895:1 1929:1 1930:1 1935:1 1939:1 1999:1 # proteínas de unión al calcio
4:1 5:1 8:2 10:1 11:1 14:1 15:1 17:1 19:1 22:1 24:1 26:1 60:1 62:1 67:1 71:1 74:1 143:1 144:1 155:1 162:1 166:1 219:1 281:1 288:1 292:1 321:1 325:1 359:1 369:1 373:1 376:1 378:1 395:1 398:1 399:1 409:1 411:1 420:1 421:1 457:1 461:1 467:1 468:1 534:1 544:1 545:1 653:1 654:1 676:1 710:1 729:1 745:1 794:1 904:1 908:1 1608:1 # carbasalato cálcico ( sustancia )
1:2 4:1 8:3 9:1 15:1 24:1 47:1 67:1 80:1 123:1 155:1 322:1 345:1 370:1 380:1 383:1 404:1 524:1 531:1 616:1 676:1 807:1 968:1 1231:1 1260:1 1267:1 1419:1 1427:1 1436:1 1437:1 1439:1 1460:1 1468:1 1510:1 1525:1 1527:1 1530:1 1721:1 1766:1 1767:1 1776:1 1778:1 1783:1 1786:1 1794:1 1799:1 1814:1 1817:1 1818:1 1821:1 1999:1 # deficiencia de calcio
4:1 7:1 8:1 9:1 11:1 15:1 17:1 23:1 24:1 25:1 26:1 47:1 53:1 85:1 89:1 136:1 143:1 153:1 267:1 317:1 347:1 367:1 404:1 524:1 576:1 590:1 645:1 670:1 676:1 934:1 1775:1 1890:1 1900:1 1999:1 # calcio serico aumentar
1:1 4:1 6:1 8:2 9:1 10:1 14:2 20:1 21:1 22:1 23:1 24:1 26:1 47:1 62:1 66:1 67:1 71:1 74:1 144:1 147:1 155:1 158:1 166:1 219:1 220:1 281:1 288:1 321:1 325:1 359:1 369:1 373:1 375:1 376:1 378:1 398:1 404:1 409:1 411:1 420:1 421:1 457:1 461:1 467:1 468:1 524:1 534:1 544:1 545:1 557:1 653:1 654:1 676:1 745:1 809:1 988:1 1999:1 # pantotenato de calcio (sustancia)
1:1 3:1 4:1 8:2 10:1 14:1 17:1 22:1 24:1 26:1 47:1 50:1 61:1 67:1 71:1 74:2 129:1 144:1 155:1 166:1 219:1 281:1 288:1 321:1 325:1 359:1 369:1 373:1 376:1 378:1 398:1 404:1 409:1 411:1 420:1 421:1 457:1 461:1 467:1 468:1 492:1 524:1 534:1 544:1 545:1 653:1 654:1 676:1 745:1 759:1 905:1 1906:1 1999:1 # sulfurar de calcio ( sustancia )
1:1 2:1 4:1 8:1 10:1 12:1 14:1 15:1 18:1 20:1 27:1 32:1 42:1 43:1 46:1 50:1 51:1 58:1 65:1 109:1 140:1 174:1 218:1 221:1 230:1 247:1 311:1 391:1 417:1 430:1 442:1 443:1 459:1 509:1 514:1 561:1 580:1 589:1 665:1 676:1 794:1 901:1 908:1 1029:1 1040:1 1067:1 1144:1 1240:1 1242:1 1249:1 1252:1 1255:1 1272:1 1295:1 1309:1 1312:1 1322:1 1337:1 1365:1 1397:1 1407:1 1410:1 1449:1 1455:1 1459:1 1569:1 1579:1 1584:1 1585:1 1752:1 1753:1 1787:1 1862:1 1931:1 1934:1 2001:1# cálculo de cistina ( anomalía morfológica )
2:1 3:1 4:1 11:1 15:1 24:1 44:1 107:1 143:1 316:1 336:1 524:1 601:1 668:1 681:1 688:1 1828:1 # calicophoron raja
4:1 15:1 17:1 24:2 44:1 63:1 66:1 83:1 126:1 272:1 292:1 524:1 601:1 1913:1 # callicarpa
2:1 4:1 14:1 22:1 24:1 25:1 32:1 43:1 48:1 51:1 62:1 63:1 69:1 75:1 79:1 94:1 96:1 105:1 110:1 113:1 123:1 136:1 137:1 157:1 159:1 164:1 168:1 170:1 175:1 178:1 182:1 188:1 189:1 191:1 192:1 193:1 194:1 211:1 214:1 215:1 216:1 217:1 244:1 245:1 248:1 250:1 251:1 272:1 282:1 364:1 365:1 366:1 485:1 486:1 524:1 668:1 690:1 923:1 965:1 1553:1 1668:1 1723:1 1838:1 1904:1 # callocephalon fimbriatum (organismo)
2:1 3:1 5:1 29:2 31:2 37:1 58:1 77:1 152:1 171:1 264:1 337:1 372:1 454:1 540:1 618:1 1453:1 1684:1 1967:1 # tlacuachillo dorado
2:1 14:1 22:1 24:1 32:1 43:1 44:1 48:1 55:1 75:1 76:2 77:1 81:1 94:1 105:1 113:1 140:1 141:1 156:1 157:1 159:1 164:1 168:1 170:1 175:1 178:1 182:1 185:1 188:1 189:1 191:1 192:1 193:1 194:1 211:1 214:1 215:1 216:1 217:1 244:1 248:1 250:1 251:1 341:1 364:1 365:1 366:1 428:1 485:1 486:1 565:1 668:1 690:1 887:1 927:1 1098:1 1171:1 1178:1 1247:1 1282:1 1283:1 1293:1 1296:1 1305:1 1306:1 1314:1 1408:1 1846:1 # familia campephagidae ( organismo )
5:1 8:1 10:1 12:1 16:2 21:1 23:1 24:1 27:1 29:1 34:1 48:1 51:1 72:1 74:1 76:1 80:1 81:1 82:1 102:1 111:1 120:1 133:1 156:1 162:1 227:1 257:1 332:1 338:1 360:1 459:1 616:1 651:1 667:1 702:1 715:1 727:1 735:1 783:1 886:1 919:1 985:1 1149:1 1171:1 1245:1 1250:1 1363:1 1388:1 1545:1 1624:1 1667:1 1765:1 1780:1 1846:1 1880:1 # campylobacter hyointestinalis subespecie lawsonii
7:1 8:1 11:1 17:1 29:1 33:1 34:1 35:1 39:1 42:1 64:1 67:1 68:1 69:1 79:1 86:1 98:1 99:1 123:1 131:1 132:1 148:1 149:1 177:1 184:1 323:1 372:1 408:1 491:1 790:1 794:1 797:1 1088:1 1315:1 # cáncer confirmar ( situación )
1:1 4:1 5:1 8:1 9:1 10:1 14:1 15:1 16:2 18:3 24:1 26:1 30:2 37:1 42:2 44:1 46:1 47:1 53:1 54:1 72:1 80:1 81:1 83:1 95:1 102:1 123:1 133:1 166:1 179:1 230:1 247:1 290:1 311:1 316:1 338:1 383:1 434:1 509:1 520:1 551:1 567:1 589:1 602:1 646:1 682:1 727:1 748:1 757:1 783:1 808:1 812:1 818:1 819:1 886:1 938:1 1050:1 1091:1 1149:1 1242:1 1250:1 1291:1 1295:1 1388:1 1391:1 1546:1 1556:1 1851:1 1880:1 1941:1 1990:1 # melanoma maligno de piel en estadio no especificar
1:1 8:1 9:1 12:1 17:2 18:1 20:1 24:1 42:1 46:2 52:1 81:1 127:1 213:1 230:1 292:1 320:1 331:1 509:1 525:1 557:1 589:1 593:1 698:1 1108:1 1131:1 1135:1 1186:1 1228:1 1289:1 1374:1 1379:1 1380:1 1381:1 1405:1 1456:1 1457:1 1464:1 1488:1 1498:1 1499:1 1500:1 1502:1 1505:1 1506:1 1518:1 # carcinoma de penar neom
1:1 8:1 9:1 10:1 12:1 17:1 18:1 21:1 23:1 24:1 26:2 38:2 42:1 46:1 58:1 61:1 62:1 72:1 73:1 89:1 120:1 166:1 213:1 230:1 258:1 292:1 320:1 328:1 484:1 509:1 525:1 536:1 589:1 593:1 698:1 700:1 825:1 1079:1 1121:1 1131:1 1135:1 1186:1 1289:1 1374:1 1379:1 1380:1 1381:1 1405:1 1456:1 1457:1 1464:1 1488:1 1498:1 1499:1 1500:1 1502:1 1505:1 1506:1 1518:1 1551:1 1737:1 # carcinoma de próstata recurrente
7:1 10:1 13:1 28:1 67:1 79:1 111:1 174:1 199:1 323:1 340:1 353:1 491:1 652:1 728:1 794:1 1077:1 1315:1 # cáncer trofoblástico
3:1 4:1 7:1 13:1 38:1 61:1 67:1 78:1 79:1 84:1 232:1 323:1 491:1 794:1 1073:1 1154:1 1315:1 # cáncer uretral
7:1 17:1 27:1 31:1 40:1 66:1 67:1 79:1 224:1 249:1 323:1 491:1 536:1 794:1 820:1 1099:1 1315:1 # cáncer parótido
4:2 5:1 12:1 16:1 18:1 19:2 20:1 22:1 35:1 42:1 44:1 52:1 56:1 107:1 109:1 112:1 124:1 127:1 140:1 179:1 185:1 247:1 280:1 315:1 316:1 329:1 331:1 352:1 431:1 433:1 434:1 446:1 453:1 462:1 469:1 474:1 476:1 480:1 493:1 498:1 506:1 520:1 539:1 547:1 549:1 551:1 560:1 562:1 566:1 572:1 574:1 575:1 578:1 581:1 582:1 583:1 584:1 757:1 808:1 812:1 818:1 819:1 938:1 1262:1 1269:1 1406:1 1408:1 1851:1 1864:1 1941:1 # neoplasias maligno vaginales
1:1 4:1 8:1 9:1 10:1 14:4 15:1 18:1 22:1 23:1 24:2 26:1 40:1 49:1 54:1 67:1 71:1 74:1 83:1 100:1 144:1 145:1 150:1 155:1 158:1 166:1 167:1 181:1 219:1 281:1 288:1 289:1 321:1 325:1 330:1 359:1 369:1 373:1 376:1 378:1 398:1 409:1 411:1 412:1 420:1 421:1 457:1 461:1 467:1 468:1 534:1 544:1 545:1 653:1 654:1 697:1 745:1 774:1 822:1 838:1 975:1 1012:1 1027:1 1042:1 1047:1 1060:1 1061:1 1078:2 1139:1 1193:1 1194:1 1196:1 1197:1 1199:1 1200:1 1202:1 1203:1 1204:1 1420:1 1554:1 # antígeno de candida albicans ( sustancia )
2:1 14:1 24:1 34:1 36:1 40:1 43:1 49:1 52:1 54:1 100:1 130:1 136:1 181:1 221:1 333:1 361:1 838:1 874:1 1041:1 1078:1 1420:1 1554:1 # neumonía por candida
4:1 14:1 24:2 48:1 51:1 63:1 119:1 159:1 162:1 272:1 923:1 1078:1 # caballo canik
1:1 2:2 6:1 8:1 12:1 14:1 15:1 20:1 23:1 24:2 25:1 29:1 30:1 32:1 36:2 44:1 47:1 83:1 91:1 98:1 119:1 130:2 149:1 150:1 212:1 220:1 254:1 257:1 259:1 424:1 527:1 568:1 591:1 597:1 604:1 641:1 671:1 703:1 723:1 726:1 736:1 756:1 760:1 761:1 763:1 765:1 766:1 767:1 768:1 769:1 770:1 771:1 772:1 773:1 775:1 776:1 777:1 778:1 787:1 788:1 789:1 1078:1 1241:1 1243:1 1321:1 # delirio por intoxicación por cannabis
1:2 3:1 6:1 10:1 13:1 14:1 16:1 23:1 24:1 30:2 45:1 57:1 61:1 69:1 70:1 91:2 102:1 129:1 134:1 146:1 158:1 165:1 180:1 183:1 197:1 202:1 203:1 207:1 209:1 220:1 225:1 233:1 237:1 240:1 252:1 256:1 260:1 262:1 263:1 271:1 273:1 275:1 276:1 277:1 283:1 284:1 285:1 286:1 293:1 294:1 295:1 301:1 302:1 309:1 577:1 1078:1 1842:1 # estructura del canto del ojo
4:1 8:1 9:1 10:1 12:2 15:1 18:1 20:1 25:1 26:1 32:1 44:2 48:1 77:1 81:1 109:1 166:1 187:1 316:1 320:1 327:1 345:1 371:2 417:1 428:1 440:1 487:1 952:1 1228:1 1230:1 1339:1 1683:1 1928:1 # penicilina cristalino
2:1 5:2 14:2 17:1 22:1 24:1 25:1 26:1 32:1 43:1 48:1 50:1 62:1 63:1 75:1 77:1 95:1 105:1 113:1 154:1 157:1 159:1 164:1 168:1 170:1 175:1 178:1 182:1 188:1 189:1 191:1 192:1 194:1 198:1 204:1 211:1 214:1 215:1 216:1 217:1 226:1 228:1 244:1 245:1 248:1 250:1 251:1 364:1 365:1 366:1 438:1 485:1 486:1 554:1 690:1 710:1 824:1 825:1 839:1 1843:1 # capillaria annulata ( organismo )
2:1 5:1 14:2 17:1 22:1 24:1 25:1 32:1 41:1 43:1 48:1 50:1 51:1 60:1 63:1 75:1 77:1 95:1 105:1 113:1 154:1 157:1 159:1 164:1 168:1 170:1 175:1 178:1 182:1 188:1 189:1 191:1 192:1 194:1 204:1 211:1 214:1 215:1 216:1 217:1 226:1 228:1 244:1 245:1 248:1 250:1 251:1 364:1 365:1 366:1 391:1 438:1 485:1 486:1 494:1 554:1 690:1 708:1 824:1 839:1 1843:1 # capillaria annulosa (organismo)
5:1 11:1 12:1 15:1 16:1 17:1 24:1 27:1 38:1 41:1 44:1 77:1 95:1 135:1 143:1 148:1 204:1 228:1 313:1 371:1 389:1 393:1 543:1 607:1 655:1 672:1 677:1 839:1 859:1 979:1 1561:1 1588:1 1843:1 # capilares linfáticos
2:1 14:1 17:1 24:1 25:1 32:2 43:1 48:1 66:1 75:1 105:1 113:1 157:1 159:1 164:1 168:1 170:1 175:1 178:1 182:1 188:1 189:1 191:1 192:1 194:1 204:1 211:1 214:1 215:1 216:1 217:1 226:1 244:1 248:1 249:1 250:1 251:1 364:1 365:1 366:1 485:1 486:1 690:1 839:1 1230:1 # capparis (organismo)
1:1 9:1 24:1 27:1 28:1 40:1 42:1 46:1 49:1 73:1 81:1 84:1 100:1 119:1 181:1 204:1 206:1 230:1 403:1 680:1 740:1 820:1 839:1 1228:1 1773:1 1875:1 # capromab pendetida
24:1 27:1 32:1 44:1 50:1 64:1 74:1 204:1 312:1 356:1 448:1 496:1 839:1 861:1 905:1 1030:1 # capsulitis
3:1 4:1 17:1 24:1 116:1 151:1 292:1 298:1 464:1 676:1 1999:1 # alcaravea
11:1 17:1 24:1 29:1 65:1 162:1 292:1 650:1 715:1 729:1 1369:1 # carbacol
4:1 5:1 7:1 8:1 9:1 15:1 17:1 22:1 24:1 48:1 56:1 77:1 105:1 140:1 227:1 292:1 345:1 440:1 487:1 498:1 729:1 893:1 944:1 955:1 1294:1 1339:1 1394:1 1612:1 1618:1 1710:1 1715:1 1719:1 1727:1 1743:1 1744:1 1747:1 1750:1 # alergia a la carbenicilina
1:1 17:1 24:1 31:1 32:1 35:1 38:1 41:1 42:1 65:1 82:1 88:1 110:1 111:1 115:1 137:1 150:1 190:1 222:1 292:1 381:1 465:1 595:1 729:1 798:1 840:1 841:1 971:1 1087:1 1188:1 1205:1 1227:1 1288:1 1324:1 1344:1 1361:1 1389:1 1434:1 1454:1 1465:1 1469:1 1470:1 1473:1 1474:1 1475:1 1476:1 1477:1 1478:1 1479:1 1480:1 1481:1 1482:1 1483:1 1484:1 1485:1 1486:1 1487:1 1489:1 # sobredosis de carbimazol
17:1 20:1 28:1 34:1 43:1 46:1 187:1 223:1 333:1 357:1 403:1 857:1 1108:1 1524:1 # cromonar
8:2 10:2 14:1 17:1 21:1 22:1 24:1 26:1 32:1 67:1 71:1 74:1 96:1 144:1 155:1 166:1 219:1 281:1 288:1 292:1 303:1 321:1 325:1 359:1 369:1 373:1 376:1 378:1 390:1 398:1 409:1 411:1 417:1 420:1 421:1 457:1 461:1 467:1 468:1 534:1 544:1 545:1 653:1 654:1 714:1 729:1 745:1 1586:1 # carbocisteína (sustancia)
1:1 12:1 17:1 18:1 24:1 31:2 32:1 34:1 39:1 40:2 54:2 55:1 113:1 157:1 172:1 212:1 224:2 292:1 303:1 438:1 447:1 528:1 729:1 1384:1 1606:1 1739:1 # dióxido de carbono disminuido
1:1 8:1 10:1 14:1 16:1 17:1 22:1 24:1 26:1 67:1 71:1 74:1 144:1 155:1 163:1 166:1 212:1 219:1 254:1 281:1 288:1 292:1 303:1 321:1 325:1 359:1 369:1 373:1 376:1 378:1 398:1 409:1 411:1 420:1 421:1 424:1 456:1 457:1 461:1 467:1 468:1 534:1 544:1 545:1 653:1 654:1 729:1 745:1 972:1 1923:1 # descarboxilasa ( sustancia )
17:1 24:1 51:1 77:1 147:1 212:1 254:1 292:1 303:1 424:1 729:1 957:1 # carboxilotransferasa
2:1 8:1 10:1 12:1 14:1 17:2 22:1 24:2 25:1 26:1 41:2 46:1 51:1 67:1 71:1 74:1 77:1 103:1 144:1 155:1 166:1 173:1 174:3 212:2 219:1 254:2 281:1 288:1 290:1 292:2 303:2 321:1 325:1 359:1 369:1 373:1 376:1 378:1 398:1 409:1 411:1 420:1 421:1 424:2 457:1 461:1 467:1 468:1 534:1 544:1 545:1 594:1 620:1 653:1 654:1 657:1 729:2 745:1 957:1 1590:2 1759:1 1815:1 1848:1 1919:1 # carboxivinilo - carboxifosfonato fosforilomutasa (sustancia)
2:1 4:1 5:1 8:2 9:1 11:1 12:2 14:1 15:2 17:2 18:3 19:1 24:2 27:1 35:2 36:1 42:2 43:2 46:3 64:1 65:1 69:1 74:1 80:1 83:1 123:1 140:1 169:1 174:1 201:1 205:1 213:1 221:1 230:2 247:1 280:1 290:1 292:2 311:1 320:1 329:1 332:1 357:1 383:1 430:1 442:1 443:1 469:1 509:2 514:1 525:1 529:1 561:1 589:2 593:1 616:1 651:1 665:1 698:1 721:1 790:1 831:1 1029:1 1040:1 1067:1 1088:1 1091:1 1131:1 1135:1 1144:1 1186:1 1240:1 1242:1 1249:1 1252:1 1255:1 1272:1 1289:1 1291:1 1295:1 1309:1 1312:1 1322:1 1335:1 1337:1 1365:1 1374:1 1379:1 1380:1 1381:1 1391:1 1397:1 1405:1 1407:1 1410:1 1446:1 1449:1 1455:1 1456:1 1457:1 1459:1 1464:1 1488:1 1498:1 1499:1 1500:1 1502:1 1505:1 1506:1 1518:1 1579:1 1584:1 1585:1 1752:1 1753:1 1787:1 1862:1 1931:1 1934:1 2001:1# carcinoma in situ , no clasificar como subtipo en cie - o ( anomalía morfológica )
1:1 2:1 4:1 5:2 8:2 9:1 11:1 12:1 14:1 15:2 16:1 17:2 18:3 19:2 24:3 27:1 35:1 36:1 41:1 42:2 43:3 46:3 50:1 60:1 65:1 74:1 76:1 80:1 83:1 106:1 123:1 140:1 163:1 169:1 174:1 198:1 201:1 205:1 213:1 221:1 230:2 247:1 280:1 290:1 292:2 311:1 320:1 329:1 332:1 357:1 383:1 430:1 442:1 443:1 469:1 494:1 509:2 514:1 525:1 529:1 561:1 589:2 593:1 616:1 651:1 665:1 679:1 698:1 721:1 831:1 834:1 972:1 1029:1 1040:1 1067:1 1091:1 1131:1 1135:1 1144:1 1185:1 1186:1 1240:1 1242:1 1249:1 1252:1 1255:1 1272:1 1289:1 1291:1 1295:1 1309:1 1312:1 1322:1 1335:1 1337:1 1365:1 1374:1 1379:1 1380:1 1381:1 1391:1 1397:1 1405:1 1407:1 1410:1 1446:1 1449:1 1455:1 1456:1 1457:1 1459:1 1464:1 1488:1 1498:1 1499:1 1500:1 1502:1 1505:1 1506:1 1518:1 1579:1 1584:1 1585:1 1650:1 1752:1 1753:1 1787:1 1846:1 1862:1 1923:1 1931:1 1934:1 2001:1# carcinoma de célula escamosas , no clasificar como subtipo en cie - o ( anomalía morfológica )
1:1 8:1 12:1 17:1 18:1 24:1 30:1 42:1 46:1 80:1 95:1 213:1 230:1 292:1 320:1 509:1 525:1 589:1 593:1 698:1 1131:1 1135:1 1186:1 1289:1 1374:1 1379:1 1380:1 1381:1 1405:1 1456:1 1457:1 1464:1 1488:1 1498:1 1499:1 1500:1 1502:1 1505:1 1506:1 1518:1 1546:1 1556:1 # carcinoma de piel
1:1 4:2 5:1 8:1 12:1 17:1 18:1 24:1 42:1 44:1 46:1 50:1 60:1 100:1 108:1 112:1 173:1 198:1 213:1 230:1 235:1 292:1 316:1 320:1 323:1 395:1 509:1 525:1 589:1 593:1 652:1 698:1 719:1 1131:1 1135:1 1186:1 1289:1 1300:1 1374:1 1379:1 1380:1 1381:1 1405:1 1456:1 1457:1 1464:1 1488:1 1498:1 1499:1 1500:1 1502:1 1505:1 1506:1 1518:1 # carcinoma de glándula salival
4:1 8:1 10:1 12:3 16:1 17:1 18:1 20:1 21:1 23:1 24:1 27:1 42:1 46:1 102:1 109:1 120:1 213:1 230:1 257:1 292:1 320:1 453:1 459:1 509:1 525:1 580:1 589:1 593:1 667:1 698:1 735:1 1131:1 1135:1 1186:1 1289:1 1374:1 1379:1 1380:1 1381:1 1405:1 1406:1 1456:1 1457:1 1464:1 1488:1 1498:1 1499:1 1500:1 1502:1 1505:1 1506:1 1518:1 1569:1 1765:1 1780:1 # carcinoma intestinal
1:1 3:1 8:2 12:1 13:1 14:1 15:1 17:1 18:1 24:1 34:1 35:1 42:1 46:1 47:1 78:1 167:1 213:1 230:1 292:1 320:1 345:1 388:1 404:1 405:1 509:1 525:1 564:1 589:1 593:1 659:1 698:1 822:1 930:1 1131:1 1135:1 1186:1 1210:1 1280:1 1289:1 1374:1 1379:1 1380:1 1381:1 1405:1 1456:1 1457:1 1464:1 1488:1 1498:1 1499:1 1500:1 1502:1 1505:1 1506:1 1518:1 1549:1 # carcinoma de transicional
8:1 11:2 15:1 17:1 24:2 29:2 44:1 46:1 83:1 98:1 124:1 156:1 201:1 221:1 234:1 292:1 527:1 550:1 568:1 591:1 601:1 604:1 747:1 909:1 1118:1 1232:1 1308:1 1369:1 1513:1 1913:1 1956:1 # complicación cardíaco
5:1 8:1 11:1 17:1 24:1 26:1 29:2 33:1 39:1 54:1 62:1 68:1 77:1 86:1 98:1 99:1 177:1 184:1 221:1 234:1 292:1 672:1 710:1 825:1 909:1 1134:1 1232:1 1369:1 1513:1 1869:1 # dilatación cardíaco
9:1 17:1 19:1 22:1 24:2 29:1 30:1 31:1 37:1 42:1 46:1 52:1 54:1 56:1 110:1 112:1 127:1 171:1 234:1 292:1 331:1 504:1 684:1 909:1 971:1 974:1 1336:1 1371:1 1378:1 1513:1 1607:1 1615:1 1899:1 1976:1 # enzima cardiacas neom elevado
3:1 7:2 9:1 11:1 17:2 21:1 23:1 24:2 27:1 29:2 37:1 40:1 45:1 49:1 56:1 85:1 89:1 111:1 112:1 119:1 122:1 181:1 199:1 221:1 234:1 255:1 261:1 292:2 297:1 298:1 324:1 362:1 449:1 522:1 587:1 640:1 645:1 666:1 678:1 731:1 732:1 743:1 820:1 836:1 883:1 892:1 909:1 1056:1 1232:1 1369:1 1404:1 1409:1 1513:1 1689:1 1773:1 1790:1 1853:1 # característico cardíaco ( entidad observable )
5:1 8:1 25:1 29:1 39:1 77:1 86:1 98:1 123:1 137:1 177:1 314:1 454:1 672:1 722:1 1444:1 1838:1 1848:1 1937:1 # fibrilación
17:3 22:2 24:1 25:2 42:1 44:1 47:2 54:1 55:2 73:1 76:1 77:1 96:1 107:1 110:1 141:1 226:1 234:1 245:1 292:1 341:1 428:1 554:1 565:1 646:1 741:1 762:1 797:1 801:1 887:1 909:1 927:1 971:1 974:1 1098:1 1178:1 1247:1 1282:1 1283:1 1293:1 1296:1 1305:1 1306:1 1314:1 1513:1 1593:1 1673:1 1887:1 1899:1 # miocardiopatía familiar primaria
3:2 9:1 11:1 12:1 13:1 17:2 23:1 24:1 33:1 34:1 35:1 37:1 39:1 47:1 54:1 66:1 67:1 68:1 71:1 78:1 79:1 89:1 107:1 124:1 131:1 148:1 234:1 249:1 292:1 298:1 313:1 416:1 446:1 450:1 470:1 483:1 492:1 618:1 646:1 881:1 909:1 974:1 1225:1 1315:1 1513:1 1572:1 1738:1 1771:1 1825:1 1899:1 # concentrado para infusión cardiopléjica
5:1 17:1 19:1 50:1 58:1 96:1 112:1 163:1 198:1 218:1 228:1 336:1 422:1 508:1 696:1 706:1 1096:1 1422:1 1509:1 1609:1 # shock vascular
1:1 2:1 16:1 22:1 31:1 37:1 38:1 40:1 44:1 49:1 55:1 58:1 76:1 77:1 141:1 171:1 172:1 181:1 324:1 341:1 393:1 428:1 540:1 565:1 587:1 887:1 927:1 941:1 1098:1 1178:1 1247:1 1282:1 1283:1 1293:1 1296:1 1305:1 1306:1 1314:1 1398:1 1739:1 # cuidadores de familia
1:1 3:1 6:2 13:1 15:1 17:1 24:2 25:1 28:1 29:1 45:2 57:1 66:2 73:1 78:1 83:1 87:1 108:1 146:1 160:1 204:1 206:1 226:1 255:1 274:2 292:1 297:1 367:1 396:1 451:1 507:1 541:1 720:1 731:1 830:1 847:1 852:1 853:1 855:1 868:1 958:1 962:1 963:1 1028:1 1138:1 1224:1 1435:1 1452:1 1539:1 1557:1 1589:1 1691:1 1701:1 1714:1 1717:1 1855:1 1974:1 1987:1 # extracto de carica papaya (producto)
3:1 8:1 10:1 12:1 13:1 14:2 17:1 20:1 22:1 24:1 26:1 27:2 29:1 48:1 59:1 64:1 67:1 71:1 74:1 77:1 78:1 79:1 84:1 109:1 144:1 155:1 166:1 219:1 281:1 288:1 292:1 312:1 321:1 325:1 359:1 369:1 373:1 376:1 378:1 388:1 398:1 406:1 409:1 411:1 420:1 421:1 457:1 461:1 467:1 468:1 534:1 542:1 544:1 545:1 580:1 653:1 654:1 683:1 740:1 745:1 755:1 1210:1 1521:1 1569:1 1849:1 # carnitina acetiltransferasa ( sustancia )
4:1 6:1 12:1 17:1 20:1 24:1 27:1 48:1 55:1 59:1 64:2 66:1 109:1 292:1 312:1 318:1 360:1 501:1 519:1 542:1 580:1 1569:1 1943:1 # carnitina o-palmitoiltransferasa
1:2 8:2 9:1 10:1 12:1 15:2 17:1 20:1 24:2 27:1 32:1 35:1 48:1 55:1 59:1 64:1 67:1 80:1 83:1 109:1 123:1 155:1 190:1 292:1 312:1 322:1 345:1 370:1 380:1 383:1 417:1 531:1 542:1 580:1 603:1 616:1 807:1 968:1 1216:1 1231:1 1260:1 1267:1 1419:1 1427:1 1436:1 1437:1 1439:1 1460:1 1468:1 1510:1 1525:1 1527:1 1530:1 1569:1 1721:1 1766:1 1767:1 1776:1 1778:1 1783:1 1786:1 1794:1 1799:1 1814:1 1817:1 1818:1 1821:1 # deficiencia sistémica de carnitina
9:1 12:1 17:1 18:1 21:1 24:1 29:1 45:1 59:1 111:1 138:1 152:1 162:1 167:1 227:1 255:1 292:1 314:1 642:1 715:1 732:1 883:1 1093:1 1125:1 1245:1 1394:1 1667:1 1972:1 # carnobacterium inhibens
1:1 17:1 22:1 24:1 28:1 44:1 65:1 104:1 147:1 151:1 282:1 292:1 303:1 412:1 559:1 565:1 592:1 1325:1 1656:1 # embolia carotídea
7:1 17:2 19:1 21:1 22:1 24:1 25:1 27:1 40:1 49:1 90:1 122:1 153:1 181:1 245:1 292:1 407:1 418:1 536:1 686:1 820:1 907:1 1099:1 1212:1 1402:1 1748:1 1760:1 1768:1 1773:1 1777:1 1797:1 # arteria carótidas
1:1 6:1 9:1 10:1 11:1 15:1 17:1 21:1 23:1 24:1 28:1 35:1 84:1 89:1 111:1 127:1 143:1 147:1 292:1 375:1 390:1 412:1 472:1 592:1 659:1 666:1 699:1 885:1 1083:1 1325:1 1707:1 1813:1 # stent carotídeo ( objeto físico )
5:1 10:1 11:1 15:1 17:1 24:1 27:1 30:1 90:1 93:1 135:1 143:1 185:1 292:1 407:1 412:1 459:1 652:1 677:1 728:1 1393:1 1835:1 # cartílago elástico
5:2 9:1 12:1 17:1 19:3 20:1 22:1 24:1 27:1 35:1 48:1 52:1 77:1 90:1 107:1 124:1 127:1 140:1 179:1 185:1 227:1 280:1 292:1 315:1 329:1 331:1 352:1 407:1 433:1 434:1 440:1 446:1 462:1 469:1 474:1 476:1 480:1 493:1 506:1 537:1 539:1 547:1 549:1 551:1 560:1 562:1 566:1 572:1 574:1 575:1 578:1 581:1 582:1 583:1 584:1 672:1 717:1 746:1 755:1 810:1 1262:1 1394:1 1408:1 1577:1 1864:1 # neoplasias cartilaginosas benignas
1:2 3:1 5:1 10:1 13:1 16:1 17:2 20:1 24:1 25:1 30:2 45:1 57:1 61:1 69:1 70:1 90:1 91:1 93:1 102:1 129:1 134:1 146:1 165:1 180:1 183:1 185:1 197:1 202:1 203:1 207:1 209:1 225:1 226:1 233:1 237:1 240:1 252:1 256:1 260:1 262:1 263:1 271:1 273:1 275:1 276:1 277:1 283:1 284:1 285:1 286:1 292:1 293:1 294:1 295:1 301:1 302:1 309:1 354:1 407:1 412:1 1108:1 1835:1 # estructura del cartílago de el nariz
5:2 15:1 17:2 24:1 25:1 50:1 58:1 61:1 90:1 93:1 185:1 198:1 218:1 228:1 267:1 292:1 346:1 367:1 407:1 412:1 422:1 508:1 664:1 706:1 942:1 982:1 1451:1 1835:1 # cartílago auricular
1:1 2:1 5:2 17:1 24:1 38:1 90:1 93:1 185:1 292:1 407:1 412:1 503:1 688:1 1398:1 1835:1 # cartílago de la oreja
1:1 7:1 9:1 28:1 53:1 100:1 210:1 304:1 339:1 678:1 680:1 693:1 1218:1 # dendrímeros
1:1 2:1 8:1 14:1 16:1 19:1 22:1 24:1 32:1 43:1 48:1 72:1 75:1 80:1 81:1 105:1 113:1 133:1 152:1 157:1 159:1 164:1 168:1 170:1 175:1 178:1 182:1 188:1 189:1 191:1 192:1 194:1 211:1 214:1 215:1 216:1 217:1 244:1 248:1 250:1 251:1 338:1 364:1 365:1 366:1 485:1 486:1 616:1 690:1 727:1 783:1 886:1 1149:1 1250:1 1388:1 1422:1 1615:1 1880:1 # especie de cashia ( organismo )
2:1 5:1 8:1 9:1 12:2 16:1 17:1 20:1 25:1 28:1 30:1 38:1 41:1 44:1 50:1 77:1 79:1 100:1 106:1 109:1 198:1 210:1 228:1 371:1 393:1 422:1 428:1 463:1 517:1 526:1 620:1 693:1 828:1 1185:1 1274:1 1298:1 1339:1 1526:1 1561:1 1650:1 1706:1 # cilindros celulares en orina
2:2 3:1 4:1 9:1 10:1 11:1 13:1 16:1 18:1 24:1 30:1 36:1 45:1 51:1 57:1 61:1 62:1 69:1 70:1 81:1 102:1 126:1 130:1 134:1 145:1 146:1 165:1 180:1 197:1 202:1 207:1 209:1 225:1 232:1 233:1 237:1 240:1 252:1 256:1 260:1 262:1 263:1 271:1 273:1 275:1 277:1 283:1 284:1 285:1 289:1 293:1 294:1 302:1 330:1 337:1 379:1 386:1 515:1 705:1 774:1 998:1 1492:1 1678:1 1795:1 1891:1 1894:1 # pelo catágeno (estructura corporal)
1:1 21:1 24:2 44:1 47:1 51:1 62:1 72:1 93:1 147:1 150:1 199:1 299:1 314:1 515:1 809:1 908:1 1501:1 1626:1 # catálogo de biblioteca
4:1 7:1 8:1 11:1 22:1 24:1 46:1 51:1 53:1 62:1 93:1 144:1 201:1 213:1 299:1 439:1 515:1 516:1 698:1 908:1 1218:1 1254:1 1258:1 # catálogo comercial
1:1 2:1 3:2 17:1 24:1 26:2 30:1 46:1 52:1 55:1 62:2 76:1 80:1 81:1 104:1 127:2 156:1 298:1 331:1 337:1 341:1 445:1 576:1 647:1 825:2 1017:1 1992:1 # empeoramiento de el catarata neom
12:1 25:1 27:1 32:1 46:1 48:1 52:1 64:1 127:1 312:1 331:1 356:1 448:1 517:1 542:1 978:1 # rinitis neom
13:1 24:1 26:1 28:1 47:1 62:2 95:1 107:1 353:1 754:1 825:1 1532:1 1638:1 1737:1 # catatropiosis
2:1 13:1 14:1 24:1 26:1 28:1 32:2 43:1 48:1 62:2 75:1 95:1 105:1 107:1 113:1 157:1 159:1 164:1 168:1 170:1 175:1 178:1 182:1 188:1 189:1 191:1 192:1 194:1 211:1 214:1 215:1 216:1 217:1 244:1 248:1 250:1 251:1 353:1 364:1 365:1 366:1 485:1 486:1 690:1 754:1 825:1 1532:1 1638:1 1737:1 # catatropis (organismo)
2:1 7:1 14:1 21:1 24:1 28:1 29:1 30:1 32:1 43:1 44:1 48:1 52:1 62:1 63:1 75:1 105:1 113:1 157:1 159:1 162:1 164:1 168:1 170:1 175:1 178:1 182:1 188:1 189:1 191:1 192:1 194:1 211:1 214:1 215:1 216:1 217:1 244:1 248:1 250:1 251:1 304:1 314:1 363:1 364:1 365:1 366:1 374:1 419:1 455:1 458:1 485:1 486:1 690:1 715:1 814:1 903:1 910:1 916:1 948:1 949:1 951:1 953:1 1948:1 # género catellibacterium ( organismo )
4:1 9:1 12:1 20:1 21:1 24:1 48:1 62:1 109:1 141:1 375:1 440:1 759:1 814:1 1664:1 1702:1 1917:1 # catenina alfa
2:1 9:1 12:1 14:1 15:1 21:1 24:1 32:1 43:1 48:1 50:1 51:1 54:1 58:1 62:1 71:1 75:1 100:1 105:1 107:1 113:1 124:1 157:1 159:1 164:1 168:1 170:1 175:1 178:1 182:1 188:1 189:1 191:1 192:1 194:1 211:1 214:1 215:1 216:1 217:1 244:1 248:1 250:1 251:1 346:1 364:1 365:1 366:1 375:1 391:1 438:1 446:1 485:1 486:1 690:1 814:1 838:1 851:1 1526:1 1531:1 # catenuloplanes indicus ( organismo )
2:1 3:1 14:3 16:1 20:1 21:1 22:1 24:1 32:1 43:1 48:1 62:1 75:1 105:1 113:1 157:1 159:1 164:1 168:1 170:1 175:1 178:1 182:1 188:1 189:1 191:1 192:1 194:1 211:1 214:1 215:1 216:1 217:1 227:1 244:1 248:1 250:1 251:1 364:1 365:1 366:1 388:1 485:1 486:1 614:1 667:1 690:1 814:1 856:1 882:1 # rana catesbeiana (organismo)
7:1 27:1 32:1 35:1 38:1 43:1 77:1 104:1 106:1 107:1 152:1 253:1 279:1 356:1 668:1 702:1 707:1 753:1 1014:1 1694:1 1828:1 # eremophilus mutisii
7:1 16:1 17:1 21:1 24:1 28:1 52:1 62:1 90:1 94:1 304:1 363:1 407:1 419:1 455:1 458:1 667:1 686:1 793:1 903:1 910:1 916:1 948:1 949:1 951:1 953:1 1402:1 # género cathartes
11:1 15:1 24:1 27:1 41:1 62:1 90:1 135:1 143:1 515:1 655:1 677:1 717:1 1201:1 1214:1 1588:1 # catárticos
12:1 20:1 21:1 24:1 35:1 62:1 109:1 193:1 496:1 649:1 814:1 1947:1 # catepsina b
3:1 4:1 6:1 7:1 11:1 15:1 21:1 24:1 35:1 40:1 61:1 62:1 84:1 95:1 108:1 111:1 122:1 129:1 143:1 193:1 232:1 472:1 659:1 666:1 699:1 873:1 885:1 993:1 1083:1 1109:1 1216:1 1310:1 1707:1 1813:1 # catéter epidural ( objeto físico )
1:1 6:1 7:1 9:1 11:1 15:1 21:2 24:1 35:1 62:1 67:1 84:1 111:1 122:1 143:1 336:1 340:1 375:1 380:1 472:1 659:1 666:1 699:1 885:1 993:1 1083:1 1216:1 1707:1 1813:1 # catéter de tenckhoff (objeto físico)
7:1 9:1 18:1 21:1 24:1 41:1 62:1 82:1 116:1 122:1 289:1 512:1 660:1 750:1 993:1 1216:1 1613:1 # catéter venoso
1:3 3:1 7:1 9:2 13:1 17:1 21:1 23:1 24:1 30:1 37:1 42:1 49:1 62:1 75:1 78:1 89:1 97:1 104:1 106:1 115:1 122:1 429:1 450:1 513:1 618:1 881:1 993:1 1216:1 1497:1 1572:1 1792:1 # edema en el lugar de entrada de un catéter
6:1 7:1 11:1 15:1 21:1 24:1 35:1 62:1 84:1 111:1 122:1 143:1 472:1 659:1 666:1 699:1 885:1 993:1 1083:1 1216:1 1707:1 1813:1 # catéter (objeto físico)
3:1 6:1 7:1 11:1 15:2 21:1 24:1 35:1 62:1 73:1 74:1 84:1 111:1 122:1 143:1 150:1 176:1 204:1 472:1 659:1 663:1 666:1 699:1 885:1 993:1 1083:1 1216:1 1707:1 1813:1 # catéter suprapúbico (objeto físico)
2:1 7:1 9:1 24:1 30:1 36:1 37:1 49:1 53:1 62:1 69:1 70:1 71:1 103:1 114:1 115:1 130:1 132:1 148:1 149:1 324:1 387:1 423:1 441:1 499:1 633:1 634:1 689:1 713:1 815:1 843:1 912:1 931:1 932:1 935:1 937:1 987:1 1037:1 1053:1 1059:1 1062:1 1072:1 1074:1 1076:1 1081:1 1085:1 1101:1 1104:1 1117:1 1126:1 1129:1 1130:1 1132:1 1141:1 1142:1 1143:1 1150:1 1151:1 1153:1 1174:1 1175:1 1183:1 1904:1 # enfermedad por el virus catu
3:1 8:1 17:1 24:1 49:1 53:1 62:1 66:1 69:1 72:1 76:1 136:2 249:1 267:1 298:1 377:1 483:1 733:1 783:1 869:1 965:1 1017:1 1094:1 1552:1 1904:1 # paramecium caudatum
1:1 2:2 3:2 4:1 5:1 9:1 10:2 11:1 13:3 16:2 22:1 24:1 25:1 31:1 36:1 37:1 40:1 45:2 46:1 49:1 53:1 57:2 61:2 69:2 70:2 84:1 100:1 102:2 103:1 126:1 129:1 130:1 134:2 146:2 165:2 180:2 181:1 183:1 197:2 202:2 203:1 207:2 209:2 225:2 232:1 233:2 237:2 240:2 245:1 252:2 256:2 260:2 262:2 263:2 271:2 273:2 275:2 276:1 277:2 283:2 284:2 285:2 286:1 293:2 294:2 295:1 301:1 302:2 309:1 324:1 337:1 379:1 386:1 414:1 464:1 516:1 521:1 587:1 680:1 705:1 998:1 1154:1 1373:1 1492:1 1795:1 1865:1 1891:1 1894:1 1902:1 # estructura de la cavidad endometrial (estructura corporal)
6:1 11:1 24:1 34:1 48:1 64:1 80:1 95:1 121:1 131:1 310:1 363:1 419:1 458:1 464:1 519:1 542:1 691:1 799:1 889:1 922:1 999:1 1023:1 1024:1 1026:1 1063:1 1064:1 1068:1 1070:1 1191:1 1192:1 1195:1 1313:1 1316:1 1546:1 1570:1 # pie cavo congénito
9:1 14:1 18:1 23:1 41:1 145:1 158:1 289:1 330:1 412:1 512:1 697:1 774:1 975:1 1012:1 1027:1 1042:1 1047:1 1060:1 1061:1 1139:1 1193:1 1194:1 1196:1 1197:1 1199:1 1200:1 1202:1 1203:1 1204:1 1613:1 # antígenos cd11a
8:2 9:1 10:1 12:1 14:2 17:1 18:1 22:1 23:1 26:2 44:1 64:1 67:1 71:1 74:1 96:1 144:1 145:1 148:1 155:1 158:1 166:1 174:1 219:1 281:1 288:1 289:1 313:1 321:1 325:1 330:1 359:1 369:1 371:1 373:1 376:1 378:1 398:1 409:1 411:1 412:1 420:1 421:1 427:1 457:1 461:1 467:1 468:1 534:1 544:1 545:1 576:1 653:1 654:1 697:1 714:1 745:1 774:1 864:1 975:1 979:1 1012:1 1027:1 1042:1 1047:1 1060:1 1061:1 1139:1 1193:1 1194:1 1196:1 1197:1 1199:1 1200:1 1202:1 1203:1 1204:1 1399:1 1534:1 1594:1 1806:1 1997:1 # antígeno linfocitario cd18 (sustancia)
6:1 8:1 12:1 44:1 64:1 96:1 148:1 174:1 313:1 371:1 519:1 714:1 864:1 979:1 1399:1 1534:1 1594:1 1745:1 1806:1 # linfocito cd11c +
1:2 2:1 5:1 6:1 7:1 8:1 12:1 16:1 21:1 23:1 26:1 37:1 38:2 40:1 41:1 48:1 49:1 51:1 56:1 57:1 72:1 74:1 79:1 84:1 97:1 101:1 120:1 122:1 181:1 193:1 227:1 257:1 324:1 332:1 351:1 355:1 361:1 393:1 466:1 484:1 579:1 587:1 651:1 708:1 735:1 850:1 870:1 959:1 994:1 1221:1 1364:1 1383:1 1398:1 1553:1 1823:1 1935:1 # subunidad beta de los receptores de la interleucina-5
9:1 14:1 18:1 23:1 41:1 145:1 158:1 289:1 330:1 412:1 512:1 697:1 774:1 975:1 1012:1 1027:1 1042:1 1047:1 1060:1 1061:1 1139:1 1193:1 1194:1 1196:1 1197:1 1199:1 1200:1 1202:1 1203:1 1204:1 1613:1 # antígenos cd142
19:1 27:2 40:2 49:1 54:2 60:1 77:1 81:2 169:1 173:1 181:1 193:2 351:2 399:1 820:2 850:2 865:1 1080:1 1760:1 1773:1 1837:2 # dipeptidilo peptidasa iv
8:2 9:1 10:1 12:1 14:2 17:1 18:1 22:1 23:1 26:2 44:1 64:1 67:1 71:1 74:1 96:1 144:1 145:1 148:1 155:1 158:1 166:1 174:1 219:1 281:1 288:1 289:1 313:1 321:1 325:1 330:1 359:1 369:1 371:1 373:1 376:1 378:1 398:1 409:1 411:1 412:1 420:1 421:1 427:1 457:1 461:1 467:1 468:1 534:1 544:1 545:1 576:1 653:1 654:1 697:1 714:1 745:1 774:1 864:1 975:1 979:1 1012:1 1027:1 1042:1 1047:1 1060:1 1061:1 1139:1 1193:1 1194:1 1196:1 1197:1 1199:1 1200:1 1202:1 1203:1 1204:1 1399:1 1534:1 1594:1 1806:1 1997:1 # antígeno linfocitario cd30 ( sustancia )
1:1 2:1 3:1 4:1 5:2 6:3 8:1 14:1 20:1 21:1 23:1 27:1 38:1 40:1 49:1 61:1 62:2 63:1 64:1 69:1 72:1 75:1 77:1 79:1 101:1 120:1 129:1 147:1 154:1 158:1 165:1 181:1 183:1 193:1 212:1 232:1 254:1 351:1 424:1 484:1 489:1 519:1 641:1 644:1 671:1 682:1 755:1 824:1 850:1 864:1 959:1 988:1 1221:1 1364:1 1553:1 1705:1 1745:1 1904:1 # receptor 3 gatillante de la citotoxidad natural
8:2 9:1 10:1 12:1 14:2 17:1 18:1 22:1 23:1 26:2 44:1 64:1 67:1 71:1 74:1 96:1 144:1 145:1 148:1 155:1 158:1 166:1 174:1 219:1 281:1 288:1 289:1 313:1 321:1 325:1 330:1 359:1 369:1 371:1 373:1 376:1 378:1 398:1 409:1 411:1 412:1 420:1 421:1 427:1 457:1 461:1 467:1 468:1 534:1 544:1 545:1 576:1 653:1 654:1 697:1 714:1 745:1 774:1 864:1 975:1 979:1 1012:1 1027:1 1042:1 1047:1 1060:1 1061:1 1139:1 1193:1 1194:1 1196:1 1197:1 1199:1 1200:1 1202:1 1203:1 1204:1 1399:1 1534:1 1594:1 1806:1 1997:1 # antígeno linfocitario cd36 ( sustancia )
1:2 6:1 8:2 12:1 33:1 39:1 44:1 56:1 64:1 68:1 72:1 86:1 96:1 99:1 124:1 148:1 174:1 193:1 313:1 371:1 519:1 714:1 783:1 835:1 864:1 979:1 1399:1 1534:1 1594:1 1745:1 1806:1 # depleción de linfocito cd4 +
5:1 43:1 50:1 58:1 65:1 198:1 218:1 508:1 1124:1 1738:1 # molécula cd4
3:1 5:1 6:1 8:1 9:1 12:1 14:1 17:1 18:1 23:1 27:1 35:1 36:1 41:1 44:1 50:1 64:2 66:1 96:1 106:1 145:1 148:1 158:1 173:1 174:1 198:1 222:1 249:1 289:1 298:1 310:1 312:1 313:1 330:1 371:1 412:1 483:1 519:1 548:1 552:1 679:1 697:1 714:1 774:1 790:1 834:1 849:1 864:1 975:1 979:1 1012:1 1027:1 1042:1 1047:1 1060:1 1061:1 1139:1 1185:1 1193:1 1194:1 1196:1 1197:1 1199:1 1200:1 1202:1 1203:1 1204:1 1399:1 1534:1 1544:1 1594:1 1650:1 1703:1 1745:1 1779:1 1806:1 # linfocito positivo para antígeno cd42b ( célula )
1:1 3:1 4:1 14:1 18:1 20:1 21:1 22:1 28:1 33:1 39:1 48:1 61:1 68:1 73:1 97:1 106:1 129:1 147:1 152:1 206:1 208:1 311:1 388:1 439:1 592:1 809:1 1034:1 1133:1 1263:1 1275:1 1382:1 1558:1 1601:1 1692:1 1740:1 1807:1 1819:1 1881:1 1884:1 1892:1 1893:1 1895:1 1929:1 1930:1 1935:1 1939:1 # proteína de unión a hialurano
3:1 6:1 8:1 9:1 12:1 14:1 17:1 18:1 23:1 27:1 35:1 36:1 41:1 44:1 64:2 66:1 96:1 145:1 148:1 158:1 173:1 174:1 222:1 249:1 289:1 298:1 310:1 312:1 313:1 330:1 371:1 412:1 483:1 519:1 548:1 552:1 697:1 714:1 729:1 774:1 790:1 849:1 864:1 975:1 979:1 1012:1 1027:1 1042:1 1047:1 1060:1 1061:1 1139:1 1193:1 1194:1 1196:1 1197:1 1199:1 1200:1 1202:1 1203:1 1204:1 1399:1 1534:1 1544:1 1594:1 1703:1 1745:1 1779:1 1806:1 # linfocito positivo para antígeno cd45rb
9:1 14:1 18:1 23:1 145:1 158:1 289:1 330:1 412:1 697:1 774:1 975:1 1012:1 1027:1 1042:1 1047:1 1060:1 1061:1 1139:1 1193:1 1194:1 1196:1 1197:1 1199:1 1200:1 1202:1 1203:1 1204:1 # antígeno cd51
6:1 8:1 12:1 44:1 64:1 96:1 148:1 174:1 313:1 371:1 519:1 714:1 864:1 979:1 1399:1 1534:1 1594:1 1745:1 1806:1 # linfocito cd8
3:1 5:1 6:1 8:1 9:1 12:1 14:1 17:1 18:1 23:1 27:1 35:1 36:1 41:1 44:1 50:1 64:2 66:1 96:1 106:1 145:1 148:1 158:1 173:1 174:1 198:1 222:1 249:1 289:1 298:1 310:1 312:1 313:1 330:1 371:1 412:1 483:1 519:1 548:1 552:1 679:1 697:1 714:1 774:1 790:1 834:1 849:1 864:1 975:1 979:1 1012:1 1027:1 1042:1 1047:1 1060:1 1061:1 1139:1 1185:1 1193:1 1194:1 1196:1 1197:1 1199:1 1200:1 1202:1 1203:1 1204:1 1399:1 1534:1 1544:1 1594:1 1650:1 1703:1 1745:1 1779:1 1806:1 # linfocito positivo para antígeno cd82 ( célula )
8:1 12:2 21:1 28:1 67:1 73:1 147:1 155:1 206:1 525:1 592:1 809:1 856:1 1103:1 1133:1 1275:1 1382:1 # proteincinasa cdk1
3:1 19:1 118:1 186:1 442:1 # ras-grf1
8:2 9:1 10:1 12:1 14:2 17:1 18:1 22:1 23:1 26:2 44:1 64:1 67:1 71:1 74:1 96:1 144:1 145:1 148:1 155:1 158:1 166:1 174:1 219:1 281:1 288:1 289:1 313:1 321:1 325:1 330:1 359:1 369:1 371:1 373:1 376:1 378:1 398:1 409:1 411:1 412:1 420:1 421:1 427:1 457:1 461:1 467:1 468:1 534:1 544:1 545:1 576:1 653:1 654:1 697:1 714:1 745:1 774:1 864:1 975:1 979:1 1012:1 1027:1 1042:1 1047:1 1060:1 1061:1 1139:1 1193:1 1194:1 1196:1 1197:1 1199:1 1200:1 1202:1 1203:1 1204:1 1399:1 1534:1 1594:1 1806:1 1997:1 # antígeno linfocitario cdw65 ( sustancia )
1:1 2:1 3:1 6:2 13:1 28:1 29:2 45:2 51:1 57:1 73:1 78:1 79:1 87:1 108:1 141:1 146:1 160:1 205:1 206:1 255:1 274:2 297:1 322:1 396:1 451:1 502:1 507:1 541:1 638:1 720:1 731:1 830:1 852:1 853:1 855:1 868:1 918:1 958:1 962:1 963:1 1138:1 1224:1 1435:1 1452:1 1539:1 1557:1 1589:1 1691:1 1701:1 1717:1 1728:1 1855:1 1968:1 1974:1 1987:1 # extracto de cefaclor (producto)
6:1 28:1 42:1 45:1 57:1 73:1 79:1 87:1 95:1 108:1 110:1 114:1 146:1 193:1 206:1 274:1 322:1 396:1 507:1 541:1 720:1 830:1 852:1 853:1 855:1 958:1 962:1 963:1 971:1 1138:1 1224:1 1310:1 1435:1 1452:1 1691:1 1701:1 1855:1 1960:1 1968:1 # cefepima ( producto )
8:1 10:1 11:1 14:1 15:1 22:1 26:2 53:1 54:1 65:1 67:1 71:1 74:1 79:1 84:1 88:1 143:1 144:1 155:1 166:1 219:1 281:1 288:1 321:1 322:1 325:1 359:1 369:1 373:1 376:1 378:1 398:1 409:1 411:1 420:1 421:1 457:1 461:1 465:1 466:1 467:1 468:1 521:1 534:1 544:1 545:1 653:1 654:1 745:1 851:1 1352:1 1361:1 1841:1 1968:1 # cefmetazol sódico ( sustancia )
1:1 2:1 3:1 8:1 10:1 14:1 22:1 26:1 27:1 40:1 47:1 51:1 61:1 62:1 67:1 71:1 74:1 79:1 144:1 152:1 155:1 166:1 205:1 210:1 219:1 281:1 288:1 321:1 322:1 325:1 340:1 359:1 369:1 373:1 376:1 378:1 398:1 409:1 411:1 420:1 421:1 445:1 457:1 461:1 467:1 468:1 492:1 502:1 534:1 544:1 545:1 605:1 610:1 638:1 653:1 654:1 669:1 745:1 842:1 918:1 1075:1 1331:1 1342:1 1368:1 1390:1 1395:1 1411:1 1426:1 1587:1 1591:1 1597:1 1598:1 1599:1 1610:1 1617:1 1619:1 1620:1 1621:1 1622:1 1623:1 1627:1 1630:1 1632:1 1633:1 1635:1 1636:1 1644:1 1646:1 1648:1 1968:1 # clorhidrato de ceftiofur ( sustancia )
2:1 6:1 8:1 12:1 15:1 23:1 24:1 27:1 29:1 36:1 79:1 83:1 98:1 110:1 130:1 212:2 220:1 254:2 257:1 322:1 354:1 424:2 465:1 527:1 568:1 591:1 597:1 604:1 641:1 671:1 703:1 723:1 726:1 736:1 756:1 760:1 761:1 763:1 765:1 766:1 767:1 768:1 769:1 770:1 771:1 772:1 773:1 775:1 776:1 777:1 778:1 787:1 788:1 789:1 1968:1 # intoxicación por ceftizoxima
6:1 28:2 42:1 45:1 57:1 61:1 73:1 79:1 87:1 108:1 110:1 146:1 206:1 212:1 254:1 274:1 322:1 396:1 424:1 492:1 507:1 541:1 720:1 830:1 852:1 853:1 855:1 925:1 958:1 962:1 963:1 971:1 1138:1 1224:1 1435:1 1452:1 1691:1 1701:1 1855:1 1968:1 # cefuroxima (producto)
2:1 3:1 4:1 7:1 9:1 17:2 21:1 23:1 27:1 28:1 29:1 38:1 42:3 61:1 66:1 79:1 89:1 110:1 120:1 122:1 132:2 141:1 174:1 212:1 232:1 249:1 253:1 254:1 278:1 322:1 328:1 408:2 424:1 444:1 492:1 579:1 648:1 657:1 679:1 700:1 890:1 925:1 971:1 996:1 1234:1 1491:1 1550:1 1561:1 1694:1 1735:1 1742:1 1916:1 1968:1 # cefuroxima , forma farmacéutico parenteral
11:1 12:1 14:1 23:1 27:1 29:1 30:1 32:1 44:1 77:1 79:1 141:1 148:1 158:1 221:1 313:1 362:1 428:1 430:1 623:1 755:1 900:1 1144:1 1274:1 1369:1 # infantilismo celíaco
2:1 4:1 5:1 8:1 15:1 19:1 24:1 44:1 50:1 106:1 132:1 174:1 198:1 280:1 290:1 316:1 345:1 444:1 524:1 601:1 657:1 679:1 834:1 996:1 1185:1 1650:1 # células caliciformes
5:1 7:1 8:1 9:1 17:1 22:1 30:1 38:1 50:1 54:1 67:1 79:1 106:1 114:1 144:1 155:1 198:1 219:1 228:1 290:1 380:1 422:1 441:1 531:1 661:1 700:1 707:1 1185:1 1274:1 1650:1 1671:1 1706:1 # diferenciación celular
1:1 5:1 7:1 8:1 9:2 23:1 28:1 30:1 38:1 50:1 53:1 55:1 72:1 80:1 89:1 106:1 110:1 187:1 198:1 304:1 370:1 484:1 647:1 679:1 716:1 752:1 783:1 834:1 1185:1 1218:1 1233:1 1277:1 1429:1 1582:1 1650:1 # crecimiento de el célula en número
1:1 3:1 5:1 10:1 13:1 16:1 17:1 30:2 45:1 50:1 56:1 57:1 61:1 69:1 70:1 79:1 91:1 102:1 106:1 127:1 129:1 134:1 146:1 165:1 180:1 183:1 197:1 198:1 202:1 203:1 205:1 207:1 209:1 225:1 228:1 233:1 237:1 240:1 252:1 256:1 260:1 262:1 263:1 271:1 273:1 275:1 276:1 277:1 283:1 284:1 285:1 286:1 293:1 294:1 295:1 301:1 302:1 309:1 422:1 1185:1 1274:1 1423:1 1650:1 1706:1 # estructura del núcleo celular
1:1 5:3 30:1 32:2 35:1 50:3 100:1 106:2 108:1 123:1 152:1 169:1 190:1 198:3 235:1 323:1 652:1 679:2 718:1 834:2 1014:1 1185:2 1300:1 1533:1 1650:2 1718:1 # célula de el glándula hipófisis ( célula )
3:1 5:1 8:1 17:1 29:1 30:1 33:1 39:1 50:1 55:1 68:1 79:1 86:1 98:1 99:1 106:1 177:1 179:1 184:1 186:1 198:1 228:1 297:1 422:1 796:1 921:1 1155:1 1157:1 1185:1 1274:1 1650:1 1706:1 # migración celular
5:1 21:1 30:1 40:1 44:1 47:1 50:1 64:1 95:1 106:1 193:1 198:1 360:1 658:1 679:1 834:1 1185:1 1243:1 1310:1 1501:1 1650:1 1659:1 1948:1 # célula epitelioides
5:1 15:1 17:1 24:1 25:1 36:1 44:1 47:1 50:1 65:1 83:1 96:1 106:1 198:1 226:1 259:1 292:1 559:1 601:1 679:1 834:1 917:1 1185:1 1223:1 1650:1 1913:1 # policariocito (célula)
1:1 6:1 16:1 27:1 28:1 30:2 32:1 44:1 50:1 64:1 79:1 91:1 106:1 147:1 163:1 187:1 312:1 356:1 448:1 592:1 857:1 861:1 972:1 1030:1 1185:1 1274:1 1705:1 1706:1 # celulitis del escroto
17:1 22:1 25:1 27:1 30:1 32:1 42:2 44:1 50:1 64:1 76:1 79:1 106:1 226:1 245:1 312:1 356:1 448:1 554:1 797:1 846:1 861:1 1030:1 1185:1 1274:1 1673:1 1706:1 # celulitis mamaria
1:1 27:1 30:1 32:1 44:1 50:1 64:1 79:1 80:1 95:1 106:1 312:1 356:1 448:1 861:1 1030:1 1185:1 1274:1 1546:1 1706:1 # celulitis de pie
1:1 12:1 27:1 30:2 32:1 44:1 50:1 56:1 64:1 79:1 106:1 121:1 235:1 312:1 356:1 448:1 861:1 973:1 1030:1 1185:1 1274:1 1706:1 # celulitis de el ingle
1:1 5:1 24:1 27:1 30:1 32:1 44:1 50:1 64:1 79:1 106:1 119:1 227:1 296:1 312:1 356:1 448:1 861:1 966:1 1030:1 1185:1 1274:1 1706:1 # celulitis de la cabeza
1:1 4:1 26:1 27:1 30:2 32:1 33:1 44:1 50:1 64:1 79:1 91:1 106:1 312:1 327:1 356:1 448:1 514:1 861:1 1030:1 1185:1 1274:1 1706:1 # celulitis del talón
17:1 27:1 30:1 32:1 44:1 50:1 64:1 79:1 106:1 121:1 141:1 145:1 151:1 208:1 312:1 356:1 448:1 678:1 861:1 1030:1 1185:1 1274:1 1550:1 1652:1 1706:1 # celulitis faríngea
1:1 27:1 28:1 30:2 32:1 44:1 46:1 50:1 64:1 79:1 91:1 106:1 137:1 282:1 312:1 336:1 356:1 448:1 861:1 1002:1 1030:1 1185:1 1274:1 1672:1 1706:1 # celulitis del hombro
3:1 16:1 17:1 19:1 41:1 42:1 46:1 66:1 82:1 92:1 93:1 230:1 249:1 298:1 483:1 530:1 695:1 742:1 1711:1 # gomas para huesos
2:1 4:1 5:1 6:1 9:2 14:1 15:1 18:2 23:1 42:1 43:1 46:1 48:1 53:1 65:1 79:1 89:1 104:1 111:1 140:1 174:1 179:1 199:1 220:1 221:1 227:1 230:1 247:1 311:1 317:1 430:1 434:1 440:1 442:1 443:1 509:1 514:1 533:1 551:1 561:1 589:1 665:1 670:1 1029:1 1040:1 1067:1 1144:1 1240:1 1242:1 1249:1 1252:1 1255:1 1272:1 1295:1 1309:1 1312:1 1322:1 1337:1 1365:1 1387:1 1394:1 1397:1 1407:1 1410:1 1449:1 1455:1 1459:1 1579:1 1584:1 1585:1 1752:1 1753:1 1787:1 1851:1 1862:1 1931:1 1934:1 1941:1 2001:1# cementoblastoma benigno ( anomalía morfológica )
3:1 4:1 7:1 9:2 13:1 18:1 21:1 23:1 24:1 27:1 32:1 35:1 36:1 41:2 54:1 62:1 64:1 78:1 79:1 82:1 89:1 116:1 122:1 133:1 173:1 222:1 232:1 289:1 312:1 450:1 512:1 528:1 548:1 552:1 660:1 750:1 790:1 881:1 993:1 1216:1 1225:1 1347:1 1572:1 1613:1 1703:1 1779:1 # catéter venoso central , dispositivo
4:2 15:1 22:1 24:2 29:1 34:1 44:1 48:1 51:2 79:1 83:1 96:1 123:1 127:1 141:1 145:1 186:1 296:1 299:1 316:1 322:1 354:1 383:1 524:1 675:1 762:1 919:1 1065:1 1217:1 1265:1 1291:1 1471:1 1603:1 1668:1 1681:1 1802:1 1826:1 1968:1 # cefalonia (localización geográfica)
4:1 31:1 36:1 79:1 87:1 141:1 322:1 514:1 1471:1 1758:1 1803:1 1968:1 # cefalópodo
1:2 2:1 4:1 30:2 31:1 32:1 35:1 36:2 38:1 41:2 51:1 70:1 79:1 82:1 91:1 111:1 115:1 130:1 133:1 137:1 141:1 176:1 186:1 190:1 222:1 322:1 381:1 595:1 708:1 798:1 840:1 841:1 1087:1 1188:1 1205:1 1217:1 1227:1 1288:1 1324:1 1344:1 1347:1 1389:1 1434:1 1445:1 1454:1 1465:1 1469:1 1470:1 1471:1 1473:1 1474:1 1475:1 1476:1 1477:1 1478:1 1479:1 1480:1 1481:1 1482:1 1483:1 1484:1 1485:1 1486:1 1487:1 1489:1 1950:1 1968:1 # sobredosis del grupo de el cefalosporina
3:1 12:2 20:1 26:1 37:1 45:1 54:1 56:1 72:1 79:1 109:1 119:1 199:1 322:1 394:1 415:1 481:1 618:1 640:1 712:1 739:1 743:1 802:1 863:1 1050:1 1219:1 1271:1 1409:1 1512:1 1578:1 1968:1 # cefradina, 250 mg, inyectable
1:1 2:1 3:1 4:2 7:2 8:1 9:1 10:1 11:2 14:1 15:1 17:1 20:1 21:1 22:2 23:1 25:1 26:2 28:1 34:1 42:1 55:1 62:1 66:1 67:1 71:1 74:1 79:1 89:1 122:1 143:1 144:1 153:1 155:1 166:1 219:1 223:1 245:1 249:1 281:1 288:1 298:1 321:1 325:1 327:1 339:1 347:1 359:1 369:1 373:1 376:1 378:1 386:1 398:1 409:1 411:1 418:1 420:1 421:1 439:1 457:1 461:1 467:1 468:1 483:1 491:1 534:1 544:1 545:1 546:1 590:1 596:1 603:1 653:1 654:1 675:1 730:1 745:1 814:1 907:1 1046:1 1127:1 1212:1 1270:1 1360:1 1490:1 1755:1 # material cerámico para corona dental (sustancia)
1:1 2:2 3:1 19:1 24:1 31:1 41:1 43:2 115:1 118:1 163:1 234:1 337:1 443:1 540:1 841:1 1358:1 1798:1 1923:1 # mosca mordedoras
2:2 3:1 7:1 11:1 14:1 32:1 36:1 41:1 43:1 48:1 75:1 79:1 105:1 113:1 130:1 133:1 157:1 159:1 164:1 168:1 170:1 175:1 178:1 182:1 188:1 189:1 191:1 192:1 194:1 211:1 213:1 214:1 215:1 216:1 217:1 244:1 248:1 250:1 251:1 337:1 364:1 365:1 366:1 485:1 486:1 491:1 655:1 690:1 1258:1 1347:1 1461:1 1492:1 # cercospora ( organismo )
2:1 7:1 14:1 31:1 32:1 34:1 43:1 48:1 71:1 75:1 79:1 96:1 105:1 113:1 157:1 159:1 164:1 168:1 170:1 175:1 178:1 182:1 188:1 189:1 191:1 192:1 194:1 211:1 214:1 215:1 216:1 217:1 234:1 244:1 248:1 250:1 251:1 336:1 364:1 365:1 366:1 485:1 486:1 491:1 690:1 793:1 1363:1 1674:1 # cerdocyon thous (organismo)
1:1 2:2 3:3 4:2 7:1 9:1 10:2 11:1 13:3 16:2 23:1 30:2 36:1 38:1 41:1 45:2 50:1 51:2 57:2 61:2 69:2 70:2 78:1 79:1 82:1 89:1 91:1 102:2 116:1 126:1 129:1 130:1 134:2 146:2 150:1 165:2 173:1 180:2 183:1 197:2 202:2 203:1 207:2 209:2 225:2 227:1 232:2 233:2 237:2 240:2 252:2 256:2 260:2 262:2 263:2 271:2 273:2 275:2 276:1 277:2 283:2 284:2 285:2 286:1 293:2 294:2 295:1 300:1 301:1 302:2 309:1 337:1 355:1 379:1 386:1 391:1 450:1 491:1 514:1 660:1 705:1 707:1 708:1 750:1 878:1 881:1 998:1 1492:1 1572:1 1678:1 1795:1 1891:1 1894:1 1945:1 # estructura del lóbulo biventral cerebeloso (estructura corporal)
5:1 7:1 8:1 17:1 30:1 32:1 33:1 38:1 39:1 54:1 67:1 68:1 79:1 86:1 97:1 99:1 155:1 227:1 228:1 300:1 491:1 492:1 528:1 594:1 602:1 707:1 1761:1 # disfunción cerebelar
6:1 7:1 30:1 38:1 41:1 42:2 46:2 51:1 52:1 62:1 79:1 82:1 104:1 127:1 195:1 196:1 227:1 230:1 300:1 331:1 491:1 513:1 596:1 707:1 708:1 750:1 800:1 817:1 1299:1 1678:1 1770:1 # hematoma cerebeloso neom
1:1 7:1 16:1 28:1 38:1 79:2 82:1 119:1 137:1 163:1 300:1 449:1 491:1 695:1 707:1 1002:1 1057:1 1107:1 # absceso de cerebro
2:1 4:1 5:1 11:1 15:1 19:1 22:1 24:1 27:1 32:1 35:1 54:1 83:1 90:1 124:1 133:1 135:1 280:1 315:1 329:1 352:1 368:1 386:1 433:1 462:1 469:1 474:1 476:1 480:1 524:1 528:1 717:1 1010:1 1214:1 # displasia cortical
11:1 26:1 34:1 48:1 55:1 56:1 64:1 104:1 121:1 124:1 131:1 169:1 195:1 221:1 363:1 419:1 427:1 458:1 503:1 542:1 691:1 799:1 800:1 835:1 860:1 889:1 922:1 999:1 1023:1 1024:1 1026:1 1063:1 1064:1 1068:1 1070:1 1071:1 1191:1 1192:1 1195:1 1313:1 1316:1 1367:1 1447:1 1570:1 1583:1 1789:1 # hemiplejía congénita
1:1 3:2 4:1 7:2 17:1 38:1 42:1 76:1 79:1 137:1 232:1 258:1 300:1 491:1 707:1 724:1 725:1 797:1 846:1 1017:1 1107:1 1425:1 1576:1 # derramar cerebral
1:2 3:1 4:1 7:3 9:1 10:1 16:1 21:1 23:1 26:1 27:1 30:1 31:2 33:1 35:1 37:2 38:1 39:1 40:2 49:1 56:1 68:1 71:1 79:1 81:1 85:1 89:1 91:1 102:1 111:1 112:1 119:1 137:1 166:1 171:1 181:1 199:1 224:1 232:1 239:1 261:1 300:1 324:1 362:1 416:1 442:1 449:1 470:1 491:1 492:1 503:1 522:1 567:1 587:1 640:1 645:1 707:1 725:1 743:1 748:1 820:1 911:1 1056:1 1107:1 1343:1 1403:1 1404:1 1409:1 1689:1 1771:1 1773:1 1790:1 1840:1 1853:1 1964:1 # estado de perfusión del tejido cerebral ( entidad observable )
1:1 3:2 4:1 5:1 7:1 9:1 10:1 13:1 16:1 20:1 38:1 45:1 57:1 61:1 69:1 70:1 79:1 102:1 116:1 129:1 134:1 137:1 146:1 165:1 180:1 183:1 197:1 202:1 203:1 207:1 209:1 225:1 232:1 233:1 237:1 240:1 252:1 256:1 260:1 262:1 263:1 271:1 273:1 275:1 276:1 277:1 283:1 284:1 285:1 286:1 293:1 294:1 295:1 300:1 301:1 302:1 309:1 491:1 557:1 660:1 707:1 725:1 1107:1 # estructura de la vena cerebral
1:1 3:1 4:1 5:1 7:1 9:1 13:1 19:1 22:1 23:1 35:1 38:1 50:1 51:1 52:1 58:1 79:1 89:1 107:1 116:1 124:1 127:1 137:1 218:1 232:1 280:1 300:1 315:1 329:1 331:1 352:1 391:1 433:1 446:1 450:1 462:1 469:1 474:1 476:1 480:1 491:1 493:1 506:1 539:1 547:1 549:1 560:1 562:1 566:1 572:1 574:1 575:1 578:1 581:1 582:1 583:1 584:1 660:1 678:1 707:1 725:1 782:1 901:1 1107:1 1572:1 # neoplasia de ventrículo cerebral
2:1 7:2 10:1 21:1 22:1 25:2 27:1 32:2 36:1 38:1 44:1 64:1 79:1 122:1 130:1 137:1 153:1 245:1 300:1 312:1 356:1 390:1 417:1 418:1 448:1 491:1 707:1 854:1 900:1 907:1 1107:1 1212:1 1353:1 1586:1 1838:1 # cerebritis por listeria
1:1 2:2 3:1 4:1 6:1 31:1 38:1 40:1 51:1 79:1 101:1 128:1 141:1 147:1 151:1 172:1 224:1 258:2 322:1 413:1 430:1 502:1 701:1 1102:2 1217:1 1229:1 1425:1 1471:1 1551:1 1705:1 1739:1 1968:1 # otorrea de líquido cefalorraquídeo
2:1 3:1 6:1 7:1 10:1 13:1 18:1 19:2 28:1 38:1 59:1 78:1 79:1 101:1 112:1 117:1 118:1 125:1 137:1 138:1 139:1 229:1 236:1 241:1 242:1 243:1 246:1 265:1 266:1 268:1 269:1 270:1 300:1 305:1 306:1 307:1 308:1 342:1 343:1 344:1 392:1 425:1 426:1 491:1 518:1 707:1 1002:1 1107:1 1609:1 # cerebrovascular , trastorno
2:1 7:1 14:1 17:1 22:1 28:1 29:1 32:2 35:1 38:1 43:1 46:1 48:1 60:1 75:1 79:1 94:1 103:1 105:1 113:1 157:1 159:1 161:1 164:1 168:1 170:1 175:1 178:1 182:1 188:1 189:1 191:1 192:1 194:1 211:1 214:1 215:1 216:1 217:1 244:1 248:1 250:1 251:1 264:1 352:1 364:1 365:1 366:1 403:1 452:1 460:1 485:1 486:1 491:1 504:1 690:1 707:1 1014:1 1438:1 1494:1 # saccharomyces cerevisiae (organismo)
3:1 11:1 17:1 24:1 26:3 34:1 48:1 50:1 62:2 64:1 88:1 121:1 131:1 298:1 363:1 419:1 427:1 445:1 458:1 542:1 576:1 691:1 799:1 825:2 889:1 922:1 999:1 1023:1 1024:1 1026:1 1063:1 1064:1 1068:1 1070:1 1071:1 1191:1 1192:1 1195:1 1313:1 1316:1 1367:1 1447:1 1570:1 1583:1 1789:1 # catarata azul congénita
7:1 9:1 26:1 29:1 31:1 37:1 45:1 53:1 66:1 70:1 79:1 110:1 136:1 156:1 171:1 255:1 317:1 491:1 567:1 739:1 1055:1 1343:1 1890:1 1959:1 # cerumen impactado
4:1 5:1 7:2 8:1 9:1 15:1 23:1 24:1 26:1 27:1 29:1 33:1 37:1 39:1 40:1 49:1 54:1 56:1 62:1 68:1 77:1 79:1 83:1 85:1 86:1 89:1 98:1 99:1 103:1 111:1 112:1 119:1 177:1 181:1 184:1 199:1 261:2 324:1 362:1 449:1 491:1 522:2 524:1 587:1 640:1 645:1 672:1 710:1 743:1 820:1 825:1 956:1 1056:1 1134:1 1404:1 1409:1 1689:1 1773:1 1790:1 1853:1 1869:1 1926:1 1989:1 # dilatación cervical (entidad observable)
4:1 7:1 11:1 14:1 15:2 24:1 27:1 35:1 44:1 47:1 75:1 79:1 83:1 103:1 110:1 121:1 135:1 143:1 156:1 164:1 235:1 261:1 389:1 491:1 522:1 524:1 543:1 607:1 677:1 803:1 956:1 1128:1 1501:1 1654:1 1926:1 1959:1 1989:1 # ganglio simpático cervical
2:2 3:1 4:2 6:1 7:2 9:1 10:1 11:1 12:2 13:1 15:1 16:2 21:1 23:2 24:1 30:1 36:1 38:1 44:1 45:1 48:1 53:1 57:1 61:1 69:1 70:1 75:1 76:1 79:1 83:1 89:1 95:1 102:1 103:1 116:1 120:1 122:1 126:1 130:1 133:1 134:1 146:1 165:1 173:1 179:1 180:1 197:1 202:1 207:1 209:1 220:1 225:1 232:1 233:1 237:1 240:1 252:1 256:1 257:1 260:1 261:1 262:1 263:1 271:1 273:1 275:1 277:1 283:1 284:1 285:1 293:1 294:1 302:1 317:1 337:1 338:1 379:1 386:1 393:1 491:1 520:1 522:1 524:1 533:1 579:1 670:1 705:1 707:1 735:1 869:1 956:1 998:1 1006:1 1383:1 1385:1 1387:1 1492:1 1548:1 1631:1 1741:1 1795:1 1891:1 1894:1 1926:1 1945:1 1989:1 # ligamento interespinoso a nivel cervical (estructura corporal)
4:2 6:1 7:1 11:1 15:1 20:1 24:1 26:1 27:1 29:1 45:1 47:1 65:1 79:1 83:1 103:1 106:1 136:1 150:1 255:1 261:1 274:1 314:1 491:1 522:1 524:1 650:1 943:1 956:1 1134:1 1589:1 1791:1 1926:1 1984:1 1989:1 # columna cervical tibio al tacto
1:2 2:2 3:3 4:2 7:1 10:2 11:2 13:2 15:1 16:2 17:1 21:1 24:1 30:1 36:1 45:2 57:2 61:2 69:2 70:2 79:1 83:1 90:1 91:1 102:2 103:1 126:1 129:1 130:1 134:2 137:1 146:2 165:2 180:2 183:1 197:2 202:2 203:1 207:2 209:2 213:1 225:2 232:1 233:2 237:2 240:2 252:2 256:2 260:2 261:1 262:2 263:2 271:2 273:2 275:2 276:1 277:2 283:2 284:2 285:2 286:1 293:2 294:2 295:1 300:1 301:1 302:2 309:1 337:1 379:1 386:1 410:1 491:1 522:1 524:1 593:1 686:1 705:1 725:1 956:1 998:1 1092:1 1107:1 1461:1 1492:1 1795:1 1891:1 1894:1 1926:1 1989:1 # estructura del arco de vértebra cervical (estructura corporal)
1:1 3:1 4:1 7:2 15:1 21:1 24:1 36:1 58:1 79:1 83:1 90:1 92:1 103:1 126:1 137:1 261:1 300:1 379:1 410:1 491:1 511:1 522:1 524:1 532:1 553:1 686:1 725:1 813:1 829:1 832:1 844:1 845:1 848:1 956:1 1092:1 1107:1 1926:1 1989:1 # cuerpo de vértebra cervical
1:1 5:1 7:2 12:1 18:1 19:1 21:1 25:1 30:1 35:1 51:1 58:1 63:1 81:1 92:1 122:1 124:1 126:1 152:1 153:1 169:1 239:1 253:1 280:1 315:1 320:1 329:1 374:1 418:1 433:1 469:1 476:1 517:1 532:1 553:1 718:1 923:1 1080:1 1421:1 1563:1 1592:1 # hiperplasia de cuello uterino
6:1 10:1 16:1 49:1 79:1 87:1 102:1 125:1 1057:1 # cestoda
6:1 10:1 16:1 19:1 22:1 35:1 54:1 79:1 87:1 102:1 125:1 329:1 684:1 1057:1 1262:1 1986:1 # cestodiasis
1:1 2:2 9:1 14:1 26:1 29:1 32:1 43:1 48:1 75:1 79:2 84:1 105:1 113:1 151:1 157:1 159:1 164:1 168:1 170:1 175:1 178:1 182:1 188:1 189:1 191:1 192:1 194:1 211:1 214:1 215:1 216:1 217:1 234:1 244:1 248:1 250:1 251:1 339:1 364:1 365:1 366:1 466:1 485:1 486:1 683:1 690:1 1134:1 1358:1 1521:1 1798:1 # orden cetacea (organismo)
4:1 6:1 11:2 15:1 28:1 44:1 45:1 57:1 65:1 73:1 79:1 84:1 87:1 108:1 143:1 146:1 206:1 274:1 336:1 396:1 412:1 507:1 541:1 601:1 676:1 720:1 830:1 852:1 853:1 855:1 958:1 962:1 963:1 1138:1 1224:1 1435:1 1452:1 1521:1 1691:1 1701:1 1763:1 1855:1 1999:1 # alcohol cetílico (producto)
8:1 10:1 12:1 14:1 20:1 22:1 25:1 26:1 27:1 67:1 71:1 74:1 79:1 84:1 109:1 144:1 149:1 155:1 166:1 219:1 281:1 288:1 321:1 325:1 354:1 359:1 369:1 373:1 376:1 378:1 398:1 409:1 411:1 420:1 421:1 457:1 461:1 467:1 468:1 534:1 544:1 545:1 653:1 654:1 740:1 745:1 1321:1 1336:1 1521:1 # cetirizina ( sustancia )
6:1 9:1 16:1 25:1 27:1 28:1 35:1 40:1 45:1 52:1 57:1 73:1 77:1 79:1 84:1 87:1 95:1 108:1 114:1 146:1 149:1 200:1 206:1 274:1 290:1 372:1 384:1 396:1 507:1 541:1 720:1 737:1 740:1 755:1 830:1 852:1 853:1 855:1 862:1 958:1 962:1 963:1 1021:1 1111:1 1138:1 1224:1 1321:1 1372:1 1435:1 1452:1 1516:1 1521:1 1677:1 1691:1 1701:1 1849:1 1855:1 # cetilpiridinio + guaifenesina ( producto )
14:1 19:1 20:1 79:1 112:1 504:1 537:1 614:1 # cevanas
2:1 6:1 14:1 32:1 38:1 43:1 46:1 48:1 55:1 61:1 75:1 84:1 94:1 105:1 113:1 136:2 157:1 159:1 164:1 168:1 170:1 175:1 178:1 182:1 188:1 189:1 191:1 192:1 194:1 211:1 214:1 215:1 216:1 217:1 244:1 248:1 250:1 251:1 264:1 267:1 361:1 364:1 365:1 366:1 452:1 485:1 486:1 690:1 733:1 817:1 885:1 976:1 1094:1 1494:1 # chaetomium aureum (organismo)
1:1 7:1 9:2 19:1 21:1 23:1 37:1 38:2 49:1 53:1 58:1 61:1 72:1 75:1 89:1 94:1 114:1 115:1 120:1 132:1 148:1 185:1 258:1 264:1 324:1 328:1 387:1 423:1 441:1 484:1 499:1 689:1 700:1 815:1 843:1 912:1 931:1 937:1 1037:1 1053:1 1059:1 1062:1 1072:1 1074:1 1076:1 1079:1 1081:1 1085:1 1101:1 1104:1 1117:1 1126:1 1129:1 1130:1 1132:1 1141:1 1142:1 1143:1 1150:1 1151:1 1153:1 1174:1 1175:1 1183:1 1494:1 1551:1 1924:1 # enfermedad de chagas recurrente
2:1 4:2 9:1 10:1 11:1 13:1 21:1 22:2 28:1 30:1 31:1 32:1 44:1 52:1 54:1 59:1 100:1 123:1 134:1 139:1 147:1 151:1 340:1 353:1 386:1 417:1 439:1 528:1 565:1 680:1 809:1 991:1 1077:1 1243:1 1373:1 1540:1 1625:1 1948:1 # distrofia corneal endotelial
1:2 2:1 11:1 24:1 30:2 47:1 51:2 65:1 76:1 81:1 91:1 150:1 282:1 502:1 650:1 833:1 1678:1 1846:1 1897:1 1965:1 # cambio de color del pelo
1:1 7:1 16:1 33:1 35:1 39:1 46:1 50:1 51:2 53:1 56:1 68:1 70:1 81:1 92:1 107:1 128:1 235:1 384:1 391:1 416:1 431:1 470:1 473:1 516:1 871:1 880:1 997:1 1112:1 1190:1 1218:1 1256:1 1259:1 1581:1 1759:1 # glomerulopatía de lesión pequeño
2:1 5:1 6:1 11:3 13:1 15:2 17:2 24:1 25:1 27:1 29:1 30:1 32:1 35:2 36:2 41:1 45:1 54:1 64:1 75:1 84:1 105:1 107:1 111:1 124:1 130:1 133:1 143:2 173:1 175:1 222:1 228:1 292:1 312:1 315:1 367:1 414:1 446:1 472:1 493:1 528:1 548:1 552:1 659:1 666:1 699:1 790:1 885:1 1083:1 1124:1 1222:1 1347:1 1369:1 1703:1 1707:1 1738:1 1779:1 1813:1 1900:1 # dispositivo acoplar por carga eléctrico ( objeto físico )
1:1 2:1 8:1 9:1 11:1 12:1 15:1 16:1 17:1 20:1 21:1 23:1 31:1 34:1 36:1 40:1 41:1 42:1 43:1 50:1 55:1 57:1 89:1 100:1 104:1 108:1 115:1 120:1 128:1 130:1 143:1 145:1 185:1 223:1 224:1 231:1 318:1 328:1 330:1 333:1 348:1 396:1 488:1 510:1 513:1 603:1 655:1 667:1 674:1 870:1 1108:1 1220:1 1285:1 1300:1 1497:1 1524:1 1526:1 1588:1 1780:1 # edema pulmonar inducido por agentes químicos
2:1 7:1 8:2 10:1 11:1 12:1 14:1 15:1 22:1 26:1 36:1 40:1 44:1 55:1 57:1 67:1 71:1 74:1 81:1 95:1 100:1 108:1 128:1 130:1 143:1 144:1 149:1 152:1 155:1 166:1 169:2 219:1 239:1 281:1 288:1 321:1 325:1 359:1 369:1 373:1 376:1 378:1 396:1 398:1 409:1 411:1 420:1 421:1 457:1 461:1 467:1 468:1 534:1 544:1 545:1 603:1 653:1 654:1 674:1 718:1 745:1 870:1 1080:1 1300:1 1421:1 1526:1 1563:1 1592:1 # hiperlipidemia inducir por sustancia químico
15:1 24:1 27:1 32:1 34:1 43:1 48:1 52:1 64:1 83:1 136:1 212:1 312:1 333:1 356:1 361:1 448:1 542:1 597:1 723:1 764:1 874:1 919:1 1041:1 # neumonitis tóxica
1:1 3:1 5:1 6:1 7:1 21:1 41:1 45:1 47:1 55:1 72:1 110:1 114:1 122:1 128:1 147:1 172:1 274:1 278:1 322:1 413:1 481:1 535:1 563:1 716:1 809:1 1234:1 1716:1 1960:1 1970:1 # efectos de la quimioterapia
3:1 8:1 10:1 11:2 12:1 13:1 14:1 15:1 16:1 18:1 22:1 23:1 26:1 34:1 51:1 67:1 70:1 71:2 72:1 73:1 74:1 78:1 81:1 97:2 103:1 111:1 123:1 131:1 133:1 136:1 143:1 144:1 155:1 166:1 219:1 235:1 279:1 281:1 288:1 299:1 321:1 325:1 338:1 359:1 369:1 373:1 376:1 378:1 383:1 398:1 409:1 411:1 420:1 421:1 438:1 450:1 457:1 461:1 464:1 467:1 468:1 534:1 544:1 545:1 653:1 654:1 662:1 727:1 733:1 745:1 881:1 886:1 985:1 997:1 1049:1 1054:1 1094:1 1120:1 1149:1 1248:1 1250:1 1388:1 1519:1 1616:1 1642:1 1663:1 1686:1 1688:1 1713:1 1801:1 1822:1 1832:1 1902:1 1907:1 1908:1 1912:1 1927:1 1940:1 # inmunoglobulina y específico contra prunus avium ( sustancia )
1:2 2:2 3:4 4:1 10:2 11:1 13:2 16:2 17:1 30:2 36:1 38:1 45:2 57:2 61:2 66:1 69:2 70:2 91:1 102:2 115:1 126:1 129:2 130:1 134:2 146:2 165:2 180:2 183:2 197:2 202:2 203:2 207:2 209:2 225:2 232:1 233:2 237:2 240:2 249:1 252:2 256:2 260:2 262:2 263:2 271:2 273:2 275:2 276:2 277:2 283:2 284:2 285:2 286:2 293:2 294:2 295:2 301:2 302:2 309:2 337:1 379:1 386:1 705:1 764:1 798:1 998:1 1159:1 1301:1 1492:1 1561:1 1795:1 1891:1 1894:1 # estructura de el pared del tórax ( estructura corporal )
10:1 11:1 15:1 19:1 24:1 25:1 27:1 42:1 46:1 55:1 56:1 73:1 83:1 110:1 117:1 119:1 135:1 149:1 156:1 199:1 201:1 368:1 459:1 550:1 640:1 716:1 741:1 743:1 801:1 1118:1 1284:1 1393:1 1409:1 1711:1 1887:1 # comprimir masticable
27:1 30:1 56:1 77:1 80:1 84:1 92:1 128:1 473:1 740:1 856:1 1556:1 # queiletielosis
2:1 14:1 32:1 43:1 48:1 75:1 105:1 113:1 152:1 157:1 159:1 164:1 168:1 170:1 175:1 178:1 182:1 188:1 189:1 191:1 192:1 194:1 211:1 214:1 215:1 216:1 217:1 244:1 248:1 250:1 251:1 264:1 364:1 365:1 366:1 372:2 485:1 486:1 530:2 690:1 1967:1 # chihuahua ( organismo )
6:1 9:1 11:2 12:1 20:1 23:1 34:2 48:1 58:1 62:1 67:1 89:1 97:1 109:1 116:1 131:2 150:1 220:1 332:1 504:1 533:1 660:1 988:1 1190:1 1649:1 1825:1 # concubinato con un niño ( evento )
6:2 12:1 18:1 28:1 35:1 41:1 45:1 57:1 64:1 65:1 73:1 87:1 108:1 146:1 206:1 222:1 274:1 320:1 396:1 507:1 512:1 519:1 541:1 720:1 790:1 830:1 852:1 853:1 855:1 958:1 962:1 963:1 1138:1 1224:1 1435:1 1452:1 1691:1 1701:1 1855:1 # inositol ( producto )
1:1 17:1 32:1 42:1 66:1 103:1 133:1 464:1 797:1 1902:1 # avispa de mar
2:1 7:1 9:1 12:1 14:1 20:1 22:1 32:1 40:1 43:1 44:1 48:2 53:1 54:1 63:1 75:1 105:1 109:1 113:1 157:1 159:1 164:1 168:1 170:1 175:1 178:1 182:1 188:1 189:1 191:1 192:1 194:1 211:1 214:1 215:1 216:1 217:1 227:1 244:1 248:1 250:1 251:1 317:1 364:1 365:1 366:1 371:1 440:1 485:1 486:1 684:1 690:1 865:1 952:1 994:1 1966:1 1979:1 # menidia beryllina (organismo)
8:1 12:1 30:1 67:1 79:1 525:1 1103:1 1274:1 1315:1 # cincel
7:1 8:2 10:1 14:1 22:1 26:1 32:1 67:1 71:1 74:1 80:1 144:1 155:1 166:1 212:1 219:1 261:1 281:1 288:1 310:1 321:1 325:1 359:1 369:1 373:1 376:1 378:1 398:1 409:1 411:1 420:1 421:1 457:1 461:1 467:1 468:1 522:1 534:1 544:1 545:1 616:1 653:1 654:1 745:1 969:1 1159:1 # ciervo axis (sustancia)
1:1 3:1 17:2 24:1 29:1 42:1 57:1 58:1 94:1 264:1 292:1 297:1 298:1 797:1 1494:1 # cucaracha de mar
12:1 18:1 44:1 63:1 65:1 79:1 300:1 303:1 320:1 371:1 # cebollino
5:1 7:1 22:1 28:1 52:1 54:1 76:1 264:1 304:1 363:1 419:1 455:1 458:1 684:1 903:1 910:1 916:1 948:1 949:1 951:1 953:1 1377:1 1438:1 # género chlamydia
8:1 9:1 10:1 14:1 18:1 22:1 26:1 46:1 51:1 55:1 67:1 71:1 74:1 114:1 144:1 155:1 166:1 205:1 219:1 281:1 288:1 289:1 290:1 321:1 325:1 359:1 369:1 373:1 376:1 378:1 398:1 409:1 411:1 420:1 421:1 457:1 461:1 467:1 468:1 534:1 544:1 545:1 638:1 653:1 654:1 745:1 976:1 1372:1 1759:1 # clomifeno (sustancia)
1:2 2:1 8:2 9:1 15:1 28:1 51:1 67:1 80:1 123:1 155:1 205:1 322:1 345:1 370:1 380:1 383:1 502:1 531:1 616:1 638:1 807:1 918:1 968:1 1127:1 1231:1 1260:1 1267:1 1419:1 1427:1 1436:1 1437:1 1439:1 1460:1 1468:1 1510:1 1525:1 1527:1 1530:1 1721:1 1766:1 1767:1 1776:1 1778:1 1783:1 1786:1 1794:1 1799:1 1814:1 1817:1 1818:1 1821:1 # deficiencia de cloro
1:1 2:1 6:1 9:1 18:1 34:1 47:1 48:1 51:1 70:1 114:1 205:1 212:1 253:1 254:1 289:1 290:1 424:1 502:1 638:1 918:1 919:1 1372:1 # cloruto de oxifenonio
2:1 28:1 34:1 51:1 107:1 264:1 336:1 502:1 668:1 754:1 1127:1 1828:1 # chlorophonia
1:3 2:1 3:1 5:1 10:1 13:1 14:1 19:3 24:1 28:2 29:1 33:1 51:2 60:1 62:1 66:1 73:1 78:1 96:1 107:1 117:1 124:1 147:1 167:1 205:1 206:1 280:1 315:1 388:1 399:1 433:1 446:1 493:1 502:1 506:1 527:1 592:1 638:1 754:1 762:1 764:1 822:1 918:1 1127:1 1133:1 1210:1 1280:1 1549:1 1668:1 # atpasas de translocación de protón de cloroplastos
2:1 3:1 6:1 9:2 28:2 45:1 48:2 51:1 57:1 66:1 73:2 77:1 87:1 107:1 108:1 114:2 146:1 149:1 205:1 206:2 274:1 396:1 440:2 442:1 502:1 507:1 541:1 638:1 720:1 754:1 830:1 852:1 853:1 855:1 918:1 958:1 962:1 963:1 977:1 1138:1 1224:1 1351:1 1365:1 1372:2 1435:1 1452:1 1507:1 1677:1 1691:1 1701:1 1855:1 # clorfeniramina + fenilpropanolamina (producto)
2:1 3:1 9:1 48:1 51:1 114:1 149:1 205:1 440:1 442:1 502:1 638:1 918:1 1351:1 1365:1 1372:1 # clorfeniramina
2:1 4:2 7:1 22:1 26:1 30:1 31:1 40:1 44:1 51:1 56:1 90:1 105:1 140:1 205:1 224:1 316:1 327:1 498:1 502:1 638:1 893:1 918:1 944:1 955:1 1010:1 1294:1 1416:1 1433:1 1612:1 1618:1 1710:1 1715:1 1719:1 1727:1 1743:1 1744:1 1747:1 1750:1 # alergia a el clortalidona
7:1 8:1 15:3 17:1 18:1 21:1 22:2 24:1 25:1 27:1 43:1 44:1 45:1 55:1 65:1 76:1 77:1 83:1 104:1 122:1 135:1 141:1 144:1 153:1 195:1 341:1 345:1 367:1 368:1 418:1 428:1 430:1 565:1 732:1 753:1 800:1 836:1 887:1 927:1 1098:1 1178:1 1247:1 1282:1 1283:1 1293:1 1296:1 1304:1 1305:1 1306:1 1314:1 1340:1 1593:1 1730:1 1775:1 # ictericia no hemolítica familiar
3:1 4:1 12:1 13:1 17:1 22:1 23:1 44:1 50:1 51:1 77:1 78:1 111:1 150:1 221:1 232:1 257:1 355:1 428:1 450:1 565:1 878:1 881:1 927:1 985:1 1217:1 1536:1 1593:1 1847:1 1854:1 # vía biliar intralobulillar
1:1 5:1 11:2 14:1 17:1 22:1 27:1 32:1 34:1 44:1 50:1 51:1 58:1 64:1 65:1 77:1 121:1 131:1 140:1 150:1 218:1 221:1 312:1 356:1 391:1 428:1 448:1 565:1 650:1 676:1 682:1 794:1 803:1 896:1 901:1 908:1 927:1 1392:1 1536:1 1593:1 1854:1 # cálculo de vía biliar con colangitis
8:1 17:1 22:1 28:1 32:1 35:1 41:1 44:1 77:1 149:1 150:1 190:1 222:1 258:1 381:1 428:1 526:1 565:1 927:1 1536:1 1593:1 1800:1 1831:1 # cirrosis biliar
1:2 7:1 30:1 31:1 35:1 40:1 41:1 43:1 47:1 53:1 54:1 91:1 95:1 115:1 132:1 193:1 222:1 382:1 423:1 499:1 646:1 724:1 804:1 1310:1 1325:1 1571:1 # epidermosis del oído medio
5:1 7:1 9:1 10:1 11:1 16:1 21:1 26:1 28:1 54:1 56:1 65:2 80:1 84:1 102:1 122:1 304:1 390:1 431:1 466:1 650:1 1226:1 1353:1 1562:1 1833:1 1944:1 # colesterol en la dieta
1:2 3:1 5:1 7:2 10:1 11:1 12:1 16:1 17:1 20:1 21:2 28:1 29:1 30:1 55:1 56:1 64:1 65:2 66:1 84:1 91:1 102:1 109:1 122:2 132:1 249:1 298:1 304:1 390:1 423:1 431:1 447:1 483:1 650:1 945:1 1215:1 1226:1 1317:1 1353:1 1562:1 1746:1 1833:1 1850:1 1944:1 # kit para la determinación del colesterol
1:1 7:2 9:1 14:1 26:1 37:1 49:1 53:1 80:1 114:1 115:1 121:1 132:1 140:1 148:1 288:1 324:1 387:1 423:1 441:1 499:1 689:1 803:1 815:1 843:1 912:1 931:1 937:1 969:1 1037:1 1053:1 1059:1 1062:1 1072:1 1074:1 1076:1 1081:1 1085:1 1101:1 1104:1 1117:1 1126:1 1129:1 1130:1 1132:1 1141:1 1142:1 1143:1 1150:1 1151:1 1153:1 1174:1 1175:1 1183:1 1392:1 # enfermedad de tangier
8:1 9:1 10:1 11:1 12:1 14:2 15:1 21:1 22:1 23:2 26:1 27:1 44:1 65:1 67:1 71:1 74:1 89:1 120:1 135:1 143:1 144:1 145:1 155:1 158:1 166:1 185:1 219:1 281:1 288:1 321:1 325:1 328:1 330:1 359:1 362:1 369:1 371:1 373:1 376:1 378:1 398:1 409:1 411:1 420:1 421:1 457:1 461:1 467:1 468:1 534:1 544:1 545:1 559:1 623:1 650:1 653:1 654:1 677:1 745:1 961:1 1032:1 # agente anticolinérgico (sustancia)
10:1 11:1 12:1 15:2 17:1 19:1 24:1 26:1 32:1 34:1 44:1 48:2 65:1 71:1 93:1 105:1 140:1 163:1 166:1 170:1 185:1 208:1 279:1 292:1 371:1 410:1 417:1 487:1 559:1 650:1 665:1 678:1 902:1 919:1 944:1 1835:1 1923:1 1928:1 # agonistas colinérgicos muscarínicos
14:1 42:1 48:1 51:1 65:1 71:1 193:1 231:1 264:1 336:2 340:1 826:1 833:1 879:1 1458:1 # choloepus hoffmanni
4:1 5:1 11:1 15:1 17:2 24:1 27:1 28:1 34:1 50:1 58:1 90:1 96:1 100:1 131:1 135:1 198:1 210:1 218:1 228:1 346:1 407:1 422:1 463:1 508:1 524:1 585:1 664:1 676:1 693:1 706:1 717:1 762:1 828:1 942:1 1022:1 1045:1 1214:1 1451:1 1577:1 1596:1 1772:1 1877:1 1911:1 1932:1 1981:1 1999:1 # condrocalcinosis articular
9:1 11:1 14:1 18:1 20:1 28:1 29:1 34:1 100:1 107:1 124:1 131:1 210:1 311:1 446:1 463:1 557:1 652:1 693:1 754:1 828:1 1022:1 1369:1 # enano acondroplásico
11:1 12:1 27:1 28:1 34:1 64:1 100:1 131:1 210:1 312:1 360:1 463:1 580:1 693:1 828:1 1022:1 1754:1 # condroitinsulfatasas
4:1 5:1 11:1 28:1 34:1 42:1 46:2 52:1 100:1 127:1 131:1 210:1 230:1 247:1 331:1 403:1 463:1 693:1 828:1 904:1 939:1 964:1 1022:1 1322:1 # condromalacia neom
1:3 3:1 5:2 7:1 8:2 9:1 14:1 15:1 17:2 20:1 22:1 24:1 27:1 28:1 29:2 30:2 44:1 50:2 52:1 58:1 69:1 90:2 91:1 93:1 98:2 135:1 145:1 147:1 185:1 198:1 218:1 278:1 287:1 292:1 297:1 330:1 346:1 407:2 412:1 454:1 455:1 508:1 565:1 585:1 592:1 614:1 664:1 717:1 722:1 882:1 921:1 942:1 1021:1 1030:1 1214:1 1577:1 1596:1 1772:1 1785:1 1835:1 1877:1 1911:1 1921:1 1932:1 1981:1 # degeneración del cartílago de el articulación rotuliana
5:1 8:1 9:1 11:2 15:1 17:1 18:1 19:1 24:1 27:1 28:1 34:1 35:1 36:1 37:1 41:1 43:1 46:1 60:1 74:1 80:1 83:1 100:1 123:1 131:1 169:1 201:1 205:1 210:1 213:1 280:1 290:1 329:1 332:1 357:1 383:1 463:1 469:1 494:1 526:1 529:1 593:1 616:1 651:1 693:1 721:1 828:1 831:1 1022:1 1091:1 1291:1 1335:1 1391:1 1446:1 1495:1 1637:1 # condrosarcoma, no clasificado como subtipo en cie-o
10:1 11:1 12:1 16:2 21:1 28:1 34:1 67:1 79:1 100:1 102:1 131:1 172:1 200:1 210:1 390:1 463:1 693:1 828:1 879:1 1022:1 1103:1 1315:1 1729:1 1944:1 # esguince condroesternal
3:1 14:1 27:1 48:1 53:1 64:1 104:1 137:1 159:1 282:1 312:1 388:1 542:1 725:1 1656:1 # membranitis
2:1 8:1 10:1 11:1 15:1 17:1 19:1 24:1 25:1 26:1 35:1 47:1 53:1 84:1 96:1 117:1 213:1 259:1 292:1 386:1 466:1 515:1 521:1 593:1 620:1 659:1 698:1 728:1 762:1 902:1 1131:1 1374:1 1405:1 1841:1 # coriocarcinoma metastásico
1:1 5:3 7:1 9:1 17:1 19:1 23:1 24:1 26:1 29:1 30:2 35:1 41:1 51:1 60:1 63:1 77:1 79:1 81:1 89:1 95:1 116:1 124:2 126:1 152:1 169:1 204:1 228:1 239:1 280:1 315:2 329:1 347:1 374:1 433:1 454:1 469:1 476:1 494:1 553:1 590:1 672:1 683:1 708:1 718:1 839:1 923:1 1080:1 1225:1 1421:1 1563:1 1592:1 1843:1 # hiperplasia vellosa capilar de el placenta
2:2 8:1 11:1 15:1 16:1 18:1 24:1 25:1 27:1 38:1 47:1 72:1 81:1 83:1 84:1 123:1 133:1 258:1 259:1 290:1 338:1 383:1 386:1 600:1 620:1 727:1 740:1 783:1 886:1 906:1 1073:1 1091:1 1102:1 1149:1 1250:1 1291:1 1388:1 1391:1 1551:1 1880:1 # coriorretinitis no especificada
1:1 2:1 11:1 13:1 22:1 28:2 40:1 62:1 123:1 151:1 340:1 353:1 360:1 382:1 386:1 658:1 947:1 1077:1 1127:1 1532:1 1625:1 1754:1 # atrofia coroidea
2:1 11:1 27:1 28:1 32:1 40:1 54:1 64:1 312:1 356:1 360:1 386:1 448:1 658:1 865:1 1127:1 1754:1 # coroiditis
1:1 3:1 4:1 7:1 8:1 21:1 29:1 30:1 33:1 39:1 51:1 57:1 65:1 68:1 86:1 91:1 98:1 99:1 122:1 177:1 184:1 205:1 278:1 297:1 406:1 438:1 833:1 921:1 1155:1 1157:1 1234:1 1738:1 1785:1 1844:1 1921:1 # alteración del nucléolo
3:1 7:1 8:1 15:1 28:1 29:1 34:1 41:1 43:1 46:1 47:1 55:1 98:1 119:1 187:1 227:1 258:1 297:1 357:1 403:1 404:1 405:1 564:1 603:1 751:1 857:1 858:1 921:1 1352:1 1425:1 1576:1 1871:1 1966:1 # aberraciones cromosómicas
1:1 8:1 15:1 28:1 30:1 33:1 39:1 41:1 43:1 46:1 55:1 56:1 68:1 72:1 86:1 91:1 99:1 187:1 357:1 403:1 603:1 783:1 857:1 1352:1 1371:1 1871:1 # deleción cromosómica
8:1 15:2 24:1 28:1 29:1 39:1 41:1 43:1 44:1 46:1 55:1 83:1 86:1 98:1 108:1 124:1 176:1 177:1 187:1 357:1 403:1 527:1 568:1 591:1 601:1 603:1 604:1 606:1 636:1 857:1 1308:1 1352:1 1871:1 1913:1 # duplicación cromosómico
7:1 14:1 18:1 19:1 21:1 22:1 25:1 28:1 29:1 41:1 42:1 43:1 45:1 46:2 82:1 122:1 153:1 162:1 187:1 230:1 245:1 255:1 311:1 357:1 403:1 418:1 715:1 732:1 750:1 836:1 857:1 882:1 883:1 892:1 907:1 1093:1 1125:1 1198:1 1212:1 1711:1 1730:1 1860:1 # cromosomas bacterianos
28:1 41:1 42:1 43:1 46:2 82:1 187:1 230:1 357:1 403:1 668:1 750:1 857:1 # cromosoma ph1
3:1 4:1 5:1 10:1 13:1 16:1 17:1 28:1 30:1 41:1 42:1 43:1 45:1 46:2 50:1 57:1 61:1 69:1 70:1 79:1 82:1 85:1 102:1 106:1 129:1 134:1 146:1 160:1 165:1 180:1 183:1 187:1 197:1 198:1 202:1 203:1 207:1 209:1 225:1 228:1 230:1 233:1 237:1 240:1 252:1 256:1 260:1 262:1 263:1 271:1 273:1 275:1 276:1 277:1 283:1 284:1 285:1 286:1 293:1 294:1 295:1 301:1 302:1 309:1 357:1 372:1 403:1 422:1 750:1 857:1 1185:1 1274:1 1650:1 1706:1 # cromosoma sexual ( estructura celular )
9:1 11:1 12:1 15:1 27:1 32:1 33:1 48:2 53:1 64:1 121:1 140:1 143:1 187:1 312:1 317:1 356:1 440:1 448:1 487:1 536:1 973:1 1392:1 1472:1 1523:1 1541:1 1602:1 1664:1 1909:1 # meningitis crónico
8:1 15:1 24:1 29:1 31:1 32:1 33:1 35:1 40:1 41:1 48:1 83:1 98:1 187:1 190:1 222:1 224:1 348:1 381:1 487:1 536:1 595:1 1043:1 1205:1 1227:1 1285:1 1472:1 1523:1 1602:1 1676:1 1909:1 # acidosis crónica
5:1 8:1 11:1 12:1 15:1 29:1 33:1 39:1 42:1 48:1 54:1 71:1 76:1 82:1 86:1 98:1 143:1 148:1 177:1 187:1 290:1 313:1 471:1 487:1 492:1 536:1 846:1 890:1 1377:1 1472:1 1523:1 1541:1 1602:1 1671:1 1909:1 # inflamación crónico difuso
1:2 4:2 9:1 15:1 16:2 17:1 21:1 23:1 24:2 25:1 26:1 30:1 33:1 42:1 48:1 80:1 83:1 89:1 91:1 113:1 187:1 226:1 247:1 292:1 327:1 339:1 347:1 406:1 487:1 536:1 546:1 590:1 1043:1 1046:1 1270:1 1360:1 1472:1 1490:1 1523:1 1602:1 1844:1 1909:1 # caries crónica del esmalte dental
7:1 12:1 27:1 32:1 35:1 64:1 81:1 103:1 121:1 124:1 126:1 140:2 152:1 169:1 173:1 239:1 312:1 356:1 448:1 553:1 652:1 718:1 728:1 973:1 1080:1 1392:1 1421:1 1563:1 1592:1 1864:1 # gingivitis hiperplásica
3:1 10:1 11:1 14:1 15:3 17:1 22:1 27:1 28:1 33:1 48:2 55:1 66:1 104:1 135:1 143:1 159:1 187:2 195:1 249:1 254:1 388:1 459:1 487:1 536:1 603:1 666:1 800:1 860:1 1265:1 1393:1 1472:1 1523:1 1541:1 1602:1 1909:1 1958:1 # hemicrania paroxística crónico
10:1 11:2 15:1 16:1 17:1 20:1 27:1 33:2 34:2 39:1 43:1 48:1 50:1 68:1 102:1 121:1 131:1 143:1 145:1 187:1 223:1 231:1 318:1 333:1 459:1 487:1 488:1 510:1 536:1 691:1 922:1 1108:1 1220:1 1472:1 1523:1 1524:1 1541:1 1602:1 1652:1 1765:1 1909:1 # congestión pulmonar crónico
11:1 15:1 33:1 38:1 48:1 80:1 123:1 137:1 143:1 187:1 300:1 487:1 536:1 840:1 1107:1 1472:1 1523:1 1541:1 1602:1 1909:1 # fiebre q crónico
1:1 2:1 7:1 15:2 24:2 27:2 32:1 33:1 38:1 42:1 48:1 62:1 64:1 83:2 85:1 132:1 187:1 258:1 300:1 303:1 312:1 356:1 408:1 423:1 448:1 487:1 536:1 596:1 644:1 724:1 856:1 1043:1 1102:1 1376:1 1472:1 1523:1 1551:1 1602:1 1769:1 1879:1 1909:1 1980:1 # dermatitis seborreica crónica
1:1 7:1 9:2 30:1 37:1 49:1 53:1 74:1 75:1 76:1 80:1 85:1 91:1 92:1 114:1 115:1 132:1 148:1 150:1 167:1 282:1 324:1 370:1 387:1 423:1 441:1 499:1 642:1 689:1 815:1 843:1 912:1 931:1 937:1 1037:1 1053:1 1059:1 1062:1 1072:1 1074:1 1076:1 1081:1 1085:1 1101:1 1104:1 1117:1 1126:1 1129:1 1130:1 1132:1 1141:1 1142:1 1143:1 1150:1 1151:1 1153:1 1174:1 1175:1 1183:1 1190:1 1741:1 1897:1 # enfermedad del sueño gambiense
1:1 11:1 13:1 15:1 17:1 22:1 25:1 28:1 30:1 31:1 33:1 37:1 42:1 48:1 51:1 62:1 63:1 75:1 76:1 77:1 91:1 123:1 143:1 171:1 187:1 226:1 340:1 353:1 487:1 536:1 697:1 797:1 824:1 846:1 923:1 1077:1 1472:1 1523:1 1532:1 1541:1 1602:1 1625:1 1673:1 1690:1 1848:1 1909:1 # atrofia amarillo crónico del hígado
2:1 14:1 29:1 32:1 43:1 48:1 56:1 75:1 85:1 105:1 111:1 113:1 127:1 136:1 157:1 159:1 162:1 164:1 168:1 170:1 175:1 178:1 182:1 188:1 189:1 191:1 192:1 194:1 211:1 214:1 215:1 216:1 217:1 235:1 244:1 248:1 250:1 251:1 264:1 361:1 364:1 365:1 366:1 485:1 486:1 690:1 715:1 1245:1 1667:1 1823:1 # chryseobacterium gleum (organismo)
1:1 30:1 36:1 70:1 91:1 116:1 176:1 186:1 1445:1 1950:1 # grupo ve - 1 del cdc
7:1 11:1 28:1 52:1 82:1 96:2 161:1 264:1 304:1 363:1 419:1 455:1 458:1 903:1 910:1 916:1 948:1 949:1 951:1 953:1 1036:1 1206:1 1845:1 # género chrysococcyx
2:1 4:1 7:1 14:1 28:1 32:1 41:1 43:1 48:1 52:1 66:1 75:1 82:1 105:1 113:1 133:1 157:1 159:1 164:1 168:1 170:1 175:1 178:1 182:1 188:1 189:1 191:1 192:1 194:1 211:1 214:1 215:1 216:1 217:1 244:1 248:1 250:1 251:1 264:1 304:1 363:1 364:1 365:1 366:1 419:1 455:1 458:1 485:1 486:1 690:1 903:1 910:1 916:1 948:1 949:1 951:1 953:1 1943:1 # género chrysospalax ( organismo )
1:1 3:1 4:1 7:1 8:1 15:1 21:1 28:1 29:1 30:1 33:1 39:1 46:1 51:1 55:1 68:1 77:1 86:1 98:1 99:1 122:1 128:1 172:1 177:1 184:1 187:1 278:1 297:1 406:1 413:1 603:1 857:1 921:1 957:1 976:1 1155:1 1157:1 1234:1 1759:1 1785:1 1844:1 1921:1 # alteración de el quilomicrones
1:1 8:1 15:1 24:1 31:1 37:1 40:1 83:1 151:1 171:1 360:1 382:1 658:1 947:1 1495:1 1608:1 # cicadoidea
2:1 8:1 11:1 13:1 14:1 15:1 20:1 24:1 25:1 52:1 59:1 62:1 83:1 139:1 151:1 354:1 386:1 414:1 614:1 991:1 1532:1 1608:1 # cicatriz corneana
2:1 8:1 15:1 26:1 42:1 58:1 253:1 346:1 577:1 681:1 1417:1 1608:1 # cicuta major
1:1 8:1 9:1 10:1 11:1 16:1 22:1 26:2 34:1 48:1 64:1 67:1 71:1 81:1 85:1 102:1 121:1 131:1 144:1 155:1 166:1 219:1 267:1 363:1 380:1 419:1 427:1 458:1 531:1 542:1 661:1 691:1 748:1 799:1 811:1 889:1 922:1 999:1 1023:1 1024:1 1026:1 1063:1 1064:1 1068:1 1070:1 1071:1 1191:1 1192:1 1195:1 1313:1 1316:1 1367:1 1447:1 1515:1 1570:1 1583:1 1789:1 1888:1 # ausencia congénita de pestaña
1:1 2:1 3:1 4:2 7:1 8:2 9:1 13:1 14:1 15:1 17:1 18:1 21:1 22:1 23:1 29:1 30:1 33:1 39:1 42:1 43:1 44:1 46:1 51:1 65:2 68:1 77:1 79:1 86:1 89:1 91:1 98:1 99:1 122:1 140:1 174:1 177:1 184:1 221:1 230:1 247:1 278:1 297:1 311:1 406:1 428:1 430:1 442:1 443:1 450:1 509:1 514:1 561:1 565:1 589:1 665:1 678:1 833:1 921:1 927:1 1029:1 1040:1 1067:1 1144:1 1155:1 1157:1 1225:1 1234:1 1240:1 1242:1 1249:1 1252:1 1255:1 1272:1 1295:1 1309:1 1312:1 1322:1 1337:1 1339:1 1365:1 1397:1 1407:1 1410:1 1449:1 1455:1 1459:1 1572:1 1579:1 1584:1 1585:1 1593:1 1752:1 1753:1 1785:1 1787:1 1844:1 1862:1 1921:1 1931:1 1934:1 2001:1# alteración del centríolo ciliar (anomalía morfológica)
1:1 2:1 3:1 5:1 6:1 11:1 17:1 30:1 31:3 37:1 43:1 46:1 50:1 66:2 74:1 87:1 91:1 97:1 100:1 108:1 126:1 171:1 198:1 201:1 235:1 249:1 298:1 323:1 349:1 350:1 357:1 377:1 483:1 500:1 540:1 652:1 678:1 721:1 792:1 914:1 1128:1 1201:1 1300:1 1749:1 1758:1 # glándula sudorípara del párpado [como un todo]
2:1 7:1 14:1 21:1 25:1 29:1 30:1 32:1 41:1 43:1 45:1 48:1 50:1 51:1 63:1 65:1 75:1 79:1 82:1 105:1 106:1 113:1 122:1 153:1 157:1 159:1 162:1 164:1 168:1 170:1 175:1 178:1 182:1 188:1 189:1 191:1 192:1 194:1 211:1 214:1 215:1 216:1 217:1 244:1 248:1 250:1 251:1 255:1 332:1 361:1 364:1 365:1 366:1 374:1 391:1 418:1 485:1 486:1 690:1 708:1 715:1 732:1 733:1 750:1 836:1 883:1 892:1 1093:1 1125:1 1185:1 1198:1 1209:1 1274:1 1730:1 1860:1 1961:1 # eubacterium cellulosolvens (organismo)
4:1 8:1 11:1 12:1 20:1 24:1 25:1 29:1 46:1 55:1 73:1 79:1 84:1 109:1 110:1 149:1 156:1 201:1 415:1 524:1 525:1 550:1 676:1 716:1 741:1 801:1 1118:1 1284:1 1521:1 1607:1 1643:1 1746:1 1887:1 1999:1 # cinacalcet , 90 mg , comprimir
8:1 11:1 12:2 17:1 20:2 25:2 46:1 55:1 73:1 109:2 110:1 149:1 156:1 201:1 226:1 354:1 415:1 525:1 550:1 716:1 741:1 801:1 1108:1 1118:1 1284:1 1336:1 1643:1 1887:1 1925:1 # cinarizina , 15 mg , comprimir
5:1 8:2 12:2 18:2 29:1 50:1 74:1 98:1 198:1 254:1 320:2 415:1 496:1 497:1 525:2 794:1 905:1 1135:2 1271:1 1578:1 1734:1 1898:1 # cinoxacino, 250 mg, cápsula
1:1 8:1 19:1 26:1 28:1 51:1 53:1 73:1 76:1 82:1 84:1 160:1 169:1 206:1 254:1 340:1 466:1 471:1 497:2 521:1 869:1 902:1 1077:1 1560:1 1841:1 # ciprofloxacina + dexametasona
8:1 10:1 11:1 12:1 14:1 18:1 22:1 26:1 46:1 67:1 71:1 74:1 96:1 97:1 144:1 155:1 156:1 166:1 201:1 219:1 279:1 281:1 288:1 321:1 325:1 359:1 369:1 373:1 376:1 378:1 398:1 409:1 411:1 420:1 421:1 457:1 461:1 467:1 468:1 534:1 544:1 545:1 550:1 653:1 654:1 745:1 1036:1 1054:1 1118:1 1651:1 1663:1 1686:1 1832:1 1907:1 1908:1 1927:1 1940:1 # inmunocomplejo ( sustancia )
11:1 14:1 15:1 23:1 25:1 27:1 37:1 50:1 128:1 135:1 143:1 149:2 158:1 172:1 185:1 200:1 362:1 413:1 623:1 677:1 872:1 961:1 1009:1 1032:1 1321:1 # anticoagulantes adquirir
6:1 7:1 23:1 28:1 34:2 145:1 220:1 254:1 304:1 641:1 662:1 730:1 760:1 1287:1 # gerontoxon
8:1 25:1 28:2 52:1 58:1 61:1 97:1 123:1 137:1 149:1 163:1 167:1 187:1 213:1 314:1 340:1 361:1 925:1 984:1 1002:1 1041:1 1077:1 1366:1 1444:1 1625:1 1683:1 1858:1 1937:1 # neurofibroma circunscripto
4:1 8:1 11:1 15:2 24:2 27:1 28:1 32:1 35:1 41:1 44:1 83:2 135:1 149:1 190:1 193:1 195:1 222:1 258:1 368:1 381:1 389:1 526:1 543:1 601:1 607:1 676:1 875:1 1128:1 1600:1 1763:1 1800:1 1831:1 1913:1 1999:1 # cirrosis hepática alcohólica
1:1 5:1 8:1 9:1 28:1 32:1 35:1 41:1 52:1 72:1 149:1 190:1 222:1 258:1 381:1 452:1 526:1 1800:1 1831:1 # cirrosis de laennec
1:1 19:1 28:1 30:1 32:1 35:1 38:1 41:1 67:1 91:1 123:1 137:1 151:1 187:1 190:1 222:1 314:1 323:1 381:1 526:1 701:1 1002:1 1128:1 1444:1 1582:1 1800:1 1937:1 # fibrosis del páncreas
9:1 14:1 17:2 20:1 24:2 37:1 49:1 54:1 80:1 85:1 167:1 234:1 292:1 370:1 505:1 614:1 642:1 909:1 1050:1 1078:1 1513:1 1784:1 # cardar canadiense
1:1 8:1 9:2 13:1 21:1 23:2 28:1 37:1 47:1 49:1 53:1 54:1 76:1 79:1 80:1 89:2 115:1 120:1 150:1 282:1 324:1 328:1 353:1 370:1 377:1 450:1 499:1 646:1 733:1 752:1 804:1 1225:1 1552:1 1571:1 1572:1 1897:1 # centro de ciudad ( medio ambiente )
1:1 3:1 6:2 8:1 9:1 13:1 18:1 28:1 45:1 46:1 51:1 55:1 57:1 62:1 64:1 73:1 78:1 87:1 108:1 114:1 146:1 196:1 205:1 206:1 274:1 289:1 290:1 396:1 445:1 507:1 541:1 638:1 692:1 720:1 830:1 852:1 853:1 855:1 864:1 958:1 962:1 963:1 976:1 1138:1 1224:1 1372:1 1435:1 1452:1 1669:1 1691:1 1701:1 1759:1 1855:1 # citrato de clomifeno (producto)
1:1 3:1 4:1 6:1 8:3 10:1 13:1 14:1 22:1 24:1 26:1 47:1 62:1 64:1 67:1 71:1 74:1 78:1 144:1 155:1 166:1 196:1 219:1 281:1 288:1 321:1 325:1 359:1 369:1 373:1 376:1 378:1 398:1 404:1 409:1 411:1 420:1 421:1 445:1 457:1 461:1 467:1 468:1 524:1 534:1 544:1 545:1 653:1 654:1 676:1 692:1 745:1 864:1 1669:1 1999:1 # citrato de calcio (sustancia)
1:1 2:1 8:2 13:1 14:1 16:1 21:1 28:1 29:1 32:1 43:1 45:1 48:1 64:1 72:1 75:1 80:1 81:1 105:1 111:1 113:1 133:1 157:1 159:1 162:1 164:1 168:1 170:1 175:1 178:1 182:1 188:1 189:1 191:1 192:1 194:1 211:1 214:1 215:1 216:1 217:1 244:1 248:1 250:1 251:1 255:1 338:1 353:1 364:1 365:1 366:1 485:1 486:1 616:1 690:1 715:1 727:1 732:1 783:1 864:1 883:1 886:1 1093:1 1125:1 1149:1 1245:1 1250:1 1388:1 1667:1 1669:1 1880:1 1885:1 1972:1 # especie de citrobacter (organismo)
1:1 5:1 8:2 10:1 13:1 14:1 21:1 22:1 26:1 28:1 29:1 30:1 34:1 52:1 64:2 67:1 71:1 74:1 79:1 144:1 155:1 166:1 219:1 281:1 288:1 321:1 325:1 353:1 358:1 359:1 369:1 373:1 376:1 378:1 398:1 409:1 411:1 420:1 421:1 457:1 461:1 467:1 468:1 534:1 538:1 544:1 545:1 573:1 602:1 653:1 654:1 683:1 730:1 745:1 856:1 864:1 1659:1 1669:1 # aceite de citronela ( sustancia )
11:1 13:1 15:1 25:1 41:1 143:1 367:1 414:1 655:1 1120:1 1222:1 1304:1 1588:1 1900:1 # cítricos
3:1 14:1 17:2 20:1 42:1 76:1 93:1 105:1 298:1 388:1 688:1 797:1 846:1 1108:1 1977:1 # naranja amargo
6:1 8:1 9:1 26:1 48:1 64:1 147:1 440:1 452:1 864:1 1993:1 # cittotaenia
3:1 6:1 11:2 12:1 15:1 16:1 17:1 27:1 32:1 35:2 36:1 38:1 41:1 46:1 54:1 60:1 64:1 66:1 73:1 84:1 95:1 111:1 133:1 143:1 156:1 173:1 201:1 222:1 249:1 296:1 298:1 312:1 393:1 472:1 483:1 528:1 548:1 550:1 552:1 659:1 666:1 673:1 699:1 790:1 885:1 1083:1 1118:1 1284:1 1347:1 1378:1 1385:1 1703:1 1707:1 1779:1 1810:1 1813:1 # pinza para compresa, dispositivo (objeto físico)
2:1 5:2 7:1 14:1 19:2 32:1 43:2 48:1 75:1 85:1 105:1 107:1 113:1 124:1 132:1 157:1 159:1 164:1 168:1 170:1 175:1 178:1 182:1 188:1 189:1 191:1 192:1 194:1 195:1 205:1 211:1 214:1 215:1 216:1 217:1 244:1 248:1 250:1 251:1 280:2 315:1 364:1 365:1 366:1 423:1 433:1 446:1 485:1 486:1 493:1 506:1 690:1 744:1 793:1 # clase thermoplasmata ( organismo )
1:2 3:1 8:2 9:1 11:1 13:1 14:1 15:1 25:1 40:1 41:1 54:1 57:1 60:1 61:1 67:1 77:1 78:1 80:1 106:1 123:1 155:1 235:1 322:1 345:1 370:1 377:1 380:1 383:1 388:1 406:1 494:1 531:1 616:1 655:1 737:1 807:1 865:1 926:1 968:1 982:1 1210:1 1231:1 1260:1 1267:1 1302:1 1419:1 1427:1 1436:1 1437:1 1439:1 1460:1 1468:1 1510:1 1525:1 1527:1 1530:1 1721:1 1766:1 1767:1 1776:1 1778:1 1783:1 1786:1 1794:1 1799:1 1808:1 1814:1 1817:1 1818:1 1821:1 # deficiencia de udpglucosa-hexosa-1-fosfato uridiltransferasa
1:2 5:2 9:1 12:1 13:1 17:1 20:2 21:1 25:1 28:1 60:1 62:1 73:1 76:1 109:1 147:1 167:1 199:1 205:1 206:1 208:1 228:1 282:1 414:1 517:1 592:1 642:1 710:1 809:1 1034:1 1133:1 1263:1 1275:1 1298:1 1382:1 1532:1 1558:1 1601:1 1692:1 1740:1 1807:1 1819:1 1881:1 1884:1 1892:1 1893:1 1895:1 1929:1 1930:1 1939:1 # proteína de ensamblar de clatrina
1:2 3:2 5:4 6:1 10:1 13:1 15:1 16:1 17:2 24:1 30:1 45:1 46:1 50:1 57:1 58:1 61:1 62:1 69:1 70:1 91:1 102:1 103:1 124:1 129:1 134:1 146:1 165:1 180:1 183:1 196:1 197:1 198:1 202:1 203:1 205:1 207:1 209:1 218:1 225:1 228:1 233:1 237:1 240:1 252:1 256:1 260:1 262:1 263:1 271:1 273:1 275:1 276:1 277:1 283:1 284:1 285:1 286:1 292:1 293:1 294:1 295:1 298:1 301:1 302:1 309:1 315:1 346:1 422:1 464:1 508:1 664:1 706:1 710:1 942:1 1451:1 1803:1 1902:1 1985:1 1989:1 # estructura de la cara clavicular del omóplato
1:3 2:1 3:1 6:1 8:1 22:1 29:2 30:1 33:1 39:1 44:1 45:1 55:1 61:1 68:1 81:1 86:1 98:1 99:1 101:1 104:1 129:1 141:1 169:1 177:1 184:1 193:1 231:1 255:1 274:1 297:1 860:1 921:1 986:1 1080:1 1155:1 1157:1 1428:1 1589:1 1728:1 # factor de depuración de el lipemia
1:1 7:1 9:1 28:1 56:1 87:1 100:1 205:1 210:1 304:1 339:1 507:1 680:1 693:1 955:1 1423:1 1824:1 # clerodendrum
2:1 3:2 13:1 17:1 24:1 31:1 37:1 38:1 42:1 50:1 66:1 76:1 108:1 171:1 193:1 298:1 337:1 540:1 676:1 797:1 846:1 899:1 941:1 1356:1 1846:1 1963:1 # dulcamara trepadora
11:2 15:2 47:1 48:1 55:1 128:1 143:2 150:1 205:1 208:1 430:1 487:1 603:1 674:1 1541:1 # bioquímico clínico
1:1 14:1 17:1 30:1 42:1 121:1 145:1 797:1 803:1 1652:1 # angel de mar
4:1 7:1 8:1 12:1 18:1 29:1 33:1 37:1 38:1 39:1 44:1 47:1 60:1 65:1 68:1 86:1 99:1 116:1 128:1 151:1 161:1 172:1 205:1 238:1 319:1 320:1 413:1 460:1 482:1 490:1 495:1 635:1 701:1 738:1 1095:1 1100:1 1116:1 1136:1 1235:1 1276:1 1327:1 1328:1 1329:1 1332:1 1346:1 1348:1 1349:1 1350:1 1501:1 1547:1 1575:1 1640:1 1679:1 1682:1 1685:1 1696:1 1697:1 1699:1 1700:1 1729:1 1731:1 1732:1 # reacción adversa al clioquinol
1:1 5:1 14:1 16:1 17:1 21:1 22:1 23:1 25:1 63:1 112:1 120:1 158:1 226:1 245:1 489:1 554:1 667:1 676:1 882:1 1780:1 # variantes de la llc
4:1 7:1 19:1 22:1 26:1 30:1 34:1 51:1 56:1 82:1 84:1 105:1 111:1 140:1 205:1 227:1 466:1 498:1 638:1 893:1 902:1 944:1 955:1 985:1 1294:1 1560:1 1612:1 1618:1 1710:1 1715:1 1719:1 1727:1 1743:1 1744:1 1747:1 1750:1 # alergia a el clobetasona
18:1 32:1 34:1 51:1 107:1 152:1 205:1 638:1 668:1 1384:1 1681:1 1828:1 # clonophis
8:1 12:1 15:1 18:1 24:1 29:1 31:2 33:1 35:1 37:1 38:1 39:1 40:1 51:1 54:1 64:1 68:1 69:1 83:1 86:1 95:1 98:1 99:1 100:1 107:1 171:1 177:1 184:1 186:1 205:1 224:1 299:1 372:1 638:1 790:1 838:1 851:1 1088:1 1495:1 1526:1 1638:1 1826:1 # clopidogrel no indicado (situación)
2:1 10:1 13:1 14:1 17:1 24:1 25:1 32:2 40:1 41:1 43:1 48:2 51:1 54:1 59:1 75:1 105:1 113:1 134:1 157:1 159:1 164:1 168:1 170:2 175:1 178:1 182:1 188:1 189:1 191:1 192:1 194:1 205:1 211:1 214:1 215:1 216:1 217:1 244:1 248:1 250:1 251:1 292:1 364:1 365:1 366:1 414:1 485:1 486:1 523:1 638:1 690:1 708:1 733:1 737:1 865:1 # clostridium carnis ( organismo )
2:1 8:1 10:1 13:1 15:1 25:1 32:1 35:1 36:1 40:1 41:1 51:1 54:2 56:1 77:1 85:1 123:1 130:1 134:1 190:1 193:1 205:1 290:1 345:1 383:1 414:1 496:1 523:1 638:1 708:1 733:1 737:1 807:1 865:1 1339:1 1671:1 1947:1 # sepsis por clostridium difficile
2:1 10:1 13:1 14:1 17:1 25:2 26:1 32:1 40:1 41:1 43:1 48:1 51:1 53:1 54:1 75:1 84:1 105:1 110:1 113:1 123:1 134:1 136:1 157:1 159:1 164:1 168:1 170:1 175:1 178:1 182:1 188:1 189:1 191:1 192:1 194:1 205:1 211:1 214:1 215:1 216:1 217:1 226:1 244:1 248:1 250:1 251:1 364:1 365:1 366:1 414:1 466:1 485:1 486:1 521:1 523:1 576:1 638:1 690:1 708:1 733:2 737:1 816:1 865:1 1003:1 1094:1 1841:1 1961:1 # clostridium fimetarium (organismo)
2:1 4:1 10:1 13:1 14:1 25:1 32:1 40:1 41:1 43:1 48:1 51:2 54:1 75:1 77:1 94:1 105:1 106:1 107:1 113:1 134:1 136:1 152:1 157:1 159:1 164:1 168:1 170:1 175:1 178:1 182:1 188:1 189:1 191:1 192:1 194:1 205:1 211:1 214:1 215:1 216:1 217:1 244:1 248:1 250:1 251:1 291:1 364:1 365:1 366:1 414:1 485:1 486:1 523:1 638:1 668:1 690:1 708:1 733:1 737:1 865:1 1217:1 1828:1 1984:1 # clostridium halophilum ( organismo )
2:1 9:1 10:1 13:1 14:2 18:1 25:1 27:1 32:1 40:1 41:1 42:1 43:1 48:1 51:1 54:1 75:1 105:1 113:1 121:1 134:1 145:1 147:1 157:1 159:1 164:1 168:1 170:1 175:1 178:1 182:1 188:1 189:1 191:1 192:1 194:1 205:1 211:1 214:1 215:1 216:1 217:1 244:1 248:1 250:1 251:1 289:1 330:1 364:1 365:1 366:1 414:1 485:1 486:1 523:1 638:1 690:1 702:1 708:1 733:1 737:1 774:1 803:1 826:1 865:1 1357:1 1652:1 # clostridium mangenotii ( organismo )
2:1 6:1 9:1 10:1 13:1 14:1 24:1 25:1 32:1 40:1 41:1 43:1 48:1 51:2 54:1 62:1 65:1 75:1 105:1 113:1 134:1 145:1 157:1 159:1 163:1 164:1 168:1 170:1 175:1 178:1 182:1 188:1 189:1 191:1 192:1 194:1 196:1 205:1 211:1 214:1 215:1 216:1 217:1 244:1 248:1 250:1 251:1 299:1 330:1 364:1 365:1 366:1 414:1 485:1 486:1 523:1 638:1 690:1 708:1 733:1 737:1 833:1 865:1 1923:1 # clostridium scatologenes (organismo)
3:1 5:1 11:1 31:1 37:1 43:1 50:1 104:1 147:1 171:1 185:1 195:1 198:1 200:1 753:1 764:1 800:1 872:1 1009:1 1159:1 1301:1 1340:1 1827:1 # hemotórax coagulado
2:1 6:1 11:1 27:1 28:2 40:1 45:1 57:1 73:1 87:1 90:1 96:1 108:1 146:1 152:1 206:1 210:1 274:1 386:1 396:1 463:1 507:1 541:1 605:1 610:1 669:1 717:1 720:1 830:1 852:1 853:1 855:1 958:1 962:1 963:1 1010:1 1036:1 1045:1 1138:1 1224:1 1435:1 1452:1 1503:1 1595:1 1691:1 1701:1 1855:1 # hidrocortisona+clotrimazol (producto)
1:1 5:1 13:1 17:1 22:1 24:1 25:1 37:1 62:1 67:1 69:1 70:1 71:1 97:1 112:1 202:1 205:1 226:1 245:1 464:1 554:1 894:1 1661:1 1904:1 # clavariadelphus truncatus
2:1 7:2 14:2 28:1 30:1 32:1 43:1 48:2 66:1 75:1 80:1 81:1 105:1 106:1 113:1 133:1 136:1 157:1 159:2 164:1 168:1 170:1 175:1 178:1 182:1 188:1 189:1 191:1 192:1 194:1 205:1 211:1 214:1 215:1 216:1 217:1 227:1 239:1 244:1 248:1 250:1 251:1 258:1 282:1 364:1 365:1 366:1 485:1 486:1 690:1 1556:1 1576:1 1831:1 1966:1 1984:1 # perro clumber spaniel ( organismo )
1:1 5:1 26:1 29:1 41:1 50:1 51:1 84:1 92:1 124:1 128:1 279:1 315:1 391:1 466:1 473:1 708:1 1229:1 1809:1 # acúmulos de plaqueta
2:1 4:1 5:1 9:1 14:1 17:1 19:1 32:1 35:1 38:1 43:1 48:1 63:1 66:1 71:1 75:1 81:1 94:1 105:1 106:1 113:1 121:1 151:1 154:1 157:1 159:1 164:1 168:1 170:1 175:1 176:1 178:1 182:1 188:1 189:1 191:1 192:1 194:1 200:1 205:1 211:1 214:1 215:1 216:1 217:1 244:1 248:1 250:1 251:1 272:1 280:1 329:1 364:1 365:1 366:1 385:1 469:1 485:1 486:1 690:1 700:1 1038:1 1561:1 1687:1 1943:1 # clupea harengus pallasi (organismo)
9:1 17:1 22:1 38:1 40:1 44:1 49:1 55:1 76:1 77:1 81:1 92:1 106:1 128:1 141:1 176:1 181:1 205:1 341:1 428:1 452:1 473:1 565:1 700:1 856:1 887:1 927:1 1038:1 1098:1 1178:1 1247:1 1282:1 1283:1 1293:1 1296:1 1305:1 1306:1 1314:1 1561:1 # familia clupeidae - arenque
6:1 8:1 9:2 15:1 18:1 23:1 27:1 28:1 38:1 45:1 51:2 57:1 65:2 73:2 81:1 87:1 89:1 107:1 108:1 146:1 205:1 206:1 254:1 274:1 289:1 362:1 396:1 507:1 541:1 638:1 673:1 700:1 720:1 830:1 833:1 852:1 853:1 855:1 958:1 962:1 963:1 992:1 1138:1 1224:1 1228:1 1435:1 1452:1 1608:1 1691:1 1701:1 1853:1 1855:1 1867:1 # oxprenolol + ciclopentiazida ( producto )
1:2 2:1 5:1 6:1 8:2 11:1 15:1 29:2 30:2 39:1 45:1 50:1 64:1 86:1 98:1 101:1 123:1 141:1 177:1 185:1 198:1 200:1 255:1 274:1 345:1 383:1 454:1 722:1 807:1 864:1 872:1 1009:1 1589:1 1728:1 # déficit de el factor de el coagulación
1:1 2:1 5:1 8:1 11:2 17:1 26:1 27:1 29:2 36:1 39:1 46:1 50:1 52:1 80:1 86:1 90:1 98:1 104:1 127:1 156:1 177:1 185:1 198:1 200:1 331:1 386:1 454:1 576:1 722:1 872:1 1009:1 1010:1 1369:1 1433:1 # tiempo de coagulación neom acortar
8:1 10:1 14:1 17:1 22:1 24:1 26:1 33:1 67:1 71:1 74:1 144:1 155:1 166:1 219:1 281:1 288:1 292:1 321:1 325:1 359:1 369:1 373:1 376:1 378:1 398:1 409:1 411:1 420:1 421:1 457:1 461:1 467:1 468:1 534:1 544:1 545:1 653:1 654:1 729:1 745:1 # carbón (sustancia)
1:1 4:1 5:1 7:1 9:1 11:1 12:1 20:1 37:1 49:1 53:1 55:1 76:1 109:1 111:1 114:1 115:1 132:1 148:1 162:1 324:1 341:1 387:1 423:1 441:1 447:1 499:1 689:1 815:1 843:1 904:1 912:1 931:1 937:1 945:1 1037:1 1053:1 1059:1 1062:1 1072:1 1074:1 1076:1 1081:1 1085:1 1101:1 1104:1 1117:1 1126:1 1129:1 1130:1 1132:1 1141:1 1142:1 1143:1 1150:1 1151:1 1153:1 1174:1 1175:1 1183:1 1245:1 1341:1 1377:1 # enfermedad de cobalamina a
8:1 11:1 12:1 17:1 20:1 32:1 40:2 47:1 54:2 55:1 85:1 96:1 104:1 109:1 161:1 238:1 348:1 360:1 447:1 528:1 646:1 658:1 860:1 865:1 895:1 945:1 1108:1 1206:1 1845:1 # coccidioidomicosis diseminar
1:1 2:1 3:1 6:1 8:1 10:1 13:1 18:1 19:1 30:1 59:1 78:1 91:1 101:1 117:1 118:1 125:1 138:1 139:1 161:1 229:1 236:1 238:1 241:1 242:1 243:1 246:1 265:1 266:1 268:1 269:1 270:1 305:1 306:1 307:1 308:1 342:1 343:1 344:1 425:1 426:1 518:1 1520:1 1969:1 # trastorno del cóccix
1:1 5:1 8:1 9:1 15:1 27:1 33:1 35:1 39:1 40:1 49:1 54:2 64:1 68:1 85:1 86:1 99:1 112:1 167:1 173:1 181:1 234:1 267:1 312:1 345:1 377:1 410:1 552:1 642:1 709:1 719:1 790:1 811:1 851:1 930:1 974:1 1345:1 1554:1 1695:1 1779:1 # pérdida de la audición sensitiva
2:1 11:1 14:1 32:1 41:1 42:1 43:1 46:1 48:1 51:1 75:1 82:1 96:1 105:1 113:1 157:1 159:1 164:1 168:1 170:1 175:1 178:1 182:1 188:1 189:1 191:1 192:1 194:1 211:1 214:1 215:1 216:1 217:1 230:1 244:1 248:1 250:1 251:1 264:1 364:1 365:1 366:1 485:1 486:1 690:1 708:1 750:1 1206:1 # cochlosoma ( organismo )
3:1 17:1 19:1 24:1 29:1 57:1 58:1 94:1 264:1 292:1 297:1 298:1 1494:1 # cucarachas
1:1 6:1 11:1 20:1 28:1 45:1 57:1 73:1 87:2 108:1 146:1 206:1 208:1 274:1 396:1 507:1 541:1 720:1 830:1 852:1 853:1 855:1 958:1 962:1 963:1 1034:1 1138:1 1224:1 1263:1 1435:1 1452:1 1558:1 1601:1 1691:1 1701:1 1824:1 1855:1 # codeína ( producto )
1:2 8:1 10:1 11:1 14:1 17:1 20:1 22:1 26:2 50:1 62:1 67:1 71:1 74:2 87:1 141:1 144:1 155:1 166:1 208:1 219:1 281:1 288:1 321:1 325:1 359:1 369:1 373:1 376:1 378:1 398:1 409:1 411:1 420:1 421:1 457:1 461:1 467:1 468:1 534:1 544:1 545:1 576:1 653:1 654:1 745:1 759:1 825:1 905:1 1034:1 1263:1 1558:1 1574:1 1601:1 1702:1 1824:1 1906:1 # sulfatar de codeína ( sustancia )
5:1 17:2 22:1 25:1 40:1 48:1 49:1 77:1 123:1 181:1 226:1 228:1 245:1 554:1 672:1 994:1 1784:1 1896:1 # filar cnidaria
1:1 5:1 7:1 9:1 10:1 16:1 17:1 18:1 21:2 22:1 24:1 25:1 29:1 30:1 32:1 35:1 41:1 79:1 90:1 102:1 122:1 153:1 190:1 221:1 222:1 245:1 289:1 375:1 381:1 390:1 407:1 418:1 430:1 512:1 686:1 907:1 1144:1 1212:1 1274:1 1402:1 1607:1 1613:1 1748:1 1768:1 1777:1 1797:1 1944:1 # estenosis de la arteria celíaca
11:1 14:1 29:1 30:1 41:2 44:1 47:1 75:1 79:1 121:1 164:1 221:1 235:1 430:1 655:1 803:1 970:1 1144:1 1274:1 1369:1 1501:1 1654:1 # ganglios celíacos
9:2 11:1 19:2 42:2 110:2 879:1 971:2 1336:2 1378:2 1711:2 # enzimas y coenzimas
2:1 6:1 11:1 28:1 31:1 41:1 51:1 64:1 65:1 82:1 360:1 502:1 519:1 526:1 750:1 833:1 1127:1 1856:1 1965:1 # coito doloroso
1:1 27:1 28:1 40:1 50:1 51:1 108:1 127:1 149:1 360:1 382:1 391:1 394:1 658:1 678:1 947:1 1736:1 1754:1 2000:1 # nódulo tiroideo frío
6:1 25:1 27:1 29:1 38:1 45:1 47:1 112:1 151:1 173:1 185:1 187:1 253:1 255:1 259:1 267:1 552:1 701:1 719:1 872:2 1122:1 1136:1 1235:1 1683:1 1695:1 # crioautoaglutinina reactiva
2:1 11:1 12:2 14:2 22:1 32:1 43:1 44:1 48:2 65:1 71:1 75:1 103:1 105:2 113:1 140:1 149:1 157:1 159:1 164:1 168:1 170:1 175:1 178:1 182:1 188:1 189:1 191:1 192:1 194:1 211:1 214:1 215:1 216:1 217:1 244:1 248:1 250:1 251:1 364:1 365:1 366:1 371:1 438:2 485:1 486:1 559:1 634:1 650:1 690:1 882:1 944:1 978:1 1265:1 1606:1 1864:1 # colinus virginianus ( organismo )
1:1 11:1 27:1 28:1 32:1 44:1 64:1 65:1 187:1 312:1 356:1 448:1 559:1 650:1 857:1 861:1 1763:1 # colitis de crohn
1:1 2:1 4:1 6:1 9:1 11:3 15:1 16:1 18:1 31:1 35:1 52:1 58:1 59:1 65:1 84:1 111:1 139:1 143:1 145:1 151:1 163:1 289:1 330:1 377:1 386:1 472:1 650:1 652:1 659:1 666:1 696:1 699:1 774:1 885:1 972:1 991:1 1083:1 1540:1 1707:1 1749:1 1813:1 # escudo corneal de colágeno (objeto físico)
2:2 4:1 11:1 24:1 36:1 51:1 67:1 81:1 107:1 130:1 208:1 502:1 524:1 643:1 837:1 1217:1 1859:1 1867:1 # síncope por calor
16:1 34:1 36:1 46:1 51:1 54:1 77:1 100:1 133:1 338:1 838:1 957:1 1022:1 1347:1 1759:1 # espondilomalacia
1:1 6:2 10:1 13:1 24:1 30:1 38:1 45:1 72:1 81:1 96:1 107:1 134:1 193:1 274:1 351:1 850:1 899:1 959:1 1356:1 1364:1 1867:1 1915:1 1988:1 # streptopelia decaocto
6:1 11:1 13:1 25:1 56:1 63:1 65:1 84:1 147:1 414:1 650:1 885:1 1386:1 # colletotrichum
2:1 7:1 12:1 25:2 37:1 47:1 50:1 51:1 55:1 58:2 69:1 114:1 148:1 153:1 179:1 210:1 213:1 218:1 259:1 313:1 332:1 372:1 387:1 391:1 410:1 419:1 441:1 600:1 734:1 806:1 815:1 901:1 906:1 1179:1 # tubérculo cuadrigémino inferior
2:1 9:1 11:1 14:2 32:2 35:1 43:1 48:1 51:1 56:1 65:2 71:1 75:1 93:1 105:1 111:1 113:1 121:1 157:1 159:1 164:1 167:1 168:1 170:1 175:1 178:1 182:1 188:1 189:1 190:1 191:1 192:1 194:1 211:1 214:1 215:1 216:1 217:1 244:1 248:1 250:1 251:1 355:1 364:1 365:1 366:1 485:1 486:1 642:1 650:1 690:1 803:1 833:1 930:1 985:1 1345:1 1680:1 1833:1 1847:1 # colobus angolensis (organismo)
1:1 5:1 11:1 19:1 22:1 34:1 35:1 46:1 51:1 52:2 65:1 107:1 124:1 127:2 280:1 315:1 329:1 331:2 352:1 433:1 446:1 462:1 469:1 474:1 476:1 480:1 493:1 506:1 539:1 547:1 549:1 560:1 562:1 566:1 572:1 574:1 575:1 578:1 581:1 582:1 583:1 584:1 650:1 833:1 1681:1 # neoplasia de colon neom
11:1 29:1 34:1 46:1 51:1 52:1 53:1 65:1 75:1 127:1 287:1 331:1 650:1 833:1 1369:1 1681:1 # megacolon neom
1:1 7:1 11:1 34:1 50:1 51:1 54:1 58:1 65:1 90:1 116:1 173:1 218:1 412:1 635:1 650:1 687:1 782:1 833:1 1681:1 1945:1 # divertículos de colon
1:1 2:1 3:1 7:1 9:1 11:1 17:1 23:1 24:1 27:1 30:1 37:1 40:1 49:1 51:1 56:1 65:1 85:1 89:1 111:1 112:1 119:1 181:1 199:1 261:1 292:1 298:1 324:1 362:1 449:1 502:1 522:1 587:1 640:1 645:1 650:1 743:1 820:1 833:1 1056:1 1404:1 1409:1 1689:1 1773:1 1790:1 1853:1 1965:1 # color de el cara ( entidad observable )
1:2 2:1 3:1 7:3 9:1 11:1 17:1 21:1 23:1 24:1 27:1 29:1 30:2 32:1 33:1 35:1 37:1 39:1 40:1 45:1 49:1 51:1 56:2 65:1 68:1 85:2 89:1 103:1 111:2 112:2 119:2 122:1 181:1 199:2 255:1 261:2 292:1 297:1 298:1 324:1 362:1 416:1 449:2 470:1 502:1 522:2 587:1 640:2 645:2 650:1 666:1 678:1 731:1 732:1 743:2 820:1 833:1 836:1 883:1 892:1 1014:1 1056:2 1404:2 1409:2 1689:2 1773:1 1790:2 1853:1 1965:1 # característico observable de el visión de el color ( entidad observable )
5:1 6:1 19:1 65:1 90:1 280:1 764:1 896:1 1301:1 1307:1 # tórtolas
6:1 11:1 41:1 42:1 46:1 62:1 82:1 196:1 201:1 230:1 535:1 596:1 750:1 1299:1 # comatoso
3:3 7:2 12:1 13:2 17:1 21:2 23:1 25:2 35:1 50:1 52:1 78:2 88:1 104:1 110:1 122:2 127:1 153:2 160:1 162:1 253:2 257:1 267:2 279:1 282:1 298:1 323:1 331:1 406:1 418:2 450:1 451:1 465:1 515:1 868:1 881:1 1051:1 1160:2 1187:1 1264:1 1292:2 1361:1 1539:1 1656:1 1666:1 1717:1 1725:1 1953:1 1974:1 1987:1 # embarazo intrauterino y extrauterino simultáneo
1:3 3:1 5:1 11:1 16:1 30:2 32:1 33:1 35:1 38:1 39:1 46:1 47:1 55:1 61:1 68:1 73:1 74:1 119:1 129:1 150:1 193:1 201:1 384:1 393:1 416:1 470:1 673:1 871:1 880:1 976:1 1241:1 1604:1 1810:1 # depresión de el comisura de el labio
16:1 22:1 25:1 31:1 37:1 38:1 171:1 245:1 393:1 394:1 594:1 # i.r.a. (resfriado)
1:1 2:1 6:1 11:2 27:1 41:2 51:1 55:1 63:1 64:1 65:1 77:1 90:1 318:1 386:1 412:1 535:1 650:1 708:1 824:1 887:1 923:1 1010:1 1307:1 1376:1 # tití de colmillos cortos
4:1 7:1 8:1 11:1 15:1 18:1 24:1 29:1 46:1 48:1 83:1 97:1 98:1 116:1 162:1 201:1 279:1 487:1 527:1 568:1 591:1 604:1 635:1 729:1 1043:1 1663:1 1935:1 # comunicación no verbal
7:2 9:1 11:1 17:1 25:1 26:1 28:1 46:1 48:1 53:1 64:1 97:1 114:1 132:1 148:1 201:1 226:1 279:1 304:1 387:1 423:1 427:1 441:1 542:1 576:1 689:1 815:1 912:1 931:1 1003:1 1037:1 1053:1 1059:1 1071:1 1072:1 1074:1 1081:1 1085:1 1104:1 1218:1 1663:1 1935:1 1997:1 # enfermero comunitario
1:2 4:1 5:1 8:1 9:1 10:1 11:1 16:1 22:1 26:1 31:1 37:2 40:1 46:1 47:1 48:1 49:1 56:1 60:1 65:1 67:1 97:1 102:1 103:1 106:1 144:1 155:1 166:1 171:1 181:1 201:1 219:1 279:1 324:1 377:1 380:1 395:1 531:1 567:1 587:1 661:1 748:1 994:1 1343:1 1412:1 1663:1 1680:1 1833:1 1935:1 # estado de salud de la comunidad violencia
1:2 8:2 9:2 11:1 15:1 23:1 30:1 46:1 53:1 56:1 67:1 80:1 89:1 91:1 104:1 123:1 124:1 155:1 156:1 201:1 317:1 322:1 345:1 370:1 380:1 383:1 531:1 550:1 616:1 670:1 747:1 807:1 835:1 968:1 1118:1 1231:1 1260:1 1267:1 1419:1 1427:1 1436:1 1437:1 1439:1 1460:1 1468:1 1510:1 1525:1 1527:1 1530:1 1721:1 1766:1 1767:1 1776:1 1778:1 1783:1 1786:1 1794:1 1799:1 1814:1 1817:1 1818:1 1821:1 # deficiencia del complemento 9
1:1 8:1 9:1 11:1 23:1 29:1 30:1 33:1 39:1 46:1 53:1 56:1 68:1 86:1 89:1 91:1 98:1 99:1 104:1 123:1 124:1 156:1 177:1 184:1 201:1 317:1 550:1 670:1 688:1 747:1 835:1 1118:1 # fijación del complemento
1:1 9:1 11:1 20:1 21:1 23:1 28:1 46:1 53:1 56:1 73:1 89:1 104:1 124:1 147:1 156:1 201:1 206:1 208:1 317:1 550:1 592:1 670:1 747:1 809:1 835:1 1034:1 1118:1 1133:1 1263:1 1275:1 1382:1 1558:1 1601:1 1692:1 1740:1 1807:1 1819:1 1881:1 1884:1 1892:1 1893:1 1895:1 1929:1 1930:1 1939:1 # proteína de complemento
1:2 7:1 9:1 11:1 12:1 14:1 16:1 20:1 21:1 23:1 34:1 38:1 46:1 47:1 52:1 53:1 55:1 56:1 84:1 89:1 104:1 109:1 122:1 124:1 132:1 140:1 156:1 201:1 287:1 317:1 358:1 405:1 423:1 447:1 550:1 670:1 747:1 835:1 862:1 945:1 1118:1 1215:1 1317:1 1920:1 1954:1 # regiones determinantes de complementariedad
1:2 8:2 11:1 12:1 15:1 24:1 28:1 29:1 33:1 39:1 44:1 46:1 54:1 55:1 68:1 72:1 73:1 79:1 80:1 83:1 86:1 96:1 98:1 99:1 110:1 115:1 124:1 156:1 161:1 201:1 206:1 238:1 482:1 490:1 527:1 550:1 568:1 591:1 601:1 604:1 647:1 712:1 716:1 747:1 749:1 802:1 804:1 876:1 1045:1 1118:1 1145:1 1156:1 1308:1 1723:1 1913:1 1956:1 # complicación de procedimiento de inyección
8:1 11:1 15:1 24:1 29:1 44:1 46:1 54:1 83:1 98:1 124:1 156:1 201:1 527:1 550:1 568:1 591:1 601:1 604:1 733:1 747:1 1118:1 1308:1 1913:1 1956:1 # diu, complicacion
1:1 5:1 8:1 11:1 14:1 15:1 21:1 23:1 24:1 29:1 44:1 46:1 83:1 97:1 98:1 110:1 120:1 124:2 156:2 158:1 201:1 315:1 489:1 527:1 550:1 568:1 591:1 601:1 604:1 682:1 747:2 1118:1 1308:1 1913:1 1956:1 1959:1 # complicación de un implante
1:1 3:1 8:2 11:1 15:2 16:1 17:1 18:1 24:2 29:1 30:1 44:1 46:1 72:1 81:1 83:2 88:1 91:1 98:1 104:1 123:1 124:1 133:1 156:1 162:1 201:1 282:1 290:1 298:1 338:1 383:1 465:1 527:1 550:1 568:1 591:1 601:1 604:1 727:1 747:1 783:1 886:1 1051:1 1091:1 1118:1 1149:1 1250:1 1291:1 1308:1 1361:1 1388:1 1391:1 1656:1 1880:1 1913:1 1953:1 1956:1 # complicación no especificar del embarazo
1:1 4:1 6:1 8:1 10:2 11:1 12:2 15:1 16:2 20:1 21:1 23:1 24:1 27:1 29:1 42:1 44:1 46:2 83:1 98:1 102:2 109:1 120:1 124:1 125:1 156:1 201:1 230:1 257:1 453:1 459:1 527:1 550:1 568:1 580:1 591:1 601:1 604:1 667:1 735:1 747:1 817:1 1118:1 1308:1 1406:1 1569:1 1765:1 1770:1 1780:1 1913:1 1956:1 # complicación de estoma intestinal
2:2 3:1 4:1 5:1 6:1 8:1 10:2 11:3 13:1 15:1 16:2 17:1 26:1 27:1 29:1 31:1 36:1 43:1 45:1 46:2 50:1 57:1 58:1 61:1 69:1 70:1 87:1 90:1 92:1 97:1 98:1 102:2 126:1 130:1 134:1 135:1 146:1 156:1 165:1 166:1 180:1 197:1 198:1 201:2 202:1 207:1 209:1 218:1 225:1 231:1 232:1 233:1 237:1 240:1 252:1 256:1 260:1 262:1 263:1 271:1 273:1 275:1 277:1 283:1 284:1 285:1 293:1 294:1 302:1 337:1 346:1 349:1 350:1 357:1 379:1 386:1 407:1 454:1 500:1 508:1 550:1 585:1 664:1 705:1 717:1 721:1 722:1 742:1 748:1 792:1 914:1 942:1 998:1 1118:1 1214:1 1286:1 1492:1 1535:1 1577:1 1596:1 1758:1 1772:1 1795:1 1812:1 1816:1 1877:1 1891:1 1894:1 1911:1 1932:1 1981:1 # articulación compuesta [como un todo] (estructura corporal)
12:1 13:2 25:1 28:1 48:1 64:1 111:1 227:1 353:1 414:1 517:1 542:1 978:1 1669:1 1885:1 # trinitrobencenos
3:2 7:1 8:1 11:2 13:1 15:1 17:2 21:1 29:1 34:2 36:1 38:1 44:1 46:1 52:1 66:1 73:1 78:1 84:1 98:1 131:1 156:1 193:1 201:1 205:1 249:1 297:1 298:1 358:1 455:1 483:1 550:1 673:1 921:1 1118:1 1154:1 1356:1 1557:1 1608:1 1963:1 # preparar componer con tetraciclina
1:1 2:1 6:1 10:1 11:1 16:1 28:1 41:1 46:1 92:1 102:1 125:1 156:1 174:1 201:1 231:1 535:1 550:1 594:1 657:1 742:1 1118:1 1121:1 1127:1 1286:1 1535:1 1812:1 1816:1 # compuestos de fósforo
1:1 5:1 6:1 10:1 11:1 12:1 16:1 18:1 27:1 41:1 46:1 62:1 92:1 102:1 124:1 125:1 156:1 201:1 231:1 315:1 320:1 535:1 550:1 580:1 644:1 710:1 742:1 1118:1 1286:1 1535:1 1812:1 1816:1 # compuestos de platino
7:1 8:1 10:1 11:1 14:1 15:2 22:1 26:1 34:1 36:2 44:2 46:1 52:1 65:1 67:1 71:1 74:1 144:1 155:1 156:1 166:1 201:1 205:1 219:1 281:1 288:1 321:1 325:1 358:1 359:1 369:1 373:1 376:1 378:1 398:1 409:1 411:1 420:1 421:1 455:1 457:1 461:1 467:1 468:1 534:1 544:1 545:1 550:1 559:1 601:2 653:1 654:1 745:1 782:1 917:1 1118:1 1120:1 # componer policíclico ( sustancia )
4:1 25:1 64:1 69:1 372:1 854:1 1088:1 # ritual
1:1 8:1 10:1 11:1 19:1 21:1 26:1 29:1 32:1 35:1 39:1 42:1 46:1 86:1 98:1 104:1 156:1 177:1 190:1 201:1 231:1 253:1 390:1 417:1 513:1 550:1 1118:1 1134:1 1443:1 1586:1 1711:1 1869:1 # sistemas de computación
9:2 15:1 18:1 28:1 41:1 47:1 53:1 55:1 65:1 111:1 114:1 150:1 187:1 289:1 317:1 512:1 514:1 603:1 857:1 1029:1 1372:1 1564:1 1613:1 1736:1 1871:1 1885:1 # fenómenos microbiológicos
1:1 2:1 3:1 7:1 9:1 11:2 14:1 26:1 34:1 37:1 46:1 49:1 53:1 55:2 64:1 67:1 76:1 80:1 81:1 104:1 114:1 115:1 127:1 131:1 132:1 148:1 156:1 201:1 288:1 324:1 337:1 341:1 387:1 423:1 427:1 441:1 499:1 647:1 689:1 815:1 843:1 912:1 931:1 937:1 976:1 1017:1 1037:1 1053:1 1059:1 1062:1 1072:1 1074:1 1076:1 1081:1 1085:1 1101:1 1104:1 1117:1 1126:1 1129:1 1130:1 1132:1 1141:1 1142:1 1143:1 1150:1 1151:1 1153:1 1174:1 1175:1 1183:1 1825:1 1859:1 1992:1 # empeoramiento de enfermedad concomitante
8:1 10:1 11:2 15:2 20:1 27:1 28:1 34:3 47:1 54:1 73:1 100:1 131:1 135:1 143:1 206:1 223:1 345:1 404:1 405:1 459:1 564:1 639:1 677:1 730:1 758:1 838:1 851:1 1022:1 1121:1 1393:1 1736:1 # pronóstico condicional
7:1 8:1 11:1 33:1 34:1 39:1 41:1 47:1 52:1 57:1 68:1 82:1 86:1 99:1 100:1 103:1 108:1 131:1 161:1 238:1 261:1 396:1 455:1 482:1 490:1 522:1 750:1 956:1 970:1 1022:1 1300:1 1412:1 1926:1 # conducción nervioso
1:1 7:2 8:2 9:1 11:1 23:1 27:1 30:1 33:1 34:1 37:2 39:1 40:2 41:1 47:1 49:2 51:1 52:1 56:1 57:1 68:1 82:1 85:1 86:1 89:1 96:1 99:1 100:1 103:1 108:1 111:1 112:1 116:1 119:1 131:1 161:1 181:2 199:1 238:1 261:2 324:2 348:1 362:1 396:1 449:1 455:1 482:1 490:1 522:2 587:2 640:1 645:1 714:1 743:1 750:1 820:1 956:1 970:1 1022:1 1056:1 1300:1 1404:1 1409:1 1412:1 1462:1 1668:1 1678:1 1689:1 1773:1 1790:1 1853:1 1926:1 # velocidad de conducción nervioso ( entidad observable )
1:1 2:1 11:1 26:1 34:1 37:1 40:1 48:1 49:1 55:1 64:1 121:1 131:1 132:1 174:1 181:1 322:1 324:1 363:1 419:1 427:1 444:1 458:1 542:1 587:1 657:1 691:1 799:1 866:1 889:1 922:1 968:1 996:1 999:1 1023:1 1024:1 1026:1 1063:1 1064:1 1068:1 1070:1 1071:1 1191:1 1192:1 1195:1 1313:1 1316:1 1317:1 1367:1 1447:1 1570:1 1583:1 1789:1 # deformidad congénita
1:1 3:1 5:3 7:1 9:1 11:1 17:1 19:3 20:1 26:1 34:1 35:1 38:1 48:1 50:1 64:1 73:1 74:1 81:1 100:1 108:1 121:1 124:1 126:1 131:1 152:1 169:1 176:1 198:1 235:1 239:1 258:1 280:3 315:1 323:1 329:1 363:1 419:1 427:1 433:1 458:1 469:1 476:1 542:1 553:1 557:1 652:1 663:1 691:1 700:1 718:1 799:1 889:1 922:1 999:1 1023:1 1024:1 1026:1 1063:1 1064:1 1068:1 1070:1 1071:1 1080:1 1191:1 1192:1 1195:1 1300:1 1313:1 1316:1 1367:1 1421:1 1447:1 1551:1 1563:1 1570:1 1583:1 1592:1 1789:1 1901:1 # hiperplasia congénita de las glándulas suprarrenales
11:1 13:1 22:1 25:1 26:1 34:1 48:1 62:1 64:1 121:1 128:1 131:1 172:1 363:1 413:1 414:1 419:1 427:1 458:1 542:1 691:1 799:1 889:1 922:1 999:1 1023:1 1024:1 1026:1 1063:1 1064:1 1068:1 1070:1 1071:1 1191:1 1192:1 1195:1 1313:1 1316:1 1367:1 1447:1 1532:1 1570:1 1583:1 1789:1 # atriquia congénita
4:1 11:1 22:1 26:1 34:1 47:1 48:1 55:1 64:1 107:1 121:1 131:1 212:1 221:1 363:1 419:1 427:1 439:1 458:1 542:1 691:1 799:1 889:1 922:1 999:1 1023:1 1024:1 1026:1 1063:1 1064:1 1068:1 1070:1 1071:1 1159:1 1191:1 1192:1 1195:1 1313:1 1316:1 1367:1 1447:1 1570:1 1583:1 1789:1 # miopía axial congénita
3:1 4:1 6:1 7:1 10:1 11:1 21:1 32:1 34:1 38:1 48:1 64:1 79:1 121:1 128:1 131:1 137:1 172:1 232:1 300:1 363:1 390:1 413:1 417:1 419:1 458:1 491:1 519:1 542:1 691:1 707:1 725:1 799:1 889:1 922:1 999:1 1023:1 1024:1 1026:1 1063:1 1064:1 1068:1 1070:1 1107:1 1191:1 1192:1 1195:1 1313:1 1316:1 1570:1 1586:1 # quiste cerebral congénito
2:2 11:1 25:1 26:1 31:1 34:1 38:1 40:1 48:1 51:1 64:1 121:1 131:1 205:1 224:1 258:1 363:1 419:1 427:1 458:1 502:1 540:1 542:1 620:1 638:1 691:1 737:1 799:1 889:1 918:1 922:1 999:1 1023:1 1024:1 1026:1 1063:1 1064:1 1068:1 1070:1 1071:1 1102:1 1191:1 1192:1 1195:1 1313:1 1316:1 1367:1 1447:1 1551:1 1570:1 1583:1 1789:1 # cloridorrea congénita
3:1 6:1 9:1 11:1 17:1 34:1 48:1 64:1 75:1 80:1 95:1 121:1 131:1 258:1 363:1 419:1 458:1 519:1 542:1 691:1 799:1 889:1 922:1 999:1 1023:1 1024:1 1026:1 1063:1 1064:1 1068:1 1070:1 1191:1 1192:1 1195:1 1313:1 1316:1 1425:1 1546:1 1570:1 1901:1 # pie en garra congénito
3:1 11:2 17:1 26:1 34:1 48:1 64:1 112:1 121:1 131:1 254:1 298:1 363:1 419:1 427:1 458:1 497:1 542:1 691:1 799:1 889:1 922:1 999:1 1023:1 1024:1 1026:1 1063:1 1064:1 1068:1 1070:1 1071:1 1191:1 1192:1 1195:1 1313:1 1316:1 1367:1 1447:1 1570:1 1583:1 1789:1 # coxa vara congénita
1:1 2:1 4:1 8:1 11:1 14:1 18:1 26:1 29:1 30:1 34:1 42:3 46:1 48:1 52:1 64:1 98:1 121:1 127:1 131:1 132:1 174:1 247:1 311:1 331:1 363:1 408:1 419:1 427:1 444:1 458:1 542:1 648:1 657:1 691:1 759:1 799:1 826:1 889:1 890:1 922:1 996:1 999:1 1023:1 1024:1 1026:1 1063:1 1064:1 1068:1 1070:1 1071:1 1191:1 1192:1 1195:1 1313:1 1316:1 1367:1 1447:1 1570:1 1583:1 1735:1 1742:1 1789:1 # malformación congénita de el mano neom
3:1 4:1 5:1 7:1 8:1 11:1 17:1 21:1 26:1 29:1 33:1 34:1 39:1 48:1 50:1 58:1 64:1 68:1 86:1 96:1 98:1 99:1 121:1 122:1 131:1 177:1 184:1 198:1 218:1 228:1 278:1 297:1 363:1 406:1 419:1 422:1 427:1 458:1 508:1 542:1 691:1 706:1 799:1 889:1 921:1 922:1 999:1 1023:1 1024:1 1026:1 1063:1 1064:1 1068:1 1070:1 1071:1 1155:1 1157:1 1191:1 1192:1 1195:1 1234:1 1313:1 1316:1 1367:1 1447:1 1570:1 1583:1 1698:1 1785:1 1789:1 1844:1 1921:1 # alteración ocular congénita
6:1 10:1 11:1 26:1 32:1 34:1 35:1 41:2 48:1 64:1 121:1 125:1 131:1 160:1 190:1 222:1 363:1 381:1 419:1 427:1 458:1 523:1 535:1 542:1 691:1 799:1 889:1 922:1 999:1 1023:1 1024:1 1026:1 1063:1 1064:1 1068:1 1070:1 1071:1 1191:1 1192:1 1195:1 1287:1 1313:1 1316:1 1367:1 1447:1 1570:1 1583:1 1789:1 # exostosis congénita
4:1 5:2 6:1 9:2 11:2 14:1 23:1 26:1 34:1 41:1 42:1 48:2 53:1 64:1 65:1 76:1 77:1 89:1 97:1 110:1 121:1 123:1 131:1 159:1 220:1 247:1 317:1 363:1 419:1 427:1 458:1 533:1 535:1 542:1 650:1 670:1 672:1 691:1 799:1 869:1 889:1 896:1 922:1 971:1 999:1 1023:1 1024:1 1026:1 1063:1 1064:1 1068:1 1070:1 1071:1 1191:1 1192:1 1195:1 1313:1 1316:1 1367:1 1377:1 1387:1 1447:1 1570:1 1583:1 1631:1 1789:1 1896:1 # cola filamentosa congénita en un animal
1:1 2:1 4:1 8:1 29:1 30:1 42:2 46:1 52:1 80:1 91:1 95:1 98:1 127:1 132:1 174:1 247:1 331:1 408:1 444:1 648:1 657:1 759:1 890:1 996:1 1546:1 1735:1 1742:1 # malformación del pie neom
4:1 6:1 7:1 9:1 11:1 14:1 21:1 23:1 34:1 48:1 56:1 64:1 95:1 112:1 120:1 121:1 131:1 158:1 193:1 363:1 419:1 458:1 489:1 498:1 519:1 542:1 691:1 799:1 889:1 922:1 955:1 999:1 1023:1 1024:1 1026:1 1063:1 1064:1 1068:1 1070:1 1191:1 1192:1 1195:1 1310:1 1313:1 1316:1 1570:1 1612:1 # antepié en valer congénito
2:1 4:1 11:1 14:2 15:1 18:1 26:1 34:1 42:2 43:1 46:1 47:1 48:1 64:1 65:1 104:1 111:1 121:2 131:1 140:2 174:1 195:1 199:1 221:1 230:1 247:1 311:1 363:1 419:1 427:1 430:1 442:1 443:1 458:1 509:1 513:1 514:1 542:1 561:1 589:1 665:1 691:1 799:1 800:1 803:1 826:1 889:1 922:1 999:1 1023:1 1024:1 1026:1 1029:1 1040:1 1063:1 1064:1 1067:1 1068:1 1070:1 1071:1 1144:1 1191:1 1192:1 1195:1 1240:1 1242:1 1249:1 1252:1 1255:1 1272:1 1295:1 1309:1 1312:1 1313:1 1316:1 1322:1 1337:1 1365:1 1367:1 1392:1 1397:1 1407:1 1410:1 1447:1 1449:1 1455:1 1459:1 1570:1 1579:1 1583:1 1584:1 1585:1 1752:1 1753:1 1787:1 1789:1 1862:1 1931:1 1934:1 2001:1# hemangioblastomatosis congénita ( anomalía morfológica )
6:2 11:1 17:1 34:1 42:2 46:1 48:1 64:1 76:1 90:1 94:1 121:1 131:1 230:1 363:1 407:1 419:1 458:1 519:1 542:1 691:1 797:1 799:1 817:1 846:1 889:1 922:1 999:1 1023:1 1024:1 1026:1 1063:1 1064:1 1068:1 1070:1 1191:1 1192:1 1195:1 1307:1 1313:1 1316:1 1570:1 1770:1 # hamartoma congénito
5:1 9:1 11:1 12:1 17:1 25:1 26:1 34:1 40:1 48:1 49:1 54:1 64:1 100:1 121:2 131:1 145:1 181:1 195:1 226:1 228:1 363:1 419:1 427:1 458:1 517:1 542:1 680:1 691:1 799:1 838:1 889:1 922:1 973:1 999:1 1023:1 1024:1 1026:1 1063:1 1064:1 1068:1 1070:1 1071:1 1191:1 1192:1 1195:1 1313:1 1316:1 1367:1 1447:1 1554:1 1570:1 1583:1 1652:1 1789:1 # laringe hendida congénita
11:1 26:1 32:1 34:1 35:1 41:1 47:1 48:1 55:1 64:1 121:1 131:1 190:1 222:1 363:1 381:1 419:1 427:1 458:1 542:1 691:1 799:1 889:1 922:1 970:1 999:1 1023:1 1024:1 1026:1 1063:1 1064:1 1068:1 1070:1 1071:1 1191:1 1192:1 1195:1 1313:1 1316:1 1367:1 1447:1 1570:1 1583:1 1789:1 # miosis congénita
5:1 15:1 16:1 19:1 22:1 24:1 35:1 36:1 48:1 83:1 107:1 124:2 133:1 152:1 169:1 280:1 315:1 329:1 338:1 352:1 363:1 433:1 446:1 462:1 469:1 474:1 476:1 480:1 487:1 493:1 506:1 529:1 547:1 549:1 718:1 799:1 1043:1 1738:1 1922:1 # hipoplasia esplénica
7:1 11:1 16:1 26:1 28:1 34:1 48:1 64:1 114:1 121:1 128:1 131:1 141:1 304:1 340:1 363:1 419:1 427:1 441:1 458:1 542:1 594:1 691:1 799:1 889:1 922:1 999:1 1023:1 1024:1 1026:1 1063:1 1064:1 1068:1 1070:1 1071:1 1077:1 1191:1 1192:1 1195:1 1229:1 1313:1 1316:1 1367:1 1447:1 1570:1 1583:1 1789:1 1809:1 # esferofaquia congénita
4:1 9:1 12:2 16:1 20:1 30:1 48:1 53:1 79:1 93:1 95:1 96:1 109:1 121:1 133:1 317:1 338:1 440:1 453:1 973:1 1006:1 1274:1 1385:1 1406:1 1664:1 1723:1 # meningocele espinal
3:2 4:1 11:1 17:1 24:1 26:3 34:1 48:1 61:1 62:2 64:1 69:1 74:1 121:1 129:1 131:1 165:1 183:1 232:1 253:1 298:1 363:1 419:1 427:1 445:1 458:1 542:1 576:1 691:1 799:1 825:2 889:1 922:1 999:1 1023:1 1024:1 1026:1 1063:1 1064:1 1068:1 1070:1 1071:1 1191:1 1192:1 1195:1 1313:1 1316:1 1367:1 1447:1 1570:1 1583:1 1789:1 # catarata sutural congénita
1:2 5:2 9:1 10:1 11:1 13:1 15:1 16:1 18:1 21:1 25:1 26:1 32:1 34:1 35:1 40:1 41:1 48:1 50:1 64:1 95:1 102:1 121:1 131:1 133:1 190:1 198:1 222:1 289:1 363:1 367:1 375:1 381:1 382:1 390:1 414:1 419:1 427:1 458:1 512:1 542:1 570:1 691:1 799:1 889:1 908:1 922:1 936:1 999:1 1006:1 1023:1 1024:1 1026:1 1063:1 1064:1 1068:1 1070:1 1071:1 1097:1 1191:1 1192:1 1195:1 1222:1 1313:1 1316:1 1367:1 1447:1 1570:1 1583:1 1613:1 1789:1 1944:1 # estenosis congénita de la válvula tricúspide
1:1 3:1 11:1 14:1 16:1 20:1 26:1 34:1 48:1 53:1 64:1 93:1 104:1 121:1 131:1 137:1 141:1 185:1 282:1 363:1 388:1 419:1 427:1 458:1 542:1 614:1 691:1 725:1 799:1 889:1 922:1 999:1 1023:1 1024:1 1026:1 1063:1 1064:1 1068:1 1070:1 1071:1 1191:1 1192:1 1195:1 1313:1 1316:1 1352:1 1367:1 1447:1 1533:1 1570:1 1583:1 1656:1 1789:1 1835:1 # membrana congénita de esófago
2:1 11:2 14:1 22:1 25:1 26:1 32:1 34:1 48:2 64:1 82:1 96:1 121:1 131:1 159:1 170:1 188:1 245:1 363:1 386:1 419:1 427:1 458:1 542:1 620:1 691:1 799:1 889:1 922:1 999:1 1023:1 1024:1 1026:1 1036:1 1063:1 1064:1 1068:1 1070:1 1071:1 1191:1 1192:1 1195:1 1313:1 1316:1 1367:1 1447:1 1511:1 1570:1 1583:1 1789:1 # anisocoria congénita
4:1 11:2 16:1 26:1 34:2 48:1 49:1 64:1 66:1 116:1 121:1 131:2 133:1 160:1 338:1 363:1 419:1 427:1 458:1 497:1 542:1 691:1 799:1 889:1 922:1 999:1 1023:1 1024:1 1026:1 1063:1 1064:1 1068:1 1070:1 1071:1 1191:1 1192:1 1195:1 1313:1 1316:1 1330:1 1367:1 1447:1 1570:1 1583:1 1789:1 1943:1 # espalda convexa congénita
6:1 7:1 11:1 21:1 34:1 48:1 53:1 61:1 64:1 75:1 121:1 122:1 131:1 267:1 287:1 363:1 419:1 458:1 519:1 542:1 691:1 799:1 889:1 922:1 993:1 999:1 1023:1 1024:1 1026:1 1063:1 1064:1 1068:1 1070:1 1191:1 1192:1 1195:1 1313:1 1316:1 1570:1 # megauréter congénito
1:1 10:1 11:1 16:1 27:1 33:2 34:1 39:1 50:1 68:1 102:1 121:1 131:1 145:1 231:1 318:1 459:1 691:1 922:1 1220:1 1652:1 1765:1 1985:1 # congestión de pulmón
2:1 11:1 14:1 32:1 34:1 40:1 43:1 48:2 54:1 75:1 105:1 113:1 131:1 136:1 157:1 159:1 164:1 168:1 170:1 175:1 178:1 182:1 188:1 189:1 191:1 192:1 194:1 211:1 214:1 215:1 216:1 217:1 244:1 248:1 250:1 251:1 364:1 365:1 366:1 485:1 486:1 690:1 733:1 865:1 919:1 994:1 1094:1 # conidium (organismo)
16:2 22:1 30:1 35:1 44:1 53:2 63:1 76:1 85:1 352:1 354:1 374:1 465:1 869:1 1603:1 1949:1 1990:1 # mellizo siameses
9:1 10:1 11:1 12:1 14:1 16:1 18:2 23:1 27:1 31:1 34:1 37:1 75:1 97:1 102:1 131:1 145:1 158:1 171:1 279:1 289:1 330:1 412:1 459:1 697:1 774:1 879:1 975:1 1012:1 1027:1 1042:1 1047:1 1054:1 1060:1 1061:1 1139:1 1193:1 1194:1 1196:1 1197:1 1199:1 1200:1 1202:1 1203:1 1204:1 1663:1 1686:1 1765:1 1792:1 1832:1 1907:1 1908:1 1927:1 1940:1 1977:1 # antígeno conjugado inmunoestimulante
1:2 5:1 6:1 12:1 15:2 16:1 19:1 23:1 24:1 26:1 35:1 44:1 53:1 83:1 84:1 85:1 119:1 141:1 212:1 220:1 254:1 257:1 384:1 424:1 456:1 466:1 521:1 597:1 601:1 641:1 649:1 671:1 702:1 703:1 726:1 736:1 760:1 763:1 767:1 768:1 769:1 770:1 1219:1 1600:1 1841:1 1913:1 # fase ii de la desintoxicación metabólica
1:2 5:1 11:1 23:1 27:1 34:1 42:1 97:1 104:1 112:1 115:1 131:1 173:1 362:1 513:1 552:1 719:1 1497:1 1695:1 1782:1 1977:1 # edema de la conjuntiva
8:1 11:1 12:1 23:1 27:1 33:1 34:1 39:1 68:1 72:1 86:1 97:1 99:1 112:1 131:1 161:1 173:1 238:1 362:1 482:1 490:1 552:1 712:1 719:1 749:1 802:1 876:1 1145:1 1156:1 1695:1 1782:1 1977:1 # inyección conjuntival
3:1 8:1 11:2 13:1 23:2 27:1 29:1 34:2 39:1 78:1 86:1 97:1 112:1 131:2 161:1 173:1 238:1 297:1 362:1 450:1 460:1 482:1 495:1 552:1 662:1 719:1 881:1 1049:1 1095:1 1557:1 1616:1 1688:1 1695:1 1782:1 1801:1 1822:1 1977:1 # contracción conjuntival
5:1 11:1 15:1 17:1 23:1 27:1 34:1 44:1 50:1 58:1 65:1 97:1 103:1 131:1 173:1 174:1 198:1 218:1 228:1 346:1 362:1 422:1 508:1 552:1 559:1 601:1 664:1 706:1 942:1 1272:1 1451:1 1782:1 1977:1 # conjuntivitis folicular
11:1 23:1 27:1 31:1 34:1 97:1 103:1 131:1 173:1 185:1 200:1 362:1 377:1 552:1 1009:1 1467:1 1653:1 1749:1 1782:1 1977:1 # conjuntivitis agudo
7:1 11:1 14:1 20:1 21:1 22:1 23:1 25:1 27:1 29:1 34:1 45:1 46:1 52:1 97:1 103:1 122:1 127:1 131:1 153:1 162:1 173:1 245:1 255:1 331:1 362:1 418:1 552:1 614:1 715:1 732:1 836:1 882:1 883:1 892:1 907:1 1093:1 1125:1 1198:1 1212:1 1730:1 1782:1 1860:1 1977:1 # conjuntivitis bacteriana neom
11:1 15:1 23:1 24:1 25:1 27:1 34:1 46:1 52:1 83:1 97:1 103:1 127:1 131:1 173:1 331:1 362:1 367:1 552:1 1028:1 1782:1 1854:1 1977:1 # conjuntivitis vírica neom
1:1 5:1 8:1 11:1 12:1 21:1 27:1 29:1 30:1 31:1 34:1 39:1 40:1 42:1 45:1 52:1 72:1 76:1 86:1 91:1 98:1 131:1 148:1 173:1 177:1 224:1 310:1 313:1 358:1 471:1 481:1 503:1 552:1 846:1 849:1 890:1 911:1 1122:1 1377:1 1544:1 1964:1 # inflamación del tejido conectivo
1:1 9:1 11:1 18:1 30:1 52:1 65:1 80:1 95:1 145:1 289:1 310:1 330:1 504:1 650:1 652:1 774:1 1546:1 1556:1 # nevo colágeno de piel
1:1 7:1 9:1 11:1 34:1 37:1 49:1 53:1 114:1 115:1 131:1 132:1 148:1 324:1 387:1 423:1 441:1 499:1 689:1 815:1 843:1 912:1 931:1 937:1 1037:1 1053:1 1059:1 1062:1 1072:1 1074:1 1076:1 1081:1 1085:1 1101:1 1104:1 1117:1 1126:1 1129:1 1130:1 1132:1 1141:1 1142:1 1143:1 1150:1 1151:1 1153:1 1174:1 1175:1 1183:1 # enfermedad de conn
11:1 18:1 34:1 96:1 131:1 227:1 1384:1 1651:1 # conocybe
11:1 28:1 34:1 67:1 730:1 1825:1 1859:1 # ronco
8:1 10:1 11:1 16:1 27:1 34:1 35:1 37:1 40:1 49:1 57:1 64:1 69:1 111:1 131:1 167:1 181:1 227:1 324:1 384:1 459:1 587:1 870:1 1088:1 1376:1 # obesidad constitucional
2:1 17:1 22:1 25:1 26:1 36:1 52:1 58:1 123:1 130:1 149:1 151:1 234:1 245:1 253:1 323:1 442:1 515:1 576:1 909:1 991:1 1187:1 1232:1 1264:1 1321:1 1365:1 1417:1 1555:1 1666:1 1829:1 1836:1 1873:1 1874:1 1962:1 1973:1 # porfiria cutánea tardío
3:1 5:1 7:1 11:1 13:1 23:1 34:1 77:1 78:1 95:1 131:1 176:1 231:1 450:1 452:1 662:1 672:1 881:1 1049:1 1616:1 1688:1 1801:1 1822:1 1843:1 # pupila contraer
1:1 11:1 12:1 20:1 23:1 26:1 29:1 30:2 34:1 51:1 55:1 74:1 76:1 91:1 92:1 109:1 131:1 341:1 347:1 447:1 662:1 945:1 1049:1 1244:1 1341:1 1678:1 1746:1 # contaminación del suelo
4:1 11:1 12:1 15:1 20:1 23:1 24:2 26:1 34:1 36:1 37:2 44:1 55:1 76:1 83:1 109:1 123:1 128:1 131:1 169:1 172:1 290:1 316:1 341:1 347:1 383:1 413:1 447:1 505:1 524:1 529:1 662:1 945:1 1049:1 1091:1 1244:1 1291:1 1341:1 1391:1 1495:1 1581:1 # equipo contaminado (calificador)
2:1 3:4 4:1 9:1 11:2 13:1 14:2 15:1 17:1 21:1 23:3 26:1 27:1 34:2 55:1 61:1 62:1 67:1 76:1 78:1 79:1 80:1 88:1 89:1 104:1 108:1 120:1 129:1 131:2 135:1 143:1 158:2 162:1 193:1 232:1 282:1 298:1 337:1 341:1 362:1 370:1 388:1 445:1 465:1 489:1 623:1 647:1 677:1 752:1 825:1 873:1 961:1 998:1 1032:1 1051:1 1109:1 1233:1 1244:1 1277:1 1315:1 1361:1 1553:1 1656:1 1825:1 1953:1 1992:1 # embarazo durante tratamiento con anticonceptivo oral
3:1 7:2 11:1 13:1 21:1 23:1 28:1 34:1 78:1 122:1 131:1 304:1 450:1 452:1 662:1 881:1 1049:1 1562:1 1616:1 1688:1 1801:1 1822:1 # útero contraer
3:1 5:1 7:1 8:1 9:1 11:1 13:1 17:1 23:2 27:1 29:1 34:1 37:1 39:1 40:1 49:1 50:1 56:1 58:1 71:1 78:1 85:1 86:1 89:1 111:1 112:1 119:1 131:1 161:1 163:1 181:1 198:1 199:1 218:1 228:1 238:1 261:1 279:1 297:1 324:1 362:1 422:1 449:1 450:1 460:1 482:1 495:1 508:1 522:1 587:1 640:1 645:1 662:1 696:1 706:1 743:1 820:1 881:1 1049:1 1056:1 1095:1 1096:1 1404:1 1409:1 1557:1 1616:1 1688:1 1689:1 1773:1 1790:1 1801:1 1822:1 1853:1 # contracción muscular ( entidad observable )
1:1 3:1 5:1 8:1 11:1 13:1 15:1 17:1 23:1 27:1 29:2 34:1 45:1 50:1 58:1 61:1 69:1 78:1 90:1 98:1 131:1 135:1 165:1 180:1 197:1 198:1 218:1 255:1 297:1 346:1 407:1 450:1 454:1 508:1 585:1 662:1 664:1 717:1 722:1 731:1 881:1 942:1 1049:1 1184:1 1214:1 1237:1 1246:1 1257:1 1557:1 1577:1 1596:1 1616:1 1688:1 1772:1 1801:1 1822:1 1877:1 1911:1 1932:1 1981:1 # contractura de articulación
1:1 11:1 23:1 25:1 30:1 33:2 34:1 35:1 39:1 68:1 69:1 71:1 91:1 131:1 416:1 470:1 662:1 1049:1 1661:1 1771:1 # contusión del riñón
1:1 4:1 9:2 17:1 20:1 24:1 30:1 80:1 95:1 234:1 292:1 339:1 453:1 557:1 909:1 1513:1 1546:1 1798:1 # cardenal en el pie
11:1 17:1 20:1 23:1 33:1 34:2 35:1 39:1 43:1 50:1 68:1 69:1 71:1 131:1 223:1 231:1 318:1 333:1 416:1 470:1 488:1 510:1 662:1 1049:1 1108:1 1220:1 1524:1 1661:1 1771:1 # contusión pulmonar
15:1 19:1 24:1 25:1 27:1 32:2 35:1 83:1 95:1 135:1 149:1 187:1 190:1 368:1 993:1 1014:1 1111:1 1230:1 1615:1 1683:1 # crisis piréticas
1:2 2:1 5:2 11:2 15:1 25:1 32:1 36:1 42:1 48:1 70:1 143:1 176:1 186:1 487:1 620:1 993:1 1445:1 1541:1 1950:1 # maori de la isla de cook (grupo étnico)
2:1 7:1 11:1 12:1 14:1 20:1 22:1 25:1 26:1 27:1 32:1 43:1 45:1 48:1 62:1 72:1 75:1 81:2 105:1 107:1 109:1 113:1 153:1 157:1 159:1 164:1 168:1 170:1 175:1 178:1 182:1 188:1 189:1 191:1 192:1 194:1 211:1 214:1 215:1 216:1 217:1 239:1 244:1 245:1 248:1 250:1 251:1 364:1 365:1 366:1 481:1 485:1 486:1 580:1 690:1 825:1 886:1 907:1 988:1 1069:1 1122:1 1569:1 1867:1 # cooperia pectinata ( organismo )
1:1 2:1 8:1 11:2 12:1 20:1 29:1 41:1 46:1 54:1 56:1 98:1 109:1 124:1 156:1 201:1 234:1 503:1 550:1 577:1 747:1 835:1 974:1 1118:1 1358:1 1512:1 1746:1 # complejos de coordinación
1:1 7:1 28:1 52:1 85:1 104:1 304:1 361:1 363:1 377:1 419:1 455:1 458:1 496:1 903:1 910:1 916:1 948:1 949:1 951:1 953:1 1438:1 # género pseudemys
36:1 38:1 58:1 73:1 96:1 104:1 152:1 169:1 176:1 529:1 673:1 718:1 1698:1 1922:1 # hipocupremia
10:1 11:1 14:1 18:1 26:1 28:1 41:1 73:1 107:1 166:1 206:1 288:1 311:1 369:1 523:1 526:1 # coprostanol
6:1 11:1 28:1 44:1 64:1 65:1 73:1 107:1 206:1 519:1 559:1 861:1 1226:1 # coprolito
2:2 3:2 4:1 5:1 10:1 11:1 13:1 16:1 36:1 45:1 50:1 57:1 61:1 69:1 70:1 102:1 126:1 129:1 130:1 134:1 146:1 165:1 180:1 183:1 197:1 198:1 202:1 203:1 207:1 209:1 225:1 231:1 232:1 233:1 237:1 240:1 252:1 256:1 260:1 262:1 263:1 271:1 273:1 275:1 276:1 277:1 283:1 284:1 285:1 286:1 293:1 294:1 295:1 301:1 302:1 309:1 337:1 379:1 386:1 705:1 998:1 1220:1 1492:1 1520:1 1795:1 1803:1 1891:1 1894:1 # cópula ( estructura corporal )
2:2 3:1 7:1 8:1 11:1 14:1 19:1 22:1 28:1 29:1 32:1 43:1 48:1 52:1 75:1 98:1 105:1 113:1 144:1 157:1 159:1 164:1 168:1 170:1 175:1 178:1 182:1 188:1 189:1 191:1 192:1 194:1 211:1 214:1 215:1 216:1 217:1 244:1 248:1 250:1 251:1 297:1 304:1 337:1 363:1 364:1 365:1 366:1 386:1 419:1 455:1 458:1 485:1 486:1 690:1 903:1 910:1 916:1 921:1 948:1 949:1 951:1 953:1 1262:1 # género coracias (organismo)
2:1 3:1 8:1 11:1 12:1 20:1 29:1 98:1 109:1 297:1 337:1 386:1 525:1 921:1 1643:1 # coracina
2:1 3:2 11:2 29:1 32:1 35:1 48:1 107:1 179:1 186:1 190:1 297:1 337:1 386:1 496:1 796:1 1369:1 1947:1 # coracopsis nigra
5:1 14:1 20:1 52:1 59:1 124:1 151:1 315:1 614:1 682:1 991:1 1301:1 1520:1 # córnea plana
2:1 4:1 11:1 12:1 13:1 28:1 31:1 32:1 40:1 52:1 53:1 54:2 55:1 59:1 84:1 113:1 139:1 151:1 157:1 172:1 224:1 353:1 386:1 438:1 447:1 521:1 528:1 991:1 1154:1 1540:1 1606:1 1739:1 # diámetro corneal disminuido
2:1 4:1 7:1 11:1 27:1 28:1 33:1 35:1 39:1 41:1 52:1 56:1 59:1 68:1 124:1 139:1 151:1 169:1 222:1 304:1 386:1 406:1 416:1 470:1 526:1 711:1 831:1 835:1 991:1 1540:1 1657:1 1800:1 # erosión corneal múltiple
2:1 4:1 11:1 17:2 26:1 38:1 52:1 56:1 59:1 139:1 151:1 234:1 322:1 386:1 471:1 503:1 576:1 688:1 909:1 991:1 1232:1 1540:1 # reflejar corneal tardío
1:1 2:1 4:1 8:1 11:1 12:1 30:1 32:1 38:1 39:1 52:1 54:1 55:1 56:1 57:1 59:1 86:1 91:1 113:1 139:1 151:1 157:1 322:1 386:1 438:1 447:1 471:1 503:1 528:1 577:1 870:1 991:1 1540:1 1606:1 # disminución del reflejo corneal
2:2 4:1 7:1 9:1 11:1 16:2 23:1 27:1 37:1 40:1 49:1 52:1 56:1 59:1 81:1 82:1 85:1 89:1 111:1 112:1 119:1 133:1 139:1 151:1 181:1 199:1 261:1 324:1 338:1 362:1 386:1 449:1 522:1 587:1 640:1 645:1 695:1 727:1 743:1 820:1 991:1 1056:1 1250:1 1404:1 1409:1 1540:1 1689:1 1773:1 1790:1 1805:1 1853:1 # espesor corneal (entidad observable)
2:1 7:2 11:1 17:1 20:1 21:1 22:1 25:1 28:2 34:1 41:1 56:1 62:1 122:1 163:1 205:1 223:1 226:1 245:1 304:1 386:1 526:1 554:1 730:1 814:1 955:1 1108:1 1127:1 1423:1 1562:1 1755:1 # aterosclerosis coronaria
1:2 2:1 3:1 5:2 9:1 10:1 11:1 13:1 16:1 17:1 18:1 20:1 25:1 28:1 34:1 45:1 47:1 50:1 57:1 61:1 69:1 70:1 85:1 102:1 129:1 134:1 146:1 165:1 180:1 183:1 197:1 198:1 202:1 203:1 207:1 209:1 223:1 225:1 226:1 233:1 237:1 240:1 252:1 256:1 259:1 260:1 262:1 263:1 271:1 273:1 275:1 276:1 277:1 283:1 284:1 285:1 286:1 289:1 293:1 294:1 295:1 301:1 302:1 309:1 386:1 570:1 730:1 811:1 908:1 1097:1 1108:1 1127:1 1223:1 # estructura de la válvula de seno coronario
1:2 3:1 10:1 13:1 16:1 30:2 32:2 35:1 45:1 54:1 57:1 61:2 69:1 70:1 85:1 91:1 102:1 123:1 127:1 129:1 134:1 146:1 165:1 180:1 183:1 190:1 197:1 202:1 203:1 207:1 209:1 225:1 233:1 237:1 240:1 252:1 256:1 260:1 262:1 263:1 271:1 273:1 275:1 276:1 277:1 279:1 283:1 284:1 285:1 286:1 293:1 294:1 295:1 301:1 302:1 309:1 1014:1 1121:1 # estructura óseo de el diáfisis del fémur
1:2 2:2 3:3 4:1 10:2 11:1 13:2 16:2 17:1 22:1 24:1 26:1 29:1 32:2 35:1 36:1 45:2 53:1 54:1 57:2 61:2 69:2 70:2 84:1 85:1 95:1 102:2 123:1 126:2 127:1 129:2 130:1 134:2 146:2 165:2 180:2 183:2 190:1 197:2 202:2 203:2 207:2 209:2 225:2 232:1 233:2 237:2 240:2 252:2 256:2 260:2 262:2 263:2 271:2 273:2 275:2 276:2 277:2 283:2 284:2 285:2 286:2 292:1 293:2 294:2 295:2 301:2 302:2 309:2 337:1 379:1 386:1 466:1 521:1 705:1 998:1 1014:1 1121:1 1134:1 1492:1 1607:1 1795:1 1841:1 1891:1 1894:1 # estructura óseo de diáfisis de metacarpiano ( estructura corporal )
1:1 7:1 9:1 16:1 30:1 34:1 36:2 41:1 52:1 58:1 81:1 82:1 91:1 92:1 126:1 133:1 338:1 379:1 511:1 532:1 553:1 577:1 750:1 813:1 829:1 832:1 844:1 845:1 848:1 1021:1 1228:1 1347:1 1977:1 # cuerpo esponjoso del pene
1:2 3:1 10:1 13:1 16:1 27:1 30:2 32:2 35:1 45:1 47:1 54:1 57:1 61:1 69:1 70:1 85:1 102:1 123:1 127:1 129:1 134:1 146:1 150:1 165:1 180:1 183:1 190:1 197:1 202:1 203:1 207:1 209:1 225:1 233:1 237:1 240:1 252:1 256:1 260:1 262:1 263:1 271:1 273:1 275:1 276:1 277:1 283:1 284:1 285:1 286:1 293:1 294:1 295:1 301:1 302:1 309:1 314:1 1014:1 1121:1 # estructura óseo de el diáfisis de el tibio
1:1 2:1 3:1 9:1 11:1 14:1 20:1 21:1 23:1 25:1 31:1 37:1 75:1 80:1 88:1 89:1 120:1 164:1 171:1 258:1 296:1 328:1 370:1 386:1 505:1 614:1 752:1 795:1 1051:1 1102:1 1655:1 # corriente - raza de ganado
1:2 2:3 3:2 4:1 5:1 10:2 11:2 13:2 16:2 21:1 25:1 30:1 33:1 36:1 45:2 57:2 61:2 69:2 70:2 90:1 91:1 102:2 126:1 129:1 130:1 134:2 146:2 165:2 180:2 183:1 197:2 202:2 203:1 207:2 209:2 225:2 232:1 233:2 237:2 240:2 252:2 256:2 260:2 262:2 263:2 271:2 273:2 275:2 276:1 277:2 283:2 284:2 285:2 286:1 293:2 294:2 295:1 296:1 301:1 302:2 309:1 337:1 379:1 386:2 686:1 705:1 966:1 998:1 1010:1 1492:1 1795:1 1891:1 1894:1 # estructura de la corteza del riñón (estructura corporal)
2:1 6:1 11:1 20:1 27:1 28:1 32:1 34:1 45:1 57:1 73:1 82:1 87:1 90:1 108:1 146:1 206:1 223:1 274:1 356:1 386:1 396:1 507:1 541:1 717:1 720:1 830:1 852:1 853:1 855:1 958:1 962:1 963:1 1010:1 1138:1 1224:1 1435:1 1452:1 1511:1 1691:1 1701:1 1855:1 # cortisona ( producto )
2:2 7:1 11:1 14:1 20:1 32:1 34:1 43:1 48:1 62:1 69:1 71:1 75:1 81:1 82:1 94:1 105:1 113:1 157:1 159:1 164:1 168:1 170:1 175:1 178:1 182:1 188:1 189:1 191:1 192:1 194:1 211:1 214:1 215:1 216:1 217:1 223:1 239:1 244:1 248:1 250:1 251:1 319:1 364:1 365:1 366:1 386:1 485:1 486:1 690:1 738:1 793:1 988:1 1287:1 1516:1 1661:1 1904:1 1969:1 # corythaixoides personatus ( organismo )
2:1 7:1 9:1 11:1 12:1 14:1 20:1 23:1 27:1 31:1 32:1 41:1 43:1 48:1 75:1 79:1 85:1 89:1 105:1 109:1 113:1 157:1 159:1 164:1 168:1 170:1 175:1 178:1 182:1 188:1 189:1 191:1 192:1 194:1 211:1 214:1 215:1 216:1 217:1 234:1 244:1 248:1 250:1 251:1 362:1 364:1 365:1 366:1 485:1 486:1 491:1 580:1 655:1 690:1 811:1 1569:1 1674:1 1853:1 # cerdo cosentina ( organismo )
1:1 2:1 4:1 6:1 7:1 8:1 10:1 11:1 21:1 29:1 30:2 31:1 33:1 39:1 41:1 50:1 51:2 65:1 66:2 68:1 86:1 90:1 91:1 98:1 99:1 116:1 121:1 125:1 177:1 184:1 200:1 323:1 391:1 392:1 502:1 523:1 635:1 655:1 686:1 687:1 833:1 1055:1 1375:1 1677:1 1687:1 1856:1 1943:1 1965:1 # dolor a el palpación del ángulo costovertebral
1:1 3:1 4:1 8:1 10:1 14:1 22:1 26:1 33:1 67:1 71:1 74:1 87:1 93:1 123:1 137:1 144:1 155:1 166:1 219:1 281:1 288:1 314:1 321:1 325:1 359:1 369:1 373:1 376:1 378:1 398:1 409:1 411:1 420:1 421:1 457:1 461:1 467:1 468:1 534:1 544:1 545:1 653:1 654:1 725:1 745:1 1020:1 1444:1 1870:1 1937:1 # fibra de algodón ( sustancia )
4:1 17:2 24:1 33:1 49:1 87:1 93:1 234:1 292:1 909:1 1020:1 1513:1 1784:1 1870:1 # cardar algodón
2:1 14:1 31:2 32:1 40:2 43:1 48:1 55:2 56:2 75:1 77:2 95:2 104:2 105:1 113:1 157:1 159:1 164:1 168:1 170:1 175:1 178:1 182:1 188:1 189:1 191:1 192:1 193:2 194:1 195:2 211:1 214:1 215:1 216:1 217:1 224:2 244:1 248:1 250:1 251:1 364:1 365:1 366:1 485:1 486:1 690:1 800:2 860:2 887:2 1310:2 # hemilepidotus hemilepidotus ( organismo )
1:1 6:1 16:1 29:1 41:2 79:1 82:1 161:1 460:1 535:1 695:1 1057:1 # accesos de tos
2:1 6:1 8:1 11:1 12:1 15:1 23:1 24:1 29:1 36:1 41:1 42:1 83:1 98:1 130:1 136:1 174:1 212:1 220:1 254:1 257:1 424:1 527:1 568:1 591:1 597:1 604:1 641:1 671:1 703:1 704:1 723:1 726:1 736:1 756:1 760:1 761:1 763:1 765:1 766:1 767:1 768:1 769:1 770:1 771:1 772:1 773:1 775:1 776:1 777:1 778:1 787:1 788:1 789:1 1559:1 1590:1 # intoxicación por coumafos
1:1 6:2 8:1 9:1 12:1 23:1 38:1 44:1 58:1 64:1 72:1 89:1 92:1 96:1 148:1 162:1 174:1 220:1 313:1 371:1 484:1 519:1 532:1 533:1 577:1 681:1 714:1 864:1 979:1 1079:1 1399:1 1534:1 1594:1 1745:1 1806:1 # recuento bajo de linfocito
4:1 8:1 9:2 15:1 19:1 21:1 22:1 23:1 24:1 54:2 80:1 81:1 82:1 89:1 100:1 120:1 144:1 328:1 345:1 370:1 377:1 439:1 680:1 752:1 838:1 851:1 1228:1 1254:1 1560:1 1615:1 # caso judicial pendiente
2:1 7:1 14:1 15:1 22:1 28:1 32:1 43:1 44:1 48:1 52:1 75:1 105:1 113:1 152:1 157:1 159:1 164:1 168:1 170:1 175:1 178:1 182:1 188:1 189:1 191:1 192:1 194:1 211:1 214:1 215:1 216:1 217:1 244:1 248:1 250:1 251:1 264:1 304:1 363:1 364:1 365:1 366:1 419:1 455:1 458:1 485:1 486:1 601:1 690:1 903:1 910:1 916:1 948:1 949:1 951:1 953:1 1693:1 1967:1 # género ehrlichia (organismo)
1:1 8:1 10:1 14:1 22:1 24:1 26:1 29:1 56:1 67:1 71:1 72:1 74:1 112:1 144:1 155:1 166:1 195:1 219:1 264:1 281:1 288:1 321:1 325:1 359:1 369:1 373:1 376:1 378:1 398:1 409:1 411:1 420:1 421:1 457:1 461:1 467:1 468:1 534:1 544:1 545:1 653:1 654:1 745:1 1537:1 1607:1 1793:1 # leche de vaca (sustancia)
1:1 2:1 5:1 8:1 11:1 14:1 16:1 30:1 32:1 43:1 48:1 63:1 72:1 75:1 80:2 81:1 105:1 113:1 133:1 154:1 157:1 159:1 164:1 168:1 170:1 175:1 178:1 182:1 188:1 189:1 191:1 192:1 194:1 211:1 212:1 214:1 215:1 216:1 217:1 244:1 248:1 250:1 251:1 254:1 338:1 364:1 365:1 366:1 374:1 424:1 475:1 485:1 486:1 616:1 690:1 727:1 783:1 886:1 1149:1 1250:1 1388:1 1556:1 1880:1 # especie de coxiella (organismo)
1:1 5:1 32:1 # isla de cpg
3:2 12:1 13:1 14:2 23:1 25:1 29:1 32:1 42:1 52:2 61:1 78:1 113:1 157:1 187:1 257:1 297:1 361:1 388:1 450:1 881:1 982:1 1025:2 1041:1 1230:1 1366:1 1557:1 1804:1 1858:1 # aneurisma intracraneal
3:2 12:1 13:1 14:1 19:1 23:1 29:1 52:1 75:1 78:1 187:1 257:1 297:1 388:1 450:1 881:1 1025:1 1557:1 1804:1 1924:1 # gas intracraneal
2:1 4:1 12:1 14:1 18:1 20:1 27:1 38:1 42:1 62:1 109:1 132:1 151:1 187:1 247:1 311:1 408:1 444:1 580:1 644:1 648:1 694:1 701:1 981:1 983:1 1090:1 1106:1 1320:1 1569:1 1582:1 1733:1 1868:1 # creatina anormal
8:1 10:1 14:1 22:1 26:1 38:1 41:1 62:1 67:1 71:1 74:1 96:1 144:1 151:1 155:1 166:1 174:2 187:1 219:1 281:1 288:1 321:1 325:1 359:1 369:1 373:1 376:1 378:1 398:1 409:1 411:1 420:1 421:1 457:1 461:1 467:1 468:1 534:1 544:1 545:1 594:1 653:1 654:1 701:1 745:1 1582:1 1590:1 1815:1 1919:1 # fosfocreatina (sustancia)
2:1 4:1 9:1 12:1 14:2 18:1 27:1 38:2 41:1 42:1 60:1 62:1 121:1 132:1 148:1 151:1 174:1 186:1 187:1 247:1 311:1 313:1 408:1 444:1 580:1 644:1 648:1 694:1 701:1 803:1 981:1 983:1 1090:1 1106:1 1320:1 1399:1 1534:1 1582:1 1590:1 1733:1 1868:1 # creatinfosfoquinasa anormal en sangre
12:1 32:1 40:1 49:1 54:1 55:1 113:1 157:1 172:1 181:1 438:1 447:1 528:1 1606:1 1739:1 # cpk disminuida
2:2 4:1 9:1 12:2 14:1 18:1 20:2 25:1 27:1 38:1 42:1 62:1 109:2 132:1 151:1 187:1 247:1 311:1 408:1 444:1 517:1 580:1 620:1 644:1 648:1 694:1 701:1 981:1 983:1 1090:1 1106:1 1298:1 1320:1 1569:1 1582:1 1733:1 1868:1 # creatina anormal en orina
1:1 2:1 3:2 4:1 5:2 7:1 8:1 9:1 12:2 13:1 17:2 18:1 20:1 27:1 29:2 33:1 38:1 39:1 42:1 46:1 48:1 50:1 51:1 53:1 55:1 62:1 68:1 70:1 76:1 77:1 78:1 80:1 86:1 98:1 99:1 109:1 123:1 132:1 151:1 177:1 184:1 187:1 198:1 205:1 228:2 235:1 247:1 297:1 298:1 341:1 370:1 406:1 408:1 422:1 444:1 516:1 580:1 644:1 647:1 648:1 694:1 701:1 921:1 978:1 981:1 983:1 997:1 1017:1 1090:1 1106:1 1155:1 1157:1 1218:1 1233:1 1320:1 1557:1 1582:1 1664:1 1759:1 1896:1 1992:1 # aclaramiento de creatinina - filtración glomerular normal
4:1 5:1 10:1 17:1 19:1 25:1 38:2 42:1 56:1 63:1 88:1 93:1 94:1 104:1 117:1 142:1 154:1 187:1 272:1 291:1 322:1 326:1 334:1 335:1 385:1 397:1 400:1 401:1 402:1 410:1 432:1 435:1 436:1 437:1 471:1 477:1 478:1 479:1 503:1 513:1 555:1 556:1 685:1 688:1 1216:1 1582:1 1711:1 # reflejar cremastérico - hallazgo
2:1 9:1 14:1 18:1 32:1 38:1 41:1 42:1 43:1 46:1 48:1 75:1 82:1 105:1 113:1 157:1 159:1 164:1 168:1 170:1 175:1 178:1 182:1 187:1 188:1 189:1 191:1 192:1 194:1 211:1 214:1 215:1 216:1 217:1 230:1 244:1 248:1 250:1 251:1 289:1 364:1 365:1 366:1 485:1 486:1 512:1 690:1 700:1 750:1 1582:1 1613:1 # crenosoma ( organismo )
7:1 25:1 31:1 47:1 51:1 63:1 65:1 79:1 187:1 234:1 259:1 491:1 923:1 1674:1 1683:1 # cerdo criollo
8:1 26:1 29:1 38:1 39:1 52:1 58:1 64:1 74:1 86:1 95:1 98:1 151:1 177:1 187:1 193:1 253:1 323:1 332:1 427:1 515:1 651:1 991:1 1134:1 1187:1 1264:1 1310:1 1356:1 1417:1 1555:1 1582:1 1666:1 1829:1 1836:1 1869:1 1873:1 1874:1 1962:1 # crepitación subcutánea
2:1 12:1 14:1 25:1 32:1 43:1 48:1 75:1 105:1 113:1 136:1 157:1 159:1 164:1 168:1 170:1 175:1 178:1 182:1 187:1 188:1 189:1 191:1 192:1 194:1 211:1 214:1 215:1 216:1 217:1 244:1 248:1 250:1 251:1 364:1 365:1 366:1 438:1 485:1 486:1 517:1 690:1 1606:1 1683:1 # crinum ( organismo )
1:2 2:1 6:1 8:1 9:1 11:1 12:1 15:1 21:1 23:1 27:1 29:1 30:1 40:1 45:1 67:1 89:1 91:1 101:1 120:1 135:1 141:1 143:1 155:1 187:1 255:1 274:1 328:1 339:1 348:1 382:1 546:1 677:1 678:1 877:1 897:1 898:1 913:1 920:1 1044:1 1103:1 1304:1 1589:1 1728:1 1936:1 1946:1 # factor del incidente crítico
2:1 11:2 14:1 25:1 32:1 43:1 48:1 51:1 75:1 77:1 87:1 96:1 105:1 113:1 157:1 159:1 164:1 168:1 170:1 175:1 178:1 182:1 188:1 189:1 191:1 192:1 194:1 210:1 211:1 214:1 215:1 216:1 217:1 244:1 248:1 250:1 251:1 364:1 365:1 366:1 485:1 486:1 690:1 957:1 1036:1 1206:1 1848:1 # cocodrilo ( organismo )
4:1 6:1 9:1 20:1 22:1 37:1 38:1 45:1 49:1 70:1 72:1 95:1 107:1 187:1 274:1 296:1 429:1 453:1 481:1 557:1 700:1 1638:1 1716:1 1988:1 # ectopia renal cruzada
3:1 11:1 15:1 17:1 32:1 37:1 43:1 44:1 65:1 66:1 104:1 113:1 143:1 157:1 168:1 178:1 249:1 282:1 298:1 303:1 483:1 559:1 618:1 900:1 911:1 1656:1 1870:1 # embolismo paradójico
2:1 14:1 25:1 27:1 28:1 32:1 41:1 43:1 48:1 61:1 64:1 69:1 75:1 77:1 82:1 105:1 107:1 113:1 136:1 157:1 159:1 164:1 168:1 170:1 175:1 178:1 182:1 187:1 188:1 189:1 191:1 192:1 194:1 211:1 214:1 215:1 216:1 217:1 244:1 248:1 250:1 251:1 267:1 351:1 364:1 365:1 366:1 485:1 486:1 526:1 690:1 755:1 854:1 857:1 965:1 982:1 1088:1 1837:1 # crossoptilon auritum ( organismo )
1:1 2:1 9:1 11:1 20:1 21:1 23:1 28:1 30:1 34:1 54:1 80:1 89:1 91:1 120:1 223:1 328:1 370:1 386:1 730:1 752:1 1127:1 # corona del diente
1:1 5:2 11:1 30:1 31:1 37:1 50:1 51:1 53:1 58:1 65:1 70:1 106:1 136:1 163:1 171:1 187:1 218:1 296:1 391:1 602:1 650:1 696:1 711:1 901:1 936:1 943:1 1096:1 1565:1 1566:1 1890:1 1984:1 1990:1 # músculo cruzado de la columela
1:1 2:2 11:1 16:1 31:1 33:1 35:1 36:1 38:1 39:1 46:1 51:1 65:1 68:1 72:1 73:1 81:1 130:1 156:1 201:1 264:1 336:1 384:1 393:1 416:1 470:1 502:1 550:1 673:1 833:1 871:1 880:1 886:1 1118:1 1284:1 1458:1 1537:1 1604:1 1810:1 1856:1 1965:1 # dolor de pecho por compresión
1:1 5:1 10:1 17:1 19:1 25:1 26:1 47:1 55:1 76:1 80:1 112:1 117:1 124:1 166:1 204:1 226:1 259:1 280:1 315:1 341:1 392:1 433:1 647:1 1223:1 1244:1 1992:1 # aplastamiento de ovario
12:1 17:1 22:1 25:3 47:1 49:1 58:1 72:1 85:1 97:1 100:1 123:1 137:1 187:1 226:1 245:1 259:1 314:1 340:1 517:1 554:1 984:1 1016:1 1079:1 1114:1 1146:1 1444:1 1625:1 1683:1 1784:1 1811:1 1838:1 1937:1 1991:1 # criofibrinogenemia secundaria
8:1 10:1 14:1 22:1 25:1 26:1 27:1 36:1 47:1 50:1 51:1 67:1 71:1 74:1 111:1 144:1 155:1 166:1 169:1 187:1 219:1 235:1 259:1 281:1 288:1 299:1 321:1 325:1 355:1 359:1 369:1 373:1 376:1 378:1 398:1 409:1 411:1 420:1 421:1 457:1 461:1 467:1 468:1 529:1 534:1 544:1 545:1 653:1 654:1 745:1 831:1 878:1 985:1 997:1 1248:1 1335:1 1519:1 1642:1 1683:1 1713:1 1847:1 # crioglobulina tipo i (sustancia)
8:1 10:1 14:1 22:1 25:1 26:1 27:1 36:1 47:1 50:1 51:1 67:1 71:1 74:1 111:1 144:1 155:1 166:1 169:1 187:1 219:1 235:1 259:1 281:1 288:1 299:1 321:1 325:1 355:1 359:1 369:1 373:1 376:1 378:1 398:1 409:1 411:1 420:1 421:1 457:1 461:1 467:1 468:1 529:1 534:1 544:1 545:1 653:1 654:1 702:1 745:1 831:1 878:1 985:1 997:1 1248:1 1335:1 1519:1 1642:1 1683:1 1713:1 1847:1 # crioglobulina tipo ii ( sustancia )
8:1 10:1 14:1 22:1 25:1 26:1 27:1 36:1 47:1 50:1 51:1 67:1 71:1 74:1 111:1 144:1 155:1 166:1 169:1 187:1 219:1 235:1 259:1 281:1 288:1 299:1 321:1 325:1 355:1 359:1 369:1 373:1 376:1 378:1 398:1 409:1 411:1 420:1 421:1 457:1 461:1 467:1 468:1 529:1 534:1 544:1 545:1 653:1 654:1 702:2 745:1 831:1 878:1 985:1 997:1 1248:1 1335:1 1519:1 1642:1 1683:1 1713:1 1847:1 # crioglobulina tipo iii (sustancia)
12:1 18:1 25:1 47:1 97:1 187:1 259:1 279:1 360:1 1054:1 1663:1 1683:1 1686:1 1832:1 1907:1 1908:1 1927:1 1940:1 # crioinmunoglobulinemia
2:2 6:1 11:1 14:2 17:1 25:1 27:1 32:1 37:1 42:1 43:1 48:1 49:1 52:1 62:1 75:2 80:1 96:2 105:1 112:1 113:1 115:1 127:1 132:1 157:1 159:1 161:1 164:1 167:1 168:1 170:1 174:1 175:1 178:1 182:1 187:1 188:1 189:1 191:1 192:1 194:1 211:1 214:1 215:1 216:1 217:1 226:1 244:1 248:1 250:1 251:1 324:1 331:1 340:1 351:1 364:1 365:1 366:1 408:1 444:1 485:1 486:1 648:1 657:1 690:1 702:1 822:1 826:1 843:1 937:1 959:1 996:1 1036:1 1206:1 1742:1 1788:1 1845:1 # cryptococcus neoformans, variedad gattii (organismo)
1:1 6:1 11:1 27:1 35:1 36:1 41:1 64:1 70:1 73:1 92:1 96:2 161:1 162:1 173:1 187:1 222:1 300:1 310:1 312:1 351:1 548:1 552:1 790:1 849:1 959:1 1036:1 1206:1 1544:1 1703:1 1779:1 1788:1 1845:1 1995:1 # prueba de cryptococcus positivo
6:1 56:1 65:1 95:1 187:1 193:1 351:1 959:1 1310:1 1833:1 # cryptolepis
2:2 6:1 14:1 17:1 32:1 36:1 41:1 43:1 48:1 75:1 105:1 113:1 130:1 133:1 136:1 157:1 159:1 164:1 168:1 170:1 175:1 178:1 182:1 187:1 188:1 189:1 191:1 192:1 194:1 211:1 214:1 215:1 216:1 217:1 244:1 248:1 250:1 251:1 261:1 351:1 364:1 365:1 366:1 485:1 486:1 535:1 690:1 959:1 1097:1 1347:1 # cryptosporangium arvum ( organismo )
10:1 25:1 26:2 32:1 166:1 187:1 267:1 417:1 1230:1 1683:1 1928:1 # tau-cristalina
1:1 2:1 3:1 4:3 7:1 8:1 10:1 12:1 14:1 15:1 18:1 20:1 21:1 25:1 26:1 28:1 29:2 32:1 33:1 39:1 42:2 43:2 44:1 46:2 65:2 68:1 86:1 98:1 99:1 109:1 122:1 140:1 166:1 174:1 177:1 184:1 187:2 221:1 230:1 247:1 278:1 297:1 311:1 316:1 327:1 357:1 371:1 403:1 406:1 417:1 430:1 442:1 443:1 509:1 514:1 561:1 589:1 665:1 857:1 890:1 921:1 952:1 1029:1 1040:1 1067:1 1124:1 1144:1 1155:1 1157:1 1230:1 1234:1 1240:1 1242:1 1249:1 1252:1 1255:1 1272:1 1295:1 1309:1 1312:1 1322:1 1337:1 1365:1 1397:1 1407:1 1410:1 1449:1 1455:1 1459:1 1579:1 1584:1 1585:1 1683:1 1738:1 1752:1 1753:1 1785:1 1787:1 1804:1 1844:1 1862:1 1921:1 1928:1 1931:1 1934:1 2001:1# alteración de macromoléculas cristalinas (anomalía morfológica)
1:1 2:1 4:2 8:1 9:1 10:1 12:1 17:1 20:1 24:1 25:2 26:1 32:1 47:1 109:1 166:1 187:1 327:1 404:1 417:1 517:1 524:1 620:1 676:1 1108:1 1230:1 1298:1 1683:1 1928:1 1999:1 # cristal de calcio en orinar
4:1 10:1 16:1 25:1 26:1 31:1 32:1 40:1 41:1 56:1 128:1 166:1 172:1 187:1 224:1 327:1 413:1 417:1 430:1 431:1 498:1 595:1 1230:1 1269:1 1683:1 1739:1 1928:1 # cristales líquidos
9:1 11:1 12:1 31:1 32:1 40:1 41:1 54:1 55:1 57:1 60:1 106:1 113:1 157:1 172:1 187:1 224:1 235:1 438:1 447:1 494:1 528:1 655:1 676:1 926:1 1302:1 1606:1 1739:1 1808:1 # glucosa disminuido en lcr
9:1 11:1 17:1 23:1 26:1 41:1 53:1 57:1 60:1 89:1 106:1 136:1 187:1 235:1 267:1 317:1 347:1 494:1 576:1 590:1 655:1 670:1 676:1 926:1 934:1 1302:1 1808:1 1890:1 # lcr  glucosa aumentar
2:1 9:1 14:1 18:1 21:1 32:1 43:1 45:1 48:1 75:1 79:1 94:1 96:1 105:1 113:1 157:1 159:1 164:1 168:1 170:1 175:1 178:1 182:1 188:1 189:1 191:1 192:1 193:1 194:1 211:1 214:1 215:1 216:1 217:1 244:1 248:1 250:1 251:1 289:1 364:1 365:1 366:1 375:1 485:1 486:1 668:1 690:1 732:1 1553:1 1651:1 1723:1 # ctenocephalides (organismo)
2:1 9:1 10:1 13:1 14:1 18:1 21:1 28:1 30:1 32:2 34:1 43:1 44:1 45:1 48:1 71:1 75:1 79:1 94:1 96:1 105:1 106:1 113:1 114:1 121:1 134:1 157:1 159:1 164:1 168:1 170:1 175:1 178:1 182:1 188:1 189:1 191:1 192:1 193:1 194:1 211:1 214:1 215:1 216:1 217:1 244:1 248:1 250:1 251:1 289:1 353:1 364:1 365:1 366:1 375:1 485:1 486:1 668:1 690:1 691:1 730:1 732:1 900:1 1243:1 1253:1 1553:1 1651:1 1723:1 # ctenocephalides felis strongylus ( organismo )
4:1 5:1 6:1 11:1 17:1 24:1 47:1 54:1 63:1 88:1 93:1 94:1 96:1 142:1 147:1 154:1 234:1 272:1 291:1 292:1 326:1 334:1 335:1 385:1 397:1 400:1 401:1 402:1 432:1 435:1 436:1 437:1 477:1 478:1 479:1 555:1 556:1 646:1 685:1 909:1 974:1 1036:1 1513:1 1705:1 1788:1 1899:1 # cardiotocografía - hallazgo
6:1 17:1 24:1 25:1 31:1 147:1 226:1 254:1 292:1 314:1 641:1 1705:1 1712:1 # caribdotoxina
6:1 11:1 14:1 15:1 35:1 42:1 84:1 93:1 111:1 121:1 143:1 472:1 659:1 666:1 699:1 803:1 826:1 885:1 1083:1 1707:1 1813:1 # mango ( objeto físico )
2:1 9:1 14:1 32:1 43:1 48:1 50:1 56:1 58:1 75:1 80:1 95:2 105:1 113:1 157:1 159:1 160:1 164:1 167:1 168:1 169:1 170:1 175:1 178:1 182:1 188:1 189:1 191:1 192:1 194:1 211:1 214:1 215:1 216:1 217:1 218:1 244:1 248:1 250:1 251:1 364:1 365:1 366:1 370:1 485:1 486:1 642:1 690:1 1546:1 # culex pipiens ( organismo )
27:2 50:1 52:1 58:1 62:1 75:1 173:2 218:1 287:1 310:2 406:1 552:2 644:1 849:2 1544:2 1725:1 # cultivo negativo
2:1 5:1 17:1 24:1 52:1 55:1 58:1 90:1 93:1 97:1 132:1 174:1 185:1 290:1 292:1 407:1 412:1 444:1 657:1 856:1 984:1 996:1 1317:1 1835:1 # cartílago cuneiformis
2:1 11:1 14:1 29:1 32:1 43:1 48:1 75:1 105:1 113:1 157:1 159:1 164:1 168:1 170:1 175:1 178:1 182:1 188:1 189:1 191:1 192:1 194:1 200:1 211:1 214:1 215:1 216:1 217:1 244:1 248:1 250:1 251:1 364:1 365:1 366:1 372:1 485:1 486:1 690:1 1369:1 # guaco ( organismo )
1:1 5:1 6:1 11:2 12:1 15:1 17:1 25:1 35:1 41:1 58:1 61:1 84:1 93:1 111:1 112:1 121:1 143:1 163:1 226:1 228:1 261:1 336:1 472:1 517:1 659:1 666:1 688:1 699:1 885:1 973:1 1083:1 1404:1 1707:1 1764:1 1813:1 1842:1 # hoja curva de laringoscopio ( objeto físico )
2:1 5:1 7:1 14:1 17:1 22:1 25:1 32:1 41:1 43:1 48:1 50:2 51:1 57:1 58:2 61:1 70:1 75:1 105:1 113:1 116:1 157:1 159:1 164:1 168:1 170:1 175:1 178:1 182:1 188:1 189:1 191:1 192:1 194:1 198:1 209:1 211:1 214:1 215:1 216:1 217:1 218:1 226:1 228:1 244:1 245:1 248:1 250:1 251:1 258:1 261:1 364:1 365:1 366:1 391:1 422:1 485:1 486:1 554:1 635:1 690:1 708:1 901:1 1097:1 1576:1 # curvularia verruculosa (organismo)
34:1 36:1 40:1 49:1 58:1 62:1 65:1 69:1 71:1 93:1 95:1 133:1 136:2 181:1 438:1 917:1 965:1 1006:1 1531:1 1904:1 # polygonum cuspidatum
1:1 2:2 3:1 4:2 5:2 6:1 10:2 11:1 13:1 16:1 32:1 36:1 40:1 45:1 54:1 57:1 61:1 69:1 70:1 95:1 102:1 107:1 124:1 125:1 126:1 130:1 133:1 134:1 146:1 165:1 180:1 197:1 202:1 207:1 209:1 225:1 232:1 233:1 237:1 240:1 252:1 256:1 260:1 262:1 263:1 271:1 273:1 275:1 277:1 283:1 284:1 285:1 293:1 294:1 302:1 315:1 337:1 379:1 382:1 386:1 417:1 446:1 493:1 528:1 705:1 904:1 936:1 998:1 1006:1 1492:1 1795:1 1891:1 1894:1 1988:1 # cúspide distoplalatina (estructura corporal)
2:1 5:1 9:1 11:1 14:1 18:1 21:1 42:1 90:1 311:1 386:1 686:1 826:1 1010:1 # corte en la mano
2:1 5:1 9:1 11:1 21:1 24:1 90:1 119:1 227:1 296:1 386:1 686:1 966:1 1010:1 # corte en la cabeza
1:1 2:1 6:1 11:1 30:2 80:1 85:1 90:1 95:1 386:1 1010:1 1307:1 1546:1 # se corto el uña de el pie
2:1 4:1 6:1 9:1 11:1 23:1 26:1 41:1 44:1 53:1 89:1 90:1 110:1 220:1 316:1 317:1 386:1 533:1 535:1 670:1 816:1 1010:1 1387:1 1433:1 1517:1 # corta alimentos
1:1 4:1 9:1 12:1 19:1 20:1 55:1 60:1 70:1 71:1 85:1 109:1 162:1 210:1 395:1 399:1 447:1 633:1 652:1 811:1 945:1 # drusen de lámina basal
2:1 3:1 6:1 7:1 11:2 27:1 34:1 90:1 131:1 278:1 386:1 472:1 1010:1 1307:1 # corto con tijera
2:1 9:1 11:1 21:1 24:1 30:1 72:1 90:1 279:1 386:1 686:1 1010:1 # corte en el muñeca
8:1 14:2 18:1 22:1 26:1 46:1 53:1 84:1 144:1 288:1 311:1 466:1 509:1 516:1 521:1 882:1 1242:1 1841:1 # cianometanos
7:1 8:1 9:1 14:1 18:1 21:1 22:1 23:1 28:1 32:1 35:1 41:1 48:1 89:1 120:1 122:1 144:1 190:1 222:1 299:1 304:1 311:1 328:1 363:1 381:1 419:1 458:1 512:1 579:1 799:1 882:1 889:1 1562:1 1580:1 1916:1 # cianosis enterogénica
24:1 31:1 32:1 33:1 35:1 37:1 39:1 54:1 68:1 103:1 107:1 171:1 173:1 416:1 470:1 668:1 1014:1 1495:1 1567:1 1624:1 1828:1 # división cycadophyta
5:1 8:1 9:1 15:1 53:1 76:1 205:1 317:1 869:1 1377:1 1608:1 1631:1 # ciclamen
6:1 8:1 10:1 14:1 22:1 26:1 29:1 67:1 71:1 74:1 76:1 79:1 84:1 144:1 155:1 160:1 166:1 195:1 219:1 281:1 288:1 321:1 325:1 359:1 369:1 373:1 376:1 378:1 398:1 409:1 411:1 420:1 421:1 457:1 461:1 467:1 468:1 497:1 534:1 544:1 545:1 653:1 654:1 683:1 745:1 885:1 1521:1 1763:1 # acetohexamida ( sustancia )
1:1 3:1 4:1 7:1 8:1 11:1 15:1 17:1 21:1 29:1 30:1 33:1 39:1 42:2 44:1 68:1 76:1 86:1 98:1 99:1 122:1 143:1 177:1 184:1 205:1 278:1 297:1 406:1 601:1 782:1 797:1 846:1 921:1 1120:1 1155:1 1157:1 1234:1 1785:1 1844:1 1921:1 # alteración cíclico de el mamar
3:1 6:1 8:1 11:2 15:2 17:1 19:1 24:1 32:1 35:1 43:1 44:1 66:1 84:1 111:1 113:1 143:1 157:1 163:1 168:1 178:1 205:1 249:1 298:1 472:1 483:1 659:1 666:1 699:1 885:1 900:1 1083:1 1509:1 1608:1 1615:1 1707:1 1764:1 1813:1 # casco para ciclismo (objeto físico)
6:1 8:1 15:1 17:1 28:1 45:1 51:1 57:1 73:1 87:1 108:1 111:1 146:1 150:1 162:1 205:1 206:1 274:1 396:1 507:1 541:1 638:1 720:1 729:1 830:1 852:1 853:1 855:1 958:1 962:1 963:1 985:1 1138:1 1224:1 1245:1 1435:1 1452:1 1608:1 1691:1 1701:1 1855:1 1953:1 # ciclobarbital (producto)
8:1 15:1 51:2 55:1 76:1 77:1 205:1 341:1 638:1 872:1 887:1 957:1 1098:1 1608:1 # cicloamilosa
8:1 15:1 51:1 77:1 160:1 195:1 205:1 212:1 638:1 1608:1 1763:1 # ciclohexilaminas
8:2 9:1 10:1 12:1 14:1 15:2 17:1 21:1 22:1 23:1 25:1 26:1 28:1 41:1 51:1 52:1 60:1 61:1 67:1 71:1 74:1 89:1 120:1 144:1 145:1 147:1 155:1 166:1 185:1 205:1 212:1 219:1 226:1 281:1 288:1 321:1 325:1 328:1 330:1 359:1 361:1 369:1 373:1 376:1 378:1 398:1 409:1 411:1 420:1 421:1 457:1 461:1 467:1 468:1 494:1 517:1 534:1 544:1 545:1 592:1 597:1 638:1 653:1 654:1 708:1 745:1 764:1 925:1 1041:1 1366:1 1608:1 1637:1 1858:1 # ciclosarin - agente neurotóxico ( sustancia )
8:1 15:2 27:1 46:1 51:1 53:1 84:1 135:1 205:1 516:1 521:1 638:1 740:1 1608:1 1759:1 # ciclometicaína
[truncated: 1,087,985 more chars]
