# Supplementary material for: A Cross-Lingual Similarity Measure for Detecting Biomedical Term Translations
Source: PLoS One. 2015 Jun 1;10(6):e0126196. doi: 10.1371/journal.pone.0126196 (PMC4452086; doi:10.1371/journal.pone.0126196)
Supplement: S1 dataset — (TGZ) [file pone.0126196.s001.tgz › dataset/en-es/ngram_2000.shuffled]

1 - aminoadamantane	amantadina (sustancia)	YES
1 - aminoadamantane	alteración en el alimentación exceso potencial para el requerimiento corporal	NO
1 buck shot	cartucho de 12 perdigones	YES
1 buck shot	rinovirus humano 93 ( organismo )	NO
1 deoxymannojirimycin	1-desoximanojirimicina	YES
1 deoxymannojirimycin	miosis congénita	NO
1,1 - difluorotetrachloroethane	1,1-difluorotetracloroetano (sustancia)	YES
1,1 - difluorotetrachloroethane	linfohistiocitosis hemofagocítica familiar	NO
1,2 - dichloropropane	dicloruro de propileno	YES
1,2 - dichloropropane	latido perdido	NO
1,3 - dioxindans	benzodioxoles	YES
1,3 - dioxindans	semilla de sésamo (sustancia)	NO
1-bromopropane	1 - bromopropano	YES
1-bromopropane	eritema de las palmas de la mano	NO
1-iodobutane	1-yodobutano (sustancia)	YES
1-iodobutane	receptor kir2dl2	NO
1-phosphofructokinase	1 - fosfofructocinasa (sustancia)	YES
1-phosphofructokinase	holocentrus ascensionis (organismo)	NO
101m rhodium	rodio ^ 101m ^ ( sustancia )	YES
101m rhodium	fracturas mandibulares	NO
12 chromosome	cromosomas humanos par 12	YES
12 chromosome	fiebre de el trinchera	NO
131 caesium	cesio ^ 131 ^ ( sustancia )	YES
131 caesium	ictericia hematógena	NO
16-hydroxyestradiol	estriol	YES
16-hydroxyestradiol	cáncer trofoblástico	NO
17,20-desmolase	esteroide 17-monooxigenasa	YES
17,20-desmolase	strigops habroptila ( organismo )	NO
17,21-hydroxyprogesterone	17, 21 - hidroxiprogesterona	YES
17,21-hydroxyprogesterone	granuloma tricofítico	NO
17-methyltestosterone	metiltestosterona	YES
17-methyltestosterone	skate	NO
174 hafnium	hafnio174 (sustancia)	YES
174 hafnium	carpa tamaulipeco	NO
18-hydroxydesoxycorticosterone	18-hidroxidesoxicorticosterona	YES
18-hydroxydesoxycorticosterone	aldrina	NO
2 - methylmethacrylate	monómero de metil metilmetacrilato	YES
2 - methylmethacrylate	corto con tijera	NO
2 agonists alpha	agonista adrenérgico alfa 2 (sustancia)	YES
2 agonists alpha	veneno de crótalos	NO
2 aminoadipate aminotransferase	2 - aminoadipato aminotransferasa (sustancia)	YES
2 aminoadipate aminotransferase	edema en el lugar de entrada de un catéter	NO
2 aminopurine	2 - aminopurina	YES
2 aminopurine	lesiones del tobillo	NO
2 mercaptoethanol	2 - mercaptoetanol ( sustancia )	YES
2 mercaptoethanol	neisseria bacilliformis	NO
2,2,4 - trimethylpentane	2,2,4-trimetilpentano (sustancia)	YES
2,2,4 - trimethylpentane	líquido amniótico por detrás de el presentación fetal ( sustancia )	NO
2,2-bipyridine	2,2 - bipiridina	YES
2,2-bipyridine	afta de bednar	NO
2,5 oligoadenylate synthetase	2-5a sintetasa	YES
2,5 oligoadenylate synthetase	neoplasias de el glándula suprarrenales	NO
2-ethoxyacetate	2 - etoxiacetato ( sustancia )	YES
2-ethoxyacetate	hemangioendotelioma cutáneo	NO
2-nitropropane	2 - nitropropano ( sustancia )	YES
2-nitropropane	comunicación no verbal	NO
3 part fracture	fractura en 3 fragmento ( anomalía morfológica )	YES
3 part fracture	rinovirus humano 94	NO
4 - homosulfanilamide	mafenida ( producto )	YES
4 - homosulfanilamide	anticuerpo heterologos	NO
4 hydroxybutyric aciduria	defecto metabólico de gaba	YES
4 hydroxybutyric aciduria	rana catesbeiana (organismo)	NO
4-aminoclonidine	apraclonidina (producto)	YES
4-aminoclonidine	rigidez del dedo gordo adquirida	NO
4-dmdr	idarrubicina ( sustancia )	YES
4-dmdr	yohimbe	NO
5 - oxoprolinuria	aciduria piroglutámica	YES
5 - oxoprolinuria	culex pipiens ( organismo )	NO
5 alpha reductase	3-ceto-5-alfa-esteroide delta 4-deshidrogenasa	YES
5 alpha reductase	infestación por macronyssidae	NO
5 aminosalicylates	5-aminosalicilato	YES
5 aminosalicylates	calcio serico aumentar	NO
5 azacytidine	azacitidina (producto)	YES
5 azacytidine	papila duodenal grande [ como un todo ] ( estructura corporal )	NO
5nucleotidase elevate	5 - nucleotidasa elevado	YES
5nucleotidase elevate	queratosis pilosa roja	NO
6 helium	helio ^ 6 ^ ( sustancia )	YES
6 helium	adinamia	NO
60s ribosomal subunit	subunidades ribosómicas mayores de eucariotas	YES
60s ribosomal subunit	artrosis	NO
7 - deazaadenosine	7 - desazaadenosina	YES
7 - deazaadenosine	tuberculosis del aparato genitourinario	NO
7,12-dimethylbenzanthracene	9,10 - dimetil - 1,2 - benzantraceno	YES
7,12-dimethylbenzanthracene	factor xii activar	NO
8 - quinolinamine	8 - aminoquinolina	YES
8 - quinolinamine	agenesia ovárica	NO
86 zirconium	circonio86 ( sustancia )	YES
86 zirconium	tendón de músculo digástrico (estructura corporal)	NO
88 zirconium	circonio^88^ (sustancia)	YES
88 zirconium	panmielosis aguda con mielofibrosis	NO
9 - fluorocortisol	9 - fluorocortisol	YES
9 - fluorocortisol	estructura de el cápsula de el articulación del hombro ( estructura corporal )	NO
a ; hypervitaminosis	hipervitaminosis a	YES
a ; hypervitaminosis	piedras con pigmentos	NO
a antigen	antígeno de grupo sanguíneo a ( sustancia )	YES
a antigen	hijo natural (genérico)	NO
a. labyrinthi	estructura de arteria laberíntica	YES
a. labyrinthi	miositis por cisticercosis	NO
ab acetylcholine receptors	anticuerpo receptor de acetilcolina ( sustancia )	YES
ab acetylcholine receptors	extracto de ampiciloil ( producto )	NO
abdomens	estructura abdominal (estructura corporal)	YES
abdomens	clomifeno (sustancia)	NO
abdominal ; epileptic	epilepsia abdominal	YES
abdominal ; epileptic	hemangioma capilar lobular	NO
abdominal esophagus structure	estructura del esófago abdominal	YES
abdominal esophagus structure	estrangular a otra persona	NO
abdominal neoplasm nos	neoplasia del abdomen	YES
abdominal neoplasm nos	bantú ( grupo étnico )	NO
abdominal pains	abdomen, dolor	YES
abdominal pains	especificidad de órgano	NO
abducent nucleus	núcleo del sexto nervio craneal	YES
abducent nucleus	metiltransferasas de modificación del adn	NO
aberrantly conduct complex	complejo de conducción aberrante	YES
aberrantly conduct complex	endotal (sustancia)	NO
abnormal body odor	olor corporal anormal	YES
abnormal body odor	biopsia anormal de tráquea	NO
abnormal diaphragmatic movement	movimiento diafragmático anormal	YES
abnormal diaphragmatic movement	meningocele espinal	NO
abnormal fear	fobico, trastorno	YES
abnormal fear	toxidermia	NO
abnormal haematology findings	hallazgo hematológico anormal (concepto para navegación)	YES
abnormal haematology findings	infección por poxvirus	NO
abnormal infradian biorhythm	biorritmo infradiano anormal	YES
abnormal infradian biorhythm	rinovirus humano 88 ( organismo )	NO
abnormal karyotypes	análisis de cromosoma neom anormal	YES
abnormal karyotypes	insuficiencia funcional de el válvula tricúspide	NO
abnormal laboratory test	hallazgo de laboratorio anormal (concepto para navegación)	YES
abnormal laboratory test	estructura del cartílago de el nariz	NO
abnormal peripheral pulse	pulso periférico anormal	YES
abnormal peripheral pulse	hallazgo de laboratorio anormal (concepto para navegación)	NO
abnormal; amnion	amnios anormal	YES
abnormal; amnion	úlcera primaria de intestino	NO
abnormal;urination	micción anormal neom	YES
abnormal;urination	dentición permanente	NO
abnormality, teeth	anomalías dentarias	YES
abnormality, teeth	reacción adversa al clioquinol	NO
abo system antigen	antígeno del grupo sanguíneo abo ( sustancia )	YES
abo system antigen	papiloma intraductal	NO
abormal microbiology findings	hallazgo microbiológico anormal ( concepto para navegación )	YES
abormal microbiology findings	glaucoma	NO
abortion , incomplete	aborto espontáneo incompleto	YES
abortion , incomplete	familia elapidae - elápide	NO
abortion ; embolism	aborto complicar por embolia	YES
abortion ; embolism	rinovirus humano 48 (organismo)	NO
abortion ; endometritis	aborto con endometritis	YES
abortion ; endometritis	fístula fecal	NO
abortion early	aborto temprano	YES
abortion early	atresia de uretra	NO
abortion histories	antecedente de aborto	YES
abortion histories	absceso de apéndice	NO
abortion spontaneous	aborto espontáneo neom	YES
abortion spontaneous	fístula externa	NO
abrasion, nos	abrasión ( anomalía morfológica )	YES
abrasion, nos	unión del uréter (estructura corporal)	NO
abrasion, toe	abrasión , dedo del pie	YES
abrasion, toe	especie de yersinia ( organismo )	NO
abscess ; gingiva	absceso de encía	YES
abscess ; gingiva	golpear a otro persona	NO
abscess appendix	absceso de apéndice	YES
abscess appendix	hemoglobina anormal , residuo eliminar	NO
abscess of brain	absceso encefálico	YES
abscess of brain	anhima cornuta ( organismo )	NO
abscess of mouth	absceso de la boca	YES
abscess of mouth	leptospira interrogans interrogans	NO
abscess pelvic	absceso pelviano	YES
abscess pelvic	oxidantes fotoquímicos	NO
abscess perirectal	absceso perirrectal	YES
abscess perirectal	chaperoninas del grupo ii	NO
abscess, hepatic	absceso hepático	YES
abscess, hepatic	endometriosis del colon	NO
abscess; trachea	absceso de tráquea	YES
abscess; trachea	eubacterium biforme ( organismo )	NO
abscess;labia	absceso de los labios vulvares	YES
abscess;labia	inmunoglobulina e específica contra ácaros	NO
abscess;nose	absceso de el nariz	YES
abscess;nose	complicaciones diabéticas oftálmicas	NO
abscessed bladder	absceso de la vejiga	YES
abscessed bladder	alergia a el marisco	NO
abscesses, retropharyngeal	absceso retrofaríngeo	YES
abscesses, retropharyngeal	máscara facial ( objeto físico )	NO
absence ; esophagus	ausencia congénita del esófago	YES
absence ; esophagus	neoplasia del abdomen	NO
absence ; ureter	agenesia de uréter	YES
absence ; ureter	feniltoloxamina (sustancia)	NO
absence congenital kidney	ausencia congénita del riñón	YES
absence congenital kidney	tumor de las células pancreáticas alfa productoras de somatostatina	NO
absence of signs	ausencia de signo	YES
absence of signs	fibromatosis palmo-plantar juvenil	NO
absence; cerebellum	agenesia total de cerebelo	YES
absence; cerebellum	sindactilia de el dedo de el mano con fusión de el hueso	NO
absence; epileptic	petit mal	YES
absence; epileptic	repaglinida ( sustancia )	NO
absences, atonic	ausencia con componente atónicos	YES
absences, atonic	ganglión	NO
absent osmoregulation	ausencia de osmorregulación	YES
absent osmoregulation	celulosa oxidada	NO
absent vasa	ausencia congénita del conducto deferente	YES
absent vasa	agente antiprotozoarios	NO
absent venous duct	conducto venoso ausente	YES
absent venous duct	sifonapterosis	NO
abstinence history	antecedente de abstinencia (entidad observable)	YES
abstinence history	nivel de adrenalina disminuido	NO
aburria cumanensis cumanensis	aburria cumanensis subespecie cumanensis (organismo)	YES
aburria cumanensis cumanensis	capsulitis	NO
abuse ; caffeine	consumo excesivo de cafeína	YES
abuse ; caffeine	alces alces	NO
abuse spouse	síndrome del cónyuge apaleado	YES
abuse spouse	psicosis histérico	NO
abuse tobacco	abuso de tabaco	YES
abuse tobacco	alternariosis cutánea	NO
abuse, hashish	abuso de hachís	YES
abuse, hashish	adicción a el morfina	NO
abuse; alcohol	abuso del alcohol con comportamiento ante la bebida indeterminado	YES
abuse; alcohol	profesión relacionada con el transporte por vía terrestre (ocupación)	NO
acacia pollen allergen	alérgeno de polen de acacia	YES
acacia pollen allergen	infección por enoplida	NO
academic; problem	problema académico	YES
academic; problem	bloqueo av (neom)	NO
acanthamoeba sp .	especie de acanthamoeba (organismo)	YES
acanthamoeba sp .	protrusión de un dispositivo médico	NO
acanthocephala	filar acanthocephala	YES
acanthocephala	células t reguladoras	NO
acanthophis antarcticus	acanthophis antarcticus ( organismo )	YES
acanthophis antarcticus	polaromonas naphthalenivorans (organismo)	NO
acc deficiency	deficiencia de acetil - coa carboxilasa	YES
acc deficiency	oxigenasa ( sustancia )	NO
accessory , catheter	accesorio de catéter	YES
accessory , catheter	micción normal	NO
accessory atrium	aurícula accesoria	YES
accessory atrium	magnetita	NO
accessory lacrimal canal	canalículo supernumerario	YES
accessory lacrimal canal	ganso emperador	NO
accidental antepartum hemorrhage	desprendimiento prematuro de el placenta	YES
accidental antepartum hemorrhage	anticuerpo desbloqueante ( sustancia )	NO
accidental clonazepam poisoning	intoxicación accidental por clonazepam	YES
accidental clonazepam poisoning	estructura de el estría olfatorias intermedio	NO
accidental levomepromazine overdose	sobredosis accidental de levomepromazina	YES
accidental levomepromazine overdose	estructura de ganglio linfático axilar ( estructura corporal )	NO
accidental ranitidine overdose	sobredosis accidental de ranitidina	YES
accidental ranitidine overdose	familia alligatoridae	NO
accidental thioguanine overdose	sobredosis accidental de tioguanina	YES
accidental thioguanine overdose	período de incubación intrínseca (entidad observable)	NO
acclimation, function	aclimatación ( entidad observable )	YES
acclimation, function	hylobates agilis (organismo)	NO
accommodation ; disorder	dificultad para la acomodación	YES
accommodation ; disorder	glechoma ( organismo )	NO
accommodations eye	acomodación ocular	YES
accommodations eye	flebitis de extremidad inferior	NO
acebutolol + hydrochlorothiazide	acebutolol + hidroclorotiazida	YES
acebutolol + hydrochlorothiazide	petit mal	NO
acetabular labrum tears	desgarrar de rodete acetabular	YES
acetabular labrum tears	fenotipo lu(a-b-)	NO
acetaminophen/phenylephrine	fenilefrina + paracetamol ( producto )	YES
acetaminophen/phenylephrine	ras-grf1	NO
acetate, dipropyl	dipropil acetato	YES
acetate, dipropyl	psorergates oettlei ( organismo )	NO
acetobacter estunensis	acetobacter estunensis (organismo)	YES
acetobacter estunensis	conducto radicular	NO
acetobacter indonesiensis	acetobacter indonesiensis (organismo)	YES
acetobacter indonesiensis	lavar el alimento	NO
acetobacter oxydans	gluconobacter oxydans ( organismo )	YES
acetobacter oxydans	pieloscopia anormal	NO
acetobacterium xylinum	gluconacetobacter xylinus ( organismo )	YES
acetobacterium xylinum	entrenamiento esfinteriano tardío	NO
acetohexamide allergy	alergia a el acetohexamida	YES
acetohexamide allergy	tonómetro de schiotz (objeto físico)	NO
acetyl coa acylase	acetil - coa deacilasa	YES
acetyl coa acylase	depresión congénita en el cráneo	NO
acetylpyruvate hydrolase	acetilpiruvato hidrolasa (sustancia)	YES
acetylpyruvate hydrolase	virgibacillus salexigens ( organismo )	NO
ache wrist	dolor de muñecas	YES
ache wrist	hemoglobinemia	NO
achilles tendon contractures	contractura del tendón de aquiles	YES
achilles tendon contractures	componente del complemento proteína s (sustancia)	NO
acholeplasma pleciae	acholeplasma pleciae ( organismo )	YES
acholeplasma pleciae	niacinato de xantinol	NO
acid , citridinic	aconitato	YES
acid , citridinic	ingesta diaria de colesterol (entidad observable)	NO
acid , etodolic	etodolaco (sustancia)	YES
acid , etodolic	induración de el mamar	NO
acid , gelseminic	metilesculetina	YES
acid , gelseminic	manzanillo	NO
acid ceramidase deficiencies	lipogranulomatosis diseminar	YES
acid ceramidase deficiencies	nódulos de osler	NO
acid, glycyrrhizinic	glicirricina	YES
acid, glycyrrhizinic	cloruro de aluminio (sustancia)	NO
acid, polyanhydroglucuronic	celulosa ( producto )	YES
acid, polyanhydroglucuronic	realiza actividades educativas	NO
acidaemia	acidemia	YES
acidaemia	adenitis de la glándula de skene	NO
acidic keratins	queratinas tipo i	YES
acidic keratins	leucoeritroblastosis	NO
acidilobus aceticus	acidilobus aceticus (organismo)	YES
acidilobus aceticus	cuerpo sarcoplásmicos	NO
acidiphilum acidophilum	acidiphilium acidophilum ( organismo )	YES
acidiphilum acidophilum	interacciones alimento-droga	NO
acidity.titratable	acidez titulable ( entidad observable )	YES
acidity.titratable	tijeras de mayo, dispositivo (objeto físico)	NO
acidosis , metabolic	acidosis metabólica	YES
acidosis , metabolic	moduladores ácido gammaaminobutíricos	NO
acidothermus cellulosilyticus	acidothermus cellulolyticus ( organismo )	YES
acidothermus cellulosilyticus	revitalización del aire	NO
acidovorax avenae citrulli	acidovorax avenae subespecie citrulli (organismo)	YES
acidovorax avenae citrulli	dracunculus medinensis	NO
acidovorax temperans	acidovorax temperans (organismo)	YES
acidovorax temperans	quimioquina ccl27	NO
aciduria	aciduria	YES
aciduria	fondo albinótico	NO
acidurias orotic	aciduria orótica	YES
acidurias orotic	agenesia de uréter	NO
acinetobacter bouvetii	acinetobacter bouvetii	YES
acinetobacter bouvetii	quiste amniótico	NO
acinic cell adenoma	adenoma de célula acinares ( anomalía morfológica )	YES
acinic cell adenoma	barrera sangre aire	NO
acne ; rosacea	acné rosácea	YES
acne ; rosacea	lcr glucosa aumentar	NO
acne pustulosa	acné pustulosa	YES
acne pustulosa	frémito rónquico	NO
acomatacarus	acomatacarus (organismo)	YES
acomatacarus	volumen vocal	NO
acquire hippocratic nail	uña en vidrio de reloj asociar con trastorno sistémico	YES
acquire hippocratic nail	rumen ( estructura corporal )	NO
acquire obstructive azoospermia	azoospermia obstructiva adquirir	YES
acquire obstructive azoospermia	hipometría	NO
acquire porphyria	porfiria adquirir	YES
acquire porphyria	nicotinamidasa	NO
acquired colour blindness	ceguera para los colores adquirida	YES
acquired colour blindness	intoxicación por viciar faba	NO
acquired lymphangioma	linfangioma adquirido	YES
acquired lymphangioma	sección del hígado	NO
acquired megacephaly	macrocefalia adquirir	YES
acquired megacephaly	cangrejo azul	NO
acral erythema	eritema de el extremidad	YES
acral erythema	agudeza de visibilidad pequeño ( entidad observable )	NO
acraldehyde	acroleína (sustancia)	YES
acraldehyde	tripanosomosis	NO
acrodysostosis	acrodisostosis	YES
acrodysostosis	lacasa ( sustancia )	NO
acrokeratoelastoidosis of costa	acroqueratoelastoidosis	YES
acrokeratoelastoidosis of costa	tumores del yeyuno	NO
acroparesthesia, simple	acroparestesia tipo schultze	YES
acroparesthesia, simple	cáncer faríngeo recurrente	NO
acroptilon repens	centaurea repens (organismo)	YES
acroptilon repens	temblor vocal aislado	NO
acrp30	adiponectina	YES
acrp30	riñón derecho ausente	NO
acth acetyltransferase	beta - endorfina acetiltransferasa	YES
acth acetyltransferase	ampolla traumática del pene	NO
actin ag	antígeno actínico ( sustancia )	YES
actin ag	singulto	NO
actinobacillus infection	infección por actinobacillus	YES
actinobacillus infection	agente quimioterapéutico ( producto )	NO
actinoid metal	elementos de series actinoides	YES
actinoid metal	hidroxibrazilina	NO
actinomyces malachitospinus	streptomyces malachitospinus (organismo)	YES
actinomyces malachitospinus	condromalacia neom	NO
actinomyces marimammalium	actinomyces marimammalium ( organismo )	YES
actinomyces marimammalium	tartamudeo encubierto	NO
actinomycete specie antibody	anticuerpo contra especie de actinomycetes (sustancia)	YES
actinomycete specie antibody	metaplasia endocervical escamosa	NO
actinoplanes brasilensis	actinoplanes brasiliensis	YES
actinoplanes brasilensis	color de el cara ( entidad observable )	NO
actinopolyspora mortivallis	actinopolyspora mortivallis (organismo)	YES
actinopolyspora mortivallis	pulmón por exposición continua a acondicionador de aire	NO
activate factor vii	factor viia de la coagulación	YES
activate factor vii	atrofia óptico de leber	NO
activate factor xii	factor xii activar	YES
activate factor xii	pollo de raza mestizar ( organismo )	NO
activator , gtpase	activadores de gtpasa	YES
activator , gtpase	catatropis (organismo)	NO
activity increasing physical	actividad aumentar	YES
activity increasing physical	delusión de enfermedad cardíaco	NO
actr3 protein	proteína 3 relacionar con el actina	YES
actr3 protein	hemorragia de carúncula uretral	NO
acuminata; condyloma	verruga venérea	YES
acuminata; condyloma	escaso control de el atención	NO
acute ; mastoiditis	mastoiditis agudo	YES
acute ; mastoiditis	avenavirus	NO
acute edema pulmonary	edema agudo de pulmón no especificar	YES
acute edema pulmonary	bufo arenarum	NO
acute emphysematous cholecystitis	colecistitis enfisematosa agudo	YES
acute emphysematous cholecystitis	luxación patológico	NO
acute gastroenteritis	gastroenteritis aguda	YES
acute gastroenteritis	esferofaquia congénita	NO
acute inflammatory morphology	morfología inflamatoria aguda (anomalía morfológica)	YES
acute inflammatory morphology	mutación missense	NO
acute myelogenous leukemia	leucemia no linfocítica agudo	YES
acute myelogenous leukemia	alcalosis hiperpotasémica	NO
acute parapsoriasis varioliformis	pitiriasis liquenoide y varioliforme aguda de mucha - habermann	YES
acute parapsoriasis varioliformis	pimenta	NO
acute pneumococcal tonsillitis	amigdalitis neumocócica agudo	YES
acute pneumococcal tonsillitis	infecciones por el virus del sarampión	NO
acute polyneuropathy	polineuropatías agudas	YES
acute polyneuropathy	emaciación	NO
acute ulcerative tonsillitis	amigdalitis ulcerativa agudo	YES
acute ulcerative tonsillitis	antígeno linfocitario cd49f ( sustancia )	NO
acute; myelofibrosis	panmielosis aguda con mielofibrosis	YES
acute; myelofibrosis	arn de astrovirus (sustancia)	NO
acute; schizophrenic	esquizofrenia agudo	YES
acute; schizophrenic	fosalona	NO
adamantinomatous craniopharyngioma	craneofaringioma adamantino	YES
adamantinomatous craniopharyngioma	disulfuro de tetrametiltiuram ( tmtd )	NO
adaptation to odour	adaptación al olor (entidad observable)	YES
adaptation to odour	espécimen obtenido de hilo duodenal	NO
addiction , morphine	adicción a el morfina	YES
addiction , morphine	plasma espermático	NO
addiction, heroin	dependencia de heroína	YES
addiction, heroin	antígeno linfocitario cd49f ( sustancia )	NO
adenocarcinoma stomach	adenocarcinoma gástrico	YES
adenocarcinoma stomach	componer aza	NO
adenoma , adrenocortical	adenoma de el corteza suprarrenal , no clasificar como subtipo en cie - o ( anomalía morfológica )	YES
adenoma , adrenocortical	electrocardiograma de bajo voltaje	NO
adenoma ; thyroid	adenoma de glándula tiroides	YES
adenoma ; thyroid	alucinación incongruente con el estado de ánimo	NO
adenoma of stomach	adenoma gástrico	YES
adenoma of stomach	ginglymostoma cirratum (organismo)	NO
adenoma, malignant	neoplasia maligno adenomatosa	YES
adenoma, malignant	arteria intercostalis posterior	NO
adenomatoses , pulmonary	adenomatosis pulmonar (anomalía morfológica)	YES
adenomatoses , pulmonary	tipo lentisphaerae ( organismo )	NO
adenomyosis uterus	adenomiosis	YES
adenomyosis uterus	característico de carácter depresivo de todo el vida	NO
adenosine deaminase deficiency	deficiencia ada	YES
adenosine deaminase deficiency	absceso retrofaríngeo	NO
adenosine phosphate	fosfatos de adenosina	YES
adenosine phosphate	trastornos epifisarios	NO
adenosine phosphosulfate	adenosina fosfosulfato	YES
adenosine phosphosulfate	cartílago elástico	NO
adenoviral respiratory disease	enfermedad respiratorio adenoviral	YES
adenoviral respiratory disease	síndrome de hellp	NO
adenovirus , porcine	adenovirus porcino ( organismo )	YES
adenovirus , porcine	estenosis de el vena pulmonar	NO
adenoviruses, deer	adenovirus del ciervo	YES
adenoviruses, deer	benzoilarginina - nitroanilida	NO
adenylosuccinate lyase	adenilosuccinato liasa ( sustancia )	YES
adenylosuccinate lyase	aminoglutetimida, 250 mg, comprimido (producto)	NO
adhatodas , justicia	nuez de malabar	YES
adhatodas , justicia	gerontoxon	NO
adhesion abdominal	adherencia abdominales	YES
adhesion abdominal	p - caderinas	NO
adhesion gallbladder	adherencia de vesícula biliar	YES
adhesion gallbladder	luxación de muñeca	NO
adhesion; labium	adherencias de los labios de la vulva	YES
adhesion; labium	azul de bromofenol	NO
adhesions bowels	adherencia del intestino	YES
adhesions bowels	espalda convexa congénita	NO
adhesions peritubal	adherencias peritubáricas	YES
adhesions peritubal	biperideno (sustancia)	NO
adiposum ; sclerema	esclerema del recién nacer	YES
adiposum ; sclerema	ganso emperador	NO
adjudicator	mediador independiente ( ocupación )	YES
adjudicator	trabajo de parto normal	NO
administrator - top	administrador - principal ( ocupación )	YES
administrator - top	adenomatosis pulmonar (anomalía morfológica)	NO
adolescent nephronophthisis	nefronoptisis del adolescente	YES
adolescent nephronophthisis	nocardia asiatica ( organismo )	NO
adrenal ; absent	ausencia congénita de glándula suprarrenal	YES
adrenal ; absent	pezón hipopigmentado	NO
adrenaline racemic	adrenalina racémica	YES
adrenaline racemic	cintas	NO
adrenergic alpha1 antagonist	antagonistas de receptores adrenérgicos alfa 1	YES
adrenergic alpha1 antagonist	norfenefrina	NO
adrenergic neuron agents	agentes adrenérgicos neuronales	YES
adrenergic neuron agents	cinta atlética	NO
adrenoleukodystrophy food	alimento para adrenoleucodistrofia ( producto )	YES
adrenoleukodystrophy food	dermatitis seborreica crónica	NO
adult disease still	enfermedad de still de inicio en el adulto	YES
adult disease still	prunus africana	NO
adult gaucher disease	enfermedad por deficiencia de glucocerebrosidasa	YES
adult gaucher disease	estabilidad de la articulación del pulgar	NO
adventitial degeneration	degeneración adventicia	YES
adventitial degeneration	comprimir de liberación sostener	NO
adynamia	adinamia	YES
adynamia	infección posterior a inmunización	NO
aechmophorus occidentalis	aechmophorus occidentalis (organismo)	YES
aechmophorus occidentalis	ixodes persulcatus ( organismo )	NO
aedes aegypti densoviruses	densovirus de aedes aegypti	YES
aedes aegypti densoviruses	besugo del pacífico	NO
aegicera	aegiceras	YES
aegicera	esquistocito ( célula )	NO
aegithinidae	familia aegithinidae (organismo)	YES
aegithinidae	atresia duodenal congénita	NO
aeromarinobacter lutaoensis	marinobacter lutaoensis ( organismo )	YES
aeromarinobacter lutaoensis	ingesta recomendar de alcohol	NO
aeromonas aquariorum	aeromonas aquariorum ( organismo )	YES
aeromonas aquariorum	radiación infrarroja ( fuerza físico )	NO
aerosol drug form	aerosol para medicación ( calificador )	YES
aerosol drug form	dermatosis del cuero cabelludo	NO
affinity, antibody	afinidad de anticuerpos	YES
affinity, antibody	edema periférico agravar	NO
afp normal	alfa-fetoproteína 1 normal	YES
afp normal	grupo de pelos (estructura corporal)	NO
african pompano	alectis ciliaris	YES
african pompano	aluminio ( sustancia )	NO
age problems	problema del envejecimiento	YES
age problems	succinato sódico de hidrocortisona ( sustancia )	NO
agenesis of ischium	ausencia congénita del isquion	YES
agenesis of ischium	subunidad compartir del receptor de interleucina - 4 y 13	NO
agenesis; appendix	ausencia congénita de apéndice ileocecal	YES
agenesis; appendix	noturus nocturnus	NO
agent , oxidize	agente oxidantes	YES
agent , oxidize	electrocardiograma de bajo voltaje	NO
agents chemotherapeutic	agente quimioterapéutico ( producto )	YES
agents chemotherapeutic	nacido en guatemala	NO
agents, anabolic	anabolizantes	YES
agents, anabolic	virus 10 de el rana	NO
agents, antiarrhythmia	agentes antiarrítmicos	YES
agents, antiarrhythmia	potencial evocar somatosensitivo , función	NO
agglutination leukocytes	aglutinación de leucocitos	YES
agglutination leukocytes	vacuna de vis	NO
aggression childhood	agresividad infantil	YES
aggression childhood	nitritos urinarios positivo	NO
agile gibbon	hylobates agilis (organismo)	YES
agile gibbon	estructura de la glándula lagrimal (estructura corporal)	NO
aglaias	aglaia	YES
aglaias	eimeria macusaniensis (organismo)	NO
agnosia, ideational	agnosia ideativa	YES
agnosia, ideational	núcleo septofímbrico	NO
agnosia, visual	agnosia visual	YES
agnosia, visual	deficiencia de glucógeno fosforilasa muscular	NO
agnosias , tactile	amnesia táctil	YES
agnosias , tactile	hemorragia de timar	NO
agonist , eaa	agonistas de aminoácido excitatorios	YES
agonist , eaa	balance postural	NO
agonists dopamine receptor	agonista de el dopamina	YES
agonists dopamine receptor	ácido politimidílicos	NO
agrobacterium kieliense	ahrensia kielensis (organismo)	YES
agrobacterium kieliense	eubacterium nitrogenes	NO
agrococcus citreus	agrococcus citreus (organismo)	YES
agrococcus citreus	tapón lagrimal	NO
agyria	lisencefalia	YES
agyria	ribonucleótido reductasas	NO
aicar formyltransferase	fosforribosilaminoimidazolcarboxamida - formiltransferasa	YES
aicar formyltransferase	cinarizina , 15 mg , comprimir	NO
aid, audiovisual	cintas	YES
aid, audiovisual	dolor en el pene	NO
air blood barrier	barrera sangre aire	YES
air blood barrier	esotropía monocular	NO
air humidifier pneumonitis	pulmón por exposición continua a acondicionador de aire	YES
air humidifier pneumonitis	prolapso uterino	NO
air sickness	enfermedad del aire	YES
air sickness	carrete inercial ( objeto físico )	NO
aircraft , no	avión	YES
aircraft , no	meningitis por cryptococcus	NO
airway aspiration	aspiración	YES
airway aspiration	enfermedades del miocardio	NO
aktinomyces alni	frankia alni (organismo)	YES
aktinomyces alni	material de injerto (atributo)	NO
al element	aluminio ( sustancia )	YES
al element	agente quimioterapéutico ( producto )	NO
alagille watson syndrome	displasia arteriohepática	YES
alagille watson syndrome	antígeno linfocitario cd30 ( sustancia )	NO
alantolactone	alantolactona	YES
alantolactone	stipa spartea (organismo)	NO
alaria, nos	alaria ( organismo )	YES
alaria, nos	peroxisomas	NO
albuminuria , no	albuminuria	YES
albuminuria , no	neoplasia metastásica (anomalía morfológica)	NO
alcephalus , no	género alcelaphus (organismo)	YES
alcephalus , no	implante para tratamiento de aniridia	NO
alces americanus	alces alces	YES
alces americanus	1,2-dimetilbenceno (sustancia)	NO
alcohol problem	problemas por el alcohol	YES
alcohol problem	tamaño corporal	NO
alcohol substance	alcohol ( sustancia )	YES
alcohol substance	fentanilo ( sustancia )	NO
alcohol, denatured	etanol desnaturalizar	YES
alcohol, denatured	fosfocreatina (sustancia)	NO
alcoholic delirium	delirium por abstinencia de alcohol	YES
alcoholic delirium	infestación por tunga penetrans	NO
alcoholic drink	bebida alcohólico ( sustancia )	YES
alcoholic drink	unión del uréter (estructura corporal)	NO
alcoholic liver diseases	enfermedad alcohólica del hígado	YES
alcoholic liver diseases	polaromonas naphthalenivorans (organismo)	NO
alcoholic parents	progenitor alcohólico	YES
alcoholic parents	síndrome tmj	NO
alcoholic seizure	convulsión inducida por abstinencia alcohólica	YES
alcoholic seizure	asma eosinofílico	NO
alcohols, amino	aminoalcohol	YES
alcohols, amino	género platacanthomys ( organismo )	NO
aldose	aldosa (sustancia)	YES
aldose	neoplasia renal	NO
aldosteronism secondary	aldosteronismo secundario	YES
aldosteronism secondary	antígeno actínico ( sustancia )	NO
aldrin	aldrina	YES
aldrin	arthrographis (organismo)	NO
alendronate 70mg tab	alendronato sódico, 70 mg, comprimido (producto)	YES
alendronate 70mg tab	trastornos coreáticos	NO
aleuts	aleuta (grupo étnico)	YES
aleuts	cementoblastoma benigno ( anomalía morfológica )	NO
alexia	ceguera para el palabra	YES
alexia	vía extrapiramidales	NO
algae poisoning	intoxicación por alga	YES
algae poisoning	dolor mamario a el palpación	NO
algoriphagus marincola	algoriphagus marincola ( organismo )	YES
algoriphagus marincola	vestir	NO
alien limb phenomenon	fenómeno del miembro ajeno	YES
alien limb phenomenon	trastorno muscular inflamatorio	NO
aliquorrhea	ausencia de formación del líquido cefalorraquídeo	YES
aliquorrhea	cardar común	NO
alkaline phosphatase isoenzyme	isoenzima de fosfatasa alcalina	YES
alkaline phosphatase isoenzyme	factor xii activar	NO
alkaline phosphatase liver	isoenzima de fosfatasa alcalina, fracción hepática	YES
alkaline phosphatase liver	carbocisteína (sustancia)	NO
alkene , cyclic	alqueno cíclico (sustancia)	YES
alkene , cyclic	estazolam ( sustancia )	NO
alkyl sodium sulfates	alquilsulfato de sodio (sustancia)	YES
alkyl sodium sulfates	queratoma plantar intratable	NO
alkylating agent	agentes alcoylantes	YES
alkylating agent	familia desulfurobacteriaceae	NO
alkylsulfonate	alcanosulfonatos	YES
alkylsulfonate	regiones reguladoras del ácido nucleico (genética)	NO
allantoin + lidocaine	alantoína + lidocaína	YES
allantoin + lidocaine	anemia crónico	NO
allergic eosinophilia	eosinofilia alérgica	YES
allergic eosinophilia	ctenocephalides (organismo)	NO
allergies insect stings	alergia a la picadura de insectos	YES
allergies insect stings	lesión traumática del pie	NO
allergies peanuts	hipersensibilidad al maní	YES
allergies peanuts	arteria subcostal	NO
allergy fentanyl	alergia al fentanilo	YES
allergy fentanyl	antecedente de laparoscopia (situación)	NO
allergy shellfish	alergia a el marisco	YES
allergy shellfish	conducto carotídeo [ como un todo ]	NO
allergy to wheat	alergia al trigo	YES
allergy to wheat	araña de violín	NO
allgrove syndrome	déficit de glucocorticoides con acalasia	YES
allgrove syndrome	síntomas del flu (resfrío)	NO
alligator , no	género alligator	YES
alligator , no	ligamento tiroepiglótico	NO
alligator skin	eritrodermia ictiosiforme	YES
alligator skin	lesión del cristalino	NO
allocreadium neotenicum	allocreadium neotenicum (organismo)	YES
allocreadium neotenicum	sólido	NO
allolumpenus hypochromus	allolumpenus hypochromus	YES
allolumpenus hypochromus	gastropatía erosiva	NO
allomonas species	especie de allomonas ( organismo )	YES
allomonas species	ganglión	NO
alloscardovia omnicolens	alloscardovia omnicolens	YES
alloscardovia omnicolens	atresia de uretra	NO
allotment	lote ( medio ambiente )	YES
allotment	puerto de acceso venoso implantable (objeto físico)	NO
alopecia; totalis	alopecia total	YES
alopecia; totalis	caída sobre concreto (evento)	NO
alopecurus	género alopecurus (organismo)	YES
alopecurus	antígeno del grupo sanguíneo abo ( sustancia )	NO
alpha - glucuronidase	alfa - glucuronidasa ( sustancia )	YES
alpha - glucuronidase	clomifeno (sustancia)	NO
alpha - mannosidase	alfa - manosidasa	YES
alpha - mannosidase	rinovirus humano 83	NO
alpha crystallin	alfa - cristalinas	YES
alpha crystallin	género martes ( organismo )	NO
alpha feedback	biorretroalimentación alfa	YES
alpha feedback	ligamento escafosemilunar (estructura corporal)	NO
alpha galactosidase a	alfa-galactosidasa	YES
alpha galactosidase a	estructura de bolsa serosa ( estructura corporal )	NO
alpha galactosidase b	n-acetil-alfa-galactosaminidasa (sustancia)	YES
alpha galactosidase b	tipo dictyoglomi ( organismo )	NO
alpha integrins	cadenas alfa de integrinas	YES
alpha integrins	proteína anticongelantes	NO
alpha toxin	clostridium oedematens beta - y gamma - toxinas	YES
alpha toxin	estructura del lado izquierdo de el cabeza ( estructura corporal )	NO
alpha-carotene	alfa caroteno ( sustancia )	YES
alpha-carotene	hepcidina (sustancia)	NO
alpha6beta1 integrin	integrina alfa6beta1	YES
alpha6beta1 integrin	subfamilia muscinae (organismo)	NO
alphaf , integrin	antígeno linfocitario cd49e	YES
alphaf , integrin	cara de luna lleno	NO
alteration in parent	alteración de el función parental	YES
alteration in parent	mostrar de materia fecal	NO
alternariosis , cutaneous	alternariosis cutánea	YES
alternariosis , cutaneous	aspiración	NO
alternating pulse volume	volumen del pulso alternante - hallazgo	YES
alternating pulse volume	anestesiólogo ( ocupación )	NO
aluminium hydroxychloride	clorhidrato de aluminio ( sustancia )	YES
aluminium hydroxychloride	fluticasona + salmeterol	NO
aluminum magnesium hydroxide	hidróxido de aluminio + hidróxido de magnesio ( producto )	YES
aluminum magnesium hydroxide	thiothrix flexilis (organismo)	NO
aluminum trichloride	cloruro de aluminio (sustancia)	YES
aluminum trichloride	característico facial ( entidad observable )	NO
alveolus , dental	estructura del alvéolo dental	YES
alveolus , dental	catatropis (organismo)	NO
amaryllis family	familia del narciso atrompetado	YES
amaryllis family	pérdida de la audición sensitiva	NO
amaurosis; leber	amaurosis de leber	YES
amaurosis; leber	género anaplasma (organismo)	NO
amazon river dolphins	delfín amazónicos	YES
amazon river dolphins	antígeno de grupo sanguíneo a ( sustancia )	NO
amblyomma marmoreum	amblyomma marmoreum (organismo)	YES
amblyomma marmoreum	amantadina (sustancia)	NO
amblyopia , tobacco	ceguera de el fumador	YES
amblyopia , tobacco	resorción ósea (entidad observable)	NO
amebic ; hepatitis	hepatitis amébica	YES
amebic ; hepatitis	estructura del cuerpo del estómago ( estructura corporal )	NO
ameloblastoma ; mandible	ameloblastoma de mandíbula	YES
ameloblastoma ; mandible	cuerpos de howell-jolly	NO
amenorrhea , no	falta del periodo	YES
amenorrhea , no	purpura alergica	NO
american pennyroyal	melissa pulegioides	YES
american pennyroyal	hiposecreción de hormonas testiculares	NO
american wood stork	cigüeña americano ( organismo )	YES
american wood stork	partir diferir	NO
amfetamine; abuse	abuso de anfetaminas	YES
amfetamine; abuse	alfa - manosidasa	NO
amianthium muscaetoxicum	amianthium muscaetoxicum ( organismo )	YES
amianthium muscaetoxicum	rinovirus humano 41 ( organismo )	NO
aminoglutethimide 250mg tablet	aminoglutetimida, 250 mg, comprimido (producto)	YES
aminoglutethimide 250mg tablet	fenómenos fisiológicos del sistema digestivo	NO
aminooligopeptidase	amino - oligopeptidasa	YES
aminooligopeptidase	reflejo de supinación	NO
aminophylline allergy	alergia a la aminofilina	YES
aminophylline allergy	drogar inhibidora de el colinesterasa	NO
amnion ; cyst	quiste amniótico	YES
amnion ; cyst	sebastes proriger ( organismo )	NO
amoebiasis, unspecified	infección por amebas	YES
amoebiasis, unspecified	extracto de pluma de ganso	NO
amphetamine poisoning	intoxicación por anfetamina	YES
amphetamine poisoning	periodontitis adulto	NO
amphibian and reptile	anfibios	YES
amphibian and reptile	jofaina (objeto físico)	NO
amphibian proteins	proteína de anfibio	YES
amphibian proteins	administrador de gobierno ( ocupación )	NO
amphisbaenidae	familia amphisbaenidae ( organismo )	YES
amphisbaenidae	degeneración de disco intervertebral , localización no especificar	NO
amphomycin	anfomicina	YES
amphomycin	picrophilus torridus ( organismo )	NO
amphotericin b overdose	sobredosis de amfotericina b	YES
amphotericin b overdose	inhibidores de activador plasminogénico	NO
ampicillin+sulbactam	ampicilina + sulbactam (producto)	YES
ampicillin+sulbactam	septicemia no especificar	NO
ampicillins	ampicilina ( sustancia )	YES
ampicillins	plasmodium ovale	NO
ampicilloyl extract	extracto de ampiciloil ( producto )	YES
ampicilloyl extract	filtro de estoma (objeto físico)	NO
amsacrine adverse reaction	reacción adverso a el amsacrina	YES
amsacrine adverse reaction	laceración ( anomalía morfológica )	NO
amsacrine allergy	alergia a el amsacrina	YES
amsacrine allergy	oncocercosis ocular	NO
amyelia	amielia	YES
amyelia	gravedad alta	NO
amyl alcohol	pentanol (sustancia)	YES
amyl alcohol	autoanticuerpo antinsulínico	NO
amyloidoses, familial	amiloidosis familiar	YES
amyloidoses, familial	columna gris posterior de la médula espinal	NO
amyloidosis, nos	alteraciones por depósito de amiloide	YES
amyloidosis, nos	papel para fotografía ( objeto físico )	NO
amyloidosis; portuguese	polineuropatía amiloide , tipo i	YES
amyloidosis; portuguese	idarrubicina ( sustancia )	NO
anabolics oxandrolone	oxandrolona (sustancia)	YES
anabolics oxandrolone	salmonella 1,3,19 f , g , -	NO
anaemia microcytic	anemia microcitica	YES
anaemia microcytic	sobredosis intencional de tiabendazol	NO
anaesthesia	anestesiar	YES
anaesthesia	estructura del rombencéfalo ( estructura corporal )	NO
anaesthetic	anestésico (producto)	YES
anaesthetic	flujo expiratorio máximo - curva de elasticidad estática (entidad observable)	NO
anal sphincter	estructura del esfínter anal	YES
anal sphincter	desmembramiento de cadáver	NO
anal tumor	neoplasias anal	YES
anal tumor	bróculi	NO
analgesic tramadol hydrochloride	clorhidrato de tramadol (producto)	YES
analgesic tramadol hydrochloride	enfermedad del intestino delgado	NO
ananas	ananas	YES
ananas	fagos similares a lambda	NO
anaplasma , no	género anaplasma (organismo)	YES
anaplasma , no	enfermedad gingivales	NO
anastomosis arteriovenosa	anastomosis arteriovenosa anatómico	YES
anastomosis arteriovenosa	oxigenasa ( sustancia )	NO
anastomotic biliary stricture	estenosis anastomótica biliar	YES
anastomotic biliary stricture	barbudo ( organismo )	NO
anatrichosoma	anatrichosoma ( organismo )	YES
anatrichosoma	candidiasis orofaríngea	NO
anchovy , no	anchoa (organismo)	YES
anchovy , no	calcificación cerebral occipital	NO
androblastoma, nos	androblastoma, no clasificado como subtipo en cie-o	YES
androblastoma, nos	guante de látex de goma ( objeto físico )	NO
androgen no decrease	andrógenos neom disminuidos	YES
androgen no decrease	micrometástasis de neoplasia	NO
androgen receptor antagonist	antagonistas de receptor androgénicos	YES
androgen receptor antagonist	montifringilla adamsi (organismo)	NO
androstane 3,17 diol	androstano - 3,17 - diol	YES
androstane 3,17 diol	trauma perinatal	NO
anemia ; sideroblastic	anemia sideroblástica neom	YES
anemia ; sideroblastic	metilenodioximetanfetamina	NO
anemia chronic disorder	anemia crónico	YES
anemia chronic disorder	factor del incidente crítico	NO
anemia deficiencies	anemia carencial	YES
anemia deficiencies	veneno de crótalos	NO
anemia heinz body	anemia con cuerpo de heinz	YES
anemia heinz body	inmunoglobulina g específico contra ácaro	NO
anemia; hemolytic	anemia hemolítica ( neom )	YES
anemia; hemolytic	artralgia múltiple	NO
anemia; pernicious	anemia de addison	YES
anemia; pernicious	posidonia	NO
anesthesiologists	anestesiólogo ( ocupación )	YES
anesthesiologists	desviación nasal	NO
aneurysm aortic arch	aneurisma del cayado de el aorta	YES
aneurysm aortic arch	ginseng (producto)	NO
aneurysm, mixed	aneurisma mixto	YES
aneurysm, mixed	carcinoma intestinal	NO
aneurysm; intrathoracic	aneurisma de la aorta torácica	YES
aneurysm; intrathoracic	magnetita	NO
aneurysmal; varix	ectasia arterial difuso	YES
aneurysmal; varix	estadio embrionario 4 [ como un todo ]	NO
angel dust	fenciclidina ( sustancia )	YES
angel dust	epóxidos	NO
angina episode	crisis de angina	YES
angina episode	simpaticoblastoma ( anomalía morfológica )	NO
angina pectoris exertional	angina provocar por el ejercicio	YES
angina pectoris exertional	3-aminofenol	NO
angina, agranulocytic	angina agranulocítica	YES
angina, agranulocytic	spirobolus	NO
angiocentric lymphoma nos	linfoma extranodal de célula nk / t , tipo nasal	YES
angiocentric lymphoma nos	expillo	NO
angiocentric lymphomas	histiocitosis maligno	YES
angiocentric lymphomas	esteroles de el planta	NO
angiofollicular lymphoid hyperplasias	hiperplasia ganglionar gigante	YES
angiofollicular lymphoid hyperplasias	margen del bazo ( estructura corporal )	NO
angiogram no normal	angiografía neom normal	YES
angiogram no normal	neoplasia maligna de vulva, no especificada	NO
angioimmunoblastic lymphoma	linfoma de células t angioinmunoblástico	YES
angioimmunoblastic lymphoma	dehiscencia de anastomosis intestinal	NO
angioneurotic oedema aggravated	empeoramiento del edema angioneurótico	YES
angioneurotic oedema aggravated	lepidium	NO
angiospasm	espasmo vascular	YES
angiospasm	colecistitis enfisematosa agudo	NO
angiotensin i abnormal	angiotensina i anormal	YES
angiotensin i abnormal	erosión en el lugar de aplicación	NO
anglesey	anglesey	YES
anglesey	coágulo sanguíneo (anomalía morfológica)	NO
anguillospora	anguillospora ( organismo )	YES
anguillospora	traducción de proteínas	NO
animal scientist	científico especialista en el reinar animal ( ocupación )	YES
animal scientist	infección vírico congénitas	NO
animal, neonatal	animal neonato	YES
animal, neonatal	n - acetilmuramoilo - l - alanina amidasa (sustancia)	NO
aniridia implant	implante para tratamiento de aniridia	YES
aniridia implant	orthomyxovirus tipo d	NO
anisotremus davidsoni	anisotremus davidsoni (organismo)	YES
anisotremus davidsoni	buthacus	NO
ankle left	estructura del tobillo izquierdo	YES
ankle left	enfermero neonatal ( ocupación )	NO
ankylosis, dentoalveolar	anquilosis dentoalveolar	YES
ankylosis, dentoalveolar	máscara facial ( objeto físico )	NO
ankylosis, osseous	anquilosis del hueso	YES
ankylosis, osseous	edéntulo	NO
annulare ; pancreas	páncreas anular	YES
annulare ; pancreas	pantotenato de calcio (sustancia)	NO
anomaly ; finger	anomalía congénita de dedo de mano	YES
anomaly ; finger	virus tehrán	NO
anomaly ; knee	deformidad congénita de la rodilla (articulación)	YES
anomaly ; knee	trastorno iatrogénico	NO
anomaly congenital multiple	anomalía congénitas múltiple	YES
anomaly congenital multiple	cefalonia (localización geográfica)	NO
anomaly; clavicle	deformidad congénita de la clavícula	YES
anomaly; clavicle	quiste tricolémico roto (anomalía morfológica)	NO
anopheles minimus	anopheles minimus ( organismo )	YES
anopheles minimus	músculo cruzado de la columela	NO
anoxia , cellular	hipoxia de el célula	YES
anoxia , cellular	agentes variados	NO
anoxybacillus ayderensis	anoxybacillus ayderensis	YES
anoxybacillus ayderensis	lathyrus ( organismo )	NO
anser cynoides	anser cygnoides	YES
anser cynoides	jugo de naranja (sustancia)	NO
antacids products	antiácido	YES
antacids products	guante quirúrgico	NO
antagonist , purinergic	antagonistas purinérgicos	YES
antagonist , purinergic	mal registro laboral	NO
antemortem blood clot	coágulo sanguíneo ante mortem	YES
antemortem blood clot	bosque	NO
anterior capsule contraction	contracción de la cápsula anterior	YES
anterior capsule contraction	aclimatación ( entidad observable )	NO
anterior ethmoidal artery	arteria ethmoidalis anterior	YES
anterior ethmoidal artery	género desulfatibacillum ( organismo )	NO
anterior parotid vein	venas parotídeas	YES
anterior parotid vein	hallazgo relacionar con resultado hematológico dudoso ( concepto para navegación )	NO
anterior spinal artery	arteria espinal anterior [ como un todo ] ( estructura corporal )	YES
anterior spinal artery	síndrome de disostosis acrofacial postaxial	NO
anthelmintics	vermifugos	YES
anthelmintics	asfixia por compresión constante del pecho	NO
anthoxanthum odoratum	anthoxanthum odoratum ( organismo )	YES
anthoxanthum odoratum	leucemia granulocítica	NO
anthracycline antibiotic	antraciclina ( sustancia )	YES
anthracycline antibiotic	enfisema panacinar	NO
anthralin ointment	ditranol , ungüento ( producto )	YES
anthralin ointment	sangrar menstrual irregular	NO
anthranoids	antraquinona ( sustancia )	YES
anthranoids	micción anormal neom	NO
anthrax edema factor	factor edematoso de la toxina del carbunco	YES
anthrax edema factor	ehrlichiosis	NO
anthrax; respiratory	carbuncosis por inhalación	YES
anthrax; respiratory	género alopecurus (organismo)	NO
anti - allergics	medicamento antialérgicos	YES
anti - allergics	hialinosis cutánea y mucosa	NO
anti anxiety agents	ansiolítico ( producto )	YES
anti anxiety agents	exudado en amígdalas	NO
anti thymocyte globulin	inmunoglobulina antitimocito	YES
anti thymocyte globulin	feocromocitoma , maligno ( anomalía morfológica )	NO
antianemia agents	agentes hematopoyéticos	YES
antianemia agents	presentación fetal de frente	NO
antibioses	antibiosis	YES
antibioses	leche de vaca (sustancia)	NO
antibiotic	antibiótico (producto)	YES
antibiotic	pensamientos de homicidio	NO
antibiotic coated catheter	catéter cubierto con antibiótico (objeto físico)	YES
antibiotic coated catheter	estenosis pilorica	NO
antibiotics macrolides	macrólidos	YES
antibiotics macrolides	levonorgestrel, 30 mcg, comprimido	NO
antibodies endomysium	anticuerpo antiendomisio ( sustancia )	YES
antibodies endomysium	carnobacterium inhibens	NO
antibodies, neutralizing	anticuerpo neutralizante ( sustancia )	YES
antibodies, neutralizing	sigmodon	NO
antibodies, xenogeneic	anticuerpo heterologos	YES
antibodies, xenogeneic	extracto de trichoderma viride ( producto )	NO
antibody , bispecific	anticuerpos biespecíficos	YES
antibody , bispecific	cáncer vaginal , estadio ivb	NO
antibody secreting cells	célula secretoras de inmunoglobulinas	YES
antibody secreting cells	dantrón + poloxámero	NO
antibody test normal	determinación de anticuerpos normal	YES
antibody test normal	pata delantero ( estructura corporal )	NO
antibody to protein	anticuerpo contra proteína	YES
antibody to protein	diverticulitis intestinal	NO
antibody, lytic	anticuerpo lítico (sustancia)	YES
antibody, lytic	síndrome fetal por warfarina	NO
anticardiolipin antibody	anticuerpo anticardiolipina (sustancia)	YES
anticardiolipin antibody	dolor de el vía urinaria	NO
anticholinesterase drugs	drogar inhibidora de el colinesterasa	YES
anticholinesterase drugs	familia tyrannidae ( organismo )	NO
anticodon	anticodón	YES
anticodon	receptores de gonadotropina pituitaria	NO
antidepressant, nos	antidepresivo ( producto )	YES
antidepressant, nos	salmonella 6,8 y y , n , z15	NO
antidiarrheals	agente antidiarreico (sustancia)	YES
antidiarrheals	pupilas dilatadas	NO
antifreeze peptide	proteína anticongelantes	YES
antifreeze peptide	esotropía monocular	NO
antigen c protein	antígeno de proteína c ( sustancia )	YES
antigen c protein	gangrena diabético	NO
antigen, cd158b1	receptor kir2dl2	YES
antigen, cd158b1	apósito de gasa parafinado ( objeto físico )	NO
antigens, forssman	antígeno de forssman	YES
antigens, forssman	elemento formar en cayado	NO
antihistamine , classical	antihistamínicos clásicos	YES
antihistamine , classical	micromonospora echinospora ( organismo )	NO
antihyperglycemic agents	hipoglucemiante ( producto )	YES
antihyperglycemic agents	divertículo (anomalía morfológica)	NO
antileishmanial drug	agente antileishmaniasis ( sustancia )	YES
antileishmanial drug	demodex cuniculi (organismo)	NO
antillean piculet	nesoctites micromegas (organismo)	YES
antillean piculet	ligamento intercuneiforme interóseo [ como un todo ] ( estructura corporal )	NO
antimicrobial resistant fungus	hongos resistentes a agentes antimicrobianos	YES
antimicrobial resistant fungus	desulfomicrobium escambiense	NO
antimuscarinic allergy	alergia a fármaco antimuscarínico	YES
antimuscarinic allergy	complejos de coordinación	NO
antineoplastics, phytogenic	antineoplásicos fitógenos	YES
antineoplastics, phytogenic	artralgia múltiple	NO
antiparasitic drug	preparado parasiticida	YES
antiparasitic drug	thalassobacter stenotrophicus ( organismo )	NO
antiphosphodiesterases	inhibidor de el fosfodiesterasa ( sustancia )	YES
antiphosphodiesterases	fístula externa	NO
antiprotozoals	agente antiprotozoarios	YES
antiprotozoals	familia tyrannidae ( organismo )	NO
antitussive	fármacos antitusígenos	YES
antitussive	roturar de alambre de suturar esternal	NO
antrapurol	dantrón ( sustancia )	YES
antrapurol	insuficiencia arterial de pene	NO
antrum of stomach	antro pilórico	YES
antrum of stomach	enfermedad por filoviridae	NO
aortic valve	estructura de el válvula aórtica	YES
aortic valve	perro de mostrar	NO
aortitis; rheumatic	aortitis reumatoidea	YES
aortitis; rheumatic	botón sináptico	NO
aphasia , progressive	afasia progresiva	YES
aphasia , progressive	género caloranaerobacter (organismo)	NO
aphthus fever	enfermedad de pie y boca	YES
aphthus fever	pupila contraer	NO
apnea alarms	alarma de presión en el vía aéreo	YES
apnea alarms	agentes alcoylantes	NO
apomixis	apomixis	YES
apomixis	chancro genital	NO
apomorphine hydrochloride	clorhidrato de apomorfina ( sustancia )	YES
apomorphine hydrochloride	violeta de genciana (producto)	NO
apophallus muhlingi	apophallus muhlingi (organismo)	YES
apophallus muhlingi	faja, dispositivo (objeto físico)	NO
appearance normal skin	aspecto cutáneo normal	YES
appearance normal skin	necesidad de servicio domiciliario	NO
appearance of denture	aspecto de la prótesis dental (entidad observable)	YES
appearance of denture	antígeno de proteína c ( sustancia )	NO
appearance of epididymis	aspecto del epidídimo (entidad observable)	YES
appearance of epididymis	pielonefritis obstructiva recurrente	NO
appendicitis purulent perforated	apendicitis purulenta perforada	YES
appendicitis purulent perforated	absceso intramamario	NO
appendicular fistula	fístula de apéndice ileocecal	YES
appendicular fistula	fase ii de la desintoxicación metabólica	NO
appendix ; mucocele	mucocele apendicular	YES
appendix ; mucocele	sobredosis accidental de ranitidina	NO
appendix hematoma	hematoma de apéndice	YES
appendix hematoma	apophallus muhlingi (organismo)	NO
appetite stimulating drugs	estimulantes del apetito	YES
appetite stimulating drugs	veneno de abeja ( sustancia )	NO
apple peel syndrome	atresia intestinal	YES
apple peel syndrome	rinovirus humano 87 (organismo)	NO
application site discolouration	cambio de color en el sitio de aplicación	YES
application site discolouration	anemia hemolítica ( neom )	NO
application site erosion	erosión en el lugar de aplicación	YES
application site erosion	myoxocephalus quadricornis ( organismo )	NO
application site irritation	irritación de el zona de aplicación	YES
application site irritation	quinasa 3 del receptor acoplado a proteína-g	NO
apraxias, ideomotor	dispraxia ideomotora	YES
apraxias, ideomotor	dependencia a barbitúricos	NO
aprepitant 125mg capsule	aprepitant , 125 mg , cápsula	YES
aprepitant 125mg capsule	familia halomonadaceae ( organismo )	NO
aquaporin - chip	acuaporina - 1 ( sustancia )	YES
aquaporin - chip	flumetiazida (sustancia)	NO
aqueduct of midbrain	acueducto del mesencéfalo	YES
aqueduct of midbrain	veneno de pulpos	NO
arabis l .	arabis	YES
arabis l .	endotal (sustancia)	NO
arbutoside	arbutina	YES
arbutoside	implante para tratamiento de aniridia	NO
arcanobacterium, nos	género arcanobacterium	YES
arcanobacterium, nos	subunidad compartir del receptor de interleucina - 4 y 13	NO
archangelica , angelica	angelica archangelica	YES
archangelica , angelica	tendón seccionado	NO
archenterons	arquenteron	YES
archenterons	problema del envejecimiento	NO
arctocephalus , no	género arctocephalus	YES
arctocephalus , no	mostaza de tanaceto	NO
arcuate popliteal ligament	ligamento poplíteo arqueado [como un todo] (estructura corporal)	YES
arcuate popliteal ligament	agastache	NO
area prepyriformis	estructura de la circunvolución olfatoria lateral	YES
area prepyriformis	gazella dorcas (organismo)	NO
arenibacter troitsensis	arenibacter troitsensis	YES
arenibacter troitsensis	discriminación auditivo - hallazgo	NO
argentine toad	bufo arenarum	YES
argentine toad	anthoxanthum odoratum ( organismo )	NO
arginase deficiencies	enfermedad por deficiencia de arginasa	YES
arginase deficiencies	presión respiratoria	NO
arginine deiminase	arginina dihidrolasa	YES
arginine deiminase	embarazo de sextillizos	NO
argininosuccinase deficiency	citrulinemia tipo 1	YES
argininosuccinase deficiency	dendrímeros	NO
arginyl trna synthetase	arginina - arnt ligasa (sustancia)	YES
arginyl trna synthetase	neoplasia maligno de glándula adrenal	NO
aristida , no	aristida ( organismo )	YES
aristida , no	músculo abdominales	NO
aromatic ketone	cetona aromática (sustancia)	YES
aromatic ketone	neumonía por candida	NO
artemisia abrotanums	abrótano	YES
artemisia abrotanums	paludismo	NO
arteria intercostalis suprema	estructura de la arteria intercostal superior	YES
arteria intercostalis suprema	complicaciones diabéticas oftálmicas	NO
arteria plantaris medialis	arteria plantar interno	YES
arteria plantaris medialis	audición disminuido	NO
arteria pudenda interna	estructura de la arteria pudenda interna (estructura corporal)	YES
arteria pudenda interna	sobredosis intencional de etodolac	NO
arteria temporalis medium	arteria temporal medio	YES
arteria temporalis medium	hematoma intermuscular	NO
arteria thoracoacromialis	arteria acromiotorácica	YES
arteria thoracoacromialis	euonymus atropurpureus ( organismo )	NO
arteria vesicalis superior	estructura de el arteria vesicales superior ( estructura corporal )	YES
arteria vesicalis superior	alfa - glucuronidasa ( sustancia )	NO
arterial abnormality	malformación de arteria	YES
arterial abnormality	gel ( calificador )	NO
arterial canal	estructura del conducto arterioso (estructura corporal)	YES
arterial canal	artrosis de la región del hombro	NO
arterial closing pressure	presión de cierre arterial ( entidad observable )	YES
arterial closing pressure	músculo estriar	NO
arteries, basilar	estructura de el arteria basilar	YES
arteries, basilar	alergia a la carne	NO
arteries, maxillary	estructura de arteria maxilar ( estructura corporal )	YES
arteries, maxillary	encefalopatía por virus de el inmunodeficiencia humano	NO
arteriogram cerebral abnormal	arteriografía cerebral anormal	YES
arteriogram cerebral abnormal	matrimonio , evento del ciclo vital	NO
arteriovenous fistula infection	infección de fístula arteriovenosa	YES
arteriovenous fistula infection	enfermedad del sistema nervioso autónomo	NO
artery , retinal	arteria de la retina	YES
artery , retinal	antígeno del vih positivo	NO
artery , vertebral	estructura de arteria vertebral	YES
artery , vertebral	caries crónica del esmalte dental	NO
artery common iliac	estructura de el arteria ilíaca común ( estructura corporal )	YES
artery common iliac	cinurenina formamidasa	NO
artery forceps	pinzas arteriales	YES
artery forceps	erisipela de el costa	NO
artery popliteal	estructura de arteria poplítea ( estructura corporal )	YES
artery popliteal	trastornos de estrés por calor	NO
arthritis , adjuvant	artritis por adyuvante	YES
arthritis , adjuvant	músculo pubococcígeo [como un todo]	NO
arthritis ; pneumococcal	artritis neumocócica	YES
arthritis ; pneumococcal	dolor renal	NO
arthritis bacterial nos	artritis bacteriana	YES
arthritis bacterial nos	tumefacción de músculo esquelético	NO
arthritis viral no	artritis vírico	YES
arthritis viral no	especie de leptospira	NO
arthritis, collagen	artritis inducida por colágeno	YES
arthritis, collagen	psoróptidos	NO
arthrobacter atricyaneus	arthrobacter atrocyaneus	YES
arthrobacter atricyaneus	glicinemia cetósica	NO
arthroderma cookiellum	arthroderma cookiellum ( organismo )	YES
arthroderma cookiellum	anisocoria congénita	NO
arthrographis, nos	arthrographis (organismo)	YES
arthrographis, nos	trastorno de la nutrición	NO
arthropathy of elbow	artropatía del codo	YES
arthropathy of elbow	rinovirus humano 77 ( organismo )	NO
arthrosis , unspecified	trastorno articular neom	YES
arthrosis , unspecified	osteogenia imperfecto	NO
articularis genus	estructura de músculo articular de el rodilla	YES
articularis genus	tumor pélvico	NO
articulatio sacroiliaca	estructura de el articulación sacroilíaca ( estructura corporal )	YES
articulatio sacroiliaca	estructura de ligamento esquelético	NO
artificial cochlea implant	prótesis coclear	YES
artificial cochlea implant	ojo , dolor	NO
artificial larynx	prótesis laríngea	YES
artificial larynx	autofagocitosis	NO
artificial lashes	pestaña postizas	YES
artificial lashes	salmonella 1,4,12,27y1,7	NO
asbestos	amiantosis	YES
asbestos	hb yukuhashi - ii	NO
ascending aortic rupture	ruptura de el aorta ascendente	YES
ascending aortic rupture	fumador pasivo	NO
ascomycete , no	clase ascomycetes (organismo)	YES
ascomycete , no	o - aminofenol oxidasa (sustancia)	NO
asl deficiency	aciduria argininosuccínica	YES
asl deficiency	rinovirus humano 82	NO
asparagine	asparagina (sustancia)	YES
asparagine	gradiente auriculoventricular mitral	NO
aspartoacylase	aspartoacilasa ( sustancia )	YES
aspartoacylase	natremia , replecion	NO
aspartoacylase deficiency disease	enfermedad de canavan - van bogaert - bertrand	YES
aspartoacylase deficiency disease	raza de cabra oberhasli (organismo)	NO
aspartyl endopeptidases	endopeptidasas aspárticas	YES
aspartyl endopeptidases	bloqueo de la articulación de dedo de la mano	NO
aspergillosis ; generalize	aspergilosis diseminar	YES
aspergillosis ; generalize	carcinoma quístico hipersecretor ( anomalía morfológica )	NO
aspergillus glaucus ab	anticuerpo anti - aspergillus glaucus ( sustancia )	YES
aspergillus glaucus ab	coccidioidomicosis diseminar	NO
asphyxia ; hang	asfixia por ahorcamiento (evento)	YES
asphyxia ; hang	raza de ganado socotra (organismo)	NO
asphyxia perinatal	asfixia perinatal	YES
asphyxia perinatal	propanedial	NO
aspirin + meprobamate	aspirina + meprobamato	YES
aspirin + meprobamate	biorritmo (entidad observable)	NO
aspirin 150mg suppository	aspirina , 150 mg , supositorios	YES
aspirin 150mg suppository	espécimen de tejido fresco	NO
aspirin 300mg tablet	aspirina , 300 mg , comprimir ( producto )	YES
aspirin 300mg tablet	cefalonia (localización geográfica)	NO
aspirin therapy finding	hallazgo relacionar con el tratamiento con aspirina	YES
aspirin therapy finding	aguja tipo mariposa (objeto físico)	NO
assault by gagging	agredido con mordaza	YES
assault by gagging	tromboxano	NO
assessments memory	evaluación de el memoria	YES
assessments memory	faringitis herpética	NO
assistant nursing	auxiliar de enfermero	YES
assistant nursing	angelica archangelica	NO
associative aphasias	disfasia asociativa	YES
associative aphasias	metaplasia endocervical escamosa	NO
astasia abasia	astasia - abasia	YES
astasia abasia	hallazgo relacionado con un gen	NO
asterotremella humicola	cryptococcus humicola	YES
asterotremella humicola	género chrysococcyx	NO
asthma ; eosinophilic	asma eosinofílico	YES
asthma ; eosinophilic	úlcera neuropática de córnea	NO
asthma ; nonallergic	asma no alérgica	YES
asthma ; nonallergic	estomatitis artefacta	NO
asthma bakers	asma por harina	YES
asthma bakers	cultivo negativo	NO
asticcacaulis	género asticcacaulis (organismo)	YES
asticcacaulis	factor de crecimiento endotelial vascular (sustancia)	NO
astronomical scientist	astrónomo ( ocupación )	YES
astronomical scientist	bocio simple	NO
astrovirus rna	arn de astrovirus (sustancia)	YES
astrovirus rna	vena estrellada del riñón	NO
ataxia ; cerebral	ataxia cerebral	YES
ataxia ; cerebral	posición en cuclillas	NO
atelectases , congestive	atelectasia congestiva	YES
atelectases , congestive	orientación sexual	NO
atelerix	género atelerix	YES
atelerix	cicatriz retiniana	NO
ateline herpesvirus 1	herpesvirus 1 de mono araña ( organismo )	YES
ateline herpesvirus 1	hevea brasiliensis	NO
ateline herpesvirus 2	herpesvirus ateles 2 ( organismo )	YES
ateline herpesvirus 2	cantidad de heces - hallazgo	NO
atenolol + bendroflumethiazide	atenolol + bendrofluazida ( producto )	YES
atenolol + bendroflumethiazide	chihuahua ( organismo )	NO
atenolol/chlorthalidone	atenolol + clortalidona	YES
atenolol/chlorthalidone	percepción de quorum	NO
atlantic argentine	argentino silus	YES
atlantic argentine	hiperqueratosis linfedematosa	NO
atomic bombs	bomba atómico	YES
atomic bombs	huella de adn	NO
atony; esophagus	atonía esofágica	YES
atony; esophagus	trastorno del tono uterino	NO
atpase, magnesium	atpasa de ca ( 2 + ) y mg ( 2 + )	YES
atpase, magnesium	género enhygromyxa	NO
atresia ; anal	atresia anal congénita	YES
atresia ; anal	ligamento poplíteo arqueado [como un todo] (estructura corporal)	NO
atresia ; duodenum	atresia duodenal congénita	YES
atresia ; duodenum	crocante de maní	NO
atresia; artery	atresia arterial	YES
atresia; artery	género leptothrix	NO
atretogastria	estómago imperforado	YES
atretogastria	frecuencia de erección (entidad observable)	NO
atrial arrhythmia no	arritmia auricular ( neom )	YES
atrial arrhythmia no	especie de allomonas ( organismo )	NO
atrial premature depolarisation	complejos auriculares prematuros	YES
atrial premature depolarisation	misgurnus anguillicaudatus (organismo)	NO
atrioventricular block no	bloqueo av (neom)	YES
atrioventricular block no	calabaza hiedra	NO
atrophy , striatonigral	degeneración estriar - nigral	YES
atrophy , striatonigral	aegiceras	NO
atrophy no	atrofia ( anomalía morfológica )	YES
atrophy no	tecnecio estañoso (sustancia)	NO
atrophy; leber	atrofia óptico de leber	YES
atrophy; leber	neoplasias primario secundario	NO
attachment behavior	conducta de apego	YES
attachment behavior	crisis piréticas	NO
attend chest clinic	concurrir a consultorio de tórax	YES
attend chest clinic	succinato sódico de hidrocortisona ( sustancia )	NO
attending play group	concurre a grupo de juegos	YES
attending play group	cerclaje esclerótico	NO
attp attachment sites	sitio de ligazón de fago	YES
attp attachment sites	rana ridibunda	NO
atypical cell mononuclear	célula mononuclear atípica	YES
atypical cell mononuclear	retraso mental leve (c.i. 50 - 70)	NO
atypical glandular hyperplasia	hiperplasia adenomatosa atípico	YES
atypical glandular hyperplasia	rinovirus humano 31	NO
audiometry normal	audiometría normal	YES
audiometry normal	anemia sideroblástica neom	NO
auditory ; nerve	enfermedad del nervio vestibulococlear	YES
auditory ; nerve	apendicitis purulenta perforada	NO
auditory discrimination observations	discriminación auditivo - hallazgo	YES
auditory discrimination observations	lesión herpetiforme	NO
auditory hyperacuity	hiperagudeza auditiva	YES
auditory hyperacuity	butilbromato de hioscina ( sustancia )	NO
aujeszkys disease	enfermedad de aujeszky	YES
aujeszkys disease	hallazgo en una prueba (concepto para navegación)	NO
aural muscle	músculo auricular (estructura corporal)	YES
aural muscle	erupción purpúrica	NO
auricle, ear	estructura de el oreja ( estructura corporal )	YES
auricle, ear	membrana timpánica	NO
auricula sinistra	estructura de la orejuela auricular izquierda	YES
auricula sinistra	leucemoide	NO
auricular neoplasm	neoplasias auricular	YES
auricular neoplasm	infección pleural	NO
aurora rockfish	sebastes aurora	YES
aurora rockfish	agentes variados	NO
auscultoscope, device	fonendoscopio	YES
auscultoscope, device	diu empotrar	NO
austrobilharzia , no	austrobilharzia (organismo)	YES
austrobilharzia , no	gradiente auriculoventricular mitral	NO
autoantibodies insulin	autoanticuerpo antinsulínico	YES
autoantibodies insulin	obstrucción de conducto biliar	NO
autologous antigens	autoantígeno (sustancia)	YES
autologous antigens	corismato mutasa (sustancia)	NO
autonomic nervous disorders	enfermedad del sistema nervioso autónomo	YES
autonomic nervous disorders	subfamilia anserinae	NO
autophagocytosis	autofagocitosis	YES
autophagocytosis	placenta previa partialis	NO
autumn galerina	galerina autumnalis (organismo)	YES
autumn galerina	diperodona ( sustancia )	NO
avenaviruses	avenavirus	YES
avenaviruses	neoplasia del abdomen	NO
avian antigen	antígeno aviario	YES
avian antigen	enfermedad de chagas recurrente	NO
avian metapneumovirus	metapneumovirus aviar ( organismo )	YES
avian metapneumovirus	neoplasia de colon neom	NO
avian pox virus	género avipoxivirus (organismo)	YES
avian pox virus	fibrosis endomiocárdica	NO
avian schistosome	esquistosoma aviario	YES
avian schistosome	lavar el alimento	NO
avulsion of mandible	avulsión de la mandíbula	YES
avulsion of mandible	gerontoxon	NO
avulsion of spleen	avulsión de bazo	YES
avulsion of spleen	acroparestesia tipo schultze	NO
axerophtholum	retinol	YES
axerophtholum	equiparación de el presión diastólica	NO
axetil cefuroxime	acetil cefuroxima ( sustancia )	YES
axetil cefuroxime	malformación de garganta	NO
axial skeleton	esqueleto axial [como un todo] (estructura corporal)	YES
axial skeleton	bezoar	NO
axillary candidiasis	candidiasis axilar	YES
axillary candidiasis	lampetra tridentata (organismo)	NO
axillary node	estructura de ganglio linfático axilar ( estructura corporal )	YES
axillary node	cardiopatía reumática neom	NO
axillary thermometry abnormal	termometría axilar anormal	YES
axillary thermometry abnormal	geobacter sulfurreducens ( organismo )	NO
aza compound	componer aza	YES
aza compound	aplastamiento de ovario	NO
azathioprine 10mg tablet	azatioprina, 10 mg, comprimido	YES
azathioprine 10mg tablet	índice de refracción (entidad observable)	NO
azauridine	azauridina	YES
azauridine	taquicardia reciprocante	NO
azeserine	azaserina	YES
azeserine	estructura de glándula apocrina ( estructura corporal )	NO
azocine	azocinas	YES
azocine	venas parotídeas	NO
b cell epitope	epítopes de linfocito b	YES
b cell epitope	célula k562	NO
b cells lymphoma	linfoma de linfocito b ( clínico )	YES
b cells lymphoma	género leucobacter	NO
b7 molecule	antígeno b7	YES
b7 molecule	visitas a pacientes	NO
baby swings	columpios infantiles	YES
baby swings	hb m - chicago	NO
bacillus anthrax	bacillus anthracis ( organismo )	YES
bacillus anthrax	ingesta de comida	NO
bacillus butanolivorans	bacillus butanolivorans (organismo)	YES
bacillus butanolivorans	neumonía seudomonal	NO
bacillus canicolis brevis	empedobacter brevis ( organismo )	YES
bacillus canicolis brevis	estructura de el región hipocondríaca derecho	NO
bacillus kuttingianum	acetobacter pasteurianus ( organismo )	YES
bacillus kuttingianum	cistationina beta - sintasa ( sustancia )	NO
bacillus nitrogenes	pseudomonas stutzeri (organismo)	YES
bacillus nitrogenes	estructura del putamen (estructura corporal)	NO
bacillus phosphorescens indigenus	aliivibrio fischeri	YES
bacillus phosphorescens indigenus	dioxol ( sustancia )	NO
bacillus tuberculosis	bacilo de el tuberculosis humano	YES
bacillus tuberculosis	fractura del hueso ganchoso de el muñeca	NO
bacitracin methylenedisalycylic acid	disalicilato de metileno bacitracina ( sustancia )	YES
bacitracin methylenedisalycylic acid	apomixis	NO
back arched backwards	espalda arqueada hacer atrás	YES
back arched backwards	traqueobronquitis	NO
back strain lumbar	distensión lumbar	YES
back strain lumbar	anticuerpo anti-virus del ébola (sustancia)	NO
back; contusion	contusión del dorso	YES
back; contusion	viruela plano	NO
bacon intake	ingesta de panceta	YES
bacon intake	género caiman ( organismo )	NO
bacterial colony color	color de un colonia bacteriano	YES
bacterial colony color	neoplasia maligno de glándula adrenal	NO
bacterial infectious disorder	enfermedad bacteriano	YES
bacterial infectious disorder	hidrocéfalo comunicar	NO
bacterial interferences	interferencia bacteriano	YES
bacterial interferences	adenoma de glándula tiroides	NO
bacteriophages	virus bacteriano	YES
bacteriophages	moringa	NO
bacterium , no	bacteria ( organismo )	YES
bacterium , no	quiste meníngeo	NO
bacteroides bifidus	bifidobacterium bifidum (organismo)	YES
bacteroides bifidus	vigilancia inmunológico ( entidad observable )	NO
bacteroides cellulosisolvens	bacteroides cellulosolvens	YES
bacteroides cellulosisolvens	propiomelanocortina	NO
bacteroides intermedia	prevotella intermedio	YES
bacteroides intermedia	chancro genital	NO
bacteroides polypragmatus	bacteroides polypragmatus (organismo)	YES
bacteroides polypragmatus	orificio de trompa de eustaquio ( estructura corporal )	NO
bacteroides species	especie de bacteroides ( organismo )	YES
bacteroides species	factor 7 de crecimiento de fibroblastos	NO
baileya	baileya (organismo)	YES
baileya	antecedente de aldosteronismo	NO
bake cod	bacalao hornear	YES
bake cod	síndrome del cónyuge apaleado	NO
balanoposthitis of bull	balanopostitis de los toros	YES
balanoposthitis of bull	líquido amniótico por detrás de el presentación fetal ( sustancia )	NO
balfouria gallinarium	aegyptianella pullorum	YES
balfouria gallinarium	agente lipotrófico (sustancia)	NO
balloon dilatation catheter	catéter de dilatación con balón ( objeto físico )	YES
balloon dilatation catheter	linguatula serrata (organismo)	NO
balneomonas	género balneimonas	YES
balneomonas	enfermedad isquémica del corazón	NO
balsaminaceae	balsaminaceae	YES
balsaminaceae	estructura de el médula espinal dorsal	NO
bambusicola thoracica	perdiz del bambú china	YES
bambusicola thoracica	diagnóstico de admisión para el traslado ( calificador )	NO
bamethan sulfate	sulfato de bametán (sustancia)	YES
bamethan sulfate	alopecia de distribución femenino	NO
bancroftian filariasis	wuchereriosis	YES
bancroftian filariasis	absceso de la boca	NO
band cells	elemento formar en cayado	YES
band cells	enfermedad de conn	NO
bands	banda	YES
bands	curación de un herida - hallazgo	NO
bane , leopard	arnica montana ( organismo )	YES
bane , leopard	cinturón para ostomía ( objeto físico )	NO
bangstad syndrome	enanismo de cabeza de pájaro con ataxia progresivo , diabetes insulinorresistente , bocio y insuficiencia gonadal primario	YES
bangstad syndrome	peliosis hepática	NO
banha	banha	YES
banha	aldosa (sustancia)	NO
bank, eye	banco de ojo	YES
bank, eye	perforación gastrointestinal ( neom )	NO
banks	banco	YES
banks	aguja tipo mariposa (objeto físico)	NO
bantu	bantú ( grupo étnico )	YES
bantu	extracto de ampiciloil ( producto )	NO
bapna	benzoilarginina - nitroanilida	YES
bapna	síndrome del cónyuge apaleado	NO
barba	estructura de el barba	YES
barba	artritis simétrico	NO
barbados cherry family	malpighiaceae	YES
barbados cherry family	estenosis yeyunal	NO
barber surgeons	cirujano barbero	YES
barber surgeons	estructura de arteria ilíaca (estructura corporal)	NO
barbet , no	barbudo ( organismo )	YES
barbet , no	vinculina	NO
barge	lanchón	YES
barge	estructura de ligamento esternocostal intrarticular (estructura corporal)	NO
bargeman / tugman	lanchero/remolcador	YES
bargeman / tugman	inhibidores de activador plasminogénico	NO
barheaded goose	anser indicus ( organismo )	YES
barheaded goose	derramar pericárdico	NO
bark2	quinasa 3 del receptor acoplado a proteína-g	YES
bark2	gemelo monocigótico (persona)	NO
barks	ladrar (entidad observable)	YES
barks	listeriosis	NO
barlow test positive	prueba de barlow positiva	YES
barlow test positive	peep ocultar	NO
barman/barmaids	cantineros/cantineras (ocupación)	YES
barman/barmaids	ectromelia cuatro extremidades	NO
barnyard grass	mijo de corral	YES
barnyard grass	empedobacter brevis ( organismo )	NO
bartholin cysts	quiste de la glándula de bartholin	YES
bartholin cysts	tetraplejía fláccida	NO
basal ganglion set	ganglios basales	YES
basal ganglion set	hipofisitis linfocítica	NO
base , ointment	base para unguentos	YES
base , ointment	estadio de metástasis m3	NO
base lung right	estructura de la base del pulmón derecho (estructura corporal)	YES
base lung right	coenzima q	NO
basil	albahaca - alimento (sustancia)	YES
basil	vermifugos	NO
basin	jofaina (objeto físico)	YES
basin	antígeno de proteína c ( sustancia )	NO
basophilic granulocyte	basófilo, segmentado	YES
basophilic granulocyte	vision borroso	NO
batai fever	fiebre batai	YES
batai fever	antihemorroidal	NO
bathing trunk nevus	nevo pigmentado gigante congénito de la piel	YES
bathing trunk nevus	cilindro de ciclopropano ( objeto físico )	NO
bathyhypesthesia	hipobatiestesia	YES
bathyhypesthesia	pentanol (sustancia)	NO
bauhinia l.	bauhinia	YES
bauhinia l.	marshallagia	NO
bcg live	mycobacterium bovis atenuado	YES
bcg live	estructura de la aorta descendente	NO
bcgf-1	factor 2 de crecimiento de célula t	YES
bcgf-1	fibroadenoma de mamar	NO
bear grass	nolina texano	YES
bear grass	irian del oeste	NO
bear in guatemala	nacido en guatemala	YES
bear in guatemala	potencia del prisma	NO
beat ; premature	latidos prematuros	YES
beat ; premature	mama fibroquística	NO
beat missed	latido perdido	YES
beat missed	disgenesia gonadal pura	NO
bednar aphthae	afta de bednar	YES
bednar aphthae	receptor odorantes	NO
behaviors injurious self	autolesión deliberada	YES
behaviors injurious self	subunidad compartir del receptor de interleucina - 4 y 13	NO
behavioural tic	tic habitual	YES
behavioural tic	trifosfato de citarabina	NO
beijerinckia group	familia beijerinckiaceae ( organismo )	YES
beijerinckia group	se detener al correr	NO
bellmetal resonance	signo de la moneda	YES
bellmetal resonance	deficiencia de udpglucosa-hexosa-1-fosfato uridiltransferasa	NO
belt , ostomy	cinturón para ostomía ( objeto físico )	YES
belt , ostomy	herpes iris	NO
bendamustine hcl	clorhidrato de bendamustina ( sustancia )	YES
bendamustine hcl	guiso de quimbombó	NO
benefit status	estado de beneficio ( entidad observable )	YES
benefit status	arquenteron	NO
benign bladder tumors	neoplasia benigno de vejiga neom	YES
benign bladder tumors	estructura del lóbulo temporal	NO
benign coital headache	cefalea coital benigno	YES
benign coital headache	timidina fosforilasa (sustancia)	NO
benign gum tumor	neoplasia benigno de encía	YES
benign gum tumor	proteincinasa cdk1	NO
benign pheochromocytoma morphology	morfología de un feocromocitoma benigno (anomalía morfológica)	YES
benign pheochromocytoma morphology	pulso celer	NO
benign shuddering attacks	crisis de estremecimiento benigno	YES
benign shuddering attacks	guantes protectores	NO
benign tracheal tumor	neoplasia benigna de tráquea	YES
benign tracheal tumor	vectores de enfermedades	NO
benign; hepatoma	adenoma hepatocítico (anomalía morfológica)	YES
benign; hepatoma	distrofia de bastón y cono	NO
bent ; nose	desviación nasal	YES
bent ; nose	déficit en el actividad recreativo	NO
benzarone	benzarrona ( sustancia )	YES
benzarone	goma de planta	NO
benzene ring antibody	anticuerpo anti-anillo de benceno (sustancia)	YES
benzene ring antibody	holocentrus rufus ( organismo )	NO
benzine , toxicity	efecto tóxico de el nafta de petróleo	YES
benzine , toxicity	difosfotransferasa	NO
benzonatate 100mg cap	benzonatato, 100 mg, cápsula	YES
benzonatate 100mg cap	termometría oral anormal	NO
benzophenones	benzofenona (sustancia)	YES
benzophenones	infección por eutrema	NO
benzopyrans	benozopirano (sustancia)	YES
benzopyrans	hallazgo relacionado con el juicio	NO
benzopyrene	benzopirenos	YES
benzopyrene	caballo frederiksborg	NO
benzoyl ecgonine	benzoilecgonina ( sustancia )	YES
benzoyl ecgonine	género acholeplasma (organismo)	NO
benzylammonium compounds	componer de bencilamonio	YES
benzylammonium compounds	loxops	NO
bergapten	5 - metoxipsoraleno	YES
bergapten	aceite de enebro (sustancia)	NO
berks - berkshire	condado de berks (localización geográfica)	YES
berks - berkshire	halomonas salino	NO
beta - mercaptopropionate	betamercaptopropionato	YES
beta - mercaptopropionate	calcificación cerebral	NO
beta - thionase	cistationina beta - sintasa ( sustancia )	YES
beta - thionase	tórtolas	NO
beta interferons	beta interferón ( sustancia )	YES
beta interferons	melanomatosis meníngea	NO
beta lipoprotein	lipoproteínas de bajo densidad	YES
beta lipoprotein	oxalosis secundaria	NO
beta-defensins	beta-defensinas	YES
beta-defensins	ampolla traumática del pene	NO
beta-tryptase	beta - triptasas	YES
beta-tryptase	cochlosoma ( organismo )	NO
beta1h	factor h	YES
beta1h	célula k562	NO
betanf	beta-naftoflavona	YES
betanf	traducción de proteínas	NO
betle , piper	piper betle	YES
betle , piper	cuerpo extraño superficial ( anomalía morfológica )	NO
bezoar, nos	bezoar	YES
bezoar, nos	absceso de los labios vulvares	NO
bhangs	bangue	YES
bhangs	cinoxacino, 250 mg, cápsula	NO
bicipitoradialis bursa	estructura de el bolsa serosa del tendón del bíceps braquial ( estructura corporal )	YES
bicipitoradialis bursa	nacido en portugal	NO
bifidobacterium longum suis	bifidobacterium longum subespecie suis	YES
bifidobacterium longum suis	árbol de upas	NO
biguanide toxicity	intoxicación por derivar de el biguanida oral	YES
biguanide toxicity	paraldehído, forma farmacéutica oral	NO
bilateral sacral flexion	flexión bilateral del sacro	YES
bilateral sacral flexion	anomalía congénita del diafragma neom	NO
bile acid secretion	secreción de ácido biliares ( entidad observable )	YES
bile acid secretion	rabdomiosarcoma neom	NO
bile ducts obstruction	obstrucción de conducto biliar	YES
bile ducts obstruction	termometría oral anormal	NO
biliary anastomotic dehiscence	dehiscencia de anastomosis biliar	YES
biliary anastomotic dehiscence	spigelia marilandica (organismo)	NO
biliary sclerosis	fibrosis biliar	YES
biliary sclerosis	fetoproteína gamma ( sustancia )	NO
bilirubin indirect	bilirrubina no conjugar	YES
bilirubin indirect	hemoglobina baylor	NO
binaural diplacusis	diplacusia biaural	YES
binaural diplacusis	acidosis crónica	NO
binder , no	faja, dispositivo (objeto físico)	YES
binder , no	ophionyssus naticis	NO
binders, abdominal	faja abdominal ( objeto físico )	YES
binders, abdominal	hipotricosis posinfecciosa	NO
binocular indirect ophthalmoscope	oftalmoscopio para oftalmoscopia indirecto binocular ( objeto físico )	YES
binocular indirect ophthalmoscope	selenio elevado en suero	NO
biological child	hijo natural (genérico)	YES
biological child	estructura de arteria laberíntica	NO
biological metamorphoses	metamorfosis biológico	YES
biological metamorphoses	factor nuclear 3-beta del hepatocito	NO
biological relative	familiar consanguíneo ( persona )	YES
biological relative	diverticulitis intestinal	NO
biological sister	hermano natural ( persona )	YES
biological sister	adenoma gástrico	NO
bioperiodicity	biorritmo (entidad observable)	YES
bioperiodicity	fractura del calcáneo	NO
biophysical concept	conceptos biofísicos	YES
biophysical concept	factor edematoso de la toxina del carbunco	NO
biopsy brain normal	biopsia cerebral normal	YES
biopsy brain normal	estado de infección (entidad observable)	NO
biopsy bronchus abnormal	biopsia anormal de bronquio	YES
biopsy bronchus abnormal	manualidad	NO
biopsy testes normal	biopsia testicular normal	YES
biopsy testes normal	no haber crecer en altura	NO
biorhythm, abnormal	biorritmo anormal	YES
biorhythm, abnormal	úrsidos	NO
biperiden	biperideno (sustancia)	YES
biperiden	extracto de ampiciloil ( producto )	NO
biphenyl , polychlorinate	componer de policlorobifenilo	YES
biphenyl , polychlorinate	marinobacterium stanieri (organismo)	NO
birefraction	birrefracción	YES
birefraction	lesión traumática de vena	NO
birth injuries	parto traumático no especificado	YES
birth injuries	presión parcial de co2 aumentada	NO
birth outcome	resultados del nacimiento (entidad observable)	YES
birth outcome	prolactina (sustancia)	NO
birth weight finding	peso al nacer	YES
birth weight finding	macaca radiata	NO
birth weight subnormal	recién nacer de bajo peso	YES
birth weight subnormal	candidiasis hiperplásica	NO
birth, term	recién nacer de término	YES
birth, term	éter glicerofosfatos	NO
bismuth aluminate	aluminato de bismuto ( sustancia )	YES
bismuth aluminate	citoqueratina ( sustancia )	NO
bismuth poisoning syndrome	intoxicación por bismuto	YES
bismuth poisoning syndrome	proctosigmoiditis ulcerosa ( crónico )	NO
bisoprolol - hydrochlorothiazide	bisoprolol + hidroclorotiazida ( producto )	YES
bisoprolol - hydrochlorothiazide	fosfamidón	NO
bite infection insect	picadura de insecto infectada	YES
bite infection insect	traqueobronquitis	NO
bite poisonous snake	mordedura de serpiente venenosa ( evento )	YES
bite poisonous snake	termometría axilar anormal	NO
bite;mosquito	mordedura de mosquito	YES
bite;mosquito	cálculo de vía biliar con colangitis	NO
biting tongue	mordedura de el lengua	YES
biting tongue	deficiencia de alfa-1,4-glucosidasa lisosómica	NO
bladder ; atonic	vejiga , atonia	YES
bladder ; atonic	electrocardiograma taquicardia ventricular	NO
bladder ; hypertrophy	hipertrofia de el vejiga	YES
bladder ; hypertrophy	nivel terapéutico de litio	NO
bladder acupuncture point	punto de acupuntura vesicales	YES
bladder acupuncture point	patata irlandesa	NO
bladder function	función vesical (entidad observable)	YES
bladder function	pata delantero ( estructura corporal )	NO
bleeding esophageal varix	varices esofágicas con sangrado	YES
bleeding esophageal varix	amigdalitis ulcerativa	NO
bleeding gingival	hemorragia gingival	YES
bleeding gingival	nevo colágeno de piel	NO
bleeding rectal	hemorragia rectal	YES
bleeding rectal	marinobacter lutaoensis ( organismo )	NO
bleeding time increased	tiempo sangria aumentar	YES
bleeding time increased	isoenzima de fosfatasa alcalina, fracción hepática	NO
bleeding;postpartum	hemorragia puerperal	YES
bleeding;postpartum	desulfotalea arctica ( organismo )	NO
bleeds pregnancy	hemorragia del embarazo	YES
bleeds pregnancy	phleum ( organismo )	NO
blennorrhea, inclusion	conjuntivitis clamidial	YES
blennorrhea, inclusion	escoliosis toracógena	NO
blepharitis , unspecified	blefaritis no especificada	YES
blepharitis , unspecified	hemangioblastomatosis congénita ( anomalía morfológica )	NO
blepharoconjunctivitis , no	blefaroconjuntivitis no especificada	YES
blepharoconjunctivitis , no	1 - bromopropano	NO
blindness, hysterical	ceguera histérico	YES
blindness, hysterical	agredido con mordaza	NO
blindness, river	oncocercosis ocular	YES
blindness, river	posición en cuclillas	NO
blister cells result	prequeratocitos	YES
blister cells result	leucemia mieloide crónica atípica	NO
blisters gum	ampolla en el encía	YES
blisters gum	laburnum de el indio	NO
blisters lip	ampolla de labio	YES
blisters lip	anhima cornuta ( organismo )	NO
blisters penis	ampolla traumática del pene	YES
blisters penis	orden rajiformes (organismo)	NO
block heart	bloqueo cardiaco	YES
block heart	síndrome de hellp	NO
block;wenckebach	bloqueo av incompleto de wenckebach	YES
block;wenckebach	lampetra tridentata (organismo)	NO
blocks, sinoatrial	bloqueo sinoauricular	YES
blocks, sinoatrial	úlcera perforar ( anomalía morfológica )	NO
blood basophil normal	basófilos normal en sangre	YES
blood basophil normal	antígeno linfocitario cd30 ( sustancia )	NO
blood cell white	leucocitos	YES
blood cell white	sólido	NO
blood chloride normal	cloruro normal en sangre	YES
blood chloride normal	etheostoma osburni (organismo)	NO
blood cholinesterase decreased	colinesterasa disminuido en sangre	YES
blood cholinesterase decreased	bifidobacterium longum subespecie suis	NO
blood clots	coágulo sanguíneo (anomalía morfológica)	YES
blood clots	estructura de el masa intermedio ( estructura corporal )	NO
blood copper decrease	cobre disminuido en sangre	YES
blood copper decrease	streptomyces vastus ( organismo )	NO
blood corpuscles	célula de el sangre	YES
blood corpuscles	ionomicina ( sustancia )	NO
blood fibrinogen abnormal	fibrinógeno anormal en sangre neom	YES
blood fibrinogen abnormal	clupea harengus pallasi (organismo)	NO
blood oestrogen decreased	estrógeno disminuido en sangre	YES
blood oestrogen decreased	criofibrinogenemia secundaria	NO
blood sample kit	equipo de flebotomía (objeto físico)	YES
blood sample kit	pleuresía interlobular	NO
blood spitting up	expectoración de esputo con vestigio de sangre	YES
blood spitting up	sadismo sexual	NO
blood staining	manchas de sangre	YES
blood staining	enfermedad del pelo	NO
blood supply aspects	irrigación sanguínea	YES
blood supply aspects	oligorribonucleótidos antisentido	NO
blood zinc increase	cinc elevado en sangre	YES
blood zinc increase	kocuria kristinae (organismo)	NO
bloods occult stool	sangre ocultar en materia fecal positivo	YES
bloods occult stool	alveolitis seco doloroso	NO
blue crabs	cangrejo azul	YES
blue crabs	ácido sulfuroso	NO
blue mountain lorikeet	trichoglossus haematodus (organismo)	YES
blue mountain lorikeet	sistema de conducción del corazón	NO
blue, tetrabromophenol	azul de bromofenol	YES
blue, tetrabromophenol	turgencia cutánea disminuido	NO
bluegrass	género poa	YES
bluegrass	borrelia afzelii (organismo)	NO
bluehead shiner	carpa plateada de cabeza azul	YES
bluehead shiner	estómago imperforado	NO
bluespotted poacher	xeneretmus triacanthus ( organismo )	YES
bluespotted poacher	resorción subperióstica (entidad observable)	NO
bodies dohle	cuerpo de döhle ( anomalía morfológica )	YES
bodies dohle	regiones reguladoras del ácido nucleico (genética)	NO
body fluid compartments	compartimientos de fluidos corporales	YES
body fluid compartments	escroto [como un todo] (estructura corporal)	NO
body fluid sample	espécimen obtenido de líquido corporal	YES
body fluid sample	eccema por contacto	NO
body growth problem	problema de crecimiento corporal	YES
body growth problem	género thermopolyspora ( organismo )	NO
body mechanics behaviour	conducta relacionar con el mecánico corporal ( entidad observable )	YES
body mechanics behaviour	conducto de la glándula de veneno	NO
body secretion specimen	espécimen de secreción corporal ( espécimen )	YES
body secretion specimen	glaucoma	NO
body waters	agua del cuerpo	YES
body waters	aristida ( organismo )	NO
body, ciliary	cuerpo ciliar	YES
body, ciliary	impétigo	NO
bolbosoma	bolbosoma (organismo)	YES
bolbosoma	género taylorella ( organismo )	NO
boldos	boldo	YES
boldos	edema de la conjuntiva	NO
bond sheep breed	raza de oveja bond	YES
bond sheep breed	sobreincrustaciones dentales	NO
bone conduction compression	compresión de conducción ósea	YES
bone conduction compression	metilprednisolona (producto)	NO
bone development	desarrollo óseo	YES
bone development	electrocardiograma taquicardia ventricular	NO
bone head	hueso craneales y facial , sc	YES
bone head	especie de tatlockia (organismo)	NO
bone heal	estado de curación del hueso	YES
bone heal	estructura de la cavidad endometrial (estructura corporal)	NO
bone lesion nos	lesión ósea	YES
bone lesion nos	hemiplejía congénita	NO
bone marrow cell	células de la médula ósea	YES
bone marrow cell	síndrome de wallemberg	NO
bone pain aggravate	empeoramiento del dolor óseo	YES
bone pain aggravate	yazumicinas	NO
bone resorption	resorción ósea (entidad observable)	YES
bone resorption	fenoxietanol ( sustancia )	NO
bone; cyst	quiste solitario	YES
bone; cyst	carnitina acetiltransferasa ( sustancia )	NO
bones long	hueso largo	YES
bones long	estructura de músculo intertransverso posterior del cuello	NO
bonnet monkey	macaca radiata	YES
bonnet monkey	sindactilia de el dedo de el mano con fusión de el hueso	NO
booby, nos	pájaro bobo (organismo)	YES
booby, nos	tamaño de la célula	NO
borderline hypertension	hipertensión limítrofe	YES
borderline hypertension	elaborar un presupuestar	NO
born in burma	nacido en burma	YES
born in burma	género taylorella ( organismo )	NO
born in portugal	nacido en portugal	YES
born in portugal	antepié en valer congénito	NO
born in togo	nacido en togo	YES
born in togo	prequeratocitos	NO
borrellia group vs461	borrelia afzelii (organismo)	YES
borrellia group vs461	artrosis interfalángica	NO
both anterior nares	coana	YES
both anterior nares	tripanosomosis	NO
both atria	ambo aurículas del corazón	YES
both atria	caso judicial pendiente	NO
both epididymis	ambo epidídimos ( estructura corporal )	YES
both epididymis	prolactina (sustancia)	NO
both forepaw	ambo mano ( estructura corporal )	YES
both forepaw	acetilpiruvato hidrolasa (sustancia)	NO
bothrops itapetiningae	bothrops itapetiningae (organismo)	YES
bothrops itapetiningae	gallinula chloropus	NO
botulisms, foodborne	botulismo alimentario	YES
botulisms, foodborne	contracción muscular ( entidad observable )	NO
bougies, urethra	dilatador uretral	YES
bougies, urethra	edéntulo	NO
bovine lumpy jaw	actinomicosis por actinomyces bovis	YES
bovine lumpy jaw	húmero no osificado	NO
bow legged	genu varo	YES
bow legged	nocardia asteroides (organismo)	NO
bowel ; erosion	úlcera primaria de intestino	YES
bowel ; erosion	párpado caer	NO
bowel ; strangulation	estrangulación de intestino	YES
bowel ; strangulation	cristal de calcio en orinar	NO
bowel changes habits	hábito intestinal alterar	YES
bowel changes habits	manualidad	NO
bowel disease small	enfermedad del intestino delgado	YES
bowel disease small	situación de consulta posnatal	NO
bowel diseases	trastorno del intestino	YES
bowel diseases	ciervo	NO
bowel habit	defecación normal	YES
bowel habit	tipo dictyoglomi ( organismo )	NO
bowel perforations	perforación intestinal	YES
bowel perforations	hipertrofia del hueso (anomalía morfológica)	NO
brachial neuritis radiculitis	radiculitis braquial	YES
brachial neuritis radiculitis	capromab pendetida	NO
bradycardia foetal	bradicardia fetal	YES
bradycardia foetal	puntaje de hirsutismo (entidad observable)	NO
brahma cow	raza vacuna brahma ( organismo )	YES
brahma cow	músculo cuádriceps	NO
brain calcifications	calcificación cerebral	YES
brain calcifications	hiato aniónico disminuido	NO
brain contusion	contusión encefálica	YES
brain contusion	suborden streptosporangineae	NO
brain regions	región cerebral	YES
brain regions	pelvis justo pequeño	NO
brain stem haemorrhage	hemorragia del tronco encefálico	YES
brain stem haemorrhage	bacteria reductoras del azufre	NO
brain stem part	parte del tronco encefálico	YES
brain stem part	estructura de el bolsa serosa del tendón del bíceps braquial ( estructura corporal )	NO
brain; compression	compresión del cerebro	YES
brain; compression	botón de orientar	NO
branched chain ketoaciduria	cetoaciduria de cadena ramificada	YES
branched chain ketoaciduria	pareja moribunda (situación)	NO
branhamella cuniculi	moraxella ( branhamella ) cuniculi	YES
branhamella cuniculi	hiperqueratosis de el vulva	NO
branta, nos	género branta ( organismo )	YES
branta, nos	quiste folicular (anomalía morfológica)	NO
brasilienses, hevea	hevea brasiliensis	YES
brasilienses, hevea	leishmania brasiliensis guyanensis (organismo)	NO
brassica erucastrum	raphanus raphanistrum ( organismo )	YES
brassica erucastrum	malgache (grupo étnico)	NO
brassica oleracea	bróculi	YES
brassica oleracea	aconitato	NO
break in retinoschisis	desgarros en retinosquisis	YES
break in retinoschisis	e coli k12	NO
breast cystic	mama fibroquística	YES
breast cystic	adherencia abdominales	NO
breast development girl	estadio de desarrollo mamario en el niño según escala de tanner ( entidad observable )	YES
breast development girl	neoplasia maligno del ciego	NO
breast excision sample	muestra obtenida de mama mediante mastectomía	YES
breast excision sample	síndrome de tapón de meconio	NO
breast hemangioma	hemangioma de mama	YES
breast hemangioma	salmonella ii 9,46z4,z24z39z42 (organismo)	NO
breast tender	dolor mamario a el palpación	YES
breast tender	arteria espinal anterior [ como un todo ] ( estructura corporal )	NO
breast; deformity	deformación mamaria	YES
breast; deformity	producción excesivo de lágrima	NO
breast; necrosis	necrosis mamaria neom	YES
breast; necrosis	congestión pulmonar crónico	NO
breast; pain	mamar adoloridas	YES
breast; pain	receptores de gonadotropina pituitaria	NO
breastfeed with supplement	amamantamiento con suplemento	YES
breastfeed with supplement	ostra ( organismo )	NO
breath chest pain	dolor de pecho al respirar	YES
breath chest pain	disminución del volumen de heces	NO
breath liver	hálito de hígado	YES
breath liver	género leucobacter	NO
breathing difficult	dificultad al respirar	YES
breathing difficult	salmonella 6,8 y y , n , z15	NO
brevibacterium casei	brevibacterium casei ( organismo )	YES
brevibacterium casei	material de recubrimiento de prótesis dental - permanente	NO
brevifolias, taxus	árbol de tejo del pacífico	YES
brevifolias, taxus	aceite de alcaravea (sustancia)	NO
brevinema	brevinema	YES
brevinema	ataxia cerebral	NO
bricklayer	albañil ( construcción )	YES
bricklayer	telmisartán (sustancia)	NO
bridgelip sucker	catostomus columbianus (organismo)	YES
bridgelip sucker	ser ( planta )	NO
british warmblood horse	caballo de sangre caliente inglés (organismo)	YES
british warmblood horse	derramar peritoneal	NO
brittany	bretaña spaniel (organismo)	YES
brittany	infección por capreocaulus	NO
broad bean poisoning	intoxicación por viciar faba	YES
broad bean poisoning	divertículos de colon	NO
broad clavicles	clavícula ancha	YES
broad clavicles	murciélago mediterráneo de herradura	NO
brochothrix campestris	brochothrix campestris	YES
brochothrix campestris	dehiscencia de anastomosis biliar	NO
bromazepam 3mg tablet	bromazepam, 3 mg, comprimido (producto)	YES
bromazepam 3mg tablet	intoxicación por panicum coloratum	NO
bromide , butylscopolammonium	butilbromato de hioscina ( sustancia )	YES
bromide , butylscopolammonium	encefalopatía de wernicke	NO
bromide , hexadimethrine	hexadimetrina (sustancia)	YES
bromide , hexadimethrine	cálculo de cistina ( anomalía morfológica )	NO
brompheniramine	para - bromdilamina	YES
brompheniramine	intoxicación por helecho sensible	NO
bronchi chondromalacias	broncomalacia	YES
bronchi chondromalacias	expillo	NO
bronchial anastomotic edema	edema de anastomosis bronquial	YES
bronchial anastomotic edema	adhesividad plaquetaria disminuida	NO
bronchio -	bronquial ( calificador )	YES
bronchio -	intolerancia a el grasa	NO
bronchiolar diseases	enfermedad bronquiolar	YES
bronchiolar diseases	lesión traumática articular	NO
bronchioli	estructura de bronquíolo lobulillar	YES
bronchioli	disalicilato de metileno bacitracina ( sustancia )	NO
broncho spasms	broncoespasmo	YES
broncho spasms	irritación de el zona de aplicación	NO
bronchopleural subphrenic fistula	fístula subfrénica broncopleural	YES
bronchopleural subphrenic fistula	profesión relacionada con el transporte por vía terrestre (ocupación)	NO
bronchus cartilage	estructura del cartílago bronquial ( estructura corporal )	YES
bronchus cartilage	docentes de farmacia	NO
bronchus; agenesis	agenesia de bronquio	YES
bronchus; agenesis	quiste mesonéfrico	NO
bronze whaler	carcharhinus brachyurus ( organismo )	YES
bronze whaler	especie de nitrobacter (organismo)	NO
brooklynella, nos	brooklynella ( organismo )	YES
brooklynella, nos	leucemia mieloide crónica atípica	NO
broom, desert	baccharis	YES
broom, desert	tumor del mediastino	NO
brow ; presentation	presentación fetal de frente	YES
brow ; presentation	factor h	NO
brown algae	phaeophyceae	YES
brown algae	palpitaciones	NO
brown recluse spiders	araña de violín	YES
brown recluse spiders	scopola	NO
brucinum / brucine	brucina ( sustancia )	YES
brucinum / brucine	streptomyces vastus ( organismo )	NO
brugia pahangus	brugia pahangi	YES
brugia pahangus	mordedura de mosquito	NO
brushite calculus	cálculo de brushita ( anomalía morfológica )	YES
brushite calculus	deficiencia de calcio	NO
bruxism , nocturnal	bruxismo nocturno	YES
bruxism , nocturnal	alteración en el alimentación exceso potencial para el requerimiento corporal	NO
bryonies, black	nueza negro	YES
bryonies, black	pelvis enana	NO
bsi pig	cerdo bsi (organismo)	YES
bsi pig	capparis (organismo)	NO
buccal marginal gingivae	encía marginal vestibulares	YES
buccal marginal gingivae	gas intracraneal	NO
buccal space	espacio vestibular	YES
buccal space	esteroide sintético	NO
bucket handle	movimiento de el costilla en dirección cefálica durante el respiración	YES
bucket handle	déficit en el actividad recreativo	NO
buckwheat poisoning	intoxicación por fagopyrum esculentum	YES
buckwheat poisoning	enfermedad idiopática	NO
buckyball	fulerenos	YES
buckyball	rouge	NO
budesonide allergy	alergia a la budesonida	YES
budesonide allergy	plasmodium ovale	NO
budgerigar	melopsittacus undulatus (organismo)	YES
budgerigar	síndrome de omenn	NO
bugeranus carunculatus	grulla zarzo	YES
bugeranus carunculatus	víscera pélvica	NO
buildings maintenance manager	jefe de mantenimiento de edificio	YES
buildings maintenance manager	angiotensina i anormal	NO
bulb , plant	bulbo ( sustancia )	YES
bulb , plant	proyección - mecanismo de defensa psicológico	NO
bulboventricular foramen	agujero bulboventricular (anomalía morfológica)	YES
bulboventricular foramen	estructura del arco de vértebra cervical (estructura corporal)	NO
bullous cutaneous amyloid	amiloidosis cutánea ampollosa	YES
bullous cutaneous amyloid	proteína s6 quinasas ribosómico 70 - kda	NO
bullous type ichthyosis	ictiosis bullosa de siemens	YES
bullous type ichthyosis	intercambio gaseoso deteriorado	NO
buniodyl	bunamiodilo	YES
buniodyl	célula epitelioides	NO
buphenine	nilidrina ( sustancia )	YES
buphenine	cicatrización esofágica	NO
bupivacaine	bupivacaína (sustancia)	YES
bupivacaine	herpes simple primario	NO
burdock	bardana grande	YES
burdock	cercocarpus	NO
burimamide	burimamida	YES
burimamide	quinta enfermedad	NO
burkholderia phenazinium	pseudomonas phenazinium	YES
burkholderia phenazinium	herpes iris	NO
burn of oesophagus	quemadura térmica del esófago	YES
burn of oesophagus	tauraco leucotis ( organismo )	NO
burn units	unidad de quemados	YES
burn units	sorbosa deshidrogenasa ( sustancia )	NO
burns of larynx	quemadura de el laringe	YES
burns of larynx	familia elapidae - elápide	NO
bursa cyst	quiste de bolsa serosa	YES
bursa cyst	inhibidor de la transferencia de cadenas por la integrasa (producto)	NO
bursae set	estructura de bolsa serosa ( estructura corporal )	YES
bursae set	anatrichosoma ( organismo )	NO
bursitis iliopsoas	bursitis del psoasilíaco	YES
bursitis iliopsoas	ampolla en la mucosa	NO
bursitis, radiohumeral	epicondilitis lateral del húmero	YES
bursitis, radiohumeral	leucina-encefalina (sustancia)	NO
buserelin allergy	alergia a el buserelina	YES
buserelin allergy	antagonistas de receptor androgénicos	NO
busulfan 2mg tab	busulfano , 2 mg , comprimir	YES
busulfan 2mg tab	klossiella ( organismo )	NO
busulfan overdose	sobredosis de busulfano	YES
busulfan overdose	ciervo	NO
busulfan poisoning	intoxicación por busulfano	YES
busulfan poisoning	célula de purkinje ( célula )	NO
butana cattle breed	ganado butana ( organismo )	YES
butana cattle breed	género panteoa ( organismo )	NO
buthacus	buthacus	YES
buthacus	neurofibroma circunscripto	NO
butterfly needles	aguja tipo mariposa (objeto físico)	YES
butterfly needles	salmonella essen ( organismo )	NO
byzantium	imperio bizantino	YES
byzantium	hb yukuhashi - ii	NO
béguez césar disease	anomalía de chédiak - steinbrink	YES
béguez césar disease	cyprinodon diabolis ( organismo )	NO
c - cell	célula parafolicular de el glándula tiroides	YES
c - cell	eubacterium biforme ( organismo )	NO
c2 spinal ganglion	ganglio raquídeo de el segundo vértebra cervical	YES
c2 spinal ganglion	cinta atlética	NO
c3 intervertebral disk	estructura del disco intervertebral de el tercero vértebra cervical	YES
c3 intervertebral disk	espécimen de secreción corporal ( espécimen )	NO
c4 dermatome	dermatoma del cuarto nervio cervical ( estructura corporal )	YES
c4 dermatome	agente antidiarreico (sustancia)	NO
c5 spinal ganglion	ganglio raquídeo de el quinto vértebra cervical ( estructura corporal )	YES
c5 spinal ganglion	aspirina , 150 mg , supositorios	NO
ca2 + atpase	atpasa transportadora de ca(2+)	YES
ca2 + atpase	tenca	NO
cablecar	funicular (objeto físico)	YES
cablecar	tercero unión costocondral	NO
caiman , no	género caiman ( organismo )	YES
caiman , no	diente incisivo permanente [ como un todo ]	NO
caimito virus	virus caimito (organismo)	YES
caimito virus	queratomicosis negro palmar	NO
caisson; disease	parálisis de los buzos	YES
caisson; disease	presencia de diente ( entidad observable )	NO
calc . calcaneum	calcáneo [como un todo] (estructura corporal)	YES
calc . calcaneum	glucógeno - sintasa - d fosfatasa ( sustancia )	NO
calcanean tuberosity	estructura del tubérculo calcáneo (estructura corporal)	YES
calcanean tuberosity	tetraplejia no especificada	NO
calcinosis follow trauma	calcinosis postraumática	YES
calcinosis follow trauma	celulitis del talón	NO
calcium activate protease	proteinasa neutro calcio - dependiente	YES
calcium activate protease	sobredosis voluntario de prilocaína	NO
calcium bilirubinate	bilirrubinato de calcio (sustancia)	YES
calcium bilirubinate	angioma esclerosante (anomalía morfológica)	NO
calcium binding protein	proteínas de unión al calcio	YES
calcium binding protein	avulsión de la mandíbula	NO
calcium carbasalate	carbasalato cálcico ( sustancia )	YES
calcium carbasalate	disfunción hepática alérgica	NO
[truncated: 9,518 more rows]
