# Supplementary material for: A Cross-Lingual Similarity Measure for Detecting Biomedical Term Translations
Source: PLoS One. 2015 Jun 1;10(6):e0126196. doi: 10.1371/journal.pone.0126196 (PMC4452086; doi:10.1371/journal.pone.0126196)
Supplement: S1 dataset — (TGZ) [file pone.0126196.s001.tgz › dataset/en-es/context_1000.shuffled]

1,2-dichloroethane	1,2-dicloroetano	YES
1,2-dichloroethane	colina	NO
5-fluorouracil	5-fluorouracilo	YES
5-fluorouracil	trementina	NO
5-htp	5-htp	YES
5-htp	utah	NO
ability	habilidad	YES
ability	aloinjerto	NO
abrasion	abrasión	YES
abrasion	ritalin	NO
absence	ausencia	YES
absence	vegetal	NO
absinthe	ajenjo	YES
absinthe	salvia	NO
absorbance	absorbancia	YES
absorbance	fosfolipasas	NO
acacia	acacia	YES
acacia	contracción	NO
acamprosate	acamprosato	YES
acamprosate	leptospermum	NO
acceleration	aceleración	YES
acceleration	apendicitis	NO
accommodation	acomodación	YES
accommodation	etanolaminas	NO
acetabulum	acetábulo	YES
acetabulum	correa	NO
acetaldehyde	acetaldehído	YES
acetaldehyde	supermercado	NO
acetanilide	acetanilida	YES
acetanilide	economista	NO
acetate	acetato	YES
acetate	éter	NO
acetazolamide	acetazolamida	YES
acetazolamide	naltrexona	NO
acetone	acetona	YES
acetone	botswana	NO
acetonitrile	acetonitrilo	YES
acetonitrile	senecio	NO
acetylation	acetilación	YES
acetylation	mano	NO
acetylcholinesterase	acetilcolinesterasa	YES
acetylcholinesterase	tiza	NO
acetylcysteine	n-acetilcisteína	YES
acetylcysteine	hiniesta	NO
acetylene	acetileno	YES
acetylene	trypanosoma	NO
achalasia	acalasia	YES
achalasia	compresión	NO
achondroplasia	acondroplasia	YES
achondroplasia	núcleo	NO
aciclovir	aciclovir	YES
aciclovir	hierbabuena	NO
acinetobacter	acinetobacter	YES
acinetobacter	apomorfina	NO
acorn	bellota	YES
acorn	crustaceos	NO
acrolein	acroleína	YES
acrolein	ericaceae	NO
acromegaly	acromegalia	YES
acromegaly	redox	NO
acromion	acromion	YES
acromion	vainillina	NO
acrylonitrile	acrilonitrilo	YES
acrylonitrile	himen	NO
actin	actina	YES
actin	melena	NO
actor	actor	YES
actor	rosaceae	NO
acylation	acilación	YES
acylation	incendio	NO
adenine	adenina	YES
adenine	leucodistrofias	NO
adenocarcinoma	adenocarcinoma	YES
adenocarcinoma	carnitina	NO
adenoiditis	adenoiditis	YES
adenoiditis	olefinas	NO
adenoids	adenoides	YES
adenoids	creta	NO
adenomyosis	adenomiosis	YES
adenomyosis	empleador	NO
adenosine	adenosina	YES
adenosine	histonas	NO
adhd	tdah	YES
adhd	tiburón	NO
adhesive	adhesivo	YES
adhesive	farmacólogo	NO
adipocytes	adipocitos	YES
adipocytes	queso	NO
administrator	administrador	YES
administrator	leucoplasia	NO
adriamycin	adriamicina	YES
adriamycin	arácnidos	NO
adventitia	adventicia	YES
adventitia	capa	NO
aedes	aedes	YES
aedes	inteligibilidad	NO
aeromonas	aeromonas	YES
aeromonas	lipasa	NO
aerosol	aerosol	YES
aerosol	impedancia	NO
afghanistan	afganistán	YES
afghanistan	jarabe	NO
aflatoxin	aflatoxinas	YES
aflatoxin	encendedor	NO
agaricus	agaricus	YES
agaricus	garza	NO
agarose	agarosa	YES
agarose	estimulante	NO
agave	agave	YES
agave	cortisona	NO
aged	anciano	YES
aged	teatro	NO
agent	agente	YES
agent	insecticida	NO
agglutination	aglutinación	YES
agglutination	bombyx	NO
aggression	agresividad	YES
aggression	lincomicina	NO
aging	envejecimiento	YES
aging	miocitos	NO
aglycone	aglicona	YES
aglycone	granada	NO
agonist	agonistas	YES
agonist	prolapso	NO
agranulocytosis	agranulocitosis	YES
agranulocytosis	tabaco	NO
agrichemicals	agroquímico	YES
agrichemicals	yeso	NO
agrobacterium	agrobacterium	YES
agrobacterium	desecación	NO
ailment	afección	YES
ailment	disacárido	NO
airbag	airbag	YES
airbag	monstruo	NO
airport	aeropuerto	YES
airport	bolivia	NO
alabama	alabama	YES
alabama	empleador	NO
alanine	alanina	YES
alanine	magnolia	NO
alarm	alarma	YES
alarm	epoc	NO
alaska	alaska	YES
alaska	úvea	NO
albania	albania	YES
albania	cinetocoro	NO
albatross	albatros	YES
albatross	glicoproteínas	NO
albendazole	albendazol	YES
albendazole	roma	NO
alcohol	alcohol	YES
alcohol	flavonoides	NO
aldehyde	aldehído	YES
aldehyde	metatarsianos	NO
alder	aliso	YES
alder	poliacrilamida	NO
alfalfa	alfalfa	YES
alfalfa	cómodo	NO
alga	alga	YES
alga	hipertensión	NO
algeria	argelia	YES
algeria	epiglotis	NO
alkaloid	alcaloides	YES
alkaloid	carpinchos	NO
alkalosis	alcalosis	YES
alkalosis	raya	NO
alkane	alcanos	YES
alkane	andrógeno	NO
alkene	olefinas	YES
alkene	lactoferrina	NO
alkylation	alquilación	YES
alkylation	manganeso	NO
alkyne	alquinos	YES
alkyne	ectasia	NO
allium	allium	YES
allium	diamante	NO
allograft	aloinjerto	YES
allograft	linterna	NO
allopurinol	alopurinol	YES
allopurinol	aeromonas	NO
alloy	aleación	YES
alloy	louisiana	NO
alouatta	alouatta	YES
alouatta	museo	NO
alprazolam	alprazolam	YES
alprazolam	economista	NO
alternaria	alternaria	YES
alternaria	nutrias	NO
alternation	alternancia	YES
alternation	toalla	NO
aluminium	aluminio	YES
aluminium	insulina	NO
amanita	amanita	YES
amanita	invertebrado	NO
amantadine	amantadina	YES
amantadine	ensalada	NO
amaranthaceae	amaranthaceae	YES
amaranthaceae	manosa	NO
amaryllidaceae	amaryllidaceae	YES
amaryllidaceae	fosfolipasas	NO
amaurosis	amaurosis	YES
amaurosis	alcatraz	NO
amazon	amazona	YES
amazon	bombyx	NO
ambrosia	ambrosia	YES
ambrosia	protuberancia	NO
ambulance	ambulancia	YES
ambulance	cónyuge	NO
amenorrhea	amenorrea	YES
amenorrhea	sínfisis	NO
americium	americio	YES
americium	uzbekistán	NO
amide	amida	YES
amide	mifepristona	NO
amine	aminas	YES
amine	checoslovaquia	NO
amiodarone	amiodarona	YES
amiodarone	comunidad	NO
amitriptyline	amitriptilina	YES
amitriptyline	fitocromo	NO
ammonia	amoníaco	YES
ammonia	garbanzo	NO
amnesia	amnesia	YES
amnesia	vibrisas	NO
amoeba	ameba	YES
amoeba	acecho	NO
amoebozoa	amoebozoa	YES
amoebozoa	ecuador	NO
amoxicillin	amoxicilina	YES
amoxicillin	nerviosismo	NO
amphetamine	metanfetamina	YES
amphetamine	fusobacteria	NO
amphibian	anfibio	YES
amphibian	aflatoxinas	NO
ampicillin	ampicilina	YES
ampicillin	anastomosis	NO
amputee	amputar	YES
amputee	nitroglicerina	NO
amygdala	amígdala	YES
amygdala	protón	NO
amylase	amilasa	YES
amylase	bosnia-herzegovina	NO
amylopectin	amilopectina	YES
amylopectin	tórtola	NO
amylose	amilosa	YES
amylose	carex	NO
anabolism	anabolismo	YES
anabolism	difenilhidantoína	NO
anaconda	anaconda	YES
anaconda	tagetes	NO
anaerobacter	anaerobacter	YES
anaerobacter	cactaceae	NO
anaesthesia	anestesiar	YES
anaesthesia	hiperparatiroidismo	NO
anaesthetics	anestésicos	YES
anaesthetics	drosera	NO
analgesia	analgesia	YES
analgesia	diatomea	NO
analyzer	analizador	YES
analyzer	borraja	NO
anaphase	anafase	YES
anaphase	lisinopril	NO
anastomosis	anastomosis	YES
anastomosis	efedrina	NO
anatomist	anatomistas	YES
anatomist	atropa	NO
anca	anca	YES
anca	formaldehído	NO
anchovy	anchoa	YES
anchovy	linfático	NO
androgen	andrógeno	YES
androgen	estimulador	NO
androstenedione	androstenediona	YES
androstenedione	mialgia	NO
anemia	anemia	YES
anemia	desgarrar	NO
anemone	anemone	YES
anemone	caroteno	NO
anesthesiologist	anestesiólogo	YES
anesthesiologist	espada	NO
aneuploidy	aneuploidia	YES
aneuploidy	tiza	NO
aneurysm	aneurisma	YES
aneurysm	proteinuria	NO
angiosperm	angiosperma	YES
angiosperm	zolpidem	NO
angola	angola	YES
angola	helio	NO
anhinga	anhinga	YES
anhinga	borneo	NO
anhydride	anhídridos	YES
anhydride	madeira	NO
aniline	anilina	YES
aniline	antocianina	NO
animalia	animalia	YES
animalia	apendicitis	NO
anion	anión	YES
anion	afasia	NO
ankyloglossia	anquiloglosia	YES
ankyloglossia	articulación	NO
annelid	anélidos	YES
annelid	treponema	NO
annona	annona	YES
annona	botswana	NO
anopheles	anopheles	YES
anopheles	copolímero	NO
anosmia	anosmia	YES
anosmia	lactasa	NO
antarctica	antártida	YES
antarctica	hojas	NO
antelope	antílopes	YES
antelope	nematodo	NO
anthelmintic	antihelmíntico	YES
anthelmintic	ayahuasca	NO
anthocyanin	antocianina	YES
anthocyanin	hierbabuena	NO
anthraquinone	antraquinona	YES
anthraquinone	arteriola	NO
anthropologist	antropólogo	YES
anthropologist	malus	NO
anti-inflammatories	antiinflamatorios	YES
anti-inflammatories	gametocito	NO
antiarrhythmic	antiarrítmicos	YES
antiarrhythmic	periostio	NO
antibacterial	antibacterianos	YES
antibacterial	venlafaxina	NO
antibiotic	antibiótico	YES
antibiotic	pedículo	NO
anticonvulsant	anticonvulsivante	YES
anticonvulsant	rizosfera	NO
antidote	antídoto	YES
antidote	internet	NO
antiemetics	antieméticos	YES
antiemetics	aptitud	NO
antifreeze	anticongelante	YES
antifreeze	emulsionantes	NO
antifungals	antifúngicos	YES
antifungals	alarma	NO
antigen	antígeno	YES
antigen	hemoglobinuria	NO
antihypertensives	antihipertensivos	YES
antihypertensives	técnico	NO
antimony	antimonio	YES
antimony	cnidarios	NO
antipsychotics	antipsicóticos	YES
antipsychotics	asta	NO
antithrombin	antitrombina	YES
antithrombin	hepático	NO
antitoxin	antitoxinas	YES
antitoxin	aripiprazol	NO
antivirals	antivirales	YES
antivirals	hepático	NO
antler	asta	YES
antler	metahemoglobina	NO
anxiolytic	ansiolítico	YES
anxiolytic	componente	NO
apache	apache	YES
apache	geólogo	NO
apartment	departamento	YES
apartment	cromatina	NO
aphasia	afasia	YES
aphasia	nefronas	NO
apiaceae	apiáceas	YES
apiaceae	metatarsianos	NO
apis	apis	YES
apis	acacia	NO
apolipoprotein	apolipoproteína	YES
apolipoprotein	tabanidae	NO
apomorphine	apomorfina	YES
apomorphine	nitroimidazoles	NO
aponeurosis	aponeurosis	YES
aponeurosis	conducir	NO
apparatus	aparato	YES
apparatus	nutrias	NO
appendicitis	apendicitis	YES
appendicitis	bdnf	NO
appendix	apéndice	YES
appendix	valproato	NO
apple	malus	YES
apple	timocitos	NO
applicator	aplicador	YES
applicator	actor	NO
apprehension	aprehensión	YES
apprehension	tórax	NO
apraxia	dispraxia	YES
apraxia	prótesis	NO
apron	delantal	YES
apron	oxidantes	NO
aptitude	aptitud	YES
aptitude	papillomaviridae	NO
aqueduct	acueducto	YES
aqueduct	coanoflagelados	NO
aquificae	aquificae	YES
aquificae	arabia	NO
aquila	aquila	YES
aquila	latrodectus	NO
arabia	arabia	YES
arabia	cyanobacteria	NO
arachnid	arácnidos	YES
arachnid	solidago	NO
arachnoid	aracnoides	YES
arachnoid	broncoconstricción	NO
arborea	arborea	YES
arborea	sorangium	NO
arboviruses	arbovirus	YES
arboviruses	glicol	NO
archaea	archaebacteria	YES
archaea	anthocerotophyta	NO
archaeologist	arqueólogo	YES
archaeologist	plasticidad	NO
architect	arquitecto	YES
architect	éter	NO
archives	archivo	YES
archives	psoriasis	NO
areca	areca	YES
areca	fragancia	NO
arenaviruses	arenavirus	YES
arenaviruses	cóndilo	NO
argentina	argentina	YES
argentina	prótesis	NO
arginine	arginina	YES
arginine	terrier	NO
argon	argón	YES
argon	nigeria	NO
aripiprazole	aripiprazol	YES
aripiprazole	cuerno	NO
arkansas	arkansas	YES
arkansas	convección	NO
armenia	armenio	YES
armenia	ketoconazol	NO
armpit	axilar	YES
armpit	queensland	NO
arms	brazo	YES
arms	combatiente	NO
aromatase	aromatasa	YES
aromatase	polipéptido	NO
arrow	flecha	YES
arrow	chipre	NO
arsenic	arsénico	YES
arsenic	explosión	NO
arsine	arsina	YES
arsine	clorfeniramina	NO
artefact	artefacto	YES
artefact	peste	NO
artemisia	artemisia	YES
artemisia	palau	NO
artemisinin	artemisinina	YES
artemisinin	perezoso	NO
arteriole	arteriola	YES
arteriole	desmineralización	NO
arteriosclerosis	arterioesclerosis	YES
arteriosclerosis	quinonas	NO
arteritis	arteritis	YES
arteritis	micelas	NO
artery	arteria	YES
artery	cassia	NO
arthralgia	artralgia	YES
arthralgia	boletus	NO
arthritis	artritis	YES
arthritis	metahemoglobinemia	NO
arthrogryposis	artrogriposis	YES
arthrogryposis	lagartija	NO
artichoke	alcachofa	YES
artichoke	níquel	NO
articulation	articulación	YES
articulation	mucina	NO
artist	artista	YES
artist	sopa	NO
asbestos	asbesto	YES
asbestos	retinitis	NO
ascomycete	ascomycetes	YES
ascomycete	luffa	NO
asians	oriental	YES
asians	annona	NO
asparagine	asparagina	YES
asparagine	sociólogo	NO
asparagus	espárrago	YES
asparagus	isótopo	NO
aspartame	aspartamo	YES
aspartame	nitrógeno	NO
aspartate	aspartato	YES
aspartate	cebus	NO
aspergillus	aspergillus	YES
aspergillus	prótesis	NO
asphalt	asfalto	YES
asphalt	bélgica	NO
asphyxia	asfixia	YES
asphyxia	pera	NO
assault	asalto	YES
assault	acetona	NO
association	asociación	YES
association	retículo	NO
aster	aster	YES
aster	treonina	NO
asteroid	asteroides	YES
asteroid	ciervo	NO
asthma	asma	YES
asthma	omán	NO
astigmatism	astigmatismo	YES
astigmatism	taninos	NO
astringent	astringentes	YES
astringent	derivado	NO
astrocyte	astrocitos	YES
astrocyte	artemisia	NO
astrogliosis	gliosis	YES
astrogliosis	monosomía	NO
astronaut	astronauta	YES
astronaut	sigmodon	NO
astronomer	astrónomo	YES
astronomer	mostrar	NO
atlas	atlas	YES
atlas	habilidad	NO
atmosphere	atmósfera	YES
atmosphere	copépodos	NO
atopy	atópico	YES
atopy	alaska	NO
atpase	atpasa	YES
atpase	diarrea	NO
atropa	atropa	YES
atropa	lovastatina	NO
atropine	atropina	YES
atropine	barbero	NO
attack	ataque	YES
attack	sueño	NO
attitude	actitud	YES
attitude	cyp3a4	NO
austria-hungary	austria-hungría	YES
austria-hungary	hidropesía	NO
austrian	austríaco	YES
austrian	mango	NO
autism	autismo	YES
autism	endotelinas	NO
autoclave	autoclave	YES
autoclave	ribosoma	NO
automatism	automatismo	YES
automatism	verapamilo	NO
automobile	automóvil	YES
automobile	adriamicina	NO
autophagy	autofagia	YES
autophagy	carpe	NO
autotrophs	autótrofo	YES
autotrophs	alprazolam	NO
auxin	auxina	YES
auxin	estenosis	NO
aversion	aversión	YES
aversion	placer	NO
avocado	aguacate	YES
avocado	aprehensión	NO
axolotl	ajolote	YES
axolotl	trepa	NO
axoneme	axonema	YES
axoneme	leucocitosis	NO
ayahuasca	ayahuasca	YES
ayahuasca	desgarrar	NO
azathioprine	azatioprina	YES
azathioprine	bacterias	NO
azelastine	azelastina	YES
azelastine	gentiana	NO
azerbaijan	azerbaiyán	YES
azerbaijan	planarias	NO
azole	azoles	YES
azole	pasajero	NO
azores	azor	YES
azores	furanos	NO
aztecs	azteca	YES
aztecs	cristalización	NO
babesia	babesia	YES
babesia	mdma	NO
babesiosis	babesiosis	YES
babesiosis	metoprolol	NO
baboon	babuinos	YES
baboon	sobrino	NO
baby	lactante	YES
baby	pájaro	NO
bacitracin	bacitracina	YES
bacitracin	desodorantes	NO
bacteremia	bacteriemia	YES
bacteremia	azor	NO
bacteria	bacterias	YES
bacteria	motocicleta	NO
bacteriophage	bacteriófago	YES
bacteriophage	betametasona	NO
bacteroides	bacteroides	YES
bacteroides	gymnogyps	NO
badger	tejones	YES
badger	poliploidía	NO
bahamas	bahamas	YES
bahamas	magnetosomas	NO
balance	balance	YES
balance	teobromina	NO
bali	bali	YES
bali	bocio	NO
balsam	balsámico	YES
balsam	acromegalia	NO
baltimore	baltimore	YES
baltimore	desmayo	NO
banana	banana	YES
banana	electricidad	NO
bangladesh	bangladesh	YES
bangladesh	mareo	NO
banks	banco	YES
banks	marsopa	NO
banteng	banteng	YES
banteng	irak	NO
baptist	bautista	YES
baptist	nitroglicerina	NO
barbados	barbados	YES
barbados	5-fluorouracilo	NO
barbel	barbo	YES
barbel	biocida	NO
barber	barbero	YES
barber	everolimus	NO
barberry	berberis	YES
barberry	enzima	NO
barbet	barbudo	YES
barbet	osteogénesis	NO
barbiturate	barbitúricos	YES
barbiturate	lemmings	NO
barium	bario	YES
barium	telescopio	NO
barley	cebada	YES
barley	electricidad	NO
barnacle	percebes	YES
barnacle	cornwall	NO
baroreceptors	barorreceptores	YES
baroreceptors	etopósido	NO
baseball	baseball	YES
baseball	cuello	NO
basidiomycota	basidiomycota	YES
basidiomycota	endogamia	NO
basilisk	basilisco	YES
basilisk	cromar	NO
basketball	baloncesto	YES
basketball	tromboplastina	NO
basophil	basófilo	YES
basophil	antieméticos	NO
bass	robar	YES
bass	plásmido	NO
bath	baño	YES
bath	lenalidomida	NO
bathtub	bañera	YES
bathtub	colchón	NO
battery	agresión	YES
battery	balance	NO
bdnf	bdnf	YES
bdnf	osteogénesis	NO
bean	poroto	YES
bean	melancolía	NO
beard	barba	YES
beard	argón	NO
bedouin	beduinos	YES
bedouin	cristalización	NO
beech	haya	YES
beech	apache	NO
beer	cerveza	YES
beer	desmayo	NO
beet	remolacha	YES
beet	putrefacción	NO
belarus	bielorrusia	YES
belarus	bromuro	NO
belgium	bélgica	YES
belgium	baloncesto	NO
belize	belice	YES
belize	cámara	NO
belladonna	belladonna	YES
belladonna	transmisión	NO
belt	cinturón	YES
belt	n-acetilcisteína	NO
benin	benín	YES
benin	córcega	NO
bent	agrostis	YES
bent	monosacáridos	NO
bentonite	bentonita	YES
bentonite	animalia	NO
benzaldehyde	benzaldehído	YES
benzaldehyde	fosgeno	NO
benzene	benceno	YES
benzene	colina	NO
benzocaine	benzocaína	YES
benzocaine	lluvia	NO
benzophenone	benzofenona	YES
benzophenone	guyana	NO
bereavement	duelo	YES
bereavement	olanzapina	NO
beriberi	beriberi	YES
beriberi	liso	NO
berlin	berlin	YES
berlin	n-acetilcisteína	NO
berry	mora	YES
berry	numenius	NO
beryllium	berilio	YES
beryllium	tórax	NO
beta	beta	YES
beta	boca	NO
beta-carotene	betacaroteno	YES
beta-carotene	quechua	NO
beta-lactam	betalactámico	YES
beta-lactam	flumazenil	NO
betamethasone	betametasona	YES
betamethasone	metronidazol	NO
betula	betula	YES
betula	oligonucleótidos	NO
bevacizumab	bevacizumab	YES
bevacizumab	pravastatina	NO
bezoar	bezoar	YES
bezoar	neuraminidasa	NO
bhutan	bután	YES
bhutan	tyrannidae	NO
bible	biblia	YES
bible	atlas	NO
bibliography	bibliografía	YES
bibliography	culex	NO
bicarbonate	bicarbonato	YES
bicarbonate	naloxona	NO
bicycle	bicicleta	YES
bicycle	lenteja	NO
biocide	biocida	YES
biocide	vih-1	NO
biofilm	biopelículas	YES
biofilm	tromboplastina	NO
biofuel	biocombustibles	YES
biofuel	clero	NO
biogenesis	biogénesis	YES
biogenesis	dentadura	NO
bioremediation	biorremediación	YES
bioremediation	vergüenza	NO
biotin	biotina	YES
biotin	arkansas	NO
birds	pájaro	YES
birds	meiosis	NO
bismuth	bismuto	YES
bismuth	obstrucción	NO
bison	bisonte	YES
bison	transferasa	NO
bisphosphonates	bisfosfonatos	YES
bisphosphonates	nucleocápside	NO
bivalve	almeja	YES
bivalve	cresta	NO
blackout	desmayo	YES
blackout	disentería	NO
blast	blastocito	YES
blast	bromus	NO
blastocyst	blastocisto	YES
blastocyst	probióticos	NO
blastomere	blastómero	YES
blastomere	glutamina	NO
bleb	ampolla	YES
bleb	estufa	NO
bleomycin	bleomicina	YES
bleomycin	perineo	NO
blepharospasm	blefaroespasmo	YES
blepharospasm	botulismo	NO
blindness	ciego	YES
blindness	novobiocina	NO
blink	parpadeo	YES
blink	membrana	NO
blossom	flores	YES
blossom	queroseno	NO
blow	cocaína	YES
blow	micelas	NO
blubber	graso	YES
blubber	consultor	NO
boar	cerdo	YES
boar	mareo	NO
boat	bote	YES
boat	fluorocarburos	NO
boiler	caldera	YES
boiler	escápula	NO
boletus	boletus	YES
boletus	efedrina	NO
bolivia	bolivia	YES
bolivia	colina	NO
bombina	bombina	YES
bombina	neologismo	NO
bombus	bombus	YES
bombus	autismo	NO
bonobo	bonobo	YES
bonobo	bacteriemia	NO
boot	bota	YES
boot	molibdeno	NO
borage	borraja	YES
borage	catecolaminas	NO
borate	borato	YES
borate	anélidos	NO
borax	bórax	YES
borax	finlandia	NO
boredom	enfado	YES
boredom	botón	NO
borneo	borneo	YES
borneo	difenhidramina	NO
boron	boro	YES
boron	metacualona	NO
bortezomib	bortezomib	YES
bortezomib	simbiosis	NO
bosnia	bosnia-herzegovina	YES
bosnia	amoebozoa	NO
boston	boston	YES
boston	capilla	NO
botanist	botánico	YES
botanist	pensamiento	NO
botrytis	botrytis	YES
botrytis	serpiente	NO
botswana	botswana	YES
botswana	carpe	NO
bottle	botella	YES
bottle	isquemia	NO
botulism	botulismo	YES
botulism	wyoming	NO
boyfriend	novio	YES
boyfriend	queloide	NO
bradycardia	bradicardia	YES
bradycardia	ubre	NO
bradykinin	bradiquinina	YES
bradykinin	aldehído	NO
brake	freno	YES
brake	neumonía	NO
brandy	brandy	YES
brandy	diuresis	NO
brassica	brassica	YES
brassica	interleucina-12	NO
breastfeeding	amamantado	YES
breastfeeding	metal	NO
breeding	cruzamiento	YES
breeding	meridiano	NO
brewer	cervecero	YES
brewer	difusión	NO
broccoli	brócoli	YES
broccoli	venezuela	NO
bromazepam	bromazepam	YES
bromazepam	compositor	NO
brome	bromus	YES
brome	viscosidad	NO
bromide	bromuro	YES
bromide	artritis	NO
bromine	bromo	YES
bromine	fluorocarburos	NO
bronchiole	bronquiolos	YES
bronchiole	vasopresores	NO
bronchiolitis	bronquiolitis	YES
bronchiolitis	demeclociclina	NO
bronchoconstriction	broncoconstricción	YES
bronchoconstriction	cueva	NO
bronchodilator	broncodilatadores	YES
bronchodilator	farmacocinética	NO
bronchospasm	broncoespasmo	YES
bronchospasm	ropa	NO
broom	hiniesta	YES
broom	várices	NO
brother	hermano	YES
brother	habilidad	NO
bruce	brucelosis	YES
bruce	astrónomo	NO
brucella	brucella	YES
brucella	criptococosis	NO
brugmansia	brugmansia	YES
brugmansia	gonadotropinas	NO
bruise	cardenal	YES
bruise	poliuretanos	NO
bruxism	bruxismo	YES
bruxism	madeira	NO
bryophyte	bryophyta	YES
bryophyte	húmero	NO
bubo	bubo	YES
bubo	osteoclastos	NO
buddhist	budisto	YES
buddhist	kuwait	NO
buffalo	búfalo	YES
buffalo	feto	NO
bufo	bufo	YES
bufo	cumarinas	NO
bufotenin	bufotenina	YES
bufotenin	antipsicóticos	NO
builder	constructor	YES
builder	queroseno	NO
bulb	bulbo	YES
bulb	betametasona	NO
bulgaria	bulgaria	YES
bulgaria	artritis	NO
bullet	bala	YES
bullet	leptospermum	NO
bunyaviridae	bunyaviridae	YES
bunyaviridae	precipitación	NO
buprenorphine	buprenorfina	YES
buprenorphine	aster	NO
bupropion	bupropion	YES
bupropion	chaqueta	NO
burkholderia	burkholderia	YES
burkholderia	bielorrusia	NO
burma	burma	YES
burma	deterioro	NO
burundi	burundi	YES
burundi	canis	NO
bush	arbusto	YES
bush	mosaicismo	NO
buspirone	buspirona	YES
buspirone	valproato	NO
bustard	avutarda	YES
bustard	vestir	NO
button	botón	YES
button	adenosina	NO
buyer	comprador	YES
buyer	aponeurosis	NO
byzantium	bizancio	YES
byzantium	texas	NO
c-anca	c-anca	YES
c-anca	alternaria	NO
cabergoline	cabergolina	YES
cabergoline	titanio	NO
cachexia	caquexia	YES
cachexia	bosnia-herzegovina	NO
cactus	cactaceae	YES
cactus	botánico	NO
cadaver	cadáver	YES
cadaver	miostatina	NO
cadmium	cadmio	YES
cadmium	betacaroteno	NO
caenorhabditis	caenorhabditis	YES
caenorhabditis	mueble	NO
caesalpinia	caesalpinia	YES
caesalpinia	protón	NO
caiman	caimán	YES
caiman	praziquantel	NO
calcaneus	calcáneo	YES
calcaneus	isópteros	NO
calcitonin	calcitonina	YES
calcitonin	martas	NO
calcium	calcio	YES
calcium	lipasa	NO
calculus	concreción	YES
calculus	mirto	NO
calendula	calendula	YES
calendula	humedales	NO
caliper	compás	YES
caliper	5-htp	NO
calmodulin	calmodulina	YES
calmodulin	aprendizaje	NO
calvinist	calvinista	YES
calvinist	argentina	NO
cambodia	camboya	YES
cambodia	sobrino	NO
camel	camello	YES
camel	puromicina	NO
camera	cámara	YES
camera	geógrafo	NO
cameroon	camerún	YES
cameroon	creatina	NO
camphor	alcanfor	YES
camphor	paraguay	NO
canary	canario	YES
canary	asta	NO
candesartan	candesartán	YES
candesartan	dictyoglomi	NO
cane	báculo	YES
cane	teflón	NO
canids	cánidos	YES
canids	prostatitis	NO
canis	canis	YES
canis	fibrinólisis	NO
canoe	canoa	YES
canoe	pronación	NO
canola	canola	YES
canola	antídoto	NO
cape	capa	YES
cape	pestaña	NO
capsaicin	capsaicina	YES
capsaicin	estricnina	NO
captopril	captopril	YES
captopril	bryophyta	NO
capuchin	cebus	YES
capuchin	andrógeno	NO
capybara	carpinchos	YES
capybara	analizador	NO
carapace	caparazón	YES
carapace	lámpara	NO
caraway	alcaravea	YES
caraway	diarrea	NO
carbamate	carbamato	YES
carbamate	exportador	NO
carbofuran	carbofurano	YES
carbofuran	heterótrofo	NO
carbonate	carbonato	YES
carbonate	camarón	NO
carboplatin	carboplatino	YES
carboplatin	codeína	NO
carboxylase	carboxilasa	YES
carboxylase	corrosión	NO
carcinogen	carcinógeno	YES
carcinogen	pyrus	NO
carcinogenicity	carcinogenicidad	YES
carcinogenicity	constructor	NO
cardamom	cardamomo	YES
cardamom	neptuno	NO
cardia	cardias	YES
cardia	epífisis	NO
cardiologist	cardiólogo	YES
cardiologist	gaba	NO
cardiotoxicity	cardiotoxicidad	YES
cardiotoxicity	endotoxinas	NO
carex	carex	YES
carex	carboplatino	NO
caribou	caribú	YES
caribou	obstetra	NO
carnitine	carnitina	YES
carnitine	bezoar	NO
carnivora	carnívoros	YES
carnivora	economista	NO
carotene	caroteno	YES
carotene	mulo	NO
carotenoid	carotenoide	YES
carotenoid	citocininas	NO
carp	carpa	YES
carp	combinación	NO
carpet	alfombra	YES
carpet	cinturón	NO
cart	carro	YES
cart	salix	NO
casein	caseína	YES
casein	boro	NO
casino	casino	YES
casino	caenorhabditis	NO
caspase	caspasas	YES
caspase	jasminum	NO
cassette	casete	YES
cassette	colirios	NO
cassia	cassia	YES
cassia	paridad	NO
catabolism	catabolismo	YES
catabolism	neptunio	NO
catalase	catalasa	YES
catalase	crítico	NO
catalepsy	catalepsia	YES
catalepsy	néctar	NO
catalysis	catálisis	YES
catalysis	asiento	NO
catamaran	catamarán	YES
catamaran	cromatina	NO
catatonia	catatónico	YES
catatonia	catalasa	NO
catecholamine	catecolaminas	YES
catecholamine	banteng	NO
catfish	siluriformes	YES
catfish	paraganglioma	NO
cation	catión	YES
cation	mostrar	NO
catkin	candelilla	YES
catkin	lotus	NO
caucasians	caucásico	YES
caucasians	estufa	NO
cauliflower	coliflor	YES
cauliflower	reptil	NO
cave	cueva	YES
cave	candelilla	NO
cd45	cd45	YES
cd45	exponer	NO
cdna	adnc	YES
cdna	ubiquitina	NO
cecropia	cecropia	YES
cecropia	cárcel	NO
cefazolin	cefazolina	YES
cefazolin	eméticos	NO
celebrity	personaje	YES
celebrity	complicación	NO
celtis	celtis	YES
celtis	modafinilo	NO
cementum	cemento	YES
cementum	tráquea	NO
cemetery	cementerio	YES
cemetery	alaska	NO
centaurea	centaurea	YES
centaurea	recesión	NO
centromere	centrómero	YES
centromere	escápula	NO
centrosome	centrosoma	YES
centrosome	entusiasmo	NO
cephalonia	cefalonia	YES
cephalonia	despersonalización	NO
cephalopod	cefalópodos	YES
cephalopod	osteomielitis	NO
cephalosporin	cefalosporinas	YES
cephalosporin	pera	NO
ceramic	cerámica	YES
ceramic	coágulo	NO
cereal	cereal	YES
cereal	bonobo	NO
cerebrum	telencéfalo	YES
cerebrum	hidrozoos	NO
cerium	cerio	YES
cerium	miastenia	NO
cermet	cermet	YES
cermet	sedación	NO
cerumen	cerumen	YES
cerumen	lobelia	NO
cestode	cestodos	YES
cestode	techo	NO
cgmp	gmpc	YES
cgmp	meditación	NO
chalk	tiza	YES
chalk	trocánter	NO
chamaeleo	camaleón	YES
chamaeleo	amantadina	NO
chancre	chancro	YES
chancre	bombina	NO
chapel	capilla	YES
chapel	festuca	NO
cheese	queso	YES
cheese	lisinopril	NO
chemist	químico	YES
chemist	alcalosis	NO
chenopodium	chenopodium	YES
chenopodium	escuela	NO
cherry	cereza	YES
cherry	cadmio	NO
chicago	chicago	YES
chicago	acondicionamiento	NO
chicano	chicano	YES
chicano	organización	NO
chickpea	garbanzo	YES
chickpea	desinfectante	NO
chile	chile	YES
chile	pedernal	NO
chimney	chimenea	YES
chimney	electrónico	NO
chimpanzee	chimpancé	YES
chimpanzee	dictyoptera	NO
chin	barbilla	YES
chin	rubiáceas	NO
chlamydiae	chlamydia	YES
chlamydiae	conciencia	NO
chloral	cloral	YES
chloral	raquitismo	NO
chloramine	cloramina	YES
chloramine	bruxismo	NO
chlorate	cloratos	YES
chlorate	cocar	NO
chlorella	chlorella	YES
chlorella	video	NO
chlorhexidine	clorhexidina	YES
chlorhexidine	olor	NO
chloride	cloruro	YES
chloride	paludismo	NO
chlorination	cloración	YES
chlorination	laxantes	NO
chlorine	cloro	YES
chlorine	crotalus	NO
chloroflexi	chloroflexi	YES
chloroflexi	pitido	NO
chloroform	cloroformo	YES
chloroform	impala	NO
chlorophyll	clorofila	YES
chlorophyll	lactasa	NO
chloroplast	cloroplasto	YES
chloroplast	mycoplasma	NO
chloroquine	cloroquina	YES
chloroquine	ascensor	NO
chlorphenamine	clorfeniramina	YES
chlorphenamine	gramineae	NO
chlorpromazine	clorpromazina	YES
chlorpromazine	hiniesta	NO
choanoflagellates	coanoflagelados	YES
choanoflagellates	preocupación	NO
chocolate	chocolate	YES
chocolate	rubiáceas	NO
cholangiocarcinoma	colangiocarcinoma	YES
cholangiocarcinoma	inca	NO
cholecystokinin	colecistoquinina	YES
cholecystokinin	politécnico	NO
cholestasis	colestasis	YES
cholestasis	plasmar	NO
cholesterol	colesterol	YES
cholesterol	gravedad	NO
choline	colina	YES
choline	esofagitis	NO
cholinesterase	colinesterasa	YES
cholinesterase	bizancio	NO
chondrocytes	condrocitos	YES
chondrocytes	vellosidad	NO
chorea	corear	YES
chorea	ventrículo	NO
chorioamnionitis	corioamnionitis	YES
chorioamnionitis	glutatión	NO
chorion	corion	YES
chorion	antihipertensivos	NO
choroid	coroides	YES
choroid	lisis	NO
christianity	cristiano	YES
christianity	remolacha	NO
chromatid	cromátides	YES
chromatid	caquexia	NO
chromatin	cromatina	YES
chromatin	highland	NO
chromatophore	cromatóforos	YES
chromatophore	sylvia	NO
chromium	cromar	YES
chromium	banteng	NO
chromosome	cromosoma	YES
chromosome	licor	NO
chrysalis	ninfa	YES
chrysalis	caribú	NO
church	iglesia	YES
church	leucemias	NO
cicada	cigarras	YES
cicada	belice	NO
cicer	cicer	YES
cicer	parkinsonismo	NO
cichlid	cíclidos	YES
cichlid	constructor	NO
ciguatera	ciguatera	YES
ciguatera	amamantado	NO
ciliate	ciliados	YES
ciliate	erbio	NO
cinchona	cinchona	YES
cinchona	omnívoro	NO
cinema	cine	YES
cinema	kentucky	NO
cinnamon	canela	YES
cinnamon	arborea	NO
circus	aguilucho	YES
circus	pseudoefedrina	NO
cirsium	cirsium	YES
cirsium	perezoso	NO
cisplatin	cisplatino	YES
cisplatin	incineración	NO
citalopram	citalopram	YES
citalopram	detergente	NO
citrate	citrato	YES
citrate	gaba	NO
cladribine	cladribina	YES
cladribine	mayonesa	NO
clap	gonorrea	YES
clap	ciliados	NO
clarithromycin	claritromicina	YES
clarithromycin	partir	NO
clathrin	clatrina	YES
clathrin	caolinita	NO
claustrophobia	claustrofobia	YES
claustrophobia	propiocepción	NO
clavicle	clavícula	YES
clavicle	transferrina	NO
claw	garra	YES
claw	pyrus	NO
clergy	clero	YES
clergy	gravedad	NO
clerk	empleado	YES
clerk	sepia	NO
cleveland	cleveland	YES
cleveland	culpar	NO
climb	trepa	YES
climb	inmersión	NO
clomiphene	clomifeno	YES
clomiphene	dentadura	NO
clomipramine	clomipramina	YES
clomipramine	supermercado	NO
clonazepam	clonazepam	YES
clonazepam	lobelia	NO
clone	clones	YES
clone	saimiri	NO
clorazepate	clorazepato	YES
clorazepate	litigio	NO
clot	coágulo	YES
clot	hierba	NO
cloth	textil	YES
cloth	amamantado	NO
clothes	ropa	YES
clothes	montenegro	NO
clotrimazole	clotrimazol	YES
clotrimazole	hexano	NO
clozapine	clozapina	YES
clozapine	gingivitis	NO
club	garrote	YES
club	isquemia	NO
cnidaria	cnidarios	YES
cnidaria	esterificación	NO
coagulopathy	coagulopatía	YES
coagulopathy	5-htp	NO
coarctation	coartación	YES
coarctation	pera	NO
cobalt	cobalto	YES
cobalt	cardamomo	NO
coca	coca	YES
coca	envejecimiento	NO
coccus	cocos	YES
coccus	hurón	NO
coccyx	cóccix	YES
cockatiel	carolina	YES
cockatiel	decidua	NO
cockatoo	cacatúa	YES
cockatoo	agente	NO
cockroach	dictyoptera	YES
cockroach	glutaraldehído	NO
cocoa	cacao	YES
cocoa	astrónomo	NO
codeine	codeína	YES
codeine	radio	NO
cognition	cognición	YES
cognition	asfalto	NO
coke	cocar	YES
coke	dentición	NO
cola	cola	YES
cola	anthocerotophyta	NO
coleoptera	coleópteros	YES
coleoptera	psilocybe	NO
colic	cólico	YES
colic	endotelio	NO
collie	collie	YES
collie	pastor	NO
collision	colisión	YES
collision	autoimagen	NO
columba	columba	YES
columba	jamaica	NO
columbidae	tórtola	YES
columbidae	microfilaria	NO
comb	cresta	YES
comb	signo	NO
combination	combinación	YES
combination	espermicidas	NO
community	comunidad	YES
community	helicobacter	NO
compensation	compensación	YES
compensation	artritis	NO
complication	complicación	YES
complication	perímetro	NO
component	componente	YES
component	núcleo	NO
composer	compositor	YES
composer	aromatasa	NO
comprehension	comprensión	YES
comprehension	anticongelante	NO
compulsion	compulsión	YES
compulsion	espinaca	NO
concentration	concentración	YES
concentration	buche	NO
conception	concepción	YES
conception	empleado	NO
conceptualization	conceptualización	YES
conceptualization	macaco	NO
concrete	concreto	YES
concrete	fantasía	NO
concussion	conmoción	YES
concussion	fibrinólisis	NO
condiment	condimento	YES
condiment	capa	NO
conditioning	acondicionamiento	YES
conditioning	juvenil	NO
conduit	conducto	YES
conduit	salivación	NO
condyle	cóndilo	YES
condyle	paleontólogo	NO
conference	conferencia	YES
conference	hemorroides	NO
conidium	conidios	YES
conidium	alanina	NO
conifer	coníferas	YES
conifer	microfilaria	NO
connecticut	connecticut	YES
connecticut	andrógeno	NO
conscience	conciencia	YES
conscience	azatioprina	NO
constriction	estenosis	YES
constriction	coriandro	NO
consultant	consultor	YES
consultant	redox	NO
contract	contracción	YES
contract	bolivia	NO
convection	convección	YES
convection	tabaco	NO
convulsion	convulsión	YES
convulsion	eslovaquia	NO
copd	epoc	YES
copd	teatro	NO
copepod	copépodos	YES
copepod	mioclono	NO
copolymer	copolímero	YES
copolymer	problema	NO
coral	coral	YES
coral	licopeno	NO
coriander	coriandro	YES
coriander	polidipsia	NO
cork	corcho	YES
cork	empleado	NO
cornwall	cornwall	YES
cornwall	paraplejía	NO
coronary	corazón	YES
coronary	grafito	NO
coronaviruses	coronavirus	YES
coronaviruses	caenorhabditis	NO
corridor	corredor	YES
corridor	helicóptero	NO
corrosion	corrosión	YES
corrosion	nucléolo	NO
corset	corsé	YES
corset	nefrotoxicidad	NO
corsica	córcega	YES
corsica	sulfonilurea	NO
corticosteroid	corticoides	YES
corticosteroid	electrocución	NO
corticosterone	corticosterona	YES
corticosterone	mueble	NO
cortisone	cortisona	YES
cortisone	adventicia	NO
corynebacterium	corynebacterium	YES
corynebacterium	luzón	NO
cottage	cabaña	YES
cottage	etopósido	NO
cotton	algodón	YES
cotton	kalahari	NO
cotyledon	cotiledón	YES
cotyledon	relámpago	NO
coumarin	cumarinas	YES
coumarin	litigio	NO
cousin	primo	YES
cousin	comino	NO
cowbird	molothrus	YES
cowbird	ciliados	NO
coxa	coxa	YES
coxa	homínidos	NO
coyote	coyote	YES
coyote	chicano	NO
crab	braquiuros	YES
crab	cnidarios	NO
cracker	galleta	YES
cracker	puromicina	NO
cranes	grullas	YES
cranes	tubulina	NO
cranium	cráneo	YES
cranium	citocininas	NO
creatine	creatina	YES
creatine	riñón	NO
creativity	creatividad	YES
creativity	photinia	NO
crete	creta	YES
crete	joya	NO
crime	crimen	YES
crime	oxidación	NO
critic	crítico	YES
critic	impedancia	NO
croatia	croacia	YES
croatia	neocórtex	NO
crocodile	cocodrilo	YES
crocodile	corynebacterium	NO
crocus	azafrán	YES
crocus	cuscuta	NO
crop	buche	YES
crop	putrefacción	NO
crow	cuervo	YES
crow	fenacetina	NO
crown	corona	YES
crown	cónyuge	NO
crust	costra	YES
crust	pepsina	NO
crustacea	crustaceos	YES
crustacea	cerdo	NO
cryptococcosis	criptococosis	YES
cryptococcosis	conidios	NO
cryptococcus	cryptococcus	YES
cryptococcus	ectasia	NO
cryptosporidium	cryptosporidium	YES
cryptosporidium	convección	NO
crystallization	cristalización	YES
crystallization	fenacetina	NO
cuba	cuba	YES
cuba	emoliente	NO
cuckoo	cuculidae	YES
cuckoo	anemia	NO
cucurbita	calabaza	YES
cucurbita	bulgaria	NO
cuff	mango	YES
cuff	partenogénesis	NO
culex	culex	YES
culex	imán	NO
cumin	comino	YES
cumin	clorazepato	NO
curare	curare	YES
curare	caída	NO
curcumin	curcumina	YES
curcumin	gravitación	NO
curd	requesón	YES
curd	cumarinas	NO
curlew	numenius	YES
curlew	arabia	NO
cuscuta	cuscuta	YES
cuscuta	banco	NO
cyanide	cianuro	YES
cyanide	alarma	NO
cyanobacteria	cyanobacteria	YES
cyanobacteria	linezolid	NO
cyanocobalamin	cobalamina	YES
cyanocobalamin	impedancia	NO
cyclins	ciclinas	YES
cyclins	brassica	NO
cyclone	ciclón	YES
cyclone	indiana	NO
cyclophilin	ciclofilina	YES
cyclophilin	azafrán	NO
cyclothymia	ciclotimia	YES
cyclothymia	relleno	NO
cyp2c19	cyp2c19	YES
cyp2c19	apiáceas	NO
cyp2c9	cyp2c9	YES
cyp2c9	d-glucosa	NO
cyp3a4	cyp3a4	YES
cyp3a4	jugar	NO
cypress	ciprés	YES
cypress	almizcle	NO
cyprus	chipre	YES
cyprus	angiosperma	NO
cyst	quiste	YES
cyst	borato	NO
cysteine	cisteína	YES
cysteine	paris	NO
cystitis	cistitis	YES
cystitis	alcalosis	NO
cytochrome	citocromos	YES
cytochrome	marsopa	NO
cytokinin	citocininas	YES
cytokinin	felis	NO
cytosine	citosina	YES
cytosine	perezoso	NO
czech	checo	YES
czech	linterna	NO
czechoslovakia	checoslovaquia	YES
czechoslovakia	corylus	NO
d-glucose	d-glucosa	YES
d-glucose	bufotenina	NO
daffodil	narciso	YES
daffodil	alga	NO
daphne	daphnia	YES
daphne	ciclotimia	NO
dart	dardo	YES
dart	estereotipo	NO
datura	datura	YES
datura	sucralosa	NO
daunorubicin	daunorrubicina	YES
daunorubicin	anfibio	NO
deaf	sordo	YES
deaf	autofagia	NO
deamination	desaminación	YES
deamination	imao	NO
decapitation	decapitación	YES
decapitation	urato	NO
decarboxylase	descarboxilasa	YES
decarboxylase	sustancia	NO
decarboxylation	descarboxilación	YES
decarboxylation	religión	NO
deceleration	desaceleración	YES
deceleration	jaguar	NO
decidua	decidua	YES
decidua	selenocisteína	NO
decompression	descompresión	YES
decompression	magnetosomas	NO
deer	ciervo	YES
deer	cuchillo	NO
defibrillator	desfibriladores	YES
defibrillator	erosión	NO
deinococcus-thermus	deinococcus-thermus	YES
deinococcus-thermus	endogamia	NO
delaware	delaware	YES
delaware	etileno	NO
delinquency	delincuencia	YES
delinquency	costra	NO
delphinus	delphinus	YES
delphinus	drosophila	NO
delusion	delirio	YES
delusion	quinidina	NO
demeclocycline	demeclociclina	YES
demeclocycline	retirar	NO
demineralization	desmineralización	YES
demineralization	acetanilida	NO
dendrite	dendrita	YES
dendrite	kosovo	NO
dengue	dengue	YES
dengue	ecosistema	NO
denmark	dinamarca	YES
denmark	mi_hijo	NO
denticle	dentículos	YES
denticle	virginia	NO
dentition	dentición	YES
dentition	articulación	NO
denture	dentadura	YES
denture	aerosol	NO
deodorant	desodorantes	YES
deodorant	sequía	NO
deoxyribose	desoxirribosa	YES
deoxyribose	crítico	NO
depersonalization	despersonalización	YES
depersonalization	nematodo	NO
derivative	derivado	YES
derivative	misisipi	NO
dermatitis	dermatitis	YES
dermatitis	magnetosomas	NO
dermatosis	dermatosis	YES
dermatosis	triclormetiazida	NO
desert	desierto	YES
desert	glicina	NO
desiccation	desecación	YES
desiccation	ilion	NO
desmin	desmina	YES
desmin	oomycota	NO
despair	desesperanza	YES
despair	bromus	NO
detective	detective	YES
detective	ibis	NO
detergent	detergente	YES
detergent	erosión	NO
detonation	detonación	YES
detonation	madeira	NO
deuterium	deuterio	YES
deuterium	barorreceptores	NO
dexamfetamine	dextroanfetamina	YES
dexamfetamine	gametocito	NO
dextromethorphan	dextrometorfano	YES
dextromethorphan	etileno	NO
dextropropoxyphene	dextropropoxifeno	YES
dextropropoxyphene	quinonas	NO
diabetes	diabetes	YES
diabetes	victoria	NO
diagnosis	diagnóstico	YES
diagnosis	encía	NO
diamond	diamante	YES
diamond	bunyaviridae	NO
diamorphine	heroína	YES
diamorphine	nevada	NO
diaper	pañal	YES
diaper	iowa	NO
diarrhea	diarrea	YES
diarrhea	cereal	NO
diastole	diástole	YES
diastole	diverticulitis	NO
diatom	diatomea	YES
diatom	betula	NO
diazepam	diazepam	YES
diazepam	dextrometorfano	NO
diborane	diborano	YES
diborane	leucodistrofias	NO
diclofenac	diclofenaco	YES
diclofenac	fertilizante	NO
dictyoglomi	dictyoglomi	YES
dictyoglomi	radiofármacos	NO
difficulty	dificultad	YES
difficulty	auxina	NO
diffusion	difusión	YES
diffusion	olor	NO
digital	dígito	YES
digital	carolina	NO
dihydrocodeine	dihidrocodeína	YES
dihydrocodeine	eslovaquia	NO
dihydrotestosterone	dihidrotestosterona	YES
dihydrotestosterone	linfocitosis	NO
dildo	dildo	YES
dildo	vapor	NO
diltiazem	diltiazem	YES
diltiazem	modafinilo	NO
dimerization	dimerización	YES
dimerization	acacia	NO
dinosaur	dinosaurio	YES
dinosaur	finlandia	NO
dioscorea	dioscorea	YES
dioscorea	cocodrilo	NO
diphenhydramine	difenhidramina	YES
diphenhydramine	recompensa	NO
diphtheria	difteria	YES
diphtheria	irak	NO
diplopia	diplopía	YES
diplopia	agotar	NO
diptera	tábanos	YES
diptera	resveratrol	NO
disabilities	discapacidad	YES
disabilities	lactobacillus	NO
disaccharide	disacárido	YES
disaccharide	aprendizaje	NO
disaster	calamidad	YES
disaster	dextroanfetamina	NO
discrepancy	discrepancia	YES
discrepancy	cloroquina	NO
disinfectant	desinfectante	YES
disinfectant	enterocolitis	NO
disinhibition	desinhibición	YES
disinhibition	indonesio	NO
disintegration	desintegración	YES
disintegration	hiniesta	NO
dislocation	dislocación	YES
dislocation	acilación	NO
dismissal	despedir	YES
dismissal	caolinita	NO
disopyramide	disopiramida	YES
disopyramide	miostatina	NO
disorientation	desorientación	YES
disorientation	hogar	NO
dissociation	disociación	YES
dissociation	siluriformes	NO
distension	ectasia	YES
distension	bali	NO
distortion	distorsión	YES
distortion	baseball	NO
disulfide	disulfuros	YES
disulfide	neurotoxina	NO
disulfiram	disulfiram	YES
disulfiram	helicóptero	NO
diuresis	diuresis	YES
diuresis	desorientación	NO
diverticulitis	diverticulitis	YES
diverticulitis	peroxisomas	NO
dmso	dimetilsulfóxido	YES
dmso	neuraminidasa	NO
doctor	médico	YES
doctor	teobromina	NO
dolphin	delfín	YES
dolphin	cinchona	NO
donegal	donegal	YES
donegal	colisión	NO
donkey	burro	YES
donkey	mediastino	NO
door	puerta	YES
door	patogenicidad	NO
dormouse	lirones	YES
dormouse	clavícula	NO
dorsum	dorso	YES
dorsum	periplasma	NO
doxorubicin	doxorrubicina	YES
doxorubicin	carex	NO
drawer	calzón	YES
drawer	amaurosis	NO
dressing	vestir	YES
dressing	plastificantes	NO
drosera	drosera	YES
drosera	krill	NO
drosophila	drosophila	YES
drosophila	mitosis	NO
drought	sequía	YES
drought	piña	NO
drowsiness	adormecimiento	YES
drowsiness	lobo	NO
drugs	fármaco	YES
drugs	endotelio	NO
dublin	dublín	YES
dublin	paridad	NO
duloxetine	duloxetina	YES
duloxetine	lemmings	NO
dura	duramadre	YES
dura	miosis	NO
durham	durham	YES
durham	tanzania	NO
dutch	holandés	YES
dutch	lolium	NO
dwarf	enanismo	YES
dwarf	etileno	NO
dysarthria	disartria	YES
dysarthria	hidrolasa	NO
dysentery	disentería	YES
dysentery	cromatina	NO
dyskinesia	discinesias	YES
dyskinesia	gastritis	NO
dyslexia	dislexia	YES
dyslexia	hermafroditismo	NO
dysmenorrhea	dismenorrea	YES
dysmenorrhea	naproxen	NO
dysphoria	disforia	YES
dysphoria	antílopes	NO
dystrophy	distrofia	YES
dystrophy	beriberi	NO
eagles	águila	YES
eagles	estrógeno	NO
ecchymosis	equimosis	YES
ecchymosis	austríaco	NO
echidna	equidna	YES
echidna	tiroglobulina	NO
echinacea	echinacea	YES
echinacea	betametasona	NO
echinococcus	hidatidosis	YES
echinococcus	violencia	NO
echinoderm	equinodermos	YES
echinoderm	stents	NO
ecologist	ecologista	YES
ecologist	paresia	NO
economist	economista	YES
economist	veronica	NO
ecosystem	ecosistema	YES
ecosystem	laguna	NO
ecstasy	mdma	YES
ecstasy	media	NO
ectoderm	ectodermo	YES
ectoderm	atlas	NO
ecuador	ecuador	YES
ecuador	estómago	NO
eczema	eccema	YES
eczema	mieloma	NO
edema	hidropesía	YES
edema	epistaxis	NO
edta	edta	YES
edta	uruguay	NO
eflornithine	eflornitina	YES
eflornithine	ciprés	NO
eggplant	berenjena	YES
eggplant	anemia	NO
eimeria	eimeria	YES
eimeria	anhinga	NO
elastin	elastina	YES
elastin	praziquantel	NO
electricity	electricidad	YES
electricity	hipovolemia	NO
electrocution	electrocución	YES
electrocution	intuición	NO
electronics	electrónico	YES
electronics	troponina	NO
elephant	elefante	YES
elephant	relleno	NO
elevator	ascensor	YES
elevator	olíbano	NO
embryogenesis	embriogénesis	YES
embryogenesis	melena	NO
emesis	vómito	YES
emesis	bismuto	NO
emetic	eméticos	YES
emetic	tokio	NO
emigrant	emigrante	YES
emigrant	radiación	NO
emission	polución	YES
emission	hidrolasa	NO
emollient	emoliente	YES
emollient	albatros	NO
emotion	emoción	YES
emotion	soldar	NO
employer	empleador	YES
employer	níquel	NO
emulsifier	emulsionantes	YES
emulsifier	catión	NO
emulsion	emulsiones	YES
emulsion	nevus	NO
encephalomyelitis	encefalomielitis	YES
encephalomyelitis	babesiosis	NO
endo	endometriosis	YES
endo	autótrofo	NO
endocervix	endocérvix	YES
endocervix	chaqueta	NO
endocrinologist	endocrinólogo	YES
endocrinologist	oreja	NO
endocytosis	endocitosis	YES
endocytosis	vena	NO
endoderm	endodermo	YES
endoderm	cuscuta	NO
endometrium	endometrio	YES
endometrium	disforia	NO
endorphin	endorfinas	YES
endorphin	gonadotropinas	NO
endosome	endosomas	YES
endosome	hiperbilirrubinemia	NO
endosperm	endospermo	YES
endosperm	hemangioma	NO
endosymbiosis	endosimbiosis	YES
endosymbiosis	rubiáceas	NO
endothelin	endotelinas	YES
endothelin	trofozoíto	NO
endothelium	endotelio	YES
endothelium	apéndice	NO
endotoxin	endotoxinas	YES
endotoxin	dermatosis	NO
enema	enema	YES
enema	antibacterianos	NO
energy	energía	YES
energy	suecia	NO
engineer	ingeniero	YES
engineer	estradiol	NO
engorgement	ingurgitación	YES
engorgement	preocupación	NO
entamoeba	entamoeba	YES
entamoeba	delphinus	NO
enterocolitis	enterocolitis	YES
enterocolitis	rciu	NO
enthusiasm	entusiasmo	YES
enthusiasm	finlandia	NO
entrapment	compresión	YES
entrapment	fabricar	NO
entropy	entropía	YES
entropy	chlamydia	NO
enzyme	enzima	YES
enzyme	estroncio	NO
eosin	eosina	YES
eosin	morfina	NO
eosinophilia	eosinofilia	YES
eosinophilia	navío	NO
ephedrine	efedrina	YES
ephedrine	banco	NO
epicondyle	epicóndilo	YES
epicondyle	acidez	NO
epidemic	epidemia	YES
epidemic	pasajero	NO
epididymis	epidídimo	YES
epididymis	afección	NO
epiglottis	epiglotis	YES
epiglottis	orofaringe	NO
epiphysis	epífisis	YES
epiphysis	hipoclorito	NO
epitope	epítopos	YES
epitope	melatonina	NO
erbium	erbio	YES
erbium	esterilidad	NO
ergolines	ergolina	YES
ergolines	ensalada	NO
ergotamine	ergotamina	YES
ergotamine	comprador	NO
ericaceae	ericaceae	YES
ericaceae	artemisinina	NO
eritrea	eritrea	YES
eritrea	citalopram	NO
erosion	erosión	YES
erosion	narciso	NO
esophagitis	esofagitis	YES
esophagitis	venus	NO
essence	esencia	YES
essence	rciu	NO
essex	essex	YES
essex	dificultad	NO
esterase	esterasas	YES
esterase	anca	NO
esterification	esterificación	YES
esterification	cadmio	NO
estimator	estimador	YES
estimator	refrigerador	NO
estonia	estonia	YES
estonia	sensibilidad	NO
estradiol	estradiol	YES
estradiol	mioglobina	NO
estriol	estriol	YES
estriol	hotel	NO
estrone	estrona	YES
estrone	mica	NO
estrus	estro	YES
estrus	glucosamina	NO
ethane	etano	YES
ethane	mieloma	NO
ethanol	etanol	YES
ethanol	psicoestimulante	NO
ethanolamine	etanolaminas	YES
ethanolamine	instructor	NO
ether	éter	YES
ether	exponer	NO
ethinylestradiol	etinilestradiol	YES
ethinylestradiol	exocitosis	NO
ethylene	etileno	YES
ethylene	betalactámico	NO
etodolac	etodolaco	YES
etodolac	bucerotidae	NO
etoposide	etopósido	YES
etoposide	deuterio	NO
eukarya	eucarionte	YES
eukarya	diatomea	NO
euphorbia	euphorbia	YES
euphorbia	anca	NO
euphoria	euforia	YES
euphoria	antieméticos	NO
europe	europa	YES
europe	calamar	NO
european	europeo	YES
european	homo	NO
everolimus	everolimus	YES
everolimus	betametasona	NO
excipient	excipientes	YES
excipient	cloruro	NO
excitement	excitación	YES
excitement	lesbos	NO
exenatide	exenatida	YES
exenatide	crítico	NO
exfoliation	exfoliación	YES
exfoliation	isótopo	NO
exhaust	agotar	YES
exhaust	añublo	NO
exhibitionism	exhibicionismo	YES
exhibitionism	gomera	NO
exocytosis	exocitosis	YES
exocytosis	filariasis	NO
expectorant	expectorantes	YES
expectorant	yeso	NO
explosion	explosión	YES
explosion	ínsula	NO
exporter	exportador	YES
exporter	deterioro	NO
exposure	exponer	YES
exposure	yuca	NO
exstrophy	extrofia	YES
exstrophy	atlas	NO
extravasation	extravasación	YES
extravasation	botón	NO
extrusion	extrusión	YES
extrusion	neón	NO
exudate	exudado	YES
exudate	silicio	NO
eyebrow	ceja	YES
eyebrow	olanzapina	NO
eyedrops	colirios	YES
eyedrops	gonorrea	NO
eyelash	pestaña	YES
eyelash	nautilus	NO
fabaceae	frijol	YES
fabaceae	harina	NO
facilitation	facilitación	YES
facilitation	duloxetina	NO
factory	fábrica	YES
factory	ubiquitinación	NO
falls	caída	YES
falls	colestasis	NO
familiarity	familiaridad	YES
[truncated: 3,243 more rows]
