# Supplementary material for: A Cross-Lingual Similarity Measure for Detecting Biomedical Term Translations
Source: PLoS One. 2015 Jun 1;10(6):e0126196. doi: 10.1371/journal.pone.0126196 (PMC4452086; doi:10.1371/journal.pone.0126196)
Supplement: S1 dataset — (TGZ) [file pone.0126196.s001.tgz › dataset/en-es/en_1000_context_test.dat]

1:62.274813440603886 2:7.711561648631947 3:33.91107280773866 5:5.597014996108233 7:0.022331707510137015 8:22.315039282810268 10:123.09580101781279 11:0.09090685084774798 12:103.10793035784974 13:15.354259581898859 15:8.455077887383277 16:27.05875484315038 19:0.2881229438406457 20:2.3271540695769586 22:179.84057373871565 23:13.886937226001395 24:35.29945497319293 26:613.5659823867554 27:36.6406068086301 28:10.260568916901223 29:30.98150619899545 35:20.664660535931382 37:10.993295050040045 40:38.985793512522875 44:0.670349912198589 47:34.064134923721845 48:0.7248447696373824 49:11.85270772416042 51:3.575226634644259 53:0.7799656101854338 57:0.8491001682408761 59:0.8583774278883227 64:42.942357241517996 66:24.183585566364698 68:0.9767381487663824 71:1.0058003624631777 76:1.1425439439452143 81:1.1768387000442753 86:14.580576105068827 90:4.85457045216935 93:14.991955078388813 94:71.23527302164985 96:1.3634023351233586 101:15.38233155153809 102:1.4037206107792137 103:5.231551902007025 109:15.844638223681505 110:1.4988880528633184 119:5.663986244740239 127:1.702232851587629 130:11.051099354909317 147:17.452225412805404 150:1.8481635219727215 153:1.8706855779659588 155:46.430184147647026 156:6.243676469791087 159:17.996305013324406 163:1.971947813197431 173:2.044617195113204 175:2.0679453155675946 190:6.809468006011379 196:19.04128813186334 200:49.5797490558233 211:2.3058373379241623 220:19.820218383906 228:155.74805577589717 232:2.437337874395736 244:20.408887958570766 251:20.532360637375117 257:61.10875159023713 267:160.37451366343953 268:182.02706136927904 272:2.652544575276514 276:14.180390843043181 289:2.7112760284196806 301:2.755759669220404 302:8.092406984010358 307:2.7805524085633695 310:21.708596623214447 313:2.8015079711848134 321:21.986262042338456 325:8.334795942197415 340:93.7903725184767 347:22.635258601346624 348:2.998553244869028 354:8.685447351211945 372:15.749682638318076 374:3.158217834544377 376:3.158217834544377 394:9.05067550672827 407:23.737169122766886 414:3.271895705557906 426:3.317285329760051 428:24.002370506453136 432:24.076312245179874 446:3.405779825681517 447:3.4118447697523955 448:188.70296297458938 452:3.430168741211539 457:60.3977251198689 458:143.94192746600456 475:24.91255297987956 480:9.730598043843505 515:230.20986051936032 533:3.7021508680735815 542:104.17431502235162 546:10.131063334305779 549:43.59572081531234 559:34.7172931139663 562:17.781787092235696 572:26.07146610386255 580:3.8285812344015473 594:18.048260320393045 611:26.53363563107955 615:26.53363563107955 626:3.9564027735994842 637:3.989839600293155 663:4.032531316589029 689:10.879829833904438 701:27.358049139168173 717:4.157749018717582 727:27.627292682664258 729:168.56631861400206 736:256.52460043479795 737:110.15385517318933 748:4.214186298804951 752:27.825455775756183 759:27.865698661256314 766:4.252809797559759 784:11.287192119299762 797:111.78670556336884 818:11.433246649372972 823:112.57982377848256 826:4.373848557858206 833:4.394824472853217 856:263.546859642611 865:28.80784704049286 870:28.89939556112207 900:29.180635785087418 902:4.548774284476719 951:20.512824806392853 989:29.983961665195526 # cortisol
1:8.977100202302843 2:0.6731766294447593 3:2.758577630843518 6:3.068354651510229 8:13.684333866980724 9:80.35283002008863 10:1.4575595474850955 11:7.171880780045082 13:15.408334963336884 14:1.990457615782361 18:2.1638696165409446 20:9.196199899970518 22:2.3999251573318143 23:2.4892982256191294 24:5.772466606370133 25:9.831113574095534 27:2.788671760884057 28:0.47528650843084763 29:25.381513151697312 31:2.8755711605003382 32:2.9259759824833416 33:2.9791295624143923 34:15.559072197538178 35:0.5557015152654711 36:6.664554343976862 37:0.5910524191629328 38:21.228013887480728 40:16.075340725245688 46:0.7099310617512731 47:0.7216619891103659 48:0.7311742437225173 49:3.5181833743029514 50:3.56841301370758 51:17.146287874637164 55:3.7026854979532944 56:0.8447376002892202 58:3.8275953292584632 59:0.8650713822064767 61:0.9062033596903555 62:0.908162628683959 63:8.072554731025754 65:24.03073342552434 66:0.950295619574235 67:8.303893566486122 68:0.9837119749082872 71:4.210277299554507 74:1.10571507294701 75:1.1251041771429544 76:4.539246527693197 80:1.1790545968298864 88:1.252243759371102 90:1.2914480611286778 92:20.836504706865917 93:1.3291083410215268 94:9.713762820772843 95:5.0114331669162535 97:88.12764107458933 105:1.463123306777278 108:10.227283592252599 109:1.5033611260777826 110:10.287641727060725 113:1.5770933319833753 114:5.535449775384419 115:1.6008218739212958 116:5.601691003059868 119:1.6458239997113975 121:22.939495066217642 124:1.6747706588726954 125:1.7063737718989864 126:30.057577162183822 135:1.7531767852047486 136:11.157811900782088 137:5.926933778850738 138:11.157811900782088 139:1.7614878207889586 141:1.805988475802924 144:11.414902874450954 145:1.8364933160853079 148:1.8453363512664223 149:6.131835363457419 160:11.870323007447949 161:18.07961245988886 162:1.9779376705309542 168:25.14092125517984 169:2.0352170909032723 171:2.0428614914516428 172:12.156458263369403 173:2.0531180711660793 175:12.25237964202852 177:6.663196330329688 179:2.092246915354156 182:2.121631416623389 187:12.513723831271006 188:25.853611881603804 197:6.932330540230009 202:2.2542945649484447 203:7.0333158050218145 204:7.0397260666911325 205:7.0654860152146535 216:67.6834145530795 218:2.351908790541445 219:2.3550634562140105 220:19.859433345417944 221:7.258167095303909 223:13.243631372242337 224:19.902024399765015 226:2.380539511185215 227:7.390412562316575 230:20.177531434144875 233:2.446154188198521 235:2.449509741622366 238:2.459620466358915 239:7.462065445825385 247:2.5076983773143793 250:2.521713038835156 256:7.663115525236802 257:20.697236592717797 258:20.744860961333593 261:7.779936170777709 263:2.6122708573383093 267:2.6385897395322413 269:7.868105474878322 270:14.172050912449132 277:21.204455182768886 283:2.6965019201615656 293:37.06974839758331 297:2.752516730208862 299:2.760680827598672 302:14.51950860645257 304:2.7688865291274984 308:2.789585319915748 311:2.7979396789754305 313:14.667495276392442 317:2.8232645830156917 318:2.8232645830156917 322:2.870744640081311 326:14.904168339985905 342:2.9747113973175168 347:8.623805048305401 352:3.0365110391927885 370:15.762578005507068 376:3.167441465733828 385:3.18322765033072 389:3.199162896573604 397:3.231491072974362 406:23.753228248861237 407:16.121275785302373 415:9.196420502126493 417:3.2867791746971524 421:3.309407201198719 422:9.255334386689347 424:9.279165044080527 428:9.291138122120781 430:3.3381204928170196 433:16.447813168135617 434:3.367323642588872 438:9.413044837113725 441:9.437914150571824 449:3.43950539999904 455:24.601637466478852 459:16.774361472885655 461:16.8339734729083 471:3.527716546795154 480:3.5472166690018945 493:17.205280950706765 502:9.930732260323342 505:3.6412150984726934 507:3.648126509407607 508:3.648126509407607 509:9.973689168420005 511:3.66203153402639 517:10.031740934365942 521:10.046395214141551 536:34.37761180722913 542:3.7332552268689083 543:3.7332552268689083 548:10.165732967531284 555:3.7699755783191087 559:10.257787428578888 561:17.81150193956549 565:3.7999106737859973 578:10.320430535411393 582:3.8457825264691112 586:10.400225931029567 590:18.053259316103567 592:18.053259316103567 593:44.52982629308191 597:3.89286905734087 609:3.91688706937406 613:3.924965403696321 619:18.254223193290635 621:3.9494217695872047 623:18.27984185804804 631:3.974216950799377 632:10.650244731933647 634:10.650244731933647 638:3.9993599424343693 640:3.9993599424343693 643:10.702291879755299 647:4.016319771823726 656:10.755063026440787 664:45.52819338172182 690:10.89947948946637 695:4.1125683530746775 696:4.121578348482973 706:4.139734181269186 711:18.902687287845495 712:4.14888088837881 713:36.69567225281976 717:11.030504700424457 723:46.38077741541955 726:4.185936771214514 728:27.66731998640462 750:4.233347091692309 757:19.195833495571925 758:4.242979424801992 761:19.225977682682146 775:4.282026772285782 777:47.04760498494545 782:19.348140700355188 788:4.311871308716665 808:4.352438418316469 820:4.383465458925936 821:4.383465458925936 822:4.383465458925936 824:11.474292154389063 827:11.495741507940057 840:11.582760048893897 850:4.447141368266745 857:4.457972131574868 861:4.468867097069895 862:4.468867097069895 869:4.490852580771428 875:11.739960649138611 885:4.535627119455519 897:29.22074787391464 904:4.558428867859215 924:11.927866465930448 926:11.952013498834285 938:4.640526778498231 952:4.676857647043133 970:4.713914272947902 979:12.202192779767621 983:4.739035876772058 986:4.751725120844069 # material
1:2.130420551288002 2:11.149522006900607 3:24.555051565350738 4:29.99746278992578 5:8.872618283831109 6:9.120840249116748 7:58.92405283714363 8:37.461543678279696 10:0.08355977575115588 11:34.50078402753486 12:76.517899562761 13:40.832934337255544 14:0.21626389498950363 15:17.124760571535187 17:159.27214490457658 18:2.1783693476912975 20:0.32228342658018266 22:5.546457672696341 24:5.797879947624662 25:0.41121476288503866 26:30.769121186860538 27:42.9689491432964 28:2.8292534887039835 33:6.507896896484337 35:6.6054302817295705 37:15.885939166009418 38:26.89533732618075 39:6.893515526324514 40:3.233049457546371 41:11.33066053281288 42:66.62148908157121 43:120.22687019747359 45:0.7146922008720703 47:0.7280140030824828 49:22.457615323093332 50:17.127518577714714 51:7.5037322226025225 52:0.7853234228487251 53:17.35213212879643 54:3.6731560896980064 55:3.7194343797415046 58:7.882692950584841 59:0.8718160918681052 61:8.076450037128062 62:0.9150131677238728 64:8.103669041975937 66:13.117067845842119 67:0.9780397572389026 69:1.0068450878285733 70:1.0100989556345599 73:8.69620828918266 74:4.451488513847648 76:1.157219794432501 78:1.185183468713987 80:4.626015691370559 84:39.905937396388275 85:1.2542909691743915 90:1.2990607375722965 91:4.9099951386305705 93:4.977602546399298 95:5.02929463243932 97:1.3803611182896542 98:27.758670478615223 99:5.138922964652855 103:10.131004951693525 105:10.160387750833959 106:1.4709995056032144 108:1.4977147667368182 110:10.315935554595857 111:5.432924941662201 112:1.561803617325792 113:1.5851248370932638 114:1.5887512600517748 115:16.38960168720638 124:5.765423350340439 127:11.030933396225027 133:11.15067533185463 136:11.18641636322023 142:1.816451589908377 148:6.145423006026867 150:1.8648300226444303 153:11.61184860650394 154:38.703804972983605 163:11.956842214294264 164:18.19712977228703 165:2.013550368819628 167:6.55207398468347 168:2.0412108363381036 172:2.056527511590257 176:12.307774429196142 179:25.53245465223716 180:18.698090185885693 183:25.73145057170243 185:2.163021177593064 191:19.056137618670608 195:12.654682723608335 196:2.1993773503172496 198:26.289066875498037 199:2.239559049054158 201:7.026663528828309 202:2.263018035320034 203:2.268940921659809 205:2.2838516360444086 207:7.1168606336470965 208:2.3141254378680225 209:2.317186614269082 212:7.182747646714449 217:2.3544131823028835 221:2.3733752173293463 222:42.63738197127547 223:2.3829456495263117 227:2.4350260906316628 229:13.455193004237627 234:2.455021259842967 237:13.543156090013342 241:7.517485828322338 243:2.4992535939068103 246:7.569071590773186 250:2.530631903616638 265:44.706630572643796 268:7.8872590670933755 271:2.6705104742438888 272:28.726704018464627 285:28.984573969510173 289:14.404733599016371 300:45.74556221847922 302:8.13074869053183 303:2.77795842674212 304:2.77795842674212 305:2.7862108226803817 311:8.20092403727946 312:14.683328838613864 313:2.819648097290351 317:2.832367088525955 321:8.327110490038441 322:2.8798730451355232 331:14.976487952369006 334:22.295242337857154 340:15.121646628675126 342:15.22552904356707 343:2.988569090459944 344:15.255564486213558 350:8.68339710452952 356:15.517526137257786 357:8.765231920377243 360:8.796397815830748 362:3.104911996899214 373:3.1662685774750567 377:3.1819638674523136 383:128.47239322640218 386:9.022298885943357 388:87.19892661074849 394:3.229944218552436 397:3.2407937191496763 398:16.046119828883242 405:16.133342877893806 406:58.782789077588504 407:9.180986561516521 414:3.290492624293153 424:3.3301750308770113 426:3.335919924553122 428:3.335919924553122 429:3.341684166673371 432:3.3532711833886735 436:3.382585938996039 439:9.444979588138803 449:3.4488928176187366 451:3.4488928176187366 462:3.498766938725526 467:16.923982159665872 469:3.5306828180612477 477:24.992422822026366 495:9.90786530066228 506:3.657589282460968 521:3.6996530679759503 529:3.713900767158915 536:3.728264567311471 539:17.609314113258467 545:17.654984150782056 547:3.750031884144622 559:10.277449627241582 560:3.801889215294071 570:105.38528074680997 574:3.8245869141370528 582:3.855308882715838 584:18.009548618591303 585:10.419909324529513 593:10.468615627723704 595:10.468615627723704 598:3.902409543462213 599:3.902409543462213 600:3.902409543462213 604:3.910382043677669 606:18.182769863007007 608:3.9264346204694225 610:3.9345153099772863 615:3.9345153099772863 620:3.958978740684673 622:10.601651156531963 623:3.958978740684673 627:3.9754753773648246 640:4.008931043812637 642:4.008931043812637 649:18.518910260656718 658:10.774795874993897 659:4.043021723387398 663:10.792552913836749 673:4.086563604690239 681:4.1042790806617 683:36.412886053052205 689:4.113202430001436 692:4.122170069991154 696:10.956213722159049 700:27.438276936658706 705:4.149342963563715 715:4.167687539039721 718:4.176929954636721 719:4.176929954636721 721:4.176929954636721 725:4.186219729557644 729:11.088556465900101 739:4.214377891335981 743:4.223861817780197 747:4.233395495719299 748:27.86569866125659 752:194.4016670946522 760:67.21986189247315 764:4.2623000754806215 766:11.245652585419199 767:37.29401171301323 777:4.291670880717271 791:11.347223624910647 797:11.367865679442565 799:47.424550146895115 800:4.341698168103738 802:4.351870145568052 808:11.430468538744055 819:79.17005783170639 821:4.393133118778768 822:28.53234446017936 832:11.537136322219217 845:4.446053520761112 848:4.456823158800831 854:11.624660944739649 863:4.4785535982953535 867:11.691640285700485 868:4.489515854323315 888:11.829208885767542 889:20.170396188678822 892:20.170396188678822 895:4.568134210445785 903:4.568134210445785 907:11.876181458290786 920:39.025665418685065 923:11.947733556354883 928:39.14858313252033 940:4.650248607422738 941:20.460309934901787 947:4.674394616065068 950:4.686586541395368 961:4.698859093638752 973:4.7236502331277075 977:4.736170948511747 986:12.24802250668276 991:4.7614681465008335 # bleeding
1:2.130420551288002 2:4.848165232992533 3:12.04839376440103 5:2.962821964745209 6:0.012877425839146087 7:0.02528143622875025 8:13.737475585449667 9:33.22577977004054 11:34.50078402753486 12:15.071020732802676 13:40.832934337255544 14:2.0045933021404325 17:0.26217785833184504 18:8.806643746707259 19:13.285785861770458 20:5.448759828723085 22:0.3408752428821332 23:23.951243369545452 24:0.3902068674331366 27:42.9689491432964 28:10.332538932425152 29:2.8529239705579603 33:10.711721916094106 36:44.82643337108151 39:16.116970345298057 40:6.896522222812954 43:3.3100138948172515 45:3.4630551885768206 47:3.4976271820871747 51:3.6083825191528054 54:0.7964205764545556 55:23.092700433457964 57:12.601926202630876 58:0.8643488534981486 59:3.8631413729100843 65:0.9318775700486819 67:24.471425934120358 69:18.837226883121012 71:18.92513278682204 73:1.072883412096516 75:1.1324204324770017 81:26.182921792797913 82:1.2033641106664652 87:1318.504037314345 89:14.817045124523167 90:1.2990607375722965 91:275.1950034439157 92:33.841252040011 97:1.3803611182896542 99:1.4066808476170463 102:1.4192716604911058 103:10.131004951693525 105:1.4709995056032144 107:5.331866069999394 115:1.6088839711954888 119:1.653942575903653 128:16.946920218790577 131:5.913130665193385 133:5.922299607742122 138:30.438903754933634 141:1.8142929727843913 144:24.011679999810756 150:1.8648300226444303 154:6.224925888025679 158:1.9454892349262818 160:6.405697279060013 164:6.459176916175251 168:2.0412108363381036 174:2.066830401439863 183:12.451149478867404 188:6.8289052502611876 189:6.8349168553091415 195:121.26137486078966 196:66.11029329315878 204:49.93044966518166 212:7.182747646714449 220:2.3733752173293463 222:2.3765586815725848 231:13.49899939582798 233:7.452248650768045 239:7.481094260647274 244:2.50617205309046 246:2.5096428687036325 247:7.583949516391753 248:2.516607825095927 250:2.530631903616638 254:28.051431742048546 260:20.848400516485338 265:2.640014762664755 266:28.579425626435906 270:71.42487809130391 280:7.969368293821928 281:100.35289739804307 287:8.027984503678859 288:8.027984503678859 289:8.036436912021511 297:2.7615792099134366 302:2.773847997310719 306:163.93979149404024 311:29.476137920852533 313:2.819648097290351 327:2.897496644914605 328:38.15944992724642 331:2.9063801205450615 341:2.9515333905811896 345:2.99325747475745 349:8.663221358972494 356:3.0750558211339682 369:3.1558856815459193 371:3.1662685774750567 386:3.197806517859557 401:77.82770098148208 408:16.186325409879515 411:98.5176157911727 412:40.71938930424661 424:16.330068951975473 425:3.3301750308770113 431:3.3474678789282866 437:9.420188544474652 453:24.56290836782754 455:3.4674276307933067 472:3.5371369319832624 477:3.550117414086162 485:91.89338183225122 497:9.936129993405038 507:3.657589282460968 508:17.36440486349438 509:9.993306623562127 516:10.051367808737426 521:3.6996530679759503 536:3.728264567311471 540:3.7354905631480673 544:3.7427462586819207 565:3.8094229002598228 572:3.8245869141370528 580:3.847578478154359 582:10.387783779076546 590:3.886570617444289 591:35.26553674245744 595:3.8944725004169274 602:54.346404579320534 607:3.9183903011753674 613:3.9345153099772863 621:10.601651156531963 625:35.69106371559541 631:3.9837809869313574 642:26.926090912467146 646:35.9555531480488 655:4.043021723387398 665:4.0603124092256655 667:45.69924756682789 668:413.8752885267458 680:36.412886053052205 698:155.76276699802216 734:11.107843390319685 735:11.107843390319685 738:11.12722834738948 743:4.223861817780197 776:11.285957694727491 777:37.39698185556544 782:4.301567253962764 787:37.55348987589959 797:4.331582477788962 808:4.362099012768851 813:4.372385381248107 817:4.382729872656079 820:11.494112141574474 823:19.662778288019098 835:11.537136322219217 849:4.456823158800831 857:4.467656277642831 867:4.489515854323315 878:38.665858644566256 885:4.545327751873746 904:4.568134210445785 911:4.579643947885103 912:11.876181458290786 915:4.591225831125461 924:49.1451725163093 937:39.210622036001375 961:12.120047928899927 968:4.7236502331277075 976:4.736170948511747 988:20.80460835597656 # optic
1:62.85864988923096 2:4.878456391281369 3:20.185487285634583 4:2.974655384383556 5:30.133412559672127 6:1.0340605635127438 7:21.92776082392371 8:6.448086792825933 9:3.735543123926921 10:0.08623745898643118 11:19.539610251930736 12:117.95455343507662 13:64.97011385545753 14:21.78513539703851 15:2.075581691720165 17:12.977463338575717 18:2.192972144728429 19:2.291474419851389 21:2.4259933984719404 22:2.4299250622914377 23:5.721845624542459 24:60.786031610819336 27:56.01248948066097 28:0.4862881641171027 29:0.4946642461819639 33:10.748258004458078 37:11.102915295582038 39:3.2474861488419062 40:6.923066334952218 41:6.980622813320347 43:7.048195103740426 46:0.7226158232252818 47:3.5142345879893613 48:16.99716797250783 50:7.493070426719862 52:3.6616691207210668 54:3.6899586586440876 55:195.50821188256955 56:35.76354577503363 59:17.958921453856437 61:57.10926147920888 62:0.921914977943363 65:0.9388193616878561 66:0.9642455276304643 68:4.173811287661252 70:13.436583388615784 73:8.723918774843527 74:25.621783175521426 75:19.718121052249543 76:1.1646343693057657 77:1.1671512252928868 81:61.34224656003556 87:1.2646307453912986 89:1.2939313038258289 90:9.567654425455345 91:1.3153340637938247 92:1.3298283426361766 94:1.3623709374421942 95:9.786361150349776 98:5.135425722993519 99:5.156960439704265 100:5.164171634211403 103:15.725174297411163 106:10.18877579780488 108:15.894646318338571 110:10.344384781546255 114:1.596838744349759 116:5.638246451676137 121:1.6736417971064403 124:44.47121203614752 128:94.50279936806302 131:11.16518968644218 135:5.95921538852438 141:1.8226487422773974 142:1.8248097133146683 144:1.8466105954997962 146:6.159116237948245 158:11.838668236297622 159:6.419115463825489 174:2.075438015800736 179:2.1094720713140984 183:6.782334379649493 190:33.372000851175976 193:2.202443508672499 201:19.418802024996197 207:7.135867750308943 211:7.188496304297977 214:13.166592146421205 218:2.3695576657867297 220:2.3822347082705786 222:13.281059628377879 223:7.316757788678222 229:7.435630951676452 231:2.4605866403768415 232:43.32823438583948 233:2.463939604848227 234:2.463939604848227 236:2.4672998666657584 237:13.572542075751361 241:2.4944480553701864 243:2.50820254371029 244:7.580813782743364 251:2.543130216012998 252:2.5502105472665555 253:35.85922770356949 267:7.882238742894236 270:7.9227923564905565 278:2.6950495061087807 286:2.730436427093277 293:2.7504387305868496 309:2.8078039331856663 313:14.726554464567716 317:133.06440701071475 321:55.35171138458047 322:14.920796433584899 326:2.902259655682118 333:2.928997126345301 334:2.928997126345301 338:2.951615623847195 341:15.151324558590595 354:3.06471332004316 357:15.547265286811548 361:3.11420469523684 366:31.22728945076735 370:15.821980961746675 372:3.175589531668364 378:3.1912918856706503 388:3.207141600127732 391:23.623483997599365 392:9.097743795797074 393:97.77485383260655 394:9.109027336050953 398:9.131698426912886 411:3.299867736842962 414:3.299867736842962 427:9.330231201193378 428:9.330231201193378 429:16.39643513282888 439:100.08392922967194 441:3.415825494413568 448:9.53999852409048 449:50.963383201457944 451:3.458331509021984 453:24.60311696200175 461:9.669151210708447 462:3.5082244690740785 465:16.933752533733404 468:3.5337195165484587 469:3.5401521222269685 477:9.775791795563263 478:3.5595937829917816 492:3.626009646361393 493:52.22276277169272 494:17.286400997616955 495:3.6327920717773963 503:3.653298220188223 512:10.02746084427181 524:3.716293046726933 527:10.100473127940722 548:17.707963210879658 549:10.205132177709576 558:17.82422563376979 560:3.811450360933377 562:3.8189864008553105 574:222.305082649043 597:10.504787399520799 601:3.9199761589449507 605:18.212826913210144 609:35.52671849596138 619:45.009877889662704 623:3.968586986147482 641:18.495992155521648 651:10.776955048722419 654:4.052653519084211 659:4.052653519084211 674:18.73843007900466 675:10.884270519874855 680:4.113927361685083 683:10.920726239030499 691:4.122853065893333 695:46.09731975834369 702:4.149897609255904 707:4.159003019903905 726:4.205229160797597 740:4.23354071477251 741:11.166595337618206 742:11.166595337618206 776:11.305857202829753 779:4.311264991785354 791:4.331224930923297 799:4.351405326408056 803:4.361579659187853 816:11.49270058426959 827:4.41331705105666 834:11.55706409202249 835:47.94293043495179 851:4.46655622403552 853:38.31292739730574 857:19.924381934426602 870:29.0203100270711 871:11.734175592502238 873:11.756900298835646 882:4.5437789097226 883:4.5437789097226 884:11.802756941796202 892:4.566450021099007 904:4.577890827194441 905:4.577890827194441 925:4.636181572572696 930:4.636181572572696 937:4.648063300378131 952:12.114939070961904 953:12.140034578320961 955:12.140034578320961 958:49.73672540666513 970:4.733437467880827 977:20.756579648266584 988:60.71570976281564 # airway
1:2.1768893292028006 3:8.594348770501052 4:2.996106823754574 6:9.20563322070121 7:3.3375245210710225 8:92.11225209028208 9:28.283261761951238 10:109.7939828515832 11:1.5572321853356852 12:29.507136732636056 13:65.1219294852076 15:0.2408434761758977 16:2.105639927845317 17:45.009020802166205 18:13.073911421967212 19:9.112452227756215 20:0.331818508763494 21:13.787937393121178 22:0.3506217668948018 24:2.5959562233030278 25:19.357915463010876 26:19.903740800182458 27:76.89655369282549 28:0.49186641923834995 29:0.5002777547710457 31:43.70695147138 32:2.973662351681258 33:10.785004500253775 35:10.920685099399176 37:0.6089862055468814 38:3.2307430257357557 39:0.6389557872712619 41:3.301198207901095 43:0.6687691335759774 44:74.78417014794361 45:0.7274706216955261 48:91.20332763163478 49:3.5681336147754545 50:3.618532549887472 51:3.6419506937437656 52:48.24024193202475 54:3.7068653505564817 56:17.863889402682926 60:12.801181932876043 65:0.9458129479563104 66:13.192819221918969 67:18.739205511979225 68:1.0049400575405099 69:1.0211191505669084 71:4.2623087985229535 72:4.379275057022199 73:4.390396665925078 75:1.1472072807845992 77:4.598072026028219 78:1.2001679220585566 82:4.701387138388452 83:1.2450185204081323 86:9.431492237084646 88:1.275038502075525 91:33.85138832310293 92:15.072764736399085 94:5.054906233078199 97:9.891658206991147 98:88.86791988420275 99:1.4223993469082814 101:10.02059129886638 106:5.322651467580787 107:57.810597716671076 114:1.604978023871726 120:10.89018370637979 123:5.797967645391984 127:30.23697099999621 130:1.7574444903116662 134:17.169117620331374 141:11.419202805958728 142:30.936275210234445 143:6.114621162505279 144:6.148502651349572 145:46.1095750919714 148:1.8705312759585637 150:6.207397320148669 153:54.46611295853629 154:11.677574034763511 155:1.9296300950738596 156:31.632610010355656 157:1.941289768492484 159:1.986504111611738 166:32.37447461652841 173:64.7129212655902 174:2.0840974261841354 175:6.691040484635764 176:2.11022953021411 179:6.725481612736539 182:2.1476242617457735 186:6.860801200587026 189:65.95873464024955 194:2.214041596051664 198:49.74365580547516 203:2.2865516217094046 205:19.57843332643452 208:2.3318067599711 218:7.288113780425252 220:7.315358995528447 221:51.01893390723868 222:2.3943341682278723 227:2.4528863271302783 235:20.355917274934 239:13.613184305010128 241:2.503439385056867 246:7.607495990867829 247:35.75513068247053 250:148.220266646917 251:7.659877262135128 253:2.559239544907161 257:7.720702933409748 258:7.743783387465305 264:7.869467964667498 270:2.684832637516734 271:71.67413603218634 272:2.688681475585874 275:216.40917784922607 276:2.6964071190585535 278:14.323375213564683 283:2.723744818331324 285:2.735605356835555 292:2.7555697198637494 297:8.143521097333688 299:8.16082134695641 300:2.792141427501641 301:8.169502699150362 307:2.8169906734642485 309:2.8169906734642485 314:2.8379933254283993 315:2.842226634846051 317:8.293285594365532 318:2.850726443682642 322:8.393604222610668 331:8.449515856687709 335:2.947264619067962 336:418.5691232883665 346:8.65226311154495 348:3.035452996379379 351:3.0643048906827386 361:3.123549190408577 363:3.1285821383906423 365:3.1336302222601407 366:3.1386935256433595 369:67.38844661870307 378:3.2006717011408727 382:49.0160729850208 387:3.216528479657774 388:3.216528479657774 389:3.227182795120488 392:9.117398902978833 411:9.255159269130937 412:3.309294646324748 417:9.26687429229117 418:9.278626495477257 420:9.302243355803148 424:9.337953261229597 428:3.354759622731648 430:3.36631699634157 431:3.36631699634157 435:9.434895113558893 436:9.447192746198963 440:3.425299499579954 447:24.565580114830063 449:41.86325816498798 451:3.467821997809569 455:24.722286584094295 457:9.636708316660124 474:9.782076346721336 475:33.58322444600738 484:3.6020261230000648 486:9.891465683166263 506:3.6766691735945853 512:10.047287852626706 534:10.164816878241925 542:3.7618826680010264 546:3.7691730033343673 550:3.783844398238239 559:3.8210633040992503 566:10.332654840098382 570:3.8361722220805663 575:150.75747072206022 587:10.475756887149926 594:3.913703108549449 596:3.913703108549449 597:18.193007818947226 601:3.9296220717768278 602:3.9296220717768278 607:3.9376350392655857 614:3.9537694682544084 626:3.994753085548634 641:10.744343901785266 643:10.761779501709182 655:4.062337112009579 680:4.1236274401473185 681:4.1236274401473185 684:4.132555499794456 699:10.996036792203384 701:10.996036792203384 717:4.196315995227378 726:66.90011309999561 728:11.128412506969706 734:4.224343394698925 745:4.252809797559457 746:4.252809797559457 749:4.252809797559457 750:11.225860859644813 756:11.24565258541951 760:11.24565258541951 770:11.305650430412214 784:11.366604941583272 792:11.407787663566603 818:4.402214828213389 839:4.454855160673009 841:125.45973059508478 846:4.476341086620376 847:11.664639452561476 848:4.476341086620376 849:19.92110477138922 850:11.664639452561476 855:4.487178915779735 862:11.709171642406712 871:4.520080561445578 872:4.531179651099231 891:20.2309828681124 905:11.892649067073052 920:11.96377447010286 945:4.694002041070832 947:12.110091917209626 949:12.135027492072018 950:4.706198677011643 957:29.885780962517007 959:12.160125355021256 973:4.743276499860794 974:4.755801925313799 978:4.76841223483418 991:4.781108544777427 # fetal
1:9.195375317026958 2:0.001122108690138066 3:16.1201134559044 4:0.9848722193026742 5:3.027241209021354 6:21.394123188996595 7:6.24399167824685 10:3.984331695223244 11:4.09332205333742 12:0.1081918060792525 14:8.491854296722373 15:8.62972180279201 16:5.048423247401586 18:2.222491171645185 19:9.14823639712046 20:9.338671154615218 21:2.456395707266575 22:0.3555732475782282 25:0.42700534688845015 28:2.8767586741781637 29:6.353009085101748 31:15.269806912080872 33:0.5573234088090986 34:32.351505353083 35:3.1030393265136587 37:21.29345325920411 39:3.2803702092795177 40:0.645839360061615 42:0.6721520261544635 44:7.2149051325268685 45:16.924338354738143 47:0.7473797683436679 48:0.7570048832702022 49:3.5849926602662485 51:0.7907708880576839 53:3.7151225777910715 54:48.50772321110441 57:17.99015706408036 60:3.9475267193691277 63:0.9398432783628835 65:4.063953258998031 68:1.0121200310249507 70:13.512992960937682 71:4.279861598602793 72:1.0901436574199173 76:9.098823273464058 78:14.422404505940653 80:4.679347547754297 83:1.2526689569691323 84:1.2594328939753494 86:1.2772128731340782 88:1.2827406966243315 90:1.3222084995299908 93:1.3601134666850434 95:5.083501683804371 99:1.4303368207784397 103:10.216606396614777 104:1.4916250598831347 105:1.4949378365676491 109:91.0483804215504 111:10.475240747956274 112:16.281627202257397 113:10.6508529494175 116:1.6426728168920937 118:16.694093875117296 121:5.78174740880889 122:1.6921019074505512 126:5.900834142461606 127:11.117530255654401 129:11.194777195979885 131:5.9689049162348 134:1.7823141939515255 137:1.7885514753410252 141:1.839516200853642 142:6.118976882387683 144:6.167297755456025 151:1.8969687181995745 152:17.741297971819442 155:11.785242272138733 157:1.9498649882861916 161:18.23721812353033 165:6.553721746473191 166:12.153211478473631 169:2.069667457720886 170:1191.725505947832 173:2.087634344878882 177:6.738766645577965 179:2.1269044203309533 185:12.63065276071329 187:12.63065276071329 199:12.886071198508683 200:19.472129599991703 206:2.313388334505457 208:26.893527416632192 209:7.2136205323835005 211:67.84656572766025 218:2.3874137350851576 219:2.390577817233282 221:2.400109610768 222:2.4033001372178493 224:34.9164070303922 230:2.4718809782671696 235:13.609650054453267 236:2.4852971859050177 238:2.495436161486833 241:2.512483042429972 243:7.604643927637712 244:13.76649809254166 246:7.626865450749921 247:2.5436459094584007 252:2.568320870466368 256:2.5897843039893464 258:20.904359263365876 261:2.644757761349014 266:2.671080121674101 273:2.7017057038777117 275:7.977988908338687 280:8.027522365264758 281:2.725066479106646 283:2.732929734731376 284:14.41671498730474 286:2.7487727670390734 293:2.768798614637491 294:2.7728338343401218 305:14.678153512704945 311:37.74708747984141 320:8.349021212147104 324:2.911963192812713 326:2.920789061765406 328:2.925219856800173 334:8.497411996839155 336:8.525922548675021 342:8.632412472116329 343:3.0164335755084397 344:15.345134453499535 345:30.642608853215766 348:3.0448074368964178 349:15.451584240781397 352:3.073673458622078 359:8.834359721827571 363:39.731692671940415 364:3.137981316685075 373:3.1943873624858465 382:23.544998916846808 385:3.220663209665208 392:3.2527418839090236 405:3.296477753005899 407:9.240016531473566 413:3.3187738843817844 422:3.347059394992321 423:3.3527730126700095 429:16.45662150646117 430:3.375819781753237 433:32.70848967865097 434:3.4050700273220973 436:3.410980227937543 441:3.434825833001406 448:9.579588188170824 452:3.4773648148698686 459:9.669556071884877 460:3.5146775021555987 462:3.5272954519340947 474:9.801963809503437 488:3.6249602072082356 489:25.337898244165377 503:17.411356921174658 504:3.6724728179325705 505:17.433038133200334 511:3.700211210380901 526:3.7355100326569484 529:3.742655349327423 534:10.184767923473467 535:10.184767923473467 536:3.757033279224922 538:3.757033279224922 540:3.764266339853016 545:3.778821790268457 557:297.7335625227697 565:3.8382693255228983 566:35.01064027725092 576:10.383971658645795 581:3.884197697588725 585:10.479582172308843 606:44.927176515118454 607:3.947335635742109 622:18.400434362549788 627:10.695418095208487 628:4.004470167101176 640:27.047901160267045 653:4.063482516328954 666:10.870228700104894 671:4.106850238744878 676:4.124493309890796 678:4.124493309890796 682:10.960744502582205 687:10.979108913935836 691:10.979108913935836 695:4.151284967211133 703:4.178479056405377 720:4.206087242985697 724:4.215384083722233 732:19.16826881038677 748:11.226265869629353 763:4.291520951556512 774:11.345969670375368 783:19.469091176495652 805:11.49052997251568 807:19.657336937786376 811:4.401683976718986 825:4.422445845088079 827:4.43291555350031 831:4.443445311697269 843:4.47540157450197 859:4.507922848291411 889:20.261513319937063 924:12.007957497149757 943:4.69176460241878 960:4.728362590281474 966:4.740723868423029 # member
1:4.141174895175133 2:2.480753948616776 3:0.8941230021584534 4:0.009388911970607589 6:1.057045604770858 7:1.1662702250937707 10:14.928104319156574 11:4.09332205333742 12:29.594134075444366 13:1.680406373984389 14:8.491854296722373 15:8.62972180279201 17:2.206065783139666 18:2.222491171645185 19:28.483373357881945 20:13.669186306247216 21:164.70265272870785 22:132.5826772838879 24:2.6114778251941217 25:2.674297004749725 26:6.229068644853268 27:2.8516540495871365 28:6.313895352127368 29:2.9005349167024335 30:2.9390705037335327 32:15.41798957151285 35:0.5792000265149992 46:28.20763405210802 47:17.022860641172397 48:7.446168815287115 49:7.466252910610629 50:3.6354480277277514 53:3.7151225777910715 57:0.8829651033772593 59:3.914455121822637 60:3.9475267193691277 64:0.9408381037579219 66:8.333020146098436 70:185.45513207742553 71:8.576645040079814 73:38.404271385932994 74:1.135139273541301 76:14.279449498342464 80:9.208275269505283 81:1.2142317745949314 84:1.2594328939753494 86:14.77237960784569 87:1.2799733976109908 88:14.800037478083263 89:1.3093727686174528 90:4.943916081941228 92:1.3453874441783669 95:1.382556701323042 97:1.4038970930024492 102:1.4429841040730802 103:5.322156321365669 105:10.246024491077138 110:1.5388339241021753 111:16.15480296817904 112:10.568582062092272 113:29.33014332092332 116:16.551021045331236 118:10.872351480140152 120:5.773095931893923 121:5.78174740880889 122:1.6921019074505512 123:5.816583885170733 129:5.950614985727299 130:1.76582201068548 134:1.7823141939515255 135:17.228015199363284 136:6.001157791332024 139:23.7576167742287 140:1.7948178508416248 141:6.114183083198634 142:30.996823840730812 144:11.530589018074394 150:6.226220667271342 152:11.64483876629212 155:24.596153852308188 161:63.845503295738894 162:18.27075026088992 166:2.0468926218853065 168:2.0671189847170277 170:25.38426268430513 171:25.398955223729782 177:12.413252171215351 179:6.74453327337579 184:18.987758168445907 186:6.879907001163815 193:2.2200359245413983 200:2.2776942505699487 202:2.2894981872754148 208:2.3407256467914497 210:7.226861651180087 218:2.3874137350851576 224:2.409701229802001 231:13.587601705333693 234:7.509929507459111 236:2.4852971859050177 243:2.52625636481542 244:2.5331889490537423 245:2.5331889490537423 254:2.5754428097651374 255:2.586186646153204 258:2.600626881986214 260:2.6152006640814824 274:2.7017057038777117 276:2.7055755545794176 279:8.002670199829792 292:2.7647734713159475 295:21.657667121957275 306:8.232771612575243 307:14.718442993548306 308:8.241582448196532 310:2.8304109434925935 312:2.843019496849267 315:8.294903181966083 317:2.859984348004457 327:8.450385385292018 331:8.469123110513866 333:8.497411996839155 334:8.497411996839155 335:8.516394197576936 337:2.9701968298361936 338:30.366307696369663 341:2.9793413659275934 345:3.0211290235322683 348:15.420964956989128 349:3.054373994201812 353:3.0785334106045483 360:3.117930095698579 366:8.918361007713614 369:8.993470897537884 373:3.1943873624858465 375:3.204848768691962 380:3.2101038447548698 386:3.225967687527421 390:3.241981453167065 397:31.979559780109653 402:3.279944848542524 407:9.240016531473566 413:32.24653279207887 416:3.3243936925771425 417:141.6565722415666 421:88.9971486044485 426:32.49017166721319 429:16.45662150646117 431:3.375819781753237 433:16.56761442434125 453:9.605072534106123 463:9.70878797136661 465:9.73517344076343 473:9.78850994737619 474:3.5721930400341635 476:17.116104254619184 480:3.585236213012755 484:9.883718824780573 489:9.925275463043473 491:3.645165404784689 497:3.6656060533394292 501:3.6724728179325705 502:3.6724728179325705 508:43.26378777739701 512:10.067220058703318 517:43.487496455498 519:3.721305596570852 526:10.140255891685555 533:3.749829690711964 537:17.677081266641196 540:3.764266339853016 554:10.290722168367882 576:17.979482623865344 577:3.8610853841540864 580:3.8764602281025016 587:199.5248643499004 588:3.907613611607769 592:3.9154876919093717 606:18.273413618460204 612:3.963474774550726 627:18.452033296534637 637:10.764379726824039 641:4.037954094204738 664:4.080704686703642 673:4.115650241386761 678:18.826689587825985 688:4.142310261653347 689:10.979108913935836 691:27.48491132925136 709:19.023496457277 720:4.206087242985697 722:4.215384083722233 732:4.234121707723159 747:4.262595176062423 764:4.291520951556512 765:11.285649150621326 780:4.330816391571841 783:4.330816391571841 785:4.340773802524436 786:4.340773802524436 806:11.49052997251568 820:4.422445845088079 826:4.422445845088079 829:19.78629798972215 831:19.81898869496916 852:11.684785967584627 863:11.729322867753986 864:4.507922848291411 909:11.93638420199017 914:4.620665736856906 921:49.330078786630516 922:81.56774438302702 925:4.655874282370937 951:4.716082972200289 952:4.716082972200289 975:4.7656956417712415 # school
1:22.649261951103462 2:0.001122108690138066 3:5.481309428408404 4:3.0177168669198577 5:0.9898488130864657 6:12.967045962234037 7:6.24399167824685 10:7.15000650648818 11:4.09332205333742 14:56.22213431985339 15:12.754270120626769 17:0.27543114482210107 18:0.2804349308908218 20:2.401888165933464 21:0.35428824012940896 22:2.460341467711383 24:2.6114778251941217 25:2.674297004749725 27:2.8516540495871365 28:2.8767586741781637 29:20.23148360720724 30:50.26080494220172 31:10.584643430026604 32:2.9897667713209457 34:32.351505353083 37:0.6150680773872017 38:0.6326858236474031 41:0.6592343728958133 46:3.5171289818101714 47:7.406259652900077 49:7.466252910610629 50:28.6878975182549 51:12.202760198660641 54:0.816371830514434 57:17.99015706408036 58:36.072882922984576 60:3.9475267193691277 61:8.158995672744906 65:0.9528588591893398 70:13.512992960937682 71:1.041499774490946 72:1.0901436574199173 74:1.135139273541301 76:1.1796194349469369 78:1.2077383722148576 80:4.679347547754297 82:9.271216319791593 83:4.781810293715302 84:20.489581739837245 90:4.943916081941228 92:48.27993223979782 93:5.0317037205762585 95:5.083501683804371 96:1.4023599498077899 104:28.46422545709683 106:1.4949378365676491 107:1.5150041170913786 111:16.15480296817904 112:1.5861160931025755 120:5.773095931893923 127:11.117530255654401 129:23.58648494092336 134:5.987296612809592 136:6.001157791332024 138:1.7885514753410252 139:1.7948178508416248 141:6.114183083198634 144:1.8635298320874016 146:24.238640572376163 157:11.824905443547472 162:6.494206258705502 169:12.229919746382032 172:18.591279580957362 185:2.189254160824757 187:12.63065276071329 197:26.37406656019993 200:26.538542422380576 202:2.2894981872754148 206:2.313388334505457 211:2.349949079296716 217:50.92877164462363 219:2.390577817233282 225:2.409701229802001 226:2.4161292048101948 230:13.565640930263756 232:7.509929507459111 237:2.4920491306044354 242:2.519354475648155 243:20.576938463702582 244:2.5331889490537423 248:212.31757012084574 251:13.858159972004945 260:53.03778596525559 292:8.111626310198124 294:14.545908646480651 295:2.7728338343401218 296:2.7768791763816254 299:2.79725932491358 306:2.822059281097835 308:2.826229741660101 336:8.525922548675021 337:8.545054375769096 338:8.545054375769096 341:8.564287209931646 350:8.742102129693807 352:3.073673458622078 359:3.1079936602077263 362:15.702690144980687 364:3.137981316685075 365:3.143031755202986 384:118.31202891609506 387:15.999146009326124 393:3.2527418839090236 395:3.2635709113337117 396:3.269011401657468 399:3.2744693460720624 401:9.182520637596195 410:32.21650360368354 416:9.286665208006665 421:3.347059394992321 425:3.3585057412272614 453:3.4773648148698686 460:351.84633334062676 462:3.5272954519340947 465:3.540005642127283 476:25.1137950478495 479:3.578702443783271 480:3.585236213012755 484:408.44591563528866 489:3.6316694255012427 495:3.6519525399764468 511:3.700211210380901 539:17.699788310493137 544:10.214737727663966 551:17.79152145100838 556:17.861291552624746 566:3.8382693255228983 568:558.8303376179412 587:10.495755031706105 589:64.35119863954134 598:18.223375768915272 605:10.57767277385817 617:3.9715992112964664 624:65.03942400076426 642:4.037954094204738 646:10.781817681589887 652:10.81693563152278 654:4.0720730338155775 656:4.0720730338155775 677:4.124493309890796 678:10.94246826008617 691:4.142310261653347 706:4.178479056405377 716:27.712947909290886 717:11.11020006735295 718:4.206087242985697 724:4.215384083722233 745:19.25689428851604 766:11.30565043041239 785:4.340773802524436 796:11.427905916879485 800:4.370975567190647 803:4.381154610233586 806:11.49052997251568 807:136.21464170141454 817:11.532855444268764 820:4.422445845088079 869:20.08732200329258 887:4.5861144683824335 888:11.88939749854937 901:201.7911421508647 904:11.912819133827126 906:4.609076788043414 909:139.5052569428899 921:12.007957497149757 926:12.032113951212159 929:4.655874282370937 932:12.056422829036363 933:20.51444169072566 944:93.48305682000773 953:12.180321328998792 961:12.180321328998792 963:4.740723868423029 967:4.740723868423029 969:39.80974456503298 972:4.753167860713428 976:4.7656956417712415 994:4.80379277660131 # america
1:26.656311681345468 2:19.144368439226557 3:112.37165919782501 4:0.01037977029536247 5:12.71071535752343 6:9.291494696908556 7:111.11221128922945 8:32.628930613862636 9:0.07123842161075782 10:39.90516934837976 11:46.097474462577324 12:1.5972650292703017 13:15.683463479218526 14:8.52729658960534 15:12.8003608953789 16:22.315810472457596 17:5.2196729735822425 18:8.948589168436923 20:0.34156289073436186 21:0.35928553512145606 23:0.39037283871859146 24:14.347898640460704 25:6.005546603808396 27:6.298984633133759 28:0.5031804405464422 30:10.621669223628736 32:0.5437874790852018 33:38.22746790446906 36:15.947243404610184 37:26.974577387795826 38:66.33035106304202 39:3.2969711166138516 40:7.003647119615882 41:3.3343877785288294 42:11.556070179376853 43:39.93698606626957 44:27.918477350834497 50:0.7882346610813495 51:0.7974557756705984 52:0.8119078315678403 54:12.384597681972016 55:0.8415652459514272 56:12.692175056425599 57:7.98513380247227 58:0.8917704195912125 61:8.186829210693004 62:24.183596013154187 66:8.360957167460496 67:37.442441785729535 71:1.048796119168307 72:8.790367384806121 73:1.1021959587867116 74:1.1426261487785816 80:1.216659635881052 82:1.2336740710129661 85:9.488382177712344 87:78.43923170099292 88:9.508665972340658 89:4.93226161920785 90:1.3300294353858986 91:9.68444193307117 94:34.412418983433625 95:1.3904741016019648 98:89.16126653860408 103:10.245458539812567 106:1.5030222958595667 107:22.1308150516268 108:10.370205134011309 109:10.41852924312154 111:5.506438037996696 118:1.6811872246168702 126:1.7518775159044655 128:37.62785077855229 131:1.782482495757977 133:1.7866165682629818 138:30.68022513263653 144:6.186199142731221 145:31.25907688014357 148:11.612935955280983 152:24.406648681099213 153:11.728373130995404 154:1.9237326388465767 155:6.350873929842544 160:2.00622202696346 161:6.497199090047645 164:6.534789296779883 165:6.572799660127513 167:91.04446175167364 168:12.250863150423426 173:12.319882811702655 175:2.1198494706001263 180:2.1410216056972766 183:2.170644344912762 186:2.1981035062550247 189:2.203657336063069 193:12.76292793206639 195:66.49079588750841 197:2.25748468246751 198:7.052604922940712 207:42.30611040065487 208:2.349697401013154 213:7.26616636706468 218:7.326747106591238 222:2.4123189736658355 226:2.425157458024916 231:20.40662127911298 234:2.4910075524537816 236:97.37292589673284 237:13.661648501261773 240:7.580069041875872 241:7.594689513119657 243:13.773702831435147 246:2.545779832186358 247:7.661237954062664 248:7.661237954062664 252:7.713873966992206 253:7.713873966992206 255:20.881285652007822 262:2.653941394694226 264:119.80474526940203 266:21.25378920455044 267:7.940616600503173 268:2.6955289237340483 270:28.907881863294193 271:7.989378733505793 278:2.722569479178331 279:14.383225883911662 283:2.742167518657854 284:2.742167518657854 288:2.762007608091022 290:2.7660051452517846 301:8.208677512436806 304:2.8147640254554647 321:2.9037823350058556 322:15.010665675454888 336:2.9704675949733335 339:2.9841347585881848 342:8.652166037806095 345:22.774007735044087 348:3.054214745139132 350:48.048610464587796 352:3.083094894491844 354:8.802607893095844 357:8.843791759284661 361:8.906447350180416 362:23.254981139223084 371:9.035056163324668 377:3.2195888563734147 380:15.978914287093934 382:3.2195888563734147 383:9.078943619501468 386:3.235459763033117 388:16.029417537351424 392:3.262245733118106 394:9.168316400493609 396:23.837668406264903 401:3.2839826141445196 402:49.6900950253627 406:16.253596439933577 411:24.05011373813246 414:3.328305990499385 418:3.339568848976268 420:3.350906294947402 425:3.3680543302387904 432:3.3911881585981205 439:3.4384102947385933 441:3.4444050343504395 453:3.486960500066099 461:9.728765235053142 464:3.5432558171691 467:25.017827413834347 473:3.5753364854767984 474:9.821957557308716 479:3.5883358064241877 492:3.654822316189614 495:3.661611806271376 500:3.675270029426529 508:10.058432311541978 512:10.087258549291887 525:3.745197558055392 526:3.745197558055392 527:17.63995900710382 543:3.781228400251702 550:3.803204259956947 551:10.280213423752047 559:3.8404467153576394 565:3.8479898203499143 590:35.470012831443576 596:10.548418810040646 599:10.564804116192596 600:3.941089502474969 615:35.723158473007565 623:10.681529699027365 633:4.030908818604487 637:4.047733464025296 641:18.587189494527248 642:4.047733464025296 648:4.064716843352597 649:10.819482894499208 657:36.29518077820877 663:4.090495831730466 664:4.090495831730466 674:4.125450806440498 675:10.94444266884029 682:4.14318512268675 687:4.152117892274612 689:10.999279284563904 694:4.161094952712576 698:11.036280668869836 704:4.188296106941937 709:11.092465242443328 721:4.215911359337011 727:4.234557574269186 735:4.243952889160234 737:4.243952889160234 747:4.272433422608861 750:4.28202677228574 751:11.266161258556647 754:47.04760498494514 755:37.396981855564896 756:4.291670880717809 768:4.3111134440084955 776:19.468931604142647 782:4.340671124101746 790:4.3606451937897575 799:4.380839720233503 802:28.523472086206525 813:4.411555195366728 819:4.432321773837408 822:11.574433440429345 825:4.432321773837408 837:79.84645802269232 848:11.705038767559385 851:11.705038767559385 880:20.22189861697539 898:49.09966223162451 905:11.933095485559845 906:4.618992754711112 924:12.028243269663141 928:4.665799670030047 938:4.689653939410785 941:4.689653939410785 958:4.73830210903949 959:4.73830210903949 964:4.750665742405729 965:12.225890536501906 971:4.7631120903008375 972:4.7631120903008375 978:4.788257246193781 988:12.32864527079319 989:4.800958266793473 991:4.800958266793473 # trauma
1:0.7890794868622185 2:11.355731137112313 3:16.18370081852266 4:0.9962258073917225 6:0.01771706298105134 9:74.80176880613922 11:4.117112167322107 12:1.5972650292703017 13:30.296592050494933 15:8.66528622004235 17:0.27995391431151906 18:5.247557509640387 19:9.184235356557593 20:0.34156289073436186 21:0.35928553512145606 22:0.36057759118638577 23:19.019867327514614 24:14.347898640460704 26:14.98289625819518 29:0.5116622833411878 30:0.5254797793741207 31:2.955208342095078 32:15.46561458570485 33:0.563246588134088 37:11.214429411433054 38:33.12063965718795 40:0.6520798825493768 41:21.7644389649896 42:0.6784795329547362 44:22.152803466761494 45:114.76413519720595 47:0.7539400354194168 48:12.048929537225838 50:0.7882346610813495 53:3.73223133919353 54:0.8231272613594 56:42.595978985262306 59:3.931770823573897 60:8.07541558167906 62:36.73360317048794 63:18.432232238123422 64:8.214114067092911 67:1.006543172995958 69:1.035602524413593 73:13.88185878226846 74:4.522253604496327 75:1.162203441410931 78:9.231869042955758 81:9.255972123965865 82:1.2336740710129661 83:47.291205082846325 89:4.93226161920785 90:9.652976455396212 91:130.83619747101514 92:1.353246024060855 95:5.101781821788446 96:1.410307937088341 97:1.411847433353803 98:15.52250095695374 100:1.4414812253588538 103:1.494745317378579 107:1.5231168134330075 109:1.5435424843504417 110:1.5469795637339252 115:1.6416503570493444 118:1.6811872246168702 119:5.774550954491881 121:1.6985066103725832 123:5.835306408097654 125:5.910625850704323 127:1.7518775159044655 136:1.7970077503693114 137:6.01997680475044 138:11.302404275789538 141:1.8480289603152846 142:1.850196991790612 144:11.559907117105977 145:38.61630379509957 146:1.8853607428543642 149:1.8898201790699702 150:6.245150297790373 154:17.86502174786018 156:6.355992181711992 158:6.423245469717953 162:2.020860772958827 163:18.32190391088041 165:12.157376912960137 166:2.0556148580569755 168:82.0964850350931 173:6.678158813742734 175:12.398596051664414 177:2.1330459095969396 179:2.1356996256973586 180:12.469535578870813 182:18.966379735618958 186:2.1981035062550247 189:2.203657336063069 198:2.26906938283026 200:2.28661656964699 205:7.16098873000645 208:7.226353216854478 212:2.365112900935689 215:2.3806864185260563 216:2.3806864185260563 219:13.328046390603742 223:2.418724774720663 230:13.595488656060901 235:875.6657114300506 236:2.4943748770722474 238:7.558250861113475 239:7.558250861113475 242:107.56614138668688 244:2.5422995994082673 245:2.5422995994082673 248:7.661237954062664 252:2.5774550634296913 255:2.5953326105253818 271:7.989378733505793 272:2.7070617968321367 283:8.06378704104127 285:2.7540421835593136 286:8.097358327651824 290:81.95425328055936 297:21.768915248148293 299:2.806534779542252 302:2.8106441784494827 304:2.8147640254554647 305:2.823035257333333 308:8.261237123463266 311:2.843899581079865 312:2.8523208506861186 313:14.816324817294333 330:145.51809801396584 333:8.51713259876218 341:2.9887157100931945 347:8.721603233673994 354:15.574654676167585 363:8.916994655772378 364:3.1474333627579196 367:3.1728503707215325 370:9.024165469048945 373:3.2038653098647836 380:3.2195888563734147 383:40.29593334648223 385:9.089997586145161 388:9.101084772762217 390:3.25148059277367 392:3.262245733118106 395:9.179641607030318 396:40.64330512235426 402:3.289460471337665 406:16.253596439933577 407:3.311549583038368 408:3.322702248396573 414:3.328305990499385 419:9.318319321116217 427:3.373808642577051 428:3.373808642577051 432:3.3911881585981205 436:3.4205500101129225 449:33.145927368968394 451:33.145927368968394 455:9.66359421349188 459:24.856737983293815 462:3.53690997595215 465:3.549624875643371 467:9.768420713725014 468:3.562433281543041 472:51.84386988683654 479:3.5883358064241877 484:3.621263529158038 486:3.6346100539543995 490:3.64132162731891 492:9.973257717433231 502:3.6821391489202777 506:25.60959911932033 508:3.6959583875254722 511:3.709886961184037 516:10.130916655193124 520:115.25378320663702 523:3.738078691282814 528:10.175087434255472 535:3.7667278692272865 540:3.77396328479172 543:3.781228400251702 545:3.7885234452759486 555:3.8180076252371893 562:3.8479898203499143 563:10.372715024653985 566:3.8479898203499143 583:3.901705877826926 586:3.9095134432790126 593:3.9331430392700475 609:18.329131026698892 615:18.354425568726306 622:3.997724640184117 626:65.1933883728407 629:4.022555146453442 641:4.047733464025296 657:4.081861823985204 664:36.34059749435655 680:18.88498455599345 681:4.14318512268675 693:11.017735052668051 697:11.036280668869836 699:11.036280668869836 700:11.036280668869836 710:4.197454589612998 721:4.215911359337011 725:11.149490079130288 727:4.234557574269186 728:4.234557574269186 743:4.262890324466062 754:4.28202677228574 761:4.301366263804232 788:4.3606451937897575 790:4.3606451937897575 813:4.411555195366728 816:11.553091757988875 847:48.39807242434168 855:4.5069108773803155 872:4.5509304540732645 881:4.573340482183704 887:4.596025725041449 888:4.596025725041449 889:4.596025725041449 895:4.607473596513207 898:4.607473596513207 902:20.327676285442706 920:4.642248382871922 923:12.028243269663141 924:4.653986617673471 930:4.665799670030047 947:4.713818789549914 949:4.726020136114564 958:20.732759027701594 965:4.750665742405729 973:20.809518519254965 977:12.27692611213554 982:12.30269912102118 # repair
1:0.3492231569593733 2:5.320112085871004E-4 3:2.8853696927048658 4:1.007686774091043 5:0.011896233032906246 6:1.0804557621588928 10:1.5357992624532437 11:4.141064200536985 12:0.11434167465414712 13:11.490051739245919 17:2.2359441729570357 18:13.212912341837793 20:34.72452123548877 23:2.581500580521966 24:0.4162709835035772 25:0.4377958324899623 27:6.325571838130062 28:6.366983046251348 34:6.738561698520843 36:45.3303515445554 40:0.6583738167223364 42:7.143944696131183 44:7.269469043208309 47:17.11980801328088 55:17.7488464124443 58:3.9304320192061803 59:3.9491939111226064 62:0.950045515028415 65:57.857704833054775 67:4.21284551779854 68:44.473959060287186 72:1.1049920471644952 75:4.586727992529553 76:1.1948159712286524 81:1.2295553447091234 84:1.2749164384968477 86:1.2927575862615321 87:26.98956474474176 88:1.2983042307460952 89:9.6348821882927 91:1.34656962834715 92:9.766121218603516 95:5.120169346702066 105:1.5111601695688832 108:1.538063675785988 114:59.34013347912008 119:1.6953151300198412 126:1.7603354293366025 127:1.7603354293366025 128:5.95651011534582 130:11.253358795899564 131:69.5670610568717 134:1.7992660374478495 136:6.038903206112409 139:1.811797936456752 142:6.156839973241049 145:6.2198557383652915 146:1.8939669275445457 147:6.234567898050553 153:6.314141076856962 156:63.294118360124266 161:6.516351438900627 165:2.0568646064930625 171:2.0948944829137397 175:2.1286839676192697 176:18.837197715365793 179:25.783980376507202 183:2.179523566186493 192:6.985162143904594 205:7.180407070806956 209:2.361795517130517 210:27.047126567892928 213:7.285622373113911 214:2.386605294074072 222:7.380349307926668 234:2.500136304616489 237:7.570560436552178 239:2.513659083932972 243:2.544521663409643 244:7.658496964268611 246:28.08966396259005 248:20.73457106359711 249:7.688300024324916 256:2.6081343566042903 259:7.825591047032141 264:21.244810348712505 266:2.689533764891228 267:2.6933346435113905 270:130.75570376555228 275:36.99240182691533 278:8.041955090997103 287:2.7713105794455304 291:2.7833401254890635 296:2.7954599567244105 299:8.219737034025792 308:37.81556119054764 309:2.844867029066051 313:37.953972733280175 322:15.040943725859114 333:2.9663239267472075 339:8.594234949918205 341:8.603868765678046 342:3.0305864456413376 347:30.87350634593019 349:3.073251444306688 353:3.0974344069995654 355:15.63632822435254 365:3.161993972488472 367:8.990123850782224 369:3.2029902304429783 387:9.121046976865344 389:23.740192384137092 393:9.176999773739077 408:24.067214667560837 411:50.05680436391524 412:16.3548610622627 429:32.6239945292149 437:3.4361084676234306 439:9.54415153460902 441:60.393971027213944 447:9.606921192237298 449:80.55406429916533 451:9.645096772973796 455:9.683667092128427 457:9.696612954037969 472:3.585018554442758 474:3.591508471451943 487:3.644313316581424 497:3.6849874215997755 508:10.078573481311528 521:34.53230265604098 524:10.180463811229254 527:3.7549384993814447 537:3.7764758753516414 548:3.8056060792520263 549:3.8056060792520263 565:10.39290564845497 570:18.016816600427937 572:35.19413813883471 574:10.424254936872932 619:3.9993398318144435 623:18.46168567563612 626:4.0240634825333546 631:55.25449872751502 658:45.84347997455937 665:4.10901826649014 684:4.161978938963091 685:4.161978938963091 693:4.1709583542834014 698:36.81096471646803 703:4.19816657412244 715:11.131670842024798 717:4.22578889139759 719:4.22578889139759 721:4.22578889139759 730:46.86950105591887 735:134.13511764139048 737:56.89614580055869 742:4.272779632010434 750:4.2919207902310035 752:4.2919207902310035 754:19.348140700354826 755:4.30156725396277 757:4.30156725396277 760:4.30156725396277 768:4.321014527294678 777:4.340671124101238 785:11.427265529067895 794:4.380629823635728 800:19.655359523105968 806:11.531100568624309 810:4.411181685795582 811:11.55220957567994 822:4.4422511189225204 826:4.4422511189225204 840:11.703318047854621 851:4.506011813743562 858:11.7476075481399 868:20.114613355184474 873:38.80584627615627 879:4.583300444464712 892:4.605990397513516 903:11.953479226761587 904:11.953479226761587 905:20.358531278058212 923:20.502620737992643 931:12.097111184363595 937:4.687669622715086 938:12.121579096395893 947:12.170985667545407 949:4.7360107158716 967:39.84854898414984 970:39.91345989751096 992:12.375190642524002 # canal
1:26.98913234612808 3:56.51795222027138 4:3.1057763422066 5:0.014189417782302451 6:0.021905710907228766 7:13.677028877989752 8:1.3168566410807463 9:1.4485152740123672 13:1.7357506001188827 14:8.63493481895709 15:0.2626819670420187 16:2.1797291831357577 17:2.2662565987979257 18:5.324541131203545 19:0.33039782705673576 20:2.4635823965071646 22:2.52245858475704 23:2.61309099433376 24:2.674638157187077 25:0.4488021961273622 28:6.420725240568318 29:10.64570935900909 30:6.523528497199883 31:100.92221016586784 32:3.05525838249536 34:102.76629588887327 35:0.6035445249043585 36:3.221880270218326 40:3.3492877284122637 45:7.460481583910213 48:0.783681521304785 49:12.191520432318809 50:3.7041838789535655 51:3.7277313491798076 54:0.8437162626458721 57:18.186630998545155 58:12.879485557925525 59:0.9204945180207008 60:4.017570042449172 64:0.9694430315606053 65:4.134448132457326 67:1.0284797279191504 70:1.061032856923113 71:13.72050469166208 72:19.59175598931823 74:9.046239876085723 77:14.448944284577967 78:4.748889063290094 81:1.2450948035161482 82:1.256965539909187 85:1.3085181884121304 88:1.3140836541257648 90:9.739755968394 94:5.146814173814396 99:5.267409971870686 101:15.733761094869898 104:22.139088632529546 105:5.415429998983748 106:1.5275983929968686 109:5.507652243303277 111:1.5926469425882 112:1.6192755116477884 113:5.675681278537756 114:5.683904253146126 115:5.729505854464659 118:1.7064692784791098 119:11.009755855320527 123:1.739498338409979 124:11.111058957259683 126:1.7774137344756322 130:1.7998662798075953 131:1.8081246194227127 135:1.820607567582383 139:1.8289939142846805 141:6.1903339053289885 146:1.9113417755325743 147:6.272940358397998 148:1.9135767504630652 149:38.92523094405221 150:6.3025880195881925 157:6.434164517484177 161:2.039891915524122 162:6.571063178829557 170:6.7080975562616505 172:6.724916752364659 183:2.1974444871801397 184:6.915571320193694 186:2.224974266270058 187:141.51800624482482 189:6.9694498629067585 190:2.2361311521339746 199:7.1236579672381115 202:26.80962443460539 205:2.3464968013674548 206:2.3495133292658497 211:2.3861870702466232 212:13.304628767396515 213:2.395495234562419 217:7.371938160090157 218:7.385505355059579 219:27.37799273420206 224:146.13267229011927 225:2.4461181346184606 226:13.50262725759498 229:2.5017932601004236 230:7.566800742502151 236:2.5219306759032185 237:2.528701454134936 243:2.563002857809152 249:7.72780708347284 260:2.652182585675947 266:2.7082033037919406 267:2.7120088911330837 268:2.7234802444691186 278:2.75057024205566 279:14.474220645646664 283:2.7702035972763013 284:8.12323744625033 285:2.78209945221318 291:2.802122675610968 294:153.58893156700233 295:8.20783067160587 306:2.8595403339842678 307:8.320849985192948 311:14.866747030693558 313:2.8847817268709335 320:2.9147311046884785 325:2.9540584423347656 327:2.9629269421628175 328:30.327958066606485 337:8.624632709280803 341:15.332746578322157 349:3.0923447914680917 354:8.862623383250318 356:3.1411124371622483 358:3.1411124371622483 359:67.11298132016647 360:3.156023333791423 361:3.1710675080958692 363:8.977087849497579 364:8.977087849497579 369:3.222206019324012 370:3.2274059478287374 372:3.232621880917487 379:3.2483666194388494 392:16.206427142802173 395:3.3019278744400693 403:3.318330068335982 412:3.3572250368296332 415:32.45341742616578 416:9.366902846829795 419:3.368502024193292 439:9.584572156006994 441:3.473465368214871 445:9.634721836252552 449:9.685555071538882 458:3.540893699562984 477:3.6175586241690505 480:9.909660228724695 485:25.44616573388161 487:62.20030811205245 492:3.6841157805793907 502:17.534118430202717 506:3.7252942401884535 517:3.7603595885766596 525:3.7745828642722903 528:3.781737600480551 535:10.265646082061211 538:10.265646082061211 551:10.341069577115999 555:3.847463580010576 558:3.862405567132904 561:10.433613567100016 568:3.885056332652333 569:3.885056332652333 578:3.900318352828395 589:10.593073313775507 598:3.9706584965589933 601:3.9786474817720903 609:3.994733028807183 625:4.03558890679474 628:4.043872696330806 636:4.068955250627626 640:10.845597005259897 648:4.094391813736282 649:4.094391813736282 652:120.38360889031969 658:10.915872048130108 673:4.155175233359415 677:11.023779740696005 692:4.1908476402882515 693:11.07890206877358 702:46.58584283894456 716:67.08306194493817 724:67.24060003472893 727:4.2643667843112185 730:4.27376916431158 747:4.30227089370721 752:4.311871308716517 753:4.311871308716517 763:4.331224930923641 769:11.387140898982656 803:19.749099623610604 812:38.18158519424931 821:4.462272291623133 849:4.526061248592609 869:4.569847826877428 878:4.603382851853148 882:4.603382851853148 886:29.501647148827317 900:4.637537162927202 901:4.637537162927202 916:4.672333146292093 918:20.528481084764838 921:12.089749427592764 926:12.113915302291828 943:4.731817147329817 947:4.743945946833975 958:4.768443397680008 961:4.768443397680008 995:4.856813637347222 # bird
1:26.98913234612808 2:23.704851651355845 3:8.807561639057301 5:12.872816496221729 6:0.021905710907228766 7:3.450782108121321 8:38.21897116964936 10:4.0797663798882216 11:1.624641742798329 13:0.14438775035533286 14:0.2456128223226138 15:8.773290824303789 18:5.324541131203545 19:13.611502664465812 21:2.518484631135056 22:0.37591331860494004 23:0.40618082007033596 25:2.7378709013210956 27:6.379238825619996 28:2.9415921943094387 29:6.45997998862178 30:3.004270667925105 32:158.14316686062776 33:0.581338829367887 35:118.55426084367919 37:0.6399297255662315 38:0.6577919542113566 39:120.74833280193701 41:16.56058468279343 42:16.658478054001495 43:11.68727713919322 44:3.497041800372372 49:12.191520432318809 50:3.7041838789535655 52:3.764525770601105 54:0.8437162626458721 58:12.879485557925525 59:12.920709798435025 61:8.271308179164775 62:4.092504132373225 64:8.298642424711732 66:1.0073556311191034 69:4.31918403312136 71:4.351146747038555 73:1.124739364695271 74:9.046239876085723 75:1.1850996958293967 76:9.213205669550716 80:9.32287409402267 81:33.15339996356489 82:4.792024623101589 85:14.929676372305817 86:20.802296191276128 87:4.918729943137653 88:14.95737188481766 89:4.987397941209843 90:1.3538149594161064 91:9.771263795537024 93:9.877718867962237 96:1.4344746176108483 99:42.22605218205033 101:15.733761094869898 103:1.5192861185655544 106:5.415429998983748 108:10.457888169741839 113:1.6428108737532658 114:16.57001615708383 115:29.748100625600326 119:1.7122381115079786 121:1.7238522044478852 122:1.7257978725196257 124:112.59438803958521 128:5.994604859656159 131:6.0447639026257685 136:23.92326065720401 138:6.077082675033908 142:54.171279758463186 145:24.402687947652762 148:17.818900137799275 150:1.9248059372143385 151:1.9315872512069434 152:1.9315872512069434 154:1.9498337065001807 166:25.427787646965033 174:12.4268866305998 175:12.488256016974466 176:2.1544401052638484 177:6.81603783876102 180:18.97847590012115 184:12.685768939938574 185:26.2418605771764 198:2.2961166917002567 200:2.31370625111183 201:2.319615424326309 211:13.284194734221128 215:2.407995029240054 233:7.588330645628536 238:20.603505325853245 239:43.86806858375963 241:13.819215040597403 242:2.5560821346986566 246:2.573441571764719 250:20.878349059851686 252:14.001946966418032 254:14.025216813723086 258:36.444899093833605 259:2.648517083079761 261:2.6818150215664667 264:2.69684059386632 266:2.7082033037919406 269:2.7234802444691186 270:2.731173696989808 271:14.423901832178064 272:2.735034306926343 274:2.7389042261381955 276:8.065182162497882 281:63.30856648620991 282:21.62975312679547 289:14.614976511756717 290:8.173754923733917 296:2.814256633425457 297:37.695422301118015 304:14.772670580062293 306:8.312029731919177 309:2.86372021277574 318:22.200100182703174 320:38.27557931616877 326:22.463710680940753 330:8.548626098482513 331:2.9718433813596152 344:3.059033891914109 346:15.497041845282217 357:846.2467935063868 360:3.156023333791423 362:3.1710675080958692 363:15.840664329837056 367:15.921750515849954 368:3.206701362276247 370:3.2274059478287374 387:16.121210493823998 388:40.552128471014186 389:3.274936580855884 390:3.2803007406584257 391:16.18928151267534 396:3.307377783648498 406:9.30863618180146 412:3.3572250368296332 415:24.17377355563745 420:16.48800970632912 423:9.426099121619853 425:41.40920465637419 428:9.450044374516452 430:9.474144907769839 431:16.597290000395763 432:3.4201849127071817 435:24.541514538612613 439:9.584572156006994 440:9.597046462967581 441:3.473465368214871 450:9.685555071538882 453:42.17469470809324 465:9.815750171719154 468:3.5916278407499296 474:3.6110398009595897 492:10.033965509761373 501:25.675314813749672 510:72.8896137340596 512:3.739236943338889 518:3.7603595885766596 520:25.911438861792377 522:10.206375278988723 523:3.7674569327066276 527:3.7745828642722903 534:10.265646082061211 551:3.8326460849897623 560:3.8699238648040084 567:26.406377144097213 579:106.47031506160043 590:18.296839404417437 597:3.9706584965589933 599:3.9706584965589933 601:3.9786474817720903 612:4.002830203371154 613:45.280169930951075 616:4.010964060176243 619:4.01913491545676 636:4.068955250627626 643:4.085873039887324 651:18.759578285683265 657:4.111550924657178 679:4.164027722311753 691:11.060439235264994 700:4.199876476446784 708:4.218069990616775 710:4.227235538357134 711:27.840068292366023 715:11.17258129428159 719:4.245706438619206 727:4.2643667843112185 736:11.249216303302866 748:37.45260209612789 752:4.311871308716517 757:28.23367473785243 758:4.3215224826767225 760:4.3215224826767225 763:37.6043249676089 767:19.50068793639522 780:4.370558052698333 797:4.40062273457478 798:113.05350261929424 816:4.451852559285263 821:4.462272291623133 829:11.657266481602782 834:4.483290599284047 849:4.526061248592609 855:4.536910853407989 860:11.811001748593428 865:4.547824660242458 868:4.558803402471683 870:4.569847826877428 875:4.592136772104771 877:29.36055314792556 882:20.31493499012511 885:4.614697731509502 910:4.6490633867226885 928:12.113915302291828 935:12.13823360114132 937:71.0732659837952 952:4.756154358884333 965:30.144161784050862 979:4.818426797830445 984:4.831134883776164 997:12.442671320996912 # x-ray
1:4.279995803186089 2:1.5776525070219775E-4 3:8.807561639057301 4:3.1057763422066 5:5.885511921065681 6:6.075036785776699 7:125.9018527398984 8:3.637351960149089 10:24.419023686697937 11:35.1887348903157 12:1.638146707926932 13:11.581603236701268 15:8.773290824303789 16:0.26741813861820135 17:2.2662565987979257 18:2.2828135245972674 19:0.33039782705673576 20:23.77868968427058 22:0.37591331860494004 24:0.42707056483848677 27:6.379238825619996 28:20.380468541912997 29:0.5291410729941317 31:0.5431277909343455 32:6.606994647021726 35:0.6035445249043585 36:21.3724312488428 37:0.6399297255662315 38:3.3140785192766917 41:0.6846978376250671 43:7.2113924703711945 46:0.7619304700618518 47:0.7739435451527348 48:3.6409788923102298 49:3.653502782946644 53:3.784206440405276 55:3.8396226851719764 56:18.108658833842192 57:0.9110056055241891 58:0.912895584208789 59:0.9204945180207008 61:8.271308179164775 62:18.553153701807453 64:37.034493920244266 65:4.134448132457326 67:13.49754659338546 69:1.0577295955580563 70:1.061032856923113 71:1.0710078665265752 72:1.1200563246737587 74:1.1654094891499573 76:1.2102283957205118 78:9.318055693466505 80:1.23985935637041 81:1.2450948035161482 82:4.792024623101589 85:4.912269050901187 86:4.912269050901187 87:20.81982209718657 88:1.3140836541257648 89:4.987397941209843 91:1.3625090359153367 92:15.269407707158557 93:15.342283471789358 95:1.4145490197679464 98:1.4531657284048727 99:1.4626208983342988 103:15.961783858822987 109:5.507652243303277 111:1.5926469425882 114:1.6464702418603157 121:11.05004391340486 124:1.741467172703082 128:30.600355225281906 131:1.8081246194227127 133:17.349334025062905 134:1.81643377384853 137:1.8226992969608846 138:6.077082675033908 145:6.258214077171087 149:1.9158153331503114 150:6.3025880195881925 154:6.357629993433381 155:1.9729815423089299 161:18.398261197390845 164:6.592622439952496 169:6.696930439009016 172:48.51858917670711 175:18.882538012548245 180:2.167744069006382 183:66.09977099418748 185:2.224974266270058 191:66.6761471257126 192:7.024179544005985 193:2.255859604558532 196:7.036459814072638 198:2.2961166917002567 202:2.3255478525671793 209:13.263836282746174 211:13.284194734221128 213:2.395495234562419 218:2.423764724010075 231:7.581139462405482 236:2.5219306759032185 238:2.5320979018948337 240:20.648623156958557 243:13.864337380760192 253:7.773013597816567 255:7.811128655661789 257:2.62670030503493 264:2.69684059386632 265:2.70440675058296 269:14.386457674797114 279:2.75057024205566 285:8.148407689608323 288:2.790079002848149 290:2.7940836034510617 300:2.838800333162858 309:8.320849985192948 312:2.8805476396766374 318:2.8975501623445052 322:2.945237415670524 324:8.50191462042569 332:2.9718433813596152 333:2.9853089631836682 339:30.597345540696043 341:3.0171614698286784 342:56.88252943703758 347:8.781562213184941 349:3.0923447914680917 351:3.1116819300511787 358:8.903835505149214 367:3.2015645570269524 373:3.232621880917487 380:3.2483666194388494 385:3.258944821719591 386:9.161298055495783 392:23.891711738658422 395:3.3019278744400693 396:16.258175766057736 405:3.334891229395606 406:9.30863618180146 411:3.3572250368296332 412:3.3572250368296332 420:9.402307232160345 426:32.69713165378327 428:3.402784203710957 432:9.486254013584707 437:3.4555220551549173 439:3.4674635638159153 441:9.597046462967581 449:3.5160702848350733 450:3.5160702848350733 451:9.685555071538882 454:3.5346545494658246 455:3.5346545494658246 465:3.5788053057259614 468:9.84234213696705 469:3.5980745757413035 472:9.869124356541834 489:3.67060096197356 490:3.67060096197356 493:10.033965509761373 497:25.646298158168662 508:10.119182492284303 510:3.739236943338889 511:3.739236943338889 522:43.78291879983416 527:3.7745828642722903 528:3.781737600480551 532:3.7889213617918975 533:3.7889213617918975 548:3.8252834133424343 555:10.371666265998575 560:3.8699238648040084 569:3.885056332652333 572:35.298517891719975 582:3.9234589260430592 604:3.9786474817720903 605:10.658786430825748 609:3.994733028807183 610:4.002830203371154 614:4.002830203371154 615:4.002830203371154 616:10.708829733276485 623:65.30574685358053 628:4.043872696330806 631:27.107773794844668 632:4.060555528508451 643:4.085873039887324 657:45.9694348762585 664:4.120191997559608 674:4.155175233359415 678:4.164027722311753 679:11.023779740696005 694:4.1908476402882515 710:4.227235538357134 717:4.245706438619206 734:19.291689723087053 735:28.03439532399461 737:4.27376916431158 740:28.113498899818357 741:4.292720730053013 742:4.292720730053013 743:19.35064195371845 760:11.347223624910537 763:4.331224930923641 775:4.3606451937896775 777:4.3606451937896775 797:47.79626201152351 806:38.12768377736556 809:4.431188727403209 810:28.690813690022576 816:4.451852559285263 822:4.462272291623133 827:11.657266481602782 828:4.472751420650192 834:4.483290599284047 835:4.483290599284047 837:4.493890491259767 840:11.744360387805962 863:4.547824660242458 864:4.547824660242458 870:11.8560799883039 889:4.626082225865555 892:20.385254534285547 900:4.637537162927202 904:4.637537162927202 905:4.637537162927202 909:4.6490633867226885 914:4.660661756527026 930:4.695898564706316 941:39.6350438726178 949:4.756154358884333 951:4.756154358884333 955:4.768443397680008 956:82.75315191189098 977:12.338502926670788 988:50.50540977348187 992:4.843930109838905 # sinus
1:49.31004355830199 2:5.3004834027504147E-5 3:51.004396547296714 4:0.014882868677769775 5:5.918656491986676 6:9.466513644066962 8:27.930091986905364 9:0.08174625830863695 10:4.104038428795636 11:15.460724545048214 12:24.922051512888615 13:25.46397272490977 15:27.755127087252973 16:0.27198176383897676 17:107.14140403952722 18:9.094007835142513 19:9.33042450347646 20:18.703420991496778 22:9.659733734815683 23:30.041545252040347 24:36.19428775652094 25:0.45438775043304264 27:15.253105969893927 28:2.95807470972611 29:2.982027220796284 30:3.0208448447651937 32:20.844318018340427 35:3.1859653992805805 36:0.6294527186538103 37:6.979170919539225 39:0.6768716798780694 40:3.366327327469172 41:137.9607776165636 42:16.707690949838984 43:3.444062872155717 44:16.929425250633926 45:0.7670792655967621 47:0.7807208349437903 50:0.8154104817515669 52:17.686119180287022 53:3.8017515444727463 55:7.9036061948664225 56:36.33087298304958 58:3.9833004597147705 61:0.9697066213734857 62:8.307598399577211 65:30.759558253022366 67:31.21034408665415 68:4.297747724493249 69:4.337251234727298 70:4.345216324159983 72:14.014517409916047 73:1.1323632885944475 75:20.065181383452114 76:9.242214659855337 78:1.246394694285487 81:9.371266570024334 82:62.31482685623011 85:157.70073136382604 86:1.3164808662579128 88:40.801128587225506 91:63.82464392458859 92:1.3852200897041973 93:5.124013122452607 95:1.422683448958719 100:28.336723143696243 106:16.042059385335744 108:5.495537135357942 115:1.6752715424616258 121:23.390642068925285 128:6.013817861691222 131:1.8167814517352856 135:6.091699427182715 137:6.096338039542587 138:6.096338039542587 141:11.596432158233311 142:1.8847971976481563 147:17.84927522444945 148:1.9223489062549155 150:11.77016044927737 164:25.336045000089516 168:6.710900659974564 176:6.824101979915259 180:12.589489388472213 185:6.977052607480278 186:6.977052607480278 191:2.2564577102114702 192:19.416101578836027 198:2.305241920247516 206:2.358680930809101 207:34.65639355443981 210:7.324654615597251 212:2.4015867589820594 214:2.4140704616863444 217:2.426656748446028 222:2.448934079601483 227:13.683702186923343 231:2.5244792162364718 233:137.55466222916587 236:7.615413236230494 242:13.87226901815947 243:2.572325834177786 251:20.935177607713833 253:2.6145315962193343 256:36.43539672724342 259:7.885144398841911 262:21.30239609818832 265:14.35523816454097 266:8.011890283455651 270:2.7406049722901105 272:14.454555867417902 273:2.7483402100160648 275:2.7483402100160648 278:29.221064233797698 289:8.193805928077952 291:2.8115963302030145 292:2.8115963302030145 299:2.8441763614115803 304:8.297041321608368 305:2.860714510458832 307:8.340941015483372 309:102.92757953889783 312:8.376447780437562 322:8.512779593894642 324:15.146917729367194 334:8.597100196302732 345:8.751989291255812 348:3.09238374169214 351:15.66596531896569 357:31.344633261907866 362:107.35275892283174 367:3.2112454129475143 368:49.13849786547647 370:40.37670815369035 378:3.258068667159908 379:40.512459080878656 383:16.118402557129382 386:174.1699446825622 388:3.273967830394727 389:9.203882868645094 394:3.3062185573444527 396:9.2715814245855 398:3.317105733412171 399:3.322575451641406 405:9.328957964100544 411:9.375507251605494 424:9.458400143764766 432:3.429959957991251 437:3.465311229197486 444:9.629943315628704 450:42.237986675689285 455:9.744541365484643 456:3.5507158410983917 464:3.5822630982832147 485:3.6670538166656304 490:3.680470201057891 503:3.7213442406331922 506:10.139652629677883 520:10.226859546111486 537:10.286139768934465 540:3.8132908328591575 560:18.062402356101497 567:10.469782349189453 572:10.485496577146789 594:18.352783844960104 600:18.37765317225724 602:3.988615629110524 606:18.427714572001076 616:4.020941627585818 618:18.50362740715961 633:4.070547226108538 639:10.86617547225091 649:4.104392931706465 661:27.43442598128106 667:4.147611950155791 669:4.156381058794713 691:11.081045962968151 692:4.200874663799042 698:4.209905855228939 707:11.155449247285187 717:4.255747592668178 721:46.88173422375819 731:4.283817383857475 738:4.293270892565212 748:4.312326178584868 750:4.321928948709386 751:4.321928948709386 774:11.448130454921689 778:11.448130454921689 800:4.420836101937979 802:2095.3726464427787 808:4.441274629194337 813:19.84420057851636 816:11.635122210482622 825:11.6564733133378 840:4.525379867120273 842:11.765047190448586 847:4.536168346854394 848:20.106597959208372 850:20.106597959208372 867:29.263981033074256 873:11.899519759597474 875:11.92239616689978 878:11.945409375096775 883:11.945409375096775 898:4.647667812898345 909:12.038862934722035 943:12.20806665568179 953:4.7785999552463565 974:4.8159683354155165 994:12.437117623015347 # infarction
1:15.841989933254787 2:5.096509924257126 3:34.975424002889845 4:21.308694258442802 5:5.918656491986676 6:0.023411367904525835 7:1.2277113265248145 8:1.3297207185954856 9:0.08174625830863695 10:4.104038428795636 11:0.12077106994601333 12:35.38566980632275 13:0.14791588369871847 14:5.0508400193001375 15:0.26721271133506336 16:27.83713771229412 17:9.054560833007825 18:9.094007835142513 20:0.3616970908294832 22:2.538261997361506 23:0.4115595974215514 25:62.2456349358215 26:2.9061943101061782 27:20.34958061868687 29:6.487136100627241 30:0.5491199131988681 32:3.0719054213479264 33:0.587479028415432 34:0.6097669936473127 35:0.6097669936473127 36:0.6294527186538103 37:0.6462814821865686 39:3.3644599007960867 40:3.366327327469172 41:3.402064635470724 43:0.7072774619733053 44:0.7343228269769558 45:0.7670792655967621 46:3.602652814474565 48:116.2645427465019 49:3.6709044516990645 50:7.686296913215668 51:7.724128243053055 52:3.7820497117049996 58:3.9833004597147705 59:43.233049620102065 60:13.032579978287467 62:0.971708223312294 68:1.0488239620885096 69:1.0652147413154047 70:1.0685250587781974 71:90.70595244081271 72:1.1276708397719732 73:38.8142509099142 75:53.77682018679695 76:9.242214659855337 78:26.613655156459604 81:14.65192862851429 84:9.538631724885978 86:14.969554687146413 88:1.322055742790146 89:1.3489113201178609 90:1.3618529239194956 92:5.089836302258875 94:5.1655236014318575 95:1.422683448958719 96:15.590483535586102 99:1.4708282675159177 102:21.890778484928774 104:5.426742192833419 105:10.391980379731363 106:16.042059385335744 108:58.520525974103386 110:66.73493332197066 111:10.621643727500057 112:1.6277017167678498 113:16.5930227550744 115:1.6752715424616258 116:5.769527911400901 118:121.2382489146188 119:16.921318637232236 122:5.880697172004107 124:1.7500463418733674 129:11.342462730658239 131:1.8167814517352856 134:6.0824415592629375 135:30.911962715951194 136:1.831372603625299 141:1.8826197519661214 144:11.678815863678468 145:1.91342114172761 146:17.84927522444945 148:11.731910602798465 149:31.584485377948347 151:39.12819712327938 152:11.79324213262661 155:1.9818148933125543 157:11.973579481205002 161:2.0487911701765973 162:18.47264353680254 166:6.6666456777180425 169:40.54245301701433 170:6.727644775365097 172:25.683826897800298 177:6.835629781677638 178:2.1714202039220756 179:2.1714202039220756 184:19.19036937017545 185:2.234040644998652 186:2.234040644998652 189:33.76468414619083 190:7.0011954356715735 194:2.267794044109117 197:34.132767535655404 198:7.130773843916714 199:2.3110869767173914 203:2.3406571722539313 206:7.245808831852841 208:7.304776376589122 210:7.324654615597251 212:2.4015867589820594 215:7.3714793820886815 218:13.43839624857484 221:7.432613227677628 223:2.4553587136571737 224:2.4553587136571737 226:7.467040430973802 227:69.64855453035146 231:2.5244792162364718 232:7.608205075573848 244:13.917584959527478 249:2.5932872719644426 253:20.96641160428937 260:2.661564419416083 272:8.06878125840723 273:2.7483402100160648 275:2.7483402100160648 276:29.178338006221352 279:21.602734450764455 282:14.555669002927452 286:2.7955485375482345 288:2.7995455943514798 290:8.193805928077952 291:14.67164692200533 292:2.8115963302030145 295:2.8196802376885133 297:2.835969883942556 312:2.8900660291279894 315:8.394332383965972 316:2.8985499067257643 318:8.412305568129893 336:8.625646066314532 344:39.28241097182348 347:3.09238374169214 353:3.1261921269949515 355:3.140892709565826 357:3.150765037193822 358:3.150765037193822 361:15.855472225621527 363:3.1857813117253073 366:3.1959209546616516 367:3.2112454129475143 369:9.093735978608562 373:3.2423168647415994 380:3.258068667159908 382:9.148398879089584 395:3.311653469474977 414:3.366974179837254 416:3.3726057614052705 417:3.3726057614052705 432:9.506611117679768 436:9.567766787419995 444:80.47768708108349 451:9.705949852879424 457:3.5507158410983917 458:3.5507158410983917 462:25.10251759547414 463:25.10251759547414 470:3.6079179111402433 479:3.627409023986946 480:42.93043125865368 481:17.33184371867491 482:3.6471194371549385 485:3.6670538166656304 487:10.012520113220376 490:17.436753041837516 491:3.6939897294609816 498:34.35607989892024 499:3.714465701324629 504:3.7213442406331922 507:53.041983255920975 516:3.770259441539312 517:25.92334305287317 522:3.7773591404142826 525:3.784487427103016 530:3.7988306345036933 533:34.80277776553751 539:44.07529411892087 566:26.416356194420278 573:3.9026132603155457 583:3.9411935640830085 584:3.9411935640830085 586:3.9490105495060868 587:3.956861827255666 589:10.613616455437525 615:10.712632432346997 618:10.729389360014208 620:4.0373253668268205 628:4.053859683857435 642:10.86617547225091 646:4.0958718026180865 654:4.12155675273497 655:4.12155675273497 662:10.954235814710172 669:18.92618748001579 671:4.156381058794713 673:36.733465089018836 674:4.165192836566101 675:4.165192836566101 684:19.036814730896154 687:27.692396373246904 706:11.155449247285187 708:4.228104079384031 711:11.174279023176096 715:11.193202152678811 722:56.979375001977935 727:4.274412648562917 728:11.250540816932704 732:19.322958349758647 734:19.322958349758647 744:4.302773660005356 745:11.32835600035392 773:11.427905916879167 779:28.48014995562315 782:4.380629823635696 801:4.420836101937979 831:19.973925524300526 841:4.525379867120273 849:4.536168346854394 853:38.6765466521319 854:58.98163138090144 869:4.579964345677903 871:4.579964345677903 884:20.346278981824852 886:4.636210520634085 898:12.015286090575625 908:4.659196392276316 914:4.670797116912401 921:4.69421851771461 927:12.134639788014294 931:12.158960442080277 943:12.20806665568179 944:12.232856122419992 953:12.282917822890257 968:4.803428778368753 975:4.8159683354155165 # effort
1:31.356898434421208 2:11.620923203721397 3:25.32504338561184 4:9.241509964796599 5:21.418049564561958 6:6.142105693852304 8:6.717271849306996 10:4.128479342473504 11:30.040666432568248 12:25.00105726737221 13:36.17723460253543 14:8.70780967548172 15:33.34588030712031 17:9.09144261027139 18:2.3136349423729747 19:2.4136781721706653 20:2.4950897552322195 21:0.3850844285408711 22:2.5541773875532394 23:2.645124634399025 24:19.537048931226284 25:0.4600289948629165 26:0.5137693859310342 27:10.609166590095958 28:0.5324100812440401 30:3.037530999726919 32:6.661734278522438 35:0.6160451528854657 37:0.6526889294520217 39:3.381609127823141 40:7.141210123576986 41:74.86972777973124 42:3.4536153273050636 43:82.70591463841228 46:0.7754702038263938 49:3.688418099731679 50:23.165288306876313 51:3.762811261553507 54:56.13855484998744 55:23.628241150518758 58:8.13362353298604 59:4.019982818151766 60:0.9484060920292688 61:4.123428058186578 64:0.9840738820534807 65:0.9962639727169824 67:4.28464102749042 69:1.0727555786821044 70:1.0760729524358745 71:1.0860903000600066 73:1.1400429048314247 75:4.659803104442119 80:14.665532385281711 84:1.3065357521794982 86:1.3244992368398452 87:4.955940804029293 88:4.962424671043559 89:5.0247076156321855 90:15.234475584948376 91:5.074775388013798 93:5.142806296938366 94:21.53867511260567 96:5.240596791886856 98:1.4696079245954423 99:21.86375721250757 100:1.482268923958536 103:10.392182456917956 105:1.544257064670991 106:10.421671142775107 107:1.5644927662923709 108:1.5713111680176775 113:5.71387096883568 115:1.683814625185966 118:1.7235985893537262 120:1.73713171234794 121:1.7410238754657856 128:6.033142845131724 131:6.083353664421892 133:6.092564969257614 134:1.8338219598321843 138:1.8401016038568414 144:1.9155742037113368 145:1.9222395767974083 146:1.9289370734005704 148:1.9311767557313526 152:1.9492249147207958 153:6.391479871778523 162:18.513691867031326 164:178.4951899518405 165:6.669822746632654 168:6.730552799773566 179:2.180488136299031 180:6.872705102706385 183:2.215585859717928 185:26.345614590624518 191:41.76177795178902 193:7.063640187630635 196:19.482848714844266 198:2.3144228428973395 199:7.163193939300305 201:2.3379592400418563 207:19.930435669362122 208:2.395368659193052 215:7.3913857520802155 218:7.42522965404215 225:2.464654986929542 231:7.620995595678474 234:20.62640749505907 237:28.048963802151434 239:2.550757172621975 241:2.567874680857879 242:36.02741503424283 244:2.5886653403248987 245:20.85298628816469 246:2.592157344576744 247:2.599164677566691 250:2.613273509770067 258:2.656371661972555 259:7.905217919451663 270:29.16698753016643 271:2.7539572605664473 273:2.7578318883609425 276:2.7617158657376724 279:8.121836234607207 287:2.8090678799801125 289:14.676524086857889 290:2.8130771892429594 292:2.82112567911793 295:2.8292142954732853 296:2.833273763922811 301:14.820958178603606 305:46.495300602844544 308:2.8827938502245396 309:2.8827938502245396 313:2.9038789091187804 318:15.010321872363404 324:2.968809841171941 325:2.973230968871862 330:168.18782127787085 334:8.617369135513943 339:15.379832492322565 341:3.0363999239699666 350:3.1213086605992233 351:8.882742564392661 357:3.1604733313823945 360:3.1753983558903665 362:9.007143035936817 367:3.220981963055823 369:9.114120295001959 371:3.2520675433384487 376:9.157795098091484 379:3.2678264098480168 383:3.273111986919783 389:40.747931077978656 396:1062.208637121755 397:9.292003416481617 398:3.3268893777995787 403:3.3378510816093545 406:3.3544263711119906 413:16.47840859490646 414:3.3767790169251968 420:3.3994264167037813 429:41.610385012795405 431:3.433966200515665 449:3.535751423948698 450:42.301621896562814 461:3.5857950933348475 465:17.178926122058968 467:9.869975888457262 472:3.624292248944472 484:3.670301713247787 490:3.6903951349301107 495:3.71072063771678 498:3.724402409724748 505:17.618190194603965 506:10.16023474996118 514:10.203592762509489 518:17.750105889779537 519:10.232777966969811 520:484.96376531946834 522:3.787317043137204 526:3.7944476847646547 528:10.276984069988721 532:10.291835394642613 547:3.8378442202716183 563:3.897404794025255 564:18.117378379937186 574:35.40402364145721 579:3.920263242227492 583:3.9512032760993367 592:3.974764459940085 595:3.9826875378859157 600:10.666995124588471 604:18.433987203900774 606:4.006668924088491 610:4.022836323060608 614:10.733301687055777 641:10.886865922256687 663:36.60258771001389 667:4.157680538185663 680:4.193024001874798 698:4.219990928988378 704:11.176177378563684 731:37.40890488378037 738:4.3033771620324845 748:4.322437158469745 751:4.332042283713631 752:4.332042283713631 756:4.341698168103974 770:4.370975567190488 779:4.3907572894110825 782:19.655359523105588 785:11.509670988850091 788:19.717463182661696 793:4.42083610193822 804:4.44116616237191 819:4.4825139208132025 821:4.4825139208132025 822:19.94018496099709 829:4.492997760163882 832:20.00541248174672 840:4.535540305274011 845:4.535540305274011 846:4.546331139997894 857:4.557185455169982 862:4.568103972367285 871:4.590136559934104 872:11.920332676283378 873:20.308298359368372 875:4.612434925924895 883:4.62368571587535 906:4.669385092739579 928:4.71623911205186 930:12.155476256924695 953:4.788812208127781 967:4.801187617657179 971:4.8136457415405935 # stenosis
1:44.89506917911704 2:2.6274182245389133 3:12.58297667394291 5:1.0717664846047668 6:0.026590329670891245 7:9.954718208026124 8:3.7083676063900306 10:15.321493349680777 11:25.004797177523667 13:1.7784182759419345 14:5.102606451509468 15:33.43773045557584 17:2.312559231549275 18:18.14665537060587 19:18.520137167389038 20:2.511012595135639 21:47.707039184835885 22:19.039188781196636 24:10.089833932090714 25:6.16589514957544 26:20.374168037363194 28:26.041071495178166 30:0.5612718207373593 35:73.18142371761665 37:16.369278167721077 38:7.111994791119685 39:0.6899497301612005 40:3.4007436562908087 41:11.709378190496253 43:3.4786719792003904 44:7.408772777707474 46:84.2956868965235 47:17.36705136217819 48:3.6934787075498514 51:0.8387065458939186 54:3.845999386153086 56:12.925725394937588 59:4.037960017455105 60:4.0712620862027835 64:18.737969102378976 67:25.072155966574908 71:25.415908208191617 72:1.1430675383214686 73:1.147778805350773 74:4.631646277758782 76:4.737766783177907 80:1.2635551143067225 85:1.3325738922892378 86:20.955045895035248 90:9.828039487111386 93:21.477990538753303 95:5.213757658195954 97:28.23911768310241 98:10.18626298934114 101:1.4969824676500108 103:10.422032132126441 105:5.47241777669081 107:1.5729344711204643 109:10.595512272429918 110:10.607692190937842 112:29.59034604313307 113:59.8241213158357 120:23.4708697862193 122:5.919319110382202 126:1.8034459985515627 127:6.0344998256637 129:30.88982013057237 130:11.40270679550023 133:6.112033724173006 134:31.007647059599307 137:1.8488868897954824 138:1.8488868897954824 142:11.664282823045992 143:6.267889200260146 146:6.331333078160021 148:39.12736234585681 150:1.9513253823687293 152:6.375966724989873 153:18.09816743279954 154:1.976430821648001 156:18.2258243257366 159:2.056975197096383 163:12.254058849649011 173:2.1500951233010794 177:2.186944515564636 180:2.1949625818174656 186:2.2523410766890684 187:2.2523410766890684 194:2.2861509713012524 196:7.0958340706843455 198:2.3236600515966543 199:2.329514524550317 200:2.341291983755545 201:7.221222852090423 203:19.837516743281878 204:2.3621256150779693 208:2.404669427777084 209:13.355579347438871 211:13.375951923309694 214:20.16437936294057 215:2.4357996922836986 216:2.4357996922836986 217:2.4452632069050626 218:2.4516046986577074 224:7.493211615569898 225:2.474007546766329 229:2.529802735716961 234:2.546601077827448 239:13.855398446396189 244:2.598105006399525 250:7.810454440355452 251:2.626279018600568 252:2.633401726851196 253:14.09417028885343 258:2.6658560593688123 259:2.676823196867905 260:7.933200895902615 262:21.385710270030636 264:2.7252385269131296 269:21.567885589207602 271:8.109149776848959 272:8.109149776848959 273:174.21540795515446 276:8.125580495586052 277:2.771266185268258 282:14.61752316711169 287:14.6946027606359 288:21.858315326305295 289:2.8226581163172666 292:21.91073923310711 301:46.47428891468813 303:8.337536979387247 307:2.892414803008719 308:2.892414803008719 311:14.959457712733743 315:15.013959558013363 327:2.9917839937040895 328:30.48550914052811 338:8.685476040545858 341:8.70474183873996 348:3.1118001060403304 349:3.121399628037801 355:39.8798812327698 357:15.822182066807953 361:3.20023536747236 363:3.2052871526910502 366:9.059392518808949 370:9.145490510327944 373:16.113860841115894 380:3.2776404394548804 382:68.40644789857939 384:9.200339301496415 392:9.27852037638456 395:9.301164444118925 407:9.381526048987931 413:9.416506797634058 415:3.386640141362758 418:9.440011700361291 421:69.74744836647058 422:24.420127553678086 429:3.4380436126990266 439:16.858780537137324 442:24.819485570124858 445:80.82481864394445 451:3.545676128102334 452:3.545676128102334 457:25.07998671231591 458:61.40028646743411 475:3.6472775006257123 480:3.6538277539605453 481:3.6670020430847448 495:10.109747039284475 498:3.7343954052514965 504:17.62793818026796 507:3.75512615196333 526:26.06760800577211 528:10.297698207336168 529:10.297698207336168 530:63.52830687488828 533:44.11097169163525 534:350.2422575231712 535:10.327464286149866 537:3.8260369298657273 559:3.89989707386136 560:3.89989707386136 565:10.49550948527546 573:3.922665421822088 596:18.415659958229973 598:4.000723550764602 599:10.687768136750883 607:4.016751408582864 624:4.065710481559774 638:27.33975055683351 644:10.925123990245245 651:10.96027491081474 658:4.14173608587499 660:4.150384223961451 674:4.18539572057248 683:66.80101206692319 722:4.285310904669519 725:19.327628827216234 726:11.292133808251656 729:11.292133808251656 748:19.47467896397684 750:11.389676365641483 759:28.36028320962762 774:11.489770548808913 786:4.410914939800286 800:4.441166162372131 803:4.451361691422755 808:4.461614110048667 824:19.971837887804806 830:4.513751309526935 841:20.136305013860657 865:11.873420496704485 882:20.409475390896674 893:4.668096791020526 899:104.62742727801559 906:20.550998293763314 908:4.679630080627759 916:4.702913971281752 920:12.128230581847367 938:12.225230956188618 947:20.844738603989644 952:4.7867846437731805 974:4.836463260275261 983:12.426864259844582 987:4.861807563217361 997:12.505273777010888 # newborn
1:64.88128944047801 2:5.193310398764465 3:12.638303707711854 7:0.045286763938853926 8:6.786808718414483 9:29.079550197649315 10:11.19681712988873 11:0.13079061922224958 12:1.6942125076545436 13:4.484876482838845 14:0.26358381062318076 15:0.281141455224814 16:22.798257633967186 17:0.3131405599159281 18:9.2054406778722 19:5.5982311181889495 20:18.88127991170802 21:0.39579387595130266 22:0.3971352701384454 24:42.58763678704393 27:10.685865166024591 28:15.474543188152737 29:0.553220452655599 33:134.94328691609863 37:0.6656732753162403 40:16.656680707013727 44:3.5666009747719816 45:12.187167767104931 47:7.629608082166976 52:17.836669200999328 53:3.8550635310744092 54:3.8638934375139105 56:0.9285563779043604 60:0.9630927578310762 62:97.00428367851801 63:8.409771028033955 64:4.176932148378885 65:1.0111764147424345 66:13.544486072451276 67:8.642746813566104 71:4.4242051342610935 72:19.794606801017157 73:1.155571592928892 75:32.8960311421549 81:14.772599842614149 82:1.2887951900144854 83:1.315822739993794 85:1.340705435007708 86:4.9871246716764865 89:21.2103815814325 90:34.42221565791318 91:5.112608365127983 92:1.4097834516341885 93:5.180733385985416 94:64.8478011544391 95:10.07748128841109 97:10.154696827005392 102:5.37237718621707 109:10.6256027002818 111:1.6265471105260103 118:1.740953052482502 125:353.1200861459306 126:6.054042960988791 128:1.8203952498236897 129:1.834792493510237 130:11.433086680288843 133:6.131616868251344 135:11.504491697401589 137:6.15478081954336 141:6.26825798895602 143:6.287550011242834 147:31.741856152266756 150:6.3807286342276655 158:2.041843547686825 163:40.316461495697105 168:6.770197821732444 173:6.815088196843494 179:2.1987934619560714 182:26.26333286882638 205:2.3834943345892405 206:34.764280585381734 212:7.397994114561176 217:35.223575273377236 227:2.5359117717445954 228:7.625518862036821 229:2.5392522053253574 236:2.559446122670905 244:7.778300854321137 248:14.044502151057348 249:14.05596665157959 250:7.83072021361539 255:44.876768515718936 257:2.664498263991894 258:2.675397345504744 259:21.281826683289705 262:8.016511537172086 263:2.7235068020506694 271:91.67682298461003 275:2.776984707638872 282:2.8044041374508164 283:2.808359419795557 284:8.204061649702169 291:8.271652125630311 292:2.8403538398561103 293:29.683747213456723 296:29.728064845866633 301:29.862256556301944 302:8.34923229942423 308:2.90209264488409 309:8.401890798545518 313:15.03153775713583 314:2.9232012484441854 323:22.592744838039977 324:2.9882028162682035 341:3.0558635358972945 343:3.0931064386767724 368:31.856750951313415 370:3.266513011795826 374:3.282237444744597 375:32.052541827634364 376:16.178644643831632 378:9.209927893630605 380:16.19539635760974 392:3.330300099257024 394:3.3357248259179118 403:3.3575972531456864 404:16.470342240851046 408:3.3909379297984095 412:9.437177550475251 418:89.73592963614028 419:9.460687162540147 440:51.378833780389954 445:61.06216825444169 466:52.17025804290804 467:3.62489585506022 468:3.6313283104168392 475:3.6572967717908305 478:9.978506012629605 480:9.992076178695209 513:10.230598943707468 538:3.836117429273889 541:3.850650929386593 542:3.850650929386593 545:3.857962459269704 552:18.063220746954794 563:35.43042141210796 570:3.925152430638231 577:26.639328842619346 594:4.00289526639808 603:10.725128546210442 606:36.006561339055935 620:4.067608748306421 621:10.825496519191521 636:36.43988101168015 637:4.117716484085934 640:10.928587568858603 645:18.832197922625426 649:4.134732834277359 653:4.143301427745565 665:4.16925328305974 675:56.46562302455475 683:11.12515959072555 685:11.143542842476148 693:11.162015096311205 712:158.14228855901183 723:67.58468195610206 729:4.30488679123782 751:4.352438418316587 752:4.352438418316587 769:4.381574547596 771:11.490529972515445 774:19.687985254245444 779:19.71879549856959 787:11.572105226094706 807:4.4718688838322285 818:11.697816920666996 828:38.55785890084711 835:4.524017858953518 837:4.534627171798645 838:4.534627171798645 842:4.556030646155071 847:4.566826191241235 861:38.950333713546314 897:128.43078852098634 900:4.678396313706713 902:12.078100915833941 909:4.689931958339679 924:4.724975280721752 931:4.748710099732816 940:4.760692062243451 954:4.809406178270286 975:4.8467957558223835 977:4.8467957558223835 # metabolism
1:92.44073902288598 3:30.398877518567115 5:102.8550669386716 7:269.37711254097354 10:11.243693658220968 11:1.694822205378567 12:35.79390963484216 14:12.99972536121199 15:193.98934470741125 18:72.35685298604938 19:0.35578712488916 20:110.64966491893226 23:55.09531451470024 25:49.46982787388401 27:0.5413987409961504 31:117.59828482396075 38:16.605823915056128 44:17.129528793981272 48:0.8182719325786602 51:17.783687088032345 53:0.8755983696841714 58:18.451667693820905 59:24.305159366245974 60:18.596921551350615 61:0.9993539765383163 65:18.9224022646997 72:19.846046228955366 76:20.431816343172162 78:20.613582536680298 80:1.2796357335091262 84:4.964303064646135 88:96.26406413996118 93:64.71328304668324 100:1.507412357955915 104:22.396790237466536 105:58.612705956551615 109:1.6106407239154565 110:5.611313857765697 111:1.6351643835058853 112:22.972678163588057 118:23.494963397209247 122:61.05366342425731 133:24.121501068179477 138:24.182844893167847 147:116.76886017378855 157:25.127599164978427 163:2.0948191945898342 167:25.790428537036146 169:25.81969615378082 179:26.147779023461265 192:388.4804814773007 199:26.93868390309974 206:115.17149570777605 214:69.01818737272119 225:27.747506617109085 238:70.4611064200494 249:28.513897861076515 269:2.771175992751845 278:72.91230692382916 289:2.8419912487529913 294:8.309264649083449 315:30.189736489224188 316:2.937205217478324 325:30.54378695040148 352:3.1604372079663885 353:31.42420812214691 366:31.800120079496903 415:79.5851972479999 427:16.71727941922047 442:33.37189873596296 444:3.5290439370992486 468:33.969254742001915 486:34.353187721587936 557:35.4045739883551 558:44.708328334856404 560:3.9201626729780883 570:44.852477548155214 596:4.013085076818073 630:18.758947249432783 658:36.717773185359555 694:37.13447222123148 698:4.250586292817695 714:4.287204455512623 720:4.296475132031945 773:37.97334410159249 789:38.18158519424869 882:39.29451920643217 941:4.7710655724847015 980:12.469155065858748 990:12.49512005778029 996:21.257792812092248 # candidiasis
1:0.9014196046256271 2:0.8066194669324502 3:16.706643768587647 5:13.149827013309649 6:3.3596285972721396 7:1.27887318078863 8:1.382308810168988 9:14.961391934242787 11:1.694822205378567 12:4.337445083547388 14:0.26821877670501026 15:13.17915240183765 18:0.3234064371750444 20:2.5432026649954427 21:2.5985982689363656 22:0.40258297956218203 24:6.115435131751992 25:0.4772928387753133 26:6.472511708423406 27:2.9996935399431806 28:0.5506186479613921 29:6.597467440753838 31:6.661297987074412 32:6.745128448301436 34:11.301041050700354 35:3.2543153217284724 36:11.420376269500853 38:3.4001850114612298 40:7.225781979388128 42:40.64079138129327 43:3.5137386546901266 45:12.226740928770331 47:48.40916595970516 48:3.7290485314396444 49:0.8232545579015985 53:0.8755983696841714 54:29.687039568764938 55:8.018282044494494 56:0.9359009894359355 57:0.94730085634002 58:4.055365225768176 61:0.9993539765383163 62:8.423290188742403 63:30.922835206369665 64:8.44288923127808 65:8.490251928004898 66:8.590428500232667 67:13.696521164817817 68:1.079186311931765 69:59.839070213625774 70:1.0990567588013704 71:13.919937920268032 72:32.366675864234566 74:1.2044918965362235 75:9.266274259045765 76:20.431816343172162 77:14.649777136156732 78:1.2783189651621922 82:1.296894832156494 83:4.948367063373705 85:1.3488944763447823 86:1.3488944763447823 87:9.7327275044602 88:1.3545069956945615 89:9.840749919355373 92:1.4180854245542875 94:10.09111904461971 97:1.4774209212922746 99:5.362488955773723 100:15.905799226079113 101:10.314245304421952 102:22.097232567681218 103:1.561297641285317 105:1.569668742135536 106:5.510979584736797 107:1.5899891548499854 119:11.160284139348116 123:1.7829453233029857 128:23.96387166824026 135:11.535069495506216 147:31.805500656111775 148:6.375766432564985 149:1.9602507891415204 152:6.415507529253712 155:2.0177112047734567 157:12.095548500927718 158:2.050936217991053 160:6.637481157043217 161:2.084951099450635 175:6.886334864950861 177:6.9151294133397805 180:6.932521995210699 185:2.2708690716026925 190:2.282073036698546 193:19.58242144859932 194:7.1298295363985345 198:2.342305746821636 199:19.78911807308336 200:7.248716971709136 204:13.267092216107864 212:7.418231904697306 219:7.492483045619961 220:7.513007391420957 222:7.5198754140940265 223:13.635459304873875 225:2.492883943731345 232:7.688834658872031 234:2.5655810595967097 238:2.5791697575878163 239:2.5791697575878163 242:7.76904479227277 249:7.828534751002888 251:14.133315640369611 252:7.873811894133833 254:2.6596637387280304 257:2.6740899878313193 259:2.695977395555931 264:37.1564974770057 266:14.491813940354103 268:2.771175992751845 270:8.141783838185129 272:2.7827653711605964 274:2.7866470621325097 275:72.78218028164004 276:8.166416013778191 277:8.166416013778191 282:8.216190775502504 283:2.818040609740724 286:8.258200329923056 287:2.837974875820004 291:8.292163013285823 301:2.886837473144893 302:2.886837473144893 305:8.396005126065708 306:14.981577543877084 317:38.481322177102655 324:8.603737089469918 328:3.0113054856853743 340:8.745883441173314 341:3.065681286991645 345:3.107659665851065 348:3.131444036614727 350:3.150717172309944 363:3.225020559716061 366:9.10069894605509 367:16.077963761400614 374:3.2921635096260866 378:3.2974397781552796 392:9.31992099220938 394:3.3456744381988344 395:3.35111876925838 401:9.36536719275061 408:24.360470305754326 411:9.457963927518088 412:9.457963927518088 415:9.457963927518088 419:3.417834204316325 420:9.505142205174423 430:3.463791496589857 434:9.638052989290648 436:3.4990791016434697 438:3.5110030674259365 440:16.94098722812181 443:3.5290439370992486 445:3.5411760306453997 448:157.02024318667824 457:3.5905673272586265 459:42.694126391578294 462:3.615797001665044 472:17.35478560650523 474:72.13523899888555 479:17.395794859342566 480:3.673928507281039 485:3.707074854186964 490:3.7205100779667757 492:10.137377420457083 493:3.7340484454238774 494:10.151458492602655 498:3.7545526764255284 500:3.7545526764255284 515:3.7962884418274054 516:3.8104217743246123 519:3.8104217743246123 524:3.8246685994204523 527:34.940062197217486 528:10.33947088918527 537:3.846255429598745 541:10.399258581198044 551:3.882826018487139 558:3.91263260041802 579:3.9506042608788183 585:3.989398960356726 586:10.664463338255105 588:10.680657392813483 592:4.005154933832673 602:4.029051140018215 605:4.037087658005198 610:4.05326918713392 620:10.846516032455495 621:4.0778173987685875 628:4.094370556296435 634:4.1110769389009265 643:4.136429775834676 644:46.127622508346526 648:4.144960325336656 651:4.153531273490994 653:27.532223803448375 658:4.162142986852223 660:4.170795835072806 665:11.055597358996772 666:110.07776155069239 670:4.197004974017696 674:4.20582617209109 681:4.223598169908392 686:37.08728893241761 687:4.232549779938247 715:28.090609606579307 728:4.3151590289774315 729:11.33418438482271 730:4.324573184908882 735:37.569646026631084 737:19.449739796006554 740:11.392425017957368 750:4.362722431476419 751:11.431750493389082 753:4.362722431476419 763:4.382099604942827 771:4.401683976718915 782:11.552209575680266 783:4.421479829778644 808:11.676576904293896 809:4.482181158925564 813:38.448244230420464 815:11.69770239779273 816:4.502868542588294 819:4.513300050743595 828:4.52379095560089 833:4.534341910267788 842:4.566361762632852 850:4.5771596629037 855:11.893248746283678 858:151.36239181720575 864:4.598946626583867 874:81.55794814507702 881:4.654563698230395 882:12.02936382439816 885:4.665890353897941 888:12.075825970436604 903:4.6887533375660135 916:4.723584648943334 925:4.747173619558769 927:4.747173619558769 935:4.75908125511732 938:4.7710655724847015 949:12.341882749965169 963:12.392289955588137 968:4.8446367749199775 994:12.521260491430967 # sense
1:6.959393349736605 2:84.68409894796129 3:51.7318607594919 4:70.70206666684474 5:6.087823968485001 6:6.279009041501813 7:0.04964848633460343 8:18.812615654955263 10:4.227968212975863 12:1.7229342438085855 13:7.940985323869127 14:13.048255896277903 15:5.280198734732766 16:0.29564721267453353 18:13.595928401005587 21:5.881509476079097 22:9.848863359207245 23:10.061251749345875 25:0.4831628636239943 27:6.544307943106041 30:6.68937320594185 31:0.5799278712921889 32:11.081347968315484 33:0.6190273739597038 35:0.6417266891361848 39:3.4513500050962675 43:7.380608058975918 47:3.72196361219063 48:0.8253619151931024 50:0.8506380724418189 51:12.592163878990691 54:7.972410167804479 55:8.047386985770643 59:18.555502095148153 60:24.480115920232755 63:8.468331425139816 64:1.0140158775811132 65:18.973840012767905 68:1.0869206573975443 69:1.1034878426508976 70:296.7421732847335 71:4.461423193639119 72:32.44069673248113 73:126.67513081171408 76:1.2578073084913453 78:4.861127353745398 80:1.2877629127635553 85:21.110411889148107 86:9.75260393839442 88:5.038233163872797 90:5.130723622076324 91:9.949468323227567 94:1.4596092566676084 95:1.4642029809683887 98:42.639055949748936 100:1.515908918820259 107:5.5763841714598295 108:5.591847012620559 111:1.6438397774495497 112:84.78556398290206 115:5.845626436650629 116:5.866637878567811 118:5.934790880336652 119:1.7643487171614494 121:1.7760475307364956 122:5.978113072882395 123:1.79180662666167 127:1.829990311772337 129:1.8525981853199747 131:1.8609130084041072 135:1.8734806821704584 140:31.287498722830307 141:6.3079089052160775 142:46.763165297950835 145:1.9580822458574256 146:6.3907554249879865 148:1.9670570829055676 150:11.922751730260316 153:6.470629869130139 154:12.008004254528341 157:12.126476740234606 160:6.6575274569521214 161:12.31334004048267 162:12.338196421554834 168:2.157001973990621 177:6.935293405302388 180:12.743245788379058 184:7.035066986683321 188:7.083030436756622 192:2.3112606416442634 195:26.74761823245879 196:67.48671285270864 199:2.3575840631300604 200:2.3693897708397125 201:13.249050521630247 206:2.405366341881977 208:13.438710040936416 209:7.411959872431759 213:2.451560116139597 221:2.4927467706210784 222:2.495960838761002 237:2.585345464658263 251:14.164745283889584 252:7.894317231535024 254:2.66930416743447 260:21.382570061707014 267:2.7693733199234303 276:2.8002609337854154 287:2.847725960125167 288:14.788724981502925 290:22.002666844889912 291:8.31279077825342 293:2.86386070051542 296:14.866920858056517 303:8.399141529352827 306:8.434265705051997 307:15.026652833296477 308:8.443100085172647 311:8.460833544334935 322:8.615162342731976 324:8.624447262139586 338:48.00040928555817 341:3.075557160273974 345:3.117556730865305 346:8.874520538676228 349:23.29323296123717 350:3.1606354287135567 351:3.1703601736401037 352:8.965216625844775 353:3.175243671892475 357:3.1998754483316216 358:3.1998754483316216 361:16.01247755124636 364:3.2349741362945283 365:16.044709943517447 369:16.175496733092285 384:40.8677865436646 385:3.3180327794114204 386:3.3233608041578977 390:9.318275393134988 396:41.21537024576411 398:3.366592896616581 399:24.237909741839232 401:9.386251609584747 403:3.3775734381732336 413:24.427207044192393 414:50.65452545591938 421:3.44497055554236 425:3.4564639970363364 433:16.87857920032149 444:24.947391501799075 450:9.809627682806466 451:3.5757940329468507 452:9.809627682806466 475:3.677508438868279 480:3.6840657570495896 488:3.7239310447840293 492:10.158405482352586 495:3.75101757373669 498:3.7647181854529745 504:10.215058100933199 516:10.316297557794107 517:26.13586531241561 536:3.856451552676499 544:3.8709944726328978 545:10.435427392199722 547:10.435427392199722 556:18.17371636278684 567:3.945543073434744 574:3.9531718888370055 580:10.637395553543191 581:18.38844521408236 583:26.85507638760858 584:10.66944628518332 590:35.946330327862086 596:18.511272727035646 607:4.047342656126283 612:4.063528895317761 614:18.63676020235958 616:4.0716768824845175 618:10.833891419649799 633:18.81713309271905 636:4.129766984800739 638:4.138220168444205 640:4.138220168444205 642:4.138220168444205 648:4.155245938878103 649:18.922777179118416 661:11.058890953523479 662:11.058890953523479 671:11.112757414991684 678:4.224994891145693 683:4.233904979334915 687:4.242858944455703 692:19.22361058021608 700:4.260900167526896 708:4.279121942635147 710:4.288301621341961 711:11.279075467258947 717:4.306800782642988 719:4.306800782642988 721:4.306800782642988 722:11.33616389174775 727:11.35538436346624 728:19.452603315338287 731:4.33490590049265 742:11.413632061957097 747:4.363450022004165 748:19.57056727723323 762:11.492700584269498 775:11.55309175798836 778:4.42190910714489 790:4.4518525592853795 791:11.614449538999867 793:11.63512221048261 795:4.461943171384433 801:11.655906864903898 803:38.394917194358555 811:4.502868542588529 814:4.502868542588529 819:4.523677514302026 848:11.892284881443453 853:4.587551257739423 863:39.05850424274255 865:11.93686888553429 873:4.642519357647084 895:4.6991684842491726 908:4.710708839504565 920:4.734006861478034 928:12.239966145865388 943:71.79584107849004 975:4.867633873332989 989:12.51644250689755 # emergency
1:2.4742020538860174 3:5.843881181725691 4:6.1080585745277265 5:13.26311337451062 7:14.072201386086876 8:0.07117259614692717 11:15.808305741730932 13:11.911061798865953 14:2.213817857202715 15:5.3069907592386345 17:5.481889639963178 19:0.36634537995474337 20:0.3935814618126696 21:48.17349619655611 22:2.6354764891696414 23:0.4450228158782693 24:2.7894817001174594 25:2.853438186517634 26:10.74163129045459 27:26.22270928413494 29:26.43039691474276 30:0.5862632156618929 31:32.45885873753036 32:3.1741816899366677 35:3.2891865815011396 37:0.6855826004022176 38:3.4354370914063592 40:11.786926284530256 43:0.7477916401299036 46:0.8103152077745364 48:3.765085873464432 49:3.7777085194712687 51:0.8673371150312913 53:36.148622367273674 55:3.965243990253341 56:4.0592633586590425 63:66.15532893502089 64:1.02164668838663 65:1.0339778923790612 69:4.4480485177486795 71:8.894673493831704 74:1.2205274181477717 75:1.2404810917269895 77:1.2685171519492129 80:4.883317344944878 83:1.340437814759073 86:1.365447552566661 88:15.241426158624673 89:1.3982026790659134 94:15.715874247889642 95:15.738209041984703 103:5.531043438667115 104:1.5835349016040345 110:1.6314685181688524 111:5.697901560142528 113:1.7031990839982356 115:1.727386510522319 116:60.666371992740594 122:5.997945669668974 126:70.2246513772245 127:1.8389550832190849 129:1.8615888448156288 130:6.163436750870244 138:6.214264328006409 140:6.228261438988037 146:6.410797483144181 149:24.833828297786198 150:6.440543996556702 154:6.495767201735553 156:6.551903686318692 158:2.069296554953824 166:2.1458698176677853 167:2.1637334673271673 170:6.847322199749991 173:2.1870258151572517 179:6.961368068310184 186:7.097337340370125 187:2.2896295638741773 189:12.984331256270178 190:2.30085236074213 192:7.1642939708792985 193:7.1642939708792985 194:2.3235524497018334 197:19.79555131356987 198:2.3611839391180274 209:7.43242327420267 211:7.445716183390229 217:7.512942426146313 218:2.4895240743315625 224:52.12321407551908 228:2.56460061701184 244:21.06381677590601 252:2.6718296159397656 256:2.693448433251451 257:28.857623053519266 258:14.32519662978542 261:2.74881035535579 266:21.670622808229734 273:21.80479539902224 278:2.817862227957754 293:8.34208212208109 305:8.437435314830381 314:30.274175017998704 320:2.98268234044935 324:8.64527558615191 326:8.663921288269599 327:3.0310594769884345 328:3.0310594769884345 335:3.0625952433665806 344:15.68625419236669 346:3.1369952732462325 347:23.294933974917868 349:3.1609388257767717 352:8.986127360861076 365:3.250062806573768 368:9.185308481196857 381:9.272497647152573 382:32.24231291540808 390:3.3495046364779837 397:3.376664095046064 404:3.404259957231761 409:3.4210324085680455 412:3.4266596980545168 415:606.3558737739558 416:9.511631869226626 420:100.6208989737353 432:51.20615623624694 441:9.742088673996905 442:3.5492688673715187 445:17.062257003554425 462:17.297491748705685 477:17.45984011804685 480:10.055098056017911 503:17.755455439955668 508:10.264867585487359 514:10.308260921993856 517:17.909148899801732 522:94.85530279823182 535:10.411496022009809 540:3.873965395370293 542:18.06704632861253 552:18.15924933289005 555:10.517631599410091 560:3.9406607731696313 577:164.7828339697261 596:65.36170687988866 598:10.772016532191847 599:27.063899609089393 614:27.19892490417311 627:4.114972277707143 632:10.95735114347746 637:4.148559827066823 643:11.009504268599633 647:4.165590307629887 656:11.06238139277243 658:11.06238139277243 671:4.217663217206195 673:4.226489125638315 678:88.49154205912903 695:4.262227475115797 696:11.244128950725585 702:88.97141947216733 719:11.338352960554609 724:11.357479667568665 727:19.484910511992048 729:37.62896620062571 734:4.345297370964704 737:37.67828672009772 739:11.415440319134795 750:4.383465458926196 751:28.492063893163287 754:11.47429215438884 776:4.4323217738370895 779:4.442251118922669 784:38.23780254774511 796:4.472365258691487 804:19.971837887804575 819:4.534113732802665 838:29.250835123450155 840:48.97130301780334 870:49.31501573071184 882:4.675438615481604 883:4.675438615481604 885:4.686769981762225 896:4.70964238591719 899:49.74107785481785 902:4.70964238591719 904:4.70964238591719 907:4.721185096393893 926:12.261380839331927 935:20.861415762602086 939:12.310204733802253 945:30.290470045763644 951:4.828424448243534 953:21.049143665184527 958:12.40974366296015 963:168.30192850641822 968:12.460491167838024 973:12.460491167838024 975:4.878140748545125 # milk
1:0.07916571955397765 2:11.894791874578665 3:3.086726539898599 5:1.1210673150737298 8:3.8054792689950014 9:4.046787619245391 11:1.7237038473658195 12:11.589700452641603 13:1.8369158690452936 14:5.208224548599003 19:2.493696906133063 22:9.887395778444718 24:10.243583693771345 26:10.74163129045459 27:3.0338455718041675 28:32.15447971992076 29:10.915508915119219 31:3.1226839397046926 32:6.801602808293817 35:6.988658469695485 36:7.074993968651252 37:3.387592640173758 40:7.283041466026152 42:3.54153031536199 47:3.740013141890663 49:0.8375214897850091 51:0.8673371150312913 52:17.98986394789223 54:3.9182743525769084 58:104.50100156310535 61:1.0145239202297547 62:13.43656410255755 65:24.938067186955447 66:4.325355833789657 67:59.632936597069765 69:1.1113162210527323 71:1.1247920698841885 72:1.1745485394864887 75:4.753703187541597 77:4.819331118998718 78:1.2946273709185623 86:1.365447552566661 87:9.793006696779953 88:5.057477501927957 90:9.948175074153674 91:9.979781717617389 92:49.323770933334764 93:1.4498491944258907 94:21.79845261497548 95:15.738209041984703 100:1.5244642318471493 101:5.423196998711106 102:5.430519343723649 105:1.58689944559204 106:5.550008917574884 107:5.595986150067615 111:1.6525739241437203 115:5.8653860797641055 131:6.1818302343223035 133:1.8740942236447515 138:6.214264328006409 141:6.327910952498225 144:303.7353949680341 155:32.36636760145382 156:2.0383580257842477 161:2.1033773415956567 164:18.767466801643817 168:6.83053571534172 172:12.60708645210111 174:2.192252419241421 176:2.21866698776757 177:2.224007024921225 178:2.226684279540226 179:6.961368068310184 188:2.2924274045152453 190:2.30085236074213 191:184.69035513358105 193:2.3206961585492425 198:2.3611839391180274 199:2.3670572441639273 206:2.4148771881315962 213:2.461106274373416 218:2.4895240743315625 220:7.553900793094919 221:2.5023235321865327 227:2.56460061701184 228:13.870304664149408 231:7.722638108066094 234:2.5847935399798696 236:2.5881844066307176 239:7.7588232176759755 243:53.1761517935935 244:2.6364387237316467 247:7.862139907109719 250:2.661129293128351 263:2.752569979748783 265:54.43996729188737 266:21.670622808229734 267:2.779136069655233 268:63.60064174982469 270:2.798383279054247 271:2.8022603697189448 272:14.642090652110815 277:2.810042518667494 282:2.833615642084442 283:21.941377538949318 286:29.73460077934164 287:2.8575357984461065 292:2.869628914325964 293:2.8736799564236737 306:55.815288935385624 318:30.343798288466232 331:30.748117893678135 332:3.0400088800246703 345:8.875551195947528 350:8.965773706399613 352:3.1803418939098016 360:3.2248316404645023 363:3.244986466939591 368:9.185308481196857 376:3.3121906386871554 386:370.9180511558438 401:3.3821479415282676 408:9.488182263363436 410:3.4210324085680455 411:3.4266596980545168 412:9.499888589013826 419:3.4379696519437632 424:33.03945217904953 430:3.483964620986207 434:3.5133443802914317 436:3.5192804837069325 437:3.525236936504597 447:33.57710380420662 448:9.805176517067913 454:3.6045837205235296 461:3.636087868035854 466:3.6488498652708454 472:72.2704194012123 477:3.687702088404401 489:3.7408763007801378 491:3.754424088080958 494:3.761237127232511 497:25.94371500083684 500:270.77268417474056 502:3.781835117439824 509:17.820823407658402 512:3.809677126776183 516:34.97308914817475 521:3.8379630542021945 522:3.8379630542021945 532:3.8594769373620745 536:3.8667064302944274 540:3.873965395370293 545:3.8885726549625197 565:10.579644840032248 566:3.9482274279513137 569:3.9558262108001423 572:64.76422791251288 586:65.16002509569765 591:36.00071368851628 597:10.772016532191847 607:4.057656408856821 610:27.19892490417311 614:4.073847358117081 616:4.081997700133767 621:4.098409700180231 622:10.8889069674065 630:27.405948946106903 631:27.405948946106903 634:4.131688080709993 638:4.148559827066823 643:11.009504268599633 665:4.20013901707179 670:4.217663217206195 686:56.89267321875008 728:4.335878504980103 736:234.74315463703556 737:28.332982616597633 746:112.57982377848289 755:19.662778288018984 757:11.494112141574208 769:4.412622784803637 792:38.343043762901736 797:4.472365258691487 806:4.502980709964277 808:4.502980709964277 809:91.34205023290374 833:4.555165013036025 865:20.3656852441203 870:4.64185413094273 873:12.026119497718875 875:12.049010036397236 876:81.75662722538421 877:4.6641760493183035 879:4.675438615481604 885:4.686769981762225 887:4.698170962193729 896:4.70964238591719 900:4.70964238591719 902:4.70964238591719 904:12.141956484991212 913:39.70239395895127 916:4.744487828820424 930:4.768086220355189 931:12.285715624939144 945:4.816199549337141 950:12.384617537423818 957:4.840729973725503 959:21.049143665184527 971:21.125950261824116 991:4.903503893737486 # cortex
1:7.105482174014084 2:24.49964319852399 3:5.912844394876566 4:17.496729671046506 5:3.3236637271865157 6:85.08681540300239 7:3.665329392274376 8:1.436767216902042 9:15.19535068070081 10:11.43420300295741 13:12.007876691664649 14:28.10929352726347 17:5.536434224226705 18:2.425139991235637 20:9.82621942097751 22:0.424961360264423 25:37.302833660477454 26:0.5565298657978923 27:57.90618423543342 29:0.5846183468695998 30:3.157572293004368 31:3.157572293004368 32:0.6182947784803422 34:46.171083451889984 35:66.85399225338632 36:3.377889707165539 37:0.6991513933377245 39:28.168974685905567 42:0.7587413821766128 44:22.884869375135235 45:3.7412603146590335 47:12.465174713098431 50:12.66122466430269 54:8.060653903105251 56:0.9658670014305497 59:0.9870803170114261 62:19.01315665391693 63:1.036061743724869 68:1.110478782626727 70:8.916529496894606 71:14.083724144815228 73:9.159369816472422 78:4.918824779123184 80:33.77043053562865 81:9.61008145263612 82:9.65401542356725 86:34.39137039761402 88:1.3878883792809602 92:1.451880891274872 93:42.28100946603714 95:10.229469799092547 97:5.379414188004578 98:1.5289609302240583 107:29.449932181597454 110:1.64905917332054 113:44.778695583769895 115:77.39415492123291 121:1.8029300567877562 122:1.8048969053308508 125:17.540898133600425 126:96.63987742983761 133:1.8922826231680199 138:17.771539079125695 141:18.00966106790493 144:6.421725933693865 152:25.032989227297666 154:2.0311779957522487 160:2.1146559418358506 163:2.1319469320609845 167:6.865774006439595 169:140.79298876075066 173:2.2058450023787763 177:2.2428921209363604 182:2.275398765843622 184:2.289154776840616 188:7.144413064381126 194:13.14137556021824 196:2.3454734489119726 197:207.6035542285568 198:2.3802997252202784 204:34.9861807769697 205:7.401430341614542 207:2.4462889610578227 208:13.533602847906312 215:78.6009858177262 221:2.521655896456648 223:35.741079989573336 228:2.584022440670785 233:2.604243614575817 238:70.90327032208974 239:7.80033096951544 243:21.119182463176212 247:7.903713578938289 254:7.971786910543637 258:29.026177353960524 259:2.734988385600849 269:21.823615768024247 271:2.821992963345164 279:2.8376136568569006 280:8.29097816212097 281:102.60509750610689 282:37.87714504338506 285:2.869312385544374 289:2.8813601068050456 293:2.893497309858705 297:38.27480134698907 303:2.9304580284676187 304:2.9304580284676187 312:22.507691175336827 317:2.9853564226253617 326:203.14023431446728 336:23.019947186828574 344:8.917680519961992 350:3.190745302928595 351:3.2004841756994975 352:9.028308486853726 359:3.235018649836656 364:3.265189969962824 366:16.157242716268044 373:24.02478599673863 380:9.314805926590923 382:3.3377410518379533 399:16.560321541494808 401:9.449618971387215 424:3.4869694644021947 427:3.4927520341261813 430:3.504375342047804 432:3.510216322877917 434:16.97525905459421 442:17.08863383404957 444:33.5893961533996 452:3.60644078956604 457:3.6313489787454247 460:9.950941057893177 461:25.444853726408308 467:3.6758084408487033 472:3.695212391649282 478:3.708268230039501 482:3.7280351605715873 485:3.748026057834517 486:3.7547402887225685 501:3.802467196472729 506:3.816342953208223 513:3.830328045318181 534:10.454223464907708 538:3.887395028498689 539:18.109116686042245 550:26.570863829563194 561:3.9689678357527214 566:26.759540103539823 567:3.9765713287883977 568:10.638092123229502 573:26.8234618834261 577:26.855620547787407 578:3.9918757390214172 579:3.9918757390214172 601:10.831337086983334 602:4.070416819379423 609:4.086544757072106 610:4.094663126908333 614:4.094663126908333 617:10.898000576946519 626:4.13581159679205 641:4.16941798644944 649:27.6701169834493 652:11.08758516487983 673:11.195112592566042 674:11.195112592566042 677:27.96166023458788 678:19.23739565469624 683:11.231638964484052 684:4.274141545774668 699:19.349161411016013 702:28.14955525573247 703:4.31043280519764 711:78.46798899674214 715:4.328852743870632 717:4.338132841038 720:4.338132841038 724:4.347460297951719 734:4.366259155171065 757:4.414118454327729 773:4.443445311696982 781:28.824407781986448 842:4.608273828796688 865:20.430974000267106 873:12.069261437772003 875:12.092156686868734 878:4.696551131051932 883:12.115188736505923 894:29.93602291610966 898:4.730769032808818 901:4.730769032808818 919:50.09256174672977 926:30.178559007084246 928:20.88993088808271 944:30.378123289480776 949:4.849598199709892 980:4.91197662506504 986:4.924705908518765 # identification
1:2.527017656630911 2:24.49964319852399 3:63.84712384770978 4:3.313865049760875 5:71.33102897611344 6:54.149166602023065 7:135.69406756153066 8:6.964787168523435 9:4.097270676944319 11:20.559907603671377 12:4.439915358026235 13:8.052230151994067 14:13.195662617909798 15:28.410684833559667 18:13.744427279763766 19:0.37714120963512193 20:14.298098009790921 21:2.6647859120700508 22:2.6688233004045485 23:19.73681558714627 25:0.5011280129052348 26:0.5565298657978923 27:3.06847539368139 29:0.5846183468695998 30:3.157572293004368 31:3.157572293004368 32:11.200203438170666 35:21.737103064395196 36:39.96525308978951 37:22.080571215091297 38:3.4711669637535416 39:3.504891939124717 40:0.7312979122884525 41:3.542872821969652 42:28.464293501412413 43:12.041861574920068 47:0.8369950315582213 49:3.8142518711821234 51:0.8820062262520407 52:18.093506436906626 54:3.955123390194338 56:0.9658670014305497 57:0.9773797496202898 58:4.129300397908513 59:0.9870803170114261 60:1.000826692837348 64:1.0370871431377873 68:1.110478782626727 69:4.485922947847012 71:4.518139691715232 74:14.572867118435259 76:1.2823816154732215 78:4.918824779123184 80:1.3124995426964512 82:4.962256759946406 84:207.24006360057228 85:1.3822382169329437 88:1.3878883792809602 89:5.158921682983918 90:34.79658664284335 91:5.209236495162727 92:10.094112639076082 93:5.277596797015897 94:5.319333150214893 98:10.368471329678055 99:16.056943568396065 101:1.5481996568670642 102:5.469875883549767 103:10.604819312250733 109:5.68224656617679 112:1.697167305080185 121:23.810958284504835 122:6.037970514642325 123:11.378654397276751 124:1.8207356490527824 126:17.559843412574704 128:1.8652693871782466 129:6.203635750185223 131:24.310006443573467 133:17.722887079606842 134:6.240562139616166 135:1.9007021040727163 138:1.9028150151210492 141:1.954514042880108 142:1.9567103171086162 143:1.9633198671519048 145:24.876073320208338 146:1.9923259576939951 147:6.451241252537702 148:18.193448749863833 154:6.536290995563774 159:2.112202529184427 162:2.1294641587994687 165:33.203739560844575 172:2.200627486085666 173:2.2058450023787763 174:2.2110810221271877 176:2.237542668552094 180:12.837623064331241 183:19.48942930613675 192:2.3397460318658467 193:7.205382686858218 201:2.4039679490621886 202:13.363482601448027 203:2.4159409664931752 205:13.432898000615378 210:7.487012057784431 211:2.471005704854381 223:7.615944472227736 226:2.5378285114519907 229:20.848874223721765 230:2.594100562093214 231:7.764122317517283 232:7.7713346887514625 237:14.033125856776419 240:21.028002064499457 243:2.648965631050752 248:2.666508203303886 250:2.6806829557005445 253:7.956547351983204 254:2.698580555462273 257:2.71304447360667 259:2.734988385600849 261:14.533095078789549 262:2.768477026411683 269:14.668515309053772 275:8.241261061682675 278:29.648460987131124 280:8.29097816212097 284:2.8573529611849655 287:29.865181151907535 291:2.8894415588557276 293:8.383938319348042 312:2.9682691377937935 315:8.559307826089846 317:15.231625382408819 318:2.9853564226253617 320:3.0026221275317013 325:3.04214018235745 326:95.33188200911601 330:8.734109323055467 332:3.0600098854297695 337:3.096334130064126 341:3.1055398850124063 346:3.1570951718415126 352:3.2004841756994975 357:3.2300418341219292 359:3.235018649836656 360:9.121360542315761 366:16.157242716268044 369:3.31147448989715 377:3.3377410518379533 378:9.314805926590923 387:3.3536967284355783 395:3.391514232361969 397:3.3969853344110192 400:24.36776130313152 412:3.447023323146946 423:3.4812061237314706 428:3.4927520341261813 434:3.5337786492630445 437:3.5456806249418804 439:3.5576645204684088 443:3.56973139461963 449:17.20429343921242 454:3.6250886349965428 457:3.6313489787454247 459:3.637631768483221 465:3.6693877478967307 477:219.31025765975602 480:25.6905869516248 498:3.7955698177752417 524:3.865779938806235 527:35.157983498482736 541:18.131944138020646 558:35.622608329253744 559:3.9613964711683676 560:3.9613964711683676 563:3.9689678357527214 565:3.9689678357527214 584:4.022881713378231 585:4.030717538876347 588:4.038587656722247 594:4.054431915583577 596:4.054431915583577 604:4.070416819379423 605:4.0784627571165775 608:10.864522722187017 611:10.881224808836773 614:4.094663126908333 617:18.759446110115544 618:10.898000576946519 619:36.44962436523582 622:18.81065057522395 623:4.119239599055943 630:10.983007209143679 631:4.144154887140816 635:4.160957737616472 641:4.16941798644944 643:4.177917917894604 656:4.203659389568257 663:4.212321658092195 682:4.265180515173819 700:4.292196899261426 707:28.18768206246193 710:4.3196195488591105 715:4.328852743870632 719:4.338132841038 730:11.439023019568294 734:4.366259155171065 735:78.91370472091582 740:4.3852531130775905 747:4.394824472853432 752:11.517311624761357 753:11.517311624761357 762:11.557064092022642 776:38.243573109394625 785:11.658286510252376 790:4.4832905992837215 803:20.037070119066094 810:38.61297770308227 830:20.23070511485363 853:4.619081150026961 862:4.640886954902651 870:4.662952515429779 873:4.674084577778678 882:39.513316605115776 884:4.696551131051932 888:4.719292898639798 892:71.16841117173381 893:29.93602291610966 926:4.789236419560306 967:4.874300332351228 # throat
1:20.131508839162866 2:0.8515306391619988 3:82.36564539729119 4:13.354416519030021 5:77.59540510587378 6:3.455060483884508 7:1.3319053433235497 8:1.436767216902042 10:4.304449435553251 11:7.769804961154325 12:20.62550545401291 13:21.09545963037232 14:17.835891781337942 15:58.50549437866147 16:2.3201742613520646 17:13.693281602904541 18:73.01416319066712 19:0.37714120963512193 21:9.955825487860798 22:24.676550423467205 23:2.7608724836963034 24:10.32189745446846 25:6.33245716907412 26:0.5565298657978923 27:51.168485356094465 28:6.6710477000167465 29:10.994729790192459 32:3.209215768721743 33:127.94641023571475 35:3.324535632976877 37:90.0083519200281 38:3.4711669637535416 41:0.745273602166359 42:28.464293501412413 43:22.641116829156044 44:0.789487259808781 48:7.815086796075996 49:35.71276191585296 50:3.8654408612584557 52:8.014732675280136 53:0.904943561203404 54:18.17380803332132 57:0.9773797496202898 59:30.750394994764015 60:18.80403612376575 61:8.53396662408299 62:8.541802957372568 64:1.0370871431377873 65:1.0494747929902795 67:1.097330391561127 69:8.903849570757927 76:1.2823816154732215 80:1.3124995426964512 81:14.97842898122589 84:9.77808651284283 86:9.843818375804837 88:5.096325827921333 89:1.4151015682176993 93:15.710774861613956 95:57.62495773526755 100:1.5417536950558157 102:1.5514351507549264 104:5.581907049557417 105:1.6043677385989596 106:5.589516051709211 107:1.6248010992101658 108:1.6316853880097604 111:1.6702210551330954 116:1.7546723891590876 118:1.785356508825085 123:1.8187456342767199 131:1.888092067183567 135:17.761782847106677 140:11.68804214073078 141:6.368274699249925 144:6.421725933693865 148:11.978085940285137 150:12.016429931868961 152:2.012762077570729 154:6.536290995563774 155:6.587332764528692 156:6.5924792609569725 158:2.0878944845028675 162:2.1294641587994687 165:12.52444753047744 167:19.04730577106204 172:66.15377223897727 174:2.2110810221271877 177:2.2428921209363604 178:12.819744572041483 179:12.819744572041483 193:7.205382686858218 194:2.342607030835753 198:86.3624224193421 206:2.4340777207826263 207:2.4462889610578227 208:2.4616904620896114 212:7.500364681517876 213:7.507059966662237 220:2.521655896456648 225:27.962771950860915 230:2.594100562093214 232:79.98376044932606 233:7.7713346887514625 236:2.6076391897040754 237:7.793059767513045 240:21.028002064499457 242:7.851648409968018 243:2.648965631050752 244:7.881307057354657 247:2.666508203303886 248:2.666508203303886 252:2.6913974043272435 253:28.847100668454896 254:2.698580555462273 255:7.994768353944558 256:2.71304447360667 259:8.048970881767252 264:2.783587355698321 265:29.39468693519008 274:2.8258840721161604 276:46.188578317825886 278:2.8376136568569006 279:8.266034174483677 282:8.299331185282396 285:2.869312385544374 287:2.8773343162963756 295:2.8975631374641666 300:15.042030947837446 303:8.461809568125304 306:2.947155880194117 308:2.9513569491277223 309:15.122506200412754 323:3.037702572861299 346:8.937548824724663 348:8.967554030020978 354:23.547872690345482 355:15.981614846232537 361:9.152906750089036 363:3.265189969962824 371:3.3219327360706887 382:9.314805926590923 387:16.405811055950686 393:9.404135094598667 395:3.391514232361969 399:16.560321541494808 402:9.461077474686588 403:9.461077474686588 407:9.507267924051515 416:3.4526737434275327 417:3.4526737434275327 425:3.4869694644021947 436:16.993999921331376 437:17.012802229465393 450:9.87324229926944 461:9.977202641528528 464:9.99040269249877 479:3.708268230039501 481:17.586701591172815 482:10.125019719477892 486:17.670550787080384 502:3.802467196472729 507:3.816342953208223 515:26.206704032933892 519:3.851514274089884 523:3.8586328127191694 526:18.018697946654882 532:3.88016082544828 540:3.894658703510973 541:84.92903834799894 549:3.9166288506180047 554:10.560392012122117 576:35.78251887077523 584:4.022881713378231 585:4.030717538876347 607:4.0784627571165775 609:4.086544757072106 612:4.094663126908333 620:4.119239599055943 627:4.13581159679205 637:4.16941798644944 648:4.186457887666819 654:4.203659389568257 663:4.212321658092195 668:4.229771109123758 671:19.182307631566378 674:19.209786436443846 683:4.265180515173819 700:19.349161411016013 708:4.31043280519764 709:57.383749592846 710:11.343361255715521 728:4.356835578935284 741:4.3852531130775905 743:11.477967308100567 746:4.394824472853432 751:19.69793459291069 765:19.758147640375597 769:4.433617540739911 780:4.463260005952625 783:4.463260005952625 796:4.493388276865715 803:4.513751309527228 811:4.534341910267583 813:11.783385997575712 823:4.555165013035932 831:4.5762257138116 851:4.619081150026961 858:4.6299519515364596 859:12.001380769683749 900:4.730769032808818 906:4.74231645373789 911:4.74231645373789 922:4.777395104715765 946:12.402861586043525 966:12.47825618194972 970:12.503717896456237 990:12.581123968641513 # depression
1:0.9617614787296512 2:55.40467026284231 3:16.978066435930046 4:26.64125992825426 5:26.678369254661607 6:22.404867920779914 7:3.665329392274376 11:85.98565100929954 13:12.007876691664649 14:114.20093543204644 15:85.71459235937009 16:5.388196650683651 18:5.564713375715937 19:0.37714120963512193 20:35.747514183302606 23:129.23944493903224 24:0.47846585589252105 25:15.123317202337383 27:3.06847539368139 30:6.774675913150524 37:0.6991513933377245 38:90.47185338277238 40:3.506778172539579 43:41.06708433135572 49:7.835354293887986 54:3.955123390194338 55:24.06408107547301 56:4.0964039948961295 59:50.992049744860154 61:242.93098450234925 62:8.541802957372568 64:8.56144903736353 65:8.60892462560683 66:31.596695021276435 69:8.903849570757927 72:9.141625604634209 74:9.312793423819295 76:9.480521400728923 84:1.364060640950177 85:123.02589695854526 87:1.3850599107684236 92:5.243231751402194 93:21.79224432972886 100:10.413751585734616 104:22.608280341005475 105:1.6043677385989596 106:10.634390355680871 108:10.730158883329228 116:11.15788451817386 121:11.324284293906743 127:11.510056675888546 131:24.310006443573467 133:31.36256205516889 136:24.395841109238876 138:1.9028150151210492 146:32.06370277115308 148:63.74984798299458 152:32.206092065846086 154:12.101760127061105 157:6.613143267239699 158:64.84412602403077 166:33.255986268999976 169:12.626852186373027 176:2.237542668552094 184:2.289154776840616 189:34.277762573331515 193:26.893009887256103 199:13.285206928399182 202:59.76025107025827 205:13.432898000615378 221:60.897243120675164 223:13.761831188920729 227:13.933926276670555 229:2.587374645528755 233:2.604243614575817 254:14.30663877204513 258:37.023239845568796 262:14.533095078789549 267:14.631256789636733 274:14.718581548890196 277:14.731168233418527 284:37.90323622401502 293:83.53714393703899 296:14.962689463729802 310:15.136031185381844 318:15.231625382408819 324:39.08443163678227 337:8.810285462759223 345:67.13796442364652 352:15.91907123766145 377:164.21507027985936 381:16.35522303538911 393:9.404135094598667 400:41.4477837903118 406:3.424604744168243 424:16.827497812386646 461:17.362220002991386 526:18.018697946654882 537:18.08637902787909 550:18.200972285105724 553:18.22416598245064 583:18.509991747341086 594:18.608489505734685 600:18.6333776733398 605:292.6327568908216 622:18.81065057522395 625:36.536298432025774 643:18.99350818810877 674:11.195112592566042 678:19.23739565469624 695:134.58389301503522 703:28.18768206246193 707:37.49583755138993 731:4.366259155171065 738:47.63969013669586 791:19.942607439708606 804:4.513751309527228 827:48.83582177928222 829:20.197983792294917 834:20.23070511485363 873:20.533739370295052 880:20.603265830145737 893:4.730769032808818 900:29.93602291610966 909:20.744845258630065 935:20.926770464987293 942:50.46666897842051 955:21.11452192037073 970:21.191337937641585 # urticaria
1:0.09639472128039223 2:8.566681362782674 3:0.017839981353732628 4:3.3620823944754656 5:1.1722795600000764 6:1.2436268652990823 8:7.037688376865168 9:4.1484904365273865 12:60.23678927059173 13:1.8973249193773765 14:2.2777488922183187 15:0.3156840215989858 17:0.34914640779546874 19:14.15164160998961 22:90.15439137970326 25:2.922077013970405 26:488.90987096749166 27:10.961810930552364 28:3.1292623017026946 29:15.899315675397837 30:21.27746493546943 32:6.9167295588720075 37:11.761702683322195 39:7.396689461797562 46:101.42991412327109 48:12.602555340494764 49:126.92619703730487 50:3.902585492223604 51:3.9264174830228704 53:103.44938879612269 55:4.039628009090604 56:4.134033045351995 57:4.162263207116554 58:4.166995296390078 59:4.186001767996551 64:74.38166732642092 66:4.401150923016334 67:1.1132818215891378 68:14.011267138808408 69:14.097402415709826 71:32.35575276153892 75:20.585449526881856 76:4.89075737218521 77:27.045766045965138 82:1.3467356921291274 88:1.4049407188400622 89:10.024061995680848 90:1.4453966622348846 93:1.4842192177210165 94:28.555481102017033 97:16.01172699561685 100:10.475977560381747 109:1.6633897166969296 113:1.7389997627000435 118:11.326651962815584 119:23.849888761756745 120:104.9817678399218 123:6.109233025567717 127:31.245070193268933 130:6.24432317091868 131:6.262754310300517 136:1.9212698065427845 137:215.67503745134056 142:1.9752827865430291 143:1.9819064581130996 147:2.0109737423231513 155:2.073312545871216 156:12.251935410044233 161:2.1409478691229804 163:12.50417892074007 165:6.851701791493752 166:6.868221584961393 167:19.133554612922612 168:2.2041092260735407 170:6.929479605275388 174:6.969034717761668 176:7.026336968996593 179:7.043713784985453 180:7.055346800818699 182:7.108182312349082 184:7.13788551494752 190:7.204136607739527 192:2.359038764224928 193:27.002194975487424 213:7.54885839002822 214:2.509334384436361 218:2.5283939957438464 220:35.808508887488884 225:20.688986698999038 228:89.41300692803081 230:2.6137793714289304 232:2.623936549156042 244:14.232661788098493 255:2.7292504016231955 257:8.044584969486538 265:8.210167252396884 274:21.978226231374077 278:8.308312872644558 291:2.9094970640331277 292:8.417728096506982 294:2.9176280606679694 296:2.921708719010848 302:2.94640781351802 307:2.971483088997418 315:30.516178667895968 316:2.996945081679689 323:8.72979661960322 342:3.15848808753362 365:3.2907220938724357 368:9.270338115218188 380:9.357602632412137 387:24.24790591584394 394:9.458293047117094 397:3.4175494358104728 402:9.503935404137557 405:3.44519239338337 419:3.478958602697574 428:9.680257501047217 434:3.554455781099256 438:17.097051298178464 446:290.9495687088343 458:92.65696616360779 475:17.590108719104155 481:17.65221838891632 490:10.23731104182701 512:3.8512218268595557 515:10.394138296180225 522:3.8795454339025985 530:26.474808992694612 532:26.474808992694612 542:275.07753459327137 546:10.54258992345121 549:85.31243090075856 550:10.572992353417476 564:10.665691773142676 583:4.043897954371581 594:4.075466996796958 618:10.941348328227702 626:18.928086587528387 640:11.078322845156277 661:19.16645994027471 664:4.233446232126207 665:4.242154721745758 669:4.259697762777592 681:37.3697688675623 687:4.29529909095539 688:11.293475946333563 689:11.293475946333563 703:11.367973434899735 713:4.350038550790318 720:4.359323358014939 729:4.378035516421622 737:11.482512077100147 741:4.406467181557673 743:19.70424462975285 753:4.425669573051855 759:4.435346653474418 765:4.445075008400949 766:4.454855160672787 767:11.620618018334984 785:4.494504494936264 787:4.504551770997101 791:11.722401020849693 801:29.08051760596482 808:11.805815506188415 832:11.912695254933476 845:20.39599376469696 870:12.090127061020633 879:4.71790651014273 930:4.8106294827505565 935:4.822551249746923 948:12.471531160128901 953:12.496666706867678 968:12.547433053807113 975:12.573068151502156 977:12.573068151502156 990:12.6248532575967 991:12.6248532575967 1001:21.45404255998528# testosterone
1:7.2549429132973575 2:0.002710950314690161 3:26.23110303469198 4:9.699462247657253 6:3.528561347836814 7:33.37358479821131 8:3.930938295012035 9:84.20396212979153 10:1.7340029444445748 11:4.494395133782571 13:16.560049799422746 14:0.3023269156695168 15:0.32086156635651697 16:0.32599231236256343 18:2.4747332919304723 19:5.818253667135644 20:14.450419961217502 22:2.719762693839401 23:0.47453688093470814 24:15.087954570632368 27:32.4589418732063 28:0.595169774302992 29:3.1713858959788284 32:6.945976862139179 33:0.6588320106690709 36:0.7024863947370487 37:7.294022280704565 38:40.756956638515646 39:3.5595328816453184 41:0.7665351907616976 43:28.72119392495044 44:77.35847662172301 48:0.8691584295369975 51:29.946363525777503 52:0.9195186027737056 54:0.931196572206168 55:4.058532688232724 56:174.96804377570396 58:18.8170039790047 61:4.309511118616204 62:1.0555531235618238 65:8.699856169214765 68:14.053263037432105 69:1.1513622389785996 70:1.1547501762931842 72:14.464843909083356 73:4.705922488954583 74:1.2616672318984954 75:1.2818090974233907 76:4.910428814524654 81:21.025651524483518 82:71.54962153091066 85:34.62100394915907 86:1.4078812578920061 88:15.451519461595717 89:1.4409069464554007 91:1.46294494861792 94:5.378990691550938 99:1.5649202830280229 100:1.5681449364795694 103:5.630671649765943 105:5.649695955694135 106:5.649695955694135 124:1.848228185362473 126:11.604905461242824 128:31.36917734356285 141:11.937442149238759 142:6.434570982423563 143:18.179209414290888 146:2.0203903999799 147:18.312310018740593 148:2.0226536185174417 154:6.5979958933892755 158:2.1162484309273957 164:6.834259356227536 168:2.213714183722895 172:2.2292991969614304 174:2.2397809796676116 175:7.029927668935654 179:2.274365843629195 183:2.309769577780874 191:34.59135817512565 193:2.368777896221033 197:2.397704516870279 209:7.536558629834837 210:2.5003483071699946 214:7.590127657031954 218:2.5382649569197544 229:2.616971499912747 231:2.6304804420515517 236:7.841721334842556 237:7.856233544232191 243:7.9296913821326385 247:7.966993298401124 248:45.15826635216133 259:2.7648818811111466 261:2.7984340896236692 264:21.83819591952752 267:8.247643286209819 268:14.765779236316265 272:14.803308152247503 280:2.8795338817300014 282:2.883498360675506 285:2.8994530931328995 286:14.968893619508352 287:8.413533322444485 289:2.911522004426978 311:8.58736755221168 321:3.050464665058019 323:15.497016778391336 324:3.0681258211208453 325:15.511229484594587 331:8.798088311025664 333:3.1040187981084046 334:3.1040187981084046 339:15.699315841899212 344:15.848366411621301 360:16.15873759430312 361:9.217182422386486 369:3.342300381282215 373:9.3462150804103 387:3.384579133191966 388:9.412455614439661 394:9.479899168449048 397:3.4279242536373205 398:16.641113960144487 402:3.4389330524503867 408:41.89869575035102 429:16.962377710794442 430:24.932731404122872 467:3.7070793905810264 472:17.582099274390604 486:3.786096015188942 490:3.792842912135147 506:3.8477622630588892 507:10.372487661657141 509:3.8547481056996507 511:3.8617614850480346 527:3.8972487027192946 528:3.9044316987546988 529:64.26380351458049 542:3.9334561671330457 556:18.369609881831924 563:4.0005355093907715 569:10.703187284871683 574:26.956172064344695 582:4.04668996146326 586:4.062341733061672 591:4.078130676863572 610:10.946425946968427 631:4.1758779934255426 643:4.20966928502537 649:4.218216319839991 657:257.88826047857555 667:11.22424655641789 674:4.279197566035404 689:19.39206850406846 690:11.315383500086513 693:4.314983017908854 697:57.416962681847636 698:4.3240401152457935 700:11.352455537278034 701:11.352455537278034 717:11.446738425131455 719:4.370011383996402 720:4.370011383996402 721:4.370011383996402 723:11.46587690775306 728:19.649189225102674 751:4.436374085001562 760:11.602591811785484 769:4.46556673807922 776:11.682960213978628 793:11.765047190448888 797:29.082898112328916 802:4.545757031008944 803:4.545757031008944 805:4.556030646155278 808:11.827784293836515 810:20.168142231591485 811:4.566361762632768 821:4.587198996693892 822:4.587198996693892 835:11.934675818697976 836:4.608273828796863 840:29.560617409483037 844:4.640343140362515 848:12.02237943512242 850:12.02237943512242 860:49.51044722482758 867:49.57959802057575 869:4.695057155111941 874:20.667747337404936 880:20.702620840956143 893:30.069298329384523 894:4.76291606669266 898:4.76291606669266 903:4.76291606669266 904:4.76291606669266 907:4.774470553319243 931:4.833342904451904 935:4.833342904451904 945:12.468592635446669 950:40.478145473224046 951:12.493568249500251 952:4.881815891326264 955:4.894133193096044 977:4.931579297052583 982:4.9442296456701 988:4.956965995134766 # necrosis
1:0.10101060438698968 3:1.0829132655554043 4:22.18172024543794 5:1.1853912784722052 6:85.72712340755218 7:3.7400897107846514 8:82.35684686411312 10:1.7340029444445748 11:11.787761694359547 12:7.91701868669222 13:12.155436053262084 15:0.32086156635651697 17:0.3545329937719874 19:5.818253667135644 20:0.42177981262157516 21:0.4409825663919606 22:14.629302155019042 24:10.441227193848176 25:2.939545390997623 26:125.77936271562541 27:6.7157955019765945 28:0.595169774302992 30:3.2108240057566344 32:0.6382446705232894 33:0.6588320106690709 36:246.01460209855307 37:7.294022280704565 38:3.5256809585996107 39:0.7516896177433645 40:22.56080345672778 41:17.170106831278048 42:12.147132825876826 43:3.6402219977273953 44:0.8111579307231713 47:0.8590818667199126 48:3.857292903569328 49:17.93692150995148 50:8.006915507064566 51:12.837119206263424 52:0.9195186027737056 53:0.9275876782525446 54:4.011316137685394 55:120.86902924266131 56:0.9889767352804351 57:1.000574144969895 59:24.74973388882518 60:4.238652993578969 64:31.457548172411865 69:4.5436537888640025 70:1.1547501762931842 71:1.1649792159055066 72:14.464843909083356 73:20.245395946344882 74:33.315993183779256 75:1.2818090974233907 76:4.910428814524654 78:1.336449397650384 82:5.0211520164248995 86:5.142469240119434 87:9.946892869738685 88:1.4135596522717322 95:10.322857260243664 98:1.5552957005588368 100:10.507371987652666 102:1.5778687460305314 104:1.6276391509805117 108:102.07333935533906 110:1.6759022037031346 111:1.6971487997094226 112:5.858496183686251 113:17.052614455285447 114:1.7518192573619644 121:1.8303590513105827 122:11.425715402130571 123:17.51042709810968 124:11.480211661577103 125:1.8805843894142176 134:1.9242397181552082 135:1.9284699958346654 138:1.9305899674248883 139:1.9369693112028097 143:1.9912925187873076 149:6.522736121151034 155:2.082792752789152 157:6.674954081877981 158:2.1162484309273957 161:6.796422002311929 162:2.157938147875388 164:2.1679229947562897 171:2.2240859488667137 177:2.2716768190809717 179:19.461004590935186 184:7.158818287674474 192:7.26793497115894 193:19.88268358293513 195:27.07334227268386 201:2.433155180574071 206:2.4633355748033163 208:2.4910118772675145 213:2.5097412198932423 221:20.690041037310916 225:13.858537146326023 227:2.6136122327455102 233:14.096723618924266 236:2.637278420576168 237:2.6441057008832423 244:2.6856975365152698 245:14.265171842095986 249:14.310964112753423 252:2.721206143760162 257:2.7428955910230024 262:2.7984340896236692 266:8.239545051295956 267:2.8288539793166816 269:2.840410090725557 272:2.852048911553224 276:29.770987357860005 277:14.828467477113731 279:2.8676978580596733 281:2.8795338817300014 285:2.8994530931328995 291:30.096557227264114 295:8.456219226931912 308:2.981638925578541 309:2.981638925578541 316:3.0071150449455617 318:15.32919303661227 325:15.511229484594587 333:8.826490216601012 346:3.1877020783706853 348:3.2020625913458507 357:3.260754700169653 359:3.2657385802721284 360:9.185615022320956 363:3.295952284627733 365:9.238378029948421 372:3.352772755936187 389:9.434801060795197 394:32.77617367194419 397:32.834591089888896 418:3.489359323051752 426:9.701908363158283 430:3.5354484841190685 434:9.787150295292971 436:3.5708349914891997 437:3.576803218412219 441:9.849249545126927 443:3.6008822459175005 455:3.6563030675075057 456:3.6625704760446265 462:17.46069893047041 471:25.740228194375103 474:10.13541240441285 490:3.792842912135147 493:3.8064142484827426 494:10.301198680968342 496:17.87572748513339 499:3.826967933341825 506:17.96244144803471 509:35.10034239040349 510:10.401384547654436 516:3.8829689082297576 518:3.8829689082297576 520:3.890094511741407 524:3.8972487027192946 525:3.8972487027192946 526:3.8972487027192946 530:10.504300252391964 537:10.519233846443356 549:10.579564551694617 550:10.594798639590504 553:26.73465478077736 567:4.008146067441819 569:35.90909060855967 570:10.703187284871683 581:10.78254897631089 588:27.184170002041554 594:18.7073640678447 595:4.08607730485318 602:10.896517029553888 606:36.44542862555116 615:4.126343841985948 622:4.150941509606137 634:4.184266991509438 636:4.19269497430747 639:4.201162288355755 646:4.20966928502537 655:11.170590224128025 658:4.235431952419617 661:37.148544359917025 668:4.26156486795951 671:11.242300862676613 673:4.279197566035404 674:4.279197566035404 689:19.39206850406846 702:4.333142349316384 705:4.342290151871318 707:4.342290151871318 713:11.427695127026677 749:4.426745408415905 756:4.446053520761353 758:48.08309934861929 767:4.46556673807922 768:11.642565609488694 791:4.515275124220402 795:4.5253798671198755 796:11.765047190448888 800:4.535540305274064 803:4.545757031008944 807:4.556030646155278 820:4.587198996693892 827:59.434766441365824 829:20.297254015123322 832:39.05286240446535 838:29.471568296490027 839:20.395993764697213 863:12.066991701795256 885:4.740020110091203 892:4.751432866833297 898:4.76291606669266 906:4.774470553319243 912:4.774470553319243 916:4.797796838086235 920:4.797796838086235 928:4.821418782205781 961:4.894133193096044 998:41.002995904427735 # drop
1:0.10101060438698968 2:12.17782347824731 3:31.11988375929731 4:1.1800770411742572 5:0.03274731972093675 6:6.491586409474232 8:69.40093871263271 9:15.37473934802179 10:20.47222411218984 11:16.107999833659555 12:115.15784189762606 13:1.912735846179792 15:2.3529882088862935 16:0.32599231236256343 17:9.473264942837377 18:0.36006293296543684 19:5.818253667135644 20:5.956119605106556 21:0.4409825663919606 22:14.629302155019042 24:10.441227193848176 26:51.35050862065309 27:21.025843205690652 28:3.147045589426582 31:0.6188440374996538 32:6.945976862139179 34:0.682024948787273 35:21.927032197270254 37:0.7199616132166828 40:3.5614261683442527 43:0.7831815430095974 44:3.7113525751573593 45:0.8450006124830389 48:7.904487428711179 49:188.91724021103659 50:0.8948578318293482 52:0.9195186027737056 53:0.9275876782525446 55:24.256408353513848 59:58.56480127915565 60:1.0241904149607275 61:1.0534997803740622 62:1.0555531235618238 63:13.66473083650599 67:4.472229337976838 68:1.1345833645945465 69:14.139433595898963 71:1.1649792159055066 72:4.6946409260559845 74:4.803546123395882 75:9.478858705279452 76:4.910428814524654 81:4.9930979197310625 83:21.272612740062442 87:1.4107170676314116 88:9.957115530405968 96:10.39476353283999 99:10.496000690824177 101:10.530189416943669 102:16.246452489160855 103:10.698672663792147 106:1.631027225505899 108:16.63010458734448 110:5.750458496074365 114:23.510693176197044 119:6.068443043684883 121:6.0945549971629385 123:38.36134107855704 125:24.267605901911015 135:17.890679102789317 136:6.315810475018654 142:32.01234539542925 144:6.483268429675637 161:2.1504939811082657 163:6.817992400175761 166:6.88904372392418 168:6.933505843993073 169:2.2163003178863705 176:7.04722501662693 178:7.064608894346708 180:2.2797584410298137 184:7.158818287674474 190:2.34885170854306 191:42.52328533077738 192:7.26793497115894 196:7.2802717373265144 198:2.409430458946199 199:7.36786536748448 201:13.440225543416936 204:7.438253278734486 220:2.5511114984880603 221:52.48054146467057 244:7.944565588231292 246:2.6892130833532595 248:2.696267502355247 249:36.86490463386243 250:2.710470506348651 266:2.825020139413909 267:8.247643286209819 300:2.9565495229487646 314:179.58094030644216 316:8.623152604743414 317:22.712916572108032 340:15.714045918078424 346:3.1877020783706853 348:3.2020625913458507 355:9.133594527941856 390:9.44602438891087 394:3.416985272839736 403:9.525550944495867 405:9.560161081335023 408:9.595095879250572 416:9.618569032876493 417:3.483683305594371 418:9.630361267429782 437:17.111153994177478 438:3.582791924991133 448:17.263889090555622 455:3.6563030675075057 456:25.470440238010166 457:9.989604013634475 458:9.989604013634475 461:34.21740700781583 472:10.121920864075946 476:3.7395745031858234 480:3.7461459507588937 508:10.372487661657141 515:3.86880260603854 522:10.459850004892205 530:54.3615272593709 541:3.9334561671330457 543:3.9334561671330457 548:3.948147069566666 549:35.59306431348846 550:10.594798639590504 553:18.322927503486 577:4.023464607730898 583:4.054498842301312 586:10.81476401207711 593:10.863604551326928 607:4.110129342109425 608:18.807592327095904 620:4.150941509606137 621:18.909581658668706 633:11.065489322342355 640:4.201162288355755 647:19.11909460612393 655:19.172674374090768 665:27.947444209597997 684:4.305970630914595 697:4.3240401152457935 705:37.66291510089455 707:4.342290151871318 712:11.408746091148965 713:4.360724221643419 719:4.370011383996402 720:4.370011383996402 729:11.485111510399317 731:4.398158894299009 745:4.426745408415905 767:11.642565609488694 773:11.662709769165657 780:11.70331804785493 788:4.515275124220402 801:20.104640311220997 832:4.608273828796863 837:4.618901982760473 838:29.471568296490027 842:4.640343140362515 847:4.6511575271986265 861:12.066991701795256 870:39.50543964988138 874:71.15213806735781 879:4.7286769677029605 911:4.774470553319243 915:4.786097185612077 925:4.821418782205781 930:4.821418782205781 945:4.869579216145864 958:4.894133193096044 966:12.544008428671347 990:12.646904478571749 # sodium
1:2.608100047393456 3:9.348739857225887 4:6.284330231492108 5:3.3963344808028246 6:18.10895691004192 7:87.47152099870507 8:7.074516353375975 9:1.6156713511800316 11:11.787761694359547 13:21.31178929767708 15:58.936002748093344 18:23.838328715919953 23:30.960452085944947 24:0.4966672650233862 25:56.962577147297196 27:6.7157955019765945 35:3.3784783945554957 38:47.374550042812984 39:3.5595328816453184 40:7.429378343516439 42:22.805270974721484 43:69.32384193280355 44:3.7113525751573593 47:12.588389891831547 51:36.3194084804122 53:4.002410983062301 55:4.058532688232724 56:18.725573558781463 59:13.40523208959935 61:25.099836347547715 62:1.0555531235618238 65:1.0731771824272178 67:25.642730185307663 68:4.5037621827991465 70:4.551696498058172 71:19.890342379246736 72:26.38023356637048 74:9.404889285566844 80:9.683189041735009 84:9.870866958127678 85:15.423711019872306 88:1.4135596522717322 90:5.248403234359843 94:50.19703873259714 96:10.39476353283999 99:5.500546479643779 100:1.5681449364795694 101:43.355192209797934 103:1.6225737673560936 105:5.649695955694135 107:5.695814374297333 114:1.7518192573619644 119:1.8185755165060853 121:6.0945549971629385 122:6.098926987362469 123:1.8462311103758453 124:6.134111088687886 128:6.232824306278456 131:17.83237012696121 133:17.851755093113407 138:6.315810475018654 141:6.4297395260419306 142:6.434570982423563 143:18.179209414290888 147:18.312310018740593 148:18.322648618536178 152:6.557650405690226 153:2.0570403438604483 154:56.13497158397192 158:2.1162484309273957 164:2.1679229947562897 172:6.967231571723244 175:75.6582647610848 180:7.076246618201687 192:13.228180367086 197:7.330057377410141 198:2.409430458946199 206:7.470718553764084 207:13.57953606064705 210:2.5003483071699946 211:13.660747679721396 223:7.678941682237724 224:13.858537146326023 229:20.979599448590076 231:7.82726784330332 234:7.834487277637005 242:2.671712389754415 244:7.944565588231292 252:2.721206143760162 253:21.435842146743948 268:2.840410090725557 269:14.765779236316265 284:22.15888459978981 288:30.03055618080606 290:2.911522004426978 294:2.9277532885789728 302:8.51683432431893 311:8.58736755221168 313:8.614173382814633 342:15.818241493959691 352:16.016970890249272 368:99.02693473267395 378:41.230953309299196 382:9.379187561091555 397:9.502655030183806 414:24.68924599348564 415:144.40919791211977 420:42.08092861574965 423:9.67790659520211 430:24.932731404122872 432:9.738202775154889 434:9.787150295292971 435:9.787150295292971 441:91.97783123554935 444:9.861794003428855 449:9.937955960526589 455:9.976625183466137 477:3.7395745031858234 503:10.343810261212546 519:10.44514862623786 521:10.459850004892205 546:3.940786536801465 560:3.9929570796106773 574:26.956172064344695 593:4.08607730485318 610:27.419033966858315 613:27.419033966858315 651:4.226803753705324 654:4.235431952419617 657:46.75475580147218 676:4.288078316220654 681:11.296981407385083 683:4.297002535187799 688:4.305970630914595 689:4.305970630914595 699:11.352455537278034 705:11.389890409100659 715:4.360724221643419 722:4.379345906103284 728:11.485111510399317 742:28.632616819466122 743:11.543401601395752 747:47.961482981672255 754:11.58276004889443 776:19.948841289200082 782:11.70331804785493 790:11.74436038780584 793:4.5253798671198755 800:4.535540305274064 810:59.12786225314616 822:4.587198996693892 824:48.97130301780339 835:4.608273828796863 842:29.560617409483037 848:4.6511575271986265 854:12.02237943512242 860:4.6729774635015024 865:29.696113909618187 888:4.751432866833297 893:60.65031609601997 899:4.76291606669266 923:30.26275309080812 937:4.833342904451904 963:131.6103696832966 970:21.290806000896637 # abscess
1:4.724288473601366 2:0.8864914688894221 4:0.03197968249201578 5:0.03274731972093675 6:27.453540166138545 7:49.98352979616789 8:3.930938295012035 9:4.1743817464755155 10:7.722761003778056 11:7.882371155366501 12:1.811977168864664 13:61.381686122270175 14:2.2940403175836024 16:0.32599231236256343 17:46.967717137700234 19:2.576702735811758 20:0.42177981262157516 21:2.7157041600743206 22:6.0558261723625595 24:2.8750719418423603 25:123.74097891185014 26:20.930353436211227 27:0.5856866411177641 28:15.880849703152496 29:38.85988631974484 31:32.88699747904964 32:0.6382446705232894 33:7.034723440535062 35:21.927032197270254 37:11.802600455963642 38:0.7385572959281721 39:11.985236644008678 43:3.6402219977273953 44:0.8111579307231713 45:7.807531888850653 46:0.8466455652468442 47:7.8641268174226315 50:12.784736114123834 51:36.3194084804122 53:36.581615831726516 59:1.0103452647459614 60:1.0241904149607275 64:1.060704864093646 65:1.0731771824272178 66:1.0996617205009345 69:1.1513622389785996 71:1.1649792159055066 81:1.3431310023768543 82:5.0211520164248995 83:5.084415295057047 85:5.142469240119434 86:1.4078812578920061 91:5.268668164229958 92:1.477862728606869 94:22.06582340826993 95:5.389532283116543 97:28.816403563765963 100:1.5681449364795694 101:1.5746191342201588 102:1.5778687460305314 103:1.6225737673560936 106:1.631027225505899 107:22.91358482860757 109:10.872766965100265 110:16.712660879870068 112:1.7242009442237265 114:11.148440674196694 115:5.9660026289376065 119:1.8185755165060853 120:78.58343392574989 124:1.848228185362473 127:1.8846830864253243 130:71.13900589326266 131:1.9158175960493726 133:1.9200222728394647 140:11.783067438506444 142:11.944905184693475 143:11.967356642671945 144:6.483268429675637 148:2.0226536185174417 150:6.542643236775702 152:6.557650405690226 153:230.63117725005262 156:25.450416627347682 159:18.858910420217082 162:2.157938147875388 166:57.53292667205548 167:2.211132564667841 171:6.955953117774386 174:2.2397809796676116 179:7.064608894346708 180:2.2797584410298137 184:2.318059525878215 186:7.200848870933259 187:13.12514558407062 189:13.143736018312058 190:7.225095274180969 194:2.3716459574094904 198:7.355217460138281 199:7.36786536748448 200:2.427189509862784 202:13.459913124296463 203:2.445156446907592 209:51.96821705497685 211:13.660747679721396 212:2.5066039358310612 218:28.002445661567318 222:7.665132524907881 223:2.5608161178230002 225:2.5608161178230002 227:7.791388080548141 228:2.6136122327455102 231:7.82726784330332 235:7.841721334842556 237:7.856233544232191 239:7.863511809176173 246:28.836275772456478 249:2.6998064357102294 250:7.997116787911281 257:2.7428955910230024 258:21.578246664477003 264:2.813572671438854 271:22.005294876556793 272:2.852048911553224 273:8.304844493936004 275:55.192123419883856 280:8.35460397410325 299:2.9524048072603346 301:104.16279179346444 302:2.9565495229487646 303:2.9607046869664937 304:2.9607046869664937 305:2.969046552991668 307:2.981638925578541 311:30.479353664530965 317:38.942401677845126 322:15.482839678210302 327:39.371442734389596 328:8.779275240174766 341:31.268805161282575 343:3.17346268713541 347:3.2020625913458507 365:3.301040397883749 367:3.3215458936379165 369:3.342300381282215 373:16.40314884486231 376:41.19684159754717 382:176.21755933430654 387:3.384579133191966 388:3.384579133191966 392:9.468573242925922 412:16.799493133135194 418:9.630361267429782 419:3.489359323051752 420:9.654058190440974 426:3.523811047544254 432:3.541296529382739 434:3.5648871137730382 445:25.261172541576364 448:3.6252975271928825 449:3.637634028327956 453:17.302715849804347 455:3.6563030675075057 456:3.6625704760446265 474:3.7330274213269097 475:3.7395745031858234 483:34.631268171829014 489:17.79029707396026 492:3.8064142484827426 501:3.8338723766664895 504:17.918921662935876 512:3.8617614850480346 532:18.16244253859047 534:10.519233846443356 538:10.519233846443356 544:10.549279009581152 545:3.940786536801465 575:65.21211762644906 578:4.023464607730898 580:4.038914811771119 582:4.04668996146326 596:18.7073640678447 600:4.094059093346426 632:11.065489322342355 643:11.117677773457944 655:4.235431952419617 656:4.235431952419617 658:4.235431952419617 663:4.244101286389958 681:4.297002535187799 687:4.305970630914595 692:4.314983017908854 693:4.314983017908854 704:4.342290151871318 717:4.370011383996402 724:4.379345906103284 725:4.379345906103284 736:4.398158894299009 747:4.426745408415905 750:4.436374085001562 761:19.85731894553141 763:11.62252664721665 766:125.4597305950845 779:11.70331804785493 781:11.70331804785493 791:4.515275124220402 794:4.5253798671198755 795:4.5253798671198755 804:20.136305013860486 808:4.556030646155278 809:4.556030646155278 817:11.870185131293937 832:11.934675818697976 854:4.6511575271986265 869:4.695057155111941 872:4.706196283296968 877:4.717402625256197 891:4.751432866833297 894:4.76291606669266 898:4.76291606669266 923:4.809570401253377 930:12.370272670243736 943:4.857422153732101 947:40.41445884020637 949:4.881815891326264 950:4.881815891326264 961:4.894133193096044 973:4.9190138319840155 975:4.931579297052583 977:4.931579297052583 989:12.646904478571749 998:4.982701274899153 999:4.982701274899153 # fetus
1:0.2445762288816647 2:0.8983956909652245 3:47.13392817983698 4:0.033897055861822956 5:17.80487613705066 6:13.926304583679771 7:6.835453809636935 8:89.24112371549155 10:7.7606140062704565 11:16.169083920458146 12:86.97928242988642 13:0.19477362393141756 14:5.372098034293606 15:0.32610187592991685 18:5.676160822648242 20:5.984607995756634 21:6.077692771121515 22:6.08442028635405 23:2.8296719815970937 24:25.63403820361578 25:0.5259347342167922 26:3.112144042580492 27:6.745031124965559 28:21.18028137324968 32:3.2807601305584106 33:27.479613536423155 36:3.4503460989321435 37:3.495891737220304 38:22.501693390898286 40:7.459208662399934 41:54.79773544432029 42:41.42051510555834 43:12.205762009454224 44:0.8185060959118934 48:0.8766735319781258 49:23.68215706034702 51:8.075306051803802 52:72.08736598156584 54:18.384968707718265 55:36.92641240524299 59:8.489504637612368 60:131.72398642753245 62:1.0635385471014056 64:25.22305773722433 65:1.081202588843821 67:14.027311781028875 68:1.1427428353820843 69:1.1595569913042612 70:1.1629519850027799 71:4.595477679544265 73:26.4829907090623 74:1.2700807440478814 75:26.960050165685843 84:5.120374837505222 87:9.978233053378123 88:1.4222413547519708 89:15.627931969558002 93:10.272583070563048 94:10.337904509240554 95:15.992049923046798 98:10.493601315941028 99:36.06489159859647 100:16.24291341015906 102:22.524616021077275 103:5.650970484684003 105:10.759953298685 106:10.759953298685 111:1.7062493267222116 114:1.7609903816667778 123:1.855517548522948 124:6.154699373129338 127:6.235289049293731 128:1.9022578182352345 133:1.9293934358345715 135:24.601485384502286 141:6.450478435002285 145:6.518786961695659 149:2.0344045793854986 152:2.05039067865165 155:2.0923357295845744 158:2.125824360114398 160:2.1526893828638425 161:83.32508179635549 162:6.833502549463892 167:2.220797938295123 174:2.2494722458505874 176:2.2760280480291923 179:2.2840877105405823 180:19.528980290724252 185:42.422345773983224 189:2.352986996574729 190:76.92831045545807 192:2.378579798206069 193:2.378579798206069 196:27.144842625640404 199:2.4251668712264136 200:7.414446925534474 201:2.4430088717337055 203:7.452958536769924 211:7.571080055403267 212:27.88213231827059 213:7.591156214072205 214:7.611346757038829 215:2.5322759739850698 225:2.570766328399347 226:2.5772743455490428 230:7.834167056640467 232:62.13799884159921 239:2.6575418199652696 250:8.01847007991906 251:8.026042987860773 252:2.731267004651708 253:21.479994829666563 254:2.738468990330911 263:8.212745375324944 272:22.049529962810357 276:46.501561772321324 284:14.950250542711933 289:15.02764840012335 292:2.92980087281872 297:8.51222955499655 299:8.529614565423563 308:8.59112394003461 310:2.9960787605132713 316:8.644684832734 323:3.07839151883353 328:3.0917682648542186 331:3.100745922474487 334:3.114303332391871 357:40.60220029706329 366:257.54860002004494 370:9.356990827136963 373:3.363177377907953 388:16.537004572872757 389:3.4057369691152783 391:32.774119678944245 393:9.490303261209704 394:24.474512598920985 397:9.52439211273427 398:16.674214739224947 421:16.92254610116316 423:3.5227239184700636 430:3.545930813487714 437:17.144315998445983 439:3.599304765936951 443:3.6113904786108013 445:3.6235602493896377 449:3.6481563901454823 467:3.717627656240658 492:3.816997837849954 496:3.8306785259993266 500:3.8375585873355322 504:10.36570276470924 550:188.68291733049472 569:26.968879893643365 578:10.756686849184943 582:4.057351265370759 610:66.24288350228281 619:87.62057647640944 630:4.186576978104138 637:19.099373294432443 638:4.211868338445921 653:4.237516869233891 659:11.19260518896804 662:11.210409329242294 670:11.264325247888793 675:11.282467645566108 678:4.298807917238453 682:11.319012858091968 690:4.3167049421503405 692:19.453483301584658 693:11.3559107558217 711:19.56691970181461 734:28.598306407254547 741:28.67747121688928 743:4.427929555996775 762:38.312927397305344 769:4.4763410866206685 783:11.725398956786744 785:4.516009262378265 788:11.766446006883797 794:38.67654665213188 810:4.566826191241058 816:4.587551257739373 817:4.587551257739373 831:39.109255866215456 834:4.619081150027389 857:39.38968295526168 860:12.089112648739233 862:4.683798915969434 864:49.57841557543881 882:105.4622887854114 883:4.739510196467003 884:12.202967720044054 885:4.750855693897588 893:4.773756361154142 898:4.773756361154142 928:40.22018333977138 930:4.8322708526979685 932:4.84419733000862 939:12.44127639295022 946:21.171663103800245 948:12.515731590895797 951:4.89267973810754 988:4.967843973553556 991:4.967843973553556 998:4.993583964262234 # breathing
1:13.382181063246922 2:0.0033156901201221354 3:0.020810140792163243 4:1.193293898520679 5:1.1986292388595325 6:3.5534396989992367 7:0.06679949079645542 9:15.435304784032374 10:30.66807472294972 11:1.8132582697563573 12:54.30753885921328 13:12.205259847038178 15:2.3695280064742423 18:13.9467886553822 19:14.253842491651469 20:5.984607995756634 21:2.7329275348171325 22:2.736993116572894 24:63.423162903390306 25:2.957140014676399 26:26.55540670503242 27:6.745031124965559 28:6.787006388496303 29:3.18933068527386 30:0.6255457452693444 31:3.2288252034096057 32:39.45168426497614 33:3.335493232124428 34:11.622238167770602 36:27.950278493251275 37:0.7270229607871607 43:7.586168827456316 44:17.54421107856378 45:385.7142555167005 47:7.894276888037135 48:29.671232627220046 49:3.8888147906463835 52:18.304544832450095 54:4.030297682495179 56:4.1721614864850265 57:8.451718289109857 62:13.685253251277075 63:107.02804047048006 64:8.682956280584396 65:13.777370807593487 66:13.915110812909228 67:8.91321483731107 69:9.026147090463372 72:4.714264541112132 75:4.870341090705367 76:4.930226506479859 77:9.613535514651968 80:5.000562189450016 81:41.121480145921524 83:34.475741789256816 86:5.162441023749284 88:1.4222413547519708 91:5.2887293523550785 94:10.337904509240554 97:16.09740921562966 102:5.550065198339131 103:5.650970484684003 107:1.6605846431339528 109:1.6814621128476872 112:1.7333367695687747 115:5.986499132395172 118:1.8219683932302062 119:1.8278290068361132 120:11.437348467267372 126:1.894014239818226 127:1.894014239818226 130:11.714586840945003 131:11.743118744701498 133:6.313223038979392 139:1.9463593021592478 141:18.18226507611443 143:11.999468661424297 147:6.533605034139226 148:12.105531577635906 149:2.0344045793854986 154:6.618814825837258 155:2.0923357295845744 158:6.7428495156460535 160:2.1526893828638425 163:2.1700462794290023 165:6.893458197436066 168:19.232433745225155 170:2.23116097601647 171:2.2337630917974294 172:2.238981047631199 173:2.2442173950852893 177:19.49276650819595 182:7.150150568804591 189:19.812603037011534 219:13.827910840776282 220:28.12921615869519 223:20.776815374438357 225:7.700191386807446 227:2.6236001106981295 228:14.063396304257745 231:2.6404800913937794 235:71.24074601370498 237:21.142702601450544 239:7.8848227238994415 242:2.6817402904502767 247:2.706311882892455 250:8.01847007991906 254:2.738468990330911 255:8.07950495524735 257:2.752970577879958 259:21.670495571812822 264:2.8236923915530165 267:2.8389831168177313 268:8.293483105645807 271:8.31806007270779 272:2.862192175312744 275:8.326289606253853 277:2.8700025775841485 278:2.8778505396947347 280:2.8896936268484685 283:14.950250542711933 284:14.950250542711933 286:8.426529386145521 289:2.9217005851173163 292:22.34233145276353 294:8.477706719565926 299:8.529614565423563 303:2.970911521537219 304:2.970911521537219 306:2.9876470453302177 308:2.991857532451527 315:3.0173477790863656 318:8.662714525234787 322:3.0739563017598575 323:48.09719700349893 327:8.800847495760419 331:3.100745922474487 334:3.114303332391871 336:39.674327374036444 354:3.251316912631181 356:9.175976642666292 360:9.207283817813698 368:3.3371038033717073 376:3.3737188442532453 384:9.411957354321231 395:3.4328813211250684 404:3.4660283468910764 419:16.868418299379712 426:3.5342886672865794 427:16.977189926278392 428:3.5342886672865794 429:3.540100005481267 436:3.58133144998746 442:3.6113904786108013 446:9.90882212920395 449:9.959777816795663 450:3.6481563901454823 459:3.679394466554689 467:10.103582027744299 473:10.14377568884134 482:3.7699297327624137 483:10.225474353653151 491:34.90113891798729 492:3.816997837849954 500:3.8375585873355322 502:3.844465385793529 509:3.865348179676709 512:3.872363913980573 513:10.423286471132645 515:3.8794073901170316 522:3.9007063605232677 527:3.907862906658655 537:3.92950625599917 550:3.9661710441212996 554:3.981049768971264 562:4.011182683191255 563:4.011182683191255 566:4.011182683191255 586:18.666642280461442 592:4.088801400896837 594:4.096750383924612 596:4.096750383924612 598:10.902000111486458 602:4.11275412802994 603:76.49017260993745 606:4.120809486313623 617:10.985195484024604 618:18.891713464067738 621:4.161633429273856 625:4.16990986231338 638:11.122207682158178 644:27.812107205303906 653:27.883669362798273 657:11.19260518896804 666:19.260135685342537 670:11.264325247888793 673:4.289924811947587 680:11.319012858091968 687:11.337417305713217 689:11.337417305713217 725:28.519933772999426 736:4.40891675679395 740:47.96904977362463 750:4.4471413682666805 753:4.4471413682666805 765:11.644598135134284 766:11.664639452561245 774:11.705038767559461 775:48.398072424341976 786:20.044110044396987 793:4.536168346854916 799:4.5463311399981805 801:4.5463311399981805 805:4.566826191241058 808:4.566826191241058 815:11.87102366850144 844:4.651157527198288 865:4.683798915969434 881:4.739510196467003 885:12.226147605922373 902:30.114230448594267 908:12.296534330414946 924:4.820420116684259 929:21.022857686860313 954:4.904999395142572 955:4.904999395142572 957:30.658148171507435 959:12.540871848346896 977:12.617287424585738 982:21.402193725336772 989:4.967843973553556 991:12.669081951965145 995:4.993583964262234 1001:4.993583964262234# expression
1:2.6356344517583956 2:2.8517755052546976 3:31.22547012475271 4:0.033897055861822956 5:9.765947755415878 6:10.019703755095819 7:10.422901971968363 8:51.167846642502774 9:7.462162057885066 10:20.544760134995382 11:48.11622687751589 12:0.16767560189811995 13:26.447230636240217 14:13.396567778605368 15:18.30352452802318 17:23.838423351515896 20:14.501831288790088 22:14.680819206440095 23:10.337248314301128 24:20.21315780776201 25:0.5259347342167922 26:10.98160282001006 27:26.668073621841717 28:0.6017798196211925 29:3.18933068527386 31:3.2288252034096057 32:6.975414615165148 35:3.3967099424175404 36:22.177347002459268 37:3.495891737220304 38:11.951123988822353 40:0.7595926333024373 42:17.321348262220866 43:22.896450773668708 44:7.700564115931279 47:0.8665687534656114 50:3.9402295129123917 51:36.40749080572623 55:0.9581067261994438 56:0.996804589243107 57:1.0084302194383457 61:1.06148050053997 65:4.376210645813385 66:1.1077459258901834 67:91.82215237305286 69:9.026147090463372 71:14.251462393903752 74:9.435965983748076 75:4.870341090705367 76:1.3160005829955161 78:9.709555552299575 80:5.000562189450016 82:9.777865499960793 83:1.3912897244882036 84:21.37010693347631 85:9.968026053519193 87:1.4193940647247545 88:34.74846038209535 90:28.26234721308641 91:5.2887293523550785 94:1.5201740295194495 95:1.5248171645654582 99:36.06489159859647 100:1.5770666287495656 103:5.650970484684003 107:5.716153211946602 123:1.855517548522948 124:17.563077518531813 128:6.2534643665479 131:11.743118744701498 133:1.9293934358345715 138:17.943917145415487 145:2.0230946610987863 150:2.0435175725491352 153:2.0665574296375584 154:25.357587697659078 160:57.113344379514444 161:2.1601028628567884 162:25.921310453273907 163:2.1700462794290023 164:2.177548352893634 180:7.097272686272599 183:2.3195220458878545 185:59.12593952617428 191:2.3700008873113494 195:7.295201675632814 198:27.34032297510036 199:7.389004427800931 203:2.455019554014368 205:13.561916026658105 207:7.518093677091896 222:2.564285194052586 223:2.570766328399347 231:7.8485669863930445 232:14.129388812546324 233:2.6438777863014065 237:7.877542104508511 240:28.719196982714017 241:21.233212735102157 243:7.951023485101042 245:2.695734854354111 250:14.378273486713269 251:2.724097210324681 253:2.731267004651708 255:2.749332896547361 256:8.087207679607964 262:29.49114488555966 264:2.8236923915530165 268:29.720589911808737 272:2.862192175312744 273:22.0664457230467 281:2.8896936268484685 283:2.8976369328103506 288:46.86783200100079 290:2.9217005851173163 301:2.966754002653856 304:15.18570976560942 306:8.58227307809052 312:3.0088073930281256 313:8.635703256286709 320:8.699043023728418 335:3.1234029234182312 340:3.146370105787764 342:3.1790603147332686 343:3.1837825404684263 345:31.55170243422969 348:15.957382456687547 351:3.2415027670755507 360:16.191770086215758 361:3.301255672603531 362:68.6483445553923 363:9.249443262403087 368:3.3371038033717073 371:41.19646641223992 373:3.363177377907953 375:3.3737188442532453 379:9.400898741450858 380:9.400898741450858 383:120.95320223167845 385:9.42304899655802 386:121.11661026007995 388:41.401454408542 389:3.4057369691152783 394:3.4274181516981543 396:3.4383618420140736 397:3.4383618420140736 398:50.822859084045014 399:41.715823455540644 401:16.69159982992836 403:3.4493753503578968 406:16.761673263326603 411:3.4884846026936738 416:3.4941444417356537 419:3.499822813985643 424:3.528496678346003 428:16.977189926278392 432:3.5517812137556 436:3.58133144998746 456:3.6731022575230616 463:3.698407287938593 474:10.15726958407903 480:3.756708345826281 491:10.308984207739568 499:26.208035540960157 506:10.394384875044329 512:3.872363913980573 522:3.9007063605232677 523:3.9007063605232677 539:44.86389017863816 545:10.586319327795412 565:10.709458857393944 567:10.72513630798515 582:4.057351265370759 591:4.088801400896837 602:109.2252130687133 623:11.018989458870475 638:4.211868338445921 651:11.174883695377982 657:11.19260518896804 659:27.919697651254545 661:19.23303151982674 681:4.307734491313058 689:19.42546600681735 693:4.325719684070023 717:11.468788716778954 725:4.390099058324092 729:4.399483760021589 730:4.40891675679395 731:4.40891675679395 736:19.711892239989727 743:4.427929555996775 751:19.830522241723436 752:48.09004912263738 753:4.4471413682666805 756:4.456823158801384 760:11.62466094473969 766:4.4763410866206685 777:11.705038767559461 778:4.496068337890767 793:20.106597959208347 798:11.807936305282023 803:11.82885062373594 814:20.233614921408275 816:11.892284881443441 819:4.598001607345272 820:4.598001607345272 822:11.913664246564245 827:20.33072217269157 835:4.619081150027389 840:4.651157527198288 842:12.022379435122701 857:12.066739591203984 859:12.089112648739233 864:12.089112648739233 872:4.717024801232151 876:12.179926249526355 899:4.773756361154142 905:4.773756361154142 907:4.78531320283148 920:30.258880500866827 928:61.16003520591987 930:12.392424235365118 941:4.8562004895250235 950:4.89267973810754 971:4.929884744760124 976:30.813255935493157 977:21.36313790270713 989:4.967843973553556 997:4.993583964262234 998:4.993583964262234 # hemorrhage
1:0.23808232936886176 3:6.089623066089598 4:13.647821930420672 5:6.371059946616295 6:10.067829767856724 9:0.12225688289393769 10:1.764251997161548 12:7.993410148933138 13:1.9439378637385007 14:2.3270033357512205 15:5.499693103770995 18:2.5084244166365446 19:0.4052051623989686 20:14.553567353641238 23:6.266435417976507 24:20.276888372689548 28:0.6084533406591756 32:11.403272725888804 33:3.3537701872073242 36:22.241888409745677 37:3.514380253242921 40:3.598487099373714 42:17.37451324692094 43:22.961253130458687 46:0.8616122771498862 47:86.41779830645035 48:0.8842521111978903 49:0.8893617082212684 51:3.9831519145006817 52:4.0205059824179274 55:0.965901639774901 56:4.1914165109800345 57:1.0163497707150007 64:38.23442809418407 65:38.36998973541771 66:4.459303444089141 67:8.944201884480877 68:1.150965783331529 70:1.171217271302651 71:4.615127829024256 73:1.2367679033320644 76:1.3245622607736203 77:1.3271732151436426 87:1.4281345395909637 88:1.4309865350106068 89:81.36950844847007 90:107.29102041213207 91:1.4805318181842864 92:5.343031117450865 93:1.510646183539765 95:5.4299470389691145 96:5.476094867724002 98:43.343800946418234 102:5.570428181513967 103:1.6406359302134612 105:10.791820210616235 107:1.6696874665598276 108:1.676618817754146 110:5.791329739898515 115:6.0071233164093005 118:1.8312783022882 119:6.109676691770463 121:6.135816885570137 131:11.775341005878401 135:98.17665733990646 136:1.9494193069742696 142:6.476181188551863 144:6.524925708048409 145:99.59477445475648 147:2.039412733605473 149:2.043952193027698 152:6.599378293570337 155:12.340611570129285 158:6.7638526191388255 160:6.822262810587065 161:18.99119458541105 166:2.212547803113035 172:2.248726377443927 175:2.277782804141932 177:7.1009702984480745 179:12.980728227377998 182:7.171325504063726 189:2.362831191992823 210:2.520222749551213 221:7.700860988351716 225:503.18684231570813 226:2.5872927441622156 229:7.841242362874659 236:28.661682623399503 239:53.524693633877426 240:2.677949517769011 244:2.705835651755937 250:54.085310813912066 252:2.741391345133607 255:2.7594690088624527 264:8.258324793402043 272:22.094023349931774 274:46.5508596559982 275:22.110941464767915 276:2.8802140302520387 283:55.65188400533805 284:2.9078648665165403 286:15.034760361463906 290:15.060682789198589 297:56.15060893902397 299:2.972872537641305 302:2.9770219623055 306:75.13516478203114 307:3.002139619099602 312:3.0190988979178948 317:56.77839760691927 318:3.036233273123519 322:159.18961658470178 328:8.822547433168458 330:23.12369631187504 331:3.1110868730576504 351:3.251914356401003 354:9.156422073173651 355:3.2716091058025873 357:16.177332083669995 360:16.224995196554975 385:3.4001332511400166 389:3.4162239087946134 392:3.4324662364617953 397:3.4488629104243076 402:3.459881128117088 408:9.638735403293161 425:3.5390354233578956 426:9.745590273903801 428:3.5448297672980917 429:3.5506434603064805 434:3.585938801209124 436:3.591891388588363 443:42.858290655522666 455:10.020410707690878 468:10.138910039345843 470:10.15231017130192 471:3.7476786762822845 490:3.8140641511548417 493:17.89954034911631 496:63.72680234787381 497:3.8482127217348823 511:3.883029823141017 518:18.139435535124846 520:26.51841374813928 522:3.9113816897324933 524:35.43739789316406 526:3.9185405908405855 532:3.9329450271892874 537:3.940191004924693 541:10.59325763832305 564:4.021893337271502 572:55.29451421441256 585:4.083737241292851 588:4.0916191341026025 613:4.147777031111171 614:4.147777031111171 616:4.155943858475214 620:4.172388828897732 635:4.21416584449277 651:19.212768016447953 673:4.300715538233868 674:4.300715538233868 688:4.327502733768404 704:11.434104544215598 708:4.363841095676942 709:4.373039614946457 723:4.400915691138441 735:19.745505912826506 737:11.548685578920814 738:47.97730997830124 753:4.45797213157442 757:4.46765627764298 758:11.646857760478431 768:4.487178915779682 782:11.747607548140127 787:4.536910853407705 809:20.235252324184465 811:151.36239181720546 825:70.23619245691216 828:11.95739520227953 831:29.517476312275402 833:4.62995195153652 849:12.066739591204248 859:4.694683848922264 861:4.694683848922264 863:4.694683848922264 874:4.739127852827717 887:4.7731722256041165 889:4.7731722256041165 900:4.784660135748224 911:20.91143283377305 915:4.807850675819508 919:4.819555038784221 929:4.8431864039002726 946:40.52767884810477 965:40.71999927941386 970:4.940819137890392 991:21.47524478043453 1001:5.0045301338058845# motion
1:488.03225076373155 2:20.463600179687738 3:9.443269702685404 4:6.356606855805905 5:27.146315330175607 6:67.00623162840688 9:7.499930730889259 10:1475.3592276953868 12:11.932206722669026 13:26.532467860273297 15:79.60057442962572 18:5.704498849952093 20:55.12576064383204 22:10.164039017294069 24:56.75111000179484 25:0.5322933438309967 26:58.376310006495274 27:11.08380659529779 31:33.061871266411394 38:61.5024540959455 40:0.7668232454435048 41:12.152817519815287 49:12.75533851011824 51:0.9197534239914346 59:13.489433200215677 62:1.0715874481647931 64:19.313682739070394 65:38.36998973541771 66:38.656436503996545 73:1.2367679033320644 77:15.026394043999545 81:15.190434026723734 94:16.012859880227065 99:16.270724959180185 105:44.088275209364106 108:44.3560025518731 109:16.782651275381436 111:5.838963414444072 113:17.139389228083346 124:17.60671642923557 133:80.20455041454501 140:24.70616360515398 147:118.41454488661704 154:18.57754477815647 155:48.38872849440517 158:18.83610246458411 163:2.1797280552273044 165:19.149590312523465 196:7.32261162602093 200:20.23042786202627 201:20.256898313728374 213:20.59588214285988 252:21.524405813359703 257:21.619072955419323 266:2.845337185287657 268:55.236719219529775 320:22.87635783697077 345:23.500177765590117 346:31.659118345241275 355:23.81101088469937 374:9.411709476738867 378:59.848722585214574 381:24.31342578151228 419:24.82670224194487 432:25.046918366913655 446:3.634136672090325 453:3.6587422322847534 454:25.533471421607683 469:149.0133460160291 475:3.760758063496625 503:26.282025944938624 522:3.9113816897324933 533:26.60894411706487 594:4.107486943306946 596:4.107486943306946 608:27.474853012668294 614:4.147777031111171 637:27.821626546848208 642:27.821626546848208 657:67.26015914272345 676:28.184504719578893 698:28.334504966719383 701:28.334504966719383 708:28.410597201318385 717:4.391576458385256 729:113.05148758112274 736:28.643414395812506 740:28.7225839157214 746:263.54685964261125 747:28.76247072421722 765:28.88336399398438 797:126.59653389665236 906:20.91143283377305 989:223.06069255962038 # cushing
1:0.23808232936886176 2:0.9104275840939391 3:6.089623066089598 4:3.435826190824717 5:17.87604936833328 8:415.240432395281 9:24.900971534567667 10:1.764251997161548 11:0.16802407699957075 12:36.748882484446725 13:4.74739600659948 14:5.400072007882625 15:0.3314056594250894 16:0.33660216825018385 17:2.491407104309909 18:0.3710908787215963 19:2.6107791063562735 20:0.4334937082854218 22:10.164039017294069 24:15.191835029671905 26:3.1301036983126185 27:11.08380659529779 28:6.816472229597992 32:0.6518572878371048 36:3.4687758456683504 37:0.7341477840411481 38:7.431507441667347 40:7.4892315963141876 41:99.95966024093369 42:0.7947016449245505 44:7.730768079249889 47:12.671805589055506 48:0.8842521111978903 49:36.15017804932919 52:4.0205059824179274 55:18.57010292219526 56:13.375941264927812 57:4.219731334723311 58:1.0183055977337394 59:4.243540447879843 60:1.0400789255494143 62:8.69410438703448 64:4.365596901583746 65:8.761425967456251 66:8.862131731289727 67:1.1376762683201758 71:1.1814886497244508 72:1.231953136040435 73:1.2367679033320644 74:1.2785577342272496 75:27.02604015583957 77:1.3271732151436426 80:1.3549507271467727 81:5.032948020203721 87:1.4281345395909637 88:1.4309865350106068 89:10.118232932973145 90:1.471640108706564 91:5.30891822090406 92:15.850809919510137 95:1.5337246880210826 96:5.476094867724002 98:1.5731649158494796 99:5.541107117832875 100:29.17135657299012 102:1.5958038448680778 105:5.690444836987291 114:69.33277652907594 123:6.170992248977034 124:1.8668692471551396 126:6.256047376614103 128:1.9116618642336718 135:24.656776836854064 150:2.053074600596961 153:6.634687348213336 154:2.0784648327671156 159:2.159889500788959 163:6.859955661758471 164:57.47458760772504 172:2.248726377443927 175:2.277782804141932 176:12.953984414314604 177:12.971799103753755 183:13.098150381223116 185:273.9482843291511 187:2.3571973269220905 191:7.291827233560091 194:7.316433106882502 195:27.184447798271652 196:13.312255466649447 197:2.4174188809078507 198:2.429163655562848 199:2.4350699173153902 202:2.4589243844286406 205:7.5066779780789386 207:20.44484608885717 210:52.20559609258583 211:2.520222749551213 212:13.746577588827138 213:13.756856074889773 218:7.673436857274448 221:7.700860988351716 222:2.5742941758996825 228:2.633651468531982 230:2.6437649032855712 234:2.653943269412585 238:2.6676167204872763 248:14.365088537139039 250:2.7306415820130443 253:8.062724903608222 257:21.619072955419323 259:8.155289693772174 265:14.769551118339717 266:8.282525287290369 267:2.849175734177659 272:14.869113678646134 276:29.882780320785937 279:8.372670830063093 282:2.9038860394945325 285:2.919859607515005 286:2.923877418051523 297:2.964604843795484 299:2.972872537641305 300:2.9770219623055 304:15.21877240834457 309:22.65492751062965 324:3.0887206963771416 325:251.05039784319285 326:3.097631329040815 328:15.605826935375191 331:15.63451381323412 332:3.1110868730576504 339:8.927286356357227 345:9.025164807234528 347:31.736403448338393 350:16.052146994602623 351:3.251914356401003 352:9.135922279889284 355:3.2716091058025873 356:3.2815426545207966 358:9.197766056248275 359:3.286531243786474 363:16.289172547035818 369:69.25377614936437 370:9.378820270765923 378:3.3894891165203287 380:3.3894891165203287 382:9.422737603798659 383:9.433798571779239 386:16.570279132281012 396:3.4488629104243076 398:41.74845060169054 412:3.4990068641060668 417:9.662217976253505 420:3.5217672937340074 423:3.5332603086735976 424:16.992248462832517 428:9.745590273903801 430:3.5564766231297504 431:3.5564766231297504 432:9.781898814775921 436:3.591891388588363 443:3.6219621914196867 448:3.6463963115174187 450:9.981727355181455 462:17.52730033276361 463:3.7090119687115477 467:3.7282394018780267 468:3.7346954062698816 471:3.7476786762822845 485:10.275107248575495 487:3.8073125445385587 488:3.8073125445385587 489:26.10933457377504 492:17.89954034911631 493:3.827644907423631 499:3.8482127217348823 503:3.8551218751388556 506:35.17614187555933 508:44.43368563900879 512:3.883029823141017 518:18.139435535124846 522:3.9113816897324933 524:3.9185405908405855 535:3.940191004924693 536:3.940191004924693 538:3.940191004924693 539:18.274609130868594 543:3.954771604665277 548:3.969471927055185 569:4.029508605346516 574:4.037156260612448 582:10.82659825554511 588:4.0916191341026025 592:4.0995356052378 602:27.407308643260087 615:4.147777031111171 618:11.007309870708145 623:18.976484499284823 627:4.188984377631981 633:19.080315679134763 642:4.222637868887065 647:11.179382039592491 649:37.12573333240676 651:11.197023987664066 656:11.214747836530728 661:11.232554332084533 680:11.341171991350436 690:4.327502733768404 704:4.363841095676942 707:11.434104544215598 727:19.716219241622944 729:28.604127683298124 732:4.419738099699597 735:4.419738099699597 737:11.548685578920814 738:19.774940368969528 743:4.438755609192526 750:11.62702128709763 754:4.45797213157442 755:4.46765627764298 762:19.92438193442627 778:4.506910877380587 783:11.747607548140127 792:11.809350821567126 797:4.54702030684687 800:4.557185455169898 810:4.577685216781915 819:11.935894034914439 820:39.05599636024244 822:4.608867698459327 848:12.066739591204248 853:39.38968295526129 864:4.694683848922264 882:12.225228126131128 893:12.295196695411157 904:20.87570408558763 905:4.784660135748224 920:4.819555038784221 922:4.831333312447997 930:4.8431864039002726 936:12.439054755683701 938:4.867120751240143 951:4.903607065423839 952:12.538022615376558 956:40.655475210773254 995:31.070170228429415 997:5.0045301338058845 # circulation
1:137.90130206868366 2:5.531574844189712 3:6.089623066089598 4:6.356606855805905 5:9.813797063261703 6:18.251396836055537 7:1.4009535794588153 8:24.122901597136696 9:1.6452351603723658 11:7.958687508855707 12:11.932206722669026 13:0.19907478079533766 14:9.164998610106512 15:13.628122991708823 17:216.87007702729522 18:0.3710908787215963 19:0.4052051623989686 20:0.4334937082854218 21:10.154641338753116 22:30.678501180589016 23:6.266435417976507 24:10.52205259037071 25:2.97486231625462 26:6.7302495006041205 27:3.1572108478605796 28:3.182992337751898 29:0.6175345015518211 30:0.6323109286763761 31:27.115694090514207 32:7.00504498201697 34:7.193203052240766 35:0.6959525404394317 36:11.783490237600054 37:16.93469760979179 38:61.5024540959455 40:84.00549847223432 43:0.7977720716801731 44:48.69070046418578 46:3.8385108307321767 48:0.8842521111978903 49:18.043476920476753 50:12.86834932598286 52:18.35810718208646 53:30.327703216429487 54:0.9466241568036246 55:4.096722222597151 56:8.437442792851733 57:1.0163497707150007 58:4.224477534347469 59:1.0261679254875629 60:8.573671457021176 61:4.34819922069273 63:1.0757255487017516 64:4.365596901583746 67:1.1376762683201758 69:1.1678152210253632 70:1.171217271302651 72:33.04857615318337 73:9.31341179293341 75:1.2987748766886544 76:9.635386714371808 77:15.026394043999545 81:1.360317916591812 95:5.4299470389691145 97:10.463609287314132 99:1.5828177339103247 100:10.570734363311013 101:29.21877044707844 102:1.5958038448680778 103:1.6406359302134612 104:5.682812304083056 105:10.791820210616235 107:16.68386448875838 108:1.676618817754146 109:1.6905931737196849 111:11.022646006276565 113:5.95287044353173 116:6.0282288908824695 121:11.482996666253753 123:11.537460905910669 124:1.8668692471551396 125:1.899300761284986 126:1.9034088721302873 127:6.256047376614103 130:17.880909001807186 134:6.343314735113173 136:24.669099115004837 137:6.357303002665033 140:11.847366414408523 144:25.1109212672245 147:2.039412733605473 148:2.041680659231294 149:6.564431057950278 150:12.176271997211884 153:2.0761379945546587 157:2.113825459741656 158:2.1354637679432975 162:12.592695839065573 164:2.1872371904848036 165:26.134022848097047 166:6.931068185070421 167:2.230526790855645 169:6.981170857820782 170:2.2408992440248854 175:26.546342577099946 176:2.2858063323752473 179:2.2938730566436063 191:7.291827233560091 192:2.388445179665511 194:2.3913179486998652 195:27.184447798271652 196:7.32261162602093 202:13.525148919229729 204:7.480710870840446 206:20.39066610843825 207:2.4954118410472197 209:7.579086845386738 210:2.520222749551213 211:13.726077639774347 212:7.605788877393672 214:28.007907658351673 217:7.659803745952137 230:2.6437649032855712 237:7.8989783466757055 238:2.6676167204872763 241:21.277586049754504 245:2.705835651755937 248:2.7164197433774078 252:14.446005174623858 258:21.666852709503463 259:14.587502080051745 261:2.818718174059631 264:2.8338755913261604 266:8.282525287290369 275:2.876301799981563 277:2.8802140302520387 283:2.9078648665165403 284:2.9078648665165403 293:2.9441151654767013 294:2.948192765406826 303:15.21877240834457 305:2.9895331196891624 307:3.002139619099602 308:8.612769722909867 309:3.002139619099602 310:8.621644472262558 311:3.0105975755232106 313:3.023365948141257 336:3.138326375740519 341:8.936957845581343 345:15.91452982729367 348:3.222794033886518 349:3.2324453576083325 354:3.2617332109056263 355:3.2716091058025873 358:3.2815426545207966 360:9.229080295430194 362:3.311695517860208 364:3.3167732045687788 368:9.335416573175333 370:3.3683965808849057 374:3.384191655489178 381:3.3894891165203287 382:16.519655790801046 391:41.6081007387947 392:166.11923342241644 405:9.603786476891125 413:3.4990068641060668 417:3.50466905793989 418:3.510349785172062 428:3.5448297672980917 431:9.769756741590937 438:3.6038577414345307 449:43.09342880906491 450:17.36927957380909 455:3.6774254008613467 457:10.033394247221812 465:3.7218069342938738 472:3.7476786762822845 474:73.04478304082187 475:3.760758063496625 486:3.8073125445385587 487:3.8073125445385587 495:3.8344744312748738 498:17.963984481405458 506:3.869021181330425 511:3.883029823141017 519:18.139435535124846 520:18.161746204392028 521:3.9113816897324933 524:26.548473688908654 525:3.9185405908405855 535:3.940191004924693 537:3.940191004924693 538:3.940191004924693 554:3.99175100302552 572:18.55481212158621 573:4.037156260612448 586:4.083737241292851 590:4.0995356052378 605:4.131553110837137 610:4.147777031111171 613:10.990522327351023 618:4.155943858475214 620:11.041108555673356 622:4.172388828897732 631:27.715968580395064 637:4.222637868887065 648:11.179382039592491 661:4.265600417602662 671:4.291873144125416 679:4.309600998443674 681:11.341171991350436 697:4.345581638564656 716:4.382284585769883 729:11.529349196989033 743:11.587653419011813 745:11.6072868475233 751:19.864145335318607 759:11.646857760478431 766:4.487178915779682 768:58.620796920544294 775:4.506910877380587 779:20.04675220505231 786:4.52685651201977 811:11.893248746283541 829:4.619379800363408 852:12.066739591204248 859:4.694683848922264 873:4.727916800039648 898:12.295196695411157 916:4.819555038784221 923:4.831333312447997 932:4.8551152364657035 945:4.891365679902452 960:4.915929077916999 976:12.639587870146379 979:12.66540091855438 983:4.966044372684616 988:4.978785432711836 # relative
1:20.714661086166558 2:12.352258568275548 3:6.125750859857254 4:1.22011208567859 6:10.116284247508093 7:1.4151448639414632 8:14.99272199728911 9:20.122205813433432 11:4.574776382872234 12:8.03199628137541 13:21.532211992737277 14:0.31787260734749206 15:2.40299208562659 16:2.4192429496940484 18:2.525462948883918 19:2.628010261955647 20:0.43944658950928894 24:10.562855693763153 25:10.710700315817228 27:51.901641513018646 28:3.201158683798043 29:0.6243074736207882 31:0.6391403092935809 32:3.3172927413231363 34:0.703012271329179 37:47.424766483961335 38:0.7601158525376287 40:0.7741180549753451 41:0.7883617529717517 42:0.8020834409826093 43:0.8051632716574089 46:0.8691915692669846 47:0.881733678220607 48:36.180733706751795 52:95.90886197973693 56:282.0679491141966 61:90.76726794073095 62:1.0797005477628108 65:8.792501991816126 66:1.1241054898490552 68:1.1592529302071355 72:33.12660035971853 73:9.344795944999452 74:4.8630696311048975 75:20.802255532389847 76:1.3331881376909098 77:4.976268835653921 81:1.3690073118258488 82:1.3811956437229138 83:9.940233631352479 86:5.2027690870978525 87:1.4369392138051678 88:21.628324341396983 89:5.278709662997055 93:1.5195826136486104 95:1.5426964110207115 97:16.18412468226087 98:1.5821954624081007 101:1.6016036030103475 105:1.6582517052620112 106:16.630029320026427 121:6.15664080643926 124:70.73856416259427 128:24.50532454007186 133:1.9483269191711463 134:6.3642469155292565 135:24.71239676415068 138:6.378242243640668 141:2.0109678564822584 143:25.07656340051103 144:12.117076175397775 145:55.960158874637386 147:2.049019839881594 154:2.0881119518952387 159:2.169616646701982 162:6.875717921449442 163:26.046876860628977 165:2.2146784318522736 166:2.2223243792405745 168:19.320730702615112 174:33.97448214425936 175:2.2876182271269934 176:2.295648817479331 179:7.12805747502057 180:19.617394943779598 183:2.339218141358157 185:308.8214692715205 191:7.31317838535146 196:7.343974547890686 197:2.4273720031870534 199:13.47966927653845 200:2.456927618505559 207:7.560850461633735 211:20.5989062600511 214:44.01422991106938 226:2.597375343626745 229:14.140227774554514 230:7.877140426799936 236:2.6674826544370274 250:2.740823060510307 252:2.7515798867807777 254:2.7587912897635998 255:8.122633709212872 258:8.153562855660514 259:2.795340380320002 265:2.85175978018146 266:14.815077760729617 268:14.864757464733088 271:2.882669864034995 272:55.43115827084549 276:14.927481022088358 278:2.898347063823552 285:2.9301588056716 286:2.934178970664404 287:2.938208989643914 289:2.9422489068838344 292:15.119958981637405 299:2.983202343948136 301:8.581730747523498 302:8.581730747523498 303:22.609342455498798 305:2.9998723441701163 306:3.0082707109631466 308:3.012485906910757 309:3.012485906910757 318:22.846682232929517 320:8.742520235870188 322:3.0946741489389287 323:23.072495891007094 331:3.121492024871284 334:23.226822125754065 335:3.1441725716671134 342:3.199886473216208 348:3.233255696412244 351:3.2623901468530847 355:32.055163385808896 357:3.2920325731882345 363:3.327279605871789 366:3.3374851805157744 368:32.46223479396887 374:3.3947286683014326 376:9.433675122043114 383:3.4053446725324137 385:3.4106773281689637 389:9.500354425191926 393:3.4430244421889356 398:16.740996354453547 403:3.4704511076782145 407:3.4927097621682544 414:3.5095933271506015 420:33.39224977686595 427:9.767624207984843 429:3.5612511164140725 435:33.73364391761578 443:3.6325981057329972 452:10.003806031578423 465:3.732480526959565 467:17.621293564062686 486:3.8180167508958647 506:3.879746582185765 511:3.893759933915503 512:3.893759933915503 522:3.9221212203781253 529:44.86258237648352 536:3.950939955674421 544:3.965525265202267 547:3.972862700024956 552:3.995056927191887 559:10.738119052575696 560:35.99879336520162 564:45.472741838848144 565:4.032668192829203 574:4.0479358263957534 582:10.848815874383137 593:4.1182877045759865 595:10.929906775270938 597:10.946334471982256 604:10.962833383942854 607:27.48629930295033 619:4.1749649306316785 626:11.097462658210059 631:11.114630679385355 639:4.233471600875381 643:19.193183575711412 651:4.259134261996357 653:4.259134261996357 657:4.267769525984275 685:147.32288661682782 697:4.35644834219387 698:47.51889893467614 701:4.35644834219387 721:90.27467944307936 744:4.449645864379728 758:11.669183713953979 788:4.547824660242443 802:4.578327763650619 806:11.89445391695582 821:11.958252961040124 832:4.640886954902999 840:4.672977463501655 842:49.51044722482766 850:20.56377832650783 853:12.089112648739126 874:20.768809591084285 884:4.761367816315643 888:4.7841378468499425 889:4.7841378468499425 896:4.795628112423327 910:12.341203122849693 918:4.830530081387634 923:4.842310710115321 934:30.49691170803369 942:143.73307188329994 949:12.560442778080887 950:30.69780670480318 973:12.63637293496773 977:4.964390263851626 991:4.989791093809151 # fibrosis
1:10.448053506616194 2:20.71164727623139 3:13.391299394023887 6:0.0555019076291344 7:0.07798146694099282 8:63.97322174116645 9:20.2698606033811 11:1.875496558603487 12:48.7697349623144 13:12.407840038526217 14:0.3285598445000116 15:9.425415244519705 16:0.35300028258411625 17:0.3824217657000316 20:6.100509894746684 22:2.807206255704586 23:0.505620678103137 24:2.963819548235198 27:32.899507537919774 31:3.302121451267481 32:7.095113974835944 35:0.7173272726653358 36:7.370785214746514 37:3.5706265490928084 40:22.886338645940864 44:12.531736032743225 46:0.884545694698147 47:8.01682552716972 48:29.981045632557702 50:0.9334280931591497 51:0.9431665186581093 52:0.9584180680637453 53:4.098563145521156 54:4.107515330878157 56:4.2499623369020165 62:8.787805960395403 63:13.87777691534827 65:1.1139462618828335 66:14.086427743531594 67:1.1626485778056386 75:1.3247069044787758 76:21.0753212969339 77:5.016780612232146 78:1.3798412284572967 81:5.093695449468193 84:1.4334625170033568 85:1.4518847710800622 87:5.250160522028546 88:5.256714969889768 89:5.31966844026348 91:1.507395483973643 92:5.404449067164036 94:35.91747063873568 97:1.5828675467236286 100:1.6133954564970672 102:5.632297892430204 108:1.704343671525804 110:1.721905708676896 113:17.271518500176306 114:23.78776453511014 116:6.090917505694564 119:1.8654850316812481 120:1.8733764038089544 125:11.752802317508726 128:1.940262151043577 131:1.9632919385606569 140:6.434581797316818 141:2.030297594651621 142:2.03251269779424 144:2.0548549056477077 146:2.068429601540483 147:2.068429601540483 149:2.072983183215588 155:2.131149701600959 158:6.82764269495868 162:6.918455786114452 165:2.2344130102046718 167:7.034032531626134 168:7.039633439311122 172:2.278350517542164 173:26.580619438674297 174:7.096144516002167 175:2.3074846230148633 178:2.3236172460805937 180:2.329033383141233 182:2.353649075179032 183:2.3591739869455535 187:2.387103939997027 188:2.389925320854836 192:13.392454207399314 200:2.4770764943279047 201:2.4830657056319536 202:126.79256016651132 211:2.550517785037203 218:2.588575684858584 219:2.591789204245884 220:2.6014693100365633 221:7.76575272722714 223:7.7864816995955675 224:14.02355253355072 225:2.6112092422267588 228:109.79250843603418 238:2.698229574282465 242:8.022807157929336 243:8.037643393404759 246:2.740053515836223 249:14.476462123932695 253:29.29364967533554 255:2.7902654992262566 257:14.616276827057106 259:2.815969518688532 262:2.849627674059126 267:8.356077940757357 268:103.24335127555557 269:8.38051738161547 271:2.903407304338159 272:2.903407304338159 273:2.9073172484586176 277:2.9112365420154536 278:2.91910333976587 283:8.479954705000216 285:22.434706384567406 308:8.67848784198205 316:3.058920789366711 321:3.102388136522208 322:15.649420734927233 323:23.163045943265146 326:3.1290211442596316 327:8.888428016411636 328:31.256791179708188 335:3.1652019721844455 342:9.07139458339857 347:9.141161426777632 349:3.2640400248399732 354:3.2933702620683865 356:3.3132079618044434 368:3.3793172721472384 372:3.405437941535714 374:16.603853868282012 376:3.4159982455608313 379:3.421302770997252 380:9.489034963213959 392:16.756697531094165 394:9.589852534957759 400:3.4862616659502708 411:9.716896858482238 414:3.5309618048634923 415:3.5309618048634923 419:17.002873418323798 420:3.5537504921095744 423:3.565257636095647 427:3.5768412234250504 428:3.5768412234250504 436:9.909759225049113 446:9.99736337812838 458:17.549088250651337 461:10.15246779795196 467:3.7604627961317987 472:3.7799232646840024 474:3.786457924768997 475:34.77537148206886 477:3.7930167815612856 480:3.79960000351375 490:3.8463793876375703 502:3.8874795004546563 532:3.9653803666782887 544:10.660197878588292 546:26.86782763167212 549:4.001942591603755 559:65.47877109242663 560:10.78291467916502 570:45.65938894804906 572:4.0696905106419745 577:10.845793285853622 584:4.108459215762961 586:4.1163138817022 601:4.15610736418008 610:4.180410192934634 619:11.0913027301701 621:11.108246619304921 625:4.213329040205583 638:19.23479865472463 643:4.2638533900104605 647:11.246576625302085 652:28.065502001188218 658:4.2896513839618216 687:4.360284266905956 688:11.426844033469738 694:4.369308429306064 701:79.03214205844722 723:4.433753747430148 729:4.443147869508447 737:28.780318036044516 746:28.899395561121676 762:29.020310027070916 779:11.81501409662267 790:11.856079988303822 796:4.579964345678215 797:20.242353039590064 801:4.590136559934186 821:4.641854130942829 823:4.641854130942829 824:49.315015730711735 832:20.499283363158952 834:4.66295251542997 839:12.090127061020922 844:39.50543964988132 868:4.738745587770396 871:4.749830050520323 879:4.783485191559502 882:12.292790118802436 889:4.8062646432474105 892:12.339308790225264 902:12.362779885416579 906:4.829325882345139 910:12.386394413363389 914:12.410154107666784 915:4.8409642906818195 923:4.864461059018803 935:4.888257114591393 942:4.9123599166782395 950:12.60567646344566 953:4.949106285262233 958:4.949106285262233 977:41.02266516762496 979:12.733090095778712 982:31.04812786426352 986:12.75908335116416 988:62.47928587533762 989:31.10087747040276 991:5.011997969107536 # secretion
1:0.14260534397741728 2:12.65106929064571 3:59.787779704276176 4:1.2894699992576042 5:149.95854240464607 6:6.789443823198697 8:15.30346696543024 10:1.8581466158997981 11:4.712717471565176 12:43.20051038260691 13:17.06235945905318 14:9.40740195760247 15:2.488964797337271 17:5.850056988578765 18:0.4057393762319487 20:14.871016925324897 23:0.5250622933253827 24:6.54856230529271 26:0.6298320082266115 35:0.739300015959381 37:7.537337723710729 38:7.615547941933008 40:7.673540100788977 41:41.95034957741918 42:101.52372849577743 43:7.801175001093954 48:36.63422719909728 49:36.69280575286584 50:13.125557567941943 51:8.29274812563684 55:31.022708153909115 56:1.0534182008742377 57:1.0652413762713102 58:1.0672254239892514 59:8.708823302263129 60:1.089309186487991 61:25.63209059223904 64:4.4849075683067205 69:1.2187389042938312 70:1.2221832930924048 72:26.915235066978536 73:14.835917107719972 74:1.3307939841396426 75:1.3512369594185718 76:15.27611742377385 80:1.408019755226333 82:5.183869400761172 84:5.263621549793096 86:1.4790782527450212 88:5.319025393914078 90:10.359219541180874 91:5.432815992330876 94:1.5838516041028596 97:5.60426188323688 100:16.55140982418338 103:10.957492166236557 116:6.15480916695299 121:11.679908116211804 124:88.83689049858148 135:55.58068916229967 136:12.02326040707479 137:6.484928205885456 160:2.2217208183353843 163:12.800041124328617 172:2.3085726976324454 174:2.319129804763867 176:2.3458503809520743 179:13.180365234566827 180:19.843110928787286 185:7.373111239346694 190:13.427497793067841 222:2.635722415182045 226:53.364465797380134 229:2.698712065533547 249:2.781999023834339 250:2.7927195980662294 253:14.64767616130189 257:63.965855158561546 258:2.8363262854220372 262:2.881135218589621 274:93.93352996818457 276:2.942857098709361 278:15.121786255095712 279:2.9507380232945577 280:2.9626305535511572 291:15.28913062807224 294:3.0110759891182073 295:3.0110759891182073 299:15.394633004513944 300:3.0400040752052195 302:3.0400040752052195 312:15.542990330443775 316:8.799068801367655 317:15.59791740983043 326:15.79446605570629 333:15.880831296267074 346:9.178345820157428 357:164.42987923191592 359:3.3504740334936773 366:9.426143301531987 370:50.784206479468956 380:3.4537144728219 387:3.469747855900319 391:70.50840624622798 393:9.64607176823282 397:16.91143950542735 398:24.84011995394828 405:16.998980447600637 426:17.214694914964078 431:17.251448561064404 432:3.6269927261464496 437:17.381969342225524 454:3.7423572028564878 455:3.7423572028564878 456:17.652244090717364 469:3.8062482061848923 471:17.853366761101796 493:84.8436592763623 495:10.479940574569532 502:3.920435175417563 515:3.9554596036580696 541:45.39590041275868 550:4.042421077344166 561:4.087531626737951 567:4.095161025140499 582:4.133799120316788 610:27.78464929565839 619:181.82097526048884 620:4.238295594808393 630:4.26328860045158 632:4.271696439188249 640:4.288629417782342 649:4.305721130538359 654:19.445222989513475 659:19.445222989513475 661:4.3316626198201496 675:4.366834263295895 708:4.430058736026881 731:4.4860405254194236 738:19.98080752807604 741:4.505086296960878 758:4.534029358326447 762:11.80275694179657 767:11.822814745386703 778:4.573340482183599 785:115.402348126698 794:20.34627898182454 796:4.613506436225839 799:20.377791846407924 801:20.377791846407924 803:4.633921283127394 831:20.603265830145887 834:4.696551131052214 835:12.115188736506148 853:12.202967720044468 860:4.761367816315604 873:20.906533253122756 882:12.36155517513433 892:4.839955113131454 930:21.262983849035788 935:21.299849333714512 938:21.33694776014029 946:30.87849073218898 952:21.449670270100437 # breath
1:5.129650010022103 2:3.0701263686997504 3:37.43060492525227 5:14.161863872418337 6:18.840212889887056 7:19.438541798468606 8:1.6277242977950543 9:1.7687773827910076 10:0.18439798349676026 11:16.73703778492726 13:8.560982157321531 14:0.3564543028445187 15:9.631452641165124 18:2.648475998565827 19:0.4534861399740302 20:2.836790311596769 21:2.8938633922827712 22:0.5046352854429219 23:0.538366033080186 24:6.609692970733966 25:6.716721051521235 27:3.3059841423342604 30:3.3967615125081867 32:0.7089360232616089 34:0.7542911795191869 36:167.23915072316706 38:62.619961275254646 39:0.8262831338285794 40:17.610051802452514 41:3.788693322534103 43:3.83177772271828 46:0.9241074223872187 47:4.025868440036747 49:0.9524776007493893 51:8.356718361362178 55:4.25476754868588 56:4.350233181317373 58:13.795297782954686 59:1.092086886790286 61:14.065138996437666 62:1.1383530704438924 64:1.1436224061836784 65:4.556060324285437 67:4.67246231724035 69:1.236255482183607 71:1.2501547183591302 72:1.3014283743361195 73:9.57013303163568 74:5.0066017853985505 76:9.893425302709343 77:15.378883329868652 80:10.004284101942739 84:21.87323281004062 85:1.4975499184013608 87:10.269234829492174 90:10.425461944094268 93:1.583998475892168 94:10.630346205106825 95:1.6073593267386683 96:1.627957855978325 98:5.686706900146217 99:5.70863691425634 101:1.6668759353968865 110:1.7695708593547248 114:6.130722224589595 121:1.9259809368413365 124:1.9440618782126697 126:1.9809404008320757 128:6.445150578465319 131:2.012427935244284 136:2.0273650536784547 138:6.528560379985657 145:2.111291745862995 147:12.39610975147438 149:2.1227075788420597 152:2.1388419591215264 154:2.157502660499545 157:2.1931457343770817 162:2.257043373710511 166:2.292621293364859 168:2.3133372553268483 172:13.098387461103394 174:7.205732509165669 175:19.838983550335914 176:7.263293691411656 183:7.357404250045345 187:7.417529577505106 192:20.333610695458184 197:35.53273382835504 202:7.636421260471916 203:2.546733329452148 204:2.549771871805404 205:13.863698820995792 207:7.71469465434352 210:2.6023489333139436 211:20.918099406256744 213:14.026209515026856 218:7.849100677169842 221:2.6534887925394997 222:2.65674052803421 223:2.6632640379783115 224:2.6632640379783115 229:2.719819639437674 231:2.7334227519257324 236:2.740267815884092 240:8.104541410107565 241:2.7679433583790423 247:2.799657127490981 248:2.799657127490981 253:8.239405767342973 254:8.254706538417413 258:2.8576174961644254 264:30.090375096166124 266:2.9292337928748937 273:8.525221329247723 275:2.9603490908349284 277:8.533490792770298 284:2.9920628420547697 285:38.8728923118169 287:56.57738014529001 290:3.0162536359443357 299:3.0573718875610942 318:3.1210151663740913 321:3.1559732885315936 330:9.019783675863817 331:9.019783675863817 335:3.2189519455430236 339:3.23738526956478 341:9.115559968125874 356:9.376857948333761 357:69.3048956845287 363:9.450472914404104 364:9.450472914404104 369:3.4492453427203187 373:3.459764811856635 380:16.79300240309881 382:9.602225090165238 393:3.518792787581164 394:3.524259899869902 397:3.5352459759253536 400:24.957143242203976 406:33.557619975170994 412:9.830322464218272 420:9.877660868374413 434:3.6727739915864284 439:82.74249156237164 442:10.085797004683931 449:17.643511599767926 454:25.902173041653562 457:3.7708341330163613 469:3.828481277126207 471:17.92322471105157 477:222.78569783849449 481:3.8679795219973823 492:10.511857696798513 493:74.60232690186818 496:3.9289190654961264 497:3.935820321807856 505:3.9497032417155498 508:26.70970078007542 522:3.9991588478788196 527:4.006336588862437 532:4.020778705217373 541:10.77445947873359 542:4.042661802776156 544:10.77445947873359 559:4.1023511164635735 569:4.1175872047321915 572:10.944366939085905 574:27.415599069863468 605:4.2198766357064486 615:4.236138237041106 619:56.892032721871985 623:27.98172208561255 630:4.285813693334028 631:4.285813693334028 643:19.435144924723488 658:19.515401223952434 664:11.414490951620861 678:11.504884181354091 679:11.504884181354091 684:4.416259597134077 686:11.541647300990265 689:19.73498376406831 695:4.425295535388871 698:11.578766440860175 700:11.578766440860175 702:11.597461640430565 704:4.452673323481991 716:4.471154495834021 719:4.480465209799906 730:11.730942497653606 734:29.01394352230018 735:174.73442194448882 740:4.52773856712998 743:4.52773856712998 750:4.546992772125632 753:4.546992772125632 756:20.170396188678446 757:4.556695759533117 758:4.556695759533117 762:4.566450021099039 776:11.909671495093711 782:4.605990397512999 790:20.385254534285835 796:20.41660323655842 798:4.6463945104966395 806:20.511669836233573 820:4.698170962193677 827:4.708701905582376 834:71.16841117173364 845:4.751432866833207 863:4.784137846849664 870:12.339308790225665 882:12.408087978027295 884:4.839955113131251 896:12.478113073193008 900:4.874264869665549 905:12.478113073193008 910:12.50173937779109 913:4.897493093626417 941:30.87250898261874 949:4.993400220806705 950:12.721127415344275 986:5.06869164211478 988:133.86416913045173 997:12.927143698939684 # nose
1:34.020340219526524 2:227.8135486978845 3:6.386220232444013 4:80.21109761792759 6:18.840212889887056 8:4.196425459407185 9:93.21370054211465 10:4.655772010086049 11:0.20240393491940556 12:8.309674103924229 13:4.971350168759638 14:0.3564543028445187 15:14.049484807704403 16:5.759175188325883 17:0.41197207667423763 18:14.42147899178022 19:2.7523716795436495 20:14.979608430699379 21:10.48649826187838 22:2.8979924104721815 23:10.71085946087965 25:3.121417137835982 29:16.48861547054358 30:0.6888067568870521 31:16.603017980516146 32:11.741935200061205 33:0.7302755280803879 34:3.5667194152361184 35:0.7542911795191869 37:0.7935207470110016 40:0.827042522690599 41:101.58276289492999 42:0.8556168146000721 43:12.589949800629123 45:24.032103654866354 46:8.124243134898547 47:0.9368964172291017 48:0.9472551388417502 50:4.11612130023519 56:4.350233181317373 57:19.35338168094902 59:4.402771025441404 60:13.910411911788378 61:1.136252689516838 65:1.1563769558839379 67:1.2056084744575146 68:54.17640911650169 72:4.896802695134905 73:62.97366145524103 74:5.0066017853985505 76:27.765811215311118 77:15.378883329868652 78:9.999413945282056 80:1.4262514514182467 86:5.348112710907576 89:1.531116736054561 91:5.475205683381392 93:29.162983485199018 94:5.586281124462361 95:5.596893302997635 96:5.643285836507053 98:10.786635953299884 99:10.820742563289848 101:111.26569914403312 103:5.8395856494300995 108:17.07350018838622 115:6.176893322578352 118:1.908132042687738 119:6.279898542673618 121:1.9259809368413365 124:11.808671613764364 127:6.426890535477255 131:6.495879166354162 133:2.016679682754445 135:12.083537721171412 136:2.0273650536784547 137:6.528560379985657 138:6.528560379985657 142:18.59615767733002 143:129.035120699949 144:2.104485155519324 147:2.1181304607869147 149:6.736498075313624 150:2.131905303569143 151:2.1388419591215264 154:25.86861325261694 156:6.868635746068358 157:6.88942214653486 159:12.801591117517205 160:6.995271320925965 163:2.2595567464381188 165:26.59059726270434 174:2.3396394401100884 175:343.91671551471114 179:2.374530313536718 182:2.4046916103348814 186:2.4382877149174447 191:7.466379912866827 198:2.5107248514354725 199:2.5166687783243975 200:2.5286251467853007 207:2.5773873590697094 209:2.5960713246359175 210:2.6023489333139436 214:2.6213330966055515 222:90.16380820155817 228:2.7164368294209247 230:14.39915815558214 235:14.443412121770496 242:8.13407833950174 246:8.171343275681087 247:2.799657127490981 250:8.216575412990755 251:2.817548399536683 255:2.8429324095666004 258:2.8576174961644254 262:14.966956434879126 273:15.152902016551847 280:2.9840771561414083 289:3.0162536359443357 292:8.65983817775054 296:3.0366856571410885 309:3.086770821790043 311:3.0952664505793157 312:3.1038054456175774 320:3.138403307783381 324:3.17372862765945 327:3.1871689472952625 331:3.196188987826639 334:23.548668668823808 341:3.242025085873579 345:3.2843637220941444 348:3.3083482373369537 349:40.91021773072234 363:9.450472914404104 381:3.475664962718314 385:3.486346773529206 411:17.139653074319124 413:3.5855594752683517 414:3.5855594752683517 418:3.5969400732237022 422:17.229690036657598 425:25.316537976241946 433:3.6727739915864284 451:3.745803489890684 453:3.745803489890684 465:17.841913189198554 470:44.17903569503243 475:10.373473585721042 476:3.848120749045056 485:3.8880622614368643 486:35.314236317503116 490:26.478431821564715 504:10.568661032575982 511:18.347888118682057 516:18.414364623146515 518:3.9920096943891346 519:3.9920096943891346 521:3.9991588478788196 529:10.714511647399142 532:4.020778705217373 548:4.057399805392808 583:46.306541481555236 587:19.00014767248501 595:11.089256027123174 602:4.211800082064059 603:19.099611846109003 608:27.844779227115524 609:46.7101976342934 626:11.256976765552494 641:4.311168641066445 655:4.345532509187457 681:4.407267950177026 685:38.051019917141886 690:19.73498376406831 691:4.416259597134077 692:19.763022254931183 693:11.560161947219802 697:19.79119616294032 698:4.4343761841999605 708:19.84795543150223 717:4.480465209799906 720:4.480465209799906 725:28.93552849510361 728:11.711587274326991 741:11.769948020225176 743:4.52773856712998 744:20.08067781787091 749:4.537340543920225 758:4.556695759533117 766:20.2309828681124 780:20.323056667442362 781:11.930052880916449 788:4.626082225865295 792:164.53994408483766 814:20.54370498596313 841:4.751432866833207 843:4.751432866833207 854:60.64548906610198 866:12.316651793404523 911:30.578552244169018 914:4.897493093626417 916:4.909216298851073 917:4.909216298851073 933:4.944833023072202 955:5.005741075549673 961:5.005741075549673 975:5.043257838402911 987:5.06869164211478 989:5.06869164211478 993:471.27403775140243 998:12.927143698939684 # transplant
1:5.129650010022103 3:22.421676275010153 7:7.177984455705779 8:64.84734217659833 11:1.956314097939602 13:0.2358582930481389 14:18.66122688963441 15:2.524311636946976 16:0.3816697868665902 17:0.41197207667423763 22:6.350707291314915 25:11.004620764982242 27:0.6543566897146669 28:3.3320664654651178 29:3.3567593171613943 30:0.6888067568870521 31:60.34358212733102 32:3.449352210438101 34:107.3139100127301 38:41.77832570683139 40:0.827042522690599 48:80.2048884105536 49:0.9524776007493893 50:0.9736599561056907 51:0.9835277114700726 56:8.69011856475244 58:4.383557599071197 60:4.4366986675068 65:1.1563769558839379 66:9.116858332842886 71:26.659203932938166 74:1.3487480864287609 75:21.194613871780096 76:34.522979434148596 78:72.6603800824934 81:10.023811094972864 84:1.4789747393214263 88:1.5033224212832568 90:5.45479958525182 93:1.583998475892168 96:1.627957855978325 97:5.646882157363489 99:1.6570359047688148 102:68.01756701289736 104:68.69571549353272 106:5.8587276102522345 107:5.905128403194617 108:1.7518911639539225 110:23.620947246052957 112:11.379762319955312 116:1.876958425759943 120:31.581496320083897 122:1.9279783797116317 126:11.933789035879293 127:11.933789035879293 129:2.00396248775251 130:99.16000359923376 134:6.514515627537356 147:12.39610975147438 149:12.411454040805902 151:48.74220974365627 157:12.64697759940841 161:33.84674614669159 167:2.310732097598855 169:13.054990634092748 172:42.28646448495624 177:7.274920357731394 187:27.45084992118011 189:13.477115252502069 194:2.4726343227700167 201:13.774334535250404 202:2.5406739070668665 215:21.015405224218906 218:2.640548083659337 219:2.6437733741878278 221:44.83540816893381 224:119.8197645485117 226:21.213853842342 230:14.39915815558214 231:14.421241351508263 232:2.736841635192842 235:2.740267815884092 238:2.7505904229283225 243:2.7819615250992187 267:22.358795411870194 268:38.484515844858066 291:15.358244487829134 294:85.25685615240839 304:3.065718857657519 308:3.086770821790043 320:23.24279891260273 322:3.1692722192430125 327:67.54418005018128 328:218.36367063630976 341:23.686414631638243 347:3.3083482373369537 348:3.3083482373369537 349:3.318037235786987 360:3.3823892122131958 363:3.4026853204768788 367:3.4283966655011517 372:24.613708756459143 406:3.563018446813471 416:25.17077175647589 421:9.889589566956092 440:3.7028359256428893 444:3.708910415107444 459:10.226889924678021 480:44.345873629481844 487:106.42988987784086 490:3.901577552803734 491:3.9151959886023273 508:64.71564812349975 519:3.9920096943891346 522:3.9991588478788196 525:10.699671495600489 538:55.230690541246744 539:142.4306732778506 543:18.572509326191543 555:4.079735401591176 557:76.32465417008122 580:4.148450150648235 582:11.008082699405282 588:11.056578926628216 589:19.024854594474007 609:56.71060149500795 622:4.260806557150714 623:11.222837926359155 624:11.239869206912955 654:4.345532509187457 671:19.62415868324457 677:11.504884181354091 690:4.416259597134077 724:4.489823283925768 727:38.48442153902911 732:4.508683374924307 750:4.546992772125632 751:4.546992772125632 783:4.605990397512999 789:29.50164714882756 794:4.636210520634222 795:4.636210520634222 808:4.666931955444209 826:12.11850894230192 832:12.16166972406157 850:30.066599223476597 862:20.874080361391616 878:12.408087978027295 887:4.862758117138999 890:4.862758117138999 898:4.874264869665549 916:4.909216298851073 918:50.99237685704828 919:30.67532310136363 927:21.333435287202658 # mosquito
1:2.9256899657052817 2:3.0954241614445746 3:27.296475424125973 4:1.332733082762651 5:0.05768465554739089 6:6.905675161336987 7:45.74520259716959 11:16.802254588329735 12:8.350463266231936 14:9.53234242865806 15:18.949726156335984 18:0.42398185300468566 19:6.140941992942462 20:6.28046182071413 21:0.5097596613815585 22:2.916568213065477 23:0.5451231449131088 24:0.5683907973165718 25:11.047730313562527 28:3.351321388431154 29:82.0556025053984 30:27.82072993726586 31:7.195620126965849 32:0.7163793594529839 39:0.8341166891444192 43:29.58382290321637 48:4.071524401685811 49:36.9717797892112 51:8.389023022635325 53:1.0156012729884016 57:8.767880932047996 58:67.40979580673644 60:31.979992574591503 65:4.57673062634636 68:1.2279520423336898 71:4.797973393792643 78:15.555550491621965 82:1.4532821462618912 84:10.226190887197319 90:5.476192069677368 92:91.92655594813957 95:1.6168721620573816 99:1.6666216815867176 104:30.222797457500448 107:5.926812657061557 108:5.942435511686845 109:11.232775567150735 112:1.8283095854978433 118:1.9180472678698541 129:72.55984404289374 130:12.045759289146984 133:6.5272006878710185 138:2.03741678022814 139:12.146622561349378 140:2.043873791180488 142:2.0921358324285158 143:2.098844234041198 151:12.499697202459728 157:26.12984181445365 162:2.2673281159338288 171:7.193967226989392 172:59.06261765323283 193:2.480213424387695 202:7.658924579369237 206:2.5755997385700677 217:14.133451561623227 218:2.651150617822766 219:2.654378262550204 224:7.91995955989987 225:2.6738830515914045 230:63.092013016373166 231:8.068829550336373 236:2.7509409774020845 238:2.761270647298711 239:2.761270647298711 243:2.7926629383661785 248:37.60287942158477 256:2.8573350713944508 260:2.8831964021533083 270:2.963324682374065 276:2.975096934740781 279:8.572883870608244 280:8.597926744844411 284:3.002896101608982 294:22.83504027316787 295:8.699852788521325 308:8.813576095218208 327:15.913028090942351 337:3.2437232249086323 348:9.276941933098195 359:3.383363733685853 367:9.52699791952987 372:3.470838242025924 373:9.592231515826255 395:9.737612862585207 416:3.602370452730522 419:3.6080723732374818 432:9.985099903022709 460:888.2269659866524 462:17.83691746656846 463:3.807433950379473 464:10.302724653976538 467:3.826724965993261 476:44.37578172080065 479:3.8593495992330835 480:26.328937650103267 481:18.061761712614878 484:326.34560492709784 487:10.49302938474773 493:18.20953898271404 494:18.230961729853764 503:10.591898970768778 538:4.039333602508005 539:45.56392561462537 545:18.630779413851062 551:4.076116141251768 557:4.106092283741058 563:4.121269081302557 568:167.7433100455708 580:4.159777910721745 589:88.1166394481737 597:4.215103531471581 604:4.223146682824002 607:4.23122559135219 624:4.280467272039326 636:4.31405028266114 641:4.322543502903412 652:4.348262686634646 660:4.365612031600259 662:11.437853707902956 673:4.400811936553861 678:4.4097185928585745 681:4.418668718164596 683:11.546598544122181 691:4.42766272063745 724:4.501245248260308 742:4.539169952322259 743:4.539169952322259 770:201.7911421508647 789:4.6375371629270745 806:93.20825066454606 809:12.078100915834169 836:4.7307690328084355 859:12.31759330520528 907:4.897354371666934 909:40.5584616584858 918:4.920732472259823 923:4.932531943479962 926:12.621211075398625 931:4.956356262498999 944:41.05388179624279 969:121.15246119706708 # asia
1:38.72602896695039 2:1.0247084391941932 3:3.4817556371897873 4:6.695143082098043 6:1.412947222664169 8:52.648227095252864 9:53.9646968081216 10:0.18882791644318764 11:0.20700989669074307 12:8.350463266231936 13:27.32444541122154 14:0.36224123193373603 17:0.41809017745592625 19:6.140941992942462 20:15.034443239126187 22:50.18338988045473 23:0.5451231449131088 24:6.64057784417767 25:3.1403571462246136 26:27.334686833660175 27:7.048357325378372 28:11.522829799422347 29:3.3760494949053172 30:11.667886733071615 32:3.4687716610935153 33:148.4268076516807 34:7.470337592213301 35:7.470337592213301 36:0.7831291812823744 38:3.735593457249062 39:3.7699108604935034 40:17.6662285585226 43:0.8666947718160811 44:8.01164762064489 45:4.010229078061195 48:0.9554390156704387 53:1.0156012729884016 56:4.3707059284607315 60:1.114842583343048 62:4.533867030488275 63:92.3302706066532 65:4.57673062634636 66:26.210024181760406 67:20.21543723671275 69:1.2451190168924706 71:14.689322755902316 72:4.91777171856259 73:1.3153207317380757 74:5.027660198620357 77:1.407250404590848 81:10.057065978475919 87:5.375999022628588 89:5.445803387137842 90:5.476192069677368 91:5.496612284645005 92:36.11333128851152 94:16.41367328589106 96:5.664805376659257 97:10.758248347069902 102:5.759689288778501 105:5.880383626617629 107:1.7545926493298112 108:1.7616087137208571 110:5.981819165428425 111:6.029706985025313 114:17.560641632486316 115:6.198735244107776 119:6.301796945048861 121:1.935917342438986 125:18.161945420891854 127:1.9909403499762295 128:1.9992780678255833 130:12.045759289146984 133:2.0267196415946462 135:18.383587964521716 138:2.03741678022814 139:2.043873791180488 141:25.48320989102047 145:2.121432909461376 149:2.132860510934217 150:12.476460176978092 161:7.033685233303615 163:7.055359199100859 170:7.188315852898937 171:2.3341491181995484 173:7.2166645468988335 175:7.268278387060773 177:2.382206062800391 180:2.390365364993039 182:51.269949379622446 198:13.730619277248989 199:2.527177146629662 207:13.948554461465767 209:7.77703269138168 212:7.803819472983631 218:2.651150617822766 219:21.1465688856207 222:2.66735483321853 223:7.91995955989987 228:2.727093511043034 230:8.054382535070568 234:2.7475124424314963 249:2.813935143371045 250:14.71641355892 255:22.015147256584065 257:2.8573350713944508 259:14.89305038525141 262:8.426139042898068 263:2.917059336809547 269:2.955522926903987 271:2.9672394439756213 272:30.359921155002855 273:2.971163514725752 277:22.540509629563346 280:2.9949057063855906 283:3.002896101608982 285:157.8623737958469 286:8.64853418634528 291:15.393120965750626 302:48.060219223685905 304:8.76941740570964 314:23.15976660947032 317:3.131921415603549 318:3.131921415603549 324:8.995723817785082 325:9.005072444559438 335:3.2299099960244075 336:3.2345019164860034 346:3.3049128095816087 351:3.348598500476844 354:3.3584597397279565 363:3.4137328483575264 368:3.4446469305057796 372:3.470838242025924 374:3.4814268033978277 376:122.47074521187899 379:16.828107280659026 392:3.5298921201856266 394:16.98153318810364 402:17.051063016149264 403:9.771981818861624 404:9.806669664309206 405:9.806669664309206 408:9.841682170540322 418:9.8770252676871 422:9.912705050047636 424:33.950188792472886 432:3.66024270707548 433:3.683936904506176 442:17.562869740018872 445:17.60123058347565 455:3.775741411906651 461:10.289491634127504 466:26.136911961742673 475:10.39667855459637 480:3.8659469509480626 481:3.8792154368133067 483:26.412708604424726 485:18.124632852043103 494:10.549209676523015 501:18.295710094662024 502:10.591898970768778 508:3.9679518301850667 515:10.66413455563914 530:4.032066429637104 543:10.797730386973951 546:4.061312867073974 548:27.17916442997125 552:55.642658188889854 555:10.874032751529622 557:4.106092283741058 560:45.98815264330978 561:4.121269081302557 593:56.556639699856476 594:4.207095837183706 595:11.112574036483327 606:4.23122559135219 626:4.288805228224794 629:11.297505187738292 643:19.470546525603186 656:11.420026016402726 660:19.577811925104797 664:11.437853707902956 666:4.374348782686698 670:11.491840280203201 675:4.400811936553861 684:11.565026543353222 685:11.565026543353222 691:19.770411271068127 719:11.696562814379664 723:58.72627589707132 754:29.220747873914576 769:4.587699241510265 773:11.912819133827133 774:11.933095485559669 784:20.389549893911596 792:12.01528609057526 795:4.647667812898032 796:4.647667812898032 805:128.4307885209862 815:4.688753337566068 819:4.7096423859173635 826:12.141956484991322 832:12.185121977191612 850:12.272929223627557 861:4.7956281124238656 894:12.50159829990487 904:4.885773977077722 906:4.897354371666934 913:12.54900078581329 916:4.920732472259823 930:12.621211075398625 939:21.44295859787595 951:12.7446361950004 987:12.898127873381576 993:12.92431070270976 # lipid
1:10.84291079945921 2:9.139148624855673 3:48.59955731992596 4:10.240498860909488 5:38.46523818114406 6:0.07176512156146256 8:11.288287508209818 9:0.15657483878293196 10:4.684226310242626 11:16.802254588329735 12:4.822682388694888 13:38.45465467849532 14:5.660881521757223 15:0.3821192815143611 17:2.6492898186830645 18:48.465887839198516 19:2.7706914034611954 20:0.48947147747376524 21:6.374533353409071 22:50.18338988045473 23:0.5451231449131088 24:6.64057784417767 25:45.09587142680709 26:39.562141596691255 27:39.70950837590071 28:0.6714946732330909 30:3.4161080992687545 32:16.80887926072603 35:7.470337592213301 36:12.167793793428647 38:23.166716847083542 39:3.7699108604935034 40:0.8348784287614699 42:63.52569079281095 43:70.99420561215506 44:3.9237477485060976 48:4.071524401685811 49:0.9606755859273435 51:8.389023022635325 56:4.3707059284607315 57:1.0906054439775659 59:25.48735513986318 60:1.114842583343048 61:4.528864445272459 62:4.533867030488275 64:1.1522883693920676 65:9.048400736123897 66:1.1922024742062032 68:1.2279520423336898 69:4.765361487159127 70:1.248584574874893 74:5.027660198620357 75:27.638360604529733 80:21.60613093910395 81:15.588769989070581 84:28.459710589647536 85:10.292350939357712 86:1.5068909977420628 88:35.549232943559346 89:16.07082664234897 91:10.490735203525151 92:5.530936935945811 95:36.44492978722182 99:84.79345531462451 100:1.6698981009984135 101:1.6764758308379473 103:1.7251810865796715 107:1.7545926493298112 109:5.973904794487992 115:6.198735244107776 116:1.8868359970802797 121:6.328064222723377 123:11.83578506809414 127:11.967813365597472 128:1.9992780678255833 133:6.5272006878710185 134:6.536536410702461 135:6.545897833884792 139:6.564698305125412 141:2.0899066076275146 143:91.53234100330401 150:2.1420676503547713 152:12.499697202459728 154:2.167690898114781 156:2.1937701324455445 163:12.902336461851368 166:7.1267471220421905 170:19.719781847062833 173:2.3446975773964764 178:2.3849209806069442 180:42.77341905905856 188:7.446022255591141 191:2.4715638927291437 197:43.7109580512857 198:2.5212285113830664 201:7.646040400187841 203:7.671855670551944 204:28.12974340255758 205:28.19742604255353 212:20.99249817448308 215:7.83758823918817 217:7.858003842488017 229:37.07543880222483 230:14.433846282029991 232:8.076074881334465 237:8.097898839433368 239:8.105203001544421 241:21.68907541763675 242:8.156751162140008 247:37.60287942158477 249:2.813935143371045 251:2.828273356078374 254:8.277417030484509 262:15.001759924520414 266:2.9400293809054854 269:2.955522926903987 271:2.9672394439756213 272:8.539758793146694 273:124.99425610601244 276:8.556283688961868 289:15.367036310189711 300:39.318933260186014 302:22.95969217528413 320:3.149318975442382 323:8.995723817785082 324:8.995723817785082 328:3.1981105153465523 335:3.2299099960244075 337:3.2437232249086323 340:9.13850590995738 345:3.295354737467466 353:3.353522028020108 354:3.3584597397279565 360:9.431242928019508 378:16.828107280659026 388:51.31443204706517 390:3.5190045329315662 403:9.771981818861624 404:3.5741366177618974 415:81.66673661062177 418:3.6080723732374818 420:33.85820550558624 422:9.912705050047636 428:33.98104379909231 434:10.034151036267131 436:10.046514604191284 439:17.52476272340149 440:3.7140106128817227 454:10.22401447859253 457:25.976012468458112 461:3.807433950379473 465:10.316004267412316 466:3.8202713044231387 478:10.39667855459637 486:3.906052441254079 495:3.933299106509728 512:3.9820028612765683 513:3.9820028612765683 515:10.66413455563914 535:10.767633413804752 541:4.053956592407788 549:18.653821527986242 551:4.076116141251768 559:27.36727950367615 569:4.1289055446237235 574:18.86542541082948 584:18.986403634713295 588:11.079892225486075 602:4.223146682824002 645:19.470546525603186 659:19.550809890155243 663:11.437853707902956 696:4.445784017801359 727:4.510653501466235 731:4.520110049963039 738:11.773800902558635 742:4.539169952322259 747:4.548774284476519 750:29.220747873914576 759:11.852623455496836 799:39.311875381079425 804:104.6274272780157 814:4.688753337566068 824:49.741077854817966 828:12.163478849414386 835:12.185121977191612 840:4.762916066692696 843:12.250789434709272 848:4.77375636115458 859:12.31759330520528 873:30.342825560426 880:4.851457154951803 883:12.431566138777711 898:4.885773977077722 900:21.188013085538028 903:4.885773977077722 906:4.897354371666934 910:30.62620937715742 911:4.897354371666934 918:4.920732472259823 928:4.944406232138227 929:4.944406232138227 930:4.944406232138227 937:30.87041644340464 939:4.968382974716656 946:12.719634672552731 951:21.55570230592001 958:12.769800005047651 973:12.820622879080338 995:12.950671320813981 # jaundice
1:2.9256899657052817 3:3.4817556371897873 5:10.259691928744287 6:6.905675161336987 7:57.62820244220892 8:40.94261572919909 9:11.749843272030002 10:0.18882791644318764 11:16.802254588329735 12:0.2110376693724658 13:0.24076471305718797 15:9.67350734845059 17:5.939845326431593 20:0.48947147747376524 24:0.5683907973165718 25:32.566027211293694 27:11.46423887868602 28:11.522829799422347 29:11.578240734837552 32:0.7163793594529839 34:12.0471891975647 37:3.6867710556170756 38:55.601718317219344 40:7.768481860344887 42:7.883772195608406 47:13.060467967386478 50:0.9819143749259138 52:8.448973845982538 55:1.0390355643323992 56:31.640885857996636 58:25.42324198157164 62:1.1470072739046357 63:1.1512300432004583 64:1.1522883693920676 65:32.446448347725976 67:9.232129218788893 68:4.725081780806477 74:9.757703054571042 76:1.4045971048458925 84:1.4882852334390895 87:5.375999022628588 90:5.476192069677368 91:1.562938140701129 93:10.5982725755857 94:16.41367328589106 96:5.664805376659257 98:16.62594867686103 101:10.888696744526822 107:1.7545926493298112 109:1.775752497653973 112:11.413591318845807 114:38.45735899618666 124:47.02036360546744 126:32.064749338682994 128:6.467136058688569 131:2.022463187020007 137:2.03741678022814 138:18.393377146026715 142:2.0921358324285158 143:32.81348951086074 145:2.121432909461376 147:25.702561473305675 154:2.167690898114781 161:2.2598062734088598 162:2.2673281159338288 165:26.649248758353576 172:42.369771766361815 174:2.3499995060939427 175:19.88550575997817 177:7.2972847884558885 180:7.314804482541738 186:7.4399505040218585 190:2.4601059769092966 205:7.704390764140624 207:181.0409419266874 211:20.96481935670695 222:2.66735483321853 224:14.228254737507688 231:14.455934186677963 237:2.7578200516318248 239:14.511538559154411 248:8.209047053157043 252:2.835490237226623 253:8.26211155052713 259:8.3549306117725 266:30.212148336531506 268:30.296312246180218 272:8.539758793146694 274:8.548011870993241 275:8.548011870993241 276:15.200360469722794 285:8.64005073780294 297:8.734469803801584 299:3.0682428189707456 308:8.813576095218208 309:8.813576095218208 315:3.1232897535749578 322:8.9863988706396 328:9.023841199711956 330:3.2071352648880733 331:15.941757352040588 332:3.2071352648880733 334:15.985125371783921 339:3.248352738531393 341:3.252994909280135 342:9.207076194083651 344:3.295354737467466 346:3.3049128095816087 347:9.276941933098195 350:3.3387936967300265 355:9.379092925320347 357:16.48533852934985 366:3.4239760986162264 367:3.4394559672107015 369:3.460314063014393 374:9.614232382947298 383:3.492080483819411 387:3.502800033084913 388:9.658627463664544 394:16.98153318810364 400:9.7604903487296 406:42.556589245361096 407:3.5797469852383883 412:3.5966870656449896 415:33.736896285784795 420:3.619532268236569 422:3.625290472772342 425:3.63686397836489 435:10.034151036267131 436:3.6899106855092385 438:3.70191942587012 439:25.66388270681485 452:10.185267544310328 459:17.777086463145185 462:3.807433950379473 465:10.316004267412316 468:3.833202164774052 472:3.8462278234463576 479:3.8593495992330835 480:3.8659469509480626 493:18.20953898271404 497:26.66957290080148 499:10.577615665510912 506:10.620628180511515 507:3.9679518301850667 508:10.620628180511515 524:35.961375224854955 527:35.961375224854955 540:10.782652085354144 552:27.241366812985174 574:46.13301921541077 592:4.199123303239861 593:11.112574036483327 610:11.195524960689507 619:4.263904947783107 620:4.272167288211992 622:4.272167288211992 623:19.28745811357416 643:4.331076405606004 659:4.356916791473573 674:11.510006228840947 679:4.4097185928585745 699:4.445784017801359 704:11.639637078217438 710:28.86691799373759 719:4.4918848193505205 728:4.510653501466235 734:4.520110049963039 737:4.520110049963039 740:11.79335552461956 742:11.79335552461956 758:4.568134210446116 776:70.22600188291734 801:4.657854158342075 804:4.668096791020449 810:2069.7344864299116 814:4.688753337566068 820:4.7096423859173635 830:4.7307690328084355 834:29.936022916109568 837:4.741423094307462 840:60.6503160960199 842:30.06929832938489 853:4.77375636115458 857:12.295196695411247 859:12.31759330520528 862:4.7956281124238656 868:40.08672591604138 877:4.840156904854871 902:4.885773977077722 927:4.944406232138227 938:12.670110338303122 945:4.992670298152461 956:5.017276091417617 961:5.017276091417617 977:5.0547999199796125 989:31.382796006193818 993:21.827498689587262 997:5.10602553137572 # lymph
1:7.888918772757626 2:0.01432180550654563 3:18.061302157624866 4:1.3474386953396582 6:0.07472028987889848 7:15.109669808251304 8:0.12545564179269247 9:4.500578945197713 10:0.19332912786655138 11:4.826816161648581 12:8.391542785309559 13:8.64337664794354 15:134.51292141486158 18:5.998976674361093 19:2.789154553887466 20:25.566607798742147 22:2.935287442851429 23:0.5519515381452224 24:10.942355053555389 25:11.091130221624761 26:11.446195378652167 27:27.52846870583707 29:0.6882784704594616 31:0.7036189840101023 32:11.82940354426457 35:0.7695641119690794 39:0.8420215267470594 40:0.8427856174964564 47:4.066275420734364 48:4.091827822661986 49:0.9689448538226042 51:4.1808940450880305 52:1.015690940678523 55:25.06185187564047 56:1.0872655212734068 59:1.1092549107969107 61:1.153622972634648 62:14.16582827200144 63:1.1599649379360526 66:1.2010267438550732 70:1.257526449931387 71:4.818984700169242 72:1.319485472771835 74:34.27382869780748 75:5.096358032312124 76:1.4138353746784265 88:1.5220946861548028 89:5.467318126961619 91:5.518162316616259 92:5.552510496233323 93:5.587228469567577 94:10.697622968124865 95:5.640014637351191 100:1.6795598685529598 102:1.6894530946313104 103:5.883017581747753 105:1.7435151493691377 110:6.003679794810711 113:17.589438782118382 116:6.241943837749116 125:99.05295743597995 126:12.002054147178141 128:47.54117547021989 131:2.0325697238571654 133:2.0368308855039134 134:2.0411048152406615 141:6.687366380516921 142:2.1023176837195354 143:100.90472984578096 144:6.741205963083172 154:6.856583040479937 165:7.132572773275725 168:2.3340815947540614 173:2.355124220814836 180:34.87471996940535 182:27.38103547455012 183:13.43533095694643 199:2.537756800364512 201:2.555754170766279 202:2.5617995948760535 207:7.759901223293 210:2.6235687868170703 212:2.6298809155572362 221:14.231326971045183 222:2.6780404243373512 224:2.6845733513321233 228:8.055596534625554 229:2.741208997003301 231:14.490843474496252 236:14.513023661662654 238:2.772022157491614 246:2.8140438605997034 247:2.8211547829049666 249:2.8247219684340665 252:2.846291188149528 255:2.86448656927257 257:14.856712322883704 266:104.12285106727964 267:2.9547583479456367 269:2.966399218624057 275:2.982049224221024 276:8.579220017485738 277:2.9859849988753915 283:3.0138006471636842 290:3.038019694418698 294:3.0543639939172307 301:3.0833580059503087 302:8.783642018659421 303:3.0875414244032497 310:3.1128640616191854 313:8.881291874766733 320:3.16030592920203 326:3.204626646993037 328:9.046902318512918 330:3.2181528286504286 331:3.2181528286504286 347:3.3304251010914365 349:9.32027520249063 352:9.361030649841533 354:3.369552652257984 360:3.404536716871623 363:24.46589692906868 368:3.455779873223196 372:3.4819829584808852 376:60.74753697821754 378:3.4978972376959545 387:3.5139588781147415 388:9.681834573332907 392:3.5410627391055516 403:3.5685953699129507 404:9.82990738638691 406:3.585326075049531 412:33.7967299241007 420:1212.7813566974007 428:9.971993761539641 436:3.7011472396805116 447:3.7497000178713895 448:3.755864100985916 449:17.71415916288318 451:3.7682571193071546 467:10.35266742136798 479:3.8706497360784256 486:3.9173690625398034 489:3.9241442189886753 492:3.937772074442351 495:3.9446251476457994 510:45.22674898104877 522:10.73154616348642 529:4.036185160108032 540:4.057993968920125 548:4.080070091078214 549:4.080070091078214 552:36.36806572856045 559:10.943993410280568 564:10.959632249967678 567:18.877088446283295 574:87.57272069680586 583:19.021976941987248 593:11.136035478606699 594:4.21850901440345 609:4.250763159473633 614:4.258916855262832 623:4.283599306083574 635:28.25167074188836 641:4.333989651192099 642:4.333989651192099 647:11.408116951021649 651:4.359715900453308 655:4.368372360411703 657:19.586435009849456 685:58.26918517453258 689:4.439137130815676 692:4.448177778977475 699:19.862277051573464 701:4.457263138080516 711:19.94763846024017 719:38.506332549905984 721:4.503375715592939 723:4.512738499665729 730:20.09274053227427 734:20.09274053227427 743:4.550672624409236 798:12.05968998259504 808:12.101684825602629 860:12.341203122849679 870:12.386394413363524 874:4.851727878207986 877:12.432120354311898 880:4.863030483562492 892:12.5017393777908 899:30.626209377157526 903:4.897354371666519 904:4.897354371666519 923:4.944121759159582 938:4.979979856244891 950:5.0165368287810805 970:21.70643196100043 977:12.86994787402032 981:5.079091900707604 982:5.079091900707604 986:21.82368057170618 # bile
1:17.81605769210064 2:16.95411972671527 3:9.936257535301605 4:28.091117832015257 5:61.7593748129348 6:6.944995047376902 8:4.2520111991682645 10:37.32847282569564 11:43.60229571243707 12:4.851566718618691 13:8.64337664794354 14:60.23369507414481 15:74.42536268224225 17:14.47918886916779 18:2.684873622738366 19:2.789154553887466 20:15.089643224576673 21:15.25766165127492 22:25.826004032669513 23:6.5669744892091035 24:6.671679166165774 25:58.629323482631285 26:27.415362295787865 27:11.507916097922255 28:11.566544623392408 29:0.6882784704594616 30:3.4355981139368503 33:22.50878935718365 35:3.606016722398766 37:29.001891394764243 38:0.8283814089775544 39:29.3369362816684 41:0.8574313309292982 42:0.8715338832565801 43:17.94701147075924 46:0.940419487488288 48:0.9636941753856307 49:8.300322431858142 51:4.1808940450880305 53:13.48146997365804 54:1.0277357476451683 55:1.0475070609429444 57:1.099201580135121 58:1.1012044418826514 59:45.539170373382575 60:1.123495162240174 61:9.005707451914846 64:14.19292347826322 67:9.265170074419459 68:4.74602957902708 70:1.257526449931387 71:1.2680095235170932 73:15.015942103640901 75:1.387577495325622 78:21.655663630434745 80:1.4447649243146792 81:5.240192321747066 86:1.5163033615146222 88:1.5220946861548028 89:10.445152765371779 90:5.497727984600307 93:10.631990947897586 95:5.640014637351191 98:5.729945882662017 99:29.834875297846587 100:1.6795598685529598 103:1.7349205051274388 104:11.10966797712617 105:1.7435151493691377 106:1.7435151493691377 107:5.9486403421470095 108:11.217920385511096 109:1.785560157651719 110:6.003679794810711 113:1.8624550659867911 114:1.8662273911415492 119:17.91973734906905 127:2.0010115839535367 129:12.080025959419396 133:18.391036385781206 134:6.558700625105145 137:2.047539792050576 140:47.957996800888246 142:2.1023176837195354 144:65.30956660297876 146:12.464671414806352 149:2.1430847280396574 150:2.152301282354556 152:6.816011598243681 153:41.06268241773616 154:19.031124591015462 155:2.201663144557928 156:26.134281826697976 160:2.262664083955342 161:2.2701552393346875 163:7.077765844013838 165:2.30561846890988 173:2.355124220814836 177:2.3926656615930537 191:2.4820988190839874 192:2.4907554130517475 194:20.439931119266124 196:20.452750224361115 199:2.537756800364512 200:2.549732001949281 203:7.694507129289516 206:2.586217058275337 209:2.6172817618660904 212:2.6298809155572362 217:2.6553840704701224 226:2.6911331608758315 227:2.7378214784598467 228:45.49191982849992 229:14.446745156752671 231:21.585689804330393 237:45.72976987642178 241:2.7893986359096403 244:2.8105000616881015 245:2.8105000616881015 247:8.231879788213863 248:73.20221354758209 254:2.853544969465451 256:14.856712322883704 259:2.890305952990991 268:56.17856355675532 276:2.9859849988753915 278:2.9938847588771735 284:3.0138006471636842 290:3.038019694418698 294:3.0543639939172307 300:15.547128408977033 301:30.989093613707883 303:15.560496691646778 305:3.0959397988331676 307:3.108616933805044 312:3.1256703941378032 314:3.1299609897146 317:3.1428989512988705 320:8.944812942530115 331:3.2181528286504286 334:9.09425857097363 340:23.780935979169534 346:9.26995310765132 350:9.340596936369764 360:3.404536716871623 363:3.4248516628710144 374:144.71614476342432 380:9.648481748650106 381:51.27842964061384 390:24.912703932038553 405:9.82990738638691 416:3.613571684275738 422:3.6365011236243237 425:3.6480793386958226 426:9.971993761539641 429:9.984081012738347 436:3.7011472396805116 445:3.743557363927425 452:3.7682571193071546 461:10.312821196244887 465:3.831557311505828 477:3.8706497360784256 482:18.09723846463766 486:3.9173690625398034 496:26.688303362413986 512:10.672967667081714 515:4.000414768490266 526:4.028973904417124 530:10.776081190803623 533:4.043425440780918 534:4.0506949686599745 540:4.057993968920125 541:10.82114472811132 550:4.0874892824859606 551:18.7124982483548 558:4.117474845091377 563:4.132656352915677 572:4.147966376861464 582:18.997576536351033 589:11.119657203875413 599:4.226519063762957 600:4.226519063762957 605:11.185596405568798 624:11.286691050003688 626:11.303803318640815 635:4.325494076032252 636:11.3556045426802 637:28.28707259640482 638:11.373028718688305 639:4.333989651192099 642:4.333989651192099 644:4.342524909005756 657:19.586435009849456 691:4.439137130815676 710:4.484791768844527 714:4.494060291119886 718:4.503375715592939 727:4.522149107850244 736:38.653677652172 738:4.541115688470507 742:4.550672624409236 747:4.560279311551896 753:29.26862000439935 763:11.896144555732947 770:4.609076788043587 773:20.33266957455039 777:4.618992754711101 778:20.363364994625133 779:11.977049005309004 788:4.649063386722749 791:4.649063386722749 797:12.038862934721863 800:4.669385092739242 804:20.550998293763193 820:12.165547460598255 821:12.165547460598255 829:12.187072180242247 831:4.742316453737725 833:4.742316453737725 835:29.983935085125278 838:4.752972870654247 845:4.774470553318867 849:4.785313202831415 852:12.29653433041482 856:20.911432833773166 863:4.807189664774317 864:4.807189664774317 868:4.8182249325319715 870:4.82932588234533 883:4.863030483562492 895:4.897354371666519 897:4.897354371666519 899:4.897354371666519 911:4.908937121524219 923:4.944121759159582 927:4.9559984032867375 933:4.967950788364829 951:5.0165368287810805 952:12.768288407457664 966:5.0413096199639575 969:12.844282157427127 990:5.091856513713795 # hypothyroidism
1:21.742272953453014 2:0.015738646858195305 3:37.8090212606589 4:1.362289464185057 6:1.4430992257360653 7:4.084647413970177 8:4.280131359505241 9:1.8173996432561064 10:1.9401853470329509 11:21.758059400992053 13:12.82959085018515 14:0.3740297894046603 15:2.578399157876652 16:41.72932711209511 19:0.47273167329683097 20:0.5026741091901733 21:2.9500016700545784 23:26.303402984907137 24:58.29207658389367 25:0.6066429508578692 27:3.3640681156379375 28:3.390263252102134 31:0.7111328793645646 32:11.873576787169899 33:0.7530458932841829 35:61.994476183710184 36:0.798686580142035 37:12.358623711702023 38:7.774638899130771 39:3.8099622197679133 40:17.779682060810305 44:43.07933979251675 45:24.239611465327716 46:0.9486833031565758 47:0.9615781067226852 49:8.332980316577016 50:4.1772449231106235 51:1.0085832736790332 52:89.71823037541127 56:31.80535152326595 59:1.1179467066696749 63:14.232889512495516 65:20.012286708559778 66:14.442255342137505 67:1.2322232663396693 70:1.2665404670126932 71:9.463491703763069 76:1.4231457874520919 80:1.4541294458199325 82:10.168500466382515 84:1.5071209335813842 87:1.5286848486793618 89:1.5595170258486672 91:36.14932376330904 93:16.41669540101256 94:258.45327614988935 95:5.661792183860093 98:1.676199832905511 99:1.6860079482926211 100:1.6892937797344645 108:30.58868980069469 109:6.017761804628955 116:6.264086121446229 123:6.407703760135435 125:6.484143437999996 126:39.73257879386204 131:6.562345300556626 134:2.051292910201544 142:18.73580099190254 143:6.729229031927375 144:18.837855608590957 149:2.1533810894365915 150:2.1626070582774974 151:2.1695648971939203 153:6.873936009343637 155:6.930454355688899 158:2.2459024096264604 159:7.057066482043708 160:2.2730781324918268 161:2.2805763493210183 162:2.288112314974178 163:12.971611396723835 165:13.0558758033137 166:2.3237890961327765 169:50.65680068392366 179:2.405917030471 180:7.3599794966006336 182:43.13722254709476 186:2.469836856832125 189:13.581188929408903 194:13.675402588355368 197:20.603320187325174 199:7.6530671524298235 204:2.581589377733321 207:2.6092684271294346 211:2.634286501296447 214:36.565420288516016 219:36.71472414879414 222:2.6887981599100605 224:2.69533579515471 225:2.69533579515471 226:2.7019003135257345 227:2.7486215905685354 230:14.503874516970086 231:8.114550721446683 236:8.129065424218336 238:54.56254727362742 239:8.15094771567449 242:21.814093851932725 244:8.232338159525437 247:2.832011398397699 251:2.8499379854996403 257:93.15264006680844 259:2.9012073011217305 263:15.084233101728513 267:212.70207522970622 269:2.9773476553992984 282:22.737998856236118 293:15.47661821999835 294:8.74595066344578 300:3.09437472287212 302:3.09437472287212 303:8.815552953156852 310:8.868635837040765 311:15.69032073438355 312:3.136710656223 322:3.2022833857504764 325:3.2112221406181796 326:3.215709291601997 327:9.070108603022215 336:3.256637443850694 341:3.275149273858537 356:3.400630759599133 359:9.456746020633645 375:3.503797800335234 381:9.671826959896087 390:9.738847459685156 395:3.5632711066325182 398:33.589345587746294 404:3.5965876777611188 419:3.630551691037208 428:3.66518709153029 438:3.7244740987796496 442:3.7426562597464565 451:43.8693226702338 459:3.8109710922991398 461:17.908038238912095 462:3.8300686902180776 463:3.8300686902180776 467:10.376149214265224 468:3.8558557439878838 472:3.8688908221939116 475:3.882022018101005 482:3.9019019851499124 491:10.581975283557487 492:3.9491679060056355 523:4.033215545000486 528:27.091216606771123 529:10.784728143766547 538:10.814597841969396 543:18.679118830046125 545:4.084121874907486 546:4.084121874907486 548:10.875051007698348 549:4.091513022741165 551:18.74826001748594 593:4.229994337123031 606:4.25413822155954 609:4.262257902320572 618:4.278606686757329 636:4.337010014937733 653:19.595397000576536 659:4.379900074898394 664:19.6492859521457 670:11.539011955386004 676:11.575439809350643 677:4.432730138032097 681:4.441684973805801 682:11.593784350111388 692:4.4597266896848655 695:4.4597266896848655 701:11.649350330345195 713:11.724712387784072 719:4.514938757238125 739:4.552688150797121 741:4.562247441913473 752:4.58151577816916 755:4.591225831125501 767:11.939919659318797 769:4.610800283319677 773:4.620665736857227 776:4.630584058721235 779:4.640555796971489 783:4.640555796971489 787:20.492344482880952 798:4.680988172585768 799:4.680988172585768 801:49.561500819532974 808:4.701539748803414 815:12.146586499175926 822:4.732799952524196 826:4.732799952524196 827:4.743337961585993 844:4.786097185611866 858:4.80785067581939 863:4.818823362986051 870:4.840964290682171 875:4.8633709976221535 903:4.90900691195146 912:12.572634156019989 924:4.955783720547796 928:30.917172927691457 950:5.028212921906075 962:12.842587202988774 966:5.052990423690002 967:5.052990423690002 991:5.1035467386761715 # toxin
1:1.2527934765692954 2:13.023740337373047 3:1.2745105407911819 4:1.3772871535698545 6:3.8952268688676472 7:0.1071058712642591 8:293.5806301599701 9:87.19160214201771 11:21.837193931053925 12:21.9034302137686 13:12.883947077242308 16:0.4058686750681073 17:0.4368756139475151 18:2.721851919200294 20:20.29046848615539 24:3.1321237411614766 25:0.6138232822150016 26:33.597677323203754 27:21.95530901870626 28:3.4099536908784054 32:0.7391405117200814 33:12.041953992511877 35:0.7851256244317356 37:7.728534827045577 40:0.8588172936058135 43:7.993585194460453 44:79.68266192064314 47:0.9699502083935988 48:8.34535261080075 49:193.64979384632605 50:18.856001935893367 56:1.1046186524389154 57:4.461645186091118 58:13.975755002200234 59:1.1267115196473056 63:9.09593476078724 64:109.725934987812 68:1.2548679530942615 71:1.286152914572826 72:1.3378311581426985 73:1.3427588359233713 74:15.318573464764704 75:21.426666020541855 78:49.67248879773297 84:1.5166478730196231 86:1.5353453928264023 88:16.07498545129162 90:5.541237071015761 93:10.700087590355176 94:1.641106927289311 96:10.854662333729966 98:1.6859879378213825 99:5.795752039126216 100:1.6991007086806693 101:5.817887232914131 105:1.7632348228716792 107:1.7841482202916585 108:1.7911925225509437 110:1.8089663449003792 111:6.0958108467570264 115:1.9072540559607136 118:1.9482241039667345 119:1.9541765001228673 121:1.9661577206961494 123:1.9822933627648505 133:18.484873636958277 134:2.061554023653548 135:25.347031082539583 138:2.0680031217743635 141:6.732259162684963 142:6.737123569528438 143:6.751758302488464 144:2.145452728588474 146:18.94694428333587 147:2.159154521846059 148:2.161450691734004 150:6.845920747034136 152:2.179950752629085 154:2.1986867728698942 155:6.953077774124162 156:2.224843680870795 159:2.2810717726786867 164:13.031730754857097 168:19.82594469221561 169:2.3577336156745554 175:27.24052287510046 179:2.416524146297555 180:2.4219826542323317 193:2.5120566985044124 194:43.75793169181022 196:7.587932138855987 199:7.675987165961134 201:2.577159036091696 202:13.93358478847807 205:28.37628866135448 207:28.461607432046396 220:62.68787433710275 225:2.706171258518149 227:8.101586258811649 228:2.759494721885865 231:2.7765277298296107 233:2.7799560302194566 236:2.7833916280436792 237:2.7902848281952624 239:8.174039585865057 242:2.8181551978074264 250:37.9137748399884 255:38.10461274883915 257:8.37725091009706 261:30.246177138467182 271:8.608990913541485 276:15.306193212286002 277:3.0079784363016175 278:15.331531637365245 279:3.0158876141405866 285:3.0479065490791877 286:3.0519526130871264 289:3.06007434799032 290:3.06007434799032 294:8.76921911425173 300:8.8300649533473 303:8.838840240067466 316:3.156425542225517 322:3.2134319861074148 331:3.240405265224582 345:3.328758951927556 347:3.352790560483791 365:3.452427680539432 367:9.596971739851023 368:3.478263068682222 373:3.5044897014547867 378:9.69531910203822 381:9.69531910203822 389:17.01949554196769 390:3.55271957132697 402:3.591177466245981 403:3.591177466245981 405:9.876820093499134 407:3.6135397319451372 408:3.6248289750686533 419:9.94721808374268 426:10.018962984641409 427:3.67654997213224 428:3.67654997213224 436:25.731462511622304 445:17.708158252833243 455:3.80976729034077 488:3.9402196159722513 495:3.9674945408090094 519:4.037554083023891 522:4.044712656319113 528:4.059115783201433 530:10.823333006208665 536:4.073635011796983 543:4.0882721315981145 547:4.095635471510322 548:4.103028974368773 555:4.125392831067621 561:4.1556482066865845 577:11.05426042487731 597:11.199849228605306 600:4.2495674388033375 601:4.2576176553883345 608:4.273825665569188 609:4.273825665569188 625:4.3149877018367775 632:4.34013801961115 649:4.374219233739205 685:11.6360318323451 701:11.673169813177367 704:11.710670629175263 705:80.18440923630237 713:48.53333844445521 723:4.535942313586134 729:4.545357632111452 737:20.164735461593317 742:4.573895279725233 743:11.864445599341433 745:4.583506677042232 750:4.593168326161491 751:11.90386999198005 756:39.025665418685044 759:11.923734727592741 766:11.963774470102795 767:495.9637853400909 769:4.622459896696119 775:4.642248382871578 784:12.045125144218146 791:4.672333146292485 803:12.128230581846998 804:12.128230581846998 816:4.734006861478248 819:153.89896470228527 843:12.322034953993521 845:4.797796838086128 848:30.258880500866667 854:4.808644198271082 857:4.819555038784222 859:12.38886002203393 925:12.692569647680749 942:5.015502349652611 950:12.816030096981958 959:41.36355720116509 961:5.052312311204446 993:41.75735256094094 994:5.128166447339371 # platelet
1:26.028946205976784 2:137.84677499109827 3:14.017291351572794 4:1.3924335618543853 5:3.786639372000519 8:1.7073579867013553 9:0.17364551786224577 10:16.80968232983741 11:0.22615519767376727 12:0.23033319032536992 13:5.118195051730904 14:5.7823176708142725 17:14.645897243569792 19:15.00738544253245 20:0.5161688137773338 21:57.38120328837455 22:31.859659542142793 23:3.0872059635729516 24:3.151544593062738 25:11.223107736206313 26:46.52247606444288 29:0.710870865975443 30:3.494946220027965 32:34.50113121231573 40:3.8525298703953417 44:36.61620671355113 45:0.9637153827299082 47:4.127979102086648 48:4.153616152850182 49:24.630947037392712 50:24.80631015633324 53:4.3010974339609245 54:25.11261166923521 55:4.358100978729016 58:1.1274433277219487 59:1.1355502396774813 64:1.1876737241858952 66:14.534117269701888 68:26.770522105016585 70:20.666637595224714 71:9.530862991818134 73:15.154034928233672 75:5.160954553777188 76:5.221498664549338 82:1.491010367557267 86:1.544976825387216 88:5.469339927476778 89:5.532740421672518 90:10.59485667199165 92:10.680330828184019 96:5.752335336525736 97:23.080154327743514 102:5.847463960843355 106:5.968459493317131 107:6.0150014748612275 108:17.305755516994136 110:1.8189977816573093 112:70.67115671172134 113:1.892610930864611 115:11.718853754894745 116:6.308813274698892 118:1.9584296848836065 120:11.905594846968015 121:6.417166118703195 123:1.992538952249599 127:12.106101683738528 129:6.588806052089406 130:12.184151162055942 131:6.60738781677681 133:2.0676009950890246 134:2.071889046293185 135:25.406909097941796 139:6.654289728977665 140:2.0848304589415156 141:48.678313126136835 144:6.808844998277383 146:41.01802556195025 148:2.1718916270047037 149:2.1741937583945568 150:6.868643464711334 151:2.190410517776137 152:12.638663358791394 153:6.919279790898845 160:2.294126176903917 161:13.00840839914704 162:13.03341307017417 167:13.211711369742323 168:2.365741411785619 170:27.09189293122985 171:7.284707276735722 177:59.94099958846679 184:2.4714638062858274 186:7.531086020333293 188:7.537167188158196 190:43.66249539649555 191:7.580030517088334 193:2.5228177603218214 200:7.724630233848218 208:36.52173843711386 212:14.191120073119171 221:7.990992299419933 226:2.7236545664673977 255:2.8973611207703875 262:8.518611758108026 274:22.71431232019564 276:15.341916121096544 278:30.685737529771576 280:8.690597234004368 292:3.079378308274544 296:3.09170297874141 302:3.116628105426972 304:3.1208185872679395 308:23.259247229022183 312:8.942233671029513 315:15.816420651659254 316:3.1676174431088757 328:3.2425983166754246 333:23.787102991008112 338:16.200297614770694 345:3.3400403281039313 347:3.364083710211137 348:16.440624084458452 349:16.47138935676004 360:9.52475165545778 361:9.556425017535913 363:16.739805995355788 364:24.610125430818034 370:9.67492019210224 376:24.897685991950198 379:16.97071780307547 397:3.59149949180363 401:9.854281648175197 410:9.935539404770505 413:3.6419189577135955 414:17.317603954754688 421:159.2951978733909 429:17.480806434369786 432:3.705578212371219 433:43.55003355826605 436:3.7352932881879526 444:3.7655171573674777 479:3.9049865321155592 489:10.601343499220336 491:3.9721795195588405 500:10.672009818422017 507:4.013739481118021 516:4.049122749981595 517:86.52251748742624 519:4.049122749981595 526:18.63783806494564 527:4.063473194278478 536:10.862150027096058 537:18.70564631608301 554:27.4654032157356 555:10.968615305771488 576:4.182578708484535 583:11.142174382204074 595:4.253184932553189 599:19.253619947205852 606:28.05132755136655 609:4.285467338979534 611:4.293628100033386 615:4.293628100033386 640:4.368764483914579 648:19.64098514878151 683:28.832729402139407 689:4.473996748269729 692:4.483044461879872 718:11.79159754927827 728:69.80239111252884 732:20.20106827136873 744:29.333975281943268 772:81.56774438302689 773:12.007957497149633 780:4.663963066330709 785:12.06913810454495 786:12.06913810454495 792:29.784645181524603 795:20.596202635099846 803:4.714666337355037 829:4.766792335321927 833:4.777395104715974 846:12.368227742300409 854:4.820420116684635 857:4.831333312447521 862:4.842310710115211 878:4.898186857769026 883:21.226348429439756 895:4.932531943479912 898:4.932531943479912 914:84.52984399998628 921:21.476700738837444 930:12.716650910346251 943:5.027320662977712 961:12.865296367542363 975:5.101689782862153 976:5.101689782862153 977:21.85392962835788 990:12.99367134218841 # education
1:3.145819974756156 2:1.1215703318996233 3:23.139276506946647 4:3.86031203677352 5:88.72694371875534 6:4.007761472114806 7:15.505371069855144 8:4.424113451925632 9:4.675243372475214 11:22.15917002314068 12:0.24558730282163427 13:22.70103169776122 15:9.976222683897408 18:0.46908382295964374 19:2.903044750874938 20:0.5369743105518751 21:0.5579532300529135 24:11.208434034877628 25:0.643292813895216 28:0.7244914404953132 30:3.5556495211230437 34:0.8171428954542692 36:35.59601776038286 37:3.8288299985269183 38:0.8771026794864213 39:0.8909966981983293 40:0.8917748948595409 42:103.64546777199931 43:8.126313598529403 49:31.094258364004972 50:13.577033528745025 51:8.621366615539008 53:25.29739349201869 56:4.518130511544996 64:14.469835331265246 67:1.2780538478777017 71:4.948163895006172 81:10.296061157718656 82:1.52008906216129 84:1.555503864799806 85:10.532120146829422 87:5.529367711897536 88:10.55271449814811 94:16.741565864894522 95:1.685507186398762 96:5.819557543786955 99:23.42570548932929 103:11.299989221459406 105:1.8035684454995378 108:11.42636652302689 109:1.845952308786566 114:11.752849344044687 118:1.989499034521407 122:2.0095336448686556 123:2.023728326927914 126:2.062985187346979 128:6.6251498227848025 131:2.0947551445429764 133:2.0990445487246716 137:18.725091407597446 138:2.1098240620949733 146:6.907651137305088 147:2.2013614567585074 148:2.2036670413627113 152:19.23264967350181 156:2.2673142325990345 160:2.326261716342137 166:2.377208065170007 167:7.326088798741399 169:20.030127918886215 172:2.413913909743044 179:7.463797880317635 180:2.4651781971405815 186:7.601012406345778 187:7.601012406345778 188:2.526743376914441 193:2.555553556201027 197:20.843977652175628 202:2.626936727230302 205:28.620098240657295 208:14.247653571872611 213:2.698508455725026 215:2.7112907500015115 221:8.061420116061322 223:2.7502613617768117 224:14.4769695478328 226:2.7568494222920474 227:2.803735497591155 228:2.803735497591155 230:2.8139619375676883 231:2.8208155913861925 232:2.824253309129377 237:2.834610358668463 238:8.26791282249224 239:14.76068184748597 241:8.304739930772962 248:2.8874078231407356 249:14.931133973523973 250:2.9017803391886354 254:8.440505900075282 259:2.9568273913569203 261:8.58954104728648 264:3.006069111384121 268:3.0332031883701065 269:22.792986961165496 272:56.87503428576861 275:3.048909700852274 284:3.080774138553651 293:15.656571447174388 302:3.1505716575879426 304:3.1547692032206007 315:3.201645759041812 317:9.049647049095327 326:3.272235866676693 327:3.2767467170435847 328:9.188380437607039 331:3.2858044315053174 335:40.85496226393321 338:16.309286147340064 347:3.3984157739573453 352:3.427762145301183 367:3.5189163076451044 380:3.5663541477506993 388:3.582458173958789 397:3.62614238258881 403:9.93770783326228 407:3.659635896949958 409:3.6709439786731504 412:10.019267573873208 415:17.42707991998816 416:3.6823252998815135 417:3.6823252998815135 428:3.722749749988345 430:3.7344719608528174 431:3.7344719608528174 444:3.800371985092353 449:3.837378094861513 451:3.837378094861513 454:10.390350403406586 463:10.455909981488327 474:3.933407314025303 482:18.314794862841865 486:3.986815020005822 495:4.014127624627386 497:4.027941274012919 504:4.034888107136252 522:18.725345539558987 544:4.135065355868666 557:11.0721149450043 559:4.194905392234153 560:4.194905392234153 565:4.202526212772006 570:218.86909720682522 574:4.217864497536669 604:19.38879078585213 608:4.320844976235941 611:4.329012802580623 614:4.329012802580623 615:11.362948900013844 619:4.345458819042778 623:4.353737644981077 630:4.378801303839914 638:11.517106616681465 639:4.404212774637344 641:4.404212774637344 642:4.404212774637344 646:4.412762163173452 647:4.421351589906442 658:48.040193378638925 660:11.605508449066999 674:4.48262958185967 686:4.509529824024864 691:4.509529824024864 694:69.47928392074031 704:4.546018915521608 707:29.169811555001512 724:11.883629236575162 737:20.311441499154917 739:4.6116638234895495 740:4.621234890532446 743:4.621234890532446 745:11.98099461414616 747:4.630855708608036 749:11.98099461414616 756:20.460309934901552 776:20.58219314254212 777:4.689653939410883 785:4.7096749404424925 790:39.635043872618304 795:4.7299141018393005 796:12.183435419571927 808:4.760692062243938 812:4.771065572484294 822:4.791987594223803 825:4.791987594223803 831:4.813147214580215 837:4.823817762747338 848:4.856200489525041 859:4.87810521486917 868:12.508517163099645 872:12.554002496675807 873:12.554002496675807 880:40.74915550015488 892:30.872508982618697 903:21.44295859787592 905:12.670110338303223 907:21.47872503039408 908:21.47872503039408 912:4.979979856244948 921:5.0152068886150785 935:12.814194505505133 937:5.039064182065426 938:12.838737785737441 945:5.075427679322158 951:5.087706749475994 988:86.49788516897527 # discharge
1:11.470600078659123 3:3.7277065485431766 6:4.06543241280424 8:0.15798055637679972 10:0.23201128924105724 11:22.32351804613092 13:0.2882364961028581 14:54.85248484001681 15:10.065503555843792 19:25.864862155654784 21:3.086220006733857 22:0.5739462722486317 23:0.6092512521774794 24:3.250944981493968 25:3.317486310908307 27:0.7300828627000379 29:54.47021937357072 30:7.488239202302061 31:0.765825615478867 32:3.650215833205926 34:17.663132993365554 35:3.7691579360598286 43:0.9413996110115433 46:1.008625506693698 49:1.0377716277994573 51:4.349470977315278 54:8.79676541658636 57:39.27193864900902 59:4.614685060685122 60:4.648941957596945 65:1.2466330234066714 66:4.834131148765193 68:1.3107205255329584 69:1.3282050399385257 71:4.992453476839513 72:5.113162128588264 75:1.4637799256071151 76:5.332431587901372 78:5.400659121041992 80:1.5217766259100935 81:5.4163710712328665 82:16.071037994844197 88:1.600141561930567 90:1.6419809313412208 91:1.6511267451685379 92:5.7304773264794795 93:5.765383530704099 95:1.7058019253194554 97:1.728328186837622 98:5.908853888183866 101:5.953144986022297 102:5.960584981862086 104:78.57988713869025 105:1.8241973161937175 107:11.473381319872846 109:38.55504743858264 112:6.293251620801523 113:1.9443797347619025 116:6.4232991583426085 120:6.5231252563648106 121:2.0286592629396405 129:82.66135702119858 133:6.732014627531058 134:12.419851239765935 137:2.131196594452049 139:65.48166116021636 140:6.769681701661021 146:2.2229269872821438 147:2.2229269872821438 151:12.817506902024636 154:2.2626993164952838 156:12.967429534437725 157:7.118088020164733 161:2.355619685284372 170:2.427930051599386 171:20.16342697965938 172:2.4358842956964217 189:2.5517687085752354 198:14.051437272660126 200:14.110157165080484 206:7.920302309143497 211:2.7114060750997355 214:14.413409869037974 219:2.75313656200414 222:8.116081703403944 230:8.264810584368327 232:8.286566496690892 251:2.9281122745731696 253:15.074151265974029 260:56.33876141832288 262:3.0135883198021105 273:8.759796043078184 279:8.784731613731191 280:15.587627620566812 292:3.13623157388412 293:3.1403414782716816 295:3.144461459139945 296:15.756492534931573 303:3.1777895796553706 307:9.02601717620183 308:9.02601717620183 311:9.043873071308402 320:9.1344730991222 331:3.3089660831599796 337:3.345723576500651 338:3.345723576500651 344:16.5473802359109 349:9.510670007585263 365:9.69803876349814 372:9.80634676312105 375:9.828390016207901 378:9.83946052927256 384:291.0384037070993 410:10.056263668953012 417:10.079831015592665 421:10.127413709763953 430:3.7580433392581076 445:3.836254427544331 460:54.27860916781447 462:3.9116383832646924 480:3.9703421342464247 482:18.389170056417704 484:85.97454694368164 495:4.037906237229728 498:10.793405234463409 512:4.0867583566572865 526:4.122481073895511 533:4.136970290900121 537:4.144258658754611 538:10.983698519234508 542:4.158924039262351 544:18.935766718590013 548:18.981802137986705 551:4.181147173923619 557:11.121243608995359 568:157.62163460201015 577:4.249497687959405 587:11.29638124136583 589:11.312708328367366 595:4.312487194665793 599:4.320516084888177 601:4.32858043182258 609:4.344816702943996 614:4.3529892396853285 624:11.479930582548695 636:4.419717187546757 637:4.428231603858495 638:4.428231603858495 655:4.462689677339933 673:137.98040573003055 677:4.515618656648742 681:11.76365985415132 683:29.08102644320651 691:11.782109049914599 705:11.856804370976691 708:11.856804370976691 727:4.6167867266146985 732:4.62626447192175 770:93.48305682000759 784:4.733849211644164 785:4.733849211644164 794:12.232856122419804 795:12.232856122419804 817:4.805704450385785 836:30.378123289480424 849:12.490753621582382 869:12.580689072874103 887:4.981139993057851 901:41.05388179624233 909:5.004271890258975 914:12.767079553474389 932:31.31294076754907 968:5.149380438258322 980:5.174690464212863 998:5.213303412357233 # australia
1:0.13293086831845952 2:3.3331694276948816 3:6.783031886086745 5:1.4761979570625 6:7.2704446255851884 7:0.12981096412283613 8:16.093928950401146 9:4.735321174624767 11:2.128803790638873 13:8.985006614186617 14:2.64844191701712 15:0.4386148499166192 18:20.02600540233866 20:3.0281601588288907 21:0.5724075220828426 22:6.667013323776879 24:3.250944981493968 25:16.380969368957132 26:7.294883947158945 27:3.504826435421454 28:0.7403180824586022 29:7.42288562074159 30:0.765825615478867 31:22.697932768669784 32:0.7866835230079331 38:0.8939541908514523 40:23.927118939967414 42:4.029553351072586 43:0.9413996110115433 47:24.861144344112887 48:1.0324080827770987 49:1.0377716277994573 50:8.651197303262649 51:4.349470977315278 53:38.45250370068429 54:4.416995788215512 55:4.46520000400533 56:4.561629826769038 58:1.1726838026233233 59:1.1808847863173344 62:1.2282093072590436 64:4.738858187641747 65:1.2466330234066714 70:1.3317341068641249 71:1.3423865384873983 72:21.35912679944023 73:1.3996558009229696 74:1.4428852808566042 81:5.4163710712328665 87:5.574565352483063 88:10.623318795560813 89:5.644814390233846 90:1.6419809313412208 92:5.7304773264794795 95:5.818452048220942 97:1.728328186837622 100:5.938315104490374 103:1.8155085469773151 105:1.8241973161937175 111:1.8921072979760847 113:1.9443797347619025 114:17.988015920831042 118:2.0105985610304944 120:2.0246258957318997 123:2.044907870430066 126:2.084254163477523 127:2.084254163477523 130:56.680654449044 134:2.124705132199801 136:25.724513581900347 141:6.870566848032226 142:6.875445376667704 144:6.9246135517596565 147:6.954453675054289 148:2.22523727907076 150:2.2368430512473503 153:58.26788757595418 154:2.2626993164952838 158:2.3207150714395524 162:2.3632050814870906 164:2.3733782349307333 167:2.417388118284852 172:7.412907649422139 174:2.446554391171866 177:7.5052339395528085 183:2.517767044267645 184:2.5261982321283414 186:7.648408119279986 189:2.5517687085752354 190:2.557508297061557 198:2.6190757510648406 199:14.070941819306395 204:2.6584288066599386 214:2.7305314900408586 218:2.7498877291764017 222:8.116081703403944 223:2.772768479607946 224:2.772768479607946 227:8.243184786658967 238:2.860706974804736 242:2.885218567537131 243:2.892289965764099 244:2.899392059464437 248:8.41992006901563 250:2.9244946362735003 259:2.9796123197391253 264:3.0289152549195832 268:3.05608229419684 272:3.067862381703158 275:3.071807642586116 277:8.768089051179468 279:3.0836996848043463 281:3.0956769761268044 283:3.1037097519882324 284:3.1037097519882324 285:8.852068004032285 291:15.717074903118396 294:15.743322865489514 297:3.161043062342878 301:3.173587324940561 302:3.173587324940561 308:9.02601717620183 310:3.203225235275146 313:3.220397508979889 318:3.2333919805213296 322:32.06126230188338 341:3.355037644592518 347:9.490421402497743 349:3.4314265417266334 350:3.4412178892647103 352:3.451065077541581 355:3.470929365330427 367:3.5423040104814394 368:3.547516166528812 369:25.05469759446098 373:9.80634676312105 382:17.154116827619276 387:3.605902391210545 388:3.605902391210545 397:3.649624276874653 398:3.649624276874653 403:3.6607272675469273 406:3.677514488439918 412:3.700149709974423 416:10.079831015592665 420:25.729642806990885 423:3.7346574762125115 424:10.151432752105418 428:3.7463117089374824 429:10.175606112326694 430:3.7580433392581076 431:3.7580433392581076 435:3.787717454526181 436:10.261456395736475 439:3.8118199729460946 440:3.817897132777591 442:3.823995170899083 453:3.8610295399100147 455:10.439252988000874 462:3.9116383832646924 468:10.55813381670882 474:54.711281620816614 480:3.9703421342464247 497:10.793405234463409 508:18.666965566085914 510:4.0867583566572865 522:4.115279782817414 524:4.122481073895511 525:4.122481073895511 532:4.136970290900121 536:4.144258658754611 537:10.983698519234508 543:4.158924039262351 544:4.158924039262351 559:4.218801756189746 562:4.226427286846375 566:11.152494968246796 570:4.234084945450247 574:4.241774991863175 578:4.249497687959405 580:4.265042094063537 588:4.2965346028862825 596:4.312487194665793 597:4.320516084888177 610:4.3529892396853285 613:11.412162347357512 616:11.428992282558536 622:4.3777282127397665 623:37.85164527230408 628:4.394408544858184 631:11.514269750423008 632:28.609768675475813 635:11.54891943933264 636:11.54891943933264 643:11.583885194545786 651:4.454014376141006 654:4.462689677339933 658:237.66943365648487 660:4.471406113472177 679:4.515618656648742 680:4.524589978299963 694:4.542664666743934 699:38.760166964847066 700:4.551768867120632 702:29.231918574595124 704:11.856804370976691 718:11.913793696810938 724:20.327686416566653 730:49.21950160984737 734:127.71542307788357 742:4.645366767782708 751:4.664668076545255 753:4.664668076545255 756:4.674394616065038 760:29.70282734434181 766:12.110091917209862 775:4.713818789549938 778:4.713818789549938 782:12.170985667545178 789:4.743945946834143 795:4.754097793938837 804:20.844738603989867 806:4.7848898855416016 813:20.90868162847767 820:4.816199549336956 822:30.29047004576381 827:4.826754045255333 831:4.837368590491458 841:40.41445884020611 851:12.490753621582382 859:4.902354853871842 877:4.946968436105116 882:4.958289883621538 902:4.992670298152145 905:4.992670298152145 908:5.004271890258975 909:21.553651326555052 927:5.0514085414321475 949:5.1120411795176866 973:5.149380438258322 974:5.16199300915031 998:13.169089253862081 # uterus
1:0.2218984827539433 3:94.3084373116018 4:7.057232231644881 5:154.31250108069605 6:15.134217226559073 7:4.285357253526529 8:4.483337192088004 11:83.9056499241636 12:8.731069502268008 14:9.923239474859301 15:24.877612341554173 17:0.4764671516601343 18:6.250228476304418 19:15.294096233482184 22:3.0904195097902236 24:11.29961781943712 25:0.6584896202359309 27:3.504826435421454 35:0.8336135761545279 36:3.8241340009864766 37:71.18542808159593 38:8.006761700292948 40:0.9087157421370395 42:269.00931473836823 43:64.91783163763004 47:13.472683798231692 48:31.21468358719723 50:1.0595183236834953 51:4.349470977315278 52:59.77623930407195 53:1.0939882730834947 55:19.59578999464984 57:1.1706433125384306 61:1.2260618880364549 66:54.930693346825436 67:1.2969229568060874 69:48.15334822535665 70:1.3317341068641249 73:1.3996558009229696 75:21.786207186964255 76:5.332431587901372 77:10.244996693549387 84:127.68203588823245 85:10.602705622159851 86:5.567953887022768 91:1.6511267451685379 93:1.6820881375428638 95:10.99230742943649 96:30.205284753658216 99:5.930925083174097 100:11.178375117190594 103:11.3712288141568 108:6.144347749220422 110:1.8702959331626268 115:6.401981782901441 116:6.4232991583426085 119:2.016593318765017 121:12.096864045857513 123:2.044907870430066 125:2.0800613271122663 134:2.124705132199801 145:26.20680285008292 153:2.2603301111329466 160:7.224407954527263 161:7.24063868396346 166:2.399112541409128 176:43.44016230916422 179:7.511085308664768 183:13.7207453212485 191:13.888354158266987 192:2.5777640500172367 193:13.916787928944382 204:36.60519306696238 205:2.670736486734998 210:21.398803001896574 225:8.129985029686313 229:14.734061674675885 236:2.850313738663734 240:221.75503045212992 244:8.397351098942352 250:2.9244946362735003 252:8.473132890891195 259:8.566206225721062 261:15.325056963852205 264:15.374139420164868 272:8.751521774937245 278:3.0836996848043463 287:23.183650348783075 289:15.690947866243043 300:3.173587324940561 305:23.45048014504278 306:9.017121578030451 310:15.930538259039697 316:3.224717935741579 340:3.355037644592518 343:9.43032892721054 348:3.4216904494166687 356:16.810903027605235 357:16.810903027605235 360:3.4960846306717808 377:9.83946052927256 388:146.73692359189977 390:3.6221704708496745 399:3.6551669933220268 400:72.1114933257616 417:3.7058542909122902 418:3.7115774047307615 431:3.7580433392581076 437:44.0013735871748 440:3.817897132777591 443:3.823995170899083 444:3.823995170899083 450:3.8610295399100147 463:10.504836115344935 469:3.94401346740151 479:10.61219259185639 495:4.037906237229728 510:4.0867583566572865 515:18.7330076980195 527:4.122481073895511 537:4.144258658754611 541:46.277977404687654 550:4.181147173923619 585:47.096218199778214 590:28.165263804021 595:4.312487194665793 605:4.336680536337404 607:4.336680536337404 635:4.419717187546757 659:1133.4802472635445 674:69.38015123474801 690:4.53360517676519 693:4.542664666743934 703:20.21239037661674 710:4.579354022027635 723:11.932979282939753 731:11.971639763854935 738:4.635790990348613 739:177.09407149528957 741:4.645366767782708 752:39.34846907493251 758:4.674394616065038 833:12.402861586043777 853:21.171663103800412 858:40.52767884810467 874:4.946968436105116 880:4.958289883621538 884:30.878490732189118 899:12.719634672552802 911:5.004271890258975 935:97.28733572718595 952:12.96288454446213 955:5.12440558713356 970:5.149380438258322 978:5.174690464212863 989:5.187473919802168 998:13.169089253862081 # nausea
1:0.23726763045855592 3:6.8661633679826615 4:1.502780695285548 6:4.124070974747019 9:32.07835217698604 11:0.26257686920487955 12:2.179944467230801 14:0.43079893794046625 15:2.748797446780657 16:2.7656730683602615 18:0.49654421415105465 19:10.691110495919151 20:3.068295070567401 23:6.889460456014835 24:3.2918129737974495 25:7.1034678490233825 26:22.429428609594286 28:3.5729894250473984 29:17.1815984085405 32:3.6922495129419644 37:12.772605012123059 38:8.075215100692748 40:0.9259750415810671 43:0.9588516951724121 49:4.316151832673185 50:1.0776146587718418 51:25.39575701807729 53:4.45173238873448 54:13.965739587806821 56:1.1770622519007876 58:4.639489639755311 62:1.247105221685027 63:4.780798411636434 64:33.261716325953536 65:1.2656089045763061 66:40.55945493443686 72:5.15829499232734 74:10.136764232916052 75:5.317039151024508 77:1393.1309789583174 78:35.80414151867642 81:5.461979136037585 82:1.5599523597388973 87:5.620403980559636 89:1.6487608134820135 90:5.721373446522068 91:44.34112828725781 92:5.776532414055401 94:68.75203604154693 96:5.911384376559267 97:1.7490072687843314 100:1.7802951958344204 102:6.00694125008558 106:6.128463876393356 107:24.196627103537296 110:6.230572422345975 111:11.70591545461693 118:6.539408684052568 120:6.57013572838611 121:18.45523147893426 128:6.7188404370442765 135:6.798042325641621 137:6.802758605087227 155:7.139577468059141 156:7.14478280819413 159:2.36768856535304 168:13.473571064628745 173:126.44406205553312 177:35.55949519532124 180:7.5707550279870155 188:61.44700632297649 198:7.852108145146331 206:2.6965079687159808 211:2.7341421978537044 212:8.061789824645894 218:2.772680352963397 220:8.1575211119005 223:2.795594062698903 226:8.192336759663128 227:2.8492188720445712 228:55.162836662469935 229:2.8526299333923473 231:2.866346051913718 233:8.335055205554964 234:22.08845624569479 239:2.8836549807351766 244:8.445910437734941 257:8.568006780026739 267:3.0675683620004874 268:39.3718457854753 271:8.800293011566636 272:15.573238197159847 277:3.0989833700025047 280:15.662155733577077 283:3.126963831879201 303:9.03065091295981 304:3.201128422369706 311:58.49973904595496 312:9.110756665815911 322:9.248253985907757 328:3.32336965015004 342:24.412231347382512 348:9.539574083184009 352:3.47468647653939 368:9.801070831236139 373:33.745938840578326 374:33.80242510301317 378:3.613532792235183 406:10.070571030964624 407:3.706974669065731 416:10.129238012714424 432:10.24938981998221 435:10.298544567863553 439:10.348348481791747 440:10.360902854076539 446:26.307113394498955 449:10.449971922555886 455:54.3172018937291 475:26.842307259568997 482:4.007712410408811 490:10.772322530195428 491:4.055126694688625 492:18.612471513741465 497:10.843071274181584 504:27.240100326412122 508:4.096785566323328 522:4.139428674447176 527:4.146634675201261 531:4.161133312324389 537:4.1684263902481415 553:27.783289715019617 555:4.220316092165888 582:28.13484395613076 585:11.32994036309325 614:11.462016792210814 618:11.478851437254074 632:11.581442852930467 644:11.63378674202287 692:29.257682052822446 698:29.295499643964376 701:59.28145244632426 702:4.585326157019738 728:4.64122294176222 730:20.461922596520377 737:59.8289877942847 740:12.0607022761511 758:4.698859093638708 766:29.88578096251667 792:30.134900880531802 797:4.778599955246326 808:4.8094061782701925 821:4.8407299737252405 823:4.8407299737252405 827:12.43129193497254 832:12.45296097055866 847:30.658148171507076 859:12.585587745878373 862:12.585587745878373 863:4.926922962615419 875:12.676599188245651 879:4.9828815449601205 904:12.769800005047639 931:5.0880138259481065 935:5.0880138259481065 937:5.0880138259481065 945:12.988069552440763 950:5.136694078557561 953:31.666902835006987 977:31.822158983627023 # follicle
1:22.84726443693277 3:39.12769310569828 4:24.222327909626728 5:147.79158348767814 6:141.75092084153297 7:36.012168897453776 9:12.40879989315554 10:0.2478041537144297 11:106.23019881022452 12:5.1843661060150055 13:0.30545884078004915 15:2.7685254958164207 17:31.3186743741705 18:6.348358402458845 19:10.7373321851299 20:6.664351140807528 21:3.1469639161523775 25:89.78170365357701 26:3.539569880030684 27:0.7543096517190413 28:7.484016174057114 30:3.659973929926605 37:8.030685397840609 39:13.00522852624221 42:4.094288073627261 43:4.102293923244729 44:13.346132995936632 47:4.2992883877569055 50:13.814407903283485 51:13.867385916563181 53:91.81442324068739 56:4.628085789384493 61:26.705703935204742 65:26.86509759981877 71:27.598747643966895 72:34.793886800475406 73:5.192604915578141 81:5.485028683606882 86:5.636943228336458 88:5.650207956137754 93:5.834782264529827 96:5.934746847673767 103:17.52193049133413 105:24.1356381845834 106:6.151962825648359 107:6.19873071060739 108:17.693428547532434 112:6.363631599310107 119:6.5762847986503115 126:6.7242864288671775 128:48.63848077936889 131:65.61828231406629 133:18.922494497225763 137:6.826629386830545 138:6.826629386830545 147:7.025864486412846 148:7.030870011732169 149:7.035882762898101 154:34.173123754105085 162:7.328765393511588 165:87.0659024905629 166:7.405979945049134 174:7.507809961479117 183:7.66027734499166 197:21.092551323290028 200:7.914836722292606 204:36.834127610507046 208:8.052594476868082 213:8.09294437436298 214:8.113290293820624 227:8.316120989943077 228:8.316120989943077 243:8.455453119781513 244:8.470435624810875 252:47.29162960539786 253:8.546288048147463 289:8.95114959246476 290:8.95114959246476 321:9.245086529664146 324:9.28235840719712 325:9.29173528903877 326:9.301135966387568 331:9.329481938154863 352:9.62551772965031 353:24.751951679232334 363:9.761487446615464 364:9.761487446615464 366:9.782852251784387 378:25.318832297031882 382:61.90240976826912 415:428.2478232969404 420:53.24073410867945 427:10.237905489146302 434:10.323526553004317 442:10.39849523442808 462:10.579432329480563 465:18.317691247298264 468:10.63275829075794 474:10.673251058684203 495:27.20426669499009 526:11.013747377583936 578:28.088588433126226 588:11.371358970001245 589:11.387693122275504 596:47.47804120345446 611:11.487189533272106 613:4.389553571874623 614:47.733187311978455 624:4.4226419866790945 632:11.606632080032922 661:11.729913941514768 665:11.747853298264037 689:11.857284610114187 703:11.932008193439769 705:39.04790322464361 715:29.499914860054815 717:4.634737816950656 720:11.989018716109523 751:4.701479701536759 758:12.145305456168012 769:12.185387592719493 770:4.740723868422571 774:12.225890536501712 778:12.225890536501712 811:12.392289955588035 824:168.30192850641808 832:12.47825618194981 835:12.47825618194981 840:131.61036968329648 888:21.59652296481692 896:12.795128190486816 902:31.17382831556182 926:12.91488228356296 928:12.91488228356296 936:12.939283016813148 952:13.03844872176984 974:13.140211822735129 # mastitis
1:1.4323728140891598 2:202.22571867885947 4:7.183629657002567 5:132.72955164678115 6:0.11218872377708254 10:83.78259040412719 11:22.574403875289445 12:8.86363933302758 13:9.118365168718864 14:36.35094028551572 15:10.201870070347631 16:0.4647321738183973 17:10.453801188307722 18:6.348358402458845 19:15.47098349381913 21:0.5946885947658016 22:6.766489380482533 23:6.92302367113805 24:11.438838711434789 25:16.559717513040457 26:11.946427334523165 27:7.441213611895387 28:3.594087247018479 29:47.98742662976634 30:3.659973929926605 31:0.7904402130444251 32:12.332298471739392 33:63.05755823038304 35:7.867509367589066 37:42.95019093325297 38:0.919831103098939 39:24.141374562989352 41:0.9498637297109057 42:96.57447984614615 43:0.967699705050043 44:13.346132995936632 45:1.033736777283231 47:13.615790235174098 48:13.671956185879326 49:25.21296364550237 51:4.415277889754489 52:1.112959919693006 54:19.64626882051537 55:4.531366707537362 56:1.1864746039657874 57:4.656993254380203 59:4.6812962413852945 60:1.22363555575476 61:40.15855282776211 64:4.805822151446942 66:1.3030557491522574 67:9.64369156482236 68:1.339708519742879 70:21.150451785413203 72:34.793886800475406 73:5.192604915578141 74:1.4726354189292719 76:10.342582558421167 80:10.454144775290896 88:1.6306962897363833 89:1.6590717390387 90:10.877861196278682 93:5.834782264529827 95:1.7368436937958625 96:5.934746847673767 97:1.7594687803972864 102:11.321412176066222 103:1.8470162182257837 104:1.8522439662501156 105:17.562400683796216 106:24.1356381845834 107:24.259371365462243 108:24.300983240604086 109:1.8984065293802421 110:1.9020224493098274 111:17.877500785235316 112:6.363631599310107 114:6.426037695943653 115:2.0014326770692383 116:2.011184393421298 118:6.5631429622821 120:2.056924271609418 121:2.0609717596537656 131:2.1487037657236367 134:2.157342413690537 141:2.217022723879824 147:2.2558749489546726 148:41.738403671870024 150:2.2698333797328565 152:12.927692277168944 155:2.319738954519461 158:2.3539525448996295 162:2.3965626008463357 163:7.334224818377162 167:2.450893932259748 170:2.4614641127699852 173:20.360267889474137 177:2.512683410863059 179:2.5154265764334114 180:7.59496946354603 189:2.585620558317251 190:7.745171669042551 193:14.027877204506835 198:7.876430867648267 200:2.671173949210091 209:2.739293414101473 210:2.745632231403194 211:2.745632231403194 212:2.751996152237054 213:2.7551875822942096 217:8.140598253564393 228:29.78713948864103 232:22.139005207708447 244:8.470435624810875 245:15.070283326786539 248:30.24397919564362 250:15.151047032685268 252:56.22705934012666 254:2.977369417640535 255:8.584815116882694 265:8.759338539164489 269:3.0910006250992237 270:3.098858887708859 272:15.610856436278072 274:3.106754227335018 280:23.213362101594313 282:23.230596644794446 286:3.154923173054258 289:3.163087289044833 303:3.21291981680811 304:3.21291981680811 305:9.073001798838705 312:3.251281887238574 318:23.80358075239873 324:24.0299595125543 325:3.3261936523492377 331:3.3443082338597274 332:3.3443082338597274 343:16.644893876383446 345:3.433064566720598 348:16.736320132665487 353:3.4915709334589407 354:24.77300353329558 358:3.5165441405846267 360:9.719120785806943 365:9.772154587198953 375:17.25021079348276 379:3.6255290433747054 386:3.6416683920242945 387:3.6416683920242945 395:3.6799144665975048 402:10.060735654756535 403:10.060735654756535 405:17.543149361475287 407:3.719010952278033 410:3.7303425825642718 414:3.7360358067244706 417:3.7417474520150757 419:3.7474776305723365 421:3.7647805046467226 422:3.7647805046467226 426:3.782254322441365 427:17.759287701111635 430:3.7940000821759425 435:3.823709520463151 452:10.474982166733895 462:3.947771744487376 468:3.973652995806419 470:3.9801821530605865 480:4.006539079452519 481:4.019864084501277 482:26.97697031814584 503:4.094969639727092 511:27.408734131268325 521:4.15162509339742 523:18.913329405025234 528:4.166070610462269 532:36.78272471550528 540:4.1879571350875 541:27.71044644413556 577:4.285970171105583 584:4.31722107119118 585:11.355094263347029 591:4.341015405512094 598:4.357052155612808 605:4.373230738059037 606:4.373230738059037 607:4.373230738059037 616:4.397769856286023 618:11.50402653342924 620:4.414313741163756 632:4.447855892289064 638:11.641453230858117 653:4.49066349315118 655:4.499345859790498 656:4.499345859790498 680:11.838828349040346 686:4.5703178834147575 687:4.5703178834147575 703:20.3263052175579 717:4.634737816950656 720:4.634737816950656 731:4.663047833905584 732:12.046885980060422 751:4.701479701536759 765:4.720998185657951 771:4.740723868422571 780:30.06068227397933 783:4.7606610329910195 787:4.780814096923365 792:4.790973009914637 795:4.790973009914637 799:4.8011876176574235 803:12.350013280873204 833:12.47825618194981 844:12.544008428671253 849:30.70951189566827 852:51.04444158282289 878:4.995299349440189 887:31.126145274369158 906:5.041309619963953 907:12.818785113722985 909:12.818785113722985 912:5.041309619963953 915:5.052990423689889 923:5.076571982388531 927:5.088474534777384 934:5.100452828334831 940:5.112507804349018 962:22.076495519412315 967:5.173967110514086 979:5.21182711724265 994:5.237495300471762 # fibromyalgia
1:27.15542881031141 2:6.372520652974428 3:14.620183711820966 5:7.241348492720254 6:11.217074851530043 9:89.50123785983358 10:50.84831501251829 11:0.27370282959961156 12:0.27821881925289715 13:18.151526345304987 14:0.44428686782831794 15:2.788420041422879 17:0.504441081132559 18:2.915971440599777 19:3.02256389138876 20:32.43810688595054 22:0.6038465821012281 24:67.05317699372337 27:28.539863548000863 28:7.518352477234254 31:0.7988090993273153 33:23.368093985433525 36:12.765191058830688 37:18.190560448633306 38:0.9286207620571066 39:4.041152808108898 40:8.203368046528695 43:18.656863124017658 44:1.0066381762888912 45:1.042850890956878 46:13.594557807432738 47:1.0578914778105009 48:1.0686452277253602 49:4.360352356022454 51:4.437543702191853 52:32.06800302362434 56:9.16611528380787 58:1.210303683906301 61:1.264161550035799 62:1.2663277849170198 63:1.2706728547536765 66:4.924094707189263 67:55.73945160928131 69:5.049993292103105 72:21.606415634000086 75:10.28366525356779 76:1.5305838393633475 77:1.5332983047038349 78:1.560772999385849 81:1.567736914465577 82:16.266899731597526 83:1.608903125122407 86:5.660269852764121 87:22.84718532293652 88:10.76745540198771 89:5.737346812291476 91:10.946351129720414 92:16.871729657811944 93:5.858245353638626 95:5.91145504730257 97:11.215363080914415 98:1.7880893324173013 99:1.7980527473322134 105:11.546524729692793 106:1.8664186329017771 107:11.618948536511056 109:1.9091413543368452 111:17.927485630593118 115:18.283426920606136 128:18.84691843660486 131:2.1597374719274267 135:19.011899937698868 136:2.17490523953745 141:2.228129392136698 144:7.020101657096599 145:12.872194823600715 150:2.2809941828933145 154:13.027619655915865 158:2.365195729973566 160:2.3926562652137493 173:2.486133279281447 174:2.4914964106856297 175:2.5104147291829753 178:7.607599687206984 183:2.562953878237106 190:28.372317386338747 195:14.074925241715247 200:2.682690196070817 210:8.09727268908416 211:2.7572049780760115 218:2.795799634540065 225:2.818746303657428 228:8.340763238439076 229:2.875862220070376 230:2.8827152672141843 236:14.949880561180299 237:2.903448443355459 239:8.41345199599391 243:8.480140100368827 244:2.945718320817675 247:8.517724536776047 248:2.956457798801782 250:8.548074043519948 255:3.0001286144649435 259:3.0261457672331367 261:3.060206526763714 262:3.060206526763714 263:3.064034429052028 267:3.0910784660986743 270:31.14256839095465 274:3.118567117200028 275:3.118567117200028 276:3.122531145669007 284:3.150544570646778 286:3.1667643171004163 305:3.2332488077929713 308:9.124518567443474 311:9.14239329868847 312:3.263177186072542 316:3.2718258818983488 324:3.3336277960269065 328:3.3471670096663892 330:32.46136199681231 332:3.3562529794789717 336:3.383803292562354 363:3.5641668329499443 368:3.5952645856925876 374:3.6322587425525343 375:3.6322587425525343 377:3.63760800861142 382:3.63760800861142 383:9.949847030424891 386:25.43829852359271 394:3.6864996501047753 395:3.6920169797429963 396:10.062823390526257 399:25.64648172217799 401:3.7031037966478397 402:3.7086734903681284 411:17.65248358071751 419:10.191151299842065 420:10.214961255208529 424:3.7885530723756746 430:3.8061496923492446 436:10.361069222566638 437:53.90339677465778 439:10.398497794351908 443:3.8722051395357013 475:18.478562190096184 478:4.0121407911719915 480:4.01876875749546 482:4.032098472306746 485:18.603811465081307 486:18.624952013048112 500:131.8871671683326 506:18.818766451371093 509:4.128275220750875 514:4.142442760732321 520:27.579519968119637 533:4.18562299457685 546:4.214991893890573 550:11.15965799659647 552:4.237334487976483 559:4.267558082678206 564:67.42878019769795 574:37.39697783919699 584:4.329552015841918 586:135.4509863517193 592:4.3533534152645865 593:19.565497740828185 598:4.369394875760089 599:4.369394875760089 600:4.369394875760089 602:160.10987706485807 607:4.385578168426587 617:4.4101243518125095 618:11.529368132956296 621:4.426672947126196 657:4.511728617149853 668:20.1133016131546 670:11.809364580986708 676:4.564714120434028 686:4.582719482092084 698:20.30795011505549 709:11.976318522887361 715:4.637812215499002 723:4.656546948176395 725:12.03361891170842 726:12.052910038495972 744:4.6945941223346965 769:20.748231411314823 774:4.763112090300829 777:4.763112090300829 800:4.813645741540208 802:4.823918992549479 814:4.844636774920107 823:21.125950261824173 827:4.876150976549608 848:4.929884744759994 851:12.591647616350295 861:12.636372934967405 874:12.72740321957364 876:12.72740321957364 877:4.996468999661999 878:31.083354077793818 896:5.042208546929877 900:5.042208546929877 902:5.042208546929877 904:5.042208546929877 924:5.089088988198952 931:5.112974544962988 934:5.112974544962988 948:5.161673640331942 950:13.063966963669197 952:5.161673640331942 954:5.174047469627304 955:5.174047469627304 958:5.174047469627304 976:13.165739485770551 977:5.211663155617852 # degeneration
1:0.2532942379128882 2:9.819072246474231 3:0.07481110954091935 4:0.09711916293464815 5:24.3517688994497 6:7.4408347828300645 10:1086.827529728645 11:22.659226721176935 12:5.216067070108523 13:5.397083421284882 14:24.954352411359174 15:30.88138180701582 17:6.352399806847594 18:15.219303453087152 20:3.10908749949815 22:0.6038465821012281 24:0.6643929757838017 25:3.4002933972558367 27:17.15617313170556 28:0.7729349070579183 29:0.7827916740374091 33:0.8423510171431927 35:0.8675184829499526 37:8.065473016294407 38:0.9286207620571066 39:18.42603948118447 42:24.469143428329254 43:4.124211742486543 44:8.4488872374154 48:4.347320572407986 50:1.0960376402227758 51:4.437543702191853 52:4.475777232240008 55:19.840708010150298 56:1.1959696668995035 57:9.211723517791357 59:1.2185799254313505 60:4.73821874382806 61:1.264161550035799 62:4.8157775071425615 64:14.758148927200024 65:47.66026299337606 66:4.924094707189263 68:1.3495352082790046 69:5.049993292103105 71:5.0829721413813065 73:5.2155927717571835 74:5.3151359432857515 75:1.5037613582305767 80:10.490423398162614 81:22.423143597237456 86:1.6351409675992727 87:207.15603103754765 91:1.6923503888858753 93:1.7235000122163135 95:5.91145504730257 97:1.7700130035456676 98:61.363368963125616 99:6.024219853944791 103:1.8576828009551274 105:1.8664186329017771 106:11.546524729692793 110:24.46903366380231 111:1.9346863013979123 113:6.441470755169677 114:1.9910511122687273 121:2.0719066185483253 130:2.151140225516645 131:25.889758282882866 142:6.970839335372239 144:2.2531786153874647 145:7.035017793541794 146:2.2670216298754173 148:26.510953023107334 150:2.2809941828933145 152:2.2880296940898344 160:86.630644908367 161:7.336701109247916 176:2.518593618362912 180:2.5323212911647985 190:2.60282695718382 193:7.812846633883843 195:28.500655798832003 198:2.6645921549657547 209:2.750861452380543 213:29.273984304787934 215:2.779606187199868 218:2.795799634540065 219:2.7990578842896614 225:2.818746303657428 229:8.347966889147928 237:2.903448443355459 241:2.924447382788235 247:8.517724536776047 250:2.9708868197287126 254:2.989102256697042 255:3.0001286144649435 256:3.003820446252486 258:3.0149455469593196 261:3.060206526763714 264:3.075571133149843 267:48.216337681547884 272:3.1146124385970015 279:3.130487413211474 280:8.90810399606889 284:8.92495650512352 290:3.1749331421287446 295:3.191390458569081 306:40.427327487043506 308:9.124518567443474 316:9.178404388675654 317:3.280518762970185 334:3.369972857970391 335:3.3791807618254577 345:3.4450540513368706 347:3.469203394333735 349:3.4789583244560744 355:42.208847630234516 385:3.6483557532813387 387:3.6537544212836557 394:3.6864996501047753 398:10.062823390526257 399:3.7031037966478397 405:3.7254889690555735 412:53.16096623951174 424:3.7885530723756746 425:3.7885530723756746 427:3.794399223051945 428:3.794399223051945 432:3.8120542541676765 437:10.37350423329121 453:3.909296026289338 473:10.684915071106238 480:4.01876875749546 497:10.893394854072538 498:4.100268969339181 499:4.100268969339181 501:4.1072299324682895 506:4.121232858106349 508:4.121232858106349 511:4.135345119603705 526:4.171114937686331 567:4.282860112680596 571:11.284238943181261 582:4.321686613391382 584:4.329552015841918 610:4.401905712471062 615:4.401905712471062 632:19.87220593958827 641:4.477232861365488 643:4.4857963807229675 646:4.4857963807229675 648:4.494399938483031 650:4.494399938483031 653:11.719652188027341 657:4.511728617149853 668:11.791253751262495 673:11.827561147097178 679:4.564714120434028 686:11.882673312735314 687:4.582719482092084 689:4.582719482092084 697:4.600902013652819 745:12.131054945511812 753:12.150841199076567 770:4.753167860713536 777:4.763112090300829 779:4.7731097359276795 785:50.20421631106382 788:12.312893736748354 795:4.80342877836851 806:4.834249133224666 809:4.834249133224666 814:12.417742248892 826:4.865587059617773 854:4.929884744759994 866:4.962881263885242 896:5.042208546929877 898:12.820622879080162 921:31.419233850429162 931:5.112974544962988 933:5.112974544962988 942:5.137166848451615 967:13.114520197636335 970:5.1990411633895315 981:5.224370031838638 994:5.250042925758517 # tunnel
1:161.0852374855688 2:37.563063218449884 3:56.79174252716297 4:1.5524974122526813 5:46.02636296005432 6:15.480075473397928 7:1.7633182016820865 8:4.63568498111212 10:8.754101723812546 11:22.74465985928571 12:8.953699030069892 13:5.429301959682669 14:19.706088719862056 15:30.981723610953622 16:0.4786966169376832 17:10.546810110859045 18:0.517993432138586 19:3.0430616646484303 20:15.842619317556828 22:6.834058392189126 23:33.29867187743632 24:21.86236814933009 25:27.859617576737843 27:3.6101381614507466 28:0.7812959120949714 29:0.7911879342864573 30:23.06622436784211 32:0.828484000814678 33:3.813076550128458 35:3.876267792275863 37:24.0051777466139 39:8.235405988753927 40:4.06509261214537 41:13.187559264366891 43:4.146298230400585 44:13.442939665478184 46:25.12611707323925 48:4.369658644136973 50:4.435473674394421 51:25.620986797383495 52:1.1316810811604916 54:4.527855726697551 61:9.45424182804058 62:4.838585914013115 63:4.84874801690696 64:1.2815099381243016 66:27.230013644778595 67:15.125682445534176 69:15.281615011510661 71:5.106018109145412 72:1.4442201092763145 74:5.3383724511014075 76:10.415286256271335 78:5.515858683985545 80:10.526956692005038 81:1.5780496472614751 82:1.590703795870925 86:5.683765147338645 91:1.7028631050712622 95:52.973315509290735 99:17.34468663501213 100:6.055373402529291 101:6.070250345094942 103:6.180143950852003 105:1.8771807680204804 106:11.583516837512057 113:1.9981397563646879 115:2.023244976167848 118:12.219492128539729 121:2.082925263866371 131:2.1708549648617614 133:2.1751773191107793 134:2.1795124415966507 135:2.1838603972897572 138:19.072328785319648 139:2.192595068761095 141:2.2393198472081295 142:6.995104130592529 148:7.079310956494242 154:2.3182244935757437 168:2.4762834500373736 171:2.4868906052661086 174:7.556669888651795 176:2.5300594706898605 178:28.01576053061919 179:2.5382886178339223 180:2.54379891341647 193:2.6347015755467478 196:21.090722080898818 206:2.7311425323737923 210:14.538345228921333 211:8.122001210011671 212:8.135485667568673 214:2.788057553408886 215:2.7912792005346834 229:2.8876035073914497 232:14.976734261385024 237:2.915208565372791 241:15.07772086677142 245:2.957506695121203 247:8.542591961268748 251:8.580580298066545 254:3.0009188833048057 259:3.037985937891978 262:8.760606873794734 264:3.0874419116782685 265:15.586854581029627 275:3.1304637950885015 278:3.1423911543804404 279:3.1423911543804404 281:8.933086788077116 282:8.941505736586384 286:3.178689248635441 289:9.000984176729085 291:9.01815606539142 292:9.01815606539142 295:15.931653858155055 300:16.02457234374374 302:3.2325377923287344 303:3.236751819795085 304:3.236751819795085 305:3.2452114125485356 306:3.2537133789575274 313:3.2794774779762452 320:23.980907212111255 323:3.3456445564678403 334:32.59955409926987 340:3.4144708071572505 341:3.4144708071572505 343:9.554378220131715 345:9.564338172534216 346:3.4667513265303223 348:9.61454133651188 349:3.491048079470929 350:3.5008629744867923 361:3.571164773217506 362:17.096158450916374 366:9.833096545412683 369:9.908882242196713 371:3.633764645499261 377:3.6497707612414696 380:3.6497707612414696 386:9.997413659840591 394:3.6986835962243068 395:3.7042032806866536 401:3.7152948074384717 405:3.7376893991965465 414:10.19277281638014 428:3.806627911509693 436:3.854122827415361 444:3.8844644416199574 453:10.525504333162235 470:4.004706457340998 479:55.21446242155766 482:4.044416648255192 484:4.05785061130262 489:10.848024498630542 500:18.79201131908149 501:27.394536870940506 506:229.79577112437974 507:4.133581649239619 534:4.205293124408396 544:11.13941784365437 550:4.242240515935563 560:4.279953974909602 564:47.09211621454881 566:11.278180906989688 573:11.309713888165707 578:4.310697007954309 584:4.341966748748523 595:19.6041518708444 599:11.471400421168372 603:19.65416736809953 618:4.422562636000501 620:11.588785424412643 624:11.605852031772702 641:4.489689986438133 642:4.489689986438133 649:11.727492250000331 665:20.124717672367474 668:11.816799350612067 676:11.871396913117794 683:4.586177894783548 686:4.5952048692965075 709:4.641012594245384 715:4.650311733447769 726:12.078488610385516 732:4.687981923798142 738:4.697520218236083 741:4.707107771693817 755:4.736170948511412 764:4.7459605381098475 765:60.529309843662524 770:4.765695641771154 774:4.775642226399577 785:4.7956962007805926 786:30.205989303988616 814:12.443363215033173 837:4.910020377232429 843:4.931579297052641 848:30.813255935492887 855:12.639587870146176 865:4.96439026385155 873:12.730095963190452 878:41.19806480927937 879:5.020384175477847 882:5.020384175477847 894:12.846286240183401 896:5.054799919979587 909:5.066413288394482 922:5.101689782862182 940:5.137639736725397 971:13.165739485770969 975:13.191435821919905 998:5.275645013426587 # dementia
1:0.26155943540744647 2:6.4143512535849325 3:14.689682390206988 4:0.10078736345699066 5:4.0747536186550315 6:15.480075473397928 7:66.42976486338698 8:8.08661568810308 10:0.258744537155454 11:28.02607796567136 12:33.65986840835149 13:0.31735221382494433 14:0.45115596815255277 15:0.47274382307599677 16:2.825457521812599 17:50.24743093394865 18:2.9362765859001487 19:10.830792136336614 22:6.834058392189126 23:3.288980629129731 24:11.533332462125928 25:11.683451768956447 26:7.46493687144312 27:41.25596093173822 29:12.218864620694005 30:0.8072617692130117 31:0.8072617692130117 32:3.7565382331661783 35:7.937080687026704 36:0.898425994313708 37:18.25218128873734 39:0.9516844437296039 43:4.146298230400585 44:4.2195448156638475 45:13.634003330655803 46:8.630405002461556 47:31.551966354531114 48:8.722324518399597 49:31.704892865723266 50:13.911689544676806 51:4.459978183521785 52:4.498251689679988 53:84.06525054839106 55:4.576306862424235 56:4.673218784599751 57:4.702182692098172 59:1.2282105124452278 60:1.24287879662557 62:14.780124122829951 64:14.807372205771903 66:1.3226423767656308 68:27.509345164048025 69:1.377106609171719 70:1.380670959301634 71:5.106018109145412 72:10.071516249698801 73:15.634763482887331 75:5.386357753316036 78:1.571073968918136 82:1.590703795870925 84:5.640964915802189 85:1.6455642768485217 86:10.78345786590893 88:29.66841960797252 93:1.7340597860916298 95:30.434157279632267 96:17.2060443543844 98:1.79874322537008 107:11.655968882451582 108:1.905552624351212 109:11.729416695821275 110:1.9235852990399116 112:6.411380612754453 114:2.001973268191608 116:6.541792918383404 118:6.611113192497172 119:18.55051847519449 122:2.0849580082459758 123:25.54541337365333 129:2.1622483045758965 131:2.1708549648617614 133:12.589646925477165 134:6.860721961463699 135:26.027603859830954 136:6.874872624744006 140:19.101873204866955 141:6.990213833341714 149:2.2828998262512266 150:7.104470899266128 152:2.2992813452948435 153:50.3924650084902 154:2.3182244935757437 156:42.42925560376048 157:7.23831166836291 162:20.114891810802487 166:43.30314209477293 174:2.5029387233677216 177:20.62925627944442 179:7.632144588021442 183:7.709259679818707 184:7.727295574795873 185:7.7697381109400485 186:7.7697381109400485 189:20.950561705174533 192:7.837471572506769 194:14.112710522198963 198:7.925577987728344 200:2.6942902296625 203:8.002862696998433 208:14.507574416349437 210:2.7688615121134954 213:8.142246870025964 215:82.36585191356232 218:8.203675113535722 222:14.715979876208985 226:2.8370685882482545 241:2.9362216306147957 242:2.943286115691765 245:15.146065352666124 246:8.527506856019762 253:8.595887186387912 261:15.512999464734541 265:3.0951822949513974 269:3.1146913570248396 271:3.126506761812872 273:3.1304637950885015 278:8.90794502523728 281:3.1544037632768918 282:3.158427104355094 283:3.1624600843186466 285:3.174617284901681 291:15.905382350380082 292:9.01815606539142 299:16.01120494268786 300:9.09643552763871 309:3.257980375181808 310:3.2622581124134573 311:16.132657508683863 318:3.292507267898832 320:3.310036684277661 324:3.3456445564678403 325:3.35014809469403 332:3.3682815132760258 341:3.4144708071572505 345:3.4571273236186775 346:41.87750971305205 352:3.5107337099179414 356:3.5406869578111215 361:17.096158450916374 364:3.576296618669574 365:9.822394171117082 370:82.03621512521357 373:3.633764645499261 382:72.06786352469803 388:9.997413659840591 390:10.031159043388755 393:10.053825636884465 406:3.7376893991965465 407:3.743332734431852 411:3.760371717780689 413:3.760371717780689 414:10.19277281638014 415:10.19277281638014 437:3.8601499261933077 454:3.9404151151356426 468:3.9981725901618232 469:4.004706457340998 486:4.071385531161744 492:4.091880387484971 502:4.119574013572801 504:4.119574013572801 521:4.176267147782808 526:11.064453233311545 537:4.205293124408396 544:4.21998205515484 561:4.287591280722293 570:28.127690449950244 578:11.325578462998262 582:4.3340989910148275 583:11.389703196455573 596:47.63483281919493 598:4.381821383989199 599:28.48816112543034 621:11.588785424412643 633:11.657512212941194 637:4.489689986438133 639:4.489689986438133 641:19.96361614265009 647:4.506861774040977 650:4.506861774040977 669:29.22611370372812 674:11.8531114563989 675:11.8531114563989 677:11.871396913117794 690:29.37490634929309 700:11.945420482575129 708:11.982973112695392 713:4.650311733447769 720:12.039997766502447 728:4.678492402682468 730:12.097879161265698 743:4.707107771693817 745:12.15664293803738 747:12.15664293803738 750:4.726432632924483 758:4.736170948511412 764:12.216315904911061 766:4.7558019253132615 779:12.297342826303938 781:4.785642227259546 783:4.785642227259546 791:4.805804712133772 793:4.815968335415774 804:4.83646326027508 807:4.846795755822029 814:4.857185752957733 854:12.617287424585738 866:12.6845776557547 867:12.6845776557547 868:4.975456150067392 872:41.0807862837001 898:5.054799919979587 908:12.869947874020443 927:5.113597045689978 940:5.137639736725397 947:5.161993009150067 949:41.99631310792189 962:22.15394007444027 963:13.140211822734896 989:5.2497919674220785 991:5.2497919674220785 # delivery
1:27.41627700290138 3:3.9024338705877053 5:1.5752713870956425 6:1.6540898007629394 7:0.15538376239101856 13:5.4617785157002965 14:2.766594114281547 15:0.4798199303628225 18:0.5253114731999813 19:0.5640487685469718 20:15.903439789236376 22:3.2134483466320427 25:11.731319266924666 27:3.6317044242072605 30:35.34306633359053 31:0.8157993179893406 37:0.9262676586017172 40:4.087253587831701 48:4.392167596872072 50:4.458053170285256 51:4.482583546166177 57:4.725032627245752 60:14.662989153364197 65:14.922799100852888 70:5.104425835504753 73:1.4594207118984481 82:29.303738293019094 84:36.6375046238277 86:5.707431324471138 88:5.720724285893883 90:5.815322825520647 92:5.87063237672883 93:1.7447044411549462 95:1.7686299927054758 99:1.8194736507377036 103:1.8792684207977084 104:88.31082488481721 105:1.8880277845679225 106:1.8880277845679225 111:24.724210154373832 112:1.9844442088388328 113:6.489620508562322 118:2.0758410034890686 119:6.648516543287614 124:6.715102426848966 126:18.910086959041863 129:6.847619327345763 131:6.8663046489402575 139:6.913465454790398 141:2.2505951845845935 147:12.970407908809975 150:2.303568245153279 157:13.222480870738428 161:7.3857358175308425 162:125.87640945323955 169:27.750685967626772 171:7.547041751493753 172:27.82464333155549 183:2.5860457933912007 184:2.594519353472638 187:7.794508038164466 190:2.625984785744911 193:2.646339409701277 198:14.276076423331235 200:2.7059751460426873 203:2.724309325422542 205:2.739749714180653 206:2.7428556984341883 214:2.799813095395947 217:14.680321209615688 218:2.8192540869570446 219:2.8225170451832327 226:14.796800932641743 230:2.9062921420368864 233:2.9166400167373423 242:2.955149955394825 251:22.64490223092616 260:8.7220635100074 269:3.1266634997431053 296:3.2194976898441623 299:9.112851343758523 311:58.91965317124754 316:9.228686839085743 320:3.322119490861386 323:3.3577461998093856 327:3.371299541242362 331:3.3803949297990377 334:3.3941289361685607 337:110.83517725078137 341:3.4266077706316973 345:3.4692854790572594 353:3.5278766155431747 358:3.5528851438609923 359:3.5579302462331492 364:3.588511287991118 365:3.5936606242113247 385:3.6727755617710853 387:3.6781789391986375 397:10.113515562064407 400:3.727570701526468 410:34.64527010649315 421:3.801446471662902 426:3.8189414833076687 442:18.118427735710977 455:3.9527804953236934 458:3.959109131248785 459:3.9654602132449255 460:10.629129150030927 462:3.984649653745579 465:3.9975576562849358 476:97.25171467421936 484:131.4431935651049 489:18.72354780086946 492:4.104299932028619 493:4.104299932028619 501:27.44670238481845 508:10.987511656566681 512:4.1601370056302045 517:4.181528118654368 521:4.18871495238343 535:4.217750349367496 544:19.165152727161313 550:4.254709516171106 568:11.319558353589162 589:4.378281895242565 592:19.61821393707852 599:4.394332776170521 600:11.497069802185699 607:19.718256166592944 622:19.845771477122565 628:4.468352412865837 640:4.502231995120835 649:4.519408492835456 654:11.788675801504848 655:4.53674659231121 664:4.545477159366525 674:4.580818373392692 677:59.38329406419784 680:29.389747290397974 706:49.33477235991772 720:4.672244532445561 722:4.681640289097229 728:12.10423806690758 747:4.729345965020991 785:4.808315931047805 806:4.859427262510707 812:12.469155065858802 820:40.525328859824604 836:4.911976625065134 843:4.9442296456700365 850:4.955105268808932 862:12.687832857629937 864:4.977047678496869 869:4.9992498434047 890:21.712983301371096 894:5.067476176986158 903:41.44247125354085 907:5.079091900707852 936:21.966604120581724 939:5.150332480942832 940:5.150332480942832 944:5.1746904642130085 955:5.199366916913413 960:5.199366916913413 969:5.2243700318389665 973:5.2243700318389665 994:5.275390637166695 999:5.288363666581558 1001:13.321829443553266# plague
1:0.10334807024376667 3:1.4618207748913257 8:16.515169558088353 9:126.78235195538593 11:5.25496001641776 12:5.280236347543145 13:13.567179398812948 19:6.623997666076918 20:21.149183619572 22:0.6192952085193605 23:66.88191249294243 24:3.3755387089609625 26:0.7683090138700257 27:12.151987538960906 28:0.7897417955484205 31:7.69407890722408 32:7.780313875530007 33:0.8596374024483296 34:12.740332235115266 36:3.953592882274504 37:0.9262676586017172 40:24.373413808079544 42:0.9914481831149005 44:1.0249213466542868 45:38.11127762957787 47:1.0764520996529388 48:4.392167596872072 49:1.092710478191584 51:8.901129146916643 53:8.99403788111012 57:1.227543397891691 60:4.783860620609533 61:1.2837098669828053 62:4.861565202253828 63:148.23867563503129 64:1.291343000358265 65:20.799116973138982 67:1.3554741144685667 71:1.40148810388598 73:1.4594207118984481 74:42.69298952526818 75:1.5242505639029391 78:5.539402521213095 81:1.5884472609535345 83:1.629749926253838 84:5.66460050721221 86:1.6560724671295315 90:5.815322825520647 91:44.755195721880206 92:5.87063237672883 94:11.194365076386244 96:6.005841986539419 102:1.832911542758244 105:1.8880277845679225 107:6.270319999515318 109:1.9308634590618021 110:1.934493498308728 111:1.956474296770937 113:6.489620508562322 115:2.0342779010053604 116:12.149993627224129 125:48.83457305185072 126:6.796751168989251 128:6.815161837285523 131:2.182057339826692 136:12.663527699427863 141:2.2505951845845935 147:2.289567447413572 149:2.2942198838007366 159:2.4129252026183643 161:7.3857358175308425 163:2.433215692503641 168:43.560069635456614 173:2.5090933712645835 177:2.547096187033083 180:7.668620502699929 182:28.249749188321463 188:7.800615100405922 194:14.150753826655587 198:7.950406767453659 199:7.963177087929966 200:7.988854996540533 204:2.7273855337692154 205:2.739749714180653 212:2.786980974884563 214:2.799813095395947 220:29.63377515834895 223:8.277130194462625 235:38.33612145205241 243:2.9622496057684846 249:8.575198671982072 250:15.265154874093106 257:8.667265943822636 258:3.038696644852069 264:3.0993975731254406 267:15.650056764089383 268:3.1266634997431053 271:3.1384859679756874 272:3.1384859679756874 277:39.811507691520966 278:15.775909374064613 283:8.975102391086617 286:40.09863264448108 291:3.2070953199334458 293:9.051951703286374 299:3.240372282614905 317:23.957976093962714 321:24.108209666702052 333:9.433371279314878 341:3.4266077706316973 347:3.493458369447213 358:3.5528851438609923 370:33.976816583261254 376:3.65666442185536 377:3.662018397700725 380:3.662018397700725 395:3.716474465111408 405:3.7499747126449137 406:25.84452965342543 408:34.64527010649315 416:3.778385160492254 419:3.784122403625823 424:3.8130906230674966 430:3.8307013721271144 434:10.399480246517642 459:3.9654602132449255 461:10.655527318800841 467:4.004046641977932 475:4.036847896830448 479:10.76299683373552 491:45.93606954463258 502:4.132002977964779 516:11.060478771169796 522:56.43016141823061 529:4.203174600048021 538:11.134870143389126 543:46.74502600037089 546:11.180211488522595 548:4.247257353977926 552:11.226097925204664 561:4.300074411192264 564:11.303822026894327 566:4.300074411192264 577:4.323187204049942 592:4.378281895242565 606:4.410525489101605 618:4.435085803586152 629:4.476764001102166 642:4.502231995120835 655:4.53674659231121 657:4.53674659231121 664:29.16863279807144 666:11.824485242302952 675:38.91296164775516 679:20.2736093348354 696:4.625967092437074 701:39.14814876621111 717:4.672244532445561 720:4.672244532445561 727:4.691083870275046 730:4.700575746409227 737:4.700575746409227 775:12.302699121021124 786:4.808315931047805 788:4.818426797830805 815:4.8698196149023625 821:4.890779320819092 829:4.9013479480860225 842:4.9442296456700365 847:21.402193725336748 864:12.687832857629937 870:31.048127864263353 875:5.021717787323843 879:21.642484757552182 910:5.079091900707852 945:5.1746904642130085 968:22.231649720501977 977:32.029882112326035 983:32.08233024979925 # molecule
1:0.10334807024376667 2:0.04114273089824639 3:0.08143053377148951 6:11.3310596820923 7:30.9203698853261 8:0.1856927884010786 9:2.044034810284502 11:71.3735324562052 13:9.25476066256682 15:2.828717343199322 16:2.8457244943777824 18:0.5253114731999813 20:21.149183619572 22:0.6192952085193605 23:7.025234817857909 25:16.742287017895418 26:0.7683090138700257 28:12.211142532335547 29:7.628386866800363 32:0.8370944148557841 34:7.972251702061235 35:49.626160159228654 37:0.9262676586017172 38:0.9464525273677598 40:4.087253587831701 43:0.9947443124142638 45:8.65935015409111 51:14.013903207123237 55:1.1741039108664408 56:14.474252690354096 58:1.2296121096459427 59:1.2379259799348077 62:20.68114572292989 63:139.09334439262418 65:4.905028547452632 71:5.129234959129031 73:5.262076705587262 74:1.503130082121665 80:16.279629405270754 83:16.503165940406493 86:1.6560724671295315 93:1.7447044411549462 94:45.24032234236205 96:1.7897179374328296 97:1.7913539041725683 105:1.8880277845679225 110:1.934493498308728 113:6.489620508562322 119:18.601344426345776 120:2.0899671825469537 121:18.656531779253797 122:48.37431418976184 125:101.59190136266498 126:2.1500049571883504 131:6.8663046489402575 134:12.641736378628488 136:83.94243850859544 137:2.1972580579274723 138:2.1972580579274723 142:2.2528597141595537 155:7.236708529016905 163:7.407551014091123 168:7.524349671435489 172:2.503739328030776 176:2.5416102052692504 177:2.547096187033083 180:13.844748540442408 182:36.09173542822617 191:2.637583945153606 194:28.629819290644907 198:2.6878488553846287 204:14.404278358420495 205:2.739749714180653 210:21.70256485327942 215:21.80013434272805 216:14.648969313143091 235:15.026109362474935 238:2.9305394802985174 239:15.059644200262293 243:8.530022289193097 247:8.567630269558473 248:2.9801335558434627 253:30.57527847675745 257:30.6947000142732 258:8.690650109932326 259:3.0499109916220517 269:3.1266634997431053 271:3.1384859679756874 272:8.89982529152745 275:3.1424453557383196 278:8.933091637684225 282:3.1704251464901394 285:3.1866247452783343 286:58.15728956194174 291:9.043333286680332 293:303.85692129293926 297:40.365925855653906 320:16.30920069604563 322:9.348266595979288 324:3.3577461998093856 326:9.376418549543178 328:3.371299541242362 342:3.4597100436625206 348:3.493458369447213 349:16.882085625651595 358:3.5528851438609923 368:9.901601477093898 370:9.945231231456509 372:3.6460052173773634 373:17.331868797469706 380:3.662018397700725 381:3.662018397700725 395:10.10205900305999 407:3.7556204025392583 412:3.7726664506355534 418:3.784122403625823 419:3.784122403625823 426:3.8189414833076687 430:10.338089230464952 434:10.399480246517642 438:10.436799670422296 457:10.602913600632672 459:3.9654602132449255 470:26.96608671449057 472:4.023655472047942 482:4.056819707838222 521:4.18871495238343 524:4.1959303736513744 525:11.090061382048301 538:4.217750349367496 543:4.232443990216666 548:4.247257353977926 549:4.247257353977926 562:4.300074411192264 585:4.362370487472746 586:4.362370487472746 588:28.44043380170139 593:4.386289755513209 600:236.06891930694695 601:11.51362288098895 603:19.69308423332473 622:4.451643819031238 631:11.665907683343109 636:11.700585633846885 655:4.53674659231121 660:11.806538820268418 664:11.806538820268418 681:4.598745810262113 684:4.6077751401445015 686:4.6077751401445015 688:29.42721317025914 705:4.644339597500537 706:4.644339597500537 723:128.49416345551924 729:60.127152454142916 735:4.700575746409227 745:4.729345965020991 754:4.739035876771682 804:12.426864259844484 806:4.859427262510707 815:61.43770973309376 838:4.922666015492149 855:4.96604437268467 896:5.067476176986158 926:5.126285079262511 945:5.1746904642130085 951:5.186988376948886 965:5.21182711724234 982:32.08233024979925 # chain
2:37.840247820903116 3:19.26292399637467 4:77.43881216037734 5:19.822249153741826 6:1.6714717995547173 7:4.497931249321422 9:0.23228931051246696 12:2.2739437744460314 13:23.461955601437108 14:10.245318105384476 15:2.8491245678095614 19:10.92563746321544 20:6.80009840200104 21:11.25510379664675 23:7.05982354017917 24:0.6884767956823035 25:7.274864865642077 26:17.26144215609461 29:12.315650895275786 30:7.7292810030470065 31:3.7464187708219585 32:3.8002481657804474 33:12.64988705407417 35:0.8938233162668386 40:8.309589766662615 41:0.9858868227131851 46:4.35672359745479 48:8.794094114189472 50:1.1243032891005853 52:4.543715504301279 53:4.564221559180564 59:33.22615043998837 60:1.2624615805944748 63:4.894898546596555 66:4.993331181874096 68:9.83927192733627 69:1.3972538813804336 70:9.91613832768975 75:10.39373914011302 77:5.500705037163781 78:36.25441236591678 80:1.5933284238104886 81:1.5989308726539042 93:11.165646974805446 94:17.186151324508533 98:17.39948085181036 100:1.8336642580796882 101:6.118273479176542 102:24.06836387087 105:1.898960799461996 106:11.658278540379255 108:6.310299838057095 110:31.76256504905454 115:6.568971671436888 116:81.958304293069 118:2.0870093485550987 119:32.788690934600645 122:6.703865817018194 123:12.41080262489858 125:57.21447671180263 126:6.821249367094702 127:6.821249367094702 129:19.067202082741108 131:6.890838150677028 135:6.919071391930964 136:6.923799439106494 141:2.2619565208151307 142:2.2642234040497593 146:13.008387815560388 152:2.322040411197549 155:2.3650870065053398 156:7.266635666140924 157:7.287582123382914 163:20.228932097769597 173:2.5207018577917597 176:7.66417474852002 177:7.675881449913032 178:2.5614902106558053 182:13.964795963650738 190:21.0789196931402 192:71.4256910329915 198:7.975408686764788 212:14.635513395858144 213:2.80201394668992 228:14.98711804280925 230:2.9182090204335287 245:15.222879542125906 250:3.0065571494252072 259:39.263221110960124 312:78.48518953740361 314:119.82775478324508 316:3.308033035216941 317:3.3167400440402792 318:9.272238776862366 320:9.308812151288397 322:3.3654374067737916 333:32.730555620544465 336:3.420187043543959 339:3.434150888606844 345:16.813766283505384 356:9.788745596589308 365:9.873317336940625 370:3.6530240212236613 374:3.668995703507293 376:3.668995703507293 388:3.690519640078319 390:3.7068371705063483 404:94.02032572899601 414:3.78504718372965 415:3.78504718372965 416:3.79076824844722 417:10.255670035085778 425:17.895311415244976 426:10.339454430566716 435:10.425141432138716 436:3.8788736497284986 444:10.500166631037311 445:3.9215310384488875 456:3.9715628665146623 461:10.681235603323845 465:4.010025521086061 467:10.721187800877235 470:36.02965560359442 477:4.0493298916443905 492:10.927508415282972 494:4.12369387517934 498:10.970150905429215 501:18.89163329241576 506:4.158534998874671 519:4.194059568824257 529:4.215713115153748 536:4.230293574759904 537:11.160658497949061 555:4.28226570360813 560:4.30500152634108 572:4.328024218959964 591:4.390874577317156 594:4.398884792696926 598:38.00622080702003 608:28.69428319523302 626:4.480971001498175 641:11.743915920276297 647:11.779074806930222 656:20.148692514699572 669:4.5845663066269715 680:11.941394666215064 696:81.52433157221496 705:20.481727176419604 712:49.47259909375392 713:4.675566538000901 714:39.406612869560234 723:4.694315402258833 731:4.713255569989423 733:20.655633935377796 773:286.45871994236643 779:12.34906669543011 791:4.831134883776365 812:12.495120057780165 826:21.243078752316304 833:12.581123968641542 838:4.935397654405461 839:12.62485325759625 844:12.64690447857164 846:4.967843973553631 850:4.967843973553631 859:21.509173390189808 872:5.0232006894378625 906:5.09185651371387 922:12.993671342188392 929:5.139059113537623 951:13.141542618054167 970:22.271021158677733 978:13.269215335997869 986:5.2753058528642125 # supplement
1:8.773193680152186 3:28.995204402192147 5:15.300456836725033 6:15.62205686871421 9:2.062620249335317 10:5.170837970620118 11:33.800397607057135 12:5.312711429966714 13:72.79411271213091 14:171.55400777912786 15:20.077931895337475 18:26.022098658919962 20:38.918614668495536 22:6.902659547966189 23:7.05982354017917 24:16.612133032942214 25:7.274864865642077 27:22.89860607325079 28:22.9903026489225 31:41.9772114061243 32:7.815588836905249 33:7.906366285844046 36:72.02243998279458 37:72.37868205057775 38:24.32503797074655 44:8.555652062011506 45:8.695297481951627 49:45.49160572986363 51:32.18762514139033 54:25.999575958246158 60:9.412664496818342 62:9.534920137264082 64:14.906862337980636 69:1.3972538813804336 70:27.823577724498577 72:10.144903940051053 77:91.78866931073713 78:10.59589061485648 81:10.620487736413196 83:10.76548211371545 89:1.7011534072783538 93:11.165646974805446 94:11.231702521355704 95:113.61723175899063 97:45.60986437483362 104:11.64628881613184 105:11.658278540379255 107:11.730787061479525 115:2.0453968244059184 120:12.342220534849798 123:2.1215987188145604 129:12.621906531823875 141:12.879006208940915 148:13.016094546299511 149:34.2441567966235 150:34.307678749409014 152:13.078141594854783 160:68.82271309271239 163:13.482663887394489 178:13.864955872798156 180:13.882975603173284 182:13.964795963650738 204:14.442644312454243 206:63.29927929355102 208:14.58411079930448 211:2.7924303451094343 212:101.99314216701839 214:14.676977622721745 215:14.687391767899646 229:14.998123824810133 238:124.61276379675316 250:8.623219476885982 251:15.31535131054966 252:15.338707830203532 257:15.40936233981644 258:39.19014329179893 261:106.27240313238461 278:23.36810680602568 291:15.982488492780174 295:16.008769418869228 306:68.46288296436532 315:16.264684607227185 320:16.347948062111957 333:3.406335416860375 403:17.644574776595157 412:17.768580550667586 413:17.768580550667586 419:17.804506195849775 422:17.858817675631357 447:54.49902876233361 470:18.533318003452916 483:18.67818925830605 494:4.12369387517934 513:18.979257660638854 528:19.113222819600438 535:19.15857281157879 546:4.25238588116428 578:19.486323198226177 614:19.808113688718077 627:11.67454921227455 632:48.4156990381766 639:20.04176783965205 648:20.094985569440173 654:20.148692514699572 672:20.285159584119626 693:20.396673885764393 774:20.926576351909628 783:20.957469028291953 788:50.50540977348141 807:21.14632243143045 826:21.243078752316304 829:21.275688580440406 900:52.06328468569636 903:12.89812787338148 909:21.823680571706134 # albinism
1:31.979707141994524 2:9.985877527947354 3:57.15616451782927 4:1.5864926475736998 5:19.822249153741826 7:7.890677523769538 8:0.1906060726745023 9:27.203322522980137 11:5.287397543099984 12:2.2739437744460314 13:9.300921565495067 15:2.8491245678095614 17:10.641204407646207 18:2.9774017680349307 19:0.5716454320621897 21:0.6255598651359232 25:3.4641624952332153 26:0.7767633333810112 28:41.6296501081891 31:7.7292810030470065 32:3.8002481657804474 33:12.64988705407417 34:12.789187603109864 36:3.9757624315170212 37:4.022836091253372 38:8.250748916060274 39:0.9697717194226368 40:4.109587699964523 41:0.9858868227131851 42:8.426271910646308 43:1.0039296922231533 47:1.0858608472285796 48:13.867622679459679 49:13.895934898772 50:4.480805803306588 51:1.1346107707084387 56:20.293927930156727 62:14.879590735573153 63:20.77219723872004 65:20.86257933935678 66:4.993331181874096 67:1.3655272408135357 70:5.127794653443685 71:1.4116329654156268 74:126.36016144318812 76:1.5615872374442086 81:22.613820626879964 82:5.60753956990596 87:1.6696295129390104 88:16.706734057651275 90:23.308002187325073 91:5.859883518440183 92:23.455173314244206 93:5.929655535514152 94:5.972238933187217 98:17.39948085181036 108:1.9274079578167638 114:2.024073342369433 116:109.43275268295947 121:2.105218317357531 123:2.1215987188145604 124:32.99980757250895 125:111.22596471802417 126:6.821249367094702 128:33.316681190761635 131:2.193345713936244 134:2.20202201948411 142:7.044148626709088 143:2.2710447810428294 147:58.70375495084449 154:7.209670667133571 155:2.3650870065053398 161:2.4345676999707284 165:2.4705252411053347 168:2.499376760371082 172:7.583291515373598 176:7.66417474852002 180:7.693514135123899 182:2.592091703638939 183:79.9924053209396 193:2.658063243133841 194:7.8934628710804295 196:7.899700241771414 201:2.723838854894643 205:2.751546525621337 219:8.26059864255306 225:8.302247469852281 233:2.928563958276244 241:8.525403347284042 246:2.984918322641239 257:3.0395543447374536 259:8.73944100918334 264:3.1114392342250583 266:3.123077411106847 267:48.49307710597706 272:3.150551174006855 275:3.154512916258611 277:3.158484008008148 281:8.983567280493647 283:15.878563333322768 287:15.943293502132715 289:3.210977830694979 301:16.101720868257644 302:3.256704640088442 304:3.260923376676364 310:23.881028675241286 322:9.373697013728055 325:3.3744420908429174 330:16.5326318108751 345:3.481529634575669 349:9.685651883267187 357:3.5651693296616034 364:9.86264077713111 366:3.6111305592565848 373:3.6583317892433502 388:10.048412179012267 392:3.7178001114533203 397:17.609629155382482 400:3.7399325956432885 402:3.745509353871989 406:3.7623460263236828 412:34.741294024648965 420:3.808043096931415 424:17.895311415244976 430:10.363738641438449 435:18.043637824078946 437:3.884905458313848 439:18.119254108420737 441:3.9031242903609393 458:10.628612465172322 465:4.010025521086061 468:10.734599243509535 474:4.042719225986742 477:45.58910550208916 489:10.899343286074654 492:4.116805476770181 493:4.116805476770181 497:18.8699322169386 502:4.144517943131141 508:27.557763448477775 510:4.172661390513309 524:11.115842671476962 526:4.208466533902028 528:19.113222819600438 537:11.160658497949061 543:11.190830832273901 555:4.28226570360813 559:4.30500152634108 571:11.361178688840361 572:4.328024218959964 579:11.37704797365278 582:11.425054594326278 592:4.390874577317156 615:4.439469266778761 621:4.464257697389311 622:4.464257697389311 623:4.464257697389311 651:4.540692234886252 652:29.14892820101314 659:20.148692514699572 671:4.5845663066269715 678:4.6024119184506 679:11.923017152850043 681:4.6113997263026185 691:4.620431411366874 694:4.62950738720946 695:4.62950738720946 696:11.997059563934148 698:11.997059563934148 700:11.997059563934148 702:4.647793897479662 710:4.666262688214329 714:12.072553511518278 719:178.01722130418747 734:49.76714199924864 735:4.713255569989423 737:4.713255569989423 742:4.732390838739724 743:4.732390838739724 749:12.208333834003973 752:39.80282479144236 754:4.751725120844164 756:12.248022506682481 803:12.452824541258808 809:21.14632243143045 827:30.696061883097943 836:4.924705908518628 843:4.956965995134485 862:12.713821402253862 868:5.00086169041045 870:12.759083351164605 880:5.0458085583577645 882:12.82798265837876 892:5.068691642114617 904:5.08023843449229 910:21.823680571706134 914:12.945605728698395 951:5.199774188061656 990:5.2753058528642125 # stomach
1:0.2786046800060357 2:3.531531198742492 3:10.74668318713537 5:0.10971692637363509 6:7.572201612383142 10:2.1902027633912917 11:17.909610472150465 12:2.2739437744460314 14:10.245318105384476 15:10.388437097224092 19:0.5716454320621897 20:3.1715467828420785 22:0.627147955640304 23:3.3313180864251546 24:0.6884767956823035 25:3.4641624952332153 28:84.90984290493834 29:29.015951633303473 30:7.7292810030470065 32:17.75432806909492 33:0.8684090306305201 36:0.9161888467623537 37:0.935250853996116 38:8.250748916060274 39:0.9697717194226368 40:13.203767292257263 42:81.37953985980782 43:1.0039296922231533 46:1.0724722646151363 48:8.794094114189472 49:4.427923795454099 52:14.146280019241306 55:1.1837572157139502 56:1.2249619674763215 58:9.32766822789946 59:20.439429469599073 62:4.884717628284214 66:1.3425685479042584 69:5.1195614180923155 71:1.4116329654156268 74:5.3853603689690415 76:5.494529665823289 80:1.5933284238104886 85:1.666666655732528 89:10.977573539963878 90:16.90627340439031 91:11.057356680710955 92:1.7396973461010268 93:45.16193193309211 94:5.972238933187217 99:17.446016435086857 100:1.8336642580796882 103:6.228303565349003 104:17.747817634087053 105:6.247645542644056 106:54.495650205940116 108:1.9274079578167638 115:2.0453968244059184 128:2.169746370756418 130:57.50233515627539 135:41.329748237289635 141:2.2619565208151307 145:341.97842295648513 155:7.261418557131816 158:7.335174103395257 160:2.4269706216092444 175:28.05454248229779 184:14.010777775537404 190:21.0789196931402 213:29.468713950202208 224:2.854105862282022 236:15.064614217270899 237:2.938984574319956 242:2.9670997944534374 260:15.492924322495501 264:8.8432412944937 270:3.1465987409507683 274:23.31694935814958 277:8.941735865308889 283:3.186546877688437 284:3.186546877688437 287:97.53841163209111 289:3.210977830694979 290:23.55865566266831 303:9.155811388711 304:3.260923376676364 310:3.286457924132984 317:9.272238776862366 320:3.334288297244583 335:3.4155574486419464 342:16.78351421355549 354:24.980021258008133 359:3.5702167869698394 360:3.5803557264650947 361:17.173650757254542 368:17.28781606008938 373:3.6583317892433502 407:63.12595418917852 416:17.786515402362767 425:53.73961812865304 429:63.71618451894429 431:26.23656384941762 437:3.884905458313848 443:10.500166631037311 454:18.332447014863416 465:4.010025521086061 469:4.029570316577835 471:4.0361327569088905 496:76.68715946026516 499:18.8699322169386 507:4.158534998874671 512:46.368427957972465 521:4.201248757781395 525:4.208466533902028 527:56.576799727273446 541:4.244991925902824 551:4.2672645168526815 565:4.312643542688955 572:4.328024218959964 590:4.390874577317156 609:4.431280244412169 614:4.439469266778761 623:4.464257697389311 626:58.58436814378112 630:4.489384944875775 637:80.34841758938113 651:11.796775633610078 655:4.549384021961724 657:11.814558360778793 680:20.34065096676534 681:4.6113997263026185 690:4.620431411366874 707:4.657005289294283 713:4.675566538000901 717:20.568034833301883 743:4.732390838739724 760:4.761468146500786 776:12.32864527079354 788:4.831134883776365 796:4.841303217736385 821:12.53788310807528 831:4.924705908518628 862:4.989791093809347 905:5.08023843449229 916:5.115309983892736 927:5.139059113537623 933:52.50568253595436 958:22.19406382248649 965:603.984066815359 997:5.301168320288138 # knee
1:8.836219020980693 3:34.35786025717269 4:4.155620348771151 5:15.371978331175791 6:11.446811099333834 7:1.8167259939758942 8:0.19560648771298234 9:0.23771675981879428 10:2.2093062677241857 11:13.310888702447746 13:13.686975969750192 14:14.90205786924651 15:2.869707227428584 17:2.9803540269243194 19:3.105589326613291 20:3.192714362879925 21:6.930437942804868 23:21.859577368760434 24:22.088077873308137 25:0.7225448707160375 28:3.7021178678405273 29:3.72744531134707 32:7.851128722919338 33:17.97607168716354 35:8.043381534000542 36:0.9252004063584515 37:43.53358417835298 38:0.9646282999334828 39:4.13013813648667 41:13.334969331381485 42:1.009887270122872 45:8.731509735243444 46:8.738264580230412 47:4.411703349403914 50:1.133897932521425 51:4.52831598356397 52:4.5667094183347485 53:1.1690639345320732 54:26.076841246681656 55:4.64500445548919 59:1.2576160458327317 62:4.908045492921685 64:1.3112682561601274 65:9.640032060785538 67:5.069895955848337 68:5.10221910984548 69:1055.33895031206 70:5.151338910057807 71:9.991997579960058 72:5.297708213029598 75:1.545083783274877 76:5.518370323199958 78:1.6024906538314438 80:5.5901669457529195 81:5.602817966263129 83:1.6509407423045732 86:5.755285394968332 89:1.7118888473432388 90:1.7256562801947013 91:1.7349150304916023 95:113.83806854943923 96:1.811398147768618 98:53.77272274536505 99:1.8412385700336877 100:17.51279504163937 101:1.8513327289308374 107:1.9312896807629771 115:2.0566028856784255 122:12.400739554195109 127:6.845923005955617 134:6.934353010793083 135:12.73228126888198 136:2.219954894024305 141:2.273404995387631 142:2.275674232098216 144:26.678409967120984 147:2.3124572838708386 150:13.093050548179 152:7.193659877465071 154:2.352549720416993 156:2.379069107086598 160:60.11477190373343 165:2.4821761414604793 168:2.51105355380433 174:2.53777944540368 175:2.556763675094845 179:2.5732211450513334 190:2.6494866344745907 193:28.74460315859358 197:2.699459976047421 211:8.197221145407093 214:2.823583317298231 217:2.836536857359857 218:14.778453659066368 219:2.8463202263900125 220:2.856162773790774 222:14.831321354422965 225:8.327540185972182 227:2.9199159686675222 229:2.923341155829948 231:2.937113777588599 237:8.506480036422818 242:2.979136772547876 243:2.986245840346187 250:8.648615783924834 252:3.0295534289827293 253:3.0295534289827293 254:8.68695880344824 255:3.0479371608918044 263:3.1120030769078353 265:48.52739964349962 275:15.815416645606076 276:8.967226350258503 283:15.917493217984566 288:3.2190667135106388 289:3.223165493574121 292:3.2313929246139366 293:3.2355216652408774 306:78.38750059557815 307:3.294403168081578 311:3.3029835613688103 312:16.27619164477338 316:9.279661895629134 333:9.484449939631702 345:3.4938609294742755 347:3.5180573667477057 364:17.228965987534693 366:9.909750369705835 367:3.6391230388505784 372:17.409943990617947 373:3.6707455005874694 382:3.6867728097193244 386:17.511113380704682 387:3.7029474802648927 397:3.7468200743883746 401:3.752381629468388 402:3.7579607425384793 406:3.7748044793435085 416:3.8032384759471727 429:17.97128277194597 434:3.8853653864992785 437:18.120586547118776 438:3.9034680070501024 443:3.921756138388404 447:3.940233406295644 448:10.576883392349615 465:4.022580525720043 473:45.58574617555228 479:76.03188194185596 480:4.068536412168972 484:4.095333059831517 490:4.115694946009589 494:4.1362889146192305 495:10.967598027245012 498:4.1501496644311064 500:10.996084086082274 502:4.157120047433366 504:4.157120047433366 514:4.192379976160447 519:11.112207371384212 521:4.213869702334754 527:4.221089833689085 533:4.235616731308376 535:11.186622294407313 536:4.242923939694898 540:4.250260620505111 541:4.257627000763954 542:4.257627000763954 544:4.257627000763954 545:4.265023311649146 558:4.310042943240303 559:11.33994946851546 564:11.355625989529196 565:4.325299813195746 567:19.477771779134383 569:4.332976312974123 574:11.38717310119533 579:4.348426736388224 583:4.379724738326164 584:4.379724738326164 602:19.771705779244154 609:4.443971841684351 612:11.615594821803581 622:4.476958715564639 629:4.502093028285257 632:4.510547969617352 640:20.081239338992475 651:4.553414449405493 655:11.840616361872648 667:20.26967785625513 671:4.597300296991167 686:11.985937190660332 687:11.985937190660332 690:29.532884298413823 711:128.46175198162953 713:4.688324080073299 726:12.15625870372649 735:93.7245010904046 740:20.75429789322253 753:4.7645015046345245 765:12.294135458355905 782:12.375190642523895 786:4.833814532753832 790:4.8439301098388485 797:4.854100798858967 806:4.884949416535846 828:4.926888944403991 874:62.73799437560632 896:5.093087831990697 930:13.044123678733477 953:5.225030389458015 955:5.225030389458015 969:5.2500429257585175 1001:5.314060113845854# hearing
1:12.067825693638229 2:27.625981984141607 3:10.804083923689582 4:24.711027716658943 5:1.6096573917862325 6:11.446811099333834 7:16.204051990927844 8:74.89731877294761 9:158.87474297734357 10:8.891159633857331 11:9.055698631382084 12:13.35693875540911 14:2.80733973815918 15:2.869707227428584 16:6.333984007748566 18:2.9982263620894747 20:21.299459628650826 21:3.2515636324205044 23:3.352748819228121 24:7.20103610400959 26:0.7853047881937946 28:7.658278227382919 29:0.8168904775292982 32:35.79929813822132 33:7.941981390951256 34:0.9027643530273354 35:8.043381534000542 39:18.67557483666237 40:0.9797471969747772 41:0.9951076145145047 42:4.205539175770975 43:31.04369973348156 45:4.375252677746903 47:1.095356730472179 51:1.1442312806013093 52:1.1604022710608577 56:4.742205638633462 60:1.2723831074649552 61:1.3036021952281391 62:1.3057872456726065 64:47.97852321943691 65:1.3245308301125704 67:1.3756675035808443 69:5.143098618107492 71:1.421864963290995 73:10.20002933179054 75:16.09949909184715 80:1.603889762323323 86:1.6773479815897459 89:1.7118888473432388 91:1.7349150304916023 93:5.953806755603639 94:30.633404608028602 96:6.054100753378163 100:1.844594992598671 108:17.946557622971778 114:12.120697252909721 119:6.697533049283406 121:2.11649498119311 124:2.134957182284732 131:2.204721225921777 135:2.217769022830066 136:2.219954894024305 142:2.275674232098216 143:58.516260905431146 144:7.1182893542039976 148:2.3147864052721157 150:2.326486326020099 154:7.234532597822551 155:2.376639045097198 157:2.3888283091719758 158:2.411017401918454 159:7.413763522561272 161:2.446185645800628 165:2.4821761414604793 172:2.527034023542773 175:2065.952736103644 180:7.718583208015337 182:14.003309140747128 183:2.609481728561844 184:2.6179694130316564 193:2.6698742155239805 201:2.735701617916171 205:37.3078031558179 215:2.8268120274804103 222:73.66849446021291 226:2.8727002937591184 233:2.940575038629762 234:8.484536008636335 237:2.951002717660965 238:2.9544933366337127 242:8.565652548044207 245:2.9933856042728224 246:30.530274690876368 250:8.648615783924834 254:3.0368825503289325 257:15.448202754331273 265:31.25627872356948 267:3.139113039037844 272:3.1627035190206403 281:40.10008975763624 284:3.1987204132327753 292:9.094209450821214 297:3.2563174310253284 300:88.1558423738084 312:9.261593637184973 318:3.3289865709102178 320:3.3465442429219876 325:3.3867192281501706 331:3.4048809024179527 334:9.484449939631702 341:3.4511408366682677 347:3.5180573667477057 348:3.5180573667477057 349:9.711333092058158 352:3.5475450215296127 363:3.613199765808682 365:3.6183538117525664 378:3.6867728097193244 380:3.6867728097193244 382:3.6867728097193244 385:10.062985008645203 394:3.735749224753247 403:3.7579607425384793 405:10.222736065768405 406:3.7748044793435085 408:3.7918100575509865 423:10.34114093347424 426:3.8438277668035314 435:35.271148489489505 451:3.9589035437152376 457:3.984103741219178 462:4.0096631037141846 465:18.511633251852995 470:45.544215421455036 476:4.06189902592914 480:4.068536412168972 490:10.925264691685168 491:4.129398161198263 493:4.129398161198263 498:4.1501496644311064 521:11.12697469063544 536:4.242923939694898 552:4.287394166480452 583:28.4800157553016 585:4.387633571169319 586:4.387633571169319 594:4.411566969675723 595:4.411566969675723 609:38.19992564128176 612:11.615594821803581 614:4.452163219366294 616:4.460391279210657 618:4.460391279210657 626:11.70058837197385 642:4.527575153192438 656:11.840616361872648 663:20.215215507333454 664:4.570843869217295 681:11.967469153512576 691:11.985937190660332 692:4.642253153675399 696:20.46439230375555 697:12.023141116788171 704:4.669758121342995 720:4.697677187681415 725:4.707077654745397 731:4.726022532897923 738:4.735567893164688 767:4.7938919944465725 774:12.354766862460677 785:4.833814532753832 788:12.416364874328751 792:61.32327480377706 796:4.854100798858967 809:4.884949416535846 810:21.18588342877877 826:12.564028252626581 843:4.969789484182647 850:12.695241227965791 854:40.99230976988305 866:12.762552656490048 871:5.024833234785555 891:471.2740377514022 893:21.82749868958712 897:12.924310702709988 900:5.093087831990697 911:21.863288675432823 916:12.995754066091012 920:41.75735256094087 950:5.2126471388147495 970:5.2500429257585175 987:149.71104676371755 # marrow
1:0.08970281077722644 2:38.121538767175416 3:3.9932822150906606 4:4.186571347487306 5:40.881756076639995 7:7.980865487519024 8:26.615831416675686 10:0.2816528999216447 11:23.092660660798877 12:5.378459915179537 13:13.747551628878673 14:0.47949242119141416 15:10.483835870700075 18:6.551497215375853 20:3.2140597265542827 22:6.97232046853889 23:0.6798378186514905 24:11.726513297127878 27:23.051465418827878 28:23.143237205250667 30:12.504521122282641 32:3.844659893677794 38:8.32279298966038 40:18.744515416286177 41:13.384820489347849 42:158.40175624000167 43:4.236375775259373 47:8.825744598454742 48:13.967571202145335 49:330.7719884605058 50:1.1435808741893134 51:1.1539400887646052 52:46.31774362304949 54:9.117833124376626 55:9.19453836187309 56:20.421806254380186 58:1.2592226309845111 60:9.486288721113528 61:40.783557673640225 62:1.3158699802487 64:9.628712569178651 67:1.385896065235078 69:34.747149228901776 77:1.5854279851168762 81:10.695410407984799 84:10.865975149229438 86:1.6881176065894752 87:29.958957711836877 88:1.6940689183378341 89:1.7227125868068496 91:5.908269629728836 92:1.7613741687952957 93:1.7771589755564914 95:11.323833379167526 96:11.396626715961053 98:1.842218891681906 100:24.13919475046692 101:11.533690292542502 103:1.9122947436144886 106:6.296530494208694 110:1.9677386681369704 112:12.062269939303135 113:6.56314954769123 120:2.123784215766596 121:2.1278599452517755 130:2.2075407206621818 135:2.22924695649578 136:6.97342806084168 138:6.97342806084168 142:2.2872133601957776 143:2.2940488594023476 145:13.06207648579381 146:2.3240340710137004 148:2.326365546316038 149:2.3287006294854447 150:2.338077235674939 152:13.15494211599603 157:13.337444892871524 161:7.460592292425176 162:2.465540842240303 164:13.584956318909263 165:2.4939153419170186 172:2.5388132409468325 175:7.696965000299755 177:2.5822830905086374 179:2.5850403802031767 183:2.6213315657300913 184:7.8273574588783426 188:7.87598003306844 191:21.234284394770597 193:7.937702949478681 207:2.7910283458577263 209:2.8099806879443077 211:73.19415336626724 213:21.900806636402017 218:14.81742129818072 222:14.870300764970347 231:8.502770598751981 234:8.510058307523567 236:2.956145331784955 239:8.539355938567816 240:8.561484886032902 243:2.998375827903142 252:8.697154432719174 262:8.862071892257104 263:3.1242131146141214 264:8.894343544679794 266:3.147437439252211 272:8.976284966237852 275:15.854596179193683 276:3.1828864170810305 277:8.992894623356902 279:9.009579566696301 281:15.93099523017278 285:9.077085481712574 287:16.021445302152433 291:3.243673597487969 292:3.243673597487969 295:9.137184202249129 296:9.145850172514042 302:3.281220066847129 306:3.302442745037482 325:3.3990846664791663 332:9.481648020981375 333:3.4310109575816963 336:3.444876712053032 339:16.742476635594368 350:9.757593883525175 351:3.559990519433795 352:17.06156568277236 354:3.569936528394342 355:3.579939577668591 356:9.840332897970882 360:9.871837869976536 363:3.6256758753115 366:3.636003896576174 371:10.033462244471956 373:10.033462244471956 379:3.699281886476808 385:3.710053179406235 388:10.10011251005479 394:34.547953691991076 398:3.7593550544098355 400:17.705754723464654 411:17.847297480718787 412:10.29563179629966 416:17.86523704232191 425:17.974061313636653 426:17.992399787543878 430:3.8681767978441166 431:10.415566135398786 436:18.14124162388237 437:3.91000957081927 439:175.919824768804 453:3.9715232997842924 454:3.990397216303684 456:10.680538865873698 471:4.0613499071157415 480:4.081196202996929 491:18.884278015136903 496:11.007923031263918 499:11.022195055593354 505:18.992405873104875 507:11.065334741257491 516:11.13833718169288 519:4.219385049654055 527:27.87234339825209 552:11.304034052833476 564:11.38179348064257 571:11.413345302482803 574:4.353434482363101 581:19.638143513300122 591:4.4163225225464515 595:19.761383164414852 600:4.432387533973113 605:137.13345247352973 609:11.625022545273435 616:19.91279194685582 630:38.570186036448675 631:11.74403457542775 654:20.227922840390043 659:11.866852151974813 661:4.5836590956212815 662:11.884722236040199 668:11.92071338133478 686:4.6460065351217725 710:29.77635313102017 713:12.124913248209232 726:4.729378855635722 735:12.201934504500363 738:20.7644470944304 740:12.241029524573683 752:4.77736619041395 769:12.340535036479999 776:30.334472065647436 784:4.846695705012165 804:12.50527377701068 810:4.897842365257435 831:21.387894594006656 848:4.993583964262431 849:12.721578292902983 857:5.00453013380586 882:5.0715815230100265 892:12.927143698939851 893:5.106025531376118 913:12.998158597383394 970:5.263011244277158 984:5.301168320287729 1001:5.3270402095305# extremity
1:36.9171306599767 2:55.14174410921833 3:19.433353183156637 4:19.96484592624544 5:35.31335760477067 6:85.72040571169167 7:42.496709011861775 8:0.2006951950356173 9:0.24323250210078082 10:78.1481833049235 11:2.297711029412371 13:5.560790811498 15:6.340159328461814 16:0.5076531211127489 18:15.523928635083328 19:45.06745415355084 20:6.869547868871823 21:45.949599352522355 22:3.2772706147723105 29:35.46498753025691 30:0.8419325186815547 31:3.7906847677535573 32:3.844659893677794 33:7.977864976531981 36:0.9343002631407957 37:8.243299186415927 39:0.9882075598123208 41:4.192308632523386 42:1.0192386788032817 43:1.0225630210875558 49:1.1213262658567091 50:1.1435808741893134 51:4.551447706701228 52:4.589881117767834 54:84.8970684042439 57:147.36970716071392 60:1.2823929325849288 64:40.86251321309186 65:9.677091307370192 68:5.125898813242324 70:555.7692522120539 71:5.199933586372799 72:65.56725002468018 80:1.6145393996537392 82:16.519454501254714 84:1.6689613042227778 86:1.6881176065894752 88:1.6940689183378341 93:11.241063731863303 100:1.855614026556714 105:39.017330728961994 106:6.296530494208694 107:6.343467807847503 108:1.9496118648372038 111:11.967340189998293 112:2.0178799937385237 113:32.44210846657576 116:2.077719564840081 118:18.728485296187667 119:6.722306809803475 121:12.432202202340097 123:6.784511966980034 134:6.95924915450941 135:12.770695734154735 136:6.97342806084168 142:19.52837071046657 144:2.3101204455714557 145:2.31706119576378 148:7.178261807686174 149:7.183288681281726 150:7.2034688247600425 151:7.218680765975143 152:2.345148052973614 154:7.2595723164853885 158:7.385188735163246 161:2.457891891688113 184:2.6298263123144534 186:2.6498264838741656 190:14.190666209546968 193:2.681773488199522 197:2.711382789781489 198:2.723381806631561 200:2.7415504719298496 203:8.10333890368693 212:8.236150209978787 213:2.825945482574293 216:8.270130855126324 217:8.29067358638923 232:8.510058307523567 243:2.998375827903142 244:56.54805993890025 245:22.677498195160386 247:3.016295093682483 249:3.019902303272549 252:15.416628891668568 275:58.0599794593726 279:15.892667266815684 289:3.2354414571833323 290:3.2354414571833323 296:9.145850172514042 307:16.260856502560397 327:3.408146242899854 328:3.408146242899854 331:3.4172557593340818 339:3.4588546853327515 343:9.656681469962985 353:3.5649564318063693 361:3.620534610608701 373:3.683247513117184 375:43.333736104290644 379:17.49975197623159 387:3.7154636212764167 395:3.753808598702845 410:17.829413520830617 416:10.30745514070562 420:3.8330859822197225 433:3.8979568834861387 446:10.577398206062606 458:3.996732917448299 473:10.813538647705547 488:10.937354435603531 501:4.169810453141144 502:46.35164545621046 507:4.1838369293606155 516:4.219385049654055 523:206.7148279345159 540:27.994012010783436 541:11.242945634116579 547:67.4554766981998 557:4.322782805425809 560:11.366114604735065 575:68.09465572341968 583:11.493381712625174 588:4.408342464510188 595:11.558637110447908 601:11.591686184185246 607:28.766657909085424 609:11.625022545273435 618:48.26171877085429 620:11.692576986914997 627:11.726805320657496 628:29.007159665343767 636:4.531842991171998 648:38.79265353741729 655:11.866852151974813 665:49.010428825394094 673:11.957044328494892 687:4.6460065351217725 711:4.691861363731126 714:4.701169924114266 715:4.701169924114266 745:12.260726543660237 753:30.13056455480054 765:12.320427773397638 774:21.005933859424175 786:4.846695705012165 787:12.442671320996737 817:4.918699324663502 852:31.024937412919776 859:12.76632716452104 864:5.015540505294183 878:5.0715815230100265 885:5.082992968380632 888:31.441697978087266 894:12.950671320813997 895:5.106025531376118 903:5.106025531376118 907:5.117648321037287 936:13.094910939166638 940:63.77424868130599 952:5.22560839129563 962:5.250461263641729 967:13.244709959493392 995:13.400507466566186 # literature
1:32.275347669073035 3:103.68853980994317 4:29.92229949179784 6:0.1367610543243746 9:5.0180164592717516 11:115.4165387777072 13:9.39431501676787 15:56.72069494027713 18:44.41295052930078 20:80.71289726616055 21:0.6415138261544658 22:0.6431160136706092 23:7.12979931302087 24:0.7049664867813074 25:3.507615318508915 28:62.76482244328549 36:8.168080629861533 37:18.503081467116566 38:8.32279298966038 39:8.378603635850538 42:13.463228570210347 43:8.511382317006301 46:13.841456015815298 50:8.971397292006532 51:46.12334507190148 53:9.103355418644256 54:9.117833124376626 57:70.14440655446992 58:26.7488124904156 62:48.034873127081035 64:1.3213627505465342 65:9.677091307370192 72:65.56725002468018 74:10.393379711861485 80:51.41432174929165 92:11.186593900417915 93:1.7771589755564914 104:11.722100885674141 105:17.86699203150198 111:32.07443264411036 121:12.432202202340097 130:12.698419905902766 133:19.22924624783148 138:122.22665456917412 148:19.703347764270227 150:13.131577989740867 165:2.4939153419170186 181:14.005558486364809 189:14.171876096531813 190:2.661369428575771 192:321.7889261141457 210:37.65763914302429 212:14.713133104703722 219:14.827957450302316 231:38.52953236850808 254:15.440091796244102 277:67.53811031556333 280:3.20290709273176 285:15.995455254644472 293:16.07378440849329 295:16.086944764402883 307:3.3067191593799454 316:16.3429494268279 321:16.482451973588205 335:16.683662933527845 354:42.54189905893291 360:42.76738937617981 374:3.6939208464044007 378:17.49975197623159 381:43.36791610452414 406:17.77609189697884 409:10.283845406552649 427:44.3676563012645 431:3.8681767978441166 436:44.66961765356756 439:3.9221441785415188 465:18.551213092171338 470:18.612223328302385 477:18.67388239995031 528:19.192255315373977 540:19.26042774676126 597:48.00539649878455 598:4.432387533973113 630:20.04203687122242 657:20.227922840390043 676:81.42517776522976 680:4.6369701394937595 703:20.561014026929364 715:20.618420256271683 721:4.710525386740706 726:4.729378855635722 731:20.73494904850153 743:4.7580224874104164 812:21.257792812092298 880:5.0715815230100265 900:5.106025531376118 936:22.085467318003875 # lichen
1:8.963921374652074 3:1.5296158247687413 5:0.12182487620094937 6:4.36881766949058 7:0.1741380564560762 9:518.8203411869969 10:0.2876007531427137 11:2.3173485229375044 20:6.904678951048355 21:0.6496244358217292 22:0.6512336719572672 23:7.165193548645755 26:0.8026537722462634 28:12.407428897748327 29:3.7719564513523656 31:3.8130868371637527 32:3.86713482860238 35:0.920912503329958 36:13.059851219249634 37:8.279666450617116 40:13.353191645936047 42:1.0286795702554807 44:19.237744249030168 47:8.862537417412462 50:1.1533532986356634 52:4.613232997588346 56:1.2547386314663578 61:15.020576777570975 62:20.937544897485846 65:21.055676083445658 67:72.31601548274033 69:41.95069187299195 71:1.4425950407550914 73:1.5009698818759534 75:1.566270221402152 77:1.5961177022411415 78:1.6238747079175198 82:1.643669219721232 83:1.6724847777596688 87:44.65252926059329 89:5.881252304819874 90:1.7474355945583728 91:11.170746996146942 92:1.7723462145386197 94:11.345318717332397 102:6.1991170202147075 111:18.234733920190543 125:2.191304831755373 136:2.2430049538245713 138:26.366347990954896 141:2.29656802977852 158:2.4344534717171356 179:2.5969491008414 183:2.6332708884202707 194:7.969438899592541 196:7.97568333237563 199:2.7414416143343847 203:2.771976992092932 204:2.7750626172832304 207:14.649940909904915 211:8.248252875120452 212:8.261760874788168 218:2.867204258688474 220:14.898934154870119 222:22.15135586743366 226:2.896894369470185 229:15.115199880056343 234:2.9648632863857776 243:22.699745675588076 248:30.702432116881003 250:8.699944157104214 254:39.261988172749625 257:3.0760726296734577 261:15.70739590611527 264:8.920163747121048 266:3.159751089904207 267:3.1636555633338723 268:8.977346908065853 270:87.13558959792998 275:15.8940478268724 283:3.2233335725090546 291:3.2560437565786042 311:9.295280553091468 317:3.3537457136610924 323:32.735940817595115 327:16.621750874079737 332:16.65056961135332 341:3.4760271301657433 349:3.552792778767856 360:33.85722401855001 368:10.004903269453425 380:3.711880449908371 385:3.722656452467194 387:3.7280692491571235 392:3.7553850432833666 394:17.693298281617245 396:3.7719795207573132 406:3.7999874743877196 408:17.86917598772282 411:17.887062302659697 412:34.94169116895626 416:3.8284450194283064 419:3.8341916824108173 424:26.32186797765555 434:3.91063786705461 438:3.928754617269399 447:10.616354075582292 449:3.984232542655622 462:4.035029782084403 472:10.839794475688691 480:4.093945480298812 485:46.085329044417726 489:4.141136984304878 491:11.00582252367947 492:4.1548496193499425 493:4.1548496193499425 497:27.629805612298462 500:18.98880960123283 506:4.1966215320119336 508:19.054178826973796 509:36.9443692401387 543:4.2831632404894995 546:4.290564261317895 555:4.320472344606922 561:4.350878444666873 566:11.408141155289877 572:4.3662732514766605 586:148.60091271913137 591:38.123399576439766 597:4.445249854556561 600:4.445249854556561 602:290.631960750414 610:4.47781721437796 631:11.770434062661662 636:4.544733573243408 646:4.561849191287029 654:4.587823820768131 656:11.893268125501727 657:20.267944360699175 679:4.640894110420883 686:70.66938581088469 717:4.723463072682789 751:12.306992361767648 755:20.92402271148196 760:4.80007045444266 786:4.859666364381473 790:4.86978665196818 792:50.81182458000202 801:4.890193146172577 806:4.910824800726687 809:21.26581451045405 823:4.942205122397615 855:5.017536122059686 857:12.770407764113484 868:5.039626511512464 873:5.061979642704296 882:12.907045709720915 896:12.977212123056614 929:13.09704865228052 931:22.125627798612694 940:5.201974970745149 945:22.237789129550926 950:13.22069752768619 969:5.2760690498213565 971:64.41152348079271 981:5.301426182837715 983:5.301426182837715 # ganglion
1:12.302179874579325 3:10.979032529298156 4:7.5358711133069916 5:11.361798651182722 6:25.490387423761515 7:74.2437911783282 8:21.69973185306646 9:0.25453363039751226 10:0.29363929415446277 11:18.207010306211977 13:5.62815361705974 14:15.087812063107863 15:0.5165135073751824 17:0.5566653316497004 19:11.119634561972868 20:3.2572934304291064 23:3.418117345967886 24:3.484110219598533 25:11.976015986002654 27:0.8226354026949799 28:0.833284277317586 29:3.7944847328140408 30:0.8598001272754225 31:70.98198393016649 32:0.8814595505918817 34:30.24318852613697 37:8.316309527197218 38:0.9925572114412606 46:1.110849268530282 48:8.940841366803724 50:9.045456264222954 52:4.636767500164593 56:1.2648439671132936 58:14.799572403647387 62:4.979105428360305 64:1.3418213997579487 69:5.214786561725178 70:5.223048023521198 71:1.4530955145688758 73:10.312951521677599 74:1.555690195270914 76:51.30522711434026 78:5.659765501258585 82:5.704317322870701 84:16.794077231418015 85:11.0089180887936 86:30.096825353950837 88:5.841746023311251 89:1.7446297283649241 90:23.569277110581684 91:1.767761790133644 93:6.027336763774631 95:6.0807935172894085 99:17.652982526710396 102:17.715569518809613 103:17.9308296633901 107:1.9649694162966491 108:6.408941120541404 110:18.186008838525606 116:2.100601485491412 119:2.138638265700334 120:6.790074312620064 122:2.152906403067891 123:49.043658323053165 129:2.2307191810190834 130:33.7384551146944 134:7.009584431558346 149:114.6500460591194 155:2.411829726901681 157:13.415442213968367 166:2.525507082590124 167:2.5439639107836025 170:2.554609417325973 172:35.978287581386105 174:2.5734150109387226 180:2.6144870600403856 186:2.673842906065064 187:2.673842906065064 189:45.06480324009981 192:7.9888903214990075 199:21.586777932034376 201:8.128645089278578 202:29.33980420096959 203:2.7841176534662444 205:2.7996168963071253 206:2.802734651835133 211:8.274041457472789 213:2.8502349862623353 218:22.13349174370938 219:2.8826902756756283 221:2.8925540113884454 224:145.04658696688887 232:2.977142848772669 234:2.977142848772669 240:8.613105436561256 241:3.0086895389584614 252:8.74885974124828 253:8.74885974124828 254:8.76425939680933 256:3.0884251777157883 264:3.160489005480795 282:3.231728483599043 284:9.103538139566478 285:3.2479751728173527 290:9.154663073924963 291:23.805846048422126 293:9.180493406297694 294:16.166208639057427 311:3.3402153310701057 328:100.51244724238713 334:3.456044467479995 341:24.74193564939342 349:81.37253919276019 355:3.6051190799798083 356:3.6151892027636046 358:3.6151892027636046 380:17.579463242856914 390:3.7571113613483638 394:3.773609704638823 395:3.779143517921959 397:10.243317029263505 400:17.785522506079612 416:17.945047212499087 441:10.5920285570538 444:10.604646017113708 453:3.9970324814604554 454:4.0159205278594365 463:4.047848560354088 471:18.71270215645712 477:4.100141002562693 480:18.774594662000972 487:18.90039560371417 490:4.1539934427921885 500:4.18848348645982 508:36.975267408353304 516:4.245068501378779 538:19.31774517504175 539:47.10241322711993 540:4.288693354326284 551:111.9199513579093 555:4.333387679265477 557:4.348532199383603 558:4.348532199383603 565:19.573796920393974 605:4.474419135224952 610:4.49077965122129 614:11.694753335058842 615:19.967540403580124 622:11.745544457797594 642:4.566255174574052 661:20.335290836239196 667:11.973742086734317 672:4.6449475358236105 677:4.653901295745606 678:12.028382042782376 707:4.708551191430826 724:4.74589898753037 725:4.74589898753037 727:4.755354344586266 730:4.764857996989343 733:30.079058566417306 747:4.793663543925079 771:4.84268476605375 777:30.442410053879357 799:4.903261567555077 809:4.923897932448931 826:4.955285319934639 827:4.965865723559363 837:12.708612084790706 861:5.041647888861602 880:12.93376207291337 882:21.841838743378922 886:338.6191617481059 898:5.1321705998639136 903:31.59745561488148 905:5.1321705998639136 919:22.0559924980923 921:5.179116990582347 927:22.12914443969192 930:5.1910383853641635 952:5.251800566811783 958:5.2641908833047735 994:5.340285264347811 998:5.353270070765792 # bite
1:1.609043650870996 2:3.650636010009771 3:4.055202370624801 4:35.53027300362873 5:7.550936202752442 8:1.9887193044730342 10:5.3025690856080985 12:0.32012077368328645 13:5.62815361705974 14:56.57683752741359 17:20.776591233378635 18:10.875127632274062 19:21.221482125604894 23:11.677912181063444 24:7.307532686579203 25:22.552600354170103 27:17.593456168472464 28:3.7690515226065116 30:7.872774560326788 32:23.709774145062383 33:8.050452180633547 36:65.17064430836167 37:0.9720667245674787 43:37.906934133145306 48:8.940841366803724 49:8.961588546348153 50:4.573594427764029 53:9.177588405537419 58:9.475798231582715 59:86.86572542528233 65:27.483949141638654 69:15.585577343787163 72:10.29488739281723 76:10.63970189390786 78:1.6347021705312885 81:5.6756068460056 86:77.0232966083054 91:45.289087561016075 92:11.263052121945533 95:17.415386316529204 99:17.652982526710396 100:6.201510716272161 106:17.971393982283203 113:12.223138130254602 119:6.772397319656456 140:84.85550714010118 153:13.287770016789608 154:27.18087270548179 160:69.36815407649654 174:61.48959886543408 178:14.020530499805371 180:20.9787931444396 184:36.58519786228726 191:21.340253869626046 195:53.93660663665554 196:14.354515341420667 198:14.470438382942428 201:14.549077176727756 206:14.648954639348004 207:8.220490076837423 216:14.843766798600367 226:14.991763216338622 236:2.9806184699058886 239:30.500358930244044 247:8.695465631669528 248:95.36982461550676 250:22.892737100695356 262:8.91387608710761 272:15.921136725388674 274:15.93377529074806 281:49.26215415656312 299:16.245844487876067 301:3.3060934625927083 305:9.276778990408282 309:24.074932919832257 317:16.449941219757577 339:33.146456888906286 364:9.966602094672604 365:17.36425011468193 375:17.562619692851758 379:3.72456970895105 394:3.773609704638823 398:17.76806677076623 399:1707.1497737481934 401:10.254820375267446 414:17.92710294116614 429:18.090644522629933 455:18.491251995946303 458:4.0222609385344 467:4.067280873272087 470:18.692217183614616 485:36.61307152463609 489:4.1539934427921885 501:11.089290394313284 508:19.094358408299087 515:19.16047825642968 533:4.2740353347746725 545:19.38646844301284 564:4.363803199862487 565:19.573796920393974 578:47.72080574346723 602:137.40533952951307 604:19.891660994866953 607:19.916844703542242 620:4.515596343853746 665:20.362465656076193 668:11.973742086734317 684:20.528219905975313 706:12.140043029326751 755:12.353547551210315 756:20.964374218621632 764:12.373555398029046 814:119.78178838641277 848:21.60146527541458 867:5.052727907208611 925:22.12914443969192 937:22.166064096629867 962:13.298030718849352 971:42.591996211825865 976:22.47006059104633 # retinopathy
1:0.31481933624380787 2:0.05465769724839026 3:15.117982670770788 5:4.259809549593007 6:1.7427778236391558 8:4.8270596386790885 10:9.03146180468702 11:2.3371686358010075 12:5.445296900110159 13:2.461197203169074 15:0.5165135073751824 17:0.5566653316497004 18:3.0617764688987874 21:3.316438734776858 23:7.200863595500912 24:0.7218141278017204 26:0.8114636964712252 27:3.7421794979605507 28:23.29839416760836 29:17.740516282188146 32:12.72339885410166 36:0.9527696334459265 37:4.113527457754807 38:0.9925572114412606 40:8.454945103195447 41:1.0233045402515581 42:37.87036636754181 44:1.0721545484924637 48:1.135330199449128 52:9.145124310981325 55:4.715302402765226 58:1.27940845972066 62:4.979105428360305 64:4.991883888952421 65:5.0227686924179 69:1.4386035238384447 71:1.4530955145688758 74:5.48146058265094 75:10.544230720352056 76:5.590968641976225 87:169.45952382107689 88:23.31696303382772 90:1.7584606881263374 93:1.7992408188263822 95:6.0807935172894085 96:1.8445837309090267 99:31.26859156716097 110:1.9903476033662941 114:2.069328603110804 115:2.090755633449664 133:2.2437329244518827 136:7.023777459467995 138:2.2546654209511563 144:2.333515441023248 145:42.40497377323596 155:2.411829726901681 161:2.4815740495912624 164:13.663094871419963 175:149.50953141516476 176:7.765480314378362 190:2.6854046833368352 198:2.7475159340229287 213:232.89570781173333 225:2.9024775741474715 232:2.977142848772669 234:2.977142848772669 243:3.0229054704486042 252:3.066297817056663 259:8.842243858689365 274:9.036455254441101 284:3.2357755906586565 287:49.477501189523956 289:3.260263052725384 297:9.22394917386268 302:3.3060934625927083 308:3.331620810065771 318:9.37563496683462 331:3.4422751414599797 334:9.562407450210722 354:17.172495693407146 357:3.6151892027636046 359:3.6202460789010433 369:10.063889174494904 370:3.7032040193184077 396:10.243317029263505 404:10.301188077792268 405:3.812714411020854 409:44.19980608689696 412:10.348132974339531 414:3.8354532463926696 425:3.875959839446994 426:3.881822474118246 429:3.8877044583136144 437:74.8265612424688 454:18.491251995946303 455:4.0159205278594365 469:4.080353167905701 471:86.95321415156918 474:155.2503348866961 480:4.106785453579638 496:27.65476155873613 499:66.70310861380864 524:11.220745956831639 527:19.249823881255278 546:4.303470175860932 555:4.333387679265477 559:68.11974325643804 567:11.450419559285164 572:4.379202716862636 610:4.49077965122129 615:4.49077965122129 631:4.540751852894711 654:4.600816874815586 684:4.67193962998132 690:4.67193962998132 711:4.717818010975113 713:4.727131281777449 714:12.177993768219753 725:4.74589898753037 760:71.96618478519494 782:12.454638845072589 788:72.55182366996652 800:12.537458820668645 845:73.60897570063233 863:5.041647888861602 877:12.910649943809084 887:5.120614386416739 916:5.1672704131050615 919:5.1672704131050615 949:5.251800566811783 965:53.29031281850102 967:5.276662860366179 970:5.289217551897015 972:42.591996211825865 984:76.28129699612218 997:5.353270070765792 999:13.453856490588214 # wrist
2:0.05465769724839026 3:10.979032529298156 4:7.5358711133069916 5:1.6625758454692088 9:5.0837409988490725 10:9.03146180468702 11:13.493099898125966 12:46.32675248212454 13:9.489169755925168 15:0.5165135073751824 16:0.5226635965145551 17:0.5566653316497004 18:0.5632147210976917 19:11.119634561972868 22:16.396446573489246 24:40.60456643417527 25:11.976015986002654 26:243.55131860161515 27:62.90187957863625 28:0.833284277317586 29:42.239140590204535 30:3.835671529153658 31:7.872774560326788 32:7.9593738561188845 40:1.0078101140996594 41:1.0233045402515581 44:4.356240649850678 45:1.1090585356998994 46:13.942738867014757 48:4.507356136592019 49:135.16133462168605 50:1.1632164155634541 51:4.598254136363834 52:1.1899182826740142 53:154.90245923576086 56:26.79451438314597 57:1.2773162299102583 63:4.989323978578586 64:9.703594650881952 66:48.8207440318605 67:1.4066228490757753 68:41.87836890906352 73:1.5115809143893302 75:58.81171855039848 81:29.604777959881787 86:5.82840600639242 88:1.715896653149056 89:17.047739050731256 94:17.392797405393694 102:1.888083231568314 106:6.346136220725112 110:1.9903476033662941 111:6.497248012282955 120:6.790074312620064 123:2.1673152507714275 125:12.68341248962231 128:6.939478012106282 130:26.297583732320184 134:2.2480962899741264 137:26.432994947072363 141:26.73533972419828 147:7.223784559392068 150:7.254039469240628 153:13.287770016789608 155:2.411829726901681 156:34.98330640819236 158:2.4463069440910328 163:35.50440472648821 167:35.85354805766878 174:7.70742480005383 175:2.5924486744622883 179:14.020530499805371 180:14.038569061962441 189:14.250325375895255 190:2.6854046833368352 192:28.944409054455324 196:2.711729193111991 200:8.115713336216919 220:46.708266233609685 225:2.9024775741474715 228:146.0685622046472 232:2.977142848772669 234:8.5616458973129 236:2.9806184699058886 244:3.0300593604007577 249:3.044460198329417 255:15.554502819424696 257:39.43947269754978 262:3.1450584740888217 271:15.921136725388674 272:3.199695124514863 273:3.2036662849414195 276:3.2076467948750578 295:3.2767862962326944 302:3.3060934625927083 303:3.3103216174541363 307:3.331620810065771 315:50.24265304103527 316:3.3575348781230816 345:3.5313893857032985 375:10.107950158462529 376:10.107950158462529 380:25.73903061163156 390:10.18632139351658 392:10.209016245101283 402:17.803031230688088 403:3.7958494803525675 406:3.812714411020854 408:3.829741183166625 418:17.963047425637217 419:26.253809447588985 436:3.9294304254635097 438:26.650838511237637 446:64.86951736667042 448:3.9845499762570005 453:3.9970324814604554 455:4.0159205278594365 458:35.99303838748931 467:4.067280873272087 480:4.106785453579638 481:4.120148138401499 489:4.1539934427921885 491:11.032289238195936 492:4.167710788053678 515:4.230756188946254 530:47.01008247779497 543:4.296066800152182 552:11.356888477973836 553:78.55540639619338 559:4.356151763354577 562:28.414406575990082 566:19.573796920393974 570:78.98974798744463 580:4.40254753698029 588:19.791998992564537 594:28.773529178258936 600:4.458202871062435 621:4.515596343853746 626:69.60482465440133 658:29.399178017633847 688:12.065244079598102 689:12.065244079598102 692:4.681025026781351 697:4.690155134386867 698:20.584531222709675 701:4.690155134386867 702:4.69933037862359 703:12.140043029326751 712:12.158971721815252 717:12.197110076936713 725:4.74589898753037 729:12.235629183500526 746:40.02176319185128 753:4.803365231622349 784:12.47517820180558 786:4.8727277196139145 799:21.242543980512185 808:12.5795431630536 827:21.4355957590925 839:108.49290840549052 857:5.030632806783366 859:5.041647888861602 863:5.041647888861602 874:5.086365104022545 887:5.120614386416739 897:13.003935551999929 902:31.59745561488148 935:5.203035521904499 941:13.172777333806616 945:13.222395881147408 957:5.2641908833047735 974:5.301856031757768 975:22.47006059104633 990:5.327388760248827 993:5.340285264347811 994:5.340285264347811 # estrogen
1:9.093876636916645 2:1.3390020373145604 3:0.10338988926991463 4:1.6745926977904209 6:7.798324787973232 7:26.296173513978754 8:0.21650304572529555 9:0.26032146010085655 11:2.3571738606006147 13:0.36171291505832176 19:0.6109593489532854 20:0.6437585530192451 24:0.7303752187524618 25:12.026061406265612 27:12.44839358163325 28:7.802501115277718 29:0.8524024972880283 30:3.858441336331221 31:3.858441336331221 32:0.8906034915349055 33:0.9135977910037003 39:1.0165355243926995 40:4.223937488687454 41:4.261595545091081 42:13.615120861151382 47:8.936954273868409 49:4.544084020678632 50:1.173171459152143 52:14.399585739551812 53:1.208685489640016 58:9.513520361260662 62:5.003159000170393 64:1.3521879977068028 65:1.3655634673331087 72:5.394176567950332 74:50.89002423626322 77:1.6177704511578745 87:629.6988277781871 90:1.7695777091604956 92:1.7945636213107472 93:1.8104190157090658 97:1.8574778957191782 99:1.8858376513670472 101:6.241443420142196 102:11.660829715219688 103:1.9461265740116271 105:1.9549565324534546 106:1.9549565324534546 109:1.9981310679086646 115:12.347222236831437 119:25.841543313121555 121:6.824282817348015 124:6.86451670227382 125:12.722600344835925 128:2.227389458216069 129:6.997443118130637 130:2.24244568722476 131:2.251118247577773 138:7.049228590458786 144:2.345350214873545 145:13.179242824024021 164:234.4819874025759 166:2.5375254541604617 168:2.5586557036517728 176:2.6127612798840283 177:7.80299357356302 182:2.651770825116203 183:7.886202498810886 185:2.6859883935506916 191:36.95357485603796 193:2.7180130827799016 196:2.7239052841141054 198:29.24064218216046 207:29.611407450802243 210:8.300015159343129 234:75.11497564427214 236:2.9929923159475558 244:15.41961477228623 248:15.45414972563382 250:22.946541334661227 264:8.972354523476522 268:3.200343032661436 280:3.2402202542418146 289:16.15377006253063 291:9.19811473680201 299:16.285908056059178 304:9.285360205661187 309:3.3442089129568373 313:16.448625400493835 322:3.42769453045853 323:9.512902778268591 331:9.5601322689375 332:9.5601322689375 336:3.4825854466888195 339:24.77610553982027 341:3.501276231029248 342:9.725343006212531 351:3.5978687933647135 356:9.919071455137667 369:72.66863721638096 386:3.753553826346878 388:10.179020612872144 389:63.10298497152299 394:10.246916288441017 396:3.7975017753256965 397:3.7975017753256965 398:10.269822857759223 403:3.8086612822538406 411:3.8482815325301067 412:44.31837979103049 417:74.04707161877562 424:3.8888046095784112 439:3.960488710334103 441:3.9665941291125932 444:3.9727204264044373 450:4.009924350193696 459:4.041527438992056 461:4.060759268952593 468:45.82892267281992 485:4.153322920275726 492:11.058941073217055 493:4.180663886196499 499:11.101618888798487 500:36.933524950158485 506:11.144779769710663 507:27.825800896993226 508:19.134817585681624 518:4.258047505479835 522:134.39639459244074 546:4.3164680204587205 548:4.32390391423594 558:4.361544174281556 566:4.376819885135157 572:11.49295283107153 574:4.392224112143577 586:11.589241599650746 590:11.621882850874645 591:4.45516867532536 602:19.932200245492954 614:4.50383401856376 617:4.512071499145363 630:4.553820351125593 631:38.774081656371884 654:11.94665044726578 676:4.667000411055357 686:4.685043456058206 704:20.681994604792706 706:4.721664437945293 710:4.7309336126998796 713:4.740249238903625 723:20.797403694611344 726:4.768479367369651 734:4.777985374996927 737:4.777985374996927 740:60.90787980817757 750:4.816502030743596 755:12.380385442230423 760:21.00500532183314 789:12.522681586299106 790:4.896006003559769 802:4.926714011864803 806:12.606406961846037 809:51.16952542883682 813:4.94746947859077 835:4.989683015647585 849:5.032868186172328 851:12.801680414358874 868:5.065921232435854 875:12.937549072301518 876:12.937549072301518 889:5.133821843703087 896:13.030844101750414 904:13.030844101750414 913:5.168712270043584 931:5.216259466876403 947:5.252721887996465 951:5.265033932975235 955:13.29958988539249 972:5.302457984124217 983:22.54992416560647 984:13.42816506448208 986:5.3406362585648814 # branch
2:1.3390020373145604 4:0.12890535372804426 5:0.1303482970252657 7:0.1840545705236561 8:431.5825957667336 9:33.22136111630362 10:2.287522284881517 12:18.33932306649786 13:2.4815028942049127 14:0.5016803631884904 17:10.88349904659569 20:3.279186707490544 22:163.53026077609678 23:3.440273776455281 24:7.343585715446589 26:126.00564136289337 27:17.657765029474902 29:0.8524024972880283 30:0.868871202817932 40:1.0173466347958724 43:8.62192188471512 45:1.1188748454511408 48:4.53093936920346 49:100.81221653461915 54:9.229628322901137 60:1.3129641715420126 63:41.173761246135356 64:34.172619246330164 66:1.3939296109673598 69:1.4491676983582487 71:28.29922390497603 73:5.40575922948225 74:1.5664731375900387 75:5.554191039959612 76:16.435794862015374 80:16.587915086521654 81:1.6526795811809298 83:1.6943916129031695 88:11.068177870337719 90:5.961489713352868 92:1.7945636213107472 93:1.8104190157090658 94:17.445384779473947 95:6.105705742478147 102:79.77166464577749 106:6.371215514910882 109:6.465922686926192 112:2.0521212876664263 113:2.0770027259662114 115:2.1023221022821157 116:40.57966733477431 118:2.1441817354282984 119:2.150261217025683 121:12.548754251106066 125:41.40346634886982 126:26.231152431229052 134:19.407076774320267 135:19.426715174322283 136:7.049228590458786 140:12.916795481353159 141:7.164965210661006 154:7.335782388451034 170:13.88282999973928 172:2.574692668481969 178:7.808873190891395 180:7.820661568949031 182:7.87419621502323 201:14.588792297260408 221:74.18269350995442 223:8.430513123207257 224:2.9147972711356913 239:3.003470308065801 241:15.351171402908053 247:15.45414972563382 248:8.721578237683591 255:3.097158988088322 259:8.868401198668113 275:3.2161813966628126 276:15.986451440929994 277:9.070990364005793 278:40.34662148030647 284:3.2483095385072653 286:16.127706364144014 292:9.19811473680201 293:3.2851955539750253 294:3.2893437894887425 299:3.3144473769715272 300:3.318667437612624 302:9.276542536489194 308:3.3442089129568373 309:24.128901969476935 314:24.220740179856463 316:9.383764966170352 318:3.3788676631008236 334:3.468698500188028 336:33.139962526460714 347:3.5683246252339305 349:17.11916697282369 356:25.331704474055226 370:10.10132659276638 372:25.725560618797978 387:3.753553826346878 392:3.7808931687928586 414:10.374659996749868 415:10.374659996749868 416:26.28386696769093 418:84.53264853450497 430:3.906457747228434 434:96.08501457759105 438:10.593488458156788 441:10.618602677621315 443:3.9727204264044373 461:18.631266449580448 462:10.81245631146304 467:4.080198646606145 475:66.06604013076833 477:18.79431188217973 489:4.166941831087067 490:4.166941831087067 495:4.187564059687077 507:4.2224640593770255 514:11.188434511273831 515:4.243730482762599 525:11.247428407317985 526:4.272478021039357 528:4.279736377741249 535:11.292279559765504 543:4.30906228949082 552:28.31084602648774 559:19.590555075440566 577:11.508833891541048 580:4.415575997764535 588:4.447181551554569 592:4.45516867532536 593:4.463190666301287 596:4.463190666301287 607:4.487468792105598 614:4.50383401856376 623:4.528657776439422 634:11.84109735984318 646:11.893511903566921 661:11.964527596846214 664:81.37790790836394 671:12.018662544492868 675:20.485344580146922 696:4.703263670677517 708:4.721664437945293 711:4.7309336126998796 712:4.7309336126998796 723:30.05504823674132 747:4.80679798762316 770:12.44072949975129 773:4.855830986144881 784:83.87391002390538 794:4.906186113795029 801:4.916421918994811 805:12.606406961846037 824:12.670410912116568 827:4.979040206825253 832:4.989683015647585 838:21.542053879239607 845:5.021978431125257 850:21.642143484239835 859:5.054838859540989 864:12.846443417731457 897:5.145380412660087 899:5.145380412660087 918:5.180487291882405 921:13.126434677145738 929:5.204259975186578 952:5.265033932975235 969:5.302457984124217 978:5.327824538770306 982:76.28504223311698 983:137.4630148872899 # sugar
1:12.381627494048267 2:23.192465722333733 3:64.32089032890529 4:35.66136301918562 5:15.663620661179483 6:4.432690709270549 7:1.890437030653844 8:0.21650304572529555 10:0.29976975753845 11:2.3571738606006147 12:5.47913288541508 13:5.662252512860966 14:2.8909838710027973 15:2.9538398838523183 16:2.971044330690875 17:15.659876709265307 18:6.656692711385736 19:0.6109593489532854 20:0.6437585530192451 23:27.94670147356387 24:0.7303752187524618 25:17.11951536431505 27:77.9966978918202 28:3.7917296641059965 29:17.804898004290465 30:3.858441336331221 31:0.868871202817932 32:3.9126350590688586 33:0.9135977910037003 36:88.56021598574732 37:30.74540564768576 38:13.373684757145575 39:4.221968971270594 41:4.261595545091081 43:1.051187219154728 46:4.472495844674304 47:4.504822637177491 48:1.1452146993055026 49:1.1507475453494247 50:4.597248204214843 51:4.621933779562362 52:14.399585739551812 55:1.2333543749406395 57:1.2875417142289913 58:1.2896386476611919 59:1.2980654055272594 60:1.3129641715420126 62:1.3466599477115306 63:27.4542129072645 65:1.3655634673331087 66:1.3939296109673598 68:1.4312597916326333 70:10.10369567742216 73:1.522283874256712 74:1.5664731375900387 80:1.6470300797445672 86:5.853146471562532 87:1.7239546350568606 88:1.726947795201129 93:11.356239153032883 95:17.467980749680176 98:279.52585934130894 103:1.9461265740116271 105:1.9549565324534546 106:6.371215514910882 107:18.12246027645421 108:6.4340580657500634 110:2.001789346503416 111:2.0239395792448764 121:6.824282817348015 123:6.860023008890473 127:12.736750664830621 128:2.227389458216069 129:2.24244568722476 134:2.2598416248793685 136:2.2664178166672406 139:2.2730231037601736 141:7.164965210661006 142:7.169871983557178 150:7.279601222883389 154:77.5462294813254 157:7.413870378970785 160:35.46608290801387 161:2.4935524049188444 166:13.78768372845293 168:2.5586557036517728 171:2.5693287695652653 174:7.73318427830169 180:2.6265831126723636 184:2.6659387866021924 186:21.292331421150166 189:2.691763500940067 193:2.7180130827799016 195:252.25017919833923 198:8.103097558823842 199:2.765767782721176 203:8.180580016991572 211:2.85289809993976 212:2.8593043968116385 214:2.872193018943714 216:2.8754311458798743 217:8.368112453711925 226:2.9214512507293193 230:2.979124087367539 231:2.9860436623045246 236:8.595025519981036 237:22.65474989163562 239:3.003470308065801 242:8.66893625599611 243:3.0353075687522035 245:3.042466167453662 246:85.48908025535388 248:3.053262150170819 250:8.752003084546988 260:8.87629400827102 263:3.1613850062877473 271:9.054366580081286 273:3.2161813966628126 287:3.2687029297575383 290:3.2728111277849665 297:9.250214820998023 301:24.020121838564442 305:16.339633113232434 306:3.3399254346656955 313:3.3657884263800852 324:24.50300602179163 335:24.69708685647315 347:9.795554885637548 352:3.5978687933647135 355:3.617846108928627 364:9.993049052700057 366:3.673988135141506 367:3.6896163540729567 368:17.486329007415584 378:34.49175632192027 380:10.14552649965733 387:3.753553826346878 390:3.7699066793386726 398:10.269822857759223 401:234.3074640144143 404:3.825533277497381 416:10.386490405763372 419:10.398357995316138 430:3.906457747228434 436:3.9422963899328214 447:3.9912259534938883 467:10.85244383370207 469:4.093275651204073 473:4.099849866247158 478:4.113070550826226 485:11.002770749782298 494:4.187564059687077 501:4.208423453157631 503:4.208423453157631 504:4.208423453157631 513:4.236614001171241 515:4.243730482762599 519:4.258047505479835 524:11.247428407317985 531:19.335496921270227 533:11.277270604768376 544:4.30906228949082 548:4.32390391423594 564:4.376819885135157 566:4.376819885135157 573:11.49295283107153 584:4.431310752902782 602:4.4793404259924365 607:4.487468792105598 631:69.78674375368719 634:188.40229627616375 649:38.99658448495864 656:4.613901859020447 663:4.622646557662678 664:4.622646557662678 672:39.316783679055824 675:4.658044296131035 697:20.62513170773556 704:29.900325764192715 713:20.73941496535632 721:12.223929125962611 726:30.094209524879783 730:4.777985374996927 779:4.8758105452145735 783:4.8758105452145735 825:4.968457447920713 826:4.968457447920713 827:12.691982737152408 842:5.021978431125257 845:5.021978431125257 849:5.032868186172328 850:5.032868186172328 851:12.801680414358874 854:5.032868186172328 856:31.23275786066572 863:5.054838859540989 889:5.133821843703087 909:5.1570102686634876 919:13.10231572916173 921:5.1923362246925695 922:5.1923362246925695 967:5.289900937425076 991:5.3406362585648814 # cataract
2:6.717126677450359 3:11.038285200846449 4:7.58153859760339 5:15.663620661179483 6:7.798324787973232 7:0.1840545705236561 8:4.859912362419663 9:17.532910845300155 11:2.3571738606006147 12:2.372331239348234 13:13.932062572736474 15:6.444629018123842 17:0.5644840044814071 19:3.1914602400378955 20:3.279186707490544 22:3.3427147770925854 24:0.7303752187524618 26:23.188172341107197 27:3.76482003412764 28:3.7917296641059965 37:13.264419570207274 39:4.221968971270594 40:4.223937488687454 44:4.379656938569563 48:53.265495571568735 49:4.544084020678632 52:4.660487119800156 53:1.208685489640016 56:62.61405367883177 62:27.420712195584183 65:15.227923254966422 66:27.777627208972092 68:5.198028829986548 70:5.247317988134777 73:10.351146424433251 74:5.505942258744107 75:29.213669722932416 82:5.728968384472797 87:16.95112267452111 90:61.16827652336642 92:6.017025141405319 93:11.356239153032883 94:1.8296943752390413 95:30.987089930115108 98:24.259265586300316 99:17.705649903852475 101:17.752554118365797 103:6.351814708379567 104:6.363441793628145 106:6.371215514910882 110:6.473935893182532 114:6.646730580734036 115:18.696773572790388 120:57.2424786727104 122:6.828730117778281 128:12.765161903381784 130:6.997443118130637 131:19.367954313741937 136:7.049228590458786 137:26.50011441261817 140:7.063486947959738 142:34.36326354574042 155:13.41463030582388 165:158.68305869347017 167:2.555998760050149 173:7.721681266504418 176:28.432576237582154 177:2.6182755095707506 179:7.808873190891395 183:21.167378091762405 199:8.115896128884652 215:8.347548534287895 226:8.444526818164467 228:22.52032508830435 242:8.66893625599611 243:8.68389962605882 244:3.042466167453662 246:22.853189028570725 268:195.76745771072044 270:9.046082716862621 281:31.844428089464284 290:9.180909884832781 297:9.250214820998023 318:9.401940642507293 322:16.64451556642309 325:9.52230085238092 346:9.765302438781307 347:9.795554885637548 352:3.5978687933647135 355:61.849998002637754 361:9.982391075108314 368:10.057640322836352 380:10.14552649965733 387:10.179020612872144 394:10.246916288441017 402:10.29286948038657 406:10.327705680740431 412:3.8482815325301067 415:26.25978536322483 417:10.386490405763372 419:18.003372369402726 426:10.470357222531307 436:10.568539666409434 438:3.9544040359858843 446:26.833445099998464 456:45.50289311974851 497:4.20144364967605 498:11.101618888798487 501:4.208423453157631 508:11.144779769710663 510:37.117678145989856 515:11.188434511273831 527:11.247428407317985 530:28.094928056224276 531:134.72292635847595 546:28.217579124597048 561:28.468804209518847 570:4.384505804906546 574:19.662098797900608 591:28.79461389707191 614:20.00808671959813 627:11.806547091939121 643:4.587913098895447 658:4.613901859020447 673:12.036877951821012 675:12.036877951821012 681:12.073569184281862 690:49.59234319715569 698:12.12926940986698 699:12.12926940986698 715:12.204810461842872 730:12.281859980711442 734:4.777985374996927 748:30.252835189847076 760:12.380385442230423 768:12.420509973083973 776:4.865794057648902 780:12.481488512311376 801:12.56431790874374 806:12.606406961846037 808:12.606406961846037 832:12.713675325222892 839:51.63257680614789 842:51.70022594439942 846:12.801680414358874 868:12.869020106768227 870:5.0770692880062835 876:12.937549072301518 904:13.030844101750414 927:13.150704184607536 935:5.216259466876403 970:13.350511683288204 977:13.37622450688202 981:13.40210821507942 # prostate
1:92.16168694767134 3:19.69391507862224 5:0.1303482970252657 6:1.7610609341343073 8:2.0077788255676263 9:12.942707825424359 11:13.554773438699943 12:9.280065620768253 13:2.4815028942049127 15:6.444629018123842 18:10.924360121355328 19:0.6109593489532854 20:16.277848484140932 22:0.667742293934924 23:182.76320707374464 24:0.7303752187524618 27:3.76482003412764 29:0.8524024972880283 31:0.868871202817932 32:3.9126350590688586 33:8.087163280206994 37:8.353232195483802 38:18.834933783030074 39:4.221968971270594 40:13.454651179961148 43:1.051187219154728 44:1.0818721048324338 45:19.61084340583128 48:1.1452146993055026 51:4.621933779562362 55:9.306481714034256 56:33.48170158973036 62:9.721395522820638 63:79.74456888836028 64:5.015949220406529 66:27.777627208972092 68:5.198028829986548 69:10.090768772887406 71:21.79450122233944 76:5.61553500893322 80:1.6470300797445672 81:1.6526795811809298 83:5.793737364859703 84:5.810132139574916 91:5.982206387151597 94:11.42243587655973 101:1.8959882843398466 108:24.885564601660434 125:2.2146047229304746 128:26.279488998281355 130:2.24244568722476 133:2.255473552165508 141:2.3200938672923748 147:34.613397271401666 152:2.380483740145983 159:2.4833842222020808 161:2.4935524049188444 163:13.67730393636968 164:2.511508680002262 185:2.6859883935506916 187:2.6859883935506916 194:21.44504675632553 195:29.02810317088031 200:8.141630537242916 207:8.24644494447544 210:2.85289809993976 214:2.872193018943714 215:29.872663258966917 221:14.978263721797779 226:2.9214512507293193 235:8.595025519981036 242:3.028179666034483 243:3.0353075687522035 247:15.45414972563382 248:3.053262150170819 250:15.500526804653319 256:3.1008696553493977 258:8.844824101221695 272:3.2122078817321054 279:3.228158200655906 283:16.07593426710414 285:9.155251858407054 286:9.163784751768468 287:9.172337397755815 303:3.3228979472384803 308:9.329766124403635 320:9.438561109326727 331:3.45492211017656 354:3.6078289307840525 360:25.39597305612959 368:10.057640322836352 373:17.569345747086835 374:3.731982793657567 377:3.737350897984166 378:3.737350897984166 383:3.7427353754635906 419:18.003372369402726 422:3.877132199763415 424:18.094236461236303 434:3.9362731562631383 437:10.580993516388038 455:4.02881946126201 467:4.080198646606145 470:4.093275651204073 481:10.961180043899661 497:19.06943422978362 505:11.130338476477064 506:145.53827543286818 536:4.294340387724398 540:4.301686488594601 545:4.3164680204587205 546:4.3164680204587205 548:28.248544730736825 552:4.338867136167608 559:4.369166093344925 564:11.46138687848626 566:4.376819885135157 582:4.423426509811173 591:102.1649622909268 614:4.50383401856376 622:4.528657776439422 640:4.579330738098136 656:49.14643336569918 664:4.622646557662678 681:4.675999995038132 690:39.45726329675278 694:4.694131207870002 697:4.703263670677517 703:4.721664437945293 712:12.185786060417124 721:12.223929125962611 729:12.262452942960167 737:12.281859980711442 744:4.797144196352954 750:12.360478312614728 754:4.816502030743596 769:21.065695631161525 779:12.481488512311376 787:12.522681586299106 815:4.94746947859077 842:12.779491164538223 850:5.032868186172328 857:21.675889050039487 860:12.846443417731457 873:5.088283784658781 889:13.007309413551871 896:5.145380412660087 897:5.145380412660087 898:5.145380412660087 902:5.145380412660087 920:5.180487291882405 945:5.252721887996465 952:53.21782906912649 954:5.2774266048200555 982:22.54992416560647 983:42.79193828369511 # collagen
1:0.07276759074356623 2:1.3558623008778494 3:64.52720833902538 4:7.627586651790541 5:4.323692189360352 6:11.74423785145606 7:0.1891519680022801 9:70.81054841675794 10:188.303181960851 11:72.80299036258651 12:0.3329020593004222 13:29.475636764003934 14:0.5092610390902546 15:2.9753358963497845 17:3.087027940673904 18:0.5790110223574896 20:0.6520462830709735 21:16.51197981561879 22:0.6761357513571764 23:7.273046318255585 28:0.8513362813272514 29:23.54273609682087 31:0.8780354629662606 32:0.8998406175458763 33:12.950164807201192 35:13.089959000354654 37:24.625092396926085 40:24.91849874649135 41:8.589120043813317 43:1.0609133188479256 44:31.796820296708336 45:1.1287843408686604 47:32.28681301991261 49:1.1607393394786674 51:32.74339011091553 52:1.2100532413418557 54:4.714243002827671 62:1.3571079722999042 65:9.828086815942982 67:34.84156698161203 69:1.45982505904403 71:1.4743735034180974 72:1.5279735640944598 73:22.21964171775586 76:1.6259791644894914 78:1.6566341381254495 82:1.676527461456071 83:10.993954991277873 86:1.7321031680333128 87:1.7350942586659965 89:5.955638588863925 91:1.7901172540167272 92:23.850121364720138 94:6.120031098850482 95:24.08520958273357 97:54.190502141135276 98:17.712077565327984 101:1.90738202500419 104:1.9628868980157597 105:1.9664302793766137 109:32.21738656749883 111:2.0355027489050723 115:2.11398175902631 118:6.810015915278312 119:2.1619773559537983 120:2.170132312325937 123:2.1907202383410693 127:2.2306478488843497 130:7.023056022902753 137:2.2782634003271447 138:2.2782634003271447 143:7.210338510777453 147:2.3712482916486604 152:27.209097635026623 156:13.462342679427445 167:7.696294425885769 172:2.5868371835015713 173:2.592224182120727 178:2.6332243940394178 183:7.912210845057784 185:2.6982270694429356 191:14.386511035662787 197:2.7599811201047464 198:2.772017803254672 200:8.167735402109525 201:8.180676571610684 206:2.827321271208182 213:8.346478686144712 214:2.884575298980629 216:188.47145520606017 222:2.920578350609259 238:3.015944405629902 239:22.723975409062504 242:3.0406702441144726 247:30.905781510814545 248:3.0657692092787574 250:95.89948453454078 252:8.801305579429439 253:8.801305579429439 258:15.682209388575515 270:3.220847267562709 271:58.465727559429986 272:23.620011753069512 280:16.090528420410806 283:23.774300758529126 286:16.168025129878043 290:3.2854523917249856 295:3.3019944716367635 297:3.3186985112549037 300:3.3313346019192642 301:234.33493704159983 304:9.311822935709447 305:9.329526205122885 306:3.3526043718919616 307:3.3568902047758438 308:3.3568902047758438 309:3.3568902047758438 316:3.3828325276619227 318:3.3915677917572515 320:41.51460567593663 330:9.586665637917799 332:16.770990217135427 335:3.4906960096880875 340:9.682983500624903 348:33.664500592343806 352:3.6106795922101504 354:3.6206444393155652 364:34.1702170072652 366:17.46129539097316 367:3.702469538796479 382:3.7502252761710686 384:10.183328055804903 386:10.20569526739012 387:3.7664352690090688 405:10.354410948236774 413:74.11805589903311 427:10.497090748764457 429:10.509227452410615 443:45.19054264419245 466:45.829512889929184 471:4.112867893854716 478:4.126093288608148 498:11.128465453787637 499:4.214497002633548 503:4.221479160960089 506:4.235524477254647 521:4.278323018026125 532:19.376260746715037 533:4.300105372638764 535:4.307424356516526 561:4.3899297596509985 563:11.48828996534374 567:4.397618034710862 577:4.4130920092941635 590:38.32862807775442 616:4.525221410731252 622:11.799252461494072 653:11.955824974882644 665:4.644615651026318 668:39.293169379908825 674:12.063861113712786 676:4.680192715894482 678:4.680192715894482 702:20.69438043560393 704:4.734870874382839 725:39.910938738542704 744:40.10908136243662 752:4.829732019062127 755:40.260345054980704 761:4.849297608158402 764:4.849297608158402 777:4.879035822199735 788:72.77476211786961 804:12.612354348299418 828:4.992307879709164 833:5.002953043627702 837:62.49337650630103 841:5.03525552516742 882:21.923511587946045 895:13.057940316319574 908:31.755014678887218 931:5.229576601335608 938:5.241655130660657 954:5.2907555162136 966:5.303232203987444 967:5.303232203987444 # anomaly
[truncated: 1,906,078 more chars]
