# Supplementary material for: A Cross-Lingual Similarity Measure for Detecting Biomedical Term Translations
Source: PLoS One. 2015 Jun 1;10(6):e0126196. doi: 10.1371/journal.pone.0126196 (PMC4452086; doi:10.1371/journal.pone.0126196)
Supplement: S1 dataset — (TGZ) [file pone.0126196.s001.tgz › dataset/en-es/en_1000_context_train.dat]

3:2.347039776456037 6:3.895708226388125 15:3.681206637820598 20:2.9333401343971888 25:4.2155258847211785 72:127.61212702497762 88:4.595665031813209 168:11.249327744957123 190:5.72572690983563 215:5.007691431819084 257:157.8660219940083 293:5.3096878979261755 370:6.647787897066335 456:166.37754701664213 488:7.541125132234329 # 1,2-dichloroethane
3:2.056001971934976 4:3.4554552313017095 6:17.217290577255955 9:12.69717848392277 29:2.799532153436922 40:3.5944577237482855 59:51.45247467399595 66:9.20912542375042 68:5.365645561731954 71:3.0184989580461425 82:21.844023436148888 88:4.270989755243932 94:33.3536531215302 98:6.194120520777441 107:4.818437800653805 108:37.76704578048496 110:5.288819858520768 125:18.24614146754873 130:19.670197613095816 131:4.557156140624899 142:5.653121805202788 165:19.289308341972912 168:3.9317465838485144 169:57.87442337490818 201:32.29362547423998 246:37.14846552037892 290:7.5958035248386615 291:5.306444608443506 304:6.36126231804263 316:36.83151076664711 349:6.1204670861913 350:7.342217707394665 397:6.105843605919803 553:63.32650386162363 615:8.171582692717285 625:7.305556861521036 657:5.984776223509915 664:27.36048509774734 689:15.44032552432652 701:26.69503505690136 703:8.223825422206973 708:6.505926967795341 875:6.60413317650007 995:7.9024009528444035 # 5-fluorouracil
2:8.216214079603713 3:16.550583588724873 4:15.210921483440405 10:4.836065610787875 12:13.632481155212787 13:14.337742272631973 14:3.023188979261855 15:2.868523746314932 16:7.911054114508056 18:10.19535414803446 19:35.56540284747938 20:2.1550181607801506 22:2.4497984093861507 24:9.243538130129485 26:16.114176357222963 27:3.3684875724777696 29:19.814588949236654 31:2.8938120827627847 32:8.831893361966525 37:4.064489798509288 51:10.970231309381923 56:4.318344376442208 57:10.544133399396612 59:11.501191187611612 61:5.900913124281469 66:37.7496699570534 67:4.446270163181477 73:3.823338990035245 80:13.052129641218471 86:3.6287958330731223 90:2.5763247626197274 94:2.9579479653807508 96:12.948672095254379 103:4.383253599268171 106:4.757477463722716 111:11.425748356175346 116:3.674310357352456 133:5.837858669939203 139:17.707718623102824 143:14.6947396393475 161:3.743010918655118 171:4.186844789414183 176:29.903230844413716 179:12.845329044828254 183:6.691823084809698 192:6.311849299511098 212:5.435628408853372 213:5.467495667722313 227:5.180561052418748 232:6.417723020247663 245:6.039260136432821 252:6.196000454874788 257:4.71285730931191 316:14.460961442820658 318:6.4168595753237705 331:4.890360071834014 332:6.994593110444914 340:8.209700403642604 368:5.952482955059989 375:14.364887087091706 390:12.995599743726228 394:7.890123215589685 395:13.377180749098068 404:6.654396124747595 416:14.050144526622416 426:6.516035751356983 432:4.729509048525992 438:13.726483136023578 523:15.38357207237057 550:6.891666663800998 559:7.934601355082724 580:6.203717677278088 592:4.983012815976152 608:6.253851122718511 612:7.8937916390004155 639:9.077359754646736 650:5.5586765664525 656:5.731510794151795 659:8.50173693744956 663:8.026685295678234 705:7.025024601368569 711:7.2130769201838785 717:7.187276704728386 718:5.205630085442216 729:7.978188859444685 745:5.818136287198068 764:6.822396957030915 791:7.297996924677383 801:5.270984943975101 803:8.318204024133395 833:50.05885544638315 862:5.906207079989409 866:7.936476563745251 911:7.5555532102902605 970:9.50831349805793 990:29.83568534534063 1001:7.095889231018486# 5-htp
1:52.11579950076736 2:140.9169605077776 3:151.83550763585572 4:18.559404256003834 5:26.712685629578097 6:11.803511223364092 7:34.11329947572492 8:50.07481569076992 9:472.4308166332804 10:1.8356482471119877 11:34.85160132714755 12:207.99172849208728 13:58.45916154512141 14:144.86165877523575 15:13.134492977826653 16:34.617795952603046 17:13.07121605007956 18:41.49543349408496 19:131.97044295985265 20:117.94097911172663 21:95.52577459169028 22:233.1299545067322 23:56.021130324825904 24:379.8946357429924 25:169.76850149282828 26:52.69065131121699 27:33.67772337867638 28:323.1665255884728 29:22.17408012354988 30:7.587596552066357 31:227.82427439346725 32:175.94060226844846 33:37.34453066402044 34:22.063601229775664 35:255.46118616888018 36:41.40138451377088 37:27.57041569247202 38:23.62774739527295 39:0.9033585076177261 40:185.01688899339644 41:38.26937072324881 42:98.45196407649765 43:30.633375438069635 44:118.91781461430963 45:70.08521458006983 46:77.8864234035426 47:118.4455409215669 48:470.7302652631871 49:110.81486743040173 50:49.2330838524813 51:14.167022946457887 52:63.42050195453585 53:30.70695154974888 54:386.19099123943994 55:11.541438125240054 56:24.891872821128953 57:22.532977149395887 58:28.12946802147585 59:76.199186362306 60:31.50832536052658 61:0.16701464876644087 62:23.692566048696424 63:123.89816189754626 64:74.03638985470558 65:3.135517143564721 66:177.81527762118907 67:125.73566391369759 68:24.87639660138842 69:222.63989938238402 70:0.11727229850096285 71:153.11762438322174 72:36.45054801769279 73:65.02531440709049 74:16.10181537054633 75:235.3498130394194 76:123.7647876273774 77:0.1472925171771619 78:41.93652053609086 80:0.013756667568116372 81:226.2061947995186 82:2.3978800322330516 83:25.05944724351484 84:12.9160606815633 85:0.06548296753196874 86:42.22765012995043 87:0.7183972150053246 88:35.03620125358554 89:226.6610351052359 90:57.83235538358779 91:118.73732659598979 92:11.290502331913794 93:9.007118294265048 94:232.7940691596294 95:90.21869130688378 96:31.74288943018193 97:19.179875898311135 98:19.193483089419736 99:7.738250852841486 100:12.332046302309129 101:65.09253980267938 102:276.0707123188612 103:35.929255640746085 104:27.076061367683973 105:20.862342645495296 106:30.855025294439177 107:145.38515911633775 108:8.60188016607545 109:31.289115958067402 110:76.94037539582489 111:28.559812304252457 112:60.17248545316094 113:164.32334989095511 114:5.339395776621673 115:109.07144184228943 116:80.42752960562616 118:71.59884861908819 119:216.66942323981678 120:36.65601842218143 121:155.31275581129353 122:25.154096853621812 123:6.613310114194958 124:2.747674608492379 125:67.80939084344736 126:363.58357855608557 127:40.59153082078421 128:1.3753495938788174 129:3.821201730552169 130:16.260501035060866 131:40.375021901600554 133:10.403859695280012 134:46.20196714081009 135:547.9761555999396 136:29.713324494386892 137:13.41295492430609 138:36.967245157486985 139:4.018475252923953 140:1.5009096724487532 141:213.01862687123852 142:86.1511045781605 143:5.371545254871534 144:12.433541810756484 145:48.812919213192636 147:129.91392203361545 148:13.214528782827227 149:79.50884756493895 150:42.21660808233591 151:30.447739085129683 152:102.24911327140511 153:0.14614049872610305 154:3.24988922375252 155:86.54096052844392 156:29.48335466151037 157:51.917249925341785 158:57.62704920013142 159:130.588856909506 160:72.82663520790436 161:164.85620425946826 162:67.64825645539015 163:23.058839958490108 164:0.20145966036158455 165:19.93241432200109 166:0.025796617661251037 167:48.30251203101331 168:125.75625036995679 169:133.0882100584838 170:14.287046101250903 171:2.60646836680392 172:30.455516417939716 173:34.56825291632029 174:7.85509208706321 175:5.32425925696282 176:20.00340009932527 177:114.21752801436523 178:0.19595064403838378 179:34.91256462051891 180:39.851598657919865 182:14.30768249728166 183:0.7977009425406274 184:63.96946208808998 185:0.15629625365865984 186:20.854944403337672 187:20.429755635584762 188:158.14355001103505 189:1.0789592015902256 190:32.393794679030044 192:1.9060903440361838 193:76.22268393718936 194:69.1317661344673 195:13.307164443547249 197:38.75327163979851 198:1.4131044121578964 199:221.38352747835458 200:22.299194869384234 201:259.584777642318 202:8.849418209246636 203:23.28765396099056 204:21.46292723714831 205:4.476946928315489 206:0.07078425861919475 207:9.618466388277373 208:10.155496057616347 209:0.7983725162811398 210:49.43514604888006 211:10.201782319763934 212:169.42458335558746 213:8.38532122610475 214:49.586835897455465 215:29.016388899112787 216:5.08699273149835 217:3.7942139889293522 218:0.5418130407455367 219:184.5990062539754 220:21.026694341670336 221:84.86807598953651 222:1.520497705146818 223:100.0449348799654 224:5.647447899647878 225:62.71254313770745 226:35.2953729456195 227:77.54848200682146 228:31.26695545956948 229:16.461917528013927 230:7.8537190969122035 231:7.345545610436909 232:30.301541495043125 233:9.094617688318612 234:0.055790526061813756 235:101.03061701324812 236:2.8273986116096 237:3.8038670354921247 238:53.07140102115369 239:311.9291620499241 240:9.918227159096913 241:4.656679960795617 242:30.182018405725014 243:0.28576882364265177 244:82.17296695531626 245:0.24804859495524953 247:30.9296131054243 248:4.088209558204057 249:9.06787881056098 251:3.658388527594939 252:0.3561858228143966 253:0.8058970102526805 254:87.7481573538094 255:23.460538083446465 256:9.413350428903042 257:45.3987371479087 258:49.787670026043564 259:37.0374494350646 260:0.0016243479485585754 262:0.18812897360898004 264:6.121022079427237 265:5.975609114828426 266:13.659184062517822 267:1.8241975753928448 268:0.006014176758490351 269:0.6029750513841746 270:7.040661761965688 271:15.81152116956353 272:2.126437345614608 273:41.07154124728401 274:90.85698953158439 275:60.0940858085668 276:64.87655537903339 277:16.39799682744792 278:20.662024838137057 279:8.657844469660937 280:0.11248583085774812 281:1.5026526967671854 282:4.5505515373860375 283:41.36453317537801 284:11.718191958814902 285:7.077960453474436 286:97.814281475962 287:0.005062902580012582 289:0.061580431333082206 290:0.03658690950414909 291:4.9907402063585735 292:2.5034780337458713 293:26.75462805852203 294:194.93455064062422 295:0.45398930697534223 296:2.3954172088054535E-5 297:19.324969177704734 299:7.355060106802512 300:0.7519704352619802 302:15.267407875919963 303:4.568955336101521 304:51.0251179169245 305:5.696284903008135 306:46.45169831421155 307:28.813461517729046 308:31.127541452768238 309:14.161513899855393 310:0.2956861465951657 311:0.02589496149755349 312:10.511902520219593 313:0.34363895836737207 314:14.630707177182407 315:1.042688332934627 316:7.529412996981034 317:16.396932342685353 318:208.26223128567668 320:1.5558276809538256 321:0.33869260697000547 322:3.2457886282636106 323:10.732131481776499 324:0.05543744710196718 326:7.075632811655304 327:1.772577163675343 328:21.558075962707314 331:18.844058588055503 332:9.457174919380703 334:29.112769817933046 335:8.434380925115766 336:16.084350696653757 337:0.8880974441591869 338:2.0661123953134553 341:24.84708358843051 344:0.6147297490906849 345:21.961252171813967 346:18.148509605955915 347:51.69797222686266 348:14.12623314657732 349:22.183713280195406 352:0.0012128225543395512 353:2.6662242602525894 354:31.690163528116077 355:6.332371060608325 356:41.636300029703946 358:39.18822987739458 359:13.349115804322386 360:2.426804585879009 361:0.19291677166572962 362:1.6541206970800753 363:40.677483522394866 364:4.856491318684265 366:14.979453197943863 367:0.11485395971691174 368:29.860012184055797 369:26.202285767562415 370:50.27927902556243 371:3.395829227719675 372:54.506455545394445 373:205.29209889204114 374:14.47975361709022 375:1.0500520880939852 376:31.765736290792255 378:57.26542896329761 380:1.185456515988724 382:60.587903055257826 385:30.972401215952004 386:2.54933876183203 387:14.008251998810584 388:0.3315433364686625 389:1.7889826432389322 390:44.16639600817476 392:25.427374099020174 394:18.018920012647598 395:7.557368896604534 396:1.1607792354381108 397:0.7424806712864862 399:1.5200253117167803 402:23.317531086120407 404:5.055988699677605 405:26.469442987922807 406:7.7544852462870235 407:0.7212016107362035 408:54.28719473781053 410:20.590478310470886 412:13.917868992337892 413:20.71738617957141 414:27.113301501061645 415:35.945807121564926 416:285.3641597011649 417:0.449100724725961 419:17.813230640308365 420:0.5561157457244267 421:12.995096340998574 422:0.06763131543569782 423:6.622955832788881 424:0.12627144762925524 426:22.369694178287386 428:15.181680930903523 429:10.36102068027518 430:1.6413566068483014 431:0.6143386795034328 432:23.58206896944692 434:12.226135211230648 435:7.310193859995772 436:33.89552525747704 437:31.800181695999406 438:11.284241603399064 439:9.544150493801896 440:0.8128010124086523 441:23.99775121318245 442:228.99545335995884 443:39.0076571447805 445:18.746526695195765 446:0.8921986285762192 448:7.27534789069946 449:11.243999146772401 450:3.748318565653341 451:5.136461488090449 452:12.475438281933075 454:9.80143485051275 455:48.66949088253277 456:39.335941224039516 457:0.19557081125764628 458:43.74968818115315 459:26.181304691761618 460:0.23701106769271854 461:33.64363175962395 462:0.8250957277943284 465:0.04392809882441892 466:7.352966504419924 467:38.860272387070474 468:54.71111552464473 469:21.327592615388482 470:5.28084240240471 471:18.14092545913535 472:0.3171093152943628 473:37.47693452075968 474:23.46729708894154 475:0.20777550858524402 479:23.262450130119976 480:0.1102477296727908 481:97.72203307635928 482:12.376533137389252 483:3.208069418431107 484:0.017501756903983416 485:4.59721662814078 486:23.096442502692888 487:4.141582132242885 488:0.7744976723632138 489:27.383782891069533 490:29.89777145278521 491:9.17942649370119 492:5.49203472469596 493:28.676237180211217 494:253.04547838203305 495:5.97036144494994 496:3.036919189069829 497:9.705429113726117 498:0.005160218338060642 499:13.86289657339356 500:77.5052912136457 501:45.104657108906316 502:39.68910977356728 503:2.867273904538907 504:12.887792614344463 506:23.96693202577784 507:104.95373194010814 508:13.118408489091445 510:15.702300690289832 511:9.939520191991239 512:21.346593759968652 513:1.6560043506262263 514:7.694660479420265 515:0.7078219069815932 516:139.5335746414614 517:22.7148018436542 518:6.9291211238951 519:8.191468194116673 521:21.00874686197914 522:71.57770620145035 523:1.8866952776521204 524:110.36330724939765 525:1.5441345722365565 526:14.658774053478735 528:134.67560727301847 530:24.123405898065883 531:0.25340837983494097 532:88.34851094819396 533:10.427171461027132 534:10.912092654912705 535:9.765292199642461 536:10.869152763203498 537:87.68757708508538 538:20.56492254806671 540:141.2538475462336 542:1.3665966719946867 543:274.91271498694226 544:2.7551318349798124 546:70.86796905872521 547:4.064905531349729 548:22.616543508005712 549:3.5485864989911984 550:12.667254399953755 551:39.31548481297797 552:4.915997996019562 555:25.55211479491389 557:0.433514333615767 558:0.34687320869081734 561:7.750490464829612 562:10.504657284951708 564:9.676398060171776 565:421.6852421940679 566:69.05738480885495 567:5.370568382432964 569:62.43182112572055 570:3.184560332944152 573:19.507851446103132 574:15.976540038029471 576:112.61184742695677 577:3.473696123735735 578:5.5704908601846626 579:15.023793199936954 580:9.220330958854559 581:7.133175899153549 582:13.856371156004757 584:200.4864172503046 585:14.700506176275518 586:24.472418013685076 587:2.538344877761201 588:15.225467712148047 591:7.463170233548015 592:254.9834452465997 593:8.408340987843577 594:2.449850981641209 596:9.869750033450513 597:17.00268755445559 598:37.57656025680599 599:29.665929513919075 600:13.654925964998577 601:7.750381382422388 605:6.6558323110871775 606:26.33869229562759 607:4.308147631064232 608:6.470583324088444 609:6.091235394552804 610:4.1481813158429 611:5.8924176876917445 612:39.61108402569663 613:96.67170641275835 614:20.320598771521997 615:8.22997834539713 616:1.3016780228157472 618:3.6898518988251894 619:0.8759044718022728 620:79.98466170383662 621:5.142204567788446 622:22.137512029857348 623:0.1851776994971976 625:33.85827787507209 626:2.9289619861102647 627:4.97117664683232 628:20.407477908412183 629:2.9295486248295384 630:66.96980907959613 632:23.872030732386087 634:12.110928669971894 636:1.6286312270174474 638:3.5613526600953347 639:1.022080271902069 640:562.2039802288176 641:3.212560026442637 642:0.9256880763084865 643:2.7614808277710545 644:13.259988550810359 646:9.565684942654814 647:7.399385158279891E-4 648:3.225238378140045 649:59.91508349347547 650:42.286374914687535 651:7.799120714004258 652:3.753149364091006 653:44.9507989629867 654:0.028845744295091756 655:2.3389387525641587 656:2.50412568102603 657:89.29610816268807 658:1.0928767902940906 660:0.11017822943362493 661:1.1527171334348056 663:0.37913703546589134 664:38.94049915689075 665:6.395031263367411 666:6.433928143981472 667:2.5734043792349186 668:2.2662913988590008 669:2.432748902703954 671:22.290806118287005 672:6.286052332169853 673:0.37269805584669913 675:25.733944307736653 676:0.29828353869380875 677:24.680846244586252 679:0.6326115842888125 680:35.64720644161281 681:1.525483703489673 682:5.181053014616185 683:3.112806930096103 684:84.8085580512194 686:28.218405817624927 687:285.207546625754 688:29.089883952692144 689:13.282731144988494 690:21.259952594617133 691:11.661705721663505 692:47.49082944265969 693:16.726767458419307 696:27.25941682345616 697:60.82035262206415 699:3.846578306284192 701:297.7887509524085 702:1.4867692166656357 703:116.30602228710046 704:0.2227334054273472 705:1.1658404406047496 706:17.89159509666852 707:17.040749820721057 708:34.43152062312224 709:11.229551784364455 711:43.88799376716794 712:8.612984889084267 714:25.82573901987769 715:9.661824301200566 717:3.7100310013191202 718:0.3338549848356167 719:0.32889168354490805 720:0.4254814074026236 721:1.3047471764117926 723:0.23356806923950976 724:60.5353528104027 725:24.25346824493077 727:32.39550696616895 728:0.26890567883293875 729:0.35520201175692484 730:4.80543571756027 732:1.457327132865772 734:7.830126697711653 735:7.125604373954612 737:24.257026713872403 738:4.854080150793266 740:19.638382761751586 742:12.16323144678597 743:13.263233675901331 744:32.094340483485716 745:0.1254442564541906 748:21.632366199405705 749:97.5618151734981 750:3.4117831110024026 751:8.18071130976447 752:2.755884206833863 753:54.23473507959193 754:41.8340198484431 755:4.743270935692494 757:2.2142394184053935 758:12.467083479216516 759:0.023284722801481146 760:4.267101174022009 761:0.26677527770842696 762:4.075734319046306 763:19.895314774708645 764:5.57304851143714 765:688.7267154347263 766:0.41787934133358895 767:1.9346529834787751 768:0.008911459903360454 769:7.26781407956721 770:0.0012577053795141664 771:12.962665354590342 772:22.605576193647266 773:9.717289505538483 774:24.62597080965659 775:89.5995429033474 776:1.1236705042838246 778:4.476546509554895 779:5.343439709120051 780:19.59102893955314 781:11.3721692045663 782:0.7767839324854401 783:56.90964081745179 784:6.3129702698626575 785:9.563891583558782 786:46.618332896749756 787:65.80355729815348 788:2.229674077550648 789:20.491813377155797 790:1.6560043506262263 792:23.91494910407746 793:1.5688412696094725 794:1.274286145785141 795:121.48124183089101 796:17.024308563757618 798:5.851429379079993 799:0.593214442231162 801:26.3132786792484 802:1.455465523283817 805:16.395056858802608 807:12.255629117476923 808:0.1675693822899898 809:6.293728533977788 810:0.3333199592937938 811:95.17761260193275 813:0.08896689189208298 814:2.487366942144015 815:2.561339507192384 816:8.71127223005955 817:0.148276058099046 819:4.048739067782437 820:19.184370815892127 821:15.440028563709765 823:0.1675693822899898 824:57.00209905646422 825:24.881572259628538 826:61.6514511733862 827:24.909928356375612 828:0.04763718276066315 831:50.08331995028424 832:2.085120834418789 834:0.7840128500945162 838:6.081946601685717 839:7.730322612850862 841:3.3125147092116523 842:1.4695203965312869 843:0.34687320869081734 844:0.14284929304208177 845:1.310804713919396 846:9.488612439234156 847:25.251346713394167 849:23.118115933804287 851:8.526053288741991 853:4.027325626739597 854:10.675550145305177 855:175.4554263767329 857:2.7822157282079325 858:11.640865384041751 861:53.01145030799046 862:0.16985361717867192 863:44.701381631455035 864:18.57414029348921 865:25.55642247359443 866:52.2178398711786 869:22.80696060794472 870:17.91837984825232 871:61.17990776743032 872:18.49354287555044 873:127.06971354040783 874:38.37211845334893 875:15.151304107628809 876:2.798823235121313 877:20.492939067817012 879:15.319060644939372 881:1.0718718241007488 882:22.00138265007697 883:28.594715128215565 884:8.544417830077627 885:10.022640571127067 886:1.0315535011356063 887:4.719540416806987 888:31.992400822941963 891:6.523730763915023 892:0.6754825977876537 894:0.012582285141540092 895:0.7295895903392123 896:20.89906835577589 897:8.948936730075355 898:0.03970421326948234 899:7.753162183572809 900:1.4393891982447682 901:0.6143386795034328 902:220.15498094232998 903:0.38136473131947213 904:0.06187500222872518 905:3.0278772069390616 906:13.663666652070424 908:5.528421616499357 909:0.007322678874762502 910:2.967980024169433 911:92.55876264939506 912:0.3263139336114984 913:3.1424453648216213 914:2.5673638952273667 915:13.63501540269088 916:6.63846135250818 917:37.649240050853614 918:0.5023052773113948 919:17.600176803025573 920:0.5547805832524271 921:59.087125419964465 922:20.434269670799882 923:0.7315624018674853 924:17.507337335034098 925:32.22448080380602 926:11.964771738533365 927:7.166314972381052 929:4.134572669802289 930:12.26709171122307 931:1.061551888006597 932:0.6244495081268858 933:3.300244769628392 934:5.236374536967713 935:25.598850863203097 936:2.475755659698193 937:0.23633308111711654 938:4.141105413833431 939:0.48297603578196013 940:6.9964919472102345 941:1.1004898823019245 943:7.234857531369246 944:3.680095469795079 945:90.08165587705771 950:7.595534317365739 951:108.74356266319066 954:2.421421148776977 955:4.677524262970026 959:0.07336883752213147 960:4.146429698767977 967:0.7968159890571873 968:4.581785654995819 969:0.07312813413000346 970:4.97636588488432 971:2.2983499374890357 974:2.357406044526146 975:19.99151117728275 976:4.6037043833915625 977:59.87318908160756 978:3.2902134258956672 979:3.0331987773978386 982:53.98460115829915 983:0.6590432850460104 984:3.180663211812209 985:2.4696878634591077 986:10.026974001127012 988:0.758983590129139 990:62.09881509969031 991:480.69381510101323 992:53.40451304672897 993:0.38209016426223624 994:17.02020656535479 995:7.3229441502642425 999:8.437075524854063 1000:1.7583435003836465 1001:37.218521193375125# ability
1:7.460188673131511 3:5.155773926669752 4:8.041311095481268 7:3.824578955012337 11:7.91000246542154 12:12.872143651482252 13:27.74854853181291 15:7.857349920706992 20:1.9355171357965057 22:19.35861118163583 24:8.740586837726163 25:3.146457156399829 27:31.42442623537347 32:2.8596286518178315 35:18.57290489189213 36:11.646493701009137 38:46.87727785341723 42:4.76360913813738 50:2.452650614655906 56:18.707583433913456 58:8.605359313834096 59:4.139627684150385 69:29.474393410761625 74:8.001491628379094 77:5.608880028187743 90:2.34820661176433 91:30.04784106599837 99:5.635554388403942 111:4.102981553332818 119:3.186732566343878 127:3.9927030715170586 134:4.292187723888553 137:29.919854012229052 145:6.089548647692459 147:3.9218228873978305 149:3.529589079213593 152:4.895281008558581 155:10.770988269382528 166:13.314546135558325 168:9.010268611659958 172:5.753091546550486 176:4.44752543435145 190:4.617608798321363 202:14.511500941031692 204:4.298590291150811 221:8.620032936854058 224:18.273412639651568 234:4.020813767101776 240:7.859243869857576 242:5.025027834281429 277:10.915448794449905 283:4.03434286908924 285:4.9629311617429135 303:7.299820993341198 308:4.051888386835173 322:5.767075961413604 323:5.642117231027227 336:5.951839834450309 358:4.562730220383029 372:58.61976119748409 373:3.8584150953799945 400:8.86953283314979 415:5.845137679920019 424:14.271865718152464 441:24.494741705227348 453:6.26038560464486 455:4.643348576107483 477:15.79902694050295 526:13.290367791920241 546:5.555995703941759 553:8.539138243366054 569:20.584607482969314 570:8.19183998905317 601:5.638176819083811 615:28.791250318014782 621:4.563471071878926 623:7.327838657369859 641:6.705886701455301 658:46.9709490432779 684:6.246833069920547 688:4.936482427771405 717:6.930480203078967 735:7.047829070287812 742:5.365401217736486 777:55.31400258624211 779:7.617889983246308 782:8.456828274066382 785:7.75912515057466 799:8.160483528452355 803:18.917037274616842 814:7.743568073123503 824:6.664137543339807 837:7.539518359177153 859:6.517948043425439 869:7.601603322269733 908:35.375312055656025 911:7.298276127042697 918:30.682614349452333 919:16.360843823157342 930:7.3867184342918994 958:7.551779495936358 # abrasion
1:119.77086761364082 2:39.524199789831194 3:53.08224203928783 4:98.1017313147925 5:99.58038794822431 6:71.43432616453048 7:66.97126455026974 8:49.763795759140734 9:32.86512324514594 10:75.17805675213063 11:116.98634967416577 12:17.629009157913117 13:85.02205431731883 14:0.8993828633519648 15:15.866720114002524 16:0.4763116328559345 17:38.95706575690418 18:128.32810227215788 19:9.54023851867658 20:11.69284807886552 21:11.25219324756913 22:23.44478887220188 23:45.034342866740914 24:166.5172795223894 25:3.609702145085929 26:60.78034307499306 27:53.9188729728425 28:5.038621123545482 29:45.64164512589511 30:49.39730913180734 31:10.436835385429271 32:53.29288568021279 33:112.0548352511127 34:1.5454234203207544 35:54.44186258884172 36:44.674445072963074 37:61.51942053863343 38:36.640124954592125 39:27.77284535349283 40:18.00590775277145 41:29.94027034628577 42:60.04473839382348 43:7.5618261242077685 44:50.38362726627042 45:68.35111117715783 46:8.625224476055957 47:13.494367756436725 48:4.284487322443695 49:34.98293833840325 50:20.06261357984479 51:52.16340983384107 52:14.225704251364045 53:11.053775212546073 54:4.330975014803858 55:4.5765611509344515 56:13.762089042099342 57:3.2051465904859398 58:0.40547070829660714 59:18.04479249812192 60:7.389041130593121 61:2.5330115320953435 62:3.4400153352098 63:51.25015068801036 64:30.682243469436088 65:15.033527112310304 66:31.50490630449836 67:27.03844828417384 68:12.97954502379798 69:3.2141141693491346 70:49.73581478145979 71:34.87689080087472 72:6.322741655271879 73:25.24610458018385 74:13.536747004444154 75:17.13452453746704 76:4.9986974341982195 77:59.27741147123439 78:4.415369827713323 80:33.6762284612166 81:0.08448448355229075 82:27.98350627704299 83:9.567904878035243 84:13.425657573210918 85:0.5354383179675756 86:4.458754844068892 87:21.64954995715432 88:13.588130729600216 89:32.366227148515435 90:2.5183442670708467 91:27.205689784499793 92:4.980811817599805 93:7.318962783034261 94:16.715977326292794 95:19.299169973628345 96:33.19000096524131 97:51.708828967597526 98:5.131072222651414 99:40.81343917875899 100:43.591358145660045 101:6.945879996360082 102:6.058422515142193 103:7.369304048877874 104:2.4846246347149683 105:1.9515278840116115 106:98.69089812006442 107:39.51327925625263 108:25.084186086836972 109:38.48153775771612 110:40.052570014741825 111:21.85021732976938 112:39.01556043412384 113:42.91807849049072 114:5.861344025616602 115:8.662686809780684 116:16.379214257617637 118:15.723162736764632 119:0.6374881655133373 120:21.483415609184817 121:4.896971448129636 122:6.8773656141633674 123:35.09662768623111 124:5.551779408589895 125:14.218096001474446 126:169.17482441590022 127:143.63507324877563 128:4.680724858719397 130:14.227080849025391 131:5.9964132909162045 133:18.445142924801306 134:11.410877631546931 135:1.8429992929027577 136:35.57893651926208 137:6.371867291813946 138:13.9216955508145 141:0.3861586542523091 142:1.4320309726256653 143:29.803204333547793 144:69.17427124764885 145:0.6303920099452464 146:14.354698791895022 147:20.352424969045185 148:37.83921520176813 149:13.699226118365196 150:21.66025214024568 152:38.98515198050084 153:54.010318600078726 154:1.0532725025504943 155:39.30796225758396 156:1.557638973536114 157:1.0977323380394897 158:36.508414989669724 159:25.396789150360327 160:14.310102369665998 161:46.20338433928558 162:1.9246589148728244 163:32.59911397209032 164:35.56061038529009 165:20.441049625349812 167:67.5698610703795 168:8.491722617721301 169:20.801492963108384 170:36.119433634330164 172:0.4372641899341243 173:4.968987827712285 174:0.15076834550120366 175:6.024971517324711 176:8.673020724280438 177:0.28917648624458764 178:800.7006902052492 179:37.92773983428372 180:1121.8175248549842 182:32.943827124522095 183:0.8530771141204717 184:7.505612989426584 185:10.05529812636452 186:4.605036993758049 188:19.98945472815398 189:46.11505312504642 190:26.170894025223724 191:15.2621369359489 192:0.6104192242074934 193:23.468076297116767 194:30.982117320770005 195:21.543545409119336 196:1.5887540445893789 197:5.76783124264464 198:0.8787162047088584 199:22.128985896767567 200:1.76260732585524 201:0.9609919156719354 202:0.5024224145166759 203:34.32766004778822 204:32.68737404959016 205:6.940153561948665 206:4.717189496839573 207:11.004935272045147 209:0.24845147650844102 210:217.0452968693525 212:20.865615126344462 213:16.3864798364801 214:13.541014600958926 215:3.883974273239331 216:23.799351878089134 217:4.743029250626575 219:17.44096479676254 220:58.10064584153728 221:42.642723892548226 222:2.831363418588883 223:9.335252444423077 224:1.8469438439053583 225:43.556365550663074 226:8.128926569761303 227:39.3414415258857 228:14.840907162930744 229:79.69482030005169 230:0.7429642654085968 231:22.07096209217696 232:11.487661306720257 233:6.4469583603151035 234:21.169189009667885 235:0.8116009756540479 236:9.472657430508145 237:4.735587440369231 238:13.315063617451568 239:32.04022595307302 240:6.342702892876527 241:22.994061153439517 242:1.6335059388602882 243:4.926748244172165 244:1.2359856371090443 245:2.7467302180924444 246:5.787308640493104 247:22.427721427704306 248:1.3115399699088175 250:23.29108509641561 252:10.677810536026366 253:0.8584457698614932 254:59.01406725436444 255:10.038361697733997 256:19.084288561971725 257:2.913535470211697 258:1.241309781997431 260:0.11332084563249809 261:5.210285714153253 262:15.901506327479149 264:6.577389411788162 265:24.6056396710692 266:9.424443435558716 267:0.018583973699640936 268:0.7380717681940729 269:4.6368275961392085 270:1.2743972098278191 271:27.89630678598909 272:1.6483370154223098 274:4.541281013228562 275:7.393567765100718 276:3.2500985621107406 277:40.188026537506005 278:13.691844900368196 279:1.9682447477046698 280:0.3269281572958555 281:4.857957891165653 282:57.101932957452256 283:0.022656271688314248 284:10.219283447482615 285:166.59725481369892 286:3.5326353730534295 287:1.5448150025077998 288:9.354062335055717 289:26.113952748585135 290:1.1102519396481831 291:0.01230008021576682 292:3.7421328331768997 293:18.55282676693809 294:13.735899632232066 295:1.9928034082871755 296:0.8306197683047343 297:7.459927545781116 299:3.1624163621994383 300:7.388364530007071 301:82.10401596561873 302:5.961090668323751 303:5.3204957865284195 304:9.356224176925837 305:6.15778411227793 306:1.0433964370240905 308:10.167427345558528 309:1.1977273504880233 310:5.1954853445176115 311:3.2569100302185343 312:9.458842924072721 313:7.230339774273087 314:9.944475590465222 315:23.206869568928663 317:57.44628504305645 318:21.72031272237386 320:40.52035200257228 322:0.44477793776944424 323:0.37934871995641 325:5.822651822968585 326:24.142420061459838 330:11.278857107484392 331:21.72608497766994 332:1.064082048365428 335:3.9043188591767852 336:3.0113861322833873 338:0.6630155140618615 340:2.0253533440257607 341:4.684377787530812 342:8.603341788244405 343:10.36889024729131 344:2.2356721078449238 345:1.094630302904521 347:0.23151646525628583 348:11.95375033273449 349:0.23643821947872773 351:7.40901756885618 353:0.0012240015062657697 354:49.390305398305664 355:11.936670188837281 356:2.969673536245104 357:1.5729765667543323 358:0.01614457168848262 359:1.0843458145284004 360:0.28492963983491126 362:9.799777129677329 363:0.002915243589454833 364:1.5643960725474406 366:1.3137419420088112 367:134.58509329154776 368:9.799332995384756 370:106.39898782945839 371:19.717802870745704 372:33.03386558342747 373:1.697926348524233 374:1.9627350512263093 375:0.3302220926434484 378:98.20328578560604 379:24.840475509252936 380:9.563223978085052 382:18.28878173394342 385:7.6555098163013895 387:16.19666585575405 390:18.822497570545995 392:0.21474100655118522 394:1.7581726316997797 395:24.852860396867126 396:2.9617514381542587 402:8.928596551032886 404:17.518204443151294 405:29.712714900777335 406:25.1404950425242 407:81.25013867046954 408:39.553585946420256 410:0.4474853077749958 411:10.350960560066506 412:2.510903300834136 413:0.35082545613404514 415:14.921980917790634 416:2.144688072795743 417:1.6955238719371213 418:19.629718134947844 419:3.415835722850193 422:4.694347748933862 424:9.99696875520528 425:7.896809513437426 426:11.849512982356343 427:4.930842194357449 428:7.709885045456908 429:5.553391913979536 431:0.7299437120173855 432:25.005455819013203 433:0.08163018205524922 435:27.122313549838854 436:6.8271975111559176 438:21.163847906794068 441:37.735026938694624 442:9.019004499845718 443:26.629976241935363 444:1.815127374434085 445:26.39172315713179 446:2.6182671179962016 447:31.078960031409544 448:81.44398994671307 450:2.53378239662826 451:0.3786813985664277 452:4.085334788825457 453:67.64666025621761 455:1.1450347018531841 456:0.6535453797036662 457:14.241433853040995 458:22.32759405567497 459:4.3064277216963065 461:5.744859897355669 463:2.3048906702982186 464:3.9897075760046734 465:14.017935450367807 467:32.75484530312414 468:2.7790968924809922 470:11.028532477189847 471:5.965540661437148 472:25.536100855742923 473:5.524523831913618 474:5.283530138855408 475:10.445790040778192 476:3.290706191266062 477:12.775727236577184 479:11.25222245504491 480:10.144295042416362 481:10.958003251681035 482:0.5345584672723408 485:2.982002820484605 486:14.377804939549863 489:0.15042019783671723 490:8.275751057592919 491:0.541631356154134 492:0.4294837952254281 493:1.9113052956772496 494:24.408793473248025 495:24.59556178883825 496:5.838822994621263 497:3.1671118105217486 498:4.035253646295379 499:1.1558258529817436 500:4.4813293128049345 503:23.918932423243696 504:2.27596972268719 506:1.8795196659776785 507:0.6168488768892452 508:6.792625638205097 509:3.345724734212913 510:6.872355274154205 512:0.38708824300798006 515:26.95268371835948 516:10.465574384572287 517:0.1202690494942282 518:2.2720451255295115 519:29.212632236914363 521:9.514290161654326 522:3.8956526774599123 524:1.5848331726291758 525:0.49166211451650327 526:8.277536830489245 527:5.043493849726862 529:7.237216860102396 530:6.237896036870875 532:9.564111162295841 533:39.96879333455367 534:2.1837514511414837 536:28.199863470247024 538:10.076470041347111 539:3.6882707220224016 540:10.172633173216015 541:20.959984615398888 543:4.92598287655797 545:7.276037741377457 546:5.502104397662723 548:8.671094453952605 549:1.8415574605192764 550:13.245919858254913 551:3.2926235516661597 552:3.6681617566680633 553:2.5363547837296996 554:3.4046033622842455 555:8.471989985381912E-4 557:0.0022488062655599845 559:11.268187190629781 560:8.54601370359133 561:72.15952353025382 562:5.618416929359419 563:0.7133676098056461 564:3.183942364460269 566:1.028762867515924 567:5.918335140906294 569:1.1871164676584256 570:12.74368319877189 573:6.391565007096326 574:9.452785646641303 576:35.36280406601419 577:2.316512351666625 581:2.3158277354238592 582:1.1549130700261694 584:68.57492481617304 586:0.9096945879938981 587:0.3059663116676105 590:1.756666419110888 591:0.7322575719466908 592:0.04416606967864583 593:2.76298032749727 594:11.386752480147278 595:50.538852545996065 597:6.872980886501263 598:9.488814117620093 599:6.260081224940324 600:5.595540984975333 601:18.750597543928063 602:9.498541703910666 605:4.617950785347495 606:0.2509047350915135 607:0.26650054256750483 608:0.5758485948087733 610:0.6319127640545523 612:11.152214326396646 613:0.5605738049002243 614:4.008650170346831 618:9.144525564786228 619:13.945544723760369 620:5.32447803544638 621:0.016238558728811317 622:0.7190442003888052 626:12.280307694699847 627:0.35556789375218056 628:8.833017877415383 630:7.237216860102396 632:1.2887343916183926 634:1.5305822846553847 636:2.931053491701218 638:6.344637910686644 640:0.7404093307214261 641:1.0409425544232955 642:44.67592953812376 643:0.8920537618733387 644:16.95041014963947 645:12.482140802333785 646:29.024564959884337 648:2.7071624436609776 649:8.991535500751114 650:4.875338222587684 653:0.9572002392922779 654:4.358833176926205 655:11.937226204704503 656:9.013420177680578 657:48.070043872722486 658:8.338733492195946 660:9.657070728856969 663:6.175823713965061 664:3.241948613307668 665:15.545688278968727 666:19.60631309494206 667:11.620711717439628 669:6.062020577397944 673:0.23244836454777135 674:12.261030975433629 675:1.1656762546147337 676:11.04894600457822 678:2.876765591073046 679:1.9218058934224336 681:9.525875564474793 682:3.286630009126175 683:13.337289008375022 684:7.30485697667928 685:11.323455692437259 686:37.35464925549224 687:0.8106390203237691 688:0.09426199457190079 689:0.32722658980371183 690:0.38202706395731545 691:0.8557573614874711 692:1.1041488097838965 693:24.523157392045334 694:7.546291953550779 696:1.1503608808701014 699:13.910782467398692 700:2.867237232140236 702:0.12132635755853385 703:5.5513379079476115 704:10.551674920132555 706:0.07766355360041666 707:4.258873004632654 709:9.783722051955303 712:8.084322102246755 715:6.754048601309394 718:1.5381371987443344 719:1.785578873804161 720:26.498417304017604 721:8.888643823160558 724:19.814844263547727 725:17.962761919656867 727:1.622267109683373 730:7.489163955192548 732:2.772363757161005 734:0.7917386286425135 735:1.293899165069645 736:15.082481352696615 737:1.3285863121913528 739:2.6428679135187205 740:6.4626690180458235 742:5.02364778807853 743:1.0724763334381666 744:3.8356984503960105 745:13.6249839296331 748:1.586110765133355 749:0.9393774224692635 750:4.428803432052758 751:1.538184201786136 754:20.585930045216795 757:10.932633276088122 758:2.5570876947734846 760:193.38630601084603 762:14.305653991340852 764:43.0895021402303 765:4.352738397122224 766:1.9350118060835417 767:10.377878382174066 768:16.230899528772575 769:2.384431727280738 770:1.6093110512656057 771:3.3280497532336657 775:5.03331331729298 777:11.564069245194295 779:44.74524575129601 783:27.08081785520776 785:1.8631349716908996 786:11.157706874643145 787:16.868866420841748 789:0.9690647035953469 791:9.476597403087284 792:0.546091716394801 794:8.971032950881883 795:12.642314173989492 796:2.4342453221786315 798:1.9145749177623763 800:3.894951483640334 801:24.567699397567498 803:2.1179099918748068 804:2.7132718765507318 809:4.422562436484489 810:11.262860269899168 811:16.440409314992745 815:1.8911061898090396 818:1.027956167094165 819:14.259347769282584 820:0.8254188633685933 821:3.815480115983042 826:1.2472531451382725 827:6.805558869739782 829:1.4993998441363694 831:33.089124109610054 833:7.916692307281664 839:5.192287028009349 844:5.904995745980518 846:30.884025874636762 847:32.825711349258825 848:3.176295350146354 849:2.2114632898655247 850:0.7015794262889065 852:12.753709898377 855:49.191927286954225 857:2.012606163624209 858:5.221830807911883 859:0.9089823838230425 860:10.470926517089039 861:1.1511005229348823 862:0.38438254883336714 863:4.032165729349893 865:32.54616110934523 868:18.234236550438986 869:1.732796152354807 870:1.7431866428953882 871:6.388637833894434 873:6.454799627048709 874:1.65528606244725 875:6.167443031727828 877:3.098031964345313 879:3.782054066150479 885:3.2988879002723714 887:10.377878382174066 888:0.7824452738034067 893:12.397430830240511 894:7.167207604741741 895:7.322067109143935 896:0.18214289175302553 897:16.85351853987545 898:31.83518898662864 899:11.919898382990167 900:4.770386339873394 901:0.7299437120173855 903:1.6048913925838366 904:1.200579467692902 905:36.89715153162996 907:1.317963646503044 908:24.57716564286401 909:0.728212728788051 910:2.11401357625985 911:1.4883644471907216 912:2.147216490585543 913:2.6586305998408615 914:17.6749682705295 916:12.557633093025396 919:1.100677380415801 920:6.780350240708923 921:1.1155118822820855 923:12.257261797247722 925:1.6060708276994067 929:4.990413842287697 930:10.445790040778192 931:8.47507970937793 932:0.7369055375936095 936:1.8437285139039523 937:1.6154936999958172 938:22.864239909061332 939:6.542382662530448 940:4.800869955857887 941:14.883122247380983 943:1.319021502309324 944:0.5336798280958903 947:7.72289253765706 955:15.937751159295427 961:4.137626446394746 966:12.689329235514366 969:2.221056734727549 971:19.275271422022787 973:38.97065071598613 975:3.9304793636632565 977:3.8766810918453665 978:13.645124927766464 979:2.149462858901187 982:10.776446827214114 983:3.574193862125437 985:28.770843785631083 988:2.4390591245772506 990:1.6168455155525234 993:6.186694374839659 994:1.6101006870494199 995:4.97541320080458 1001:45.50426163184139# absence
3:15.459012382830771 13:0.333073004306457 15:0.4344623939214356 19:2.0014272933758686 22:16.881784078248913 24:0.7010369856749359 26:7.0533613823718495 27:0.7526079281293278 29:4.494829101720936 30:9.299872464944686 31:2.73644259317961 33:1.4237534557823175 37:4.817135438033068 40:0.5701749497646914 46:1.2113436644837687 49:0.6934531665396957 50:9.28485393461585 51:14.962501305793106 57:9.004407576773458 62:1.2227143983491842 65:5.760771029021018 66:47.34743635512921 70:1.4657792961825684 71:27.46138110057168 72:3.803092200937944 73:8.722822978147487 74:6.200620631088585 78:3.0370904751303547 86:8.163272738899714 88:18.973917086898357 90:0.27716763224179986 92:6.951095467443546 93:5.385875112787677 94:69.64205932574203 103:1.5264357204115195 105:9.930274227593776 106:1.8408322057558555 114:2.906926511751434 115:1.7871860499682939 118:1.2676476956158163 119:3.6614585521928458 121:4.240155859532205 123:5.310162787270653 127:1.4091096262033058 129:59.38606531526107 131:9.345844023559293 135:2.431771550578722 136:0.9398042581871026 139:8.49919569241424 142:2.1596544837432714 147:15.120365812042616 150:10.183841998562249 161:1.0218657192084584 168:12.181778937587632 171:9.77485985141611 178:4.483584324117715 200:7.366694777795539 201:1.8221029129859705 204:22.93206540911566 205:2.1646988951454125 212:2.4368882683371265 213:7.469745441009853 215:20.99596799743268 217:7.541520165128476 218:11.340398008299118 221:27.358177482027457 225:1.1271880485020418 226:10.883782795696158 231:3.3985956555199945 241:2.7308282267523354 247:7.867850847944171 248:2.076470317014584 251:4.050850660750014 252:3.134126952137906 255:2.0640871027746943 257:95.25563307230381 261:1.705640950473875 275:2.2836429835621623 279:7.568554760108752 280:8.092749211303294 292:2.1240668971226477 302:6.256897821283464 308:10.101200546328908 310:2.665337887108516 313:2.240878147095279 318:3.340856590304035 320:4.2187296828996725 324:23.280145773447497 326:2.2392418773969496 336:127.0173550983575 346:2.530030924674689 348:2.4490504230126264 349:7.703654328742697 358:11.602332991156008 363:1.7642072011383034 367:2.9858098568509357 373:4.890553031671998 375:2.764892430826486 387:7.403383163287825 390:18.898080553487937 392:2.5275588232528134 400:14.672823536018281 402:2.6832314797561105 405:2.301864450759662 407:2.5469458282149797 410:41.39551027996465 412:2.847287253459735 416:7.8048303665450565 419:3.3777509578790643 428:9.776943077353263 430:7.249423358838415 432:11.358090260471684 433:2.1756231113944513 434:3.0979005680946146 448:3.3818997265752846 449:7.4839842210181775 451:2.8551548028819607 453:3.4341931327961017 455:6.371636705754513 457:2.9081793621911185 462:7.7970304426089525 481:23.485113678567174 492:2.94557525654038 493:2.475576332154233 497:3.2347250692378413 498:6.974529971957707 501:16.429908208418688 503:3.7031777612737566 525:3.0514709264113726 540:3.0043064672228947 546:2.7769872680468826 549:2.4308430661715623 555:1.723081685228041 557:5.5758287754086275 559:4.794879130328032 566:10.35004070293642 576:6.1995612196461085 577:22.327515722666792 580:3.141322802225648 582:10.692418049336144 588:2.5833806427755475 592:6.541288179292293 601:2.852729968154574 605:27.032454013197633 606:2.6060695965528113 607:21.0367523599654 609:3.0950921358807943 610:3.2756068072623896 620:2.712396517340618 621:11.604516183162511 627:2.8126423858485836 628:1.8214931923676791 635:3.0521544907195715 636:3.097198017179709 641:10.383590698862882 643:3.654887024864335 648:2.96492114384112 655:3.4566034976543643 656:2.7051934008214227 663:4.884459981583506 665:8.956750130548768 676:12.14999594013518 688:2.216118992797668 706:82.97598353016164 707:3.8510799217705998 717:4.072845254298616 718:2.2314941249998808 727:4.589784324350548 729:4.837267240556482 742:2.6024380588556557 748:11.795766202611293 750:3.944741955175725 754:1.8224078778641977 758:5.661254242071484 771:1.964985885975095 784:10.56773465573732 785:4.874925591313855 801:7.091908163532969 808:4.409619405104589 811:3.348987003100528 817:2.8274849916619966 845:18.511017847848436 849:2.6642598659884684 850:9.39736724791155 861:18.016543517028484 888:33.13380601853193 898:10.605663709895301 904:4.066708664729796 909:9.47941750598932 913:2.9359868609758837 918:5.111823738029352 923:16.964808428705254 932:3.433336977489153 944:3.120539208946435 952:6.143687007567601 953:4.4051863035910035 962:11.197419649422548 967:5.587749926645827 968:3.415455160702863 975:3.668549557797936 977:3.6384385103175383 978:3.8917311879672343 994:4.5751582964124475 1000:4.365763686146366 # absinthe
2:8.067242404405542 6:3.004755345786546 20:2.0888016780134375 22:51.65551174143244 24:9.09269894191826 26:8.982587909606686 29:2.2521556158642966 31:2.823671516562999 32:3.024702546313508 36:12.006598420254253 51:4.0544203235507785 74:8.35035798641027 81:33.842021313869424 89:4.015943506280275 92:3.1324076616328216 94:2.8875452732481817 96:12.794115690909118 109:8.435813449114994 115:11.974450906737097 125:9.310965668156339 168:3.3509738096366957 184:11.407351475731078 189:5.740179843675847 199:12.48324808258494 201:60.260871750864744 204:38.52301462287432 205:21.750978241748655 214:12.482436456193232 215:4.086690829557235 221:3.16313809257757 225:3.8087802777249524 235:4.524331111050211 254:34.26578666146754 293:11.491106991658743 297:5.208303291093285 318:15.46098223977837 323:14.410760844362889 336:6.130461767934015 370:67.76434452208373 419:15.540058900822897 438:5.405487236975036 457:14.524238968179093 512:14.441506980291319 549:22.66411189635905 569:4.853650835663228 577:4.352173437255003 582:7.04242339499879 613:6.15147318646923 696:16.86251514658869 707:6.878728081194993 719:18.490651879886432 759:6.90046791511839 780:8.096217303714761 836:19.005318793509637 865:8.200435403929239 882:19.85184192607223 903:5.1803273715461025 # absorbance
3:35.72097353216202 15:15.141714539558082 23:5.500167923832006 29:3.9381229240400444 30:1.1949035627634272 31:1.3681557782118303 32:10.418984865836055 48:6.399470383784437 50:4.642184714215499 58:1.655232509233111 65:1.2725219300631538 71:4.348176216619203 72:1.9014520255856757 73:2.1874953218325133 74:1.4051534215171142 77:4.116926531850098 90:1.1047638539804454 92:1.634488781933274 93:14.291860073508634 94:1.4225930426589726 102:2.3995688111273346 116:2.0523947194624874 119:1.8306393783551973 120:6.917753161116623 122:4.5827982226197435 130:6.929419736392105 141:2.480834368506769 156:3.4971899479441824 170:6.582234854465959 176:2.999166105363424 177:13.20958425852081 184:2.7354884028732807 188:3.574652812100816 199:3.2339441550358172 210:3.0130987247590064 234:28.340790707849425 243:2.820598206052526 244:23.74752765520377 290:13.307156911647239 294:98.0334315848391 304:4.083301559466063 307:3.44482357178669 308:2.6258120621709486 324:11.638485501973573 364:3.5020703702763245 373:27.501858288693718 392:3.8007782247519213 417:9.849849731277642 432:15.37601126564133 433:3.4226150908739403 449:10.15187818892179 465:13.384542681168051 502:3.947872407575752 504:3.988375581437743 512:11.020827692537479 521:4.126378984671813 557:82.31850247016821 607:18.178794033155853 616:7.664008482102317 618:5.403731319674477 656:3.989546372189915 671:26.300803329023186 676:14.902614501908232 677:4.103151780083389 689:4.046661389944531 702:17.032014595208416 724:81.77353202165628 730:4.807550031094 734:4.835214416688357 735:5.528332335167733 754:3.0359074088715676 771:3.1930211768102716 789:15.415934093646857 796:36.31528466698842 903:3.5311927054876797 944:19.753844055726134 999:14.574671046752483 # acacia
4:11.382048127808952 12:3.7915259654332525 14:4.378596043348479 16:27.258641128389158 19:10.270150368249038 20:9.618058998266559 23:4.482300699777068 27:4.739528773920518 29:9.987012519523844 32:4.454592784831609 48:12.709752871454686 57:5.311273513527041 59:14.393868938233785 94:4.31002198658216 95:5.966662061181381 96:6.513937130790758 101:7.798189972432406 106:15.156980974901629 111:14.317568240298234 118:5.456937327226045 161:5.127805611040664 220:14.645786598545708 227:6.598035723969396 240:9.557218204045627 242:6.696061067321833 248:6.444763715585676 261:6.0055179843591215 316:40.62990237661156 336:18.112542994633174 338:7.82896921617704 341:6.902361508567778 348:16.57276871070232 480:17.791585670419217 482:7.6121483044258245 492:29.071521558255647 555:14.871942657834726 586:8.208864291057004 609:18.005699878398243 621:6.224970346256285 647:19.15470895105015 717:8.62345628766918 720:7.715946706859126 801:6.689787673561925 827:18.33029239193007 843:21.652201250982284 874:9.202967164181025 885:11.080484329860358 940:8.702307672740114 # acamprosate
3:11.201204039117277 6:49.024840104380154 8:2.070492446627495 9:0.2916925082857931 11:1.694933357674504 12:46.82349505761806 13:23.34938134872826 14:0.18477111161907253 16:1.360453128697617 18:3.051068585326243 20:2.4948711609117495 22:21.433220012232916 23:0.22669369418944058 24:51.72735453334828 25:2.4511942989161835 26:0.2808310377539327 29:0.9165106713596611 31:0.13524368309225007 32:0.21515278436224652 36:20.255353763500295 37:12.015021767956402 40:109.31079481666586 41:1.2666735536203335 47:10.080938383734756 48:24.991104177556522 50:120.79049017968863 55:13.281288998044124 60:20.60540059528165 62:11.7882107626782 64:14.990129043539108 65:51.098890098976725 66:24.083420959617833 67:1.0328078236055238 69:1.3410723455315838 70:0.9333789053270934 72:14.36449434056976 73:3.171591595751704 74:1.7593359513032678 75:15.081574662230134 81:62.86790245857367 88:20.734385267087998 89:7.526724846217012 90:9.901629473437117 92:0.2637692385607516 94:16.008293073560328 99:6.91933136233086 102:0.7567272315907928 105:7.947718295720732 109:1.8198153570389732 114:7.035986771696001 116:2.9218875332645076 119:47.077478272646694 121:0.5601354572132726 129:0.6045343029999941 131:0.7460386197328609 136:0.4902153347035343 139:0.5581107691442797 142:10.461444366855737 152:10.526353296314285 155:0.9129380752324833 157:0.5610232171499259 161:0.5564702826775911 162:101.40756101219209 165:10.728686994533383 166:11.643798156982326 168:0.3734307646003801 173:19.323680955434405 175:1.3431679054405334 176:1.2216442981916873 177:3.495813914536501 179:10.238631289027076 180:2.0456395741690647 182:1.518177269118372 193:66.10324162989194 200:5.504888793123649 201:46.96496674481733 203:26.373699686676154 204:13.877190149003384 209:1.9739056181695596 212:17.34273120086494 213:1.8463920610816178 215:17.554794821830072 222:2.3904267676885933 225:0.64333120525443 227:29.215508823058073 232:21.212966391624615 236:19.015186343433736 239:7.607669459159084 242:5.768055950833253 243:1.0780675724343651 244:10.014579216815916 252:2.482105205032113 261:4.525702610416569 262:17.700398905040238 264:42.1915442304468 266:6.839220132762674 267:4.947730096498905 275:36.78380717072365 277:13.11933218804172 279:6.219244383608295 284:2.369140024625695 287:1.6316952049552753 291:4.854667674793001 293:1.041154320671294 308:0.9261129480865846 309:3.382456010308347 310:6.537355584840629 313:1.6362560029626845 316:6.833134079783882 317:7.610705850498747 318:2.6810957345640314 331:15.210407191793637 346:11.659647993403306 348:1.8308661927614533 350:22.74851845907874 362:42.589940938660376 364:1.6438934411615065 365:2.734406652055976 372:7.8542809018343975 378:8.20421430366068 380:41.141638857641716 387:1.8172612767721115 395:1.7131155349494969 403:17.54352502623803 405:119.82822251955687 408:1.6233755848123086 412:2.2077160364012167 416:24.85451012670453 421:2.0858138958382257 434:7.428650547126665 438:11.492447590864247 447:4.190311486025277 448:14.353323722836608 451:33.486829529758765 452:3.0821597134174255 453:8.117422741678055 455:5.061383532134503 456:7.860792312556888 458:2.0095699519273595 462:1.9911300179707254 468:2.360835412309789 474:39.99706068547294 490:15.53664826635362 492:2.301492230613189 494:2.283832946902275 498:5.642921828102569 499:3.3295423508723094 509:2.6779685812265126 511:2.621952903318178 512:6.960725006035436 516:16.080859333413457 520:6.320266566395048 524:92.55698757739917 525:77.02315837727701 526:31.252688808583905 537:5.976517019190041 542:19.565337235481827 546:32.97793797860255 548:11.93652743872004 550:48.187057124928906 555:14.155155022526321 562:2.180927293194169 569:1.4031088142865529 588:31.708892353192784 590:45.4380940505104 597:2.611432871142656 608:7.6137448432533334 614:8.684654674112432 620:12.242572240511002 621:1.3121273269760394 623:3.7672313912758386 628:4.772092702792338 636:2.446661231329126 638:2.430573323285671 641:3.1821123669416767 646:36.36291358222881 651:6.944359284546792 656:2.0726467120347176 661:22.666341366147474 665:2.516263454998544 673:1.941510673248503 675:15.29098608094964 680:5.437334655017078 684:2.7588641741297906 686:18.555871715724294 687:8.333792769917384 689:6.731284551134754 690:2.221004731589107 697:3.0260941818303557 705:3.2404369439086578 706:1.5633708538913664 707:39.83998235698113 718:5.635258514812951 728:13.212096742417263 729:4.141948650095461 730:2.8216815961835904 734:2.8475066775017543 742:225.14232390940742 743:3.222945142027757 744:1.5608566440821778 750:3.2670173150823816 751:10.260395947955622 753:2.0700276710861596 754:9.348890543055271 757:26.76609269555671 758:4.955709945837013 759:15.876605957939168 787:17.810611892723394 799:29.16674828944509 809:3.2636719468856974 811:2.6889405662581614 818:8.945388901489709 820:14.912496309397794 823:3.721669884501195 826:9.52712594452513 831:24.54899303750408 847:2.622707019883457 853:5.091790816045963 855:19.968511828445365 858:52.46882759460216 863:8.71135140559534 874:54.306971688699306 876:4.36011593342495 888:2.834542848206923 896:1.8339572312713752 902:2.1916982047699376 905:3.102286877855681 909:2.7580429043134136 914:109.68978011018554 923:14.841245374202812 928:4.750518329322616 936:4.156692498251222 938:520.4892841510222 939:28.393860149208894 945:2.727947048313554 949:2.7490364772405615 955:3.783684783121821 958:54.6242595965394 960:6.392143602775731 998:3.9130072210403157 1001:9.240273770194465# acceleration
2:25.1163586168508 3:38.578090893017205 4:4.603103793366991 10:8.258977223294961 11:1.1255704896160033 12:7.621652851208217 13:8.274146121228222 14:26.510737990126785 15:4.4352771638581245 18:1.8491195789013677 20:0.575231728004999 21:22.335747061813013 22:0.7839650204608987 23:1.3112965603495277 24:5.248028181682683 25:1.532538833725114 26:1.4092010811071618 27:1.5177323256691806 29:0.6895709194118246 31:8.901689576459843 35:7.156739194421904 36:110.52009732046007 40:9.499767208097152 46:6.601812802191172 48:10.96777588351862 50:0.9595771138643902 52:7.389606524332875 54:1.7106272016187771 57:1.9987844322024133 59:20.107138136499373 64:8.254528043828255 65:1.035440689432875 69:14.786967938717252 71:35.66691891226874 72:1.6354631760466798 73:17.817064890010894 74:1.1606945454818953 76:28.06803808627528 78:1.2683326094772043 81:69.21086768743619 86:1.741607763652841 89:2.1498217098121417 90:0.878361305360374 92:1.3790474843621774 94:4.6058452101263505 102:18.758325578525483 106:2.7616282789506292 109:14.360799307081901 110:2.766678246186766 111:13.284532487043549 112:7.122084829023849 116:1.7812923943964292 119:22.411998510806715 123:13.223901894937738 131:18.693621717934136 147:2.2206077714701946 150:13.215294692944976 155:7.16818559091115 161:31.010450796121013 162:7.06172750663551 166:9.635637116011045 167:8.804783100894994 168:10.495074852438059 170:5.983301459993165 177:40.289310177021854 180:3.6528590071077573 184:13.48316193185345 190:37.93156697536358 193:3.1053236232376498 204:7.691161830502202 208:16.139605615638942 212:9.442190318532914 214:2.9360615689768133 225:1.9642417066021132 230:35.881791133654346 232:11.389242019165483 234:7.143161313720134 242:9.128991839958054 244:2.959045480094958 252:10.948910279672793 257:2.7201509348102078 261:14.029320052963557 264:3.008340476496647 267:2.8306459719492656 270:13.102979816423252 272:14.052535069804145 274:12.782200093421785 286:2.9812002994583797 287:3.186823895208201 291:21.69738960426446 306:12.479100952755353 308:7.2044062196062395 313:15.885904092354894 315:10.147118576724557 320:5.244973636778005 331:8.365903662655615 333:9.404476880616745 338:11.349979157004906 349:3.546160513712789 355:21.136180400934595 356:4.11525138274367 357:5.562428860816798 361:5.50700116653806 363:2.678124596504906 364:3.2007991067862966 373:2.1629791531450753 392:24.746961743984826 410:7.04535074323133 411:13.763192417880079 421:3.6973097177882637 424:3.948122331905793 430:9.278848687290314 438:3.44360152338338 440:3.583562756517796 454:4.253397502470449 455:2.888853694456453 458:3.612846259186513 461:26.23441579396521 462:9.840809976495649 467:4.272637151515878 473:23.25596002699546 474:3.6746552488698607 484:3.454758195041569 485:7.175653674829661 494:10.506355608984443 506:14.612943437310978 507:77.61706191338814 511:4.280714040778819 517:23.693428651997866 524:15.95984997387072 535:4.246234739539396 537:9.350114273006094 542:10.561173915623705 573:10.870227559836213 579:5.244973636778005 584:4.510719007016678 585:14.907213612339502 591:4.432559791376953 599:14.68446867981033 612:5.790880156500192 624:5.23412805345188 629:4.746287726296991 634:77.44914084081091 640:11.5936425530021 641:4.875756574230747 646:3.1807459267522384 651:3.8473242762576216 680:3.081054281377371 681:5.222000676694468 682:7.504906036959484 689:10.144645389930634 693:4.819630345291124 701:4.067128514329304 706:8.83333973051673 711:5.1213095444154915 720:4.217080671617442 742:3.574818062496276 754:2.7415854179658172 770:3.2326720866755463 771:2.896140875518295 772:9.832838186237336 773:5.955257088781535 791:5.204619602654026 794:5.025727092772499 795:4.648831346247874 796:3.7829592802579644 801:3.2438808457029027 829:5.471436045410417 833:49.241904356799765 849:3.6397968361677613 863:12.195918374302435 871:14.823235091085012 875:18.4505060147701 879:4.596182734290468 911:13.653817843556626 932:4.4396096870003126 944:4.115990474635407 990:5.61620702807526 # accommodation
20:77.49863656855709 27:2.8376380578512053 29:1.8276853541924423 40:13.930920829087945 49:8.101088481397333 51:9.83245609960139 71:12.142309579524023 74:13.440597943441364 81:3.111671903305855 92:28.92114545228076 119:14.981392014110796 120:3.3011899878023176 135:4.866430677705129 145:56.41029737766075 149:3.2323347187897298 162:3.6772411916591463 164:13.542259966452608 175:57.4189521729945 176:27.54409403895423 177:3.4682493957037037 238:4.3437778793919035 243:3.9541748577846563 264:175.31457695744047 277:63.72268803907238 283:25.833689757601945 308:17.68790804055422 313:20.496946256284943 347:62.609598627701224 360:21.96844332361328 368:13.521704661014834 369:13.626986265333958 405:4.722602525828085 424:5.439762634926916 430:20.913802775426557 434:5.588392277195242 436:23.857422492483344 439:5.701215368129821 447:7.452831462690174 449:30.721332828642097 454:5.753668762130514 474:22.039374761226426 497:5.7341336211513365 508:14.239947885073141 527:6.828281978094198 548:85.82234908134966 610:14.316247234146099 614:6.237686118286049 623:27.672759222042924 628:11.063754413788658 629:6.25777786572585 631:7.046791362495193 643:6.177613912702924 654:25.946485619979136 656:5.165598342564436 674:7.705757349792754 679:4.922040039605481 706:20.22616150127465 720:23.746419738102293 789:4.186362850675409 849:12.986244422453117 850:24.272543110188977 862:5.339065410586738 904:6.607461792856342 905:25.53266739429447 909:5.930969133579018 919:26.04289661410912 965:187.998161358668 # acetabulum
3:52.068555664605604 4:0.6278656846163999 5:5.1465767995679 8:11.984581719358074 9:0.03720615659385983 11:3.1221773044924297 12:5.5085025451686 13:0.4574203258564148 14:0.6722602036372314 15:3.0781378002762207 17:4.3207132997882995 19:2.3562419907348535 20:21.107321444785562 22:18.24033233720461 24:7.860130603347807 26:3.736987555446476 27:29.987352930917623 29:8.720390649681438 30:2.762511677901775 31:38.50177978752484 36:6.4776336905304905 38:17.245570000507293 40:22.220218584820717 44:1.41638927142665 45:20.689502272032357 49:12.53210580717096 50:10.156754234033421 51:15.901052545245431 56:5.7321170975535605 62:21.40503890066148 64:18.713964057198833 65:2.9239977054494277 66:2.917106586274604 71:2.4980737218193645 72:4.220028995052601 74:11.166768093390724 81:1.1270611297016635 82:1.8646387522460877 88:4.680853248644302 90:9.736063693501071 91:19.33862103892109 94:110.97834719470532 106:6.567703795411667 109:6.955065458419454 110:6.578091575051281 111:5.792965112535887 119:64.9014184561796 121:4.666626609794622 124:8.641642755896791 125:154.275471193913 141:5.401344304777514 143:8.89631665496967 144:2.4547392943414668 157:4.669313005752372 159:3.2914770057198455 162:16.29140641188523 165:4.627372255901694 168:13.094709488138152 174:7.740929693080812 179:41.97334299777503 180:2.898847218631827 182:132.9952691824488 183:10.332474270994421 184:5.918159257505624 188:2.5329088348934485 189:8.615643206280556 198:46.97096968690379 200:12.804932218968009 201:6.525783690453273 205:2.3783593493550064 209:21.840467288801467 210:6.480328287231566 214:2.2122885717208396 221:7.69230090475004 225:4.913439622093023 235:17.777335380754884 238:6.844849634898189 242:2.5111573139303283 249:10.74592087315998 255:7.063007300519267 257:18.23150555660667 259:20.159401600140477 267:12.362698621087436 271:29.311265719500746 272:12.434929401361247 287:7.43949424839944 293:131.56397798549773 297:7.580987755946998 302:56.544749907973255 313:7.45017938932774 318:9.791676219660284 336:130.82039569388346 355:6.346215082895924 373:5.328814352503614 385:7.691900268356194 403:4.6498771440956475 416:8.274390456705747 419:42.65122886729164 432:55.59102614421624 447:12.9767294929651 448:3.612061002503114 455:2.1675615521729124 457:8.88169429274351 480:9.069487916968288 484:7.986336686463165 493:7.958451812197409 501:9.849779295726178 503:26.56908204716339 511:3.5087111170010044 512:23.016821848023653 522:10.433688303604708 544:18.051698550388828 549:71.01393991873792 559:5.033946118178105 577:17.089810885726425 588:8.190027707427353 593:46.7281898778815 614:10.56466098340779 621:6.67517282788707 624:11.588303653951925 649:11.18291347210375 656:22.297709696285242 664:16.869464396919696 669:12.850037207820453 675:6.862136175773891 676:4.958626869507555 689:8.565409984488097 696:11.163364191898888 701:23.893351042491474 707:10.852238991281704 712:10.52942677020162 727:12.370987631640109 729:12.876567951849948 744:7.272801732141609 750:11.045762494263792 776:15.345329642475248 779:12.67284284892424 784:46.26807404127666 805:26.77354570193376 817:8.710626973206566 838:13.255783434501776 844:3.1479930028373424 861:6.838857182209141 864:4.3206388764404 879:10.301272075172042 896:7.908393446264353 902:15.435551503205318 907:11.604680960243195 930:12.214012356119623 943:28.7192005738155 954:31.198573414802343 961:4.017376067180111 969:8.37575114772236 975:10.474132219103637 982:77.50419207413924 986:11.195182810881048 # acetaldehyde
3:1.9706494730125548 8:126.98213605737955 16:3.0571478809424826 30:3.0854995559754808 31:123.15893267837343 74:9.355812670680454 78:3.4770094537095653 90:2.9726676448414415 94:3.3629117087729865 122:6.776660975552571 171:60.14830205318193 198:149.47288595847598 221:3.644633299942592 257:5.1399027920288844 261:5.024480623328359 410:4.640657491102797 488:7.10518290530834 493:69.48642355575731 608:6.688715867986278 621:5.241364266637669 627:84.7944205441331 805:79.26033304081852 808:84.11460723414412 859:7.2104573862601535 861:5.3272751493357005 # acetanilide
3:31.004681062691702 4:3.7458727538207035 6:4.041664612460125 11:0.050951646783801374 12:2.5883856897290376 13:3.090824017024421 15:18.027298907676553 16:3.0275048218159997 18:2.5662930168921902 19:8.005847388895171 20:59.089768006145995 22:5.026667417744931 23:0.1153334478182511 24:1.8586252088454607 25:0.21549025848720502 26:4.45632769591557 27:49.01971301611777 29:14.27017009844795 31:1.2957709883848347 32:57.41393181638902 36:24.59887875062203 37:0.5714627438776616 38:3.7581425906938515 40:1.5689567227940224 42:1.2323302572602812 47:0.006038252359970448 48:2.2952957384812245 49:0.1728042008111225 51:3.183319372605894 52:0.7830916009562613 56:3.5049830849827366 57:0.48622795772549726 59:0.7789016684529815 62:10.652639214230298 64:19.365932523350036 65:17.41963759274158 66:3.306554765926736 68:8.779800035076518 71:2.7304227241622416 72:0.26911548243895267 73:0.4310703677788985 78:0.09865471082282978 81:0.3387968357855266 86:2.3714724692762057 88:18.980675280210505 92:1.7283485970426111 93:12.037091275822279 94:93.0676468452431 95:0.897840769815622 96:14.829231956249616 101:2.3594761010844483 103:3.6161594379645856 106:1.039408985728011 109:23.404292397559914 110:1.0433864850264774 111:0.7541993695396434 115:4.1580583576797165 116:9.414191816249735 119:88.88030488863598 121:80.62544053317183 123:3.525479945137152 125:218.71383275635287 126:0.34965705547190956 129:2.677231091819448 131:3.0344619558673296 139:0.3888814763585722 141:6.847483890392995 142:1.3171793710598305 143:2.0041218614181306 144:1.3882255112857096 150:3.5205854213657024 157:0.3914266693952885 161:5.76882417111196 168:2.0537507898937393 169:16.10270166276912 170:0.3507777439873681 171:3.28184835132246 180:5.984045942608821 182:14.729306325321007 188:1.4568560881891632 190:4.465387751846233 192:34.12313314259015 198:4.09958861045855 200:0.2004342209988246 201:1.0233955339877658 208:1.456470195079723 210:1.0061008865199856 220:3.8339091517717936 221:30.60995084501253 225:2.7765982623584233 226:8.018806251167216 228:6.699763104759633 235:0.925167271112665 238:1.1467594416798697 239:2.256554029530838 242:15.524878755724025 245:6.618578223615643 252:2.2086424045745465 255:1.232966315571091 257:43.987980736771064 259:1.3733780319066322 261:0.9246973038232404 267:4.400488768306641 280:1.8592515641087028 283:0.7085946637325155 285:1.3882255112857096 286:9.212612445228114 287:9.832402183435107 289:3.0953688998641335 291:1.0562216102877318 292:1.2857328159622357 293:12.367608706237958 294:1.386646847658867 297:1.4430409708103378 299:1.090709351277233 302:4.403833984902164 304:38.56639434751483 312:6.276683756634614 316:24.331069778894314 317:7.021009164504934 318:7.333689628053643 323:6.350004616141989 336:26.12288352073421 348:1.576339778161132 359:2.9508093149306824 367:2.06994546721763 368:18.159842620897486 369:2.042649808957519 370:6.1346787476918 373:3.143260227770765 377:3.4894445129006715 378:2.5319474431681064 390:1.3144399570885723 406:1.4936876550143017 417:5.287699302579136 418:22.674439470405193 419:2.4381919867258923 427:23.628005650829532 430:28.410645063161176 432:4.219625237400236 434:12.559201021268082 445:8.891251505442188 446:4.718735365731511 448:20.155939290516066 453:2.4916499499925964 457:1.9977039216588317 469:5.4034434750281175 472:12.515468517781152 498:1.384223625605036 502:1.7739729140343696 511:2.34538969019196 522:2.6960091104282777 530:3.9223629350814773 536:2.5120794656686507 537:1.5275633901931196 548:16.91497499093414 552:2.574168795098754 555:4.025205130616815 562:11.685290757821544 570:28.043071787956844 573:2.1740294576197976 577:165.88483373740837 580:19.14571261611721 582:3.0396749318849685 588:1.6984681494054272 591:2.4843606590928227 593:4.875115323854227 594:3.842437199511847 606:5.839971072821274 607:17.009851788635718 608:2.2593390322836715 614:8.085192922034624 621:25.209875968552087 625:2.7192864159758168 626:4.140394305678432 629:2.7746270994296602 631:9.657138909768106 638:6.805436588504502 639:4.900879659050088 641:8.37902466725342 647:7.916646809364896 649:22.771990407815476 656:17.29503280375873 660:58.47809265561597 664:2.3439144954020352 665:6.986614245336464 675:4.5422393923856195 684:13.566354903337142 701:6.791345140054698 706:1.3195817389953586 707:2.889250102999642 712:14.413977896333318 713:9.787120614437342 717:3.1024630409410383 720:7.084709640144766 723:42.477688265942135 729:3.8442557810810607 736:5.074019191538918 737:3.2536052415872936 742:1.715877839672046 745:1.8831746482541933 750:2.9791704883343697 753:1.8075435369278328 754:4.230961379245962 761:9.9790685321916 783:5.804130691842715 786:1.432404275332653 791:3.2050613757250836 795:7.932176719171974 796:6.237028559644703 816:17.307287842122186 823:3.428100939896774 839:9.392573108313917 844:215.63217072799196 845:15.453887841694383 859:21.392609945943992 861:52.81602543832481 862:1.9580983486832682 888:2.553760390237449 905:2.8169174220706235 926:3.4643523337782325 932:2.4908383352921972 943:9.105110896866963 954:3.8243529967318026 982:5.034629246522866 983:2.5236383144271146 990:9.842369479252662 # acetate
1:8.109436058776721 3:1.673871935472904 4:22.92955446421074 12:2.540443195471175 13:8.122780987892089 15:2.9416978213816196 16:37.47929144723084 17:3.636752969484859 20:6.982189425388835 25:3.4609628195263364 32:3.1697067216996913 33:11.395181891641244 37:10.998681808691515 48:9.998634183250752 54:3.668804503267627 55:4.470751156066102 59:11.661110303803314 66:14.869876611591074 68:4.9172228301375425 69:4.928596794113053 71:2.6028460527536508 75:4.935454497730479 85:25.445833357466196 101:15.679110350358668 106:4.835501694235557 108:35.85884178999301 110:12.428158342356399 114:6.0304320302371295 122:6.421092467401251 123:28.719604459154144 136:10.106400151945047 158:4.990452945354816 168:3.4981740178871417 176:4.774988064721799 178:29.771716675224813 180:14.331477389981144 195:34.09602797714658 202:25.26945770119803 240:8.197415586656579 248:5.108043660133546 249:16.755446669834228 253:16.349045495995107 257:20.950824254844868 259:13.309293367834204 313:5.294827087792776 316:24.41156540155765 371:20.129313344102222 403:7.6202969171312285 417:5.401722765882205 445:28.604976926912627 451:24.565873924407747 470:7.930457005780494 488:38.26799978934821 535:15.575259006005695 577:4.504031486482309 607:5.73757161553651 611:19.153591898632033 682:9.704200445963243 692:7.129908271939372 701:15.201758671749872 720:6.3654010865536055 727:7.803504904968169 770:5.337809797645457 773:8.140657521819241 791:7.3780530038583105 811:6.505142457166616 844:6.047478344865183 911:7.635702574309069 938:5.121902800570605 978:16.949628107827778 990:7.79677947092035 # acetazolamide
3:3.7401121469587797 4:3.6750919860190367 5:1.6247390211372732 8:0.9341371611023503 9:0.10073004577567214 11:17.05372196579374 12:2.8042220334892334 13:32.73338898460551 15:3.515604489333311 16:0.5927731634509856 17:1.2574896450068151 18:1.4120053225892815 19:2.7651292456583687 20:22.876335188674304 21:4.513059070120715 22:14.767915009259596 23:0.9181717141991714 24:19.094959498801835 26:1.0065794797280696 27:1.1054564939254614 29:9.668896462009755 30:0.6110675389555978 31:3.5613508041188404 32:0.8985957951513307 38:6.510126324325854 40:29.82488203406145 48:1.2726545134449805 49:8.560936962569455 51:1.7277652092958191 56:17.703791954130622 58:0.9972345135565899 59:1.9519098701344415 60:5.118228119475583 61:3.335035895311076 62:5.629950115501025 63:1.1923380256602094 65:3.3560739707934117 66:7.083627989036738 67:6.472954574506032 70:1.8838186887235309 71:2.913308258689089 74:3.6404640944680318 76:2.077798036723402 86:1.3118746989564098 88:21.456875963973182 90:2.99287555774369 93:31.637554424601547 94:76.92215274033855 95:6.692299914496753 106:2.279828913998988 110:2.284698169659408 112:6.110025832143384 114:24.248285884334905 116:5.004048944240737 118:5.738713267170075 119:75.96054002549845 124:9.163600324257295 125:67.80677461256944 133:3.2755899833771402 135:2.8941184109355715 139:1.4070708289511757 141:1.7403194673389373 143:3.390813288833125 144:2.6954131282159777 147:5.940095839681225 149:5.189584479764065 150:11.64746531021853 157:9.941079436135158 161:1.4048654459743883 162:1.8119149089791384 168:53.10690573794191 169:14.912815759315821 171:1.7780268178065939 179:7.634222087144296 180:23.243376619577116 184:1.977470489353923 189:3.255234538278987 198:6.887358790041314 204:2.092559757093926 209:3.0683825171372936 210:2.238911230064552 217:2.963632770835194 218:2.2493533205766747 221:44.12797689995911 229:11.199263192375424 239:3.6667960038258594 248:2.525932199298361 252:3.6147213154199416 254:3.279811212338439 257:19.285844757092235 259:14.22823024883464 260:14.39658911040456 266:3.2846483204296337 267:7.216438301658296 284:3.49436278868479 287:2.6916027152976523 293:81.04963261145197 302:13.149398899142822 310:8.885634498366493 313:2.696685288510018 314:16.60480645677243 316:9.192458742174862 325:5.199335755462228 327:4.874942127535686 331:7.330402261272183 332:4.381689069488825 336:91.97025111901225 341:2.941283787960309 347:8.668506457078827 350:11.08712372507676 352:4.1330093970845025 358:2.329581854792552 368:3.38374118649075 380:9.275253957875712 407:3.012861326019688 417:2.7950939539956403 419:3.863064465021384 434:25.073532439113617 436:3.7353143593536546 440:3.0785330165153426 452:4.24630812832142 453:3.9205072371972824 455:2.4026689602382496 456:3.7927599365312106 461:3.339406897476527 492:3.4220181290676206 493:8.475971666662804 502:3.135212094113133 528:7.8072367202271895 537:14.803289466461374 546:3.249293738659071 548:8.780526711069836 549:8.378851497167778 550:11.257683014943494 552:4.008914151774509 555:2.156137112138975 563:3.884282515636586 569:13.432899709280813 577:6.435025131019638 588:3.050371228753446 597:3.751877411748887 610:10.182339986737288 618:11.825406001223014 620:8.986684505166004 621:13.090425621980858 624:4.7053317133877774 626:5.6455645126335625 628:7.029323427916749 636:3.577015830067906 648:3.4418120130159435 649:4.506099080633613 656:8.971230239945644 663:5.388069473478524 664:3.761412189198973 665:9.959187237681208 684:3.9074852738662162 697:4.187763395697414 701:3.552795338942834 712:4.185743082922702 715:3.7088232431117722 728:3.496416165516589 729:5.340503315688758 745:3.257020833699833 754:2.260508897422103 757:5.181976270067668 796:23.786805791932306 805:11.177851034497708 808:12.537055551973857 821:10.870312999835715 844:3.39856162939634 853:15.369991641382562 859:11.025080163984448 861:13.344103816441619 879:4.074160259533017 884:25.91315249066011 896:2.9153451708136022 900:4.627923219927682 923:4.026391122836809 928:5.961340052717757 941:6.531960079651452 955:4.9728437088824125 960:8.734638867118063 # acetone
15:9.615487134058831 20:21.69082071903 22:3.031439593312391 48:4.193085541766162 71:3.1159614421589055 75:5.488044545948771 81:4.263755541802271 88:4.372960147538242 93:4.996312127320929 125:76.91806461477128 147:12.339770387687938 179:5.679354728154394 200:3.9582913805237174 203:5.333634043869797 221:54.658227551891734 259:5.8297553955762895 260:5.886734624537691 293:21.892136741774124 297:5.918278989578725 334:8.644968204551649 397:6.21070455774116 430:5.987954569460749 440:59.799606791873536 474:15.518253282830635 480:6.687769688843618 545:39.90354120813843 548:15.337949537467082 577:5.052624008391662 665:6.8742785201139665 707:7.598479093626186 783:15.27542436237623 845:7.788998119922394 861:33.4085512232569 896:6.088467192966501 # acetonitrile
3:3.005783542518932 4:5.670614345857935 9:11.265194265549374 11:22.552662736767573 12:1.2170455481369689 13:9.929465443781885 15:22.41911464914221 18:2.3596054965719184 19:26.333311867198894 20:0.9579407543848198 22:1.2007341686067248 26:6.233572323794591 27:2.0076994341620376 28:15.621187337253227 29:1.0920943445297935 31:5.546105734762096 32:1.7618013030506734 37:2.6514136055073245 45:7.474542460344384 48:2.201169299334981 49:24.59685812619381 57:2.5169999115705823 59:2.9561633262295177 61:4.416426580011163 62:7.75737450286993 63:223.36380514451304 66:1.4799142291522893 71:4.826905657903332 81:2.2650358095788863 88:7.262123856593712 89:21.25576138111836 94:1.6394709971816357 109:36.88837768332993 110:40.913200949149456 111:8.44537427945682 115:9.131639819796982 118:2.649556276256843 125:18.403724023218075 131:2.627436473691103 141:29.069170776880856 142:17.382168523392096 147:2.748881804673876 165:13.137043972148218 168:2.0573281930034613 179:9.834544781919368 182:9.884541739904805 198:3.2170748456078093 200:1.9909856349707427 215:14.457120089327718 235:57.9102389765392 243:8.758265473790788 244:9.678742074540438 255:9.771938762576507 257:3.2663068168668143 259:62.81068573542222 271:5.976310741192415 283:14.824955269968056 286:9.725867280639031 293:56.74386573059034 304:4.345505564630395 341:4.007028549482325 347:4.100629182039579 354:4.631945687595529 380:4.402277256497345 397:4.097917259005456 402:4.227657037149568 406:35.22313420148053 407:4.0817307539583405 408:3.735551178487049 410:2.7957312618675116 419:4.960520692127178 428:5.1546044177350945 455:3.4398763174296447 458:4.179964187525747 474:19.192232086225626 488:5.170024495472567 491:29.805887558181276 502:27.758917496962354 512:4.426785994728914 521:28.503725075362034 542:4.51387522453319 543:45.90840747214302 544:5.246047622190381 546:11.358144080658752 555:3.1765807284669076 577:2.993318311508172 592:3.5256312298495076 597:4.846340491858565 600:4.3636070830392795 632:5.790624249502511 640:5.023909934504143 656:4.2510964804748 657:3.980939121057372 683:5.413411266321553 688:3.7236459763635836 697:5.292966850307195 704:6.1703734135578445 711:5.706676924628317 801:3.8036524417343776 826:14.222382940797402 827:4.821262296980385 836:6.664426448685451 847:40.313378520541434 861:3.4447386777365554 913:4.496259236943205 917:15.112331933623848 940:5.758711394208864 959:33.96900359930684 977:13.200570785900902 982:62.7139125126155 989:22.328212148531158 995:5.856088585181319 1001:33.434544071472544# acetylation
1:6.911960395104168 4:20.40005064822433 8:7.874132888579364 9:14.941399014448566 12:1.9952515842323526 13:2.202840925128706 16:2.1770591111090614 19:1.9739010818182856 20:1.6962720120209869 22:1.976711023467646 23:2.6248376094008723 28:10.7344388802851 29:11.542004827799941 35:43.885338519194775 43:4.780064988626022 45:9.350723540114721 48:8.771436791143781 50:2.1999774079457435 51:3.6088254840046017 52:3.870180381407609 58:2.727275707034976 65:2.2937934734952568 66:19.625599155140208 67:10.53725350021986 71:2.054675226930599 83:13.450708958519366 87:51.78136403818792 89:52.101000720878716 90:6.697152780181148 95:18.580122043572416 102:3.5366947365195522 109:13.657051730445644 110:56.98638217967615 113:4.480100520516972 114:22.82191942087214 122:5.800983225398108 136:3.1220398890498693 149:3.2598427888315684 155:10.20066088966401 169:40.59778968846276 182:92.18213093734438 198:10.973600749904598 205:11.922173591829385 206:6.674184460269596 227:4.6480788295637 233:5.637937425373916 242:30.03722750771815 243:3.9824338582526657 247:13.01941317385954 267:28.216281860642106 277:3.8285569777067994 285:12.093420332819832 286:4.46176149777562 291:11.214705928536413 304:13.330942480678265 310:5.151247330515517 312:5.319389004365375 316:5.306597250695814 318:5.875956433227302 345:6.493374886486075 395:12.283380628763084 406:20.985597286803483 407:12.785230822031924 419:24.352209192065864 427:6.794634766794831 482:14.045061081330294 488:451.74054395274817 490:6.319307354013372 491:5.65546752597698 497:5.763352109911693 502:5.151834553323469 549:4.894269038131468 555:27.34428726110085 561:6.9467517630690425 577:3.9026450620482573 586:15.235795134365647 621:4.284859231603934 664:24.030477030780197 684:5.961145922199884 686:7.335077151546625 701:66.77418254739675 711:6.669000166250439 745:13.310484457734159 765:15.70713310157919 795:15.14508748919412 801:39.80784226907033 805:6.308526979512115 815:7.504115997297844 847:14.385847970318657 861:28.49214397352766 900:6.7042650168244835 962:6.830863624942608 # acetylcholinesterase
1:11.668678649266969 2:34.90570179813244 4:189.44883695065096 6:37.2150153908764 12:0.5561987405995169 14:36.7727315694853 16:11.585321686958252 19:10.723943217574204 20:9.534273208135422 22:10.735905435834571 24:14.153018997318837 26:13.939214992566042 29:55.67359640881605 32:97.10281703563228 34:21.876730043988807 35:1.979712930223915 37:6.017209765549374 41:51.1194708509624 43:22.288678282515466 48:71.94031566534558 49:38.94478693847498 54:15.366277781920223 57:16.687875943401377 58:13.889414479298715 59:64.63896247860028 65:28.55194466357296 66:34.67725324888431 67:18.802860844735804 68:20.382133511648014 75:20.455296138071148 85:25.78276177918766 91:53.03796532091102 93:18.499681653413113 96:21.421272528010515 100:25.745999437926372 106:2.4112615565317292 110:20.075980762442853 112:6.387460285808485 119:40.15946478311502 124:59.85727051683612 125:20.35384092120511 128:29.84495147573124 131:17.16335858033572 143:24.882147970786868 148:4.528713707803117 155:18.13626283725305 184:48.34625761965297 191:30.758563489877623 192:246.23349477808412 196:31.785681863842754 206:71.07902236329554 215:17.653096603010336 218:2.3804376382532633 220:19.05642866653401 236:24.485187071377716 245:61.55562176914824 267:20.351857689279207 279:8.84413978215053 286:20.99819870674618 289:29.772974648484514 293:48.68260943560785 301:5.82675252528485 320:12.441788659751122 333:56.50630709747064 348:22.83228947488814 390:130.95313213070474 406:22.42248638315549 423:12.069752011396139 444:77.05094615056801 462:23.586614010645896 465:4.626091847814862 498:21.871188215191257 512:24.68778005880793 514:36.21363250779395 517:8.365845481367684 521:60.20683263175486 530:33.303971675392006 542:25.045146501647693 555:84.89054594460835 594:5.485832386407993 600:9.489162196257777 608:73.3644598085086 633:131.29544148779325 641:69.01445029337143 652:36.26002446543441 695:36.3772048909238 712:78.25858029124093 725:67.28709146245693 744:21.528188130346393 751:31.532065608776428 785:33.129697586358596 791:30.247619882625767 846:77.34421077425482 860:55.031348555758626 866:76.86847469439596 878:6.639395545405522 # acetylcysteine
3:2.1943523833907688 20:8.171329529852276 32:3.7499253506321293 60:28.79917440645122 71:8.997419998051075 88:4.426158898604572 94:17.32797883514071 168:18.818483744431926 198:13.46563955630488 238:5.58748072664365 257:22.85173048391403 259:14.558459943332847 293:13.04719643804512 336:16.610071067403894 380:15.961403753987643 397:6.265348587991288 412:6.579595812278978 432:32.94156480230638 457:6.646038311723372 491:6.890106233994468 519:40.933630843124746 577:12.983291748204712 613:6.922879654507397 696:18.439249680238508 850:7.155764354176191 861:5.58432872677955 961:41.72743879702067 982:5.8722684277753245 998:8.438828461893397 # acetylene
1:43.175531102133725 2:28.04161493298187 3:1.3527069573767194 4:54.01887129945929 5:25.715464551623977 6:14.619886476447535 11:7.779586143544585 15:36.32604397289289 19:6.840810280253965 20:6.219806752291713 24:22.71929633675321 28:27.93468700980485 30:2.3965249223752014 32:8.20013489116245 33:45.15693028067725 35:10.624691462827457 49:22.67148975152756 50:20.104497463662792 52:4.080804426887953 55:10.866386083887377 57:3.6123905066604416 65:35.74745686442326 76:27.881848326885628 86:9.301967401506126 91:4.673510512978 100:24.17531362441174 103:10.84589690153141 115:11.479337039447952 124:13.776371012826868 125:3.095498746180785 138:6.747426814076874 142:50.52175478452973 144:12.53419540917529 147:26.384353729763443 165:16.670662750775552 183:15.513264925039232 206:16.571588865596418 212:12.980823605053994 223:16.629560784442706 229:15.85580067734715 246:13.963192390273433 271:7.1608090547220185 303:17.252108569119986 313:12.536996246276443 331:29.359861270921318 352:15.604328004662955 366:39.26144191006585 377:17.34324763009615 381:46.522750535179156 427:16.814317460203426 449:13.060173607531295 457:14.024310057436118 559:18.009882096350072 568:11.880672144432001 600:13.811212133937934 671:13.312993305522388 681:39.20052461911914 721:21.075498063000662 747:22.248777897902112 752:55.66089176692163 770:12.623888032639142 848:9.177290667814098 854:16.696486728929806 860:22.71109401803384 882:100.44839289952772 915:41.75438837512501 961:15.901892710884601 # achalasia
4:10.25995383691356 12:3.264599451072144 13:3.4908775192711756 14:26.49284837389975 15:10.071460452898298 18:20.397129684381127 20:15.203147660220877 21:11.225862813904207 23:3.943719168466478 27:4.197616573873229 29:8.877468584007538 30:3.49179817461951 31:10.125703170134427 33:75.58488041329272 37:4.909846210485804 40:3.9130309157537306 43:6.176351790600265 44:12.482991901076588 45:50.344134015476406 51:4.974766336092622 64:5.6911160803770295 66:3.585085223217991 71:3.32965050652052 74:3.7527034966460278 76:5.383789980099281 83:38.42081209958731 94:3.773945848996497 97:15.060725033873625 98:6.527709535710405 103:5.234176321259074 118:4.907829688866501 131:21.29902093485936 149:4.612137721153701 156:6.082055774397061 173:43.405303004978514 175:23.826496345369318 184:5.268043329264875 209:6.482370911053951 211:9.073944925196248 220:13.507281879179315 228:6.951097803901806 237:8.103097421463612 239:7.12048026427686 247:6.5395073422523895 283:5.130676191847457 292:5.9441632979323025 295:9.04836616087462 301:34.37351212529644 318:7.2876083637329385 324:7.09121146596166 364:6.087201284539351 368:6.820364420235407 373:12.671216462881484 412:16.317609581708027 413:26.848850776331002 431:17.568090480857244 439:7.140507199757349 466:9.535606857225407 478:10.939155526481557 499:7.994480435533661 504:6.596546353623161 512:6.77910946378969 526:15.57647980292978 574:10.63490336216741 578:8.843317614176781 622:7.358305001635019 711:8.087396036834615 761:8.662730698913867 762:9.867750617293382 764:7.695145463485528 779:8.751878900078184 894:7.321754768699138 900:8.122901433079742 904:8.055080592999014 954:20.4955282997447 # achondroplasia
2:31.007559505070613 3:6.087747309843057 4:40.513292249148314 9:1.9301211668810063 11:3.1240380358245217 14:3.2550975819257144 15:15.68104117889705 16:22.331731888687106 17:3.7984133379142824 22:2.673757190868141 32:3.3283628251027935 36:4.954767467802278 37:19.465352536918527 46:4.231232986430693 48:17.948412705010227 50:2.910128596764809 54:3.8306428598545907 59:4.630190989853812 60:3.973598656030239 65:3.008881626458901 66:3.0048537228333867 68:12.926126381046043 78:3.302317596035115 80:5.394804311801671 85:6.433422227541219 86:10.43755113590662 89:4.330745416400052 93:11.968625867319464 101:16.024758106533742 106:21.61052458501695 107:11.817199582609389 119:3.6626753005394934 125:3.633521564267507 133:6.086019110141091 134:4.784446405378366 138:7.3219807946192965 155:4.522808579071943 162:4.468106047416923 165:3.966358161410623 169:5.672840964501583 174:13.999162666411468 190:21.950536726916987 192:26.357959993107823 199:5.1900403578164775 219:14.590283362696525 221:3.468766070747877 223:53.99121006897636 235:4.842840939831406 245:15.361947174570428 293:4.700770036872961 294:3.192261210784001 300:20.6689948496551 310:14.650898631209909 325:18.977379523075236 337:9.135386980660076 350:16.907991942618896 358:5.057668361355076 363:4.911746701338359 372:6.628564183472874 397:5.8216795949522195 407:34.46565782507565 417:5.569698901767555 462:5.884724429679126 530:8.311770351448844 550:7.141823580687293 553:9.049406036344312 558:8.212350914931374 566:7.195513543805538 585:8.435519754344325 587:5.993403775626509 588:14.468362349224 633:8.679869596329784 636:6.405242346899812 695:9.078635668189586 705:7.2753654621953565 712:7.041811671020879 717:7.437825095420014 764:7.07245325620648 781:8.77355650467149 805:7.101419583461252 880:10.252434281538305 912:5.890507120989726 939:8.476378226497399 983:6.801421780039106 # aciclovir
3:2.92385930040463 11:4.321932535558101 15:4.29534301852955 16:27.61089924142414 22:3.849277167801288 35:5.756242974954369 68:15.493665290360326 94:11.551842308017214 96:37.93114908996732 103:14.553959232008783 109:4.411055537787118 126:64.80833697633254 142:16.078594744469914 155:5.762237922697636 159:18.108687367549017 168:4.876767838568901 182:6.569875800525363 219:7.1642270663088805 238:6.397054475356103 294:38.62358093052627 359:8.540850952479802 364:6.7258649128503 468:7.570670299179341 557:5.958670016341852 724:5.120883406006036 771:37.124038280850804 873:9.701068938470028 918:9.783585358348784 # acinetobacter
3:5.155773926669752 11:14.241902960109876 15:14.161388853912205 22:2.2240230890282207 25:3.146457156399829 30:2.45644603116688 31:2.660576777000835 74:29.11700326760308 76:4.281990170956546 88:16.964875521719964 92:2.9663682473999162 94:8.044308627764888 115:4.445091852582928 116:16.707596160175363 119:9.017743134103048 136:50.85860454817705 139:9.675411506382101 141:3.896752978919787 149:9.731139532735225 180:5.446706319433414 203:4.454845590084054 221:2.9968343853177095 230:11.28592401949172 234:10.744891976570667 257:4.4632473611496275 267:4.581341287955011 283:4.03434286908924 294:2.726887401257578 297:5.031685461051204 299:11.883521910495789 314:14.24239216992641 335:15.763859166950054 339:16.777367906669557 352:6.481023323105919 355:4.3923538729804195 364:12.691481621837761 416:5.387702929541818 432:19.973484114393425 453:6.26038560464486 463:57.81097522249913 497:6.048492183910621 506:7.778745936275557 524:21.539052983385925 525:5.852460967669982 528:21.218197113506587 558:18.200304846586537 628:4.485131396467102 656:13.714758775992381 671:65.12615067765265 702:5.025977478390262 724:3.41589730867293 751:7.361039823322577 768:13.124150923976021 789:29.032229956334163 832:29.07449036535975 909:6.245932935873615 # acorn
4:19.088053390982246 11:6.734468130675759 13:17.930276878160257 15:2.0933223084509196 16:6.252492322912093 20:5.211962459746533 24:7.549530589427854 25:7.739377083185713 29:1.5830634964848402 32:7.147491128987047 35:24.592351137713187 40:7.140833925850799 62:8.996947756245898 66:18.318194290974233 71:5.990111562997341 78:7.094871801694713 88:8.492947886980671 93:3.5365288098153593 94:93.66016333650464 102:9.097242403101522 111:24.90423068364008 112:9.506305021192802 123:9.654487984156754 125:20.950405643921215 158:10.828826716463036 180:30.413687310447138 189:12.648142088624251 192:13.643713282104994 201:10.472658984030968 202:13.271330199206854 257:26.391148955413733 267:10.666216023016103 293:52.37276989128546 313:28.446182540167165 317:13.524073181760455 346:12.090504377713737 352:14.497219836871473 368:12.921931067275379 370:12.577619169489852 395:11.62775114422106 434:13.332994774317498 436:13.665115439379186 445:15.48071338695168 472:13.302792430799306 510:41.31094817751581 526:12.055462065936814 543:12.17165756483666 548:12.282202838693037 552:14.238426530485592 664:13.719977148554253 665:13.4876234304858 712:34.82822180628753 747:21.133837906514295 751:16.264589298481006 783:30.020446501454618 838:17.36849880349289 861:76.17256238969594 978:15.020782012676664 # acrolein
1:48.84481756771202 2:99.93372137539076 3:1.9706494730125548 4:41.70199239481841 5:38.40890398805865 8:3.552031222614909 9:2.0887780076290747 10:125.84665690728897 12:2.8627149261265163 13:3.084595637059838 21:3.8247904484051642 22:2.8427943871774626 23:3.5301796354419 24:10.10594342908695 25:3.7984379462045843 26:9.994774141786896 28:4.969162046194177 29:2.7086620393251892 30:3.0854995559754808 33:12.110076087258726 35:12.145373577561594 37:11.712025925436183 39:6.127086953613173 49:3.692275553645912 57:4.3405969200048276 59:4.811791032343101 64:5.261720903118441 70:20.797868688132933 86:4.0448497506908 93:4.7951627245750075 94:3.3629117087729865 95:4.986110761652766 96:5.527363989653533 102:4.4760354638044655 104:4.065577605081396 107:4.7207004024768064 108:6.508616598705725 118:4.483764063225845 134:12.69188453263892 135:5.861407746755412 140:7.734170855222152 155:4.704018974392674 173:21.45403112381429 175:5.281149907640385 196:31.08165937919164 201:5.162782066026242 213:14.581659940794927 220:4.934761816038321 228:37.37930154927639 231:6.913812704500407 234:4.691116346078848 247:15.000077769990078 254:25.50632106319459 259:5.626225816477403 271:7.923567592978134 306:7.40260464699931 347:6.0091890590992065 355:5.0680921409813555 363:5.094267516104096 365:6.911133679536065 374:32.45228050484005 387:5.864525063081841 441:6.646968251126932 454:6.758421426822148 471:8.350788320774633 522:7.179504603477238 525:6.541553969972234 544:7.182577965794923 567:8.324976387687807 583:8.50712795170397 612:8.332316896977002 614:7.246138687476696 627:6.282137478166925 635:6.542292290807495 637:22.25533482824466 643:7.185656156250269 657:69.30918415716276 674:8.721143510792752 698:10.756584890507852 703:8.123162551645185 729:8.416832045755028 745:6.251387157749867 797:83.52834306872992 854:7.717945341321094 856:27.503057959589395 871:8.580785608530768 897:8.279705678737887 906:73.4577291788659 999:8.13144912605026 # acromegaly
20:9.460413020168863 23:11.577488724220695 29:3.5558156319078247 65:4.046277552431104 88:12.919948349670051 92:49.30677388863596 121:5.05635859961371 145:29.893403607051678 168:30.24096844191995 176:14.870756458487723 202:7.475769943717075 226:14.603795532452787 236:28.419401603942063 277:14.157716929455447 299:15.137908067729517 346:6.882183582588991 429:7.1767348560439865 430:6.693969272840206 439:7.62117096994894 492:17.516217208861473 525:17.747920280770487 579:8.696415551795962 588:27.61486711650324 591:7.860286368991561 837:9.156307591911704 871:9.50235583252258 877:10.782460297400224 889:22.476967905510357 # acromion
6:3.5294462750440174 12:2.907936719207433 15:3.3178271572279017 22:8.406450461081844 26:3.6968533241455854 66:9.109225389803433 71:8.582931321176652 74:9.453424501925543 75:5.334043623129589 93:4.843457492205968 94:16.683971417773925 104:4.1130796050433185 124:6.312060251668019 125:44.873884106613325 144:5.69404407708616 148:7.483379928321023 165:11.113557283064168 168:10.477593494210174 215:20.48767011155833 218:5.1991744122636545 221:10.081902982208604 249:7.387828468270146 252:6.68000752800151 257:5.188476462772333 260:5.731998985432977 267:5.30810725580087 269:5.9418428006582875 278:6.315260946556868 293:4.930984590046623 302:13.390476410434031 313:14.17106885614457 347:6.058276907047824 380:6.369180061637657 397:6.055474603769085 430:5.833055473598356 453:7.001146661638815 492:6.4761607205714755 502:6.170275179283637 542:6.4838330643159505 548:6.115773454572044 577:4.899622467320874 591:16.787876601849934 612:8.38203854777935 621:53.77266215855265 640:7.005708933911925 654:7.499767093935139 656:6.213552427904398 754:13.191130840489128 861:5.375980300266076 896:5.933414068149173 # acrylonitrile
3:1.0422311100759467 9:596.5678950099591 11:3.1078075110695877 12:18.31106049518984 13:6.097281500205887 16:0.4367538149751885 19:0.31834483958830867 20:73.60759166666942 22:2.3478525598130915 23:3.51128246011558 24:0.8542190499841613 26:0.8164065507654988 27:18.148834489195494 29:22.270193594419535 32:0.715813640222642 34:2.4434674078234417 37:5.238057387701131 45:4.862793008916783 49:0.8461150027228005 51:1.5034413521724823 52:158.6277614139919 54:1.077280676608906 56:1.6620465076127 58:0.807668665054223 60:1.1869704899172357 62:9.907819433194875 63:129.89343319347304 65:20.24069040490496 70:1.6543921011148213 71:0.3639819454102807 74:0.6099714306787193 75:2.1275042758379894 81:19.567354235113537 83:8.73785529354167 86:1.1046098425073734 89:21.786171094633524 90:0.3891934578732873 92:12.190256918351748 97:2.494995760974667 101:3.5153515149569317 102:1.4431608208621776 103:5.8385244387028665 106:2.0397398137808054 110:6.56134566693941 115:11.932694961417766 131:5.190208505796869 141:10.310558107550827 144:2.4467941218738067 158:2.176068556950175 162:1.5847663781174395 168:13.061087816680791 170:1.1386625466852733 172:3.1765497286251954 173:17.43171664291598 174:2.5842577827478745 176:1.986928630631983 177:9.931690616828885 182:2.3183023479536664 190:2.1369533034109054 200:0.8957659450237383 201:2.0205631987929076 202:3.2880019934602327 204:17.536393864048392 210:1.9997942901267851 218:2.009985748382895 219:2.8515034956395646 226:1.8744782463340064 230:6.123034018892515 243:1.8228657494858946 244:2.2262943111939295 255:2.267886137104821 264:66.77562707275575 267:6.692802240190411 277:10.922352953690341 278:30.54433685551275 283:29.43848844733476 285:68.7461663940819 286:12.812053565553242 299:40.35103150750384 302:2.106466007516904 304:3.0093230678829963 309:11.272006884780705 318:3.5621861403257853 323:8.754551829459993 328:4.764300275730042 331:2.156723303677448 333:7.820929763704756 348:2.659699640666485 354:3.2831221230148957 364:2.4563986347689206 368:48.31541972182032 377:4.701712798258822 402:14.931509292832763 403:4.641166183948315 406:88.55692462046315 407:2.759076674569766 408:7.402960543440285 419:3.5994106328807924 430:35.93536482619135 444:5.049109496705958 448:3.6035960805622875 454:3.473631035553889 455:2.15981518193775 457:3.125048745920759 467:9.629466738472642 472:3.3027259859580615 474:8.41667412851087 492:15.780244793526796 494:8.904320020905516 496:8.844468534972451 497:3.455064254285311 500:4.1997202274364644 504:8.43078192121584 509:9.767357796005745 512:3.0868142127848093 523:3.4527573594627925 524:2.470284324634562 543:101.13713288444721 546:22.575321862226012 548:29.54816076820202 549:2.6412062316394778 550:4.015128599764798 555:1.9190707746218025 586:3.903469429632817 590:12.68032827539761 591:17.31385759213468 597:3.48925692261632 600:3.026566081931819 606:8.221384327263129 609:3.3140301685097073 615:4.731179296098855 627:3.0283601054587628 646:2.437249141178658 647:3.852562993650738 655:10.015735446136258 656:2.9195320891608456 660:4.469223934330812 665:3.389385468671998 675:6.8452873419807245 697:3.9214349493314686 701:9.213269645015396 705:27.432269778092916 730:291.0633790219801 734:3.7358478052671678 737:28.733113542893786 744:7.255818267274442 753:2.9167336014711602 760:3.535384482805885 768:2.650663109488888 795:10.38999941329275 801:7.53902228536912 818:10.81215976044187 849:2.8780484207137125 862:8.773912143021937 864:4.311991328398662 869:40.7053875316998 875:3.235078139745341 894:9.84084746849644 897:12.587032341398627 920:54.02809574351079 923:3.761331614743496 927:4.424987721284296 938:19.515397332783248 945:17.19638560847083 948:5.277330088803577 958:12.523734915735309 977:347.11127451773086 982:13.379466726736801 983:10.039318224851936 # actin
2:0.7637707559902922 3:19.43630565526333 6:0.9639989402431545 8:1.0156531763110743 9:1.7045011010798172 10:2.4534038709744004 11:0.8290928912661159 13:3.3764106092899646 14:8.120942698389689 18:1.5036145515853494 20:2.435194031537921 23:0.9992617612262794 28:12.625739266096831 31:3.755868677303576 32:18.645867246682535 33:1.936749166123758 36:2.3395649921753052 37:1.7690300230822715 46:1.7057517767067496 47:11.282897549995093 50:16.517145406169902 51:1.8240800489986806 54:15.239553214474867 57:1.646160110407468 62:1.7182084957813124 63:1.2798616208846292 66:0.744741015415566 71:3.0985079294495024 72:1.3015838617718707 73:1.5636503795500212 74:0.8610673290936548 75:2.4727062435618055 76:2.1781684544563515 78:8.25844586020039 81:1.4187330708277002 88:1.5077829068358384 91:7.746805796386205 92:1.061948294789186 94:0.8761509325813646 105:1.9216453385126626 106:2.3821236884985715 107:1.9714039103810186 109:7.9884418916854605 113:2.6130783024314663 119:4.745506110691998 120:5.533568199149468 129:10.478283188224655 137:7.685911516739448 139:5.348290692592976 141:1.8367984742876857 142:14.357085723366163 144:8.184952897049437 147:6.155168564247321 148:4.496716779863127 161:1.4963537345619102 167:2.706866949592444 168:1.2346031384282563 169:8.597896212642777 173:2.1696340032614048 174:8.481605714566422 177:5.858761174609586 184:6.633554755367216 198:7.107181436496054 200:9.08513492024496 210:2.340837252513267 212:3.0062320340729904 219:3.214632506213551 225:1.6131934059847426 227:2.7692487445368523 229:4.366061700124205 236:3.406364990713304 247:40.25953258606173 255:7.795796962499428 261:2.2387404779354014 266:3.3935413461330826 267:2.4492988854639086 275:8.281779086152042 279:8.780120504452597 280:9.31263396167487 287:2.7971070477827427 293:2.1131579163306053 297:2.8649229856362957 307:8.088901531124444 311:3.8811052664619736 313:8.187657863826166 315:3.3408215010244904 316:3.3905021361817775 331:2.502826240684321 333:22.569989945479698 341:15.420813521761364 348:3.018857322475022 349:3.149613272843103 353:33.91903021177059 354:3.6536599144586486 356:10.082480233320826 357:5.145120467402485 358:13.428210975566955 363:2.300957431266918 366:4.821552097113024 380:3.4304366471336065 385:2.918161826605744 390:2.714128859484722 395:2.888170918512 397:3.13596378190725 402:58.59805817616403 405:2.865811041998162 410:6.250637521512489 416:3.1988197043034585 421:9.227751216420367 428:11.016710002015877 430:8.455289003489717 433:14.411104262119112 436:3.846095021314021 438:3.048860504613591 442:4.628851619651931 449:3.042915308614292 454:10.364112964838446 455:2.5060124071990186 457:3.4930924157097722 463:14.75439066534287 474:3.27598999276591 481:3.7986710922352906 486:4.686717018823636 489:8.479649783301328 496:3.483452075877675 497:17.881017787995546 502:9.113257565136143 504:3.282819544443044 507:10.362488758449368 508:3.8335329228949 512:9.552018739984938 516:7.986806988733782 517:64.11973585568343 554:28.2185748014806 555:19.367479818983888 565:5.053137427978119 576:13.399447376541493 581:3.3080980179866115 582:4.615565732659583 588:3.158068356683455 609:3.685029066586697 611:5.56959459117525 613:3.755474874739647 618:12.056927797386175 629:4.334802977555528 635:9.93902525742072 636:3.687188396094396 646:2.791157429303857 673:15.715092651197686 679:8.715929742969337 680:7.957920730353464 681:4.806820033867566 684:4.0188682860865566 688:2.7763785280107216 692:11.802282999868444 732:3.5911919779073633 740:5.6554257536111425 742:3.177784874048219 744:8.008196255166853 771:2.5131162504427214 779:5.3544118401341345 786:14.793223932304615 794:4.611958800393426 799:5.888524318268454 807:9.004465021236232 827:10.346285014711363 828:4.611958800393426 829:12.833764111849877 836:5.653336694348136 849:3.241690889016189 862:3.449184625179253 863:28.21212254909689 881:4.445527553135821 902:16.578471230383744 909:4.018000639642423 919:48.55176819240427 925:5.185492420294576 938:2.6429561231657 939:5.697693442167614 940:4.758104412010043 943:4.828287151086684 953:5.018463553626325 968:4.012803545747435 969:3.247825020791019 987:6.6761774361144015 # actor
13:4.022201390407256 20:3.452671392502677 32:4.454592784831609 62:130.3738564887223 109:4.331297506166975 119:4.799995379664668 121:22.129370754503633 125:97.38472720166283 168:12.377955292189753 293:14.539004606768687 308:5.699620733673555 360:17.08305300229512 380:80.21876484770456 419:7.887565470807377 451:28.772615604672236 665:7.663759150970108 697:8.227758934967419 723:34.275313714016875 # acylation
3:0.521089172908306 9:6.801335214504927 11:35.99878088297338 14:1.66776882906946 15:1.5318451031474 20:43.52743176675759 23:11.175063845314394 26:1.8609020713131508 27:1.9769888443950088 44:13.902636652374747 48:41.093684002029484 51:7.932736142958186 54:2.181793295039159 63:6.642019917212452 65:5.254831039596796 71:4.762742767310286 73:2.394132994548905 75:16.465315921414287 89:2.642484666622456 90:4.851830309812639 94:16.429834987301014 109:16.514503596986625 115:9.06113149476123 121:186.16307266019257 125:25.02530358915483 126:7.022505884213127 141:21.329610594384736 147:2.716155056672085 163:5.6454594828609554 177:2.571187925498081 182:9.813521112471973 198:8.994893051127258 204:3.0747970327346184 219:4.1446265069405035 221:1.856189966332069 235:277.14653552609127 243:15.404398878933382 255:9.700988330090967 257:3.232638916966229 267:3.346207650935043 278:4.3149375021689025 286:3.500627858772784 293:2.989575930445455 297:10.236342870485181 308:14.771614798738161 341:3.9724250393230087 395:3.8059267650783544 402:4.1928423819777345 406:3.8428806643320983 408:10.070214836467771 412:11.439127182076911 430:10.37433553680308 468:20.100028563961608 483:16.592177118947948 522:22.159509030171957 543:10.825838729565053 548:27.39318115481408 562:4.337470389200643 566:5.406624027289734 577:2.9601102803562407 606:10.912685071977418 629:5.292848287453178 666:114.45998475454394 688:3.6893547098552744 771:9.47392750395141 795:5.19448636627097 805:5.3140000302695904 836:6.6283866164500305 904:14.025255625561329 948:26.521875318807034 982:10.037490248118962 983:12.768104053256577 # adenine
1:0.9384076431068815 2:1.0342489086812354 3:4.955829500284598 4:46.113719683781234 6:20.46209293725011 9:114.85507403361659 10:2.8104277847357433 11:19.51426501936112 12:17.28416596557216 14:14.443309189830535 15:91.03197944820282 17:10.834187040719927 20:15.612496327211181 22:12.076626739259872 23:70.59869596347215 25:5.379091483682352 29:0.6728743745458632 30:13.056613563545602 31:1.1060931973252173 32:9.434416320712817 33:12.926927909329775 35:34.13259448715973 37:32.83764534459624 39:9.901538590439493 44:12.1935391397694 45:11.742400319664837 46:12.125301827373056 49:15.501724285868233 51:6.819595763413401 52:7.3385635874556945 53:17.89730262338599 56:13.1094426277991 57:24.821431913759987 59:2.396320810458628 60:30.799804568706456 65:4.220500147519813 67:2.4501730707356755 68:14.67360553310552 70:13.082143040361276 71:3.751268735544344 74:45.93017754894939 86:11.037432750498427 88:6.096329840411339 92:1.3582919115824008 93:13.267343974169673 96:3.0554651142301816 97:3.21621438102368 103:19.984188994187463 109:4.597265204391128 110:14.44480949221193 113:8.551571920466229 124:281.4028426884193 133:17.672872131446265 137:8.449473137104311 138:12.636151380584012 143:10.427677913515057 144:8.953648850000118 148:12.487559226393639 157:1.825649094850701 165:308.76351165682803 173:13.718338621933999 174:3.3093390574793813 175:21.88434435794658 180:3.62746241714775 183:4.585547955396999 191:5.303379468636757 198:7.86381147374369 206:121.18530292301358 210:7.962880665888714 218:2.705736347298123 224:5.866568623312781 227:3.1334899302156396 229:12.219411234964001 241:3.684182208102917 243:2.5062663409143027 247:3.6020199812598195 251:5.047232065030531 259:8.916528410973196 261:2.5899479326758237 268:28.584848120183015 279:9.554080862958296 280:10.09063151243588 289:12.851196153137014 291:8.097700807891611 304:3.750104606599027 307:8.856663941048794 313:23.34978275450726 323:10.301482586832234 324:10.946598034155736 336:4.114763057159684 352:4.6296646851046335 360:42.83430029781385 365:4.375207902930003 378:11.620805102779705 389:22.706498181294105 394:34.09875057127633 397:16.881227503117206 415:10.70506390020481 419:19.52918833705206 421:17.3991394383675 424:10.522052643075844 428:48.614250294219666 429:10.170530777585526 435:15.766292496222844 439:4.176458529526224 462:17.07001093205189 477:4.657655402167798 501:57.45023582532205 503:4.6911964156302535 523:4.206142398587817 534:25.351169198568105 566:4.832868947495298 570:36.34558459004017 574:7.609059011330072 580:45.89165037795894 600:3.7679022282068413 610:4.250790900998509 613:36.521563613364684 614:93.06668301658912 622:4.386475784260428 624:5.207763098817593 627:3.7697536250505217 651:10.314569332645352 656:9.97507787082643 657:89.40204463493353 660:52.90196436378691 669:24.059671585162384 676:5.728461169048068 679:9.48936277959045 693:12.304534602254913 697:4.685052769217579 700:39.22021969972825 715:4.19985268031432 750:30.740404130294245 751:5.493061315762699 752:6.044480505517875 762:27.137075649744865 783:3.5348509692335925 784:4.9410854843269005 806:4.303196128851966 814:5.870391069268287 837:14.08148220507751 840:8.348799713807027 847:11.206163303938505 854:5.16105038131557 855:18.468336938179775 868:57.95012305141869 873:35.25265927626124 878:89.61745724675477 895:6.50325423363663 898:4.959943454439542 900:5.129674365115411 953:22.761308376973258 969:3.6206415239605287 981:7.1599342999590245 986:12.75084151573882 # adenocarcinoma
3:7.151071421492304 4:10.140470918232667 5:72.93969002717415 6:10.394355588116836 7:51.2558770834328 11:25.679838402224252 21:11.105580248823628 24:10.854403314840036 27:11.014259359645944 34:14.822501147504683 37:12.467648307315176 43:15.031578657537446 46:12.314816281966236 51:30.929609880914402 56:31.72162479296955 59:32.008459825378495 73:11.966747001492406 75:14.099644146670533 84:18.324192924570525 85:39.37354264052883 103:31.991295180293815 108:16.576084764791883 122:65.26827758752262 128:18.844023051865598 133:16.09677311205789 142:14.645465869444577 154:18.404691946740453 166:36.722910830796735 206:18.88576570990652 222:16.614343465294098 223:43.675102138923066 224:8.81376649315177 229:18.16793368288089 269:59.88594616593697 290:56.0329069575681 310:15.792360062319721 347:15.567192980099293 361:19.665627440160076 411:8.425762328483758 533:20.980963690926806 594:20.410976357206334 605:43.33053838498053 619:22.19689377086996 674:47.84765368446376 704:32.25050300436464 779:20.20840631457739 892:21.573539150782118 # adenoiditis
5:11.496571134469065 6:9.553178675592207 7:4.444742624507698 11:3.2523227527201284 17:26.77915402756086 21:17.8375376910804 22:2.7988455521428586 24:3.6579891110129243 27:10.169067313824455 30:15.506997943518703 31:9.168040951597051 37:11.615244074097626 38:21.13405318073275 43:14.171504246152113 44:4.387499411234676 46:19.658283786768095 50:8.717390946157982 54:26.914233408515656 56:60.74111939445902 61:6.286491472988247 62:4.379258591490426 65:8.925675524054794 71:8.392083711510496 73:11.116527290345214 74:9.260703182238766 85:37.591899059130455 90:2.9283841208607044 93:12.246017063544722 98:14.878435383378513 112:4.6332771507722335 127:4.6155940345217505 134:4.91934813867931 135:14.407582918899699 143:6.34575012484155 147:11.828950608625702 154:17.53981578155657 162:11.94850360030782 173:4.899382160147261 177:4.387499411234676 207:6.67268087046503 211:19.987701245488164 223:7.636173266191599 224:8.387597817773667 225:4.254707586190606 227:5.563017844504947 246:6.307830813457963 269:14.471026716121976 283:12.06212626210199 284:15.703081918379493 290:29.047655915682522 341:45.76134948816384 347:14.706058156939495 348:5.832906444151646 350:7.193612779526875 355:52.076349702965324 397:5.958521411642072 449:5.858761460944969 477:7.153871098735466 492:6.3788538544882964 493:5.862483631559891 497:6.690564545726071 504:6.115242967957201 522:28.09345907363625 559:8.32467673428805 618:7.567241363910831 619:9.25636532701113 671:14.752740799275815 698:54.24652048424355 704:30.931896701330555 734:6.987241501260307 735:18.194583169866803 751:18.82537072348365 756:20.399530484475193 762:9.380285255308438 767:8.009633366851345 806:6.788534048487585 810:8.322800948839205 834:21.050750580771087 853:21.521013539601697 871:8.532250562845197 893:8.720144142809973 988:91.87102251251764 # adenoids
1:10.322296367550141 2:18.377051618304797 3:2.6413282428229796 4:18.87839801048605 5:13.139043488300407 8:4.283580931868438 12:25.44466766159126 15:10.732200812033321 17:4.716481862665367 18:12.606231524963675 29:9.531271417114409 33:5.4315001847927 37:13.258581487094483 39:16.603391156008065 43:6.505241693507448 46:5.158406738406336 52:5.5703827921666305 53:21.792746268011314 59:5.564037229976374 62:5.17332293582198 64:6.018532618914289 72:12.090535152135182 74:4.068437703998836 81:4.807529138201036 106:5.940957242404369 108:7.273655758010835 121:12.600583810790294 193:6.313389846705185 199:6.131130330012616 203:5.8869937762394775 206:8.424762450559271 228:7.281693155201665 239:7.451366433368764 272:8.964214444934157 278:7.029887384915428 280:6.986591178645903 282:8.757273324341776 302:6.01815023996681 304:7.025385884258 324:7.422049166238885 378:7.763939118130811 381:10.34711577447565 427:8.546132508094672 455:6.079527539134521 470:9.05920054369318 521:7.070216758266777 559:9.14386427336549 562:7.0532030753688035 592:6.1700347347960065 618:8.384623943354567 635:7.307488125411905 656:6.927666434678449 699:10.06501399405649 710:10.296115725769933 756:9.612497600516942 758:10.032404526649945 873:9.38764035459137 877:24.1103541609972 947:10.06501399405649 # adenomyosis
2:2.8661642762894077 3:5.72945408163738 4:0.5908580191089693 5:1.3630951886705027 8:11.75588293949629 9:31.473840704133405 12:106.95784078811775 13:2.665339393979863 15:0.534956845686034 16:60.95617785965951 20:53.78085451645124 21:0.9046692899579928 22:33.711909839999606 23:7.203196359021766 24:7.692994261706783 26:22.76973710463897 27:0.8732026650749032 29:12.588308492845533 32:7.127471705281144 34:2.396652391349949 35:16.24572006770955 40:16.503081935983683 43:2.4891846764900825 44:1.368327567476017 45:4.769045759490627 47:9.66492408486526 48:8.52268914750642 52:10.895507188084885 56:5.61913279300951 57:14.838899960651881 62:9.759167057009934 63:0.9541851967023665 65:6.228607343233855 66:42.98005934930733 67:168.29677931092024 68:2.06603743937524 73:9.228820612842481 74:0.5786017996070533 75:2.082018775842359 81:4.375093867774482 83:8.63540143175792 89:10.005428745442508 90:2.480611355379863 92:28.375515964460263 93:5.718260040001762 94:21.03768354856213 102:9.903770637118745 105:10.446178837212688 106:55.2847341942677 109:0.6048810933523263 114:3.0748726220997606 115:1.94001105015456 116:4.4206721460736 119:0.9154466540569758 121:1.158757351802266 123:1.629188974602919 125:63.78818887183474 131:15.307968311200826 141:1.4736722416215167 144:19.990507230776718 146:3.0990609425678284 149:32.468474224011516 150:10.701543928245906 155:22.488401731044 158:40.58390070186777 168:8.068495706124686 169:44.22035467408907 180:2.8423709753666078 182:49.81052601586547 198:11.682458998545869 199:2.159025731765663 220:189.54140257672842 230:1.8009569703711388 231:3.570461193340127 232:3.5131357146885955 238:12.39165110534035 240:5.151571082884454 242:2.4561406863330886 248:6.973476941881536 255:12.726568868790519 257:17.989813147138303 258:28.060393311829486 259:7.29367475128813 263:9.926438787296748 266:15.19130204507112 267:81.59074675746783 277:10.771634711960306 286:2.201286833080005 299:6.585112514589468 302:6.597325653554775 313:13.319840562764124 332:36.10362220516371 341:7.844024467703487 368:15.503310108688575 370:8.427697866133439 380:3.0146742974585585 395:2.4847962510856925 402:37.75875431121364 403:4.5897438569880284 408:2.3871641154400303 418:4.162908847662558 422:4.265930730441807 427:4.39509723095742 432:11.883062858233087 459:4.05208430037408 461:15.363821101767375 463:23.213490713231902 467:16.665605050961467 472:9.132182146637714 475:4.690628130610538 480:3.1657682999648253 488:17.63669544097154 504:2.8700458121918957 519:3.7706665361792164 521:15.266252310701478 522:10.311945200136936 542:3.121003500827503 543:45.304899833818375 546:2.943688460232495 550:26.6864775402866 555:62.13075156388044 559:4.973385437942741 566:18.460587086171238 572:4.468831003233764 583:5.1039478933035465 586:10.374762192249397 593:35.328815498575125 603:6.0913777153752156 606:21.617819572688006 608:3.3584459823551285 609:3.26467513943137 621:12.130819753769025 628:18.077439497707996 630:23.398963702562387 633:5.456169082217478 636:9.160127086582593 655:9.911956419717987 656:2.871162636606324 666:4.158201913090877 675:100.72807168217723 681:11.441233578371062 689:2.9256872537884435 692:4.116381412984087 701:67.82251640395434 712:3.8689413719731616 715:16.521437440628777 723:12.217953294313169 730:9.973896560135097 737:28.520085593652002 774:3.8709433435122698 784:4.122132313151096 791:4.355379938352383 801:20.214459104364394 805:18.180216710204128 827:24.3791624130735 861:6.722666659503434 875:3.185902313807907 913:3.1041980997495493 916:22.766739025394518 927:19.57080043978718 930:20.54829508657109 941:6.203033760136521 949:3.5831767856337144 982:114.23830879048685 1001:4.160553851515389# adenosine
1:27.088954517360968 2:33.32450097839919 3:10.477841933790893 4:241.39750854749317 5:143.03243212408225 6:1.7888919523598903 10:54.00118194230237 11:24.081162357617313 12:153.5574583943465 13:0.04160061319034625 14:91.2645421589701 15:14.790268788911773 16:59.30690033646882 17:47.215841981179196 18:98.2706230251941 19:118.190861278395 20:7.408916487807375 21:721.320224696069 22:29.68211195516277 23:0.17692713048509529 24:17.274891035839474 25:39.29461453250067 26:2.035242663113755 27:27.902250065360924 28:18.819765171654474 29:70.95077089662392 30:0.04178898895324907 31:4.007867595055415 32:25.70711069670788 33:1133.195985108912 35:3.7339347906790494 37:96.36816061515474 39:79.56646699711823 44:6.974577739275722 46:16.122873817801235 48:24.13880157539825 49:12.698408295000878 50:9.856160050564403 51:16.791559581836943 54:53.93224619261664 57:10.99656290286924 59:214.73197978917312 60:25.21791540222111 61:2.1094827595613284 62:45.5950494742378 64:61.4529299132088 65:6.763346627073798 66:38.325888562940925 67:79.41397170068772 68:4.734082816577834 70:7.793703521482577 71:1.0389669692864671 75:1.2487474721331406 76:13.329756012794489 80:1.4785761739816505 81:0.4308619363628903 86:2.647643165522937 88:6.273230382596116 89:21.97721269344206 90:0.021345198279836546 93:17.97567552823474 95:58.404430642633734 96:114.36300827912122 97:1.5754189509244236 99:12.309747107221522 102:16.43447280618171 103:8.000310267985588 106:25.940846098785272 107:3.772798723379627 108:75.23093324726267 109:7.481496990391903 111:85.68353489748296 112:0.8102126396659942 113:1.3687461328762338 116:0.44477770792463545 118:7.109543509553668 119:2.3246864543364802 120:0.5431996906552253 123:3.8306421725010122 125:0.299237392607178 131:16.356978370137558 134:121.2725582151762 135:16.823632433036977 136:5.936677652945992 139:25.292697797576576 141:11.841857019400788 144:1.5320248942658243 146:2.1758173794232754 148:105.38403763962152 149:20.103349858106093 150:29.35047825914601 153:6.812635198298202 155:7.713831887075404 157:0.4883439550606906 162:7.562557120487125 168:2.3189981203571945 169:52.06979713906206 170:2.7193463795366144 171:12.009836302522448 174:5.699287688795492 176:1.1266825008816863 177:3.2857823754345463 178:3.6724717156936797 179:5.1113471090795715 180:1.9367097848025323 184:8.09359829241579 186:1.7239025298797443 189:12.096122209923475 193:15.63094121547463 195:5.05071340992112 198:4.414992127107462 200:22.537131548503403 206:9.228612907976864 208:1.6020334450903542 209:1.8658748827315037 211:19.11167198421833 212:16.84588650377115 217:1.7712288816789352 218:1.1465772773404805 220:13.24771133189332 229:8.538214920755696 232:28.073052793002542 240:4.151692467368493 241:31.913676429387888 242:5.53417941038077 244:4.969108204470405 245:19.214721683551318 254:6.589160693898214 256:8.77431031836032 258:3.316934760039423 259:15.910194474738203 271:3.5517748028845784 276:13.667781421046353 278:55.750818403466845 279:5.982375384808704 280:2.013479688000265 282:3.6118099285787633 283:0.8269486614401376 284:2.2566641570251034 292:1.4266829668153345 295:11.09274656722039 296:2.7844119457470153 303:3.619096294293841 307:10.217756558640996 312:12.215011093209824 314:6.873804698612212 317:7.366757307075671 318:13.849509276004492 320:16.566529064559614 331:1.274340137811095 333:10.939073659845418 340:11.168278622242381 343:3.6754851354741094 350:2.9189535186552193 353:1.076916862966992 355:1.08521434984967 360:6.3208646403840225 361:25.414582793077166 362:33.029437086510406 366:24.322676017007804 371:38.854621366335266 378:2.6960532080365476 380:2.096912643487925 382:2.030758925801087 385:5.652422449433179 390:21.656288848074706 392:1.7976013342930248 393:4.885278510300189 395:5.592760714142486 403:25.15420669799151 413:18.427739448933192 417:1.6203585231251498 431:28.502850055322476 438:17.024338688902 453:2.6552807065787922 461:48.26598446120963 462:1.88287923464632 464:15.453968070197748 473:62.421680804942184 479:3.971930238143105 482:67.5725797564281 486:16.132770594541572 494:6.835933762462809 495:4.159585471660429 501:7.738026801440818 502:1.9265823549801633 504:1.9623543760733053 507:7.500870233515815 523:59.98661814995482 525:7.090542998089209 532:32.60849900434705 533:37.25106564038725 535:2.4753677566994408 536:7.915381871988233 544:8.314519741351745 549:1.7079231970734094 563:14.029540818753086 574:5.7428315993305805 576:4.669363866800141 578:4.007928856466105 579:41.36716869764436 581:1.9853159924435018 583:4.105044085460246 584:14.352391701211923 606:11.534853539076572 607:31.31040614163816 612:54.30919339930621 619:4.873586222216005 620:80.11221733542995 627:2.0642886539735423 636:13.087148987927913 637:53.014181708436915 643:14.826124477768625 650:6.056858255092253 656:6.3805690226990635 663:18.60575542190081 665:2.402410584508896 669:10.687177679639989 675:1.290407672404834 680:10.02564114367975 686:3.9261877309459674 687:62.9422461300009 691:37.51262354812414 701:7.135561697802072 709:16.770885417305934 711:3.296213166476805 723:3.762024333027506 728:2.258568203357767 744:10.099363514923068 745:18.345237947564513 748:17.57150953373672 765:3.1072397367044546 773:4.097385082110262 783:11.478884359432389 784:3.150034570217338 786:22.39398873616562 787:37.92603860368617 791:3.3755655362772714 792:2.3747217041271766 793:14.320011247729209 826:3.3243086950713616 833:54.87800203926133 837:3.846359834316937 841:29.093434485822876 846:18.513102986977785 849:1.9250695723900584 854:3.359146835638862 864:16.155598357635828 866:18.337698104755365 877:22.75825647833238 888:2.7181182041379386 895:29.540386864925193 902:2.0810708582498 907:3.4114708360895234 911:25.21541184962107 927:3.3934245090522626 936:4.033564247565416 937:17.679903835582365 940:3.3453757925957355 951:34.30038518709535 962:9.534511477303411 981:13.32874350056417 991:13.219027684056169 # adhd
1:0.7548168997993299 2:8.604503747679983 3:36.25364871793226 4:0.019749324551636062 6:9.846106224444526 7:2.696774633299892 8:0.0560096245029536 9:0.7155730193107861 11:51.119236779771796 12:0.5345836977798327 14:0.030721929520363483 15:8.901491655066243 16:0.7321438815812448 17:1.9110156471991955 18:12.997036102423174 19:0.020932672658280117 20:55.072173654317155 21:1.6942893775728263 22:44.64842319249908 23:22.71814229268216 24:7.172851753411215 25:4.2392907689720705 26:10.602693304320105 27:11.19983104674358 29:28.729782053345748 30:3.607257999030678E-5 31:1.0051468785896853 32:0.04512514140016531 36:0.834735643710585 37:5.992887122127224 38:7.073445027817601 40:22.48410220882322 43:4.827788526172608 46:2.569970736659967 49:1.5110112968980096 50:23.558835511036623 51:19.759072460751195 54:31.728391544962562 55:3.2263323499023597 56:10.929722167556099 58:23.549041310464087 59:0.6232533835672122 60:5.127825128977954 61:1.7465066507623317 62:5.835944377797743 63:20.62308753297683 65:2.78750008569807 69:0.9321560538752952 70:15.652096399804542 71:45.8413797330375 72:1.8303536139818353 73:13.33570315123503 74:46.2265420899025 75:4.018918529056421 76:3.4572636306953974 77:1.7150133944406787 78:13.658923276634965 81:2.0423308771549062 86:2.0114074941954008 89:10.075749562237942 90:4.706804744455794 92:0.0711494964309071 93:38.717234084978244 94:46.50087670853416 96:1.1115491185825843 100:6.411411994864399 103:38.828244530233434 105:2.973027639667192 107:93.0620377538616 113:4.288343557933389 115:0.8239608102230486 116:4.971191146910809 118:19.37631188048006 119:7.651094022282095 120:2.338085034277727 121:134.35314150463896 123:3.1215361598330245 127:10.63446113997051 131:2.64669068106934 134:3.4746437356544573 135:5.0374922509772775 136:8.393090465694057 139:2.1880560430096434 144:1.1994763068997745 145:18.72950248846062 147:10.367935010843093 149:0.28407652415272694 150:6.6983235530114085 152:14.077880452455165 158:0.9761185962565805 161:22.426767746900257 162:20.330614744297716 168:46.80370112611681 169:1.3622535858037979 170:12.625428470192084 171:2.8855439134833962 179:1.0739250634857254 180:1.581529831848342 184:3.265261734018701 186:5.070397126451821 188:1.2654225959137335 190:4.037584157457261 198:3.680144593227467 199:13.302910629033235 202:71.02698878026943 203:3.754075930799832 204:74.81399887067069 205:1.135653280288825 208:1.2650513712117957 209:5.377940627556956 213:5.105563521340836 214:0.9991701796750663 215:14.940007954714911 218:12.459682196964897 221:10.578425027012107 224:3.6270091636727413 226:16.894078167833413 234:3.018201777708176 236:1.7134046837582033 242:4.762089256465223 252:18.147039199500455 254:5.792075560775281 257:3.768618331040782 258:8.42683834076867 261:11.984917532675723 264:4.3066423146339625 266:29.88603748112498 267:0.9188293591003892 268:2.2736832467021615 275:1.2371936164034067 277:165.9734801854343 279:15.5117824976086 283:31.892360214148525 285:1.1994763068997745 287:14.323046830883534 290:8.086658473843002 293:7.05162763961901 294:3.2070941020545702 297:4.774086022614658 299:8.067956801735296 303:3.215063161431908 308:26.248857009969285 310:10.495184236120844 313:14.344315664595479 316:29.866979166585054 318:2.186181102906978 324:2.0174077598256868 331:0.9604987178437268 333:9.722782212124768 341:5.1295503070899375 346:15.589701338570121 347:10.178871151643825 350:2.52934619957444 352:2.468333956109763 354:17.85479165778782 355:17.252207610055134 358:12.799772471441203 359:8.01823946696736 364:4.6694408762871795 367:1.859969569518171 368:1.7895031843062008 369:1.833334098574328 372:2.1534645844197704 385:1.2962871359115948 387:9.769539133245102 392:10.062545990182219 397:15.726521333638718 402:5.543637525450745 406:4.887790914156888 408:1.1886876272024611 410:10.55341851954912 412:5.873606283161971 417:1.2822558852333832 424:17.411192389230553 427:8.627020309926674 429:5.769652754252536 430:4.898502213104259 431:7.03054076434281 432:3.797321436212755 434:17.995039785312073 436:2.104301696191024 438:1.405884370614751 440:10.3239753567649 449:15.342076371990824 451:1.7415703982486501 452:2.57332791025819 454:2.1050127545729436 455:4.082751853556273 461:52.52641679155524 462:15.970205772619629 470:246.67787970612073 474:10.595855655848055 481:6.594552816672834 483:10.818458259986642 484:5.151781394934969 488:2.407894898676476 489:1.315139606330574 490:7.711014416969312 493:5.125700061594358 496:17.15686165105741 497:2.088043093636906 498:1.1956357696935964 501:2.211970100263116 502:1.5718896525032295 507:6.687631587647668 509:2.1831765624324917 517:1.2451862313576494 525:6.284053426196071 528:8.930270608087673 532:3.0047723546217004 538:3.1739253635438507 543:1.4838372653023226 548:73.62796413643385 553:4.389206772609594 555:0.7729365097761791 565:3.2251446944584314 568:4.080035098441229 569:8.35087513630965 573:6.375941714149091 577:52.22169323932755 580:6.464599980719418 582:2.8125328401539145 583:3.693919476006729 588:189.49970741085104 591:12.86066821173589 592:51.20079108984706 606:1.5187720562704194 607:5.45384638528514 608:2.045108511644019 610:2.1257866543311676 615:3.2854273328973655 621:78.59454252475574 622:6.998230687435634 625:2.496692887833487 636:17.992090525986836 638:24.56400697134676 641:2.6703069612006662 643:2.4792500906012136 646:4.631522195127489 647:2.4547963449760437 648:1.8409755088633988 649:8.210802883273145 651:1.7481561533243466 653:20.689037929993184 663:9.96169642257975 675:4.112807806717674 684:7.027125512941368 688:1.1793779210152455 689:5.696385840833443 694:4.3533092401097955 695:4.417306935919322 697:7.580753817520447 700:20.707155011744696 702:110.04278416422689 706:4.494616714723831 707:2.664132878514953 708:17.27355688033637 710:12.036945643166803 711:2.8981015783487236 720:2.0726609727922036 728:6.217421281806443 734:26.84040990412467 743:7.986750978908098 744:13.991288950615692 750:8.077460394827227 751:9.16737721304993 753:5.582264464411661 754:124.96264741268112 759:2.68376684603665 771:13.13847871279662 772:10.338712141118126 775:3.0667084767828654 783:57.423435823442496 786:4.750139538496175 795:7.458971185242114 796:76.06486268353599 801:1.2422731553688897 806:6.836202879343999 814:3.6306602330686073 827:2.097210252780809 844:6.02514027785096 845:14.723533215518101 858:3.164143953404061 861:8.26771238753866 862:30.23472145488956 863:2.545456645624262 864:2.8862726206018547 874:9.450356195981854 896:5.078914765992393 911:9.045572893236745 914:10.015727956832794 919:53.935719223807396 921:2.76371314481358 927:2.993412196411856 928:11.102851097176586 936:3.6233656865104775 938:25.128110636299468 943:8.62434881372708 958:32.84230022659173 959:2.912410018187791 962:3.047104599036064 974:33.36366348467669 995:38.92488638686066 999:9.31260093967336 1000:8.921867111262877 # adhesive
2:3.07354644489652 9:163.44021905657812 12:29.40080032022057 14:3.297044523083046 20:2.413324615454313 23:3.397234558759696 31:3.1658528273885507 40:32.81310956123856 44:4.29748684836988 45:4.146160877056233 52:12.10546434435598 55:4.679912789013298 56:39.286809927888356 57:4.2041726831648845 58:9.688945105745082 66:15.517352583665506 69:5.139545824646017 71:2.7973708910797566 72:3.785687050908091 78:32.69176407674261 81:18.30377702446368 105:11.79069297968728 107:4.583108929865001 109:9.163707104131417 116:3.955456763945518 125:3.6761153569937415 134:4.828339499886831 141:19.847025778073746 143:6.253119577054281 150:4.613665242927654 158:5.201611512202638 179:5.336870059515845 180:5.992715008459812 209:5.909180726398279 214:13.231295466058569 228:6.3758183047843415 229:7.157238856175034 238:5.1913858721049895 248:22.585430691061713 255:22.541984370597895 257:12.75902798056635 259:5.486647318561516 261:4.886113745317065 267:13.001386540136581 285:5.505532808951897 321:8.240496060206087 323:6.189273918224437 346:5.830772349431595 355:4.9296239110185915 372:6.673413119320727 377:7.89862934551727 395:5.599953860251637 419:6.750432936904775 426:6.81049135912688 446:9.186742854551165 456:6.676810087612037 475:18.687154093160018 489:5.656727941716569 506:8.333118119314117 533:19.924300392841438 552:145.61624321535027 586:7.0700689965763575 607:14.682557320008934 637:35.45576189888288 640:27.130320285890743 655:6.834305054079346 671:5.892107343767044 697:7.08887402847652 715:6.588735302621544 723:8.00446249145672 737:18.09618386891354 792:15.783986938064599 842:9.97471600235562 847:6.646448696281525 873:8.474357507424763 894:6.745143766742975 896:14.265414653002642 897:19.083403982184517 929:7.668479349670892 934:66.3564663620934 967:9.043127783606389 # adipocytes
2:2.120376054463842 3:4.247127967103717 6:2.3798341500100246 13:6.501234115953383 14:2.3297959640847345 15:6.878216904662807 16:1.9842433523044727 17:8.295990126570398 19:1.785459512023744 23:2.424251637285633 29:1.6668185538613727 30:6.503056659526787 35:17.02492546854389 47:1.942251289859569 50:12.05749259804398 54:8.361120078810035 65:12.36723695535319 71:1.8644201121738193 72:2.7933558641286576 78:2.3743551659939226 80:4.398444362600486 82:3.807073818965029 86:2.911863106999818 88:8.69407923562249 100:5.4138730836393645 102:9.299753959364937 103:9.965208105954384 109:2.286892688521992 112:24.939035993307165 118:3.3331002896506696 119:2.716641325638096 121:3.028312072734537 129:3.0979137813266147 139:8.67169561360941 142:11.462194736784571 150:3.591801097781784 155:3.545957211847009 161:8.6662261794171 170:2.9545734266260686 171:9.56739005647233 184:3.67900609674674 190:4.122027393874147 200:14.1616577531176 208:11.817565591077159 210:3.9685059105522233 230:3.7932136304424935 246:5.162965667516058 247:12.568725135109108 248:4.281147607386171 255:4.267205941968983 264:11.254380548504944 287:11.63622985378931 291:4.035884330266176 292:4.334611358768225 296:5.893330884722612 302:10.875215524282623 313:4.465036646634608 338:23.489512397126063 341:4.7261720294451495 356:13.588166574352597 358:4.067798882714761 380:5.127557695170951 405:11.785617117525423 410:24.777286718783344 416:4.8847562193670795 419:23.665379254299715 421:12.715580848853348 436:13.87319318741534 460:5.024546554762901 494:31.942678031958035 496:5.182927836564963 498:4.458675824028646 516:4.363663741288898 517:11.765423729207713 555:3.877387888646629 581:4.999500584322015 587:12.713127932197468 608:13.73524756309332 650:4.8032313962885755 688:4.4374812982319565 689:12.803680641312384 715:5.5323535796960375 718:4.454598321548064 728:5.310919139982514 732:5.295237078045744 764:6.056413301752111 772:21.171525145481596 846:17.229972270622547 902:12.959900322170913 931:6.168484313910134 968:5.732267381845698 # administrator
3:2.848472046126424 81:12.855730678258897 122:18.385388246680066 316:79.91765459594127 480:17.791585670419217 861:15.447487322717716 # adriamycin
3:19.588242876337336 12:8.973547797113197 50:16.60388995176663 52:22.038446361680702 56:111.30238082825323 65:3.477805296754397 67:13.138231760717321 81:4.37146297615009 90:3.2663613462547683 92:35.831695779694996 116:19.788259270944593 136:4.353736559550556 163:43.18730811822133 164:75.3901060403278 192:27.919762137786968 207:7.037696787714954 214:5.686027709345778 259:46.25083197753949 268:17.352280557018666 295:8.929412030502649 369:6.755043190969976 373:4.834868960568292 383:50.30708027967371 424:50.39439374475466 430:6.09860999419604 506:8.794372174576155 543:6.3266394212352495 550:7.646209934383245 570:9.208605389544857 623:31.777264205035877 643:41.417085899980854 679:15.263750493013823 851:9.853711007506078 862:26.68530458143846 893:9.088039786491644 934:101.51846865273644 956:10.067077690266535 # adventitia
1:35.085971489665646 3:5.033755889553681 19:2.162444976576685 20:1.8785983525507903 25:23.11361802179668 29:2.038302239500421 30:20.121255169800133 32:2.7979941305818445 34:30.67209705156418 50:27.38650377734668 71:2.244805970405952 78:2.772667111027597 84:6.615741828831851 102:53.46961315423446 104:9.344030052860587 123:36.11326588637723 127:26.67996251310084 130:33.60787153294175 144:4.896756079300021 150:4.015209505375782 161:24.614517738636128 172:55.928477623874606 173:4.207260330247224 219:5.337833693372354 224:41.94677594461856 226:37.338614141994434 294:210.62666811113453 308:3.9870558000415404 318:6.094226439615825 320:51.43564559226873 327:105.30662090135361 328:150.0148566378613 359:6.698611711042627 360:5.3794517776861674 403:7.2151873600068965 410:3.9064914236226915 460:32.99849985795542 480:34.07862465591993 539:35.879140441872536 557:66.85413404496279 597:14.804890668649824 609:34.506636546250824 621:4.497804126385137 657:5.134626236807 677:5.527931562748987 701:5.809083658379373 702:12.662284056797182 724:9.362204118424842 730:6.248286799599139 845:6.821142241117208 886:429.65773172744764 # aedes
1:49.48393541330953 3:4.588853515042792 4:35.3505032537184 6:7.677162729467773 7:24.959967534233805 11:7.3010906503952056 15:7.248966516354435 23:7.7730174617195456 25:8.315768103504283 31:68.92685666637442 35:3.7249982670109767 37:24.936338864994962 39:13.001758504309649 47:18.807996241116605 54:8.740581144259396 56:10.21900561717877 70:3.7589642985965575 74:7.391679910659684 78:7.665324645138546 91:28.74534079016914 102:9.68313841380601 110:27.81416601540284 122:34.23661482894285 125:2.866108214523421 126:3.132483017160397 133:13.290866848024482 149:9.107955293818641 166:12.677304576260825 169:12.46024254274972 187:38.878507919935565 198:10.914914999267166 215:9.898245461666344 229:15.350954601060623 242:12.160250010249712 269:51.01972140804513 278:13.280575713496555 283:10.143998355294375 294:27.623282308303583 304:13.271593240770306 308:10.17988395498921 324:14.0633065692351 328:16.96637966957919 337:44.478602518280475 365:14.574117221970457 373:9.783733677339054 378:5.990196482199621 388:17.492178759824778 422:16.040062492985665 427:16.30865384541641 442:61.19366986118911 540:13.730860171621092 569:28.49344215205533 605:15.952752682598366 607:12.929492747838694 655:14.70322870097646 727:39.8113715866646 754:11.065923414050067 768:12.487373034836185 787:21.527976417422863 803:18.27270569313948 881:15.515672271203 915:40.722538821598526 918:18.155779047941053 926:39.217216377886004 953:16.696766164423472 # aeromonas
2:3.1252495220985756 3:31.73439500581996 11:16.26299174216667 12:5.764370376027714 13:10.534252549814656 14:11.880540593415612 15:6.90776799854761 16:2.872903216922565 19:0.3716089209368942 20:43.68488040133062 22:13.995297106251986 23:7.640163347756985 24:8.135264695899656 26:0.8903642888036485 27:30.68198559508483 28:17.95095142352143 29:2.2928443217851804 30:2.9211392139229173 31:0.6478269613349762 32:7.563567418316827 34:7.633384082080806 35:5.835128053999278 37:1.5383352320145727 47:14.836523778714295 48:4.532010503086539 49:0.9209080193861992 50:2.914408544707541 51:16.291967444561276 53:1.3775041443365716 58:0.8813751993377115 59:6.049320410536033 64:2.202060826314273 65:3.0849929861079493 66:227.93874642224674 70:17.0152316103903 71:2.6524526164402604 72:8.756948443032979 73:1.3406012543471295 76:1.9352956196016584 77:8.903286049458407 78:12.066783236581804 81:20.099554180614092 86:1.1856400939659286 88:4.86002506186406 90:30.49984419081111 92:0.8641012171770788 93:6.0179381690655775 94:11.62031388155543 96:2.438754889444236 103:1.8079305320795125 104:1.2017230932725758 105:1.6859872692550466 108:9.3174397103156 112:10.959297186530357 116:14.479156761700505 119:4.249122848477403 124:3.112229228381228 125:24.68650808265126 133:3.1199830907512838 136:1.1882278511328794 141:10.623185836032363 144:2.5449364164859536 147:16.451444824481438 157:1.2820469875634197 162:1.6740243493371965 168:8.514473363403468 174:2.6833933632526303 177:5.341181371710115 180:22.575878261838238 187:12.113440269345098 189:75.98054552939853 197:51.39488111590884 198:6.572995008018445 199:7.117991554043798 201:12.372290118934709 202:24.28017392780183 210:12.301968217170614 214:19.553046951906648 215:5.618721284634041 221:0.8865329818547659 222:9.354499534322832 224:5.1947068244449595 225:5.094284491119215 226:1.9673498876430586 229:4.092486391600436 231:52.80813752855854 235:1.9949224139296855 238:2.262877749864184 243:1.9151497392932952 244:2.3226450201374087 245:3.3089295220099317 246:3.1989279117841583 252:3.4568385461208235 253:3.9366373612652077 256:4.209970649700635 258:11.605656435319956 259:2.527833688771816 260:2.5792843815449285 267:19.10243397429863 277:37.73861307766863 278:3.115207242144112 279:2.823496270286377 284:3.337237175004036 291:12.504893664061715 293:1.8719935411439481 294:3.4058109540950516 302:2.201726116564118 303:4.764986763242619 313:13.796814624835916 316:3.125972088757682 322:3.292299811783779 327:70.76892362930313 328:21.107518124981983 331:2.2524517019153425 336:3.4670681015318707 337:6.065331071944906 338:3.6484255575424718 352:10.621221573865082 355:25.10748421182467 357:4.8671063560023216 363:6.584857611531172 365:3.722334740771564 367:3.306257852230527 369:3.2764864547448385 378:3.8039121031814744 380:76.6920856380697 385:7.885687520679209 390:13.513801933863707 393:6.059366720014663 395:7.823034923979058 405:7.776292040331257 410:1.6669445806894834 424:3.2791118398032713 428:3.892221308434403 430:36.59929764990781 432:12.35436065286603 441:3.4722056507023455 452:10.85304724908379 455:12.840898750889737 458:2.9528802863020642 465:4.318956898566317 489:7.9329226358027025 492:16.107100384994375 493:21.689239487016685 501:10.048474144081505 502:15.200361532343049 507:3.5767234100109104 512:3.1889330498676345 522:3.9782628737466488 528:2.4732128363242696 537:14.310143735080617 542:3.2725559531486184 548:2.9303274379383133 549:29.06816372315768 555:32.147231071586674 568:2.254184321326598 577:24.023922694897877 588:8.385218255731587 592:13.10508488754665 597:9.838801855896442 614:4.042062949197777 619:46.31203519041327 621:6.8654018236928005 622:3.7333948483517925 633:13.973307612851215 651:3.180855556749037 653:10.83176338013435 680:2.4395384348128317 681:4.530508112530429 687:3.8681175653509126 690:31.442517195878263 697:18.496860399417937 704:4.886289077170144 713:12.503240052755228 716:14.41370744456729 742:22.249701608654004 749:4.050199556710886 753:8.640377645324676 783:2.9017784626223344 785:5.213735723504603 788:5.028102513990153 789:2.1213060363934586 796:8.850423432785503 799:5.607685328625044 826:4.460226235707005 844:3.2420773610053706 845:4.365654870428152 850:3.70713435928657 855:3.3687875294346314 858:4.711558325101027 861:2.2600903376983488 862:8.98792333798132 870:5.071936646781269 884:6.279928923908638 894:3.698746015868535 896:2.7627087099546097 898:4.297800112376161 902:23.247158776590577 903:2.5822883333267366 929:4.5857191401683455 931:4.162709275536924 938:27.130392921545916 940:11.6659099162043 943:4.551857842147851 960:2.9086060923665378 961:10.913283844153606 974:5.113186416987709 979:5.545184685197773 1001:11.329902701956888# aerosol
3:10.45876197905317 5:5.670882510585458 11:17.15172803531504 12:0.4834711273842123 13:3.220403553378219 14:49.09672647945062 16:38.81669230538639 17:1.2731299563759404 19:0.469707010565493 22:19.87200839295432 27:8.873729313972824 28:2.1069012547806647 29:14.187801330655818 30:6.877676265371729 32:42.99705222905685 46:1.6277525994899225 51:1.7447683700300292 53:10.349182212531323 57:16.189078111788753 58:8.459469100205029 60:15.44228257086331 65:3.389926914198161 71:0.5223714622249247 75:2.3878678189644242 76:6.6739418483262085 86:1.3277013748615523 88:5.196354884577905 90:3.025757715128058 92:13.306705327618925 94:28.982502270421342 99:9.322021968547688 103:1.9657852493849666 104:21.011386995943894 109:3.7491793531566557 112:1.855812555130269 118:5.776577370369992 129:73.38252457085582 133:3.2948722277276605 139:1.4232032390528344 141:5.929938640782327 142:2.6309892525991883 157:15.504535993530983 170:5.0383762046359015 171:1.7951478031710888 172:9.553718930759565 173:6.65551213505699 174:2.8541214747142987 175:2.3840831179701025 177:1.6469800503757808 180:3.165500397429161 190:2.3975441801829955 200:1.1061923683490513 201:2.278247473758003 206:11.94568486870672 208:2.7932535401749736 210:2.256934603556791 213:2.9479450051323 218:2.2673939808881 221:1.017227051895707 225:1.5363063604251976 230:2.0978039789839666 236:16.272333619798808 241:3.221141909001108 243:64.55918257924974 244:2.4889637382827186 246:3.3744591595027114 248:35.77243449788992 251:29.19191676156469 257:12.85120985031767 260:21.531202217324335 264:2.536783589635902 266:9.23904995106007 284:9.675211999036616 287:2.7102766933232014 294:0.8143715400750734 299:2.360554959723852 302:13.209703262909706 307:7.904987831825526 311:3.789854160178419 313:14.349152461870345 326:2.713667466130543 358:2.3477513686101323 360:3.164941979422368 363:2.2173541265030816 369:9.548227166046095 373:5.856222608323825 410:11.38189310258252 416:3.11001606113644 432:12.900706865229782 433:7.8597617366529375 440:8.808256839405573 442:4.535803610190751 453:3.9402579253924586 455:2.420950048823319 458:8.868263210084253 460:16.03761234057311 462:15.603967313884043 465:4.501049269110082 476:16.743365999774095 480:3.4940835954426195 484:2.971641319157609 489:2.8531960310419637 490:11.24019438265816 494:9.485647462449279 501:3.873517834469199 524:2.73803674792199 525:3.549791289957736 565:4.959351266827187 568:13.384820904437117 579:12.185324071859956 582:4.522543660637373 613:3.6646057641210437 624:12.16340920061686 655:3.963070210541992 673:3.0521294152795586 679:2.965189876771017 690:9.345331158308342 703:5.073663935350838 706:7.830497199276711 708:3.4218375310562785 717:4.588571974643995 728:9.67947283093145 744:2.6309892525991883 785:5.398815323573833 787:3.029319989025286 796:3.2930647565159856 806:3.8303736595474107 817:23.985487096832756 820:18.631783450980443 827:3.747109537922561 828:4.518943806529676 864:4.601062767485311 874:5.151118404178791 896:2.934277950274048 901:64.26148950676549 917:5.07689577796586 932:3.9393863099370563 938:13.834776021817564 944:17.229353824117343 952:26.60674811432379 960:115.8292350994546 969:3.158811539202807 # afghanistan
1:5.323549779548845 3:16.04753571308199 11:5.751871019991681 17:26.622460857229 18:20.314347830068286 21:6.787333625781601 22:55.33456355703757 23:17.69886723869169 25:18.799102800317435 26:72.50978549039853 27:56.81733954054373 28:9.049355013780627 29:26.16443446621194 31:44.50910302244451 35:8.512165768208332 38:23.245495788643975 40:6.148875061213125 44:2.7049873804433964 47:5.193425230227997 48:7.123582923682708 49:6.526649350627771 51:37.68338747494742 60:2.4435199666111136 66:29.145333004683614 72:2.230888173771278 73:7.609777862195314 85:30.22020615418 94:77.63922515142418 102:8.072594124952984 106:9.47731720908501 112:8.476774037102608 113:9.984122805678448 116:96.27051495846953 122:12.645080800706285 134:9.044210670430859 141:8.248570161482492 143:103.54400952643418 149:35.46879360051077 159:12.204476005970747 165:51.6010071210209 168:18.953275656265316 169:10.813730331492003 173:3.1874802564904945 177:7.989894947117965 179:43.347566152914936 186:10.85830921230287 189:185.86999794976265 198:9.285169951402862 201:9.433511949658724 203:9.371214191502126 210:9.38598598428335 212:10.833363512427576 215:8.28387977292127 230:23.521484989744668 235:23.790147147130906 239:12.463404349278559 277:3.025431562060607 278:19.86323426882544 294:1.7342181455173284 295:6.768312406740477 297:10.529852910350149 299:3.4814026817988366 352:13.436319589144619 369:11.971589220097059 385:10.644412766032925 457:29.28316764970737 461:29.09346340556147 480:4.6702088500926475 502:4.317697137038379 508:12.580846200707295 529:17.156175540549516 540:12.07479373689739 551:31.012976709903313 577:96.2804957871435 611:26.68044938008679 627:11.659565742366796 636:12.274760487945613 638:30.03389830098771 653:13.649721074804507 671:11.162108833348167 750:14.069316701301357 784:55.57034105302376 787:11.071705638195567 801:10.504120429392145 805:22.93653084229607 824:13.803234332454506 861:3.55071398749803 898:14.112653615118626 915:73.36838617073187 926:15.11400968760619 961:13.732306919346817 # aflatoxin
3:8.619844951596377 14:7.246907801069656 23:7.449885924328568 50:2.029492608397708 65:12.445425210481243 74:2.2714720969237647 81:15.173552396114752 86:2.9363602719209645 90:11.796003569832276 93:17.400836288481155 94:7.112831066431174 103:3.671699325146746 105:61.374090661257384 115:10.647814755331108 119:14.47992615117141 121:15.482510814367107 131:3.3351178461424267 133:12.952593395558603 141:3.4365824485742995 226:10.390625651623262 239:5.515003147842645 241:12.795020981914742 244:4.24699871975568 259:4.4710316541682005 261:3.8826142723550126 294:67.85937874367619 299:4.10743551984242 308:3.589292122574913 335:6.009308921496372 353:3.914142975657659 407:12.388469759980635 484:4.764338072317838 511:13.985249247715618 525:5.37264888059367 557:83.85754858407543 588:4.8679947326056805 625:24.69266676965374 628:4.016765426470127 646:19.948757449788616 706:4.403369178092487 724:30.460603255976185 745:5.086147815734837 752:7.4326546486627105 861:11.060534831768722 912:4.912610160954896 913:5.249095540852663 915:17.19219356360353 926:16.44247235471945 936:7.249139405944611 944:5.446282151237554 967:7.9995931313338255 998:6.994923870931607 1001:6.355000132213469# agaricus
3:0.8348387746277287 6:2.1419289202095118 9:4.01453301447156 13:1.78064541635081 20:9.584448562406 22:16.249366215762482 23:12.647066527603553 28:3.5450407659004863 29:1.4487053482664307 49:19.786981550279823 63:52.47816541562494 71:36.84490708922105 74:18.336518008494245 78:2.136567935571169 89:8.837774059124426 90:16.795013632350614 93:24.303861520378405 103:24.354560482135973 109:12.197022767528843 114:4.924541932949928 119:2.472227881799171 125:2.4448875681417372 135:4.411450644103764 136:2.6674020278488495 150:16.369318843900242 161:2.773246191913436 168:2.468804077199061 190:3.861120345869842 199:18.253432740461825 200:2.3998551559574417 201:3.731978601075635 213:4.4483479021861925 214:3.935621695391774 215:3.1742858283386757 225:2.906345809489484 226:3.56833440129293 235:103.03024148671399 238:3.8943566800604583 244:3.959580212033802 246:4.895987398444355 252:5.166307996693492 257:3.709853598638384 261:3.5983794881986504 278:4.807816186360482 283:3.2910533374179467 287:4.196322170926149 293:9.57926951463784 297:4.268060964162172 308:3.3081369439521575 326:4.199932975030782 331:3.8829563103086038 355:62.185453834013664 356:5.151148800581461 358:3.8073124625881793 364:4.210808691650055 365:5.442785250394949 416:4.619083391752334 424:4.980232111906416 438:4.46185626411231 452:14.39245610638302 457:4.925880716038511 461:4.8795841636558235 474:4.699749421058346 492:4.965811581983182 498:11.092184409707844 502:12.053525920124985 548:11.9446520932004 549:38.049546773430315 569:10.527375660527138 591:5.474754214796393 592:3.973473095072185 607:4.636198576328943 621:10.295730851416877 646:11.081112572171866 656:4.708071992928238 666:35.35132840607465 679:4.466555470817015 688:4.174361489292768 729:6.934593315106839 743:5.968662448503537 754:10.139493763677095 758:29.96268764786486 768:19.756636666912623 821:5.660867054995813 859:5.738442032801309 896:79.67343928298915 902:4.842714650318715 937:6.672653142885649 982:36.80292661220752 983:23.12400708684428 # agarose
3:2.2435328207232716 11:3.5954153125318085 15:3.569407051730527 20:2.8253584314796534 22:3.13447994043654 23:3.8309249016720335 65:72.0136735926327 93:12.983070317439928 94:10.02772988229673 105:4.973089051427568 111:5.084915855207201 116:4.396856263367022 121:4.473101449300618 133:15.978128637643865 157:4.474582908447448 173:5.257800781469896 199:5.68643125274677 200:4.065126200150534 243:5.243998749648659 248:5.772274452050679 290:18.444482438532095 297:6.028860016786737 392:6.283228916059095 410:4.95024307524138 411:19.556091958129034 432:5.468866758678127 462:6.384916172999782 528:5.879474655957105 540:6.806951545943217 549:6.175136297226116 557:5.208515455886804 577:5.162014393913431 592:5.7251614815581 638:6.889378609737284 724:38.25585230608718 792:16.717561765121882 896:6.199225304822817 917:8.445290631811453 931:7.68982246997469 # agave
3:8.686025518307389 14:4.541914389815131 18:5.302393498275833 21:4.949304500110974 24:21.204444917280327 28:6.116710313168979 30:19.229592966998975 31:4.405278289869908 38:6.03707034711291 46:23.421603010033333 53:5.423583483808706 71:4.019006698871972 76:6.103587796260203 92:4.731682528541867 94:4.473083944823574 109:4.4944400434741665 123:5.898469593562002 130:5.403066415970803 134:25.14006123773903 140:8.902961545799094 150:5.895532892832366 176:6.273687811764229 186:7.037711529291768 208:27.486047458479327 225:5.437154868479009 234:24.289585309818154 241:28.89185396933487 261:6.172820835517944 273:8.127261622746445 286:6.574774722288295 287:27.209532359838086 307:38.58238048136723 311:7.958834631066584 314:7.589231465551522 360:7.292637133481217 433:6.727405558656912 577:5.9970593254798 620:7.3328000676503695 637:10.89055625711812 771:6.482342757174217 806:57.010384185658914 902:7.463064565768724 903:6.84260923983071 916:36.854324606297624 923:8.22830140638982 927:8.923504066223863 933:10.13307771620415 976:24.682345772626334 # aged
1:380.75451135764865 2:274.76157240588685 3:434.96806857041224 4:424.09282947262193 5:87.21046754602837 6:79.31793792651222 7:98.1714826588986 8:35.010877160621 9:130.6787809735241 10:7.457836222800004 11:43.619564101536554 12:291.9010099205149 13:40.936874804997714 14:50.200404915510106 15:236.1474644772862 16:205.7383176031227 17:119.0213521538092 18:45.09507033459125 19:59.62337010611873 20:41.32616844499642 21:0.07108849072393106 22:42.523271289246914 23:150.83216590324446 24:111.69271020341793 25:115.7756223907079 26:16.03021280939176 27:33.85393784563144 28:21.523469213269305 29:12.791217846851902 30:0.12884094084704587 31:109.74111599846306 32:80.05539509373978 33:0.702926839982113 34:203.73681556881908 35:105.15718478140968 36:1.5490606584701232 37:41.038478994586725 38:12.209904689875378 39:0.07701302127864831 40:25.807365187819244 41:7.004882365814574 42:11.094739656913768 43:51.964232503216294 44:21.035119422116512 45:3.565641772926087 46:7.372128566853568E-4 47:56.3475905991529 48:1061.781202942416 49:75.47141257311702 50:32.792042608866105 51:9.508762283235274 52:0.8707257846120295 53:4.107846983686874 54:172.1627855147357 55:47.437612028155385 56:38.562145297546714 57:6.061786219448662 58:6.27668663601711 59:281.4953167476084 60:10.53997993456054 61:38.14817798911254 62:95.96659783891249 63:98.46548151994351 64:1.853225182525896 65:85.87048053716691 66:354.403169531256 67:30.074687607497594 68:140.90739801953717 69:18.541450740056355 70:28.098191042832344 71:96.16552800830107 72:24.907022315187383 73:18.637338870152877 74:3.0123057594118046 75:44.05703034631495 76:27.866008283857305 77:5.055037044980463 78:71.87438758100762 80:92.1247870504555 81:21.64248339383104 82:18.51647359788362 83:1.2018940376542897 84:1.0774382989244686 85:12.43986640129685 86:4.329766828677686 87:295.1268008637485 88:3.5516995411941608 89:48.81159235917333 90:0.25060048673411695 91:119.03925724917069 92:0.597160297438033 93:170.31214345734955 94:68.01462576738928 95:5.947038857770901 96:392.3259316866184 97:0.6459285182419785 98:2.3583960580146113 99:21.23765486235147 100:15.932330632636317 101:10.063744627961137 102:355.38246712343573 103:55.14656966656247 104:39.55917017410177 105:20.972080938199493 106:9.356905124934643 107:41.82245379061604 108:168.11065625610686 109:130.1528969799682 110:116.76830956233171 111:42.81272815014551 112:8.275537573800689 113:330.1702396854891 114:5.373261552893783 115:174.09895557371877 116:53.8729105711379 118:11.225954956698653 119:41.23142362244994 121:48.52766555448587 122:111.83217127776159 123:3.1299415237456185 124:0.2055057733225799 125:166.180580875336 126:181.44676041839412 127:0.6005799720657915 128:3.754489695405423 129:3.865638608254576 130:0.015384852422175636 131:75.35824226246517 133:41.870454661349584 134:2.406373098933857 135:44.91554184387333 136:11.707518544512057 138:0.04079610763839784 139:44.96357875069034 140:23.931185435759733 141:74.0774163134098 142:2.6460677389879836 143:11.145548717119798 144:73.6288558578898 145:0.026737527460134632 146:79.86347819337009 147:23.03362647347953 148:0.0277272751283889 149:8.802817556356164 150:8.765331290102258 151:62.924498037600536 152:53.467490726777584 153:5.407958492242434 154:1.1235636214641882 155:37.90286527609823 156:7.152653474555139 157:41.65544475152982 158:71.45785593841553 159:31.79176568872938 161:140.9702613003127 162:23.7942980381604 164:0.20689819146176333 165:145.03531578183964 166:11.6750555211043 168:20.982634181880268 170:3.155692009757866 171:43.40137515575537 172:1.3932114271620202 173:80.06712043114571 174:0.5055401402210533 175:15.520534559369542 176:23.30866973196435 177:30.068623663003258 178:26.282605429766903 179:99.63951384449547 180:148.6511701408611 181:4.913361015917165 182:4.286022934557909 183:2.8204500268884527E-4 184:59.98970612516398 185:15.96760622776162 186:0.5984655119066559 187:25.374240368780768 188:13.117559728601492 189:171.76919474862763 190:15.651602055370377 191:35.24694853656703 192:176.56239569546105 193:0.8100053327546153 194:155.35632275823147 195:8.425038063770508 196:74.71107582919916 197:2335.136729430189 198:16.705314650603203 199:37.46798763292132 200:17.498939009779228 201:20.51330334593499 202:100.41908032987381 203:0.5285468314029704 204:4.009004319533089 205:0.01545613828189961 206:14.429821104643086 207:9.66397491316694 208:23.075747674790698 209:15.438774807841424 210:45.544333742705255 211:6.1766260838484435 212:0.009680386230964295 213:36.80820603486174 214:13.368580219079355 215:3.9625814756734634 216:0.17893342923603783 217:0.4241358321755206 218:4.7755222918886835 219:73.16967526264399 220:93.71730553819641 221:25.73855062928661 222:1.5363081944933468 223:107.00780202626704 224:79.66089063995985 225:0.15177722710168984 226:10.492917600529823 227:36.948244319684996 228:19.001006229367523 229:0.010270870966834548 230:2.993030001794188E-4 231:56.148535951896534 232:7.143481161666368 233:12.399738158644183 234:8.349867911717302 235:147.8072085373619 236:20.988011178581132 237:99.85847470393864 238:75.923915623774 239:134.66890750013863 241:1.009225461108725 242:80.05215638610123 243:0.29510616637224985 244:3.892785819891344 245:98.30919007281504 246:10.931009605425572 247:2.3864842714007946 248:1.033331087091092 249:0.01454051964591374 251:3.67951164895014 252:133.0601557686571 253:5.223053045085032 254:24.70875828742815 255:27.10022380257465 256:46.794105810614205 257:75.90604639133737 258:14.520147041146364 259:78.13162288562637 261:1.2914482429375411 262:1.9102151748646088 263:0.003251202738259177 266:1.1400005431098499 267:228.26897893626952 269:45.40207465471806 270:0.08896046600015925 271:0.15280298427754416 272:2.139960431397712 273:4.698209900597396 274:3.5756671366715054 276:0.025013688689272673 277:62.63029270708256 278:2.7792279474705466 279:0.41274250489284886 280:1.0536264291100206 281:0.09416599502837945 282:1.849911372349298 283:21.471527197586607 284:8.622097044052735 286:3.981734553573005 287:0.7086882277236317 289:3.713906807478241 290:0.038307206532137934 291:59.47357327699476 292:0.23762769972629555 293:121.42865626934886 294:12.479824730368579 296:15.268388683637811 297:1.5172074580250006 299:1.229024769536103 300:7.428423408091465 301:0.5430516167224666 302:24.918232732122693 304:20.70394535992006 305:0.37895402311332355 306:0.022978833475874295 308:1.6870040081170632 309:6.7362133832845705 310:9.623797305690026 312:42.13663891587959 313:41.60916044156173 314:0.2250122422993705 316:254.2401378789208 317:16.46126538161372 318:35.040241395475185 321:18.36839627372261 322:1.4162741978378064 323:5.174677969235853 324:73.68941149378168 325:2.253763018467295 326:143.50583706266843 327:4.46072524876347 328:26.68077187985379 331:15.848968537245431 332:3.3030755081504353 333:133.08821005847963 336:47.004011330611604 337:3.912933647360235 338:0.527060924618733 340:0.4798558647877643 341:45.70652621741196 343:0.2008028219492845 344:6.844139747311612 345:0.034425975237636804 346:0.029196479018168336 347:47.212040484659646 348:49.7236124764029 349:26.077992692179276 350:5.549469385071961 351:0.7650554048818362 352:0.8545109442469574 353:0.2681012538961976 354:12.071883068367669 355:0.4477253116430164 356:19.772276218312175 357:0.21860152533893418 358:0.6812762923374226 359:6.236230085055684 360:0.07903297924287908 361:4.707722863599702 362:24.797370276812302 363:2.820081208532255 364:0.0028549791344638425 365:0.008885159925716826 366:15.029685231797972 367:0.25218461119689733 368:3.087799482974002 369:0.123636953503955 370:41.08902077255895 372:192.94252626194142 373:64.74861223976252 374:0.44006828210613863 376:26.085200226372926 377:36.923245234266524 378:0.002484556316744507 379:0.4613227998930893 380:57.05332392276073 385:184.5234355907568 387:1.833001681070485 388:5.499761368877271 389:1.80179855294869 390:62.063368703442535 392:2.0637804130424326 394:5.4030333302058535 395:3.19960841349849 397:4.054837745821109 398:52.16489406297746 399:1.527502174252908 402:0.08200366405854953 403:20.801492963107616 404:19.278547589142086 405:3.125364901084279 406:7.802433803324912 407:143.75999541120183 408:4.793564376164082 410:1.467775292912856 411:0.19834400425056686 414:22.785903811957418 416:26.63098619401407 417:1.5978986212698758 418:1.2647737965677885 419:78.19410055237192 421:0.9906330086270838 422:14.3609392831378 423:1.3301044506120916 425:4.016768084260155 426:7.532914802598689 427:34.43302152599484 428:19.271615804283666 429:7.5076026493227115 430:0.4908786954284855 431:0.006285896004048456 432:0.5624311266434874 434:19.58704718318624 435:0.735581254908994 436:1.942866369617762 438:3.747714022774751 439:0.04144682899161647 440:15.520067081933833 441:9.306530622204718 442:18.209646966331025 444:40.327110157403915 445:28.290635522945756 446:3.9231464792083597 448:0.5827636891061356 449:0.015902503588961538 450:0.8349902893986001 451:17.54819225940831 452:25.20018189326073 453:4.668416709719331 455:5.557187600402095 456:4.276943916582761 457:25.781484287040385 458:6.733444504805184 459:41.380764128510556 460:0.23164653924469492 461:25.323331096762363 462:43.57124190292098 463:11.452476327048771 465:9.930387884052863 466:3.537049721643366 467:124.48815667561831 468:0.1025784100717972 469:34.48425618740672 470:5.304120026844982 472:8.968910270643505 473:2.018254590489709 474:0.9567834219539528 475:61.24149472210656 477:2.8150668111171933 479:13.584190630094868 480:70.38309001206615 481:1.8522523952872458 482:0.06329561030154396 483:0.6262467696436754 484:0.019263948082145918 486:23.165206733013253 487:37.08317722774746 488:211.2692574707713 489:0.504444289955992 490:29.984248245073232 491:84.47291344540234 492:69.32521058224229 493:17.71904518725549 494:5.452917443645109 495:0.4346071664901919 496:0.19508689274498262 497:0.44743374606174824 498:50.14639650348458 499:0.05061648859320729 501:2.175981755113359 502:31.208962940803467 506:5.769448117987255 507:0.46290430044448794 508:29.310070648564864 509:0.016126081060916304 510:26.443044511631673 511:6.8841729173441495 512:0.16429474903320612 514:23.103562483047096 515:0.7137522790525013 516:4.447671337684489 517:0.6388970523118472 518:0.6456608572824047 519:19.523660942698722 521:47.051088949140116 522:149.22134719955557 523:0.03495908674936843 524:0.0017751005880187627 525:15.46703908562869 528:44.56139425550288 529:3.4367592950033243 530:19.013635298323578 531:12.805105323230128 535:0.45748169241073333 536:41.34077747181359 537:13.754649948018862 538:11.728567318606247 540:18.798307722722168 542:80.35916766783156 543:92.64864182989956 544:5.366001052858202 545:2.263225086376013 546:0.12595520087488207 547:0.9625597547348195 548:22.70509747105439 549:53.98815307167106 550:16.702630658188838 551:4.272032211841985 552:6.597527786935498E-4 553:166.56720331138217 554:5.425363883540506 555:543.8090151148095 556:1.8389705496711006 557:0.0014170928222007968 559:13.609546006061441 560:1.178582528463879 561:53.10206762155798 562:10.556861787109474 563:2.2372358458752077 565:4.617355366231798 566:87.67048528315681 567:51.74607758823837 568:2.0044793987018648 569:33.37506325145091 573:6.134987860905309 576:5.136576941047053 577:105.49169322773108 579:1.5680731454299175 580:3.768013867876259 581:7.1751304199660355 582:3.578430800046693 583:41.37643439916656 584:0.0012873336091596618 585:36.425452821481535 586:12.114864687710051 587:7.122694721250217 588:12.087745165106352 589:0.6813186739103331 591:4.644193730353131 592:87.71160430129014 593:1.0100447354530586 594:13.797974418910297 596:0.04482052228311141 597:513.3767144466798 598:88.4975196640645 599:60.41703660574171 600:13.716576983948089 601:1.2090425847245019 602:1.5573542396706601 605:1.3425843714957126 606:152.1146166137817 607:19.242867138483046 608:174.49581414235777 609:9.026534880574651 611:5.916298784221065 612:5.412146842458902 613:28.497144836976602 614:12.292414278502857 615:26.426054043775828 616:1.3088484095657222 617:8.51442502912802 618:18.495720697411922 619:3.882516654868059 620:7.0952662583654105 621:461.68272821654045 622:0.6071875846552468 624:10.922140611098747 625:15.945101190112025 626:2.9437721697016137 627:2.8198701673223865 628:0.038077739939477835 629:8.808792579239046 632:1.514756728244185 633:174.02827090967608 635:0.2997714965723163 636:15.802572257272205 639:37.46800343509636 640:4.6819334131889905 641:17.141672462320358 642:12.937887110999766 646:0.7159408482831914 647:176.7602160802085 648:11.453266666966513 649:37.595894924774974 651:0.1683831664642582 652:12.415825167025249 653:12.468163068204841 655:10.920659755396256 656:12.956481595338401 657:68.92404935887797 659:16.208387978141644 660:19.665753099055554 663:2.5397484634561636 664:0.4857483346634091 665:3.8531066459957053 666:9.914796595780146 667:0.39989175662093357 668:12.897635718052621 669:9.413824226002307 670:6.9473184871843525 671:2.211561874833153 672:0.036337112287528915 673:0.36570746717298663 677:88.11030547425071 679:17.78146891175003 680:0.24936471198894802 681:29.029968318696767 682:15.510791499537323 683:3.132944773681837 684:7.4788133437936555 687:2.5333653678986137 688:6.990618831595449 689:13.343962671904102 690:0.16901557558512958 691:5.210830826160835 692:13.541231802773229 693:9.120834254048177 695:23.33639268266874 696:65.87482394567024 699:12.622027277049453 700:8.748205440817168 701:118.67739075731737 702:0.6353900973052411 703:12.490307471746924 704:16.926528299470068 705:0.032370865486755475 706:28.45912207532761 707:3.218057995853691 708:3.139802821712667 709:0.12709059904957706 710:1.0334950333402677 711:61.35167126177282 712:2.8693236962243778 713:81.49591318288755 718:22.1015007021543 719:5.485801442519518 720:33.594881524525896 724:7.893268500026833 725:0.8663667899748385 727:8.573006010685598 729:29.023572142272517 730:14.740319596393226 732:8.557391717653466 734:0.7143894287021549 737:82.33970236078038 739:0.9173303029443124 742:0.33679841923183534 743:3.3285323574120507 744:0.27055682190026575 745:1.0956899063509942 748:2.029862350863445 749:0.006359043604575803 750:36.87774843965219 751:42.76709526778448 752:36.37048576466154 753:23.608775446794393 754:27.157105656711245 756:20.925533364995005 757:44.85480633296465 758:7.813343936248899 759:0.02467973790413902 760:0.019645645660868398 763:15.444487510853401 764:8.777932532298959 767:0.20203998221825367 769:33.967577150203866 770:8.236975786883313E-4 771:0.11367677232641689 773:5.82959173676031 774:0.004592121207224435 776:4.4866994633478665 777:5.774427162150138 779:17.990265164732833 780:0.4601839925418052 781:11.406443843096291 782:0.7829028971849846 783:341.19882946512973 784:0.037864279657964656 785:5.719982128064483 786:1.4900586127231583 787:3.9901107295061617 789:1.3694611234605791 790:5.715964687768103 791:204.07274608337397 792:0.05787249403120455 793:1.5763794272778398 794:22.602932487706195 795:28.767468805663782 796:17.09539446865628 798:0.4101726423910804 799:6.74951453159455 801:169.34786282941985 802:1.4628575141120859 803:2.9900131417800724 804:0.9714259624767142 805:16.45294146039833 806:0.017785490414548716 807:0.0556079684523747 809:0.036769793560439155 810:40.07405875364142 811:4.401695702046011 812:36.32195917412063 814:2.501526498283351 816:2.1647118043687814 817:0.15302171043610108 818:0.01993108281337804 819:95.11484612615509 821:8.257976254859825 824:5.910745394933996 826:18.905678973101143 827:16.89023533654654 828:54.108437044217425 829:1.8776686506436377 830:3.3782211353408607 831:0.0835830853072727 832:5.000682254096009 833:5.315774898434948 835:1.774951400874207 836:192.21615566596688 838:24.901811323866436 841:3.327801081166754 842:5.293399730155639 843:18.462579879736566 844:218.1043464954817 846:79.6304931656961 849:12.663635596718455 850:7.308831345284991 854:1.492181556426341 855:3.4896611451251798 857:2.796823179310533 861:126.72769125414295 862:0.1668061267975837 863:5.605603906021442 865:129.46870056784638 866:92.69391323501632 867:6.117229378824077 868:10.24304043800844 869:70.76199071275556 870:2.309073745627107 871:24.722099338641133 872:30.44415124700617 874:2.152298571901969 878:8.691269619449322 879:15.376143850619105 881:5.985634557004304 882:0.7104470479937803 883:23.336184341946716 884:1.0454312150976264 886:31.066066890492305 888:27.44521667856554 889:0.61891738585627 890:1.7528066580454131 891:26.039279229146956 892:3.3691724809250294 893:3.0080328835423833 894:0.5739904945096399 895:0.735581254908994 896:3.655325619483493 897:2.2641871461740277 898:13.673847162622033 900:10.57810214720084 901:0.62303909847197 902:1.1716290390186814 903:0.6590485893015368 905:0.01172084545363869 907:1.564464754992413 910:0.5378575485816257 912:30.678940964834787 913:43.874294247176145 914:2.581650746777129 915:100.11037751425548 916:10.912036563839528 917:61.841374531354056 918:15.09146945769261 920:70.92947822552848 921:3.4590127456086206 923:0.7408803482266157 925:2.0651011383866957 926:93.11057108567327 927:7.197487418502868 928:60.20160565404748 929:7.382421523339435 930:1.9815659702427229 931:5.956970239833898 932:0.005421318872065569 933:33.17042315636978 937:0.2402455721469889 938:0.2066250181103227 939:6.248433556568087 940:1.473323046373116 941:8.80580729032074 942:19.95594263389223 943:0.10553748615968776 944:9.157853893232675 945:0.5900140301214414 946:16.722188689629455 949:2.263225086376013 950:3.6878349216915307 952:20.02146361880957 953:7.920433609381319 954:28.86499667332303 957:1.7181246927703333 958:22.543340999574802 960:72.18624443345722 961:20.93020495328799 962:45.85106232132761 967:34.897997973512226 968:0.615493008291965 969:0.07656819721736334 971:7.128122816708842 974:18.203117911049652 975:0.8827439616297771 977:24.196743332170932 978:13.269594448094896 979:3.0481456864796845 980:24.46127793916808 982:18.493249863314027 983:0.6679888270930726 986:78.46452637368124 990:38.00835968678689 993:2.548662223257401 994:8.52098595031959 995:45.722139975243046 998:5.029580942946829 1000:0.15486962990313724 1001:3.5263199018068976# agent
2:9.266568696008513 3:2.056001971934976 8:73.37608141489088 9:12.69717848392277 11:33.00392964176044 13:9.015075335945959 18:11.264853835520809 19:2.931377400711201 20:14.19075594009042 23:17.366468796928633 27:18.153208707760147 31:9.460737364366068 35:107.98167139238508 39:6.226651999657641 54:10.934518287572434 62:4.523119876759793 74:9.55366878182546 94:24.81466670479041 95:5.08430433963906 109:9.640266964940862 110:5.288819858520768 115:13.209064157035604 136:4.1444299167882 141:12.075153879755815 180:6.23262609001881 194:41.3134015917029 205:23.63902105764764 227:5.709723139509707 238:5.429113627317623 266:6.380541395834967 278:6.365743646021912 286:13.817738650100258 288:23.316686415621678 293:12.723065762428831 306:41.37788671852086 317:6.787116732801939 320:7.877259203634548 326:5.743762924033666 352:7.27364841641754 355:13.100472778930785 359:17.929339237243855 380:15.634718474069542 403:8.078740312200198 416:6.173119973185592 455:13.616527373387841 457:26.1521646402946 467:6.878378913674205 530:20.01683213364162 543:6.110893046217328 561:18.873502291331466 628:5.260525151101667 683:7.453138756030632 716:21.1999836407699 734:17.076299351008995 757:8.355503065413192 768:5.970098955885232 776:9.760138215661646 929:43.02076152612997 937:8.253830718142899 952:22.52753234225743 # agglutination
1:1.8070246195982902 2:2.056657901855472 3:149.4753237742572 4:7.681007703916604 5:8.38569654650912 6:19.496453331608357 11:45.85808003300638 12:134.95039366807626 13:33.36396813200712 14:53.06561841798939 15:30.85950644401852 16:20.177410413583566 17:10.372817483567488 18:0.12402435688561858 19:146.92045062504326 20:58.427218492375346 21:36.8191981363721 22:49.07122707795447 23:109.13221723401057 24:9.163163398667773 25:1.161198318607023 26:98.9932022275895 27:21.75337239652892 28:14.939710351886148 29:42.191084646397016 30:3.9174209300126197 31:67.51532683401668 32:65.45817801345527 33:2.3930911542393303 35:0.34414911253922725 37:82.33387580666542 40:0.8126284886955236 41:0.6136158902001098 42:0.7798303501587612 44:68.19769446560477 45:16.04771280754236 46:16.772471130859973 47:0.06584945578702822 48:49.81306423568251 49:40.554010931136474 50:3.9054321212052083 51:2.1954030697727727 53:16.079152656600233 54:80.51461300461538 57:79.84509748105125 58:0.9679421253791173 59:5.839279330160997 60:51.84465234320979 61:1.429089285553456 62:68.07353106838008 65:2.009767609488954 66:13.464816647791505 67:14.480189983246566 70:2.473227530185451 71:8.708856528231033 72:14.032783585814968 74:0.0044693108873005314 75:39.61173298212897 76:6.21677348357272 78:8.176282067508605 81:1.506269601072997 83:5.15935972344368 86:7.04605455089349 89:2.137347474271438 90:1.6064351705024464 91:3.5834328105954496 92:0.006175460756564147 93:29.56872619134705 94:0.6676990410330731 95:15.019363319113465 97:0.953893913454528 99:15.433244051029307 102:8.557701713578108 103:5.828443308133876 104:7.117519043969354 105:0.3270789581325997 106:21.184890541150693 107:5.603501889059965 109:124.9355123096391 110:15.982574335624125 111:41.01039203674865 113:0.7773521263394074 115:3.0900840802144183 116:7.205249728001153 118:62.46685509420041 119:0.03753382505390842 120:448.60870413141424 121:1.643481040329221 123:5.690075912677677 127:0.3266772215313994 129:0.1478288235240908 130:253.36547593899087 131:12.570501688807065 133:1.3795029864248938 134:6.243960894021572 136:7.057560336568619 137:11.889647988939856 141:17.641216105644293 142:3.811799396578133 144:3.9675496350069714 147:5.269740705615814 149:52.34087603599818 150:9.546922721369334 152:240.28553485983312 155:0.3470812656502914 156:0.9202873332870996 157:0.12361113509144186 158:60.19358436502387 161:1.6351099000670972 162:9.177647247751207 167:12.469012358923727 175:0.6747611200433432 179:34.89247960358548 180:1.2729144654105364 184:2.6417585039075817 188:0.9773254555653847 189:1.3626034555458124 190:11.54795236697197 192:1.7622678372642961 193:29.267521884570655 198:3.035661976538344 199:7.329105617765029 200:9.419960192662595 201:11.053447691962129 202:16.34708090841998 203:3.106183616707237 205:0.8577594962789572 208:0.9769817355260956 210:6.6999309927394695 212:25.142708516596723 213:4.40858200309145 214:3.505557806538752 215:5.250231436968207 218:6.731246777672557 220:6.160399397413003 221:0.008997677698630264 225:7.939006640072947 227:3.9084148306884097 228:10.503041336604255 229:12.744389332518846 230:0.4822425253757982 233:16.54525105377026 236:1.3976652273780592 241:4.928269229385618 242:0.9602887964306935 244:34.27603308627809 252:1.6666920675141914 255:47.63006262064575 259:8.017263701821808 260:0.9428887743852986 262:8.353959714181398 263:1.9599606040916369 267:0.6611208105225478 272:3.032802716585823 278:41.11650967864567 279:8.912851123187712 280:4.98276910993645 284:35.7887819502653 289:35.45851528957363 293:19.449704351692993 294:18.618244770522995 297:0.9650285059115296 302:7.027454235497844 305:3.2742785171233844 307:17.911928858196987 308:2.4574025117203036 310:1.2633718240203071 311:1.8015329885336253 313:8.072927922073992 315:55.37334843874933 317:5.825044125256302 323:15.458594682383533 326:8.067840682789717 331:3.4148911518978666 333:8.627922708375195 336:29.685420339804384 338:1.8340764484651007 341:1.1076042131078905 345:7.292463567387093 346:1.1507823260051457 347:1.1793201075284465 348:13.744633218644903 349:1.1881583536721558 350:2.181861731378738 352:12.382388281801209 353:15.352255629351674 354:16.326986378839337 355:15.405292384400651 356:10.783295956673202 358:11.34171580731917 359:2.371991927260639 360:9.42012321768184 363:10.800498559175448 364:8.098445515988777 366:7.851705346260518 372:6.05960406124304 373:0.2629118310882453 377:29.845080424895276 378:1.9717750165161725 380:48.81740512614535 385:1.0059347380610182 387:8.67379950264566 392:4.529852139840752 395:4.13071741084593 397:1.1772264042527012 402:26.739685520443594 405:18.485935751777177 408:12.800286817435639 413:5.071547477575822 414:1.9694041739421373 416:4.716354319630858 421:1.3086108088703958 422:2.5340730756991188 426:11.744673218756436 428:6.5701860882804874 430:1.0144696008845502 432:0.5978077720631707 434:1.6348882834602843 436:11.188952091647717 438:74.68870523356821 447:3.2852052225088775 448:38.5017148694038 451:1.4244005992863378 453:11.744673218756436 454:1.77180588397499 455:0.7008009434336396 457:1.4699677838850898 461:5.191583382199655 462:4.709161352807569 465:2.437827771264079 474:1.2903903811314068 480:5.4514709946079645 481:5.8632432846859714 482:22.851670697984126 484:1.1166514996070234 486:2.5225703343156183 489:1.0234395440702924 491:5.720113729643475 492:10.248903440758026 494:15.754147145970823 499:2.458582104662494 502:1.2638243985260025 503:2.177292390267209 507:30.369865079294758 511:1.795256412341244 512:15.517245852176341 515:10.319622347060005 519:12.242936344982539 521:9.908099430169532 522:2.127948564230683 526:14.0205881024237 528:7.851637731440892 533:24.717438903477866 535:11.170140624365178 537:1.0405261630787161 540:1.5531743555926647 542:5.364150539471691 546:5.01888510833422 548:1.2225028647292246 551:17.33410491036059 555:20.382204634818343 566:2.3039105939423306 572:2.7227290956433805 573:1.634272448202229 576:80.18515699749126 581:1.3166450404777204 583:9.27145204772657 587:1.3076693039185432 588:1.1949411051537253 592:0.758864534607516 594:9.09307858908985 599:3.3258795495777016 609:1.6324267188905346 611:3.3465855176916537 614:2.1855274529599225 616:4.6437504182370875 620:20.687977408405967 621:6.973866657104784 625:6.786783700401767 628:0.6010716811824948 629:2.2030653473396176 635:1.5948655286052178 638:1.6195803907783135 640:1.9373979868349729 644:48.29617815467788 646:0.9090299332567225 648:10.30829220826055 649:2.460783112575798 651:1.4306562676592849 655:6.35795264980889 663:3.283379230310843 665:1.698000427936157 667:9.252062109336151 670:3.7215084770201106 671:1.1966434433160182 672:2.3939751803624127 674:9.686505834700089 676:3.1266044496014684 677:5.088913990741289 680:17.589374923874697 683:7.0639728536863755 684:11.705596127377603 687:6.523062759934774 688:0.8979088922624336 691:2.0870683254568663 693:2.2685616686629686 703:8.530756321283752 704:2.965011277535423 705:2.3740719583646617 708:21.822321247221193 709:304.66794635265614 715:5.903387034948107 717:2.5179928945889545 718:3.9516583700018213 724:3.9916075373842945 725:56.55385073467963 729:9.096785483896863 743:2.3575108360518398 744:7.820159909150237 746:9.566727846661097 749:2.1928864072038103 759:34.254545615535115 763:7.999546543709511 764:6.887393103902526 771:27.739076233129 774:6.833763760984286 777:3.2943646374500366 780:3.4201010026712204 783:1.1992019694558338 785:3.2742785171233844 786:253.94628492543237 787:83.53086524764318 789:0.6058866613347071 795:6.713686787337352 801:0.9559086933934758 807:32.77172370556529 808:2.833084336465319 811:17.50738179837895 823:2.833084336465319 827:5.939485634000302 828:7.441756704138571 829:2.862598251592563 831:2.582139283796872 833:56.38901759830192 837:8.74679577182901 839:194.2130406329153 840:5.655358538868873 847:6.009796810046797 849:14.652866482706001 850:1.885883956316753 854:2.601303405262416 855:10.561245040188512 863:2.197504490754859 869:3.1282687345905784 871:3.3907050911236247 873:3.4240586272112936 875:1.564196665432079 876:3.4500067955938474 879:6.612422355075358 881:41.86396533890866 883:9.005212777966193 887:14.9545277063416 888:11.944446583841781 894:11.557127963412798 898:2.4184207578378496 900:52.39002618941255 902:71.69738537400382 903:4.038552705828952 909:1.921284214962079 911:2.8498838717040287 914:3.309122773163572 916:3.618843391594858 927:2.634180305731069 930:30.051231113692985 938:0.7990785581869152 945:62.135550116573874 952:4.500885184154067 954:31.6043552894633 955:2.8926560696602803 960:20.06321689452616 961:2.2511955690290084 967:3.9600408514608048 968:6.276654072410501 975:2.1456995772911753 976:19.90975734232492 978:2.350321746946937 1001:20.126431628451815# aggression
1:20.96528148733796 2:0.6644404985058502 3:10.193222818716174 4:0.7709163893564046 5:10.583000763841758 8:0.9061555099231493 9:24.028227357272943 10:34.22663177540937 11:53.89775413037492 12:36.4385372481794 13:15.793432932070516 14:17.523661959343602 15:3.448421821565822 18:9.830196811773874 19:14.564279183855437 20:2.202711165633103 21:1.1095160778428326 22:0.4385096815204001 23:7.983198324123513 24:13.432763525380107 25:8.755224037890557 26:13.220546876800046 27:4.361595116176091 28:2.0542600730931198 29:0.3628598456745439 30:0.5868611635484835 31:22.304707978895504 32:7.905973142828067 33:6.035861163314594 35:17.37028130235788 37:10.752742129102426 38:107.6695709909145 40:3.854066952174611 41:2.242354365987107 43:2.7496142927224754 44:16.323207287716922 45:5.287144082793164 46:91.61222868604095 47:15.42626080341109 48:9.325292631816607 49:4.2007760222778785 50:6.704857235339978 51:1.694402172242609 53:5.297599423400341 54:20.42802963938844 56:17.545009239725445 57:1.519847853024626 58:13.171123174582297 59:1.9175602023441565 60:9.78089648095024 62:1.5904785648372153 64:152.92669273396154 66:16.257865473121004 69:13.081266687704812 71:2.849301619370573 72:1.1833051539904487 74:0.7574680435500364 75:2.333817124296381 76:2.0429602454596583 78:12.538612587637575 81:55.06362448250071 82:18.46244549881954 83:3.284606610872307 86:26.850803964297608 88:1.3844275307299463 89:10.827103090114196 91:68.87771519473137 92:43.470981023969486 93:6.252583345312256 94:3.609781713814597 95:6.616020518687952 97:2.7076471953554475 100:3.5566135598994006 104:20.713046596375776 106:2.244291359027341 107:6.1113862441282905 109:0.7862775882452776 110:2.24914489730637 111:11.598616519900451 112:78.06422838092367 113:2.4726687638803493 118:5.664278340870593 121:1.3781524789474195 125:4.41576057124539 127:17.22907386525242 128:4.53895392220824 131:1.6187648102363188 133:9.100617473942725 134:12.162571910076572 135:2.856942241891236 136:9.478157429122602 137:2.4256998767324003 147:5.865226281152018 150:1.8655250730199067 152:2.596510283350051 154:4.327798936421774 156:21.158777394836733 157:1.379337085341949 162:5.975931692520218 165:9.759740516821648 167:7.68494201221958 168:31.94977923566095 169:2.8531205995339333 171:1.7444281299109292 173:2.034543636993891 174:2.7982320399202196 182:2.528098699969386 184:1.943018171461683 189:9.058215927659523 191:4.760455982589929 198:2.1586298166245728 200:1.0618069406413317 202:9.667399818441686 204:6.591120788309528 210:19.12151780955047 213:8.375681502778297 218:6.93052827233295 220:12.069055178259912 221:0.9739799552177473 222:9.602216577125905 226:2.075402617384023 227:7.816370557610747 229:11.118694097710152 230:6.563939503196569 235:12.334896273418932 236:3.259452522223879 238:19.883629893164525 242:36.90453206890193 244:2.4344667458260583 247:15.531457896357033 248:2.4896602421411584 250:5.182166784310645 255:13.571744959643766 257:2.204450877908686 258:4.575565829605292 259:2.641456689585854 260:2.6933228153181314 263:10.496433013499882 264:2.4820854402303927 267:2.310676914002289 268:3.8825196174389998 275:2.7041628107180746 276:3.7275347243343067 278:3.2328656866516865 280:3.192580146392299 283:1.8257062883525592 289:11.74708316189024 311:3.731528351421088 313:2.6599680451988115 318:10.239379756347043 333:2.844554554132571 335:10.893682075694091 347:15.243193662977085 353:2.1311515342188043 354:9.65718508816886 358:34.08547508237196 360:3.1080906272737883 361:4.936117434405964 363:6.8226858753324215 372:3.750824525503594 373:1.6740544055598368 380:3.2833709204330654 385:2.774876240596165 395:8.066232763841949 402:3.1153441347465547 403:4.872215859697266 404:4.0143861910176035 407:2.9754347239503574 408:2.6456448913129034 410:1.7709769695262207 416:3.053321891722144 422:4.546469445673529 429:3.2304692317196 431:3.870371596613743 432:2.2193054668003604 433:52.731041205953744 436:3.6966910273823848 440:8.689255970612717 459:4.331144661260481 470:13.0777500114684 471:22.224786894313613 481:3.6495068298989914 490:36.90393209514524 493:2.902038194614598 503:4.15467479734298 505:6.829971983356848 506:22.597276989195876 507:3.6966910273823848 511:3.7243463172688687 512:3.3070035894553587 515:34.724208636008996 523:17.40423790279436 528:20.820100469964213 536:3.90353934420385 537:2.819123910324207 542:16.506539231398428 548:3.0468688357145672 549:2.8559859888391297 550:11.177085623729045 553:24.87930972105409 554:7.04959454594998 562:3.2545874868343123 564:16.38903478143242 576:49.96853163059012 577:1.9516964135759858 581:3.1618339409557454 582:19.8501061285298 584:3.950853485774391 585:5.502378662317514 587:31.294693285600857 591:3.873834015417199 592:7.432675212810781 593:25.63949247704537 602:7.077687634694223 608:9.918196514981517 624:20.475053499355738 634:12.598344251194332 637:6.580724261084341 651:3.298881821526605 653:4.196693711465363 655:3.9044205625657087 664:3.722754273054221 674:23.3334709070286 680:127.40447677776807 687:3.9892568751715345 688:2.6343620508161525 689:9.007724917019361 691:10.789911596463089 701:16.895437376891312 708:3.364314994433135 709:71.04993472770373 715:3.6702355448587127 724:4.901043321759785 728:16.718125450649865 743:4.353607402866932 744:2.575912356419478 745:3.2191321197849154 751:4.948540439295819 753:15.694782995947904 765:11.4107314778058 789:2.231105306999536 807:3.0457957541903498 808:4.869226718827307 818:4.293580730657385 849:8.804308588526743 854:4.619434975030719 872:109.425910494348 888:10.57187887316274 894:44.005026294326356 900:4.588360820468676 902:3.2661647611298346 904:4.522774600863008 923:3.987409365812309 930:30.866087822533892 931:4.284853421802235 933:14.41379563520999 953:4.864751953365382 975:18.786537614347857 976:15.957092766895752 979:23.551901099607015 991:15.861551958547652 992:22.603195521047155 1000:4.8249543610725265 1001:28.670165349945446# aging
4:3.2723238418958602 6:41.86790816979063 19:2.75305403048633 20:27.867928545866985 23:9.558175593672313 32:3.4135872199536585 48:10.51726371499162 51:11.652216635100222 66:15.656251987834054 72:3.829500473884961 75:13.14671668586317 78:3.387446229507428 90:8.397275195231355 92:42.69730987878237 109:79.90449350699501 119:3.749008704131241 129:11.01702813614107 149:4.0990149148817645 267:5.16573164131367 283:11.967509793159714 286:5.327454115769531 299:13.084981820185059 316:15.152084230108384 324:37.545396139972596 358:31.79546621181888 368:15.371093874647007 407:5.895111337099443 418:17.68304238821006 434:15.784855065346285 509:16.302466843525266 528:5.471565264822708 543:14.61509562831783 580:6.5433386289613225 621:13.057517977672248 636:15.783329938152962 638:15.746902813356758 725:7.089231691632296 753:6.066648417862508 861:13.23164524938791 896:14.358576409746682 904:29.272392201871725 916:8.728523596928156 983:16.58169672342165 # aglycone
1:18.172968412886824 2:5.95091706316085 3:31.005989917017097 4:58.47373919077967 5:19.842984337330456 6:25.830852876566176 9:3.5780831575971024 10:0.49985471940687765 12:2.545274592212219 13:26.096585605390626 14:0.48073327757768214 15:12.418152229438261 16:68.76992978413277 17:3.1401728785400995 18:3.580961269231226 19:0.9427705415440522 22:23.567305600963945 23:90.26418126581414 24:27.942151817784247 25:0.0013611838329838956 26:0.6920570838696293 27:7.616525931740077E-4 28:2.4168018068963706 29:9.006489154249879 30:0.21553755738598895 31:0.3689612945406012 32:13.86825646054903 37:7.637211515113244 38:2.297805127054492 40:2.124264332222366 42:3.167359306264235 43:0.7963974942012969 44:24.679436350851834 45:0.07765906664694507 46:1.6090853175327742 47:14.092527258591577 48:30.748357510455893 49:2.520924433891989 50:0.1371463743582884 51:7.861374733814888 52:8.805925537128637 54:0.02097402676639601 56:38.00173046813777 57:0.09378458130629282 58:0.002400787814701971 59:38.68275207924097 60:3.5416686686365164 61:1.2152077076783898 62:7.430122275051786 63:12.42299116120554 64:6.298541881417853 65:11.858425093479235 66:238.84220640112622 67:5.290444922096424 68:2.8820878015307705 71:0.21884582860571114 72:0.010022812509569372 73:0.06724239958175865 75:37.171501750415096 78:10.213111812241811 81:3.3426029120684793 82:0.3452598027419392 85:1.4341765580437964 87:13.099846024925368 88:6.571019653994503 89:30.39545702100601 92:2.355603257638348 93:0.2617572167995907 94:9.62012639156425 96:11.382873867180605 102:4.30925065267384 103:0.26730784478897923 106:2.751678391791211 108:86.91777133231822 109:1.89435832420082 110:2.7603062614966944 111:17.284271028756017 113:44.84906693866556 115:47.908019690453756 118:52.60841802198731 119:5.462727581248302 121:0.04970081445850223 123:2.0948087761885263 125:8.469955609577253 129:1.3804600824454405 131:7.547625867055559 133:14.172371382743401 135:3.86448780995897 136:3.30255651558512 139:0.04897445867309822 141:1.8221713629606178 143:4.79161966356105 144:0.7313214669239064 145:1.5619877424175697 146:1.2730759256425155 147:4.588870344659306 149:32.63617297063053 150:0.24260161867944674 153:1.2605311738224514 154:6.658502092094227 155:131.21391744755266 158:20.4971848474245 159:15.256231747594247 161:22.59756083640853 162:12.191199202972172 169:48.96487694688405 173:18.25445607944319 174:3.7560544350351455 175:0.5096069278402776 176:9.905199451946856 179:3.2203266818046217 180:13.649066885233779 182:21.41883878311347 184:5.214639429078806 186:0.8875403041223426 189:4.536648797267337 192:1.5354760802172356 198:35.43672550740441 199:0.5631495680706774 200:0.8101036092308161 203:9.932085109731894 210:0.4307799409162289 212:0.8789512400608877 213:8.006929667114461 214:3.052263111593564 215:0.17454740181689973 220:2802.1970186286667 225:0.08274631808436651 226:0.3553315143011498 227:0.7091937802277036 228:40.89033421728106 229:31.91172598217544 230:0.338243896225225 237:7.126836835705475 240:8.823221328614654 242:0.7721325325207243 244:3.092245095691486 245:1.3208503184666607 257:14.454136414120203 259:3.468175361005622 262:36.2508752510876 267:76.45041359832126 278:14.152899344158062 285:3.499711447568759 292:3.281525878808422 296:1.8191051393158102 302:2.873007522571891 306:2.079455312464549 307:3.4174364763271097 309:7.029404048899004 310:13.601768446493377 316:4.586174120478738 317:5.317210902268562 318:5.616909534803726 324:10.110046501955164 325:8.278972159582233 330:8.479069549781686 331:0.5311655464346723 332:25.463042965363858 333:0.8658687242318307 334:8.596428159580244 336:1.4518122946069152 341:8.04321011079698 348:12.698913456732933 350:17.90028399653656 360:25.06929002098538 364:7.346873960907228 377:7.8360233573108 378:11.07501074050214 379:3.1614393173684263 380:4.660863947584162 385:22.97936884903375 387:7.912454752084026 390:7.064292200735093 392:0.9488778718691767 393:34.78255054257249 395:7.573413169386913 403:2.5833956338113455 405:0.7771824776458159 406:28.90477296140481 407:8.254661169170584 408:0.7220998829835168 413:1.1688131396746602 414:11.067050019752116 416:1.0235722931265903 419:67.22101117421371 426:10.94646665515769 429:1.1621417809161185 446:10.322814621439731 447:725.1568258280925 449:42.659235623839606 453:10.94646665515769 461:26.274102491093135 464:5.257284011942571 467:58.09386192487223 469:48.216869678526486 472:15.33630224819052 480:94.80044380734782 486:2.2758120453340616 488:131.58962508556397 490:1.9908854154198465 491:1.4426581490645873 492:1.2852307038817345 498:3.491213703254844 500:6.853777436094529 502:8.616433125278926 515:9.772015595090142 519:1.8446255127295004 522:105.27392651303501 532:2.39615964010363 541:17.895625885181435 543:120.076534998226 544:6.223761375974737 545:75.83535572692024 546:1.1470479725502065 548:1.01860297042335 549:0.8743328492449953 550:2.0160369602431834 555:412.5892314839408 559:8.471858719697495 576:0.4812266760174039 583:3.062701313218046 585:3.1692805404654885 586:11.688021895995215 594:22.486861065452608 598:1.1885926853035487 599:22.865890588466314 606:8.434552053351299 607:4.259760137039567 608:21.839820722333673 621:0.48709106158087156 622:16.666176733344596 633:3.395970497489815 636:21.36564235482673 639:4.007889747392117 641:18.510931303597562 655:1.7208447601278611 656:13.767602840384086 657:23.63495139994507 665:5.284316371432296 669:2.967740851503788 670:24.53325146496891 676:2.869723694049057 683:2.0368653387566495 689:4.491227392011976 692:12.479590788872923 701:63.647390658782314 703:2.7134582908149363 707:2.0706402942788538 711:12.951558614061712 713:2.716439630975455 714:2.6027230465344258 716:3.603169623929274 717:26.410525915934347 720:10.291992750820746 727:2.748082990351862 737:68.15022039838156 739:3.855667601686039 741:11.83224353214416 744:11.481960602665739 752:3.1633962041298958 753:1.0869810466688037 755:28.03339503598743 757:21.857019653884308 762:3.924084220428104 764:1.957130455862491 774:11.74193454395677 783:50.72943040926333 786:3.5934133107592237 791:26.9557612424978 797:12.03119525625073 799:24.23379304983687 801:122.21601587013551 820:1.8125963994361192 833:31.12968295865579 838:15.74348279789167 839:2.5347621203956563 843:15.132422708322455 846:38.649259173304415 847:1.568030925917927 849:8.611515890824109 855:15.185495542983805 860:13.056090787792673 861:15.330366182606127 864:2.282565162662495 874:8.14487618852616 878:55.28006527993615 879:11.403675212482534 900:2.324894319607441 903:0.7580934509900378 905:2.002939691326414 911:2.59717668586699 919:2.147853348037351 920:3.325606912786154 925:8.028310524257389 930:7.915407268917301 932:1.7005422418471916 935:10.989106416865287 936:2.994069290593241 939:9.031239742121782 948:3.1771584099523222 949:1.6812842694408894 957:4.8742951368922345 959:12.996901791963134 962:2.4368230699888054 966:6.271883587015823 967:3.694005562591451 970:4.42005701865075 982:3.4483696477018424 990:2.742007407465195 991:18.931678413253078 994:2.7344450930818716 1001:2.191760265667533# agonist
1:50.412134097052586 2:9.474959013774841 3:19.132914420496583 4:17.15543284275354 6:3.6771959385932456 8:74.45099830848379 10:5.466615456799463 11:9.669249350386897 16:16.186118213357663 17:19.087770327788416 18:4.3678808122515225 19:3.0283864974745516 20:2.7241107401049387 24:3.8996061240360613 25:10.711456289250973 26:3.8454790293074854 27:55.66597763215854 32:3.697737595463855 35:4.898913925794027 37:12.12553102649139 42:23.61123472213678 43:5.948390751821666 56:4.9430829906138225 57:4.53992080840114 59:12.791714386289396 66:32.9170433249308 68:5.469662016273733 72:10.96372814762544 74:3.5352670105257107 78:3.67130932074283 80:5.782035419172883 86:4.24271814016053 107:4.921580608226391 109:9.849389743384345 146:6.615958261170083 176:54.063385317991326 209:6.253805268475483 244:5.600595654007022 260:5.886734624537691 261:13.225072261037713 278:6.470831989118446 300:78.31310080843467 333:14.895757122240521 344:9.10120037465575 352:17.56903213198752 511:6.9922007184466395 565:8.212635148224479 607:6.295543031254372 614:7.452169681468685 639:9.724521335197096 650:15.184583988133292 667:8.704058238645535 704:86.71960803370338 732:6.694954753058772 751:31.530221147670908 771:13.846164310225623 803:33.64292254380338 832:19.561849017726075 834:9.373044006631575 865:8.92372923709485 993:8.678235817453595 # agranulocytosis
126:375.0256567571885 308:393.62935415801496 621:408.6538583031237 # agrichemicals
3:16.39684406282306 7:10.773880687893824 9:45.23189749711995 13:2.650587752922167 28:4.50577894859524 29:13.024653069453118 45:26.287268899630792 47:36.43762503758481 63:16.754029816610363 65:8.092684902700665 70:4.271805383987666 71:7.565108119366427 73:3.786402537022297 86:3.592108324204376 89:4.052425176899027 94:15.099121238195595 97:13.216392370259129 107:4.259676481325361 115:20.531403704156492 126:3.6339929677922647 141:4.105600397600538 162:4.188825390307293 168:3.3866117876495005 187:41.09491568916356 215:10.95926591368353 219:14.00581242470743 235:49.08352394764763 242:13.23470869474586 269:5.422939581493055 286:51.51642931580204 312:5.818716622822442 327:7.46329875136995 359:63.91238937636665 372:6.34063495079427 408:5.162484156980985 455:4.855940299747364 459:27.499664130380097 472:24.951528543705546 483:8.425617499319426 528:5.097749563086348 592:4.945039409613593 597:6.30125693498054 598:5.827128894700132 622:6.448537752946017 636:35.69825164902813 657:43.37472892712912 754:4.698122359399555 769:19.977043868652423 811:6.3868885538890225 861:4.860996741751237 926:7.536870450930225 # agrobacterium
1:25.586275926836606 2:14.452790737309442 3:46.84162281123032 4:149.7446487410772 5:7.036053842764236 6:1.437896511004557 7:2.3183107043091513 10:15.376471099723606 11:9.497589500985793 14:5.111536520888973 15:47.45413442593646 16:19.444167667560105 17:1.8596167671651058 18:39.902183517141125 19:3.998826514222063 20:0.7052786264150968 21:5.868855000184131 24:16.479589536280713 27:1.6901178758096869 28:8.09376611774544 29:3.754934650116502 30:4.459647134270791 31:26.95676389437552 33:13.630832990827763 36:8.423811859098416 37:2.3130972408321098 38:14.25890049241957 39:17.962081207048715 41:8.512672628342342 45:2.130206629130793 46:2.2458393920215265 50:1.1120039174090306 51:2.37145935927357 52:2.616423856689056 53:2.1352147007989424 58:1.5678165624162799 59:139.3316923976379 66:1.1879793641656893 68:3.033601611975049 70:7.6314701954614685 71:0.9912127392165789 78:21.607662815795777 82:14.505452046226157 86:6.2933839775476805 96:3.278676743292502 106:2.9566846376697566 108:4.217925638874449 110:38.5882824221912 111:2.5764456792700803 112:2.4899960418445057 113:3.1962299737585433 115:22.20259887621736 116:24.7476239101389 118:26.745592448590443 119:5.8977036061438595 124:3.9807769120756054 127:2.4738211669861356 131:7.098866228706975 136:1.9226207520210417 137:3.1470989315316094 142:3.3040023016329476 143:27.315758838905314 146:4.12355765471116 147:2.4081144551040756 148:5.118928886176666 149:2.0485642831478916 150:2.555108795489452 152:88.70874624635555 156:3.3954976408920197 158:3.1027013379688024 161:2.0217941066028127 165:6.487468768423553 166:3.695309802781589 167:9.220966299150527 170:6.379869712577208 177:2.266534302095099 178:5.725961517677317 182:3.254128563339949 183:20.962877552757686 186:9.885804795661324 188:3.4726469565579823 192:4.4488445841852595 203:2.906779592608778 204:2.759574690675503 212:3.601419820139481 214:3.1330508221608597 219:3.8151250225103115 221:1.5739132303521128 225:25.818261940970118 226:8.141132783760652 232:4.552044271510708 234:2.4999360542558264 236:4.011193188560865 244:8.93530019893913 246:4.070377290544066 252:4.3360941674773965 253:4.82766439155709 261:2.8072778852712243 269:3.625936061549803 287:3.386256949113629 290:5.179243399385044 293:2.6759209175450605 297:3.4561160354597473 305:6.124383745582557 307:3.343351293375735 311:11.697050198716296 332:12.963415634444193 338:4.532769752127817 340:6.315198706860738 345:22.000304533199067 347:10.14176129666407 358:22.68188051038942 375:10.578373938736785 387:3.598937375900732 393:27.532973320252466 398:7.2746119043997926 399:7.836341963066462 400:7.226355748145448 410:7.451198558342782 417:80.46976706680609 425:7.044406292625946 431:4.636502317922789 451:4.044045137356684 455:3.085340068371441 467:4.479363498239796 470:158.4298626343406 473:14.31113278170178 486:5.311025353820101 491:11.370987674526537 494:4.119564204061603 502:3.8445352751740574 507:4.459228342722421 512:4.060055474186213 523:11.582013020838303 528:174.94850506348106 531:5.86608313651168 532:5.445865804143629 547:27.84987690069743 560:7.382198120861236 570:6.553239564077011 583:6.175305915523052 584:39.56101691765834 592:3.169745579603226 605:5.28093698776759 606:3.781234621177691 610:11.673765217265277 615:5.7449092380238 619:16.698614997505175 620:3.8936821890643607 635:4.250504624910201 652:6.897997401883555 656:3.886077207118856 659:6.604560687309624 678:7.2746119043997926 687:12.233225910699126 689:3.9430161788146063 690:10.786804284056302 693:5.028663721631366 695:6.9269990370669525 700:17.29995292548176 704:5.793114896582327 706:3.3069327177679266 709:13.788297450587564 711:5.33135304235896 713:5.799634885636722 716:6.751094654411443 718:3.381436339812776 719:14.816699550263383 720:11.551374928942545 731:7.990842042897178 752:25.42947724965759 753:84.6040320550081 769:6.727212138185245 772:3.791167841862676 788:14.624266494490772 801:3.4438207591349057 827:4.451235633577954 833:12.435967061630901 837:34.703453182400864 846:6.103237615459955 869:5.968490818441418 880:8.093934858765913 906:9.005343447562135 912:3.800600630629699 949:4.624198165241403 961:5.00918000947573 969:3.8491034486808764 976:7.393288403930463 981:7.400716885132572 982:9.362172318702605 986:98.80330325047197 988:16.34317281903508 # ailment
3:19.958354595479133 6:0.5926390364468612 11:6.223095808090074 12:0.24950304942365994 13:2.472891579068956 14:0.559303374462454 15:19.76952015803026 17:3.9971940847839025 18:1.0687022286373924 20:0.11761633069961379 21:3.729427021764925 22:12.678948168028219 23:6.868340748053427 24:11.877800137263122 25:28.827380454145835 26:0.7007681693098516 29:4.629792773063394 30:9.49931128856675 35:5.3080655873033 43:13.239436163950225 47:122.59719527849589 48:18.35825430305975 50:9.48422868251221 51:1.3630730714242223 55:22.436286526682203 57:4.652242960638623 65:2.6311131730100414 67:1.6239125553364682 71:13.088931239335457 72:0.8869333648441147 73:25.596960795377083 74:2.8987361192367147 76:5.7881130190614325 82:16.839782258687443 86:8.317000721315102 88:1.0724873474917351 89:1.3321578350701166 90:2.2921842553125873 93:1.561218755051822 94:6.404076255512131 102:33.61022105743332 103:5.5111095193138935 107:10.254463532723022 110:11.617612166129865 119:0.830049028867251 121:19.205713734316987 129:8.870795763369491 131:1.291735344663166 133:8.29425073397321 134:1.7033187500751938 136:0.979035502108339 142:2.2084680270717967 144:2.28883285945851 150:1.5253311057578434 157:1.0677581491242463 161:1.0621120694605035 162:5.217503159215897 170:1.0094105065496075 171:1.4103890710729432 176:361.9728108205619 177:4.822854306192777 180:8.027342206423356 184:1.599162378629735 193:12.680817356802626 199:2.0503672615057367 200:7.517562911672893 201:1.8691142332808834 202:23.12494351279163 203:23.99537088638976 204:1.708752360504383 209:14.135980240685429 210:11.467637994411886 213:13.693666819499029 218:6.152717831077235 225:1.168620003941948 226:1.7257406043003263 227:19.356612152034845 233:3.169169302452575 236:132.9259496024491 244:2.071468316938088 247:53.66214071128852 248:2.1248786577762706 257:6.1326005854384995 264:40.469961810459104 273:3.49659319830079 277:1.5450613240463553 279:13.845221933943481 283:1.4874756731946455 286:2.092164767589765 292:18.97215157194676 302:1.9535485636016836 304:2.8451070697160015 305:40.587881871532936 308:1.5019693184384642 312:2.8716931051611856 346:2.5803975328433117 350:3.7616576569227034 353:5.976534993211013 355:1.788708054233068 363:1.8108628696818379 377:38.51143035493033 380:2.898719289586906 392:13.896674615776496 395:7.271349855562756 397:2.6125081992644064 407:2.5973747860719856 408:12.905565628526595 421:8.117287041776335 430:7.356282173442277 431:16.769253083844383 434:3.1500386525494517 439:3.2561677081864633 453:3.487127172577402 454:3.3056408422531462 456:3.3613711084969458 462:2.6697955382443697 474:14.44988226532625 484:7.62616252509799 489:2.4236600680743776 493:13.726467228196267 497:16.17278966926737 498:75.6762665952671 516:6.896028965520891 521:2.8860514601366267 524:2.3120150232464654 536:3.508716055064681 540:8.71943537030341 546:2.8282010794241597 548:7.8992946529960655 563:3.451452665552826 569:2.0364707188066076 573:8.914413792318873 577:1.607443111356344 583:40.845851936968714 588:2.6339416255922905 590:4.804797146700871 592:2.0839219478192783 597:3.3211566893742526 608:3.2404867669586506 612:4.81014628382564 626:22.096427195580276 629:10.233860401835226 642:14.408895575229803 649:10.810871616389612 663:12.597420458312374 673:7.7929167310677325 675:2.020997245285688 676:4.774771993838518 684:3.4743017147881647 690:55.50295086632414 706:12.689891301048723 708:2.9781208138458064 720:16.119790612439598 728:8.74887344565752 730:3.5393985836057156 734:3.566135450580828 737:4.2837260434009945 742:7.869364910996622 744:26.099343431173484 754:1.8694210314318 760:3.366965130446011 811:9.440526739946343 814:4.914805202312786 817:14.870209864720765 827:49.596685939423814 828:10.796234864444523 829:4.495532141609962 844:8.547619313149458 849:2.7151032486595765 850:32.78700157542679 861:2.0104348343731813 862:8.427092118379619 864:4.139280159480581 866:12.418651701052042 879:3.6385662040870352 896:2.5024127140405668 903:2.3254241064409897 907:19.249239130842092 919:3.9906158194774854 922:9.143748121998403 923:3.591465199457265 927:4.251792320076295 932:3.48626918153049 938:32.98870506593182 944:3.17273598137767 961:10.342431903865775 975:3.7219531230906915 984:76.01321859127995 990:11.98323724380687 994:11.966670838076697 998:4.659295202155838 # airbag
3:37.18305294972436 4:2.0803790997169975 6:0.2953947803654058 12:1.3578120090628767 13:11.332194770347625 14:12.971425882033293 16:1.6296646434701096 17:0.5665687623349771 18:0.6881113083446339 22:1.330760795621357 23:5.417670323265901 24:5.8794780222708365 26:5.735777467054766 27:0.45175721682220277 28:1.2603436457546087 29:1.1528352342093064 37:0.9025499316500124 44:7.877464629777988 47:29.332974342101366 48:3.0966348419078953 49:0.40284184597057937 50:4.254523646096648 52:1.1450627176590038 58:73.31977956046033 60:0.6771361978375927 65:4.508615947083874 70:13.743542287720624 71:0.07901394426705456 72:6.463929759128976 74:32.34217935492066 76:1.2503636694303373 78:0.29257610642628434 81:0.621942402296012 86:3.1792857418153413 88:0.6913938289237137 90:39.58184007322308 95:1.27345216179451 102:94.06020029585191 104:11.190651875636204 105:1.0301717844435891 109:0.24890935012642829 110:5.196660846223461 113:1.6363814235100085 115:1.3793901255536751 119:0.48547355056414215 121:7.136661672225863 123:4.409298342661919 127:1.0295673864740233 129:22.311663001514916 131:3.890266982946063 135:1.9906873720917408 139:0.6841636854297005 141:13.097091740522735 144:1.8069993194267557 147:8.314044245577955 149:0.7020210751075654 150:1.095100972021505 157:46.32169280086198 161:0.6824006923294699 162:4.222641193914398 169:1.987129778037266 171:0.9908630410390394 172:2.499555068492917 177:23.464760768318595 198:71.08764153863001 199:1.5817347147883423 200:2.71213289827503 201:5.146383182997051 203:1.3872006075566603 207:2.7514064101755276 210:5.102717565350781 212:1.995593745370128 213:2.0231146425640287 214:10.535416549280628 215:0.9716936810781636 217:2.055366066254898 218:34.439414378917235 219:2.1890350602978836 221:5.7215507073003256 225:3.6153381931474304 230:9.353114096832613 239:14.350516040735895 243:9.2794741454811 246:2.4230716377989667 248:16.560331025152628 255:1.6401546823963964 259:1.7911101402868126 260:6.107236927192163 266:7.234386136687941 267:1.4894050054180168 275:24.015050831316344 277:4.447156742780167 278:13.12249532025221 283:1.060660040122601 286:10.674541947890804 302:10.215526084436982 304:2.33944612389276 306:3.3806500779333146 308:1.0738339786370774 310:6.930078991861059 313:86.44348333091656 331:1.5372453044749423 347:6.719523627555764 349:6.741819011483485 358:5.288682172198639 369:7.535436720979233 377:10.641365653537893 392:40.14877558679698 395:1.8868770818761587 412:7.30883443846263 414:15.25774630718643 419:2.90725361293572 428:3.0893944376708085 432:1.40724037971035 433:5.900982737626452 449:18.312349523141783 451:13.304958589499469 454:2.7856021018998107 458:6.874284664306729 465:3.504079555554006 474:6.997094645822777 480:2.5363676043366556 484:12.128755142119653 491:7.901364211114717 492:2.4864384452020416 493:55.59633025198029 496:7.415786999511196 497:110.62934190479298 498:6.026978921793572 508:2.7728799269836344 511:2.8113508305551322 516:5.846674394031156 517:11.49337188487696 521:2.378944411783533 526:2.0698844448717426 537:1.9555094957540053 543:2.120175908213196 544:3.1756230313786227 546:2.3231479143319755 568:16.02137656627516 569:1.5686762951052706 577:1.1701533241680309 582:3.524951375953926 587:2.2661090539274826 599:19.752726848208347 600:2.355921812935548 601:13.297233906115206 606:2.1581968203418453 607:19.03684896797498 611:4.456036031924678 612:11.21431525389204 622:2.935838008644889 628:1.4115177955349443 629:9.13020427543717 635:2.5899385652930556 646:11.288439852575218 651:2.4058577886994725 653:3.2664983992216907 655:2.9843274018422186 673:1044.987102255158 677:2.357636457856062 679:2.0391492836367053 681:3.7106268233794877 688:5.986714457000674 689:19.558180742784774 708:2.467890972407586 714:3.94462382985632 728:35.79696339372326 743:9.473929726186578 750:16.723348877392866 753:7.007432220300901 754:9.934801086514307 761:11.00331951898007 763:3.798376882893556 772:2.167229404586554 789:9.954351959863354 794:3.52145528069399 806:2.8570260479981227 809:24.553243520540228 817:13.216772563630508 850:2.9104953191452516 855:2.585293366029579 896:2.010415765116756 901:2.9515659354766512 903:1.8417465336047234 932:22.42827110062779 948:4.550610269702816 968:2.944097131686243 969:2.220011335008922 972:6.172227685188329 974:11.25429577315693 995:3.7566180116619425 # airport
3:13.35059116896893 11:0.2782032005025202 12:1.561509601233434 14:28.888991517902728 18:0.7902355644352878 19:0.09653954619285249 20:1.119230702208313 21:0.5671411503004387 22:24.154968339619895 23:2.581808417448222 25:3.0225443091282744 26:2.776802671032858 28:1.3826412447454348 29:1.3458340062866352 30:4.6444649955221236 32:0.38231806467948776 41:1.5542832651563736 46:0.9596668990673267 47:1.7776539335462191 49:2.8463861890867515 50:1.8819899488006184 51:4.3229102756388675 52:1.2641851926526912 57:23.83280484746577 58:30.56465432235 60:3.624364597971147 62:0.9702710614491479 70:9.155950411133635 71:1.6532174828668214 73:3.779615872369221 74:0.2997390056372331 76:1.3723993948830384 78:0.3683864509175144 84:3.5060510555733755 86:0.7069531459918798 88:7.584694451610774 90:15.744754360113037 92:14.58445884077908 94:5.373175076850451 95:1.3960901967245885 99:2.5359286676620703 102:4.191176689874133 104:74.92521545452836 105:4.525384784277471 109:2.3474644231460036 111:1.23059688236687 113:5.94828570824402 116:0.7374679891605995 118:1.012251108101087 120:0.8539127292687431 121:3.6489667185022263 123:1.2149540247871722 127:1.1451418154166904 130:0.8580810701901718 133:2.4892523992749447 134:1.380585723614053 135:2.1273377410847742 136:0.7091493237431392 139:47.85115182646202 144:11.777239245945898 149:0.8048063012212263 150:9.208189042305921 157:28.674514885368787 162:19.640538815777482 170:0.7365298711563337 171:45.260531281427305 172:2.6425253694179744 173:9.76459959563372 177:4.117156695448838 180:2.3661314900332235 182:6.0628053466031435 184:1.2821904597899545 190:1.647363371222912 193:1.8632926111166859 198:15.729043764758622 200:413.45856989450067 201:1.5380990866947275 202:8.074921667040487 203:1.512634248573633 205:1.8681735755194657 210:10.31533399492264 217:12.625040725473342 218:1.5281983690667635 221:10.176558211671034 225:12.680674641138186 226:5.123242213181024 227:1.9113459713445355 230:5.060192169511671 231:15.492663965070886 234:1.1667796932792762 237:10.221973939539469 241:7.368989108622961 243:1.353935791803325 247:2.3424455553331263 248:1.7828869396058962 252:2.814326930676054 255:1.7709311795553169 257:1.519527501017114 261:1.4266528044159106 264:1.7758412244264699 275:11.92180280979575 276:2.960357628778969 277:1.231272285131188 279:2.2052833852803064 282:4.0857715484153845 283:9.076205296117015 291:5.51755628345985 292:1.8288742650403829 294:0.31161328767988106 299:5.604426881008353 302:1.6186874196317562 307:1.8985978912217796 308:9.126804464868973 333:2.115637936942717 345:3.5978437108835246 349:2.267067470698841 353:21.64722358231515 355:1.4615819817471987 358:5.577980820317601 365:8.751317224790938 373:1.043216622121552 406:18.431515943478416 407:2.2395068755672 410:1.1286356359411798 412:2.532970059526105 413:2.490402383590498 417:12.09314559228858 418:9.966409966463496 420:4.863589806602616 421:7.34436614041014 429:7.504522735992845 430:2.0602420986035916 433:6.195598258220169 436:8.454305204332101 439:2.8827671505314854 455:1.6688916100611468 458:2.328927303784246 468:2.6901325741234983 480:2.679717777949008 482:2.802378093688104 489:12.217285783137012 490:3.43309740537509 497:22.22245370964593 498:1.9364083790654174 500:17.287794316164522 501:3.045023128469162 502:2.355558723502942 508:2.918470119912507 510:4.909227792777825 516:1.8539547471150524 517:39.42715736080006 526:12.67405910508669 540:2.686870639384751 542:2.636200028919838 544:3.324350727657331 545:8.7825650543326 555:1.4433141791701543 563:3.074507243748041 568:101.57293666114782 569:1.6980515489586872 587:272.289547677312 588:2.275036352678694 589:12.837724903252289 592:23.40017334428402 597:2.946531292092471 598:7.572421166892163 600:2.497320241840177 601:2.538299599822571 611:4.611006573297687 621:10.610096086846807 622:3.0827906005613688 625:3.3455558209372978 627:2.4990545348278386 628:16.017868472418908 629:3.4027505083759833 637:5.7655128591756055 650:2.2404824455340826 651:2.547819463758169 665:2.8492682767850535 672:25.181545574502806 673:7.02413095199701 679:2.1765003721707163 688:1.9179592201775582 689:7.428318095051807 702:11.96204048907351 715:2.9049901698662284 724:16.827040683425334 728:28.822792651311175 745:2.471535981503688 754:1.5383914789237383 770:1.97893360186567 771:22.995458627532905 772:103.40357384894452 777:4.5567092842796475 785:4.535807432316899 789:1.5439600124225563 791:3.845651721085261 794:3.6723380810591313 806:3.003336737474359 817:7.57117495152901 820:3.2347842373542854 836:4.693502373733543 859:3.3504120053701105 862:2.5508063479173653 874:4.2919798555759705 881:3.5103140758008955 896:6.783242876475401 900:3.798504488127962 903:1.97608525262938 904:3.734294442140796 912:13.030091205325734 913:2.619871435839375 922:122.6477575651473 923:15.930981745075803 936:4.51327236980581 938:1.7945938435515134 960:12.935970301989089 962:10.50997255530397 969:7.241886734383635 983:3.1428114942164544 998:4.267333281381911 999:4.22379304280898 # alabama
7:4.915655845773433 8:10.658520840808333 12:9.206553826964244 13:3.4908775192711756 22:9.164110810716517 26:36.65595974509227 29:3.107122820583544 32:3.9163984937206533 35:5.1238798532718075 49:4.108023590463256 51:4.974766336092622 57:4.763414211071824 63:4.311465298498745 71:3.32965050652052 75:14.221441316550294 89:4.9354935521766174 109:10.306260883572348 111:13.180163381488814 125:57.661464741786396 143:16.466693205012984 162:5.074500618310393 163:18.94603568643205 168:4.253649944751852 174:6.22956623600705 182:14.660353213071849 286:5.851627148101357 352:7.6094570763382015 360:15.938710431320263 434:7.02634528199207 491:7.06469643516074 515:49.409231080186814 529:9.474303583422994 530:33.581577308715545 600:6.7139593830618285 701:6.999940131846936 712:42.088677608727096 818:7.817421083763735 850:7.330606867391422 859:7.646617616530427 918:9.137156799521188 # alanine
1:0.36095299540379683 2:0.43047600061266134 3:24.437039303698075 4:10.586311565084278 5:4.825375827447954 6:15.863828155451841 8:3.2687816389061344 9:16.70842116862942 11:2.8366872998806993 12:5.060736832247489 13:2.485221209905904 14:15.600370432356067 15:0.4690511525927482 16:0.34981403517320414 18:19.25854473537722 20:4.202666749367445 21:0.8250308873605433 22:38.337771837703265 23:0.6276209328488467 27:12.20660042101843 28:5.827296713529181 29:26.15981884469542 31:14.95001218810088 32:15.964435711067498 38:1.646716458737117 42:2.1187442245373242 43:7.2961992818732 47:46.14430172995889 48:13.041286903108235 49:7.343390776925617 50:0.3627551384971353 54:24.244153657040044 55:22.476264261661626 58:7.189647296926176 62:1.271315364120019 65:732.1404689638981 66:9.878831752388164 67:1.6305326340421766 68:11.864892438493944 69:6.409140434551111 71:5.23223396668637 72:7.986724039896401 74:10.511512040274084 75:1.981176505387912 76:1.7013623055304723 78:0.593803958804732 81:8.398851104364862 82:1.7154567618217897 86:0.9823284460799736 88:1.078387948088274 89:4.978334976160362 90:0.30633317144298705 92:7.1219804185727185 93:1.5677728446468286 94:10.591944504495316 95:30.114716167585932 96:6.8814159460733055 104:4.1703898828083545 105:5.258573039853673 106:1.8948210800545626 108:22.94994540555702 109:31.698758651831582 112:1.4739628362700128 113:12.37043264788334 116:1.0162439867875228 119:62.723465682149055 120:19.717196232202095 121:1.0725487481888145 130:19.74686647282921 131:9.525896146739367 134:5.822443579372887 136:8.348857619316144 141:5.077141302973819 149:1.090647864217419 155:1.4932610986425654 158:63.92548824586332 159:8.8617215730092 161:1.0679953915169114 162:1.4487721526163637 168:0.8329267231893476 172:3.018381974497465 174:2.4318008983121917 177:1.2777758491504358 180:29.025022463139933 199:2.0573621020631765 200:12.134098924038978 202:23.15751527499093 204:5.834589904686621 208:2.3727231012642065 210:11.49110233032055 213:20.53108302576114 218:1.865564616897758 220:10.897683390735313 221:22.056966795341076 225:9.070808551395613 228:8.785900973326287 233:3.1767585198150257 239:23.653267472051922 244:2.0784788758573356 247:2.710644105584388 253:3.6689236302290187 254:2.865513976525885 257:1.8564537679995516 258:4.180934157928782 259:12.915867400540714 265:5.045736651091602 267:31.756323057664854 273:9.6534833334414 277:1.5515978675965196 282:4.483974471981778 283:1.4939478031416318 286:2.0991905160493705 292:2.179792774662935 294:0.5252370320076203 302:1.96046823936338 306:10.517338593145801 307:2.2522446508015816 315:8.220426165087568 317:9.117593073870761 318:3.4012517251101175 341:2.5349579345253854 348:2.506394038044687 350:10.201973885340822 353:1.7859710581556427 354:23.136799054548884 355:1.7954870918758816 360:8.041890492717949 363:1.817661812511282 364:13.00273206395192 377:58.72273670624791 382:2.8356511834325464 387:20.393859991094317 395:7.286860615132684 406:2.4143699908678258 408:132.05374487119366 412:29.95725286272425 416:7.928353070028368 418:10.778439984230728 423:4.100627809344839 426:3.4948230221766146 432:1.8707544515490733 434:3.1576207961230884 438:2.5354384628618027 439:3.2637881012489545 440:2.6687799356309703 441:3.209145115687314 448:16.663406185274344 451:2.9140953640338414 455:6.491833845734217 461:64.6892569890536 462:2.6771704569525787 468:3.0670748457387607 490:3.823464671631079 495:5.04372106640785 496:2.957895610690156 497:3.2948372417844545 502:2.7241240250302865 517:2.3495481121632262 519:3.6585211920432883 521:14.917438430836912 538:11.596330567618997 540:15.462380819911827 548:2.6745436642860065 551:9.369234968174874 555:1.7762366981563908 562:2.877971218432478 566:3.9028492134792354 568:2.0116357597625623 569:18.387180088640743 573:3.156916149268391 576:11.759443236451023 580:3.201170884453225 581:2.7870685288969725 583:12.696347904519333 600:14.840726101270299 601:8.415914198714974 609:8.925879019019149 611:12.748396669905112 620:2.7708215086855965 621:24.58273792888244 622:16.74275101845931 625:17.58151947107726 626:13.133704683241161 640:3.4991206673609794 648:15.336192462456127 649:10.827016644867376 650:7.768797696018097 653:3.805953104234435 655:3.5172878862142705 664:3.3381800749140886 665:9.082125556732205 671:21.05897943092631 673:2.6244248710420406 677:2.871434143601471 687:3.601015894397305 688:19.419447142766078 690:144.20797400240932 693:3.8643026561704272 703:20.31502036098531 708:2.985635624937377 717:10.953771806761637 718:2.287794153798121 720:3.2781063726824686 725:3.7150502324697703 732:3.0630732952771558 744:2.215575235715861 745:2.8432114016461667 758:5.725009654150509 763:11.389709936883186 771:18.279322389115364 787:2.6022032861769553 789:24.22760300272086 811:3.409403096454492 821:3.6651337917396476 826:4.1885297663037315 827:3.304801390041613 836:5.096841324049763 858:11.575457315481545 863:17.74405792964776 874:12.093609897910644 881:3.901767147560326 882:5.50974158117661 884:6.000584901872246 885:6.529602926047598 894:16.634586592534752 902:2.889324501371937 914:30.86046554709534 921:4.017961075586789 926:4.509500896022676 935:35.56835618846295 936:4.9152612542945615 945:3.4499116402545726 948:5.1093157156039055 953:4.467644057710527 961:3.8453377504179973 978:3.9533462511163298 980:17.001006004650463 988:5.594037130474475 995:4.305092898814264 998:4.66725307741925 # alarm
3:44.808285961166845 6:0.23137078010709358 11:25.499557789616777 12:3.3767655258702383 14:4.790875438327197 15:1.7409579263396395 17:6.2319122995594824 18:3.1498302589794838 19:6.180218368840649 20:0.7834885780328665 22:31.456241850753255 24:5.505957865508245 27:2.5161707837680845 29:40.19425439058237 30:14.740501629476343 31:1.7784735223973764 32:12.657681547706266 40:0.23888595254917586 46:0.7533757786579263 49:9.260501166984673 54:0.5015872086284051 57:22.06225758968324 58:64.46804853118594 60:0.587596618653798 66:1.6055052742000377 71:0.04513388081661515 73:3.2713265408718617 74:1.843679236929462 76:4.511796701374486 81:0.5351905437531165 82:1.1530336162711645 88:0.6011671120551041 90:32.77609026643439 92:13.180274977971012 93:1.0212826356460085 103:1.0303635101705073 104:206.21687253938273 109:1.9050564603140345 113:1.5177316492625001 115:4.808198027507638 116:0.5502606376650175 118:0.8020851927722258 120:3.305047174995925 121:0.5963545730265443 127:3.9931368465266193 129:0.6417295666443377 130:21.634480283691037 131:3.642069038282227 134:4.530249425327427 139:117.14949001509041 142:10.636230880993757 147:7.912280704313218 149:0.6112904529597465 150:4.148797370588089 153:2.3270084819618058 156:1.6898991016970526 157:3.1477251999973217 161:3.1351316519218986 162:12.866715661179892 170:3.0172213559610923 171:134.7135174935099 172:2.368639504762952 177:0.768698355589811 179:5.453577177118021 180:2.0984937061270816 186:11.573137713456038 189:2.1997188125909486 198:9.308036849298752 200:66.2593154556067 209:6.518867488458722 210:1.2795761510479136 212:1.8709260535889924 217:1.9298404861144913 218:4.86064530894465 221:5.350457586935295 225:96.42412158649903 226:9.040421437398845 227:1.6568580048283106 230:1.1423190991207468 243:45.44220869098957 248:57.85600201275623 259:1.6696708663452273 260:1.7167116023951372 261:1.191912510284066 266:2.2271428975599266 284:7.3780185409632795 287:1.6818465549403196 292:5.522090903493321 294:8.062936528028851 308:8.28057614709653 314:2.355660418253979 315:2.1782499721486426 316:12.726940098286136 331:1.4205664180362616 341:1.9093186384398602 346:1.9590884466989031 348:1.8824207581056864 349:2.001957622243408 352:3.0304683820717813 353:118.06162119658578 358:1.3589210144340427 364:1.6941369881834154 368:2.319779300716249 373:0.830864525998129 378:8.322933783725345 382:2.1941840741051992 392:1.9567447057736957 397:1.9894387567821332 402:2.104715682033835 406:11.280109139454737 410:0.9105887743687511 412:2.261428906983071 414:2.865974730842234 417:1.775715446605148 430:1.800986866053695 431:2.8165436373736252 433:10.688466725433928 439:7.763560642079108 447:4.249725146471172 449:6.251216071648332 453:8.236000999996653 458:2.06221949212883 460:12.546273094993381 462:2.043672939806021 465:3.3653497734770057 477:3.0569991500065976 480:2.405072162382333 484:6.285163979736357 489:11.333383808456587 496:2.3107912954309056 497:2.634180801692955 498:1.6810822272851973 504:6.732995285666017 512:2.283558344403406 523:2.6319729365899147 525:7.450431281672679 526:11.786227885105783 542:2.362445155212203 544:8.681193777908806 546:2.1941840741051992 555:1.2077620534600295 557:1.096571749442099 558:4.184816926369079 568:168.5446113941603 576:1.3512916732017108 581:2.147961781462503 587:12.438550009008685 592:5.335781139027469 597:2.666920955184391 599:4.291742688941172 600:2.226578114398104 603:5.262954053036845 605:3.4260021665089586 606:2.0312763154555205 607:2.06221949212883 611:4.31312026535762 622:8.180336441854994 625:3.059866963762229 627:6.957708424344382 628:1.2975757647093744 643:3.0417869608271757 648:2.3742360798190987 650:1.976079887502234 655:8.281868401041457 664:2.67596841266113 671:2.0116634185158944 677:12.740076933715018 679:6.2721433521968795 693:3.186010489606771 702:11.080482895624261 706:1.6129891743536917 715:2.6261003189380423 718:5.7478832960596975 724:2.992385812359275 725:3.0408407977719625 728:34.91207593680498 732:2.411442443378759 743:3.280393045348977 748:10.499245655938713 753:2.123017242583064 770:227.0993049705361 772:12.110896712064898 773:4.280186935818274 782:12.542370817549887 789:40.44008588141054 809:3.3212264923481483 813:3.5451690524928865 825:4.390994588383511 879:2.9740965745274512 887:10.384776731866317 888:2.8908321307008324 891:4.550732948272512 894:2.767773748324175 900:3.5074311171182093 901:21.799461045140657 903:5.841368846381411 904:9.526094405035732 953:3.7759088735652684 955:3.842400896736577 969:157.1896214127441 973:5.543147771663655 975:8.715032934001888 # alaska
3:10.84122612634385 11:2.9299181784229384 14:3.0596801309075907 21:3.449018770372518 22:7.541620041712422 29:2.354206266592895 30:8.046400738094688 31:2.930043977723659 58:3.26435222444416 71:13.953464348958176 78:3.1064566770021536 88:3.794342115365439 90:2.6118256353488514 93:4.409198515373686 104:3.686748300088606 129:18.062570140294476 139:3.783324382125668 157:3.7880972426443766 200:3.387152336110739 275:5.303272636420932 427:7.378733279178735 428:16.173662638121463 433:5.181317616004142 455:4.932554240983582 460:5.82157022955077 484:23.216844541695544 525:6.146495017366613 563:6.517671412342765 589:8.594693866782306 607:5.697632352404394 688:13.212196954818081 724:3.695599254478926 745:5.857327955539842 771:12.629598984047304 813:7.32814557076416 901:6.543691510814455 960:5.649879215469884 969:23.827307561804062 # albania
3:12.942832718535824 19:3.131410636099473 24:4.00625566186781 29:2.9980982419459177 30:9.445064191594279 31:3.595545035777042 74:43.622653924313006 90:41.23309089309206 92:3.9148820273202043 95:5.297517358257764 130:11.903061209557052 131:12.297268871545336 149:4.497377958219611 157:4.474582908447448 162:21.517881469187177 170:11.535991690672645 190:5.608921583388654 225:4.608714465717224 226:5.304768920649989 233:6.928864674472726 235:5.3367411122844315 238:5.643333396664223 261:5.336069491807075 286:5.734657338782401 291:5.520327034093112 294:25.730001429913393 307:5.909616121480455 315:6.5406484136052825 324:6.973084819944877 335:7.502301037199761 363:5.406178514463125 378:17.44139635766828 406:6.09261701919034 410:4.95024307524138 431:7.257173358064736 454:7.07536346091282 458:6.4064965702850785 489:6.111155479067528 557:5.208515455886804 603:9.833580837946414 671:6.347576967322867 677:6.598051444096474 724:11.505011373698085 768:6.185572890186713 771:5.642938848770874 783:6.350993672312967 789:23.11910915253194 # albatross
1:14.088161304149766 2:2.7331190350370402 3:5.483194608081035 4:14.9804818554082 6:3.004755345786546 12:13.40432316959595 16:62.49135912763183 21:3.339862822862361 28:4.468878305578106 29:2.2521556158642966 30:28.67701865596947 31:2.823671516562999 32:3.024702546313508 42:4.93943460670317 43:5.238155201146459 47:2.545287492554648 48:3.507610457768072 57:3.8475557787767607 59:19.46828543176272 66:2.7063962166376068 73:3.7502203720485734 86:3.5561751067678493 88:3.68374917725731 96:31.229913734784976 98:13.937260283904351 102:3.9812192225763474 103:4.308970375893127 104:3.5765731472556386 108:24.628930567209885 116:3.6015681759337568 119:9.370912524584215 123:11.231060860194923 127:11.04521256376122 129:3.747633470960456 130:3.775862055424106 131:10.63405225855428 134:4.466309498794983 136:3.5594614853568327 139:3.6727730649196837 149:17.55950336928073 150:4.253294457247409 153:5.8844720313718 157:3.6775278645341816 177:10.581824069619124 186:13.50440981357102 203:11.99442222520513 210:4.6369820192629465 246:5.8460330607028546 260:13.108184744311622 267:4.756559105337291 276:15.335987683552505 293:4.383188317503042 302:4.758437119464599 316:14.305658982251403 325:18.311403007290636 342:21.282175618009802 352:6.660429980753907 361:7.52863479007717 385:5.265529507204573 387:13.473907801391746 388:7.851861452211788 390:12.841015572572138 412:5.810313850981617 417:5.247398564593499 451:5.818852338117226 457:5.876315427677457 460:14.180639116014468 463:8.457204153670466 469:9.515634490474731 502:5.612491995506662 530:7.983196626732657 544:26.666111212170925 549:22.66411189635905 577:4.352173437255003 594:7.8991355336084865 597:15.305767747683152 606:5.5468527264550715 607:5.582587270510488 608:6.1774682348775105 636:6.080043520684698 679:5.410264242752453 695:8.749395264755668 697:6.717201533102696 720:25.270893315526237 791:52.52465256388268 795:6.65332183074672 805:6.774598378489148 808:7.460083777029592 846:7.9183672577473105 863:6.746751766180414 879:15.982947134869137 917:7.611203816893292 962:7.298497781186688 993:7.955432550396369 # albendazole
1:9.552417263149483 2:96.5333324297568 3:214.82219589063283 4:115.80334745084538 5:154.92075664713911 6:53.773496852537576 7:32.065900926643735 8:138.05845616721578 9:3.9931764014145656 10:356.5552178581589 11:45.82829044812842 12:342.9537306924017 13:162.5545779871681 14:67.54876851275533 15:55.71117827847932 16:1174.2475259760836 17:404.01631260172087 18:18.133653183572825 19:75.25906182760863 20:108.23379336022073 21:14.59931522903346 22:176.5895131319037 23:14.072096340751429 24:144.8841289894877 25:28.795084311562725 26:113.61726182760762 27:77.6915758352431 28:66.07156177116606 29:53.69323071789988 30:7.768992609451845 31:2.956730544817674 32:27.304477828590862 33:238.80241168197844 34:5.516378124674056 35:143.01845091222216 37:119.05543278303836 38:26.02992551050593 39:72.81645204195505 40:30.295730189888758 41:2.0488960130878366 42:4.802707496480475 43:111.58062957516898 44:201.3992022387972 45:8.489919783667899 46:11.895165659127262 47:70.01633111976876 48:242.32921326931555 49:58.91660713184478 50:28.877122380035512 51:32.89156417314035 52:0.7635878918561648 53:83.070315527927 54:164.00037810035323 55:0.009979084052132946 56:0.8570396035591981 57:61.74779391059109 58:7.179027076331798E-5 59:67.53743401386038 60:20.951918674955504 61:182.64967967239397 62:20.87443182580204 63:0.7429927543083493 64:4.171955720399692 65:14.875969496317971 66:659.252417218288 67:93.97195173829233 68:0.049716748802852956 69:6.58920391380629 70:35.488319787424516 71:43.57623078189317 72:44.83267788075979 73:4.162136458473371 74:16.81888014280753 75:30.5655532713664 76:47.30106836623849 77:0.761864230142995 78:13.516472840587372 80:1.2637344809347686 81:11.720123066484273 82:52.068534057279884 83:4.75318505264761E-5 85:88.14438531494264 86:22.74532559974027 88:58.06054014915776 89:5.373712943216626 90:1.6187634219473495 91:196.03896368101428 92:12.527680763948794 93:18.094286767161744 94:73.44306457116639 95:136.10714690178577 96:13.90939265623376 97:18.731681248845565 98:17.799325796764588 99:0.7892000368279564 100:6.040386094667224 101:1.3336976962736098 102:31.848371222253185 103:6.812841448422274 104:1.9917593373034175 105:6.099801772569705 106:33.47004716015615 107:24.11840019394109 108:111.65521722118567 109:199.71358567112566 110:46.598150633663735 111:57.46776370332369 112:11.164891679683207 113:13.328879702882496 114:0.001518502123172237 115:3.705351958826109 116:77.67494664328692 118:21.50293813918256 119:75.097650029428 120:0.2920224796460933 121:27.561192780423408 122:1.301650851037908 123:48.23361711899461 125:351.1143437024018 126:0.21769126310933587 127:11.041856455798678 129:1.252324537520582 130:6.209713903711915 131:173.32372160006 133:4.985854005052018 134:23.201162147041387 135:20.011278748137475 136:22.786900852648948 137:16.333549989405597 139:27.515325828024693 140:29.843014344301622 141:19.119086071813474 142:1.225100791855566 143:191.98942795821625 144:121.01017579942237 146:44.05797852290326 147:2.1156554944287924 148:2.1850420947495164 149:2.3774430212870046 150:39.77866480779468 152:137.45341037865379 153:331.5824786636933 154:5.104750138345512 155:20.51402709577343 156:11.371741204619505 157:3.848305075252377 158:0.9078327608198112 159:0.015195819407279315 161:1.0835495376660151 162:46.405906785914894 163:23.637556626935424 164:0.0020053811182415755 165:15.045696569201052 166:4.083132023607478 167:14.011779336419085 168:32.6679365903813 169:47.00401133060975 170:0.005906655981781991 171:26.356830704051223 173:3.1487957972451808 174:6.099476144441013 175:0.3299081159681778 176:8.451834989125738 177:0.6288199402601983 178:20.939262607961954 179:56.010952351136574 180:31.055090411115202 182:46.71341340652875 183:0.1510691433890456 184:6.982344562683819 186:28.511453840947553 187:0.5207071387624586 189:447.6246285730887 190:22.797075557169844 191:0.4838205702215681 192:9.936475119035341 193:17.60798559054724 195:16.336861884688663 196:3.2376729208092923 197:0.7072998387421953 198:63.62784198718151 199:0.0873479767375423 200:11.548487593289845 201:6.082067419293573 203:24.920013256946586 204:1.5895863032196806 205:7.8679563640129615 206:2.512978760269465 207:0.041011539486220716 208:5.850552800257166 209:4.3259934456873586 210:37.05901724743626 211:4.092899556701296 212:12.628269613052419 213:63.21891266699081 214:0.08718738105206439 215:10.492024756921868 217:13.037551425040823 218:1.9759082885026755 220:26.529954671841104 221:283.5415478248549 223:2.5566620900417547 224:7.730065047793752 225:4.420695744706543 226:3.294583503763649 227:5.403465663148407 228:5.744737254124393 229:0.21449300256383722 230:7.583941355525235 231:56.1145774514017 232:92.71373929054815 233:0.02270003384599193 234:14.092990567493095 235:0.0027577410183526607 236:5.056524956262739 237:5.725829613007677 238:0.8935380685874699 239:26.703996249510368 240:3.95765068757497 241:228.3615564427882 242:59.94664963587653 243:0.6350666851743553 244:40.6031458626585 245:0.9485488998047916 246:5.936280945292432E-4 247:40.34123015456779 248:92.71868749829721 249:8.46132910600594 250:3.52421738866626 251:0.3485227780848006 252:31.092191688653607 253:20.466173549310096 254:0.7410408224120195 255:10.204057438072526 256:5.11610400491067 257:21.30747570128153 258:2.538688785947159 259:39.10121800719393 260:0.24937997698500794 261:0.5428992896038133 262:10.907989461502451 263:1.5630364972599502 264:0.12064592271088634 265:12.866815414795273 267:9.181879417673926 269:24.350525078080953 271:6.382261370757618 273:4.020446665938394 274:64.81057381107132 275:1.4533354016872129 276:14.024078672921911 278:58.250558006591675 279:1.9024261563643678 280:14.753510351189792 281:0.4156885664767041 282:3.026013915600944 283:6.302518556306739 284:8.911913034631139 285:3.197202540258116 286:4.7236819195642825 287:5.5146745443762395 289:0.3559596719068214 290:0.2985721906819778 291:0.033126774829205806 292:1.1618802484911928 293:283.037266143924 294:4.1648426820301125 295:4.049490012782872 296:0.13970926859917593 297:0.10126297960096312 299:2.216676800987362 300:4.925944729593738 301:13.594464270884853 302:215.65819336116053 303:0.5581101453536037 304:4.9567356223118155 305:62.519420343407745 307:3.0665710242141797 308:4.268308858414472 309:2.4509288411375176 310:50.72189498290917 311:0.05617640377415024 312:8.036335474716864 313:1.3732623005676532 314:55.08756827112253 315:11.099653132672717 316:166.53309814154414 317:1.1933400320262073 318:18.65712045485762 320:2.697253774482274 323:0.7959811257158105 324:0.029531433071245148 325:27.930160462194774 326:8.264642604823958 327:0.5266486571138649 328:6.85372486548789 331:23.01333212594029 332:133.51345136147853 333:16.084350696653242 335:1.8332826163370983 338:1.3717963863480722 339:0.39227985720663994 341:1.832637887838105 343:51.133067042953776 345:13.122432260610724 346:33.97873778523793 347:10.023154839793971 348:6.416282205681915 350:1.912465401724201 352:1.8178427262635848 353:20.523598425554006 354:16.796548106746886 356:184.9779651541628 358:2.183107252008895 360:4.570005276094878 361:0.5864637728260131 362:19.81595864948649 363:1.8500481643937345 364:8.317222333427477 365:80.78838237882043 366:2.684496926146298 368:8.42722916412189 369:0.910847917013287 370:4.813958775464117 371:14.56335176026487 372:0.06074819259059248 373:0.767081215108105 375:2.437895203501709 376:8.679142474844006 377:6.685432455462725 378:24.314407388414388 380:11.58172850327519 381:1.6783438443400283 382:47.16256808287916 385:1.5844169997321287 386:3.831917045053964 387:20.03595495131493 390:89.28016475876164 395:27.121528733535314 397:0.024747556647731057 398:1.7122102635064718 400:10.848301256494926 402:22.239531162396993 403:3.0113861322869875 404:4.320647925729682 405:11.744864225493366 406:0.07976365166478537 407:38.92895516871417 408:3.1591804696580383 410:8.31405484221312 412:19.394124699496253 413:7.963017834326872 415:1.0161291285138832 416:35.11569326670515 417:11.96719022781511 418:5.398808321343759 419:6.954429742388271 421:2.3383475292472453 422:9.521838531477739 423:0.34241554817014574 424:0.9138794811020174 426:23.980884744527092 427:9.996430458771645 428:15.624000026423435 429:5.081292105794287E-4 430:1.605028735667085 431:10.765362905161473 432:8.626592551748425 433:57.64124703971376 434:30.72975149947785 435:4.863891164380006 436:32.27511671236381 438:20.420137701406755 440:7.114913182363554 441:0.02800972698776397 442:0.33340602432523025 444:22.900505468495716 445:18.774610079244862 447:41.946038480850795 448:23.570568390926674 449:3.9155459617040873 451:23.76644644340369 452:8.299288130482049 453:14.88409634695127 455:9.525153659968527 456:38.07463801803966 457:2.7559225552741946 458:4.447928310180085 461:190.03314856137175 462:7.151324559124439 465:5.39575834515064 467:131.92526432468057 469:2.05888013074113 470:0.7364965953931917 471:0.7763548047879685 472:40.75294306816909 473:3.2191218334505387 474:2.2917930361391727 477:4.585663745626384 479:226.4107302846467 480:0.9587603658158127 482:6.064827141197456 484:0.04058375641692564 486:9.476339092616717 488:0.14332150136507701 489:0.32648858965976213 490:12.339997825811228 491:3.2744340749212757 492:8.594434532366279 493:1.8287735469541715 494:0.002493026725293828 495:23.851205466173806 498:3.1836616196322165 500:0.3102445326465946 501:10.514856980745108 502:30.93471319478051 503:0.19034828974370785 504:0.005532775277263279 507:13.852670681758944 508:1.2623037192412572 510:1.1134730207512522 511:1.3139739129825179 512:2.671102502749469 514:5.119927757265747 515:4.803065606961129 516:0.16698670453667042 517:0.26386308722982577 518:1.1829003385804244 519:15.815736694370779 521:8.099857538475524 522:20.745985886101383 523:6.446552626347338 525:1.0244313990071503 526:6.6967074495914956 528:0.17927563151056383 529:101.6649401998764 530:0.8742803843166758 532:30.092616263617288 534:13.864101759406566 535:1.2702883404933896 536:24.150002492176373 537:0.06702131279568976 540:0.008359991175534997 541:1.4896183794337512 542:2.8565615644684828 543:6.92292618281961 544:7.928809018889817 546:4.900977492869523 548:2.1195227679542166 549:84.78441112048627 550:8.427035898489336 552:15.379387992397666 555:53.343111767369194 559:349.8407698257989 563:10.652531648229644 565:0.5644082249015968 566:49.97358506311141 567:0.7597058294191696 569:2.462293570580372 573:46.271557171963686 576:71.51814177412759 577:45.567247375217754 578:28.81985515276328 580:1.1358067860381538 581:0.6573261348655616 582:5.451012445759658 583:3.875452213389497 584:29.534286448747977 585:8.232830198680459 587:2.3359387390989093 588:2.0501447975882727 590:0.7608839045752155 592:1.0096797374383462 595:6.934920154222848 597:0.051990953266906254 598:1.952694393520155E-5 600:7.994336230441284 601:0.7919070601780969 605:9.36851025154209 606:7.094528737881199 607:10.428929993580113 608:9.689320924652948 609:0.01939838038977125 610:1.3088267763342902 611:3.919677156084387 612:7.453191627203173 614:21.17541179657577 616:1.9458062616575236 618:5.5989228842874885 620:7.559681950333317 621:52.05444424567642 624:0.4314098531681713 626:4.250218008641644 627:0.7475005979006907 628:11.519834094382585 629:60.8806059537275 632:0.4156885664767041 633:8.898693203439755 634:0.5883346035318469 635:5.8257238465102885 637:149.76178778676334 638:5.922347526365044 639:5.643195725885184 640:0.09715211616434112 641:17.308639498914065 642:10.315495210017056 644:7.380448280574543 646:8.216786524091951 648:12.237051008922657 649:23.21579304207977 650:4.156058483567415 652:5.140522551999327 653:0.2072114619117239 655:29.125984016216446 656:4.664841748387582 657:0.04970130208310909 659:4.618815707906029 660:0.449843597548496 661:1.7796543073168751 663:175.6380252313803 664:6.604933792357474 667:3.8586272756232898 669:380.9933493377031 670:83.81009250442712 671:4.276237401234795 672:8.967989100375908 673:0.4956122961312075 675:0.9061748812998791 677:15.11305042328874 678:1.7122102635064718 679:0.042127072078952256 681:5.946325436844914 684:3.9658667499921494 685:104.92097403892718 687:7.529067334979743 688:0.13926459699021865 691:1.7614165848493386 692:90.93674973430886 695:1.4333424001183561 696:5.435588402836174 697:1.8963592703825043 698:2.6905995668029368 701:30.485492979310308 702:0.10335244068815144 704:3.2376729208092923 706:0.1746349964291287 707:17.271036068245305 708:15.872201027223921 709:30.69271918005767 711:0.37248638973579956 712:12.027393600841197 713:16.104669742200617 715:0.04273753769614579 716:1.2971709183762934 717:29.012369464296718 718:1.355878272943041 719:34.65019016919558 720:0.041011539486220716 723:134.2369543944178 724:2.021008419275536 727:3.305043562285087 728:0.9842785358202932 729:107.49351000794427 731:2.319960052652942 732:0.9666760648576748 735:0.4192212432060446 737:0.4431365234869325 738:6.303935655278447 739:1.504102593990623 741:82.10624463931204 742:0.5299641824514101 744:0.17294404143441522 745:0.7168818488032136 747:7.440610732991496 750:5.287468489987887 751:26.48933908192875 752:24.15121627055491 753:7.515899319045768 754:0.6731512680833418 756:52.312108846105055 757:3.4568182705628487 758:1.428768886145454 760:0.0629145071612859 764:1.9361392069559167 765:8.836160369739332 766:609.3511725115756 769:1.2789645045867342 770:26.627594317282213 771:2.395940944813586 772:2.1173229156419873 773:3.861984148773396 774:1.8963592703825043 775:0.46812834479403287 776:11.105942437742197 777:0.859597887119127 781:1.2014528083167486 783:30.074099679599644 784:2062.7380039271347 785:29.15718211511843 786:31.019448816760047 787:13.335814304057655 791:2.6341620680469076 792:3.2913354821561813 794:5.441750991824939 795:1.8080844571433983 796:32.43548308504184 798:0.8864750908177851 799:31.872040610536217 801:0.26136086631169214 803:81.36122141852681 805:61.172650459677854 808:10.70603998106619 809:0.2947539398515642 811:0.07182024462934691 817:0.7638392376015931 818:0.24826452215221947 820:4.311447915480213 821:35.79642385255523 822:1.9390314622190732 823:6.515318436372559 824:2.074989637920162 826:2.5506550319542924 827:6.489022865132951 828:2.359187462195196 829:26.164125872062957 830:10.943736108253713 831:9.712013231034263 832:16.283304947807544 833:53.425623790342286 836:36.63644832605119 837:7.196505564400894 838:360.6307263303889 839:0.5173371050507557 841:14.369926805606774 843:3.695771811769015 844:54.73142452851584 845:13.612751387521072 846:3.7532972447548296 847:14.010777685319784 849:0.009472170908764852 850:6.9660996852563795 851:1.645335202213058 855:12.698531988687431 859:36.54015114211529 861:73.53500745223687 862:0.8062376958988096 863:8.192522839921676 865:24.726008215354423 866:7.566988737656505 867:13.72246971712382 869:0.7422365990632355 871:29.999694289362775 873:4.0602806278001715 874:0.6823539236008488 876:0.9736868929212513 878:1.6867286413682732 879:77.75044283085761 880:7.349427453646892 881:0.24826452215221947 883:3.6456357895897815 884:10.771500598368657 887:0.5949230268397983 888:19.731640866733684 890:42.89240192581206 894:1.4386002168550027 895:26.82825852685917 896:3.852860604168008 897:3.497639898944784 898:84.40766790565458 900:0.39026477371946144 901:0.0925614950349565 902:119.72121689614372 909:7.105172878857192 912:0.5513724045379128 913:8.55151931950875 914:0.8702520285731625 915:0.8007335973323377 917:6.909807824973648 918:1.0118835054854856 919:0.29258815374590563 921:0.30187366704633034 922:0.03872340704241225 924:7.641204731706325 926:0.5689437504163218 929:2.7489913135708677 930:44.906615247767796 931:0.24444571855045488 932:3.9951489268558666 933:53.49201878243159 935:1.7558056140689708 940:29.607883067380175 942:3.1078524638152007 948:8.255934139349776 951:41.57745915458525 952:6.068741986201853 953:10.689495648686655 954:0.8056953101197187 955:0.5845980610741943 959:2.5287653694011984 960:2.07483756533671 961:4.873636412909554 962:6.098787805826375 967:9.777060010593942 970:18.10869831681365 971:15.310515968047653 973:6.159429873321075 975:0.17670835298201448 976:37.87306106551137 977:7.880269838196678 978:38.677354380134354 981:1.8162409513944904 982:25.88593429508048 983:1.5690894180678465 986:23.256492323256175 990:3.2941451550382435 991:85.6808514427577 993:0.8556353314040079 994:32.9914279278894 997:2.3690557683333453 998:11.436264931742965 1000:0.5207071387624586 1001:23.03834419995957# alcohol
1:0.7555749616120891 3:0.13185083518972365 4:0.9600657711131236 6:4.3040565638606125 9:0.17996062976685892 11:3.964954924599383 13:12.030318021438138 15:0.8938313679504462 16:3.531442546556884 20:14.33939477516956 22:0.5966182540756124 24:32.94598207365689 27:1.2841554596867955 29:0.5112214148633701 32:1.0670707109788715 37:11.556781468606154 45:1.6978663272303942 48:98.18609237817235 51:6.307976784552885 59:6.809337403777221 62:11.380434572098848 63:5.065213086440137 66:0.8255046400680306 71:7.003612319158623 72:5.116237425738412 74:0.9456175751204177 81:1.5162421734193814 88:29.302072352763428 92:1.151989719942453 94:24.336143365531317 109:202.07704847116707 110:2.496733895350353 119:95.74979255613339 121:5.57927298232739 125:103.77622625124542 131:1.849687023384434 133:3.500649339227391 141:6.336296150968714 144:14.99216952867161 149:1.6205120142990657 163:4.802308780198309 167:8.223946071616334 168:4.958425453756846 169:3.1112039641989653 170:1.5359791089294208 177:17.414412977267496 179:2.7578448940739144 180:9.377898877397989 182:37.35524972999774 202:10.218650066782764 231:4.114252666604037 233:10.319824023988827 234:18.44040428651194 239:3.8952040941602273 267:7.67361612379706 268:4.1515967659494715 283:2.062959617396132 293:66.2903522826004 313:2.91512285602442 324:3.867273069113449 336:138.796200201848 341:48.65454201761517 368:3.6098034046229106 378:11.078680757183768 395:3.0016343287110345 402:3.376887499207835 404:28.033032354178548 407:58.39283261134739 418:12.144378428883263 434:26.037559005676904 436:3.9642354450263273 448:4.097142767981845 461:3.5650656635300524 472:3.791034778786047 474:3.391666428071388 488:11.292717916475555 528:2.8403221186401333 532:30.74066946176583 546:3.4740995003412056 570:14.834425596668405 601:3.552491319367363 602:7.358680740440025 606:3.296724780052134 607:9.295572691086418 621:13.792760397042107 628:2.4711357306385784 638:10.242212533202148 697:4.419618470253257 712:11.53602802731878 723:13.356823923006235 728:3.7234582153595865 731:17.72253098512928 757:13.572142401346941 783:3.278460130590595 784:4.6743022887168095 801:74.62211553667393 827:26.668427961030005 849:3.3571915434851376 861:44.51644647653481 879:4.305346665841717 894:4.087800989457963 897:13.62165001621958 904:4.796068690761649 912:9.264739317060208 926:5.182140661859506 941:6.771424835939697 961:4.508117328318327 982:29.87629466792673 # aldehyde
3:7.385294037409133 15:3.739892930253764 20:2.990117483117993 29:3.1644216090085755 31:3.7661902234531905 50:3.546043281037352 86:4.524735519280481 90:3.43481346226229 130:4.750299054750369 162:5.135165757215596 170:11.898186651556623 205:6.052176524947363 225:4.784036438231573 291:5.6981376601037494 373:5.0109253236386335 410:5.126641135604486 465:8.033084332399904 512:16.49474166386711 557:5.385606403505326 562:6.78475595212448 724:20.29290650957781 753:6.65638048176591 789:14.112312914901333 901:7.437414713529136 969:6.620777450276473 990:8.654710086729173 # alder
3:47.80730367099131 7:4.444742624507698 12:2.8187130149877304 18:4.122955476094613 27:3.734871260595092 31:3.2524506448010406 34:13.96288147785452 40:3.454522406110061 57:4.293978413537316 63:10.400820970286407 72:3.87442162125254 90:8.489182267067088 102:11.595377579817095 107:4.673692816805999 116:4.044656201373916 120:4.215382455577545 121:4.120227064821637 131:4.413185675035756 134:4.91934813867931 139:4.1168746676769326 141:20.132509521814242 144:5.597462860335905 149:4.144294672062998 177:4.387499411234676 184:12.339816911295566 213:5.851338703631665 224:8.387597817773667 234:12.034116493648089 245:15.64229606866668 294:16.397348181705166 302:13.193082687760805 318:6.80405314129209 327:7.891638458420516 348:14.446585019975085 373:4.47914850247116 395:14.16164168369614 432:31.648646174459728 512:6.297131734426876 607:6.043166028708773 625:7.156979447802018 646:5.586833448060761 671:5.984433474939877 716:9.040310943191477 724:4.028240677319539 745:6.20341283205247 763:18.402560888667008 819:21.546366443977213 917:8.078002166143662 932:6.902582773301104 969:6.077974515143092 # alfalfa
9:5.598960097333069 13:2.5500478152080364 15:2.7313598882776517 18:3.6087335790628146 19:42.64599167654377 20:12.149622200298401 22:13.1218542249118 23:8.592686975345284 25:16.121843798297448 29:19.207338594014214 30:7.678854932456464 57:3.777112168698492 58:3.0875952800644213 65:2.6436085173311814 71:35.18649781701989 74:2.799714445765512 90:7.445889686174387 94:2.820047445568742 97:5.119977030368667 106:20.38258507549768 109:22.082835112483234 111:19.129133142779022 116:17.027621478046942 133:5.688610823173937 134:11.513193155948672 161:25.324133894712855 198:29.134146243214158 205:133.8420388025001 230:4.386990615629341 234:4.122569414882398 238:4.754767950910293 279:13.498350539649643 285:5.066788533776756 287:12.874520669549955 291:39.33882060305293 294:2.823158462097707 363:4.520965477679037 373:10.621076468221393 385:13.138840981751658 543:5.430440951665905 577:4.280719134402097 614:6.659179105269188 702:5.129940939970616 787:13.571289196604846 801:12.996725481622688 861:4.751655760871097 882:19.70125999215661 916:8.233769689076519 926:7.424627772067847 # alga
3:12.967300499400986 6:2.245388367365671 11:12.279189292686116 14:6.90519861245555 15:2.0506522460975534 29:50.9928616865343 30:1.8808168757131998 31:2.074347498054141 32:2.264295275242287 46:8.870380642613968 50:1.8772319930608001 58:2.389133327876076 60:8.352351672476326 69:3.957845265787182 74:18.809163177770056 88:2.8950341295316098 90:17.263555058657843 92:2.3665934863906006 104:21.80163655671497 109:2.1535708595742005 111:3.4697863709658123 113:4.115161752157235 129:30.393101462689973 130:2.9839804495338456 131:3.167423050326111 141:3.268128875197981 157:8.383759422869508 161:2.881859969109162 170:8.226557094210145 180:4.793559297004539 205:4.232107293637468 221:13.348130208658283 226:25.59304218291946 230:3.64772521127811 259:4.296893285061671 261:3.711303009023926 307:4.267078772100684 320:6.41776846830315 323:4.987084216170736 324:5.308808134467225 338:5.483485616760318 352:5.819759353745936 416:4.735164469641791 421:4.839341363970384 460:107.17012952378595 474:4.816012570076388 480:5.137560098247346 484:29.368577386407956 526:4.617188949935356 540:13.03081703612922 542:12.918796356575275 557:3.5884832756401663 563:13.877642578869013 568:3.9988486344186756 581:4.849602323325411 592:10.872719854757948 598:12.647563296499367 607:4.752318951554577 609:13.227025699022677 622:5.57190240282513 624:6.406784529732782 628:3.8447263575955484 636:5.244251507065055 646:4.304986959393569 672:6.128013681553063 673:4.6741368402678924 706:4.229511344829013 717:36.218362345237274 718:4.306339404464985 724:2.800243200300304 785:7.092298407040112 806:5.486876720046015 845:6.225253968127183 894:5.535867804885135 901:23.343573471915136 922:32.53224968889765 953:6.6101148985862075 969:20.888345086645796 # algeria
1:1.0951387842445313 3:75.21285205037891 4:7.017407066091118 6:0.1205511733133726 8:0.14436680430279455 9:0.1935519226040289 11:10.35146034876986 12:8.381534119610242 13:3.235706274515468 14:0.10342058566376648 15:14.17301647677836 16:51.92892812414399 19:5.221371985671596 20:10.082175056103729 22:3.832549324598729E-4 23:15.644956916519222 24:0.20267038980581062 25:0.24301571526678897 26:11.984070446434673 27:0.23525838319732817 28:0.9320537708193584 29:145.04994064283727 31:3.743344443915151 32:4.248719475482933 35:7.387675413667054 38:3.871288020469785 41:1.0861035033166662 42:1.28307166981197 43:1.5201199155831258 48:0.33583980317494927 49:16.573578871103493 50:3.228562638248779 51:95.50264638944515 52:0.8273141798689506 59:0.823047265763987 61:6.4837152948104935 62:0.5746573188672763 63:8.926870384150053 65:1.22595730690852 66:71.53619268548431 68:4.531056175012098 71:2.869927047671466 72:0.2991690557007448 74:6.948914177313175 78:1.6252878947201324 84:2.936192614631892 86:5.634770448908434 88:19.35738481650789 89:16.062495532321947 90:0.008097305162346202 92:7.913318694234012 93:3.706950835480207 94:108.00867067999988 105:0.7241374765457416 109:7.0953518756395635 110:8.750249440039523 112:0.7351815013645736 113:9.452035430482667 115:8.558037599404862 116:2.5445533391096293 119:0.2615243194296988 121:0.42530674734644963 125:27.260620663143126 126:2.538837536771929 127:0.7235982794308742 128:3.1742154478601785 131:71.96031307131483 133:1.9565458894250292 134:0.9302245059637044 136:2.4772183332078788 141:7.024651792558959 142:5.045848509854197 143:2.0614459760136072 144:10.032898654634838 145:2.3986995466258687 149:42.106538665356204 151:2.919697257510625 153:6.596113461447042 155:3.5514586155981505 160:8.919043249141263 161:0.42199835873016023 162:0.7148432108836116 165:0.41364814009286843 168:2.150125295177726 169:5.5983489479860715 170:18.865321214435298 174:5.488923580563207 176:19.019070709879827 177:0.5796579642159918 179:1.3081096368388798 180:6.107924023142006 184:0.8431418402049925 189:1.9380876587190161 198:18.844698735121987 200:0.22717197628914776 210:8.606379741710002 214:14.490841344957667 215:0.6721572628096021 218:8.639207917564821 220:3.9475678378485872 221:0.17899636906924096 225:15.05877778616611 226:4.049352387153798 227:1.4133522123265572 230:0.9247581886439372 231:13.691625255020204 234:28.15177199582772 235:8.289710819173225 239:2.3153305801871324 241:17.665451626370672 242:10.21115276193973 244:4.764081647899585 254:6.373717506456978 257:13.59750702761176 259:5.17645151265739 261:18.536654724871465 263:2.5795496251872425 264:1.2882290857519723 267:1.143095495933402 268:7.652468892631504 270:3.2499959121625355 271:3.4430004856750096 283:11.944234124843167 286:1.265837501437381 287:1.43733809063229 293:0.8716001620283141 294:19.09120124957535 302:4.520942720991399 309:15.745500898316063 310:1.82922888966008 313:34.76012595450085 316:11.844734508154119 320:3.305904793864022 324:7.089578096992969 332:2.986693707483264 336:12.89864529292747 341:1.6564998321189242 346:5.807565577476616 350:2.813463634273296 358:1.12904156453296 359:8.625153286757941 360:1.8392321369940299 365:2.515301604232226 368:25.1959298666227 372:7.389509812291347 373:11.270754495538359 390:1.3660944203447463 392:1.702360996974963 393:4.772472152053456 395:15.905855221100637 407:93.59106002025209 409:5.3190087296635316 410:0.7093543647887648 417:5.409006598606924 419:13.626807515397127 430:10.428387221173905 432:66.45658273110362 452:2.858289018500187 455:4.629226168740928 458:11.307441164856748 461:6.492422226972163 465:3.0812137031714406 469:5.469637426960451 472:12.709994388359766 476:13.741424090723294 477:2.7773461736075746 479:3.8615527889704295 480:12.437681568691186 487:12.552680807733541 488:28.74708823307076 491:2.2664851848336394 501:7.517708855800821 502:1.8297273104096945 504:6.163938099771039 506:3.9638862043215912 509:7.454670939582815 516:1.360232506380979 521:1.9863704775467284 523:2.3600396001422235 528:21.169603805745478 536:7.694443245134492 542:2.0965899112550366 543:23.352498400579893 545:2.529709778470148 548:11.237295857792356 549:43.52349420497177 555:4.1400993341098165 557:12.673950664631864 561:3.448605849840245 565:3.5202486510036666 566:22.33514883547892 577:23.30752595023788 592:110.37639920394241 598:1.9802436193550248 601:2.003216463584323 605:3.1410758342649348 606:11.204216814695998 607:1.8045387820454284 609:2.230375258687875 621:91.02733412725169 627:1.9658670448743267 632:40.4242980432536 636:12.751601583638232 639:12.650510107626388 656:53.79284232076366 665:2.3007170953959006 666:15.498962978815177 670:4.4023583275552545 677:6.385764342295958 679:1.6608821728417265 701:19.122456132346976 706:1.3712912062654814 712:2.801016724537297 713:3.6335678138358043 717:3.1646802584376887 724:18.778269334710043 728:2.158176261071384 733:15.485733884348377 743:8.593408020765999 748:3.6242269166456516 750:3.0409915324492314 751:3.567701167208062 754:1.0717390781869747 756:4.313531831492678 773:3.9865977994988215 782:4.615431042920439 783:17.05464686997121 784:3.04320080794704 792:2.27326924699024 795:14.429633906389164 796:11.82061865727252 801:1.4856434511167245 803:4.233188261057175 805:14.786151835261625 818:2.9403424415997788 821:2.7137641580772565 826:9.052207699146752 827:13.212302119688363 837:25.71369701104399 855:6.864433500162039 861:117.40174555261444 863:2.8298858710492434 870:3.8073330136691865 879:14.271109475782367 896:5.64819752857085 907:3.3033232897699967 915:94.70613613752982 923:14.125415595928859 926:80.40613276534644 949:2.529709778470148 950:4.647981745791407 954:3.888393425489288 961:2.8861904998995778 977:8.064870004601797 981:13.098089844756995 982:5.154854758997371 990:3.660307127654418 994:3.6524002415032117 995:3.3293155485639976 # alkaloid
1:3.078169363330767 2:9.069281797923958 3:1.9706494730125548 4:3.361447529896123 8:25.200260520708973 11:9.262793668704449 12:8.352012474641812 18:19.05738638056356 20:7.665740464509355 24:43.88139002105759 25:3.7984379462045843 26:9.994774141786896 27:54.093307312376126 40:3.4999267687752424 43:5.744599229643566 44:11.606690456502408 49:3.692275553645912 56:4.7421242261508425 59:4.811791032343101 60:4.152416070307691 61:15.460390505183703 62:4.425971608191504 64:5.261720903118441 66:3.177135714128136 73:4.24188236820719 75:13.339259401410178 101:6.802655309352478 121:4.166638754811528 125:3.810446044289585 158:32.601856426545254 163:54.67710023445561 193:33.47252453727461 227:13.998320987119078 253:225.3160101385291 305:19.724806103816384 323:6.329860715811983 356:16.02628002973143 370:6.21424768217874 378:16.79449540764795 394:8.328643235941634 398:22.053060531693863 437:9.648396978837694 445:186.20803200694348 525:6.541553969972234 530:133.45718958724214 549:14.503286588858426 582:17.91954062155847 729:19.647045783479985 746:59.88726576361754 768:5.8707749230415995 788:8.265435357003755 789:5.169989151747159 841:20.7541042278494 844:15.596504013825413 855:15.868839841253504 934:10.094824133513628 # alkalosis
3:5.771527527367727 6:8.946440306995926 20:2.2243743623338226 22:2.5209472651436204 23:3.1962529139191 24:3.3674586764714394 42:5.0930400484671585 48:3.6557246385563125 49:3.3561403323393235 64:4.9119385522747345 65:8.323167255980234 72:9.8452035270954 74:3.0109093709469237 78:8.934398401626803 88:3.832797330175637 90:7.890071804988508 94:15.455778886540198 108:6.153771209267003 109:39.57559920256489 113:5.08930775837997 118:4.139311258392443 121:3.8250887974655536 131:4.115683361588903 136:10.106400151945047 141:11.159797249754236 152:5.225437994497714 168:9.67232044016049 179:5.125278009201598 182:5.150358651421011 204:4.625001692399817 210:4.789756666876224 221:9.279357346663458 227:5.259134272814003 249:6.981494184852553 283:4.358663776257952 286:12.895494553979184 293:38.87869398358842 313:5.294827087792776 331:41.111060089672186 336:6.286304382945615 359:7.102608661869872 360:14.330273130041968 370:5.86032029802917 413:14.61230651021471 428:6.733181893512412 430:5.431771837927138 434:6.236572178042633 437:9.28902996751642 438:5.560137311925818 498:13.337203644323884 501:6.526078169910919 542:24.88709807959308 548:14.19768693438575 569:12.766008230948048 577:4.504031486482309 592:5.0613450582526385 621:30.713318294794725 697:16.538574007778987 723:7.788404841371991 767:7.700158074783508 783:5.682420810340004 787:5.633778082739231 829:7.64967158078515 855:6.182202789778203 861:21.52278191503448 897:7.921495921806383 913:14.902248016245236 959:7.308750537455996 982:13.285265331405851 983:49.57757522951414 # alkane
3:3.4152059432649673 11:11.298593589641026 15:1.7662682346069356 18:2.5840426403530237 20:39.13285342530119 22:1.3931102039255536 27:6.964675838885735 48:13.4249108908591 57:2.744081382806883 62:2.8242578415133566 64:3.6199825980047278 65:10.94352971961553 71:5.279907460393185 73:2.651687898116898 90:1.5045755396512952 94:38.531245624676785 103:3.18539891724983 109:54.36064727213276 119:7.081485500091377 125:33.96303367418352 131:2.856219717441227 136:2.4714423132818633 141:8.519471124936938 168:2.275841242295819 180:11.641039230258354 199:3.7274865614108834 215:30.43739052153522 221:2.1010364787141396 233:12.596915052496225 259:118.78473240682212 267:3.617796329121329 286:10.222797458206001 293:233.51250135341968 304:4.590267064106717 313:3.991557730542039 336:30.880380839050794 359:5.768137286370942 368:4.71223157646534 370:4.544012365761835 397:4.341224547570956 467:5.0967807673479255 490:5.60928794262846 519:5.437955931081224 532:6.072064951179884 542:4.759518830410438 543:11.398526818062834 552:5.358218577489257 577:9.0883940556438 606:4.3887393747173835 607:4.4237755031007335 656:4.495326690796714 691:22.89292296318161 697:13.830871720008686 718:3.981245919914667 723:6.44788641331427 728:4.829226745494809 754:3.525249562386643 764:5.569978036448474 769:7.359911129794768 827:21.741569149537693 850:13.161621668705205 861:171.70908354306113 879:5.425243765530033 896:4.222464746816601 911:6.296354179315167 913:12.206379753888323 938:3.823459348667786 982:18.32206336278898 998:6.477981496234879 # alkene
3:1.3527069573767194 9:15.801255454899684 23:2.8240078653062595 27:8.765384338565303 43:12.734336005790169 71:50.27659070481126 88:42.01553586898791 94:54.031359140615734 109:14.3101292181166 111:10.779174367079442 115:11.479337039447952 119:31.38422124065164 125:31.231125880312003 141:3.8322236070428217 142:4.80675644501662 155:10.636616259054154 168:3.1204223344815856 169:12.960976405035714 182:4.754600747762192 189:5.495529345304283 218:4.408266843682723 231:15.083513985693308 293:56.404144412618734 341:5.161370302276533 368:14.024310057436118 380:13.891090875327167 438:5.1618985070222205 445:16.589942413782925 447:42.07238750564005 472:14.406495531363504 519:6.365515600747783 546:5.489240113930523 577:4.113470747535716 664:35.29938325481112 697:26.048844532505505 712:15.714351549052962 775:7.071981154483365 827:5.99195856076439 829:17.277041606103232 839:39.885697070685396 844:5.646905337109075 861:4.582600305847137 870:29.304388079873835 959:16.59257131807535 # alkylation
3:2.458136877893384 20:8.759464752336788 65:3.7082245374799774 94:10.513987718337356 105:13.207275808700938 109:26.824868829412996 119:11.509542620225625 198:14.07508740857921 237:8.229341920506114 259:25.273048664959298 293:33.083506161397075 299:5.80860733749701 304:6.820704335896853 336:28.3612942713421 410:5.1893153032718535 434:17.122918663346063 453:7.513212953258452 502:6.679660480524938 532:19.48987599649027 720:7.281625109911631 754:5.716185975956548 861:5.881463908440936 982:15.14553167230514 # alkyne
15:4.0664938180986585 29:3.484084970709888 59:5.636432464589077 93:14.042852481914768 109:11.115557155988748 111:5.598763495133597 170:4.903339669456322 179:6.30770132056173 244:6.228447205119933 291:6.0369464628236384 294:19.120679229283812 308:5.546209155675966 373:5.346810354395301 378:7.837474324266323 417:6.587655566016723 484:16.343641112609433 528:6.397948495505379 557:34.327983041938296 724:12.558545617214348 771:15.135343745502967 873:9.461485547818146 927:8.597716089638439 # allium
1:9.66367988033034 2:17.358885094186945 9:7.5288805393772416 21:4.242198725912533 23:3.943719168466478 29:3.107122820583544 31:3.7074508296693733 32:3.9163984937206533 35:5.1238798532718075 40:10.549743274431911 48:4.414856451937756 50:3.487773916258446 54:11.60663247097861 56:13.113801706354664 61:6.768431474561688 63:11.367745241991203 64:5.6911160803770295 72:4.339037193479689 76:32.85497441072643 93:13.222222297418032 107:22.104664698133043 131:4.883799629920476 141:4.989708506550182 143:117.22515424783593 147:12.803430759963014 156:6.082055774397061 169:6.28948116723803 172:6.875826656024048 175:159.90026528997214 190:5.72572690983563 215:12.787735206382683 222:6.962091615763245 230:22.837650989646725 271:8.36093317271101 273:7.397384025628547 296:7.530291257260951 297:15.092757243728546 320:8.21386810477625 327:19.58015296291726 347:15.689401132551394 349:15.71329187691135 369:6.8730157811119135 422:18.98234949521076 438:6.345412736141652 455:5.7519053972175405 482:7.052342051227983 600:6.7139593830618285 626:21.162005276268772 655:28.98054358304904 656:6.597765347935014 657:6.317772671095571 680:14.714855891317736 721:10.342382821483085 737:8.22501521969828 754:5.591977510377538 796:6.7029879467017945 804:9.874159030026533 891:9.218535792138796 # allograft
1:67.07286439633772 2:188.27004944462024 3:13.390242582861957 4:2.322444598529907 6:23.931954466244232 7:30.980843339532612 8:67.60757626409132 10:92.13484588087081 12:0.10570821372992034 13:67.17404477969427 14:2.430244405017829 15:22.457271454775483 16:310.37841741220404 19:69.552207214653 21:0.5710323179412549 24:25.474784615776446 25:31.912423427814876 26:0.4671562215880021 29:1.3541135858745537 30:21.15804586601429 32:95.03240065352254 41:35.815189654979896 43:39.7478308520988 48:161.54367978833642 49:6.275456417800765 50:60.75357212161502 53:29.557770811980927 54:3.3884403999912256 55:33.26242319959893 57:29.925568864099695 59:69.74153533644213 61:43.87808820891683 63:26.798797466575962 66:220.39560233175365 68:92.17801638632065 73:29.235459716430384 75:156.03435799865218 85:45.87154736531179 89:139.38064623491917 93:85.46175252268155 96:11.45492413479123 100:45.807124027489955 101:463.7454960564491 102:13.379027489923677 108:2.709269717038878 109:28.570034027041213 110:35.86870538045318 111:85.16827644981485 119:26.425182491231556 125:93.23448936137733 127:1.1500436914165417 133:43.43473323910282 135:40.56552808516685 139:28.686023585880484 141:31.49446714616718 154:51.45858169989706 156:1.9511590172166862 169:40.536485525414164 171:31.804916106059885 175:36.504279213849074 176:35.404571028858996 182:38.0454981059558 191:54.591482252095844 193:1.8688693595254988 196:56.39177190898285 199:1.7168362668405805 204:9.858987227307177 211:4.716526485594237 213:12.535251255642494 233:111.23004942785853 245:2.6773150884387595 257:5.404210642566851 259:46.59760565625288 276:188.12944842296554 279:101.87339191486545 300:63.38648418643823 302:1.624076636519377 316:106.50011023930576 348:40.700673526448185 349:7.054881043684272 352:119.15582262926077 356:45.844667218330585 368:2.5985939964303473 379:59.862932025017685 387:40.58735132672699 390:78.72141176215598 394:57.856836612264715 407:41.46347121442505 419:47.78050341071489 425:5.445909941155664 426:48.201686643640414 453:3.1157419057636506 488:194.82988087206314 491:45.94709556065975 507:2.9366526486018487 521:43.67975536218639 530:11.872559976112932 549:40.55826154901315 559:4.462758066446106 563:115.49065434032589 573:2.7841033466062317 620:7.343019473553876 632:53.695983673091334 642:65.23105259552553 647:3.3077356587569278 657:40.733753504380175 663:4.551747746620349 665:2.8553461592761336 692:3.616529932506654 701:141.01504575877183 703:4.2222622134619225 705:51.77806579822534 714:4.104021367078123 731:6.381881455275375 751:55.94722681996647 791:53.695983673091334 801:39.446936064697624 803:60.86606555010522 832:66.96693564456574 833:49.70504953664634 842:160.80189349247553 846:11.744488271961519 867:73.64164779585045 898:52.130641458027526 # allopurinol
3:19.2610394366059 4:14.299014517334562 11:3.581125110074661 12:8.088273352928105 13:5.824785493968059 15:13.791825650767768 17:0.29301470548785025 18:2.5591279505613884 19:3.390194824825284E-4 20:48.52482160431579 22:42.642058721430175 23:4.147252290832088 24:7.992804106719613 25:4.819926134543041 26:0.15523565358103708 27:55.05679711880534 29:18.11906500070474 30:0.013152463536248998 32:0.1053579878216845 35:3.4229445575662854 40:4.072703616566964 44:2.984850859240205 47:5.576658058479396 48:9.048293371212692 49:53.89031820814394 50:25.558267793923733 52:3.6261085030449296 55:0.7798201469856401 59:0.7758354540123586 62:10.635595372810108 64:1.092315166268443 65:17.390079849774907 66:3.2962599822079977 71:115.7965651754014 72:0.2670558397947152 73:2.674165268391257 74:1.3486621865140953 78:7.186218135444176 80:1.3325726651044252 81:23.380989133488182 86:2.3644678549401346 90:5.445916709790719 91:20.109130264150938 92:1.7219950952087837 93:17.088749720555025 94:33.13959209231554 95:0.8946284343175069 102:10.822164749027108 103:3.6083236144462134 105:0.6789601978832214 108:2.0987224842366885 109:3.7886225525704913 110:8.552699796011533 115:8.361242196753862 116:0.34920025960451123 119:12.550361405966827 121:35.23050764197439 125:2.0088502634621834 131:20.610491146914004 133:11.619745115792554 135:10.445531066854953 139:2.54952390760972 141:26.799604919166114 147:11.250021900713167 150:3.5127998729089853 152:9.63770118917335 158:4.536100106607091 161:5.756885402746437 162:0.6698701615755323 168:21.816069097956493 169:10.433706502213521 170:0.3484875115373343 171:0.6447577347544675 173:3.8463306624769142 177:2.984850859240205 179:1.253528363882634 180:11.222616319072408 184:0.795545101583886 188:21.633343704347084 189:11.557249854218973 198:8.268273672225071 199:9.06458842659756 200:1.9373522369270457 201:1.0200483314332356 202:6.774075773421291 204:12.692821076741708 207:2.2833555401110517 208:1.4527652189561613 212:10.461833899103702 214:14.218238870032593 215:6.883314805376776 218:1.0112428453008173 221:0.1532815633657732 225:14.72694540962027 226:0.8996561168434717 227:5.01963224509018 234:0.696753416732444 238:1.1432954328308398 243:0.8577887111957266 244:4.637419291930458 246:6.389766685971971 255:1.2294284464087686 257:43.94614126562087 259:5.047710819755625 260:1.4144394311062911 261:23.908671460686016 264:14.51572249905838 267:1.0906396112089485 274:3.0341915691878567 277:7.407181487064879 281:3.2006823228010894 283:40.04689296712118 284:2.094345611194073 290:15.183502929029679 291:8.601762686396318 292:1.282152516144031 293:23.07731628659519 297:1.4393451641483628 299:19.31030830922145 302:8.75091053422038 306:2.894343193696717 308:11.74654888860876 311:2.3478997643204287 313:21.21628386933369 316:1.9013774501653735 323:1.9456515245103074 324:6.95401205496077 331:38.64432131637032 333:28.76067877755891 335:2.6963811128532638 345:2.959513469741959 346:5.676125578409445 348:5.510662452726838 349:1.6871605136546386 352:2.686219089495546 354:12.44120312056637 356:2.1911456190983603 358:1.0767821035047678 359:2.9464873809541805 365:27.43050840315509 369:2.038625242795086 370:1.847957688139694 372:34.49738130194585 378:2.5277413176003045 387:1.5594558107882288 389:3.4022914266270825 392:1.643764257517737 413:1.897026752634416 416:1.7306069394809598 417:1.4706324290800794 424:6.550132314720116 426:2.48745666418829 430:73.16006667396829 432:1.0156357390184043 433:1.3277069667422685 438:5.569766963406252 440:5.840882676826655 441:2.218755679307817 448:2.4379410106946042 451:1.9445273482174494 452:2.7928270224849463 455:8.92113404908919 457:11.951519476332832 461:1.953546161582806 474:11.288225588413002 482:6.8809081669023895 491:6.904133692602738 494:2.0112637967945033 496:11.922096479929449 498:21.18463267259605 502:1.7700775008381202 504:1.8051527006879398 512:6.3697774304366215 519:2.642619170709823 521:1.925553606625441 522:2.6917539898082965 528:14.95872246612178 537:35.46927585380804 541:12.154348506076278 542:2.0350264105298232 546:1.8722730868382433 548:52.26685277622571 549:10.44257240203063 561:3.38116690135985 566:2.875597261451661 569:125.18886995870179 573:12.543368737034351 577:3.682776316823573 585:4.035699361833803 588:5.785035991564055 592:1.2046003565472074 598:1.919469973802886 599:3.9293027516332755 605:3.074580178743422 607:5.897695717902296 609:2.1679786560498298 620:30.6816699646317 621:31.460497984013536 625:2.7150247451287006 646:1.376222095984053 647:7.9076239177560055 648:2.046453967246609 649:3.0387581432411372 653:2.783016043639037 654:2.9378602049275666 655:7.5591592787214985 667:18.1401119691653 680:4.871154343294393 681:9.05324023013111 687:7.72820987831252 688:1.3636342674752917 690:1.9501572910622362 696:156.50801938894088 697:21.45221469757492 701:2.1477605853921458 706:1.3159752469565926 713:3.5656375551885002 720:2.2833555401110517 730:2.536929866036677 742:5.823922840315204 744:9.573620467987753 748:9.758595045449287 750:2.9748417435828434 753:1.8036305722231318 754:104.8524220989887 757:3.6864961927147637 760:2.374056875897572 761:3.658362246434006 768:10.472235110955076 774:2.7376874396908324 782:4.545598355417308 783:10.943555845041415 786:1.4287157994598034 787:5.7055621734524555 788:10.0487500529671 794:15.351975697323534 796:1.8943145076324974 799:4.260193091243235 806:2.385406271656248 814:3.861731695816743 818:2.8745620967997874 820:7.7708266690636565 828:3.0319129772727424 834:4.556369415384864 837:3.6682405332496266 844:2.0071458858028364 858:3.390992734692267 859:2.719719792287217 861:8.93540425817845 863:2.7645378503334266 865:4.125167839495227 874:3.637148079201898 875:109.0446156491299 879:2.6310140087401614 881:2.8745620967997874 900:3.154727570715782 913:2.0195356313004456 918:10.896644272456681 926:3.4599232317569864 927:9.055895208368986 929:3.270074249049447 937:17.121975516300303 949:2.465697987554097 953:3.4193797103670693 958:17.40167637024924 960:1.7054029244948616 961:8.221116355310127 975:14.317821334976076 # alloy
6:4.513550644733673 15:4.29534301852955 103:5.86743264757681 120:5.3122282871949915 130:5.318333340388578 175:15.52246098402509 212:6.939063526383229 279:16.884043158662934 294:4.393045385480559 526:7.026042914637261 557:14.738302715989622 558:21.8222685260568 903:6.756706910470393 # alouatta
2:4.225861177878084 12:10.485079487257547 15:4.29534301852955 16:4.072788069379253 17:12.837595161921284 22:26.67798971131776 41:6.247565069941687 48:5.040030786243046 57:5.392464150806849 60:13.20332647443956 66:4.197408890041191 68:6.3329420954365165 71:27.04321294654249 93:46.118526455218614 109:11.595442470499417 119:4.880532396655298 131:5.514027731796187 182:15.97122863535493 193:6.623172484485139 310:7.194510067325896 318:7.93077774162469 348:16.74213066560501 349:17.026661598376037 365:7.989969382382385 536:8.053769639353321 546:17.476671753586135 805:19.58600862142324 866:9.459047260431282 # alprazolam
1:3.797228164251006 20:3.2388154652695915 43:6.505241693507448 69:6.035432864915325 149:4.934558214996472 198:5.843212518622312 234:5.441939599341484 294:10.931421645391778 431:7.706755779107104 442:19.514310557608706 476:10.840939805781383 557:44.940246304935414 724:4.816437270014718 757:9.025258410307647 769:9.836544690983189 903:15.710121904292357 918:9.470116941778024 949:7.694070137387712 # alternaria
3:1.577742450794776 6:3.039807163564485 9:1.689946278216041 11:30.002773688650166 15:2.833129419654329 22:2.415416693902226 35:4.237324021876081 36:4.672605157445767 49:9.14385673253395 62:45.379684690641845 65:46.058162387040696 66:2.740834840061869 72:3.469651875786884 74:2.9019124722494225 77:14.420322783283984 78:8.702135331087357 81:3.6127295298287723 88:10.128800986213637 90:7.66104565599856 94:2.9223694745180167 103:11.415213422558363 104:25.389722063865833 119:9.445774199098933 127:56.94415384286654 134:4.503208048446399 147:4.130822693472066 161:3.7061739429866227 173:4.483404433304455 174:53.81707798096146 176:4.659278005281861 200:3.313809973097241 205:5.092013506978914 210:4.674013604703384 214:4.906333094735858 229:6.823402139790954 238:4.86411521611871 243:11.668894337372906 247:23.527207430765063 257:12.087873935525087 291:30.08563862592725 293:4.420017466026978 294:2.9254993271068357 299:4.789174206558797 318:6.378239370364267 331:4.852447693014844 368:5.914022045548029 395:5.270719745123628 420:8.315970749031855 434:6.118579232640004 440:23.387624348060754 498:5.171653507776973 562:118.6659782857564 580:6.165165857328981 589:8.515879740485206 600:5.808413443072497 680:5.060557400193639 725:16.205779818272493 760:6.349967859101684 761:18.29336908662793 796:5.797526630661929 829:7.5306331685966335 862:14.507692027520616 903:13.191466906314234 929:7.333774783119798 949:6.453017153238087 961:6.846320688048292 983:6.5131349000269125 # alternation
1:0.5469376178376286 2:0.002795323033296353 3:15.415193966637258 4:11.877196662107718 11:8.108991196205901 12:16.066619269563613 13:7.196430144803036 14:0.917795750013408 15:37.52335575200418 17:7.3895163759168305 19:1.6574288704438318 20:46.721976551522786 22:37.00926915690559 23:5.863345831097357 24:3.5081643255704806 25:1.373006082820656 26:0.03302772560636185 27:1.34986879444997 28:0.5878498577968715 29:22.460356689892198 30:0.01432159015127353 32:16.632901976706876 37:9.201353172382719 38:0.5411331232847942 40:1.00003718822239 44:13.236194488395634 45:2.0488447838228745 47:0.026300474601715647 48:96.77596886785813 49:27.080391673083195 50:0.5501656055443921 51:0.35500899295624694 55:6.30205267349697 56:2.7543134341076136 57:12.80176633314703 58:0.0307791783858338 59:36.94018268454724 60:4.592385412500305 62:5.2826344988498235 64:0.7730379819002334 65:10.902408696909653 66:0.6443682845335862 67:0.5297335197475741 71:58.318763490975314 73:8.326123481568892 74:2.688337671133937 78:0.9730382865046305 86:0.13852826378466757 89:2.393288994544491 90:13.194096848119369 91:0.8793314192039556 92:3.298042473851575 93:6.242371952888228 94:77.73235983745141 95:11.034288373693757 102:0.31842816755674824 103:14.984723118385931 106:0.722786154481764 109:19.992735508910897 110:0.7263236780480304 112:0.4227502257044448 113:0.8936072713215814 115:0.6822119788240752 116:11.65246661999675 118:0.3221716685919566 119:33.483685783629895 121:4.627778159587755 125:33.195645352250104 126:0.153525746394992 127:2.6284930515279963 128:2.6837991734729916 129:0.2122499979367056 131:5.369654393216255 135:14.330367308410134 139:1.8754166428170136 141:59.41336592373006 144:18.979517347816568 146:1.6292930998321402 147:2.5158045716834394 149:0.1926482241221169 150:6.126950036538336 151:7.404897194712677 152:4.147517582910609 157:1.8823619995481882 158:3.741379419284134 159:5.9033748489156075 162:9.794653369972552 165:0.17494166994066065 168:67.84664863334692 169:20.00355105282671 171:0.3852997691082394 179:3.9734336028330812 180:48.70635676717323 184:6.364169867303323 188:1.1019227846819855 189:15.818093835420544 190:3.6657669415480933 191:2.8906421180489583 193:8.293531098698578 198:0.6610756986200785 199:3.79708588522524 200:1.3255604476902285 201:0.7085619285696397 202:11.124684790378845 204:15.766642597145685 207:1.8857774440791821 209:1.3418335842130449 210:7.159827374716958 214:12.479133996322437 215:29.245868524287317 218:0.7007448053878967 221:36.67820982831665 225:4.965586056310848 226:6.7688488964543705 231:25.15549904667185 233:1.7949144425362094 238:0.8188436242173533 239:17.50397194210834 242:4.376206110901559 243:0.5660687367828244 247:21.211040350346803 248:0.9066503466164513 252:1.8102865574009477 255:0.8967783872535049 257:128.08848081451416 259:1.0250160573170164 260:1.0661769756027228 261:0.6215666427089729 266:1.524264116186357 267:0.7715368485910515 277:62.15231978556816 283:14.501177308809188 284:1.7050263249470643 286:0.8807488796175693 287:1.0356495064701245 291:7.346645897883241 292:24.090014229762893 293:31.589452100257514 297:1.0891637878943925 299:7.474160973970261 302:22.623135190885538 311:1.9477334602066148 313:4.26891963525911 316:5.394652340059131 318:1.9969941467600247 331:12.275149803897374 332:7.5436282052191075 346:20.553779561805786 347:1.3107457240143734 352:2.2741291787251745 353:0.6415809203301408 355:3.2836325655191483 363:0.6649935651659633 365:12.129923387186826 366:2.804454215347435 369:5.688695498037929 370:34.995641496191766 372:6.382804086066517 373:0.34290597637434794 380:10.438631152692082 390:0.9710063484295909 392:1.2792195471616439 395:8.80754639710587 406:14.012833174378676 409:4.794287926327238 410:0.4016737958033774 412:1.555657965278518 415:1.730266932787779 422:2.6907880277996066 424:16.55906229705012 426:12.246886730222705 428:12.644743951712252 430:1.1404274147988753 432:22.016114639430736 434:1.7778280802978932 436:1.9167579542661866 438:1.2371625199114484 440:9.704672168909408 441:1.8238820865385736 447:3.4485966213763453 455:12.288360876868449 457:1.6092362458783183 458:1.374234969479819 461:10.493116558258198 462:5.0186389999059156 467:6.315494882450441 480:5.769202375994649 481:6.18478728067022 482:6.017626597219703 484:4.759620080120147 488:2.2146878346423318 490:2.38417951252663 491:1.8096425481465046 492:1.6422733483810175 493:4.7339348113844055 494:5.630225214596558 498:4.257597233870288 502:1.3977401467268749 503:2.3295395139342743 511:1.9413413448499268 515:10.662979396547314 517:1.0824931719515465 519:41.303847255752984 522:2.279489582529557 524:1.0576038072991831 525:16.94583790992077 528:0.9816968951490663 531:3.1942810106586186 537:4.574335287108296 541:11.235312902280265 543:1.312474966615428 548:5.013447406935481 549:1.1974255166428953 552:2.1616694648754966 559:32.36350695806247 563:12.137642662283017 565:15.315728735582349 569:17.59719237317598 573:1.777199411355106 577:25.652722465788873 580:1.8167436009487017 585:3.594379364455723 588:1.326841635392486 591:2.075030488323438 592:7.902562084949584 593:11.534502679296452 598:1.5388162878046883 600:1.5237475320860225 601:5.4824869916688534 605:2.6515839691144416 607:15.209218761234473 618:2.666459949471494 621:40.754171654798164 622:6.584753240338773 628:0.7080999143975252 636:1.777199411355106 638:1.7621992612501345 646:1.030983355385865 647:57.890066472663804 648:1.6594028904823228 655:2.1025450496481795 656:5.189498013335403 663:16.667008316638782 665:1.8422239424199676 673:1.312474966615428 675:7.704453725384535 676:3.2888274377507005 678:11.782204104467224 679:1.240810244032173 681:2.790730959317025 690:1.5679042733842348 692:7.649088683294113 695:4.204569475954475 696:88.80394244409693 697:19.626982778059737 708:1.6253684746867711 711:2.6978076190114666 720:1.8857774440791821 727:3.1644225810981452 729:32.58019513575054 734:12.488677072065506 742:4.985561733657091 743:13.670917085649478 745:15.825431422646968 753:15.47912499435269 754:89.27651192703958 760:1.9728727265185761 764:2.349096443561082 770:1.0710098273267572 773:3.478286966402447 783:33.76403931957711 784:7.660494585219966 785:3.437592877488622 786:1.0793485147775534 787:1.293595936298216 796:5.379467895259447 801:1.0796974414443752 807:1.354327314020784 813:2.766074278265694 818:2.4568591445200503 824:7.40277222303801 832:8.94904447656898 834:4.108563018209711 837:3.23276686108818 838:17.087983352397355 843:3.3853759337908444 844:91.81513165760039 849:1.3963444604147552 850:12.083838140778868 859:2.3065828987094794 861:107.6410105076743 862:1.5716552011547484 881:20.216640240352667 896:4.68786829306797 900:8.028415456061278 907:21.759918602637466 909:2.069590059677779 911:8.618611231325172 917:8.87477467261008 918:3.6658451659725952 919:2.5469265834036934 927:2.7919737296886313 930:3.091269728793988 943:8.199573494127945 945:6.549696800329141 949:2.061082215202593 953:2.988617890102119 968:12.18938837308938 975:2.297497359978629 982:1.016459678011818 990:8.929524626140626 994:3.150461599441729 # aluminium
3:56.2042959291431 11:4.3901944687065635 15:8.678067964339851 19:0.7473060747925103 20:6.533594559503567 23:20.574600909805778 26:5.0505705882717455 29:16.36465918217146 37:6.645569130085497 40:4.768475091865825 51:2.138451652187515 57:6.366127522020955 58:5.026960029520096 65:0.9976305415485419 66:8.400156388526423 82:20.543206869832897 90:3.791255030950777 92:4.981429139681044 93:26.988276961617842 94:1.1379079587017487 105:26.32259318814703 109:14.157482861763553 113:2.9496287400108097 115:7.878291912197058 121:37.996617974382936 125:1.5001880443079596 126:1.7341939137575506 131:6.59578698162985 133:10.133615491170517 146:3.8678532048758703 150:13.059566035170043 155:7.067241914707588 161:6.020824793809812 169:9.318624677659855 170:1.736089139826181 180:3.6024286368221343 200:5.26228196230167 208:3.2223544678632083 212:9.338018956684007 214:8.36910622349674 215:6.832860537737337 220:7.514833834228087 229:4.725854851129491 231:4.352204980905671 243:7.511121128995196 252:4.078891385622971 259:3.1235494539931548 261:13.872669611539584 280:10.03858417787453 294:143.80280887151122 302:21.699457528797282 308:12.974332245168178 320:13.115890074099195 324:10.894225833645214 336:4.08933734975215 348:24.182562828356783 353:13.969058210284524 355:2.606125388215125 373:12.389429774924617 378:11.568223824158345 387:24.117681783353014 392:9.536667231246389 407:9.57901298917616 419:4.3307118191695855 430:23.795232099637218 433:3.0731090897305817 461:3.799098527762507 484:16.558320153273993 502:3.5910856787882532 503:12.043484018656814 504:9.920686476325812 521:3.7675692769955504 528:3.066857743276053 542:3.8904816451692343 557:146.16668936199378 576:2.755791008944205 592:8.445345414877046 607:25.02565720056694 613:10.906633005966613 646:15.691692896922042 648:10.482312878861402 666:4.951889502633557 706:8.729845232473627 707:12.352360767315917 717:5.043756437782039 724:85.6589863971746 770:15.856475646816518 771:14.783286073952661 776:7.049796037890242 792:10.857245366464353 818:12.329781059712323 861:2.8449113163472712 898:4.934044026140505 901:11.455373590015988 912:9.747659282877477 915:14.332623213003473 949:183.40612734185035 952:7.140904057165534 955:5.451319986636333 973:7.190010497322411 # amanita
1:40.72916293264807 2:6.949507404165619 3:1.1010992040583207 4:106.37775230485626 10:11.097459393232532 12:17.835491515933043 16:56.875096020511464 19:17.738028488007167 24:7.958156338483863 29:11.207131980075577 31:7.137439967574928 32:35.7174192361414 37:9.533542502035797 54:8.57309631317318 57:23.991157917979294 59:43.864851408842966 61:13.244970572993717 66:49.612141243034294 67:10.308452290438932 68:19.08438581891053 82:10.513143514466746 96:4.453907025089355 100:13.797021874938212 106:10.93853813542407 108:5.421312197889555 109:20.029130062416822 116:8.738835038832757 131:3.412356865486289 135:12.29631458650648 146:32.40732427381046 155:9.972454628859547 166:30.606560101164565 167:11.656861106208467 169:4.778340644634316 176:27.19270568650985 190:27.892933076515128 206:15.892086751472437 210:4.073151224977224 236:13.164674083693761 242:29.56361070693475 248:11.48863603937159 252:13.838617068191176 316:5.192974667413623 332:15.443097904716021 337:19.231157731531102 359:36.63357942376559 372:14.207023664433375 385:12.117267456876053 390:28.926162006649573 416:31.044226598666608 462:31.02783518199853 488:14.789423829081393 491:13.83706857930876 500:15.621967416874899 541:8.234772444190742 555:10.65829465001881 557:10.361416719317146 583:17.5972690576264 650:12.555784458569962 652:84.7790674755849 673:12.597207911764656 681:16.08760019150174 701:5.4774109131977955 745:31.76283909886805 757:17.091985721293952 789:10.908694811075883 827:14.076482982990433 846:17.451188359411688 901:14.458276088661403 911:16.568814816470272 918:67.47172569931615 962:38.05563205087027 970:20.483457319976957 # amantadine
3:13.116820049559632 15:3.6244151818849266 17:4.337470342968942 20:2.878457618448274 37:4.851239554229898 47:9.403761282644655 59:13.13477038591666 90:3.320691555646545 92:3.9705322004805317 109:10.186734795126895 157:11.814869398005596 158:5.711161182798952 170:221.8701020182337 190:5.666432583570271 234:21.827576931366284 243:5.301237898436717 279:6.323584266618632 294:3.7202130957166237 304:6.6354719222898515 308:12.9527072194139 324:7.031256479867755 352:7.549350123330809 375:6.603694911141592 405:6.087591471039369 468:6.868673067400665 484:6.29756877095671 503:7.612719932380764 545:17.420079193759705 557:65.12246248823392 601:6.6999640095297055 620:6.5459364237771664 648:6.822284597018635 654:42.73035689638178 724:4.436631068003346 787:6.359936043073226 894:7.261727206752216 896:25.481783790522144 907:8.150851325000684 913:16.39015831156581 923:7.438065844977612 # amaranthaceae
3:3.085843242739536 15:4.4656196014276555 20:3.696754714042665 29:3.8762732267271183 81:5.284847652313156 90:11.0764607526274 170:204.14406802906385 190:6.5376714551144985 226:6.230621379789775 279:7.199333754100116 294:4.563702858996424 308:14.740237175438674 363:15.50207507644946 373:5.755220291818092 430:7.031156608113655 460:17.78318650952801 503:8.493902136169108 557:15.099197224665161 568:6.562458471613097 771:15.983675114136117 849:7.3695033431387005 889:23.173970561015725 # amaryllidaceae
1:19.20590093386269 2:4.308879452501808 5:5.566085632632731 11:4.405145427484483 13:4.184075283817277 18:13.414021383702673 20:3.6115471277012676 27:4.904049748284167 32:4.6181842813571095 36:73.14190331520004 43:6.901387941548029 51:5.690877186138787 59:14.73874313454165 68:6.418585113949688 69:61.39240194494962 74:4.451428251226686 80:6.733730742411482 85:7.78268807621864 91:6.572690681195317 103:5.952717139108789 133:7.432426101020362 147:5.731927447574377 156:6.8065758916704535 160:90.75270897784785 193:38.412624150428286 204:6.1206645418008145 220:6.081805698432773 233:7.775743856982629 245:7.636020936995932 296:8.26053567980098 301:167.99592215133072 362:9.020841376980389 366:8.937318287603107 367:7.633153298222313 401:25.680478335144794 410:5.782987837034126 458:7.250920411152649 565:21.2087200892412 635:7.70538567065593 667:9.668099892920797 755:10.98918508051303 842:11.290895217280852 885:11.250589335562582 909:8.102562136384744 # amaurosis
3:14.005164345105303 11:40.094868946520236 12:0.1377889714945685 13:2.0403321769973544 14:5.826987818421965 15:0.3154755862294715 18:3.837283892213243 21:0.6322191479665726 22:15.574602181431098 24:3.0383100033054458 25:3.1979287446456093 26:0.5241861153600849 28:5.275591723681118 29:198.4600517694246 31:2.3734945059700476 47:21.30970281364369 49:6.542274241412645 50:0.22585618295769297 51:1.1405642378918106 53:0.9470468989898799 57:24.467324131610475 58:56.5813258724451 65:0.2714253604913233 66:0.2695050884915818 71:1.8008442094791484 72:11.62437085900923 73:3.9646198341500307 74:5.591617601670017 78:0.42418669212005955 82:1.4713337139373621 86:12.10157014977677 90:48.31494098769689 92:15.090230518451365 93:1.329662252043419 94:2.4781804091426927 104:22.828829018746926 105:9.262084856267993 106:1.6442451385444672 111:1.3135010758814696 113:1.858018471817375 116:12.2789222339822 118:45.09733735299299 119:0.6417811287255667 120:0.9283507545961772 123:1.2975649440091392 129:23.86335166617671 130:4.0104695867061615 133:2.5869704458154037 136:7.5267724234375 137:1.813876998311477 141:8.982132074389297 142:1.955339932902943 144:2.0336514766962805 147:4.585933205419069 148:3.663536848426478 150:1.295306448735454 155:1.2584603067545121 157:3.835075172989921 158:1.7741153076196285 160:3.832285349621804 161:0.8567153725474477 162:1.2160451506805787 167:1.9455209159565994 170:28.868144365157892 172:2.7413080980072286 176:1.5941052844369186 179:1.8887402739088401 182:1.9102202031629096 193:1.955339932902943 200:6.733955113540462 202:2.8501666881256638 203:5.574996486313975 215:1.1653398122444873 217:2.288279485562331 218:1.6159838827501793 221:10.571062076312705 225:57.447891196266696 230:34.95991783685231 243:114.63605053080632 244:1.822109553871049 247:7.412179429083541 248:62.050438474043176 255:1.8619098543419772 261:5.377439377678959 277:1.3141890493123367 279:2.300725476659543 284:2.797792349874637 287:2.0300508750155766 292:1.9205318419263053 294:23.79674348268243 302:1.7077342340854647 304:2.5783097945299627 307:1.9910349643569303 308:1.272965877077466 312:2.6044360626353438 314:8.027149909447301 315:2.5452645833660013 331:1.7556500766355996 353:5.437133720173665 355:1.5483785969191561 358:5.777744257014038 366:3.981454630155076 367:2.7676807294628754 373:8.871371844311287 375:2.5497813045587066 382:7.674090756435443 395:2.1156663909081717 402:2.469344280053879 416:7.3496283908812465 427:10.65411699009621 428:3.339590558957291 429:2.580038108783839 430:2.154343002378613 432:1.620995625785321 434:2.878388139240546 439:30.362530791709073 451:7.83799316827413 455:17.067258531916384 457:2.6910646326976404 458:2.425413042643044 462:2.4062267768859877 477:9.529849900060782 484:2.2778283459971314 489:18.93237533669024 490:3.53602602654091 497:3.013644866417366 507:3.0310724863688736 512:2.6537889506947328 523:8.624474143961027 524:18.438972390775803 537:6.867459031301425 538:4.155745626589493 540:2.7859425987499344 544:16.61121838658739 557:80.12709612587975 568:159.02967706785847 576:1.6823996300657158 577:1.3739768648836055 589:13.055981848625393 592:23.93693677072271 595:6.368102547653579 607:2.425413042643044 610:3.054082256797298 613:2.9435439080433086 627:28.255983509670408 632:3.9500895966527874 635:2.8331953880738463 636:2.877693973735349 648:2.7470602889885147 649:3.7832485146880535 651:21.063975798070015 655:9.088671741794435 665:2.949333702580764 671:2.3730934455980117 672:17.50637022927435 677:2.5968438385078527 683:9.823834537916944 689:27.96507178039325 690:21.05872362199528 706:1.9579953214401673 724:28.762815261472525 728:14.612597561377566 732:8.148390088815278 744:6.364481826694477 745:2.5691240872643024 749:9.63220617339871 751:4.257287263430284 752:4.798076606252103 753:7.517414504275386 768:19.224770226940276 770:81.66248464963485 773:4.6842421330489845 785:4.642106821385524 786:2.082131735951878 789:1.6319718009264723 796:2.585234494127512 807:7.334162914092807 809:10.086236573252712 817:2.6114768615632413 820:9.304600136289025 855:2.828474998406717 859:3.4529926696467004 862:7.859659922064204 894:3.1502466092605608 901:3.2000540312472565 902:7.786272557401421 904:3.8383591881627286 907:10.648674279315182 914:4.678439726245869 915:4.576988518730697 918:21.120772450385406 923:3.3141743334607083 949:3.1883000939767365 953:4.17472380584302 955:4.241994073032654 967:5.35231483847578 969:105.82812516568146 998:4.372991187925632 # amazon
3:13.67446433460326 11:10.376135789451585 50:3.60632979150881 51:12.975159266868722 94:3.8937039140799388 95:5.53780359708219 109:3.9147377032819968 116:20.541891808208018 119:4.378761652993796 126:4.629793134723167 144:15.208070012546262 170:20.537495683557985 294:65.67079850754303 313:15.21089363872933 364:6.212041510627519 432:14.21498990955456 557:33.144912744494675 635:7.102485113704804 636:7.151258130161496 787:26.372595097427897 972:10.858076190330541 # ambrosia
2:40.320542207406376 3:13.253174962244612 4:2.198234220338884 15:6.7307178737218125 20:5.257846152087952 29:1.603493867885486 48:8.183365210338367 51:9.295393149602488 58:7.46507010554635 60:2.942910123964103 65:2.0318167334416213 74:19.10790500933747 76:10.109079390143139 90:1.8412449856142994 92:2.433007523204586 96:4.272786653254981 103:17.1232821170968 110:10.5780149192369 112:3.449429573563409 119:2.6461438416625347 121:2.9564741811300443 137:10.973705815951849 139:22.505579766254687 146:5.140640431952151 157:8.529537177295849 161:22.49439461403004 162:3.419386385782313 171:24.332789486356564 172:5.170820836411706 177:40.37225717386134 200:7.715120609410842 208:4.472575809670637 210:3.89384410045929 214:10.943803884796992 215:3.355487571201097 236:5.025814352455355 253:14.47347522925161 255:11.087350373887034 275:11.588642048989199 284:5.231954863178956 338:78.17390517636859 341:4.650104439005943 353:10.310637433847395 363:17.99389607526908 369:5.168057121608865 370:4.9468376124538125 398:31.62942614793886 414:14.189457171364035 416:12.34683000772838 433:4.316790798308173 493:70.69069950095412 498:4.383039669126022 507:13.71610458370852 517:4.447081036221451 537:4.559704799396341 550:6.047732164832259 551:5.540752661146416 568:27.228311708824055 588:12.259620200931824 641:6.117961827936183 643:24.313319036742598 667:28.26159196942387 674:17.64618921988151 688:11.4354469727589 691:5.853193395537344 697:5.950604985253114 713:16.45594159256999 730:14.215636177910634 777:7.188994351631997 791:6.451706496756593 816:63.351828669744926 831:15.595401312208931 850:5.618798187667036 863:5.979971803829543 912:4.810171422109408 944:32.466501779367576 969:4.859890833194951 # ambulance
2:8.140958863466208 5:45.390216250077685 6:3.039807163564485 10:12.33874091622045 13:2.650587752922167 18:10.118503509786274 19:20.223663232438547 20:12.478769889131236 23:3.0861924927227475 24:23.882949618687412 26:9.057149937215316 27:9.325014780927502 29:7.1117310343460876 30:2.651468653395677 32:23.042437335480304 39:5.656010998018535 42:12.701901783266763 44:3.9763397115900725 49:3.245251724301424 51:10.892952882783522 53:129.9471198383012 57:3.8838528707275577 62:3.9681879113831067 64:4.795932274544844 66:2.740834840061869 78:3.0340814530222384 88:3.719849142174022 93:4.333398529758307 97:5.229993796441457 100:15.050975228683575 101:6.328821369913215 107:19.305140417850314 114:5.91266544896828 123:4.292869409730027 130:10.319144840819037 140:7.257806298195903 141:4.105600397600538 144:22.126797996041706 147:4.130822693472066 163:7.148463391121133 179:5.008851348372898 186:13.581111953712877 193:5.08629488156369 203:12.070666512703811 215:18.88205991610478 228:6.043834526870763 231:25.971371427304017 239:36.080612961141654 249:6.86285747630302 265:43.65576301911439 266:14.389029021819038 305:18.755792768780477 343:7.5779024444548195 347:5.538700967216143 350:6.766729980568188 388:7.890046782259646 403:17.798281228262987 419:6.417468219183733 436:6.283918089935393 453:15.737931253495498 494:5.9344867280363 512:5.873070731392013 526:5.4831875950629465 570:8.410966226880904 592:21.417034667297475 620:5.701017706974808 648:14.72511531374839 756:19.528572079173777 799:44.827684886522384 820:26.493263822807638 927:7.27823482851992 939:19.173234854854922 974:7.8751533788196815 # amenorrhea
3:13.403999171652428 6:5.080634105434834 9:0.37211360702266877 11:1.2292628232423195 12:8.001062271090236 13:1.0609410412830724 15:4.680850580865728 18:1.9668197901512734 19:0.8747603794734966 20:67.02148603582195 22:3.8788119011268756 23:1.419433820111652 24:5.50152131960031 25:5.682731231702143 26:1.5194028597023688 27:1.6300328610507824 29:0.778860001259721 30:19.233054882766872 31:1.2293658656967839 32:1.3971472545157653 46:2.181644777691049 49:5.479608184318432 50:1.0585718219840012 51:19.60844743612538 55:2.549965171810642 57:6.727720493157272 58:1.5088855937435135 62:2.194820171563788 71:0.9396660948738906 74:4.813708647044267 78:5.069536195105148 81:1.8759661377714292 88:1.9712708597973858 94:40.460442607590856 95:2.7047847803246934 109:4.892307839722531 111:2.51045356737056 123:7.531961337824902 125:5.705741013339283 126:6.238129705772207 131:19.244973530709675 152:3.256552346921363 155:2.446072543258021 161:1.959064223797811 162:2.396139837450526 165:1.9455032654902364 168:1.6773020455906862 175:2.978855326828679 180:3.7856483503032385 200:59.25214083549546 201:2.868508120055948 222:4.165156615975849 226:7.999019088083779 239:4.317904971662937 246:10.681785955061102 257:2.8472379605926834 271:5.5269111280244925 279:3.6113038634620307 283:7.435711758563115 286:15.628392621634568 293:2.6094587584430124 302:38.5706625688654 313:3.3224146873638674 333:3.513476511985784 350:12.439002854276119 363:2.8048711604723695 364:9.299689472923008 368:18.51711633757951 370:10.401695412765516 389:5.555039236864208 397:3.664488268385526 406:3.447094417591402 432:14.836633934202018 440:17.540845653786274 452:21.229010992153846 453:11.862728924538102 457:4.028878835223392 492:4.068021382160275 497:11.440206817121313 502:25.923439542329344 508:4.374978398495262 511:19.716870558982723 512:18.393915783027673 515:6.635191884124873 517:3.3781744019882365 519:29.950608101912614 549:16.942177991601582 550:4.943366899680022 555:8.100755604634314 557:2.623182009022606 569:30.79577924306208 607:3.7454496031838813 621:8.484954614560277 636:4.226334836920879 651:18.367995324904562 675:3.0334115201832086 704:5.720056653655774 706:3.2380741529598573 720:4.352091661779856 730:4.630146410206028 742:10.079337429994 745:3.8991509412218184 748:5.7168075736861415 753:3.812769834395627 754:8.331562591406632 770:16.431329399436276 785:6.051080483738562 796:3.9163249716776405 811:4.487982596840782 821:4.751719012978025 843:5.995861842253563 859:4.828265041733218 861:94.9644446452141 883:5.96606073170788 896:9.750188384617333 960:3.6995881496216034 975:4.8181445515062515 977:4.787115657694659 995:13.552591048852006 998:5.776151386008514 # americium
3:1.9894423654113338 11:1.067917760805089 16:0.8867277677393395 18:5.989448001221316 20:64.1040298416859 23:1.250976878648859 56:2.2872576947018826 59:7.226491325748771 62:2.0062957719186914 63:10.438477147283919 71:7.594114901339779 88:1.7874126825507979 94:13.975030534819771 103:7.218408926572727 109:484.56884854210745 116:5.839722138968477 119:99.20090058244784 121:45.3541659589486 125:181.84604466905526 131:2.03618327539023 139:37.78870969520957 143:3.8265018637766333 147:6.798482585208101 155:2.2530823436557004 162:6.91169955194149 168:1.500835542500542 176:14.092245834956046 180:71.19862467368807 182:47.319370349885396 198:2.6009348928678406 235:2.5434752781651824 252:4.0538262458575245 259:23.058013763211335 267:2.758444160812315 278:3.7044445832589203 293:34.93806445004619 304:10.063299959190063 317:4.108166285517572 323:53.17847115385516 336:4.064264874071016 347:3.46016023644899 360:9.808896178451707 368:17.859524414921005 376:6.160623332396043 395:15.928148574420748 397:16.724352047958043 413:3.710565848050147 455:2.816395734415522 461:3.7742466459900936 474:3.59948460189872 490:4.700406128018873 502:9.786602916139787 515:6.4166810522965445 532:41.797445531659164 546:17.431706475392065 550:4.729208046129393 566:4.781539667557304 569:2.848935654654422 594:5.793608721835104 606:3.503736611439021 621:8.061784243868388 622:11.36961801040016 689:3.6639722696669708 712:59.51328142185763 723:33.15506396963646 779:14.132386165179133 783:9.618477225131853 815:5.866713355069385 844:283.6562117903242 850:11.314915755250702 861:2.821108279565867 897:14.06408669099682 900:21.74937264985612 913:3.84824013577792 938:2.956149844714216 982:3.088239649074259 983:4.398342681996732 # amide
1:3.712302533290008 2:0.0979930496379572 3:3.0585872340672995 6:4.725677345424569 8:0.2271900580114558 9:0.09820125773626037 11:24.87319988547888 12:41.14655953671015 13:33.11971799677498 14:0.1766249595816495 15:15.362615360774258 16:14.130848563735483 20:58.21460988864786 22:5.923838177298425 23:2.006374566143583 24:5.29715759807307 26:8.811338442671214 28:4.389050397704708 29:0.003196670935148834 31:0.12813451398831413 32:12.283303415433597 35:0.8937880437588773 37:0.7490512737074053 40:0.20507863027525314 47:6.513025269526266 48:68.44012883484368 50:3.7205577237484553 51:7.57522112951045 55:0.9786134433255781 59:4.111516189393228 63:5.796070280497276 66:23.920240379761772 71:41.93289469099353 72:9.810523374222498 74:0.14377723007215812 75:1.3295901224883386 87:1.90262709238615 88:0.5521052187911977 89:22.586390492302847 90:17.828052153365913 91:1.4351269481434856 92:0.2543044238600957 93:0.9624185475663081 94:25.39334230037553 96:1.5216593212563205 103:36.88772039112334 108:19.77009486410904 109:589.7265167527688 110:1.2559607189028184 111:43.270554965685015 116:0.5027889402650534 119:147.23313254797168 121:78.00083829754504 125:220.65307166120564 127:23.47724788715442 131:34.1165863981783 135:11.280976985886525 141:3.6829673465969672 144:203.43840564834935 147:7.686534450184719 155:12.764244915377002 162:12.554872990498977 165:0.5346199962277972 169:23.68049636223069 170:0.5019699223509113 176:20.08387204279317 177:3.4596221756745833 180:39.684462422830904 188:10.908696210621748 190:1.3380051415069256 192:7.682995211288526 205:5.455615565946176 209:6.36307017254846 210:4.691636246586042 218:14.477466254135289 220:37.90165769290973 226:1.106954770784627 228:2.361357620033822 231:150.37847723215478 233:20.177467797151706 237:3.410292788694417 239:7.565826971103341 242:16.636739965476792 254:2.150126120366881 257:1.2173531371225608 259:5.5774639616449235 276:7.7654481060673195 277:0.9483664214470593 279:1.8714936429763762 283:23.726585298789846 286:10.02049925219432 287:1.6139314447741897 293:174.12952358969096 294:4.428540893444918 302:1.3108783519212246 307:1.5770159672749355 314:2.282267803000055 317:20.472292047180293 332:9.000683741922478 336:105.9457933196699 341:1.839254295824217 347:31.454352794827336 355:9.019619258218531 359:3.217808853267635 363:1.182680703565601 368:12.800411898533065 370:2.096865634126066 380:19.02928943204418 385:11.024196276476525 404:37.90292144428704 408:1.6056348746251172 417:29.936509914898643 424:2.2951643639231323 426:14.45214656588723 427:16.88212373710456 432:1.2301644361004818 434:2.4278729129332195 438:1.8397031278521332 440:1.9646132283869457 453:8.075252232964033 455:21.053168991991072 457:6.997150858129468 461:6.908044035851522 472:2.4144697664341273 474:2.04653898492508 482:13.474470824606618 488:8.370345040606662 498:1.6131749767807892 502:12.030965110700683 505:5.625954248838149 519:38.10933587173644 522:2.9592002711363166 525:2.3834267900588393 532:41.95047556733131 542:7.088606646948793 543:11.713700860685774 546:2.1218799653072113 548:11.87333043190021 549:1.7955392280316058 555:1.1457869840094328 561:3.657868264540779 563:14.341042827480761 566:15.717225587027217 567:4.033122942053614 569:5.085910731897844 577:8.411301993076998 592:5.185174106343515 597:2.591728479989902 601:2.1938334629061345 606:1.96019820466195 610:2.5984738793770195 618:32.387564716634195 621:54.83435113560345 628:14.521691545355656 633:11.809217033456163 642:21.642635548066057 656:18.419555667794423 660:9.717550770712759 664:2.6007287781399095 675:1.37197841755355 689:2.1049751144806583 697:3.005878356883488 701:2.4044937800467916 712:94.14877245133596 720:7.633188950298724 723:10.393197720109136 728:13.148187173103763 729:10.923082267890646 730:2.8017015807232175 745:2.129028098643947 748:3.83483015240943 750:3.2465583388214823 758:21.290617664249517 783:31.612211450017917 801:16.612532628434305 826:16.59803509751083 827:13.85955664217454 838:4.304068439475403 843:4.104408964864651 844:84.17713009156503 845:16.30881102097745 850:14.28630847374033 857:11.348958882317362 861:63.3494542238859 865:4.408450027845059 874:3.916433093665397 879:2.8974421228641356 887:10.220380661161705 889:20.19139245469855 896:23.814054406920242 915:4.093534752029384 925:3.8584453964389778 926:3.7374604758149257 938:21.791221669539844 959:16.55525648138565 977:8.491926469924447 982:36.070202637919955 983:2.783887405154201 # amine
3:36.94135015692752 4:10.779708455010272 8:11.179694566286685 12:9.721745143659746 13:3.736638222859658 14:4.0901439639889015 16:34.881107546234325 25:4.466689619926032 26:11.384466783079338 32:4.165594405552862 33:5.361871346900718 56:5.42387456165637 59:5.494289244675206 66:10.39078795012932 75:24.64961336529124 78:4.138783084805585 82:5.657185738079667 91:6.107291587581738 95:14.140155347936547 96:6.2161321037123685 100:7.3046514141483625 107:5.402215065122161 112:5.361309210101406 120:4.937662293052648 161:4.834832350915445 169:26.397382106882667 259:6.315688593177495 284:7.19782793017404 305:9.155235019762618 309:19.458130054797806 317:7.382170062857262 351:9.827542699308546 419:18.002750887861 518:9.636349670445219 522:7.876270395033697 696:19.32918777907146 701:17.344475316725216 705:31.265436404435967 741:10.800742610771838 791:8.433782112460129 810:9.070819109854597 816:8.91032231318023 850:18.00988253681575 928:9.749374670852866 988:9.827542699308546 998:8.875975815363375 # amiodarone
3:25.384195106868997 4:68.0985085413223 5:50.24385823098012 14:2.3771989233752833 16:32.5393507912935 18:8.788788569147032 22:6.113326674838214 24:7.8515291442682225 29:16.961198297537354 32:13.523043909969982 42:37.614651726869596 43:4.6135922194955175 48:2.9139979886400105 59:10.07978767108522 63:21.924826457486375 66:33.30654924442676 68:4.145339683683218 70:9.921463216849363 74:2.2951891819078916 78:35.210362647652296 88:23.084093825381586 89:9.47598195485206 96:19.706355429327065 106:10.82864476378953 108:5.366786986278619 111:10.005070726115402 115:10.701546392742534 125:8.066451325279255 131:3.3604800594225983 135:29.95898431908516 166:4.830816553930037 169:4.724374485589696 176:10.706492850753 184:3.730091847566168 186:4.74641870600761 190:11.05195258973366 193:4.426573228684038 232:14.172869434495405 312:13.045763962671415 318:14.171134560068847 320:6.624112616764903 348:12.224303528372545 355:3.951023556233331 387:12.191851518172882 406:12.018587895789054 414:14.455247565579583 429:12.991556511119814 433:11.606010060081566 444:7.241912522337167 464:9.651466608118373 480:32.46957673889321 481:23.275623780427786 488:14.677785269684307 532:16.003216238623036 541:8.17916609958516 543:30.5659646105927 555:64.74375927679729 577:10.159078202426295 655:14.418123970913133 656:5.026916343519695 668:9.918242184457373 670:18.338820001660654 679:4.783925199474937 701:13.596334170429587 752:17.7041703491295 833:35.22489202716309 844:13.269109681549788 846:120.04396327104182 907:6.6213566025865624 966:24.179112347991005 978:15.338298877719792 # amitriptyline
1:0.008576963658700847 3:34.70976553600986 4:3.650989512384362 5:0.5129626025823036 6:0.0886857850477144 8:15.179469638577366 9:0.09751677333189046 11:0.04243484273287242 12:15.035556668425686 13:3.001260897021878 18:0.3709693215915098 19:2.4536624025455707 20:142.79794496894337 22:0.001277279545364479 24:1.8009016533906184 25:0.19898141325236474 26:20.311380931986037 27:191.70753797215474 29:0.012599231492703202 30:0.009311455364458512 32:0.09466365280636913 35:0.6779633018717302 40:1.5143746016044004 43:1.4339269220056559 46:2.888594098617901 48:8.917765998910383 49:4.462376339406365 50:2.9942796667697067 51:10.963285216071617 52:0.7558489036507633 55:0.7556512629602239 56:3.435795946137654 57:0.46327391435129883 59:3.553514993408786 62:2.912471490659595 63:12.633324682699582 65:0.021494516889587763 66:1.092343581458258 68:4.340950841333659 71:15.458226783197505 73:2.6169442698437413 74:1.3026350151408703 75:8.715363743633096 78:1.4830640714624206 88:5.698903106109916 89:3.0516866286522455 90:0.0012938217646500255 92:7.543540937768785 93:7.361404765606559 94:208.53415682334148 95:0.869332490909577 96:1.2645599659218096 97:1.3977329777688967 105:7.00299298664958 109:14.2253523771777 110:4.206221373105934 111:3.4905438980129113 116:0.33126646641063195 119:74.61978861487255 121:40.804413589091354 125:267.81929621978844 126:0.3294735995962556 127:3.3023432446029437 131:0.531821637779149 141:21.009910776529733 143:11.86588900731488 144:5.015272916937331 149:2.536174216459464 163:3.063652381776896 168:81.24746123777325 169:1.5238204577065382 173:0.8422038016640843 179:4.7119382188356775 180:44.82677316241713 182:4.756990059316327 199:1.147938998235461 200:1.8853910299244845 202:6.70414624697694 203:0.9712276723173989 210:0.9765367083944426 215:21.11373362709281 217:1.5878917514305253 218:0.9849391830369444 220:0.8341391940928854 221:119.18073214644886 222:6.641698152832154 225:0.4414292009358785 226:0.874314085578559 230:0.85056457219622 231:20.060605736898705 234:0.6735020398091158 237:3.101927882258323 238:1.1159860902920598 242:5.128577521816855 245:2.036463181519398 248:1.2123174152218659 249:72.52533312104322 254:1.8684598249190034 255:14.351733829773504 257:57.64177579432029 259:20.93674333943332 260:27.567236960013783 261:0.8959156266887185 267:44.686743952644576 277:0.7278756001239873 279:5.5710379739880596 285:9.726487815364203 286:1.1839880218292425 287:1.3524584359617509 289:3.0565723932665554 293:237.38889919925887 294:1.3343368620547789 302:19.162915504775516 308:16.56526011572132 313:1.3567992116789593 316:1.8700866525401207 317:2.2213423606320966 322:6.5068825209724634 325:3.667903228192321 326:1.3553504879215788 336:6.855898577168317 337:4.671960072916766 341:1.5683247144738701 347:5.678470215165696 354:2.1072312641766544 363:0.9448720958960353 364:5.034574954711165 365:7.365783691423328 366:3.196493230079974 368:24.658981222079387 369:2.0068314561602763 370:30.7094934660171 371:4.3799327851808085 397:1.6447953002787061 402:5.9200735248701255 403:3.391568278427798 404:2.5781146608865506 407:5.64260224619226 410:0.6416350181382346 412:6.2535636420377685 416:1.7000161126139302 417:1.441298954795309 418:8.560316652304342 419:2.401013128378442 429:1.8582011618672687 430:1.4652761247396549 432:4.147388394456592 434:18.798362491249616 440:1.6890674837450113 447:3.8521330388233417 452:2.7589666147592364 455:1.1098847249200665 456:7.189021300566055 457:1.9620647612337474 458:1.714435677282777 461:24.427316074602942 468:2.0542948947908344 480:2.0444292165805624 482:2.160843265155542 488:2.59131701508858 493:22.32413167895088 495:3.94406988722566 508:2.2714439459815763 519:36.12365441559134 522:2.65811576695278 530:3.8822552202263356 537:5.332858030328973 542:6.46745786575118 543:1.6489252560442937 544:2.6608841452551824 549:5.405877901774756 550:2.792704577324088 555:0.9104500150423385 559:3.762937833993655 562:1.8798882967602837 569:4.5004795716774675 577:75.97615193308042 582:3.0009916183581735 587:1.7869445391977246 592:1.1768656728939335 593:12.380728810800676 607:1.714435677282777 614:36.84582381846644 616:5.23131072903772 620:1.7818504553660255 621:89.37502696877145 623:16.627327437129107 632:8.946487139199025 641:2.857140186361301 647:7.836248169749522 649:3.004411433331451 655:2.4755041046060624 656:1.7752569364169362 664:12.998501428997336 680:4.805061901356835 696:2.9953075638234035 701:6.712559350531923 704:16.91272962432718 712:45.00507792841538 719:3.752318192680868 723:9.743827603970162 727:24.98468012259727 728:2.064228995899058 729:17.791066481022195 734:2.5289354179520913 742:5.755632199727425 743:2.897275995354677 754:4.158682111907162 757:3.651162158373005 776:4.997645170006316 783:5.72726645893086 784:15.066560272502363 801:1.399986642719628 805:62.91606232626428 820:2.5746126827560603 821:7.786297514364456 825:3.9918742470271025 832:3.5665969318900155 836:3.995916079676456 837:9.917167863856335 844:116.1467809079569 850:2.404143746581674 855:2.091272210856313 861:52.398606373862215 864:3.0755195524658 889:4.256670876620776 894:2.396329187168562 898:8.515668266891566 900:3.120175435615727 903:9.843207314510119 910:10.928595577214182 913:1.9878089093110252 915:10.215287140005556 923:2.5529006317967506 943:15.896631682088033 951:5.5958721364248 955:3.449945246711352 956:5.083277811241085 961:2.7866993580787347 982:70.66429954169148 983:7.511057408276453 986:22.629904051215767 996:16.543422277664252 # ammonia
1:7.435938736348559 2:106.7297487091409 3:133.54216726319152 4:17.01354910054639 5:70.05958685140288 6:77.3023731329773 7:0.8899699301066586 8:2.3398300147352744 10:15.707245787394731 11:31.726366909990556 12:1.3275614578733859 13:70.65634508638117 14:5.092261010439994 15:1.910369891850219 16:24.505726386506133 17:6.551937608923479 18:16.422604258093806 19:37.819590105517136 20:5.521184020165898 21:2.776383234576393 22:32.618352814146334 23:39.61975507574482 24:5.817415121695589 25:0.4486514108503938 26:0.3679898240252297 27:0.43874396819799744 28:20.32425900678579 29:6.114692236476041 30:11.229359003070124 32:28.0763754290536 33:97.01129249527045 35:1.0382270082288443 37:3.894016694006693 39:33.389277662351525 43:11.536650717784076 46:0.834193183675399 48:0.5640327371237527 49:5.786801224593634 50:0.1200906412256129 51:4.0065768187709 53:0.7506764929616346 54:3.079666064573679 57:41.18679952342629 58:5.640753595516283 59:25.5604087255968 64:1.4719590551740542 65:0.15556180605623499 66:205.22700551929975 67:32.32286220847132 69:98.11427009881889 70:25.092922294000367 71:0.07283122177619257 72:2.9333879040760613 73:3.473121995019517 76:9.277897496895113 78:8.896872447838962 80:16.933517186785707 81:6.795723138020316 82:4.758789504867463 85:7.833982021185943 86:0.5943090947598889 88:33.44868176869094 89:3.938412986952306 90:0.08585238047620501 91:83.1354504113536 92:2.4363469082494547 93:4.4397925436270755 94:8.475778236115572 95:1.2549968916336685 96:1.6886118628205096 99:2.3725718932581548 103:8.857641370850084 106:5.1428852635316415 108:2.5378544868437647 111:13.811950226230936 112:1.0251493685838282 115:15.153806638794507 118:0.884530006412903 119:0.4721012399527179 123:1.0795866177409656 127:8.449438308187316 131:0.86788951485705 133:2.32650340708402 134:1.239948080844073 135:1.9699901369447188 136:11.035781382077445 138:24.541902216221555 141:0.9419302232574026 142:5.822385927310523 146:2.450536554909486 147:24.248742341978783 148:3.3870002000913657 150:1.077445956743534 152:11.052389360424636 155:1.0425558113542486 157:0.6721260899612718 161:3.334838158315005 166:2.0593759912264225 168:0.470001969252674 169:6.388005714917375 174:1.9155366065277621 176:5.0320420502007055 177:0.8500380622427794 180:33.42490630859655 186:1.985624082830352 190:1.4996397743480256 192:8.079277726193117 193:37.086899072062764 199:1.5621595900173892 200:14.455027027205979 201:1.3930945310905976 203:9.775763013642907 206:3.5953433866338194 208:1.8594423499106971 210:5.059063146963743 212:1.974884981070497 225:3.5748017647133956 226:14.657008358927133 229:9.145587101933094 232:8.283643362130436 233:36.28729561098258 236:13.134357173610553 237:3.605208546013937 239:7.961392670940531 240:4.454098964447711 246:86.14349324876713 247:2.1817325854867344 248:1.6320947724638808 253:15.603826567627008 255:1.6203972646763838 259:1.7709179232831331 262:64.34231191730723 264:16.43339259836588 265:11.626452931994917 275:6.084308737932586 279:6.56354493657519 281:3.6707230743655335 282:3.909520689600383 284:13.74556993666767 289:3.5588374500925415 290:32.82612192685207 292:1.6771098420509427 297:1.8451605182744086 303:10.504185495366594 304:13.038461736568058 305:4.357504805401342 306:9.347421543871496 307:1.7454206323659793 308:1.05628370069943 310:25.99889248345227 313:1.7879310091091438 324:2.6708940151997607 331:1.517814750515972 333:24.650938400319873 345:50.51174146457219 347:2.097243333364895 352:3.144462201924994 354:13.898096672904803 358:1.4550473540278777 360:6.906713830675173 366:3.701805119476403 367:13.648943659020711 368:2.4285463158996303 371:40.43541323484085 377:18.280664846357055 378:22.51376473175758 385:11.616330504917155 387:1.9726579404909808 390:23.183398215185235 395:6.167915971097107 403:10.470926517091039 405:30.934454524577117 428:8.739999860495958 429:7.1552342653375405 434:2.6124980754094773 436:8.099835191399038 438:2.0142089104820227 444:4.3019036816800575 445:9.858250841704525 447:4.368830860272236 448:2.888992598289145 454:8.101421409673765 458:18.941294693334687 461:2.3866694054279343 462:6.787744386854089 467:110.83880653416594 470:11.080287282410065 479:77.56803609538326 482:21.014767663125696 495:19.83743728633604 500:16.740270455990984 511:2.7891697758565535 512:7.310524735516995 516:120.07726296290805 521:7.236368640394977 523:2.7433257624733303 525:13.85686710577278 532:25.567908098940485 533:4.592042172352803 545:2.917611557663753 563:2.9052850419336225 565:26.517823146999763 567:4.232066673249345 584:3.0065827774929836 600:142.68593511108327 609:2.6097703345004697 610:2.785362657145583 616:5.761854271714587 618:3.557633644453014 625:3.1740313534002715 628:1.3925251422068865 633:12.220403381626975 635:2.5680834288371712 636:7.779908609036415 640:8.482573225224225 643:31.28468750580421 646:5.971711106030583 651:7.294050028498242 655:2.9619210278333132 661:5.565563421368079 674:11.931791988539842 681:25.513247690462087 698:15.970142322722177 707:3.3481862198866272 708:2.4462359930667645 709:62.85688516736203 711:3.5904316061148234 714:10.51330710426267 725:3.1548951406215444 739:5.23089369536554 745:7.132222532348711 753:2.2298587557724527 765:41.2814148562821 777:28.3938492643249 786:11.411037394167177 791:3.6707230743655335 828:24.716822579174483 833:31.18812336332357 845:3.526623203735604 850:2.888182218315558 853:13.274601089261871 871:4.478057990011878 876:4.539356452766032 882:40.54006149851901 888:8.608104797334867 898:3.4605158954983235 900:3.6238569975664605 903:1.8214191617570668 914:4.393613663838459 916:4.713517775887179 930:3.9999009879361584 933:12.40553390181256 939:11.81871259560811 943:25.600890218042075 946:4.933751221867874 948:11.754955855140794 949:8.426598235030633 951:15.005896475617602 960:2.126681592282287 965:4.841048566507861 976:23.33497907567114 994:4.0611878175299685 995:3.7334454987396817 1000:34.989641530485336 # amnesia
3:4.974491255577608 7:17.635305484246203 9:28.355345345589715 11:2.5700468843610498 13:2.3665596180846293 19:6.778420059157562 20:6.158304752685008 22:2.1368132536210687 23:8.191160662162025 24:2.9616695794582006 29:2.0101787317718545 31:2.570169807825241 34:40.47247170063961 51:3.786291961833384 54:3.2575852291404734 57:3.581222445194089 65:13.57908124009302 66:7.470371569070489 68:4.491142024742053 72:8.984953884057793 74:2.612910068009292 89:3.7481335289452478 90:7.051414920168814 94:14.147613913466193 106:11.541202036421895 111:4.006448588811342 113:4.661859732935222 116:41.2885337836124 124:13.70994248919423 126:41.265930138010816 131:10.077874785917997 149:3.4349011664877502 159:5.766818187987275 167:20.841335113433516 171:3.84433006142276 176:4.350136122776607 180:5.347570938246343 187:39.77332360570301 190:4.519852553988676 230:11.08544577253878 238:4.553665102437528 244:4.619988699933238 257:11.450610893204024 285:12.46806526065122 288:9.344169685651268 294:2.6360684058282615 308:3.955496825655051 311:14.776885207568181 331:4.542068296948104 333:5.065165712279115 335:6.392028809373754 355:4.295091057053982 356:24.090469241042687 363:4.320868352365157 378:6.205278749350715 385:4.99014357304733 407:5.20548689440315 416:13.32965436570725 428:6.297374843809487 434:5.8025887061012265 459:6.626152773981642 482:5.828336050396017 487:8.668142742486486 509:6.058050091258692 512:33.3867954685813 524:21.23183958838415 557:4.1272770951211335 561:17.053831308884142 562:13.76296177778707 572:7.05760260043245 576:4.455505023784477 582:6.76210781335456 618:16.424489957863692 643:15.56224173576148 648:23.5844043732822 660:7.005144318859641 671:13.246665118436914 677:5.495395108580708 693:6.5482528202023875 724:9.297460738126379 739:19.91344739238804 759:6.620401785029895 827:14.686835248546938 869:7.500749662952295 875:5.715821550623827 896:5.101227874757121 898:6.7181407213233 915:7.59106020698938 940:6.908260970935978 # amoeba
3:22.750435327200297 20:25.33742749442296 32:11.847879211383225 71:10.62213707173833 93:14.528404753244123 109:48.927592161947956 170:5.136245118445563 205:26.689515828826707 308:14.379650094356997 313:16.266499142333746 360:7.206514759816194 375:17.44985902119409 511:18.57533748524486 525:18.080240656251494 601:41.181554237488186 # amoebozoa
2:12.064700134002653 3:13.061264614511195 4:41.12255900611693 5:3.159467605929704 6:19.49348816271341 7:16.010351545838247 11:2.0954594402989204 12:1.700319903352041 14:26.3158209413359 15:6.635790250726779 16:11.60810739376853 18:8.434231402021625 20:1.4136825470092425 21:7.744088859463028 25:28.23972953698421 32:12.986186357222683 34:11.38114507447345 38:3.605228721883803 54:2.760356394109844 59:16.984487020858943 68:45.17927898837395 71:5.943770580819717 73:2.9819226369796223 78:19.469209335664612 80:11.255414449836092 85:13.337670613149589 92:2.3884123148341154 93:3.512922109564441 118:3.2132365126484475 119:20.971075322370922 122:349.0830285364419 123:16.80957069054355 125:52.98539131446837 126:14.777380740466056 135:4.551036338630961 139:2.9070693316919876 144:4.339277407827016 146:121.86687066834956 147:3.3157131702006475 172:5.121334634482184 197:27.341046814073962 214:10.843768405566811 262:6.694995416977575 265:7.227131640616805 269:20.259297075532572 291:3.912878174568748 293:9.862289156736969 316:12.654309578842742 363:3.8024774618219395 372:23.041004784624487 378:23.59065637526755 390:4.246878905191086 400:114.54101894707918 418:6.203031286640607 429:12.626049918544075 465:6.201814626456843 484:4.6131387943887905 566:6.0509633177172875 573:5.2685695388984985 582:15.213299446742743 598:41.00877160917833 608:13.476949643007462 618:6.282534279820687 633:17.836769567940784 636:5.2685695388984985 661:8.35564267363661 689:4.906753215923969 692:6.154952645171664 695:69.40666927248259 720:5.396805401354995 745:12.60180872726493 758:7.918418861647944 769:18.23190170308807 774:14.560717271249045 816:6.873897318126955 834:18.434048316084855 850:13.890008315499081 866:7.036938109127621 879:23.937839442886645 895:18.26399087198396 917:16.35399520696285 918:7.359142878005795 948:28.511444753296708 967:30.178182226259953 # amoxicillin
2:0.7750145973461094 3:160.44797404663225 4:163.9425544433652 5:189.54558242203126 6:1.196433779637109 8:0.20319494017719048 10:8.57747352673101 11:39.921186887522026 12:305.65401352192634 13:36.846439216212204 14:13.612120757323178 15:26.904872345424458 16:437.1904589201393 17:55.07412685813503 19:9.616150111843124 20:3.5486816322368826 21:9.461362791154274 22:22.139481371001956 23:1.2745166155951915 24:50.79725991105688 25:52.28159944022039 26:54.99015689822179 28:83.71108790753783 29:4.241132394723373 31:107.0833090938363 32:25.372781977475974 33:27.480378431960354 35:48.84059901709436 37:9.218113500147759 42:0.32565824409386157 44:45.49622605841951 45:2.7151644092582305 46:2.993120880438778 47:5.556146334234877 48:60.77813660757971 49:5.942526018624069 52:3.9164178209658336 53:2.727088689691435 57:44.31300827637094 59:56.13310819672987 60:14.823790707291856 61:41.8578227337352 62:34.98238851707899 63:9.809004358395198 64:2.0916272373343068 65:0.03559360296783378 66:393.3983808232798 67:51.0406600113561 69:2.116050952946612 70:79.48022923517398 71:3.155041615432687 72:0.027389547370306588 75:32.68151276736987 76:11.28194157907863 78:7.7360262713638335 85:58.54966510542149 86:2.2242157416002786 88:69.49406378705136 89:46.47040702728064 90:13.446955707676715 91:13.376450257177298 92:1.4157211189936643 93:6.961024283776662 94:114.80374358062687 96:40.65615668150051 101:9.067288606823936 102:100.07743657844377 103:3.8919236297942956 104:0.007343220036517022 105:1.2784323297749844 106:74.16983423363224 108:4.087084604281606 110:21.511434283718803 111:14.466713224306805 113:23.162643233152263 115:12.023171130854317 116:2.317234980698611 119:1.8253583877608537 121:63.65164756380239 123:10.3868977277666 125:28.53972031896655 131:74.59543806848728 134:4.268695634977951 135:114.98232663158302 139:11.2026382441146 143:23.57981759692412 144:19.30322322372846 147:58.856173734787895 149:27.818206032832496 150:14.34027056211457 152:24.07245230450243 153:23.583762866252187 155:27.678561772324656 157:2.4753500598419356 158:5.186370064540489 161:2.459737626985804 166:15.907370482263735 169:20.50596061199097 170:18.331421072678094 171:3.4345860371497774 176:54.26268097230452 179:18.351129455901397 180:0.7137502816937562 182:46.45222810003485 183:71.98986054079384 189:22.749081295115534 190:8.690568270092601 192:59.940546198001066 193:5.726977084520038 200:32.4581860398805 201:12.209378917066577 203:48.3350605905549 209:7.0200411397307345 210:42.56200872770156 212:20.56210023058754 214:70.44639252972273 215:26.645475718444562 220:0.12058710523166644 225:33.668376413664134 226:1.7118341429871027 227:0.4093935318166548 241:7.402431383233958 242:0.46138194793505916 243:4.188067666286413 244:13.277111081507087 245:24.03917941296714 247:7.171708975158236 249:108.51557005856496 250:13.307553828534399 252:8.59280772422202 253:9.996675326235517 257:4.688831053526551 258:11.515960464833594 259:19.19634942540757 267:55.993068368025995 272:26.639793492050362 278:0.8000638694346263 283:32.70896511454878 284:8.244544494991498 289:17.33332017785017 297:6.1402305253674525 302:17.149007553593435 305:13.770477529949524 312:7.66620230920057 313:5.964303534252404 315:7.489269593386894 316:0.8077165605664588 317:13.783342068652551 318:9.204758221957265 320:11.813193640670402 324:25.097986022886882 336:44.56894249267775 340:109.58886255961623 346:3.187746779174044 352:64.59149065887283 356:8.550518502376388 360:0.7133697335586442 362:63.570875270245836 364:41.907933277646926 366:1.9472986266613528 367:0.9387255374588744 377:33.20827349102752 378:9.607347087339267 379:21.215260113146567 380:17.578298745946693 381:9.781151823908765 385:20.02242463793378 387:20.547297081383388 390:246.7543406454594 393:3.327129005707024 394:7.391301357096372 395:6.205580666375336 406:2.8782891296436706 407:11.187191290224868 412:7.7456488009162285 413:76.34967266102996 415:8.328289610960844 417:2.839991224009943 426:9.48138333818083 432:16.567125846414974 433:5.773607363240289 436:8.942622170774527 440:16.352774541282468 445:87.01578981294568 453:40.2170869454708 461:158.22649001900845 465:5.911930280356439 467:142.0860937323911 472:65.41984021287234 481:1.1079216156140546 484:6.689941876674034 488:56.16150472744453 492:18.085843769052442 498:5.947581531101619 501:4.737196805395627 502:27.72399606435245 504:0.7330162423267745 508:38.59045456290345 519:15.44483042293389 521:0.8267173665235299 522:1.4663476292169708 523:123.94087270267507 528:41.02916539551425 534:8.35225690792913 536:1.307294652720406 542:42.74040493457449 543:21.384904003791146 545:47.10016285919672 548:3.3442203079896102 549:43.905492238637876 551:1.1877591159950858 566:5.634134036398374 577:3.99455837233759 586:227.7853565324829 594:13.65245359810866 597:1.157188763123416 606:126.846891628237 607:11.56006942691669 608:31.57484295563064 614:42.53406736551376 618:30.702838377479132 620:7.348154088729685 621:154.52250076580478 624:11.781532761003797 625:1.4866774159776976 626:14.56274479216808 628:4.743194905479016 633:14.970045618084056 636:18.867073325293006 637:17.46782907048012 649:23.542478647538246 656:7.326945810538132 664:19.79592547354245 665:4.363971835404984 670:22.46817078833771 691:9.985450567306833 701:65.28614176438056 705:29.800054991778453 706:0.38179461649222607 708:3.9120145729271103 709:12.011297410708268 720:1.1173546616092944 724:2.283951619191336 727:49.77702912860696 728:8.250478370567158 737:62.936144839281276 745:7.560610383450899 752:149.46724609046734 757:13.188691963861364 758:49.34699966454215 764:5.410833645340343 765:75.79670317434237 771:8.810045843536216 779:34.82617843886392 784:1.7183444818674936 786:30.473929413125482 793:46.335826306161216 801:14.677600642789097 803:72.6042493016718 805:16.06786838389127 820:1.3935899273676915 825:53.37796371751111 828:11.174226459984252 833:15.602369387100943 837:26.843845684585247 844:7.968007241695775 846:2.524221522101301 847:9.025384815441992 853:3.4045769112904325 861:104.29104765124681 862:0.8492767918854036 866:13.53689309072426 879:5.146690509764875 889:8.462735583885832 896:6.583730492498321 907:1.9519636389335693 925:33.80460862880495 930:12.690543947852467 952:25.69581476402776 959:11.497219523871362 960:16.27198143121628 977:1.4575089624959725 982:9.82337375565008 988:15.73006543887482 991:17.381171889541616 # amphetamine
1:23.055738019061646 3:79.70939191652651 6:1.9205442819029293 7:28.199524561488182 8:4.876873377189722 9:5.810570807660291 11:35.165680270253446 12:0.018009075812676308 13:14.230049946245845 15:15.303779106512442 16:3.6365252526609315 18:0.5428100951342075 19:16.85568783440168 20:4.854391335961918 22:3.123778484837068 23:31.962578964492337 24:0.29155698599191626 25:5.518195760565532 27:2.374325405292745 28:8.711465848544355 29:66.71117953640318 31:64.44175793141744 32:12.234726966169205 34:5.585636847988911 35:7.9551703819736215 37:0.7420643100793503 38:30.965693938118648 40:21.363590393602646 41:4.75109038539672 44:0.7082509492290002 47:3.5258067185773965 48:10.050598035193488 49:5.240209528717123 52:4.103861842640928 55:18.539380869764784 56:0.9172377276020027 57:3.283715036501463 59:30.41844553017527 60:0.5327255143891669 65:1.4882261195428 71:0.028111141395554845 72:2.5950478482294 74:91.34606704695682 78:42.68004599553095 81:0.48221508144525943 86:6.172254508068069 88:6.520672033058073 89:7.438753601707451 90:53.563209309337886 92:8.638973216457213 93:18.429513235963793 94:1.7450652869760919 95:1.0936879484938289 101:2.606826163041912 103:43.47149818064245 104:10.312077621995014 105:0.8622413872652606 107:3.933868206141913 109:15.948579561128454 111:4.027786254340913 116:2.870223020620615 119:0.3590802915257196 121:0.5411808645647231 124:73.57683635814125 126:0.4946300992993598 127:7.856554152732281 130:3.162083683623425 131:46.87508899759527 133:2.136818169058307 134:13.72829228968004 136:2.8005806901077035 139:0.5391813060412386 141:3.6647835389487864 147:0.812252391094759 149:64.09637206167939 150:3.9872245664732064 156:1.6131002598418844 157:6.50362362249478 162:3.8097189801832214 168:5.617403050986975 170:15.022379446309664 171:0.8251210603792796 174:1.734173259233203 175:27.068048367988556 177:0.7082509492290002 179:1.4719178857376092 184:4.144533939896044 187:9.947971554936972 188:1.6798131054844014 190:1.3296428957098043 198:14.19518264522826 199:1.3902120217125202 200:0.31985667729775147 201:1.2266605223675608 202:2.390903512653867 203:9.167892921821784 208:1.6794128074943253 209:1.946102152995547 212:1.7921678940071075 214:9.852056610843032 217:6.132179875875439 218:1.2173563988989031 219:6.419732526810753 221:27.547266552468667 222:19.80184158917244 225:11.196495578655439 226:1.0990382609177662 228:13.148272669874656 229:3.0588440145390945 230:44.83360364664113 232:2.6522689325399718 233:7.405386165744534 236:2.15701747964545 238:15.130355109985684 239:2.501843513641852 242:16.594680059273035 243:8.60967646961573 247:6.449442823866318 252:2.4529232265931302 253:8.408659912457253 255:5.225158142135956 260:5.662328987113654 268:2.742276153255313 277:0.940818089069237 279:1.8623796583926326 283:17.990990567342546 285:5.592456725541265 286:1.4282389974708103 294:149.53756333133356 297:1.665479356012379 299:1.2975753993743206 302:1.3025637706850177 307:5.501582219629536 308:0.9035721439564139 313:10.632833241734332 314:26.43722131280124 317:27.724682151285897 318:7.863670797436833 323:12.604858995648305 324:2.4757930855044625 328:3.8135477366763686 331:4.996349584399605 335:2.9539101821681033 337:4.984452544835942 341:1.8301775084412948 348:1.8035468189254567 353:1.1464279339590424 355:8.98948638912687 358:1.286503507154849 363:25.962199648014938 364:1.6172891665010447 368:2.237128895478525 370:2.0875143161802505 374:19.215326379755204 375:2.101042367982302 387:11.258825587190893 392:1.8771448979226502 402:12.054902575175461 407:1.8953570273047193 412:2.1792194064701436 419:7.93906890699977 420:11.643204306777074 429:12.412178861752317 430:16.891570517770667 431:8.031691417198392 432:1.2219986118519643 434:27.252097686778466 441:13.528511036985627 442:9.24837340536234 443:3.4372804637985324 445:16.519073112532578 449:11.379954070839535 453:8.054350808018423 457:2.237128895478525 459:3.1708288736892376 462:6.380520346378539 463:20.403405771558447 465:31.92833823578177 470:26.769216483349393 482:2.441272796569098 484:1.8405261537120214 489:16.940298621642924 493:6.083261016510321 494:7.015512000432452 496:2.2282076928688554 497:2.5494237612351487 501:7.920491109404299 502:18.20772827625634 503:3.0016661801176627 504:2.0434917052916948 507:2.5663512275419516 508:7.657520438881967 509:21.066160677718983 512:2.2011796060653253 515:12.14032890882183 524:10.70375269885271 526:1.86467627787545 528:5.446469325382684 536:2.7622394687185716 538:3.667472103172631 548:1.9608058555150327 550:8.77989602667659 557:18.92746755965655 562:6.793383686641025 563:14.309098367207778 566:8.883847956735167 572:3.5755139719302464 583:4.196773722822732 589:12.037660744971667 597:2.5819679423472137 606:1.9509862500188881 607:6.420828269305953 614:8.621111124684068 615:17.720609201871035 618:3.3528950145043375 623:3.736023016199501 624:16.81705057332644 625:2.9728472659355134 632:3.465078358410419 634:17.64946230933713 636:2.417560996743719 638:7.3304176422131695 648:2.2911892958916957 653:3.04188032343224 656:2.044536750377492 658:13.26778098634519 664:2.590961954292846 671:71.02819909239466 673:1.9138125153239613 677:12.466268995665072 679:1.8346672504830812 697:47.270215537471024 701:7.316182101633555 702:36.65239148099935 706:10.377374005186544 717:9.354136823134645 724:42.99846204472319 725:2.9539101821681033 732:2.328132892948282 735:16.748136235952927 738:5.5268465926933406 742:1.9475655913752374 743:3.1924112247017846 745:6.7220120740487195 749:3.018222294739719 757:10.5838975043152 760:36.24523659131393 768:6.00975162483452 769:4.733903919844374 770:1.6450507633502192 774:2.9958621049897642 779:4.0122374769466616 787:1.893008651119764 789:591.3028408790705 796:6.755698551407412 806:7.833950958092066 811:2.6593168669905283 813:3.456184993381586 814:4.132525542102282 817:2.1604113449053575 827:2.558968975461538 828:3.294240076568321 829:3.7212127275995415 845:3.3221434535162615 850:2.6902239567492043 851:5.189705680005649 855:2.3699076608715 859:2.9776156743915845 870:10.692802659762307 875:19.710225961283324 879:2.8874866590782795 896:6.035050984390687 900:9.473295080588308 903:1.6423252607210037 905:22.898958530802936 911:10.07289892258223 917:3.833863431346517 923:8.266821023283693 925:3.848065454783319 927:9.607065286761346 931:3.126386448826954 932:2.74062367537551 947:4.955219810424523 975:55.918304016387054 985:16.64238860529975 988:4.794124217050444 990:10.388188251228057 992:4.168147755543104 1001:3.2758882049921443# amphibian
4:51.353181474578776 6:3.5294462750440174 7:4.539527834221647 14:9.635420833712 15:3.3178271572279017 18:11.163298740160183 20:2.583323243955469 21:3.8719527122311983 22:2.887963105836355 25:18.05347183816356 32:3.5498764698553322 43:5.793554526154104 45:11.395067646971262 46:4.459179964135663 59:4.86010046272833 68:5.315698807306734 71:8.582931321176652 85:16.134629890194606 93:4.843457492205968 95:5.034566320365035 109:3.4299483977060254 118:4.5317584951711 119:26.61405905436006 122:116.61344823788275 123:30.405652902395158 125:3.857586585769581 126:10.994862650231067 146:15.715094422380751 158:5.389376800088054 161:4.208183504904278 166:6.01447010337098 182:23.303693594634804 194:7.436160688510989 229:7.348259936462151 233:16.120724583162495 257:22.198890357427295 259:23.684410579921217 269:5.9418428006582875 280:6.272178519156614 316:6.326827452553123 326:5.693580172402566 348:35.00818247888303 359:7.509192918906042 372:89.55286109658593 400:9.617784063375657 418:7.585044662767721 419:16.68335834077156 488:7.154661909825701 489:5.845568219301305 498:5.688947297110028 522:7.229002997517453 582:18.02041446753894 615:8.120618412561246 664:16.468765643614706 677:15.45528422904578 724:4.122048348503806 745:6.30058136926631 757:8.304510218659814 815:8.538877211450622 834:21.250460801865096 862:6.38904409035241 917:8.176163736597147 918:74.77677067424256 991:9.737924700397553 # ampicillin
2:19.169025227093623 15:1.1054804281214727 18:24.086433514432446 19:0.7818034808416047 23:55.398812890909305 24:21.719433260301926 25:1.532538833725114 29:0.6895709194118246 30:4.089476354433712 33:2.30168965792964 42:65.64543314322361 47:0.9070795434223106 49:5.22630084214853 50:18.537852096316655 51:2.1845575100348524 57:11.992900039937894 62:2.0741407446690014 64:37.72259535027065 71:0.8444422885588876 81:69.21086768743619 82:7.691161830502202 89:2.1498217098121417 90:0.878361305360374 95:70.43358643082365 102:119.89828502041532 119:1.5672473530276538 127:2.285265813028675 131:25.559010258783832 141:111.75343387554855 142:3.1053236232376498 157:6.133904075551533 175:73.44392464232132 177:64.77578027906029 179:30.690245689960857 184:27.48737774564003 193:106.14823764866054 198:2.6723918603636343 209:33.5755969364278 210:28.989614905547185 213:9.505214522104968 215:66.30308209003869 230:13.83352390875917 275:77.65289542517863 280:34.44847741245757 284:35.85852441595335 295:6.064833811631894 301:108.62673297477514 313:31.548245319015813 322:3.9616404045902383 333:3.382033659125523 347:33.37329933689453 365:4.401166201382617 380:83.9885525153606 399:18.018454852477277 407:3.5163847698019306 429:3.7774445964530456 431:11.561201728592696 433:31.174699635009972 439:4.202289490484606 443:393.64466955473563 458:33.78512769317685 462:3.5923514697600702 499:96.4879142643212 516:31.027459387445017 532:5.235480355250639 536:38.22468702186425 568:2.8874001437871057 592:30.366486733947923 627:3.7952759651050205 628:2.740589806145309 665:11.024572507165733 672:4.959144625461244 675:30.001358100369757 686:116.76571458110666 690:10.364817412430614 693:12.358024087018876 696:5.023308028644257 704:5.5818096873986365 750:40.814689080171476 754:29.112217260437475 858:43.0704018060357 929:5.2778885377332525 958:14.159786590539742 960:9.788732197205336 984:109.88627839897788 # amputee
2:0.7428797987273913 3:10.734439665871442 4:0.853232380215628 6:0.941447343659538 11:3.7011958619467427 12:6.411148734483268 13:11.452862435576293 14:18.118381835857743 18:5.30106405226982 19:25.630425077748473 20:0.33182582057226184 21:1.2014276106105908 22:2.9018200019247993 23:4.121116913418785 24:1.1075882497966836 25:9.100711060609166 27:1.1670688689920308 28:18.936321862967194 29:2.6721608167134954 31:3.70142523679329 32:13.10962034385959 33:17.78789043969297 35:1.9243829731362831 37:37.44483365722752 40:0.9540374656018316 44:1.6986054739920604 47:3.1948878752150356 48:9.67420615091897 53:1.5759719849783582 54:9.712763706078988 58:44.81674420634848 62:60.02548160528849 65:11.834752921805228 67:109.31375191647587 69:2.4376869582128387 71:0.558670196358749 74:48.81881752968359 75:7.425917243651199 76:2.1501018992000054 81:9.879246654905103 88:1.4820869210340482 89:23.558946910906315 90:0.5881774028638566 91:2.5651513888465147 92:4.272398138222735 94:0.8542821686843284 97:8.22666183773004 102:16.97292866550151 106:2.3535323117845617 107:1.9439493343116936 111:39.49601417820182 113:2.5839714807843013 116:1.4139000932565895 118:1.7405701164308973 131:1.7203605529370676 138:58.78632380061578 141:11.341360201682651 148:4.4652663426599 149:1.4954957651400265 155:62.870530497585584 158:43.50536358426886 162:1.8820484786229386 168:1.2102930862437595 179:2.6168782409191396 180:3.2243383197101476 183:4.1701436997592385 187:4.946813827304609 190:2.453623870086645 193:2.6880511457012006 198:2.2670128008264183 199:2.5234332023252777 200:1.1525627845989856 204:2.1649725624713727 212:2.9764030483526116 218:2.3228576756648645 220:32.98533202747235 224:5.442127399777727 228:42.53645160122199 242:2.829141795581325 243:159.01878309922932 244:28.007154123535997 248:20.88838581611568 250:5.304727471654979 255:44.24034805255427 256:19.820562735949785 259:2.7540983925651057 261:2.210510510782868 263:4.030795471108114 265:23.246728395591624 267:20.093232138026707 268:10.682680019094677 276:17.937023441038136 278:16.37615439684648 283:54.67621659505927 286:2.567023273429827 289:20.405878886193 293:6.651898449967668 294:0.856576965527652 299:13.375663973915675 306:19.765475248573974 313:2.7727480512853195 317:3.7479993977474297 333:22.44073797125798 338:3.887480961709331 345:38.41247058066559 349:23.131425116838134 354:61.68363739575053 355:2.2492571791902205 363:2.2725664030821116 365:10.600926725862108 368:3.462576546948087 377:5.055110380502963 385:2.888479797055243 386:22.991975283462995 389:4.968865954595228 402:23.607493298779993 407:8.793302681986653 408:45.55604568057174 412:3.399998588845976 419:18.239935848880986 427:4.797974400543009 428:4.133110772496163 430:2.899504151505969 436:43.98874477392937 438:3.0189631484783988 442:4.597312353639515 454:34.827882432664964 467:3.834977309816547 472:17.300714971560534 479:5.374933322494192 482:3.6818108755235355 490:4.334705591153678 491:25.563185579760933 497:10.261468122807639 502:3.2131735017429084 507:3.8151893092130993 508:3.8026397851495735 509:247.02277472011198 511:3.8429546397213947 512:9.488582953139513 516:14.228988023127426 518:5.933424500736003 519:4.1672679691744445 532:4.788550818540818 538:4.967387712232661 540:9.773793697469515 555:6.96376035100274 566:11.530377880934225 572:21.11213417128059 576:7.320846742105202 579:4.797974400543009 580:3.7016291467931786 584:18.635277300406226 586:27.887609461772723 598:3.3802479451208676 600:9.361347187736433 620:3.2611402312056947 630:6.0316830446780845 631:12.872470154429106 643:4.225667039310191 655:10.727861680861356 670:5.930969851487438 680:2.6643690521556795 686:5.327841816570115 687:4.108836719329622 697:4.268705249010223 701:42.83000824266538 703:5.135779550814861 727:5.173321217299602 728:61.28124384197543 742:3.147691048561758 746:5.661358429889111 751:5.070657750197913 783:3.1333018245977007 786:8.231299370838647 797:17.13484261186945 811:18.148421413504995 823:473.091781542542 833:27.706686936741246 847:10.35750297335885 855:3.605399806616745 858:4.957072538869032 861:2.4817386162697073 870:13.37008460785915 874:5.213307920775358 876:102.70712252368692 881:19.70072739901894 896:2.9924180004724166 902:16.48193730094471 925:13.034678566849141 931:19.673678733950087 945:3.9551487932255007 959:29.705572046489266 991:6.676000746719659 # amygdala
3:1.673871935472904 8:3.217794699797557 12:2.540443195471175 13:21.75404336813603 18:3.827793388690664 22:2.5209472651436204 26:9.290321227956708 29:7.338628439403981 31:15.249725621211192 35:4.351967989260959 38:4.543170994903114 45:26.775851930359742 47:2.6861639575182377 49:3.3561403323393235 52:19.965996063841732 63:9.789389536936717 65:2.852791338498026 74:30.85461883057868 94:8.699036462781793 114:24.736674354009914 119:3.50180117707953 149:3.848947506633124 161:3.8190702974050628 182:230.97992904503465 183:26.984429580287404 184:4.494074284883431 200:3.42503224318108 235:4.676760059481871 257:4.790816062504888 266:5.926698959341257 268:26.454523024207123 277:4.428746152358414 294:3.0346390643706136 314:24.863868157604443 354:6.200650749360779 358:4.8909494954799 360:5.778811544592233 397:55.847161555029224 456:6.46223813673725 488:16.287177617807135 546:5.88911859722542 621:21.2606555073857 664:48.55444450135012 711:28.561639699943292 720:6.3654010865536055 759:7.0571709850437445 783:23.677874025952562 789:4.820726424073391 949:15.929618312798725 # amylase
20:3.786296002607209 22:4.107966144122982 50:4.358633974275472 71:4.195985414327131 74:12.056031504044755 94:12.100377871450506 131:14.392370100747794 149:13.835157876745262 168:13.096447655805827 182:6.839507263210784 199:6.709852936001897 221:4.943955274969253 283:14.897116140465828 331:6.654447949437193 346:7.314083681760422 365:19.384197267800335 418:33.54968196654962 430:7.12540177144542 455:6.658013629449202 502:7.465707419733806 528:16.658054850928693 621:6.576091363345683 859:8.562379992372298 861:6.663175626043277 982:78.09585450412341 983:19.538450504569006 # amylopectin
20:3.048911977416666 22:16.579327979408603 29:3.223737541303882 31:3.8269467663907295 44:4.980776631694415 50:9.92058510288411 51:21.96814459646528 54:4.550104018656858 65:17.67005741671517 71:9.591129817915185 73:4.786254226060256 74:10.470054697300732 116:4.633461237360426 136:20.40835387640621 149:4.7344876293797755 150:5.301032902689963 168:4.375035564203486 182:14.916219045156973 188:15.38413222868426 199:14.655994952747207 205:6.115549943185062 212:6.424453483631669 221:4.180532822744239 268:7.514126915440813 283:5.254128877774942 302:5.815082813214389 365:7.472518626482214 385:6.328986491703474 397:6.5643907157961685 419:7.452926316286387 422:8.205826999417562 430:15.489837195428624 455:5.8763359646051185 577:5.401853344800204 632:8.298889653725142 640:7.517787017855738 664:7.346010850105468 676:8.860185294760576 730:7.568817153405453 861:14.562296467096933 918:9.263722566623747 982:84.41140161678635 983:54.471038170527656 # amylose
13:2.833685157578594 40:23.854964203493736 45:4.019474149319976 48:3.7347558435322634 52:4.551893835785333 62:11.04310937418204 63:25.503259603041492 72:3.660406000362565 74:3.0877733658782147 95:4.719095726599656 125:3.551321108881349 141:4.300228936474373 168:9.836932746699802 169:5.586893642767864 174:5.527407797811737 200:9.68486267363342 235:4.757948648267002 242:43.53254656933059 248:31.945755660619053 293:20.41870745617221 341:5.641904854157476 418:28.47206503935841 434:15.423634508062136 445:7.390874059073477 446:9.053870371484937 472:15.393264486015772 548:5.79569161001659 551:37.44864946064601 555:4.778020154208143 675:12.897587249525822 688:5.348842681981814 805:27.724608294425842 825:8.339586847197921 # anabolism
1:2.5117132476776822 3:15.81273183695671 6:2.9038487405559166 15:37.18473009803256 18:9.825918278084082 29:6.83051038777811 40:2.9204553119614642 54:3.4172133277115684 57:25.920344612125483 62:3.826870330297571 64:4.651703813273155 72:3.330854667289032 73:3.645922724408159 81:3.473134516631262 86:3.452624298188393 88:3.579698129738609 90:35.261746046630975 93:4.190633498587422 102:3.876133013176762 106:4.575646461848265 111:4.170329717774353 116:3.4978351804571335 118:3.883739867783885 119:3.2518974023618736 120:3.6655928697829165 127:10.82632513878315 130:17.464460474253162 136:3.455897327168365 147:10.680359512017166 149:3.5957072087089172 157:9.823354595996259 177:3.834986525083572 190:4.685772480065318 201:4.553817843259099 209:5.432704695226778 214:4.761806048608738 217:5.320669461083847 221:39.55514264652132 225:3.7042729352011285 230:19.583008562461938 243:4.326558481967698 247:5.489250636360648 248:4.8469032029001315 252:6.0105204550770965 294:14.666209240148149 304:5.643499300103965 314:5.807839003932188 317:6.066690298475321 323:5.7113643400848915 331:4.708064178548053 346:5.3547364224167495 355:38.43661819730244 358:4.630817427189104 360:5.515195642875407 364:12.832171884904175 373:3.925286700756655 395:21.961023012897872 412:5.701520650873772 416:5.456733118726857 427:7.152155693828217 462:13.66514062266651 480:5.863294262762471 490:6.675704168472777 494:14.343440697333532 496:5.7573089222638885 501:6.260554957198844 521:5.687824019960014 524:5.057452758857666 536:6.352867791620124 537:5.205285789647019 558:7.773563600195938 562:5.671001063408915 569:12.230371615993473 641:6.775785161379061 671:5.415725619975956 677:5.663927973900135 689:5.605774532532026 692:6.863299244987977 724:16.868193970579746 725:6.5620262687129856 743:6.819634877677509 750:6.866882796243537 768:22.358851606154527 770:5.075721388563011 820:15.708852803441427 821:6.509575595744642 849:5.502178950315123 882:8.413791165810562 936:7.8061017497939265 1000:7.3045782323734665 # anaconda
20:656.02860006379 71:262.5793958659748 168:290.03405921369153 291:330.09463989297745 502:356.3137417470672 # anaerobacter
2:28.642890012239743 3:10.763027642048419 4:10.768357864905548 7:14.181904564539249 11:1.5828263741813013 12:9.256084978121288 14:5.803055095350418 15:10.496394158196566 16:1.3784582413505322 17:83.97231614918373 19:1.1982646405830903 20:8.271746170569985 21:6.575750588081679 22:1.2007341686067248 24:1.938970490818981 25:2.0235402058228296 30:5.134602802114919 32:1.7618013030506734 33:2.8332770391100777 36:3.2639458271714625 37:2.6514136055073245 40:1.7588910804247897 42:9.770283533852506 43:3.845052811875297 44:7.773634694581538 49:17.9207556416118 53:7.485573745540243 57:20.563063341163947 59:2.9561633262295177 62:7.75737450286993 65:1.4833729751200984 68:3.3872764297982076 73:7.39482766392561 76:3.09230214460639 80:17.45580430225949 81:7.04856726134128 85:4.69393254263759 87:4.079583488844679 88:2.3642324809867934 92:1.8586926314888688 93:15.097042287910444 98:77.13760385870148 102:2.6423795967017427 103:2.9522416097585515 110:9.267897134281409 111:30.13659910741615 112:2.8327567948409476 113:9.762844064217148 129:2.423689508442453 131:2.627436473691103 133:4.354846047474713 134:3.102072307477984 138:5.566895986231084 142:62.224371963350656 147:8.081815833690488 149:7.294204396023526 150:14.965005851143758 152:3.683673572523564 154:13.695368933563488 162:8.197544365181415 169:35.62303724443221 177:36.28321139820584 183:5.192413961419612 184:8.577138008420963 199:9.630610164785208 208:44.208133067238116 210:140.99518083694707 246:28.703580299819095 252:4.705222957197031 253:5.200264259709556 266:4.36423447872399 270:210.42589545153496 277:8.447107798263009 278:11.403733620695792 279:10.77662703564406 281:45.08120791222331 284:4.581123154415436 287:3.745311449446079 289:5.6735975879956335 290:54.88802683853241 297:73.66469029157471 308:2.8725106067031287 312:11.452452538262657 322:11.780961202790767 331:3.436518070203877 341:4.007028549482325 345:5.53261440429289 357:6.150873095056479 360:4.220103832320558 361:14.947165907473437 367:4.54892662663441 368:11.642907640243132 375:4.314710979109085 382:19.454538427231263 390:3.6585089928240695 412:4.402277256497345 417:10.385746084213416 423:5.646047444017057 452:5.352766138073641 458:4.179964187525747 467:12.423487915389648 474:4.242858264546824 494:4.486843062474226 516:3.6513246012385454 522:5.2430277120974935 523:30.233553748008042 536:5.041904670961212 551:4.886680277028503 553:7.278371991449628 579:5.831277005888014 580:4.712788221638261 585:6.668645112164485 607:4.179964187525747 610:4.853684825424324 623:6.074783847065 624:5.820351761933224 633:16.592271682937593 649:5.617663444916331 650:4.082805346998036 665:4.742590645074704 681:5.8081347672800145 689:11.319317216180574 697:5.292966850307195 702:3.810562718355401 707:5.452321737907036 732:4.567756463298627 743:5.502394782317257 744:3.6619000856772312 753:11.195485386795772 756:6.88505512762842 760:12.514218097184855 764:5.321057787591971 769:16.986811036565246 791:34.24768185261621 816:25.368859862457775 833:5.229996885099566 864:14.136336870258432 871:16.019652066796752 932:5.018544952945829 939:16.185496556947868 949:144.84909800804022 970:18.753624741111267 974:25.79419657469356 986:23.431678538013724 988:7.168976309555024 # anaesthesia
2:4.225861177878084 3:22.750435327200297 6:4.513550644733673 12:3.870100003299153 16:10.902122312010833 24:4.740903450854228 49:4.729120606720199 52:24.41047831206885 66:11.157912914189755 67:14.684292098704837 74:4.36812536688154 92:4.647880437619907 96:6.596121302978512 107:14.375565208608018 119:4.880532396655298 143:7.469659275865 161:5.208781841501794 165:13.188239943263605 177:5.487846626412014 201:15.280856201057246 210:59.94376378526581 236:17.580511148630098 264:15.86756114468345 380:17.632136983809637 385:6.843253632003474 390:6.61960327372716 577:5.911736864691326 608:7.766375677509608 657:16.751719094448163 689:66.59192604008754 707:8.473273586130304 718:6.705726898905038 816:9.294671061321699 914:9.577375506775452 958:9.331414487559691 978:8.516115909721991 983:8.066781063823955 # anaesthetics
2:78.52482388180618 3:4.380235770753647 4:8.358127740803118 8:1.1301696233711316 11:8.171561523014176 12:45.67983518552763 13:3.6391556345965244 14:1.0359833479868201 16:22.655222691089737 19:16.03850307963258 21:4.999998743032426 22:16.053908158138597 23:1.1132360682153466 24:1.2493796633116838 25:9.63503159275842 26:32.8029254080879 27:1.310928979525031 29:25.963498292750334 31:4.025095154420615 32:19.410715969077533 35:6.656954961173879 37:17.757509801063655 42:298.4150150137888 43:8.685732351215018 44:1.856860964029339 48:28.41907034901965 49:1.2402723184914688 50:17.269872268636302 52:12.640627610516791 53:1.7314413683259153 54:1.4968766307806673 55:12.639741515928613 59:6.8754694891480375 60:1.6167153059358803 61:25.15001005315594 66:93.65687503737246 67:2.240619583190386 68:2.5979191310264054 69:2.6083580718617907 73:52.15922475749118 75:14.026499652030004 78:1.0722940896556221 80:2.8843526804516104 86:1.5268347970670149 87:3.265839390799604 90:0.7049809069974251 91:2.737403161451961 92:1.1779483545001177 94:50.96013106366899 96:29.615685540416802 98:3.366720314224938 106:27.89405207124947 109:4.182520547693646 111:6.803887024214433 114:3.6417397452010487 115:13.540107247816328 116:1.565244148709107 118:1.8997202343853063 119:9.756245293318434 122:10.713341596974423 135:8.914153627115939 144:8.491504368833828 145:4.01935831206216 146:25.455888781260548 150:18.819013917301714 152:8.358230850910168 155:18.62985694276459 158:7.898512599944957 161:1.6235621922067336 162:6.562916553345481 172:10.052910063825669 174:8.78931602794792 176:2.467870480921789 177:6.151890441862129 179:8.162123262498845 180:3.403029245493088 183:4.354633582010792 186:8.949882318922413 192:18.381026687328106 193:37.887129028082704 198:7.408614041076043 199:2.6951818247862853 201:2.5030465708506178 203:7.492547409977021 209:49.87208144655756 210:27.662657796932592 220:41.981801310418916 232:27.224938120437855 233:17.97879394693034 236:3.555801986586624 242:8.613901593550217 248:2.77377917370707 253:4.362360210030164 255:14.49965936880047 257:2.482296015287014 262:86.703350615765 267:13.949529741875647 270:30.680944518663757 278:3.5288808679374344 279:16.005626324673692 284:3.7547509591805603 290:4.710845257621551 310:24.294122465446854 312:3.552106321762334 316:16.980285276193086 325:5.470257036573806 334:5.632790026991273 336:10.446790687767715 348:3.1656903631539595 349:3.2973925087085694 356:10.39505747494689 357:13.335082061537024 364:8.512378800933476 370:3.4797960935219763 375:9.636689242364765 385:3.064213724054146 388:13.866707139812242 390:73.45123220594813 402:9.460640383611254 416:9.329885284467524 417:15.419674433155183 419:36.46306378470572 429:3.526454023575227 430:8.762900301746434 434:26.178806178705265 436:18.412968099989328 440:16.33236914198298 467:18.474893477876627 493:3.1934191701470644 494:25.439340248193645 499:4.77145192835763 522:4.4044589234218385 532:12.673600904020224 536:11.104260502186671 543:9.20798291382096 545:18.919870954380706 548:9.316266628443893 551:4.054140381170833 553:15.598280659915822 555:7.325981187484201 567:13.782015419179528 580:10.440667536517381 584:4.2543145588303775 585:5.814631676684021 592:2.7306026743405503 599:5.704654987335522 607:3.363407096785805 608:10.539848069313306 619:26.041256550510216 627:3.5441258452439457 628:7.551953627980803 630:6.221629839351753 633:6.055500368709951 639:16.156866540746098 649:12.263291775473766 654:12.045357176954921 665:3.9128332121589757 684:46.243371090202466 689:9.62436204040211 690:3.5944562504522937 700:6.785603199890792 701:3.813733694754362 705:4.678392837473794 707:59.33712575277999 708:3.6619332406968645 710:16.17022389060631 718:8.47344954804707 725:4.409417493167203 731:7.510623377931381 744:8.314010640652562 751:5.2584528590121575 752:5.808353489559772 753:9.502091325528891 769:6.250323789639791 783:23.954829856137717 791:30.756727200901548 801:30.491052668950005 811:10.87966267381946 816:5.409955493165663 826:4.891176453393557 833:4.391629062723259 841:15.063414571261077 859:4.434413409400753 861:2.6529707418320347 866:5.5708978064801435 897:13.691995889291986 939:24.118207217725274 949:18.919870954380706 959:21.129605517488518 970:7.125012707760112 978:4.6521537094527545 # analgesia
3:7.508530178475671 8:4.086342417139195 13:17.36023072098873 22:3.3616188078253986 25:4.336797396527284 32:4.036686094813741 35:13.27843920428633 47:17.124845434346575 49:4.228960127876979 50:17.3504391197047 57:4.886118063648267 90:16.999763556054056 95:5.53780359708219 123:5.303948652948066 142:6.10975980732197 158:5.894940555373716 180:16.196440124341283 201:5.715823658485483 204:5.524647789430361 215:5.130909501937612 223:8.247826800468752 291:5.7612826802864365 299:5.80860733749701 338:7.39443539166828 349:6.579068685520223 397:6.5643907157961685 457:6.945887333916856 535:17.444395250168142 541:9.903771874303883 550:7.890814259124318 601:16.586280244019928 646:15.186489305180801 650:6.548706669179869 706:6.112875413450055 748:20.192303671989148 775:8.397982652613353 865:9.281524809954197 896:6.441799702676737 958:20.455811881037103 964:10.182222168204149 # analyzer
6:14.619886476447535 9:83.15884047945235 23:2.8240078653062595 27:8.765384338565303 31:2.5997339173469665 32:2.7979941305818445 37:3.75455283195376 64:11.76198705262985 69:4.534423518600146 77:13.843751997838032 88:3.449963807203821 92:2.904347518432246 94:7.9136296570659725 110:38.34552972181673 131:10.14307368095533 155:18.38579168081768 174:5.04762925594722 182:4.754600747762192 203:11.499257027438727 213:5.148213056426637 216:115.45016804642985 218:4.408266843682723 226:11.220765670575608 227:12.464825583352374 262:65.55431401528062 272:7.430275139442607 275:12.634409041032306 286:39.52398212316749 292:12.269112774846269 299:11.748262119317229 302:4.51751804627733 331:4.57409735450776 349:13.290246200846882 368:23.49900964885419 372:6.05671424706763 377:7.277432003912441 392:5.216567099384896 406:5.0283390280457425 408:30.62899556821578 440:5.307922122517333 468:5.738401155327917 488:15.467522264134113 490:26.25525846296843 508:24.581863368262255 514:19.717635916286515 522:15.616630381616964 525:5.785476398094442 545:109.07033603532842 562:13.829401042704578 628:11.561095759959432 635:14.337677962777617 657:13.01765194939736 665:5.912003098397192 681:16.767312719143693 701:5.809083658379373 707:16.04349161837838 761:7.461283509222658 766:7.77704332897031 808:7.21212641826652 809:6.725845027392654 872:20.14442405070534 896:21.979007765438926 938:4.726337938256258 945:15.063835755092965 957:22.10937049511715 959:6.904275114437862 977:36.84488085882105 # anaphase
4:6.459043854041443 6:2.1025077261400837 8:33.40220619914474 12:1.546821161843391 15:1.910654057520375 19:5.422872245512472 20:40.543546743198824 24:2.305527698125468 38:3.426486434857933 47:10.919225052587226 52:16.434731726214785 54:2.589225488107321 58:2.2443551448729755 62:8.57877974620283 65:24.060782812154873 67:3.407761952494095 71:10.656804273239102 73:21.862002108363022 74:6.420378081928008 87:11.695177975486631 88:2.7448164839582656 90:5.686611659482607 96:10.776364496088167 98:49.04479138684754 114:12.489205932320466 119:2.4316233770590485 142:45.755906958975764 154:5.896839058184206 164:289.44764362833473 167:10.806951550575908 168:27.475149583119727 176:3.65110294557457 177:15.269972584451546 198:3.6164253643231548 199:10.468870509644224 207:22.181339377736357 211:16.98924782672637 213:4.404043095703007 222:51.67236766707709 234:3.2352485912554423 266:12.281292825667176 276:13.298770805332351 277:3.31596289589019 279:11.621702828831014 283:9.134923842750885 290:5.974971729329997 296:5.578525501716642 297:37.07634304192724 308:3.265443387968098 325:6.745577765930104 334:6.909976541532309 339:83.06691859168298 341:19.743973992192345 366:25.33499428225711 369:61.88963330801929 371:17.758112810122363 392:4.471458264527787 396:8.176000054527984 398:18.95161363960094 406:4.2859000704153845 420:40.239738011694826 450:42.00696361026447 486:14.977336222592537 506:76.26615145471541 522:5.66261125073594 527:6.316516574769259 532:6.244026847161747 569:10.436904311622877 572:25.589786325152694 578:6.877485817036317 600:4.777050371649693 605:6.077633783106231 609:21.783023410935908 628:17.476530218349943 631:6.53426603778567 656:4.663521983116906 657:4.390646979232889 689:4.721567541636568 690:4.830977761439359 717:6.1029047021515215 720:5.2101525791733625 760:13.366402060712506 775:6.3108430438312295 782:18.02733306247976 789:3.6955236838844843 790:46.49754437341904 806:13.392069743371062 851:8.00051587794287 855:5.029386163079817 857:7.104340262136117 867:9.035885299304669 893:7.238691995602216 910:52.38303556798577 947:18.304196285265483 956:19.213172824602967 967:29.597321166466045 990:6.628695920841917 # anastomosis
9:7.745162368126328 13:5.706504199052189 19:1.4398374332390371 23:2.0513047005593705 31:6.1271659866092385 47:5.562108448377954 50:5.700487444495643 55:3.2538192910684085 57:2.801416777643904 65:1.738196814816705 67:32.229856058926735 70:3.172955454319641 71:10.342694319304012 72:51.41308924033017 74:1.8815594510694007 80:10.660881139966126 86:20.61529460021569 87:11.476284684195528 92:12.446410489064236 105:31.16952267180093 119:2.3345846349488393 120:8.039507523888501 130:8.05140028453208 131:8.43314123264459 142:3.962469003252169 147:56.96323419669753 152:3.984456229398691 161:7.838151104886874 162:8.809416217845387 164:20.870611786556022 168:2.331199302731822 200:7.047242898909199 213:67.65903941831212 214:10.25088655544555 222:30.67906554692981 268:5.330323148648266 275:27.320550123682484 283:8.920354663200266 284:12.506288360190888 285:10.793531697771042 287:4.0466850417840705 296:5.470030072101924 299:3.673219904129006 304:4.651682468560501 322:4.841801232611607 324:5.038826287938894 335:5.5590612866152265 340:7.009366309893649 348:11.263352674267573 353:3.4826791488220556 358:25.482598240570443 363:3.518623257582093 373:2.9763987954507862 375:11.960072794985289 387:4.2640239602770595 388:6.730193177215826 410:48.275866452276034 427:6.144362558130357 441:12.792644193860152 493:4.308617972413258 503:13.970360930770074 504:11.826927400015542 510:7.200626987201178 512:12.190090532765648 517:4.1092823418151765 521:4.695338348641367 526:11.40832564378356 540:12.480362871684356 582:14.609355917308681 587:4.570331594905411 611:16.56230843038848 628:61.65296883718955 635:21.309702626912255 636:21.456077806723105 640:5.3339182735085675 649:5.930057230263013 656:11.829351625928213 680:18.25243304814929 688:27.01137879999916 706:18.33998599732433 718:4.041752058301104 743:14.383012913014621 788:16.026504547104267 809:5.857687542997127 854:35.46683954198788 936:6.794410957416475 947:7.650247597247031 954:6.758264115886759 995:6.169249605872579 # anatomist
1:28.257572037441722 2:21.326961429553606 4:8.246675663499204 7:10.551227315926793 18:3.6087335790628146 22:7.177098419517513 25:40.750868492336984 29:19.207338594014214 30:7.678854932456464 35:10.969948737654779 37:26.665803426933085 56:11.059064771109139 74:8.206740830561792 75:12.157249770006787 80:12.748819027081824 81:9.686168936734536 91:12.427577529773698 107:27.630926098602007 111:11.124781223868107 115:11.826361975090752 118:26.657574432265793 121:9.891397016750476 131:10.487144838153478 149:9.940400491645633 155:27.56250114905223 180:33.38212402417535 189:14.099677500647761 194:6.799182851192601 226:28.747193414541115 239:14.976292483798856 242:13.009256799961213 247:13.811694521530347 255:30.58773862945226 280:14.046401169413608 323:80.04369211850931 325:42.00928836439426 341:13.421381197813771 380:14.241425445555256 381:8.983108381022618 403:40.82498838900179 425:20.3899052362127 468:34.84299208496989 491:14.864497790240916 530:18.61517962693191 549:13.316535388151772 561:40.62957124514409 673:32.88941595913707 680:51.46029128229856 681:17.11966608595164 687:15.736904012934854 873:70.19254606201005 887:17.73099702481131 890:81.34149816631152 982:12.820805691709884 1001:16.67779553014286# anca
3:7.508530178475671 65:3.7082245374799774 78:4.009970535613488 104:4.607734844127086 105:13.207275808700938 134:13.827283405294963 143:6.953426300060577 170:4.632033889159389 221:4.180532822744239 234:5.240253341561072 238:5.884626386743644 244:5.9522700672915745 294:3.8969656191437827 299:5.80860733749701 307:6.151569173330152 308:5.27211980816803 432:5.709674692153253 489:6.353550699688739 491:7.190395409539745 494:6.966517069795382 521:6.8654809791967635 577:5.401853344800204 635:7.102485113704804 772:6.623779428943787 817:38.86059925707926 903:36.37316810392884 915:20.73800268697576 969:6.6844403285783365 # anchovy
1:35.08930936911097 2:51.288907437788346 3:17.980422386059136 4:64.52527258066557 5:7.566527967524634 6:10.435842370712923 7:0.15486957221010236 8:2.3050033799625402 9:45.40328458727683 10:302.775107648432 11:85.86283581568773 12:92.50010743719741 13:39.76041031913655 14:4.281933585826953 16:14.681042778643567 18:38.032795655639895 19:13.120992632100798 20:0.5689855303080616 21:0.004889143190991021 22:133.01165528160044 24:37.97485600826996 25:20.14901053705932 26:990.0203637451227 27:33.866352259719655 28:290.10967383692747 29:22.540731288496133 30:3.2603286297975522 31:37.88260866365961 32:2.2050741825048235 33:16.970767876872866 37:91.64576587643197 38:5.436792120566798 39:13.772735308120676 40:17.923493846075385 44:7.5892724859151315 45:244.0900072294194 46:46.31553265779423 47:0.19160647076821308 48:76.03252884019291 49:19.354363597663916 50:1.4013690654112883 51:1.8546462007166538 52:0.2893016987060856 53:81.33309262494636 54:26.372069345487883 56:62.77875147575924 57:1.5642920779688552 58:2.4830175186655525 59:57.326953124683094 60:0.05484662189860634 61:1.244377681867634 62:1.680803995105308 63:40.20252360236372 64:37.30155042793269 65:1.5807378528184033 66:394.0224607163178 67:9.131407353129436 68:99.05248949624628 69:2.961635090005647 70:0.25105197992993894 71:0.1427139627891306 72:0.014170660825893504 73:3.838559740897265 75:50.10474524749365 77:92.58855322736741 81:17.71767509568991 83:32.88112029971939 86:6.261399994446663 88:1.3450748125287353 89:72.21085300055005 90:1.2138077567030816 91:3.19000278364088 92:0.001778393963419021 94:99.31672492851817 95:0.37086494749705895 96:11.525084407496776 97:0.7914805582911049 99:14.51744110218553 102:7.7346650301079265 103:2.23014279210143 105:4.863187404994389 107:17.194999505037487 108:15.224748161865312 109:9.916658338351297 110:584.1288303071038 111:33.02444815855816 112:2.041960019419147 115:6.031976114062406 118:20.463068922587542 119:2.919219565934327 120:157.56726242326735 121:3.661775163894081 123:0.26041247165354875 125:0.9044794487741767 130:33.750305603818795 131:0.14372829516462526 134:9.474121476797633 136:3.387725021947392 137:71.78915770370976 141:66.62277691366285 143:9.48161801051253 144:7.421718191449633 147:4.6821518431370865 155:43.79956709402506 156:11.983357682982577 158:10.83602222383518 161:22.882490928015407 162:8.341572149652073 163:49.9766883404663 165:13.995838336970248 166:36.857408013785836 167:33.546750675483956 168:0.005742547357414968 169:3.9231464792075053 170:22.34399459481302 173:130.3454326271093 174:23.349725482180908 175:2.9659404435948034 176:2.715911392606892 177:1.6921951219174856 179:11.335619414607432 180:19.343532897049766 182:11.42886751367114 183:6.194696803333655 186:0.9140779248748809 189:32.38878670778899 190:2.9900670186371063 193:3.4121620688890597 198:5.944915612349964 199:3.1150207542921025 201:0.46459116976525494 202:1.4188402686602328 204:0.36425599427165944 206:7.180561447372992 209:13.479024364322967 210:19.56327474922967 212:0.9054071361313754 214:6.6930206399850105 215:4.663212030218169 216:26.357710329308773 217:0.9537525902825404 218:10.14071574331456 220:2273.1111382301942 222:5.099648192803625 226:0.37453876789938745 227:3.5063023690897404 228:431.4642432597155 231:1.702043085780451 233:5.251953827191929 234:2.0578387387800188 237:26.806377123225836 239:1.517429814209712 241:25.644834940529336 242:54.70413055548528 243:0.3441790566469517 244:0.6005322569439515 245:5.002499726202324 254:4.650970364069253 255:16.063146755221688 257:82.28234672116234 259:7.370675322618254 267:2.9311015644724807 268:5.871561791511212 271:20.71037816639475 272:2.8125838821179587 276:5.574286361259758 278:1.1928560339852814 279:0.9636513849333793 289:2.2986168257487085 292:0.6719187281346826 299:10.521516121950194 301:32.21897722863573 302:0.5201462371973796 308:0.24658562187792887 313:11.967787765394775 315:107.96360023142958 316:20.03930310263858 318:5.687748028205244 320:13.430326658294389 323:9.30305553912571 324:1.494200193503872 325:2.8840144936248735 333:0.8921986285735524 335:11.72253066318108 345:18.953240864560684 346:0.9779176950944971 349:1.0135255777826133 350:1.9756738722234497 353:0.407449471169687 354:5.150047190099959 355:0.41338771288597326 357:2.7278768188727827 363:2.6692573258637813 367:48.015162340798184 368:62.11404050105346 372:5.618885990668717 373:4.523198261306073 374:3.160697064117131 375:4.5701960305905835 376:3.3576467090164908 377:21.169134758116765 382:4.59353188215896 384:12.39745602653982 387:492.5742306500013 390:16.564175514793416 392:13.172513176492066 400:4.093490018891146 402:52.14825049386431 403:2.618267117994696 404:1.8482318642947624 406:3.7882729353953066 407:0.9912166132357612 408:60.80483633974207 415:5.111511757852902 417:0.8282682511569901 419:10.88602195460794 420:32.378893432398094 424:1.326148461484823 426:30.09477823849471 428:1.8474151140524957 429:4.629443477517121 430:0.8486184064360933 436:10.505762133824428 438:24.01851817407918 447:65.89990221159452 448:16.712940298679293 453:1.7331729567877572 455:0.5555363233497684 458:1.0639442200500213 461:1.2478996267841889 467:5.552973710358759 469:11.779305578260091 472:9.994556175033347 480:1.3579011649126034 482:1.4634917824925207 483:3.4664818538142903 488:315.50077203183076 489:0.8570972216033557 491:1.4732346515907742 492:14.912514279762394 500:6.926843452952673 501:5.741976168449071 502:1.0857927931340583 509:1.6489340705383517 512:1.2524442903643493 515:3.5998643578786065 519:1.8771297314679973 521:4.70488946857084 522:54.34443861941305 526:13.116926790126712 528:0.7049580947352888 530:15.538456801878745 532:51.10971991708703 533:23.76068505663108 535:1.5698536190395331 542:62.64248388673331 543:146.3755846942198 545:1.7130766476304828 546:4.59353188215896 549:0.9007444761911698 552:6.039743888749435 555:24.20843096408823 559:2.975777607403247 561:2.5748543166754825 566:18.595969998388036 570:32.8508653894062 578:22.60312929733339 580:49.51147836091575 583:3.0986015163646745 585:3.205371507622308 586:1.9499374781201884 587:25.562469690430138 594:604.5142720050734 606:4.264387142807953 608:1.5199675004805953 618:2.297499224516619 626:23.875109892809483 632:2.402744005003494 639:4.045132120880789 644:22.20783080273745 648:1.331018838828285 649:2.2491323709805187 650:0.9920046273272706 665:5.354398778694688 676:8.398504055484121 679:18.311502559459257 681:2.4183912519134902 687:23.856888291038423 688:0.7388743686047273 689:4.559147233534476 693:6.59156500979701 697:18.00638204104132 699:3.832417329210521 701:27.824357024746494 703:14.438483004920077 723:8.112446146929273 729:30.50978539119727 736:87.66198488762635 737:27.405225572627682 738:4.391080391362426 740:15.895649506789509 744:11.62437883920769 745:4.60806929905007 746:16.0092527192013 750:19.018386158117867 751:2.6885780723676245 757:2.867868237695862 761:8.262635092494827 771:0.5601573068863045 774:11.853520415923494 778:11.051711541657854 780:9.007291013962202 783:1.0240583871482047 785:3.0512494016192235 786:3.6580709182540923 787:4.146065930119214 788:2.8775368291554737 792:5.297855544825814 797:4.700443037175346 801:34.789451365395024 805:749.4801518706113 808:2.615518521184892 814:8.67527720112818 815:8.769847825103321 818:2.0942338843903063 826:7.227610681838635 838:3.1916493788348017 839:743.963079538551 845:2.2687300945421627 846:3.0316136774959985 847:1.599274960049435 849:4.3762922252897285 855:1.400283983378736 856:6.789408425726105 859:1.9490583874860707 861:3.0403107175496014 863:6.439461659904516 870:22.229263019431784 875:5.05782746134773 894:16.675466019039973 900:13.167017335177876 902:4.696797848265513 904:2.2997352605805754 908:20.74139451120996 911:7.8208071970205655 924:21.747356004134428 927:2.419601531871126 929:7.472812142524117 936:8.66037023571596 940:7.270250192814832 945:5.782432550953249 948:9.044267477464738 951:4.769987559489977 957:40.47793475370017 959:370.4955380024779 961:6.554435097569687 962:20.277905329400735 968:5.8333029907997975 977:46.35308745650444 978:18.801905298274857 979:24.136663301475863 995:2.461328553840139 998:14.595085966217217 1000:2.5748543166754825 1001:33.52800823318562# androgen
3:0.7610213053269989 8:2.108285031306551 9:35.9934978879849 12:15.894473346950301 15:6.156380899464438 16:1.6639018103595258 18:2.679745392240048 19:1.473866329246679 22:10.208120013349523 24:12.848905685070072 26:12.684745950851822 29:1.361093924964046 31:1.8778670249143696 32:2.0638565046941144 37:2.9780613135928 40:2.0608379631820672 48:20.585680666634065 52:3.2944424071214167 54:2.529540758940298 56:3.221892633409013 60:21.22855129278279 64:3.7208135511239266 66:11.237168179301909 73:14.487500733002166 92:6.833875859850501 94:63.47607555808252 102:2.9688435054188216 106:3.6466537189922748 107:3.2014507672887778 109:18.064432212823004 120:21.676350501847985 123:3.2334488435700584 130:8.134817766511183 131:15.149608952740559 144:4.092239918194914 161:14.240320077945015 176:9.839852030730553 182:45.021343885812875 212:4.308303007715349 227:4.058757536822483 228:12.618890296241137 242:18.924914255221577 257:33.81842646762499 267:3.7186194232465515 268:5.372904401322796 284:4.931083287774202 302:25.74168018746181 308:3.2033482537409323 315:4.657839500575192 323:4.760689139489454 324:5.081223612413661 341:4.352485309727925 347:11.605743921111952 353:3.52340892919782 376:52.21162478081382 387:4.305766862390224 402:4.575014106684725 405:4.160659253282118 416:29.025295675925094 419:5.3127728141220985 446:42.11454434587855 461:30.096179606297518 472:84.9239150633663 492:4.8558525560755275 530:6.90401207673157 536:13.533774238184666 543:19.840873971093366 546:39.40775550345994 549:4.301716345904155 555:9.68304374062844 566:14.347935327194481 592:18.031388132854268 594:50.341311286471495 608:5.113059944309063 609:5.014658831324273 638:4.999116642905839 705:5.875827952791276 709:6.255870463978501 714:6.40837904671904 720:31.633723142840587 736:18.97421778265907 742:4.487889425125105 746:103.84549680349191 773:6.90401207673157 808:6.3838865724685085 828:14.689006206697531 833:5.583616722121746 839:341.7468444232454 879:5.53017576503065 940:6.114510250110894 955:6.4488509743568745 957:8.816117130978094 990:61.097096790292646 # androstenedione
1:275.44983527393856 2:190.6788482440181 3:137.6257352392554 4:239.71819957758134 5:127.3782389416712 6:91.3613276079804 7:44.82581172359567 8:294.2879963508163 9:165.23097946069245 10:67.13526138868508 11:64.98858383994923 12:42.709908340250294 13:104.56206673478633 14:51.68811007896844 15:14.80484556513523 16:24.13566552486428 17:54.76594391000302 18:17.065499583118836 19:0.7135752753074901 20:105.16044318051482 21:37.019844393926064 22:25.705273799555187 23:58.55225496870836 24:148.20902271530622 25:86.45323444124557 26:49.92466121361793 27:214.72369888915023 28:0.2640408730991097 29:5.6249709339827465 30:20.568509032825663 31:11.58083389328677 32:9.504518431162069 33:35.75569240568631 34:26.81559392022897 35:53.18813853082175 37:62.34359064727968 38:21.788023422576845 39:36.4717277069257 40:12.825726154402847 41:9.503652841803994 42:2.892512567205811 43:421.9073908416506 44:6.884399479507382 45:6.3733956554832165 46:6.806625217627823 47:0.2654815885056665 48:33.98740603262842 49:50.55167168932547 50:0.22116732897248043 51:82.32570051044915 52:8.208933775248175 53:3.469979161133489 54:29.275495711394196 55:0.20033068768418996 56:1.8347427463016723 57:10.053937996388742 58:4.306652367299403 59:144.6235110392268 60:0.01787559811963671 61:184.64169607290162 62:18.730403273297917 63:2.597826781269944 64:189.16493141918073 65:2.9769034967546784 66:29.525771992609606 67:8.395534476330631 68:24.29676118216111 69:117.78151175357884 70:0.16783824972336944 71:2.298204413585474 72:19.546509253956813 73:26.618477454028767 74:5.854880374032975 75:29.9187029887957 76:0.25832407549418285 77:4.3180742092240205 78:16.2869932168268 80:6.684340632874855 81:0.9645957887682269 82:12.898698252554258 84:87.80849319839731 85:20.667651493485607 86:12.346326779381906 87:0.8443552043836486 88:0.02094690542081063 89:0.09473557558322289 90:19.526293833027633 91:30.955675560822396 93:66.95507061581237 94:31.66423928493365 95:5.153348143155988 96:26.045986311127002 97:59.10664397697922 98:18.151007872002747 99:31.448550530904754 100:47.370862455408584 101:56.61522443818096 103:12.144361503743871 104:0.008046530845055206 105:20.286207648466505 106:13.87334746111438 108:20.135097127556815 109:15.610035437901145 110:18.671956891180173 111:1.8806634986288142 112:1.7481374107235441 113:10.435288837361208 115:2.390811901082934 116:0.9936180020645996 118:0.08696259456133518 119:0.7182971241366469 120:0.035385310284007224 123:0.1757649288134652 124:18.955106124545523 125:4.8423626293489965 127:0.14271472640425056 131:6.971715997749882 133:37.60131555158959 134:5.10424730327859 135:11.986800451669348 138:18.26303346932522 140:41.16301771612654 142:0.5693280967494927 143:45.451012832189626 147:4.180199362889152 149:0.02337074933814172 153:1.131884253156622 154:17.90534803634175 155:0.1573058887082284 157:0.020042064058435345 158:14.596211481280697 159:14.59852934910317 161:5.969426007994315 163:499.7068382205738 165:40.761005142278584 169:7.428423408093966 170:16.55164353064422 172:1.1667102506596532 174:67.34557902594683 175:156.97694008126297 176:0.33622009881991227 179:25.701272312976787 180:4.035816121709883 182:6.480578325587004 184:8.290293300798458 185:13.296590999607577 188:0.6778252672659939 189:4.236620929900384 190:14.38919651117901 191:34.22434459266304 192:5.114342169957781 193:0.5693280967494927 194:1.918964784438514 196:35.746162438653684 197:108.79655776415278 198:2.3401356724015954 199:2.780814540014189 200:26.923011346112112 203:2.405818879647451 205:71.25424534000919 206:2.1481080859574733 207:1.3790031642333596 210:13.66079243525525 212:40.788921221541884 214:0.46572568077987747 215:0.11638379280561918 216:8.676173154446882 218:0.34929937627015567 219:0.9147246524227182 222:20.226403897723326 223:6.836010472564465 224:21.886655638061782 225:22.39674069003156 227:0.6031244853012423 228:9.235713287106666 229:104.45029497175945 230:5.084777126021805 231:28.6263329120369 236:37.78378233595858 237:33.05780282425349 238:0.4425081868318612 239:15.093391338736172 241:8.340136502661966 242:3.320366241926294 243:2.10915818254059 245:9.11548356787148 247:12.901271930820375 249:1.8784065783717931 251:2.1016459955130458 252:4.906618279927322 254:4.282088241751413 255:0.5058193403562204 256:38.995931295865326 257:5.543116619652759 258:2.162794623665636 259:6.810510549731176 262:13.551672377278274 265:2.9577795874519706 269:0.7813024443163807 270:2.2007498199304183 271:2.3813597016029466 272:2.621155742663043 273:5.502044933429566 276:5.191795261440742 278:4.265371355163755 279:7.680729829834921 280:1.007705997046193 281:2.217152119543126 282:2.4375760625780174 286:2.8568793383104887 289:2.11476995442662 291:0.3781126553338761 292:25.952338219475873 293:4.894465106360586 294:0.29771923846345794 296:1.6767306450211592 299:0.40237092889128206 301:105.86435205810479 302:14.22763219790664 303:2.4444078141377465 304:37.52594433387274 305:2.8570484769367095 307:3.13699793017834 308:1.8074082815273 309:18.673610027112826 311:10.012440977247104 312:1.0561276316568344 313:0.6249040838248459 318:5.303841678866071 320:2.2529233393348065 324:9.625634376251282 326:3.216789708596676 333:0.751970435265297 334:8.263286229176334 335:11.117237551500187 336:4.92594472959467 337:17.33645871834901 341:28.65070118126164 345:31.921881729668172 346:69.58517525015546 348:7.491646884649957 349:3.8444283001980986 350:6.014095996225809 354:4.773313888837227 355:2.3100887099555933 357:2.537534511229535 359:1.9806071042797881 360:4.034790253751622 362:34.1558526573581 368:1.1258559521364986 371:16.443321601323795 372:1.452287222680084 374:8.52485650011054 375:8.442679959339877 378:10.584222133516493 379:8.601435741942925 381:270.01843762461857 386:22.063813059676008 390:0.5672382397991299 393:25.36240119667259 394:81.09755710722743 395:0.6827171287469191 400:18.060118665957873 403:7.388364530008952 404:44.05522855798112 405:21.665542978639742 411:13.602284264087928 414:10.576309359119445 415:1.2360456959053407 419:21.985705205308452 422:2.136910361899906 425:17.518262702617896 427:2.2529233393348065 428:1.6727389249516353 429:18.95816797533598 430:0.7108324818598242 431:1.5518651894672275 432:0.3523165949561736 433:0.5801420993835983 436:1.4076493913569157 437:35.56582254928437 438:3.6617787200062537 440:0.8939397653551753 441:1.3219319584894202 445:6.799025446238595 458:3.9638868758909545 461:1.0913692475167116 465:12.1170368797078 466:9.53287387381428 467:15.447895277873286 468:14.36494542293908 470:36.74886821251932 477:5.941023239449144 478:4.783510230275088 480:1.1973385738473719 483:23.728839769024884 486:12.391620837982078 487:17.763526116059406 489:0.7188267237665137 490:6.118778382605674 498:6.847222251947821 503:30.523419914191095 510:15.917067325903648 511:1.4304172146030198 512:19.349467064660033 513:11.986942142190841 515:3.4006024814664584 527:7.128118839383279 528:0.5761655650982717 529:3.390806587734682 530:22.134272475155804 533:3.079230459590237 536:5.525401756329395 538:2.4052000880956403 541:157.58516228613644 545:5.439490248012572 546:1.0220763927760312 547:3.7533905791223763 548:7.995903328687465 549:22.498477036674107 550:24.11061787703209 551:5.238892494734182 554:19.908147862108372 558:8.189814922108683 561:7.296621377817079 563:1.531011746770891 564:11.201829249903994 565:228.5428753808952 566:17.772274123443385 569:2.7555741571174335 570:16.058439222693085 574:4.490217541129668 579:2.2529233393348065 582:32.40956168015689 589:3.352172013809192 597:1.4212579586930754 598:8.63288238225296 604:4.549936567438874 605:40.22738026665033 606:3.9025416495331924 608:1.354112469137621 611:8.44594927251589 612:2.745515093704755 619:17.28301924043775 625:5.946733802800063 626:3.1058594938602275 627:1.0500611102123691 632:12.696501306054444 636:4.835877929577611 639:10.350050376748111 640:5.492086528645114 642:3.7117981937521947 647:1.7289300976735376 648:1.171406154586572 649:18.463061249495148 652:3.5789500448473026 659:58.773325573795155 660:2.2735818376912325 663:22.00172468026112 667:2.8947823849847207 671:3.863665178675172 676:2.712693027163094 677:8.586411606438869 687:1.6521774700316032 688:0.6078141569028208 691:1.707473175368 695:3.606384612554948 696:301.8947526910742 697:1.788485069496139 699:9.91343481974701 700:26.507975544980397 707:1.9237588546417064 710:26.18205376103594 712:1.7867461544281142 713:2.5609753594923106 715:1.3859417071225575 717:2.121376742666513 723:2.5787890144840464 725:11.117237551500187 729:8.22269228523612 731:4.626192174354848 737:2.2626093870079624 738:4.186815561603023 739:34.114571991915575 741:11.489830612181866 742:7.953586827196358 744:0.5693280967494927 745:4.239923810564749 747:20.794739499335716 748:2.5521438446428912 756:204.45978465740475 757:2.6757614493193373 758:17.151554536443587 759:6.332109067368668 766:38.25317278902415 767:27.688487595501204 774:1.788485069496139 776:3.9773649718790205 779:36.89947730513279 788:36.61074913723053 790:4.640846761641598 792:1.3147688446515264 796:1.0407989930354036 799:3.2256533936593113 803:23.15065755231498 805:1.8363032638329997 811:1.4889485796223139 816:14.074835745461865 818:11.6775231604476 821:10.967460657321025 825:22.587939834574453 829:13.483394538032185 831:2.183375918730956 833:5.875120338846285 835:39.76054298334307 841:9.284432894312566 844:1.1374407421284023 849:0.9347488948992001 852:15.015803620607402 858:7.31648653766588 859:1.7720556507666678 860:21.48251448901025 867:12.421002090681664 872:34.52137663593495 873:3.003744184870295 878:18.11106571209697 881:1.9141871982661947 884:10.395969247026658 890:4.746804728475274 892:3.352172013809192 894:5.365365032278902 896:0.7757656279992855 898:2.0253181957436452 899:67.25045428952163 900:6.838490310801697 903:0.6494198741237605 906:23.381992477566087 911:7.417531883063244 918:15.49992604993766 920:31.31132124204538 923:1.6506092561927639 924:30.444875901818165 925:7.697805902559123 927:2.2337381962247784 928:3.403060188725183 933:9.269749288839419 935:3.9876214190892654 946:24.31212924731032 950:51.28523714004061 951:4.563996866670999 954:2.8028964385470787 955:2.4846399875918963 964:18.203917097706725 969:0.9393039302110776 973:18.7487641318583 974:14.487317172799848 976:10.777569416282832 982:11.073408331121607 986:2.0714790864385106 987:18.31946388019942 993:163.78331125735835 994:2.5787890144840464 995:19.403641088116665 # anemia
3:12.967300499400986 9:1.0120920688297967 15:12.19989053708638 20:1.394414685916247 29:10.452554121079976 31:2.074347498054141 37:15.91885502365968 50:6.208671234793882 65:1.967906357067127 71:1.7372091197459851 73:2.9592037237383946 74:6.7301529160206695 76:3.645229355373145 86:8.137067683449452 90:5.990641258810832 92:2.3665934863906006 93:9.638613405560289 103:3.5016492557481116 104:2.7917574033110943 116:2.8158216056990097 119:2.5786456069209 121:2.8876355409969494 131:3.167423050326111 136:8.143752049815687 141:3.268128875197981 146:12.871562437424997 147:3.292614626549248 149:2.910539280521196 170:14.710653448142875 177:15.76190848032924 199:4.050183376386226 203:3.8149585901470457 213:4.56401638510349 219:71.5209767130931 221:7.335996759261418 225:3.0158064626922063 226:10.035143124061536 230:3.64772521127811 255:4.119632244438066 267:3.939345953552252 277:3.470632244179288 291:3.8892598188761083 294:33.238189732799334 296:5.741587113416395 312:4.948402747671366 315:4.883807545260933 326:4.314928242610076 333:4.51384708016518 355:10.184743659538999 373:3.230700336579143 385:4.439610803365158 392:11.98560480620808 402:4.800620623627214 413:4.930621080163791 459:14.890182540417866 463:29.46552727261902 477:5.848248956053562 482:5.270567522152488 498:4.310402763790284 511:5.43746062605274 512:5.002126262657576 524:11.391660583093305 528:4.237744601414485 537:11.68984145697421 546:4.901770121924221 551:5.466620141926002 555:3.7314877853535813 557:9.843481111408009 562:4.947127014886677 592:4.087769000214072 601:12.701369876861577 606:4.717039189144294 607:4.752318951554577 609:5.242012794574979 632:6.376895602760378 648:12.945444333182 683:5.997400854778214 724:64.07301798793986 753:4.8213702979762845 787:4.650059509148324 813:6.367481318727323 814:7.07678954718836 827:5.400615270209081 875:5.158849489602305 896:11.818023700574667 912:12.200081011098716 915:7.0253365975450395 # anemone
2:49.79945383321537 3:1.9706494730125548 6:9.64855711502858 19:38.32500218052098 27:10.264947641085383 52:12.389732285188847 57:19.587807538503313 58:3.637441255557608 62:11.589824947471268 70:12.216370728987352 71:2.9264418818192786 74:9.355812670680454 98:6.0945842935837655 100:16.015483539585027 103:12.368464662940747 115:5.12151576259146 142:13.883883861014397 153:15.581299147397537 161:4.1605595225331795 177:28.880191578998044 184:12.436937331120742 190:13.361115059519898 208:5.731456322798605 209:6.049409139432795 212:14.516941913733625 234:12.131101793420752 246:15.503437035501987 255:13.662066877707117 290:17.796839439453127 296:27.98567584286963 309:18.035880141082085 338:50.68368564536083 423:17.98487791500867 430:14.34907423150381 503:17.27673051329681 523:6.736267341132725 524:33.94955364688241 526:5.953384644274262 568:5.320616655325808 587:6.178420328091047 607:14.96925640036287 627:6.282137478166925 636:6.590895008663425 672:7.484582288710021 674:8.721143510792752 680:5.528236067922727 688:14.014020718723694 791:29.922272898605804 896:5.884386471941458 914:19.80011342068281 974:19.518245027947145 # anesthesiologist
6:21.15136704677336 9:34.374761748320076 10:79.32380045456452 11:43.64875586123928 12:56.65626866497458 13:7.039665876407768 15:13.48721345336081 17:31.274302115564065 18:16.264951863349186 19:2.0252865565603497 22:6.5458011923082 24:8.298440363804293 27:94.78715627292156 28:4.075923184869666 31:35.49986390124373 37:9.879965784268101 43:30.434283474978816 45:9.469352224079433 49:14.794064462262229 51:3.666015249334766 52:10.550030438918418 57:3.461843247757171 60:3.2790531637832103 63:3.028289196771365 66:2.3429852943678435 72:3.0546047805852914 78:36.640320827648765 81:9.031536346405513 83:5.409303113941263 90:2.149953400999334 107:3.8326088382142887 109:13.835947888721435 113:11.80195531694106 118:3.601265398427727 133:13.471710620166096 137:4.48736144738647 147:25.73208874651014 149:3.3162298548819393 150:54.27888954058693 153:5.481807472253474 161:3.286951594338187 165:49.88927486673278 167:12.008351756018856 175:11.482387641039796 180:13.19440323826412 184:18.321482493799007 200:22.315143189436135 206:6.734461903835865 216:247.7858538580706 229:6.379427581289819 239:5.770392203314562 250:66.14581345430757 254:5.364158469495638 259:4.722238071696868 271:7.001169142793203 272:17.326632984635896 291:28.253924520744555 297:4.8093827856042495 315:13.378740622661311 318:5.935835079183069 372:5.898380530182176 385:4.8662380788818105 387:4.957469357468128 482:14.166810528876637 512:5.4329450367390875 534:7.908474571163335 535:24.112668964269286 600:22.689868344172474 611:7.608805482366578 665:5.753902567270776 688:12.160628632608722 702:4.803696809935485 761:40.43761878544235 766:18.02318002980628 808:7.052441962512678 863:6.340877107261235 865:7.791526313624095 904:6.697169699533869 945:57.72761689684539 961:6.402274594901125 993:17.882418690974315 # aneuploidy
1:87.9883607427567 2:73.75478918424069 3:213.49875487317635 4:94.69563893734929 5:244.39115853435055 6:31.34125306084624 7:54.010051771375366 8:349.5410707973276 10:6.572529651576725 11:287.3674273336605 12:46.770249827971114 13:169.48749540227962 14:4.469293758317423 15:58.60804753947516 16:0.10683271529833115 17:172.8613923046107 18:18.802331382281487 20:14.51546890465811 21:20.810898249959273 22:17.011368212329277 23:7.693173757293531 24:33.702148283225014 25:8.843991357294842 26:1.0538545436684764E-4 27:91.74924680305685 28:9.711739429175227 29:4.395454452560791 32:2.329875800532886 33:2.13500605675198 35:8.738174921448726 37:86.06067281779725 39:19.623335515731362 40:7.565284682365454 41:178.26302772771837 42:21.67526594627624 43:7.864604259019603 44:65.6093973610996 45:1.5697656530104218 46:59.04664313312864 48:3.4086657801661437 49:8.385095444351974 50:19.002265704691695 51:26.339767404063593 53:1.5773544692230619 54:22.20186195313841 55:13.429189067869647 57:7.4811765358118345 58:2.6127311876124395 59:106.35277531938688 60:106.43886787647548 61:54.713311034163674 62:91.71192350059262 64:3.036856612203316 65:3.714025741484188 66:0.0649449998566882 67:279.7866223271847 68:3.045457264579902 69:10.840901198214372 70:8.86238013145536 71:7.88640978471334 72:0.02254678606502347 74:65.28246934802917 75:0.57125262768769 76:29.47695068132933 80:11.952311916219267 82:14.149842689495793 84:2.1458327334443266 87:4.257891832007927 88:61.715057323602736 90:91.1574270229886 91:0.6527822520435276 92:0.7556865330660762 93:28.22964480179785 94:6.991355972427147 95:14.210616516254111 97:35.2682961235963 98:13.892406406401197 99:20.56954647249431 100:42.44329918631942 101:1.663756319391156 102:1.8382333812211158 103:39.63545235044169 105:2.1092660183318834 107:63.36382632505918 110:63.04126902273596 111:0.29831415767247216 113:0.665709276155853 114:9.636563347745678 115:105.03639587729255 119:0.01193122330052053 120:7.20927845874209 121:93.30750708774036 123:2.2443690424315017 124:1.2386536530708887 127:27.20552790734614 130:10.919984349101234 133:171.76152586558075 134:80.52662256054265 135:8.184007275900603 136:0.045599756571221756 138:2.260492995072266 139:3.79967609193052 140:27.459658700710087 142:16.883229813900243 144:12.200506183236957 146:1.3520489543564915 147:0.21717157462318146 148:6.884814374204435 150:2.2400374834112378 152:0.7531842339253172 154:6.8521707933009885 161:0.07183188180269096 162:12.652074724547768 163:50.492012393827096 164:417.95080665411797 168:5.773300450797151 171:0.22502106689638554 173:0.3828994174396041 174:36.043475753065 176:6.203757108194537 179:11.571424080881126 180:19.652071816472187 185:21.040756688228168 186:0.9586222264843344 191:88.3161946064181 193:11.861173537149215 196:54.43704498390818 197:55.4150749267252 198:2.75896850542247 199:21.2699381280547 200:0.004786239220658219 206:153.49949770995747 207:346.3305618667794 209:4.365896098833817 210:6.2427036340135995 212:4.0496628477866485 214:11.189175436845597 217:13.294767020020197 225:7.345091565758119 226:0.40724168291555213 227:0.7753687166769663 233:1.510195847234734 234:0.26026329588925357 236:9.383323644392549 239:16.150232122411726 240:3.203333597709471 244:0.6393231999907123 245:15.335903565443257 246:26.97426755389867 247:38.47025670023295 248:11.507177817991105 251:26.80733947735989 252:15.939287765107485 255:0.6685836507916038 256:18.999305110679526 263:1.8122894283669322 264:3.3457405066723616 266:14.600425119387356 267:3.0331797418568085 269:13.129750220930067 272:2.8713224476502166 278:1.2410749814590232 279:1.0089272922177344 280:26.197384103038534 281:2.4598263264655875 282:28.707785584622172 283:8.762205468118465 286:3.297705598849267 287:12.184935451040205 288:4.709346036568553 290:160.43091448668542 292:3.450309381816963 293:18.46617991917554 297:23.23920125801846 299:0.5532424628679661 301:69.1361330508902 304:46.72817614940633 308:0.2744165543960777 310:1.1322805456055862 311:16.568887779282473 313:0.7990891426954144 318:1.7043150991895735 320:13.618121871371455 322:377.79882176078877 323:14.787327549212705 324:152.77461577157334 331:10.988886931782075 334:47.98828503925132 339:2.4194577891728706 344:24.788529881696835 345:2.23020826980295 350:6.525945572088227 351:82.60022146434156 352:6.398402728109952 355:111.52603934415991 358:10.701763842552268 360:8.93207693846013 361:28.986062895043894 362:35.80200464517857 364:0.8052807349158012 368:156.1296715393365 370:1.2020220491002185 371:9.92326845509838 373:0.19122981378813514 379:9.136559069189529 385:0.8839386888604372 386:507.22518854163803 388:315.8134327550177 392:37.38309167642858 394:30.394215852165345 396:1296.8035835704814 402:1.1468459162798252 406:56.17066989975842 412:4.843193346006662 413:4.758787622340526 414:11.361804093119375 416:13.812883373199424 424:48.33151685153854 430:35.93746625310015 431:45.055201573851676 432:0.496545413546145 437:66.66756479765841 444:3.0575949463146235 448:16.96175473535092 449:18.564311293720053 450:3.838146468306208 453:1.7863542820083282 455:3.1350508599775417 458:4.438803005178325 465:2.282813660362662 468:1.4168827338210526 473:8.163315888525362 488:1.9146147354006704 489:0.9007504175308085 498:3.662517376079708 499:49.95978928837157 502:1.1327189779271265 506:3.128883639490001 520:5.202896564859962 521:1.2715452272015206 527:88.038968512994 528:11.904100501200018 533:59.060666498148166 563:1.7549933321357676 565:90.03301633905848 567:2.990905520308606 572:35.810568715760844 578:3.0645885335612406 579:20.38869924928463 580:28.631303392810924 583:76.38389892822761 604:20.93479702923674 610:5.677906396781587 619:3.90521870563964 622:187.54922470070107 635:15.60000267501581 637:46.94514597028514 641:2.1654872476923996 642:26.70822445216914 649:2.3054718782433894 655:6.032205946599229 657:43.38407310058913 664:5.682488807509312 673:4.299638043036944 679:0.98552916146144 687:6.195986159627899 693:6.712104290713922 697:2.020605560076284 698:5.303434090737795 699:18.06940400528628 707:2.1595631218266114 715:1.6045473266482608 730:1.8324634273719818 738:28.69870198718616 745:1.2299804953488598 747:5.042856387345335 750:19.270386266131236 755:4.392815401242264 756:222.3543810394831 760:44.13613316517567 764:2.0449753943233087 768:13.046751556794513 769:10.010331072071267 775:126.57092433653094 777:31.129789067554075 778:27.837926441578873 793:39.921624429771946 797:4.763231697206544 800:22.29450205749307 802:70.29137214311763 803:9.41300073956585 808:21.16614912645399 810:8.66776254037264 813:7.435681637288926 818:6.785671131633964 819:75.01172724456916 822:1186.9095703615612 827:1.620426336898268 837:8.406787200207052 848:185.1110655603343 854:95.87443251990983 857:9.173626327433807 860:5.267337194057208 874:8.343542621369886 875:105.19586542926552 883:3.031627421614313 893:9.435144108804051 895:10.041547608778862 913:5.015569180279603 920:16.58929882024207 923:1.8785731369817602 924:13.015918563161934 927:20.3022860305968 928:25.401541761786397 930:2.770119426984061 933:9.808606639593405 952:4.330504470471195 971:33.64511792746501 987:4.2391366314046 # aneurysm
[truncated: 6,704,394 more chars]
