# Supplementary material for: A Cross-Lingual Similarity Measure for Detecting Biomedical Term Translations
Source: PLoS One. 2015 Jun 1;10(6):e0126196. doi: 10.1371/journal.pone.0126196 (PMC4452086; doi:10.1371/journal.pone.0126196)
Supplement: S1 dataset — (TGZ) [file pone.0126196.s001.tgz › dataset/en-es/en_1000_ngram_test.dat]

8:1 10:1 13:1 45:1 51:1 57:1 144:1 150:1 376:1 747:1 877:1 880:1 954:1 # cortisol
3:1 4:1 5:1 15:1 20:1 35:1 58:1 113:1 130:1 233:1 406:1 493:1 577:1 604:1 # material
1:1 12:1 27:1 63:1 74:1 105:1 163:1 170:1 393:1 440:1 499:1 517:1 # bleeding
10:1 18:1 54:1 197:1 235:1 902:1 # optic
141:1 287:1 924:1 # airway
5:1 21:1 29:1 188:1 248:1 316:1 # fetal
4:1 37:1 116:1 123:1 392:1 # member
45:1 73:1 91:1 209:1 408:1 781:1 # school
4:1 18:1 20:1 37:1 46:1 69:1 232:1 233:1 460:1 715:1 # america
14:1 32:1 35:1 68:1 158:1 251:1 601:1 # trauma
17:1 107:1 121:1 141:1 287:1 # repair
5:1 7:1 46:1 55:1 361:1 929:1 # canal
115:1 141:1 143:1 # bird
14:1 # x-ray
1:1 42:1 62:1 328:1 495:1 # sinus
1:1 9:1 10:1 22:1 26:1 41:1 77:1 102:1 118:1 204:1 225:1 367:1 407:1 464:1 479:1 656:1 845:1 # infarction
8:1 150:1 202:1 380:1 536:1 814:1 880:1 # effort
3:1 6:1 13:1 25:1 31:1 40:1 42:1 222:1 249:1 266:1 324:1 385:1 504:1 633:1 743:1 # stenosis
8:1 11:1 120:1 401:1 # newborn
13:1 21:1 29:1 37:1 38:1 45:1 108:1 120:1 137:1 167:1 248:1 375:1 377:1 652:1 # metabolism
7:1 12:2 34:1 39:1 42:1 46:1 58:1 64:1 301:1 355:1 402:1 425:1 929:1 981:1 # candidiasis
6:1 30:2 122:1 749:1 # sense
4:1 6:1 37:1 89:1 116:1 117:1 165:1 198:1 201:1 715:1 849:1 # emergency
53:1 100:1 # milk
3:1 8:1 57:1 150:1 200:1 880:1 954:1 # cortex
6:1 10:1 16:1 18:1 24:1 34:1 46:1 103:1 104:1 124:1 207:1 232:1 343:1 453:1 456:1 665:1 # identification
2:1 15:1 28:1 311:1 469:1 646:1 799:1 # throat
9:1 16:1 17:1 23:1 26:1 42:1 59:1 77:1 121:1 178:1 529:1 617:1 626:1 660:1 795:1 994:1 # depression
10:1 18:1 20:1 22:1 46:1 58:1 72:1 150:1 232:1 235:1 240:1 604:1 695:1 877:1 # urticaria
2:1 3:2 4:1 25:2 40:1 47:1 59:1 130:1 324:1 398:1 492:1 511:1 698:1 856:1 # testosterone
2:1 11:1 13:1 40:1 42:1 80:1 218:1 222:1 249:1 404:1 504:1 # necrosis
2:1 54:1 85:1 119:1 245:1 # drop
12:1 51:1 68:1 87:1 227:1 284:1 581:1 843:1 913:1 # sodium
48:1 59:1 108:1 178:1 209:1 253:1 617:1 # abscess
29:1 62:1 109:1 188:1 # fetus
1:1 15:1 17:1 28:1 63:1 88:1 105:1 111:1 164:1 443:1 540:1 812:1 # breathing
9:1 17:1 23:1 26:1 42:1 59:1 77:1 178:1 200:1 529:1 617:1 626:1 660:1 795:1 994:1 # expression
8:1 65:1 70:1 81:1 89:1 116:1 157:1 448:1 520:1 527:1 597:1 688:1 847:1 # hemorrhage
9:1 10:1 26:1 36:1 70:1 77:1 102:1 118:1 # motion
1:1 62:1 63:1 105:1 111:1 154:1 539:1 # cushing
10:1 15:1 19:1 26:1 67:1 83:1 102:1 127:1 141:1 154:1 258:1 366:1 367:1 400:1 489:1 976:1 # circulation
10:1 15:1 17:1 19:1 84:1 97:1 127:1 226:1 366:1 507:1 631:1 # relative
2:1 13:1 40:1 42:1 104:1 164:1 222:1 249:1 292:1 404:1 504:1 987:1 # fibrosis
9:1 10:1 17:1 26:1 29:1 30:1 77:1 80:1 102:1 118:1 218:1 653:1 # secretion
15:1 17:1 28:1 88:1 164:1 540:1 812:1 # breath
30:1 31:1 40:1 266:1 668:1 # nose
7:2 14:1 19:1 24:1 32:1 112:1 122:1 158:1 161:1 187:1 193:1 344:1 468:1 494:1 670:1 704:1 825:1 # transplant
40:1 47:1 49:1 70:1 516:1 562:1 # mosquito
39:1 42:1 58:1 775:1 981:1 # asia
34:1 38:1 129:1 211:1 # lipid
12:1 18:1 48:1 64:1 169:1 301:1 601:1 # jaundice
43:1 140:1 199:1 373:1 # lymph
27:1 100:1 143:1 # bile
2:1 28:1 36:1 56:2 106:1 147:1 184:1 239:1 260:1 1000:1 # hypothyroidism
1:1 47:1 101:1 357:1 624:1 # toxin
3:1 15:1 19:1 27:1 29:1 84:1 113:1 161:1 344:1 366:1 630:1 650:1 980:1 # platelet
9:1 10:1 15:1 26:1 46:1 74:1 77:1 98:1 102:1 118:1 127:1 196:1 258:1 313:1 419:1 628:1 # education
12:1 13:1 22:1 73:1 81:1 89:1 149:1 198:1 209:1 # discharge
5:1 14:1 25:1 32:1 38:1 58:1 62:1 158:1 212:1 327:1 335:1 601:1 # australia
3:1 4:1 62:1 125:1 130:1 136:1 702:1 # uterus
30:1 55:1 62:1 88:1 471:1 601:1 705:1 # nausea
18:1 27:1 38:1 45:1 99:1 146:1 202:1 596:1 600:1 959:1 # follicle
10:2 13:1 25:1 35:1 39:1 49:1 321:1 376:1 524:1 551:1 587:1 # mastitis
2:1 5:1 60:1 104:1 164:1 273:1 292:1 386:1 987:1 # fibromyalgia
4:1 6:1 10:1 11:1 14:1 15:1 16:1 89:1 127:1 201:1 252:1 308:1 345:1 354:1 907:1 # degeneration
11:1 84:1 109:1 169:1 810:1 939:1 # tunnel
6:1 10:1 16:1 24:1 37:1 58:1 103:1 116:1 207:1 439:1 456:1 726:1 # dementia
4:1 16:1 38:1 84:1 97:1 126:1 226:1 500:1 507:1 # delivery
19:1 157:1 161:1 344:1 457:1 622:1 # plague
27:2 45:1 70:1 80:1 83:1 154:1 489:1 666:1 # molecule
1:1 73:1 81:1 287:1 662:1 # chain
6:1 24:1 27:1 37:1 90:1 103:1 116:1 161:1 305:1 439:1 686:1 726:1 878:1 # supplement
1:1 5:1 13:1 50:1 143:1 167:1 364:1 377:1 486:1 678:1 860:1 # albinism
25:1 33:1 35:1 47:1 60:1 73:1 278:1 856:1 # stomach
11:1 440:1 # knee
1:1 20:1 22:1 63:1 65:1 88:1 105:1 322:1 695:1 # hearing
2:1 22:1 35:1 448:1 467:1 # marrow
17:1 32:1 49:1 53:1 116:1 145:1 200:1 451:1 606:1 871:1 # extremity
3:1 4:1 14:1 15:1 17:1 38:1 49:1 72:1 109:1 130:1 228:1 252:1 285:1 308:1 339:1 687:1 # literature
6:1 18:1 38:1 65:1 73:1 283:1 600:1 677:1 # lichen
7:1 9:1 26:1 38:1 63:1 77:1 139:1 185:1 346:1 933:1 # ganglion
3:1 49:1 143:1 # bite
1:1 10:1 15:1 17:1 28:1 29:1 31:1 54:1 107:1 180:1 298:1 627:1 653:1 812:1 852:1 884:1 # retinopathy
13:1 20:1 25:1 615:1 # wrist
2:1 6:1 25:1 32:1 59:1 89:1 201:1 212:1 231:1 371:1 398:1 957:1 # estrogen
7:1 14:1 73:1 117:1 164:1 193:1 315:1 538:1 # branch
22:1 90:1 139:1 # sugar
14:1 15:1 21:1 22:1 33:1 41:1 46:1 189:1 437:1 555:1 628:1 # cataract
2:1 3:1 15:1 21:1 23:1 25:1 40:1 44:1 113:1 219:1 404:1 492:1 574:1 # prostate
6:1 19:1 45:1 57:1 89:1 99:1 157:1 201:1 506:1 597:1 773:1 # collagen
5:1 7:1 31:1 35:1 60:1 140:1 262:1 278:1 421:1 664:1 # anomaly
3:1 22:1 88:1 # tear
19:1 22:1 48:1 83:1 84:1 99:1 114:1 293:1 370:1 400:1 680:1 706:1 870:1 # cellular
41:1 80:1 177:1 290:1 553:1 926:1 # object
13:1 38:1 43:1 100:1 111:1 210:1 239:1 641:1 755:1 # syphilis
6:1 10:2 15:1 19:1 24:1 26:1 97:1 100:1 102:1 103:1 127:1 207:1 258:1 366:1 456:1 # ventilation
7:1 29:1 145:1 190:1 357:1 # anxiety
49:1 50:1 145:1 151:1 169:1 302:1 394:1 534:1 606:1 # immunity
9:1 11:1 43:1 52:1 84:1 121:1 183:1 311:1 337:1 710:1 # pyelonephritis
22:1 34:1 40:1 42:1 57:1 133:1 160:1 184:1 222:1 367:1 679:1 784:1 845:1 # sarcoidosis
9:1 11:1 25:1 47:1 183:1 856:1 # stone
5:1 8:1 10:1 15:1 35:2 127:1 194:1 202:1 262:1 428:1 493:1 536:1 545:1 557:1 962:1 # malformation
19:1 22:1 191:1 370:1 430:1 # larva
13:1 357:1 # axis
20:1 22:1 46:1 59:1 190:1 240:1 695:1 # caries
7:1 8:1 14:1 32:1 106:1 112:1 122:1 150:1 158:1 193:1 468:1 670:1 704:1 825:1 880:1 # transport
4:1 22:1 35:1 449:1 # marker
3:1 15:1 17:1 19:1 74:1 84:1 113:1 366:1 571:1 650:1 840:1 # related
13:1 24:1 28:1 42:1 59:1 65:1 210:1 249:1 351:1 589:1 607:1 937:1 # synthesis
1:1 50:1 51:1 58:1 60:1 122:1 824:1 # insomnia
28:1 33:1 41:1 189:1 # acth
47:1 73:1 98:1 110:1 # touch
1:1 11:1 86:1 88:1 562:1 622:1 # guinea
15:1 28:1 45:1 52:1 91:1 107:1 231:1 556:1 613:1 627:1 802:1 812:1 # pathology
25:1 39:1 88:1 387:1 524:1 710:1 # yeast
6:1 24:1 37:1 103:1 129:1 152:1 439:1 726:1 # pigment
10:1 13:1 38:1 45:1 49:1 57:1 321:1 375:1 376:1 587:1 687:1 773:1 # colitis
6:1 10:1 13:1 24:1 25:1 67:1 103:1 190:1 207:1 209:1 376:1 456:1 518:1 615:1 # scientist
3:1 15:1 21:1 35:1 69:1 113:1 114:1 136:1 185:1 493:1 707:1 767:1 818:1 # glutamate
6:1 13:1 38:1 63:1 185:1 539:1 # english
13:1 104:1 539:1 # fish
17:1 38:1 84:1 190:1 380:1 # relief
7:1 14:1 35:1 52:1 60:1 83:1 193:1 237:1 278:1 328:1 918:1 # granuloma
6:1 17:2 48:1 72:1 80:1 117:1 154:1 310:1 448:1 612:1 789:1 849:1 # recurrence
1:1 38:1 100:1 125:1 141:1 143:2 206:1 755:1 860:1 989:1 # bilirubin
7:1 14:1 24:1 28:1 187:1 311:1 799:1 # anthrax
1:1 38:1 63:1 84:1 99:1 105:1 263:1 293:1 932:1 959:1 # swelling
9:1 47:1 49:1 53:1 64:1 73:1 85:1 91:1 95:1 549:1 625:1 781:1 # mitochondrion
62:1 63:1 169:1 525:1 622:1 # fungus
1:1 12:1 58:1 64:1 270:1 301:1 402:1 423:1 # india
1:1 14:1 55:1 85:1 89:1 157:1 286:1 287:1 597:1 662:1 # drainage
2:1 36:1 408:1 # root
15:1 73:1 107:1 627:1 # patch
7:1 22:1 35:1 204:1 938:1 # marfan
1:1 3:1 4:1 10:1 14:1 24:1 26:1 33:1 41:1 102:1 130:1 189:1 225:1 308:1 374:1 407:1 427:1 437:1 725:1 831:1 833:1 # interaction
97:1 111:1 226:1 507:1 # hive
9:1 10:1 26:1 45:1 51:1 77:1 102:1 114:1 118:1 136:1 707:1 747:1 935:1 984:1 # solution
43:1 62:1 145:1 205:1 239:1 # typhus
36:1 106:1 112:1 # spot
25:1 59:1 398:1 932:1 # west
6:1 20:1 26:1 29:1 32:1 37:1 60:1 64:1 133:1 137:1 257:1 280:1 699:1 806:1 836:1 # endometriosis
83:1 99:1 888:1 # skull
7:1 12:1 34:1 46:1 64:1 275:1 301:1 355:1 800:1 929:1 # candida
62:1 114:1 305:1 490:1 # lupus
34:1 287:1 # aids
49:1 67:1 145:1 606:1 # city
48:1 56:1 106:1 116:1 140:1 185:1 229:1 231:1 239:1 944:1 # hypoglycemia
6:1 31:1 36:1 43:1 65:1 76:1 145:1 239:1 254:1 283:1 319:1 385:1 651:1 # phenotype
17:1 25:1 32:1 47:1 57:1 95:2 121:1 197:1 212:1 410:1 576:1 883:1 # streptococcus
2:1 33:1 35:1 43:1 54:1 81:1 89:1 157:1 216:1 218:1 245:1 259:1 597:1 936:1 # macrophage
51:1 64:1 110:1 169:1 # sound
19:1 22:1 46:1 99:1 100:1 126:1 129:1 173:1 370:1 502:1 506:1 759:1 # capillary
5:1 35:2 69:1 262:1 534:1 # mammal
21:1 25:1 62:1 157:1 219:1 241:1 246:1 302:1 815:1 # nystagmus
43:1 51:1 54:1 59:1 62:1 81:1 157:1 216:1 259:1 622:1 # esophagus
7:1 8:1 17:1 31:1 58:1 200:1 357:1 421:1 647:1 # anorexia
3:1 6:1 9:1 24:2 57:1 103:1 347:1 427:1 633:1 # content
34:1 38:1 84:1 710:1 # eyelid
8:1 30:1 91:1 277:1 940:1 # horse
10:1 15:1 17:1 18:1 26:1 38:1 46:1 102:1 121:1 127:1 161:1 232:1 258:1 600:1 628:1 # replication
2:1 4:1 15:1 27:1 28:1 40:1 65:1 146:1 209:1 404:1 511:1 589:1 596:1 786:1 812:1 # atherosclerosis
70:1 167:1 449:1 # smoke
5:1 160:1 356:1 476:1 # salt
17:1 25:1 32:1 52:1 87:1 88:1 163:1 212:1 408:1 540:1 # bloodstream
17:1 72:1 90:1 109:1 136:1 228:1 285:1 339:1 # suture
27:1 37:1 39:1 59:1 88:1 387:1 # measles
13:1 53:1 58:1 65:1 73:1 116:1 209:1 451:1 527:1 677:1 # ischemia
8:1 11:1 57:1 88:1 401:1 954:1 # cornea
9:1 10:1 14:1 24:1 26:1 32:1 33:1 41:1 57:1 102:1 158:1 189:1 225:1 347:1 407:1 437:1 762:1 831:1 # contraction
3:2 4:1 14:1 15:1 97:1 113:1 150:1 164:1 252:1 500:1 538:1 598:1 # vertebrate
7:1 90:1 275:1 # sudan
9:1 14:1 24:1 32:1 33:1 41:1 57:1 72:1 109:1 158:1 189:1 285:1 347:1 349:1 383:1 437:1 762:1 # contracture
5:1 52:1 54:1 58:1 67:1 76:1 80:1 805:1 # alopecia
3:1 6:1 9:1 10:1 15:1 24:1 26:1 77:1 102:1 103:1 118:1 207:1 456:1 633:1 777:1 # attention
4:1 76:1 112:1 194:1 267:1 757:1 898:1 # sperm
14:1 17:1 28:1 29:1 72:1 128:1 228:1 311:1 799:1 # urethra
10:1 48:1 62:1 90:1 121:1 143:1 197:1 209:1 292:1 410:1 683:1 902:1 # susceptibility
37:1 65:1 116:1 527:1 # heme
2:1 11:1 32:1 43:1 54:1 100:1 111:1 136:1 245:1 259:1 269:1 371:1 641:1 936:1 # neutrophil
5:1 22:1 46:1 107:1 240:1 432:1 # carpal
28:1 38:1 49:1 65:1 68:1 84:1 121:1 129:1 227:1 284:1 588:1 589:1 # epithelium
4:1 14:1 27:1 45:1 73:1 91:1 308:1 666:1 781:1 802:1 # cholera
29:1 145:1 160:1 188:1 738:1 # safety
5:1 27:1 46:1 209:1 272:1 # scale
13:1 20:1 141:1 # iris
24:1 169:1 205:1 539:1 # shunt
45:1 47:1 408:1 # tool
15:1 65:1 88:1 # heat
8:1 16:1 49:1 53:1 145:1 194:1 202:1 380:1 428:1 536:1 606:1 # deformity
27:1 66:1 152:1 978:1 # leigh
10:1 19:1 22:1 46:1 89:1 100:1 150:1 157:1 240:1 498:1 597:1 877:1 # cartilage
22:1 150:1 498:1 924:1 # wart
4:1 5:1 37:1 65:1 66:1 151:1 558:1 715:1 # alzheimer
1:1 11:1 86:1 112:1 129:1 794:1 # spine
8:1 41:1 47:1 80:1 97:1 265:1 290:1 644:1 # vector
8:1 28:1 91:1 136:1 556:1 601:1 940:1 # author
9:1 26:1 57:1 62:1 67:1 110:1 122:1 209:1 291:1 347:1 # consciousness
7:1 15:1 47:1 55:1 60:1 386:1 584:1 645:1 # anatomy
6:1 11:1 56:1 190:1 234:1 345:1 518:1 # hygiene
14:1 72:1 601:1 995:1 # aura
16:1 18:1 49:1 67:1 104:1 380:1 602:1 665:1 # deficit
5:1 6:1 38:1 43:1 48:1 49:1 81:1 117:1 121:1 216:1 310:1 327:1 683:1 687:1 697:1 849:1 # encephalitis
15:1 21:1 58:1 357:1 # ataxia
25:1 62:1 196:1 # dust
5:1 46:1 209:1 272:1 276:1 611:1 # scalp
9:1 45:1 52:1 57:1 613:1 773:1 # colon
10:1 15:1 19:1 20:1 99:1 100:1 104:1 127:1 164:1 292:1 366:1 506:1 759:1 # fibrillation
1:1 11:1 86:1 438:1 # swine
4:1 5:1 6:1 27:1 89:1 99:1 198:1 201:1 621:1 # allergen
12:1 13:1 149:1 209:1 # disc
5:1 6:1 21:1 38:1 49:1 50:1 58:1 89:1 201:1 316:1 327:1 369:1 394:1 570:1 # genitalia
12:1 21:1 22:1 33:1 46:1 56:1 73:1 115:1 229:1 240:1 # tachycardia
13:1 38:1 45:1 116:1 120:1 167:1 375:1 377:1 392:1 # embolism
141:1 234:1 # girl
6:1 11:1 17:1 22:1 59:1 178:1 345:1 617:1 789:1 874:1 924:1 # awareness
73:1 76:1 80:1 112:1 440:1 757:1 # speech
11:1 27:1 74:1 440:1 # needle
5:1 11:1 59:1 178:1 238:1 617:1 808:1 874:1 # baldness
2:1 6:1 16:1 24:1 87:1 103:1 453:1 548:1 # rodent
40:1 57:1 98:1 160:1 302:1 # mucosa
8:1 17:1 106:1 112:1 # spore
2:1 13:1 28:1 40:1 42:1 60:1 120:1 222:1 249:1 273:1 311:1 392:1 504:1 646:1 799:1 # thrombosis
54:1 58:1 129:1 386:1 927:1 # myopia
9:1 10:1 20:1 26:1 32:1 49:1 77:1 102:1 118:1 136:1 257:1 321:1 328:1 # nutrition
4:1 76:1 107:1 173:1 267:1 # paper
4:1 48:1 131:1 426:1 430:1 785:1 # cervix
22:1 126:1 191:1 481:1 502:1 # ovary
4:1 48:1 83:1 426:1 542:1 # ulcer
3:1 4:1 33:1 41:1 57:1 130:1 177:1 189:1 229:1 238:1 386:1 820:1 # mycobacterium
5:1 55:1 72:1 110:1 361:1 401:1 # journal
9:1 72:1 89:1 90:1 198:1 223:1 # surgeon
15:1 17:1 21:1 49:1 72:1 198:1 234:1 354:1 570:1 574:1 622:1 # regurgitation
4:1 16:1 83:1 91:1 110:1 182:1 539:1 808:1 # shoulder
1:1 52:1 65:1 70:1 116:1 143:1 177:1 185:1 231:1 527:1 847:1 860:1 # hemoglobin
27:1 31:1 83:1 87:1 196:1 594:1 # nodule
6:1 31:1 36:1 76:1 89:1 145:1 201:1 239:1 385:1 651:1 # genotype
4:1 123:1 145:1 150:1 206:1 490:1 # puberty
2:1 3:1 6:1 24:1 25:1 32:1 39:1 103:1 139:1 212:1 371:1 427:1 524:1 550:1 # gastroenteritis
3:1 43:1 91:1 95:1 140:1 165:1 199:1 320:1 373:1 458:1 919:1 # lymphocyte
1:1 38:1 63:1 84:1 105:1 188:1 263:1 440:1 # feeling
8:1 12:1 13:1 57:1 60:1 149:1 150:1 202:1 209:1 536:1 561:1 880:1 # discomfort
1:1 11:1 53:1 54:1 69:1 86:1 107:1 133:1 142:1 172:1 256:1 709:1 852:1 901:1 # dopamine
6:1 37:1 60:1 108:1 133:1 280:1 439:1 # abdomen
8:1 37:1 70:1 116:1 126:1 520:1 847:1 # memory
4:1 15:1 28:1 65:1 204:1 589:1 786:1 812:1 # father
8:1 9:1 10:1 26:1 51:1 77:1 102:1 108:1 118:1 197:1 243:1 253:1 432:1 902:1 # absorption
116:1 126:1 164:1 392:1 # embryo
17:1 88:1 133:1 164:1 467:1 540:1 # breakdown
2:1 18:1 40:1 53:1 54:1 57:1 76:1 209:1 218:1 404:1 483:1 805:1 # microscope
12:1 22:1 26:1 46:1 54:1 60:1 115:1 240:1 386:1 803:1 # cardiomyopathy
6:1 24:1 27:1 45:1 48:1 59:1 103:1 133:1 166:1 209:1 666:1 # adolescent
1:1 20:1 39:1 112:1 129:1 141:1 322:1 # aspirin
22:1 28:1 53:1 56:1 58:1 448:1 458:1 688:1 # arrhythmia
100:1 104:1 372:1 # film
6:1 30:1 31:1 37:1 54:1 62:1 107:1 385:1 439:1 471:1 601:1 852:1 884:1 # menopause
9:1 11:1 57:1 183:1 347:1 # cone
6:2 19:1 22:1 37:1 89:1 116:1 198:1 370:1 439:1 # enlargement
8:1 21:1 150:1 880:1 # aorta
2:1 7:1 8:1 18:1 53:1 139:1 198:1 218:1 346:1 408:1 413:1 417:1 445:1 447:1 483:1 505:1 # microorganism
25:1 45:1 47:1 408:1 856:1 # stool
30:1 62:1 108:1 261:1 471:1 # abuse
2:1 4:1 13:1 27:1 40:1 42:1 146:1 209:1 222:1 249:1 404:1 504:1 511:1 596:1 # sclerosis
18:1 20:1 22:1 27:1 48:1 57:1 84:1 95:1 191:1 460:1 695:1 706:1 980:1 # varicocele
7:1 107:1 173:1 # japan
17:1 114:1 342:1 380:1 761:1 # reflux
10:1 15:1 19:1 26:1 57:1 83:1 102:1 127:1 157:1 258:1 366:1 400:1 469:1 622:1 # coagulation
6:1 27:1 112:1 161:1 440:1 878:1 # spleen
5:1 21:1 25:1 126:1 218:1 219:1 246:1 316:1 815:1 # crystal
3:1 6:1 9:1 64:1 133:1 633:1 806:1 # tendon
10:1 13:1 49:1 66:1 97:1 321:1 376:1 587:1 # uveitis
7:1 76:1 88:1 136:1 328:1 # peanut
4:1 10:1 12:1 18:1 83:1 97:1 150:1 154:1 226:1 235:1 489:1 500:1 507:1 877:1 886:1 # diverticulum
4:1 6:1 30:1 42:1 56:1 76:1 122:1 239:1 267:1 277:1 651:1 674:1 749:1 # hypersensitivity
28:1 68:1 205:1 297:1 392:1 # thumb
10:1 14:1 15:1 16:1 26:1 56:1 85:1 102:1 127:1 138:1 153:1 155:1 159:1 252:1 258:1 # dehydration
3:1 10:1 13:1 25:1 59:1 376:1 398:1 551:1 # testis
9:2 26:1 42:1 57:1 62:1 77:1 347:1 464:1 525:1 660:1 795:1 # confusion
4:1 11:1 22:1 107:1 150:1 498:1 566:1 907:1 # partner
13:1 33:1 34:1 40:1 42:1 67:1 133:1 222:1 249:1 274:1 295:1 399:1 504:1 679:1 # acidosis
4:1 59:1 65:1 76:1 432:1 786:1 # herpes
1:1 20:1 63:1 105:1 322:1 # ring
1:1 3:1 4:1 24:1 57:1 72:1 110:1 130:1 277:1 367:1 374:1 427:1 725:1 833:1 # intercourse
1:1 6:1 18:1 38:1 50:1 67:1 76:1 99:1 100:1 263:1 369:1 480:1 572:1 602:1 759:1 959:1 # penicillin
16:1 35:1 43:1 65:1 74:1 116:1 140:1 199:1 254:1 373:1 # lymphedema
3:1 49:1 53:1 # mite
9:1 10:1 12:1 14:1 15:1 26:1 58:1 77:1 102:1 118:1 127:1 166:1 258:1 313:1 402:1 # radiation
5:1 13:1 25:1 38:1 58:1 67:1 76:1 80:1 112:1 327:1 406:1 615:1 757:1 # specialist
7:1 46:1 55:1 166:1 275:1 929:1 # canada
1:1 7:1 55:1 63:1 234:1 286:1 933:1 # angina
5:1 8:1 21:1 106:1 150:1 316:1 880:1 # portal
9:2 27:1 31:1 70:1 98:1 146:1 223:1 328:1 329:1 596:1 828:1 941:1 # mononucleosis
2:1 19:1 23:1 30:1 44:1 45:1 173:1 332:1 661:1 946:1 # prolapse
1:1 55:1 73:1 111:1 286:1 # china
14:1 22:1 46:1 56:1 85:1 120:1 138:1 153:1 155:1 159:1 240:1 378:1 563:1 619:1 782:1 807:1 837:1 973:1 # carbohydrate
2:1 23:1 27:1 40:1 44:1 121:1 210:1 404:1 # leprosy
2:1 43:1 48:1 56:1 81:1 85:1 95:1 119:1 121:1 138:1 153:1 155:1 159:1 171:1 176:1 216:1 429:1 683:1 700:1 728:1 748:1 # hydrocephalus
30:1 83:1 490:1 827:1 # pulse
21:1 36:1 39:1 42:1 68:1 106:1 178:1 227:1 284:1 862:1 917:1 994:1 # potassium
5:1 19:1 28:1 36:1 56:1 69:1 81:1 106:1 239:1 530:1 610:1 620:1 697:1 1000:1 # hypothalamus
4:1 7:1 16:1 21:1 25:1 64:2 169:1 182:1 219:1 277:1 294:1 355:1 544:1 674:1 # understanding
6:1 11:1 15:1 28:1 59:1 89:1 91:1 107:1 201:1 231:1 345:1 556:1 627:1 812:1 874:1 957:1 # pathogenesis
13:1 14:1 25:1 32:1 62:1 108:1 143:1 158:1 167:1 212:1 302:1 377:1 # strabismus
7:1 9:1 13:1 21:1 24:1 25:1 50:1 157:1 187:1 304:1 364:1 510:1 615:1 713:1 # antagonist
27:1 45:1 57:1 89:1 99:1 354:1 773:1 # college
65:1 121:1 440:1 539:1 # sheep
84:1 120:1 467:1 # elbow
9:2 10:1 26:1 41:1 57:1 64:1 77:1 98:1 102:1 118:1 196:1 213:1 225:1 347:1 407:1 419:1 479:1 722:1 # conduction
4:1 17:1 30:1 59:1 141:1 184:1 430:1 529:1 730:1 785:1 822:1 # reservoir
4:1 28:1 35:1 65:1 116:1 126:1 458:1 527:1 589:1 # erythema
17:1 41:1 68:1 80:1 109:1 290:1 349:1 612:1 889:1 # rectum
1:1 50:1 63:1 72:1 105:1 261:1 396:1 401:1 949:1 # burning
4:1 7:1 35:1 89:1 194:1 224:1 241:1 557:1 898:1 # germany
1:1 11:1 47:1 59:1 86:1 165:1 389:1 458:1 721:1 874:1 919:1 # cytokines
83:1 191:1 823:1 # vulva
2:1 4:1 28:1 56:2 76:1 147:1 150:1 239:1 260:1 267:1 651:1 # hyperthyroidism
1:1 4:1 10:1 38:1 49:1 100:1 150:1 188:1 464:1 656:1 687:1 755:1 809:1 877:1 # infertility
14:1 59:1 108:1 143:1 190:1 # rabies
45:1 52:1 99:1 202:1 305:1 467:1 # follow-up
17:1 69:1 88:1 218:1 540:1 # cream
10:1 25:1 62:1 83:1 114:1 151:1 302:1 551:1 # stimulus
15:1 20:1 32:1 68:1 227:1 257:1 284:1 # atrium
72:1 261:1 401:1 # burn
5:1 38:1 160:1 191:1 226:1 327:1 476:1 # saliva
14:1 15:1 73:1 209:1 218:1 252:1 # scratch
30:1 52:1 62:1 110:1 291:1 471:1 719:1 # louse
26:1 38:1 45:1 62:1 106:1 125:1 131:1 141:1 375:1 481:1 702:1 718:1 868:1 989:1 # poliovirus
19:1 39:1 42:1 58:1 112:1 161:1 236:1 246:1 307:1 344:1 533:1 775:1 981:1 # dysplasia
4:1 50:1 58:1 65:1 401:1 786:1 # hernia
5:1 6:1 7:1 19:2 43:1 65:1 71:1 241:1 254:1 279:1 283:1 319:1 397:1 414:1 424:1 484:1 494:1 501:1 503:1 532:1 610:1 # phenylalanine
38:1 49:1 70:1 100:1 143:1 145:1 177:1 606:1 687:1 755:1 # mobility
1:1 22:1 31:1 35:1 46:1 60:1 67:1 180:1 240:1 278:1 323:1 367:1 664:1 845:1 # carcinoma
1:2 6:1 9:1 10:1 11:1 24:1 57:1 86:1 117:1 207:1 298:1 347:1 # incontinence
6:1 7:1 19:1 63:1 64:1 185:1 355:1 494:1 # england
4:1 19:1 39:1 42:1 56:1 76:1 161:1 239:1 267:1 307:1 344:1 432:1 533:1 651:1 981:1 # hyperplasia
7:1 14:1 20:1 32:1 122:1 158:1 193:1 197:1 209:1 211:1 218:1 468:1 670:1 704:1 825:1 # transcription
27:1 73:1 80:1 440:1 # leech
3:1 15:1 20:1 23:1 35:1 113:1 151:1 493:1 # primate
13:1 76:1 84:1 131:1 823:1 # pelvis
35:1 57:1 60:1 278:1 561:1 # coma
11:1 59:1 68:1 178:1 328:1 392:1 617:1 874:1 # numbness
2:1 4:1 32:1 43:1 54:1 56:1 76:1 150:1 239:1 245:1 259:1 267:1 371:1 651:1 936:1 # hypertrophy
6:1 16:1 31:1 62:1 125:1 131:1 141:1 166:1 385:1 453:1 481:1 702:1 718:1 923:1 989:1 # adenovirus
7:1 14:1 48:1 117:1 193:1 310:1 315:1 441:1 567:1 # france
19:1 173:1 342:1 # flap
30:1 35:1 43:1 56:1 116:2 199:1 246:1 716:1 # emphysema
10:1 12:1 17:1 18:1 29:1 72:1 227:1 228:1 235:1 653:1 843:1 # diuretic
15:1 27:1 46:1 628:1 777:1 # cattle
3:1 9:1 24:1 57:1 200:1 347:1 427:1 871:1 # context
3:1 4:1 15:1 28:1 29:1 46:1 65:1 130:1 589:1 628:1 812:1 # catheter
17:1 22:1 25:1 59:1 398:1 448:1 529:1 # arrest
9:1 10:1 12:1 18:1 26:1 41:1 77:1 102:1 118:1 166:1 225:1 407:1 479:1 # addiction
10:1 13:1 40:1 42:1 49:1 52:1 178:1 185:1 321:1 376:1 587:1 961:1 994:1 # glossitis
11:1 88:1 112:1 236:1 246:1 # dyspnea
6:1 24:1 37:1 38:1 69:1 103:1 139:1 152:1 439:1 726:1 740:1 # ligament
54:1 57:1 76:1 117:1 210:1 351:1 607:1 805:1 # syncope
100:1 129:1 305:1 490:1 # pupil
10:1 11:1 25:1 59:1 178:1 343:1 551:1 617:1 814:1 874:1 # stiffness
13:1 25:1 40:1 47:1 51:1 60:1 73:1 111:1 209:1 615:1 824:1 856:1 # schistosoma
7:1 10:1 13:1 21:1 24:1 25:1 69:1 111:1 187:1 207:1 219:1 599:1 615:1 818:1 821:1 # antihistamine
14:1 69:1 199:1 218:1 899:1 # cramp
9:1 42:1 47:1 100:1 122:1 # tonsil
2:1 9:1 10:1 13:1 49:1 73:1 111:1 117:1 164:1 321:1 376:1 497:1 587:1 987:1 # bronchitis
34:1 122:1 160:1 287:1 # nsaids
15:1 37:1 88:1 # meat
9:1 26:1 42:1 62:1 77:1 95:1 114:1 146:1 362:1 660:1 795:1 # occlusion
62:1 98:1 154:1 302:1 # mucus
55:1 100:1 287:1 # nail
14:1 49:1 108:1 143:1 # rabbit
33:1 62:1 67:1 99:1 100:1 114:1 238:1 274:1 759:1 820:1 # bacillus
11:1 18:1 42:1 59:1 178:1 617:1 676:1 874:1 # sickness
1:1 10:1 13:1 42:2 49:1 62:1 321:1 328:1 376:1 495:1 587:1 # sinusitis
7:1 19:1 43:1 55:1 56:1 71:1 168:1 173:1 357:1 397:1 716:1 # anaphylaxis
4:1 18:1 20:1 32:1 56:1 73:1 76:1 150:1 239:1 257:1 267:1 460:1 651:1 # hypertrichosis
56:1 58:1 101:1 106:1 239:1 357:1 624:1 # hypoxia
7:1 16:1 26:1 35:1 63:1 74:1 116:1 234:1 550:1 933:1 # angioedema
1:1 28:1 36:1 52:1 63:1 105:1 111:1 146:1 443:1 623:1 1000:1 # clothing
13:1 30:1 42:1 121:1 249:1 332:1 # sepsis
9:1 10:1 15:1 20:1 21:1 26:1 49:1 77:1 102:1 118:1 127:1 141:1 258:1 313:1 448:1 570:1 574:1 # irritation
10:1 13:1 38:1 39:1 49:1 83:1 154:1 191:1 209:1 321:1 376:1 489:1 587:1 687:1 # vasculitis
40:1 52:1 961:1 # slos
1:1 9:1 10:1 25:1 26:1 59:1 63:1 77:1 89:1 102:1 105:1 118:1 398:1 551:1 609:1 # ingestion
5:1 6:1 43:1 48:1 52:1 54:1 81:1 117:1 121:1 216:1 310:1 683:1 697:1 849:1 # encephalopathy
19:1 39:1 178:1 185:1 307:1 862:1 # glass
18:1 27:1 42:1 59:1 97:1 146:1 596:1 937:1 # vesicle
13:1 18:1 38:1 40:1 42:2 57:1 100:1 222:1 249:1 504:1 600:1 755:1 # silicosis
4:1 13:1 16:1 53:1 182:1 194:1 898:1 # dermis
27:1 83:1 107:1 173:1 490:1 # papule
337:1 386:1 # pygmy
32:1 125:1 169:1 411:1 # trunk
5:1 9:1 11:1 25:1 47:1 99:1 139:1 183:1 621:1 827:1 856:1 # gallstone
3:1 10:1 29:1 49:1 76:1 173:1 653:1 686:1 # appetite
6:1 12:1 22:1 46:1 49:1 64:1 95:1 115:1 133:1 240:1 796:1 806:1 # endocarditis
4:1 106:1 467:1 932:1 # power
6:1 57:1 89:1 140:1 185:1 201:1 229:1 231:1 944:1 957:1 # glycogen
6:1 24:1 37:1 103:1 211:1 439:1 516:1 562:1 726:1 # equipment
48:1 59:1 80:1 188:1 931:1 # feces
1:2 11:1 20:1 43:1 86:1 121:2 129:1 311:1 322:1 794:1 # epinephrine
4:1 10:1 38:1 49:1 100:1 145:1 150:1 188:1 606:1 687:1 755:1 809:1 877:1 # fertility
9:1 10:1 15:1 21:1 25:1 26:1 59:1 77:1 89:1 102:1 118:1 127:1 219:1 258:1 313:1 398:1 574:1 # gestation
6:1 10:1 16:1 24:1 34:1 49:1 103:1 124:1 145:1 207:1 453:1 456:1 606:1 # identity
1:1 2:1 11:1 40:1 42:1 86:1 145:1 222:1 260:1 404:1 495:1 # tyrosine
6:1 24:1 27:1 37:1 84:1 103:1 116:1 439:1 726:1 980:1 # element
21:1 25:1 43:1 52:1 56:1 57:1 71:1 95:1 168:1 173:1 219:1 716:1 # staphylococcus
18:1 20:1 29:1 42:1 58:1 449:1 460:1 676:1 772:1 775:1 777:1 # rickettsia
7:1 16:1 18:1 53:1 64:1 107:1 116:1 355:1 451:1 483:1 # pandemic
10:1 16:1 27:1 34:1 36:1 98:1 124:1 146:1 223:1 328:1 596:1 865:1 # nucleotide
31:1 52:1 151:1 169:1 177:1 185:1 231:1 302:1 534:1 # immunoglobulin
9:1 10:1 41:1 57:1 117:1 169:1 225:1 226:1 347:1 384:1 631:1 813:1 # conjunctivitis
5:1 107:1 372:1 832:1 # palm
1:1 31:1 57:1 73:1 80:1 95:2 111:1 180:1 362:1 # echinococcosis
5:1 16:1 19:1 99:1 139:1 163:1 166:1 621:1 # gallbladder
45:1 62:1 114:1 116:1 120:1 392:1 935:1 # embolus
5:1 6:1 21:1 49:1 50:1 89:1 201:1 316:1 369:1 394:1 570:1 827:1 # genitals
27:1 100:1 121:2 129:1 210:1 332:1 # epilepsy
19:1 25:1 39:1 47:1 57:1 60:1 163:1 229:1 307:1 386:1 524:1 856:1 # blastomycosis
4:1 54:1 57:1 76:1 267:1 686:1 # copper
2:1 10:1 12:1 28:1 34:1 49:1 56:1 147:1 184:1 260:1 321:1 425:1 784:1 # thyroiditis
1:1 30:1 39:1 55:1 148:1 286:1 389:1 703:1 721:1 # kinase
5:1 15:1 18:1 46:2 67:1 104:1 232:1 272:1 343:1 542:1 628:1 665:1 # calcification
68:1 109:1 112:1 136:1 490:1 889:1 # sputum
1:2 10:1 11:1 15:1 17:1 50:1 86:1 88:1 127:1 218:1 298:1 396:1 540:1 678:1 # creatinine
15:1 17:1 21:1 25:1 72:1 109:1 219:1 228:1 285:1 339:1 574:1 # stature
3:1 6:1 9:1 10:1 17:1 24:1 26:1 29:1 77:1 102:1 103:1 118:1 207:1 456:1 633:1 # retention
8:1 9:1 31:1 133:1 647:1 941:1 # donor
8:1 9:1 31:1 65:1 88:1 448:1 647:1 688:1 713:1 941:1 # gonorrhea
21:1 27:1 108:1 163:1 517:1 642:1 652:1 793:1 # table
5:1 7:1 18:1 42:1 55:1 59:1 89:1 361:1 937:1 # analgesic
1:1 3:1 4:1 17:1 24:1 25:1 59:1 130:1 374:1 398:1 427:1 529:1 635:1 725:1 833:1 # interest
26:1 28:1 29:1 54:1 58:1 111:1 128:1 129:1 443:1 927:1 # ethiopia
52:1 141:1 287:1 342:1 467:1 938:1 # airflow
4:1 13:1 42:1 62:1 76:1 109:1 150:1 178:1 249:1 267:1 994:1 # pertussis
1:1 11:1 12:1 26:1 86:1 87:1 170:1 581:1 873:1 # iodine
12:1 13:1 17:1 25:1 32:1 59:1 149:1 178:1 212:1 529:1 615:1 617:1 # distress
11:1 17:1 59:1 74:1 178:1 592:1 617:1 874:1 # redness
3:1 22:1 25:1 28:1 40:1 150:1 223:1 311:1 324:1 469:1 492:1 498:1 799:1 # osteoarthritis
10:1 18:1 235:1 676:1 # tick
10:1 15:1 18:1 35:1 65:1 68:1 127:1 235:1 251:1 269:1 493:1 688:1 # rheumatic
13:2 20:1 42:1 218:1 249:1 # crisis
5:1 7:1 35:1 38:1 55:1 117:1 152:1 165:1 262:1 289:1 315:1 327:1 708:1 740:1 760:1 864:1 985:1 # malignancy
6:1 12:1 58:1 87:1 123:1 288:1 333:1 402:1 416:1 433:1 454:1 579:1 581:1 745:1 # benzodiazepine
4:1 7:1 21:1 63:1 190:1 234:1 294:1 933:1 # tangier
17:1 41:1 72:1 109:1 117:1 169:1 228:1 285:1 339:1 349:1 383:1 490:1 491:1 # puncture
1:1 7:1 19:1 37:1 50:1 84:1 242:1 396:1 494:1 # melanin
2:1 27:1 32:1 41:1 45:1 80:1 84:1 140:1 290:1 371:1 458:1 661:1 701:1 980:1 # electrolyte
2:1 3:1 23:1 36:1 38:1 44:1 54:1 66:1 75:1 79:1 82:1 92:1 93:1 96:1 106:1 132:1 135:1 211:1 214:1 855:1 # lipoprotein
7:1 62:1 328:1 # anus
3:1 10:1 18:1 25:1 27:1 59:1 146:1 235:1 398:1 551:1 596:1 # testicle
1:1 5:1 31:1 143:1 180:1 860:1 # albino
1:1 20:1 23:1 61:1 63:1 105:1 112:1 322:1 814:1 # offspring
1:1 10:1 13:1 49:1 50:1 111:1 321:1 376:1 394:1 587:1 678:1 688:1 # rhinitis
3:1 6:1 7:1 26:1 36:1 42:1 63:1 79:1 122:1 234:1 633:1 749:1 933:1 # angiotensin
4:1 9:1 10:1 26:1 48:1 76:1 77:1 102:1 118:1 121:1 197:1 267:1 367:1 410:1 683:1 902:1 # perception
22:1 29:1 35:1 449:1 # market
14:1 17:1 33:1 41:1 72:1 109:1 189:1 228:1 285:1 339:1 349:1 383:1 437:1 491:1 567:1 # fracture
9:1 22:1 46:1 120:1 240:1 378:1 563:1 619:1 782:1 807:1 837:1 # carbon
7:1 13:1 19:1 64:1 355:1 494:1 # island
9:2 52:1 64:1 133:1 # london
4:1 10:1 18:1 25:1 48:1 57:1 165:1 235:1 246:1 367:1 426:1 551:1 815:1 # cysticercosis
6:1 37:1 67:1 76:1 80:1 112:1 151:1 439:1 558:1 757:1 # specimen
2:1 11:1 15:1 28:1 43:1 54:1 107:1 121:1 245:1 311:1 627:1 646:1 812:1 852:1 # nephropathy
12:1 22:1 46:1 68:1 95:1 115:1 227:1 240:1 284:1 386:1 796:1 843:1 913:1 # myocardium
3:1 4:1 17:1 29:1 72:1 130:1 228:1 # ureter
1:1 4:1 9:1 10:1 26:1 30:1 77:1 102:1 118:1 122:1 150:1 730:1 877:1 # insertion
3:1 15:1 19:1 113:1 161:1 344:1 366:1 650:1 # plate
9:1 26:1 42:1 59:1 65:1 77:1 166:1 660:1 795:1 937:1 # adhesion
1:1 9:1 10:1 26:1 49:1 77:1 102:1 111:1 118:1 143:1 292:1 321:1 # inhibition
1:1 9:1 10:1 15:1 20:1 26:1 55:1 72:1 77:1 102:1 118:1 127:1 258:1 286:1 313:1 322:1 645:1 966:1 # urination
1:1 8:1 20:1 31:1 49:1 53:1 145:1 172:1 180:1 415:1 462:1 606:1 647:1 # minority
83:1 89:1 261:1 # bulge
4:1 7:1 14:1 27:1 45:1 47:1 48:1 117:1 193:1 308:1 310:1 315:1 441:1 666:1 # tolerance
34:1 52:1 69:1 71:1 184:1 386:1 784:1 # amyloid
39:1 107:1 112:1 167:1 671:1 # spasm
1:1 3:1 14:1 25:1 116:1 122:1 164:1 287:1 324:1 538:1 662:1 # brainstem
6:1 8:1 31:1 37:1 69:1 91:1 385:1 439:1 448:1 550:1 647:1 688:1 # amenorrhoea
2:1 4:1 14:1 15:1 23:1 38:1 44:1 45:1 188:1 252:1 308:1 343:1 375:1 661:1 809:1 # proliferation
6:1 10:1 11:1 18:1 29:1 89:1 201:1 235:1 345:1 653:1 # genetics
1:1 5:1 38:1 63:1 65:1 88:1 105:1 263:1 327:1 # healing
7:1 10:1 24:1 47:1 120:1 136:1 187:1 207:1 292:1 469:1 599:1 601:1 # autoantibody
72:2 194:1 302:2 # murmur
19:1 30:1 45:1 57:1 99:1 173:1 332:1 506:1 773:1 # collapse
4:1 6:1 10:1 12:1 17:1 24:1 103:1 188:1 207:1 343:1 456:1 635:1 789:1 809:1 814:1 # differentiation
6:1 16:1 31:1 35:1 60:1 166:1 278:1 385:1 453:1 664:1 923:1 # adenoma
7:1 9:1 17:1 48:1 51:1 55:1 59:1 117:1 310:1 315:1 391:1 441:1 529:1 760:1 765:1 # resonance
8:1 43:1 45:1 52:1 70:1 91:1 231:1 320:1 432:1 520:1 613:1 802:1 # morphology
13:1 15:1 28:1 45:1 52:1 91:1 107:1 231:1 234:1 556:1 613:1 627:1 802:1 812:1 # pathologist
2:1 9:1 62:1 73:1 117:1 164:1 205:1 497:1 987:1 # bronchus
4:1 13:1 16:1 34:1 53:1 121:1 124:1 129:1 182:1 194:1 898:1 # epidermis
49:1 125:1 562:1 567:1 # fruit
5:1 27:1 121:1 389:1 440:1 924:1 # sleepwalking
1:1 30:1 41:1 80:1 122:1 290:1 # insect
5:1 107:1 210:1 827:1 # palsy
7:1 61:1 64:1 91:1 160:1 355:1 814:1 # sandhoff
1:1 38:1 101:1 133:1 146:1 162:1 165:1 175:1 229:2 263:1 872:1 875:1 897:1 # doxycycline
14:1 72:2 432:1 490:2 995:1 # purpura
46:1 59:1 108:1 143:1 190:1 209:1 # scabies
74:1 76:1 112:1 440:1 757:1 # speed
9:1 10:1 15:1 17:1 19:1 26:1 77:1 84:1 102:1 118:1 127:1 258:1 313:1 366:1 # relation
2:1 3:1 23:1 36:1 44:1 54:1 57:1 75:1 79:1 92:1 93:1 132:1 140:1 185:1 229:1 855:1 944:1 # glycoprotein
3:1 6:1 9:1 26:1 42:1 77:1 122:1 633:1 660:1 749:1 795:1 # tension
4:1 22:1 37:1 194:1 204:1 715:1 # farmer
4:1 15:1 28:1 65:1 88:1 589:1 786:1 812:1 932:1 # weather
7:1 14:1 193:1 237:1 918:1 # gran
5:1 13:1 19:1 30:1 35:1 262:1 287:1 610:1 636:1 # malaise
9:1 10:2 15:1 25:1 57:1 107:1 122:1 127:1 211:1 347:1 551:1 627:1 # constipation
9:1 11:1 50:1 58:1 68:1 70:1 269:1 304:1 325:1 329:1 960:1 # pneumoniae
5:1 35:1 38:1 262:1 327:1 864:1 # mali
2:1 28:1 60:1 62:1 261:1 273:1 311:1 392:1 646:1 799:1 # thrombus
10:1 15:1 19:1 26:1 33:1 83:1 102:1 127:1 154:1 258:1 366:1 400:1 489:1 976:1 # ejaculation
7:1 10:1 19:1 45:1 49:1 63:1 73:1 91:1 234:1 321:1 494:1 781:1 802:1 933:1 946:1 # cholangitis
14:1 33:1 48:1 341:1 437:1 # race
2:1 4:2 16:1 27:1 87:1 146:1 182:1 194:1 209:1 511:1 548:1 596:1 898:1 # scleroderma
9:1 13:1 17:1 26:1 42:1 53:1 77:1 116:1 178:1 451:1 660:1 795:1 994:1 # remission
33:1 47:1 57:1 177:1 238:1 362:1 820:1 # tobacco
4:1 9:1 10:1 14:1 15:1 26:1 48:1 77:1 83:1 102:1 118:1 127:1 252:1 258:1 308:1 313:1 426:1 542:1 # ulceration
3:1 4:1 130:1 275:1 601:1 634:1 978:1 # daughter
9:1 200:1 829:1 # exon
7:1 64:1 238:1 355:1 # band
9:1 10:1 12:1 15:2 19:1 21:1 26:1 77:1 100:1 102:1 118:1 127:1 258:1 313:1 366:1 574:1 # dilatation
27:1 46:1 83:1 90:1 173:1 332:1 485:1 # capsule
16:1 46:1 80:1 # decay
47:1 467:1 # town
13:1 40:1 42:1 47:1 54:1 106:1 173:1 197:1 222:1 249:1 504:1 576:1 # apoptosis
12:1 19:1 58:1 69:1 73:1 138:1 268:1 340:1 386:1 402:1 530:1 # chlamydia
7:1 14:1 27:1 83:1 193:1 237:1 328:1 918:1 # granule
16:1 18:1 131:1 395:1 # devic
6:1 16:1 24:1 25:1 103:1 109:1 453:1 # student
1:1 2:1 10:1 19:1 23:1 33:1 41:1 44:1 45:1 189:1 225:1 298:1 661:1 742:1 831:1 946:1 # prolactin
12:1 13:1 30:2 39:1 59:1 88:1 148:1 149:1 387:1 512:1 636:1 705:1 841:1 842:1 846:1 950:1 952:1 953:1 # diseases
9:1 26:1 27:1 77:1 200:1 342:1 357:1 # flexion
9:1 10:1 12:1 15:1 19:1 26:1 77:1 100:1 102:1 118:1 127:1 258:1 313:1 366:1 # dilation
17:1 18:1 41:1 72:1 109:1 129:1 228:1 285:1 339:1 349:1 383:1 491:1 # picture
5:1 12:1 13:1 42:1 58:1 140:1 246:1 249:1 402:1 406:1 # dialysis
6:1 10:1 15:1 25:1 32:1 37:1 122:1 125:1 127:1 212:1 411:1 439:1 463:1 648:1 749:1 # menstruation
18:1 37:1 57:1 200:1 357:1 # mexico
9:1 13:1 51:1 106:1 144:1 184:1 765:1 # poison
6:1 8:1 10:1 15:1 20:1 21:1 24:1 26:1 102:1 103:1 127:1 190:1 258:1 415:1 510:1 518:1 574:1 817:1 # orientation
10:1 16:1 34:1 76:1 121:1 124:1 197:1 410:1 865:1 902:1 # peptide
9:1 25:1 47:1 50:1 58:1 236:1 246:1 304:1 815:1 856:1 # dystonia
9:1 14:1 24:1 32:1 33:1 48:1 57:1 121:1 158:1 197:1 341:1 347:1 410:1 437:1 683:1 762:1 # contraceptive
1:1 11:1 13:1 21:1 25:1 53:1 69:1 86:1 111:1 142:1 172:1 219:1 256:1 615:1 709:1 818:1 901:1 # histamine
26:1 38:2 45:1 60:1 84:1 106:1 375:1 386:1 710:1 868:1 # poliomyelitis
33:1 74:1 188:1 238:1 440:1 676:1 820:1 # feedback
8:1 39:1 139:1 167:1 198:1 413:1 417:1 445:1 671:1 # orgasm
16:1 34:1 101:1 124:1 357:1 624:1 # oxide
1:1 6:1 37:1 50:1 369:1 396:1 439:1 # meninx
6:1 16:1 68:1 87:1 196:1 328:1 453:1 971:1 # duodenum
19:1 68:1 108:1 143:1 227:1 284:1 # labium
8:1 14:1 18:1 28:1 33:1 67:1 91:1 274:1 437:1 556:1 582:1 940:1 # thoracic
3:1 15:1 40:1 43:2 81:1 91:1 112:1 113:1 216:1 320:1 513:1 568:1 591:1 669:1 675:1 689:1 737:1 739:1 763:1 # phosphate
3:1 15:1 19:1 21:1 33:1 41:1 113:1 189:1 574:1 742:1 # lactate
16:1 28:1 29:1 37:1 39:1 69:1 81:1 128:1 137:1 174:1 200:1 450:1 620:1 # dexamethasone
1:1 10:1 13:1 25:1 31:1 40:1 42:1 165:1 180:1 222:1 246:1 249:1 266:1 298:1 504:1 551:1 743:1 815:1 # cystinosis
6:1 16:1 24:1 33:1 34:1 67:1 103:1 124:1 295:1 362:1 453:1 # accident
2:1 8:1 31:1 62:1 125:1 131:1 141:1 477:1 481:1 647:1 702:1 718:1 989:1 # norovirus
1:1 4:1 7:1 14:1 24:1 27:1 45:1 47:1 117:1 193:1 308:1 315:1 374:1 666:1 # intolerance
19:1 39:1 47:1 54:1 161:1 165:1 167:1 307:1 344:1 458:1 533:1 637:1 671:1 692:1 736:1 774:1 776:1 919:1 930:1 # cytoplasm
14:1 32:1 33:1 35:1 60:1 73:1 91:1 158:1 278:1 437:1 781:1 # trachoma
25:1 38:1 47:1 59:1 95:1 97:1 226:1 398:1 507:1 676:1 856:1 # livestock
45:1 60:1 81:1 108:1 133:1 386:1 688:1 # rhabdomyolysis
2:1 18:1 28:1 38:1 45:1 49:1 53:1 218:1 375:1 483:1 588:1 661:1 687:1 # microlith
2:1 36:1 68:1 75:1 109:1 209:1 218:1 889:1 # scrotum
9:1 10:1 15:1 21:1 26:1 77:1 102:1 118:1 127:1 166:1 173:1 197:1 258:1 275:1 313:1 574:1 # adaptation
22:1 88:1 188:1 # fear
14:1 237:1 738:1 918:1 972:1 # graft
9:1 57:1 60:1 64:1 133:1 347:1 # condom
17:1 72:1 88:1 228:1 540:1 # urea
9:1 829:1 # axon
2:1 4:1 28:1 95:1 126:1 165:1 311:1 429:1 458:2 646:1 799:1 919:1 # erythrocyte
1:1 3:1 6:1 24:1 38:1 84:1 89:1 99:1 152:1 201:1 293:1 374:1 427:1 740:1 833:1 959:1 # intelligence
2:1 60:1 70:1 73:1 81:1 95:1 116:1 273:1 311:1 325:1 549:1 646:1 847:1 # haemochromatosis
13:1 17:1 72:1 90:1 104:1 178:1 228:1 # fissure
8:1 9:1 10:1 26:1 77:1 102:1 108:1 118:1 120:1 150:1 877:1 880:1 # abortion
2:1 8:1 9:1 55:1 57:1 125:1 131:1 141:1 391:1 461:1 477:1 497:1 718:1 954:1 989:1 # coronavirus
2:1 4:1 20:1 23:1 44:1 58:1 89:1 231:1 233:1 604:1 957:1 # progeria
99:1 100:1 129:1 759:1 # pill
7:1 10:1 16:1 17:1 23:1 24:1 34:1 59:1 121:1 124:1 187:1 207:1 529:1 599:1 626:1 865:1 # antidepressant
51:1 100:1 184:1 # soil
3:1 4:1 6:1 11:1 16:1 59:1 64:1 178:1 182:1 401:1 617:1 633:1 806:1 874:1 # tenderness
22:1 43:1 81:1 126:1 216:1 351:1 502:1 # pharynx
12:1 13:1 17:1 23:1 40:1 42:1 74:1 106:1 112:1 149:1 222:1 499:1 592:1 626:1 # predisposition
3:1 4:1 14:1 22:1 33:1 41:1 73:1 81:1 130:1 189:1 437:1 555:1 # character
14:1 23:1 112:1 # spray
2:1 7:1 11:1 14:1 32:1 36:1 72:1 75:1 122:1 158:1 193:1 269:1 468:1 670:1 704:1 825:1 # neurotransmitter
1:1 24:1 38:1 112:1 161:1 263:1 374:1 # splint
5:1 45:1 62:1 97:1 114:1 223:1 823:1 935:1 # alveolus
6:1 18:1 73:1 101:1 106:1 111:1 449:1 676:1 # chickenpox
27:1 53:1 58:1 116:1 269:1 449:1 451:1 882:1 # leukemia
28:1 73:1 100:1 111:1 141:1 143:1 150:1 808:1 # childbirth
1:1 31:1 40:1 42:1 43:1 54:1 100:1 111:1 180:1 222:1 223:1 259:1 495:1 641:1 884:1 # eosinophil
73:1 81:1 166:1 # chad
2:1 18:1 53:1 123:1 177:1 218:1 483:1 # microbe
8:1 17:1 36:1 43:1 47:1 48:1 80:1 91:1 121:1 265:1 320:1 612:1 683:1 # photoreceptor
7:1 10:1 18:1 24:1 57:1 83:1 157:1 187:1 207:1 235:1 469:1 599:1 622:1 # anticoagulant
9:1 11:1 13:1 17:1 23:1 50:1 51:1 74:1 144:1 183:1 364:1 592:1 626:1 765:1 # prednisone
2:1 3:1 4:1 5:1 9:1 25:1 40:1 130:1 133:1 324:1 492:1 497:1 511:1 698:1 808:1 # aldosterone
7:1 17:1 39:1 88:1 107:1 117:1 218:1 315:1 387:1 540:1 # pancreas
10:1 13:1 17:1 20:1 28:1 29:1 49:1 72:1 128:1 228:1 311:1 321:1 376:1 587:1 799:1 # urethritis
17:1 22:1 29:1 238:1 448:1 777:1 # barrett
52:1 97:1 185:1 481:1 # glove
4:1 48:1 56:1 76:1 140:1 185:1 198:1 229:1 239:1 267:1 651:1 944:1 # hyperglycemia
70:1 87:1 408:1 # mood
3:1 4:1 57:1 60:1 130:1 136:1 199:1 490:1 561:1 991:1 # computer
3:1 21:1 25:1 39:1 324:1 524:1 917:1 # taste
3:1 15:1 83:1 90:1 113:1 204:1 485:1 545:1 811:1 826:1 # sulfate
19:1 27:1 42:1 84:1 99:1 190:1 253:1 293:1 506:1 598:1 771:1 # klebsiella
11:1 35:1 42:1 59:1 68:1 157:1 227:1 284:1 289:1 874:1 937:1 # magnesium
6:1 27:1 48:1 83:1 117:1 125:1 131:1 141:1 310:1 718:1 849:1 922:1 989:1 # virulence
14:1 59:1 97:1 237:1 461:1 918:1 # graves
55:1 # mtdna
9:1 57:1 63:1 347:1 713:1 970:1 # congo
19:1 39:1 47:1 54:1 70:1 101:1 161:1 167:1 307:1 344:1 533:1 637:1 671:1 692:1 736:1 774:1 776:1 829:1 930:1 # toxoplasmosis
4:1 9:1 10:1 15:1 26:1 50:1 58:1 65:1 77:1 102:1 118:1 127:1 258:1 313:1 401:1 786:1 # herniation
8:1 13:1 20:1 38:1 47:1 49:1 146:1 265:1 415:1 687:1 # clitoris
1:1 18:1 38:1 50:1 146:1 263:1 480:1 678:1 # clinic
2:1 19:1 25:1 39:1 104:1 163:1 164:1 177:1 292:1 307:1 524:1 987:1 # fibroblast
30:1 74:1 440:1 # seed
35:1 43:1 60:1 91:1 140:1 199:1 278:1 320:1 373:1 # lymphoma
1:1 5:1 15:1 55:1 67:1 81:1 98:1 99:1 114:1 286:1 323:1 621:1 645:1 697:1 # hallucination
52:1 54:1 408:1 # loop
49:1 139:1 287:1 # gait
2:1 3:1 8:1 25:1 40:2 54:1 106:1 223:1 324:1 404:1 477:1 492:1 779:1 # osteoporosis
10:1 13:1 38:1 48:1 49:1 83:1 84:1 99:1 114:1 293:1 321:1 376:1 587:1 687:1 706:1 870:1 # cellulitis
18:1 48:1 562:1 813:1 # juice
11:1 88:1 173:1 # apnea
9:1 10:1 26:1 45:1 77:1 102:1 114:1 118:1 136:1 395:1 707:1 822:1 935:1 984:1 # evolution
8:1 19:1 108:1 120:1 # labor
27:1 88:1 89:1 157:1 597:1 # leakage
3:1 15:1 35:1 38:1 113:1 146:1 151:1 493:1 # climate
1:1 2:1 184:1 237:1 # groin
2:1 28:1 49:1 60:1 229:1 273:1 288:1 311:1 386:1 588:1 603:1 646:1 799:1 # azithromycin
17:1 25:1 32:1 121:1 212:1 # strep
4:1 9:1 10:1 26:1 77:1 102:1 118:1 150:1 200:1 877:1 # exertion
17:1 32:1 440:1 # tree
3:1 4:1 14:1 97:1 150:1 164:1 500:1 538:1 598:1 # vertebra
2:1 5:1 22:1 62:1 110:1 160:1 291:1 476:1 # arousal
1:1 3:1 14:1 15:1 32:1 100:1 104:1 113:1 158:1 252:1 356:1 464:1 656:1 # infiltrate
6:1 19:1 21:1 24:1 33:1 48:1 103:1 161:1 341:1 344:1 510:1 742:1 817:1 # placenta
13:1 15:1 28:1 42:1 58:1 111:1 443:1 775:1 812:1 # akathisia
3:1 5:1 15:1 19:1 107:1 113:1 366:1 610:1 650:1 # palate
1:1 10:1 11:1 25:1 86:1 165:1 246:1 298:1 551:1 815:1 # cystine
25:1 145:1 710:1 # stye
3:1 39:1 49:1 59:1 67:1 209:1 # ascites
6:1 37:1 68:1 114:1 439:1 # lumen
9:1 10:1 14:1 15:1 26:1 39:1 77:1 102:1 112:1 118:1 127:1 129:1 141:1 252:1 258:1 313:1 # aspiration
1:1 6:1 24:1 25:1 32:1 37:1 68:1 103:1 122:1 125:1 212:1 411:1 439:1 463:1 726:1 # instrument
9:1 26:1 42:1 62:1 77:1 380:1 525:1 660:1 795:1 814:1 # effusion
1:1 8:1 10:1 12:1 15:1 55:1 57:1 115:1 127:1 170:1 250:1 286:1 408:1 645:1 # coordination
2:1 4:1 28:1 37:1 60:1 84:1 126:1 273:1 280:1 311:1 458:1 646:1 657:1 799:1 # erythromelalgia
9:1 45:1 55:1 57:1 98:1 114:1 288:1 333:1 342:1 347:1 391:1 684:1 761:1 900:1 990:1 # fluconazole
12:1 49:1 152:1 234:1 # digit
1:1 7:1 12:1 21:1 25:1 63:1 64:1 105:1 170:1 219:1 294:1 301:1 355:1 393:1 405:1 544:1 554:1 # standing
6:1 37:1 55:1 69:1 84:1 819:1 # enamel
16:1 34:1 124:1 562:1 622:1 # guide
19:1 33:1 35:1 83:1 154:1 400:1 489:1 976:1 # macula
5:1 10:1 15:1 21:1 26:1 49:1 102:1 107:1 127:1 129:1 258:1 276:1 570:1 574:1 611:1 # palpitation
3:1 14:1 29:1 32:1 33:1 38:1 146:1 158:1 165:1 229:1 437:1 699:1 872:1 875:1 897:1 986:1 # tetracycline
10:1 14:1 15:1 16:1 26:1 102:1 127:1 166:1 237:1 258:1 275:1 354:1 918:1 # degradation
7:1 11:1 25:1 28:1 42:1 58:1 59:2 65:1 398:1 521:1 589:1 775:1 874:1 937:1 # anesthesia
17:1 25:1 40:1 72:1 106:1 109:1 228:1 285:1 339:1 492:1 # posture
13:1 19:1 25:1 83:1 104:1 109:1 400:1 615:1 # fistula
3:1 9:1 11:1 15:1 55:1 113:1 223:1 391:1 575:1 645:1 # neonate
10:1 12:1 22:1 46:1 49:1 95:1 115:1 240:1 321:1 386:1 796:1 # myocarditis
5:1 21:1 49:1 140:1 316:1 570:1 # italy
7:1 17:1 19:1 64:1 84:1 141:1 355:1 494:1 629:1 # ireland
4:1 89:1 115:1 # gerd
1:1 22:1 41:1 204:1 367:1 464:1 656:1 845:1 # infarct
17:1 53:1 72:1 109:1 228:1 285:1 339:1 871:1 # mixture
9:1 36:1 47:1 50:1 56:1 58:1 106:1 239:1 304:1 # hypotonia
1:1 6:1 18:1 28:1 50:1 63:1 105:1 111:1 369:1 396:1 443:1 449:1 676:1 949:1 # thickening
9:1 10:1 26:1 45:1 77:1 99:1 102:1 106:1 114:1 118:1 136:1 707:1 868:1 984:1 # pollution
8:1 72:1 90:1 131:1 226:1 430:1 822:1 # survivor
54:1 58:1 69:1 129:1 140:1 163:1 392:1 927:1 # amblyopia
42:1 152:1 634:1 978:1 # sight
17:1 28:1 29:1 32:1 36:1 37:1 91:1 128:1 137:1 174:1 200:1 450:1 556:1 # methotrexate
9:1 10:1 11:1 49:1 50:1 68:1 70:1 269:1 304:1 321:1 329:1 394:1 960:1 # pneumonitis
10:1 25:1 27:1 45:1 73:1 80:1 91:1 165:1 246:1 551:1 666:1 781:1 802:1 815:1 # cholecystitis
22:1 36:1 76:1 126:1 145:1 239:1 502:1 651:1 # karyotype
17:1 25:1 32:1 69:1 88:1 212:1 540:1 # stream
1:1 11:1 12:1 59:1 86:1 178:1 603:1 617:1 874:1 # dizziness
27:1 57:1 73:1 88:1 95:1 268:1 340:1 549:1 797:1 # cochlea
5:1 13:1 38:1 45:1 57:1 91:1 167:1 375:1 377:1 542:1 802:1 973:1 # alcoholism
28:1 111:1 152:1 443:1 978:1 # thigh
3:1 6:1 26:1 36:1 42:1 56:1 79:1 106:1 122:1 239:1 633:1 660:1 749:1 # hypotension
19:1 99:1 100:1 107:1 129:1 173:1 506:1 759:1 # papilla
8:1 21:1 76:1 173:1 194:1 428:1 # tapeworm
1:1 38:1 84:1 263:1 386:1 710:1 # myelin
34:1 42:1 46:1 173:1 332:1 # capsid
108:1 924:1 # swab
2:1 11:1 45:1 54:1 72:1 106:1 140:1 245:1 269:1 351:1 701:1 868:1 # polyneuropathy
30:1 68:1 109:1 121:1 197:1 410:1 889:1 # septum
4:1 9:1 10:1 20:1 47:1 49:2 50:1 76:1 233:1 267:1 304:1 321:1 394:1 # peritonitis
12:1 19:1 39:1 68:1 70:1 87:1 161:1 167:1 227:1 284:1 307:1 344:1 533:1 581:1 671:1 736:1 776:1 843:1 913:1 # plasmodium
26:1 42:1 43:1 45:1 52:1 56:1 231:1 246:1 613:1 660:1 716:1 # physiology
1:1 21:1 29:1 31:1 33:1 48:1 53:1 54:1 69:1 142:1 172:1 180:1 248:1 256:1 341:1 462:1 514:1 526:1 559:1 818:1 884:1 # acetaminophen
4:1 17:1 48:1 68:1 84:1 99:1 114:1 123:1 293:1 426:1 598:1 635:1 # cerebellum
7:1 13:1 24:1 28:1 33:1 40:1 42:1 46:1 91:1 187:1 222:1 249:1 504:1 556:1 568:1 929:1 # acanthosis
51:1 173:1 469:1 # soap
14:1 55:1 351:1 601:1 # raynaud
1:1 4:1 5:1 11:1 14:1 53:1 86:1 172:1 308:1 335:1 709:1 907:1 # mineral
4:1 37:1 52:1 60:1 62:1 83:1 114:1 125:1 185:1 280:1 715:1 # glomerulus
7:1 27:1 # ankle
12:1 14:1 43:1 58:1 157:1 173:1 311:1 402:1 # diaphragm
9:1 10:1 14:1 15:1 22:1 26:1 30:1 77:1 102:1 107:1 118:1 121:1 127:1 252:1 258:1 313:1 555:1 566:1 # separation
10:1 15:1 18:1 26:1 38:1 46:1 102:1 127:1 163:1 206:1 232:1 258:1 490:1 600:1 628:1 # publication
26:1 34:1 54:1 129:1 184:1 784:1 927:1 # opioid
26:1 39:1 40:1 42:1 45:1 52:1 67:1 204:1 209:1 222:1 613:1 961:1 # fasciolosis
36:1 52:1 100:1 129:1 # pilot
7:1 14:1 26:1 31:1 40:1 50:1 193:1 210:1 218:1 242:1 351:1 607:1 # craniosynostosis
19:1 89:1 99:1 100:1 131:1 157:1 506:1 597:1 759:1 # village
1:1 38:1 42:1 63:1 105:1 163:1 263:1 292:1 # sibling
28:1 62:1 125:1 311:1 539:1 702:1 799:1 # thrush
9:1 70:1 329:1 449:1 # monkey
2:1 11:1 13:1 45:1 52:1 72:1 231:1 234:1 269:1 613:1 661:1 # neurologist
4:1 9:1 11:1 20:1 47:1 49:1 68:1 76:1 183:1 233:1 267:1 269:1 # peritoneum
6:1 27:1 45:1 48:1 59:1 117:1 133:1 166:1 209:1 666:1 849:1 # adolescence
6:1 18:1 73:1 111:1 449:1 676:1 # chicken
9:1 55:1 166:1 391:1 713:1 # gonad
1:1 10:1 15:1 63:1 88:1 105:1 127:1 298:1 # eating
1:1 6:1 17:1 50:1 369:1 396:1 789:1 # renin
2:1 4:1 8:1 9:1 18:1 20:1 50:1 57:1 76:1 233:1 267:1 304:1 460:1 477:1 497:1 954:1 # pericoronitis
37:1 84:1 99:1 167:1 293:1 # smell
9:1 10:1 14:1 15:1 26:1 53:1 77:1 102:1 118:1 127:1 152:1 237:1 252:1 258:1 313:1 918:1 # migration
5:1 7:1 35:1 224:1 328:1 648:1 # manual
4:1 9:1 10:1 26:1 77:1 102:1 118:1 125:1 197:1 305:1 902:1 # eruption
7:1 14:1 52:1 83:1 95:1 165:1 193:1 237:1 328:1 458:1 918:1 919:1 # granulocyte
17:1 23:1 26:1 42:1 59:1 90:1 178:1 305:1 529:1 617:1 626:1 660:1 686:1 994:1 # suppression
1:1 38:1 52:1 83:1 177:1 185:1 261:1 263:1 # globulin
1:1 117:1 603:1 # zinc
13:1 16:1 20:1 164:1 598:1 # debris
2:1 27:1 40:1 47:1 112:1 121:1 129:1 141:1 197:1 410:1 513:1 576:1 883:1 # leptospirosis
18:1 19:1 20:1 22:1 48:1 84:1 99:1 191:1 293:1 460:1 506:1 695:1 706:1 771:1 870:1 # varicella
5:1 10:1 26:1 35:1 41:1 102:1 117:1 169:1 225:1 262:1 407:1 525:1 545:1 # malfunction
19:1 37:1 74:1 83:1 99:1 196:1 506:1 # medulla
5:1 19:1 28:1 62:1 69:1 81:1 302:1 530:1 610:1 620:1 697:1 # thalamus
16:1 20:1 38:1 68:1 84:1 141:1 227:1 284:1 # delirium
18:1 48:1 61:1 104:1 665:1 814:1 # office
55:1 401:1 # mrna
1:1 2:1 3:1 4:2 9:1 24:1 130:1 188:1 374:1 427:1 497:1 511:1 725:1 809:1 833:1 938:1 # interferon
43:1 54:1 70:1 81:1 100:1 111:1 114:1 116:1 259:1 325:1 641:1 847:1 # haemophilus
4:1 9:1 11:1 51:1 76:1 84:1 267:1 277:1 674:1 765:1 810:1 939:1 # personnel
1:1 11:1 46:1 66:1 78:1 86:1 188:1 738:1 814:1 # caffeine
11:1 33:1 # acne
10:1 22:1 43:1 49:1 63:1 81:1 126:1 216:1 234:1 321:1 351:1 502:1 # pharyngitis
3:1 15:1 27:1 28:1 29:1 268:1 630:1 812:1 # athlete
1:1 5:1 9:1 10:1 15:1 19:1 26:1 77:1 81:1 102:1 118:1 127:1 258:1 313:1 366:1 610:1 697:1 # inhalation
5:1 8:1 38:1 46:1 50:1 58:1 202:1 272:1 327:1 343:1 401:1 536:1 # california
1:1 10:1 25:1 39:1 63:1 105:1 298:1 524:1 551:1 924:1 # wasting
19:1 39:1 42:1 54:1 56:1 58:1 106:1 161:1 239:1 307:1 344:1 533:1 637:1 692:1 774:1 775:1 981:1 # hypoplasia
1:1 3:1 15:1 55:1 72:1 109:1 113:1 143:1 285:1 286:1 378:1 645:1 860:1 # turbinate
5:1 37:1 47:1 52:1 60:1 139:1 165:1 280:1 354:1 458:1 919:1 # cytomegalovirus
73:1 99:1 100:1 111:1 759:1 # chill
4:1 15:1 16:1 35:1 45:1 47:1 52:1 182:1 194:1 231:1 493:1 557:1 584:1 613:1 898:1 # dermatologist
15:1 469:1 713:1 # goat
1:1 12:1 13:1 20:1 53:1 55:1 149:1 151:1 172:1 209:1 218:1 286:1 # discrimination
1:1 10:1 14:1 15:1 32:1 100:1 104:1 127:1 158:1 252:1 356:1 464:1 656:1 # infiltration
10:1 14:1 15:1 17:1 26:1 59:1 102:1 112:1 127:1 129:1 141:1 252:1 258:1 529:1 # respiration
1:1 8:1 20:1 43:1 56:1 106:1 260:1 322:1 432:1 716:1 920:1 # porphyrin
10:1 17:1 26:1 49:1 50:1 57:1 80:1 102:1 231:1 289:1 321:1 394:1 612:1 # recognition
16:1 31:1 87:1 104:1 151:1 169:1 302:1 380:1 534:1 # immunodeficiency
1:1 9:1 13:1 50:1 51:1 63:1 105:1 106:1 144:1 184:1 304:1 396:1 765:1 949:1 # poisoning
38:1 90:1 152:1 169:1 634:1 740:1 978:1 # sunlight
22:1 194:1 204:1 # farm
7:1 53:1 55:1 58:1 116:1 325:1 451:1 # anaemia
8:1 17:1 65:1 88:1 166:1 202:1 536:1 # forehead
2:1 22:1 28:1 54:1 87:1 106:1 150:1 245:1 311:1 498:1 646:1 799:1 # arthropod
7:1 20:1 22:1 35:1 55:1 648:1 695:1 813:1 # marijuana
1:1 10:1 15:1 26:1 38:1 53:1 55:1 84:1 102:1 127:1 151:1 172:1 258:1 286:1 645:1 # elimination
1:1 10:1 17:1 29:1 31:1 40:1 73:1 111:1 180:1 209:1 266:1 298:1 653:1 # retinoschisis
7:1 13:1 27:1 35:1 50:1 58:1 66:1 224:1 242:1 539:1 # leishmaniasis
539:1 # shbg
1:1 4:1 42:1 50:1 58:1 277:1 495:1 674:1 678:1 710:1 # yersinia
5:1 9:1 47:1 72:1 173:1 197:1 328:1 576:1 # alkaptonuria
4:1 13:1 65:1 73:1 125:1 143:1 167:1 206:1 377:1 677:1 786:1 # cherubism
9:1 10:1 17:1 26:1 29:1 77:1 102:1 118:1 200:1 218:1 653:1 # excretion
1:1 6:1 24:2 37:1 103:1 184:1 374:1 439:1 726:1 # ointment
55:1 100:1 287:1 # snail
21:1 27:1 29:1 89:1 97:1 108:1 163:1 248:1 354:1 517:1 642:1 652:1 793:1 # vegetable
6:1 30:1 37:1 116:1 439:1 # semen
20:1 31:1 41:1 58:1 72:1 95:1 109:1 285:1 349:1 383:1 604:1 966:1 # nocturia
131:1 152:1 226:1 # ivig
7:1 24:1 28:1 35:1 60:1 91:1 187:1 278:1 450:1 556:1 # xanthoma
42:1 58:1 62:1 125:1 178:1 702:1 775:1 994:1 # russia
30:1 72:1 277:1 328:1 # nurse
17:1 69:1 85:1 88:1 540:1 # dream
10:1 18:1 25:1 39:1 49:1 67:1 107:1 112:1 145:1 235:1 524:1 551:1 602:1 606:1 # spasticity
9:1 10:1 26:1 27:1 30:1 41:1 77:1 80:1 84:1 102:1 118:1 225:1 290:1 407:1 479:1 690:1 980:1 # selection
1:1 11:1 86:1 516:1 562:1 # equine
24:1 28:1 30:1 39:1 81:1 148:1 210:1 351:1 607:1 620:1 # synthase
2:1 3:1 23:1 30:1 36:1 39:1 44:1 75:1 79:1 88:1 92:1 93:1 132:1 148:1 387:1 512:1 # protease
30:1 40:1 41:1 47:1 98:1 125:1 213:1 422:1 470:1 567:1 644:1 668:1 # fructose
1:1 64:1 133:1 270:1 438:1 467:1 # window
2:1 28:1 60:1 95:1 120:1 165:1 273:1 311:1 392:1 458:1 646:1 799:1 919:1 # thrombocytopenia
6:1 8:1 10:1 15:1 19:1 24:1 47:1 97:1 100:1 103:1 207:1 265:1 366:1 456:1 584:1 # ventilator
15:1 28:1 54:1 56:1 107:1 147:1 386:1 627:1 812:1 852:1 # myopathy
4:1 9:1 37:1 52:2 60:1 83:1 125:1 185:1 280:1 715:1 # glomerulonephritis
37:1 40:1 51:2 60:1 140:1 246:1 280:1 824:1 # lysosome
18:1 27:1 97:1 111:1 146:1 596:1 # vehicle
14:1 21:1 22:1 29:1 33:1 48:1 69:1 70:1 107:1 248:1 341:1 437:1 514:1 555:1 559:1 566:1 818:1 # paracetamol
1:1 6:1 10:1 16:1 24:1 103:1 207:1 298:1 453:1 456:1 # dentin
6:2 16:2 48:1 64:1 76:1 117:1 121:1 310:1 453:1 572:1 806:1 849:1 # dependence
12:1 20:1 25:1 32:1 34:1 40:1 52:1 146:1 212:1 227:1 257:1 303:1 425:1 492:1 623:1 843:1 961:1 # clostridium
8:1 17:1 22:1 88:1 194:1 202:1 536:1 540:1 # forearm
40:1 57:1 # pcos
1:1 9:1 39:1 47:1 63:1 105:1 111:1 539:1 924:1 # washington
3:1 6:1 114:1 136:1 185:1 633:1 707:1 767:1 # gluten
36:1 43:2 47:1 54:1 91:2 143:1 177:1 259:1 320:2 # photophobia
4:2 28:1 56:1 65:1 76:1 150:1 194:1 239:1 267:1 589:1 651:1 786:1 898:1 # hyperthermia
1:1 10:1 15:1 21:1 25:1 122:1 127:1 219:1 298:1 574:1 # statins
1:1 7:1 11:1 46:1 50:1 86:1 242:1 396:1 929:1 # canine
18:1 38:1 42:1 46:1 100:1 232:1 600:1 755:1 # silica
31:1 40:1 90:1 151:1 169:1 266:1 302:1 305:1 534:1 686:1 # immunosuppression
6:1 27:1 31:1 37:1 60:1 112:1 139:1 161:1 280:1 354:1 385:1 664:1 878:1 922:1 # splenomegaly
12:1 15:1 18:1 20:1 32:1 58:1 67:1 74:1 76:1 257:1 402:1 460:1 499:1 602:1 # pediatrician
12:1 26:1 34:2 57:1 67:1 95:1 184:1 295:1 362:1 425:1 784:1 803:1 # coccidioidomycosis
20:1 45:1 58:1 72:1 106:1 140:1 604:1 701:1 868:1 966:1 # polyuria
20:1 25:1 32:1 211:1 212:1 257:1 # strip
72:1 109:1 285:1 449:1 # turkey
20:1 21:1 38:1 49:1 100:1 108:1 141:1 143:1 448:1 570:1 652:1 755:1 # irritability
4:1 5:1 9:1 38:1 49:1 51:1 55:1 76:1 267:1 277:1 327:1 361:1 391:1 674:1 687:1 765:1 # personality
2:1 6:1 56:1 85:1 89:1 119:1 138:1 153:1 155:1 159:1 171:1 176:1 201:1 231:1 957:1 # hydrogen
5:1 28:1 43:1 45:1 54:1 70:1 81:1 259:1 372:1 620:1 634:1 697:1 832:1 858:1 # ophthalmologist
3:1 7:1 8:1 14:1 32:1 106:1 112:1 122:1 150:1 158:1 193:1 468:1 670:1 704:1 825:1 880:1 # transporter
2:1 4:1 54:1 56:1 58:1 76:1 129:1 239:1 245:1 267:1 511:1 651:1 927:1 # hyperopia
16:1 35:1 74:1 116:1 550:1 # oedema
9:1 11:1 29:1 47:1 183:1 449:1 # ketone
43:1 58:1 81:1 112:1 157:1 216:1 234:1 236:1 246:1 591:1 # dysphagia
8:1 10:1 57:2 95:1 98:1 114:1 150:1 185:1 767:1 877:1 880:1 954:1 # glucocorticoids
9:1 26:1 57:1 67:1 110:1 117:1 122:1 169:1 209:1 347:1 # unconsciousness
38:1 67:1 68:1 100:1 227:1 284:1 755:1 # cilium
22:1 62:1 107:1 125:1 131:1 141:1 430:1 481:1 566:1 702:1 718:1 822:1 989:1 # parvovirus
19:1 30:1 84:1 457:1 516:1 # sequela
4:1 16:1 20:1 32:1 64:1 136:1 169:1 182:1 257:1 328:1 401:1 # undernutrition
1:1 19:1 24:1 57:1 60:1 161:1 199:1 287:1 344:1 374:1 561:1 662:1 991:1 # complaint
1:1 11:1 47:1 86:1 165:1 389:1 458:1 721:1 919:1 # cytokine
2:1 6:1 16:1 56:1 85:1 89:1 119:1 138:1 153:1 155:1 159:1 171:1 176:1 201:1 231:1 957:1 # dehydrogenase
46:1 69:1 199:1 # camp
5:1 35:1 99:1 101:1 106:1 167:1 262:1 276:1 621:1 # smallpox
19:1 25:2 39:1 47:1 95:1 163:1 165:1 246:1 307:1 524:1 815:1 856:1 # blastocystis
8:1 17:1 32:1 70:1 116:1 520:1 847:1 # tremor
1:1 20:1 60:1 63:1 105:1 210:1 260:1 322:1 386:1 710:1 713:1 920:1 # syringomyelia
12:1 34:2 49:1 53:1 121:1 129:1 236:1 373:1 425:1 # epididymitis
4:1 17:1 22:1 46:1 97:1 226:1 234:1 240:1 354:1 500:1 507:1 # caregiver
9:1 88:1 106:1 173:1 932:1 # weapon
5:1 19:1 28:1 30:1 39:1 53:1 81:1 116:1 178:1 307:1 451:1 610:1 620:1 697:1 862:1 # thalassemia
14:1 33:1 48:1 164:1 341:1 437:1 538:1 # brace
32:1 83:1 106:1 110:1 126:1 356:1 # poultry
4:1 8:1 12:1 13:1 16:1 51:1 115:1 144:1 149:1 182:1 243:1 250:1 271:1 277:1 299:1 300:1 306:1 309:1 317:1 365:1 379:1 381:1 382:1 472:1 473:1 474:1 585:1 586:1 674:1 853:1 # disorders
12:1 15:1 19:1 39:1 47:1 51:1 87:1 100:1 191:1 366:1 581:1 584:1 # vasodilator
7:1 21:1 24:1 62:1 81:1 125:1 131:1 141:1 187:1 461:1 510:1 702:1 718:1 851:1 989:1 # hantavirus
1:1 10:1 13:1 49:1 50:1 157:1 191:1 234:1 321:1 376:1 394:1 587:1 678:1 # vaginitis
18:1 48:1 184:1 822:1 # voice
13:1 20:1 22:1 46:1 53:1 58:1 157:1 209:1 240:1 448:1 604:1 # miscarriage
29:1 33:1 34:1 40:1 47:1 67:1 133:1 274:1 295:1 399:1 449:1 469:1 679:1 # ketoacidosis
19:1 45:1 62:1 120:1 125:1 131:1 141:1 461:1 598:1 702:1 718:1 946:1 989:1 # ebolavirus
59:1 62:1 65:1 90:1 688:1 # rhesus
13:1 20:1 27:1 72:1 161:1 210:1 269:1 878:1 882:1 966:1 # pleurisy
4:1 8:1 10:1 14:1 15:1 26:1 76:1 102:1 127:1 202:1 252:1 258:1 267:1 536:1 582:1 938:1 # perforation
7:1 10:1 11:1 18:1 25:1 28:1 29:1 59:1 65:1 235:1 398:1 521:1 589:1 653:1 874:1 # anesthetic
9:1 10:1 14:1 15:1 26:1 77:1 102:1 118:1 127:1 131:1 164:1 252:1 258:1 292:1 313:1 538:1 # vibration
8:1 17:1 38:1 58:1 84:1 120:1 448:1 # borrelia
1:1 8:1 11:1 43:1 70:1 86:1 111:1 432:1 520:1 641:1 # morphine
17:1 21:1 30:1 39:1 41:1 74:1 98:1 148:1 196:1 213:1 419:1 592:1 722:1 917:1 # reductase
378:1 # rbcs
34:1 38:1 133:1 143:1 292:1 679:1 # libido
14:1 32:1 33:1 65:1 73:1 88:1 158:1 437:1 677:1 # trachea
9:1 10:1 41:1 57:1 117:1 169:1 225:1 226:1 347:1 384:1 631:1 813:1 # conjunctiva
33:1 49:1 54:1 67:1 107:1 145:1 274:1 606:1 852:1 # opacity
1:1 8:1 20:1 63:1 105:1 194:1 322:1 428:1 # ringworm
1:1 6:1 10:1 24:1 76:1 103:1 108:1 139:1 173:1 207:1 238:1 298:1 456:1 572:1 # gabapentin
9:2 10:1 25:1 26:1 57:1 59:1 63:1 77:1 89:1 102:1 118:1 347:1 398:1 551:1 609:1 970:1 # congestion
7:1 55:1 81:1 851:1 978:1 # ghana
3:1 4:1 18:1 20:1 36:1 43:1 69:1 79:1 91:1 130:1 199:1 233:1 320:1 460:1 577:1 # amphotericin
9:1 20:1 26:1 77:1 131:1 141:1 718:1 836:1 # virion
26:1 34:1 54:1 129:1 184:1 784:1 927:1 # opioids
10:1 18:1 19:1 25:1 39:1 161:1 235:1 307:1 344:1 524:1 533:1 551:1 # plastic
4:1 70:1 167:1 449:1 # smoker
1:2 20:1 63:1 85:1 105:1 322:1 389:1 721:1 # drinking
2:1 18:1 43:1 48:1 53:1 81:1 95:1 121:1 216:1 218:1 429:1 483:1 683:1 # microcephaly
8:1 87:1 133:1 # odor
2:1 9:1 29:1 32:1 34:1 37:1 50:1 137:1 275:1 288:1 304:1 371:1 497:1 699:1 800:1 # metronidazole
13:1 39:1 42:1 58:1 249:1 386:1 981:1 # myiasis
8:1 57:1 62:1 432:1 490:1 954:1 # corpus
15:1 19:1 39:1 72:1 83:1 109:1 154:1 191:1 209:1 285:1 366:1 400:1 489:1 976:1 # vasculature
2:2 3:1 4:1 23:1 25:1 44:1 59:1 89:1 130:1 231:1 324:1 398:1 511:1 698:1 957:1 # progesterone
17:1 104:1 164:1 292:1 # fibre
10:1 13:1 38:1 49:1 84:1 321:1 376:1 386:1 587:1 687:1 710:1 # myelitis
3:1 4:1 6:1 55:1 89:1 157:1 440:1 597:1 819:1 # teenager
36:1 39:1 47:1 70:1 81:1 111:1 151:1 539:1 # hashimoto
1:1 5:1 19:1 53:1 57:1 69:1 142:1 172:1 177:1 238:1 256:1 530:1 610:1 770:1 969:1 # cobalamin
2:1 7:1 34:1 73:1 81:1 117:1 184:1 218:1 315:1 784:1 851:1 # chancroid
9:1 25:1 32:1 39:1 51:1 57:1 95:1 122:1 191:1 212:1 347:1 # vasoconstriction
9:1 10:1 12:1 25:1 26:1 59:1 77:1 89:1 102:1 118:1 152:1 398:1 551:1 # digestion
4:1 40:1 53:1 76:1 112:1 194:1 267:1 288:1 333:1 408:1 513:1 684:1 757:1 898:1 # azoospermia
21:1 100:1 287:1 # tail
11:1 16:1 59:1 88:1 178:1 617:1 738:1 874:1 # deafness
2:1 3:1 4:1 6:1 24:1 103:1 125:1 130:1 131:1 141:1 427:1 481:1 511:1 718:1 725:1 989:1 # enterovirus
1:1 9:1 26:1 39:1 42:1 77:1 191:1 660:1 795:1 981:1 # invasion
7:1 8:1 14:1 32:1 35:1 122:1 158:1 193:1 194:1 202:1 428:1 468:1 536:1 557:1 670:1 704:1 825:1 962:1 # transformation
9:1 11:1 91:1 183:1 # honey
2:1 218:1 973:1 # crohn
3:1 25:1 60:1 66:1 70:1 82:1 91:1 95:1 165:1 246:1 324:1 815:1 876:1 # homocysteine
4:1 10:1 14:1 33:1 41:1 56:1 76:1 189:1 225:1 226:1 239:1 267:1 308:1 437:1 631:1 651:1 831:1 # hyperactivity
4:1 10:1 97:1 150:1 152:1 500:1 713:1 877:1 # vertigo
1:1 21:1 25:1 38:1 49:1 100:1 108:1 122:1 143:1 219:1 652:1 687:1 755:1 # instability
25:1 28:1 111:1 141:1 277:1 443:1 # thirst
8:1 17:1 25:1 59:1 202:1 398:1 529:1 536:1 # forest
30:1 62:1 91:1 110:1 291:1 471:1 719:1 # house
13:1 25:1 31:1 40:2 42:1 47:1 210:1 222:1 249:1 266:1 351:1 492:1 504:1 607:1 856:1 # synostosis
6:1 55:1 97:1 819:1 # vena
9:1 13:1 20:1 23:1 51:1 144:1 765:1 # prison
8:1 40:1 43:2 71:1 91:2 112:1 126:1 320:2 513:1 568:1 591:1 669:1 675:1 689:1 737:1 739:1 763:1 940:1 # phosphorylation
47:1 50:1 136:1 151:1 169:1 184:1 302:1 534:1 601:1 # autoimmunity
65:1 73:1 440:1 677:1 # cheek
22:1 73:1 367:1 845:1 # arch
2:1 4:1 15:1 28:1 35:1 60:1 65:1 273:1 278:1 511:1 589:1 786:1 812:1 # atheroma
8:1 11:1 28:1 36:1 68:1 70:1 91:1 269:1 556:1 940:1 960:1 1000:1 # pneumothorax
2:1 4:1 28:1 60:1 126:1 229:1 273:1 311:1 386:1 458:1 646:1 799:1 # erythromycin
40:1 43:1 52:1 54:1 91:1 112:1 146:1 165:1 229:1 259:1 320:1 513:1 568:1 623:1 669:1 675:1 737:1 872:1 875:1 897:1 # cyclophosphamide
5:1 9:1 52:1 99:1 238:1 408:1 621:1 # balloon
1:1 11:1 33:1 35:1 73:1 86:1 111:1 # machine
4:1 42:1 97:1 100:1 500:1 823:1 # silver
2:1 110:1 218:1 305:1 # croup
4:1 5:1 16:1 34:1 35:1 121:1 124:1 129:1 182:1 194:1 262:1 557:1 898:1 # epidermal
4:1 34:1 38:1 56:1 76:1 129:1 211:1 239:1 267:1 651:1 # hyperlipidemia
13:1 20:1 32:1 51:1 60:1 144:1 257:1 386:1 824:1 # trisomy
1:1 5:1 53:1 68:1 172:1 261:1 # albumin
15:1 57:1 469:1 # coat
1:1 20:1 210:1 260:1 322:1 920:1 # syrinx
3:1 13:1 15:1 25:1 40:1 42:1 47:1 88:1 222:1 249:1 324:1 504:1 584:1 # steatosis
10:1 13:1 15:1 35:1 65:1 68:1 127:1 167:1 251:1 269:1 376:1 377:1 493:1 688:1 # rheumatism
14:1 33:1 38:1 83:1 85:1 117:1 154:2 169:1 437:1 489:1 # dracunculiasis
1:1 31:1 53:1 57:1 69:1 140:1 142:1 172:1 180:1 185:1 229:1 231:1 256:1 462:1 526:1 944:1 # aminoglycoside
6:1 16:1 31:1 43:1 81:1 140:1 166:1 199:1 216:1 373:1 385:1 453:1 923:1 # lymphadenopathy
1:1 20:1 104:1 164:1 292:1 322:1 # fibrin
45:1 54:1 57:1 98:1 106:1 140:1 160:1 246:1 302:1 701:1 868:1 # mucopolysaccharidoses
6:1 17:1 73:1 85:1 100:1 111:1 789:1 808:1 # children
21:1 27:1 29:1 108:1 163:1 517:1 630:1 642:1 652:1 793:1 # tablet
2:1 9:1 23:1 26:1 32:1 36:1 42:1 44:1 62:1 75:1 77:1 92:1 125:1 411:1 660:1 702:1 795:1 # protrusion
8:1 106:1 # pork
9:1 20:1 32:1 48:1 58:1 257:1 380:1 604:1 829:1 972:1 # ceftriaxone
1:1 15:1 16:1 38:1 55:1 84:1 116:1 263:1 286:1 386:1 645:1 710:1 # demyelination
29:1 33:1 45:1 48:1 71:1 73:1 91:1 145:1 341:1 514:1 542:1 559:1 711:1 781:1 802:1 # acetylcholine
4:1 27:1 45:1 56:1 73:1 76:1 91:1 239:1 267:1 367:1 651:1 666:1 781:1 802:1 # hypercholesterolemia
5:1 58:1 234:1 386:1 # myalgia
27:1 88:1 342:1 # flea
9:1 11:1 51:1 173:1 183:1 275:1 332:1 765:1 # dapsone
4:1 7:1 10:1 24:1 56:1 76:1 150:1 187:1 207:1 239:1 267:1 599:1 651:1 821:1 928:1 # antihypertensive
7:1 19:1 64:1 355:1 494:1 # land
1:1 4:1 20:1 63:1 90:1 105:1 188:1 233:1 322:1 809:1 814:1 # suffering
13:1 107:1 287:1 # pais
3:1 4:1 25:1 40:1 130:1 324:1 333:1 492:1 698:1 # zoster
27:1 68:1 100:1 269:1 882:1 # ileum
22:1 46:1 62:1 240:1 432:1 490:1 # carpus
2:1 4:1 27:1 36:1 40:2 47:1 146:1 209:1 404:1 511:1 596:1 # otosclerosis
7:1 238:1 # bank
1:2 10:1 24:1 63:1 105:1 204:1 207:1 287:1 298:1 374:1 662:1 # fainting
21:1 33:1 73:1 160:1 436:1 968:1 # tay-sachs
15:1 17:1 32:1 42:1 58:1 59:1 529:1 775:1 937:1 # atresia
4:1 9:1 11:1 13:1 20:1 23:1 51:1 144:1 183:1 765:1 907:1 # prisoner
35:1 69:1 139:1 534:1 # gamma
3:1 15:1 113:1 125:1 191:1 260:1 337:1 535:1 # pyruvate
35:1 36:1 157:1 713:1 # maggot
21:1 39:1 41:1 42:1 58:1 80:1 290:1 775:1 917:1 981:1 # ectasia
2:1 4:1 35:1 43:1 65:1 87:1 173:1 194:1 311:1 548:1 557:1 646:1 786:1 898:1 # hermaphrodite
2:1 8:1 53:1 141:1 448:1 # mirror
197:1 239:1 354:1 # egypt
4:1 11:1 13:1 20:1 30:1 58:1 66:1 178:1 233:1 604:1 730:1 # neisseria
3:1 4:1 13:1 25:1 42:1 130:1 249:1 324:1 615:1 698:1 # sister
22:1 139:1 157:1 # agar
1:1 20:1 22:1 65:1 107:1 121:1 322:1 566:1 695:1 # heparin
1:1 9:1 10:2 15:1 26:1 49:1 50:1 58:1 77:1 102:1 118:1 127:1 258:1 313:1 321:1 394:1 678:1 # initiation
7:2 10:1 24:1 26:1 34:1 101:1 102:1 187:1 207:1 275:1 357:1 599:1 624:1 800:1 # antioxidant
1:1 6:1 114:1 325:1 342:1 433:1 454:1 457:1 464:1 656:1 761:1 # influenzae
9:1 10:1 14:1 15:2 26:1 72:1 77:1 102:1 109:1 118:1 127:1 160:1 252:1 258:1 285:1 313:1 995:1 # saturation
1:1 11:1 18:1 45:1 57:1 67:1 73:1 86:1 111:1 323:1 542:1 602:1 773:1 # colchicine
10:1 13:1 39:1 49:1 67:1 204:1 209:1 321:1 376:1 587:1 616:1 # fasciitis
9:1 17:2 26:1 42:1 59:1 77:1 178:1 237:1 354:1 529:1 617:1 660:1 795:1 994:1 # regression
40:1 42:1 48:1 52:1 84:1 98:1 99:1 125:1 164:1 222:1 293:1 422:1 706:1 870:1 961:1 # brucellosis
33:1 107:1 676:1 # pack
4:1 59:1 65:1 76:1 125:1 131:1 141:1 432:1 718:1 786:1 989:1 # herpesvirus
1:1 8:1 11:1 17:1 31:1 43:1 86:1 121:2 129:1 647:1 794:1 # norepinephrine
14:1 100:1 164:1 288:1 538:1 603:1 # brazil
5:1 57:1 469:1 # coal
3:1 9:1 13:1 26:1 27:1 42:1 77:1 84:1 131:1 395:1 660:1 795:1 980:1 # television
7:1 13:1 31:1 40:1 42:1 165:1 222:1 249:1 266:1 421:1 504:1 743:1 # cyanosis
1:1 8:1 17:1 59:1 202:1 389:1 529:1 536:1 721:1 888:1 # foreskin
1:1 2:1 4:1 9:1 30:1 36:1 47:1 50:1 75:1 304:1 396:1 511:1 730:1 # serotonin
9:1 12:1 55:1 56:1 106:1 166:1 231:1 239:1 391:1 713:1 # hypogonadism
2:1 19:1 39:1 60:1 70:1 73:1 163:1 177:1 273:1 307:1 311:1 646:1 876:1 # chromoblastomycosis
5:1 46:1 272:1 545:1 # calf
9:1 10:1 38:1 42:1 47:1 49:1 99:1 100:1 122:1 321:1 687:1 759:1 959:1 # tonsillitis
65:1 73:1 81:1 84:1 141:1 287:1 440:1 542:1 # wheelchair
8:1 43:1 45:1 70:1 106:1 111:1 140:1 373:1 432:1 520:1 641:1 701:1 868:1 # polymorphism
15:1 28:1 65:1 88:1 539:1 812:1 # sheath
18:1 26:1 45:1 52:1 143:1 231:1 234:1 613:1 # biologic
6:1 10:1 15:1 21:1 24:1 37:1 103:1 127:1 129:1 152:1 439:1 510:1 574:1 726:1 817:1 # pigmentation
9:1 20:1 23:1 26:1 77:1 836:1 # prion
18:1 28:1 29:1 49:1 50:1 67:1 128:1 145:1 480:1 602:1 606:1 # ethnicity
15:1 65:1 88:1 # wheat
8:1 14:1 43:1 52:1 65:1 69:1 73:1 199:1 254:1 268:1 314:1 340:1 348:1 358:1 359:1 368:1 582:1 899:1 # chloramphenicol
