# Supplementary material for: A Cross-Lingual Similarity Measure for Detecting Biomedical Term Translations
Source: PLoS One. 2015 Jun 1;10(6):e0126196. doi: 10.1371/journal.pone.0126196 (PMC4452086; doi:10.1371/journal.pone.0126196)
Supplement: S1 dataset — (TGZ) [file pone.0126196.s001.tgz › dataset/en-es/en_1000_ngram_train.dat]

1:1 31:1 35:1 53:1 69:2 142:1 166:1 172:1 180:1 256:1 275:1 462:1 469:1 526:1 # 1 - aminoadamantane
36:1 91:1 98:1 261:1 539:1 676:1 # 1 buck shot
7:1 16:1 31:1 35:1 101:1 162:1 175:1 223:1 224:1 373:1 810:1 # 1 deoxymannojirimycin
2:1 3:1 8:1 12:1 36:1 75:1 79:1 93:1 114:1 342:1 343:1 477:1 761:1 971:1 # 1,1 - difluorotetrachloroethane
2:1 8:1 12:1 18:1 23:1 52:1 54:1 73:1 245:1 268:1 314:1 340:1 348:1 358:1 359:1 368:1 477:1 855:1 # 1,2 - dichloropropane
1:1 7:1 12:1 26:1 64:1 101:1 122:1 270:1 275:1 357:1 468:1 624:1 803:1 # 1,3 - dioxindans
2:2 23:1 44:1 54:1 60:1 70:1 164:1 273:1 331:1 363:1 855:1 876:1 987:1 # 1-bromopropane
21:1 26:1 87:1 133:1 136:1 177:1 261:1 331:1 515:1 # 1-iodobutane
40:1 43:2 61:1 91:2 112:1 296:1 320:2 331:1 513:1 568:1 591:1 669:1 675:1 689:1 737:1 739:1 763:1 948:1 # 1-phosphofructokinase
12:1 68:1 87:1 91:1 227:1 284:1 412:1 581:1 688:1 843:1 913:1 # 101m rhodium
2:1 37:1 40:1 51:1 60:2 70:1 73:1 273:1 280:1 311:1 552:1 646:1 824:1 876:1 # 12 chromosome
42:1 46:1 59:1 68:1 227:1 284:1 325:1 937:1 996:1 # 131 caesium
2:1 56:1 85:1 101:1 119:1 138:1 153:1 155:1 159:1 162:1 171:1 175:1 176:1 360:1 420:1 434:1 435:1 444:1 455:1 478:1 496:1 508:1 546:1 659:1 685:1 693:1 746:1 783:1 790:1 # 16-hydroxyestradiol
16:1 59:1 167:1 186:1 854:1 # 17,20-desmolase
56:1 85:1 138:1 153:1 155:1 159:1 331:1 420:1 659:1 685:1 693:1 # 17,21-hydroxyprogesterone
28:1 29:1 37:1 56:1 71:1 128:1 137:1 147:1 168:1 174:1 179:1 181:1 192:1 247:1 264:1 318:1 356:1 418:1 452:1 482:1 667:1 681:1 896:1 # 17-methyltestosterone
50:1 68:1 81:1 227:1 284:1 738:1 # 174 hafnium
2:1 56:1 85:1 101:1 119:1 138:1 153:1 155:1 159:1 162:1 171:1 175:1 176:1 360:1 420:1 434:1 435:1 444:1 455:1 478:1 496:1 508:1 659:1 685:1 693:1 746:1 783:1 790:1 # 18-hydroxydesoxycorticosterone
28:2 29:2 37:2 56:1 71:1 128:2 137:2 147:1 168:1 174:2 179:1 181:1 192:1 247:1 264:1 372:1 # 2 - methylmethacrylate
5:1 9:1 13:1 25:1 43:1 50:1 81:1 157:1 216:1 276:1 304:1 364:1 446:1 611:1 615:1 682:1 713:1 720:1 756:1 772:1 # 2 agonists alpha
1:2 7:1 12:1 14:1 31:2 32:1 36:1 53:2 69:2 107:1 122:1 142:2 158:1 166:1 172:2 180:2 193:1 211:1 256:2 462:2 468:1 469:1 526:2 670:1 704:1 825:1 # 2 aminoadipate aminotransferase
1:2 20:1 31:1 53:1 54:1 69:1 72:1 142:1 172:1 180:1 256:1 322:1 462:1 490:1 526:1 884:1 966:1 # 2 aminopurine
4:1 29:1 37:1 46:1 47:1 173:1 197:1 367:1 550:1 576:1 715:1 # 2 mercaptoethanol
20:1 28:1 29:1 32:1 37:1 56:1 71:1 128:1 137:1 147:1 151:1 168:1 174:1 179:1 181:1 192:1 247:1 257:1 264:1 276:1 558:1 867:1 869:1 945:1 # 2,2,4 - trimethylpentane
20:1 143:1 211:1 220:1 260:1 337:1 363:1 535:1 920:1 # 2,2-bipyridine
6:1 16:1 21:1 24:1 28:1 29:1 30:1 38:1 39:1 45:1 65:1 148:1 152:1 166:1 210:1 241:1 248:1 351:1 375:1 414:1 453:1 469:1 589:1 607:1 713:1 740:1 917:1 923:1 # 2,5 oligoadenylate synthetase
28:1 29:1 33:1 91:1 101:1 128:1 162:1 175:1 220:1 556:1 804:1 # 2-ethoxyacetate
2:2 23:1 32:1 44:1 49:1 50:1 54:1 220:1 245:1 371:1 394:1 531:1 855:1 910:1 # 2-nitropropane
14:1 17:1 22:1 33:1 41:1 72:1 107:1 109:1 150:1 189:1 228:1 285:1 339:1 349:1 383:1 437:1 491:1 498:1 566:1 567:1 # 3 part fracture
7:1 40:1 60:1 70:1 83:1 90:1 91:1 204:1 485:1 545:1 811:1 826:1 876:1 # 4 - homosulfanilamide
2:1 20:1 33:1 34:1 56:1 58:1 67:1 72:1 85:1 101:1 119:1 136:1 138:1 153:1 155:1 159:1 162:1 171:1 175:1 176:1 196:1 261:1 274:1 295:1 360:1 399:1 434:1 435:1 444:1 455:1 478:1 496:1 508:1 604:1 966:1 # 4 hydroxybutyric aciduria
1:1 31:1 52:1 53:1 69:1 95:1 142:1 146:1 172:1 180:1 244:1 255:1 256:1 462:1 526:1 623:1 # 4-aminoclonidine
85:1 186:1 255:1 # 4-dmdr
1:1 2:1 23:1 38:1 44:1 45:1 54:1 101:1 263:1 328:1 375:1 661:1 829:1 855:1 # 5 - oxoprolinuria
5:1 17:1 21:1 30:1 39:1 41:1 43:1 74:1 81:1 98:1 148:1 196:1 213:1 216:1 276:1 419:1 446:1 592:1 611:1 682:1 720:1 722:1 756:1 917:1 # 5 alpha reductase
1:1 5:1 18:1 31:1 38:1 40:1 53:1 69:1 142:1 160:1 172:1 180:1 256:1 266:1 327:1 462:1 476:1 526:1 600:1 # 5 aminosalicylates
1:1 10:1 12:1 33:1 34:1 165:1 170:1 288:1 425:1 458:1 618:1 865:1 919:1 # 5 azacytidine
3:1 10:1 15:1 27:2 34:1 36:1 84:1 98:1 113:1 146:1 191:1 223:1 328:1 395:1 596:1 865:1 980:1 # 5nucleotidase elevate
38:1 65:1 68:1 84:1 227:1 284:1 # 6 helium
5:1 20:1 35:1 40:1 49:1 50:1 51:1 60:1 90:1 120:1 169:1 206:1 261:1 262:1 278:1 292:1 334:1 394:1 824:1 # 60s ribosomal subunit
6:1 16:2 31:1 88:1 166:1 288:1 385:1 453:1 923:1 # 7 - deazaadenosine
12:1 29:1 37:1 137:1 151:1 186:1 220:1 326:1 552:1 558:1 867:1 # 7,12-dimethylbenzanthracene
1:2 31:1 38:1 45:1 55:1 69:1 180:1 263:1 286:1 375:1 516:1 562:1 835:1 # 8 - quinolinamine
9:1 50:1 57:1 68:1 141:1 227:1 284:1 304:1 347:1 367:1 603:1 # 86 zirconium
9:1 50:1 57:1 68:1 141:1 227:1 284:1 304:1 347:1 367:1 603:1 # 88 zirconium
2:1 8:2 57:1 95:1 114:1 150:1 342:1 429:1 477:1 761:1 880:1 954:1 971:1 # 9 - fluorocortisol
4:1 21:1 49:1 56:1 69:1 76:1 131:1 239:1 267:1 430:1 570:1 651:1 785:1 818:1 # a ; hypervitaminosis
6:1 7:1 10:1 24:1 89:1 152:1 187:1 201:1 207:1 599:1 # a antigen
1:1 19:1 20:1 24:1 28:1 108:1 111:1 260:1 322:1 374:1 443:1 920:1 982:1 # a. labyrinthi
8:1 17:1 29:1 33:1 45:1 47:1 48:2 71:1 73:1 80:1 91:1 108:1 121:1 145:1 197:1 265:1 277:1 341:1 410:1 514:1 542:1 559:1 576:1 612:1 683:1 711:1 781:1 802:1 883:1 # ab acetylcholine receptors
6:1 37:1 60:1 108:1 122:1 133:1 280:1 439:1 749:1 # abdomens
1:1 5:1 10:1 18:1 27:1 53:1 55:1 60:1 100:1 108:1 121:2 129:1 133:1 172:1 197:1 235:1 286:1 361:1 410:1 902:1 # abdominal ; epileptic
1:1 5:1 17:1 25:1 32:1 41:1 43:1 51:1 53:1 54:1 55:1 59:1 60:1 62:1 72:1 81:1 98:1 108:1 109:1 125:1 133:1 157:1 172:1 212:1 213:1 216:1 228:1 259:1 285:1 286:1 339:1 349:1 361:1 383:1 411:1 422:1 463:1 470:1 487:1 491:1 528:1 593:1 595:1 622:1 639:1 640:1 848:1 956:1 958:1 974:1 # abdominal esophagus structure
1:1 5:1 11:1 19:1 31:1 39:1 40:1 53:1 54:1 55:1 60:1 108:1 133:1 161:1 167:1 172:1 223:1 266:1 286:1 307:1 344:1 361:1 533:1 575:1 637:1 671:1 692:1 736:1 774:1 776:1 779:1 908:1 916:1 930:1 975:1 977:1 # abdominal neoplasm nos
1:2 5:1 53:1 55:1 60:1 107:1 108:1 122:1 133:1 172:1 286:1 287:1 361:1 662:1 # abdominal pains
6:1 24:1 27:1 48:1 62:1 98:2 103:1 108:1 146:1 196:1 269:1 328:1 419:1 596:1 882:1 # abducent nucleus
4:1 7:1 9:1 14:1 24:1 27:1 41:1 57:2 60:1 64:1 98:1 108:1 123:1 140:1 161:1 187:1 193:1 196:1 199:1 200:1 213:1 347:1 419:1 448:1 561:1 722:1 878:1 991:1 # aberrantly conduct complex
5:1 8:2 31:1 35:1 87:2 108:1 120:1 133:1 194:1 236:1 262:1 428:1 557:1 647:1 696:1 717:1 834:1 962:1 # abnormal body odor
5:1 6:1 8:1 12:1 14:1 24:1 31:1 35:2 37:1 43:1 58:1 70:1 97:1 103:1 108:1 116:1 157:1 173:1 194:1 262:1 311:1 402:1 428:1 439:1 481:1 557:1 647:1 726:1 962:1 # abnormal diaphragmatic movement
5:1 8:1 22:1 31:1 35:1 88:1 108:1 188:1 194:1 262:1 428:1 557:1 647:1 962:1 # abnormal fear
1:2 5:1 8:1 12:1 15:1 31:1 35:2 45:1 47:1 52:1 63:1 64:1 81:1 104:1 105:1 108:1 116:1 170:1 194:1 231:1 262:1 270:1 301:1 325:1 390:1 393:1 405:1 423:1 428:1 493:1 523:1 554:1 557:1 573:1 584:1 613:1 647:1 672:1 731:1 885:1 962:1 # abnormal haematology findings
1:1 5:1 7:1 8:2 12:1 14:1 26:1 28:1 31:1 35:1 56:1 58:1 108:1 143:1 166:1 194:1 262:1 402:1 428:1 458:1 464:1 557:1 567:1 647:1 656:1 688:1 962:1 # abnormal infradian biorhythm
5:1 8:1 22:1 31:1 35:1 36:1 59:1 76:1 108:1 126:1 145:1 194:1 239:1 262:1 428:1 502:1 557:1 647:1 651:1 962:1 # abnormal karyotypes
3:1 5:1 8:3 14:1 15:1 19:1 25:1 31:1 35:1 47:1 59:1 108:2 120:1 126:1 194:1 252:1 262:1 265:1 398:1 428:1 557:1 582:1 584:1 647:1 962:1 # abnormal laboratory test
4:2 5:2 8:1 14:1 20:1 30:1 31:1 35:1 43:1 65:1 76:1 83:1 108:1 194:1 211:1 233:1 254:1 262:1 267:1 308:1 335:1 428:1 490:1 557:1 647:1 786:1 827:1 962:1 # abnormal peripheral pulse
5:1 8:1 9:1 26:1 31:1 35:1 50:1 69:1 77:1 108:1 194:1 262:1 428:1 557:1 647:1 962:1 # abnormal; amnion
5:1 8:1 31:1 35:1 108:1 194:1 262:1 428:1 557:1 647:1 962:1 # abnormal;urination
3:1 5:1 8:1 28:1 29:1 31:1 35:1 38:1 49:1 108:1 128:1 194:1 262:1 327:1 428:1 440:1 557:1 647:1 687:1 864:1 962:1 # abnormality, teeth
3:1 6:1 7:1 10:1 24:1 25:1 89:1 108:1 116:1 120:1 152:1 187:1 201:1 207:1 210:1 246:1 324:1 599:1 815:1 # abo system antigen
1:2 2:1 5:1 8:1 12:1 18:1 26:1 35:1 45:1 52:1 53:1 63:1 64:1 104:1 105:1 108:1 120:1 143:1 170:1 177:1 194:1 218:1 262:1 270:1 301:1 390:1 393:1 405:1 423:1 428:1 483:1 523:1 554:1 557:1 573:1 613:1 672:1 731:1 885:1 962:1 # abormal microbiology findings
1:1 3:1 8:1 9:1 10:1 26:1 27:1 29:1 57:1 60:1 77:1 102:1 108:1 117:1 118:1 120:1 150:1 161:1 199:1 561:1 630:1 877:1 878:1 880:1 991:1 # abortion , incomplete
8:1 9:1 10:1 13:1 26:1 38:1 45:1 77:1 102:1 108:1 116:1 118:1 120:2 150:1 167:1 375:1 377:1 392:1 877:1 880:1 # abortion ; embolism
6:1 8:1 9:1 10:1 20:1 26:1 29:1 32:1 37:1 49:1 60:1 64:1 77:1 102:1 108:1 118:1 120:1 133:1 137:1 150:1 257:1 280:1 699:1 806:1 877:1 880:1 # abortion ; endometritis
8:1 9:1 10:1 22:1 26:1 77:1 88:1 102:1 108:1 118:1 120:1 140:1 150:1 877:1 880:1 # abortion early
8:2 9:1 10:1 13:1 20:1 25:1 26:1 47:1 59:1 77:1 102:1 108:1 111:1 118:1 120:1 150:1 190:1 265:1 415:1 615:1 856:1 877:1 880:1 # abortion histories
7:1 8:1 9:2 10:1 11:1 21:1 24:1 26:1 77:1 102:1 106:1 108:1 110:1 112:1 118:1 120:1 150:1 223:1 294:1 510:1 521:1 575:1 877:1 880:1 # abortion spontaneous
9:1 14:1 26:1 31:1 39:1 40:1 42:1 77:1 108:1 164:1 266:1 538:1 660:1 795:1 909:1 981:1 # abrasion, nos
9:1 14:1 26:1 39:1 42:1 47:1 77:1 108:1 164:1 538:1 550:1 660:1 795:1 909:1 981:1 # abrasion, toe
1:1 48:1 59:1 63:1 105:1 108:1 178:1 191:1 209:1 226:1 234:2 253:1 617:1 # abscess ; gingiva
6:1 12:1 48:1 59:1 64:1 76:1 108:1 173:1 178:1 209:1 253:1 301:1 572:1 617:1 686:1 806:1 # abscess appendix
1:1 14:1 48:1 59:1 61:1 108:1 164:1 178:1 209:1 253:1 287:1 538:1 617:1 662:1 # abscess of brain
28:1 48:1 59:1 61:1 70:1 108:1 110:1 136:1 178:1 209:1 253:1 488:1 617:1 # abscess of mouth
18:1 48:1 59:1 76:1 84:1 108:1 131:1 178:1 209:1 253:1 617:1 823:1 # abscess pelvic
4:1 5:1 17:1 20:1 21:1 41:1 48:1 59:1 76:1 80:1 108:1 141:1 178:1 209:1 233:1 253:1 267:1 290:1 316:1 612:1 617:1 629:1 # abscess perirectal
10:1 15:1 18:1 48:1 59:1 65:1 107:1 108:1 121:1 127:1 178:1 209:1 235:1 253:1 617:1 627:1 # abscess, hepatic
14:1 32:1 33:1 48:1 59:1 65:1 73:1 88:1 108:1 158:1 178:1 209:1 253:1 437:1 617:1 677:1 # abscess; trachea
19:1 48:1 59:1 108:1 178:1 209:1 253:1 617:1 # abscess;labia
31:1 48:1 59:1 108:1 178:1 209:1 253:1 617:1 # abscess;nose
4:1 16:1 19:1 30:1 48:1 59:1 74:1 108:1 163:1 166:1 178:1 182:1 209:1 253:1 617:1 # abscessed bladder
2:1 17:1 22:1 29:1 30:1 32:1 43:1 48:1 54:1 59:2 81:1 108:1 126:1 178:1 209:1 216:1 245:1 253:1 259:1 371:1 502:1 617:1 699:1 936:1 # abscesses, retropharyngeal
6:1 30:1 43:1 48:1 51:1 54:1 59:1 62:1 81:1 108:1 117:1 157:1 216:1 253:1 259:1 310:1 622:1 849:1 # absence ; esophagus
3:1 4:1 6:1 17:1 29:1 30:1 48:1 72:1 108:1 117:1 130:1 228:1 253:1 310:1 849:1 # absence ; ureter
5:1 6:2 9:1 11:1 21:1 30:1 34:1 48:1 49:1 50:1 57:1 63:1 89:1 108:1 117:1 201:1 253:1 310:1 316:1 347:1 369:1 389:1 394:1 570:1 609:1 849:1 970:1 # absence congenital kidney
6:1 30:1 42:1 48:1 61:1 108:1 117:1 122:1 152:1 253:1 289:1 310:1 708:1 849:1 # absence of signs
4:1 6:1 17:1 30:1 48:2 68:1 84:1 99:1 108:1 114:1 117:1 123:1 253:1 293:1 310:1 426:1 598:1 635:1 849:1 # absence; cerebellum
6:1 10:1 18:1 27:1 30:1 48:1 100:1 108:1 117:1 121:2 129:1 197:1 235:1 253:1 310:1 410:1 849:1 902:1 # absence; epileptic
6:1 9:1 15:1 18:1 30:1 47:1 48:1 50:1 59:1 108:1 117:1 253:1 304:1 310:1 480:1 584:1 849:1 # absences, atonic
6:1 8:1 17:1 19:1 24:1 30:1 40:1 70:1 83:1 103:1 108:1 167:1 253:1 354:1 400:1 520:1 622:1 # absent osmoregulation
6:1 24:1 30:1 39:1 103:1 108:1 160:1 191:1 253:1 # absent vasa
6:2 24:1 30:1 31:1 41:1 62:1 97:1 98:1 103:1 108:1 110:1 196:1 213:1 253:1 291:1 385:1 419:1 722:1 # absent venous duct
1:1 6:1 8:1 10:1 11:1 13:1 25:2 47:1 48:1 86:1 108:1 111:1 117:1 126:1 253:1 265:1 298:1 310:1 509:1 551:1 615:1 849:1 856:1 # abstinence history
6:2 7:2 11:2 13:2 20:1 35:2 42:2 58:1 68:2 72:1 108:1 122:2 154:2 224:2 249:2 251:2 261:1 352:2 448:1 521:2 604:1 749:2 # aburria cumanensis cumanensis
1:1 11:1 30:1 46:1 62:1 66:1 78:1 86:1 108:1 188:1 261:1 471:1 738:1 814:1 # abuse ; caffeine
30:2 62:2 106:1 108:1 110:1 112:1 261:1 291:1 471:2 719:1 # abuse spouse
30:1 33:1 47:1 57:1 62:1 108:1 177:1 238:1 261:1 362:1 471:1 820:1 # abuse tobacco
13:1 30:1 39:1 62:1 81:1 108:1 111:1 261:1 471:1 539:2 # abuse, hashish
5:1 30:1 45:1 57:1 62:1 91:1 108:1 261:1 471:1 542:1 802:1 973:1 # abuse; alcohol
4:1 5:1 6:2 27:2 33:2 45:1 46:1 58:1 67:1 89:1 99:2 106:1 198:1 201:1 274:1 621:1 868:1 922:1 # acacia pollen allergen
2:1 16:1 18:1 23:1 27:1 33:1 44:1 46:1 53:1 116:2 163:1 166:1 177:1 451:1 483:1 517:1 923:1 # academic; problem
7:1 24:1 28:1 33:1 46:1 69:1 70:1 81:1 112:1 187:1 550:1 620:1 929:1 # acanthamoeba sp .
7:1 24:1 28:1 33:1 46:1 48:1 91:1 95:1 121:1 187:1 556:1 683:1 929:1 # acanthocephala
7:2 10:1 18:1 21:1 22:1 24:2 28:1 33:1 41:1 43:1 46:1 54:1 91:1 111:1 154:1 187:2 225:1 235:1 259:1 367:1 510:1 556:1 641:1 845:1 886:1 929:1 # acanthophis antarcticus
6:1 16:1 18:1 33:1 67:1 104:1 117:1 165:1 190:1 362:1 380:1 518:1 602:1 665:1 849:1 # acc deficiency
3:1 4:1 8:1 15:1 28:1 29:1 33:1 46:1 48:1 51:1 59:1 65:1 126:1 130:1 178:1 243:1 362:1 589:1 617:1 628:1 812:1 # accessory , catheter
8:1 15:1 20:1 32:1 33:1 48:1 51:1 59:1 68:1 126:1 178:1 227:1 243:1 257:1 284:1 362:1 617:1 # accessory atrium
5:2 7:1 8:1 19:1 20:1 33:2 35:1 46:1 48:1 51:1 55:1 59:1 126:1 151:1 178:1 218:1 243:1 262:1 361:1 362:1 617:1 742:1 929:1 # accessory lacrimal canal
3:1 5:1 6:1 7:1 8:1 16:1 21:1 22:1 24:2 33:1 34:1 65:1 67:1 68:1 70:1 81:1 89:1 103:1 107:1 109:1 116:1 121:1 124:1 150:1 157:1 187:1 295:1 316:1 362:1 427:1 448:1 453:1 498:1 510:1 520:1 527:1 566:1 597:1 688:1 817:1 847:1 889:1 # accidental antepartum hemorrhage
1:1 5:1 6:1 9:2 13:1 16:1 21:1 24:1 33:1 34:1 50:1 51:1 52:1 55:1 63:1 67:1 69:1 103:1 105:1 106:1 107:1 121:1 124:1 144:1 146:1 184:1 288:1 295:1 304:1 316:1 362:1 391:1 396:1 453:1 510:1 623:1 745:1 765:1 817:1 949:1 # accidental clonazepam poisoning
2:1 4:1 5:1 6:1 16:1 21:1 23:1 24:1 27:1 30:1 33:1 34:1 37:1 40:1 44:1 60:2 67:1 97:1 103:1 115:1 121:1 124:1 133:1 273:1 280:1 295:1 316:1 362:1 395:1 453:1 481:1 500:1 510:1 668:1 817:1 822:1 # accidental levomepromazine overdose
1:1 4:1 5:1 6:1 7:1 10:1 11:1 12:1 14:1 16:1 21:1 24:1 30:1 33:1 34:2 40:1 49:1 50:1 67:1 86:1 97:1 103:1 115:1 124:1 133:1 170:1 193:1 242:1 295:1 316:1 321:1 362:1 394:1 425:1 453:1 481:1 500:1 510:1 618:1 668:1 817:1 865:1 873:1 # accidental ranitidine overdose
1:1 4:1 5:1 6:1 7:1 16:1 21:1 24:1 26:1 28:1 30:1 33:1 34:1 40:1 50:1 67:1 97:1 103:1 111:1 115:1 124:1 133:1 231:1 242:1 295:1 316:1 362:1 396:1 443:1 453:1 481:1 500:1 510:1 622:1 648:1 668:1 817:1 # accidental thioguanine overdose
9:1 10:2 15:1 26:2 33:1 35:1 38:1 41:1 77:1 102:2 117:1 118:1 127:1 146:1 151:1 169:1 225:1 258:1 362:1 407:1 479:1 493:1 525:1 # acclimation, function
4:1 8:1 12:1 13:1 15:1 16:1 33:1 51:1 57:1 60:1 70:1 87:1 115:1 144:1 149:1 182:1 243:1 250:1 271:1 275:1 299:1 300:1 306:1 309:1 317:1 362:1 365:1 379:1 381:1 382:1 472:1 473:1 474:1 534:1 561:1 585:1 586:1 853:1 # accommodation ; disorder
15:1 33:1 57:1 60:1 70:1 87:1 275:1 362:1 534:1 561:1 710:1 # accommodations eye
2:1 8:1 33:1 45:2 47:1 48:1 52:2 56:1 73:1 85:1 95:1 119:1 136:1 138:1 153:1 155:1 159:1 171:1 176:1 261:1 268:1 314:1 340:1 341:1 348:1 358:1 359:1 368:1 429:1 549:1 598:1 613:1 700:1 728:1 748:1 788:1 797:1 844:1 857:1 863:1 866:1 881:1 890:1 893:1 903:1 905:1 914:1 915:1 964:1 965:1 967:1 # acebutolol + hydrochlorothiazide
3:1 19:2 21:1 22:2 29:1 33:1 48:1 68:1 83:1 88:1 108:2 125:1 164:1 248:1 261:1 277:1 341:1 370:1 400:1 514:1 559:1 652:1 680:1 # acetabular labrum tears
1:1 21:1 29:1 31:1 33:1 48:1 53:1 54:1 69:1 142:1 172:1 180:1 248:1 256:1 341:1 462:1 514:1 526:1 559:1 818:1 884:1 # acetaminophen/phenylephrine
2:1 3:1 12:1 15:1 21:1 23:1 29:1 33:1 44:1 48:1 54:1 71:1 113:1 211:1 245:1 248:1 337:1 341:1 514:1 559:1 574:1 712:1 816:1 # acetate, dipropyl
3:1 6:1 11:1 13:1 25:1 29:1 33:2 41:1 42:1 47:1 48:1 59:1 109:1 122:1 169:1 177:1 189:1 238:1 249:1 341:1 398:1 514:1 559:1 749:1 820:1 # acetobacter estunensis
1:1 3:1 6:1 9:1 11:1 29:1 33:2 41:1 42:1 47:1 48:1 59:1 64:1 133:1 177:1 183:1 189:1 190:1 238:1 270:1 341:1 514:1 518:1 559:1 820:1 874:1 937:1 # acetobacter indonesiensis
3:1 7:1 29:1 33:2 41:1 47:1 48:1 101:1 122:1 138:1 162:1 175:1 177:1 189:1 238:1 275:1 341:1 468:1 514:1 559:1 820:1 # acetobacter oxydans
1:1 3:1 29:1 33:2 38:1 41:1 47:1 48:1 68:1 71:1 162:1 177:1 189:1 238:1 263:1 328:1 341:1 514:1 559:1 820:1 # acetobacterium xylinum
4:1 5:1 27:1 29:1 33:1 47:1 48:1 65:1 69:1 99:1 198:1 200:1 341:1 450:1 514:1 559:1 621:1 973:1 # acetohexamide allergy
19:1 29:1 30:1 33:2 39:1 48:1 57:1 71:2 145:1 148:1 165:1 307:1 341:1 397:1 469:1 514:1 559:1 711:1 # acetyl coa acylase
2:1 19:1 29:1 30:1 33:1 39:1 45:1 48:1 56:1 71:1 85:1 119:1 125:1 138:1 145:1 148:1 153:1 155:1 159:1 171:1 176:1 260:1 276:1 307:1 337:1 341:1 514:1 535:1 559:1 661:1 711:1 869:1 946:1 # acetylpyruvate hydrolase
13:1 20:1 25:1 33:1 65:1 73:1 615:1 677:1 # ache wrist
3:1 6:1 9:2 14:1 24:1 27:1 32:1 33:2 41:1 57:1 59:1 64:1 72:1 73:1 99:1 100:1 109:1 111:1 133:1 158:1 189:1 285:1 347:1 349:1 383:1 437:1 633:1 759:1 762:1 806:1 # achilles tendon contractures
19:1 27:2 33:1 39:1 45:1 58:1 67:1 73:1 80:1 91:1 121:1 161:2 307:1 325:1 344:1 533:1 666:1 781:1 802:1 878:1 # acholeplasma pleciae
1:1 12:1 18:1 20:1 32:1 33:1 34:2 49:1 50:1 67:2 170:1 257:1 274:1 295:1 303:1 399:1 425:1 480:1 618:1 678:1 910:1 # acid , citridinic
18:1 29:1 33:1 34:1 38:1 45:1 47:1 67:1 87:1 133:1 274:1 295:1 375:1 399:1 600:1 # acid , etodolic
1:1 18:1 30:1 33:1 34:1 50:1 53:1 67:1 84:1 89:1 116:1 172:1 274:1 295:1 399:1 451:1 480:1 678:1 827:1 # acid , gelseminic
4:1 6:1 14:1 16:1 18:1 30:1 33:1 34:2 39:1 48:1 53:1 67:3 69:1 104:1 117:1 142:1 148:1 190:1 274:1 275:1 295:1 308:1 380:1 399:1 409:1 426:1 518:1 602:1 665:1 780:1 800:1 849:1 899:1 # acid ceramidase deficiencies
33:1 34:1 67:1 111:1 140:1 165:1 185:1 229:1 260:1 274:1 295:1 399:1 448:1 688:1 944:1 # acid, glycyrrhizinic
7:1 33:1 34:1 45:1 56:1 67:1 85:1 106:1 138:1 140:1 153:1 155:1 159:1 274:1 295:1 399:1 701:1 868:1 # acid, polyanhydroglucuronic
33:1 34:1 53:1 58:1 67:1 116:1 274:1 275:1 295:1 325:1 399:1 451:1 800:1 # acidaemia
1:1 4:1 10:1 12:1 14:1 15:1 18:1 33:1 34:1 67:1 122:1 127:1 252:1 274:1 295:1 298:1 308:1 399:1 425:1 449:1 # acidic keratins
10:1 12:1 18:1 29:1 33:2 34:1 48:1 52:1 62:2 67:1 100:1 154:1 177:1 235:1 261:1 274:1 295:1 341:1 399:1 425:1 514:1 559:1 653:1 886:1 # acidilobus aceticus
12:1 33:2 34:2 43:2 54:1 67:2 100:2 111:2 114:2 133:1 211:1 259:1 274:2 295:2 399:2 425:1 641:2 679:1 # acidiphilum acidophilum
10:1 12:1 33:1 34:1 49:1 67:1 145:1 274:1 295:1 399:1 425:1 606:1 # acidity.titratable
13:1 18:1 21:1 29:1 33:1 34:1 37:1 38:1 40:1 42:1 45:1 67:1 108:1 120:1 133:1 137:1 222:1 248:1 249:1 274:1 295:1 375:1 399:1 504:1 600:1 652:1 679:1 # acidosis , metabolic
4:1 28:1 33:1 34:1 36:1 40:1 42:1 48:1 52:1 65:1 67:1 83:1 84:1 99:1 100:1 114:1 133:1 194:1 222:1 274:1 293:1 295:1 399:1 589:1 679:1 706:1 786:1 870:1 898:1 961:1 1000:1 # acidothermus cellulosilyticus
6:1 8:1 14:1 32:1 33:1 34:1 38:1 49:1 55:1 67:2 83:1 97:1 99:1 125:1 133:1 274:1 295:1 325:1 399:1 411:1 461:1 481:1 582:1 679:1 819:1 822:1 910:1 959:1 # acidovorax avenae citrulli
3:1 4:1 7:1 8:1 14:2 33:1 34:1 67:1 76:1 116:1 122:1 133:1 193:1 199:1 267:1 274:1 295:1 308:1 399:1 468:1 481:1 582:1 679:1 704:1 822:1 # acidovorax temperans
20:1 33:1 34:1 58:1 67:1 72:1 196:1 274:1 295:1 399:1 604:1 966:1 # aciduria
2:1 8:1 10:1 18:1 20:1 33:1 34:1 36:1 39:1 58:1 67:1 72:1 75:1 196:1 235:1 274:1 295:1 399:1 477:1 604:1 966:1 # acidurias orotic
1:1 10:1 11:1 29:2 33:2 47:1 67:1 86:1 97:1 110:1 120:1 177:1 238:1 274:1 323:1 616:1 653:1 820:1 # acinetobacter bouvetii
1:1 6:1 16:1 18:1 31:1 33:1 35:1 48:1 50:1 60:1 67:1 84:1 99:1 166:1 274:1 278:1 293:1 323:1 385:1 453:1 480:1 664:1 678:1 706:1 870:1 923:1 # acinic cell adenoma
2:1 11:1 33:2 40:1 48:1 88:1 160:1 341:1 404:1 # acne ; rosacea
11:1 25:1 33:1 40:1 52:1 62:1 83:1 109:1 160:1 490:1 961:1 # acne pustulosa
15:1 21:1 22:1 33:2 35:1 46:1 57:1 60:1 240:1 278:1 493:1 561:1 # acomatacarus
10:1 14:1 15:1 17:1 33:1 55:1 95:1 100:1 106:1 111:1 127:1 141:1 211:1 218:1 252:1 287:1 516:1 562:1 629:1 686:1 # acquire hippocratic nail
4:1 10:1 17:1 25:1 32:1 33:1 40:1 41:1 53:1 76:1 98:1 112:1 125:1 141:1 177:1 194:1 212:1 213:1 225:1 226:1 253:1 267:1 288:1 333:1 408:1 411:1 422:1 463:1 470:1 487:1 509:1 513:1 516:1 562:1 593:1 595:1 629:1 631:1 684:1 757:1 848:1 898:1 # acquire obstructive azoospermia
8:1 17:1 20:1 33:1 43:1 56:1 58:1 106:1 141:1 260:1 432:1 516:1 562:1 604:1 629:1 716:1 920:1 # acquire porphyria
1:1 11:1 17:1 33:1 38:1 45:1 52:1 57:1 59:1 64:1 72:1 74:1 110:1 141:1 163:1 178:1 263:1 270:1 516:1 562:1 592:1 613:1 617:1 629:1 773:1 874:1 # acquired colour blindness
7:1 17:1 26:1 33:1 43:1 63:1 74:1 81:1 140:1 141:1 199:1 216:1 234:1 373:1 516:1 562:1 592:1 629:1 851:1 933:1 # acquired lymphangioma
5:1 17:1 33:2 37:1 43:1 48:1 74:1 81:1 121:1 139:1 141:1 216:1 341:1 354:1 516:1 562:1 592:1 629:1 683:1 697:1 # acquired megacephaly
4:1 5:1 14:1 28:1 33:1 35:1 65:1 116:1 126:1 218:1 335:1 458:1 527:1 589:1 # acral erythema
5:1 14:1 16:1 33:1 56:1 138:1 153:1 218:1 335:1 808:1 # acraldehyde
2:1 25:1 33:1 40:1 51:1 87:1 218:1 236:1 246:1 492:1 548:1 696:1 # acrodysostosis
2:1 4:1 14:1 15:1 21:1 25:1 33:1 40:1 47:1 57:1 61:1 218:1 219:1 252:1 308:1 449:1 492:1 584:1 # acrokeratoelastoidosis of costa
2:1 17:1 22:1 25:1 27:1 33:1 42:1 54:1 59:1 107:1 151:1 161:1 199:1 218:1 245:1 398:1 529:1 566:1 852:1 878:1 # acroparesthesia, simple
2:1 6:1 9:1 10:1 17:1 33:1 52:1 54:1 76:1 100:1 121:1 122:1 197:1 218:1 245:1 572:1 749:1 902:1 # acroptilon repens
33:1 218:1 432:1 # acrp30
7:1 14:1 28:1 29:1 32:1 33:2 41:1 48:1 71:1 145:1 158:1 189:1 193:1 341:1 356:1 514:1 559:1 670:1 711:1 # acth acetyltransferase
1:1 10:1 33:1 41:1 157:1 189:1 225:1 298:1 831:1 # actin ag
1:2 9:1 10:2 26:1 31:1 33:2 41:2 67:1 77:1 80:1 102:1 118:1 177:1 180:1 188:1 189:1 225:2 238:1 274:1 290:1 298:1 407:1 464:1 479:1 656:1 690:1 820:1 831:1 931:1 # actinobacillus infection
1:1 5:1 10:1 21:1 29:1 31:1 33:1 34:1 37:1 41:1 137:1 180:1 184:1 189:1 225:1 248:1 298:1 316:1 784:1 831:1 # actinoid metal
1:1 5:1 10:1 19:1 31:1 33:2 35:1 40:1 41:1 47:1 48:1 49:1 60:1 73:1 111:1 180:1 189:1 225:1 229:1 262:1 298:1 386:1 610:1 664:1 742:1 831:1 # actinomyces malachitospinus
1:1 5:1 10:1 20:1 22:1 31:1 33:1 35:3 41:1 48:1 60:1 69:1 151:1 180:1 189:1 225:1 229:1 262:1 298:1 386:1 534:1 664:1 695:1 831:1 # actinomyces marimammalium
1:1 7:1 10:2 24:1 31:1 33:1 41:1 48:1 60:1 67:1 76:1 80:1 87:1 112:1 120:1 180:1 187:1 189:1 190:1 207:1 225:1 229:1 236:1 292:1 298:1 386:1 599:1 664:1 696:1 717:1 757:1 831:1 834:1 # actinomycete specie antibody
1:1 6:1 7:1 10:1 14:1 19:1 27:1 31:1 33:1 39:1 41:1 42:2 54:1 100:1 122:1 161:1 164:1 180:1 189:1 225:1 298:1 344:1 494:1 538:1 637:1 692:1 749:1 831:1 884:1 909:1 922:1 981:1 # actinoplanes brasilensis
1:1 5:1 8:1 10:2 31:1 33:1 38:1 41:1 45:1 54:1 70:1 99:1 106:1 140:1 150:1 180:1 189:1 191:1 225:1 226:1 298:1 520:1 621:1 631:1 701:1 831:1 868:1 877:1 880:1 884:1 959:1 # actinopolyspora mortivallis
3:1 8:1 10:1 15:1 33:2 41:2 47:1 113:1 131:1 189:2 191:1 204:1 225:1 226:1 265:1 616:1 631:1 644:1 831:1 859:1 904:1 # activate factor vii
3:1 8:1 10:1 15:1 33:2 41:2 47:1 113:1 189:2 191:1 204:1 225:1 226:1 265:1 357:1 616:1 631:1 644:1 831:1 859:1 904:1 # activate factor xii
8:1 10:1 15:1 30:1 33:1 39:1 41:1 47:1 107:1 148:1 189:1 191:1 225:1 226:1 265:1 584:1 631:1 831:1 # activator , gtpase
1:2 5:1 10:1 17:1 18:1 33:1 39:1 41:1 42:2 43:1 46:1 49:1 56:1 63:1 88:1 105:1 117:1 131:1 145:1 189:1 218:1 225:1 226:1 232:1 246:1 272:1 387:1 465:1 495:1 540:1 606:1 631:1 716:1 831:1 981:1 # activity increasing physical
1:1 2:1 3:1 23:1 32:1 33:1 36:1 41:1 44:1 66:1 75:1 78:1 79:1 82:1 92:1 93:1 94:1 96:1 132:1 134:1 135:1 189:1 214:1 215:1 330:1 # actr3 protein
1:1 9:1 15:1 21:1 33:1 35:1 52:1 53:1 55:1 57:1 60:1 64:1 68:1 71:1 154:1 172:1 236:1 278:1 286:1 347:1 645:1 # acuminata; condyloma
3:1 10:1 12:1 25:1 33:1 34:1 35:1 39:1 47:1 49:1 136:1 154:1 184:1 321:1 425:1 524:1 784:1 856:1 # acute ; mastoiditis
3:1 9:1 16:1 22:1 33:1 35:1 55:1 70:1 74:1 83:1 116:1 126:1 136:1 154:1 329:1 372:1 391:1 490:1 502:1 858:1 983:1 # acute edema pulmonary
3:1 10:1 15:1 25:1 27:1 30:1 33:1 35:1 43:1 45:1 56:1 73:1 80:1 91:1 116:2 136:1 154:1 165:1 199:1 246:2 493:1 551:1 666:1 716:1 781:1 802:1 815:1 # acute emphysematous cholecystitis
2:1 3:2 6:1 24:1 25:1 32:1 33:1 39:1 103:1 136:1 139:1 154:1 212:1 371:1 427:1 524:1 550:1 # acute gastroenteritis
1:1 3:1 8:1 15:1 19:1 33:1 35:1 43:1 45:1 47:1 52:1 69:1 70:1 91:1 136:1 154:1 231:1 320:1 342:1 432:1 464:1 493:1 520:1 530:1 534:1 584:1 613:1 656:1 802:1 # acute inflammatory morphology
3:1 6:1 27:1 31:1 33:1 52:1 53:1 58:1 84:1 89:1 110:1 116:1 136:1 154:1 201:1 231:1 269:1 385:1 386:1 449:1 451:1 710:1 882:1 957:1 # acute myelogenous leukemia
3:1 8:2 14:1 20:2 22:2 26:1 33:1 38:1 45:1 51:1 58:1 107:1 136:1 154:1 173:1 191:1 202:1 243:1 332:1 343:1 375:1 415:1 536:1 555:1 566:1 604:1 695:1 836:1 # acute parapsoriasis varioliformis
3:1 9:1 10:1 11:1 33:1 38:1 42:1 47:1 49:1 57:1 68:1 70:1 95:2 99:1 100:1 122:1 136:1 154:1 269:1 321:1 362:1 687:1 759:1 959:1 960:1 # acute pneumococcal tonsillitis
2:1 3:1 11:1 33:1 45:1 54:1 72:1 106:1 136:1 140:1 154:1 245:1 269:1 351:1 701:1 868:1 # acute polyneuropathy
3:1 4:1 9:1 10:2 14:1 15:1 33:1 38:1 42:1 47:1 48:1 49:1 83:1 97:1 99:1 100:1 122:1 127:1 136:1 154:1 226:1 252:1 308:1 321:1 426:1 507:1 542:1 631:1 687:1 759:1 959:1 # acute ulcerative tonsillitis
2:1 3:1 33:1 52:1 61:1 84:1 104:1 136:1 154:1 164:1 292:1 386:1 710:1 987:1 # acute; myelofibrosis
3:1 17:1 33:1 43:1 54:1 73:1 111:1 136:1 154:1 209:1 259:1 311:1 333:1 # acute; schizophrenic
1:1 7:2 10:1 14:1 22:1 24:1 26:1 31:1 35:1 43:1 50:1 54:1 69:1 81:1 166:1 180:1 187:1 193:1 207:1 216:1 218:1 224:1 242:1 259:1 275:1 298:1 599:1 # adamantinomatous craniopharyngioma
9:1 10:1 15:1 21:1 26:1 47:1 72:1 77:1 87:1 102:1 110:1 118:1 127:1 133:1 166:1 173:1 197:1 258:1 275:1 313:1 574:1 # adaptation to odour
1:1 8:1 9:1 10:1 11:1 12:1 18:1 26:1 41:1 43:1 70:1 77:1 86:1 102:1 111:1 118:1 166:1 225:1 407:1 432:1 479:1 520:1 641:1 # addiction , morphine
1:1 2:1 4:1 9:1 10:1 12:1 18:1 26:1 41:1 65:1 77:1 102:1 118:1 166:1 184:1 225:1 407:1 479:1 511:1 786:1 # addiction, heroin
6:1 16:1 22:1 25:1 31:1 33:1 35:1 46:1 47:1 60:1 67:1 73:1 95:1 166:1 240:1 278:1 367:1 385:1 453:1 796:1 845:1 856:1 923:1 # adenocarcinoma stomach
6:2 8:1 16:1 17:1 31:2 35:1 57:1 60:1 85:1 95:1 150:1 166:2 278:1 385:2 453:1 664:1 789:1 880:1 923:1 954:1 # adenoma , adrenocortical
2:1 6:1 16:1 28:1 31:1 34:1 35:1 56:1 60:1 147:1 166:1 184:1 260:1 278:1 385:1 453:1 664:1 784:1 923:1 # adenoma ; thyroid
6:1 16:1 25:1 31:1 33:1 35:2 47:1 60:2 61:1 73:1 166:1 278:2 385:1 453:1 664:1 856:1 923:1 # adenoma of stomach
5:1 6:1 7:1 16:1 24:1 31:1 35:2 38:1 55:1 60:1 152:1 166:1 187:1 262:1 278:1 289:1 327:1 385:1 453:1 664:1 708:1 740:1 760:1 864:1 923:1 985:1 # adenoma, malignant
6:1 9:1 15:1 16:1 22:1 31:1 35:1 40:1 47:1 55:1 60:1 70:1 83:1 126:1 166:1 278:1 329:1 372:1 385:1 391:1 453:1 490:1 493:1 502:1 584:1 664:1 858:1 923:1 983:1 # adenomatoses , pulmonary
3:1 4:1 6:1 16:1 31:1 40:1 42:1 60:1 62:1 125:1 130:1 136:1 166:1 222:1 385:1 386:1 453:1 664:1 702:1 923:1 # adenomyosis uterus
1:2 6:2 11:1 16:3 18:1 30:1 31:1 39:1 40:1 42:1 53:1 55:1 67:1 69:1 86:1 88:1 104:1 117:1 142:1 148:1 165:1 166:1 172:1 190:1 222:1 256:1 266:1 286:1 380:1 385:1 453:1 495:1 518:1 602:1 665:1 703:1 743:1 849:1 923:1 # adenosine deaminase deficiency
1:1 3:1 6:1 11:1 15:1 16:1 31:1 40:2 42:1 43:2 81:1 86:1 91:1 112:1 113:1 166:1 216:1 222:1 266:1 320:1 385:1 453:1 495:1 513:1 568:1 591:1 669:1 675:1 689:1 737:1 739:1 743:1 763:1 923:1 # adenosine phosphate
1:1 6:1 11:1 16:1 31:1 40:3 42:1 43:2 83:1 86:1 90:1 91:2 112:1 166:1 222:1 266:1 320:2 385:1 453:1 485:1 495:1 513:1 568:2 591:1 669:2 675:1 689:1 737:1 739:1 743:1 763:1 923:1 # adenosine phosphosulfate
5:1 6:1 8:1 12:1 13:1 14:2 15:1 16:1 17:1 30:2 31:1 39:1 47:1 59:1 88:1 112:1 129:1 131:1 141:2 148:1 149:1 166:1 252:1 265:1 335:1 385:1 387:1 453:1 481:1 512:1 529:1 584:1 636:1 705:1 718:1 841:1 842:1 846:1 923:1 950:1 952:1 953:1 # adenoviral respiratory disease
1:1 6:1 8:1 11:1 16:1 31:1 62:1 67:1 86:1 106:1 125:1 131:1 141:1 166:1 323:1 367:1 385:1 453:1 481:1 702:1 718:1 923:1 989:1 # adenovirus , porcine
4:1 6:1 16:2 31:1 62:1 125:1 131:1 141:1 166:1 385:1 440:1 453:1 481:1 702:1 718:1 923:1 989:1 # adenoviruses, deer
6:1 16:1 30:1 39:1 40:1 52:1 71:1 90:1 98:1 140:1 148:1 166:1 241:1 279:1 414:1 424:1 453:1 923:1 961:1 # adenylosuccinate lyase
10:1 15:1 18:1 25:1 39:1 47:1 58:1 62:1 67:1 81:1 87:1 166:1 235:1 275:1 551:1 584:1 602:1 813:1 # adhatodas , justicia
1:1 5:1 9:1 26:1 42:1 53:1 55:1 59:1 60:1 65:1 77:1 108:1 133:1 166:1 172:1 286:1 361:1 660:1 795:1 937:1 # adhesion abdominal
5:1 9:1 16:1 19:1 26:1 42:1 59:1 65:1 77:1 99:1 139:1 163:1 166:2 621:1 660:1 795:1 937:1 # adhesion gallbladder
9:1 19:1 26:1 42:1 59:1 65:1 68:1 77:1 108:1 143:1 166:1 227:1 284:1 660:1 795:1 937:1 # adhesion; labium
9:1 26:1 42:1 59:1 65:1 77:1 84:1 120:1 122:1 166:1 467:1 660:1 795:1 827:1 932:1 937:1 # adhesions bowels
4:1 5:1 9:1 20:1 26:1 42:1 49:1 59:1 65:1 76:1 77:1 109:1 122:1 166:1 206:1 233:1 238:1 267:1 660:1 795:1 937:1 # adhesions peritubal
4:1 12:1 17:1 27:1 35:1 40:1 68:1 90:1 106:1 116:1 146:1 166:1 209:1 211:1 596:1 635:1 # adiposum ; sclerema
12:1 15:1 18:1 46:1 47:1 166:1 232:1 584:1 628:1 813:1 # adjudicator
1:1 13:1 14:1 25:1 32:1 47:1 50:1 53:1 54:1 158:1 166:1 172:1 212:1 364:1 615:1 678:1 # administrator - top
2:1 6:1 9:1 11:1 24:1 27:1 31:1 43:2 45:1 48:1 54:1 59:1 103:1 121:1 133:1 166:1 209:1 259:1 311:1 497:1 646:1 666:1 884:1 941:1 # adolescent nephronophthisis
5:1 6:2 17:1 24:1 30:1 55:1 85:1 103:1 108:1 166:1 253:1 361:1 789:1 819:1 # adrenal ; absent
1:1 5:1 6:1 11:1 14:1 17:1 18:1 33:1 38:1 48:1 53:1 55:1 85:1 86:1 116:1 166:1 263:1 327:1 341:1 361:1 437:1 451:1 483:1 789:1 819:1 963:1 # adrenaline racemic
4:1 5:1 6:1 7:1 9:1 11:1 13:1 17:1 18:1 21:1 24:1 25:1 43:1 50:1 81:1 85:1 157:1 166:1 187:1 198:1 216:1 234:1 276:1 304:1 345:1 364:1 446:1 510:1 611:1 615:1 682:1 713:1 720:1 756:1 789:1 907:1 # adrenergic alpha1 antagonist
2:1 4:1 6:2 9:1 11:2 17:1 18:1 24:1 72:1 85:1 89:1 103:1 157:1 166:1 198:1 201:1 234:1 269:1 345:1 497:1 597:1 772:1 789:1 907:1 # adrenergic neuron agents
6:1 17:1 27:1 31:1 45:1 85:1 87:1 166:1 202:1 269:1 385:1 408:1 666:1 789:1 835:1 882:1 # adrenoleukodystrophy food
10:1 12:1 13:1 25:1 30:2 39:1 83:1 88:1 99:1 100:1 148:1 149:1 166:1 196:1 356:1 387:1 512:1 551:1 636:1 705:1 759:1 841:1 842:1 846:1 950:1 952:1 953:1 # adult disease still
4:1 12:1 13:1 30:2 39:1 65:1 73:1 83:1 88:1 98:1 139:1 148:1 149:1 166:1 196:1 356:1 387:1 512:1 601:1 636:1 677:1 705:1 786:1 841:1 842:1 846:1 950:1 952:1 953:1 # adult gaucher disease
4:1 6:2 10:3 11:1 14:1 15:1 16:1 24:1 49:1 58:1 89:1 97:1 103:1 127:1 166:1 201:1 207:1 252:1 308:1 321:1 345:1 354:1 456:1 907:1 # adventitial degeneration
53:1 55:1 58:1 69:1 142:1 166:1 236:1 351:1 # adynamia
5:1 6:1 8:1 16:1 21:1 24:1 34:1 43:1 54:1 67:1 70:1 73:1 80:1 91:1 95:1 103:1 124:1 259:1 295:1 316:1 320:1 325:1 362:1 453:1 510:1 817:1 940:1 # aechmophorus occidentalis
6:1 10:1 16:2 51:1 59:1 62:1 74:1 122:1 125:1 131:1 141:1 197:1 239:1 325:2 354:1 453:1 481:1 702:1 718:1 749:1 902:1 989:1 # aedes aegypti densoviruses
4:1 14:1 18:1 48:1 234:1 308:1 325:1 354:1 426:1 # aegicera
1:1 28:1 34:1 49:1 50:1 111:1 234:1 325:1 354:1 443:1 588:1 678:1 # aegithinidae
1:1 2:1 4:1 6:1 13:1 20:1 21:1 22:1 31:1 35:1 42:1 60:1 114:1 122:1 136:1 180:1 249:1 273:1 278:1 322:1 325:1 511:1 550:1 695:1 707:1 749:1 # aeromarinobacter lutaoensis
2:1 4:1 8:1 9:1 20:1 22:1 26:1 39:1 55:1 60:1 68:1 70:1 125:1 273:1 325:1 329:1 391:1 511:1 516:1 648:1 695:1 703:1 836:1 876:1 # aeromonas aquariorum
2:1 4:1 8:1 40:1 45:1 51:1 85:1 125:1 194:1 202:1 325:1 404:1 428:1 511:1 536:1 747:1 # aerosol drug form
1:1 7:1 10:1 24:1 49:1 50:1 87:1 104:1 120:1 145:1 187:1 207:1 236:1 292:1 390:1 394:1 599:1 606:1 678:1 696:1 717:1 738:1 814:1 834:1 # affinity, antibody
5:1 8:1 31:1 35:1 194:1 262:1 428:1 557:1 647:1 738:1 962:1 # afp normal
7:2 18:1 20:1 31:1 46:1 60:1 106:1 107:1 199:1 232:1 421:1 460:1 567:1 738:1 929:1 991:1 # african pompano
2:1 23:1 27:1 44:1 89:1 116:1 157:1 163:1 177:1 517:1 597:1 # age problems
6:1 11:1 13:2 42:1 59:1 61:1 68:1 73:1 89:1 111:1 157:1 201:1 209:1 227:1 249:1 284:1 345:1 597:1 874:1 937:1 # agenesis of ischium
6:2 11:1 12:1 13:1 42:1 59:1 64:1 76:1 89:1 157:1 173:1 201:1 249:1 301:1 345:1 572:1 597:1 686:1 806:1 874:1 937:1 # agenesis; appendix
6:1 12:1 24:1 34:1 89:1 101:1 103:1 157:1 201:1 357:1 425:1 597:1 624:1 745:1 # agent , oxidize
4:1 6:1 14:1 24:1 28:1 36:1 65:2 70:1 73:1 89:1 103:1 116:1 157:1 201:1 308:1 527:1 589:1 597:1 677:1 772:1 786:1 847:1 1000:1 # agents chemotherapeutic
6:1 7:1 18:1 24:1 38:1 45:1 55:1 89:1 103:1 108:1 120:1 157:1 201:1 375:1 597:1 600:1 772:1 # agents, anabolic
6:1 7:1 10:1 22:1 24:2 56:1 58:1 89:1 103:1 157:1 187:1 201:1 207:1 448:1 458:1 597:1 599:1 688:1 772:1 # agents, antiarrhythmia
1:1 3:1 10:1 15:1 27:1 55:1 59:1 95:1 114:1 136:1 157:1 165:1 185:1 269:1 286:1 298:1 458:1 645:1 707:1 767:1 882:1 919:1 984:1 # agglutination leukocytes
9:1 17:1 26:1 42:1 59:1 73:1 77:1 87:1 91:1 100:1 111:1 157:1 178:1 237:1 408:1 529:1 617:1 660:1 795:1 808:1 994:1 # aggression childhood
9:1 27:1 100:1 120:1 157:1 234:2 292:1 # agile gibbon
19:1 39:1 58:1 157:1 185:1 287:1 # aglaias
5:1 9:1 10:1 15:1 16:1 26:1 31:1 34:1 40:1 42:1 55:1 58:1 77:1 88:1 102:1 118:1 124:1 127:1 157:1 222:1 258:1 266:1 289:1 313:1 361:1 391:1 743:1 775:1 # agnosia, ideational
5:1 13:1 31:1 40:1 42:1 58:1 90:1 131:1 157:1 222:1 266:1 289:1 648:1 743:1 775:1 # agnosia, visual
10:1 21:1 27:1 31:1 33:1 39:1 40:1 41:1 42:1 58:1 100:1 157:1 189:1 222:1 225:1 266:1 289:1 743:1 775:1 831:1 # agnosias , tactile
9:1 13:1 25:1 50:1 88:1 157:1 304:1 364:1 615:1 713:1 # agonist , eaa
1:1 8:1 9:1 11:1 13:1 17:1 25:1 47:1 48:1 50:1 53:1 54:1 69:1 80:1 86:1 107:1 121:1 133:1 142:1 157:1 172:1 197:1 256:1 265:1 304:1 364:1 410:1 576:1 612:1 615:1 683:1 709:1 713:1 772:1 852:1 883:1 901:1 # agonists dopamine receptor
2:1 3:1 4:1 6:1 30:1 33:1 38:1 41:1 84:1 122:1 130:1 157:1 177:1 189:1 190:2 237:1 238:1 389:1 518:1 749:1 820:1 # agrobacterium kieliense
2:1 17:1 32:1 49:1 57:1 62:2 67:1 95:2 154:1 157:1 237:1 269:1 362:1 429:1 910:1 # agrococcus citreus
20:1 58:1 157:1 260:1 604:1 920:1 # agyria
7:1 8:1 14:1 18:1 22:1 32:1 46:1 71:1 158:1 193:1 194:1 202:1 232:1 240:1 287:1 356:1 386:1 428:1 536:1 670:1 # aicar formyltransferase
12:1 13:1 26:1 34:1 90:1 131:1 287:1 481:1 601:1 648:1 803:1 # aid, audiovisual
4:1 20:1 22:1 52:1 87:1 141:1 163:1 190:1 238:1 287:1 408:1 448:1 # air blood barrier
4:1 9:1 10:1 11:1 12:1 34:1 49:1 50:1 53:1 68:2 70:1 104:1 141:1 190:1 205:1 269:1 287:1 297:1 304:1 321:1 329:1 343:1 394:1 409:1 425:1 960:1 # air humidifier pneumonitis
11:1 18:1 42:1 59:1 141:1 178:1 287:1 617:1 676:1 874:1 # air sickness
14:1 31:1 141:1 218:1 287:1 367:1 738:1 972:1 # aircraft , no
9:1 10:1 14:1 15:1 26:1 39:1 77:1 102:1 112:1 118:1 127:1 129:1 141:2 252:1 258:1 287:1 313:1 924:1 # airway aspiration
1:1 5:1 10:1 31:1 48:1 50:1 60:1 180:1 229:1 298:1 386:1 664:1 # aktinomyces alni
5:1 6:1 24:1 27:1 37:1 84:1 103:1 116:1 439:1 726:1 980:1 # al element
2:1 5:1 9:1 15:1 19:1 27:1 37:1 51:1 60:1 64:1 85:1 99:1 100:1 119:1 157:1 210:1 234:1 273:1 280:1 351:1 607:1 610:1 625:1 657:1 750:1 759:1 765:1 772:1 906:1 924:1 942:1 993:1 # alagille watson syndrome
5:1 7:1 19:2 24:1 33:1 41:1 45:1 47:1 187:1 189:1 494:1 610:1 742:1 946:1 # alantolactone
5:1 19:1 20:1 22:1 31:1 40:1 58:1 266:1 370:1 604:1 610:1 695:1 # alaria, nos
1:1 5:1 20:1 31:1 53:1 68:1 72:1 172:1 261:1 328:1 966:1 # albuminuria , no
5:2 31:1 43:1 48:1 62:1 81:1 114:1 121:1 216:1 542:1 683:1 697:1 # alcephalus , no
4:1 5:1 7:1 18:1 20:1 37:1 46:1 48:1 59:1 62:1 69:1 232:1 233:1 328:1 460:1 542:1 715:1 929:1 # alces americanus
2:1 5:1 23:1 27:1 44:1 45:1 57:1 91:1 116:1 163:1 177:1 517:1 542:1 802:1 973:1 # alcohol problem
5:1 7:1 21:1 25:1 45:1 48:1 57:1 90:1 91:1 117:1 206:1 219:1 253:1 294:1 310:1 315:1 334:1 441:1 509:1 522:1 542:1 544:1 580:1 614:1 632:1 643:1 727:1 734:1 753:1 768:1 769:1 802:1 947:1 973:1 998:1 999:1 # alcohol substance
5:1 6:1 15:1 16:1 17:1 45:1 55:1 57:1 72:1 74:1 91:1 109:1 228:1 285:1 339:1 453:1 542:1 592:1 645:1 802:1 819:1 973:1 # alcohol, denatured
5:1 16:1 18:1 20:1 38:2 45:1 57:1 68:1 84:1 91:1 141:1 227:1 284:1 375:1 542:1 600:1 802:1 973:1 # alcoholic delirium
1:1 5:1 18:1 20:1 38:1 45:1 57:1 85:1 91:1 322:1 375:1 542:1 600:1 802:1 973:1 # alcoholic drink
4:1 5:1 12:1 13:1 18:1 30:2 38:2 39:1 45:1 57:1 59:1 88:1 91:1 97:1 148:1 149:1 226:1 375:1 387:1 500:1 507:1 512:1 542:1 600:1 636:1 705:1 802:1 841:1 842:1 846:1 950:1 952:1 953:1 973:1 # alcoholic liver diseases
5:1 6:1 17:1 18:1 22:1 24:1 38:1 45:1 57:1 91:1 103:1 107:1 375:1 542:1 566:1 600:1 772:1 789:1 802:1 973:1 # alcoholic parents
5:1 17:1 18:1 30:1 38:1 45:1 57:1 66:1 72:1 91:1 228:1 375:1 542:1 600:1 802:1 973:1 # alcoholic seizure
1:1 5:1 31:1 45:1 53:1 57:1 69:1 91:1 142:1 172:1 180:1 256:1 462:1 526:1 542:1 802:1 827:1 973:1 # alcohols, amino
5:1 30:1 40:1 133:1 668:1 808:1 # aldose
2:1 3:1 4:1 5:1 9:2 22:1 25:1 30:1 40:1 57:1 64:1 80:1 126:1 130:1 133:1 275:1 324:1 347:1 492:1 497:1 502:1 511:1 698:1 808:1 # aldosteronism secondary
1:1 5:1 20:1 85:1 322:1 808:1 # aldrin
2:1 5:1 6:1 9:1 15:1 21:1 27:1 55:1 64:1 85:1 108:1 119:1 195:1 391:1 497:1 625:1 645:1 652:1 735:1 750:1 806:1 922:1 955:1 # alendronate 70mg tab
5:1 27:1 136:1 269:1 772:1 882:1 # aleuts
5:1 27:1 58:1 200:1 357:1 # alexia
1:1 5:1 9:1 13:1 50:1 51:1 63:1 105:1 106:1 139:1 144:1 184:1 304:1 325:1 396:1 765:1 949:1 # algae poisoning
1:1 5:1 8:1 19:1 20:2 22:1 35:1 43:1 45:1 57:1 81:1 117:1 157:1 211:1 216:1 322:1 415:1 695:1 713:1 773:1 946:1 # algoriphagus marincola
5:1 6:3 9:1 31:2 37:1 38:2 43:1 60:1 65:1 151:1 190:1 254:1 280:1 283:1 319:1 327:1 385:2 392:1 439:1 518:1 664:1 828:1 # alien limb phenomenon
5:1 8:1 38:1 65:1 327:1 448:1 516:1 688:1 971:1 # aliquorrhea
1:1 5:2 6:1 11:1 13:1 15:1 21:1 37:1 38:1 39:1 40:1 43:2 51:1 81:1 86:1 91:1 112:1 144:1 216:1 263:1 320:1 327:1 373:1 433:1 454:1 513:1 550:1 568:1 591:1 669:1 675:1 689:1 737:1 739:1 763:1 917:1 963:1 # alkaline phosphatase isoenzyme
1:1 4:1 5:2 11:1 15:1 21:1 38:2 39:1 40:1 43:2 81:1 86:1 91:1 97:1 112:1 216:1 226:1 263:1 320:1 327:1 500:1 507:1 513:1 568:1 591:1 669:1 675:1 689:1 737:1 739:1 763:1 917:1 963:1 # alkaline phosphatase liver
5:1 6:1 11:1 18:1 38:1 146:1 165:1 229:1 345:1 449:1 600:1 872:1 875:1 897:1 # alkene , cyclic
3:1 5:1 12:1 15:1 51:1 59:1 68:1 71:1 83:1 87:1 90:1 113:1 204:1 227:1 284:1 485:1 545:1 581:1 811:1 826:1 843:1 913:1 # alkyl sodium sulfates
1:1 5:1 6:1 10:1 15:1 19:1 24:1 63:1 71:1 89:1 103:1 105:1 127:1 157:1 201:1 298:1 366:1 397:1 597:1 # alkylating agent
5:1 71:1 83:1 90:1 202:1 485:1 545:1 811:1 826:1 827:1 # alkylsulfonate
1:2 5:1 7:1 11:1 19:1 24:1 34:1 38:1 46:1 47:1 86:1 95:1 99:1 133:1 184:1 187:1 287:1 494:1 506:1 621:1 662:1 679:1 796:1 # allantoin + lidocaine
1:1 4:1 5:1 18:1 27:1 31:1 40:1 42:1 43:1 54:1 99:1 100:1 111:1 180:1 198:1 222:1 223:1 234:1 259:1 495:1 621:1 641:1 884:1 # allergic eosinophilia
1:2 4:1 5:1 10:1 25:1 27:1 30:1 41:1 59:1 63:1 80:1 99:1 105:1 122:1 190:1 198:1 234:1 290:1 298:1 551:1 621:1 # allergies insect stings
4:1 5:1 7:1 27:1 59:1 76:1 88:1 99:1 136:1 190:1 198:1 234:1 328:1 621:1 772:1 # allergies peanuts
4:1 5:1 6:1 7:1 21:1 24:1 27:1 71:1 99:1 103:1 188:1 198:1 241:1 279:1 294:1 510:1 621:1 817:1 # allergy fentanyl
4:1 5:1 13:1 27:1 65:1 84:1 99:2 104:1 198:1 293:1 539:2 545:1 621:1 # allergy shellfish
4:1 5:1 15:1 27:1 47:1 65:1 88:1 99:1 198:1 621:1 # allergy to wheat
2:2 5:1 37:1 60:1 64:1 85:1 97:1 99:1 119:1 210:1 237:1 273:1 280:1 351:1 481:1 607:1 621:1 625:1 657:1 750:1 906:1 942:1 993:1 # allgrove syndrome
5:1 8:1 15:1 31:1 38:1 47:1 99:1 139:1 152:1 265:1 584:1 621:1 740:1 959:1 # alligator , no
1:1 5:1 8:1 15:1 38:1 47:1 99:1 139:1 152:1 265:1 389:1 584:1 621:1 721:1 740:1 888:1 959:1 # alligator skin
3:1 5:1 6:1 11:1 12:1 17:1 18:1 36:1 50:1 52:1 68:1 79:1 88:1 95:1 99:1 154:1 166:1 218:1 223:1 369:1 480:1 540:1 575:1 621:1 633:1 886:1 # allocreadium neotenicum
2:1 5:1 6:1 45:1 52:1 56:1 60:1 68:1 73:1 76:1 95:1 99:1 106:1 114:1 199:1 239:1 273:1 302:1 311:1 549:1 572:1 621:1 646:1 935:1 # allolumpenus hypochromus
5:1 9:1 39:1 52:1 55:1 59:1 60:1 67:1 70:1 76:1 80:1 99:1 112:1 190:1 329:1 391:1 621:1 703:1 757:1 876:1 # allomonas species
5:1 6:1 18:1 22:1 27:1 40:1 45:1 46:1 50:1 52:1 57:1 60:1 99:1 115:1 122:1 133:1 209:1 240:1 480:1 621:1 666:1 749:1 773:1 922:1 961:1 # alloscardovia omnicolens
5:1 6:1 24:1 36:1 37:1 52:1 99:1 103:1 439:1 621:1 726:1 # allotment
5:2 13:1 21:1 36:1 38:1 47:1 52:1 54:1 58:1 67:1 76:1 80:1 316:1 327:1 805:1 # alopecia; totalis
5:1 52:1 54:1 62:1 72:1 76:1 80:1 125:1 154:1 702:1 805:1 # alopecurus
2:1 5:1 9:1 34:1 43:1 50:1 72:1 81:1 98:1 114:1 154:1 185:1 216:1 276:1 304:1 446:1 497:1 611:1 682:1 720:1 756:1 767:1 # alpha - glucuronidase
5:1 7:1 31:1 34:1 35:1 39:1 40:1 42:1 43:1 81:1 216:1 222:1 224:1 266:1 275:1 276:1 446:1 611:1 682:1 720:1 743:1 756:1 800:1 810:1 # alpha - mannosidase
1:1 5:2 21:1 25:1 38:1 43:1 81:1 99:1 126:1 216:1 218:1 219:1 246:1 263:1 276:1 316:1 446:1 611:1 621:1 682:1 720:1 756:1 815:1 959:1 # alpha crystallin
5:1 33:1 43:1 74:1 81:1 188:1 216:1 238:1 276:1 440:1 446:1 611:1 676:1 682:1 720:1 756:1 820:1 # alpha feedback
5:2 19:1 33:1 34:1 40:1 41:1 42:1 43:1 47:1 81:1 139:1 189:1 216:1 222:1 276:1 446:1 610:1 611:1 644:1 682:1 720:1 742:1 756:1 904:1 # alpha galactosidase a
5:2 19:1 33:1 34:1 40:1 41:1 42:1 43:1 47:1 81:1 139:1 189:1 216:1 222:1 276:1 446:1 610:1 611:1 644:1 682:1 720:1 742:1 756:1 904:1 # alpha galactosidase b
1:2 3:1 5:1 20:1 24:1 43:1 81:1 122:1 216:1 237:1 276:1 322:1 354:1 374:1 427:1 446:1 611:1 682:1 720:1 756:1 833:1 # alpha integrins
1:1 5:1 43:1 47:1 81:1 101:1 216:1 276:1 357:1 446:1 611:1 624:1 682:1 720:1 756:1 # alpha toxin
2:1 5:1 22:1 43:1 46:1 81:1 216:1 240:1 276:1 281:1 338:1 446:1 611:1 682:1 720:1 756:1 # alpha-carotene
1:2 3:1 5:1 20:1 21:1 24:1 29:1 43:1 81:1 123:1 216:1 237:1 248:1 276:1 322:1 354:1 374:1 427:1 446:1 564:1 611:1 654:1 682:1 720:1 756:1 833:1 # alpha6beta1 integrin
1:2 3:1 5:1 20:1 24:1 43:1 81:1 216:1 237:1 276:1 322:1 354:1 374:1 427:1 446:1 611:1 682:1 720:1 738:1 756:1 833:1 # alphaf , integrin
1:1 3:1 4:1 5:1 6:1 9:1 10:1 14:1 15:1 17:1 22:1 24:1 26:1 77:1 102:1 103:1 107:1 118:1 127:1 130:1 252:1 258:1 308:1 313:1 356:1 566:1 789:1 # alteration in parent
3:1 4:1 5:1 7:1 11:1 20:1 21:1 22:1 26:1 55:1 62:1 110:1 130:1 136:1 154:1 223:1 291:1 294:1 356:1 401:1 521:1 575:1 695:1 836:1 # alternariosis , cutaneous
1:1 3:1 4:1 5:1 10:1 15:1 30:1 37:1 45:1 55:1 68:1 83:1 114:1 127:1 130:1 298:1 356:1 401:1 490:1 645:1 822:1 827:1 935:1 # alternating pulse volume
1:1 2:1 5:1 50:1 53:1 56:1 68:2 73:1 85:1 101:1 114:1 119:1 138:1 153:1 155:1 159:1 162:1 171:1 172:1 175:1 176:1 227:1 229:1 268:1 284:1 340:1 360:1 434:1 435:1 444:1 455:1 478:1 496:1 508:1 678:1 # aluminium hydroxychloride
1:1 2:1 5:1 11:1 16:1 34:1 35:1 42:1 53:1 56:1 59:1 68:3 85:1 101:1 114:1 119:1 124:1 138:1 153:1 155:1 157:1 159:1 171:1 172:1 176:1 227:1 284:1 289:1 328:1 357:1 360:1 434:1 444:1 478:1 624:1 874:1 937:1 # aluminum magnesium hydroxide
1:1 5:1 8:1 18:1 20:2 32:1 34:1 52:1 53:1 68:2 73:1 114:1 172:1 257:1 268:1 303:1 314:1 328:1 340:1 348:1 358:1 359:1 368:1 415:1 460:1 649:1 658:1 714:1 723:1 741:1 754:1 798:1 # aluminum trichloride
5:2 6:1 16:1 21:1 24:1 45:1 62:1 97:1 103:1 114:1 223:1 316:1 453:1 510:1 817:1 823:1 935:1 # alveolus , dental
13:1 22:1 35:1 38:1 53:1 69:2 71:1 99:1 100:1 126:1 140:1 142:1 204:1 502:1 959:1 # amaryllis family
2:1 4:1 13:1 27:1 35:1 40:1 42:1 69:1 72:1 123:1 222:1 249:1 404:1 504:1 598:1 601:1 # amaurosis; leber
1:1 4:1 9:1 20:1 35:1 43:1 45:1 69:1 97:1 111:1 122:1 133:1 226:1 276:1 288:1 333:1 446:1 500:1 507:1 641:1 684:1 # amazon river dolphins
8:1 17:1 22:1 35:2 60:1 68:1 69:1 70:1 140:1 163:1 194:1 269:1 392:1 520:1 534:1 # amblyomma marmoreum
33:1 47:1 54:1 57:1 58:1 69:1 129:1 140:1 163:1 177:1 238:1 362:1 392:1 820:1 927:1 # amblyopia , tobacco
10:2 13:1 15:1 18:1 37:1 49:1 65:1 69:1 107:1 121:1 127:1 143:1 321:1 376:1 587:1 598:1 627:1 # amebic ; hepatitis
7:1 12:1 19:1 25:1 27:1 35:1 37:1 39:1 52:1 64:1 69:1 84:1 163:2 177:1 224:1 292:1 301:1 307:1 355:1 517:1 524:1 # ameloblastoma ; mandible
6:1 8:1 31:2 37:1 65:1 69:1 88:1 385:1 439:1 448:1 647:1 688:1 # amenorrhea , no
2:1 4:1 5:1 6:1 7:1 18:1 20:1 37:1 46:1 69:1 76:1 232:1 233:1 241:1 260:1 460:1 572:1 715:1 810:1 929:1 # american pennyroyal
4:1 7:1 8:1 18:1 20:1 25:1 37:1 46:1 47:1 69:1 87:1 232:1 233:1 265:1 408:1 460:1 715:1 856:1 929:1 # american wood stork
1:1 11:1 21:1 29:1 30:1 53:1 62:1 69:2 86:1 108:1 142:1 172:1 188:1 248:1 256:1 261:1 471:1 709:1 818:1 901:1 # amfetamine; abuse
7:1 24:1 28:1 29:1 46:1 47:1 53:1 58:1 62:1 68:1 69:1 101:1 111:1 142:1 187:1 209:1 227:1 284:1 302:1 325:1 357:1 443:1 624:1 # amianthium muscaetoxicum
1:1 3:1 21:1 27:1 29:1 31:1 53:1 69:1 108:1 114:1 136:1 142:1 163:1 172:1 180:1 185:1 195:1 231:1 256:1 462:1 517:1 526:1 630:1 642:1 652:1 707:1 724:1 735:1 767:1 791:1 793:1 955:1 # aminoglutethimide 250mg tablet
1:1 31:1 38:1 45:1 53:1 69:1 142:1 152:1 172:1 180:1 256:1 375:1 408:1 462:1 526:1 713:1 740:1 # aminooligopeptidase
1:1 4:1 5:1 27:1 31:1 43:1 53:1 54:1 56:1 69:1 71:1 99:2 142:1 168:1 172:1 180:1 198:1 256:1 259:1 462:1 526:1 621:1 716:1 884:1 # aminophylline allergy
9:1 25:1 26:1 50:1 69:1 77:1 165:1 246:1 815:1 # amnion ; cyst
13:1 39:1 42:1 58:1 67:1 69:1 70:1 76:1 80:1 104:1 112:1 122:1 143:1 169:1 190:1 249:1 343:1 550:1 598:1 757:1 981:1 # amoebiasis, unspecified
1:2 9:1 13:1 21:1 29:1 43:1 50:1 51:1 53:1 63:1 65:1 69:2 105:1 106:1 142:1 144:1 172:1 184:1 199:1 248:1 254:1 256:1 304:1 396:1 765:1 818:1 949:1 # amphetamine poisoning
7:2 10:1 17:1 27:1 43:1 58:1 64:1 69:1 100:1 111:1 121:1 143:1 197:1 199:1 292:1 355:1 410:1 641:1 902:1 # amphibian and reptile
1:1 2:1 3:1 7:1 23:1 36:1 43:1 44:1 58:1 66:1 69:1 75:1 78:1 79:1 82:1 92:1 93:1 94:1 96:1 111:1 122:1 132:1 134:1 135:1 143:1 199:1 214:1 215:1 292:1 330:1 641:1 # amphibian proteins
6:1 13:1 43:1 69:1 111:1 199:1 238:1 325:1 641:1 # amphisbaenidae
1:1 43:1 60:1 67:1 69:1 91:1 199:1 229:1 320:1 323:1 386:1 # amphomycin
3:1 4:2 18:1 20:1 30:1 36:1 40:1 43:1 69:1 79:1 91:1 97:1 115:1 130:1 133:1 199:1 233:1 320:1 460:1 481:1 500:1 577:1 668:1 # amphotericin b overdose
1:1 18:1 38:1 67:1 69:1 99:1 100:1 129:1 199:1 263:1 602:1 759:1 959:1 # ampicillin+sulbactam
1:1 18:1 38:1 67:1 69:1 99:1 100:1 129:1 199:1 263:1 602:1 759:1 959:1 # ampicillins
14:1 18:1 32:1 33:1 41:1 52:1 67:1 69:1 99:1 100:1 129:1 158:1 189:1 199:1 200:1 437:1 602:1 759:1 871:1 # ampicilloyl extract
1:1 4:1 9:1 10:1 11:1 17:1 20:1 26:1 30:1 33:2 41:1 69:1 77:1 86:1 88:1 97:1 102:1 118:1 160:1 166:1 189:1 218:1 225:1 277:1 322:1 407:1 479:1 500:1 540:1 674:1 831:1 # amsacrine adverse reaction
1:1 4:1 5:1 11:1 20:1 27:1 33:1 69:1 86:1 99:1 160:1 198:1 218:1 322:1 621:1 # amsacrine allergy
38:1 58:1 69:1 84:1 386:1 710:1 # amyelia
5:1 45:1 57:1 69:1 71:1 91:1 386:1 542:1 802:1 973:1 # amyl alcohol
5:1 30:1 34:1 38:1 40:1 52:1 53:1 58:1 69:2 71:1 100:1 133:1 142:1 184:1 204:1 386:1 406:1 668:1 679:1 755:1 784:1 # amyloidoses, familial
31:1 34:1 40:2 42:1 52:1 69:1 71:1 133:1 184:1 222:1 266:1 386:1 679:1 784:1 # amyloidosis, nos
8:1 30:1 34:1 40:1 42:1 52:1 59:1 69:1 71:1 106:1 109:1 133:1 150:1 184:1 222:1 386:1 457:1 622:1 679:1 784:1 880:1 # amyloidosis; portuguese
2:1 7:2 9:1 18:1 38:1 45:2 52:1 55:1 64:1 85:1 101:1 108:1 119:1 120:1 355:1 375:1 450:1 600:1 613:1 625:1 661:1 750:1 # anabolics oxandrolone
2:1 7:1 10:1 18:2 53:2 55:1 58:1 95:1 116:1 165:1 218:1 235:1 325:1 429:1 451:1 458:1 483:1 919:1 # anaemia microcytic
7:1 25:1 28:1 42:1 55:1 59:2 65:1 325:1 398:1 589:1 937:1 # anaesthesia
7:1 10:1 25:1 28:1 29:1 55:1 59:1 65:1 325:1 398:1 589:1 653:1 # anaesthetic
1:1 3:1 4:1 5:1 7:1 41:1 43:1 55:1 111:1 112:1 117:1 130:1 361:1 591:1 641:1 # anal sphincter
5:1 7:1 8:1 55:1 68:1 70:1 109:1 361:1 520:1 889:1 960:1 # anal tumor
2:1 5:1 7:1 8:1 14:1 18:1 32:1 35:1 42:1 45:1 52:1 55:1 56:1 59:1 69:1 73:1 85:1 89:1 95:1 119:1 133:1 138:1 153:1 155:1 158:1 159:1 166:1 171:1 176:1 268:1 314:1 340:1 348:1 358:1 359:1 361:1 368:1 429:1 549:1 700:1 728:1 748:1 788:1 797:1 844:1 857:1 863:1 866:1 881:1 890:1 893:1 899:1 903:1 905:1 914:1 915:1 937:1 964:1 965:1 967:1 # analgesic tramadol hydrochloride
7:2 39:1 55:2 703:1 760:1 # ananas
7:1 19:1 31:1 35:1 39:1 55:1 161:1 167:1 173:1 307:1 344:1 533:1 671:1 736:1 776:1 # anaplasma , no
3:1 4:1 6:1 7:1 20:1 22:1 25:1 26:1 39:1 40:1 42:1 47:1 55:1 60:1 70:1 97:1 130:1 150:1 222:1 233:1 481:1 498:1 524:1 577:1 703:1 836:1 856:1 876:1 # anastomosis arteriovenosa
7:1 10:1 17:1 18:1 20:1 22:1 25:2 32:1 36:1 38:1 39:1 41:1 47:1 55:1 58:1 60:1 70:1 72:1 100:1 109:1 126:1 143:1 212:1 228:1 257:1 285:1 339:1 349:1 383:1 460:1 491:1 502:1 524:1 703:1 755:1 856:1 876:1 # anastomotic biliary stricture
7:1 15:1 18:1 20:1 32:1 40:1 55:1 73:1 91:1 257:1 460:1 568:1 645:1 781:1 # anatrichosoma
7:1 31:1 73:1 91:1 117:1 315:1 481:1 781:1 # anchovy , no
2:1 7:1 19:1 25:1 31:1 39:1 40:1 64:1 85:1 119:1 163:1 177:1 266:1 307:1 355:1 524:1 625:1 750:1 # androblastoma, nos
2:1 6:1 7:1 16:1 17:1 30:1 31:1 39:1 64:1 80:1 85:1 88:1 89:1 119:1 148:1 201:1 218:1 231:1 355:1 387:1 512:1 540:1 625:1 750:1 957:1 # androgen no decrease
2:1 6:1 7:2 8:1 9:1 13:1 17:1 21:1 24:1 25:1 47:1 48:1 50:1 64:1 80:1 85:1 89:1 119:1 121:1 157:1 187:1 197:1 201:1 231:1 265:1 304:1 355:1 364:1 410:1 510:1 576:1 612:1 615:1 625:1 683:1 713:1 750:1 883:1 957:1 # androgen receptor antagonist
2:1 7:2 11:1 12:1 21:1 25:1 26:1 40:1 45:1 64:1 85:1 119:1 219:1 294:1 355:1 404:1 492:1 521:1 544:1 625:1 750:1 803:1 # androstane 3,17 diol
2:1 4:1 7:1 11:1 16:1 19:1 34:1 39:1 42:1 53:1 58:1 116:1 124:1 163:1 177:1 182:1 307:1 451:1 511:1 521:1 # anemia ; sideroblastic
2:1 4:1 7:1 8:1 9:1 11:1 12:1 13:1 16:1 18:1 50:1 51:1 53:1 58:1 73:1 115:1 116:1 144:1 149:1 182:1 243:1 250:1 271:1 299:1 300:1 304:1 306:1 309:1 311:1 317:1 365:1 379:1 381:1 382:1 451:1 472:1 473:1 474:1 480:1 497:1 521:1 585:1 586:1 646:1 853:1 # anemia chronic disorder
6:1 7:1 11:1 16:1 18:1 53:1 58:1 67:2 104:1 116:1 117:1 190:1 380:1 451:1 518:1 521:1 602:1 665:1 849:1 # anemia deficiencies
1:1 7:1 11:1 53:1 58:1 65:1 66:1 78:1 87:1 116:1 120:1 236:1 433:1 451:1 521:1 696:1 717:1 834:1 # anemia heinz body
7:1 10:1 11:1 18:1 45:1 53:1 58:1 65:1 70:1 116:2 140:1 235:1 451:1 458:1 521:1 527:1 701:1 847:1 # anemia; hemolytic
4:1 7:1 11:1 18:1 26:1 50:1 53:1 58:1 62:1 67:1 76:1 110:1 116:1 267:1 291:1 401:1 451:1 480:1 521:1 602:1 # anemia; pernicious
7:1 11:1 25:1 26:1 28:1 42:1 59:2 65:1 398:1 521:1 589:1 660:1 874:1 937:1 # anesthesiologists
7:1 8:1 10:1 11:1 18:1 22:1 72:1 73:1 126:1 150:1 167:1 235:1 246:1 269:1 367:1 521:1 845:1 877:1 880:1 # aneurysm aortic arch
7:1 11:1 53:1 72:1 74:1 126:1 167:1 246:1 269:1 521:1 # aneurysm, mixed
1:1 7:1 8:1 11:1 14:2 15:1 24:1 28:1 32:1 72:1 91:1 126:1 158:1 167:1 246:1 252:1 269:1 374:1 521:1 556:1 582:1 762:1 812:1 940:1 # aneurysm; intrathoracic
5:1 7:1 11:1 20:1 22:1 35:1 72:1 126:1 167:1 191:1 246:1 262:1 269:1 521:1 695:1 # aneurysmal; varix
7:1 25:1 62:1 63:1 84:1 89:1 196:1 609:1 933:1 # angel dust
1:1 7:1 13:1 16:1 51:1 55:1 63:1 87:1 121:1 129:1 144:1 234:1 286:1 933:1 # angina episode
1:1 4:1 5:1 7:1 8:1 9:1 10:1 13:1 20:1 26:1 41:1 47:1 55:2 63:1 76:1 77:1 80:1 102:1 118:1 150:1 200:1 234:1 265:1 286:1 290:1 361:1 391:1 415:1 644:1 877:1 933:1 # angina pectoris exertional
1:1 7:2 14:1 52:1 55:1 63:1 83:1 95:1 157:1 165:1 193:1 234:1 237:1 286:1 328:1 918:1 933:1 # angina, agranulocytic
6:1 7:1 24:1 26:1 31:1 32:1 35:1 40:1 43:1 48:1 60:1 63:1 91:1 95:1 103:1 140:1 199:1 234:1 266:1 278:1 320:1 373:1 762:1 933:1 # angiocentric lymphoma nos
6:1 7:1 24:1 26:1 32:1 35:1 39:1 43:1 48:1 60:1 63:1 91:1 95:1 103:1 140:1 199:1 234:1 278:1 320:1 373:1 762:1 933:1 # angiocentric lymphomas
4:1 7:1 19:1 26:1 34:1 38:1 39:1 42:1 43:1 45:1 56:1 61:1 63:1 76:1 91:1 99:1 140:1 161:1 184:1 199:1 202:1 234:1 239:1 267:1 307:1 320:1 344:1 373:1 432:1 533:1 651:1 784:1 933:1 959:1 981:1 # angiofollicular lymphoid hyperplasias
5:1 7:1 8:1 14:1 26:1 31:2 35:1 63:1 69:1 194:1 231:1 234:1 237:1 262:1 428:1 557:1 647:1 899:1 918:1 933:1 962:1 # angiogram no normal
7:1 26:1 35:1 43:1 60:1 63:1 91:1 140:1 151:1 169:1 184:1 199:1 234:1 278:1 302:1 320:1 373:1 534:1 933:1 # angioimmunoblastic lymphoma
2:1 3:1 7:1 9:1 11:1 14:1 15:1 16:1 26:1 35:1 63:1 72:1 74:2 77:1 113:1 116:1 157:1 183:1 191:1 234:1 237:1 269:1 461:1 550:1 571:1 840:1 918:1 933:1 # angioneurotic oedema aggravated
7:1 26:1 39:1 40:1 63:1 107:1 112:1 167:1 234:1 513:1 671:1 933:1 # angiospasm
3:1 5:1 6:1 7:1 8:1 26:1 31:1 35:1 36:1 42:1 63:1 79:1 108:1 122:1 194:1 234:1 262:1 428:1 557:1 633:1 647:1 749:1 933:1 962:1 # angiotensin i abnormal
7:1 27:1 30:1 59:1 63:1 185:1 933:1 # anglesey
7:1 40:1 52:1 63:1 99:1 100:1 112:1 513:1 562:1 622:1 759:1 933:1 961:1 # anguillospora
5:1 6:1 7:1 10:1 13:1 24:1 25:1 35:1 50:1 67:1 103:1 151:1 190:1 207:1 209:1 242:1 262:1 376:1 456:1 518:1 615:1 # animal scientist
5:2 7:1 9:1 11:1 15:1 21:1 35:1 50:1 55:1 151:1 223:1 242:1 262:1 316:1 391:1 575:1 645:1 # animal, neonatal
7:2 12:1 19:1 20:1 24:1 34:1 50:1 58:1 141:1 151:1 161:1 187:1 199:1 242:1 303:1 344:1 402:1 425:1 494:1 # aniridia implant
7:1 9:1 13:1 17:1 32:1 34:1 36:1 50:2 51:2 116:1 131:1 144:1 242:1 275:1 302:1 304:1 364:1 461:1 475:1 765:1 # anisotremus davidsoni
7:1 27:2 380:1 972:1 # ankle left
5:1 6:1 7:1 13:1 16:1 24:1 40:1 42:1 47:1 52:1 71:1 97:1 103:1 222:1 223:1 249:1 453:1 469:1 504:1 823:1 961:1 # ankylosis, dentoalveolar
7:1 13:1 30:1 40:2 42:1 52:1 62:1 71:1 110:1 178:1 222:1 223:1 249:1 291:1 504:1 961:1 # ankylosis, osseous
7:2 17:2 19:1 22:1 39:1 83:1 88:1 107:1 117:1 218:1 315:1 328:1 370:1 387:1 400:1 540:1 680:1 810:1 # annulare ; pancreas
1:1 4:1 5:1 7:1 31:1 35:1 60:1 63:1 89:1 104:1 105:1 140:1 262:1 278:1 390:1 421:1 609:1 664:1 # anomaly ; finger
5:1 7:1 11:1 31:1 35:1 60:1 140:1 262:1 278:1 421:1 440:1 664:1 # anomaly ; knee
5:2 6:1 7:1 9:1 10:1 21:1 27:1 31:1 35:1 49:1 50:1 57:1 60:1 63:1 83:1 89:1 140:1 161:1 201:1 211:1 262:1 278:1 302:1 316:1 347:1 356:1 369:1 394:1 421:1 570:1 609:1 664:1 878:1 970:1 # anomaly congenital multiple
5:1 7:1 18:1 19:1 27:1 31:1 35:1 60:1 131:1 140:1 146:2 262:1 278:1 421:1 461:1 596:1 664:1 # anomaly; clavicle
1:1 7:1 27:1 31:1 43:1 50:1 53:1 54:1 59:1 62:1 65:1 84:1 151:1 172:1 254:1 259:1 302:1 421:1 678:1 884:1 980:1 # anopheles minimus
7:1 19:1 22:1 31:1 48:1 58:1 83:1 84:1 99:1 101:1 114:1 293:1 357:1 370:1 400:1 421:1 624:1 680:1 706:1 870:1 # anoxia , cellular
4:1 6:1 7:1 13:1 16:1 17:1 31:1 33:1 42:1 67:1 100:1 101:1 122:1 138:1 162:1 175:1 182:1 238:1 249:1 274:1 421:1 635:1 749:1 789:1 820:1 # anoxybacillus ayderensis
4:1 7:1 16:1 30:1 31:1 34:1 59:1 122:1 124:1 165:1 184:1 351:1 468:1 730:1 784:1 # anser cynoides
2:1 7:1 21:1 23:1 24:1 33:1 34:1 41:1 44:1 67:1 87:1 98:1 187:1 196:1 213:1 274:1 295:1 399:1 419:1 510:1 548:1 594:1 722:1 772:1 # antacids products
1:1 4:1 7:1 9:1 11:1 13:1 18:1 20:1 21:1 24:1 25:1 50:1 72:1 86:1 157:1 187:1 198:1 234:1 304:1 322:1 364:1 490:1 510:1 615:1 713:1 907:1 966:1 # antagonist , purinergic
3:2 7:1 8:1 24:1 36:1 52:2 70:1 87:1 116:2 146:1 150:1 163:1 187:1 408:1 427:1 520:1 623:1 847:1 880:1 # antemortem blood clot
3:1 4:1 7:1 8:1 9:1 10:1 14:1 20:1 24:2 26:2 27:1 32:1 33:1 41:1 46:1 57:1 83:1 90:1 102:1 130:1 158:1 173:1 187:1 189:1 225:1 233:1 332:1 347:1 407:1 427:1 437:1 485:1 577:1 725:1 762:1 831:1 836:1 # anterior capsule contraction
3:2 4:2 5:1 7:1 8:1 20:1 22:1 24:1 26:1 28:1 29:1 34:1 70:1 126:1 128:1 130:2 150:1 184:1 187:1 233:1 275:1 427:1 498:1 577:1 725:1 784:1 800:1 836:1 # anterior ethmoidal artery
1:1 2:1 3:1 4:1 7:1 8:1 10:1 20:1 22:1 24:1 26:1 34:1 36:1 66:1 75:1 78:1 97:1 107:1 130:1 187:1 233:1 427:1 566:1 577:1 725:1 836:1 865:1 # anterior parotid vein
1:1 3:2 4:2 5:1 7:1 8:1 20:1 22:1 24:1 26:1 55:1 112:1 126:1 129:1 130:2 150:1 187:1 233:1 286:1 361:1 427:1 498:1 577:1 725:1 794:1 836:1 # anterior spinal artery
1:1 7:1 24:2 28:1 53:1 65:1 84:1 172:1 187:1 372:1 374:1 589:1 # anthelmintics
7:2 8:1 14:1 15:1 24:2 28:2 68:1 87:1 91:1 101:1 109:1 133:1 187:2 252:1 450:1 556:1 582:1 889:1 # anthoxanthum odoratum
7:2 10:2 14:1 18:1 24:2 26:1 28:1 33:1 36:1 143:1 146:1 165:1 187:2 207:1 229:1 235:1 292:1 311:1 437:1 599:1 799:1 872:1 875:1 897:1 # anthracycline antibiotic
1:2 5:1 6:1 7:1 14:1 24:3 28:1 37:1 38:1 103:1 184:1 187:1 263:1 311:1 327:1 335:1 374:1 439:1 726:1 799:1 # anthralin ointment
7:2 14:1 24:1 28:1 31:1 34:1 184:1 187:1 193:1 311:1 421:1 784:1 799:1 # anthranoids
7:1 8:1 14:1 16:1 24:1 28:1 33:1 35:1 41:1 47:1 74:1 116:1 187:1 189:1 204:1 265:1 311:1 644:1 799:1 859:1 904:1 # anthrax edema factor
7:1 8:1 14:2 15:1 17:1 24:1 28:1 47:1 59:1 112:1 129:1 141:1 187:1 252:1 265:1 311:1 529:1 584:1 799:1 # anthrax; respiratory
4:1 5:1 7:1 10:1 18:1 24:1 27:1 99:1 187:1 198:1 207:1 234:1 599:1 621:1 # anti - allergics
6:1 7:2 10:1 24:2 29:1 89:1 103:1 145:1 157:1 187:1 190:1 201:1 207:1 357:1 597:1 599:1 772:1 # anti anxiety agents
1:1 3:1 7:1 10:1 24:1 28:1 38:1 52:1 56:1 70:1 83:1 95:1 147:1 165:1 177:1 185:1 187:1 207:1 261:1 263:1 373:1 458:1 599:1 919:1 # anti thymocyte globulin
6:1 7:2 10:1 11:1 24:2 53:1 58:2 89:1 103:1 116:1 157:1 187:1 201:1 207:1 451:1 521:1 597:1 599:1 772:1 # antianemia agents
7:1 10:1 24:1 26:1 30:1 40:1 59:1 143:1 187:1 207:1 292:1 599:1 668:1 # antibioses
7:1 10:2 18:1 24:1 26:1 36:1 143:1 187:1 207:1 235:1 292:1 599:1 # antibiotic
3:2 4:1 7:1 10:2 15:2 18:1 24:1 26:1 28:1 29:1 36:1 46:1 57:1 65:1 74:1 113:1 130:1 143:1 187:1 207:1 235:1 292:1 469:1 571:1 589:1 599:1 628:1 812:1 840:1 # antibiotic coated catheter
2:1 7:1 10:2 16:1 18:1 24:1 26:1 33:1 34:1 35:1 36:1 38:1 45:1 59:1 124:1 143:1 187:1 207:1 218:1 235:1 292:1 375:1 599:1 661:1 # antibiotics macrolides
6:1 7:1 10:1 12:1 24:1 42:1 59:1 60:1 64:1 68:1 87:1 120:1 133:1 187:1 190:1 207:1 227:1 246:1 284:1 292:1 386:1 581:1 599:1 717:1 806:1 850:1 # antibodies endomysium
5:1 7:1 10:1 11:1 12:1 14:1 24:1 32:1 38:1 59:1 87:1 120:1 136:1 158:1 187:1 190:1 207:1 269:1 292:1 327:1 335:1 581:1 599:1 603:1 717:1 850:1 # antibodies, neutralizing
6:2 7:1 10:1 11:1 12:1 18:1 24:1 31:1 59:1 66:1 87:1 89:1 120:1 187:1 190:1 201:1 207:1 231:1 292:1 345:1 385:1 581:1 599:1 717:1 850:1 957:1 # antibodies, xenogeneic
7:1 10:1 13:1 18:1 24:1 67:1 76:1 80:1 87:1 104:1 112:1 120:1 143:1 187:1 207:1 236:1 292:1 343:1 599:1 665:1 696:1 717:1 757:1 834:1 # antibody , bispecific
1:1 7:1 10:2 17:1 24:1 29:1 30:1 48:1 63:1 80:1 84:1 87:1 99:1 105:1 120:1 187:1 207:1 218:1 236:1 292:1 293:1 298:1 599:1 653:1 696:1 706:1 717:1 827:1 834:1 870:1 # antibody secreting cells
3:1 5:1 7:1 8:1 10:1 24:1 25:1 31:1 35:1 59:1 87:1 120:1 187:1 194:1 207:1 236:1 262:1 292:1 398:1 428:1 557:1 599:1 647:1 696:1 717:1 834:1 962:1 # antibody test normal
1:1 2:1 3:1 7:1 10:1 23:1 24:1 36:1 44:1 47:1 66:1 75:1 78:1 79:1 82:1 87:1 92:1 93:1 94:1 96:1 120:1 132:1 134:1 135:1 187:1 207:1 214:1 215:1 236:1 292:1 330:1 599:1 696:1 717:1 834:1 # antibody to protein
7:1 10:2 18:1 24:1 87:1 120:1 140:1 187:1 207:1 235:1 236:1 292:1 458:1 599:1 696:1 717:1 834:1 # antibody, lytic
7:2 10:2 12:1 18:1 22:1 24:2 26:1 46:1 87:1 115:1 120:1 187:2 207:2 232:1 235:1 236:1 240:1 292:1 599:2 696:1 717:1 803:1 834:1 # anticardiolipin antibody
1:1 7:1 10:1 18:1 24:1 38:1 45:1 73:1 85:1 91:1 125:1 187:1 207:1 235:1 263:1 375:1 599:1 781:1 802:1 # anticholinesterase drugs
7:1 9:1 10:1 18:1 24:1 57:1 87:1 133:1 187:1 207:1 235:1 599:1 # anticodon
7:1 10:1 16:1 17:1 23:1 24:1 31:1 34:1 40:1 59:1 121:1 124:1 187:1 207:1 266:1 529:1 599:1 626:1 865:1 # antidepressant, nos
7:1 10:1 12:1 22:1 24:1 34:1 58:1 187:1 207:1 402:1 425:1 448:1 599:1 688:1 865:1 # antidiarrheals
7:1 10:2 16:1 17:1 24:1 34:1 76:1 121:1 124:1 187:1 197:1 207:1 343:1 410:1 440:1 567:1 599:1 745:1 865:1 902:1 # antifreeze peptide
1:1 2:1 3:1 6:1 7:1 10:1 23:1 24:1 36:1 44:1 66:1 75:1 78:1 79:1 82:1 89:1 92:1 93:1 94:1 96:1 132:1 134:1 135:1 152:1 187:1 201:1 207:1 214:1 215:1 330:1 599:1 # antigen c protein
6:1 7:1 10:1 24:1 89:1 152:1 187:1 201:1 207:1 599:1 # antigen, cd158b1
6:1 7:2 8:1 10:1 24:1 35:1 89:1 122:1 152:1 167:1 178:1 187:1 201:1 202:1 207:1 224:1 277:1 536:1 599:1 749:1 # antigens, forssman
5:1 7:1 10:1 13:1 18:1 19:1 21:1 24:1 25:1 39:1 42:1 46:1 69:1 111:1 146:1 178:1 187:1 207:1 219:1 232:1 272:1 307:1 465:1 599:1 615:1 818:1 821:1 862:1 994:1 # antihistamine , classical
4:1 6:1 7:1 10:1 24:2 56:1 76:1 89:1 103:1 157:1 187:1 198:1 201:1 207:1 239:1 267:1 597:1 599:1 651:1 772:1 821:1 928:1 # antihyperglycemic agents
7:1 10:1 13:1 24:1 27:1 66:1 85:1 100:1 125:1 187:1 207:1 539:1 599:1 # antileishmanial drug
7:2 10:1 18:1 24:1 27:2 29:1 83:1 88:1 99:1 100:1 129:1 154:1 187:1 207:1 489:1 599:1 630:1 759:1 886:1 # antillean piculet
2:1 7:2 10:1 13:1 17:1 18:1 21:1 24:2 25:1 42:1 53:1 59:1 62:1 63:1 151:1 169:1 177:1 187:2 207:1 218:1 219:1 249:1 294:1 483:1 525:1 529:1 544:1 599:1 615:1 622:1 937:1 # antimicrobial resistant fungus
4:1 5:1 7:1 10:1 22:1 24:1 27:1 46:1 62:1 99:1 151:1 187:1 198:1 207:1 209:1 240:1 302:1 599:1 621:1 # antimuscarinic allergy
1:1 6:1 7:1 10:1 11:1 18:1 19:1 24:1 43:1 47:1 50:1 54:1 56:1 86:1 89:1 161:1 187:1 201:1 207:1 223:1 231:1 298:1 344:1 369:1 458:1 480:1 575:1 599:1 637:1 692:1 716:1 779:1 908:1 916:1 957:1 975:1 977:1 # antineoplastics, phytogenic
7:1 10:1 14:1 22:1 24:1 39:1 42:1 85:1 107:1 125:1 187:1 207:1 211:1 555:1 566:1 599:1 909:1 981:1 # antiparasitic drug
7:1 10:1 24:1 40:1 43:2 91:1 112:1 187:1 207:1 211:1 320:1 513:1 568:1 591:1 599:1 669:1 675:1 689:1 737:1 739:1 763:1 # antiphosphodiesterases
2:1 7:1 10:1 23:1 24:1 36:1 44:1 47:1 75:1 92:1 187:1 207:1 211:1 599:1 # antiprotozoals
7:1 10:1 24:1 42:1 49:1 62:1 109:1 178:1 187:1 207:1 226:1 599:1 994:1 # antitussive
2:1 7:1 14:1 24:1 32:1 45:1 72:1 158:1 173:1 187:1 490:1 661:1 762:1 # antrapurol
7:1 24:1 25:1 32:1 33:1 35:1 47:1 60:1 61:1 68:1 73:1 125:1 187:1 278:1 411:1 762:1 856:1 # antrum of stomach
5:1 8:1 10:1 18:1 97:1 150:1 191:1 235:1 823:1 877:1 880:1 # aortic valve
8:1 10:3 13:1 15:1 18:1 35:1 49:1 65:1 68:1 127:1 150:1 235:1 251:1 269:1 321:1 376:1 493:1 587:1 688:1 877:1 880:1 # aortitis; rheumatic
2:1 17:1 23:1 39:1 42:2 43:1 44:1 58:1 59:1 81:1 173:1 178:1 216:1 226:1 231:1 237:1 529:1 617:1 775:1 981:1 994:1 # aphasia , progressive
4:1 28:1 43:1 62:1 97:1 173:1 188:1 205:1 395:1 500:1 634:1 # aphthus fever
5:1 11:1 19:1 22:1 88:1 173:1 194:1 370:1 610:1 # apnea alarms
13:1 53:1 60:1 106:1 173:1 357:1 # apomixis
1:1 2:1 8:2 43:1 52:1 56:1 60:1 70:1 73:1 85:1 95:1 106:1 111:1 119:1 138:1 153:1 155:1 159:1 171:1 173:1 176:1 268:1 314:1 340:1 348:1 358:1 359:1 368:1 429:1 432:1 520:1 549:1 641:1 700:1 728:1 748:1 788:1 797:1 844:1 857:1 863:1 866:1 876:1 881:1 890:1 893:1 903:1 905:1 914:1 915:1 964:1 965:1 967:1 # apomorphine hydrochloride
1:1 5:1 38:1 43:1 54:1 62:1 63:1 81:1 99:1 105:1 106:1 114:1 173:1 216:1 234:1 259:1 263:1 268:1 302:1 621:1 697:1 # apophallus muhlingi
1:1 5:1 7:1 8:1 14:1 22:1 31:1 35:1 48:1 76:1 88:1 117:1 173:1 193:1 194:1 262:1 310:1 315:1 389:1 428:1 441:1 555:1 557:1 647:1 686:1 721:1 888:1 962:1 # appearance normal skin
6:1 7:1 14:1 16:1 17:1 22:1 24:1 48:1 61:1 72:1 76:1 88:1 103:1 109:1 117:1 173:1 193:1 228:1 285:1 310:1 315:1 339:1 441:1 453:1 555:1 686:1 # appearance of denture
7:1 12:1 13:1 14:1 22:1 34:2 48:1 53:1 61:1 76:1 88:1 117:1 121:1 129:1 173:1 193:1 236:1 310:1 315:1 373:1 425:1 441:1 555:1 686:1 # appearance of epididymis
3:1 4:1 6:2 8:1 12:1 14:1 15:1 18:1 24:1 27:1 49:1 64:1 67:1 72:1 74:1 76:2 83:1 103:1 113:1 125:1 173:1 202:1 252:1 267:1 301:1 490:1 536:1 571:1 572:1 582:1 602:1 686:1 806:1 840:1 922:1 938:1 # appendicitis purulent perforated
6:1 12:1 13:1 18:1 19:1 25:1 64:1 76:1 83:2 104:1 109:1 154:1 173:1 301:1 400:1 489:1 572:1 615:1 686:1 806:1 886:1 # appendicular fistula
6:1 12:1 27:1 48:1 57:1 64:1 76:1 84:1 95:1 98:1 173:1 301:1 302:1 572:1 686:1 706:1 806:1 980:1 # appendix ; mucocele
6:1 12:1 15:1 35:2 47:1 60:1 64:1 65:1 76:1 116:1 173:1 278:1 301:1 493:1 527:1 572:1 584:1 686:1 806:1 # appendix hematoma
1:1 3:1 10:3 15:1 19:1 25:1 29:1 49:1 76:1 83:1 85:1 125:1 127:1 151:1 173:1 298:1 302:1 366:1 400:1 551:1 653:1 686:1 # appetite stimulating drugs
2:1 27:1 37:1 60:1 64:1 76:1 84:1 85:1 119:1 161:1 173:1 210:1 273:1 280:1 351:1 440:1 607:1 625:1 657:1 686:1 750:1 878:1 906:1 942:1 993:1 # apple peel syndrome
3:1 10:1 12:1 13:1 14:1 15:1 18:1 26:1 38:1 42:1 45:1 46:1 49:1 52:1 57:1 72:1 102:1 110:1 127:1 149:1 161:1 173:1 209:1 232:1 258:1 600:1 613:1 628:1 686:1 773:1 995:1 # application site discolouration
2:1 3:1 4:1 9:1 10:1 15:1 18:1 26:2 38:1 40:1 42:2 46:1 49:1 77:1 102:1 127:1 161:1 173:1 222:1 232:1 258:1 404:1 511:1 600:1 628:1 660:1 686:1 795:1 # application site erosion
3:1 9:1 10:2 15:2 18:1 20:1 21:1 26:2 38:1 42:1 46:1 49:2 77:1 102:2 118:1 127:2 141:1 161:1 173:1 232:1 258:2 313:1 448:1 570:1 574:1 600:1 628:1 686:1 # application site irritation
8:1 14:1 16:1 23:1 34:1 36:1 39:1 47:1 58:1 60:1 70:1 124:1 173:1 223:1 265:1 357:1 876:1 # apraxias, ideomotor
7:1 17:1 21:1 23:1 24:1 27:1 46:1 49:1 83:1 90:1 121:1 129:1 173:2 187:1 195:1 294:1 332:1 485:1 552:1 570:1 626:1 791:1 # aprepitant 125mg capsule
1:1 8:1 20:1 73:1 106:1 111:1 173:1 211:1 322:1 415:1 516:1 648:1 # aquaporin - chip
1:1 14:1 34:1 41:1 53:1 61:1 74:1 98:1 164:1 196:1 213:1 287:1 409:1 419:1 457:1 516:1 538:1 662:1 722:1 # aqueduct of midbrain
13:1 14:1 22:1 108:1 143:1 555:1 # arabis l .
16:1 22:1 34:1 40:1 42:1 47:1 124:1 136:1 222:1 261:1 378:1 563:1 # arbutoside
7:1 22:1 31:2 33:1 40:1 41:1 46:1 177:1 189:1 238:1 266:1 367:1 421:1 820:1 845:1 929:1 # arcanobacterium, nos
7:2 18:1 22:1 38:2 46:1 63:2 73:1 81:1 84:2 89:2 232:1 367:1 600:1 609:2 845:1 851:1 933:2 # archangelica , angelica
2:1 3:1 4:1 6:1 22:1 24:1 65:1 73:1 103:1 130:1 283:1 367:1 427:1 511:1 677:1 725:1 845:1 # archenterons
22:1 31:1 41:1 43:1 47:1 48:1 81:1 95:1 121:1 216:1 367:1 644:1 683:1 845:1 # arctocephalus , no
3:2 5:1 6:1 15:1 22:1 24:1 37:1 38:2 49:1 54:1 69:1 88:1 103:1 106:1 113:1 139:1 152:1 154:1 161:1 367:1 439:1 637:1 648:1 687:1 726:1 740:1 845:1 # arcuate popliteal ligament
8:1 17:2 20:1 22:1 23:1 88:1 121:1 202:1 260:1 337:1 343:1 535:1 536:1 540:1 626:1 920:1 # area prepyriformis
2:1 3:1 6:2 17:1 22:1 30:1 32:1 33:1 41:1 42:1 49:1 50:1 122:1 184:1 189:1 238:1 292:1 369:1 371:1 749:1 772:1 789:1 820:1 # arenibacter troitsensis
1:1 6:1 10:1 11:1 22:1 24:1 47:1 86:1 89:1 103:1 166:1 198:1 201:1 207:1 298:1 456:1 469:1 # argentine toad
1:1 6:1 16:1 18:1 22:1 30:1 39:1 55:1 67:2 104:1 117:1 148:1 190:1 198:1 234:1 286:1 380:1 518:1 602:1 665:1 703:1 849:1 # arginase deficiencies
1:3 11:1 16:1 22:1 30:1 39:1 50:1 53:1 55:1 66:1 86:1 148:1 151:1 172:1 198:1 234:1 286:1 396:1 678:1 703:1 # arginine deiminase
1:2 6:1 16:1 18:1 22:1 31:1 40:1 50:1 67:1 90:1 104:1 117:1 165:1 180:1 190:1 198:1 234:1 266:1 380:1 396:1 518:1 602:1 665:1 678:1 849:1 # argininosuccinase deficiency
1:1 21:1 22:1 24:1 28:1 29:1 30:1 32:1 39:1 55:1 65:1 71:1 148:1 198:1 210:1 234:1 241:1 248:1 279:1 351:1 401:1 589:1 607:1 917:1 # arginyl trna synthetase
10:1 13:1 20:1 22:1 25:1 31:1 34:1 275:1 551:1 615:1 695:1 800:1 865:1 # aristida , no
2:1 9:1 10:1 11:1 15:1 18:1 22:1 29:1 35:1 47:1 60:1 127:1 183:1 235:1 273:1 278:1 449:1 493:1 # aromatic ketone
2:1 3:1 7:1 13:1 21:1 22:1 36:1 42:1 53:1 58:1 68:1 75:1 108:1 116:1 150:1 164:1 294:1 328:1 451:1 498:1 775:1 987:1 # artemisia abrotanums
1:1 3:2 4:2 17:1 20:1 21:1 22:1 23:1 24:1 25:1 35:1 40:1 57:1 58:1 90:1 116:1 130:2 150:1 219:1 233:1 305:1 367:1 374:1 427:1 492:1 498:1 577:1 604:1 626:1 725:1 833:1 # arteria intercostalis suprema
3:1 4:1 5:1 7:1 12:1 13:2 19:1 20:2 21:1 22:2 24:1 37:1 38:1 58:2 74:1 130:1 150:1 161:1 187:1 233:1 327:1 344:1 402:1 406:1 494:1 498:1 499:1 510:1 577:1 604:1 695:1 # arteria plantaris medialis
1:1 3:2 4:2 6:1 16:1 20:1 22:1 24:1 55:1 58:1 64:1 130:2 150:1 233:1 275:1 374:1 401:1 427:1 453:1 490:1 498:1 577:1 604:1 725:1 806:1 833:1 # arteria pudenda interna
3:2 4:1 5:1 8:1 12:1 13:1 14:1 20:1 22:1 37:1 38:1 58:1 68:1 74:1 106:1 116:1 130:1 150:1 199:1 227:1 233:1 284:1 327:1 335:1 498:1 499:1 577:1 582:1 604:1 843:1 913:1 # arteria temporalis medium
3:1 4:1 8:1 14:1 20:1 22:1 28:1 33:2 57:1 58:1 91:1 130:1 150:1 218:1 233:1 437:1 469:1 498:1 556:1 577:1 582:1 604:1 940:1 # arteria thoracoacromialis
3:1 4:2 5:1 8:1 13:1 18:1 20:2 22:1 26:1 38:1 42:1 46:1 58:1 59:1 76:1 90:1 97:1 130:1 150:1 232:1 233:2 267:1 272:1 305:1 327:1 465:1 498:1 577:1 604:1 836:1 937:1 # arteria vesicalis superior
3:1 4:1 5:2 8:1 20:1 22:1 31:1 35:1 38:1 49:1 58:1 108:1 130:1 150:1 194:1 233:1 262:1 327:1 406:1 428:1 498:1 557:1 577:1 604:1 647:1 687:1 864:1 962:1 # arterial abnormality
3:1 4:1 5:2 7:1 20:1 22:1 46:1 55:1 58:1 130:1 150:1 233:1 361:1 406:1 498:1 577:1 604:1 929:1 # arterial canal
1:1 3:1 4:1 5:1 17:2 20:1 22:1 23:1 40:1 42:1 52:1 58:1 59:1 63:1 72:1 90:1 105:1 130:1 146:1 150:1 178:1 222:1 228:1 233:1 406:1 495:1 498:1 529:1 577:1 604:1 617:1 623:1 626:1 961:1 # arterial closing pressure
3:1 4:1 19:1 20:1 22:2 39:1 42:1 59:1 100:1 130:1 150:1 190:1 233:1 238:1 370:1 498:1 577:1 981:1 # arteries, basilar
3:1 4:1 19:1 20:1 22:2 35:1 59:1 99:1 100:1 126:1 130:1 150:1 190:1 233:1 357:1 370:1 498:1 502:1 506:1 577:1 759:1 # arteries, maxillary
3:1 4:2 5:2 8:1 14:2 17:1 20:1 22:1 26:1 31:1 35:1 48:1 108:1 130:1 150:1 164:1 194:1 231:1 233:1 237:1 262:1 335:1 426:1 428:1 498:1 538:1 557:1 577:1 598:1 635:1 647:1 836:1 918:1 962:1 # arteriogram cerebral abnormal
1:1 3:1 4:1 6:1 9:1 10:1 13:1 19:1 20:1 22:1 25:1 26:2 41:1 77:1 80:1 83:1 97:1 102:1 104:1 109:1 118:1 130:1 150:1 188:1 225:1 233:1 290:1 400:1 407:1 464:1 479:1 481:1 498:1 577:1 615:1 656:1 690:1 836:1 931:1 # arteriovenous fistula infection
1:1 3:1 4:1 5:1 10:1 17:1 22:1 29:1 55:1 126:1 130:1 150:1 286:1 298:1 361:1 498:1 653:1 # artery , retinal
3:2 4:2 5:1 14:1 22:1 97:1 126:1 130:1 150:2 164:1 335:1 498:1 500:1 538:1 598:1 # artery , vertebral
3:1 4:1 9:1 22:1 33:1 38:1 57:1 58:1 60:1 70:1 100:1 126:1 130:1 150:1 329:1 498:1 534:1 561:1 755:1 # artery common iliac
3:1 4:1 8:1 22:1 48:1 121:1 126:1 130:1 150:1 202:1 332:1 367:1 498:1 536:1 683:1 # artery forceps
3:2 4:1 5:1 22:1 38:1 49:1 54:1 88:1 106:1 126:1 130:1 150:1 161:1 498:1 637:1 687:1 # artery popliteal
7:1 10:1 13:1 20:1 22:1 24:1 28:1 49:1 150:1 166:1 187:1 191:1 311:1 321:1 376:1 498:1 587:1 799:1 813:1 # arthritis , adjuvant
10:1 11:1 13:1 20:1 22:1 28:1 49:1 57:1 68:1 70:1 95:2 150:1 269:1 311:1 321:1 362:1 376:1 498:1 587:1 799:1 960:1 # arthritis ; pneumococcal
3:1 4:1 5:1 10:1 13:1 20:2 22:1 28:1 31:1 33:1 40:1 41:1 49:1 58:1 130:1 150:1 189:1 233:1 238:1 266:1 311:1 321:1 376:1 406:1 498:1 577:1 587:1 604:1 799:1 820:1 # arthritis bacterial nos
5:1 10:1 13:1 14:1 20:1 22:1 28:1 31:1 49:1 131:1 141:1 150:1 311:1 321:1 335:1 376:1 498:1 587:1 718:1 799:1 # arthritis viral no
6:1 10:1 13:1 19:1 20:1 22:1 28:1 45:1 49:1 57:1 89:1 99:1 150:1 157:1 201:1 311:1 321:1 376:1 498:1 506:1 587:1 597:1 773:1 799:1 # arthritis, collagen
2:1 7:1 11:1 15:1 18:1 20:1 22:1 28:1 32:1 33:1 41:1 150:1 165:1 177:1 189:1 238:1 257:1 269:1 311:1 460:1 498:1 521:1 646:1 799:1 820:1 # arthrobacter atricyaneus
2:1 4:1 16:1 22:1 28:1 57:1 68:1 84:1 87:1 99:1 114:1 150:1 182:1 190:1 194:1 293:1 311:1 389:1 408:1 498:1 548:1 646:1 799:1 898:1 # arthroderma cookiellum
2:1 14:1 22:1 28:1 31:1 40:1 150:1 173:1 231:1 237:1 266:1 311:1 498:1 646:1 799:1 918:1 # arthrographis, nos
2:1 15:1 22:1 28:2 54:1 61:1 84:1 107:1 120:1 150:1 245:1 311:1 467:1 498:1 627:1 646:1 799:1 812:1 852:1 # arthropathy of elbow
2:1 13:1 22:1 28:1 40:1 42:1 67:1 76:1 80:1 104:1 112:1 122:1 150:1 169:1 190:1 222:1 249:1 311:1 343:1 404:1 498:1 504:1 646:1 757:1 799:1 # arthrosis , unspecified
6:1 10:1 18:1 19:1 20:1 22:2 62:1 83:1 89:1 150:1 154:1 201:1 235:1 328:1 370:1 400:1 489:1 498:1 680:1 695:1 877:1 886:1 976:1 # articularis genus
2:1 10:2 15:1 18:1 19:1 22:1 33:2 38:1 58:1 83:1 100:1 127:1 150:1 154:1 160:1 184:1 218:1 235:1 366:1 400:1 489:1 498:1 755:1 877:1 886:1 976:1 # articulatio sacroiliaca
5:1 7:1 10:1 18:1 19:1 22:1 24:1 27:1 57:1 58:1 67:1 73:1 88:1 95:1 104:1 150:1 151:1 161:1 187:1 199:1 268:1 340:1 343:1 344:1 406:1 494:1 498:1 549:1 602:1 665:1 797:1 877:1 # artificial cochlea implant
5:1 10:1 18:1 19:1 22:2 58:1 67:1 104:1 126:1 150:1 343:1 351:1 370:1 406:1 498:1 502:1 602:1 665:1 877:1 # artificial larynx
5:1 10:1 18:1 19:1 22:1 39:1 58:1 59:1 65:1 67:1 104:1 150:1 307:1 343:1 406:1 498:1 539:1 602:1 665:1 877:1 # artificial lashes
25:1 39:1 40:1 47:1 59:1 123:1 398:1 856:1 # asbestos
1:1 6:1 8:1 10:1 12:1 17:1 18:1 39:1 48:1 63:1 64:1 72:1 105:1 109:1 125:1 150:1 170:1 197:1 209:1 228:1 235:1 285:1 301:1 305:1 339:1 393:1 405:1 554:1 806:1 877:1 880:1 # ascending aortic rupture
3:1 29:1 31:1 39:1 48:1 57:1 60:1 209:1 229:1 386:1 514:1 561:1 # ascomycete , no
6:1 16:1 18:1 39:1 67:1 104:1 117:1 165:1 190:1 380:1 518:1 602:1 665:1 849:1 # asl deficiency
1:1 11:1 14:1 22:1 39:1 86:1 107:1 112:1 157:1 234:1 555:1 566:1 # asparagine
22:1 33:1 39:1 47:1 107:1 112:1 150:1 165:1 469:1 498:1 566:1 # aspartoacylase
6:1 12:1 13:1 16:1 18:1 22:1 30:2 33:1 39:2 47:1 67:1 88:1 104:1 107:1 112:1 117:1 148:1 149:1 150:1 165:2 190:1 380:1 387:1 469:1 498:1 512:1 518:1 566:1 602:1 636:1 665:1 705:1 841:1 842:1 846:1 849:1 950:1 952:1 953:1 # aspartoacylase deficiency disease
6:1 10:1 22:1 34:1 39:1 54:1 64:1 71:1 76:1 107:1 112:1 121:1 133:1 145:1 150:1 197:1 410:1 498:1 566:1 711:1 805:1 806:1 865:1 902:1 # aspartyl endopeptidases
4:2 5:1 6:1 11:1 14:1 38:1 39:1 52:1 76:1 89:1 99:1 100:1 112:1 198:1 201:1 234:1 267:1 308:1 327:1 335:1 345:1 745:1 757:1 759:1 907:1 # aspergillosis ; generalize
4:1 19:1 39:1 62:1 76:1 98:1 99:1 100:1 108:1 112:1 114:1 154:1 185:1 198:1 234:1 267:1 601:1 757:1 759:1 # aspergillus glaucus ab
7:1 39:1 43:1 56:1 58:1 63:1 81:1 112:1 357:1 591:1 716:1 851:1 933:1 # asphyxia ; hang
1:1 4:1 5:1 15:1 20:1 21:1 39:1 43:1 55:1 56:1 58:1 76:1 112:1 233:1 267:1 286:1 316:1 322:1 357:1 591:1 645:1 716:1 # asphyxia perinatal
1:1 2:1 15:1 20:1 23:1 35:1 37:1 39:1 44:1 69:1 112:1 121:1 129:1 141:1 177:1 238:1 322:1 493:1 # aspirin + meprobamate
1:1 8:1 20:1 39:1 40:1 42:1 47:1 49:1 90:1 106:1 112:1 129:1 141:1 195:1 222:1 265:1 305:1 322:1 686:1 724:1 735:1 955:1 # aspirin 150mg suppository
1:1 20:1 21:1 27:1 29:1 39:1 108:1 112:1 129:1 141:1 163:1 195:1 322:1 517:1 578:1 630:1 642:1 652:1 735:1 793:1 955:1 # aspirin 300mg tablet
1:3 4:1 12:1 14:1 20:1 28:1 39:1 63:1 64:1 65:1 104:1 105:1 112:1 129:1 141:1 170:1 173:1 270:1 301:1 308:1 322:1 337:1 390:1 393:1 405:1 423:1 523:1 554:1 573:1 589:1 672:1 731:1 786:1 885:1 # aspirin therapy finding
1:1 39:1 63:1 83:1 105:1 139:1 157:1 160:1 178:1 234:1 356:1 601:1 862:1 982:1 # assault by gagging
6:1 8:1 24:1 30:1 37:2 39:1 59:1 70:1 103:1 116:1 126:1 167:1 178:2 439:1 520:1 617:1 726:1 847:1 862:1 # assessments memory
1:1 7:1 13:1 21:1 24:1 25:1 39:1 42:2 63:1 72:1 105:1 178:1 187:1 219:1 249:1 277:1 294:1 328:1 495:1 544:1 615:1 862:1 994:1 # assistant nursing
10:1 15:1 39:3 42:1 43:1 51:1 58:2 67:1 81:1 95:1 127:1 173:1 178:1 216:1 226:1 631:1 775:1 862:1 981:1 # associative aphasias
21:1 25:1 39:3 42:2 58:2 108:1 219:1 238:1 524:1 775:2 917:1 981:2 # astasia abasia
2:1 3:1 4:1 17:1 18:1 19:1 25:1 32:1 36:1 39:1 45:1 53:1 57:1 68:1 75:1 116:1 130:1 205:1 297:1 324:1 483:1 511:1 524:1 698:1 773:1 946:1 # asterotremella humicola
1:1 25:1 28:1 31:1 35:1 39:1 40:1 42:1 43:1 54:1 100:1 111:1 180:1 222:1 223:1 259:1 495:1 524:1 641:1 884:1 # asthma ; eosinophilic
4:1 5:1 9:1 25:1 27:1 28:1 31:1 35:1 39:1 55:1 99:1 198:1 234:1 361:1 391:1 524:1 621:1 828:1 # asthma ; nonallergic
4:1 25:1 28:1 35:1 39:1 238:1 277:1 449:1 524:1 674:1 # asthma bakers
10:1 18:1 25:1 33:1 39:1 46:2 235:1 362:1 524:1 551:1 601:1 # asticcacaulis
2:1 6:1 9:1 10:1 13:1 18:1 24:1 25:2 31:1 32:1 39:1 53:1 60:1 67:1 103:1 190:1 207:1 209:1 212:1 371:1 376:1 456:1 483:1 497:1 518:1 524:1 615:1 664:1 941:1 # astronomical scientist
2:1 25:1 32:1 39:1 55:1 62:1 125:1 131:1 141:1 212:1 371:1 401:1 481:1 524:1 702:1 718:1 989:1 # astrovirus rna
4:1 5:1 14:1 15:1 17:1 21:1 48:1 58:1 164:1 335:1 357:1 426:1 538:1 598:1 635:1 # ataxia ; cerebral
3:1 9:1 10:1 15:1 21:1 25:1 27:1 30:1 39:1 41:1 57:1 59:1 63:1 80:1 84:1 89:1 97:1 113:1 148:1 226:1 290:1 347:1 398:1 507:1 551:1 609:1 631:1 917:1 970:1 980:1 # atelectases , congestive
3:1 4:1 15:1 20:1 27:1 84:1 113:1 233:1 980:1 # atelerix
1:1 3:1 4:1 11:1 15:1 38:1 59:1 65:1 76:1 84:1 86:1 113:1 125:1 131:1 141:1 263:1 432:1 718:1 786:1 963:1 989:1 # ateline herpesvirus 1
1:1 3:1 4:1 11:1 15:1 38:1 59:1 65:1 76:1 84:1 86:1 113:1 125:1 131:1 141:1 263:1 432:1 718:1 786:1 963:1 989:1 # ateline herpesvirus 2
2:1 3:1 6:2 15:1 31:1 45:2 52:1 61:1 64:1 68:1 85:1 113:1 114:1 119:1 123:1 342:1 385:1 416:1 613:1 625:1 633:1 750:1 761:1 806:1 835:1 # atenolol + bendroflumethiazide
3:1 6:1 15:1 31:1 45:2 52:1 113:1 385:1 613:1 633:1 835:1 # atenolol/chlorthalidone
1:1 6:1 7:1 10:2 11:1 15:1 18:1 19:1 22:1 24:2 86:1 89:1 103:1 187:1 198:1 201:1 207:2 235:1 298:1 456:1 494:1 599:1 # atlantic argentine
15:1 18:1 47:1 53:1 60:2 120:1 253:1 392:1 483:1 584:1 # atomic bombs
9:1 15:1 43:1 47:1 51:1 54:1 59:1 62:1 81:1 157:1 216:1 241:1 259:1 584:1 622:1 # atony; esophagus
11:1 15:1 30:1 35:1 39:1 42:1 59:1 68:1 107:1 148:1 157:1 227:1 284:1 289:1 874:1 937:1 # atpase, magnesium
5:1 7:1 15:1 17:1 32:1 42:1 55:1 58:1 59:1 361:1 529:1 775:1 937:1 # atresia ; anal
6:1 15:1 16:1 17:1 32:1 42:1 58:1 59:1 68:1 87:1 196:1 328:1 453:1 529:1 775:1 937:1 971:1 # atresia ; duodenum
3:1 4:1 15:1 17:1 22:1 32:1 42:1 58:1 59:1 126:1 130:1 150:1 498:1 529:1 775:1 937:1 # atresia; artery
15:1 17:1 25:1 29:1 32:1 39:1 47:1 139:1 231:1 524:1 # atretogastria
5:1 15:1 20:1 22:1 28:1 31:1 32:1 53:1 56:1 58:2 257:1 406:1 448:1 458:1 604:1 688:1 # atrial arrhythmia no
5:1 13:1 15:2 16:1 17:2 19:1 20:2 22:1 23:1 32:1 35:1 45:1 58:1 72:1 106:1 109:1 116:1 121:1 160:1 228:1 257:1 285:1 339:1 370:1 406:1 493:1 604:1 626:1 695:1 868:1 946:1 # atrial premature depolarisation
6:1 15:1 20:1 24:1 26:1 31:1 32:2 52:1 95:1 97:1 103:1 163:1 257:1 481:1 676:1 762:1 836:1 # atrioventricular block no
2:1 9:1 15:2 20:1 25:1 32:2 43:1 47:1 50:1 54:1 56:1 58:1 152:1 212:1 245:1 257:1 259:1 304:1 371:1 584:1 604:1 716:1 936:1 # atrophy , striatonigral
2:1 15:1 31:1 32:1 43:1 54:1 56:1 245:1 259:1 371:1 716:1 936:1 # atrophy no
2:1 4:1 15:1 27:1 32:1 43:1 54:1 56:1 123:1 245:1 259:1 371:1 598:1 716:1 936:1 # atrophy; leber
6:1 8:1 15:1 21:1 24:1 26:1 33:1 37:1 73:1 81:1 103:1 123:1 131:1 439:1 461:1 726:1 777:1 # attachment behavior
1:1 3:1 6:1 15:1 18:1 25:1 38:1 50:1 59:1 64:1 65:1 73:1 146:1 263:1 398:1 480:1 633:1 677:1 678:1 777:1 806:1 # attend chest clinic
1:1 2:1 3:1 6:1 12:1 15:1 19:1 63:1 64:1 105:1 110:1 161:1 170:1 237:1 301:1 305:1 344:1 393:1 405:1 554:1 633:1 777:1 806:1 # attending play group
3:1 6:1 15:2 21:1 24:1 33:1 37:1 42:1 49:1 59:1 73:1 103:1 439:1 726:1 777:2 # attp attachment sites
5:1 9:2 15:1 18:1 27:1 31:1 46:1 48:1 70:1 84:1 88:1 98:1 99:1 129:1 145:1 146:1 232:1 239:1 272:1 293:1 328:1 329:1 465:1 596:1 706:1 828:1 870:1 941:1 # atypical cell mononuclear
4:1 5:1 7:1 15:1 18:1 19:3 22:1 39:1 42:1 46:1 56:1 64:1 76:1 83:1 129:1 145:1 161:1 185:1 196:1 232:1 239:2 267:1 272:1 307:1 344:1 355:1 370:1 400:1 432:1 465:1 494:1 533:1 651:1 680:1 981:1 # atypical glandular hyperplasia
5:1 8:1 12:1 26:1 29:1 31:1 32:1 35:1 37:1 60:1 126:1 137:1 194:1 262:1 280:1 428:1 557:1 601:1 647:1 699:1 803:1 962:1 # audiometry normal
4:1 8:1 11:1 12:1 47:1 49:1 97:1 126:1 265:1 430:1 601:1 785:1 907:1 # auditory ; nerve
1:1 4:1 8:1 10:1 12:2 13:1 15:1 20:1 26:1 30:1 47:1 49:1 53:1 55:1 102:1 126:1 127:1 149:1 151:1 172:1 177:1 191:1 209:1 218:1 253:1 258:1 265:1 286:1 430:1 601:1 730:1 785:1 # auditory discrimination observations
4:1 8:1 12:1 14:1 33:1 47:1 49:2 56:1 76:1 126:1 154:1 239:1 265:1 267:1 308:1 437:1 562:1 601:1 651:1 # auditory hyperacuity
12:1 13:1 30:2 39:1 59:1 88:1 148:1 149:1 246:1 387:1 512:1 553:1 601:1 636:1 705:1 841:1 842:1 846:1 950:1 952:1 953:1 # aujeszkys disease
5:1 14:1 27:1 62:1 72:1 146:1 209:1 302:1 335:1 596:1 601:1 995:1 # aural muscle
18:1 20:1 22:1 27:1 72:1 88:1 146:1 460:1 596:1 601:1 966:1 # auricle, ear
1:1 13:1 14:1 18:1 19:1 20:1 25:1 32:1 42:1 50:1 72:1 83:1 154:1 158:1 212:1 364:1 400:1 460:1 489:1 495:1 601:1 615:1 678:1 886:1 966:1 976:1 # auricula sinistra
11:1 18:1 19:2 20:1 22:1 39:1 54:1 72:1 83:1 154:1 161:1 167:1 223:1 307:1 344:1 370:1 400:1 460:1 489:1 533:1 575:1 601:1 637:1 671:1 680:1 692:1 736:1 774:1 776:1 779:1 886:1 908:1 916:1 930:1 966:1 975:1 976:1 977:1 # auricular neoplasm
2:2 8:1 13:1 14:1 72:1 95:1 104:1 429:1 539:1 582:1 601:1 676:1 # aurora rockfish
16:1 18:1 40:1 47:1 48:1 62:1 83:1 131:1 154:1 209:2 356:1 395:1 489:1 601:1 # auscultoscope, device
2:1 25:1 31:1 32:1 62:1 100:1 143:1 177:1 212:1 371:1 601:1 # austrobilharzia , no
1:2 7:1 10:1 24:1 38:1 47:1 83:1 90:1 120:1 122:1 136:1 187:1 207:1 263:1 292:1 469:1 485:1 599:1 601:1 # autoantibodies insulin
6:1 7:1 10:1 24:1 45:1 47:1 52:1 62:1 89:1 110:1 122:1 136:1 152:1 187:1 201:1 207:1 231:1 291:1 599:1 601:1 613:1 713:1 749:1 # autologous antigens
4:2 8:1 9:1 11:1 12:1 13:1 16:1 18:1 31:1 47:1 51:1 53:1 60:1 62:1 110:1 115:1 136:1 144:1 149:1 182:1 243:1 250:1 271:1 277:1 291:1 299:1 300:1 306:1 309:1 317:1 365:1 379:1 381:1 382:1 430:1 472:1 473:1 474:1 483:1 585:1 586:1 601:1 664:1 674:1 785:1 822:1 853:1 907:1 941:1 # autonomic nervous disorders
43:1 47:1 54:1 81:1 95:1 136:1 157:1 216:1 259:1 601:1 713:1 # autophagocytosis
1:1 4:1 5:1 20:1 27:1 55:1 68:1 109:1 136:1 139:1 233:1 286:1 322:1 601:1 889:1 # autumn galerina
6:1 55:1 62:1 97:1 125:1 131:1 141:1 461:2 702:1 718:1 819:1 989:1 # avenaviruses
6:1 7:2 10:1 24:1 58:1 89:1 131:1 152:1 187:1 201:1 207:1 461:1 599:1 # avian antigen
7:1 11:1 21:1 29:1 37:1 58:1 68:1 70:1 131:1 137:1 173:1 248:1 269:1 461:1 960:1 # avian metapneumovirus
7:1 58:1 62:1 101:1 106:1 125:1 131:2 141:1 461:1 702:1 718:1 989:1 # avian pox virus
7:1 13:1 25:1 40:1 47:1 51:1 58:1 60:1 73:1 111:1 131:1 209:1 461:1 615:1 824:1 856:1 # avian schistosome
7:1 9:1 12:1 26:1 27:1 35:1 42:1 61:1 64:1 77:1 83:1 163:1 224:1 292:1 301:1 355:1 461:1 517:1 660:1 795:1 827:1 # avulsion of mandible
6:1 9:1 26:1 27:1 42:1 61:1 77:1 83:1 112:1 161:1 440:1 461:1 660:1 795:1 827:1 878:1 # avulsion of spleen
2:1 4:1 28:1 43:1 54:1 91:1 245:1 259:1 511:1 556:1 634:1 936:1 # axerophtholum
2:1 10:1 29:1 37:1 48:1 72:1 100:1 101:1 151:1 357:1 360:1 380:1 525:1 558:1 624:1 653:1 # axetil cefuroxime
5:1 9:1 27:1 29:1 47:1 58:1 84:1 357:1 406:1 449:1 630:1 888:1 980:1 # axial skeleton
7:1 12:2 19:1 22:1 34:1 39:1 42:1 46:1 58:1 64:1 99:1 100:1 126:1 301:1 355:1 357:1 370:1 402:1 425:1 502:1 506:1 759:1 929:1 981:1 # axillary candidiasis
16:1 19:1 22:1 31:1 87:1 99:1 100:1 126:1 357:1 370:1 502:1 506:1 759:1 # axillary node
4:1 5:1 8:1 19:1 22:1 28:1 29:1 31:1 32:1 35:1 37:1 60:1 65:1 70:1 99:1 100:1 108:1 126:1 137:1 194:2 262:1 280:1 357:1 370:1 428:1 502:1 506:1 557:1 589:1 647:1 699:1 759:1 786:1 898:1 962:1 # axillary thermometry abnormal
57:1 60:1 64:1 106:1 110:1 169:1 199:1 288:1 561:1 991:1 # aza compound
15:1 20:1 21:1 23:1 26:1 27:1 28:1 29:1 54:1 108:1 111:1 163:1 195:1 288:1 412:1 443:1 517:1 630:1 642:1 652:1 735:1 793:1 812:1 855:1 955:1 # azathioprine 10mg tablet
1:1 11:1 12:1 20:1 34:1 72:1 86:1 170:1 288:1 303:1 425:1 601:1 618:1 873:1 966:1 # azauridine
1:1 4:1 11:1 20:1 30:1 59:1 86:1 233:1 288:1 322:1 730:1 745:1 # azeserine
1:1 11:1 67:1 86:1 95:1 288:1 323:1 333:1 684:1 # azocine
47:1 48:1 49:1 54:1 76:1 84:1 99:1 121:1 129:1 293:1 706:1 805:1 870:1 # b cell epitope
35:1 43:1 48:1 60:1 84:1 91:1 99:1 140:1 199:1 278:1 293:1 320:1 373:1 706:1 827:1 870:1 # b cells lymphoma
27:2 45:1 70:1 80:1 83:1 154:1 489:1 666:1 # b7 molecule
1:1 63:1 105:1 108:1 238:1 438:1 982:1 # baby swings
7:1 14:1 24:1 28:1 33:1 62:1 67:1 99:1 100:1 114:1 187:1 238:1 274:1 311:1 759:1 799:1 820:1 # bacillus anthrax
7:1 21:1 31:1 33:1 38:1 45:1 62:1 67:1 99:1 100:1 114:1 136:1 226:1 238:1 261:1 274:1 294:1 375:1 421:1 759:1 820:1 822:1 835:1 # bacillus butanolivorans
7:1 13:2 17:1 18:1 33:1 38:1 45:1 46:1 50:1 57:1 62:1 67:1 99:1 100:1 114:1 131:1 164:1 238:1 242:1 274:1 375:1 395:1 480:1 759:1 773:1 820:1 929:1 # bacillus canicolis brevis
1:1 7:1 10:1 33:1 58:1 62:1 63:1 67:1 99:1 100:1 105:1 114:1 136:1 234:1 238:1 274:1 298:1 759:1 777:1 820:1 # bacillus kuttingianum
2:1 6:1 11:1 32:1 33:1 49:1 50:1 59:1 62:1 67:1 89:1 99:1 100:1 114:1 201:1 231:1 238:1 274:1 345:1 371:1 394:1 759:1 820:1 874:1 910:1 957:1 # bacillus nitrogenes
1:1 6:1 8:1 12:1 17:1 33:1 40:1 43:2 59:1 62:2 64:1 67:1 89:1 91:2 99:1 100:1 112:1 114:1 152:1 201:1 238:1 270:1 274:1 301:1 320:2 328:1 423:1 513:1 529:1 568:1 591:1 669:1 675:1 689:1 737:1 739:1 759:1 763:1 820:1 940:1 # bacillus phosphorescens indigenus
4:1 33:1 40:1 52:1 62:1 67:1 83:1 99:1 100:1 109:1 114:1 123:1 154:1 206:1 238:1 274:1 367:1 489:1 759:1 820:1 961:1 # bacillus tuberculosis
1:1 6:1 11:1 14:1 27:1 28:1 29:1 32:1 33:3 34:1 37:1 49:1 56:1 67:3 71:1 74:1 128:1 137:1 147:1 158:1 168:1 174:1 179:1 181:1 192:1 238:1 247:1 264:1 274:3 295:1 323:1 345:1 399:1 437:1 820:1 910:1 922:1 # bacitracin methylenedisalycylic acid
22:2 33:2 65:1 73:1 74:1 115:1 238:2 367:1 676:2 677:1 820:2 845:1 924:1 # back arched backwards
1:1 14:1 22:1 25:1 32:1 33:1 68:1 114:1 158:1 212:1 238:2 287:1 392:1 662:1 676:1 820:1 # back strain lumbar
9:2 24:1 26:1 33:1 42:1 57:1 62:1 77:1 109:1 238:1 347:1 660:1 676:1 795:1 820:1 # back; contusion
1:1 9:1 21:1 24:1 33:1 57:1 238:1 347:1 374:1 449:1 510:1 820:1 # bacon intake
3:1 4:1 5:1 8:1 9:1 20:1 33:1 41:1 45:2 52:2 57:2 58:1 130:1 189:1 233:1 238:1 241:1 314:1 406:1 577:1 604:1 613:2 773:2 820:1 # bacterial colony color
1:1 3:1 4:2 5:1 8:1 10:1 12:1 13:1 16:1 20:1 26:1 33:1 41:2 51:1 58:1 62:1 80:1 102:1 110:1 115:1 130:1 144:1 149:1 182:1 188:1 189:1 225:1 233:1 238:1 243:1 250:1 271:1 290:1 291:1 299:1 300:1 306:1 309:1 317:1 365:1 379:1 381:1 382:1 406:1 407:1 464:1 472:1 473:1 474:1 577:1 585:1 586:1 604:1 656:1 690:1 820:1 853:1 931:1 # bacterial infectious disorder
1:1 3:2 4:3 5:1 6:1 17:1 20:1 24:1 33:1 41:1 58:1 130:2 188:1 189:1 233:1 238:1 374:1 406:1 427:1 577:1 604:1 635:1 725:1 789:1 809:1 820:1 833:1 938:1 # bacterial interferences
3:1 4:1 20:1 26:1 33:1 41:1 43:1 54:1 130:1 189:1 233:1 238:1 259:1 577:1 820:1 836:1 # bacteriophages
3:1 4:1 20:1 31:1 33:1 41:1 68:1 130:1 189:1 227:1 233:1 238:1 284:1 577:1 820:1 # bacterium , no
2:1 3:1 4:1 16:1 33:1 34:2 41:1 62:1 104:1 124:1 130:1 143:1 184:1 189:1 196:1 238:1 343:1 511:1 784:1 820:1 # bacteroides bifidus
2:1 3:1 4:1 13:1 16:1 33:1 34:1 40:1 41:1 42:1 48:1 52:1 83:1 84:1 99:1 114:1 124:1 130:1 184:1 189:1 222:1 238:1 249:1 293:1 504:1 511:1 706:1 784:1 820:1 870:1 961:1 # bacteroides cellulosisolvens
1:1 2:1 3:2 4:2 12:1 16:1 24:1 33:1 34:1 37:1 41:1 58:1 74:1 124:1 130:2 184:1 189:1 194:1 238:1 374:1 402:1 427:1 499:1 511:1 725:1 784:1 820:1 833:1 898:1 # bacteroides intermedia
2:1 3:1 4:1 14:1 16:1 23:1 33:1 34:1 35:1 41:1 45:1 106:1 124:1 130:1 140:1 157:1 184:1 189:1 238:1 239:1 511:1 701:1 784:1 820:1 868:1 # bacteroides polypragmatus
2:1 3:1 4:1 16:1 33:1 34:1 41:1 59:1 67:1 76:1 80:1 112:1 124:1 130:1 184:1 189:1 190:1 238:1 511:1 757:1 784:1 820:1 # bacteroides species
27:1 100:1 238:1 287:1 # baileya
57:1 87:1 238:1 449:1 # bake cod
5:1 7:1 19:1 25:1 31:1 40:1 54:1 61:1 83:1 99:1 106:1 238:1 261:1 421:1 492:1 494:1 610:1 884:1 # balanoposthitis of bull
1:1 5:2 20:2 22:1 38:1 55:1 58:1 72:1 99:1 110:1 139:1 202:1 227:1 238:1 263:1 286:1 545:1 604:1 621:1 695:1 959:1 966:1 # balfouria gallinarium
3:1 4:1 5:1 9:2 10:1 12:1 15:3 19:1 21:1 26:1 28:1 29:1 46:1 52:1 65:1 77:1 99:1 100:1 102:1 118:1 127:1 130:1 238:1 258:1 313:1 366:1 408:1 574:1 589:1 621:1 628:1 812:1 # balloon dilatation catheter
5:1 9:1 11:1 55:1 60:1 70:1 223:1 238:1 329:1 391:1 575:1 876:1 # balneomonas
1:1 5:1 33:1 53:1 55:1 69:1 142:1 160:1 172:1 238:1 256:1 286:1 827:1 # balsaminaceae
8:1 14:1 18:2 28:1 33:1 42:1 45:1 46:1 57:1 62:1 67:1 69:1 91:1 232:1 238:1 261:1 274:1 392:1 437:1 556:1 582:1 773:1 940:1 # bambusicola thoracica
3:1 7:1 15:1 28:1 29:1 37:1 69:1 81:1 83:1 90:1 113:1 128:1 137:1 174:1 204:1 238:1 485:1 545:1 620:1 811:1 826:1 851:1 # bamethan sulfate
2:1 7:1 10:1 13:1 19:1 20:1 22:1 39:1 42:1 58:2 61:1 100:1 104:1 117:1 218:1 238:1 249:1 315:1 370:1 604:1 695:1 972:1 981:1 # bancroftian filariasis
7:1 48:1 64:1 84:1 99:1 238:1 293:1 355:1 706:1 827:1 870:1 # band cells
7:1 64:1 238:1 355:1 # bands
7:1 11:1 22:1 27:1 54:1 107:1 115:1 223:1 238:1 521:1 566:1 779:1 852:1 # bane , leopard
2:1 7:1 21:1 25:1 37:1 60:1 63:1 64:1 85:1 119:1 166:1 210:1 219:1 238:1 273:1 280:1 351:1 607:1 625:1 657:1 750:1 906:1 933:1 942:1 993:1 # bangstad syndrome
7:1 81:1 238:1 # banha
7:1 238:1 710:1 # bank, eye
7:1 238:1 # banks
7:1 24:1 109:1 187:1 238:1 # bantu
55:1 173:1 238:1 # bapna
22:1 238:2 378:1 563:1 # barba
4:1 22:1 40:1 53:1 65:1 69:1 73:1 100:1 126:1 133:1 140:1 142:1 166:1 204:1 238:2 378:1 448:1 563:1 677:1 786:1 # barbados cherry family
4:1 9:1 22:1 72:1 89:1 90:1 122:1 123:1 198:1 223:1 238:1 378:1 563:1 # barber surgeons
22:1 29:1 31:1 123:1 238:1 378:1 563:1 564:1 # barbet , no
22:1 89:1 198:1 238:1 # barge
7:2 22:1 35:2 89:1 109:1 116:1 198:1 224:2 238:1 # bargeman / tugman
16:1 22:1 30:1 40:1 65:1 74:1 88:1 166:1 238:1 408:1 668:1 688:1 713:1 923:1 # barheaded goose
22:1 238:1 # bark2
22:1 238:1 # barks
3:1 10:1 22:1 25:1 40:1 42:1 49:1 52:1 59:1 97:1 106:1 222:1 226:1 238:1 321:1 398:1 467:1 507:1 631:1 # barlow test positive
7:1 22:2 35:1 194:1 224:1 238:2 557:1 # barman/barmaids
14:1 22:2 39:1 115:1 178:1 237:1 238:1 241:1 401:1 862:1 909:1 918:1 # barnyard grass
1:1 22:1 25:1 28:1 38:1 45:1 91:1 150:1 165:1 238:1 246:1 263:1 375:1 498:1 556:1 772:1 802:1 815:1 # bartholin cysts
5:1 7:1 9:1 26:1 29:1 30:1 38:1 39:1 63:1 77:1 139:1 160:1 185:1 238:1 346:1 476:1 933:1 # basal ganglion set
1:1 6:1 24:2 30:1 37:1 39:1 103:1 148:1 184:1 238:1 374:1 439:1 726:1 # base , ointment
20:1 30:1 39:1 63:1 114:1 148:1 152:1 169:1 238:1 634:1 978:1 # base lung right
39:1 42:1 100:1 238:1 981:1 # basil
1:1 39:1 42:1 238:1 495:1 981:1 # basin
7:1 14:1 18:1 38:1 39:1 43:1 51:1 52:1 54:1 83:1 95:1 100:1 111:1 165:1 193:1 237:1 238:1 259:1 328:1 458:1 600:1 641:1 755:1 918:1 919:1 # basophilic granulocyte
4:1 15:1 21:1 97:1 188:1 238:1 287:1 395:1 500:1 # batai fever
1:1 11:1 15:1 28:1 32:1 62:1 63:1 105:1 111:1 125:1 169:1 238:1 395:1 411:1 443:1 812:1 # bathing trunk nevus
15:1 28:1 56:2 59:1 76:1 147:1 238:1 239:1 651:1 812:1 # bathyhypesthesia
1:1 50:1 58:1 111:1 238:1 601:1 678:1 # bauhinia l.
38:1 97:1 226:1 507:1 # bcg live
217:1 # bcgf-1
14:1 22:1 39:1 88:1 123:1 178:1 237:1 862:1 909:1 918:1 # bear grass
1:1 3:1 5:1 15:1 19:1 22:1 35:1 88:1 113:1 116:1 123:1 262:1 610:1 622:1 648:1 # bear in guatemala
15:2 17:2 23:1 35:1 72:1 88:1 109:1 116:1 123:1 228:1 285:1 339:1 493:1 626:1 # beat ; premature
13:1 15:1 30:1 53:1 74:1 88:1 123:1 178:1 # beat missed
22:1 28:1 43:1 55:1 74:1 81:1 123:1 173:1 325:1 620:1 634:1 # bednar aphthae
1:1 8:1 20:1 26:2 30:1 62:1 72:1 81:1 84:1 110:1 123:1 131:1 277:1 291:1 384:1 461:1 545:1 638:1 813:1 836:1 966:1 # behaviors injurious self
10:1 14:1 18:1 26:1 72:1 81:1 110:1 123:1 131:1 235:1 461:1 995:1 # behavioural tic
1:1 2:1 4:1 20:1 66:1 110:1 117:1 123:1 233:1 237:1 305:1 322:1 553:1 676:1 # beijerinckia group
5:1 7:1 9:1 17:1 21:1 29:1 37:1 48:1 51:1 55:1 59:1 84:1 99:1 117:1 123:1 137:1 248:1 293:1 310:1 315:1 316:1 372:1 391:1 441:1 529:1 760:1 765:1 # bellmetal resonance
25:1 40:1 47:1 60:1 84:1 123:1 356:1 386:1 492:1 856:1 # belt , ostomy
6:1 10:1 25:1 62:1 64:1 69:1 123:1 146:1 275:1 302:1 416:1 551:1 806:1 # bendamustine hcl
6:1 11:1 15:1 21:1 25:1 49:1 62:1 104:1 109:1 123:1 219:1 345:1 380:1 416:1 574:1 # benefit status
4:1 6:1 8:1 16:1 19:1 50:1 68:1 70:1 109:1 123:1 152:1 163:1 166:1 182:1 277:1 289:1 369:1 416:1 520:1 708:1 889:1 960:1 # benign bladder tumors
5:1 6:1 21:1 33:1 49:1 50:1 57:1 65:2 73:1 88:1 123:1 152:1 166:1 184:1 275:1 289:1 316:1 369:1 416:1 570:1 677:1 708:1 # benign coital headache
6:1 8:1 50:1 68:2 70:1 109:1 123:1 152:1 289:1 369:1 416:1 520:1 622:1 708:1 889:1 960:1 # benign gum tumor
2:1 6:1 8:1 43:2 45:1 50:1 52:1 60:1 65:1 70:2 73:1 91:1 95:1 123:1 152:1 223:1 231:1 254:1 273:1 289:1 311:1 320:1 369:1 416:1 432:1 520:1 549:1 613:1 646:1 708:1 802:1 876:1 # benign pheochromocytoma morphology
1:1 4:1 6:1 15:1 16:1 20:1 21:1 33:1 50:1 63:1 105:1 123:1 152:1 182:1 205:1 233:1 289:1 322:1 369:1 416:1 539:1 676:1 708:1 777:1 # benign shuddering attacks
5:1 6:1 8:1 14:1 32:1 33:1 50:1 65:1 68:1 70:1 73:1 88:1 109:1 123:1 152:1 158:1 289:1 369:1 416:1 437:1 520:1 677:1 708:1 889:1 960:1 # benign tracheal tumor
6:1 15:1 35:1 47:1 50:1 60:1 65:1 107:1 121:1 123:1 152:1 278:1 289:1 369:1 416:1 584:1 627:1 708:1 # benign; hepatoma
6:1 24:1 30:1 31:1 40:1 103:1 123:1 266:1 416:1 668:1 # bent ; nose
2:1 6:1 9:1 11:1 22:1 123:1 183:1 416:1 433:1 454:1 497:1 579:1 # benzarone
1:1 6:2 7:1 10:1 11:1 20:1 24:1 63:1 87:1 105:1 120:1 123:1 187:1 207:1 236:1 292:1 322:1 345:1 416:1 433:1 454:1 579:1 599:1 696:1 717:1 745:1 834:1 # benzene ring antibody
1:1 6:1 11:1 18:1 47:1 49:1 67:1 86:1 101:1 123:1 145:1 357:1 416:1 433:1 454:1 579:1 602:1 603:1 606:1 624:1 # benzine , toxicity
6:1 9:1 15:2 21:1 46:1 55:1 123:1 173:1 195:1 333:1 391:1 412:1 416:1 433:1 454:1 574:1 578:1 579:1 645:1 735:1 955:1 # benzonatate 100mg cap
6:2 31:1 43:1 54:1 65:1 123:1 254:1 259:1 283:1 319:1 333:1 385:1 416:1 433:1 454:1 579:1 # benzophenones
6:1 7:1 14:1 54:1 123:1 193:1 260:1 333:1 337:1 416:1 433:1 454:1 535:1 579:1 816:1 # benzopyrans
6:2 17:1 54:1 123:1 260:1 333:1 337:1 416:1 433:1 454:1 535:1 579:1 789:1 816:1 # benzopyrene
1:1 6:1 9:1 11:1 50:1 71:1 80:1 86:1 123:1 304:1 333:1 396:1 416:1 433:1 454:1 579:1 713:1 # benzoyl ecgonine
6:1 19:1 57:1 60:1 64:1 69:1 70:1 71:1 106:1 110:1 123:1 169:1 199:1 397:1 416:1 433:1 454:1 530:1 534:1 561:1 579:1 988:1 991:1 # benzylammonium compounds
3:1 4:1 6:1 123:1 139:1 173:1 197:1 198:1 417:1 633:1 # bergapten
4:2 17:1 111:1 123:2 141:1 539:1 629:1 # berks - berkshire
4:1 21:1 23:1 29:1 37:1 46:1 47:1 54:1 123:1 173:1 197:1 248:1 367:1 564:1 576:1 654:1 715:1 855:1 # beta - mercaptopropionate
9:1 21:1 26:1 28:1 29:1 30:1 39:1 55:1 77:1 111:1 123:1 148:1 248:1 391:1 443:1 564:1 654:1 703:1 # beta - thionase
1:1 2:1 3:1 4:2 9:1 21:1 24:1 29:1 123:1 130:1 188:1 248:1 374:1 427:1 497:1 511:1 564:1 654:1 725:1 809:1 833:1 938:1 # beta interferons
2:1 3:1 21:1 23:1 29:1 36:1 38:1 44:1 54:1 66:1 75:1 79:1 82:1 92:1 93:1 96:1 106:1 123:1 132:1 135:1 211:1 214:1 248:1 564:1 654:1 855:1 # beta lipoprotein
6:1 16:1 21:1 29:1 123:1 186:1 188:1 248:1 281:1 380:1 564:1 654:1 943:1 # beta-defensins
21:1 29:1 32:1 123:1 126:1 197:1 239:1 248:1 281:1 350:1 564:1 654:1 943:1 997:1 # beta-tryptase
21:1 29:1 123:1 248:1 564:1 654:1 # beta1h
7:1 21:1 29:1 123:1 248:1 294:1 464:1 564:1 654:1 # betanf
4:1 27:1 29:1 76:1 123:1 129:1 211:1 267:1 564:1 # betle , piper
22:1 31:1 40:1 123:1 266:1 333:1 469:1 # bezoar, nos
7:1 63:1 81:1 851:1 933:1 # bhangs
8:1 14:1 18:1 47:1 49:1 67:1 72:1 129:1 143:1 160:1 211:1 261:1 265:1 277:1 582:1 602:1 # bicipitoradialis bursa
9:1 13:1 33:1 34:1 41:1 52:1 63:1 68:1 90:1 104:1 133:1 143:1 177:1 189:1 238:1 343:1 562:1 622:1 679:1 820:1 970:1 # bifidobacterium longum suis
7:1 16:1 18:1 34:1 47:1 49:1 50:1 67:1 101:1 124:1 143:1 145:1 152:1 242:1 357:1 602:1 606:1 622:1 624:1 648:1 # biguanide toxicity
3:1 4:1 5:2 9:1 14:2 15:1 19:1 26:1 27:1 33:1 77:1 100:1 113:1 130:1 143:1 160:1 200:1 218:1 308:1 335:2 342:1 357:1 366:1 650:1 # bilateral sacral flexion
9:1 10:1 17:1 26:1 27:1 29:1 30:1 33:1 34:1 67:1 77:1 80:1 100:1 102:1 118:1 143:1 218:1 274:1 295:1 399:1 653:1 # bile acid secretion
10:1 25:1 26:1 27:1 32:1 41:2 98:2 100:1 102:1 125:1 143:1 177:1 196:1 212:1 213:2 225:1 253:1 407:1 411:1 419:1 422:1 463:1 470:1 487:1 509:1 593:1 595:1 722:1 772:1 848:1 # bile ducts obstruction
6:1 7:1 10:1 13:1 16:1 22:1 25:1 36:1 38:1 39:1 47:1 48:2 55:1 58:1 60:1 70:1 100:1 111:1 117:1 126:1 143:1 209:1 310:1 502:1 524:1 703:1 755:1 849:1 856:1 876:1 # biliary anastomotic dehiscence
2:1 4:1 13:1 22:1 27:1 38:1 40:1 42:1 58:1 100:1 126:1 143:1 146:1 209:1 222:1 249:1 404:1 502:1 504:1 511:1 596:1 755:1 # biliary sclerosis
1:2 12:1 17:1 38:1 41:1 64:1 80:1 100:1 125:1 141:2 143:2 206:1 270:1 290:1 301:1 423:1 612:1 629:1 755:1 860:1 989:1 # bilirubin indirect
1:1 5:1 12:1 13:1 14:1 19:1 33:1 42:1 55:1 62:1 72:1 143:1 154:1 161:1 211:1 249:1 286:1 335:1 344:1 601:1 742:1 860:1 995:1 # binaural diplacusis
1:1 4:1 16:1 31:1 64:1 143:1 182:1 270:1 860:1 # binder , no
1:2 4:1 5:1 16:1 53:1 55:1 60:1 64:1 108:1 133:1 143:1 172:1 182:1 270:1 277:1 286:1 361:1 674:1 860:1 # binders, abdominal
1:2 5:1 12:1 17:1 19:1 22:1 28:1 31:1 40:1 41:1 43:1 54:1 64:1 70:1 80:1 81:1 83:1 95:1 141:1 143:1 154:1 180:1 259:1 270:1 290:1 301:1 370:1 372:1 400:1 423:1 489:1 612:1 620:1 629:1 634:1 680:1 697:1 832:1 858:1 860:1 976:1 # binocular indirect ophthalmoscope
5:1 18:1 26:1 45:1 46:1 52:1 73:1 100:1 111:1 143:1 231:1 232:1 234:1 272:1 465:1 613:1 808:1 # biological child
5:1 8:1 18:1 21:1 26:1 29:1 37:1 43:1 45:1 46:1 52:1 69:1 70:1 91:1 137:1 143:1 231:1 232:1 234:1 248:1 272:1 320:1 432:1 465:1 520:1 613:1 818:1 # biological metamorphoses
5:1 10:1 15:1 17:1 18:1 19:1 26:1 45:1 46:1 52:1 84:1 97:1 127:1 143:1 226:1 231:1 232:1 234:1 272:1 366:1 465:1 507:1 613:1 631:1 # biological relative
3:1 4:1 5:1 13:1 18:1 25:1 26:1 42:1 45:1 46:1 52:1 130:1 143:1 231:1 232:1 234:1 249:1 272:1 324:1 465:1 613:1 615:1 698:1 # biological sister
4:1 12:1 20:1 26:2 54:1 76:1 87:1 143:1 233:1 267:1 581:1 805:1 836:1 # bioperiodicity
9:1 18:1 26:1 42:1 43:1 46:1 48:1 54:1 56:1 57:1 117:1 121:1 143:1 197:1 232:1 246:1 259:1 310:1 347:1 410:1 683:1 716:1 # biophysical concept
1:1 5:1 8:1 14:1 26:1 31:1 35:1 54:1 143:1 164:1 194:1 210:1 262:1 287:1 332:1 428:1 538:1 557:1 647:1 662:1 962:1 # biopsy brain normal
2:1 5:1 8:1 9:1 26:1 31:1 35:1 54:1 62:1 73:1 108:1 117:1 143:1 164:1 194:1 205:1 210:1 262:1 332:1 428:1 497:1 557:1 647:1 962:1 987:1 # biopsy bronchus abnormal
3:2 5:1 8:1 25:1 26:1 31:1 35:1 54:1 59:2 143:1 194:1 210:1 262:1 324:1 332:1 398:1 428:1 557:1 647:1 962:1 # biopsy testes normal
5:1 8:2 26:1 28:1 31:1 35:1 56:1 108:1 143:1 194:1 262:1 428:1 458:1 557:1 647:1 688:1 962:1 # biorhythm, abnormal
4:1 6:1 16:1 20:1 34:1 76:1 124:1 143:1 211:1 233:1 267:1 303:1 453:1 590:1 # biperiden
6:1 8:1 20:1 43:1 45:1 52:1 65:1 71:1 73:1 106:1 140:1 143:1 211:1 229:1 241:1 254:1 268:1 279:1 283:1 314:1 319:1 340:1 348:1 358:1 359:1 368:1 414:1 415:1 424:1 484:1 501:1 503:1 532:1 658:1 701:1 714:1 741:1 868:1 # biphenyl , polychlorinate
10:1 14:1 17:1 33:1 41:1 141:1 143:1 189:1 225:1 380:1 437:1 567:1 629:1 831:1 # birefraction
1:1 20:1 28:1 59:1 72:1 141:1 143:1 150:1 190:1 384:1 638:1 813:1 966:1 # birth injuries
28:1 37:1 57:1 60:1 110:1 136:1 141:1 143:1 150:1 280:1 561:1 # birth outcome
1:2 12:1 28:1 63:1 64:1 66:1 104:1 105:1 141:1 143:1 150:1 152:1 170:1 270:1 301:1 390:1 393:1 405:1 423:1 523:1 554:1 573:1 634:1 672:1 731:1 885:1 932:1 978:1 # birth weight finding
5:1 8:1 28:1 31:1 35:1 66:1 90:1 141:1 143:1 150:1 152:1 194:1 206:1 262:1 334:1 428:1 557:1 634:1 647:1 932:1 962:1 978:1 # birth weight subnormal
3:1 4:1 28:1 130:1 141:1 143:1 150:1 194:1 898:1 # birth, term
1:1 3:1 5:1 13:1 15:1 28:1 53:1 55:1 68:1 113:1 114:1 136:1 143:1 167:1 172:1 286:1 302:1 377:1 645:1 # bismuth aluminate
1:1 2:1 9:1 13:2 28:1 37:1 50:1 51:1 60:1 63:1 64:1 85:1 105:1 106:1 119:1 136:1 143:1 144:1 167:1 184:1 210:1 273:1 280:1 302:1 304:1 351:1 377:1 396:1 607:1 625:1 657:1 750:1 765:1 906:1 942:1 949:1 993:1 # bismuth poisoning syndrome
2:2 8:1 13:1 23:1 44:1 45:2 51:1 52:2 54:1 56:1 73:1 85:1 95:1 119:1 138:1 143:1 144:1 153:1 155:1 159:1 171:1 176:1 268:1 314:1 340:1 348:1 358:1 359:1 368:1 429:1 549:1 613:1 661:1 700:1 728:1 748:1 788:1 797:1 844:1 855:1 857:1 863:1 866:1 881:1 890:1 893:1 903:1 905:1 914:1 915:1 964:1 965:1 967:1 # bisoprolol - hydrochlorothiazide
1:2 3:1 9:1 10:1 26:1 30:1 41:2 49:1 77:1 80:2 102:1 118:1 122:1 143:1 188:1 225:1 290:2 407:1 464:1 479:1 656:1 690:1 931:1 # bite infection insect
3:1 9:1 13:1 31:1 49:1 51:1 55:1 62:1 106:1 110:1 143:1 144:1 184:1 291:1 449:1 765:1 941:1 # bite poisonous snake
3:1 40:1 49:1 70:1 143:1 516:1 # bite;mosquito
1:1 9:1 10:1 47:1 49:1 63:2 105:1 143:1 298:1 321:1 457:1 622:1 970:1 # biting tongue
4:1 9:1 15:1 16:1 18:1 19:1 47:1 50:1 163:1 166:1 182:1 304:1 480:1 584:1 # bladder ; atonic
2:1 4:2 16:1 19:1 32:1 43:1 54:1 56:1 76:1 150:1 163:1 166:1 182:1 239:1 245:1 259:1 267:1 371:1 651:1 936:1 # bladder ; hypertrophy
1:1 4:1 16:1 19:1 24:1 33:1 41:1 72:1 106:1 109:1 117:1 154:1 163:1 166:1 169:1 182:1 184:1 285:1 305:1 349:1 374:1 383:1 490:1 # bladder acupuncture point
4:1 9:1 10:1 16:1 19:1 26:1 41:1 77:1 102:1 117:1 118:1 163:1 166:1 169:1 182:1 225:1 407:1 479:1 525:1 # bladder function
1:1 5:1 12:1 20:1 22:1 27:1 43:1 51:1 54:1 59:1 63:1 74:1 81:1 88:1 89:1 105:1 157:1 163:1 170:1 191:1 216:1 259:1 393:1 440:1 499:1 517:1 597:1 695:1 # bleeding esophageal varix
1:2 5:1 12:1 27:1 63:2 74:1 105:2 163:1 170:1 191:1 226:1 234:2 393:1 440:1 499:1 517:1 # bleeding gingival
1:1 5:1 12:1 17:1 21:1 27:1 41:1 63:1 74:1 80:1 105:1 163:1 170:1 290:1 316:1 393:1 440:1 499:1 517:1 612:1 # bleeding rectal
1:2 10:1 12:1 17:1 27:1 30:1 37:1 39:1 63:1 74:2 88:1 105:1 117:1 148:1 151:1 163:1 170:1 218:1 387:1 393:1 440:1 499:1 512:1 517:1 540:1 558:1 # bleeding time increased
1:1 12:1 27:1 63:1 74:1 105:1 163:1 170:1 393:1 440:1 499:1 517:1 # bleeding;postpartum
7:1 17:1 23:1 27:1 55:1 74:1 117:1 163:1 165:1 289:1 315:1 354:1 440:1 517:1 626:1 760:1 985:1 # bleeds pregnancy
1:1 6:1 8:1 9:1 26:1 27:1 31:1 42:1 62:1 65:1 77:1 114:1 117:1 146:1 163:1 448:1 517:1 647:1 660:1 688:1 795:1 810:1 922:1 # blennorrhea, inclusion
10:1 20:1 22:1 27:1 43:1 49:1 67:1 76:1 80:1 81:1 104:1 112:1 121:1 122:1 163:1 169:1 190:1 216:1 321:1 343:1 517:1 695:1 757:1 # blepharitis , unspecified
2:1 22:1 27:1 31:1 43:1 57:1 81:1 95:1 121:1 163:1 216:1 429:1 517:1 # blepharoconjunctivitis , no
1:1 3:1 4:1 5:1 11:1 18:1 20:1 25:1 38:1 46:1 56:1 59:1 64:1 130:1 163:1 178:1 232:1 233:1 246:1 263:1 270:1 272:1 324:1 460:1 465:1 577:1 617:1 698:1 815:1 874:1 # blindness, hysterical
1:1 4:1 11:1 20:1 38:1 59:1 64:1 97:1 163:1 178:1 226:1 263:1 270:1 500:1 507:1 617:1 874:1 # blindness, river
3:1 4:1 13:1 17:1 25:1 38:1 48:1 59:1 83:1 84:1 90:1 99:1 130:1 163:1 293:1 324:1 356:1 485:1 529:1 615:1 698:1 706:1 827:1 870:1 # blister cells result
3:1 4:1 13:1 25:1 38:1 68:1 130:1 163:1 277:1 324:1 615:1 622:1 674:1 698:1 # blisters gum
3:1 4:1 13:1 25:1 38:2 130:1 163:1 211:1 277:1 324:1 615:1 674:1 698:1 # blisters lip
3:1 4:1 6:1 13:2 25:1 38:1 50:1 76:1 130:1 163:1 277:1 324:1 364:1 369:1 572:1 615:1 674:1 698:1 # blisters penis
22:1 52:1 65:1 88:1 95:1 150:1 163:1 498:1 676:1 # block heart
6:1 52:1 95:1 117:1 163:1 676:1 849:1 932:1 # block;wenckebach
1:1 5:1 15:1 20:1 31:1 32:1 42:1 52:1 58:1 95:1 163:1 180:1 257:1 406:1 469:1 495:1 604:1 676:1 # blocks, sinoatrial
5:1 8:1 31:1 35:1 39:1 43:1 51:1 52:1 54:1 87:1 100:1 111:1 163:1 194:1 238:1 259:1 262:1 408:1 428:1 557:1 641:1 647:1 962:1 # blood basophil normal
3:1 48:1 49:1 52:1 84:1 87:1 99:1 111:1 163:1 293:1 408:1 706:1 870:1 # blood cell white
5:1 8:2 16:1 20:1 31:1 34:1 35:1 52:2 73:1 87:1 124:1 163:1 194:1 262:1 268:1 303:1 314:1 340:1 348:1 358:1 359:1 368:1 408:1 415:1 428:1 557:1 590:1 647:1 649:1 658:1 694:1 714:1 723:1 741:1 752:1 754:1 798:1 801:1 838:1 962:1 # blood chloride normal
1:1 3:1 11:1 16:1 17:1 25:1 30:1 38:1 39:1 45:1 52:1 59:1 73:1 74:1 80:1 86:1 87:1 88:1 91:1 148:1 163:1 218:1 263:1 324:1 375:1 387:1 398:1 408:1 512:1 540:1 781:1 802:1 874:1 963:1 # blood cholinesterase decreased
36:1 52:2 87:1 146:1 163:1 408:1 623:1 772:1 # blood clots
4:1 16:1 17:1 30:1 39:1 52:1 54:1 57:1 76:1 80:1 87:1 88:1 148:1 163:1 218:1 267:1 387:1 408:1 512:1 540:1 686:1 # blood copper decrease
8:1 27:1 52:1 57:1 59:1 62:1 87:1 146:1 163:1 209:1 408:1 432:1 490:1 596:1 954:1 # blood corpuscles
1:1 5:1 6:1 8:1 20:1 31:2 35:1 52:1 87:1 89:1 104:1 108:1 163:1 164:1 180:1 194:1 201:1 231:1 262:1 292:1 322:1 408:1 428:1 557:1 647:1 957:1 962:1 # blood fibrinogen abnormal
2:1 6:1 16:1 17:1 25:1 30:1 32:1 39:1 52:1 59:1 74:1 80:1 87:1 88:1 89:1 148:1 163:1 201:1 212:1 218:1 231:1 371:1 387:1 398:1 408:1 512:1 540:1 550:1 957:1 # blood oestrogen decreased
27:1 49:1 52:1 69:1 87:1 160:1 161:1 163:1 199:1 389:1 408:1 878:1 # blood sample kit
1:1 10:1 49:1 52:1 63:1 87:1 105:1 112:1 129:1 163:1 298:1 305:1 408:1 777:1 # blood spitting up
1:2 21:1 25:1 50:1 52:1 63:1 87:1 105:1 163:1 219:1 287:1 396:1 408:1 662:1 678:1 949:1 # blood staining
39:1 41:1 52:1 76:1 80:1 87:1 90:1 112:1 140:1 161:1 163:1 290:1 305:1 408:1 686:1 757:1 772:1 # blood supply aspects
1:2 17:1 30:1 39:1 52:1 87:1 88:1 117:2 148:1 163:1 218:1 387:1 408:1 512:1 540:1 603:1 # blood zinc increase
25:1 45:1 47:1 52:1 83:1 87:1 95:1 154:1 163:1 356:1 362:1 408:2 489:1 856:1 # bloods occult stool
14:1 108:1 114:1 163:1 218:1 253:1 457:1 # blue crabs
1:1 8:1 20:1 21:1 24:1 29:1 52:1 70:1 110:1 114:1 163:1 169:1 287:1 314:1 415:1 440:1 449:1 457:1 488:1 510:1 658:1 662:1 # blue mountain lorikeet
2:1 3:1 14:1 29:1 32:1 60:1 70:1 108:1 114:1 158:1 163:1 164:1 273:1 457:1 699:1 876:1 986:1 987:1 # blue, tetrabromophenol
14:1 39:1 114:1 163:1 178:1 237:1 354:1 457:1 862:1 909:1 918:1 # bluegrass
1:1 4:1 11:1 65:1 86:1 88:1 111:1 114:1 163:1 166:1 457:1 539:1 907:1 # bluehead shiner
3:1 4:1 33:1 36:1 59:1 65:1 73:1 106:2 112:1 114:1 163:1 457:1 469:1 677:1 777:1 786:1 # bluespotted poacher
12:1 27:1 59:1 87:1 120:1 133:1 190:1 268:1 581:1 717:1 850:1 973:1 # bodies dohle
6:1 22:1 34:1 37:1 57:1 60:1 87:1 107:1 114:1 120:1 150:1 199:1 236:1 342:1 439:1 498:1 561:1 562:1 566:1 696:1 717:1 761:1 834:1 991:1 # body fluid compartments
27:1 34:1 69:1 87:1 114:1 120:1 160:1 161:1 199:1 236:1 342:1 562:1 696:1 717:1 761:1 834:1 878:1 # body fluid sample
2:2 23:1 27:1 28:1 44:1 87:1 116:1 120:1 163:1 177:1 236:1 237:1 467:1 517:1 696:1 717:1 834:1 # body growth problem
7:1 18:1 26:1 37:1 50:1 72:1 73:1 80:1 81:2 87:1 110:1 120:1 123:1 131:1 236:1 242:1 461:1 480:1 696:1 717:1 834:1 851:1 # body mechanics behaviour
6:1 9:1 10:1 17:1 26:1 29:1 30:1 37:1 67:1 76:1 77:1 80:2 87:1 102:1 112:1 118:1 120:1 151:1 218:1 236:1 439:1 558:1 653:1 696:1 717:1 757:1 834:1 # body secretion specimen
3:1 4:1 15:1 87:1 113:1 120:1 130:1 236:1 277:1 674:1 696:1 717:1 834:1 924:1 # body waters
22:1 38:1 58:1 67:1 87:1 100:1 120:1 126:1 236:1 502:1 696:1 717:1 755:1 834:1 # body, ciliary
35:1 40:1 45:1 51:1 60:1 120:2 278:1 824:1 # bolbosoma
40:1 45:1 120:1 133:1 808:1 # boldos
9:1 17:1 64:1 65:1 74:1 120:1 121:1 164:1 440:2 539:1 # bond sheep breed
9:3 10:1 11:1 17:1 23:1 26:2 41:1 42:1 57:2 59:1 60:1 64:1 77:1 98:1 102:1 118:1 120:1 178:1 183:1 196:1 199:1 213:1 225:1 347:1 407:1 419:1 479:1 529:1 561:1 617:1 626:1 660:1 722:1 991:1 994:1 # bone conduction compression
6:1 9:1 11:1 16:1 37:1 52:1 54:1 84:1 97:1 120:1 183:1 395:1 439:1 # bone development
9:1 11:1 65:1 88:1 120:1 166:1 183:1 # bone head
5:1 9:1 11:1 65:1 88:1 120:1 183:1 # bone heal
9:2 11:1 26:1 27:1 31:1 40:1 42:1 59:1 77:1 120:1 183:1 266:1 660:1 795:1 937:1 # bone lesion nos
2:1 9:1 11:1 22:1 35:1 48:1 84:1 99:1 120:1 183:1 293:1 448:1 467:1 706:1 870:1 # bone marrow cell
1:1 3:1 9:1 11:1 14:1 15:1 107:1 113:1 120:1 157:1 183:1 191:1 237:1 287:1 461:1 662:1 918:1 # bone pain aggravate
8:1 9:2 10:1 11:1 17:1 26:1 51:1 59:1 77:1 102:1 118:1 120:1 183:1 197:1 243:1 432:1 529:1 902:1 # bone resorption
9:1 11:1 25:1 120:1 165:1 183:1 246:1 815:1 # bone; cyst
9:2 11:1 52:1 59:1 63:1 120:1 183:1 874:1 970:1 # bones long
9:2 11:1 29:1 70:1 120:1 329:1 449:1 810:1 # bonnet monkey
31:1 40:1 120:1 177:1 266:1 408:1 982:1 # booby, nos
1:1 3:1 4:2 6:1 8:1 11:1 16:1 38:1 42:1 56:1 76:1 86:1 115:1 120:1 122:1 150:1 182:1 239:1 250:1 263:1 267:1 271:1 299:1 300:1 365:1 633:1 651:1 749:1 963:1 # borderline hypertension
1:1 8:1 35:1 72:1 120:1 194:1 261:1 401:1 557:1 # born in burma
1:1 5:1 8:2 106:1 109:1 120:1 139:1 150:1 401:1 880:1 # born in portugal
1:1 8:1 47:1 120:1 231:1 401:1 713:1 # born in togo
2:1 8:1 17:1 38:1 58:1 84:1 99:1 110:1 120:1 237:1 293:1 305:1 448:1 959:1 # borrellia group vs461
3:1 4:1 7:1 8:1 17:1 20:1 22:1 24:1 26:1 28:1 36:1 55:1 59:1 120:1 130:1 187:1 233:1 427:1 529:1 577:1 725:1 836:1 1000:1 # both anterior nares
15:1 20:1 28:1 32:1 36:1 58:1 120:1 257:1 604:1 1000:1 # both atria
12:1 13:1 28:1 34:2 36:1 53:1 120:1 121:1 129:1 236:1 373:1 425:1 1000:1 # both epididymis
8:1 17:1 28:1 36:1 107:1 120:1 121:1 202:1 536:1 1000:1 # both forepaw
1:2 2:1 10:1 21:1 28:1 29:1 36:1 49:1 50:1 54:1 76:1 120:1 173:1 245:1 298:1 311:1 332:1 396:1 570:1 646:1 653:1 678:1 799:1 1000:1 # bothrops itapetiningae
8:1 11:1 13:1 36:1 38:1 83:1 87:1 109:1 120:2 167:1 202:1 377:1 401:1 408:1 # botulisms, foodborne
14:1 17:1 28:1 29:1 59:1 72:1 110:1 120:1 128:1 190:1 228:1 234:1 311:1 799:1 # bougies, urethra
1:1 11:1 68:1 86:1 114:1 120:1 131:1 199:1 337:1 481:1 # bovine lumpy jaw
27:1 74:1 89:1 120:1 354:1 467:1 # bow legged
2:1 4:1 9:1 26:1 40:1 42:1 77:1 84:1 120:1 222:1 404:1 467:1 511:1 660:1 795:1 932:1 # bowel ; erosion
7:1 14:1 15:1 19:1 25:1 32:1 63:1 83:1 84:1 120:1 158:1 193:1 212:1 366:1 400:1 467:1 622:1 670:1 932:1 933:1 # bowel ; strangulation
7:1 49:1 59:1 63:1 73:1 81:2 84:1 89:1 108:1 120:1 143:1 467:1 609:1 772:1 851:1 932:1 933:1 # bowel changes habits
5:1 12:1 13:1 30:2 35:1 39:1 84:1 88:1 99:1 120:1 148:1 149:1 167:1 262:1 387:1 467:1 512:1 621:1 636:1 705:1 841:1 842:1 846:1 932:1 950:1 952:1 953:1 # bowel disease small
12:1 13:1 30:2 39:1 59:1 84:1 88:1 120:1 148:1 149:1 387:1 467:1 512:1 636:1 705:1 841:1 842:1 846:1 932:1 950:1 952:1 953:1 # bowel diseases
49:1 81:1 84:1 108:1 120:1 143:1 467:1 932:1 # bowel habit
4:1 8:1 10:1 14:1 15:1 26:1 76:1 84:1 102:1 120:1 127:1 202:1 252:1 258:1 267:1 467:1 536:1 582:1 932:1 938:1 # bowel perforations
5:1 10:2 11:1 12:1 13:1 14:2 18:1 20:1 33:1 38:1 49:2 58:1 72:1 73:1 83:1 111:1 154:1 164:1 166:1 269:1 321:2 376:1 406:1 437:1 489:1 538:1 587:1 687:1 886:1 966:1 # brachial neuritis radiculitis
5:1 12:1 14:1 21:1 22:1 29:1 46:1 115:1 164:1 166:1 202:1 229:1 236:1 240:1 248:1 316:1 538:1 550:1 # bradycardia foetal
14:1 35:1 57:1 164:1 467:1 538:1 # brahma cow
1:1 5:1 14:1 15:1 18:1 46:2 67:1 104:1 164:1 232:1 272:1 287:1 343:1 538:1 542:1 628:1 662:1 665:1 # brain calcifications
1:1 9:2 14:1 24:1 26:1 42:1 57:1 62:1 77:1 109:1 164:1 287:1 347:1 538:1 660:1 662:1 795:1 # brain contusion
1:1 9:1 14:1 17:1 26:1 77:1 122:1 164:1 234:1 287:1 354:1 538:1 662:1 # brain regions
1:1 3:1 8:1 14:1 25:1 70:1 81:2 116:2 157:1 164:1 287:1 324:1 325:1 448:1 520:1 538:1 662:1 688:1 847:1 # brain stem haemorrhage
1:1 3:1 14:1 22:1 25:1 107:1 116:1 150:1 164:1 287:1 324:1 498:1 538:1 566:1 662:1 # brain stem part
1:1 14:1 17:1 23:1 26:1 42:1 57:1 59:1 60:1 164:1 178:1 199:1 287:1 529:1 538:1 561:1 617:1 626:1 660:1 662:1 991:1 994:1 # brain; compression
1:1 7:1 14:1 29:1 33:1 34:1 47:1 65:1 67:1 72:1 73:2 74:1 81:1 117:1 164:1 193:1 196:1 274:1 287:1 295:1 315:1 399:1 449:1 469:1 538:1 662:1 677:1 # branched chain ketoaciduria
7:1 14:1 18:1 37:1 38:1 50:1 69:1 81:1 83:1 84:1 99:1 154:2 164:1 169:1 193:1 293:1 480:1 489:1 538:1 886:1 # branhamella cuniculi
7:1 14:1 21:1 24:1 31:1 40:1 164:1 187:1 193:1 266:1 510:1 538:1 # branta, nos
6:1 14:1 38:1 39:1 42:1 65:1 88:1 97:1 100:1 122:1 164:1 190:1 395:1 518:1 538:1 749:1 755:1 909:1 981:1 # brasilienses, hevea
4:1 14:1 18:1 25:1 32:1 39:2 42:1 46:2 68:1 98:1 125:2 164:1 178:1 212:1 232:1 411:1 422:1 463:1 524:1 538:1 862:1 909:1 994:1 # brassica erucastrum
4:1 14:2 18:1 27:1 33:1 39:1 42:1 45:1 46:1 48:1 88:1 164:1 178:1 232:1 308:1 341:1 437:1 538:1 666:1 862:1 909:1 994:1 # brassica oleracea
1:2 10:1 17:2 29:1 31:1 40:1 73:1 88:1 111:1 164:1 180:1 209:1 266:1 298:1 540:1 653:1 # break in retinoschisis
10:1 17:1 18:1 25:2 39:1 88:1 164:1 165:1 235:1 246:1 387:1 524:1 540:1 551:1 815:1 # breast cystic
6:1 16:1 17:1 25:1 37:1 39:1 52:1 54:1 84:1 88:1 97:1 141:1 164:1 234:1 387:1 395:1 439:1 524:1 540:1 # breast development girl
9:1 13:1 17:1 25:1 26:1 27:1 39:1 42:1 67:1 69:1 77:1 88:1 160:1 161:1 164:1 199:1 200:1 387:1 524:1 540:1 660:1 795:1 878:1 # breast excision sample
7:1 17:1 25:1 26:1 35:2 39:1 60:1 63:1 65:1 88:1 116:1 164:1 224:1 234:1 278:1 387:1 524:1 527:1 540:1 933:1 # breast hemangioma
3:1 4:1 6:1 16:1 17:1 25:1 39:1 64:1 88:1 164:1 182:1 387:1 524:1 540:1 633:1 806:1 # breast tender
8:1 16:1 17:1 25:1 39:1 49:1 53:1 88:1 145:1 164:1 194:1 202:1 380:1 387:1 428:1 524:1 536:1 540:1 606:1 # breast; deformity
2:1 11:1 13:1 17:1 25:1 39:1 40:1 42:1 80:1 88:1 164:1 218:1 222:1 249:1 387:1 404:1 504:1 524:1 540:1 # breast; necrosis
1:1 17:1 25:1 39:1 88:1 107:1 164:1 287:1 387:1 524:1 540:1 662:1 # breast; pain
6:1 17:1 24:1 25:1 27:1 28:1 37:1 39:1 49:1 74:1 88:1 90:1 103:1 116:1 161:1 164:1 188:1 305:1 387:1 438:1 439:1 440:1 524:1 540:1 588:1 686:1 726:1 830:1 878:1 912:1 # breastfeed with supplement
1:1 15:1 17:1 25:1 28:1 59:1 65:1 73:1 88:1 107:1 164:1 287:1 398:1 540:1 662:1 677:1 812:1 # breath chest pain
4:1 15:1 17:1 28:1 38:1 88:1 97:1 164:1 226:1 500:1 507:1 540:1 812:1 # breath liver
1:1 12:1 15:1 17:1 18:1 28:1 63:1 83:1 88:1 104:1 105:1 111:1 154:1 164:1 343:1 356:1 443:1 489:1 540:1 665:1 812:1 814:1 886:1 # breathing difficult
3:1 17:1 30:1 33:1 39:1 41:1 46:1 66:1 131:1 148:1 164:1 189:1 238:1 292:1 395:1 820:1 # brevibacterium casei
17:1 21:1 38:1 45:1 58:1 62:1 131:1 164:1 202:1 343:1 375:1 395:1 # brevifolias, taxus
1:1 11:1 17:1 35:1 86:1 116:1 131:1 164:1 395:1 # brevinema
4:1 18:1 19:1 20:1 164:1 460:1 676:1 710:1 # bricklayer
4:1 20:1 34:1 38:1 84:1 89:1 90:1 98:1 164:1 211:1 303:1 449:1 676:1 # bridgelip sucker
8:1 10:1 13:1 20:1 22:1 30:1 49:1 52:1 87:1 91:1 163:1 164:1 194:1 277:1 321:1 376:1 392:1 408:1 539:1 587:1 924:1 940:1 # british warmblood horse
7:1 20:1 21:1 49:1 164:1 241:1 294:1 777:1 # brittany
1:1 2:1 7:1 9:1 13:1 50:1 51:1 63:1 88:1 105:1 106:1 123:1 144:1 164:1 166:1 184:1 304:1 396:1 469:1 765:1 949:1 987:1 # broad bean poisoning
2:1 18:1 19:1 27:1 59:1 131:1 146:2 164:1 166:1 461:1 469:1 596:1 987:1 # broad clavicles
2:1 13:1 20:2 25:1 28:1 32:1 36:1 46:1 59:1 69:1 73:1 76:1 91:1 95:1 164:1 199:1 212:1 257:1 311:1 398:1 429:1 549:1 781:1 788:1 799:1 987:1 1000:1 # brochothrix campestris
2:1 21:1 27:1 29:1 35:1 60:1 69:1 107:1 108:1 121:1 163:1 164:1 195:1 273:1 278:1 288:1 517:1 630:1 642:1 652:1 745:1 793:1 987:1 # bromazepam 3mg tablet
2:1 16:1 34:1 53:1 54:1 57:1 60:1 71:1 106:1 124:1 136:1 145:1 164:1 209:1 261:1 273:1 409:1 711:1 778:1 827:1 987:1 # bromide , butylscopolammonium
2:1 12:1 16:1 28:1 29:1 34:1 37:1 53:1 60:1 65:1 124:1 128:1 137:1 151:1 164:1 166:1 174:1 200:1 273:1 409:1 450:1 558:1 778:1 867:1 945:1 987:1 # bromide , hexadimethrine
2:1 6:1 43:1 50:1 60:1 65:1 141:1 164:1 199:1 254:1 273:1 283:1 319:1 369:1 987:1 991:1 # brompheniramine
2:2 5:1 9:2 35:1 60:1 64:1 73:2 85:1 91:1 111:1 117:1 119:1 164:1 262:1 273:1 278:1 497:1 625:1 750:1 781:1 942:1 987:1 # bronchi chondromalacias
2:1 5:1 7:1 9:1 10:1 16:1 25:1 35:1 36:1 39:1 47:1 55:1 58:1 60:1 70:1 73:1 74:1 111:1 116:1 117:1 164:1 406:1 497:1 524:1 703:1 856:1 876:1 987:1 # bronchial anastomotic edema
2:1 9:1 26:1 73:1 111:1 117:1 164:1 497:1 987:1 # bronchio -
2:1 9:1 12:1 13:1 19:1 26:1 30:2 39:1 45:1 59:1 73:1 88:1 111:1 117:1 148:1 149:1 164:1 387:1 497:1 512:1 636:1 705:1 841:1 842:1 846:1 946:1 950:1 952:1 953:1 987:1 # bronchiolar diseases
2:1 9:1 26:1 38:1 45:1 73:1 111:1 117:1 164:1 375:1 497:1 987:1 # bronchioli
2:1 9:1 39:1 73:1 91:1 107:1 112:1 117:1 164:1 167:1 497:1 671:1 781:1 987:1 # broncho spasms
2:1 6:1 9:1 13:1 17:1 18:1 19:1 25:1 27:1 43:1 50:1 54:1 73:1 83:1 90:1 91:1 104:1 109:1 117:1 161:1 164:1 206:1 311:1 334:1 369:1 400:1 480:1 497:1 615:1 637:1 781:1 789:1 878:1 987:1 # bronchopleural subphrenic fistula
2:1 9:1 10:1 19:1 22:1 46:1 62:1 73:1 89:1 100:1 117:1 150:1 157:1 164:1 205:1 240:1 497:1 498:1 597:1 877:1 987:1 # bronchus cartilage
2:1 6:1 9:1 11:1 13:1 42:1 59:1 62:1 73:1 89:1 117:1 157:1 164:1 201:1 205:1 249:1 345:1 497:1 597:1 874:1 937:1 987:1 # bronchus; agenesis
2:1 4:1 5:1 9:1 27:1 81:1 164:1 433:1 497:1 697:1 745:1 987:1 # bronze whaler
2:1 11:1 31:1 40:1 84:1 140:1 164:1 266:1 351:1 408:1 939:1 987:1 # brooklynella, nos
2:1 4:1 16:1 30:1 59:1 60:1 150:1 164:1 408:1 730:1 987:1 # broom, desert
2:1 6:1 10:1 15:1 17:1 21:1 23:1 24:1 30:1 59:1 103:1 127:1 164:1 467:1 510:1 529:1 574:1 626:1 817:1 987:1 # brow ; presentation
2:1 5:1 139:1 164:1 325:1 467:1 987:1 # brown algae
2:1 4:1 16:1 17:1 30:1 34:1 62:1 80:1 112:1 114:1 124:1 129:1 146:1 164:1 182:1 277:1 467:1 471:1 612:1 674:1 987:1 # brown recluse spiders
1:2 11:1 67:2 68:1 86:1 98:2 125:2 164:2 323:2 328:1 422:2 # brucinum / brucine
7:1 58:1 62:1 63:1 81:1 107:1 125:1 164:1 234:1 622:1 851:1 933:1 # brugia pahangus
3:1 5:1 46:1 49:1 62:2 83:1 111:1 114:1 125:1 154:1 164:1 272:1 489:1 539:1 542:1 702:1 # brushite calculus
5:1 13:1 31:1 41:1 55:1 72:1 95:1 109:1 125:1 164:1 167:1 285:1 349:1 357:1 361:1 377:1 383:1 401:1 # bruxism , nocturnal
9:1 19:1 33:1 50:1 59:1 126:1 163:1 164:1 190:1 304:1 676:1 742:1 # bryonies, black
42:1 129:1 152:1 253:1 # bsi pig
1:2 5:2 22:1 35:1 46:1 55:1 63:1 98:1 105:1 191:1 198:1 226:1 234:3 261:1 272:1 286:1 325:1 361:1 362:1 # buccal marginal gingivae
5:1 33:1 46:1 48:1 98:1 107:1 112:1 261:1 272:1 341:1 362:1 # buccal space
7:1 27:1 29:1 64:1 81:1 98:1 261:1 355:1 449:1 676:1 851:1 # bucket handle
1:1 9:1 13:1 15:1 50:1 51:1 63:1 65:1 88:1 98:1 105:1 106:1 144:1 184:1 261:1 304:1 396:1 676:1 765:1 949:1 # buckwheat poisoning
5:1 98:1 99:1 238:1 261:1 621:1 676:1 # buckyball
4:1 5:1 9:1 16:2 27:1 34:1 50:1 51:1 59:1 99:1 124:1 198:1 261:1 304:1 621:1 765:1 # budesonide allergy
4:1 20:1 22:1 89:1 139:1 152:1 233:1 261:1 # budgerigar
4:1 7:1 14:1 15:1 19:1 22:1 46:1 62:1 83:1 89:1 117:1 125:1 154:1 169:1 193:1 240:1 261:1 308:1 328:1 366:1 400:1 489:1 976:1 # bugeranus carunculatus
1:2 3:1 4:1 6:1 7:2 12:1 24:1 35:2 55:2 63:1 89:1 100:1 105:1 117:1 157:1 170:1 224:1 261:1 287:1 315:1 374:1 393:1 427:1 562:1 597:1 633:1 662:1 760:1 808:1 819:1 833:1 # buildings maintenance manager
7:1 19:1 24:1 83:1 161:1 187:1 261:1 344:1 494:1 # bulb , plant
6:2 8:1 14:1 24:1 32:1 37:1 69:1 83:1 97:1 103:1 120:1 202:1 261:1 439:1 481:1 536:1 582:1 762:1 899:1 # bulboventricular foramen
7:1 11:1 21:1 34:1 52:2 62:2 69:1 71:1 83:1 99:1 110:2 136:1 154:1 184:1 223:1 261:1 291:2 294:1 386:1 521:1 575:1 784:1 # bullous cutaneous amyloid
13:1 18:1 28:1 40:1 42:1 52:1 56:1 62:1 73:1 76:1 83:1 99:1 110:1 145:1 147:1 222:1 239:1 249:1 261:1 291:1 504:1 634:1 651:1 # bullous type ichthyosis
26:1 50:1 71:1 87:1 169:1 236:1 261:1 696:1 # buniodyl
1:1 6:1 11:1 43:1 50:1 65:1 86:1 254:1 261:1 283:1 305:1 319:1 369:1 396:1 # buphenine
1:1 33:1 46:1 129:1 191:1 226:1 261:1 287:1 305:1 662:1 # bupivacaine
72:1 95:1 115:1 133:1 261:1 676:1 # burdock
16:1 20:1 34:1 35:1 53:1 69:1 72:1 124:1 142:1 151:1 261:1 409:1 778:1 780:1 966:1 # burimamide
1:1 4:1 6:1 16:1 43:1 45:1 50:1 55:1 65:1 72:1 91:1 182:1 227:1 254:1 261:1 283:1 288:1 319:1 603:1 678:1 802:1 808:1 819:1 # burkholderia phenazinium
43:1 51:1 54:1 59:1 61:1 62:1 72:1 81:1 157:1 216:1 259:1 261:1 401:1 550:1 622:1 # burn of oesophagus
49:1 50:1 72:1 169:1 261:1 394:1 401:1 772:1 # burn units
19:1 22:1 61:1 72:1 122:1 126:1 261:1 351:1 370:1 401:1 502:1 # burns of larynx
25:1 72:1 160:1 165:1 246:1 261:1 277:1 815:1 # bursa cyst
29:1 30:1 72:1 160:1 261:1 277:1 325:1 # bursae set
10:1 13:1 26:1 38:1 39:1 42:1 49:1 51:1 54:1 72:1 100:1 261:1 277:1 321:1 332:1 376:1 469:1 587:1 755:1 # bursitis iliopsoas
4:1 10:1 12:1 13:1 14:1 26:1 37:1 42:1 49:1 68:1 72:1 166:1 205:1 261:1 277:1 297:1 321:1 376:1 587:1 715:1 803:1 973:1 # bursitis, radiohumeral
1:1 4:2 5:1 17:1 27:1 30:1 38:1 62:1 84:1 99:1 198:1 261:1 263:1 471:1 621:1 635:1 730:1 # buserelin allergy
7:1 21:1 62:1 83:1 90:1 108:1 195:1 204:1 261:1 485:1 545:1 652:1 811:1 826:1 # busulfan 2mg tab
4:1 7:1 30:1 40:1 62:1 83:1 90:1 97:1 115:1 133:1 204:1 261:1 481:1 485:1 500:1 545:1 668:1 811:1 826:1 # busulfan overdose
1:1 7:1 9:1 13:1 50:1 51:1 62:1 63:1 83:1 90:1 105:1 106:1 144:1 184:1 204:1 261:1 304:1 396:1 485:1 545:1 765:1 811:1 826:1 949:1 # busulfan poisoning
7:1 15:1 17:1 21:1 27:1 46:1 55:1 74:1 136:1 164:1 261:1 294:1 440:1 628:1 777:1 # butana cattle breed
28:1 33:1 62:1 81:1 136:1 154:1 261:1 620:1 # buthacus
3:1 4:1 11:1 27:1 59:1 74:1 130:1 136:1 140:1 261:1 342:1 440:1 777:1 938:1 # butterfly needles
7:1 10:1 24:1 68:1 187:1 207:1 227:1 284:1 599:1 982:1 # byzantium
12:1 13:1 22:1 30:2 39:1 88:1 148:1 149:1 160:1 387:1 457:1 512:1 622:1 636:1 705:1 841:1 842:1 846:1 950:1 952:1 953:1 # béguez césar disease
48:1 84:1 99:1 293:1 706:1 870:1 # c - cell
1:1 5:1 7:1 9:1 26:1 38:1 55:1 63:1 77:1 112:1 129:1 139:1 185:1 286:1 346:1 361:1 794:1 933:1 # c2 spinal ganglion
1:1 3:2 4:2 12:1 13:1 24:1 97:1 130:1 149:1 150:1 374:1 427:1 430:1 500:1 725:1 785:1 833:1 888:1 # c3 intervertebral disk
4:1 15:1 16:1 35:1 37:1 47:1 60:1 182:1 194:1 280:1 493:1 557:1 584:1 898:1 # c4 dermatome
1:1 5:1 7:1 9:1 26:1 38:1 55:1 63:1 77:1 112:1 129:1 139:1 185:1 286:1 346:1 361:1 794:1 933:1 # c5 spinal ganglion
15:1 30:1 39:1 46:1 107:1 148:1 # ca2 + atpase
22:1 27:1 46:2 80:1 108:1 163:1 240:1 517:1 642:1 793:1 # cablecar
7:1 31:1 35:1 46:1 151:1 224:1 287:1 # caiman , no
46:1 47:1 49:1 53:1 62:1 125:1 131:1 141:1 151:1 287:1 702:1 718:1 989:1 # caimito virus
9:1 12:1 13:2 30:2 39:1 46:1 51:1 88:1 148:1 149:1 178:1 287:1 387:1 512:1 636:1 705:1 765:1 841:1 842:1 846:1 950:1 952:1 953:1 # caisson; disease
5:2 7:1 11:1 46:3 68:1 269:1 272:2 521:1 542:2 929:1 # calc . calcaneum
2:1 4:1 5:1 7:2 11:1 40:1 42:1 46:2 49:1 88:1 109:1 123:1 145:1 206:1 222:1 272:1 404:1 511:1 521:1 542:1 606:1 929:1 # calcanean tuberosity
1:1 5:1 13:1 14:1 31:1 32:1 35:1 40:1 42:1 45:1 46:1 52:1 67:1 68:1 99:1 158:1 180:1 202:1 222:1 249:1 251:1 266:1 272:1 323:1 467:1 504:1 542:1 601:1 743:1 # calcinosis follow trauma
2:1 3:2 5:1 10:1 15:1 23:1 30:1 33:1 36:1 39:1 41:1 44:1 46:1 67:1 68:1 75:1 79:1 88:1 92:1 93:1 113:1 132:1 148:1 189:1 191:1 225:1 226:1 227:1 272:1 284:1 387:1 512:1 542:1 631:1 831:1 # calcium activate protease
1:1 5:1 38:1 46:1 55:1 67:1 68:1 100:1 125:1 141:1 143:2 206:1 227:1 272:1 284:1 286:1 542:1 755:1 860:1 989:1 # calcium bilirubinate
1:3 2:1 3:1 5:1 12:1 23:1 36:1 44:1 46:1 63:1 64:1 66:1 67:1 68:1 75:1 78:1 79:1 82:1 92:1 93:1 94:1 96:1 105:1 132:1 134:1 135:1 143:1 170:1 214:1 215:1 227:1 270:1 272:1 284:1 301:1 330:1 393:1 405:1 423:1 542:1 554:1 573:1 731:1 860:1 # calcium binding protein
5:2 15:1 19:1 22:1 39:1 46:2 67:1 68:1 160:1 227:1 238:1 240:1 272:1 284:1 366:1 378:1 476:1 542:1 563:1 610:1 619:1 # calcium carbasalate
5:1 6:1 16:1 18:1 46:1 67:2 68:1 104:1 117:1 165:1 190:1 227:1 272:1 284:1 380:1 518:1 542:1 602:1 665:1 849:1 # calcium deficiency
1:1 4:1 5:1 17:1 30:2 39:1 46:1 67:1 68:2 88:1 117:1 125:1 148:1 218:1 227:1 272:1 284:1 387:1 512:1 540:1 542:1 730:1 # calcium increase serum
5:1 6:1 7:1 24:1 28:1 36:1 46:1 47:1 55:1 65:1 67:1 68:1 107:1 187:1 227:1 272:1 283:1 284:1 542:1 589:1 819:1 1000:1 # calcium pantothenate
5:1 16:1 34:1 46:1 67:1 68:1 83:1 90:1 104:1 124:1 227:1 272:1 284:1 485:1 542:1 545:1 811:1 826:1 # calcium sulfide
1:1 5:1 10:1 11:1 25:1 46:1 62:1 83:1 86:1 114:1 154:1 165:1 246:1 272:1 298:1 489:1 542:1 551:1 815:1 # calculus = cystine
5:1 8:1 14:1 18:1 38:1 43:1 46:1 54:1 57:1 91:1 259:1 272:1 320:1 327:1 600:1 940:1 # calicophoron raja
5:1 18:1 22:1 38:1 46:2 99:1 107:1 232:1 240:1 272:1 432:1 600:1 621:1 959:1 # callicarpa l .
5:1 15:1 20:1 43:1 46:1 48:1 52:1 58:1 68:1 81:1 95:1 99:1 104:1 109:1 121:1 151:1 164:1 216:1 272:1 392:1 604:1 621:1 683:1 889:1 # callocephalon fimbriatum
2:1 4:1 5:1 7:1 16:1 46:1 58:1 60:1 62:1 72:1 114:1 143:1 182:1 246:1 272:1 273:1 328:1 378:1 386:1 # caluromys derbianus
43:1 46:1 69:1 76:1 81:1 121:1 157:1 199:1 216:1 234:1 # campephagidae
1:1 3:1 9:1 10:1 19:1 24:1 25:1 33:1 46:1 50:1 51:1 52:1 56:1 59:1 69:1 71:1 177:1 184:1 199:1 238:1 304:1 337:1 374:1 398:1 427:1 551:1 616:1 765:1 820:1 833:1 # campylobacter hyointestinalis lawsonii
4:1 7:1 9:1 46:1 48:1 57:1 104:1 117:1 141:1 194:1 310:1 315:1 347:1 426:1 441:1 464:1 929:1 # cancer confirm
1:1 4:1 7:2 19:1 31:1 35:1 37:1 46:1 48:1 60:1 84:1 117:1 278:1 310:1 315:1 389:1 421:1 426:1 441:1 494:1 664:1 721:1 888:1 929:1 # cancer melanoma skin
4:1 6:1 7:1 13:1 46:1 48:1 50:1 61:1 76:1 117:1 310:1 315:1 364:1 369:1 426:1 441:1 572:1 929:1 # cancer of penis
2:1 3:1 4:1 6:1 7:1 15:1 17:2 21:1 23:1 24:1 25:1 40:1 44:1 46:1 48:1 72:1 80:1 103:1 113:1 117:1 154:1 219:1 310:1 315:1 404:1 426:1 441:1 448:1 492:1 574:1 612:1 789:1 929:1 # cancer prostate recurrent
2:1 4:1 7:1 19:1 32:1 39:1 43:1 46:1 48:1 54:1 91:1 117:1 163:1 177:1 245:1 259:1 307:1 310:1 315:1 320:1 371:1 426:1 441:1 929:1 936:1 # cancer, trophoblast
4:1 7:1 14:1 17:1 28:1 29:1 46:1 48:1 72:1 117:1 128:1 228:1 310:1 311:1 315:1 426:1 441:1 799:1 929:1 # cancer, urethra
2:1 4:1 7:1 10:1 22:1 34:1 36:1 46:1 48:1 75:1 107:1 117:1 277:1 310:1 315:1 426:1 441:1 566:1 674:1 865:1 929:1 # cancers, parotid
1:1 4:1 5:1 7:1 46:1 48:1 55:1 117:1 157:1 191:1 234:1 277:1 286:1 310:1 315:1 361:1 426:1 441:1 674:1 929:1 # cancers, vaginal
5:1 6:1 7:3 10:1 12:1 18:1 24:1 34:1 46:2 64:1 89:1 122:1 143:1 152:1 187:1 201:1 207:1 232:1 275:1 301:1 355:1 468:1 599:1 800:1 929:2 # candida albicans antigen
7:1 9:1 11:1 12:1 34:1 46:1 50:1 58:1 64:1 68:1 70:1 269:1 275:1 301:1 304:1 329:1 355:1 800:1 929:1 960:1 # candida pneumonia
7:1 8:1 30:1 46:1 50:1 91:1 242:1 277:1 929:1 940:1 # canik horse
1:1 7:1 10:1 13:1 15:1 16:1 18:1 20:1 24:1 38:1 46:2 47:1 55:1 68:1 84:1 101:1 108:1 127:1 141:1 143:1 227:1 232:1 284:1 357:1 374:1 624:1 628:1 810:1 929:1 # cannabis intoxication delirium
7:1 24:1 28:1 31:1 46:1 62:1 187:1 205:1 929:1 # canthus , no
1:1 18:1 38:1 46:1 67:1 99:1 100:1 129:1 173:1 263:1 602:1 759:1 959:1 # capicillin
7:1 15:1 19:2 20:1 21:1 22:1 46:1 58:1 83:1 99:1 100:1 129:1 173:1 328:1 366:1 370:1 400:1 506:1 604:1 695:1 759:1 810:1 # capillaria annulata
7:1 19:1 20:1 22:1 40:1 46:1 52:1 58:1 83:1 99:1 100:1 129:1 160:1 173:1 328:1 370:1 506:1 604:1 695:1 759:1 810:1 961:1 # capillaria annulosa
19:1 22:1 43:1 46:1 99:1 100:1 126:1 129:1 140:1 173:1 199:1 370:1 373:1 502:1 506:1 759:1 # capillary lymph
20:1 22:1 46:1 107:1 173:1 566:1 686:1 695:1 # cappari
2:1 6:1 10:1 16:2 23:1 29:1 34:1 35:1 44:1 46:1 60:1 64:1 76:1 108:1 124:1 173:1 273:1 278:1 572:1 653:1 806:1 865:1 # capromab pendetide
10:1 13:1 31:1 38:1 40:1 46:1 49:1 83:1 90:1 173:1 266:1 321:1 332:1 376:1 485:1 587:1 687:1 # capsulitis, nos
14:1 22:1 46:1 240:1 246:1 555:1 924:1 # caraways
8:1 16:1 20:1 22:1 34:1 46:1 52:1 69:1 70:1 71:1 73:1 124:1 238:1 240:1 268:1 303:1 314:1 340:1 348:1 358:1 359:1 368:1 378:1 415:1 542:1 563:1 590:1 619:1 649:1 658:1 694:1 714:1 723:1 741:1 752:1 754:1 798:1 801:1 838:1 # carbamoylcholine chloride
4:1 5:1 6:1 18:1 22:1 27:1 46:1 50:1 67:1 99:1 100:1 123:1 198:1 240:1 369:1 378:1 416:1 480:1 563:1 602:1 619:1 621:1 # carbenicillin allergy
4:1 22:1 30:1 35:1 40:1 45:1 46:1 97:1 115:1 133:1 143:1 151:1 240:1 288:1 333:1 378:1 481:1 500:1 563:1 619:1 668:1 684:1 900:1 990:1 # carbimazole overdose
2:1 22:1 46:1 60:1 73:1 95:1 120:1 240:1 273:1 311:1 378:1 549:1 563:1 619:1 646:1 782:1 807:1 837:1 # carbochromene
3:1 22:1 25:1 46:1 95:1 120:1 165:1 240:1 246:1 324:1 378:1 563:1 619:1 782:1 807:1 815:1 837:1 # carbocysteine
9:1 12:1 16:2 17:1 22:1 26:1 30:1 34:1 39:1 46:1 80:1 88:1 101:1 120:1 124:1 148:1 218:1 240:1 357:1 378:1 387:1 512:1 540:1 563:1 619:1 624:1 782:1 803:1 807:1 837:1 # carbon dioxide decrease
22:1 46:1 101:1 120:1 140:1 162:1 175:1 240:1 378:1 436:1 563:1 565:1 569:1 619:1 673:1 782:1 807:1 837:1 # carboxy-lyases
4:1 7:1 14:2 22:1 32:1 39:1 46:1 71:1 101:1 120:1 122:1 158:1 162:1 175:1 188:1 193:1 240:1 308:1 378:1 468:1 563:1 619:1 670:1 704:1 782:1 807:1 809:1 825:1 837:1 909:1 # carboxyl transferases
22:1 40:1 43:3 46:1 60:1 91:3 101:1 112:1 120:1 136:1 162:1 175:1 239:1 240:1 302:1 320:3 378:1 513:1 563:1 568:1 591:1 619:1 669:1 675:1 689:1 737:1 739:1 763:1 782:1 807:1 837:1 # carboxyphosphonoenolpyruvate phosphomutase
1:2 17:1 22:1 23:1 31:1 35:1 39:1 42:1 46:1 60:1 66:1 67:1 78:1 180:1 191:1 226:1 240:1 278:1 323:1 367:1 626:1 664:1 845:1 981:1 # carcinoma , preinvasive
1:1 22:1 31:1 35:1 46:1 60:1 62:1 67:1 69:1 70:1 110:1 180:1 240:1 278:1 291:1 323:1 367:1 488:1 516:1 648:1 663:1 664:1 845:1 # carcinoma , squamous
1:2 22:1 31:1 35:1 46:1 60:1 67:1 180:1 240:1 278:1 323:1 367:1 389:1 664:1 721:1 845:1 888:1 # carcinoma ; skin
1:1 5:1 7:1 19:1 22:2 31:1 35:1 38:1 46:1 60:1 64:1 67:1 126:1 160:1 180:1 185:1 191:1 226:1 240:1 278:1 323:1 327:1 355:1 367:1 476:1 494:1 502:1 664:1 845:1 # carcinoma gland salivary
1:3 3:1 5:1 10:1 22:1 24:1 25:1 31:1 35:1 46:1 55:1 59:1 60:1 67:1 180:1 240:1 278:1 286:1 298:1 323:1 361:1 367:1 374:1 398:1 427:1 551:1 664:1 833:1 845:1 # carcinoma intestinal
1:1 7:1 9:1 10:1 14:1 22:1 26:1 31:1 32:1 35:1 42:1 46:1 48:1 49:1 60:1 67:1 77:1 84:1 99:1 102:1 118:1 122:1 158:1 180:1 193:1 240:1 278:1 293:1 321:1 323:1 367:1 468:1 664:1 670:1 704:1 706:1 825:1 845:1 870:1 # carcinoma transitional cell
10:1 12:1 15:1 18:1 22:1 33:1 38:1 46:2 57:1 58:1 60:1 115:1 127:1 161:1 199:1 232:1 240:1 402:1 561:1 600:1 628:1 991:1 # cardiac complication
9:1 10:1 12:2 15:2 19:1 21:1 22:1 26:1 33:1 46:1 58:1 77:1 100:1 102:1 115:1 118:1 127:1 240:1 258:1 313:1 366:1 402:1 574:1 # cardiac dilatation
3:1 6:1 12:1 15:1 22:1 27:1 33:1 37:1 46:1 58:1 84:1 113:1 115:1 191:1 240:1 373:1 395:1 402:1 433:1 454:1 980:1 # cardiac enzyme elevate
12:1 15:1 17:1 22:1 33:1 46:1 58:1 72:1 88:1 109:1 115:1 188:1 228:1 240:1 285:1 339:1 402:1 # cardiac feature
10:1 12:1 15:1 19:1 20:1 22:1 33:1 46:1 58:1 99:1 100:1 104:1 115:1 127:1 164:1 240:1 292:1 366:1 402:1 506:1 759:1 # cardiac fibrillation
5:1 12:1 22:1 26:1 38:1 46:1 53:1 54:1 58:1 60:1 69:1 100:1 115:1 142:1 204:1 240:1 386:1 406:1 755:1 803:1 # cardiomyopathy, familial
1:1 6:1 9:2 12:1 14:1 15:1 22:1 24:1 26:2 27:1 32:1 42:1 46:1 48:1 54:1 57:1 62:1 77:1 103:1 115:1 117:1 158:1 161:1 240:1 252:1 310:1 347:1 354:1 464:1 525:1 637:1 656:1 660:1 762:1 795:1 803:1 878:1 # cardioplegia infusion concentrate
12:1 19:1 22:1 26:1 30:1 39:1 45:1 46:1 57:1 99:1 115:1 173:1 191:1 209:1 240:1 332:1 481:1 506:1 773:1 803:1 # cardiovascular collapse
4:1 17:1 22:1 46:1 53:1 69:1 97:1 100:1 140:1 142:1 204:1 226:1 234:1 240:1 354:1 500:1 507:1 # caregiver family
14:1 18:1 20:1 22:1 32:1 33:1 41:1 46:2 107:2 158:1 173:1 189:1 200:1 232:1 240:1 437:1 460:1 695:1 871:1 # carica papaya extract
1:1 7:1 10:1 11:1 14:1 22:1 29:1 32:1 33:2 46:1 48:1 49:1 50:1 71:2 86:1 122:1 145:1 158:1 165:1 193:1 240:1 298:1 321:1 341:1 356:1 394:1 401:1 468:1 514:1 559:1 670:1 704:1 711:1 825:1 # carnitine acetyl acyltransferase
1:1 5:1 7:1 10:1 11:1 14:1 22:1 32:1 33:1 46:1 49:2 50:1 53:1 71:2 86:1 107:1 122:1 145:1 158:1 165:1 193:1 240:1 298:1 321:1 356:1 372:1 394:1 401:1 468:1 606:1 670:1 704:1 711:1 825:1 832:1 # carnitine palmityl acyltransferase
1:1 10:1 11:1 16:1 21:1 22:1 41:1 46:1 49:1 50:1 80:1 86:1 188:1 197:1 240:1 290:1 298:1 305:1 321:1 380:1 394:1 401:1 449:1 931:1 # carnitine uptake defect
1:1 3:1 6:1 22:1 31:1 33:1 41:1 46:1 111:1 122:1 123:1 177:1 189:1 238:1 240:1 292:1 401:1 416:1 749:1 820:1 # carnobacterium inhibens
2:1 10:1 13:1 22:1 34:1 36:1 38:1 45:1 46:1 75:1 116:1 120:1 167:1 240:1 375:1 377:1 392:1 865:1 # carotid ; embolism
2:1 3:1 4:1 10:1 20:1 22:2 34:1 36:1 46:1 59:1 75:1 130:1 150:1 190:1 233:1 240:1 498:1 577:1 865:1 # carotid arteries
2:1 3:1 6:1 10:1 22:1 24:1 25:1 34:1 36:1 46:1 75:1 103:1 240:1 324:1 633:1 865:1 # carotids stent
10:2 18:1 19:2 22:1 25:1 39:1 46:1 84:1 89:1 100:1 150:1 157:1 235:1 240:1 307:1 498:1 524:1 551:1 597:1 877:1 # cartilage , elastic
6:1 10:1 11:1 19:2 22:1 39:1 46:1 50:1 54:1 89:1 100:1 123:1 150:1 152:1 157:1 161:1 167:1 223:1 240:1 289:1 307:1 344:1 369:1 416:1 498:1 533:1 575:1 597:1 637:1 671:1 692:1 708:1 736:1 774:1 776:1 779:1 877:1 908:1 916:1 930:1 975:1 977:1 # cartilage neoplasms benign
5:1 10:1 19:1 22:1 39:1 46:1 55:1 89:1 100:1 150:1 157:1 160:1 240:1 476:1 498:1 597:1 703:1 877:1 # cartilage, nasal
10:1 18:1 19:2 20:1 22:2 46:1 59:1 72:1 83:1 89:1 100:1 150:1 154:1 157:1 240:1 370:1 400:1 460:1 489:1 498:1 597:1 601:1 680:1 877:1 886:1 966:1 976:1 # cartilages, auricular
10:1 19:1 22:2 46:1 59:1 88:1 89:1 100:1 150:1 157:1 240:1 498:1 597:1 877:1 # cartilages, ear
16:1 27:2 39:1 45:1 46:2 70:1 80:1 83:1 154:1 166:1 209:1 489:1 666:1 923:1 # cascade molecule
39:1 46:1 58:1 59:1 67:1 76:1 80:1 111:1 112:1 190:1 539:1 757:1 # cashia species
1:1 19:1 20:1 22:2 25:1 39:1 46:1 48:1 55:1 72:1 83:1 84:1 99:1 114:1 126:1 286:1 293:1 322:1 370:1 400:1 502:1 524:1 680:1 706:1 772:1 870:1 966:1 # casts urinary cellular
6:1 15:1 21:1 46:1 81:1 89:1 141:1 157:1 201:1 287:1 597:1 628:1 # catagen hair
5:1 14:1 15:1 21:1 22:1 38:1 46:1 52:1 126:1 164:1 231:1 292:1 316:1 502:1 538:1 628:1 # catalog , library
4:1 5:2 15:1 21:1 37:1 46:1 52:1 57:1 58:1 60:1 67:1 231:1 316:1 367:1 406:1 534:1 561:1 628:1 715:1 # catalogs, commercial
3:1 14:2 15:2 21:1 22:1 31:1 33:1 40:1 41:1 46:1 74:1 113:1 157:1 189:1 191:1 237:1 266:1 437:1 461:1 555:1 571:1 628:1 840:1 918:1 # cataract nos aggravated
5:1 15:1 21:1 22:1 39:1 46:1 55:1 160:1 448:1 476:1 628:1 688:1 703:1 # catarrhs, nasal
2:1 15:2 21:1 26:1 32:1 46:1 54:1 129:1 245:1 371:1 574:1 628:1 927:1 # catatropiosis
2:1 13:1 15:2 21:1 31:1 32:1 46:1 54:1 129:1 245:1 371:1 574:1 628:1 927:1 # catatropis , no
3:1 10:1 15:2 19:1 46:1 84:1 99:1 113:1 127:1 292:1 293:1 366:1 506:1 628:1 771:1 # catellatibacterium
1:1 3:1 5:1 6:1 15:1 43:1 46:1 50:1 81:1 113:1 216:1 276:1 325:1 369:1 396:1 446:1 611:1 628:1 633:1 682:1 720:1 756:1 # catenin , alphae
1:1 3:1 6:1 12:1 15:1 18:1 46:1 52:1 54:1 62:1 64:1 83:1 113:1 154:1 161:1 270:1 301:1 328:1 423:1 628:1 633:1 637:1 886:1 # catenuloplanes indicus
3:1 7:2 14:1 15:1 46:1 55:1 58:1 59:1 66:1 113:1 123:1 193:1 628:1 # catesbeiana , rana
7:1 13:1 15:1 45:1 46:1 52:1 57:1 58:1 60:1 104:1 143:1 392:1 539:1 613:1 628:1 773:1 # catfish , colombian
3:1 15:1 22:1 28:1 46:1 59:1 81:1 150:1 498:1 620:1 628:1 812:1 # cathartes
10:1 15:1 18:1 22:1 28:1 46:1 81:1 150:1 235:1 498:1 620:1 628:1 812:1 877:1 # cathartic
1:1 15:1 28:1 42:1 46:1 65:1 121:1 122:1 332:1 495:1 589:1 628:1 812:1 # cathepsins b
3:1 4:2 5:1 14:1 15:1 20:1 28:1 29:1 34:1 46:1 65:1 72:1 76:1 130:1 196:1 233:1 267:1 303:1 335:1 589:1 628:1 812:1 995:1 # catheter , peridural
3:2 4:1 6:1 15:1 28:1 29:1 46:1 61:1 65:1 91:1 117:1 130:1 589:1 628:1 633:1 676:1 812:1 814:1 849:1 # catheter , tenckhoff
3:1 4:1 6:1 15:1 28:1 29:1 31:1 46:1 62:1 65:1 97:1 110:1 130:1 291:1 385:1 589:1 628:1 812:1 # catheter , venous
3:2 4:1 15:1 16:1 28:1 29:1 35:1 42:1 46:1 49:1 65:1 74:1 116:1 130:1 550:1 589:1 628:1 812:1 # catheter site oedema
3:1 4:1 15:1 16:1 18:1 28:1 29:1 46:1 48:1 65:1 130:1 131:1 395:1 589:1 628:1 812:1 # catheter, device
3:1 4:1 14:1 15:1 18:1 23:1 28:1 29:1 46:1 65:1 90:1 130:1 143:1 173:1 206:1 277:1 305:1 490:1 589:1 628:1 674:1 812:1 # catheters suprapubic
4:1 15:1 46:1 97:1 109:1 188:1 395:1 500:1 628:1 # catu fever
14:1 15:1 22:1 37:1 46:1 67:1 68:2 69:1 80:1 107:1 109:1 227:1 275:1 284:1 555:1 566:1 601:1 889:1 899:1 # caudatum, paramecium
3:1 4:1 21:1 39:1 46:1 49:1 62:1 125:1 130:1 131:1 136:1 461:1 570:1 702:1 917:1 # cavitas uterus
36:1 46:1 62:1 202:1 408:1 461:1 # cavus foot
6:1 7:1 10:1 24:1 89:1 152:1 187:1 201:1 207:1 599:1 891:1 # cd11a antigen
21:1 29:1 49:1 50:1 90:1 123:1 169:1 206:1 248:1 261:1 334:1 394:1 564:1 654:1 891:1 # cd11c beta subunit
3:1 43:1 91:1 95:1 140:1 165:1 199:1 320:1 373:1 458:1 891:1 919:1 # cd11c+ lymphocyte
6:1 7:1 10:1 24:1 89:1 152:1 187:1 201:1 207:1 599:1 996:1 # cd131 antigen
6:1 7:1 10:1 24:1 89:1 152:1 187:1 201:1 207:1 599:1 # cd142 antigen
6:1 7:1 10:1 24:1 89:1 122:1 152:1 187:1 201:1 207:1 599:1 749:1 # cd26 antigens
8:1 17:1 47:1 48:1 80:1 121:1 197:1 265:1 410:1 576:1 612:1 683:1 883:1 # cd30l receptor
6:1 7:1 10:1 24:1 89:1 122:1 152:1 187:1 201:1 207:1 599:1 749:1 # cd337 antigens
6:1 7:1 10:1 24:1 89:1 122:1 152:1 187:1 201:1 207:1 599:1 749:1 # cd36 antigens
3:1 16:1 17:1 30:1 39:1 43:1 80:1 88:1 91:1 95:1 140:1 148:1 165:1 199:1 218:1 320:1 373:1 387:1 458:1 512:1 540:1 919:1 # cd4 lymphocyte decrease
8:1 17:1 47:1 48:1 80:1 121:1 197:1 265:1 410:1 576:1 612:1 683:1 883:1 # cd4 receptor
3:1 43:1 91:1 95:1 140:1 165:1 199:1 320:1 373:1 458:1 919:1 # cd42b+ lymphocyte
27:2 45:1 70:1 80:1 83:1 154:1 489:1 666:1 # cd44 molecule
3:1 43:1 91:1 95:1 140:1 165:1 199:1 320:1 373:1 378:1 458:1 919:1 # cd45rb+ lymphocyte
6:1 7:1 10:1 24:1 89:1 122:1 152:1 187:1 201:1 207:1 599:1 749:1 # cd51 antigens
3:1 10:1 40:1 42:1 43:1 49:1 91:1 95:1 97:1 106:1 140:1 165:1 199:1 222:1 226:1 320:1 321:1 373:1 458:1 507:1 631:1 919:1 # cd8 positive lymphocytes
3:1 43:1 91:1 95:1 140:1 165:1 199:1 320:1 373:1 458:1 919:1 # cd82+ lymphocyte
1:2 2:1 3:1 23:1 30:1 36:1 39:1 44:1 55:1 66:1 75:1 78:1 79:1 82:1 92:1 93:1 94:1 96:1 132:1 134:1 135:1 148:1 214:1 215:1 286:1 330:1 389:1 703:1 721:1 # cdc2 protein kinase
791:1 # cdc25p
6:1 7:1 10:1 24:1 89:1 152:1 187:1 201:1 207:1 599:1 # cdw65 antigen
8:1 14:1 32:1 33:2 41:1 48:1 52:1 146:1 158:1 189:1 200:1 204:1 314:1 380:1 437:1 623:1 859:1 871:1 # cefaclor extract
2:1 23:1 37:1 41:1 44:1 48:1 87:1 98:1 121:1 129:1 151:1 188:1 196:1 213:1 380:1 419:1 548:1 558:1 594:1 722:1 # cefepime product
5:1 9:1 12:1 21:1 29:1 31:1 37:1 40:1 45:1 48:1 51:1 68:1 70:1 87:1 137:1 160:1 227:1 248:1 266:1 284:1 288:1 329:1 333:1 356:1 380:1 476:1 581:1 684:1 843:1 900:1 913:1 941:1 990:1 # cefmetazole monosodium salt
2:1 9:1 10:1 26:1 31:1 48:1 56:1 61:1 70:1 72:1 85:1 95:1 102:1 119:1 138:1 153:1 155:1 159:1 171:1 176:1 329:1 380:1 429:1 525:1 700:1 728:1 748:1 941:1 972:1 973:1 # ceftiofur monohydrochloride
1:1 9:1 10:1 13:1 48:1 50:1 51:1 63:1 101:1 105:1 106:1 144:1 151:1 184:1 304:1 333:1 357:1 380:1 396:1 624:1 765:1 949:1 972:1 # ceftizoxime poisoning
2:1 37:1 48:1 72:1 101:1 151:1 357:1 360:1 380:1 525:1 558:1 624:1 # cefuroxime
2:1 3:1 4:1 5:1 6:1 14:1 17:1 22:1 24:1 37:1 48:1 72:1 101:1 103:1 107:1 130:1 151:1 308:1 335:1 357:1 360:1 380:1 427:1 525:1 558:1 566:1 624:1 725:1 789:1 # cefuroxime . parenteral
12:1 13:1 30:2 33:1 38:1 39:1 48:1 58:1 73:1 84:1 87:1 88:1 91:1 100:1 111:1 148:1 149:1 387:1 408:1 512:1 636:1 705:1 706:1 808:1 841:1 842:1 846:1 950:1 952:1 953:1 # celiac childhood disease
27:1 29:1 48:1 84:1 99:1 163:1 177:1 293:1 517:1 630:1 706:1 713:1 870:1 # cell , goblet
4:1 6:1 10:1 12:1 17:1 24:1 48:1 84:1 99:1 103:1 188:1 207:1 293:1 343:1 456:1 635:1 706:1 789:1 809:1 814:1 870:1 # cell differentiation
10:1 18:1 38:1 46:1 48:1 83:1 84:1 99:1 161:1 211:1 232:1 293:1 302:1 356:1 600:1 706:1 870:1 # cell multiplication
17:1 25:1 27:1 32:1 41:1 48:1 62:1 72:1 84:1 98:2 99:1 109:1 125:1 146:1 212:1 213:1 228:1 269:1 285:1 293:1 328:1 339:1 349:1 383:1 411:1 422:1 463:1 470:1 487:1 491:1 528:1 593:1 595:1 596:1 639:1 640:1 706:1 848:1 870:1 882:1 956:1 958:1 974:1 # cell nucleus structure
21:1 22:1 48:1 49:2 84:1 99:1 109:1 126:1 129:1 293:1 502:1 562:1 570:1 706:1 870:1 # cell pituitary
9:1 10:1 14:1 15:1 26:1 48:1 53:1 77:1 84:1 99:1 102:1 118:1 127:1 152:1 237:1 252:1 258:1 293:1 313:1 706:1 827:1 870:1 918:1 # cells migration
26:1 28:1 38:1 48:1 49:1 65:1 84:2 99:1 121:1 129:1 184:1 293:1 588:1 589:1 706:1 827:1 870:1 # cells, epithelioid
7:1 24:1 48:1 58:1 84:1 99:1 187:1 234:1 293:1 706:1 827:1 870:1 # cells, giant
2:1 10:1 13:1 36:1 38:1 48:1 49:1 68:1 75:1 83:1 84:1 99:1 109:1 114:1 209:1 218:1 293:1 321:1 376:1 587:1 687:1 706:1 870:1 889:1 # cellulitis ; scrotum
10:1 13:1 17:1 25:1 38:1 39:1 48:1 49:1 83:1 84:1 88:1 99:1 114:1 164:1 293:1 321:1 376:1 387:1 524:1 540:1 587:1 687:1 706:1 870:1 # cellulitis breast
10:1 13:1 36:1 38:1 48:1 49:1 61:1 83:1 84:1 99:1 114:1 202:1 293:1 321:1 376:1 408:1 587:1 687:1 706:1 870:1 # cellulitis of foot
1:1 2:1 10:1 13:1 38:1 48:1 49:1 61:1 83:1 84:1 99:1 114:1 184:1 237:1 293:1 321:1 376:1 587:1 687:1 706:1 870:1 # cellulitis of groin
10:1 13:1 38:1 48:1 49:1 61:1 65:1 83:1 84:1 88:1 99:1 114:1 166:1 293:1 321:1 376:1 587:1 687:1 706:1 870:1 # cellulitis of head
10:1 13:1 38:1 48:1 49:1 61:1 65:1 83:1 84:2 99:1 114:1 293:1 321:1 376:1 440:1 587:1 687:1 706:1 870:1 # cellulitis of heel
5:1 10:1 13:1 22:1 38:1 43:1 48:1 49:1 63:1 81:1 83:1 84:1 88:1 89:1 99:1 114:1 126:1 216:1 293:1 321:1 351:1 376:1 502:1 587:1 609:1 687:1 706:1 870:1 # cellulitis pharyngeal
4:1 10:1 13:1 16:1 38:1 48:1 49:1 83:2 84:1 91:1 99:1 110:1 114:1 182:1 293:1 321:1 376:1 539:1 587:1 687:1 706:1 808:1 870:1 # cellulitis; shoulder
6:1 8:1 12:1 18:1 24:1 28:1 37:1 48:1 54:1 74:1 76:1 91:1 103:1 116:1 150:1 439:1 499:1 556:1 726:1 805:1 880:1 # cement orthopedic
6:1 24:1 35:1 37:1 47:1 48:1 60:1 103:1 116:1 278:1 439:1 726:1 # cementoma
1:1 3:1 4:1 5:1 6:2 14:2 15:1 24:2 28:1 29:1 31:1 32:2 46:1 48:1 65:1 97:1 103:1 110:1 130:1 158:2 335:1 374:1 385:1 461:1 589:1 628:1 762:2 812:1 # central intravenous catheter
5:1 9:1 43:1 48:1 50:1 52:1 58:1 81:1 121:1 216:1 304:1 683:1 697:1 # cephalonia
5:1 43:1 48:1 52:1 54:1 81:1 87:1 106:1 121:1 216:1 683:1 697:1 # cephalopod
2:1 4:1 5:1 30:1 40:2 43:1 48:1 52:1 81:1 97:1 106:1 110:1 112:1 115:1 121:1 133:1 216:1 237:1 305:1 481:1 500:1 513:1 668:1 683:1 697:1 961:1 # cephalosporin group overdose
1:2 9:1 10:1 11:1 12:1 14:1 26:1 41:1 43:1 48:1 77:1 80:1 86:1 102:1 118:1 121:1 166:1 170:1 195:1 225:1 290:1 311:1 384:1 407:1 479:1 553:1 638:1 683:1 690:1 724:1 735:1 791:1 873:1 926:1 955:1 # cephradine 250mg injection
2:1 4:1 14:1 18:1 48:1 53:1 69:1 142:1 218:1 308:1 426:1 467:1 483:1 899:1 # ceramic crown
4:1 14:1 15:1 47:1 48:1 54:1 106:1 231:1 252:1 308:1 426:1 584:1 713:1 # ceratopogonidae
4:1 8:1 14:1 40:1 48:1 57:1 106:1 112:1 367:1 426:1 513:1 582:1 # cercospora
4:1 9:1 28:1 48:1 91:1 95:1 110:1 115:1 133:1 165:1 426:1 556:1 # cerdocyon thou
4:1 5:1 6:1 14:1 17:1 19:1 22:1 24:1 27:1 32:1 48:1 52:1 83:1 84:1 97:1 99:1 103:1 123:1 143:1 158:1 177:1 226:1 261:1 293:1 335:1 370:1 426:1 506:1 507:1 598:1 635:1 762:1 771:1 # cerebellar biventral lobule
4:1 12:1 13:1 17:1 19:1 22:1 30:2 39:1 48:1 84:1 88:1 99:1 123:1 148:1 149:1 293:1 370:1 387:1 426:1 506:1 512:1 598:1 635:1 636:1 705:1 771:1 841:1 842:1 846:1 950:1 952:1 953:1 # cerebellar disease
4:1 15:1 17:1 19:1 22:1 35:2 47:1 48:1 60:1 65:1 84:1 99:1 116:1 123:1 278:1 293:1 370:1 426:1 493:1 506:1 527:1 584:1 598:1 635:1 771:1 # cerebellar hematoma
4:1 5:1 14:1 17:1 30:1 48:2 59:2 108:1 164:1 178:1 209:1 253:1 335:1 426:1 538:1 598:1 617:1 635:1 # cerebral abscesses
4:1 5:2 8:1 10:1 14:1 17:1 18:1 19:1 39:1 42:1 46:1 48:1 57:1 58:1 112:1 150:1 161:1 164:1 232:1 235:1 236:1 246:1 272:1 307:1 335:1 344:1 426:1 465:1 533:1 538:1 598:1 635:1 775:1 877:1 880:1 954:1 981:1 # cerebral cortical dysplasia
4:1 5:2 14:1 17:1 18:1 27:1 48:1 53:1 65:1 107:1 116:1 161:1 164:1 210:1 211:1 234:1 335:1 354:1 426:1 451:1 527:1 538:1 598:1 635:1 827:1 878:1 # cerebral hemiplegic palsy
2:1 4:1 5:1 14:1 17:1 25:1 32:1 48:1 164:1 212:1 335:1 371:1 426:1 449:1 538:1 598:1 635:1 # cerebral stroke
4:2 5:1 9:1 10:1 13:1 14:1 17:1 26:1 42:1 48:1 62:1 76:1 77:1 90:1 164:1 178:1 267:1 335:1 376:1 426:1 457:1 525:1 538:1 598:1 635:1 660:1 795:1 938:1 # cerebral tissue perfusion
1:1 4:1 5:1 14:1 17:1 29:1 30:1 48:1 66:1 78:1 97:1 122:1 164:1 335:1 426:1 538:1 598:1 635:1 # cerebral veins set
4:1 5:1 6:1 11:1 14:1 17:1 18:1 19:1 20:1 24:1 27:1 32:1 39:1 48:1 54:1 97:1 103:1 146:1 161:1 164:1 167:1 223:1 257:1 307:1 335:1 344:1 426:1 460:1 533:1 538:1 575:1 596:1 598:1 635:1 637:1 671:1 692:1 736:1 762:1 774:1 776:1 779:1 908:1 916:1 930:1 975:1 977:1 # cerebral ventricle neoplasms
3:1 4:2 10:1 13:2 17:1 20:2 25:1 38:1 48:1 49:1 58:1 130:1 164:1 233:1 321:1 324:1 376:1 426:1 577:1 587:1 598:1 604:1 615:1 635:1 698:1 # cerebritis , listeria
2:1 4:1 8:1 17:1 36:1 40:1 47:1 48:1 65:1 88:1 112:1 129:1 164:1 265:1 404:1 426:1 448:1 513:1 598:1 635:1 688:1 987:1 # cerebrospinal otorrhea
2:1 4:1 12:1 13:1 17:1 30:2 39:2 48:1 88:1 148:1 149:1 164:1 191:1 387:1 426:1 481:1 512:1 598:1 635:1 636:1 705:1 841:1 842:1 846:1 950:1 952:1 953:1 987:1 # cerebrovascular disease
4:1 13:1 17:1 42:1 48:1 58:1 131:1 325:1 395:1 426:1 635:1 775:1 # cerevisiae, s
4:1 7:1 14:1 15:1 21:1 22:1 27:1 33:1 41:1 46:1 48:1 83:1 88:1 125:1 189:1 426:1 437:1 555:1 628:1 # cerulean; cataract
3:1 4:1 6:1 33:1 37:1 41:1 48:1 68:1 74:1 107:1 125:1 151:1 189:1 199:1 426:1 439:1 571:1 # cerumen impacted
4:1 5:1 9:1 10:1 12:1 15:2 18:1 19:1 21:1 26:1 46:1 48:1 77:1 100:1 102:1 118:1 127:1 131:1 232:1 258:1 272:1 313:1 366:1 426:1 430:1 465:1 574:1 785:1 # cervical dilatations
4:1 5:1 7:1 9:1 18:1 26:1 38:1 46:1 48:1 63:1 77:1 131:1 139:1 185:1 232:1 272:1 346:1 426:1 430:1 465:1 785:1 933:1 # cervical ganglion
1:2 3:1 4:2 5:1 6:1 18:1 24:2 31:1 37:1 38:1 46:1 48:1 69:1 103:1 112:1 129:1 130:1 131:1 139:1 152:1 180:1 232:1 272:1 277:1 374:1 426:1 427:1 430:1 439:1 465:1 674:1 725:1 726:1 740:1 785:1 794:1 833:1 # cervical interspinous ligament
1:1 4:1 5:1 11:1 18:1 22:1 46:1 48:1 86:1 112:1 129:1 131:1 194:1 232:1 272:1 426:1 430:1 465:1 785:1 794:1 924:1 # cervical spine warm
3:1 4:2 5:2 14:1 18:1 22:1 46:1 48:1 73:1 97:1 131:1 150:1 164:1 232:1 272:1 335:1 367:1 426:1 430:1 465:1 500:1 538:1 598:1 785:1 845:1 # cervical vertebral arch
3:1 4:2 5:2 14:1 18:1 46:1 48:1 87:1 97:1 120:1 131:1 150:1 164:1 232:1 236:1 272:1 335:1 426:1 430:1 465:1 500:1 538:1 598:1 696:1 717:1 785:1 834:1 # cervical vertebral body
4:2 19:1 39:1 42:1 48:1 56:1 76:1 131:1 161:1 239:1 267:1 307:1 344:1 426:1 430:1 432:1 533:1 651:1 785:1 981:1 # cervix; hyperplasia
25:1 39:1 47:1 48:1 59:1 87:1 275:1 398:1 856:1 # cestodas
1:1 10:1 15:1 16:1 21:1 25:2 26:1 47:1 48:1 59:2 87:1 102:1 127:1 188:1 219:1 258:1 398:2 464:1 574:1 656:1 856:1 # cestode infestation
21:1 29:1 33:1 48:2 88:1 248:1 341:1 514:1 # cetacea
7:1 21:1 29:1 31:1 45:1 48:1 248:1 294:1 421:1 514:1 835:1 # cetanol
1:1 10:1 11:1 20:1 29:1 48:1 86:1 141:1 514:1 603:1 653:1 839:1 # cetirizine
6:1 11:1 20:1 29:1 34:1 42:1 48:1 59:1 71:1 145:1 188:1 260:1 276:1 287:1 303:1 337:1 343:1 345:1 514:1 535:1 622:1 648:1 711:1 869:1 874:1 920:1 937:1 # cetylpyridinium + guaifenesin
5:2 7:1 11:1 34:1 48:1 52:1 184:1 191:1 395:1 521:1 784:1 # cevane alkaloid
17:1 29:1 47:1 53:1 60:1 68:2 72:1 73:1 81:1 227:1 228:1 269:1 284:1 325:1 601:1 # chaetomium aureum
6:1 12:1 13:1 17:2 24:1 30:2 39:2 72:1 73:1 80:1 81:1 88:1 103:1 139:1 148:1 149:1 154:1 157:1 387:1 448:1 512:1 612:1 636:1 705:1 789:1 841:1 842:1 846:1 950:1 952:1 953:1 # chagas disease recurrent
2:1 4:1 7:1 27:1 37:1 60:1 64:2 73:1 81:1 85:1 119:1 210:1 273:1 277:1 280:1 351:1 355:1 607:1 625:1 657:1 674:1 750:1 851:1 906:1 942:1 993:1 # chandlers syndrome
7:1 45:1 52:1 57:1 63:1 72:1 73:1 81:2 89:1 110:1 141:1 287:1 609:1 613:1 773:1 851:1 933:1 # change colour hair
1:1 5:1 7:1 12:1 13:1 30:2 35:1 39:1 50:1 53:1 59:1 63:1 73:1 81:1 88:1 89:1 148:1 149:1 151:1 172:1 262:1 387:1 512:1 609:1 636:1 678:1 705:1 841:1 842:1 846:1 851:1 933:1 950:1 952:1 953:1 # change diseases minimal
16:1 18:1 22:1 27:1 48:1 57:1 73:1 74:1 81:1 89:1 110:1 131:1 161:1 198:1 305:1 395:1 878:1 # charge coupled device
5:1 9:1 16:1 18:1 22:1 35:1 46:1 53:1 55:1 65:1 70:1 73:1 74:1 83:1 116:2 126:1 232:1 272:1 329:1 372:1 391:1 451:1 465:1 483:1 490:1 502:1 527:1 677:1 858:1 983:1 # chemical pulmonary edema
1:1 4:1 5:1 18:1 34:1 38:1 46:1 48:1 53:1 56:1 64:1 65:1 73:1 76:1 98:1 99:1 116:1 129:1 140:1 196:1 211:1 232:1 239:1 267:1 270:1 272:1 419:1 451:1 465:1 483:1 527:1 621:1 651:1 677:1 # chemically induce hyperlipidemia
5:1 9:1 11:1 18:1 46:1 50:1 53:1 58:1 65:1 68:1 70:1 73:1 116:1 232:1 269:1 272:1 304:1 329:1 451:1 465:1 483:1 527:1 677:1 827:1 960:1 # chemicals pneumonia
4:1 14:1 28:1 36:1 41:1 65:2 70:1 73:1 80:1 116:1 188:1 290:1 308:1 380:1 527:1 589:1 677:1 772:1 786:1 814:1 847:1 931:1 1000:1 # chemotherapy effects
4:1 18:1 65:1 67:1 73:1 76:1 80:1 89:1 104:1 112:1 126:1 152:1 343:1 448:1 665:1 677:1 757:1 786:1 # cherry specific ige
5:1 25:1 59:1 65:1 73:1 99:1 398:1 621:1 677:1 924:1 # chest wall
21:1 27:2 29:1 65:1 73:1 108:2 163:2 517:2 630:1 642:2 652:1 677:1 793:2 924:1 # chewable tablet
4:1 10:3 13:1 15:1 16:1 27:1 29:1 35:1 49:1 65:1 71:1 73:1 84:1 127:1 182:1 190:1 194:1 321:1 376:1 493:1 557:1 587:1 630:1 653:1 677:1 898:1 # cheyletiella dermatitis
4:1 17:1 73:1 74:1 76:1 90:1 111:1 164:1 205:2 267:1 305:1 378:1 440:1 648:2 821:1 # chihuahua superbreed
1:1 9:1 55:1 57:1 73:1 100:1 111:1 117:1 143:1 154:1 157:1 206:1 286:1 347:1 808:1 860:1 # child concubinage
1:1 2:1 31:1 40:1 42:1 45:1 47:1 49:1 73:1 111:1 141:1 180:1 222:1 266:1 743:1 # chiro - inositol
2:1 4:1 9:1 11:1 20:1 27:1 73:1 80:1 111:1 141:1 183:1 200:1 233:1 342:1 449:1 497:1 676:1 # chironex fleckeri
1:1 2:1 4:1 25:1 35:1 38:1 40:1 47:1 60:1 68:1 71:1 73:1 99:1 111:1 123:1 126:1 141:1 263:1 278:1 328:1 404:1 492:1 856:1 959:1 # chirostoma beryllinum
13:1 30:1 73:1 84:1 111:1 636:1 # chisel
5:1 21:1 49:1 73:1 111:1 316:1 570:1 # chital
9:1 47:1 49:1 73:1 111:1 # chiton
59:1 73:1 97:1 111:1 226:1 507:1 # chives
12:1 19:1 31:1 58:1 69:1 73:1 138:1 268:1 340:1 386:1 402:1 530:1 # chlamydia , no
8:1 14:1 43:1 52:1 53:1 69:1 73:1 142:1 211:1 268:1 314:1 340:1 348:1 358:1 359:1 368:1 582:1 899:1 # chloramiphene
6:1 8:1 16:2 18:1 20:1 34:1 52:1 67:1 73:1 104:1 117:1 124:1 165:1 190:1 268:1 303:1 314:1 340:1 348:1 358:1 359:1 368:1 380:1 415:1 518:1 590:1 602:1 649:1 658:1 665:1 694:1 714:1 723:1 741:1 752:1 754:1 798:1 801:1 838:1 849:1 # chloride deficiency
6:1 8:1 9:1 16:1 20:1 31:1 34:1 43:1 50:1 52:1 65:1 73:1 101:1 124:1 162:1 175:1 239:1 254:1 268:1 283:1 303:1 304:1 314:1 319:1 340:1 348:1 358:1 359:1 368:1 385:1 415:1 590:1 649:1 658:1 694:1 714:1 723:1 741:1 752:1 754:1 798:1 801:1 828:1 838:1 # chloride, oxyphenonium
2:1 8:1 9:1 31:1 40:1 43:1 52:1 54:1 73:1 91:1 245:1 259:1 266:1 268:1 314:1 320:1 340:1 348:1 358:1 359:1 368:1 477:1 936:1 # chlorophonia, nos
2:1 8:1 15:1 19:1 30:1 39:2 52:1 54:1 59:1 73:1 107:1 148:1 161:1 245:1 268:1 307:1 314:1 340:1 344:1 348:1 358:1 359:1 368:1 477:1 533:1 637:1 692:1 774:1 # chloroplast atpases
2:1 6:2 8:1 23:1 43:2 44:1 52:1 54:1 55:1 65:2 71:1 73:1 241:1 245:1 254:2 268:1 276:1 279:1 283:2 314:1 319:2 340:1 348:1 358:1 359:1 368:1 414:1 424:1 432:1 484:1 501:1 503:1 532:1 712:1 819:1 869:1 # chlorphenamine + phenylpropanolamine
2:1 8:1 23:1 43:1 44:1 52:1 54:1 73:1 245:1 259:1 268:1 314:1 340:1 348:1 358:1 359:1 368:1 432:1 712:1 936:1 # chlorprophenpyridamine
4:1 5:2 8:1 21:1 27:1 34:1 38:1 52:1 73:1 99:1 150:1 198:1 268:1 314:1 316:1 327:1 340:1 348:1 358:1 359:1 368:1 621:1 880:1 # chlortalidone allergy
13:1 19:1 20:1 22:1 27:1 38:1 42:1 45:1 53:2 58:2 69:1 73:1 91:1 100:1 116:1 142:1 151:1 161:1 199:1 200:1 204:1 325:1 451:1 695:1 755:1 781:1 802:1 878:1 946:1 # cholaemia familiaris simplex
7:1 19:1 26:1 45:2 63:1 73:1 91:1 234:1 494:1 781:1 802:1 933:1 946:1 # cholangiole
7:1 10:1 19:1 27:1 45:2 49:1 63:1 73:3 74:1 91:3 95:1 133:1 234:1 321:1 494:1 549:1 666:1 781:3 802:2 933:1 946:1 # cholangitis ; choledocholithiasis
10:1 13:1 15:1 21:1 25:1 27:1 40:1 42:1 45:1 59:1 67:1 73:1 91:2 127:1 141:1 219:1 222:1 249:1 398:1 448:1 504:1 568:1 574:1 666:1 688:1 781:1 802:1 # cholestatic cirrhosis
3:1 5:1 14:1 15:1 25:1 27:1 45:1 59:1 72:1 73:1 88:1 91:1 324:1 335:1 398:1 601:1 666:1 781:1 802:1 995:1 # cholesteatoma , aural
2:1 3:1 4:1 12:1 21:1 22:1 25:1 27:1 29:1 45:1 59:1 73:1 91:1 126:1 130:1 190:1 248:1 324:1 398:1 502:1 511:1 666:1 698:1 781:1 802:1 850:1 # cholesterol dietary
2:1 3:2 4:1 25:2 27:1 45:1 59:2 73:1 91:1 130:1 324:1 398:2 511:1 666:1 698:1 781:1 802:1 # cholesterol test
2:1 3:1 4:1 13:1 20:1 25:1 27:1 28:1 45:1 59:2 65:1 72:1 73:1 91:1 130:1 160:1 167:1 324:1 377:1 398:1 511:1 589:1 601:1 666:1 698:1 781:1 802:1 966:1 # cholesterol thesaurismoses
1:1 4:1 7:1 9:1 11:1 13:1 21:1 24:1 25:1 38:1 45:1 50:1 73:1 86:1 91:1 157:1 187:1 198:1 234:1 263:1 304:1 364:1 375:1 510:1 615:1 713:1 781:1 802:1 907:1 963:1 # cholinergic antagonists
1:2 4:1 9:1 11:1 13:1 18:1 20:1 22:1 25:1 38:1 45:1 46:1 50:2 62:1 73:1 86:1 91:1 157:1 198:1 209:1 234:1 240:1 263:1 302:1 304:1 322:1 364:1 375:1 480:1 615:1 678:1 695:1 713:1 781:1 802:1 907:1 963:1 # cholinergic muscarinic agonist
7:1 35:1 45:1 50:1 52:1 61:1 62:1 73:1 91:2 121:1 224:1 490:1 550:1 613:1 781:1 802:1 810:1 814:1 # choloepus hoffmanni
2:1 5:1 9:1 10:1 18:1 19:1 22:2 46:1 64:1 73:1 83:1 85:1 91:1 95:1 119:1 150:1 154:1 235:1 272:1 370:1 400:1 429:1 489:1 498:1 625:1 680:1 700:1 750:1 781:1 796:1 877:1 886:1 976:1 # chondrocalcinosis, articular
2:1 5:1 9:1 13:1 21:1 29:1 38:1 64:1 73:1 85:1 87:1 91:1 119:1 202:1 236:1 246:1 248:1 316:1 327:1 548:1 550:1 625:1 696:1 750:1 781:1 # chondrodystrophia foetalis
2:2 9:1 10:1 49:1 56:1 64:1 73:1 83:1 85:2 90:1 91:1 119:2 138:1 153:1 155:1 159:1 171:1 176:1 184:1 202:1 321:1 485:1 545:1 625:1 750:1 781:1 811:1 826:1 973:1 # chondroitin sulfohydrolase
2:1 5:1 9:1 35:1 60:1 64:1 73:1 85:1 91:1 119:1 262:1 273:1 278:1 625:1 750:1 781:1 942:1 # chondromalacia
2:1 3:1 5:1 9:1 15:1 19:1 35:1 60:1 64:1 73:1 84:1 85:1 91:1 99:1 107:1 113:1 119:1 262:1 273:1 278:1 293:1 506:1 625:1 627:1 750:1 771:1 781:1 942:1 # chondromalacia patella
2:1 9:1 22:1 31:1 40:2 64:1 73:1 85:1 91:1 119:1 160:1 266:1 404:1 625:1 750:1 781:1 # chondrosarcoma nos
1:1 2:1 3:1 9:1 14:1 23:1 25:1 40:1 64:1 73:1 85:1 91:1 112:1 119:1 287:1 324:1 404:1 492:1 625:1 662:1 750:1 781:1 # chondrosternal sprain
8:1 20:1 26:1 50:1 69:1 73:1 91:1 415:1 469:1 781:1 836:1 940:1 # chorioamnionitides
8:1 10:1 15:1 18:1 20:1 21:2 22:1 25:1 26:1 29:1 37:1 39:1 46:1 73:1 91:1 95:1 127:1 137:1 219:1 235:1 240:1 248:1 367:1 415:1 524:1 574:1 781:1 796:1 836:1 845:1 917:1 940:1 # choriocarcinoma , metastatic
5:1 8:2 9:1 20:1 26:1 31:1 35:1 73:1 77:1 91:1 108:1 194:1 262:1 415:1 428:1 557:1 647:1 781:1 836:1 940:1 962:1 # chorion; abnormal
8:2 10:1 17:1 20:1 26:1 29:1 67:1 73:1 76:1 80:1 91:1 104:1 112:1 122:1 169:1 190:1 343:1 415:1 653:1 757:1 781:1 836:1 940:1 # chorioretinitis, unspecified
2:2 5:1 8:1 15:1 32:1 34:1 43:1 54:1 56:1 73:1 91:1 184:1 245:1 259:1 275:1 371:1 477:1 716:1 781:1 784:1 800:1 936:1 940:1 # choroidal atrophy
2:1 8:1 10:1 12:1 31:1 34:1 49:1 73:1 91:1 184:1 321:1 425:1 477:1 781:1 784:1 940:1 # choroiditis , no
2:1 3:1 4:1 5:1 6:1 9:1 10:1 14:1 15:1 24:1 26:1 48:1 60:1 70:1 73:1 77:1 95:1 102:1 103:1 118:1 127:1 130:1 252:1 258:1 273:1 308:1 311:1 313:1 356:1 646:1 876:1 # chromocentre alteration
2:1 5:1 7:1 31:1 35:2 38:1 40:1 51:1 59:1 60:3 70:1 73:1 190:1 262:1 273:1 278:2 311:1 327:1 421:1 646:1 664:1 824:1 864:1 876:1 # chromosomal anomalies
2:1 9:1 10:1 16:1 26:1 27:1 29:1 35:1 40:1 51:1 60:2 70:1 73:1 77:1 84:1 102:1 118:1 273:1 278:1 311:1 630:1 646:1 653:1 824:1 876:1 980:1 # chromosomal deletion
2:1 10:1 15:1 18:1 26:1 35:1 38:1 40:1 46:1 51:1 60:2 70:1 73:1 102:1 127:1 161:1 196:1 232:1 258:1 273:1 278:1 305:1 311:1 600:1 628:1 646:1 824:1 876:1 # chromosomal duplications
2:1 3:1 4:1 5:1 20:1 33:1 37:1 40:1 41:1 51:1 58:1 60:2 70:1 73:1 130:1 189:1 233:1 238:1 273:1 280:1 311:1 406:1 577:1 604:1 646:1 820:1 824:1 876:1 # chromosomes, bacterial
2:1 37:1 40:1 43:1 51:1 60:2 70:1 73:1 273:1 280:1 311:1 646:1 824:1 876:1 # chromosomes, ph1
2:1 30:1 37:1 40:1 51:1 60:2 70:1 73:1 200:1 273:1 280:1 311:1 646:1 824:1 876:1 # chromosomes, sex
1:1 2:1 6:1 9:1 10:1 13:1 18:1 37:1 49:1 50:2 63:1 73:1 105:1 234:1 304:1 311:1 321:1 369:1 376:1 396:1 439:1 480:1 497:1 587:1 646:1 949:1 # chronic ; meningitis
2:1 9:1 13:1 18:1 33:1 34:1 40:1 42:1 50:1 67:1 73:1 133:1 222:1 249:1 274:1 295:1 304:1 311:1 399:1 480:1 497:1 504:1 646:1 679:1 # chronic acidosis
1:1 2:1 9:1 10:1 12:1 15:1 18:1 19:1 30:1 35:1 50:1 62:1 69:1 73:1 127:1 304:1 311:1 342:1 343:1 464:1 471:1 480:1 493:1 497:1 525:1 530:1 534:1 646:1 656:1 814:1 # chronic diffuse inflammations
2:1 6:1 9:1 18:1 20:1 22:1 37:1 46:1 50:1 55:1 59:1 69:1 73:1 84:1 190:1 240:1 304:1 311:1 480:1 497:1 646:1 695:1 819:1 # chronic enamel caries
1:1 2:1 4:1 9:1 10:1 13:1 18:1 19:1 25:1 39:1 49:1 50:1 56:1 63:1 73:1 76:1 105:1 131:1 161:1 226:1 234:2 239:1 267:1 304:1 307:1 311:1 321:1 344:1 376:1 432:1 480:1 497:1 524:1 533:1 587:1 646:1 651:1 # chronic hyperplastic gingivitis
2:2 5:1 7:1 9:1 14:1 18:2 22:1 35:1 50:2 53:1 58:1 65:1 73:1 101:1 107:1 116:1 162:1 167:1 175:1 193:1 218:1 242:1 246:1 262:1 304:1 311:1 360:1 435:1 451:1 480:1 483:1 497:1 527:1 566:1 646:1 # chronic paroxysmal hemicrania
2:1 9:4 10:1 18:1 22:1 25:1 26:1 50:1 55:1 57:1 59:1 63:1 70:1 73:1 77:1 83:1 89:1 102:1 118:1 126:1 304:1 311:1 329:1 347:1 372:1 391:1 398:1 480:1 490:1 497:1 502:1 551:1 609:1 646:1 858:1 970:1 983:1 # chronic pulmonary congestion
2:1 4:1 9:1 18:1 50:1 73:1 97:1 188:1 277:1 304:1 311:1 395:1 480:1 497:1 500:1 646:1 674:1 # chronic q fevers
2:1 8:1 9:1 18:2 30:1 35:1 50:1 65:1 66:1 73:1 80:1 116:1 120:1 304:1 311:1 448:1 480:1 497:1 598:1 646:1 688:1 745:1 # chronic seborrheic eczema
2:1 9:1 11:1 18:2 27:1 42:1 50:1 59:1 73:1 121:1 178:1 304:1 311:1 440:1 480:1 497:1 617:1 646:1 676:1 874:1 # chronic sleep sickness
2:2 9:1 15:1 18:1 32:1 43:1 50:1 52:1 54:1 56:1 73:1 84:1 99:1 245:1 259:1 293:1 304:1 311:1 371:1 467:1 480:1 497:1 646:1 710:1 716:1 936:1 # chronic yellow atrophy
27:1 30:1 33:1 68:1 73:1 126:1 177:1 185:1 223:1 238:1 246:1 269:1 311:1 820:1 882:1 # chryseobacterium gleum
3:1 9:1 19:1 30:1 45:1 60:1 70:1 73:1 114:1 126:1 136:1 223:2 246:1 311:1 329:1 707:1 876:1 946:1 # chryseomonas luteola
51:1 57:1 73:1 95:2 126:1 246:1 311:1 362:1 # chrysococcyx
5:1 40:1 51:1 73:1 107:1 112:1 126:1 246:1 311:1 513:1 # chrysospalax
2:1 3:1 4:1 5:1 9:1 10:1 14:1 15:1 18:1 26:1 52:1 53:1 56:1 60:1 71:1 73:1 77:1 102:1 118:1 127:1 130:1 168:1 218:1 252:1 258:1 308:1 313:1 356:1 483:1 # chylomicron alteration
16:1 18:1 34:1 46:1 67:1 88:1 124:1 133:1 166:1 184:1 232:1 784:1 # cicadoideas
5:1 8:1 11:1 15:1 18:1 20:1 32:1 46:1 57:1 67:1 88:1 232:1 257:1 401:1 628:1 954:1 # cicatrix corneal
8:1 18:1 21:1 35:1 67:1 136:1 154:1 886:1 # cicuta major
6:1 11:1 13:1 38:1 42:1 58:1 59:1 67:1 89:1 100:1 157:1 201:1 249:1 345:1 597:1 755:1 874:1 937:1 # cilia; agenesis
3:1 4:1 5:1 6:1 9:1 10:1 14:1 15:1 20:1 22:1 24:1 26:2 27:1 32:1 38:1 45:1 48:1 58:1 67:1 77:1 100:1 102:1 103:1 118:1 126:1 127:1 130:1 252:1 257:1 258:1 308:1 313:1 356:1 502:1 666:1 755:1 762:1 836:1 # ciliary centriole alteration
7:1 19:1 22:1 38:1 58:1 64:1 67:1 100:1 126:1 185:1 355:1 494:1 502:1 755:1 # ciliary gland
3:1 33:1 40:1 41:1 45:1 48:1 51:1 52:2 67:1 83:1 84:1 99:2 100:1 114:1 177:1 189:1 238:1 293:1 706:1 747:1 759:1 820:1 870:1 961:1 # cillobacterium cellulosolvens
1:1 5:1 21:1 27:1 29:2 33:1 46:1 48:1 55:1 67:1 108:1 163:1 195:1 272:1 286:1 323:1 514:1 517:1 542:1 630:1 642:1 652:1 735:1 793:1 955:1 # cinacalcet 90mg tablet
1:2 20:1 21:1 22:1 27:1 29:1 55:1 67:1 108:1 163:1 195:1 323:1 517:1 603:1 630:1 642:1 652:1 695:1 793:1 810:1 # cinnarizine 15mg tablet
1:2 27:1 31:1 33:1 46:1 67:2 83:1 90:1 101:1 173:1 180:1 195:1 274:1 323:2 332:1 450:1 485:1 724:1 735:1 791:1 955:1 # cinoxacin 250mg capsule
2:1 16:1 23:1 28:1 29:1 37:1 39:1 44:1 52:1 61:1 67:1 69:1 81:1 101:1 128:1 137:1 174:1 200:1 211:1 342:1 450:2 620:1 # ciprofloxacin + dexamethasone
3:1 11:1 15:1 19:1 27:1 57:1 60:1 67:1 83:1 113:1 141:1 151:1 154:1 161:1 169:1 199:1 200:1 302:1 366:1 367:1 400:1 489:1 534:1 561:1 650:1 878:1 976:1 991:1 # circulate immune complex
1:1 7:1 10:2 15:1 18:1 19:1 24:1 57:1 67:1 83:2 127:1 141:1 154:1 157:1 187:1 207:1 235:1 298:1 366:1 367:1 400:1 469:1 489:1 599:1 622:1 976:1 # circulating anticoagulants
6:1 13:1 30:1 38:1 50:1 62:1 67:1 83:1 100:1 114:1 141:1 154:1 367:1 369:1 489:1 755:1 # circulus senilis
2:2 11:1 20:1 61:1 67:1 68:1 72:1 104:1 141:1 154:1 164:1 209:1 218:1 269:1 292:1 367:1 987:1 # circumscribed neurofibroma
5:1 13:1 18:1 38:1 40:1 42:1 45:1 57:1 67:1 91:2 141:1 222:1 249:1 375:1 448:1 504:1 542:1 568:1 600:1 688:1 802:1 973:1 # cirrhosis , alcoholic
6:1 11:1 13:1 19:1 40:1 42:1 67:1 80:1 91:1 141:1 222:1 249:1 325:1 448:1 504:1 568:1 688:1 810:1 # cirrhosis, laennec
7:1 13:1 17:1 39:1 40:1 42:1 67:1 88:1 91:1 107:1 117:1 141:1 218:1 222:1 249:1 315:1 387:1 448:1 504:1 540:1 568:1 688:1 # cirrhosis; pancreas
6:1 22:1 30:1 42:1 59:1 67:1 68:1 97:1 122:1 141:1 227:1 277:1 284:1 430:1 749:1 # cirsium arvenses
1:1 4:1 10:1 11:1 49:1 59:1 67:1 190:1 321:1 810:1 907:1 # cities inner
3:1 6:1 11:1 14:1 15:1 32:1 43:1 49:1 52:1 53:1 60:1 65:1 67:1 113:1 146:1 158:1 211:1 252:1 254:1 283:1 319:1 345:1 623:1 910:1 # citrate , clomiphene
3:1 5:1 14:1 15:1 32:1 46:1 49:1 67:2 68:1 113:1 158:1 227:1 252:1 272:1 284:1 542:1 910:1 # citrate calcium
2:1 3:1 32:1 33:1 41:1 49:1 67:2 76:1 80:1 112:1 177:1 189:1 190:1 238:1 371:1 757:1 820:1 910:1 # citrobacter specie
2:1 9:1 11:1 19:1 32:1 49:1 67:1 84:1 99:1 100:1 183:1 184:1 293:1 371:1 497:1 506:1 771:1 910:1 939:1 # citronella oil
31:1 32:1 49:1 62:1 67:1 125:1 411:1 702:1 910:1 # citrus , no
10:1 13:1 14:1 15:1 17:1 20:1 22:2 23:1 26:1 32:1 49:1 62:1 67:1 83:1 102:1 107:1 121:1 125:1 127:1 139:1 252:1 258:1 411:1 555:1 566:1 626:1 695:1 702:1 910:1 # citrus vulgaris preparation
6:1 21:1 36:1 47:1 49:1 50:1 67:1 325:1 369:1 777:1 # cittotaenia
19:1 47:1 69:1 84:1 146:1 199:1 332:1 467:1 530:1 932:1 # clamps, towel
4:1 19:2 28:1 39:2 54:1 65:1 70:1 146:1 161:1 178:1 194:1 307:2 344:1 533:1 589:1 637:1 692:1 774:1 786:1 862:1 898:1 # class thermoplasmata
5:1 18:1 19:2 30:1 33:1 39:1 40:1 41:1 42:1 47:1 116:1 139:1 146:1 178:1 189:1 307:1 610:1 644:1 668:1 742:1 862:1 904:1 994:1 # classic galactosemias
1:2 2:1 3:2 15:2 19:1 20:1 23:1 28:1 36:1 39:1 44:1 51:1 58:1 66:1 67:1 74:1 75:1 78:1 79:1 82:1 92:1 93:1 94:1 95:1 96:1 113:1 122:1 132:1 134:1 135:1 146:1 178:1 214:1 215:1 311:1 322:1 330:1 366:1 571:1 799:1 812:1 840:1 862:1 # clathrin associated proteins
18:1 19:2 22:1 29:1 33:1 48:1 83:1 131:1 146:1 154:1 204:1 341:1 370:1 400:1 461:1 489:1 514:1 559:1 680:1 859:1 886:1 976:1 # clavicular facet
8:1 22:1 27:1 30:1 33:1 38:1 39:1 41:1 47:1 88:1 107:1 146:1 148:1 189:1 204:1 211:1 265:1 596:1 644:1 859:1 904:1 # clear factor lipase
2:1 4:1 6:1 16:1 27:1 64:1 85:1 87:1 146:1 453:1 511:1 548:1 596:1 625:1 806:1 # clerodendrons
1:1 3:1 4:1 38:1 49:1 63:1 105:1 130:1 143:2 146:1 151:1 277:1 392:1 440:1 674:1 777:1 860:1 932:1 # climbing bittersweet
1:1 5:1 13:1 18:1 25:1 26:1 38:1 46:1 50:1 53:1 65:1 73:1 95:1 116:1 143:1 146:1 232:1 263:1 272:1 451:1 465:1 480:1 527:1 549:1 615:1 677:1 678:1 # clinical biochemist
9:1 11:1 26:1 38:1 59:1 77:1 146:1 183:1 874:1 # cliones
1:1 4:1 9:1 10:1 17:1 26:2 30:1 31:1 33:1 38:1 41:1 45:1 77:1 88:1 97:1 102:1 118:1 146:1 166:1 180:1 189:1 225:1 277:1 407:1 479:1 500:1 516:1 540:1 562:1 674:1 831:1 835:1 # clioquinol adverse reaction
7:1 20:1 22:1 24:1 58:1 99:1 146:1 187:1 191:1 604:1 695:1 772:1 # cll variants
4:1 5:1 9:1 21:1 27:1 29:1 39:1 51:1 52:1 99:1 123:1 146:1 177:1 198:1 248:1 564:1 621:1 623:1 654:1 765:1 917:1 # clobetasone allergy
9:1 13:1 31:1 43:1 52:1 54:1 111:1 146:1 259:1 623:1 641:1 884:1 941:1 # clonophis
1:1 3:1 12:1 15:1 17:1 18:1 31:1 34:1 36:1 46:1 52:1 54:1 64:1 74:1 113:1 129:1 133:1 146:1 231:1 232:1 237:1 270:1 301:1 423:1 571:1 623:1 628:1 679:1 840:1 927:1 # clopidogrel not indicated
12:1 13:1 20:1 22:1 25:1 32:1 34:1 40:1 46:1 50:1 52:1 146:1 212:1 227:1 240:1 257:1 303:1 364:1 401:1 425:1 492:1 623:1 843:1 961:1 # clostridium carnis
10:1 12:2 18:2 20:1 25:1 27:1 30:1 32:1 34:1 40:1 46:1 52:1 53:1 67:1 100:1 104:1 116:1 121:1 146:1 197:1 212:1 227:1 232:1 235:1 257:1 303:1 325:1 343:1 410:1 425:1 451:1 492:1 602:1 623:1 665:1 814:1 843:1 902:1 961:1 # clostridium difficile septicaemia
12:1 20:2 21:1 22:1 25:1 29:1 32:1 34:1 37:1 40:1 52:1 68:1 104:1 137:1 146:1 151:1 212:1 227:2 248:1 257:1 284:1 303:1 425:1 492:1 558:1 623:1 695:1 843:1 867:1 961:1 # clostridium fimetarium
5:1 12:1 20:1 25:1 32:1 34:1 38:1 40:1 43:1 52:2 54:1 81:1 100:1 111:1 146:1 212:1 227:2 257:1 259:1 303:1 425:1 492:1 623:1 641:1 697:1 755:1 843:1 961:1 # clostridium halophilium
6:1 7:1 10:1 12:1 20:1 25:1 31:1 32:1 34:1 35:1 36:1 40:1 52:1 63:1 89:1 146:1 201:1 212:1 224:1 227:1 257:1 303:1 385:1 425:1 492:1 609:1 616:1 623:1 843:1 933:1 961:1 # clostridium mangenotii
12:1 15:1 20:1 25:1 32:1 34:1 40:1 45:1 46:1 47:1 52:1 146:1 209:1 212:1 227:1 257:1 303:1 425:1 492:1 584:1 623:1 628:1 843:1 961:1 # clostridium scatol
8:1 14:1 28:1 36:2 52:1 70:1 81:1 91:1 116:1 146:1 325:1 556:1 582:1 623:1 847:1 940:1 1000:1 # clot haemothorax
2:1 8:1 10:1 20:1 32:1 35:1 36:1 52:1 56:1 57:1 85:1 95:1 119:1 138:1 146:1 150:1 151:1 153:1 155:1 159:1 171:1 176:1 257:1 288:1 333:1 429:1 623:1 684:1 700:1 728:1 748:1 877:1 880:1 954:1 # clotrimazole / hydrocortisone
2:1 60:1 62:1 114:1 146:1 206:1 302:1 311:1 408:1 539:1 646:1 # club mushroom
4:1 7:1 50:1 68:1 84:1 107:1 112:1 114:1 123:1 146:1 190:1 242:1 392:1 # clumber spaniel
1:1 3:1 15:1 19:1 27:1 29:1 63:1 68:1 84:1 105:1 113:1 114:1 129:1 146:1 161:1 199:1 344:1 366:1 630:1 650:1 794:1 980:1 # clumping platelet
5:1 19:1 39:1 42:1 76:1 88:1 99:1 107:1 114:1 146:1 305:1 307:1 506:1 616:1 621:1 981:1 # clupea pallasii
34:1 66:1 76:1 114:1 146:1 275:1 305:1 325:1 800:1 # clupeidae
6:1 17:1 23:1 31:1 57:1 221:1 296:1 385:1 603:1 626:1 789:1 # co-prenozide
4:1 8:2 10:1 12:1 13:1 15:1 16:1 19:1 26:1 33:1 41:1 47:1 51:1 57:1 83:1 102:1 115:1 127:1 144:1 149:1 157:1 182:1 189:1 204:1 243:1 250:1 258:1 265:1 271:1 299:1 300:1 306:1 309:1 317:1 365:1 366:1 379:1 381:1 382:1 400:1 469:1 472:1 473:1 474:1 585:1 586:1 622:1 644:1 853:1 859:1 904:1 # coagulation factor disorder
3:1 6:1 8:1 10:2 15:1 19:1 26:1 37:1 57:1 83:1 91:1 102:1 127:1 150:1 151:1 157:1 258:1 366:1 400:1 469:1 539:1 558:1 622:1 633:1 880:1 940:1 # coagulation time shorten
2:1 5:1 23:1 41:1 44:1 57:1 87:1 98:1 196:1 213:1 419:1 469:1 548:1 594:1 722:1 # coal product
1:1 5:1 12:1 13:1 19:1 30:2 39:1 53:1 57:1 69:1 88:1 142:1 148:1 149:1 172:1 177:1 238:1 256:1 387:1 512:1 530:1 610:1 636:1 705:1 770:1 841:1 842:1 846:1 950:1 952:1 953:1 969:1 # cobalamin a disease
4:1 5:1 6:1 11:1 12:1 14:1 26:1 34:2 38:1 57:1 67:1 89:1 95:1 184:1 201:1 295:1 308:1 327:1 335:1 345:1 362:1 425:1 745:1 784:1 803:1 907:1 # coccidioidomycosis ; generalize
4:1 8:1 12:1 13:1 16:1 51:1 57:1 95:1 115:1 144:1 149:1 165:1 182:1 243:1 250:1 271:1 299:1 300:1 306:1 309:1 317:1 362:1 365:1 379:1 381:1 382:1 472:1 473:1 474:1 585:1 586:1 853:1 # coccyx ; disorder
1:1 20:1 22:2 27:1 40:1 52:1 57:1 63:1 65:1 73:1 88:2 95:1 105:1 178:1 268:1 322:1 340:1 549:1 695:1 797:1 961:1 # cochlear hearing loss
31:1 35:1 40:1 51:1 52:1 57:1 60:1 73:1 95:1 268:1 278:1 340:1 348:1 358:1 549:1 797:1 824:1 844:1 961:1 # cochlosoma , no
2:1 31:1 33:1 57:1 73:1 95:1 469:1 676:1 # cockroach , no
1:1 2:1 11:1 16:1 23:1 41:1 44:1 57:1 66:1 78:1 86:1 87:2 98:1 196:1 213:1 419:1 548:1 594:1 722:1 772:1 # codeine products
1:1 11:1 16:1 57:1 66:1 78:1 83:1 86:1 87:1 90:1 485:1 545:1 811:1 826:1 # codeine sulf
3:1 4:1 6:1 14:1 24:1 27:1 57:1 84:1 103:1 130:1 308:1 427:1 550:1 725:1 922:1 980:1 # coelenterata
3:2 4:1 6:1 13:1 22:1 25:1 31:1 33:1 38:1 40:1 42:1 57:1 58:1 84:1 126:1 130:1 150:1 222:1 249:1 266:1 324:1 385:1 498:1 504:1 550:1 633:1 743:1 # coeliac artery stenosis
7:1 29:1 30:1 33:1 38:2 57:1 58:2 63:1 84:1 139:1 185:1 346:1 550:1 933:1 # coeliac ganglia set
6:2 7:1 37:2 57:1 64:1 355:1 373:2 433:2 454:2 550:1 # coenzyme and enzyme
5:1 21:1 49:1 57:1 58:1 184:1 234:1 316:1 570:1 # coitalgia
2:1 27:1 28:1 31:1 34:1 45:1 56:1 57:1 59:1 83:1 87:1 147:1 184:1 196:1 260:1 594:1 773:1 784:1 808:1 # cold nodules thyroid
10:1 17:1 33:1 41:1 45:1 47:1 57:1 88:1 97:1 114:1 136:2 157:1 185:1 189:1 225:1 226:1 469:1 507:1 540:1 601:1 631:1 707:1 767:1 773:1 808:1 831:1 # cold reactive autoagglutinin
1:2 7:1 38:1 45:1 50:1 57:1 62:1 131:1 141:1 198:1 227:1 234:1 263:1 328:1 375:1 648:1 678:1 718:1 773:1 # colinus virginiuanus
7:1 10:1 13:1 14:1 15:1 35:1 38:1 45:1 49:1 52:1 57:1 60:1 83:1 193:1 237:1 278:1 321:1 328:1 375:1 376:1 493:1 587:1 687:1 773:1 918:1 # colitis , granulomatous
6:1 19:1 45:1 57:1 84:1 89:1 99:1 111:1 157:1 190:1 201:1 506:1 539:1 597:1 710:1 773:1 808:1 # collagen eye shields
15:1 19:1 30:1 45:1 57:1 65:1 88:1 99:1 173:1 332:1 506:1 773:1 # collapse ; heat
3:1 4:1 14:1 19:1 30:1 45:1 57:1 61:1 97:1 99:1 150:1 164:1 173:1 332:1 500:1 506:1 538:1 598:1 773:1 # collapse of vertebra
17:1 19:1 22:1 27:1 45:1 57:1 72:1 74:1 97:1 99:1 109:1 133:1 150:1 285:1 370:1 481:1 506:1 592:1 773:1 # collared turtle dove
20:1 27:1 29:1 31:1 32:1 36:1 40:1 45:1 47:1 57:1 99:1 257:1 266:1 630:1 773:1 # colletotrichum, nos
5:1 13:1 18:1 38:2 45:1 46:1 57:1 62:1 83:1 99:1 114:1 154:1 275:1 327:1 489:1 600:1 601:1 773:1 886:1 959:1 # colliculus caudalis
6:1 7:1 13:1 27:1 42:1 45:2 52:1 57:1 62:1 63:1 122:1 177:1 249:1 261:1 613:1 666:1 713:1 749:1 773:1 922:1 933:1 # colobus angolensis
9:1 11:1 19:1 39:1 42:1 45:1 52:1 54:1 57:1 58:1 161:1 223:1 307:1 344:1 533:1 575:1 613:1 637:1 692:1 773:1 774:1 775:1 779:1 908:1 916:1 975:1 977:1 981:1 # colon neoplasia
9:2 10:1 12:1 15:2 19:1 21:1 26:1 31:1 40:1 45:1 52:1 57:1 77:1 100:1 102:1 118:1 127:1 258:1 266:1 313:1 366:1 574:1 613:1 773:1 # colon nos dilatation
4:1 9:1 10:1 12:1 18:1 45:1 52:1 57:1 83:1 97:1 150:1 154:1 226:1 235:1 489:1 500:1 507:1 613:1 773:1 877:1 886:1 # colon; diverticulum
8:1 33:1 45:1 48:1 52:1 57:1 204:1 314:1 341:1 613:1 773:1 859:1 # color face
4:1 8:1 9:1 13:1 26:1 27:1 30:1 42:1 45:1 52:1 57:1 77:1 108:1 131:1 163:1 177:1 191:1 253:1 314:1 430:1 517:1 613:1 642:1 660:1 730:1 773:1 785:1 793:1 795:1 # color vision observable
38:1 45:1 57:1 58:1 68:1 114:1 131:1 226:1 238:1 392:1 773:1 935:1 # columba livia
31:1 35:1 40:1 57:1 60:1 266:1 278:1 561:1 # coma nos
1:1 2:1 3:1 4:1 7:1 11:1 17:1 23:1 29:1 36:1 47:1 54:1 55:1 57:1 60:1 65:1 74:1 75:1 86:1 117:1 129:1 130:1 143:1 165:1 289:1 315:1 354:1 392:1 511:1 561:1 626:1 760:1 860:1 927:1 985:1 # combined heterotopic pregnancy
13:1 14:1 38:1 49:1 53:1 57:1 60:1 72:1 90:1 129:1 178:1 211:1 534:1 561:1 995:1 # commissural lip pit
2:1 9:1 37:1 45:1 57:2 60:2 64:1 70:1 85:1 119:1 210:1 273:1 280:1 329:1 351:1 534:1 561:1 607:1 625:1 657:1 750:1 773:1 808:1 906:1 942:1 993:1 # common cold syndrome
9:1 22:1 29:1 30:1 35:1 40:1 57:1 60:1 70:2 194:1 329:1 534:1 561:1 668:1 # common marmoset
4:1 5:1 9:1 15:1 18:1 31:1 46:1 50:1 57:1 60:1 97:1 169:1 232:1 238:1 302:1 378:1 480:1 500:1 534:1 561:1 628:1 828:1 # communication, nonverbal
30:1 49:1 50:1 57:1 60:1 72:1 145:1 169:1 277:1 302:1 328:1 394:1 534:1 561:1 606:1 # community nurse
6:1 26:1 27:2 45:1 48:1 49:1 50:1 57:1 60:1 84:1 97:1 117:1 131:1 145:1 169:1 302:1 310:1 394:1 395:1 534:1 561:1 606:1 666:1 849:1 922:1 # community violence level
6:2 16:1 18:1 24:1 27:1 37:1 57:1 60:1 67:1 103:1 104:1 116:1 117:1 161:1 165:1 190:1 199:1 380:1 439:1 518:1 561:1 602:1 665:1 726:1 849:1 878:1 991:1 # complement 9 deficiency
6:1 9:1 10:1 15:1 24:1 26:1 27:1 37:1 57:1 60:1 77:1 102:1 103:1 104:1 116:1 118:1 127:1 161:1 199:1 258:1 313:1 439:1 450:1 561:1 726:1 878:1 991:1 # complement fixation
1:1 2:1 3:1 6:1 23:1 24:1 27:1 36:1 37:1 44:1 57:1 60:1 66:1 75:1 78:1 79:1 82:1 92:1 93:1 94:1 96:1 103:1 116:1 132:1 134:1 135:1 161:1 199:1 214:1 215:1 330:1 439:1 561:1 726:1 878:1 991:1 # complement protein
1:2 3:1 4:1 6:1 9:1 16:1 17:1 24:1 26:1 27:1 29:1 37:1 50:1 53:1 57:1 60:1 77:1 103:1 116:1 122:1 130:1 161:1 172:1 194:1 199:1 234:1 354:1 396:1 439:1 561:1 678:1 726:1 878:1 898:1 991:1 # complementarity determining regions
1:1 9:1 10:2 15:1 18:1 26:1 38:1 41:1 46:1 57:1 60:1 77:1 80:1 102:1 118:1 127:1 161:1 199:1 225:1 232:1 290:1 384:1 407:1 479:1 553:1 561:1 600:1 628:1 638:1 690:1 926:1 991:1 # complication ; injection
10:1 15:1 18:1 38:1 46:1 57:1 60:1 127:1 161:1 199:1 227:1 232:1 561:1 600:1 628:1 991:1 # complication ; iud
7:1 10:1 15:1 18:1 19:1 24:1 38:1 46:1 57:1 60:1 127:1 151:1 161:2 187:1 199:2 232:1 344:1 494:1 561:1 600:1 628:1 991:1 # complication implant
3:1 7:1 10:1 15:2 17:2 18:1 19:1 23:1 38:1 46:1 55:1 57:1 60:1 84:1 113:1 117:1 127:1 161:1 165:1 199:1 232:1 289:1 315:1 354:1 366:1 561:1 600:1 626:1 628:1 650:1 760:1 985:1 991:1 # complication pregnancy relate
1:2 3:1 5:1 10:2 15:1 18:1 24:1 25:2 35:1 38:1 39:1 46:1 47:1 55:1 57:1 59:1 60:2 127:1 161:1 199:1 232:1 278:1 286:1 298:1 361:1 374:1 398:1 427:1 551:1 561:1 600:1 628:1 833:1 856:1 991:1 # complications intestinal stomas
1:1 3:1 24:1 40:1 42:1 49:1 57:1 60:1 106:1 184:1 199:1 222:1 374:1 561:1 991:1 # composite joint
1:1 2:1 20:1 32:2 43:1 49:1 50:1 54:1 57:1 60:1 64:1 106:1 110:1 169:1 199:1 245:1 257:1 259:1 322:1 371:1 394:1 561:1 678:1 910:1 936:1 991:1 # compound , trinitrophenyl
3:1 10:1 14:2 15:1 17:1 22:1 23:1 26:1 29:1 32:1 33:1 38:1 57:1 60:1 64:1 102:1 106:1 107:1 110:1 121:1 127:1 146:1 158:1 165:1 169:1 199:1 229:1 252:1 258:1 437:1 555:1 561:1 566:1 626:1 699:1 872:1 875:1 897:1 986:1 991:1 # compound tetracycline preparation
8:1 40:1 43:2 57:1 60:1 62:1 64:1 91:2 106:1 110:1 112:1 125:1 169:1 199:1 320:2 513:1 561:1 568:1 591:1 669:1 675:1 689:1 702:1 737:1 739:1 763:1 940:1 991:1 # compounds, phosphorus
1:1 10:1 15:1 19:1 57:1 60:1 64:1 68:1 106:1 110:1 127:1 161:1 169:1 199:1 298:1 328:1 344:1 366:1 561:1 991:1 # compounds, platinum
18:1 38:1 45:1 57:1 60:1 64:1 106:2 110:1 140:1 146:1 165:1 169:1 199:1 229:2 561:1 600:1 701:1 868:1 872:1 875:1 897:1 991:1 # compounds, polycyclic
5:1 8:1 10:1 13:1 20:1 25:1 26:1 38:1 42:1 49:1 57:1 60:1 81:1 83:1 97:1 109:1 123:1 131:1 199:1 226:1 327:1 461:1 490:1 507:1 551:1 561:1 615:1 648:1 827:1 991:1 # compulsive ritualistic behavior
3:2 4:1 25:1 57:1 60:1 116:1 130:1 136:1 199:1 210:1 246:1 324:1 490:1 561:1 815:1 991:1 # computer system
2:1 9:1 18:1 26:1 45:1 48:1 52:1 53:1 57:1 117:1 121:1 143:1 177:1 197:1 218:1 310:1 347:1 410:1 483:1 613:1 683:1 772:1 # concepts, microbiologic
3:1 7:1 9:1 12:1 13:1 14:1 15:1 21:1 30:2 39:1 49:1 53:1 57:2 60:1 88:1 113:1 117:1 148:1 149:1 157:1 191:1 237:1 294:1 347:1 387:1 461:1 512:1 561:1 570:1 636:1 705:1 841:1 842:1 846:1 918:1 950:1 952:1 953:1 # concomitant disease aggravate
2:1 9:2 10:1 12:1 13:1 23:1 26:1 31:1 40:1 42:1 44:1 49:1 55:1 57:1 64:1 77:1 102:1 118:1 222:1 231:1 249:1 266:1 289:1 301:1 321:1 347:1 391:1 504:1 743:1 # conditional prognosis
4:1 9:2 10:1 11:1 26:1 41:1 57:1 64:1 77:1 97:1 98:1 102:1 118:1 196:1 213:1 225:1 347:1 407:1 419:1 430:1 479:1 722:1 785:1 907:1 # conduction nerve
4:1 9:2 10:2 11:1 26:1 41:1 49:1 52:1 57:1 59:1 64:1 67:1 77:1 84:1 95:1 97:2 98:1 102:1 118:1 190:1 196:1 213:1 225:1 321:1 347:1 407:1 419:1 430:1 479:1 722:1 785:1 907:1 # conduction nerve velocities
5:2 6:1 8:1 9:1 21:1 31:1 35:1 38:1 49:2 50:1 57:1 63:1 89:1 108:1 194:1 201:1 262:1 316:1 327:1 347:1 369:1 394:1 428:1 557:1 570:1 609:1 647:1 687:1 864:1 962:1 970:1 # congenital abnormalities
4:1 5:2 6:2 9:1 17:1 19:1 21:1 39:1 42:1 49:1 50:1 55:1 56:1 57:1 63:1 76:1 85:1 89:1 161:1 166:1 201:1 239:1 267:1 307:1 316:1 344:1 347:1 361:1 369:1 394:1 432:1 533:1 570:1 609:1 651:1 789:1 819:1 970:1 981:1 # congenital adrenal hyperplasias
5:2 6:1 9:1 21:1 49:1 50:1 52:1 54:1 57:1 58:1 63:1 67:1 76:1 80:1 89:1 201:1 316:1 347:1 369:1 394:1 570:1 609:1 805:1 970:1 # congenital alopecia
5:2 6:1 9:1 21:1 49:1 50:1 54:1 57:1 58:2 63:1 89:1 129:1 201:1 316:1 347:1 357:1 369:1 386:1 394:1 406:1 570:1 609:1 927:1 970:1 # congenital axial myopia
4:1 5:2 6:1 9:1 14:1 17:1 21:1 25:1 48:1 49:1 50:1 57:1 63:1 89:1 164:1 165:1 201:1 246:1 316:1 335:1 347:1 369:1 394:1 426:1 538:1 570:1 598:1 609:1 635:1 815:1 970:1 # congenital cerebral cyst
5:1 6:1 8:2 9:1 20:1 21:1 34:1 49:1 50:1 52:1 57:1 63:1 73:1 89:1 133:1 201:1 268:1 303:1 314:1 316:1 340:1 347:1 348:1 358:1 359:1 368:1 369:1 394:1 415:1 448:1 570:1 609:1 649:1 658:1 679:1 714:1 723:1 741:1 754:1 798:1 970:1 # congenital chloridorrhoea
5:1 6:1 9:1 19:1 21:1 36:1 49:1 50:1 57:1 63:1 89:1 146:1 201:1 202:1 316:1 347:1 369:1 394:1 408:1 570:1 609:1 970:1 # congenital claw foot
5:1 6:1 9:1 14:1 21:1 22:1 39:1 49:1 50:1 57:2 63:1 89:1 101:1 191:1 201:1 316:1 347:1 369:1 394:1 450:1 555:1 570:1 609:1 909:1 970:1 # congenital coxa varas
5:1 6:1 7:1 8:1 9:1 10:1 16:1 21:1 49:2 50:1 53:1 57:1 63:1 64:1 81:1 89:1 190:1 194:1 201:1 202:1 316:1 321:1 347:1 355:1 369:1 380:1 394:1 428:1 536:1 570:1 609:1 851:1 970:1 # congenital deformities hand
4:1 5:1 6:1 8:1 9:1 12:1 13:1 16:1 21:1 49:1 50:1 51:1 57:1 63:1 89:1 115:1 144:1 149:1 182:1 201:1 243:1 250:1 271:1 299:1 300:1 306:1 309:1 316:1 317:1 347:1 365:1 369:1 379:1 381:1 382:1 394:1 472:1 473:1 474:1 570:1 585:1 586:1 609:1 710:1 853:1 970:1 # congenital disorder eye
5:1 6:1 9:1 13:1 21:1 25:1 40:2 42:1 47:1 49:1 50:1 57:1 63:1 89:1 200:1 201:1 222:1 249:1 316:1 347:1 369:1 394:1 492:1 504:1 570:1 609:1 829:1 856:1 970:1 # congenital exostosis
5:1 6:2 9:1 19:1 21:2 24:1 37:1 47:1 49:1 50:1 57:1 63:1 69:1 89:1 100:2 103:1 104:1 110:1 201:1 287:1 316:1 347:1 369:1 394:1 439:1 530:1 570:1 609:1 726:1 970:1 # congenital filamentous tail
5:2 6:1 8:1 9:1 10:1 15:1 21:1 35:2 36:1 49:1 50:1 57:1 63:1 89:1 127:1 194:1 201:1 202:2 262:1 316:1 347:1 369:1 394:1 408:1 428:1 493:1 536:1 545:1 557:1 570:1 609:1 962:1 970:1 # congenital foot malformation
5:2 6:1 8:1 9:1 17:1 21:1 36:1 49:1 50:1 57:1 62:1 63:1 89:1 191:1 201:1 202:2 316:1 347:1 369:1 380:1 394:1 408:1 536:1 570:1 609:1 622:1 970:1 # congenital forefoot valgus
5:1 6:1 7:1 9:1 21:1 26:1 35:1 49:1 50:1 57:1 63:2 81:1 89:1 116:1 177:1 201:1 224:1 234:1 316:1 325:1 347:1 369:1 394:1 570:1 609:1 933:1 970:1 # congenital haemangioblastomatosis
5:1 6:1 9:1 21:1 22:1 35:2 47:1 49:1 50:1 57:1 60:1 63:1 69:1 81:1 89:1 150:1 201:1 278:1 316:1 347:1 369:1 394:1 498:1 570:1 609:1 970:1 # congenital hamartoma
5:2 6:1 9:1 19:1 21:1 22:1 27:1 49:1 50:1 57:1 63:2 88:1 89:2 126:1 146:1 201:1 316:1 347:1 351:1 369:1 370:1 380:1 394:1 502:1 570:1 596:1 609:2 970:1 972:1 # congenital laryngeal cleft
2:1 5:1 6:1 8:1 9:1 18:1 20:1 21:1 49:1 50:1 53:1 57:2 58:1 63:1 89:1 95:1 201:1 218:1 316:1 347:1 369:1 394:1 415:1 429:1 483:1 570:1 604:1 609:1 954:1 970:1 # congenital microcoria
5:2 6:2 9:1 21:1 27:1 35:1 49:1 50:1 57:1 63:1 89:1 99:1 112:1 161:1 167:1 201:1 262:1 316:1 347:1 369:1 394:1 440:1 570:1 609:1 621:1 878:1 970:1 # congenital small spleen
2:1 4:1 5:1 6:1 9:1 21:1 43:2 49:1 50:1 54:1 57:1 63:1 65:1 81:1 89:1 112:1 201:1 216:1 245:1 254:1 259:1 316:1 347:1 369:1 394:1 511:1 570:1 591:1 609:1 786:1 936:1 970:1 # congenital spherophakia
1:2 5:2 6:2 9:1 21:1 37:1 48:1 49:1 50:2 55:1 57:1 63:2 84:1 89:1 95:1 105:1 112:1 129:1 201:1 286:1 316:1 347:1 361:1 369:2 394:1 396:1 439:1 570:1 609:1 706:1 713:1 794:1 949:1 970:1 # congenital spinal meningocele
5:2 6:1 9:1 14:2 15:1 21:2 22:1 33:1 41:1 46:1 49:1 50:1 57:1 63:1 72:1 89:1 90:1 109:1 136:1 189:1 201:1 285:1 316:1 335:1 347:1 369:1 394:1 437:1 555:1 570:1 609:1 628:1 970:1 995:1 # congenital sutural cataract
3:1 5:1 6:2 9:1 13:1 18:1 20:1 21:1 25:1 31:1 32:1 34:1 40:1 42:1 49:1 50:1 57:1 62:1 63:1 89:1 112:1 129:1 154:1 201:1 222:1 249:1 257:1 266:1 316:1 324:1 347:1 369:1 385:1 394:1 460:1 504:1 570:1 609:1 633:1 743:1 886:1 970:1 # congenital tricuspid stenosis
5:1 6:1 9:1 21:1 43:1 49:1 50:1 51:1 54:1 57:1 59:1 62:1 63:1 81:1 89:1 157:1 201:1 216:1 259:1 316:1 347:1 369:1 394:1 570:1 598:1 609:1 622:1 932:1 970:1 # congenital web esophagus
5:1 6:1 7:1 8:1 9:1 13:1 20:1 21:1 49:1 50:2 51:1 57:2 58:1 63:1 89:1 95:1 144:1 201:1 242:1 316:1 347:1 364:1 369:1 394:1 415:1 475:1 570:1 604:1 609:1 954:1 970:1 # congenital; anisocoria
5:1 6:1 8:1 9:1 13:1 21:1 40:1 42:1 49:1 50:1 52:1 57:1 63:1 89:1 115:1 133:1 201:1 222:1 249:1 250:1 314:1 316:1 347:1 369:1 394:1 504:1 570:1 609:1 970:1 # congenital; lordosis
5:2 6:1 9:1 17:1 21:1 29:1 37:1 49:1 50:1 52:1 57:1 63:1 72:1 89:1 110:1 139:1 201:1 228:1 316:1 347:1 354:1 369:1 394:1 570:1 609:1 970:1 # congenital; megaloureter
9:3 10:1 22:1 25:1 26:1 55:1 57:1 59:1 63:1 70:1 77:1 83:1 89:1 102:1 118:1 126:1 329:1 347:1 372:1 391:1 398:1 490:1 502:1 551:1 609:1 858:1 970:1 983:1 # congestion ; pulmonary
9:1 12:1 31:1 34:1 50:1 57:1 68:1 227:1 284:1 304:1 347:1 425:1 843:1 913:1 # conidium , no
1:3 9:1 50:1 57:1 63:1 105:1 122:1 184:1 347:1 384:1 396:1 438:1 678:1 949:1 # conjoining twins
3:1 9:1 15:1 57:1 74:1 113:1 139:1 347:1 384:1 571:1 813:1 840:1 # conjugated
9:1 10:2 15:2 16:1 18:2 21:1 29:2 37:1 38:1 45:1 46:1 47:1 57:1 101:1 108:1 120:1 127:2 137:1 139:1 226:1 232:1 248:1 347:1 357:1 375:1 384:1 600:1 624:1 628:1 631:1 652:1 813:1 # conjugative metabolic detoxication
9:1 10:1 16:1 35:1 41:1 57:1 74:1 116:1 117:1 169:1 225:1 226:1 347:1 384:1 631:1 813:1 # conjunctival edema
1:1 9:2 10:2 26:1 41:2 57:1 77:1 80:1 102:1 117:1 118:1 169:1 225:2 226:1 290:1 347:1 384:2 407:1 479:1 553:1 631:1 638:1 690:1 813:1 926:1 # conjunctival injection
1:1 9:1 10:1 20:1 41:1 57:1 89:1 117:1 157:1 169:1 225:1 226:1 311:1 322:1 347:1 384:1 539:1 597:1 631:1 813:1 # conjunctival shrinkage
9:1 10:1 18:1 19:1 22:1 38:1 41:1 45:1 57:1 83:1 99:1 117:1 154:1 169:1 202:1 225:1 226:1 347:1 370:1 384:1 400:1 489:1 600:1 631:1 680:1 813:1 886:1 959:1 976:1 # conjunctivitis , follicular
3:1 9:1 10:1 33:1 41:1 57:1 117:1 136:1 154:1 169:1 225:1 226:1 347:1 384:1 631:1 813:1 # conjunctivitis acute
6:1 9:1 10:1 24:1 27:1 41:1 57:1 72:1 83:1 103:1 117:1 125:1 169:1 225:1 226:1 347:1 384:1 490:1 631:1 813:1 922:1 # conjunctivitis purulent
5:1 9:1 10:1 14:1 41:1 57:1 117:1 131:1 141:1 169:1 225:1 226:1 335:1 347:1 384:1 631:1 718:1 813:1 # conjunctivitis, viral
1:1 9:1 10:3 11:1 13:1 15:1 19:1 35:1 41:1 57:1 69:1 80:1 90:1 97:1 127:1 178:1 225:1 226:1 290:1 342:1 347:1 376:1 457:1 464:1 493:1 507:1 530:1 534:1 631:1 656:1 690:1 810:1 # connective tissue inflammation
9:1 10:2 11:2 13:1 41:1 57:1 62:1 80:1 90:1 97:1 178:1 225:1 226:1 290:1 347:1 376:1 395:1 457:1 507:1 631:1 690:1 810:1 # connective tissue nevus
9:1 12:1 13:1 30:2 39:1 57:1 88:1 122:1 148:1 149:1 347:1 387:1 512:1 636:1 705:1 810:1 841:1 842:1 846:1 950:1 952:1 953:1 # conns disease
9:1 31:1 57:1 95:1 123:1 165:1 347:1 941:1 # conocybe
9:2 13:1 31:2 38:1 57:1 87:1 100:1 133:1 143:1 177:1 347:1 755:1 941:1 # conodon nobilis
9:1 10:2 25:1 42:1 49:2 57:1 59:1 109:1 122:1 123:1 136:1 145:1 177:1 347:1 551:1 606:1 937:1 984:1 # constitutional ; obesity
8:1 9:1 10:2 20:1 25:1 43:1 49:1 56:1 57:1 58:1 106:1 109:1 122:1 136:1 260:1 347:1 432:1 551:1 604:1 716:1 920:1 984:1 # constitutional porphyria
9:1 10:1 18:1 20:1 25:1 32:1 41:1 57:1 100:1 122:1 129:1 212:1 225:1 257:1 305:1 347:1 460:1 490:1 # constriction pupil
1:1 9:1 15:1 21:1 24:1 51:1 53:1 55:1 57:1 69:1 100:1 142:1 172:1 184:1 256:1 286:1 347:1 510:1 645:1 818:1 # contaminated soil
1:1 6:1 9:1 15:1 21:1 24:2 37:1 53:1 55:1 57:1 69:1 103:1 142:1 172:1 211:1 256:1 286:1 347:1 439:1 510:1 516:1 562:1 645:1 726:1 818:1 # contamination, equipment
5:1 7:1 8:1 9:1 14:2 17:1 23:1 24:1 32:1 33:1 48:1 55:1 57:1 117:1 121:1 158:1 165:1 197:1 289:1 315:1 335:1 341:1 347:1 354:1 410:1 437:1 582:1 626:1 683:1 760:1 762:1 985:1 # contraceptives oral pregnancy
3:1 4:1 9:1 14:1 24:1 32:1 33:1 41:1 57:1 62:1 125:1 130:1 136:1 158:1 189:1 347:1 437:1 702:1 762:1 # contract uterus
9:1 10:1 14:1 19:1 22:1 24:1 26:1 32:1 33:1 41:1 57:1 62:1 83:1 102:1 154:1 158:1 189:1 209:1 225:1 302:1 347:1 370:1 400:1 407:1 437:1 489:1 680:1 762:1 831:1 976:1 # contraction , muscular
1:1 9:1 14:1 24:2 32:1 33:1 41:1 57:1 72:1 109:1 158:1 184:1 189:1 285:1 347:1 349:1 374:1 383:1 437:1 762:1 # contracture joint
9:2 11:1 24:1 26:1 34:1 42:1 57:1 62:1 77:1 109:1 347:1 389:1 660:1 795:1 # contusion ; kidney
9:2 24:1 26:1 36:1 42:1 57:1 62:1 77:1 109:1 202:1 347:1 408:1 660:1 795:1 # contusion, foot
9:3 22:1 24:1 26:1 42:1 55:1 57:1 62:1 70:1 77:1 83:1 109:1 122:1 126:1 329:1 347:1 372:1 391:1 490:1 502:1 660:1 795:1 858:1 983:1 # contusions pulmonary
9:2 26:1 42:1 57:1 77:1 83:1 347:1 660:1 795:1 827:1 # convulsions;febrile
7:1 8:1 13:1 19:1 20:1 35:1 57:1 64:1 355:1 408:1 415:1 494:1 # cook island maori
1:1 4:1 10:1 15:1 20:1 21:1 41:1 54:1 55:1 57:1 58:1 76:2 80:1 225:1 233:1 267:1 286:1 290:1 298:1 408:1 604:1 645:1 690:1 805:1 # cooperia pectinata
1:1 8:1 10:1 12:1 15:1 27:1 55:1 57:2 60:1 115:1 127:1 161:1 170:1 199:1 200:1 250:1 286:1 408:1 561:1 645:1 878:1 991:1 # coordination complex
3:1 4:1 27:1 36:1 57:1 72:1 79:1 109:1 130:1 150:1 285:1 408:1 # cooter turtle
4:1 16:1 17:1 30:1 39:1 54:1 57:1 76:1 80:1 88:1 148:1 218:1 267:1 387:1 512:1 540:1 686:1 # copper decrease
2:1 7:1 21:1 23:1 25:1 31:1 40:1 44:1 54:1 57:1 219:1 294:1 404:1 421:1 492:1 544:1 855:1 # coprostanol
2:1 21:1 23:1 25:1 39:1 40:1 42:1 44:1 54:1 57:1 219:1 404:1 492:1 855:1 917:1 981:1 # coprostasis
19:1 54:1 57:1 83:1 400:1 490:1 # copula
8:1 14:1 33:1 39:1 57:1 58:1 67:1 274:1 437:1 582:1 954:1 # coracias
1:1 8:1 14:1 33:1 55:1 57:1 67:1 274:1 286:1 323:1 437:1 582:1 954:1 # coracina
8:1 13:1 14:2 33:1 42:1 50:1 54:1 57:2 152:1 237:1 249:1 332:1 437:1 582:1 918:1 954:1 # coracopsis nigra
3:1 6:1 8:1 11:2 15:1 19:1 57:1 74:1 88:1 342:1 345:1 366:1 401:1 633:1 777:1 954:1 # cornea flattened
3:1 4:1 5:1 8:1 11:1 12:1 16:1 17:1 29:1 30:1 37:1 39:1 57:1 58:1 69:1 74:1 80:1 88:2 130:1 137:1 148:1 218:1 387:1 401:1 402:1 512:1 540:1 954:1 # corneal diameter decreased
2:1 4:1 5:1 8:1 9:1 10:1 11:1 26:1 27:1 40:1 42:1 57:1 77:1 83:1 88:1 161:1 211:1 222:1 302:1 356:1 401:1 404:1 511:1 660:1 795:1 878:1 954:1 # corneal erosion multiple
5:1 8:1 11:1 16:1 17:1 19:1 27:1 57:1 74:1 84:1 88:1 200:1 342:1 380:1 401:1 710:1 954:1 # corneal reflex delayed
5:1 8:1 11:1 17:2 27:1 48:1 57:1 74:1 88:1 98:1 196:1 200:1 342:1 380:1 401:1 419:1 592:1 954:1 # corneal reflex reduce
5:1 8:1 11:2 18:1 28:1 57:1 59:1 88:1 111:1 178:1 401:1 443:1 617:1 676:1 874:1 954:1 # corneal thickness
2:2 4:1 8:1 9:1 15:1 22:1 28:1 35:1 55:1 57:1 60:1 65:1 126:1 273:1 278:1 391:1 477:1 497:1 502:1 511:1 589:1 786:1 812:1 954:1 # coronary atheroma
2:1 5:1 8:1 9:1 22:1 55:1 57:1 97:1 126:1 191:1 391:1 477:1 497:1 502:1 823:1 954:1 # coronary valve
8:2 13:1 20:1 57:1 62:1 70:1 116:1 188:1 415:1 432:1 490:1 520:1 847:1 954:1 # corpus femoris
8:1 13:1 21:1 22:1 29:1 33:1 37:1 40:1 42:1 46:1 57:1 62:1 129:1 137:1 178:1 240:1 248:1 249:1 432:2 490:1 954:1 994:1 # corpus ossis metacarpi
8:1 9:1 26:1 40:1 57:1 62:1 63:1 68:1 90:1 106:1 112:1 234:1 432:1 490:1 954:1 970:1 # corpus spongiosum
8:1 10:1 57:1 58:1 62:1 143:1 292:1 325:1 432:1 490:1 954:1 # corpus tibiae
3:1 6:1 8:1 15:1 17:1 20:1 24:1 27:1 46:1 57:1 74:1 103:1 164:1 190:1 427:1 440:1 448:1 518:1 628:1 777:1 954:1 # corriente cattle breed
3:1 8:1 11:1 34:1 57:1 150:1 200:1 389:1 880:1 954:1 # cortex, kidney
8:1 9:1 10:1 11:1 13:1 51:1 57:1 59:1 144:1 150:1 183:1 376:1 765:1 874:1 877:1 880:1 954:1 # cortisones
4:1 8:1 9:1 15:1 28:1 51:1 55:1 57:1 62:1 76:1 81:1 109:1 126:1 267:1 277:1 287:1 391:1 458:1 620:1 645:1 674:1 765:1 829:1 954:1 # corythaixoides personatus
1:1 6:1 10:1 17:1 24:1 30:1 40:1 55:1 57:1 74:1 103:1 129:1 152:1 164:1 207:1 286:1 298:1 440:1 456:1 668:1 # cosentina pig breed
3:2 4:2 6:1 7:1 11:1 16:1 25:1 27:1 40:1 47:1 57:1 59:1 63:1 64:1 97:1 150:1 178:1 182:1 185:1 401:1 481:1 492:1 500:1 617:1 633:1 806:1 856:1 874:1 933:1 # costovertebral angle tenderness
4:1 9:1 36:1 47:1 57:1 104:1 123:1 277:1 292:1 674:1 777:1 # cotton fibers
9:1 13:1 25:1 27:1 28:1 36:1 47:1 57:1 59:1 111:1 443:1 615:1 777:1 # cotton thistles
27:1 34:1 36:1 53:1 57:1 62:1 65:1 100:1 109:1 116:1 121:1 129:1 133:1 451:1 527:1 679:1 777:1 # cottus hemilepidotus
1:1 2:1 22:1 57:1 63:1 101:1 105:1 107:1 110:1 111:1 162:1 167:1 175:1 246:1 360:1 435:1 566:1 978:1 # coughing paroxysms
1:1 9:1 13:1 35:1 40:1 43:1 50:1 51:1 57:1 63:1 68:1 91:1 105:1 106:1 110:1 144:1 173:1 184:1 251:1 304:1 320:1 396:1 568:1 669:1 765:1 949:1 # coumaphos poisoning
3:1 24:1 43:1 52:1 57:1 91:1 95:1 110:1 140:1 165:1 169:1 199:1 320:1 373:1 458:1 467:1 919:1 # count low lymphocyte
6:1 30:1 39:1 46:1 57:1 64:1 72:1 76:1 110:1 148:1 150:1 572:1 806:1 # court case pend
20:1 31:1 40:1 57:1 58:1 85:1 266:1 467:1 604:1 # cowdria, nos
53:1 57:1 100:1 467:1 # cows milk
19:1 57:1 59:1 67:1 76:1 80:1 84:1 99:1 101:1 112:1 190:2 293:1 357:1 506:1 624:1 757:1 771:1 # coxiella species
7:1 13:1 18:1 19:1 20:1 64:1 73:1 355:1 460:1 494:1 # cpg rich island
5:1 7:2 11:1 14:1 50:1 58:1 72:1 126:1 167:1 193:1 218:1 242:1 246:1 269:1 406:1 521:1 # cranial aneurysm
5:1 7:1 11:1 14:1 25:1 50:1 58:1 68:1 70:1 95:1 165:1 193:1 218:1 242:1 246:1 269:1 406:1 815:1 960:1 # cranial pneumocysts
1:1 5:1 8:1 10:1 11:1 15:1 17:1 31:2 35:1 40:1 86:1 88:1 108:1 127:1 194:1 218:1 262:1 266:1 298:1 428:1 540:1 557:1 647:1 962:1 # creatine abnormal nos
1:1 3:1 10:1 11:1 15:2 17:1 40:1 43:2 81:1 86:1 88:1 91:1 112:1 113:1 127:1 216:1 218:1 298:1 320:1 513:1 540:1 568:1 591:1 669:1 675:1 689:1 737:1 739:1 763:1 # creatine phosphate
1:2 5:1 8:1 10:1 11:1 15:1 17:1 31:1 35:1 40:1 43:2 86:1 88:1 91:2 108:1 112:1 127:1 194:1 218:1 262:1 298:1 320:2 389:1 428:1 513:1 540:1 557:1 568:1 591:1 647:1 669:1 675:1 689:1 721:1 737:1 739:1 763:1 962:1 # creatine phosphokinase abnormal
1:2 10:1 11:1 15:1 16:1 17:2 30:1 39:1 40:1 43:2 74:1 80:1 86:1 88:2 91:2 112:1 127:1 148:1 218:2 298:1 320:2 387:1 389:1 512:1 513:1 540:2 568:1 591:1 669:1 675:1 689:1 721:1 737:1 739:1 763:1 # creatine phosphokinase decreased
1:2 5:1 8:1 10:1 11:2 15:1 17:1 20:1 31:1 35:1 72:1 86:2 88:1 108:1 127:1 194:1 218:1 262:1 298:1 322:1 428:1 540:1 557:1 647:1 962:1 966:1 # creatine urine abnormal
1:2 5:1 7:1 8:1 10:1 11:1 14:1 15:1 17:1 22:1 27:1 31:1 35:1 48:1 50:1 86:1 88:2 117:1 127:1 146:1 193:1 194:1 218:1 262:1 298:1 310:1 315:1 396:1 428:1 441:1 540:1 555:1 557:1 596:1 647:1 678:1 962:1 # creatinine clearance normal
1:2 3:1 4:1 12:1 17:2 20:1 25:1 27:1 35:1 39:1 63:1 64:1 104:1 105:1 116:1 130:1 170:1 200:1 218:1 233:1 270:1 301:1 324:1 342:1 380:1 390:1 393:1 405:1 423:1 523:1 524:1 554:1 573:1 577:1 672:1 698:1 731:1 885:1 # cremasteric reflex finding
6:1 17:1 31:2 35:1 40:1 51:1 60:1 218:1 266:1 278:1 385:1 789:1 824:1 # crenosoma , no
17:1 27:1 45:1 129:1 152:1 218:1 223:1 666:1 # creole pig
7:1 11:1 17:1 21:1 49:1 62:1 90:1 109:1 121:1 129:1 136:1 154:1 206:1 218:1 223:1 294:1 334:1 521:1 575:1 # crepitus subcutaneous
1:1 20:1 31:1 68:1 218:1 322:1 328:1 # crinum , no
1:1 5:1 6:1 8:1 10:1 16:1 18:1 20:1 24:1 33:1 34:1 41:1 46:1 47:1 49:1 67:1 103:1 117:1 124:1 189:1 204:1 218:1 232:1 235:1 265:1 272:1 277:1 295:1 321:1 453:1 465:1 644:1 859:1 904:1 # critical incident factors
2:1 12:1 38:1 57:1 58:1 87:1 95:1 100:1 218:1 429:1 581:1 755:1 # crocodilians
2:1 5:1 6:1 17:1 40:1 41:1 47:1 54:1 55:1 58:1 80:1 129:1 178:1 218:1 290:1 361:1 404:1 644:1 789:1 819:1 927:1 # cross renal ectopia
2:1 13:1 30:1 38:1 40:1 45:1 74:1 116:1 120:1 167:1 178:1 218:1 375:1 377:1 392:1 404:1 # crossed embolism
2:1 10:1 20:1 40:1 49:1 51:1 54:1 68:1 72:1 100:1 109:1 178:1 197:1 218:1 404:1 601:1 889:1 902:1 966:1 # crossoptilon auritum
2:1 28:1 36:1 47:1 122:1 218:1 408:1 467:1 1000:1 # crowns, tooth
3:1 12:1 15:1 19:1 22:1 26:1 27:1 45:1 58:1 62:1 67:1 70:1 87:1 98:1 113:1 125:1 146:1 209:1 218:1 302:1 370:1 422:1 581:1 596:1 803:1 946:1 # cruciate modiolar muscle
1:2 25:1 59:1 62:1 63:1 65:1 73:1 105:1 107:1 111:1 125:1 218:1 287:1 398:1 539:1 662:1 677:1 702:1 # crushing chest pain
1:1 22:1 61:1 62:1 63:1 105:1 111:1 125:1 126:1 191:1 218:1 481:1 502:1 539:1 702:1 # crushing of ovary
1:1 9:1 20:1 22:1 30:1 57:1 61:1 64:1 80:1 104:1 126:2 164:1 218:1 275:1 292:1 322:1 347:1 502:1 # cryofibrinogenemia , secondary
52:1 76:1 83:1 126:1 145:1 177:1 185:1 218:1 231:1 239:1 261:1 651:1 # cryoglobulin type 1
52:1 76:1 83:1 126:1 145:1 177:1 185:1 218:1 231:1 239:1 261:1 651:1 # cryoglobulin type 2
52:1 76:1 83:1 126:1 145:1 177:1 185:1 218:1 231:1 239:1 261:1 651:1 # cryoglobulin type 3
52:1 83:1 126:1 177:1 185:1 218:1 231:1 261:1 # cryoglobulinemias
13:1 33:1 38:1 47:1 57:1 67:1 95:2 99:1 100:1 106:1 112:1 126:1 197:1 218:1 238:1 239:1 274:1 362:1 576:1 759:1 820:1 959:1 # cryptococcus bacillisporus
3:1 10:1 25:1 40:1 42:1 47:1 49:1 57:1 59:1 95:2 97:1 106:1 126:1 197:1 218:1 222:1 226:1 239:1 321:1 362:1 398:1 507:1 576:1 631:1 # cryptococcus test positive
27:1 45:1 47:1 121:1 126:1 197:1 218:1 239:1 332:1 576:1 666:1 # cryptolepses
8:1 22:1 40:1 47:1 68:1 106:1 112:1 126:1 197:1 218:1 239:1 430:1 513:1 576:1 # cryptosporangium arvum
1:1 5:1 21:2 25:1 38:1 99:1 126:1 218:1 219:1 246:1 263:1 316:1 601:1 621:1 815:1 959:1 # crystallin, tau
1:1 2:1 3:1 4:1 5:2 9:1 10:1 14:1 15:1 21:1 25:1 26:1 27:1 33:1 35:1 38:1 45:1 60:1 70:1 77:1 80:1 99:1 102:1 118:1 126:1 127:1 130:1 218:2 219:1 246:1 252:1 258:1 263:1 273:1 308:1 313:1 316:1 356:1 621:1 666:1 815:1 876:1 959:1 # crystalline macromolecule alteration
5:2 21:1 25:1 46:1 67:1 68:1 72:1 99:1 114:1 126:1 218:1 219:1 227:1 246:1 272:1 284:1 316:1 542:1 621:1 815:1 # crystalluria calcium
5:1 21:1 25:1 34:1 38:1 126:1 218:1 219:1 246:1 316:1 516:1 562:1 815:1 827:1 # crystals, liquid
16:1 17:1 30:2 39:1 40:1 57:1 80:1 88:1 98:1 114:1 148:1 185:1 218:1 387:1 512:1 540:1 668:1 767:1 # csf glucose decrease
1:1 17:1 30:2 39:1 40:1 57:1 88:1 98:1 114:1 117:1 148:1 185:1 218:1 387:1 512:1 540:1 668:1 767:1 # csf glucose increase
3:1 6:1 31:1 41:1 43:1 48:1 81:1 95:1 121:1 216:1 385:1 633:1 683:1 # ctenocephalides
2:1 3:1 6:1 9:1 13:1 25:1 31:1 32:1 38:1 41:1 43:1 48:1 62:1 63:1 71:1 81:1 84:1 95:1 114:1 121:1 188:1 212:1 216:1 371:1 385:1 497:1 633:1 683:1 970:1 # ctenocephalides felis strongylus
4:1 10:1 15:1 26:1 30:1 41:1 102:1 127:1 177:1 191:1 253:1 258:1 430:1 730:1 785:1 # ctg observation
1:1 41:1 47:1 101:1 357:1 624:1 # ctx toxin
16:1 18:1 48:1 131:1 154:1 395:1 814:1 # cuff device
12:1 13:1 27:1 41:1 62:1 83:1 109:1 117:1 149:1 154:1 169:1 200:1 349:1 489:1 813:1 # culex disjunctus
10:1 11:1 15:1 17:1 31:1 40:1 72:1 83:1 97:1 109:1 127:1 139:1 154:1 226:1 228:1 266:1 285:1 339:1 354:1 356:1 489:1 507:1 631:1 # culture nos negative
8:1 9:1 10:1 11:2 19:1 22:1 46:1 66:1 89:1 100:1 120:1 150:1 154:1 157:1 169:1 183:1 194:1 202:1 240:1 343:1 428:1 498:1 536:1 597:1 877:1 # cuneiform bone cartilage
14:1 31:1 39:1 51:1 72:1 154:1 178:1 467:1 862:1 909:1 995:1 # curassow , no
16:1 19:2 22:1 40:1 57:1 63:1 72:1 74:1 97:1 126:1 154:1 163:1 166:1 209:1 351:1 370:1 430:1 502:1 713:1 923:1 # curved laryngoscope blade
4:1 19:1 20:1 22:1 40:1 52:1 58:1 72:1 83:2 97:1 98:1 125:1 154:2 370:1 400:1 422:1 430:1 448:1 489:1 500:1 604:1 680:1 695:1 961:1 # curvularia verruculosa
9:1 15:1 34:1 45:1 62:1 68:2 106:1 109:1 112:1 129:1 140:1 154:1 275:1 328:1 701:1 713:1 800:1 868:1 889:1 # cuspidatums , polygonum
5:1 12:1 13:2 15:1 19:1 25:1 47:1 54:1 62:1 107:1 112:1 129:1 149:1 154:1 366:1 610:1 615:1 852:1 856:1 # cuspis distopalatalis
7:1 64:1 81:1 136:1 154:1 355:1 851:1 # cut hand
65:1 88:1 136:1 154:1 166:1 # cut head
6:1 47:1 55:1 100:1 136:1 154:1 287:1 550:1 819:1 # cut toenail
87:1 136:1 154:1 202:1 305:1 408:1 # cut up food
6:1 10:1 18:1 19:1 22:1 30:1 62:1 83:1 85:1 125:1 136:1 154:2 235:1 370:1 400:1 471:1 489:1 680:1 702:1 886:1 976:1 984:1 # cuticular drusen
8:1 13:1 28:1 49:1 51:1 67:1 136:1 154:1 178:1 209:1 243:1 277:1 438:1 588:1 772:1 830:1 912:1 # cuts with scissors
13:1 20:1 25:1 136:1 154:1 615:1 772:1 # cuts wrist
7:1 28:1 29:1 31:1 37:1 60:1 81:1 128:1 137:1 165:1 174:1 280:1 421:1 620:1 664:1 # cyanomethanes
2:1 3:1 4:1 6:2 7:1 13:1 24:1 31:2 40:1 42:1 89:1 103:1 130:1 165:1 201:1 222:1 231:1 249:1 266:1 385:1 421:1 427:1 504:1 511:1 725:1 743:1 957:1 # cyanosis ; enterogenous
43:1 46:1 54:1 56:1 133:1 165:1 166:1 229:1 259:1 458:1 716:1 875:1 # cycadophytas
6:1 19:1 37:1 69:1 122:1 146:1 165:1 229:1 439:1 530:1 749:1 872:1 875:1 897:1 # cyclamens
16:1 19:1 34:1 53:1 69:1 124:1 142:1 146:1 165:1 229:1 409:1 530:1 770:1 778:1 780:1 872:1 875:1 897:1 # cyclamide
3:1 4:1 5:1 9:1 10:1 14:1 15:1 17:1 18:1 25:1 26:1 38:1 39:1 77:1 88:1 102:1 118:1 127:1 130:1 146:1 164:1 165:1 229:1 252:1 258:1 308:1 313:1 356:1 387:1 524:1 540:1 600:1 872:1 875:1 897:1 # cyclic breast alteration
1:1 29:1 37:1 38:1 63:1 65:1 84:1 105:1 137:1 146:1 165:1 229:1 263:1 372:1 872:1 875:1 897:1 # cycling helmet
22:1 52:1 143:1 146:1 165:1 177:1 229:1 238:1 378:1 563:1 623:1 872:1 875:1 897:1 # cyclobarbital
16:1 32:1 52:1 87:1 146:1 165:1 200:1 229:1 623:1 871:1 872:1 875:1 897:1 # cyclodextrin
52:1 65:1 71:1 146:1 162:1 165:1 200:1 229:1 623:1 872:1 875:1 897:1 973:1 # cyclohexylamines
52:1 65:1 71:1 146:1 162:1 165:1 200:1 229:1 623:1 872:1 875:1 897:1 973:1 # cyclohexylmethylphosphonofluoridate
28:1 29:1 37:1 52:1 56:1 60:1 128:1 137:1 146:1 147:1 165:1 174:1 181:1 229:1 247:1 280:1 623:1 872:1 875:1 897:1 # cyclomethycaine
6:2 9:1 21:1 24:1 31:1 52:1 54:1 70:1 76:1 89:1 101:1 103:1 146:1 162:1 165:1 175:1 201:1 229:1 329:1 408:1 510:1 572:1 623:1 805:1 817:1 872:1 875:1 897:1 941:1 # cyclopentanone monooxygenase
6:1 24:1 47:1 52:1 54:1 76:1 103:1 146:1 165:1 229:1 572:1 623:1 805:1 872:1 875:1 897:1 # cyclopentolate
6:2 24:1 27:1 43:2 47:1 52:1 54:1 65:1 71:1 76:1 103:1 121:1 146:1 165:1 229:1 241:1 254:1 279:1 283:1 311:1 319:1 414:1 424:1 484:1 501:1 503:1 532:1 572:1 623:1 805:1 872:1 875:1 897:1 # cyclopentolate + phenylephrine
2:1 6:1 8:1 24:1 47:1 52:2 54:1 56:1 73:1 76:1 85:1 95:1 103:1 119:1 138:1 146:1 153:1 155:1 159:1 165:1 171:1 176:1 229:1 268:1 314:1 340:1 348:1 358:1 359:1 368:1 429:1 549:1 572:1 623:1 700:1 728:1 748:1 788:1 797:1 805:1 844:1 857:1 863:1 866:1 872:1 875:1 881:1 890:1 893:1 897:1 903:1 905:1 914:1 915:1 964:1 965:1 967:1 # cyclopentolate hydrochloride
1:1 2:1 4:1 16:1 23:1 38:1 44:1 52:1 54:2 64:1 71:1 107:1 146:1 165:2 182:1 229:1 245:1 263:1 270:1 623:1 712:1 852:1 855:1 872:1 875:1 897:1 # cyclopropane cylinder
8:1 20:1 40:1 46:1 52:1 106:1 112:1 146:1 165:1 173:1 195:1 229:1 415:1 513:1 623:1 791:1 872:1 875:1 897:1 961:1 # cyclosporine 25mg cap
62:1 165:1 289:1 328:1 # cygnus
1:1 9:1 10:1 12:1 15:2 18:1 19:1 20:1 21:1 26:1 38:1 46:1 64:1 71:1 77:1 85:1 100:1 102:1 118:1 127:1 165:1 232:1 258:1 263:1 270:1 313:1 366:1 460:1 574:1 625:1 # cylindrical dilatation
7:1 55:1 68:1 73:1 117:1 165:1 205:1 297:1 315:1 351:1 760:1 # cynanchums
8:1 20:1 31:1 60:1 68:1 70:1 165:1 227:1 284:1 351:1 415:1 520:1 664:1 876:1 # cynomoriums
1:1 9:1 12:1 13:1 20:1 23:1 31:1 38:1 45:1 58:1 87:1 108:1 120:1 133:1 165:1 180:1 239:1 322:1 375:1 402:1 # cyprinodon diabolis
4:1 7:1 14:1 32:1 55:1 122:1 158:1 165:1 188:1 193:1 246:1 401:1 468:1 670:1 704:1 809:1 825:1 # cys transfer rna
10:1 15:1 18:1 25:1 43:1 81:1 127:1 140:1 165:1 199:1 216:1 235:1 246:1 373:1 815:1 # cyst , lymphatic
18:1 20:1 25:2 32:1 39:1 139:1 165:1 212:1 246:1 257:1 460:1 524:1 815:1 # cyst gastric
1:1 7:1 20:2 22:1 25:1 58:1 63:1 72:1 105:1 109:1 125:1 165:1 191:1 197:1 246:1 285:1 305:1 322:1 481:1 604:1 695:1 815:1 966:1 # cyst ovarian rupturing
7:1 9:1 25:1 26:1 38:1 63:1 77:1 139:1 165:1 185:1 246:1 346:1 815:1 933:1 # cyst, ganglion
4:1 5:1 18:1 20:1 25:1 46:1 58:1 76:1 129:1 165:1 173:1 232:1 233:1 246:1 267:1 272:1 465:1 604:1 815:1 # cyst, periapical
1:2 3:1 7:1 11:1 14:1 25:1 31:1 32:1 36:1 53:1 66:1 69:1 78:1 82:1 86:1 94:1 122:1 142:1 158:1 165:1 172:1 180:1 193:1 246:1 256:1 324:1 462:1 468:1 526:1 670:1 704:1 815:1 825:1 # cysteine aminotransferase
1:3 3:1 11:2 20:1 25:1 66:1 72:1 78:1 82:1 86:2 94:1 165:1 246:1 322:1 324:1 815:1 966:1 # cysteine in urine
2:1 10:1 15:1 18:1 25:1 32:1 43:1 54:1 56:1 165:1 235:1 245:1 246:1 259:1 371:1 551:1 716:1 815:1 936:1 # cystic atrophy
2:1 10:1 13:1 18:1 25:1 40:1 42:1 104:1 164:1 165:1 222:1 235:1 246:1 249:1 292:1 404:1 504:1 551:1 815:1 987:1 # cystic fibrosis
2:1 4:1 10:1 13:1 18:1 20:1 22:1 25:1 40:1 42:1 46:1 104:1 164:1 165:1 190:1 222:1 235:1 240:1 246:1 249:1 292:1 404:1 448:1 504:1 551:1 815:1 987:1 # cystic fibrosis carrier
2:1 7:1 10:1 13:1 17:1 18:1 25:1 39:1 40:1 42:1 88:1 104:1 107:1 117:1 164:1 165:1 218:1 222:1 235:1 246:1 249:1 292:1 315:1 387:1 404:1 504:1 540:1 551:1 815:1 987:1 # cystic fibrosis pancreas
1:1 4:1 10:1 17:1 18:1 22:1 25:1 30:1 31:1 35:1 46:1 56:1 60:1 67:1 76:1 80:1 165:1 180:1 218:1 235:1 239:1 240:1 246:1 267:1 277:1 278:1 323:1 367:1 551:1 651:1 664:1 674:1 815:1 845:1 # cystic hypersecretory carcinoma
4:1 5:1 10:1 18:1 25:1 46:1 48:1 58:1 165:1 234:1 235:1 246:1 367:1 386:1 426:1 551:1 815:1 # cysticercal myalgia
3:1 10:2 13:1 14:1 15:1 25:1 49:1 113:1 157:1 165:1 191:1 237:1 246:1 321:1 376:1 461:1 551:1 587:1 815:1 918:1 # cystitis aggravate
10:2 13:1 25:1 49:1 165:1 246:1 321:1 376:1 551:1 587:1 815:1 # cystitis;pregnancy
3:1 25:1 33:1 41:1 47:1 165:1 177:1 189:1 238:1 246:1 815:1 820:1 856:1 # cystobacteraceae
16:1 19:1 22:1 25:1 33:1 34:1 35:2 47:1 74:1 83:1 116:1 154:1 165:1 184:1 246:1 370:1 400:1 489:1 680:1 784:1 815:1 856:1 976:1 # cystoid edema macular
2:1 13:1 25:1 40:1 42:1 47:1 51:1 72:1 112:1 144:1 165:1 184:1 246:1 261:1 448:1 467:1 513:1 815:1 856:1 # cystoisospora burrowsi
25:1 28:1 38:1 45:1 47:1 49:1 165:1 246:1 375:1 588:1 687:1 815:1 856:1 # cystoliths
5:1 8:1 25:1 29:1 31:1 32:1 35:1 37:1 47:1 60:1 126:1 137:1 165:1 194:1 246:1 262:1 280:1 428:1 557:1 647:1 699:1 815:1 856:1 962:1 # cystometry normal
1:1 5:1 6:1 25:1 37:1 50:1 63:1 88:1 89:1 105:1 165:1 246:1 369:1 396:1 439:1 609:1 772:1 815:1 949:1 # cysts meningeal
18:1 19:1 22:1 25:1 38:1 45:1 83:1 99:1 154:1 165:1 202:1 246:1 370:1 400:1 489:1 600:1 680:1 772:1 815:1 886:1 959:1 976:1 # cysts, follicular
5:1 14:1 15:1 22:1 25:1 107:1 109:1 165:1 206:1 238:1 246:1 252:1 555:1 566:1 772:1 815:1 # cysts, paratubal
3:1 10:1 15:1 19:2 30:1 34:1 39:1 71:1 113:1 146:1 148:1 165:2 229:1 236:1 307:1 366:1 397:1 458:1 650:1 865:1 872:1 875:1 897:1 919:1 # cytidylate cyclase
2:1 6:1 16:1 18:1 30:1 34:1 37:1 39:1 47:1 60:1 67:2 73:1 95:1 101:1 104:1 117:1 148:1 165:1 190:1 273:1 275:1 280:1 311:1 357:1 380:1 458:1 518:1 549:1 602:1 624:1 646:1 657:1 665:1 800:1 849:1 919:1 # cytochrome oxidase deficiencies
34:1 47:1 87:1 120:1 165:1 184:1 236:1 458:1 696:1 717:1 784:1 834:1 919:1 # cytoid body
4:1 10:1 14:1 15:1 47:1 127:1 165:1 252:1 308:1 449:1 458:1 919:1 996:1 # cytokeratin 13
4:1 10:1 14:1 15:1 47:1 127:1 165:1 252:1 308:1 449:1 458:1 919:1 # cytokeratin 14
4:1 10:1 14:1 15:1 47:1 127:1 165:1 252:1 308:1 449:1 458:1 919:1 # cytokeratin 15
4:1 10:1 14:1 15:1 47:1 127:1 165:1 252:1 308:1 449:1 458:1 919:1 # cytokeratin 16
4:1 10:1 14:1 15:1 47:1 127:1 165:1 252:1 308:1 449:1 458:1 919:1 # cytokeratin 17
4:1 10:1 14:1 15:1 47:1 108:1 127:1 165:1 252:1 308:1 449:1 458:1 919:1 # cytokeratin ab
4:1 10:1 14:1 15:1 47:1 127:1 165:1 252:1 308:1 449:1 458:1 919:1 # cytokeratins
40:1 43:2 47:1 54:1 91:1 112:1 165:1 259:1 320:1 458:1 513:1 568:1 591:1 669:1 675:1 689:1 737:1 739:1 763:1 919:1 # cytophosphane
9:1 12:1 13:1 19:1 26:1 39:1 42:1 47:1 53:1 54:1 77:1 122:1 131:1 161:1 165:1 167:1 226:1 307:1 344:1 458:1 533:1 637:1 660:1 671:1 692:1 736:1 774:1 776:1 795:1 919:1 930:1 # cytoplasmic divisions
3:1 4:1 5:1 9:1 10:1 14:1 15:1 17:1 19:1 26:1 39:1 47:1 53:1 54:1 77:1 102:1 104:1 118:1 127:1 130:1 161:1 164:1 165:1 167:1 252:1 258:1 292:1 307:1 308:1 313:1 344:1 356:1 458:1 533:1 637:1 671:1 692:1 736:1 774:1 776:1 919:1 930:1 # cytoplasmic fibre alteration
18:1 19:1 27:1 39:1 42:1 47:1 53:1 54:1 59:2 97:1 146:1 161:1 165:1 167:1 307:1 344:1 458:1 533:1 596:1 637:1 671:1 692:1 736:1 774:1 776:1 919:1 930:1 937:1 # cytoplasmic vesicles
7:1 18:1 21:1 25:1 36:1 47:2 48:1 90:1 101:1 117:1 165:1 206:1 219:1 253:1 294:1 310:1 315:1 334:1 357:1 441:1 458:1 509:1 522:1 544:1 580:1 614:1 624:1 632:1 643:1 727:1 734:1 753:1 768:1 769:1 919:1 947:1 998:1 999:1 # cytotoxic substance
27:1 36:1 98:1 146:1 223:1 275:1 281:1 328:1 531:1 596:1 # da-nucleotidase
2:1 9:1 14:1 33:1 218:1 237:1 275:1 497:1 738:1 772:1 918:1 972:1 # dacron grafts
3:1 6:1 17:1 25:1 33:2 40:1 126:1 141:1 218:1 275:1 324:1 492:1 516:1 562:1 629:1 633:1 # dacryostenosis acquire
33:1 38:1 41:1 71:1 145:1 189:1 275:1 711:1 # dactyli
2:1 3:1 13:1 20:1 23:1 25:1 30:1 39:1 41:1 44:1 72:1 87:1 98:1 107:1 126:1 141:1 196:1 213:1 269:1 275:1 287:1 324:1 419:1 524:1 548:1 594:1 636:1 722:1 966:1 # dairy product pasteuriser
1:1 5:1 13:2 20:2 23:2 25:2 54:1 202:1 275:1 305:1 328:1 516:1 545:1 562:1 615:2 855:1 # dalfopristin - quinupristin
35:1 55:1 69:1 89:1 157:1 275:1 597:1 # damage , dna
7:1 45:1 46:1 55:1 173:1 195:1 275:1 288:1 333:1 684:1 724:1 735:1 900:1 955:1 990:1 # danazol 50mg cap
7:1 10:1 11:1 18:1 22:1 27:1 107:1 146:1 150:1 235:1 275:1 498:1 521:1 566:1 596:1 877:1 # dane particle
2:1 4:1 7:1 9:1 24:1 32:1 37:1 45:1 52:1 69:1 101:1 106:1 187:1 275:1 371:1 450:1 497:1 613:1 715:1 762:1 868:1 # dantron + poloxamer
3:1 4:1 22:1 130:1 150:1 275:1 277:1 498:1 674:1 # darters
8:2 9:1 22:1 30:1 70:1 91:1 106:1 150:1 241:1 275:1 277:1 408:1 498:1 940:1 # dartmoor pony horse
3:1 15:1 59:1 87:1 113:1 202:1 275:1 408:1 # dates - food
7:1 74:1 81:1 123:1 206:1 241:1 275:1 539:1 601:1 810:1 851:1 # daubed shanny
1:1 10:2 29:1 37:1 63:1 105:1 151:1 275:1 298:1 458:1 558:1 777:1 932:1 # daytime wetting
1:1 16:1 30:1 39:1 53:1 55:1 69:1 88:1 142:1 148:1 172:1 199:1 256:1 286:1 703:1 # dcmp deaminase
9:1 10:1 11:1 16:1 41:1 57:1 59:1 64:1 88:1 97:1 98:1 178:1 196:1 213:1 225:1 226:1 347:1 419:1 507:1 617:1 631:1 722:1 738:1 874:1 # deafness , conductive
11:1 16:1 22:1 28:1 36:1 59:1 88:2 120:1 178:1 277:1 617:1 738:1 874:1 1000:1 # deafness both ears
3:1 4:1 11:1 16:1 28:1 49:2 59:1 88:1 130:1 178:1 184:1 438:1 588:1 617:1 713:1 738:1 830:1 874:1 912:1 # deafness with goiter
1:1 10:1 16:1 18:1 30:1 34:1 36:1 39:1 50:1 53:2 55:1 57:1 69:2 88:1 142:2 148:1 275:1 286:1 298:1 409:1 480:1 780:1 800:1 # deamidase, nicotinamide
15:1 16:1 28:1 88:1 812:1 # death
1:1 3:1 4:1 14:1 15:1 16:1 20:1 24:1 28:1 32:1 88:1 130:1 136:1 158:1 233:1 374:1 577:1 601:1 762:1 812:1 # death ; intrauterine
4:1 15:1 16:1 28:2 36:1 65:1 70:1 88:1 277:1 589:1 674:1 786:1 812:1 1000:1 # death mothers
1:1 7:1 10:1 16:1 24:1 52:1 63:1 87:1 95:1 105:1 120:1 163:1 187:1 207:1 236:1 292:1 389:1 598:1 599:1 676:1 696:1 717:1 721:1 834:1 # deblocking antibody
13:1 16:1 20:1 21:1 27:1 29:1 51:1 108:1 144:1 163:1 164:1 195:1 412:1 516:1 517:1 562:1 598:1 630:1 642:1 652:1 735:1 793:1 955:1 # debrisoquine 10mg tablet
16:1 46:1 55:1 80:1 401:1 # decay, rna
3:1 4:1 14:1 15:2 16:1 17:1 21:1 25:1 48:1 80:1 113:1 164:1 219:1 252:1 426:1 538:1 574:1 598:1 635:1 # decerebrate state
2:1 8:1 15:1 16:1 21:2 49:1 52:1 60:1 70:1 73:1 80:1 157:1 234:1 268:1 273:1 314:1 340:1 348:1 358:1 359:1 368:1 477:1 570:1 574:1 876:1 # dechloromonas agitata
16:1 34:1 67:1 80:1 196:1 295:1 648:1 # decidua
6:1 16:2 17:1 18:1 30:1 33:1 34:1 38:1 39:1 67:1 71:1 80:1 88:1 148:1 166:1 218:1 241:1 274:1 279:1 295:1 387:1 399:1 414:1 424:1 453:1 512:1 540:1 600:1 923:1 # decrease adenylic acid
1:1 16:1 17:1 21:1 29:1 30:1 38:1 39:1 52:1 80:1 83:1 88:1 123:1 148:1 177:1 185:1 218:1 248:1 261:1 263:1 387:1 512:1 540:1 564:1 654:1 # decrease beta globulin
1:1 11:1 16:1 17:1 30:1 38:1 39:1 45:1 73:1 80:1 86:1 88:1 91:1 148:1 218:1 263:1 375:1 387:1 512:1 540:1 781:1 802:1 963:1 # decrease choline
1:2 11:1 16:1 17:1 20:1 27:1 30:1 39:1 43:1 80:1 84:1 86:1 88:1 97:1 121:2 129:1 148:1 218:1 311:1 322:1 387:1 395:1 512:1 540:1 794:1 # decrease epinephrine level
3:1 10:1 16:1 17:1 29:1 30:1 39:1 49:1 76:1 80:1 87:1 88:1 148:1 173:1 202:1 218:1 387:1 408:1 512:1 540:1 653:1 686:1 # decrease food appetite
2:1 3:2 4:2 16:1 17:1 25:2 30:2 39:1 40:1 47:1 59:1 68:1 80:1 88:1 125:1 130:1 148:1 218:1 324:1 387:1 398:1 492:1 511:1 512:1 540:1 698:1 730:1 856:1 # decrease serum testosterone
16:1 17:1 25:1 30:1 37:1 39:1 45:2 47:1 68:1 80:1 88:1 114:1 148:1 218:1 387:1 408:1 512:1 540:1 822:1 856:1 935:1 # decrease stool volume
12:1 16:1 17:1 30:1 34:1 39:1 49:1 72:1 80:1 88:1 109:1 143:1 145:1 148:1 218:1 285:1 378:1 387:1 425:1 512:1 540:1 606:1 # decrease turbidity
2:1 16:1 17:1 21:1 22:1 27:1 30:1 32:1 39:1 41:1 45:1 46:1 74:1 80:2 84:1 88:1 89:1 95:1 148:1 157:1 218:1 240:1 290:1 356:1 371:1 387:1 429:1 512:1 540:1 597:1 796:1 822:1 980:1 # decreased electrocardiogram voltage
4:1 12:1 16:1 17:1 30:2 39:1 51:1 68:2 74:1 80:1 87:1 88:1 125:1 148:1 218:1 227:1 284:1 387:1 512:1 540:1 581:1 730:1 843:1 913:1 # decreased serum sodium
1:1 16:1 17:3 23:1 30:1 39:1 42:1 59:1 63:1 72:1 80:1 83:1 88:1 90:1 105:1 178:1 218:1 228:1 387:1 490:1 495:1 529:1 540:1 617:1 626:1 827:1 981:1 # decreasing pressure pulse
3:2 4:1 5:1 6:1 7:1 8:1 10:1 15:1 16:1 20:1 21:1 24:2 26:2 37:1 38:1 62:1 80:1 102:1 103:1 127:1 130:1 154:1 160:1 178:1 187:1 233:1 258:1 316:1 327:1 354:1 427:1 439:1 510:1 577:1 725:1 726:1 817:1 836:1 # decussatio tegmentalis anterior
10:2 15:1 16:1 18:1 26:1 54:1 62:1 80:1 102:1 127:1 154:1 160:1 178:1 197:1 235:1 258:1 902:1 # decussations , optic
1:3 5:1 16:1 20:1 55:1 63:2 105:2 121:1 286:1 322:1 361:1 440:1 562:1 622:1 # deep inguinal ring
6:1 16:1 24:1 30:1 88:1 97:1 103:1 121:1 440:1 705:1 772:1 # deep sea vents
4:1 16:1 277:1 440:1 674:1 # deers
16:1 29:1 440:1 772:1 # deets
10:1 16:1 41:1 73:1 76:1 80:2 97:1 112:1 188:1 225:1 226:1 290:1 380:1 440:1 507:1 631:1 690:1 757:1 931:1 # defective; speech
4:1 6:1 7:1 14:1 16:1 18:1 65:1 67:1 73:1 104:1 117:2 164:1 165:1 190:1 193:1 315:1 380:1 518:1 538:1 602:1 665:1 677:1 786:1 849:1 # deficiency , brancher
6:1 16:1 18:1 30:1 40:1 43:1 57:1 67:1 91:1 98:1 104:1 114:1 117:1 121:1 165:1 185:1 190:1 320:1 380:1 518:1 602:1 665:1 668:1 767:1 849:1 # deficiency , glucosephosphatase
1:1 6:1 10:1 11:1 16:1 18:1 22:1 46:1 49:1 50:1 67:1 86:1 104:1 117:1 165:1 190:1 240:1 298:1 321:1 380:1 394:1 401:1 518:1 602:1 665:1 849:1 # deficiency ; carnitine
4:1 6:1 8:1 9:1 10:1 12:1 13:1 16:2 18:1 20:1 26:1 32:1 49:1 51:1 55:1 67:1 77:1 102:1 104:1 115:1 117:1 118:1 136:1 144:1 149:1 165:1 182:1 190:1 243:1 250:1 257:1 271:1 277:1 299:1 300:1 306:1 309:1 317:1 321:1 328:1 365:1 379:1 380:1 381:1 382:1 391:1 472:1 473:1 474:1 518:1 585:1 586:1 602:1 665:1 674:1 849:1 853:1 # deficiency disorders nutritional
2:1 6:1 12:1 16:1 18:1 56:1 61:1 67:1 85:1 101:1 104:1 117:1 119:1 138:1 153:1 155:1 159:1 162:1 165:1 171:1 175:1 176:1 190:1 360:1 380:1 434:1 435:1 444:1 455:1 478:1 496:1 508:1 518:1 602:1 665:1 821:1 849:1 928:1 951:1 979:1 # deficiency of dihydroxyacetonetransferase
6:1 12:1 16:1 18:1 36:1 40:1 43:2 61:1 67:1 91:2 104:1 112:1 117:1 165:1 190:1 211:1 320:2 380:1 513:1 518:1 568:1 591:1 602:1 665:1 669:1 675:1 689:1 737:1 739:1 763:1 849:1 # deficiency of diphosphotransferase
6:1 7:1 14:1 16:1 18:1 32:1 51:1 53:1 61:1 67:1 101:1 104:1 117:1 122:1 151:1 158:1 165:1 190:1 193:1 357:1 380:1 468:1 518:1 602:1 624:1 665:1 670:1 704:1 825:1 849:1 # deficiency of transoximinase
6:1 16:1 18:1 24:1 34:1 37:1 45:1 67:1 68:1 103:1 104:1 114:2 190:1 342:1 380:1 518:1 562:1 602:1 665:1 761:1 822:1 935:1 # deficient fluid volume
1:1 2:1 3:1 16:1 28:1 49:1 50:1 60:1 62:1 104:1 261:1 273:1 311:1 380:1 390:1 392:1 394:1 646:1 678:1 799:1 # definite thrombus
1:1 8:1 16:1 49:1 53:1 145:1 194:1 202:1 380:1 389:1 428:1 536:1 606:1 721:1 888:1 # deformity ; skin
2:1 8:1 15:1 16:1 28:1 49:1 53:1 145:1 194:1 202:1 311:1 380:1 428:1 469:1 536:1 606:1 646:1 799:1 # deformity ; throat
1:1 3:3 4:3 6:1 11:1 12:1 13:1 14:1 15:1 16:1 24:1 89:1 97:1 113:1 130:1 149:1 150:1 201:1 209:1 252:1 308:1 345:1 354:1 374:1 427:1 430:1 500:1 725:1 785:1 833:1 907:1 # degenerate intervertebral disc
4:1 6:1 8:1 10:2 11:1 14:1 15:1 16:1 17:1 21:1 29:2 47:1 76:1 89:1 127:1 173:1 201:1 252:1 265:1 308:1 345:1 354:1 653:1 907:1 # degeneration , tapetoretinal
4:1 6:1 10:1 11:1 14:1 15:1 16:1 34:1 52:1 69:1 71:1 89:1 127:1 184:1 201:1 252:1 308:1 345:1 354:1 386:1 784:1 907:1 # degeneration; amyloid
1:1 4:1 6:1 10:2 11:1 14:1 15:1 16:1 17:1 29:1 55:1 89:1 127:1 201:1 252:1 286:1 298:1 308:1 345:1 354:1 653:1 907:1 # degeneration; retina
1:1 4:1 6:1 10:2 11:2 13:1 14:1 15:1 16:1 20:1 22:1 28:1 49:1 86:1 89:1 112:1 127:1 129:1 150:1 201:1 252:1 308:1 311:1 321:1 345:1 354:1 376:1 498:1 587:1 794:1 799:1 907:1 # degenerative arthritis spine
1:1 4:1 6:1 10:1 11:1 12:1 13:1 14:1 15:1 16:1 24:1 30:2 39:1 59:1 88:1 89:1 127:1 148:1 149:1 184:1 201:1 252:1 308:1 345:1 354:1 374:1 387:1 512:1 636:1 705:1 841:1 842:1 846:1 907:1 950:1 952:1 953:1 # degenerative diseases joint
16:1 40:1 354:1 713:1 # degos
2:1 10:1 14:1 15:1 16:1 17:1 22:1 23:1 26:1 56:1 85:1 102:1 107:1 119:1 121:2 127:1 129:1 138:1 153:1 155:1 159:1 171:1 176:1 252:1 258:1 550:1 555:1 566:1 626:1 # dehydroepiandrosterone preparation
2:1 6:1 16:1 40:1 43:2 56:1 85:1 89:1 91:2 112:1 114:1 119:1 138:1 153:1 155:1 159:1 171:1 176:1 185:1 201:1 231:2 320:2 513:1 568:1 591:1 669:1 675:1 689:1 737:1 739:1 763:1 767:1 957:1 # dehydrogenase , phosphogluconate
1:1 2:1 6:1 8:1 16:1 31:1 39:1 56:1 57:1 85:1 89:1 119:1 138:1 143:1 153:1 155:1 159:1 171:1 176:1 180:1 201:1 209:1 231:1 378:1 860:1 954:1 957:1 # dehydrogenase, ascorbino
1:2 14:1 16:1 19:1 27:1 29:1 32:1 47:1 50:1 63:1 84:1 100:1 105:1 158:1 184:1 287:1 396:1 630:1 662:1 678:1 949:1 # delay toilet training
4:1 6:1 9:1 10:1 16:1 17:1 19:1 26:1 30:1 33:1 41:1 42:1 56:1 74:1 76:1 77:1 84:1 88:1 102:1 118:1 122:1 189:1 225:1 239:1 267:1 277:1 407:1 479:1 540:1 651:1 674:1 710:1 749:1 831:1 # delayed hypersensitivity reaction
9:1 11:1 16:1 19:1 25:1 27:1 47:1 53:1 59:2 74:1 84:1 100:1 183:1 398:1 710:1 856:1 874:1 # delayed milestones
3:1 16:1 17:1 27:1 29:1 34:1 42:1 52:1 59:1 70:1 81:1 84:1 116:1 143:1 177:1 185:1 196:1 231:1 325:1 457:1 529:1 630:1 847:1 937:1 980:1 # delete residue haemoglobin
16:1 18:1 27:1 33:1 46:1 67:1 84:1 104:1 107:1 232:1 274:1 343:1 665:1 980:1 # deleya pacifica
16:1 84:1 111:1 # delhi
3:1 16:1 20:1 33:1 38:1 68:1 84:1 136:1 141:1 154:1 227:1 284:1 # delirium acute
1:1 5:1 16:1 21:2 25:1 38:1 84:1 99:1 126:1 218:1 219:1 246:1 263:1 316:1 356:1 621:1 815:1 959:1 # delta crystallins
1:1 6:1 10:2 16:1 22:1 24:1 37:1 58:1 83:1 103:1 116:1 204:1 207:1 302:1 356:1 439:1 456:1 464:1 616:1 656:1 726:1 # dementia multiinfarct
16:2 40:1 42:1 57:1 70:1 80:1 87:1 116:1 222:1 847:1 # demodecosis
16:2 18:1 38:1 50:1 70:1 83:1 87:1 116:1 154:2 169:1 200:1 480:1 489:1 847:1 886:1 # demodex cuniculi
1:1 6:1 16:1 20:1 51:1 122:1 131:1 141:1 322:1 453:1 481:1 718:1 749:1 # densovirinae
5:1 6:2 16:1 21:1 24:1 37:1 38:1 45:1 49:1 51:1 55:1 69:1 84:1 100:1 103:1 114:1 143:1 145:1 206:1 316:1 453:1 510:1 606:1 687:1 747:1 755:1 817:1 819:1 935:1 # dental enamel solubility
6:1 9:1 10:2 16:1 24:1 26:1 49:1 77:1 83:1 102:1 103:1 118:1 166:1 196:1 207:1 321:1 356:1 453:1 456:1 # dentition , adult
6:1 7:1 9:2 10:3 14:1 16:1 24:1 26:2 32:1 42:1 49:2 77:2 102:2 103:1 118:2 122:1 158:1 193:1 207:1 321:2 453:1 456:1 468:1 670:1 704:1 825:1 # dentition , transitional
4:1 6:1 7:1 16:1 17:1 24:1 27:1 30:1 72:1 88:1 103:1 109:1 122:1 146:1 228:1 285:1 339:1 453:1 468:1 596:1 730:1 # denture cleanser
6:1 12:1 15:1 16:2 31:1 40:1 43:2 81:1 91:1 101:1 112:1 162:1 166:1 175:1 211:1 216:1 223:1 320:1 385:1 453:1 513:1 568:1 591:1 669:1 675:1 689:1 737:1 739:1 763:1 923:1 # deoxyadenosine diphosphate
16:1 24:1 28:1 30:1 39:1 56:1 62:1 81:1 101:1 148:1 162:1 175:1 210:1 223:1 239:1 351:1 490:1 607:1 620:1 # deoxyhypusine synthase
16:1 20:1 101:1 120:1 162:1 175:1 223:1 226:1 260:1 292:1 550:1 920:1 # deoxyriboendonuclease iv
6:2 9:1 14:1 15:1 16:2 22:1 48:1 49:1 64:1 72:1 76:1 109:1 117:1 121:1 143:1 238:1 252:1 285:1 310:1 378:1 453:1 563:1 572:1 806:1 849:1 995:1 # dependence on barbiturate
6:1 16:1 21:1 24:1 37:1 61:1 62:1 64:1 103:1 121:1 129:1 152:1 169:1 196:1 439:1 510:1 525:1 726:1 817:1 # depigmentation of fundus
9:1 10:1 16:1 26:1 27:1 29:1 37:1 45:1 68:1 77:1 102:1 114:1 118:1 121:1 161:1 630:1 653:1 822:1 878:1 935:1 # depletion volume
4:1 16:1 20:1 37:1 45:1 106:1 121:1 140:1 233:1 373:1 701:1 715:1 868:1 # depolymerisation
16:1 31:1 40:1 42:1 49:1 52:1 106:1 121:1 151:1 169:1 177:1 185:1 222:1 231:1 302:1 534:1 # deposit immunoglobulin
16:1 28:1 36:1 40:1 42:1 47:1 49:1 106:1 121:1 222:1 408:1 1000:1 # deposit tooth
9:2 10:1 16:1 22:1 26:1 40:1 42:1 46:1 49:1 61:1 77:1 102:1 106:1 118:1 120:1 121:1 222:1 240:1 321:1 378:1 563:1 619:1 782:1 807:1 837:1 # deposition of carbon
7:1 12:1 16:1 17:1 22:1 23:1 24:1 33:1 46:1 58:1 59:1 115:1 121:1 160:1 178:1 187:1 240:1 402:1 529:1 617:1 626:1 # depressants, cardiac
7:1 9:1 11:1 16:1 17:1 21:1 23:1 24:1 27:1 30:1 59:1 74:1 84:1 99:1 121:1 178:1 202:1 293:1 294:1 510:1 521:1 529:1 617:1 626:1 939:1 # depressed fontanelles
14:1 16:1 17:2 23:1 30:1 33:1 41:1 59:2 72:1 74:1 109:1 121:1 178:1 189:1 228:1 285:1 339:1 349:1 383:1 437:1 491:1 529:2 567:1 617:1 626:1 # depressed fractures
5:1 6:1 9:1 16:1 17:1 21:1 23:1 24:1 26:1 37:1 42:1 59:1 77:1 103:1 121:1 178:1 316:1 439:1 510:1 529:1 617:1 626:1 660:1 726:1 795:1 817:1 994:1 # depression , mental
9:1 16:1 17:1 23:1 26:1 42:1 59:1 77:1 83:1 99:1 121:1 178:1 529:1 617:1 626:1 660:1 795:1 888:1 994:1 # depression ; skull
4:1 12:1 13:1 16:1 30:2 39:1 68:1 88:1 148:1 149:1 154:1 182:1 367:1 387:1 512:1 636:1 705:1 841:1 842:1 846:1 950:1 952:1 953:1 # dercum disease
4:2 8:1 10:3 13:1 15:1 16:1 29:1 35:1 49:1 65:1 76:1 127:1 182:1 194:1 202:1 321:1 343:1 376:1 432:1 493:1 536:1 557:1 587:1 653:1 786:1 898:1 # dermatitis , herpetiformis
4:1 7:1 10:2 13:1 15:1 16:1 20:1 21:1 24:1 35:1 49:2 127:1 141:1 182:1 187:1 194:1 294:1 321:1 376:1 448:1 493:1 557:1 570:1 587:1 898:1 # dermatitis , irritant
1:1 4:2 5:1 10:2 13:1 15:1 16:1 18:2 20:1 27:1 32:1 35:1 42:1 49:1 99:1 122:1 127:1 182:1 194:1 198:1 200:1 234:1 257:1 321:1 322:1 376:1 493:1 557:1 587:1 621:1 871:1 898:1 # dermatitis extrinsic allergic
4:1 15:1 16:1 35:1 43:1 47:1 54:1 56:1 87:1 120:1 182:1 194:1 236:1 259:1 493:1 557:1 584:1 696:1 716:1 717:1 834:1 898:1 # dermatophytosis; body
4:1 13:1 15:1 16:1 35:1 40:1 42:1 47:1 52:1 62:1 83:1 99:1 110:1 182:1 194:1 222:1 249:1 261:1 291:1 493:1 504:1 557:1 584:1 898:1 # dermatosis , bullous
4:1 5:1 13:1 15:1 16:1 35:1 40:1 42:1 46:1 47:1 61:1 182:1 194:1 209:1 222:1 249:1 272:1 276:1 493:1 504:1 557:1 584:1 611:1 898:1 # dermatosis of scalp
6:1 8:1 16:1 17:1 21:1 25:1 32:1 41:1 48:1 59:1 64:1 72:1 98:1 109:1 125:1 150:1 209:1 212:1 213:1 228:1 285:1 339:1 349:1 383:1 411:1 422:1 463:1 470:1 487:1 491:1 528:1 593:1 595:1 639:1 640:1 806:1 848:1 880:1 956:1 958:1 974:1 # descend aorta structure
4:2 16:1 18:1 20:1 30:1 48:1 52:1 59:1 150:1 342:1 380:1 460:1 467:1 730:1 932:1 # desert riceflower
4:1 7:1 11:1 14:1 16:1 30:1 40:1 59:1 72:1 97:1 114:1 115:1 133:1 193:1 342:1 481:1 500:1 521:1 668:1 761:1 995:1 # desflurane overdose
2:1 3:1 15:1 16:1 18:1 28:1 34:1 42:1 46:1 56:1 59:1 74:1 113:1 147:1 184:1 260:1 362:1 571:1 628:1 784:1 840:1 937:1 # desiccated thyroid
1:1 10:1 15:1 16:1 35:1 59:1 61:1 69:1 127:1 389:1 493:1 516:1 648:1 721:1 888:1 # desquamation of skin
16:1 33:1 59:1 83:1 90:1 177:1 202:1 238:1 485:1 545:1 811:1 820:1 826:1 # desulfobacillum
4:1 5:1 14:1 16:1 27:1 33:1 36:1 45:1 47:1 52:1 59:1 81:1 83:1 90:1 177:1 202:1 238:1 308:1 485:1 545:1 666:1 697:1 811:1 820:1 826:1 # desulfobacter halotolerans
6:1 16:1 18:1 31:1 33:1 38:1 43:1 45:1 59:1 65:1 68:1 83:1 90:1 154:1 177:1 202:1 238:1 254:1 283:1 319:1 375:1 385:1 485:1 545:1 600:1 811:1 820:1 826:1 835:1 886:1 # desulfobacterium phenolicum
2:1 9:1 16:1 18:1 23:1 26:1 44:1 50:1 54:1 59:1 77:1 83:2 90:1 129:1 154:1 177:1 202:1 245:1 261:1 304:1 480:1 485:1 545:1 712:1 811:1 826:1 886:1 927:1 # desulfobulbus propionicus
6:1 16:1 18:1 46:1 53:1 59:2 60:1 69:1 83:1 90:1 122:1 143:1 190:1 202:1 209:1 392:1 483:1 485:1 518:1 545:1 749:1 811:1 826:1 # desulfomicrobium escambiense
5:1 10:1 16:1 18:1 21:1 22:1 36:1 41:1 46:1 59:1 83:1 90:1 202:1 225:1 232:1 235:1 316:1 367:1 485:1 545:1 811:1 826:1 845:1 # desulfotalea arctica
3:1 16:1 36:1 47:1 59:1 60:1 66:1 82:1 83:1 90:1 136:1 202:1 485:1 490:1 545:1 811:1 826:1 # desulfotomaculum putei
5:1 6:1 13:1 16:1 19:1 39:1 42:1 59:1 83:1 90:1 122:1 131:1 202:1 249:1 292:1 307:1 449:1 481:1 485:1 545:1 610:1 749:1 811:1 826:1 888:1 # desulfovibrio alaskensis
2:1 16:1 59:1 72:1 83:1 90:1 177:1 485:1 525:1 545:1 811:1 826:1 # desulfurobacteriaceae
6:1 9:1 16:1 18:1 37:1 50:1 52:1 54:1 84:1 97:1 116:1 126:1 164:1 304:1 392:1 395:1 439:1 480:1 # development , embryonic
6:1 16:1 17:1 25:1 32:1 37:1 41:1 52:1 54:1 72:1 84:1 87:1 97:1 98:1 109:1 120:1 125:1 212:1 213:1 228:1 236:1 285:1 339:1 349:1 383:1 395:1 411:1 422:1 439:1 463:1 470:1 487:1 491:1 528:1 593:1 595:1 639:1 640:1 696:1 717:1 834:1 848:1 956:1 958:1 974:1 # developmental body structure
6:1 7:1 16:2 19:2 37:1 52:1 54:1 63:1 84:2 89:1 97:1 157:1 395:1 439:1 494:1 597:1 622:1 648:1 933:1 # developmental language delay
6:1 16:1 27:1 37:1 52:1 54:1 58:1 84:1 97:1 200:1 236:1 246:1 357:1 395:1 439:1 # developmental; dyslexia
9:1 14:1 16:1 18:1 24:1 32:1 33:1 48:2 57:1 121:1 131:1 158:1 197:1 341:1 347:1 395:1 410:1 437:1 683:1 762:1 # device contraceptive
2:1 9:1 16:1 18:1 23:1 26:1 32:1 36:1 42:1 44:1 48:1 62:1 75:1 77:1 92:1 125:1 131:1 395:1 411:1 660:1 702:1 795:1 # device protrusion
1:1 3:1 4:1 14:1 16:1 18:1 20:1 24:1 32:1 48:1 59:1 130:1 131:1 136:1 158:1 233:1 374:1 395:1 577:1 601:1 762:1 # devices intrauterine
2:1 16:1 17:1 18:1 23:1 44:1 48:2 59:1 72:1 74:1 95:1 131:1 196:1 228:1 395:1 429:1 # devices procedure
1:1 14:1 16:1 28:1 29:1 37:1 39:1 47:1 67:1 69:2 81:1 128:1 137:1 164:1 174:1 177:1 200:1 229:1 323:1 386:1 450:1 538:1 620:1 899:1 # dexamethasone / tobramycin
2:1 5:1 8:1 14:1 16:1 23:1 28:1 29:1 37:1 39:1 41:1 44:1 69:1 81:1 87:1 98:1 128:1 137:1 174:1 196:1 200:1 213:1 335:1 419:1 450:1 548:1 582:1 594:1 620:1 722:1 # dexamethasone oral product
6:1 7:1 16:1 24:1 28:1 65:1 107:1 187:1 200:1 283:1 589:1 # dexpanthenol
2:2 4:1 5:1 16:1 23:1 27:1 32:1 44:1 54:2 99:1 198:1 200:1 245:2 371:1 621:1 712:1 855:1 871:1 # dextropropoxyphene allergy
15:1 21:1 30:1 39:1 65:1 83:1 88:1 90:1 148:1 204:1 485:1 545:1 811:1 826:1 917:1 # dhea sulfatase
3:1 9:1 10:1 12:1 18:1 29:2 31:1 36:1 47:1 58:1 59:1 108:1 123:1 235:1 402:1 449:1 564:1 828:1 # diabetes; nonketotic
3:2 12:1 15:1 29:1 40:1 43:2 58:1 59:1 81:1 91:1 108:1 112:1 113:1 123:1 216:1 320:1 402:1 513:1 564:1 568:1 591:1 669:1 675:1 689:1 737:1 739:1 763:1 # diabetes; phosphate
5:1 10:2 12:1 15:1 18:3 28:1 29:1 38:1 43:1 46:1 53:1 54:1 57:1 58:1 60:1 81:1 108:1 123:1 127:1 161:1 199:1 232:1 235:1 259:1 372:1 402:1 483:1 561:1 564:1 600:1 620:1 628:1 634:1 653:1 697:1 832:1 991:1 # diabetic complication ophthalmic
4:1 10:3 12:1 13:1 15:1 16:1 18:1 29:1 35:1 49:1 58:1 108:1 123:1 127:1 182:1 194:1 235:1 321:1 376:1 402:1 493:1 557:1 564:1 587:1 653:1 898:1 # diabetic dermatitis
4:1 10:1 11:1 12:1 18:1 29:1 35:1 58:1 69:1 89:1 97:1 108:1 123:1 157:1 235:1 275:1 402:1 430:1 564:1 597:1 653:1 785:1 907:1 # diabetic nerve damage
10:1 12:2 13:1 14:1 18:1 25:1 26:1 31:1 40:1 45:1 52:1 58:1 157:1 166:1 231:1 234:1 235:1 266:1 289:1 402:1 492:1 551:1 613:1 803:1 # diagnostic radiologist
3:1 10:1 12:1 17:1 18:1 25:2 31:1 40:1 58:1 59:2 83:1 90:1 157:1 235:1 266:1 289:1 356:1 398:1 402:1 485:1 492:1 529:1 551:1 # diagnostic test result
5:1 12:1 15:1 27:1 38:1 46:1 58:1 327:1 402:1 406:1 628:1 777:1 # diali cattle
7:1 12:1 31:1 35:1 40:1 58:1 62:1 69:1 224:1 266:1 328:1 402:1 # diamanus, nos
3:1 4:1 12:1 29:1 37:1 58:1 69:1 130:1 137:1 402:1 # diameter.biparietal
9:1 12:1 13:1 38:1 58:1 64:1 69:1 70:1 99:1 100:1 104:1 329:1 343:1 389:1 402:1 539:1 759:1 959:1 # diamond killifish
8:1 12:1 14:1 16:1 43:1 49:1 53:1 58:1 145:1 157:1 173:1 194:1 202:1 311:1 380:1 402:1 428:1 536:1 606:1 # diaphragm; deformity
1:1 12:1 14:1 15:1 17:1 28:1 35:1 43:1 58:1 63:1 88:1 105:1 111:1 157:1 164:1 173:1 311:1 402:1 443:1 540:1 812:1 # diaphragmatic breathing
4:1 12:1 14:1 31:1 35:1 40:1 43:1 50:1 58:2 65:1 157:1 173:1 266:1 311:1 401:1 402:1 786:1 # diaphragmatic hernia nos
2:1 12:1 22:1 28:1 40:1 42:1 58:1 150:1 222:1 311:1 402:1 404:1 498:1 646:1 799:1 # diarthrosis
3:1 12:1 15:1 25:1 35:1 39:1 47:1 58:1 116:1 324:1 402:1 493:1 524:1 584:1 # diastematomyelias
5:1 10:1 12:1 15:1 17:2 18:1 23:1 25:1 38:2 39:1 45:1 47:1 58:1 59:1 72:1 90:1 127:1 178:1 228:1 327:1 375:1 402:1 516:1 524:1 529:1 600:1 617:1 626:1 648:1 856:1 # diastolic pressure equalization
1:1 11:1 12:1 20:1 58:1 86:1 141:1 288:1 322:1 402:1 603:1 # diazirine
6:1 12:1 28:1 36:1 111:1 123:1 292:1 333:1 416:1 433:1 443:1 454:1 579:1 1000:1 # dibenzothiepins
2:1 5:1 12:1 38:1 60:1 160:1 164:1 273:1 292:1 327:1 476:1 987:1 # dibromsalicylanilide
7:1 12:1 18:1 50:1 52:1 73:1 177:1 238:1 242:1 268:1 340:1 348:1 358:1 # dichlobanil
2:1 8:1 12:1 16:1 18:1 20:1 34:1 40:1 42:1 52:1 73:1 120:1 123:1 124:1 177:1 222:1 268:1 292:1 314:1 340:1 348:1 358:1 359:1 368:1 477:1 # dichlorobenzimidazole riboside
2:1 4:1 8:1 12:1 18:1 28:1 29:2 52:1 65:1 73:1 128:1 268:1 314:1 340:1 348:1 358:1 359:1 368:1 477:1 550:1 589:1 786:1 # dichloroethyl ether
2:1 3:1 8:1 12:1 15:1 18:1 28:1 29:1 43:1 52:1 54:1 56:1 71:1 73:1 83:1 90:1 113:1 128:1 147:1 168:1 179:1 181:1 192:1 204:1 245:1 259:1 268:1 314:1 340:1 348:1 358:1 359:1 368:1 477:1 485:1 545:1 811:1 826:1 936:1 # dichlorophenoxy ethyl sulfate
2:1 7:1 12:1 18:1 24:1 28:1 43:1 48:1 65:1 73:2 95:1 121:1 126:1 160:1 187:1 246:1 311:2 429:1 589:1 646:1 683:1 # dichrocephala chrysanthemifolia
2:1 12:1 18:1 41:1 52:1 60:1 110:1 145:1 185:1 231:1 237:1 305:1 # dictyoglomus group
2:1 10:1 12:1 26:1 29:1 33:1 35:1 36:1 143:1 177:1 190:1 218:1 850:1 # diet , macrobiotic
12:1 14:1 21:1 22:2 29:1 46:1 56:1 85:1 120:1 126:1 138:1 153:1 155:1 159:1 190:1 240:1 248:1 378:1 502:1 563:1 619:1 782:1 807:1 837:1 850:1 973:1 # dietary carbohydrates
1:1 2:1 3:1 4:1 12:1 21:2 22:1 24:1 25:1 27:1 29:1 45:1 59:1 73:1 91:1 126:1 130:1 190:1 248:1 324:1 374:1 398:1 449:1 502:1 510:1 511:1 666:1 698:1 781:1 802:1 850:1 # dietary cholesterol intake
1:1 2:1 3:1 7:1 12:1 21:1 22:1 23:1 29:1 36:1 44:1 51:1 66:1 75:1 78:1 79:1 82:1 88:1 92:1 93:1 94:1 96:1 123:1 126:1 132:1 134:1 135:1 190:1 214:1 215:1 248:1 330:1 502:1 850:1 # dietary soybean protein
1:1 6:1 9:1 11:1 12:1 21:1 22:1 24:1 27:1 29:1 31:1 37:1 90:1 103:1 116:1 126:1 143:1 161:1 180:1 183:1 190:1 206:1 248:1 305:1 439:1 502:1 516:1 562:1 686:1 726:1 828:1 850:1 878:1 # dietary supplements ubiquinone
7:1 12:1 19:1 28:1 29:1 31:1 45:1 81:1 128:1 190:1 421:1 620:1 835:1 850:1 851:1 946:1 # diethanolamine
12:3 15:1 26:1 28:1 29:1 40:1 43:2 56:1 71:1 81:1 91:1 112:1 128:1 147:1 168:1 179:1 181:1 190:1 192:1 211:1 216:1 320:1 513:1 568:1 591:1 669:1 675:1 689:1 737:1 739:1 763:1 803:1 808:1 850:1 # diethyldioxystilbene diphosphate
1:1 12:2 17:1 18:1 25:1 39:1 63:1 74:1 83:1 88:1 104:1 105:1 145:1 154:1 164:1 170:1 188:1 343:1 356:1 387:1 393:1 440:1 489:1 499:1 524:1 540:1 665:1 814:1 886:1 # difficulty breast feeding
1:1 2:1 9:2 12:1 17:1 18:1 24:1 26:1 32:1 38:1 42:1 45:1 57:1 59:1 77:1 83:1 99:1 104:1 145:1 154:1 157:1 178:1 237:1 263:1 343:1 347:1 356:1 371:1 489:1 529:1 617:1 660:1 661:1 665:1 762:1 795:1 814:1 886:1 959:1 994:1 # difficulty controlling aggression
1:1 12:1 18:1 54:1 57:1 63:1 83:1 104:1 105:1 129:1 145:1 154:1 343:1 356:1 489:1 665:1 794:1 814:1 886:1 927:1 # difficulty coping
1:1 12:2 18:1 19:1 45:1 63:1 64:1 83:1 85:1 104:1 105:1 126:1 145:1 154:1 169:1 170:1 202:1 343:1 356:1 393:1 489:1 601:1 625:1 665:1 808:1 814:1 886:1 # difficulty folding laundry
1:2 8:1 10:2 12:1 15:1 18:1 49:1 50:1 58:1 63:1 83:1 104:1 105:1 115:1 127:1 145:1 154:1 250:1 298:1 321:1 343:1 356:1 394:1 489:1 665:1 678:1 814:1 886:1 # difficulty initiating words
1:1 5:2 12:1 18:1 38:1 52:1 63:1 83:1 99:1 104:1 105:1 145:1 154:1 160:1 191:1 226:1 327:1 343:1 356:1 438:1 467:1 476:1 489:1 621:1 665:1 814:1 886:1 924:1 # difficulty swallowing saliva
12:1 18:1 72:1 83:1 104:1 109:1 145:1 154:1 285:1 343:1 356:1 401:1 489:1 665:1 814:1 886:1 # difficulty turn
1:1 12:1 18:1 50:1 63:1 65:1 72:1 83:1 88:1 104:1 105:1 109:1 145:1 154:1 166:1 285:1 343:1 356:1 396:1 401:1 489:1 665:1 814:1 886:1 949:1 # difficulty turning head
2:1 4:1 11:1 12:1 16:1 30:1 35:1 62:1 72:1 87:1 182:1 194:1 269:1 343:1 471:1 525:1 548:1 557:1 814:1 898:1 # diffuse ; neurodermatitis
2:1 12:1 25:1 30:1 32:1 39:1 47:1 60:1 62:1 95:1 165:1 212:1 343:1 371:1 429:1 458:1 471:1 524:1 525:1 814:1 919:1 # diffuse astrocytoma
3:1 12:1 15:1 25:1 27:1 30:1 45:1 59:1 62:1 73:1 88:1 91:1 324:1 343:1 398:1 471:1 525:1 666:1 781:1 802:1 814:1 # diffuse cholesteatosis
3:1 6:1 9:1 12:1 18:1 20:1 25:1 32:1 39:1 64:1 133:1 139:1 152:1 212:1 257:1 460:1 524:1 633:1 806:1 # digastric tendon
3:1 6:2 10:1 12:1 25:2 31:1 37:1 43:1 55:1 59:1 60:1 65:1 89:1 97:1 116:1 152:1 210:1 226:1 246:1 254:1 280:1 283:1 319:1 324:1 385:1 398:1 439:1 507:1 551:1 631:1 664:1 815:1 819:1 # digestive system phenomena
5:1 12:1 21:1 25:1 34:1 49:1 152:1 165:1 184:1 234:1 246:1 316:1 386:1 570:1 784:1 815:1 829:1 # digital myxoid cyst
5:1 6:1 12:1 16:1 19:1 21:1 22:2 31:1 46:1 49:1 67:1 95:1 99:1 100:1 107:1 126:1 129:1 152:1 166:1 173:1 234:1 240:1 316:1 367:1 370:1 385:1 453:1 502:1 506:1 570:1 759:1 796:1 845:1 923:1 # digital papillary adenocarcinoma
1:1 5:1 9:1 12:1 13:2 21:1 38:1 49:1 50:1 51:1 63:1 67:1 76:1 80:1 105:1 106:1 112:1 144:1 152:1 184:1 190:1 234:1 304:1 316:1 327:1 396:1 570:1 757:1 765:1 949:1 # digitalis specie poisoning
2:2 8:1 12:1 21:1 30:1 36:1 39:1 56:1 75:1 85:1 119:1 138:1 148:1 153:1 155:1 159:1 171:1 176:1 477:1 821:1 917:1 928:1 951:1 979:1 # dihydro orotase
2:1 12:1 22:1 34:1 46:1 53:1 56:1 73:1 85:1 95:2 119:1 133:1 138:1 151:1 153:1 155:1 159:1 171:1 176:1 240:1 268:1 340:1 378:1 409:1 429:1 549:1 563:1 619:1 679:1 700:1 728:1 748:1 788:1 796:1 797:1 821:1 857:1 866:1 890:1 903:1 905:1 914:1 928:1 951:1 964:1 979:1 # dihydrochloride , imidocarb
2:1 12:1 21:1 24:1 28:1 29:1 30:1 39:1 45:1 56:1 61:1 65:1 85:1 119:1 138:1 148:1 153:1 155:1 159:1 171:1 176:1 202:1 210:1 248:1 351:1 589:1 607:1 821:1 917:1 928:1 951:1 979:1 # dihydrofolate synthetase
2:1 12:1 22:1 56:1 81:1 85:1 119:1 138:1 153:1 155:1 159:1 171:1 176:1 821:1 928:1 951:1 973:1 979:1 # dihydroharmine
2:1 12:1 40:1 56:1 85:1 112:1 119:1 129:1 138:1 153:1 155:1 159:1 171:1 176:1 404:1 513:1 821:1 928:1 951:1 979:1 # dihydrospirorenone
2:1 3:1 12:1 15:1 40:1 43:2 56:1 81:1 85:1 91:1 101:1 112:1 113:1 119:1 138:1 153:1 155:1 159:1 162:1 171:1 175:1 176:1 216:1 320:1 360:1 434:1 435:1 444:1 455:1 478:1 496:1 508:1 513:1 568:1 591:1 669:1 675:1 689:1 737:1 739:1 763:1 821:1 928:1 951:1 979:1 # dihydroxyacetone 3 phosphate
1:1 12:1 17:1 28:1 29:1 33:1 37:1 42:1 59:1 81:1 99:1 100:1 104:1 126:1 128:1 137:1 151:1 174:1 218:1 495:1 529:1 558:1 620:1 759:1 867:1 937:1 945:1 # dimethacrylate resin fill
9:1 12:1 26:1 122:1 408:1 803:1 # dioons
7:1 12:1 26:1 101:1 450:1 803:1 # dioxan
1:1 12:1 26:1 101:1 357:1 624:1 803:1 # dioxin
12:1 26:1 27:1 45:1 59:1 101:1 666:1 803:1 829:1 # dioxoles
10:1 12:1 34:1 39:1 76:1 121:1 197:1 211:1 275:1 410:1 800:1 865:1 902:1 # dipeptidases
2:1 4:1 9:1 12:1 76:1 87:1 133:1 211:1 267:1 511:1 548:1 # diperodon
4:2 9:1 10:1 12:1 20:2 28:1 43:1 47:1 49:3 50:1 65:1 76:1 211:1 233:2 267:1 304:1 321:1 394:1 589:1 634:1 786:1 # diphtheritic peritonitis
10:1 12:1 14:1 17:1 33:1 41:1 52:1 54:1 58:1 97:1 129:1 161:1 189:1 211:1 225:1 226:1 380:1 437:1 507:1 567:1 631:1 831:1 927:1 # diplopia, refractive
12:1 31:1 34:1 38:1 52:1 54:1 71:1 161:1 211:1 337:1 816:1 # diplopylidium , no
8:1 12:1 14:1 15:1 21:1 36:1 39:1 42:1 52:1 106:1 107:1 121:1 146:1 178:1 211:1 227:1 288:1 314:1 582:1 623:1 627:1 745:1 862:1 917:1 994:1 # dipotassium, clorazepate
4:1 12:1 76:1 211:1 267:1 686:1 # dipper
1:1 3:1 6:1 12:2 18:1 29:1 34:1 42:1 50:1 51:1 58:1 59:1 62:1 89:1 108:1 122:1 123:1 129:1 196:1 201:1 211:2 231:1 332:1 369:1 402:1 480:1 564:1 957:1 # dipsogenic diabetes insipidus
2:1 3:1 4:1 12:1 22:1 46:1 95:1 130:1 197:1 211:1 240:1 429:1 511:1 796:1 # dipterocarpaceae
1:1 4:1 7:1 12:1 13:1 14:1 20:1 22:1 24:1 27:1 33:1 45:1 47:1 73:1 81:1 117:1 149:1 160:1 193:1 308:1 315:1 362:1 374:1 666:1 695:1 # disaccharide intolerance i
8:1 12:1 13:1 25:1 33:1 35:1 47:1 57:1 60:2 73:1 149:1 150:1 202:1 209:1 278:1 536:1 561:1 856:1 880:1 # discomfort stomach
8:2 12:1 13:1 28:1 30:1 49:1 52:1 57:2 84:1 99:1 110:1 115:1 122:1 149:1 169:1 209:1 250:1 293:1 314:1 438:1 588:1 830:1 912:1 954:1 # discord with counsellor
4:1 8:1 10:1 12:1 13:1 17:1 25:1 30:2 39:1 59:1 88:1 148:1 149:1 190:1 202:1 387:1 398:1 512:1 529:1 536:1 551:1 636:1 705:1 841:1 842:1 846:1 950:1 952:1 953:1 # disease , forestier
1:1 12:1 13:1 30:2 39:1 87:1 88:1 91:1 122:1 148:1 149:1 387:1 389:1 512:1 636:1 705:1 721:1 841:1 842:1 846:1 950:1 952:1 953:1 # disease , hodgkins
12:1 13:1 14:1 30:2 39:1 72:1 88:1 148:1 149:1 151:1 302:1 387:1 389:1 512:1 636:1 705:1 841:1 842:1 846:1 950:1 952:1 953:1 995:1 # disease , kimura
12:1 13:1 19:1 22:1 30:2 36:1 39:1 45:1 47:1 63:1 88:1 126:1 148:1 149:1 351:1 370:1 387:1 502:1 512:1 636:1 705:1 713:1 841:1 842:1 846:1 946:1 950:1 952:1 953:1 # disease , otolaryngologic
9:1 12:1 13:1 26:1 27:1 30:2 39:1 55:1 77:1 88:1 141:1 148:1 149:1 234:1 287:1 354:1 387:1 512:1 636:1 705:1 810:1 841:1 842:1 846:1 950:1 952:1 953:1 # disease ; legionnaire
5:1 8:1 11:1 12:1 13:1 30:2 39:1 57:1 88:2 148:1 149:1 387:1 401:1 512:1 636:1 705:1 841:1 842:1 846:1 950:1 952:1 953:1 954:1 # disease corneal
10:1 12:1 13:1 18:1 29:1 30:2 39:1 45:1 62:1 65:1 70:1 88:1 109:1 116:1 140:1 148:1 149:1 188:1 235:1 387:1 458:1 512:1 527:1 636:1 701:1 705:1 841:1 842:1 846:1 847:1 950:1 952:1 953:1 # disease fetus hemolytic
3:2 12:1 13:1 15:2 17:1 19:1 21:1 25:1 30:2 39:1 84:1 88:1 113:2 148:1 149:1 219:1 366:1 387:1 512:1 574:1 636:1 650:1 705:1 841:1 842:1 846:1 950:1 952:1 953:1 # disease relate state
12:1 13:1 18:1 27:1 30:2 39:1 42:1 48:1 84:1 88:1 99:1 148:1 149:1 293:1 387:1 512:1 636:1 676:1 705:1 706:1 841:1 842:1 846:1 870:1 950:1 952:1 953:1 # disease sickle cell
8:1 12:1 13:1 30:2 39:1 41:1 47:1 80:1 88:1 97:1 148:1 149:1 265:1 290:1 387:1 512:1 636:1 644:1 705:1 841:1 842:1 846:1 950:1 952:1 953:1 # disease vector
9:1 12:1 13:1 30:2 39:1 64:1 69:1 70:1 81:1 88:1 148:1 149:1 329:1 387:1 512:1 534:1 636:1 705:1 841:1 842:1 846:1 950:1 952:1 953:1 # disease, hammond
12:1 13:1 30:2 39:1 73:1 88:1 98:1 111:1 148:1 149:1 387:1 389:1 512:1 636:1 705:1 841:1 842:1 846:1 950:1 952:1 953:1 # disease, kikuchi
9:1 12:1 13:1 30:2 39:1 47:1 49:1 53:1 64:1 73:1 85:1 88:1 91:1 95:1 148:1 149:1 387:1 512:1 549:1 625:1 636:1 705:1 781:1 841:1 842:1 846:1 950:1 952:1 953:1 # disease, mitochondrial
3:1 11:1 12:1 13:1 27:1 30:2 39:1 41:1 74:1 80:1 88:1 148:1 149:1 185:1 290:1 354:1 387:1 512:1 571:1 636:1 705:1 841:1 842:1 846:1 950:1 952:1 953:1 # disease, neglected
12:1 13:1 30:3 31:1 39:1 40:1 88:1 148:1 149:1 266:1 387:1 512:1 636:1 668:1 705:1 841:1 842:1 846:1 950:1 952:1 953:1 # disease, nose
3:1 4:1 12:1 13:1 17:1 30:2 39:1 49:1 66:1 88:1 130:1 148:1 149:1 387:1 512:1 636:1 705:1 841:1 842:1 846:1 950:1 952:1 953:1 # disease, reiter
6:1 12:1 13:1 28:1 30:3 39:1 60:1 88:1 91:1 148:1 149:1 387:1 512:1 556:1 636:1 705:1 841:1 842:1 846:1 950:1 952:1 953:1 # disease, thomsen
9:1 12:1 13:1 30:2 39:1 47:1 63:1 88:1 148:1 149:1 387:1 457:1 512:1 622:1 636:1 705:1 841:1 842:1 846:1 950:1 952:1 953:1 970:1 # disease, tongue
12:1 13:1 30:2 39:1 88:1 148:1 149:1 387:1 512:1 622:1 636:1 705:1 841:1 842:1 846:1 950:1 952:1 953:1 # disease;gums
12:1 13:1 22:1 30:2 39:1 59:1 88:2 148:1 149:1 277:1 387:1 512:1 636:1 705:1 841:1 842:1 846:1 950:1 952:1 953:1 # diseases ears
12:2 13:1 15:1 18:1 26:1 28:1 30:2 34:1 39:1 54:1 59:1 88:1 107:1 111:1 148:1 149:1 387:1 425:1 443:1 512:1 627:1 636:1 705:1 803:1 812:1 841:1 842:1 846:1 852:1 950:1 952:1 953:1 # diseases idiopathic
12:1 13:1 22:1 30:2 39:2 43:1 51:1 54:1 55:1 59:1 81:1 88:1 126:1 148:1 149:1 216:1 259:1 351:1 387:1 502:1 512:1 636:1 703:1 705:1 841:1 842:1 846:1 950:1 952:1 953:1 # diseases, nasopharyngeal
2:1 6:1 12:1 13:1 16:1 24:1 30:2 39:1 59:1 87:1 88:1 103:1 148:1 149:1 387:1 453:1 512:1 548:1 636:1 705:1 841:1 842:1 846:1 950:1 952:1 953:1 # diseases, rodent
5:1 12:1 13:1 14:1 17:1 28:1 29:1 30:2 39:1 59:1 72:1 88:1 128:1 148:1 149:1 228:1 311:1 335:1 387:1 512:1 636:1 705:1 799:1 841:1 842:1 846:1 950:1 952:1 953:1 # diseases, urethral
10:1 12:1 13:1 15:1 20:1 26:1 46:1 52:1 61:1 95:1 102:1 127:1 149:1 258:1 292:1 628:1 796:1 # dislocation of rib
10:1 12:1 13:2 15:1 20:1 25:1 26:1 46:1 52:1 61:1 95:1 102:1 127:1 149:1 258:1 615:1 628:1 796:1 # dislocation of wrist
2:1 3:1 7:1 8:1 10:1 12:1 13:1 15:1 26:1 35:1 46:1 52:1 60:1 95:1 102:1 106:1 116:1 127:1 149:1 199:1 224:1 258:1 273:1 278:1 477:1 628:1 796:1 # dislocation; temporomandibular
4:1 8:1 12:1 13:1 30:1 37:1 57:1 116:1 123:1 149:1 167:1 194:1 332:1 377:1 392:1 432:1 898:1 954:1 # dismemberments, corpse
3:1 12:2 13:1 15:1 16:1 21:1 29:1 51:1 68:1 74:1 87:1 113:1 144:1 149:1 227:1 248:1 284:1 306:1 574:1 581:1 843:1 913:1 # disodium edetate
4:1 8:1 10:1 12:1 13:1 16:1 18:1 36:1 51:1 73:1 91:1 115:1 144:1 149:1 182:1 210:1 229:1 235:1 243:1 250:1 271:1 299:1 300:1 306:1 309:1 317:1 332:1 365:1 379:1 381:1 382:1 472:1 473:1 474:1 585:1 586:1 781:1 853:1 # disorder , psychotic
1:1 4:1 6:1 8:1 11:1 12:1 13:1 16:1 20:1 51:1 64:1 86:1 95:1 115:1 133:1 144:1 149:1 182:1 218:1 243:1 250:1 271:1 299:1 300:1 306:1 309:1 317:1 322:1 365:1 379:1 381:1 382:1 472:1 473:1 474:1 585:1 586:1 806:1 853:1 # disorder ; endocrine
4:1 8:1 12:1 13:1 16:1 20:1 38:1 51:1 100:1 115:1 144:1 149:1 164:1 182:1 227:1 243:1 250:1 271:1 292:1 299:1 300:1 306:1 309:1 317:1 365:1 379:1 381:1 382:1 472:1 473:1 474:1 516:1 562:1 585:1 586:1 755:1 853:1 # disorder equilibrium
4:1 5:1 8:1 12:1 13:1 16:1 19:1 28:1 36:1 51:1 56:1 69:1 81:1 106:1 115:1 144:1 149:1 182:1 239:1 243:1 250:1 271:1 299:1 300:1 306:1 309:1 317:1 365:1 379:1 381:1 382:1 472:1 473:1 474:1 530:1 585:1 586:1 610:1 620:1 697:1 853:1 1000:1 # disorder hypothalamic
4:2 8:1 10:1 11:1 12:1 13:1 16:1 18:1 51:1 54:1 97:1 115:1 144:1 149:1 182:1 197:1 235:1 243:1 250:1 271:1 299:1 300:1 306:1 309:1 317:1 365:1 379:1 381:1 382:1 430:1 472:1 473:1 474:1 585:1 586:1 785:1 853:1 902:1 907:1 # disorder nerve optic
4:2 8:1 12:2 13:1 16:1 18:1 20:1 22:1 46:1 51:1 61:1 76:1 115:2 144:1 149:1 182:1 227:1 232:1 233:1 240:1 243:1 250:1 267:1 271:1 299:1 300:1 306:1 309:1 317:1 365:1 379:1 381:1 382:1 460:1 472:1 473:1 474:1 585:1 586:1 843:1 853:1 # disorder of pericardium
4:1 8:1 12:1 13:1 16:1 25:1 35:1 47:1 51:1 60:1 61:1 115:1 144:1 149:1 182:1 243:1 250:1 271:1 278:1 299:1 300:1 306:1 309:1 317:1 365:1 379:1 381:1 382:1 472:1 473:1 474:1 585:1 586:1 853:1 856:1 # disorder of stoma
1:1 4:1 8:1 10:1 12:1 13:1 15:1 16:1 51:1 63:1 88:1 105:1 115:1 127:1 144:1 149:1 182:1 243:1 250:1 271:1 298:1 299:1 300:1 306:1 309:1 317:1 365:1 379:1 381:1 382:1 472:1 473:1 474:1 585:1 586:1 853:1 # disorder; eating
4:1 8:1 12:1 13:1 16:1 37:1 51:1 84:1 99:1 115:1 144:1 149:1 167:1 182:1 243:1 250:1 271:1 293:1 299:1 300:1 306:1 309:1 317:1 365:1 379:1 381:1 382:1 472:1 473:1 474:1 585:1 586:1 853:1 # disorder; smell
4:1 8:1 12:1 13:1 16:1 51:1 115:1 144:1 149:1 182:1 243:1 250:1 271:1 299:1 300:1 306:1 309:1 317:1 365:1 379:1 381:1 382:1 472:1 473:1 474:1 585:1 586:1 853:1 # disorder;voice
2:1 4:1 8:1 11:1 12:1 13:1 16:1 51:1 60:1 62:1 72:1 115:1 144:1 149:1 154:1 182:1 209:1 243:1 250:1 269:1 271:1 273:1 277:1 299:1 300:1 302:1 306:1 309:1 317:1 365:1 379:1 381:1 382:1 472:1 473:1 474:1 585:1 586:1 674:1 853:1 # disorders neuromuscular
4:1 8:1 12:1 13:1 16:1 20:1 22:1 51:1 59:1 115:1 144:1 149:1 182:1 190:1 191:1 243:1 250:1 271:1 277:1 299:1 300:1 306:1 309:1 317:1 365:1 379:1 381:1 382:1 472:1 473:1 474:1 481:1 585:1 586:1 674:1 695:1 853:1 # disorders ovaries
1:1 4:1 8:1 12:1 13:1 16:1 21:1 49:1 51:1 53:1 69:1 115:1 122:1 131:1 142:1 144:1 149:1 172:1 182:1 243:1 250:1 256:1 271:1 277:1 299:1 300:1 306:1 309:1 317:1 365:1 379:1 381:1 382:1 472:1 473:1 474:1 570:1 585:1 586:1 674:1 818:1 853:1 # disorders vitamins
3:1 4:1 8:1 12:1 13:1 16:1 27:1 51:1 95:1 115:1 144:1 149:1 165:1 182:1 243:1 250:1 269:1 271:1 277:1 299:1 300:1 306:1 309:1 317:1 365:1 379:1 381:1 382:1 458:1 472:1 473:1 474:1 585:1 586:1 674:1 853:1 882:1 919:1 # disorders, leukocyte
4:1 5:1 12:1 13:1 30:1 74:1 76:1 112:1 149:1 160:1 267:1 277:1 440:1 476:1 674:1 757:1 827:1 # dispersals, seed
1:1 5:1 7:1 12:1 13:1 15:1 30:1 35:1 38:1 53:1 55:2 116:1 117:1 149:1 152:1 165:1 172:1 178:1 262:1 286:1 289:1 315:1 327:1 451:1 645:1 708:1 740:1 760:1 864:1 985:1 # disseminated malignancy
3:1 7:1 12:1 13:1 15:1 25:1 28:1 42:1 51:1 55:1 58:1 59:2 65:1 67:1 95:1 113:1 149:1 178:1 325:1 398:1 589:1 937:1 # dissociated anaesthesia
1:1 3:1 4:2 6:1 10:1 12:1 13:1 15:1 17:1 24:1 51:1 58:1 67:1 95:1 127:1 130:1 149:1 178:1 188:1 374:1 427:1 635:1 725:1 789:1 809:1 833:1 938:1 # dissociation ; interference
5:1 12:1 13:1 15:1 21:1 25:1 28:1 54:1 56:1 107:1 147:1 149:1 219:1 316:1 386:1 615:1 627:1 812:1 852:1 # distal myopathy
2:1 5:1 12:1 13:1 21:1 25:1 28:1 36:2 47:1 149:1 219:1 316:1 408:2 615:1 1000:1 # distal tooth root
3:1 4:1 5:1 12:1 13:1 15:1 17:1 25:1 32:1 35:1 55:1 59:1 113:1 130:1 149:1 178:1 212:1 361:1 401:1 493:1 529:1 615:1 617:1 # distress ; maternal
2:1 3:1 4:2 6:1 7:1 11:2 12:1 27:1 49:1 59:1 76:1 87:1 130:1 146:1 275:1 345:1 432:1 511:1 521:1 548:1 572:1 596:1 874:1 # diterpenes, clerodane
7:1 12:1 28:1 49:1 50:1 58:1 111:1 242:1 288:1 443:1 588:1 # dithiazanine
12:1 17:1 26:1 28:2 36:1 49:1 111:1 311:1 443:1 588:1 799:1 1000:1 # dithiothreitol
10:1 12:1 13:1 17:1 18:1 36:1 40:1 42:1 59:1 70:1 72:1 167:1 227:1 228:1 235:1 249:1 529:1 843:1 937:1 # diuresis, osmotic
10:1 12:1 17:1 18:1 29:1 41:1 72:1 80:1 188:1 227:1 228:1 235:1 290:1 380:1 653:1 772:1 814:1 843:1 931:1 # diuretics effects
4:1 6:1 7:1 9:1 12:1 13:1 14:1 21:1 24:1 25:1 32:1 49:1 53:1 57:2 60:1 62:1 89:1 97:1 103:1 108:1 117:1 143:1 158:1 167:1 198:1 201:1 212:1 226:1 294:1 302:1 347:1 377:1 500:1 507:1 561:1 570:1 # divergent concomitant strabismus
4:1 9:1 10:1 12:1 16:1 18:1 26:1 33:1 41:1 42:1 49:2 55:1 67:1 77:1 97:1 104:1 131:1 145:1 189:1 225:1 226:2 277:1 380:1 391:1 500:1 507:1 602:1 606:1 631:1 660:1 665:1 674:1 795:1 831:1 # diversional activity deficit
4:1 10:1 12:1 18:1 83:1 97:1 150:1 154:1 226:1 235:1 489:1 500:1 507:1 877:1 886:1 # diverticula
1:2 3:1 4:1 10:2 11:1 12:1 18:1 24:1 25:1 59:1 61:1 83:1 86:1 97:1 150:1 154:1 226:1 235:1 298:1 374:1 398:1 427:1 489:1 500:1 507:1 551:1 833:1 877:1 886:1 # diverticulitis of intestine
4:1 10:1 12:1 18:1 48:1 61:1 68:1 80:1 83:1 97:1 150:1 154:2 226:1 235:1 489:1 500:1 507:1 877:1 886:1 # diverticulosis of cecum
1:1 5:1 11:1 12:1 14:1 25:1 40:1 59:1 72:1 86:1 106:1 109:1 178:1 285:1 335:1 492:1 603:1 617:1 874:1 995:1 # dizziness postural
1:1 12:1 63:1 105:1 # dizzying
4:1 8:1 30:1 35:1 91:1 194:1 277:1 553:1 557:1 898:1 940:1 # djerma horse
5:1 10:1 15:1 18:1 21:1 46:1 55:1 140:1 235:1 316:1 458:1 628:1 # dna , catalytic
3:1 6:1 7:1 11:1 15:1 46:1 55:2 59:1 113:1 521:1 628:1 633:1 760:1 819:1 874:1 # dna catenanes
19:1 28:1 29:1 30:1 37:1 39:1 55:1 56:1 71:1 128:1 137:1 147:1 148:1 168:1 174:1 179:1 181:1 192:1 247:1 264:1 307:1 397:1 # dna methylase
1:3 2:1 3:1 12:1 23:1 36:1 44:1 55:1 63:1 64:1 66:1 75:1 78:1 79:1 82:1 92:1 93:1 94:1 96:1 105:1 122:1 132:1 134:1 135:1 169:1 170:1 214:1 215:1 270:1 301:1 330:1 393:1 405:1 423:1 438:1 554:1 573:1 731:1 # dna unwinding proteins
3:1 10:1 11:1 15:1 21:1 25:1 27:1 33:1 36:1 58:1 113:1 133:1 146:1 177:1 219:1 253:1 354:1 509:1 596:1 643:1 713:1 # do negotiate obstacle
25:1 47:1 54:1 125:1 133:1 169:1 856:1 # do stop run
1:1 38:1 55:1 84:1 99:1 123:1 133:1 177:1 263:1 286:1 293:1 959:1 # dobellina
29:1 59:1 89:1 133:1 261:1 550:1 # does budget
17:1 31:1 33:1 36:1 59:1 73:1 88:1 133:1 540:1 550:1 # does not reach
4:1 5:1 27:1 99:1 133:1 198:1 231:1 621:1 # dog allergy
3:1 30:1 49:1 52:1 62:1 110:1 133:1 143:1 231:1 291:1 471:1 719:1 # dog bite louse
13:1 59:1 65:1 104:1 133:1 231:1 539:1 # dogfishes
3:1 49:1 53:1 59:1 133:1 231:1 # dogs mites
7:1 19:1 22:1 45:1 64:1 99:1 133:1 160:1 355:1 370:1 506:1 # dollar , sand
4:1 11:1 18:2 22:1 30:1 38:1 48:1 53:1 58:1 60:1 67:1 74:1 100:1 131:1 133:1 430:1 440:1 483:1 602:1 730:1 755:1 785:1 # domiciliary service need
13:1 17:1 18:1 22:1 38:1 42:1 48:1 49:1 53:1 58:1 60:1 66:1 67:1 74:1 80:1 97:1 100:1 131:1 133:1 226:1 483:1 507:1 602:1 612:1 755:1 # domiciliary visit received
8:1 27:1 39:1 46:1 84:1 99:1 133:1 139:1 288:1 293:1 367:1 745:1 # dorcas gazelle
5:1 8:2 91:1 133:1 160:1 277:1 401:1 476:1 940:1 # dorsal horn
1:1 5:2 8:2 55:1 57:1 112:1 115:1 129:1 133:1 160:1 250:1 277:1 286:1 361:1 476:1 794:1 954:1 # dorsal spinal cord
1:1 27:2 29:1 110:1 133:1 163:1 206:1 517:1 630:1 # double; inlet
6:1 17:1 22:1 24:1 37:1 59:1 85:1 103:1 139:1 178:1 194:1 439:1 529:1 617:1 726:1 # dress garment
1:1 17:1 42:1 59:1 63:1 85:1 105:1 178:1 495:1 529:1 617:1 994:1 # dressing,occlusive
18:1 20:2 23:1 36:1 57:1 74:1 85:1 173:1 190:1 460:1 # dried apricot
20:1 25:1 39:1 74:1 85:1 88:1 190:1 387:1 524:1 710:1 # dried yeast
1:2 20:2 63:1 85:2 105:1 131:1 226:1 322:1 # drink driving
20:1 22:1 46:1 85:1 97:1 226:1 240:1 507:1 # drive a car
2:1 4:1 14:1 15:2 27:1 28:1 29:1 47:1 54:2 85:1 107:1 119:1 161:1 245:1 252:1 308:1 449:1 584:1 627:1 630:1 637:1 812:1 852:1 878:1 # droplet keratopathy
1:2 2:1 4:1 54:1 63:2 85:1 89:1 104:1 105:2 119:1 129:1 245:1 390:1 609:1 686:1 794:1 # dropping; finger
2:1 31:1 54:1 85:1 119:1 210:1 245:1 332:1 # dropsy , no
1:1 2:1 4:1 11:1 30:1 42:1 59:1 85:1 86:1 97:1 119:1 123:1 177:1 178:1 253:1 430:1 467:1 495:1 617:1 730:1 785:1 874:1 # drowsiness be observe
84:1 85:1 104:1 190:1 277:1 808:1 # drs field 2
84:1 85:1 104:1 190:1 277:1 808:1 # drs field 3
84:1 85:1 104:1 190:1 277:1 808:1 # drs field 4
84:1 85:1 104:1 190:1 277:1 808:1 # drs field 5
84:1 85:1 104:1 190:1 277:1 808:1 # drs field 6
84:1 85:1 104:1 190:1 277:1 808:1 # drs field 7
3:1 6:1 8:1 9:1 10:1 11:1 26:1 33:1 41:1 74:1 77:1 85:1 91:1 102:1 118:1 125:1 150:1 189:1 225:1 345:1 407:1 479:1 539:1 633:1 831:1 880:1 940:1 # drug action shortened
9:1 13:1 50:1 85:1 125:1 157:1 167:1 304:1 364:1 377:1 486:1 713:1 # drug agonism
9:1 13:1 25:1 50:1 85:1 125:1 157:1 304:1 364:1 615:1 713:1 # drug agonist
19:1 27:1 85:1 100:1 108:1 125:1 163:1 191:1 287:1 461:1 517:1 642:1 793:1 # drug available
3:1 27:1 29:1 30:1 57:2 60:1 72:1 85:1 110:1 125:1 161:1 199:1 277:1 561:1 630:1 878:1 991:1 # drug course complete
2:1 8:1 10:1 15:2 19:1 20:1 23:2 26:1 44:1 54:1 58:1 83:1 85:1 102:1 125:1 127:1 173:1 194:1 202:1 245:1 258:1 302:1 366:1 400:1 428:1 536:1 604:1 686:1 712:1 855:1 # drug formulation appropriate
40:1 52:1 66:1 85:1 125:1 152:1 178:1 634:1 932:1 961:1 978:1 # drug loss weight
3:1 25:1 39:1 85:1 107:1 125:1 324:1 524:1 # drug paste
1:1 4:1 7:1 14:1 17:1 27:1 30:1 39:1 45:1 47:1 48:1 85:1 88:1 117:2 125:1 148:1 193:1 218:1 308:1 310:1 315:1 387:1 441:1 512:1 540:1 666:1 # drug tolerance increase
18:1 27:1 85:1 97:1 111:1 125:1 146:1 596:1 # drug vehicle
1:1 3:1 4:1 10:1 14:1 24:1 26:1 33:1 41:1 85:1 87:1 102:1 125:1 130:1 189:1 202:1 225:1 308:1 374:1 407:1 408:1 427:1 437:1 725:1 831:1 833:1 # drugs foods interactions
16:1 38:1 65:1 73:1 74:1 84:1 85:1 125:1 210:1 229:1 332:1 677:1 # drugs psychedelic
1:1 7:1 10:1 22:1 24:1 85:1 107:1 125:1 187:1 207:1 211:1 389:1 566:1 599:1 721:1 # drugs, antiparkinson
5:1 6:1 10:1 24:1 30:1 58:1 59:1 85:1 103:1 125:1 178:1 207:1 406:1 456:1 617:1 # drugs, essential
1:1 10:1 15:1 25:1 59:1 85:1 97:1 125:1 139:1 152:1 398:1 551:1 # drugs, investigational
65:1 85:1 88:1 97:1 126:1 461:1 # dry heave
3:1 4:1 13:1 20:1 35:1 38:1 54:1 85:1 100:1 104:1 126:1 130:1 197:1 233:1 577:1 755:1 # dryopteris filix ma
112:1 515:1 616:1 # dspg-ii
6:1 11:1 12:1 13:1 30:2 39:1 65:1 73:1 88:1 98:1 148:1 149:1 196:1 283:1 387:1 419:1 512:1 636:1 677:1 705:1 810:1 841:1 842:1 846:1 950:1 952:1 953:1 # duchenne disease
7:1 41:1 45:1 58:1 98:1 104:1 196:1 213:1 419:1 545:1 722:1 814:1 # duct, wolffian
5:1 21:1 35:1 39:1 41:1 52:1 60:1 98:1 99:1 100:1 107:1 129:1 173:1 196:1 213:1 278:1 316:1 419:1 722:1 759:1 # ductal papillomas
21:1 39:1 41:2 42:1 58:1 80:1 98:1 196:1 213:1 290:1 419:1 722:1 772:1 775:1 917:1 981:1 # ducts ectasia
6:1 41:1 43:1 45:1 62:1 64:1 81:1 98:1 109:1 133:1 140:1 196:1 199:1 213:1 216:1 349:1 373:1 419:1 528:1 701:1 722:1 806:1 # ductus endolymphaticus
4:1 5:1 6:1 10:1 12:1 16:1 18:1 55:1 83:1 87:1 97:1 150:1 154:1 196:1 226:1 235:1 361:1 453:1 489:1 500:1 507:1 819:1 877:1 886:1 971:1 # duodenal diverticulum
5:1 6:1 8:1 16:1 17:1 55:1 66:1 87:2 120:1 152:1 196:1 202:1 236:1 289:1 361:1 453:1 536:1 696:1 708:1 717:1 819:1 834:1 971:1 # duodenal foreign body
1:1 5:1 6:1 16:1 20:1 25:1 32:1 55:1 63:1 87:1 105:1 196:1 212:1 257:1 322:1 361:1 453:1 819:1 971:1 # duodenal string
6:1 13:1 16:1 19:1 25:1 31:1 83:1 87:1 95:1 104:1 109:1 136:1 154:1 196:1 385:1 400:1 453:1 615:1 971:1 # duodenocutaneous fistula
2:1 18:1 21:1 29:1 32:1 37:1 38:1 39:1 40:1 49:1 67:1 137:1 161:1 196:1 210:1 305:1 371:1 373:1 404:1 534:1 570:1 600:1 602:1 699:1 917:1 # duplicitas symmetros
1:1 3:2 4:1 24:1 25:2 62:1 84:1 99:1 130:1 196:1 277:1 293:1 324:1 374:1 427:1 674:1 725:1 833:1 # dust , interstellar
13:1 22:1 31:1 104:1 167:1 377:1 924:1 938:1 # dwarfism , no
1:1 50:1 53:1 55:1 69:1 142:1 172:1 236:2 256:1 351:2 616:1 # dynamin, dynii
1:1 5:1 9:1 11:2 35:1 66:1 78:1 116:1 122:1 183:1 236:1 262:1 351:1 829:1 # dyneins, axonemal
2:1 4:1 5:1 15:1 35:1 38:1 50:1 60:1 73:1 97:1 160:1 169:1 209:1 226:1 236:1 246:1 273:1 277:1 278:1 311:1 327:1 476:1 493:1 500:1 507:1 646:1 674:1 # dyschromatosis universalis
3:1 4:1 6:2 17:2 18:1 24:2 30:1 37:1 69:1 72:1 80:1 103:2 126:1 130:1 143:1 154:1 236:1 246:1 427:1 448:1 598:1 612:1 725:1 789:1 # dysentery amebic recurrent
17:1 20:1 29:1 32:1 37:1 58:1 64:1 110:1 120:1 137:1 167:1 169:1 236:1 246:1 257:1 598:1 604:1 699:1 # dysmetria , rebound
39:1 40:1 51:1 53:1 58:1 167:1 236:1 246:1 # dysosmias
7:1 12:1 13:1 25:1 35:1 40:2 42:1 47:1 51:1 52:1 60:1 64:1 83:1 95:1 154:1 222:1 224:1 236:1 246:1 249:1 278:1 301:1 355:1 489:1 492:1 504:1 856:1 # dysostosis ; oculomandibular
5:1 19:1 28:1 38:1 39:1 42:1 49:1 58:2 65:1 84:1 112:1 121:1 129:1 161:1 236:1 246:1 307:1 344:1 406:1 533:1 588:1 589:1 775:1 981:1 # dysplasia ; epithelial
1:1 19:1 39:1 42:1 55:1 58:1 112:1 157:1 161:1 191:1 234:1 236:1 246:1 286:1 307:1 344:1 533:1 775:1 981:1 # dysplasia; vagina
1:1 14:1 22:1 31:1 63:1 88:1 105:1 112:1 194:1 236:1 246:1 287:1 550:1 603:1 # dyspnoea raizing arm
1:1 5:1 13:1 14:1 43:1 55:1 111:1 112:1 129:1 167:1 173:1 236:1 246:1 286:1 361:1 377:1 641:1 794:1 # dysraphism, spinal
5:1 9:1 25:1 38:1 47:1 50:1 53:1 58:2 69:1 100:1 142:1 204:1 236:1 246:1 304:1 406:1 755:1 815:1 856:1 # dystonia, familial
1:1 2:1 25:1 32:1 43:1 54:1 56:1 212:1 236:1 245:1 246:1 259:1 371:1 389:1 716:1 721:1 815:1 888:1 936:1 # dystrophy ; skin
38:1 45:1 57:1 375:1 552:1 773:1 # e coli k12
1:1 52:1 65:1 70:1 116:1 143:1 177:1 185:1 231:1 527:1 847:1 860:1 # e, hemoglobin
4:1 22:1 37:1 88:1 151:1 277:1 438:1 534:1 674:1 715:1 # ear swimmers
10:1 16:1 22:1 28:1 34:1 88:1 124:1 150:1 498:1 865:1 # earth tide
12:1 13:1 14:1 25:1 32:1 33:1 39:1 41:1 42:1 88:1 100:1 140:1 149:1 158:1 189:1 212:1 387:1 437:1 615:1 981:1 # easily distract
25:1 39:2 42:1 58:1 88:1 387:1 524:1 775:1 981:1 # east asia
15:1 31:1 88:1 # eat , no
7:1 10:1 19:1 24:1 45:1 62:1 87:1 120:2 125:1 131:1 141:1 187:1 207:1 236:1 292:1 461:1 598:1 599:1 696:1 702:1 717:1 718:1 834:1 946:1 989:1 # ebolavirus antibody
6:1 12:1 18:1 19:1 20:1 21:1 22:1 24:1 32:1 33:1 46:1 56:1 73:1 80:1 83:1 97:1 103:1 115:1 154:1 229:1 240:1 257:1 400:1 460:1 489:1 762:1 886:1 976:1 # ecg ventricular tachycardia
1:1 5:1 7:1 19:1 25:1 31:1 35:1 40:1 47:1 60:1 68:1 73:1 80:1 111:1 180:1 262:1 266:1 328:1 492:1 610:1 856:1 # echinostoma malayanum
7:1 17:1 19:1 23:1 42:1 55:1 58:1 69:1 80:1 117:1 146:1 165:1 199:1 289:1 315:1 332:1 354:1 530:1 626:1 760:1 775:1 985:1 # eclampsia; pregnancy
20:1 57:1 80:1 # eco - ri
1:1 6:2 9:1 15:1 16:2 18:1 21:1 25:1 31:1 53:1 57:1 60:1 62:1 64:2 76:1 80:1 109:1 121:1 219:1 270:1 347:1 453:1 483:1 572:1 574:1 664:1 806:1 941:1 # economic independence status
9:1 31:1 57:1 60:1 70:1 80:1 347:1 664:1 876:1 941:1 # economo
36:1 57:1 59:1 76:1 80:1 145:1 239:1 651:1 # ecotypes
1:1 21:1 25:1 38:1 39:1 63:1 80:1 84:1 105:1 188:1 210:1 219:1 263:1 440:1 917:1 # ecstasy feeling
9:1 10:1 11:1 13:1 18:1 41:1 47:1 54:1 80:1 90:1 120:1 129:1 178:1 183:1 290:1 376:1 457:1 644:1 927:1 # ectopic bone tissue
2:1 32:1 37:1 38:2 41:1 58:1 60:1 72:1 80:1 84:1 110:1 151:1 202:1 273:1 280:1 290:1 371:1 392:1 657:1 # ectromelia four limb
18:1 19:1 22:1 35:1 42:1 59:1 80:1 83:1 97:1 116:1 154:1 370:1 400:1 489:1 680:1 745:1 886:1 937:1 976:1 # eczema ; vesicular
6:1 12:1 18:1 24:1 35:1 37:2 46:1 69:1 74:1 80:1 103:1 116:1 232:1 439:1 499:1 726:1 745:1 # eczema; medicamentosa
5:1 14:1 16:1 33:1 35:1 74:1 116:1 160:1 218:1 335:1 # edema ; sacral
16:1 28:1 35:1 70:1 74:1 110:1 116:1 136:1 488:1 # edema mouth
16:1 35:1 61:1 74:1 83:1 116:1 191:1 823:1 # edema of vulva
3:1 4:2 5:1 14:2 15:1 16:1 20:1 35:1 43:1 65:1 74:1 76:1 113:1 116:1 157:1 191:1 211:1 233:1 237:1 254:1 267:1 308:1 335:1 461:1 786:1 918:1 # edema peripheral aggravate
5:1 8:1 11:1 16:1 35:1 57:1 74:1 88:1 116:1 401:1 954:1 # edema, corneal
8:1 16:1 35:1 49:1 74:1 116:1 143:1 378:1 # edema; orbit
74:1 226:1 # eds iv
5:1 8:1 15:1 28:1 46:1 47:1 65:1 74:1 88:1 98:1 196:1 265:1 277:1 356:1 419:1 584:1 628:1 # educators, health
22:1 31:1 42:1 74:1 84:1 115:1 190:1 924:1 # edwardsiella , no
4:1 16:1 41:1 64:1 80:1 110:1 169:1 182:1 188:1 202:1 290:1 380:1 814:1 931:1 # effect , founder
1:1 18:1 20:1 22:1 41:1 46:1 50:1 62:1 80:1 188:1 209:1 240:1 290:1 302:1 322:1 380:1 480:1 678:1 695:1 814:1 931:1 # effect , muscarinic
4:1 5:1 9:2 11:1 20:1 26:1 42:1 47:1 49:1 62:1 76:1 77:1 88:1 183:1 233:1 267:1 380:1 525:1 660:1 795:1 814:1 # effusion , peritoneal
2:1 4:1 7:1 9:1 26:1 30:1 40:1 42:1 62:1 63:1 77:1 160:1 380:1 404:1 511:1 525:1 562:1 622:1 660:1 730:1 795:1 814:1 933:1 # effusion , serosanguineous
4:1 9:1 12:1 18:1 20:1 22:1 26:1 42:1 46:1 58:1 62:1 76:1 77:1 115:1 232:1 233:1 240:1 267:1 380:1 402:1 460:1 525:1 660:1 795:1 814:1 # effusion, pericardial
2:1 3:2 4:1 8:1 14:1 15:1 22:1 35:1 36:1 68:1 70:1 79:1 113:1 130:1 194:1 202:1 251:1 252:1 380:1 428:1 511:1 525:1 536:1 555:1 # eformoterol fumarate
8:1 9:1 31:1 133:1 354:1 647:1 941:1 # egg donor
27:1 31:1 59:1 87:1 354:1 408:1 # egg noodles
18:1 26:1 31:1 38:1 40:2 73:1 111:1 266:1 311:1 600:1 # ehrlichiosis, nos
7:1 8:1 17:1 18:1 31:1 34:1 40:1 47:1 48:1 57:1 66:1 80:1 121:1 160:1 184:1 197:1 265:1 410:1 421:1 576:1 612:1 683:1 784:1 883:1 # eicosanoid receptor
4:1 20:1 28:1 37:1 58:1 66:1 100:1 111:1 125:1 136:1 151:1 233:1 234:1 443:1 558:1 604:1 715:1 # eimeria gilruthi
4:1 6:1 7:1 20:1 33:1 35:1 37:1 50:1 58:1 62:1 66:1 151:1 154:1 160:1 190:1 233:1 242:1 518:1 558:1 604:1 715:1 # eimeria macusaniensis
4:1 9:1 13:1 20:1 37:1 50:1 58:1 66:1 107:1 151:1 233:1 304:1 364:1 461:1 558:1 604:1 715:1 822:1 # eimeria pavonis
19:1 34:1 55:1 84:1 129:1 173:1 449:1 # elapid snake
4:1 19:1 25:1 35:1 39:1 47:1 53:1 59:1 60:1 65:1 73:1 84:1 190:1 209:1 278:1 307:1 524:1 677:1 786:1 856:1 # elastoma ; miescher
3:1 4:2 18:1 20:1 27:1 29:1 32:1 37:1 41:1 80:1 84:1 104:1 130:1 137:1 257:1 290:1 460:1 980:1 # electric meter fixer
4:1 18:1 20:1 27:1 32:1 41:1 48:1 51:1 59:1 72:1 80:1 84:1 106:1 110:1 257:1 290:1 367:1 460:1 467:1 932:1 980:1 # electric power sources
2:1 22:1 27:2 32:1 41:1 46:1 80:1 84:1 88:1 95:1 166:1 240:1 290:1 371:1 429:1 796:1 980:1 # electrocardiogram lead
2:1 5:1 9:1 22:1 27:2 32:1 41:1 46:1 55:1 70:1 80:1 83:1 84:1 95:1 240:1 290:1 329:1 361:1 371:1 372:1 391:1 429:1 490:1 796:1 858:1 980:1 983:1 # electrocardiogram p pulmonale
1:1 2:1 3:1 4:2 6:1 17:1 24:1 27:1 32:1 35:1 41:1 60:1 80:1 84:1 130:1 157:1 188:1 273:1 278:1 290:1 371:1 374:1 427:1 635:1 725:1 789:1 809:1 833:1 938:1 980:1 # electromagnetic interference
2:2 18:1 27:1 32:1 35:1 41:1 53:1 60:1 80:1 84:1 97:1 157:1 218:1 273:1 278:1 290:1 371:1 461:1 467:1 483:1 924:1 980:1 # electromagnetic, microwave
2:1 5:1 8:2 17:1 27:1 29:1 31:1 32:1 35:1 41:1 80:1 84:1 194:1 262:1 290:1 371:1 428:1 557:1 647:1 962:1 980:1 # electroretinogram normal
3:1 4:1 15:1 21:1 27:1 30:1 36:1 39:1 42:1 68:2 84:1 106:1 113:1 125:1 178:1 191:1 227:1 284:1 395:1 730:1 862:1 917:1 980:1 994:1 # elevate serum potassium
1:1 3:1 5:1 15:1 21:1 27:1 29:1 52:1 65:1 70:1 74:1 84:1 113:1 116:1 143:1 177:1 185:1 188:1 191:1 231:1 248:1 316:1 395:1 527:1 571:1 840:1 847:1 860:1 980:1 # elevated fetal hemoglobin
1:1 3:1 15:1 27:1 38:1 52:1 74:1 83:1 84:1 113:1 122:1 177:1 185:1 191:1 261:1 263:1 395:1 571:1 840:1 980:1 # elevated globulins
5:1 7:1 8:2 15:2 19:1 27:1 46:1 47:2 59:1 64:1 84:1 191:1 209:1 265:2 272:1 355:1 366:1 395:1 584:2 610:1 980:1 # elevator and escalator
3:1 6:1 21:1 24:1 25:1 38:1 40:1 57:1 76:1 80:1 84:1 103:1 151:1 219:1 427:1 492:1 572:1 # elim pentecostalist
38:1 47:1 84:1 95:1 99:1 165:1 197:1 211:1 293:1 458:1 576:1 919:1 959:1 # elliptocytes
5:1 8:1 9:2 10:1 15:1 26:1 33:1 41:1 43:1 47:1 52:1 63:1 77:1 81:1 84:1 102:1 118:1 127:1 139:1 189:1 204:1 216:1 258:1 265:1 276:1 313:1 446:1 611:1 644:1 682:1 720:1 756:1 859:1 904:1 970:1 # elongation factor 1alpha
2:1 6:1 8:1 14:1 32:1 38:1 39:1 40:1 42:1 84:1 100:1 106:1 112:1 122:1 140:1 164:1 190:1 371:1 404:1 458:1 513:1 518:1 538:1 749:1 755:1 909:1 981:1 # elytrosporangium brasiliensis
3:1 15:1 33:1 35:1 58:1 67:1 113:1 116:1 274:1 # emaciate
15:1 18:1 28:1 39:1 42:1 56:1 62:1 73:1 116:1 143:1 147:1 178:1 227:1 238:2 392:1 634:1 812:1 862:1 994:1 # embassichthys bathybius
4:1 6:1 15:1 16:1 28:1 37:1 61:1 91:1 107:1 116:1 392:1 453:1 627:1 688:1 710:1 812:1 924:1 # embden meyerhof pathway
7:1 18:1 19:1 24:1 28:1 38:1 39:1 43:1 46:1 56:1 71:1 99:1 116:1 163:1 168:1 187:1 205:1 232:1 392:1 494:1 506:1 600:1 716:1 # emblicas , phyllanthus
6:1 13:2 38:1 45:1 50:1 76:1 116:1 120:1 167:1 364:1 369:1 375:1 377:1 392:1 572:1 # embolism; penis
21:1 25:1 89:1 116:1 126:1 157:1 164:1 219:1 392:1 597:1 # embryo stage 3
21:1 25:1 89:1 116:1 126:1 157:1 164:1 219:1 392:1 597:1 # embryo stage 4
21:1 25:1 89:1 116:1 126:1 157:1 164:1 219:1 392:1 597:1 # embryo stage 5
21:1 25:1 89:1 116:1 126:1 157:1 164:1 219:1 392:1 597:1 # embryo stage 7
5:1 6:1 9:1 17:1 18:1 21:1 25:1 32:1 41:1 49:1 50:2 72:1 89:1 98:1 109:1 116:1 125:1 126:1 164:1 201:1 212:1 213:1 228:1 285:1 304:1 316:1 339:1 349:1 369:1 383:1 392:1 394:1 411:1 422:1 463:1 470:1 480:1 487:1 491:1 528:1 570:1 593:1 595:1 639:1 640:1 848:1 956:1 958:1 974:1 # embryonic genital structure
2:2 4:1 5:1 9:1 16:1 23:1 27:1 34:1 37:1 44:1 50:1 53:1 60:1 68:1 99:1 116:1 121:1 124:1 164:1 198:1 227:1 273:1 284:1 304:1 409:1 497:1 621:1 778:1 987:1 # emepronium bromide allergy
1:2 4:1 10:1 12:1 13:1 26:1 30:2 37:1 39:1 41:1 59:1 62:1 63:1 80:1 88:1 102:1 105:1 110:1 116:1 148:1 149:1 188:1 198:1 225:1 234:1 290:1 291:1 387:1 407:1 464:1 512:1 636:1 656:1 690:1 705:1 715:1 841:1 842:1 846:1 931:1 950:1 952:1 953:1 # emerging infectious diseases
6:1 10:1 15:1 18:2 22:1 24:1 28:1 38:1 45:1 46:1 47:1 49:1 67:1 70:1 81:1 99:1 101:1 103:1 116:1 145:1 150:1 190:1 235:1 357:1 498:1 518:1 602:1 606:1 620:1 624:1 628:1 812:1 847:1 877:1 959:1 # emollient cathartic toxicity
6:1 24:1 31:1 38:1 40:1 45:1 70:1 99:1 103:1 116:1 190:1 266:1 518:1 847:1 959:1 # emollient, nos
5:1 9:1 10:1 12:1 13:1 17:1 25:1 26:1 32:1 36:1 55:1 59:1 70:1 77:1 102:1 116:1 118:1 149:1 178:1 212:1 361:1 391:1 529:1 615:1 617:1 847:1 # emotional distress
2:1 4:1 8:1 30:1 40:1 76:1 116:1 199:1 267:1 408:1 511:1 668:1 713:1 # emperor goose
1:1 7:1 22:1 30:1 33:1 35:1 43:1 55:2 56:1 67:1 107:1 116:2 199:1 246:1 274:1 286:1 323:1 716:1 # emphysema , panacinar
17:1 41:1 68:1 80:1 109:1 116:1 145:1 197:1 199:1 290:1 349:1 612:1 889:1 # empty rectum
6:1 28:1 36:1 37:1 47:1 55:1 61:1 69:1 84:1 408:1 819:1 1000:1 # enamel of tooth
5:2 6:1 38:1 43:1 48:1 49:1 63:1 81:1 117:1 121:1 139:1 169:1 216:1 310:1 327:1 525:1 683:1 687:1 697:1 849:1 # encephalitis fungal
1:1 5:1 6:2 37:1 38:1 43:1 48:1 49:1 50:1 57:1 63:1 81:1 95:2 105:1 117:1 121:1 216:1 310:1 327:1 369:1 396:1 439:1 683:1 687:1 697:1 713:1 849:1 949:1 # encephalitis meningococcal
1:1 5:2 6:1 9:1 10:1 14:1 26:1 31:1 38:1 41:1 43:1 48:1 49:1 62:1 80:1 81:1 102:1 110:1 117:1 121:1 131:1 141:1 188:1 216:1 225:1 290:1 291:1 310:1 327:1 335:1 407:1 464:1 656:1 683:1 687:1 690:1 697:1 718:1 828:1 849:1 931:1 # encephalitis nonviral infectious
4:1 5:1 6:1 18:1 43:1 48:1 50:1 52:1 54:1 81:1 117:1 121:1 216:1 310:1 401:1 449:1 480:1 676:1 683:1 697:1 849:1 932:1 # encephalopathies, wernicke
5:1 6:1 43:1 48:1 52:1 54:1 81:1 111:1 117:1 121:1 216:1 226:1 310:1 683:1 697:1 849:1 # encephalopathy , hiv
5:1 6:1 9:1 18:1 43:1 48:1 50:1 52:2 54:1 81:1 95:1 117:1 121:1 146:1 216:1 304:1 310:1 386:1 480:1 623:1 683:1 697:1 849:1 # encephalopathy ; myoclonic
2:1 6:1 9:1 60:1 64:1 73:1 85:1 91:1 117:1 119:1 273:1 625:1 750:1 781:1 849:1 942:1 # enchondromatoses
3:1 4:1 6:1 16:1 18:1 49:1 53:1 64:1 116:1 130:1 184:1 277:1 451:1 483:1 674:1 713:1 806:1 # endemic goiters
4:1 6:1 18:1 19:1 21:1 29:1 37:1 39:1 42:1 48:1 58:1 62:1 64:1 69:1 70:1 95:1 110:1 131:1 133:1 137:1 161:1 173:1 248:1 291:1 307:1 344:1 426:1 430:1 488:1 516:1 533:1 648:1 663:1 775:1 785:1 806:1 981:1 # endocervical squamous metaplasia
1:1 6:1 11:2 19:1 20:1 39:1 54:1 64:1 86:1 95:1 133:1 161:1 167:1 218:1 223:1 307:1 322:1 344:1 533:1 575:1 637:1 671:1 692:1 736:1 774:1 776:1 779:1 806:1 908:1 916:1 930:1 975:1 977:1 # endocrine neoplasm
1:1 6:1 7:1 11:1 12:1 13:1 17:1 20:1 30:2 39:2 59:1 64:1 86:1 88:2 95:1 107:1 117:1 133:1 148:1 149:1 218:2 315:1 322:1 387:2 512:1 540:1 636:1 705:1 806:1 841:1 842:1 846:1 950:1 952:1 953:1 # endocrine pancreas diseases
6:2 9:1 16:1 17:1 23:1 26:1 31:1 42:1 59:1 62:1 64:1 77:1 89:1 110:1 121:1 133:1 178:1 201:1 231:1 291:1 385:1 529:1 617:1 626:1 660:1 795:1 806:1 957:1 994:1 # endogenous ; depression
6:1 20:1 26:1 27:1 29:1 32:1 37:1 54:1 58:1 60:1 64:1 69:1 133:1 137:1 143:1 160:1 161:1 199:1 210:1 257:1 280:1 332:1 604:1 699:1 806:1 878:1 # endometrial biopsy sample
6:1 9:1 20:1 26:1 29:1 32:1 37:1 45:1 52:1 57:1 60:1 64:1 133:1 137:1 257:1 280:1 613:1 699:1 773:1 806:1 836:1 # endometriosis colon
6:1 21:1 29:1 48:1 60:1 64:1 133:1 229:1 248:1 386:1 514:1 806:1 # endomycetaceae
6:1 27:1 54:1 62:1 64:1 74:1 76:1 98:1 117:1 133:1 146:1 169:1 196:1 269:1 328:1 596:1 805:1 806:1 882:1 # endopeduncular nucleus
5:1 6:1 7:1 8:1 14:1 19:1 24:1 30:1 40:1 62:1 64:1 110:1 133:1 151:1 161:1 178:1 187:1 199:1 223:1 291:1 335:1 344:1 494:1 582:1 806:1 # endosseous oral implant
5:1 6:1 28:1 36:1 64:1 81:1 99:1 133:1 620:1 621:1 697:1 806:1 1000:1 # endothall
1:1 6:1 28:1 36:1 38:1 64:1 65:1 84:1 133:1 263:1 589:1 806:1 1000:1 # endothelin 1
1:1 6:1 28:1 36:1 38:1 64:1 65:1 84:1 133:1 263:1 589:1 806:1 1000:1 # endothelin 2
1:1 6:1 28:1 36:1 38:1 64:1 65:1 84:1 133:1 263:1 589:1 806:1 1000:1 # endothelin 3
6:1 28:1 36:1 38:1 64:1 65:1 84:1 133:1 227:1 589:1 806:1 1000:1 # endotheliums
1:1 3:1 4:1 5:1 6:1 20:1 33:1 36:1 41:1 47:1 58:1 64:1 101:1 130:1 133:1 189:1 233:1 238:1 357:1 406:1 577:1 604:1 624:1 806:1 820:1 # endotoxin , bacterial
6:1 7:1 13:2 19:1 38:1 63:1 64:1 185:1 355:1 494:1 539:1 # english island
4:1 6:2 13:1 16:1 19:1 38:1 63:1 64:1 97:1 100:1 182:1 184:1 185:1 461:1 539:1 806:1 # english lavender oil
2:1 6:1 56:1 60:1 237:1 273:1 386:1 # enhygromyxa
1:1 5:1 6:1 31:1 38:1 43:1 81:1 121:1 216:1 263:1 327:1 449:1 697:1 # enkephalin , no
1:1 6:1 9:1 10:1 26:1 31:1 34:1 38:1 41:1 54:1 77:1 80:1 102:1 118:1 122:1 161:1 188:1 225:1 275:1 290:1 385:1 407:1 464:1 479:1 637:1 656:1 690:1 800:1 884:1 931:1 # enoplida infections
6:1 21:1 24:1 37:1 38:1 45:1 57:1 69:1 103:1 238:1 375:1 510:1 598:1 773:1 817:1 818:1 # entameba coli
2:1 3:1 6:1 15:1 16:1 21:1 24:1 34:1 53:1 69:1 72:1 103:1 113:1 124:1 142:1 409:1 469:1 510:1 525:1 778:1 780:1 817:1 818:1 # entamide furoate
2:2 3:1 4:1 6:1 24:1 38:1 48:1 73:1 84:1 95:1 99:1 103:1 130:1 293:1 311:1 427:1 429:1 449:1 511:1 549:1 646:1 706:1 725:1 788:1 870:1 # enterochromaffin like cell
6:1 15:1 24:1 28:1 51:1 54:1 59:1 65:1 103:1 107:1 589:1 627:1 852:1 # enthesopathies
4:2 5:1 6:1 14:1 15:1 20:1 24:1 28:1 43:1 51:1 54:1 59:1 65:2 76:1 103:1 107:1 211:1 233:1 254:1 267:1 308:1 335:1 589:1 627:1 786:1 852:1 # enthesopathy; peripheral
6:2 9:1 10:1 17:1 24:1 39:1 45:1 48:1 52:1 57:1 64:1 103:1 141:1 207:1 209:1 456:1 613:1 629:1 773:1 806:1 839:1 879:1 887:1 892:1 894:1 895:1 # entire ascend colon
6:2 10:1 15:1 16:1 17:1 20:1 24:2 26:1 31:1 32:2 87:1 97:1 103:2 141:1 207:1 257:1 456:1 481:1 629:1 762:1 836:1 839:1 879:1 887:1 892:1 894:1 895:1 # entire atrioventricular node
3:1 6:1 9:1 10:1 11:1 15:1 17:1 21:1 24:1 46:1 49:1 103:1 113:1 120:1 129:1 141:1 173:1 183:1 207:1 456:1 570:1 574:1 629:1 839:1 879:1 887:1 892:1 894:1 895:1 # entire capitate bone
2:1 6:1 10:2 17:1 22:1 24:1 34:1 36:1 41:1 46:1 75:1 98:1 103:1 141:1 196:1 207:1 213:1 240:1 419:1 456:1 629:1 722:1 839:1 865:1 879:1 887:1 892:1 894:1 895:1 # entire carotid duct
2:1 4:1 5:1 6:1 9:1 10:1 17:1 18:1 24:1 27:1 46:1 48:1 72:1 103:1 131:1 141:1 161:1 207:1 232:1 269:1 272:1 426:1 430:1 456:1 465:1 497:1 629:1 785:1 839:1 878:1 879:1 882:1 887:1 892:1 894:1 895:1 # entire cervical pleuron
3:1 4:1 6:1 10:1 17:1 22:2 24:1 38:1 58:1 67:1 100:1 103:1 126:2 130:1 141:1 150:1 207:1 456:1 498:1 502:1 629:1 755:1 839:1 879:1 887:1 892:1 894:1 895:1 # entire ciliary artery
6:1 10:1 17:1 18:1 22:1 24:1 38:2 46:1 58:1 67:1 100:1 103:1 126:1 141:1 161:1 207:1 232:1 325:1 456:1 502:1 600:1 629:1 755:1 839:1 879:1 887:1 892:1 894:1 895:1 # entire ciliary plicae
6:1 8:1 10:1 13:1 17:1 20:1 24:1 38:1 47:1 49:1 103:1 141:1 146:1 207:1 265:1 415:1 456:1 629:1 687:1 839:1 879:1 887:1 892:1 894:1 895:1 # entire clitoris
1:1 6:1 10:1 17:1 18:1 24:1 38:1 45:1 57:1 66:1 78:1 97:1 103:1 141:1 207:1 375:1 456:1 600:1 629:1 773:1 839:1 879:1 887:1 892:1 894:1 895:1 # entire colic vein
3:1 6:2 9:1 10:1 17:1 18:1 20:1 24:1 43:1 48:1 51:1 54:1 59:1 64:1 81:1 103:1 133:1 141:1 207:1 216:1 218:1 259:1 456:1 460:1 629:1 633:1 806:1 839:1 879:1 887:1 892:1 894:1 895:1 # entire cricesophageal tendon
6:1 10:1 17:1 24:1 52:1 60:1 62:1 103:1 141:1 185:1 207:1 302:1 456:1 629:1 839:1 879:1 887:1 892:1 894:1 895:1 # entire glomus
1:1 6:1 8:1 10:1 13:1 17:1 24:1 28:1 36:1 47:1 51:1 67:1 103:1 117:1 141:1 144:1 207:1 243:1 309:1 408:1 456:1 629:1 839:1 879:1 887:1 892:1 894:1 895:1 1000:1 # entire incisor tooth
1:2 3:1 4:1 5:1 6:1 10:1 17:1 22:1 24:1 55:1 63:1 103:1 105:1 126:1 130:1 141:1 150:1 207:1 286:1 361:1 456:1 498:1 562:1 622:1 629:1 839:1 879:1 887:1 892:1 894:1 895:1 # entire inguinal artery
5:1 6:1 7:1 10:1 17:1 19:2 22:1 24:1 63:1 64:1 88:1 89:1 103:1 126:1 141:1 185:1 207:1 351:1 355:1 370:1 456:1 494:1 502:1 609:1 629:1 839:1 879:1 887:1 892:1 894:1 895:1 # entire laryngeal gland
3:1 4:1 5:1 6:1 10:1 12:1 14:1 15:1 17:1 19:1 22:1 24:1 46:1 68:1 95:1 103:1 113:1 115:1 130:1 141:1 207:1 227:1 240:1 284:1 308:1 335:1 366:1 386:1 456:1 629:1 650:1 796:1 839:1 843:1 879:1 887:1 892:1 894:1 895:1 913:1 # entire lateral myocardium
6:1 10:1 13:1 17:1 20:1 24:1 25:1 27:1 88:1 97:1 103:1 141:1 207:1 456:1 461:1 615:1 629:1 839:1 879:1 887:1 892:1 894:1 895:1 # entire leave wrist
6:1 7:1 10:1 17:1 24:1 27:1 64:1 81:1 103:1 141:1 207:1 355:1 380:1 456:1 629:1 839:1 851:1 879:1 887:1 892:1 894:1 895:1 972:1 # entire left hand
6:1 9:1 10:1 17:2 22:1 24:1 26:1 35:2 69:1 77:1 103:1 126:1 141:1 207:1 234:1 354:1 456:1 502:1 534:1 629:1 839:1 879:1 887:1 892:1 894:1 895:1 # entire mammary region
3:1 4:1 6:1 10:1 12:1 17:1 22:1 24:1 37:1 68:1 74:1 103:1 126:1 130:1 141:1 150:1 207:1 227:1 284:1 456:1 498:1 499:1 629:1 839:1 843:1 879:1 887:1 892:1 894:1 895:1 913:1 # entire medium artery
1:1 5:1 6:1 10:1 15:1 17:1 21:2 22:1 24:2 29:1 37:1 103:1 137:1 141:1 160:1 184:1 207:1 248:1 277:1 374:1 456:1 476:1 574:1 629:1 839:1 879:1 887:1 892:1 894:1 895:1 # entire metatarsal joint
6:1 10:1 17:1 19:1 22:1 24:1 28:1 36:1 45:1 47:1 70:1 103:1 141:1 207:1 370:1 408:1 456:1 629:1 839:1 879:1 887:1 892:1 894:1 895:1 946:1 1000:1 # entire molar tooth
2:1 6:1 9:1 10:1 11:1 17:1 24:1 43:1 103:1 121:1 141:1 207:1 311:1 456:1 497:1 629:1 646:1 839:1 879:1 887:1 892:1 894:1 895:1 # entire nephron
5:1 6:2 8:1 10:1 14:1 17:2 24:1 68:1 103:1 141:1 207:1 328:1 335:1 456:1 567:1 582:1 629:1 789:1 839:1 879:1 887:1 892:1 894:1 895:1 # entire oral frenum
6:1 10:1 11:1 17:2 23:1 24:1 62:1 80:1 103:1 141:1 154:1 169:1 207:1 269:1 456:1 612:1 626:1 629:1 839:1 879:1 887:1 892:1 894:1 895:1 # entire precuneus
6:1 10:1 17:1 24:1 27:1 57:1 62:1 95:2 103:1 120:1 141:1 146:1 165:1 206:1 207:1 209:1 302:1 362:1 456:1 490:1 596:1 629:1 839:1 879:1 887:1 892:1 894:1 895:1 # entire pubococcygeus muscle
2:1 6:1 10:1 17:1 24:1 36:1 68:1 75:1 103:1 109:1 141:1 207:1 209:1 218:1 456:1 629:1 839:1 879:1 887:1 889:1 892:1 894:1 895:1 # entire scrotum
3:1 4:1 5:1 6:1 10:1 17:1 21:1 22:1 24:1 25:1 40:1 57:1 90:1 103:1 126:1 130:1 141:1 150:1 206:1 207:1 219:1 316:1 334:1 456:1 492:1 498:1 629:1 839:1 879:1 887:1 892:1 894:1 895:1 # entire subcostal artery
3:1 4:1 5:1 6:2 10:1 14:1 17:2 24:1 29:1 37:1 68:1 72:1 103:1 114:1 130:1 141:1 207:1 228:1 308:1 335:1 439:1 456:1 629:1 839:1 879:1 887:1 892:1 894:1 895:1 # entire ureteral lumen
6:1 24:1 45:1 47:1 52:1 60:1 70:1 103:1 231:1 234:1 613:1 876:1 # entomologists
6:3 15:1 16:1 20:1 21:1 24:2 32:1 34:1 40:1 43:1 47:1 65:1 103:2 109:1 112:1 124:1 254:1 257:1 283:1 303:1 319:1 328:1 453:1 510:1 513:1 574:1 590:1 591:1 689:1 817:1 # entosphenus tridentatus
2:1 6:2 7:1 9:1 27:1 37:1 88:1 131:1 141:1 146:1 305:1 328:1 439:1 497:1 596:1 718:1 # environmental cleanup
6:1 37:1 373:1 433:1 454:1 # enzyme q
1:1 2:1 5:1 9:1 18:1 22:1 31:1 32:1 40:1 42:1 43:1 46:1 54:2 55:1 70:1 83:1 100:1 111:1 126:1 129:1 180:1 222:1 223:1 232:1 245:1 259:1 272:1 329:1 371:1 372:1 391:1 465:1 490:1 495:1 502:1 641:1 858:1 884:1 927:1 983:1 # eosinophilia pulmonary tropical
1:1 7:1 14:1 31:1 35:1 40:1 42:1 43:1 52:1 54:1 60:1 83:1 100:1 111:1 180:1 193:1 222:1 223:1 237:1 259:1 278:1 328:1 495:1 641:1 884:1 918:1 # eosinophilic; granuloma
16:1 18:1 20:1 22:1 28:1 34:1 45:1 53:1 106:1 116:1 121:1 124:1 129:1 140:1 150:1 311:1 451:1 483:1 498:1 701:1 799:1 868:1 # epidemic; polyarthritis
4:1 5:1 16:1 25:1 34:1 35:1 121:1 124:1 129:1 165:1 182:1 194:1 246:1 262:1 557:1 815:1 898:1 # epidermal cyst
4:1 16:1 34:1 43:1 54:1 70:1 121:1 124:1 129:1 182:1 194:1 259:1 898:1 # epidermophytide
4:1 16:1 34:1 43:1 54:1 70:1 121:1 124:1 129:1 182:1 194:1 259:1 898:1 # epidermophytons
4:1 16:1 31:1 34:1 54:1 70:1 121:1 124:1 129:1 182:1 194:1 197:1 898:1 # epidermoptes , no
5:1 14:1 15:1 34:1 35:2 47:1 60:1 65:1 72:1 116:1 121:1 129:1 196:1 278:1 335:1 493:1 527:1 584:1 995:1 # epidural; hematoma
6:1 27:1 30:1 36:1 40:1 42:1 43:1 47:1 91:1 100:1 121:2 122:1 129:1 210:1 320:1 332:1 668:1 749:1 # epilepsy , photosensitive
7:1 9:1 27:1 33:1 50:1 51:1 58:1 100:1 121:2 129:1 210:1 304:1 332:1 676:1 765:1 # epilepsy jacksonian
5:1 6:1 10:1 18:1 24:1 27:2 100:1 103:1 121:2 129:1 191:1 197:1 226:1 235:1 410:1 516:1 562:1 902:1 922:1 # epileptic equivalent
1:2 10:1 11:1 25:1 39:1 55:1 86:1 121:1 129:1 146:1 286:1 298:1 524:1 551:1 703:1 794:1 # epinastine hcl
8:1 14:1 43:1 91:1 121:1 129:1 211:1 320:1 582:1 940:1 # epiphora
4:1 8:1 12:1 13:2 16:1 42:1 43:1 51:1 56:1 115:1 121:1 129:1 144:1 149:1 182:1 211:1 243:1 246:1 249:1 250:1 271:1 299:1 300:1 306:1 309:1 317:1 365:1 379:1 381:1 382:1 472:1 473:1 474:1 585:1 586:1 716:1 853:1 # epiphysis disorder
13:1 38:1 42:1 43:1 56:1 74:1 76:1 121:1 129:1 211:2 246:1 249:1 686:1 716:1 # epiphysis; slipped
4:1 13:1 20:1 27:1 31:1 40:1 49:1 121:1 129:1 146:1 209:1 233:1 266:1 596:1 # episcleritis, nos
12:1 13:1 18:1 19:1 33:1 39:1 51:1 87:1 121:1 129:1 144:1 238:1 307:1 342:1 539:1 581:1 676:1 820:1 # episodic flashback
3:1 4:1 6:1 9:1 12:1 13:1 18:1 22:1 42:1 51:1 55:1 56:1 70:1 76:1 83:1 87:1 121:1 122:1 126:1 129:1 144:1 150:1 239:1 267:1 329:1 372:1 391:1 490:1 502:1 581:1 633:1 651:1 749:1 858:1 983:1 # episodic pulmonary hypertension
5:1 6:1 15:1 21:1 24:1 28:1 33:1 37:1 38:1 49:1 58:1 65:1 73:1 84:1 103:1 121:1 129:1 406:1 439:1 588:1 589:1 726:1 777:1 # epithelial attachments
47:1 49:1 54:1 76:1 121:1 129:1 805:1 # epitope
57:1 60:1 64:1 101:1 106:2 110:1 121:1 162:1 169:1 175:1 199:1 561:1 991:1 # epoxy compounds
1:1 9:1 42:1 52:2 100:1 121:1 122:1 143:1 177:1 185:1 332:1 860:1 # epsilon globins
9:1 42:1 52:1 100:1 121:1 203:1 218:1 332:1 338:1 # epsilon-crystallins
9:1 42:1 52:1 100:1 121:1 185:1 203:1 332:1 764:1 # epsilon-globin
1:1 11:1 45:1 60:1 81:1 86:1 108:1 133:1 386:1 516:1 562:1 688:1 # equine rhabdomyolysis
1:2 5:1 12:1 15:1 35:1 45:1 46:1 47:1 52:1 63:1 64:1 65:1 95:1 104:1 105:1 116:1 170:1 226:1 231:1 270:1 272:1 301:1 390:1 393:1 405:1 423:1 493:1 516:1 523:1 527:1 554:1 562:1 573:1 584:1 613:1 672:1 731:1 796:1 822:1 885:1 # equivocal hematology finding
4:1 6:1 9:1 10:1 17:2 26:1 41:1 77:1 80:1 102:1 117:1 118:1 165:1 225:1 290:1 407:1 457:1 479:1 516:1 567:1 612:1 635:1 690:1 849:1 # erection frequency
4:1 6:1 18:1 20:1 30:1 42:1 73:1 152:1 233:1 289:1 460:1 708:1 # erichsen sign
4:1 15:1 20:1 28:1 55:1 62:1 152:1 205:1 233:1 289:1 645:1 708:1 812:1 985:1 # erignathus
2:1 3:1 4:2 9:1 22:1 26:1 40:1 42:1 77:1 126:1 130:1 150:1 222:1 404:1 498:1 511:1 660:1 795:1 # erosion; artery
2:2 4:1 15:1 25:1 28:1 32:1 39:1 40:1 42:1 54:1 97:1 107:1 139:1 212:1 222:1 226:1 245:1 371:1 404:1 507:1 511:1 524:1 627:1 812:1 852:1 # erosive gastropathy
1:1 2:1 4:1 10:2 18:1 36:1 49:1 53:1 60:1 63:1 75:1 105:1 235:1 298:1 321:1 511:1 822:1 # erotic vomiting
1:1 4:1 10:1 26:1 28:1 35:1 40:1 41:1 65:1 80:1 90:1 102:1 116:1 145:1 150:1 188:1 225:1 290:1 407:1 458:1 464:1 527:1 589:1 656:1 690:1 931:1 # ertythema infectiosum
4:1 6:1 8:1 9:1 10:1 18:1 26:1 38:1 50:1 65:1 73:1 77:1 102:1 118:1 122:1 125:1 197:1 202:1 283:1 305:1 343:1 369:1 536:1 600:1 677:1 902:1 # eruptions, licheniform
1:1 4:1 11:1 19:1 39:1 42:1 76:1 84:1 86:1 126:1 211:1 246:1 307:1 438:1 # erysipelas, swine
4:1 11:1 28:1 35:1 65:1 108:1 116:1 126:1 152:1 289:1 458:1 527:1 589:1 708:1 # erythema ab igne
4:1 10:1 15:1 28:1 35:1 65:1 68:1 116:1 126:1 127:1 200:1 226:1 275:1 458:1 527:1 589:1 631:1 # erythema exudativum
2:1 4:1 11:1 16:1 17:1 28:1 45:1 54:1 72:1 74:1 106:1 116:1 126:1 140:1 245:1 269:1 311:1 351:1 458:1 592:1 701:1 799:1 868:1 # erythredema polyneuropathy
2:1 4:1 25:1 28:1 40:1 91:1 95:1 126:1 165:1 311:1 429:1 458:2 492:1 568:1 646:1 799:1 919:1 978:1 # erythrocyte ghost
2:2 4:1 9:1 10:1 23:1 26:1 28:1 41:1 44:1 77:1 87:1 95:1 98:1 102:1 118:1 126:1 165:1 196:1 213:1 225:1 311:1 407:1 419:1 429:1 458:2 479:1 548:1 594:1 646:1 722:1 799:1 919:1 # erythrocyte production
2:1 4:1 28:1 95:1 126:1 165:1 311:1 429:1 458:2 646:1 799:1 919:1 # erythrocytopenia
3:1 4:1 6:1 12:1 20:1 24:1 27:1 34:1 59:1 68:2 83:1 103:1 109:1 130:1 154:1 197:1 209:1 227:1 233:1 284:1 303:1 425:1 489:1 577:1 843:1 889:1 913:1 922:1 # esculentum, pteridium
1:1 11:1 59:1 86:1 389:1 721:1 888:1 # eskine
3:1 5:1 14:1 15:1 17:1 43:1 51:1 54:1 59:1 81:1 88:1 89:1 113:1 114:1 157:2 191:1 216:1 237:1 259:1 342:1 380:1 461:1 597:1 761:1 918:1 # esophageal reflux aggravate
5:1 22:1 43:1 46:1 51:1 54:1 59:1 81:1 88:1 89:1 157:1 209:1 216:1 240:1 259:1 597:1 # esophageal scar
5:1 43:1 51:1 54:1 59:1 73:1 76:1 80:1 81:1 88:1 89:1 112:1 157:1 216:1 259:1 440:1 597:1 757:1 # esophageal speechs
4:1 8:1 12:1 13:1 16:1 43:1 51:2 54:1 59:1 62:1 81:1 115:1 144:1 149:1 157:1 182:1 216:1 243:1 250:1 259:1 271:1 299:1 300:1 306:1 309:1 317:1 365:1 379:1 381:1 382:1 472:1 473:1 474:1 585:1 586:1 622:1 853:1 # esophagus disorder
4:1 7:1 16:1 19:2 25:1 59:1 64:1 173:1 182:1 342:1 355:1 398:1 494:1 # estlander flap
12:1 14:1 25:1 26:1 32:1 45:1 59:1 158:1 166:1 212:1 398:1 803:1 # estradiol/norethindrone
2:1 6:2 18:1 24:1 25:1 32:1 50:1 59:1 89:2 103:1 157:1 201:2 212:1 231:1 369:1 371:1 398:1 480:1 597:1 772:1 957:1 # estrogenic agents
2:1 25:1 32:1 38:1 43:1 54:1 59:1 100:1 111:1 212:1 245:1 259:1 371:1 398:1 641:1 755:1 936:1 # estrophilin
1:1 6:1 7:1 16:1 18:1 19:1 28:1 29:1 30:1 31:1 39:1 45:1 53:1 55:1 67:1 69:1 81:1 104:1 117:1 128:1 142:1 148:1 165:1 190:1 286:1 380:1 389:1 421:1 518:1 530:1 602:1 620:1 665:1 703:1 721:1 770:1 835:1 849:1 851:1 946:1 # ethanolamine kinase deficiency
1:1 25:1 28:1 29:1 35:1 40:1 47:1 50:1 60:1 65:1 74:1 128:1 223:1 278:1 438:1 492:1 589:1 678:1 856:1 # etheostoma edwini
25:1 28:1 29:1 35:1 40:1 47:1 58:1 60:1 62:1 65:1 68:1 109:1 128:1 143:1 154:1 209:1 223:1 278:1 392:1 492:1 589:1 856:1 # etheostoma tuscumbia
9:1 17:1 28:1 29:1 64:1 72:1 90:1 109:1 111:1 120:1 128:1 136:1 228:1 285:1 292:1 339:1 443:1 # ethibond suture
2:1 3:1 4:1 9:1 10:1 13:1 14:1 15:1 17:1 22:1 23:1 25:1 26:1 28:1 29:1 102:1 107:1 111:1 121:1 127:1 128:1 130:1 252:1 258:1 324:1 443:1 497:1 511:1 555:1 566:1 615:1 626:1 698:1 # ethisterone preparation
28:1 29:1 34:1 70:1 128:1 184:1 784:1 # ethmoid
9:1 10:1 15:1 18:1 19:1 26:1 28:1 29:1 50:1 54:1 77:1 83:1 102:1 106:1 118:1 127:1 128:1 258:1 313:1 366:1 400:1 480:1 490:1 # ethnic population
27:1 28:1 29:1 40:1 46:1 53:1 83:1 90:2 91:1 128:1 151:1 173:1 195:1 332:1 357:1 485:1 556:1 568:1 724:1 735:1 791:1 955:1 # ethosuximide 250mg capsule
1:1 11:1 12:1 28:1 29:1 53:1 56:1 58:1 69:1 71:1 86:1 128:1 142:1 147:1 168:1 172:1 179:1 181:1 192:1 256:1 402:1 709:1 901:1 # ethyl diamine
5:1 16:1 19:1 28:1 29:1 56:1 71:1 128:1 147:1 168:1 179:1 181:1 192:1 397:1 808:1 # ethylaldehyde
1:1 6:1 11:1 12:1 20:1 27:1 28:1 29:1 32:1 36:1 49:1 50:1 52:1 56:1 71:1 100:1 128:1 147:1 168:1 170:1 179:1 181:1 192:1 257:1 345:1 394:1 678:1 910:1 922:1 # ethylene dinitrilotetraacetate
5:1 9:1 28:1 29:1 35:1 52:1 56:1 71:1 128:1 147:1 168:1 179:1 181:1 192:1 262:1 372:1 # ethylmalonic-adipicaciduria
6:1 28:1 29:1 43:1 56:1 65:1 71:1 128:1 147:1 168:1 179:1 181:1 192:1 241:1 254:1 276:1 283:1 319:1 414:1 446:1 484:1 503:1 869:1 # ethylphenylnitrophenylphosphonothioate
19:1 29:1 33:1 45:1 46:1 47:1 87:1 133:1 173:1 195:1 578:1 735:1 742:1 854:1 946:1 955:1 # etodolac 200mg cap
3:1 4:1 5:1 15:1 27:1 29:1 34:1 47:1 53:1 60:1 99:1 113:1 198:1 275:1 409:1 621:1 800:1 # etomidate allergy
7:1 9:1 19:1 24:1 25:1 29:1 31:1 32:1 47:1 59:1 89:1 151:1 161:1 187:1 195:1 199:1 212:1 231:1 344:1 398:1 494:1 941:1 957:1 # etonogestrel 68mg implant
3:1 4:1 8:1 20:1 33:1 37:1 41:1 130:1 143:1 189:1 194:1 202:1 206:1 227:1 233:1 238:1 269:1 343:1 428:1 536:1 577:1 820:1 # eubacterium biforme
3:1 4:1 6:1 20:2 32:1 33:1 41:1 47:1 49:2 50:1 89:1 130:1 189:1 201:1 206:1 227:1 231:1 233:1 238:1 257:1 269:1 394:1 577:1 820:1 910:1 957:1 # eubacterium nitritogenes
5:1 14:1 32:1 33:1 41:1 46:1 62:1 98:1 109:1 140:1 158:1 189:1 197:1 200:1 239:1 269:1 272:1 437:1 871:1 # eucalyptus extract
16:1 34:1 53:1 57:1 58:1 60:1 70:1 83:1 98:1 124:1 184:1 269:1 372:1 534:1 561:1 784:1 858:1 # eucommia ulmoide
12:1 31:1 34:1 40:1 73:1 91:1 98:1 169:1 184:1 266:1 269:1 328:1 425:1 781:1 784:1 # eunuchoidism, nos
2:1 9:1 15:1 32:1 54:1 62:1 72:2 241:1 245:1 269:1 302:1 371:1 373:1 432:1 490:2 971:1 # euonymus atropurpurea
2:1 9:1 13:1 17:1 23:1 32:1 35:1 44:1 50:1 72:1 95:1 116:1 126:1 165:1 269:1 304:1 364:1 429:1 458:1 # eurytrema procyonis
6:1 7:1 21:1 25:1 33:1 54:1 58:1 62:1 73:1 76:1 109:1 111:1 123:1 206:1 219:1 269:1 572:1 805:1 # eustachian open tube
2:1 18:1 32:1 43:1 46:1 54:1 111:1 136:1 232:1 245:1 259:1 269:1 371:1 641:1 936:1 # eutrophication
1:1 2:1 6:1 40:1 50:1 63:1 88:1 97:1 105:1 123:1 237:1 369:1 395:1 396:1 404:1 949:1 # evening grosbeak
4:1 13:1 16:1 19:1 59:1 90:1 97:1 104:1 166:1 169:1 185:1 198:1 337:1 386:1 395:1 464:1 500:1 539:1 923:1 # everglades pygmy sunfish
6:1 11:1 15:1 17:1 27:2 45:1 46:1 74:1 164:1 345:1 395:1 440:1 628:1 666:1 777:1 822:1 922:1 # evolene cattle breed
4:1 7:1 9:1 10:1 15:1 24:1 26:1 28:1 35:1 65:1 77:1 85:1 102:1 116:1 118:1 125:2 187:1 197:1 200:1 305:1 450:1 493:1 527:1 589:1 902:1 # exanthematic drug eruption
1:1 6:1 9:1 10:2 17:1 18:1 24:1 26:1 29:1 30:1 38:1 42:1 48:2 59:1 77:1 80:1 97:1 102:1 103:1 118:1 178:1 185:1 200:1 207:1 218:1 226:1 298:1 456:1 507:1 600:1 617:1 653:1 994:1 # excessive glicentin secretion
8:1 39:1 42:1 48:1 59:1 97:1 139:1 167:1 178:1 198:1 200:1 226:1 413:1 417:1 445:1 507:1 617:1 671:1 994:1 # excessive orgasm
1:1 10:1 15:1 42:1 48:1 59:1 63:1 88:1 97:1 105:1 127:1 178:1 200:1 226:1 298:1 507:1 617:1 932:1 994:1 # excessive sweating
7:1 17:1 39:1 63:1 73:1 74:1 81:1 89:1 107:1 139:1 141:1 151:1 199:1 200:1 287:1 592:1 609:1 629:1 851:1 933:1 # exchange gas impaired
3:1 6:1 9:1 13:1 27:1 30:1 64:1 67:1 69:1 133:1 160:1 161:1 199:1 200:1 633:1 636:1 806:1 878:1 # excise tendon sample
3:1 8:1 15:1 20:1 35:1 57:1 58:1 74:1 80:1 113:1 116:1 200:1 415:1 571:1 604:1 745:1 840:1 954:1 # excoriated eczema
2:1 8:1 9:1 17:1 24:1 29:1 32:1 34:1 45:1 47:1 57:1 126:1 200:1 218:1 265:1 287:1 347:1 371:1 661:1 762:1 # excretory control aid
6:1 17:1 24:1 25:1 62:1 81:1 89:1 103:1 107:1 121:1 141:1 157:1 200:1 201:1 287:1 597:1 601:1 # exhaust repair agent
9:1 10:1 26:1 42:1 49:1 57:1 60:1 77:1 83:1 97:1 102:1 111:1 118:1 143:1 199:1 200:1 226:1 292:1 321:1 490:1 507:1 561:1 827:1 991:1 # exhibitionism , compulsive
9:1 10:2 15:1 26:1 35:1 47:1 49:1 60:1 77:1 102:1 111:1 118:1 127:1 143:1 197:1 199:1 200:1 210:1 278:1 292:1 321:1 373:1 493:1 576:1 # exhibitionism, symptomatic
5:1 35:1 47:1 200:1 221:1 262:1 318:1 356:1 829:1 973:1 # exo-maltohexaohydrolase
2:1 9:1 22:1 30:1 32:1 36:1 54:1 57:1 58:1 64:1 80:1 126:1 129:1 200:1 245:1 275:1 347:1 371:1 502:1 829:1 927:1 # exotropia, secondary
1:1 2:1 3:2 4:1 24:1 32:1 36:1 49:1 53:1 54:1 58:1 129:1 130:1 194:1 200:1 245:1 371:1 374:1 427:1 725:1 777:1 829:1 833:1 898:1 927:1 # exotropia; intermittent
4:2 6:1 11:1 19:1 20:1 24:1 37:1 38:1 39:1 54:1 76:1 97:1 103:1 151:1 161:1 167:1 200:1 223:1 226:1 233:1 267:1 307:1 344:1 439:1 500:1 507:1 533:1 558:1 575:1 637:1 671:1 692:1 726:1 736:1 774:1 776:1 779:1 908:1 916:1 930:1 975:1 977:1 # experimental liver neoplasms
40:1 42:1 52:1 73:1 76:1 80:1 97:1 112:1 161:1 200:1 222:1 226:1 440:1 507:1 757:1 961:1 # explosive speech
3:1 4:1 5:1 15:1 17:1 35:1 40:1 55:1 72:1 90:1 106:1 113:1 130:1 200:1 228:1 361:1 401:1 493:1 # exposure , maternal
9:1 10:1 12:1 14:1 15:1 17:1 26:1 40:1 58:1 72:1 77:1 90:1 102:1 106:1 118:1 127:1 166:1 200:1 228:1 258:1 313:1 402:1 # exposure; radiation
1:1 3:1 66:1 78:1 82:1 94:1 122:1 200:1 871:1 # exteins
3:1 6:1 16:1 17:1 64:1 74:1 85:1 200:1 633:1 806:1 871:1 # extendedreleasetablet
3:1 4:1 5:1 30:1 36:1 40:1 47:1 55:1 59:1 130:1 200:2 361:1 401:1 668:1 829:1 871:1 # external exotoses
3:1 4:1 5:1 13:1 19:1 25:1 55:1 83:1 104:1 109:1 130:1 200:1 361:1 400:1 401:1 615:1 871:1 # external fistula
3:1 4:1 5:1 8:1 16:1 45:1 55:1 68:1 91:1 114:1 115:1 130:1 200:1 223:1 250:1 271:1 299:1 361:1 401:1 871:1 935:1 940:1 # external hordeolum
1:1 3:2 4:2 5:1 7:1 41:1 43:1 50:1 55:1 111:1 112:1 117:1 130:2 200:1 242:1 361:1 401:1 591:1 641:1 871:1 # external sphincter ani
2:1 3:1 4:1 5:1 27:1 28:1 30:1 40:1 55:1 59:1 60:1 74:1 100:1 120:1 129:1 130:1 200:1 273:1 311:1 361:1 392:1 401:1 646:1 668:1 799:1 871:1 # external thrombosed piles
14:1 22:1 32:1 88:1 158:1 200:1 871:1 # extra; ear
14:1 32:1 33:1 41:1 48:1 84:1 99:1 158:1 189:1 200:1 293:1 437:1 706:1 870:1 871:1 # extract , cell
14:1 15:1 32:1 39:1 52:1 61:1 87:1 158:1 160:1 163:1 191:1 200:1 408:1 461:1 871:1 # extravasation of blood
4:1 10:1 12:1 15:1 18:1 20:1 22:1 46:1 49:1 76:1 97:1 115:1 127:1 200:1 226:1 232:1 233:1 240:1 267:1 275:1 460:1 507:1 631:1 # exudative pericarditis
4:1 7:1 46:1 48:1 117:1 277:1 310:1 315:1 426:1 441:1 674:1 710:1 929:1 # eye cancers
2:1 4:1 6:1 12:1 13:1 30:1 54:1 76:1 85:1 112:1 119:1 122:1 149:1 245:1 572:1 710:1 730:1 749:1 757:1 # eye drop dispenser
1:1 19:1 37:1 69:1 74:1 342:1 464:1 530:1 656:1 710:1 # eye inflamed
4:1 5:1 6:1 7:1 24:1 37:1 55:1 70:1 97:1 103:1 116:1 140:1 361:1 439:1 481:1 710:1 726:1 745:1 # eye movement analyzer
6:1 90:1 169:1 449:1 710:1 # eye sunken
29:1 30:1 90:1 122:1 169:1 710:1 # eye sunset
2:1 5:1 15:1 18:1 32:1 43:1 54:1 99:1 111:1 238:1 245:1 259:1 371:1 598:1 621:1 641:1 710:1 936:1 # eyeball atrophic
5:1 8:1 15:1 47:1 99:1 238:1 265:1 516:1 584:1 598:1 621:1 648:1 710:1 # eyeball, equator
9:1 26:1 34:1 38:1 42:1 59:1 65:1 77:1 84:1 166:1 660:1 710:1 795:1 937:1 # eyelid ; adhesion
13:1 34:1 38:1 40:1 42:1 47:1 84:1 197:1 222:1 249:1 504:1 576:1 710:1 # eyelid ptosis
8:1 34:1 38:1 68:1 70:1 84:1 109:1 520:1 710:1 889:1 960:1 # eyelid tumor
11:1 34:1 38:1 72:1 74:1 84:1 109:1 110:1 136:1 285:1 401:1 710:1 # eyelid turned out
34:1 38:1 49:1 73:1 84:1 438:1 710:1 830:1 # eyelid twitch
1:1 2:1 3:1 23:1 36:1 44:1 59:1 66:1 75:1 78:1 79:1 82:1 92:1 93:1 94:1 96:1 122:1 132:1 134:1 135:1 214:1 215:1 330:1 710:1 # eyes proteins
47:1 59:1 60:1 197:1 199:1 210:1 373:1 576:1 710:1 # eyes symptoms
8:1 59:1 68:1 70:1 109:1 277:1 520:1 710:1 889:1 960:1 # eyes tumors
1:1 24:1 29:1 33:1 48:1 184:1 204:1 341:1 374:1 514:1 559:1 772:1 859:1 # facets joint
5:1 33:1 58:1 67:1 72:1 204:1 261:1 274:1 401:1 406:1 859:1 # facial burn
3:1 4:1 5:1 14:1 20:1 22:1 33:2 41:1 58:1 67:1 73:1 81:1 130:1 189:1 204:1 233:1 274:1 406:1 437:1 555:1 577:1 859:1 # facial characteristic
4:1 5:1 28:1 33:1 35:1 58:1 65:1 67:1 116:1 126:1 204:1 274:1 406:1 458:1 527:1 589:1 859:1 # facial erythema
4:1 5:1 9:1 10:1 14:1 15:1 19:1 26:1 33:2 48:1 58:1 67:1 77:1 102:1 118:1 127:1 204:1 252:1 258:1 274:1 308:1 313:1 341:1 406:1 426:1 742:1 859:1 # facial laceration
1:2 4:1 8:1 20:1 26:1 33:1 38:1 59:1 63:1 67:1 105:1 188:1 190:1 204:1 233:1 263:1 274:1 464:1 622:1 648:1 656:1 809:1 836:1 859:1 # facies inferior lingua
3:2 4:2 8:1 20:1 25:1 26:1 33:1 40:1 59:1 62:1 67:1 106:1 125:1 130:2 136:1 190:1 204:1 233:1 274:1 324:1 492:1 577:1 698:1 702:1 836:1 859:1 # facies posterior uterus
2:1 10:2 18:1 28:1 33:1 36:1 41:1 47:1 49:1 56:1 58:1 75:1 101:1 147:1 189:1 204:1 225:1 260:1 321:1 357:1 624:1 831:1 859:1 # factitia ; thyrotoxicosis
8:1 33:1 41:1 47:1 189:1 204:1 265:1 644:1 859:1 904:1 # factor b
8:1 33:1 41:1 47:1 189:1 204:1 265:1 644:1 859:1 904:1 # factor c
8:1 33:1 41:1 47:1 189:1 204:1 265:1 644:1 859:1 904:1 # factor i
8:1 33:1 41:1 47:1 189:1 204:1 265:1 644:1 859:1 904:1 # factor p
8:1 33:1 41:1 47:1 189:1 204:1 265:1 644:1 859:1 904:1 # factor r
8:1 33:1 41:1 47:1 189:1 204:1 265:1 644:1 859:1 904:1 # factor v
8:1 33:1 41:1 47:1 189:1 204:1 265:1 644:1 859:1 904:1 # factor x
5:1 8:1 18:1 26:1 33:1 41:1 45:1 46:1 47:1 52:1 143:1 189:1 204:1 231:1 232:1 234:1 265:1 272:1 465:1 613:1 644:1 859:1 904:1 # factor, biological
1:1 8:1 12:1 33:1 41:1 47:1 63:1 100:1 105:1 126:1 170:1 189:1 204:1 261:1 265:1 393:1 562:1 644:1 808:1 859:1 904:1 # factory building
14:1 22:1 139:1 157:1 204:1 555:1 # fagara
36:1 157:1 204:1 713:1 # faggot
1:1 17:1 40:1 72:1 89:1 100:1 114:1 133:1 157:1 160:1 204:1 228:1 287:1 597:1 # failure in dosage
17:1 65:1 72:1 100:1 114:1 204:1 228:1 287:1 # failure;heart
5:1 12:1 19:1 22:1 39:1 67:1 68:2 70:1 87:1 107:1 125:1 161:1 167:1 204:1 211:1 227:1 284:1 307:1 344:1 533:1 542:1 566:1 581:1 671:1 736:1 776:1 843:1 913:1 # falciparum, plasmodium
1:1 5:1 14:1 99:1 141:1 204:1 218:1 287:1 367:1 621:1 738:1 972:1 # fall in aircraft
3:1 5:1 9:2 17:1 29:1 57:1 99:1 117:1 204:1 218:1 347:1 621:1 # fall on concrete
5:1 20:1 30:1 204:1 292:1 827:1 # false rib
5:1 38:1 43:2 47:1 53:1 54:1 58:1 65:1 69:1 70:1 81:1 91:1 95:2 100:1 116:1 140:1 142:1 157:1 165:1 199:1 204:1 216:1 259:1 320:1 373:1 406:1 458:1 527:1 713:1 755:1 847:1 919:1 # familial hemophagocytic lymphocytosis
1:1 2:1 5:1 10:1 27:1 35:1 38:2 53:1 58:1 60:1 64:1 69:1 71:1 83:1 85:1 100:1 119:1 142:1 161:1 165:1 204:1 211:1 263:1 270:1 273:1 278:1 302:1 356:1 406:1 625:1 750:1 755:1 878:1 942:1 # familial multiple cylindroma
6:1 27:1 34:1 50:1 53:1 69:1 84:1 89:1 100:1 140:1 142:1 157:1 204:1 275:1 325:1 369:1 597:1 800:1 922:1 980:1 # family agelenidae
5:1 8:1 15:1 20:1 38:1 47:1 53:1 69:1 99:1 100:1 139:1 140:1 142:1 152:1 204:1 265:1 415:1 584:1 621:1 740:1 959:1 # family alligatoridae
4:1 7:2 10:1 14:1 15:1 30:1 53:1 55:1 69:1 100:1 122:1 127:1 140:1 142:1 193:1 204:1 308:1 468:1 645:1 730:1 # family anseranatidae
2:1 3:1 4:1 33:1 34:1 41:1 53:1 69:1 100:1 130:1 140:1 142:1 184:1 189:1 204:1 238:1 275:1 511:1 784:1 800:1 820:1 # family bacteroidaceae
20:1 23:1 46:1 53:1 69:1 83:1 100:1 140:1 142:1 151:1 173:1 204:1 234:1 302:1 # family caprimulgidae
34:1 38:1 45:1 53:1 57:1 69:1 100:1 140:1 142:1 204:1 275:1 325:1 375:1 616:1 773:1 800:1 # family coliidae
9:1 14:1 22:1 33:1 48:1 53:1 55:1 57:1 69:1 88:1 100:1 140:1 142:1 204:1 341:1 347:1 437:1 555:1 810:1 # family connaraceae
33:1 41:1 52:1 53:1 69:1 71:1 100:1 140:1 142:1 145:1 189:1 204:1 231:1 260:1 275:1 711:1 # family dactylogyridae
12:1 34:1 53:1 69:1 100:1 116:1 138:1 140:1 142:1 204:1 275:1 325:1 386:1 800:1 # family emydidae
4:1 17:1 28:1 36:1 53:1 65:1 67:1 69:1 70:1 80:1 100:1 116:1 140:1 142:1 204:1 589:1 635:1 847:1 1000:1 # family eremotheciaceae
33:1 48:1 53:1 69:1 88:1 100:1 139:1 140:1 142:1 157:1 204:2 325:1 341:1 # family fagaceae
5:1 7:1 33:1 38:1 53:1 58:2 63:1 69:1 81:1 100:1 140:1 142:1 204:1 234:1 327:1 697:1 933:1 # family haliangiaceae
18:1 34:1 38:1 53:1 65:1 67:1 69:1 84:1 100:1 140:1 142:1 204:1 275:1 295:1 325:1 600:1 602:1 800:1 # family helicidae
3:1 20:1 34:1 53:1 69:1 100:1 114:1 131:1 136:1 140:1 141:1 142:1 204:1 223:1 303:1 481:1 707:1 718:1 # family luteoviridae
7:1 28:1 29:1 31:1 37:1 40:1 53:1 69:1 81:1 100:1 128:1 137:1 140:1 142:1 160:1 174:1 204:1 266:1 325:1 421:1 620:1 851:1 # family methanosaetaceae
34:1 40:1 53:1 69:1 70:1 73:1 100:1 111:1 140:1 142:1 204:1 209:1 275:1 325:1 800:1 # family moschidae
2:1 8:1 10:1 34:1 51:1 53:1 54:1 69:1 100:1 140:1 142:1 197:1 204:1 243:1 245:1 275:1 332:1 477:1 800:1 865:1 902:1 # family psoroptidae
12:1 34:1 53:1 69:1 73:1 87:1 91:1 100:1 140:1 142:1 204:1 210:1 229:1 275:1 332:1 581:1 781:1 800:1 # family psychodidae
17:1 25:1 32:1 40:1 47:1 53:1 69:1 100:1 106:1 112:1 121:1 140:1 142:1 197:1 204:1 212:1 410:1 513:1 576:1 883:1 # family streptosporangiaceae
34:1 43:1 52:1 53:1 54:1 69:1 100:1 129:1 140:1 142:1 145:1 204:1 239:1 268:1 275:1 348:1 800:1 927:1 # family typhlopidae
4:1 10:1 38:1 53:1 59:1 69:1 76:1 97:1 100:2 112:1 140:1 142:1 150:1 204:1 267:1 755:1 757:1 877:1 # family vespertilionidae
1:1 10:1 11:1 12:1 21:1 34:1 36:1 69:1 70:1 86:1 108:1 170:1 195:1 204:1 425:1 618:1 652:1 735:1 854:1 865:1 873:1 955:1 # famotidine 20mg tab
2:1 6:1 7:1 9:1 17:1 19:1 31:1 36:1 37:1 50:1 57:1 60:1 64:1 83:1 85:1 109:1 117:1 119:1 204:1 206:1 210:1 261:1 273:1 280:1 304:1 315:1 347:1 351:1 385:1 400:1 607:1 625:1 657:1 750:1 789:1 906:1 942:1 993:1 # fanconi renotubular syndrome
7:1 26:1 27:1 29:1 39:1 45:1 46:1 52:1 67:1 68:1 95:1 100:1 204:1 209:1 328:1 630:1 666:1 777:1 796:1 929:1 # fascioletta ilocanums
10:1 15:1 31:1 40:1 127:1 152:1 204:1 266:1 457:1 622:1 # fatigue nos
2:1 10:1 11:1 15:1 60:1 62:1 72:1 127:1 152:1 154:1 204:1 209:1 269:1 273:1 302:1 457:1 622:1 # fatigue, neuromuscular
5:1 8:1 13:1 15:1 21:1 40:1 42:1 67:1 91:1 106:1 141:1 145:1 150:1 204:1 222:1 249:1 316:1 448:1 504:1 568:1 688:1 777:1 880:1 # fatty portal cirrhosis
9:1 26:1 52:1 64:1 204:1 221:1 288:1 603:1 673:1 # fazio-londe
218:1 412:1 # fcr - 10
7:2 22:1 29:1 64:1 88:1 145:1 188:1 190:1 355:1 357:1 # fear and anxiety
2:1 7:1 8:1 18:1 22:1 53:1 61:1 88:1 139:1 188:1 198:1 218:1 346:1 408:1 413:1 417:1 445:1 447:1 483:1 505:1 # fear of microorganisms
15:1 17:1 28:1 61:1 68:1 72:1 88:1 109:1 188:1 205:1 228:1 285:1 297:1 339:1 392:1 # feature of thumb
2:1 10:1 13:1 20:1 22:1 36:1 54:1 75:1 97:1 107:1 164:1 188:1 223:1 566:1 598:1 779:1 852:1 # febris ; uveoparotid
15:1 21:2 25:1 40:1 108:1 188:1 195:1 219:1 261:1 492:1 574:1 598:1 652:1 735:1 829:1 955:1 # febuxostat 40mg tab
5:1 21:1 22:1 25:1 46:1 73:1 80:1 188:1 219:1 272:1 367:1 845:1 931:1 # fecal starch
5:1 13:1 19:1 25:1 46:1 80:1 83:1 104:1 109:1 188:1 272:1 400:1 615:1 931:1 # fecal; fistula
1:2 7:1 10:1 12:1 24:1 48:1 49:1 59:1 63:1 64:1 80:1 104:1 105:1 145:1 170:1 187:1 188:1 207:1 270:1 301:1 390:1 393:1 405:1 423:1 516:1 523:1 554:1 573:1 599:1 606:1 648:1 672:1 731:1 885:1 931:1 # feces quantity finding
84:1 166:1 188:1 238:1 440:1 # feel bad
1:1 29:1 38:1 63:1 84:1 99:1 105:1 188:1 263:1 293:1 440:1 932:1 959:1 # feet swelling
1:1 11:1 16:1 31:1 38:1 62:1 84:1 86:1 87:1 104:1 125:1 131:1 141:1 151:1 169:1 188:1 263:1 302:1 380:1 534:1 702:1 718:1 963:1 989:1 # feline immunodeficiency virus
1:2 7:1 10:1 11:2 26:1 38:1 41:1 53:1 58:1 62:1 80:1 84:1 86:1 102:1 110:1 116:1 188:2 225:1 263:1 290:1 291:1 407:1 451:1 464:1 521:1 656:1 690:1 931:1 963:1 # feline infectious anemia
8:1 13:1 14:1 15:1 21:1 22:1 35:1 38:1 70:1 84:1 188:1 194:1 252:1 520:1 582:1 # felis marmorata
4:1 5:2 6:1 7:1 21:1 27:1 35:1 46:1 48:1 49:1 50:1 89:1 116:1 117:1 188:1 201:1 262:1 310:1 315:1 316:1 369:1 394:1 426:1 441:1 570:1 929:1 # female genital cancer
3:1 4:1 5:2 15:1 27:1 35:1 52:1 54:1 58:1 67:1 76:1 80:1 107:1 116:1 130:1 188:1 262:1 401:1 627:1 777:1 805:1 # female pattern alopecia
3:1 4:1 5:1 13:1 15:1 17:1 20:1 25:1 27:1 35:1 38:1 72:1 100:2 114:1 116:1 130:1 160:1 188:1 204:1 228:1 233:1 262:1 287:1 324:1 577:1 698:1 755:1 # female sterilisation failure
9:1 14:2 17:1 23:1 33:2 41:1 57:1 64:1 72:2 90:1 109:1 116:1 188:1 189:1 228:1 236:1 285:1 302:1 305:1 339:1 347:1 349:1 383:1 437:2 491:1 567:1 # femur fracture supracondylar
6:2 27:1 46:1 83:1 90:1 173:1 188:2 195:1 261:1 332:1 485:1 578:1 735:1 854:1 955:1 # fenbufen 200mg capsule
2:1 6:1 9:1 14:1 15:1 18:1 31:1 50:1 53:1 61:1 74:1 104:1 164:1 188:1 218:1 252:1 292:1 304:1 385:1 483:1 497:1 538:1 745:1 # fenofibrate , micronized
6:1 7:1 21:1 24:1 71:1 103:1 156:1 186:1 188:1 208:1 241:1 279:1 294:1 510:1 758:1 817:1 # fentanyl-droperidol
6:1 24:1 71:1 103:1 145:1 188:1 711:1 # fentyl
6:1 17:1 30:1 74:1 188:1 237:1 328:1 440:2 # fenugreek seed
6:1 17:1 188:1 237:1 328:1 440:1 # fenugreeks
2:1 3:1 4:1 6:1 23:1 24:1 37:1 41:1 44:1 53:1 74:1 87:1 98:1 100:1 103:1 188:1 194:1 196:1 213:1 419:1 427:1 439:1 548:1 571:1 594:1 722:1 726:1 772:1 809:1 898:1 # fermented milk products
2:1 4:1 40:1 67:1 90:1 98:1 188:1 362:1 404:1 448:1 809:1 # ferrosuccinate
1:1 4:1 10:1 17:1 30:1 38:1 39:1 49:1 74:1 88:1 100:1 117:1 145:1 148:1 150:1 188:1 218:1 387:1 512:1 540:1 606:1 687:1 755:1 809:1 877:1 # fertility increased
2:1 5:1 7:1 10:1 18:1 21:1 24:1 29:1 37:1 57:1 60:1 64:1 83:1 85:1 119:1 157:1 187:1 188:1 207:1 210:1 235:1 248:1 273:1 280:1 316:1 351:1 469:1 599:1 607:1 622:1 625:1 657:1 750:1 906:1 942:1 993:1 # fetal anticoagulant syndrome
5:1 21:1 29:1 56:1 58:1 101:1 106:1 188:1 239:1 248:1 316:1 357:1 624:1 # fetal hypoxia
4:1 5:1 8:1 9:1 10:1 12:1 13:1 16:1 20:1 21:1 26:1 29:1 32:1 49:1 51:1 77:1 102:1 115:1 118:1 136:1 144:1 149:1 182:1 188:1 243:1 248:1 250:1 257:1 271:1 299:1 300:1 306:1 309:1 316:1 317:1 321:1 328:1 365:1 379:1 381:1 382:1 472:1 473:1 474:1 585:1 586:1 853:1 # fetal nutrition disorder
4:1 5:1 21:1 27:1 29:1 30:1 108:1 163:1 177:1 188:1 191:1 248:1 253:1 316:1 430:1 517:1 642:1 730:1 785:1 793:1 # fetal observable
5:2 6:1 10:1 15:1 19:2 21:2 24:1 26:1 29:1 33:1 48:1 67:1 83:1 102:1 103:1 127:1 141:1 154:1 161:1 188:1 248:1 258:1 316:2 341:1 344:1 366:1 367:1 400:1 489:1 510:1 742:1 817:1 976:1 # fetal placental circulation
4:1 8:1 65:1 70:1 81:1 97:1 116:1 157:1 188:1 234:1 395:1 448:1 500:1 520:1 527:1 688:1 847:1 # fever ; hemorrhagic
4:1 6:1 7:1 19:1 64:1 97:1 122:1 188:1 355:1 395:1 440:1 457:1 494:1 500:1 516:1 749:1 # fever ; queensland
4:1 6:1 17:1 32:1 73:1 97:1 117:1 188:1 395:1 500:1 789:1 849:1 # fever ; trench
4:1 14:1 15:1 22:1 43:1 91:1 97:1 107:1 145:1 184:1 188:1 239:1 252:1 320:1 395:1 500:1 555:1 566:1 # fever, paratyphoid
4:1 5:1 10:1 17:1 23:1 29:1 58:1 97:1 143:1 188:1 292:1 395:1 406:1 500:1 626:1 653:1 # fever, pretibial
4:1 15:1 21:1 33:1 67:1 97:1 107:2 173:1 188:1 274:1 395:1 500:1 627:1 686:1 # fever; pappataci
8:1 17:1 36:1 202:2 380:1 408:1 536:1 814:1 # ff - forefoot
12:1 22:1 26:1 46:1 54:1 60:1 115:1 240:1 386:1 803:1 # fh cardiomyopathy
1:1 4:1 72:1 104:1 123:1 292:1 384:1 389:1 490:1 553:1 638:1 721:1 # fiber , purkinje
4:1 10:1 15:1 28:1 29:1 65:1 104:1 107:1 123:1 199:1 210:1 292:1 373:1 589:1 627:1 653:1 812:1 # fiber, sympathetic
17:2 25:1 32:1 59:1 104:1 164:1 178:1 212:1 292:1 529:1 617:1 # fibre, stress
1:1 3:1 6:1 20:1 31:1 33:1 41:1 67:1 89:1 90:1 98:1 104:1 164:1 180:1 189:1 201:1 231:1 238:1 292:2 323:1 362:1 820:1 957:1 # fibribacter succinogenes
1:1 9:1 10:1 16:1 20:1 26:1 40:1 42:1 49:1 77:1 102:1 104:1 106:1 118:1 121:1 164:1 222:1 292:1 321:1 322:1 # fibrin deposition
1:2 6:1 10:1 15:1 19:1 20:1 24:1 63:1 70:1 83:1 87:1 89:1 103:1 104:1 105:1 127:1 157:1 164:1 196:1 201:1 292:1 298:1 322:1 366:1 400:1 594:1 597:1 772:1 # fibrin modulating agents
1:1 6:1 7:1 19:1 20:1 27:1 31:1 64:1 84:1 89:1 97:1 104:1 146:1 164:1 180:1 201:1 231:1 292:1 322:1 355:1 395:1 494:1 596:1 616:1 957:1 # fibrinogen cleveland ii
1:1 18:1 20:1 31:1 45:1 47:1 49:1 67:1 101:1 104:1 140:1 145:1 164:1 180:1 292:1 322:1 357:1 458:1 602:1 606:1 624:1 701:1 835:1 # fibrinolytic toxicity
2:1 6:1 16:1 17:1 25:1 31:1 39:1 88:1 104:1 164:2 166:1 292:1 385:1 387:1 453:1 469:1 524:1 540:1 923:1 987:1 # fibroadenoma breast
2:1 7:1 10:1 19:1 20:1 22:2 32:1 46:1 58:1 63:1 83:1 95:1 104:1 150:1 164:1 240:1 257:1 292:1 370:1 400:1 429:1 498:1 604:1 622:1 680:1 796:1 877:1 933:1 987:1 # fibrocartilages , triangular
2:1 4:1 10:1 12:1 13:1 25:1 30:2 38:1 39:1 88:1 95:1 97:1 104:1 148:1 149:1 164:1 165:1 226:1 246:1 292:1 387:1 429:1 500:1 507:1 512:1 551:1 636:1 705:1 815:1 841:1 842:1 846:1 950:1 952:1 953:1 987:1 # fibrocystic liver disease
2:1 10:1 11:1 25:1 34:1 95:1 104:1 164:1 165:1 246:1 292:1 389:1 429:1 551:1 815:1 987:1 # fibrocystic; kidney
2:1 10:1 13:1 25:1 68:1 70:1 72:1 104:1 109:1 110:1 111:1 164:1 292:1 488:1 551:1 615:1 889:1 960:1 973:1 987:1 # fibrohistiocytic tumour
2:1 4:1 27:1 40:1 104:1 146:1 164:1 209:1 292:1 404:1 596:1 987:1 # fibrosclerosis
2:1 4:1 30:1 38:1 40:1 59:1 97:1 104:1 164:1 226:1 292:1 404:1 500:1 507:1 668:1 987:1 # fibroses, liver
1:1 2:1 5:1 10:1 13:1 38:1 40:1 42:1 45:1 49:1 63:1 97:1 104:1 105:1 164:1 222:1 223:1 292:1 321:1 375:1 376:1 404:1 495:1 587:1 687:1 823:1 987:1 # fibrosing ; alveolitis
1:1 2:1 3:1 4:1 10:2 13:1 24:1 25:1 40:1 42:1 49:1 63:1 104:1 114:1 130:1 164:1 169:1 222:1 249:1 277:1 292:1 321:1 374:1 404:1 427:1 504:1 551:1 674:1 725:1 833:1 987:1 # fibrosis interstitial lung
2:1 6:1 13:1 22:1 40:1 42:1 46:1 60:1 64:1 95:1 104:1 133:1 164:1 222:1 240:1 249:1 292:1 386:1 404:1 504:1 796:1 806:1 987:1 # fibrosis, endomyocardial
2:1 6:1 13:1 27:1 40:1 42:1 104:1 112:1 161:1 164:1 222:1 249:1 292:1 404:1 440:1 504:1 878:1 987:1 # fibrosis; spleen
2:1 22:1 35:2 47:1 60:1 62:1 69:1 81:1 104:1 110:1 150:1 164:1 278:1 291:1 292:1 498:1 987:1 # fibrous hamartoma
2:1 10:1 13:1 25:1 26:1 31:1 47:1 62:1 95:1 102:1 104:1 110:1 111:1 164:1 165:1 291:1 292:1 458:1 551:1 615:1 919:1 987:1 # fibrous histiocytoma no
1:1 21:1 25:1 84:1 104:1 190:1 219:1 287:1 662:1 808:1 # field stain
3:1 6:1 20:1 24:1 28:1 103:1 104:1 292:1 343:1 440:1 972:1 # fifteenth rib
4:1 5:1 10:1 14:1 25:1 27:1 39:1 99:1 100:1 104:1 151:1 198:1 237:1 524:1 551:1 621:1 909:1 918:1 # filgrastim allergy
8:1 30:1 38:1 83:1 100:1 104:1 194:1 202:1 343:1 428:1 490:1 536:1 755:1 827:1 # filiform pulse
1:1 9:1 10:1 20:1 26:1 34:1 41:1 52:1 77:1 80:1 100:1 102:1 104:1 118:1 122:1 131:1 141:1 188:1 225:1 275:1 290:1 303:1 407:1 464:1 479:1 481:1 656:1 690:1 718:1 800:1 931:1 # filoviridae infections
38:1 100:1 104:1 111:1 146:1 190:1 211:1 332:1 539:1 827:1 # filshie clips
1:1 3:1 4:1 20:1 27:1 63:1 100:1 104:1 105:1 130:1 163:1 233:1 322:1 356:1 517:1 577:1 598:1 # filtering bleb
20:2 22:1 26:1 58:1 104:1 151:1 164:1 392:1 604:1 695:1 836:1 # fimbriariosis
1:1 8:1 64:1 104:1 115:1 250:1 270:1 390:1 523:1 # finds words
1:1 8:1 11:1 17:1 32:1 70:1 86:1 104:1 116:1 390:1 520:1 847:1 # fine tremor
1:1 3:1 4:1 5:1 11:1 22:1 27:2 46:1 59:1 86:1 104:1 130:1 150:1 160:1 166:1 209:1 272:1 275:1 390:1 498:1 874:1 # finescale saddle darter
1:2 4:1 24:1 52:1 63:1 89:1 95:1 104:1 105:1 184:1 374:1 390:1 609:1 676:1 772:1 # finger joints lock
1:2 4:1 15:1 20:1 23:1 28:1 54:1 56:1 63:1 89:1 104:1 105:1 107:1 147:1 322:1 386:1 390:1 432:1 609:1 627:1 812:1 852:1 # fingerprint myopathy
1:1 4:1 6:1 24:1 37:1 38:1 63:1 69:1 89:1 103:1 104:1 105:1 139:1 152:1 277:1 390:1 439:1 609:1 674:1 726:1 740:1 772:1 # fingers ligaments
17:1 18:1 62:1 67:1 76:1 80:1 89:1 104:2 112:1 141:1 152:1 261:1 343:1 539:1 598:1 629:1 665:1 757:1 # firebush specific ige
3:1 4:1 5:1 14:2 25:1 33:1 97:1 104:1 141:1 150:1 160:1 164:1 218:1 277:1 335:1 500:1 538:1 598:1 # first sacral vertebra
25:1 27:1 53:1 74:1 100:1 104:1 141:1 167:1 277:1 # first smiled
5:1 13:1 14:1 25:1 72:1 90:1 104:1 165:1 178:1 246:1 335:1 815:1 995:1 # fissural cyst
13:1 17:1 63:1 72:1 90:1 104:1 114:1 169:1 178:1 228:1 # fissure lung
13:1 17:1 38:1 59:1 72:1 90:1 104:1 178:1 211:1 228:1 529:1 # fissures lip
13:1 14:1 19:1 25:1 32:1 33:1 65:1 73:1 83:1 88:1 104:1 109:1 158:1 400:1 437:1 615:1 677:1 # fistula ; trachea
1:1 13:1 19:1 20:1 22:1 25:1 55:1 72:1 83:1 104:1 109:1 126:1 286:1 322:1 400:1 502:1 615:1 966:1 # fistula ; urinary
13:1 17:1 18:1 19:1 25:1 41:1 42:1 47:1 59:1 80:1 83:1 97:1 104:1 109:1 290:1 400:1 481:1 612:1 615:1 644:1 937:1 # fistula; rectovesical
13:1 14:1 19:1 25:1 32:1 33:1 51:1 59:1 65:1 73:1 83:1 104:1 109:1 158:1 223:1 400:1 437:1 550:1 615:1 677:1 # fistula; tracheoesophageal
8:1 15:1 47:1 104:1 265:1 277:1 450:1 584:1 # fixators
12:1 19:1 27:1 33:1 34:1 49:1 62:1 67:1 145:1 146:1 209:1 295:1 302:1 342:1 362:1 425:1 596:1 606:1 742:1 # flaccidity - muscle
19:1 55:1 100:1 287:1 342:1 449:1 # flake nail
15:1 19:1 33:1 238:1 342:1 366:1 676:1 820:1 # flat; back
4:1 11:1 15:1 19:1 42:1 59:1 62:1 76:1 97:1 154:1 178:2 226:1 267:1 342:1 366:1 367:1 507:1 617:1 874:1 994:1 # flatness , percussive
3:1 6:1 19:1 27:1 30:1 33:1 41:1 97:1 122:1 177:1 189:1 238:1 342:2 395:1 461:1 749:1 820:1 822:1 # flavobacterium flevense
3:1 8:1 10:1 19:1 20:1 33:1 41:1 49:1 112:1 129:1 141:1 177:1 189:1 226:1 238:1 321:1 342:1 461:1 631:1 820:1 822:2 # flavobacterium spiritivorum
1:1 10:1 15:1 21:1 25:1 26:1 27:1 59:1 88:1 102:1 127:1 188:1 219:1 258:1 342:1 398:1 464:1 574:1 656:1 # flea infestation
3:1 4:1 27:1 33:1 41:1 123:1 125:1 189:1 200:1 206:1 238:1 292:1 342:1 357:1 820:1 # flexibacter ruber
8:1 13:1 20:1 22:2 27:1 46:1 55:1 62:1 83:1 200:1 240:1 342:1 432:1 490:1 695:1 829:1 # flexor carpus ulnaris
5:1 8:1 9:1 13:1 27:1 52:1 62:1 63:1 67:1 81:1 98:1 99:1 114:1 200:1 342:1 621:1 622:1 697:1 829:1 970:1 # flexor hallucis longus
3:1 6:1 8:1 9:1 27:1 64:1 133:1 200:1 342:1 633:1 806:1 829:1 # flexor tendon
8:1 38:1 59:1 91:1 190:1 342:1 401:1 940:1 # flies, horn
8:1 52:1 108:1 342:1 408:1 924:1 # floor swab
47:1 60:1 114:1 197:1 199:1 210:1 342:1 373:1 576:1 761:1 # flu symptom
1:1 4:1 5:1 27:1 40:1 42:1 47:1 98:1 99:1 114:1 165:1 198:1 222:1 342:1 458:1 495:1 621:1 761:1 919:1 # flucytosine allergy
4:1 12:1 19:1 34:1 49:1 100:1 114:1 143:1 145:1 342:1 425:1 562:1 606:1 710:1 761:1 # fluidity, bilayer
1:1 19:1 20:1 24:1 28:1 34:1 108:1 111:1 114:1 260:1 322:1 342:1 374:1 443:1 562:1 761:1 920:1 982:1 # fluids, labyrinthine
4:1 38:1 97:1 114:1 226:1 342:1 449:1 500:1 507:1 761:1 # fluke liver
28:1 29:1 37:1 58:1 68:1 111:1 114:1 128:1 137:1 174:1 288:1 342:1 443:1 761:1 # flumethiazide
5:1 8:1 16:1 20:1 34:1 46:1 67:1 68:1 114:1 124:1 227:1 272:1 284:1 303:1 342:1 415:1 542:1 590:1 649:1 694:1 761:1 971:1 # fluoride , calcium
6:1 8:1 16:1 20:1 28:1 29:1 34:1 37:1 43:1 65:1 71:1 114:1 124:1 128:1 137:1 174:1 241:1 254:1 279:1 283:1 303:1 319:1 342:1 372:1 414:1 415:1 424:1 484:1 501:1 503:1 532:1 590:1 649:1 694:1 761:1 971:1 # fluoride, phenylmethylsulfonyl
7:1 8:1 16:1 20:1 21:1 25:1 31:1 34:1 59:1 62:1 110:1 114:1 124:1 219:1 291:1 294:1 303:1 342:1 415:1 544:1 590:1 649:1 694:1 761:1 810:1 971:1 # fluorides, stannous
1:1 8:1 11:1 20:1 31:1 86:1 114:1 322:1 342:1 415:1 761:1 971:1 # fluorine , no
6:1 7:1 9:1 14:1 16:1 17:1 29:1 33:1 34:1 47:1 48:1 50:1 64:1 72:1 85:1 114:1 124:1 193:1 304:1 341:1 342:1 355:1 514:1 559:1 625:1 761:1 789:1 995:1 # flurandrenolone acetonide
1:1 2:1 9:1 13:1 23:1 44:1 50:1 51:1 61:1 63:1 72:1 105:1 106:1 114:1 143:1 144:1 184:1 211:1 304:1 342:1 378:1 396:1 761:1 765:1 949:1 # flurbiprofen poisoning
2:1 3:1 4:1 5:1 9:1 10:1 18:1 29:1 37:1 39:1 45:1 46:1 51:1 114:1 130:1 136:1 137:1 160:1 232:1 235:1 342:1 372:1 476:1 511:1 661:1 707:1 761:1 765:1 832:1 984:1 # fluticasone + salmeterol
5:1 6:1 12:1 18:1 46:1 49:1 64:1 67:1 76:1 95:1 173:1 202:1 272:1 301:1 572:1 602:1 686:1 796:1 806:1 # focal appendicitis
5:1 27:1 46:1 95:1 100:1 121:2 129:1 202:1 210:1 272:1 332:1 796:1 # focal epilepsy
5:1 9:1 21:1 26:1 27:1 29:1 77:1 200:1 202:1 248:1 316:1 342:1 357:1 550:1 # foetal flexion
5:1 10:2 17:1 21:1 25:1 26:1 29:1 49:1 59:1 102:1 109:1 136:1 202:1 248:1 316:1 398:1 529:1 550:1 551:1 984:1 # foetal restitution
2:1 4:1 15:1 16:1 18:1 19:1 22:1 32:1 38:1 43:1 45:1 54:1 83:1 87:1 91:1 99:1 154:1 182:1 202:1 245:1 259:1 320:1 370:1 371:1 400:1 489:1 600:1 680:1 886:1 936:1 959:1 976:1 # follicular atrophoderma
18:1 38:2 45:1 49:1 83:1 99:1 154:1 202:1 489:1 600:1 687:1 886:1 959:1 # folliculitides
18:1 22:1 38:2 45:1 49:1 83:1 99:1 154:1 202:1 238:2 325:1 378:1 489:1 563:1 600:1 687:1 886:1 959:1 # folliculitis barbae
18:1 19:1 22:1 25:1 38:2 45:1 49:1 62:1 83:2 99:1 109:1 154:1 202:1 370:1 400:1 489:1 490:1 600:1 680:1 687:1 886:1 959:1 # folliculitis; pustular
3:1 15:1 27:1 37:1 45:1 60:1 83:1 90:1 113:1 121:1 129:1 202:1 204:1 280:1 333:1 485:1 545:1 666:1 811:1 826:1 900:1 # fomepizole sulfate
3:2 7:1 12:1 13:1 14:1 30:2 32:1 39:1 49:2 53:2 60:1 88:1 122:1 148:1 149:1 158:1 167:1 193:1 202:1 387:1 468:1 512:1 636:1 670:1 704:1 705:1 777:1 825:1 841:1 842:1 846:1 950:1 952:1 953:1 # fomite transmitted disease
10:1 18:1 22:1 27:1 59:1 87:1 107:1 146:1 150:1 202:1 235:1 408:1 498:1 566:1 596:1 877:1 # food particles
4:1 5:1 27:1 87:1 99:1 198:1 202:1 408:1 621:1 # food; allergy
34:1 38:1 45:1 51:1 87:1 202:1 375:1 408:1 747:1 # foods solid
18:1 87:1 112:1 129:1 165:1 202:1 408:1 # foods spicy
7:1 20:1 21:1 22:1 29:1 58:1 87:1 89:1 97:1 202:1 248:1 354:1 408:1 604:1 695:1 # foods vegetarian
25:1 27:1 69:1 87:1 109:1 160:1 161:1 199:1 202:1 408:1 814:1 878:1 # foodstuff sample
36:1 64:1 110:1 169:1 202:1 408:1 # foot ; wound
19:1 36:1 173:1 202:1 342:1 408:1 # foot flap
15:1 19:1 36:1 202:1 342:1 366:1 408:1 # foot flat
5:2 7:1 11:1 21:1 36:1 38:1 46:2 59:1 76:1 191:1 202:1 211:1 223:1 272:1 316:1 327:1 408:1 481:1 521:1 542:1 575:1 929:1 # foot talipes calcaneovalgus
27:1 36:1 202:1 380:1 408:1 972:1 # foot.left
1:1 20:1 23:1 24:1 36:1 55:1 202:1 322:1 374:1 408:1 # footprint , dna
4:1 6:1 8:1 14:1 19:1 33:1 37:1 48:1 68:1 69:1 125:1 202:1 341:1 426:1 439:1 536:1 582:1 742:1 899:1 # foramen lacerum
8:1 48:1 115:1 202:1 229:1 236:1 250:1 536:1 # fordyce
8:1 17:1 22:1 31:1 40:1 88:1 194:1 202:1 266:1 536:1 540:1 # forearm, nos
8:1 17:1 136:1 202:1 354:1 536:1 622:1 # foregut
3:1 4:1 5:1 8:1 15:1 17:1 20:1 35:1 58:1 66:1 113:1 130:1 152:1 202:1 233:1 289:1 406:1 493:1 536:1 577:1 604:1 708:1 # foreign material
1:2 8:1 10:1 14:1 17:2 29:1 32:1 33:1 41:1 59:1 63:1 105:1 158:1 189:1 202:1 225:1 298:1 389:1 437:1 529:1 536:1 699:1 721:1 831:1 888:1 # foreskin retracting
1:1 8:1 9:1 10:1 14:1 17:2 26:1 29:1 32:1 33:1 41:1 59:1 77:1 102:1 118:1 158:1 189:1 202:1 225:1 389:1 407:1 437:1 479:1 529:1 536:1 699:1 721:1 831:1 888:1 # foreskin retraction
8:1 17:1 25:1 59:1 202:1 398:1 529:1 536:1 772:1 # forests
8:1 10:1 17:1 32:1 49:1 53:1 61:1 116:1 190:1 194:1 200:1 202:1 321:1 428:1 451:1 536:1 871:1 # form of extremities
2:1 5:1 8:1 16:1 23:1 35:1 41:1 44:1 56:1 87:1 98:1 194:1 196:1 202:1 213:1 262:1 419:1 428:1 536:1 548:1 557:1 594:1 722:1 808:1 962:1 # formaldehyde product
1:1 8:1 9:2 10:1 11:1 15:1 17:1 26:1 30:1 35:1 39:1 77:1 88:1 102:1 117:1 118:1 120:1 127:1 148:1 183:1 194:1 202:1 218:1 258:1 313:1 387:1 428:1 493:1 512:1 536:1 540:1 557:1 962:1 # formation bone increase
2:1 3:3 4:1 8:1 12:1 14:2 15:2 22:1 35:1 36:1 45:1 56:1 68:1 70:1 79:1 85:1 113:2 130:1 138:1 153:1 155:1 159:1 194:1 202:1 251:1 252:2 428:1 511:1 525:1 536:1 555:1 661:1 821:1 928:1 951:1 979:1 # formoterol fumarate dihydrate
8:1 19:1 30:1 39:1 71:1 148:1 194:1 202:1 307:1 386:1 397:1 428:1 536:1 # formylase
3:1 8:1 15:1 18:1 46:1 50:1 62:1 113:1 125:1 202:1 232:1 260:1 401:1 480:1 536:1 628:1 702:1 # fornicate gyrus
3:1 4:2 5:1 14:1 18:1 28:1 46:1 48:1 72:1 97:1 110:1 131:1 150:2 164:1 202:1 232:1 272:1 426:1 430:1 465:1 500:1 538:1 598:1 785:1 # fourth cervical vertebra
5:1 9:1 11:1 21:1 22:1 28:1 29:1 33:1 37:1 46:1 72:1 107:1 110:1 120:1 137:1 150:1 183:1 202:1 240:1 248:1 432:1 # fourth metacarpal bone
20:1 28:1 72:1 87:1 110:1 120:1 150:1 202:1 236:1 292:1 696:1 717:1 834:1 # fourth rib body
1:1 5:1 6:1 11:1 33:1 38:1 43:1 48:1 49:1 67:1 81:1 86:1 101:1 117:1 121:1 191:1 202:1 216:1 310:1 323:1 327:1 362:1 683:1 687:1 697:1 849:1 # fox encephalitis vaccine
5:1 9:1 11:1 52:1 183:1 202:1 # fozalone
14:1 15:1 17:1 18:1 28:1 33:1 41:1 45:1 52:1 72:1 91:1 107:1 109:1 189:1 228:1 231:1 234:1 285:1 339:1 349:1 383:1 437:1 491:1 556:1 567:1 613:1 627:1 802:1 812:1 # fracture , pathological
7:1 14:1 17:1 33:1 41:1 64:1 72:1 81:1 109:1 189:1 228:1 285:1 339:1 349:1 355:1 383:1 437:1 491:1 567:1 851:1 # fracture hand
5:1 14:1 17:1 33:1 41:1 65:1 72:1 88:1 109:1 189:1 228:1 285:1 339:1 349:1 383:1 437:1 491:1 567:1 # fracture heal
14:1 17:1 33:1 41:1 65:1 72:1 84:1 109:1 189:1 228:1 285:1 339:1 349:1 383:1 437:1 440:1 491:1 567:1 # fracture heel
14:2 17:1 32:1 33:1 34:1 41:1 61:1 72:1 76:1 109:1 158:1 173:1 184:1 189:1 228:1 285:1 333:1 339:1 349:1 383:1 437:1 491:1 567:1 784:1 # fracture of trapezoid
14:1 17:1 33:1 41:1 55:1 61:1 72:1 83:1 109:1 189:1 228:1 285:1 339:1 349:1 383:1 437:1 491:1 567:1 # fracture of ulna
3:1 4:1 5:1 14:2 17:1 33:1 41:1 72:1 97:1 109:1 150:1 164:1 189:1 228:1 285:1 335:1 339:1 349:1 383:1 437:1 491:1 500:1 538:1 567:1 598:1 # fracture vertebral
7:1 14:1 17:1 27:1 33:1 41:1 72:1 74:1 109:1 189:1 228:1 285:1 339:1 349:1 383:1 437:1 491:1 567:1 592:1 # fractured ankle
13:1 14:1 17:1 31:1 33:1 40:1 41:1 72:1 74:1 76:1 84:1 109:1 131:1 189:1 228:1 266:1 285:1 339:1 349:1 383:1 437:1 491:1 567:1 592:1 823:1 # fractured pelvis nos
14:1 17:1 33:1 41:1 47:1 59:1 72:1 74:1 109:1 189:1 228:1 285:1 339:1 349:1 383:1 437:1 491:1 550:1 567:1 592:1 # fractured toes
6:1 10:1 14:1 17:2 18:1 25:1 33:1 41:1 59:1 72:1 109:1 122:1 189:1 228:1 235:1 237:1 285:1 339:1 349:1 383:1 437:1 440:1 491:1 529:1 551:1 567:1 676:1 749:1 # fractures greenstick
14:2 20:1 22:1 32:1 33:1 41:1 46:1 58:1 59:1 97:1 139:1 157:1 158:1 189:1 200:1 209:1 437:1 567:1 604:1 695:1 871:1 # fragaria vesca extract
14:1 38:1 49:1 100:1 145:1 157:1 234:1 567:1 606:1 687:1 755:1 # fragility
4:1 14:1 37:2 69:1 151:1 534:1 567:1 603:1 715:1 899:1 # frame zimmer
7:1 10:1 14:2 15:1 17:1 19:1 22:1 23:1 26:1 63:1 83:1 102:1 107:1 121:1 127:1 193:1 252:1 258:1 400:1 555:1 566:1 567:1 622:1 626:1 933:1 # frangula preparation
17:1 27:1 35:1 47:1 60:1 74:1 80:1 166:1 567:1 612:1 676:1 # freckled madtom
4:1 8:1 16:1 17:1 20:1 30:1 74:1 91:1 182:1 233:1 277:1 567:1 592:1 940:1 # frederiksborg horse
3:1 15:1 17:1 19:1 45:1 46:1 69:1 73:1 80:1 91:1 113:1 440:1 530:1 567:1 628:1 781:1 802:1 946:1 # free catecholamine
5:1 9:1 17:1 49:1 53:1 62:1 73:1 81:1 91:1 109:1 116:1 117:1 451:1 567:1 688:1 697:1 # fremitus , rhonchal
6:1 7:1 13:1 17:1 63:1 73:1 84:1 89:1 104:1 117:1 539:1 545:1 567:1 609:1 789:1 849:1 933:1 # french angelfish
6:2 8:1 13:1 16:1 17:1 22:1 30:1 55:1 73:1 91:1 115:1 117:1 271:1 277:1 287:1 453:1 567:1 789:1 810:1 849:1 940:1 # french ardennais horse
6:1 10:1 17:1 27:1 30:1 41:1 49:1 80:1 84:1 117:1 131:1 165:1 225:1 226:1 290:1 457:1 516:1 567:1 631:1 690:1 849:1 980:1 # frequency selectivity
6:1 18:1 20:1 73:1 74:1 111:1 190:1 449:1 567:1 676:1 # fried chicken
2:1 62:1 125:1 131:1 141:1 231:1 412:1 567:1 702:1 718:1 989:1 # frog virus 10
2:1 62:1 125:1 131:1 141:1 231:1 567:1 702:1 718:1 989:1 # frog virus 17
2:1 62:1 125:1 131:1 141:1 231:1 567:1 702:1 718:1 989:1 # frog virus l4
2:1 6:1 9:1 24:2 27:1 39:1 42:1 43:1 45:1 47:1 58:1 81:1 103:1 173:1 216:1 497:1 567:1 666:1 775:1 922:1 981:1 # frontolenticular aphasia
2:1 3:1 6:1 9:1 10:1 16:1 24:2 36:1 37:1 47:1 58:1 79:1 103:1 116:2 199:1 207:1 439:1 456:1 497:1 567:1 726:1 # frontotemporal dementia
1:1 10:1 49:1 63:1 87:1 105:1 120:1 125:1 236:1 298:1 321:1 562:1 567:1 696:1 717:1 834:1 # fruiting body
5:1 43:1 81:1 216:1 276:1 446:1 539:1 611:1 682:1 720:1 756:1 # fsh alpha
5:1 9:1 10:1 15:1 17:1 18:1 20:1 21:1 26:1 32:1 34:1 41:1 49:1 55:1 62:1 72:1 77:1 102:1 112:1 117:1 118:1 129:1 154:1 169:1 198:1 225:1 234:1 257:1 354:1 361:1 391:1 407:1 460:1 479:1 525:1 570:1 574:1 622:1 886:1 # functional tricuspid regurgitation
9:1 10:1 11:1 19:1 21:1 22:1 26:1 27:1 39:1 41:1 49:2 54:1 77:1 102:1 109:1 117:1 118:1 126:1 129:1 161:1 167:1 169:1 223:1 225:1 307:1 344:1 407:1 479:1 502:1 525:1 533:1 562:1 570:1 575:1 637:1 671:1 692:1 736:1 774:1 776:1 779:1 908:1 916:1 930:1 975:1 977:1 # functionless pituitary neoplasm
5:1 7:1 9:1 10:1 19:1 22:1 26:1 38:1 41:1 64:1 77:1 102:1 117:1 118:1 122:1 126:1 160:1 169:1 185:1 191:1 225:1 226:1 327:1 355:1 407:1 476:1 479:1 494:1 502:1 525:1 # functions glands salivary
1:1 5:2 8:1 9:1 10:1 14:1 26:1 41:1 63:1 77:1 80:1 102:1 118:1 139:1 169:1 188:1 225:1 290:1 335:1 407:1 464:1 479:1 525:1 582:1 656:1 690:1 931:1 # fungal infection oral
5:1 14:1 16:1 72:2 335:1 525:2 808:1 938:1 995:1 # furfuraldehyde
2:1 16:1 18:1 30:1 34:1 40:1 47:1 49:1 53:1 67:1 72:1 101:1 116:1 124:1 145:1 357:1 404:1 409:1 451:1 525:1 602:1 606:1 624:1 668:1 778:1 # furosemide toxicity
9:1 27:1 33:1 48:1 59:1 72:1 117:1 125:1 146:1 169:1 204:1 341:1 525:1 596:1 859:1 # furuncles on face
1:1 4:1 30:1 62:1 63:1 74:1 89:1 104:1 105:1 277:1 390:1 471:1 525:1 609:1 674:1 # fused fingers
4:1 6:1 18:1 24:1 89:1 103:1 108:1 139:1 157:1 198:1 201:1 234:1 238:1 325:1 597:1 772:1 # gabaergic agents
62:1 112:1 139:1 166:1 196:1 # gadus sp .
20:1 22:1 35:1 60:1 91:1 139:1 278:1 695:1 738:1 814:1 # gaffkya homari
28:1 70:1 110:1 136:1 139:1 157:1 488:1 # gag , mouth
1:1 5:2 7:1 19:1 50:1 58:1 63:1 129:1 139:2 276:1 494:1 610:1 611:1 678:1 794:1 933:1 # galanga , alpinia
5:1 16:1 19:2 39:1 42:1 58:1 99:1 139:1 161:1 163:1 166:1 173:1 307:1 344:1 533:1 621:1 775:1 981:1 # gallbladder ; aplasia
1:1 2:1 5:1 8:1 19:1 38:1 52:1 54:1 62:1 73:1 83:1 99:1 139:1 245:1 263:1 268:1 314:1 328:1 340:1 348:1 358:1 359:1 368:1 400:1 477:1 490:1 621:1 959:1 # gallinula chloropus
1:1 9:1 10:1 12:1 18:1 26:1 38:1 41:1 63:1 69:1 77:1 102:1 105:1 118:1 139:1 163:1 166:1 225:1 263:1 392:1 407:1 479:1 # gambling addiction
2:1 3:1 23:1 29:1 35:1 36:1 44:1 47:1 54:1 66:1 69:1 75:1 79:1 82:1 92:1 93:1 96:1 132:1 135:1 139:1 188:1 214:1 534:1 855:1 # gamma fetoprotein
1:1 16:1 17:1 30:1 35:1 38:1 39:1 52:1 69:1 80:1 83:1 88:1 139:1 148:1 177:1 185:1 218:1 261:1 263:1 387:1 512:1 534:1 540:1 # gamma globulin decrease
1:1 4:1 30:1 35:1 38:1 52:1 68:1 69:1 83:1 125:1 139:1 177:1 185:1 261:1 263:1 534:1 730:1 # gamma globulin serum
35:1 50:1 69:1 139:1 188:1 343:1 534:1 # gamma knife
7:1 8:1 14:1 18:1 28:1 33:1 38:1 46:1 58:1 63:1 67:1 91:1 139:1 185:1 232:1 274:1 346:1 437:1 556:1 582:1 933:1 940:1 # ganglia thoracica
7:1 26:1 38:1 63:1 95:1 139:1 165:1 185:1 346:1 458:1 919:1 933:1 # gangliocyte
7:2 10:1 18:1 19:1 25:1 26:1 38:2 39:1 55:1 63:1 139:1 161:1 173:1 185:2 231:1 235:1 307:1 344:1 346:1 524:1 533:1 551:1 933:1 # ganglioglioma, anaplastic
4:1 7:1 9:1 18:1 26:1 38:1 50:1 52:1 63:1 77:1 95:1 139:1 163:1 185:1 304:1 346:1 449:1 480:1 676:1 933:1 # ganglionic blocker
6:1 7:1 10:1 11:1 12:1 17:1 18:1 29:1 58:1 63:1 108:1 123:1 139:1 235:1 237:1 345:1 346:1 402:1 564:1 653:1 789:1 933:1 # gangrene , diabetic
1:1 2:1 4:2 9:1 10:1 22:1 28:1 36:2 51:1 63:1 65:1 75:1 76:1 105:1 139:1 267:1 277:1 298:1 448:1 589:1 674:1 765:1 777:1 786:1 1000:1 # garrotting other person
1:1 2:1 3:2 4:2 20:1 25:1 29:1 39:1 43:1 54:1 62:1 97:1 111:1 130:2 139:1 233:1 245:1 259:1 322:1 324:1 328:1 511:1 524:1 577:1 641:1 698:1 936:1 # gasterophilus veterinus
12:1 13:1 17:2 25:1 30:2 32:1 39:2 43:1 51:1 54:1 59:1 88:1 114:1 139:1 148:1 149:1 212:1 259:1 342:1 380:1 387:1 512:1 524:1 529:1 636:1 705:1 761:1 841:1 842:1 846:1 950:1 952:1 953:1 # gastresophageal reflux disease
7:1 8:1 10:1 18:1 20:1 25:2 32:1 36:1 39:2 47:1 55:1 60:1 70:2 81:2 116:1 139:1 157:1 212:1 257:1 325:1 448:1 460:1 520:1 524:2 688:1 703:1 847:1 856:1 876:1 # gastric anastomotic haemorrhage
18:1 20:1 25:1 32:1 39:1 87:1 120:1 139:1 212:1 236:1 257:1 460:1 524:1 696:1 717:1 834:1 # gastric body
7:1 17:1 18:1 20:1 24:1 25:1 32:1 39:1 55:1 116:1 139:1 187:1 212:1 257:1 460:1 524:1 760:1 772:1 # gastric remnants
1:1 20:1 25:1 31:1 32:1 39:1 40:1 139:1 212:1 257:1 266:1 322:1 524:1 # gastrin, nos
10:1 13:1 20:1 22:1 25:1 32:1 38:1 39:1 49:1 58:1 100:1 126:1 139:1 143:1 212:1 257:1 321:1 376:1 502:1 524:1 587:1 755:1 # gastritis biliary
3:1 8:1 10:1 13:1 14:1 15:1 20:1 25:1 32:1 39:1 49:1 70:1 81:2 113:1 116:1 139:1 157:2 191:1 212:1 237:1 257:1 321:1 325:1 376:1 448:1 461:1 520:1 524:1 587:1 688:1 847:1 918:1 # gastritis haemorrhagic aggravate
2:1 13:1 19:1 25:2 32:1 38:1 39:1 45:1 57:1 83:1 95:1 104:1 109:1 139:1 212:1 371:1 375:1 400:1 429:1 524:1 615:1 773:1 # gastrocolic fistula
2:1 8:1 25:1 32:1 39:1 65:1 70:1 81:1 87:2 89:1 116:1 139:1 157:1 196:1 212:1 371:1 448:1 520:1 524:1 527:1 548:1 594:1 597:1 688:1 847:1 971:1 # gastroduodenal hemorrhage
2:2 4:1 9:1 25:1 26:1 32:1 39:1 40:1 42:1 51:1 54:1 59:1 77:1 139:1 212:1 222:1 371:1 404:1 511:1 524:1 550:1 660:1 795:1 # gastroesophageal erosion
2:1 25:1 31:1 32:1 39:1 51:1 54:1 59:1 139:1 212:1 371:1 524:1 550:1 # gastroesophagitis , no
1:1 2:1 3:1 10:1 15:1 18:1 24:1 25:1 32:1 38:1 39:1 46:1 57:1 60:1 127:1 139:1 161:1 184:1 199:1 212:1 232:1 371:1 374:1 427:1 524:1 561:1 600:1 628:1 833:1 991:1 # gastrointestinal complications
1:1 2:1 3:1 4:1 8:1 10:1 14:1 15:1 24:1 25:1 26:1 31:1 32:1 39:1 76:1 102:1 127:1 139:1 184:1 202:1 212:1 252:1 258:1 267:1 371:1 374:1 427:1 524:1 536:1 582:1 833:1 938:1 # gastrointestinal perforation no
2:1 25:1 31:1 32:1 39:1 45:1 52:1 139:1 143:1 177:1 212:1 371:1 524:1 613:1 661:1 # gastrolobium , no
1:1 3:1 12:1 15:1 47:1 63:1 100:1 105:1 113:1 139:1 170:1 261:1 393:1 562:1 808:1 # gate to building
2:1 5:1 8:1 10:1 14:1 15:1 23:1 33:1 41:1 44:1 52:1 87:1 98:1 101:1 127:1 139:1 196:1 213:1 335:1 342:1 343:1 419:1 450:1 548:1 582:1 594:1 722:1 # gatifloxacin oral product
7:1 8:1 33:1 41:1 47:1 63:1 73:1 81:1 89:1 189:1 200:1 204:1 265:1 277:1 609:1 644:1 851:1 859:1 904:1 933:1 # gdp exchange factors
12:1 54:1 84:1 89:1 440:1 808:1 # geeldikkop
9:1 11:1 18:1 38:1 42:1 57:1 84:1 89:1 100:1 183:1 347:1 600:1 755:1 # gel , silicone
8:1 84:1 85:1 89:1 125:1 202:1 536:1 808:1 # geldrugform
1:1 50:1 53:1 89:1 116:1 125:1 131:1 141:1 172:1 226:1 451:1 678:1 718:1 989:1 # geminiviruses
1:1 4:1 6:1 9:1 10:1 11:1 26:1 30:1 77:1 89:1 102:1 118:1 122:2 150:1 201:1 345:1 730:1 877:1 # gene insertions
4:1 5:1 6:1 10:1 11:1 14:1 26:1 41:1 87:1 89:1 102:1 117:1 120:1 169:1 201:1 225:1 236:2 246:1 308:1 335:1 345:1 407:1 525:1 696:1 717:1 834:1 907:1 # general body dysfunction
2:1 4:2 5:1 6:1 11:1 13:1 14:1 15:1 27:1 28:1 30:1 38:1 40:1 65:1 89:1 146:1 201:1 209:1 308:1 327:1 335:1 345:1 404:1 511:1 589:1 596:1 636:1 786:1 812:1 907:1 # generalise atherosclerosis
2:1 4:1 5:1 6:1 9:1 10:1 11:1 13:1 14:1 24:1 30:1 33:1 35:1 38:1 87:1 89:1 133:1 201:1 207:1 218:1 308:1 327:1 335:1 345:1 548:1 636:1 907:1 # generalise macrodontism
4:2 5:1 6:1 10:2 11:1 13:2 14:1 15:2 16:1 18:1 30:1 35:1 38:1 47:1 49:1 54:1 89:1 127:1 129:1 182:1 194:1 201:1 308:1 321:1 327:1 335:1 345:1 376:1 493:1 557:1 584:1 587:1 636:1 898:1 907:1 927:1 # generalised atopic dermatitis
4:1 5:2 6:1 10:1 11:1 14:2 18:1 20:1 22:1 38:1 39:1 46:1 58:1 72:1 89:1 150:1 201:1 232:1 235:1 240:1 308:1 327:1 335:1 345:1 406:1 539:1 604:1 695:1 745:1 877:1 907:1 909:1 # generalize urticarial rash
4:1 5:1 6:1 11:1 13:1 14:1 28:1 38:1 40:1 42:1 43:1 89:1 91:1 173:1 201:1 222:1 249:1 308:1 327:1 335:1 345:1 504:1 556:1 568:1 634:1 745:1 907:1 # generalized aphthosis
4:1 6:1 10:2 11:1 15:1 18:1 26:1 29:1 30:1 89:1 102:1 127:1 177:1 191:1 201:1 235:1 253:1 258:1 345:1 430:1 653:1 730:1 785:1 # genetic observations
3:1 6:1 7:1 9:1 15:1 18:1 19:1 26:1 31:1 38:1 49:1 50:2 63:1 77:1 83:1 89:1 113:1 139:1 154:1 185:1 201:1 304:1 346:1 366:1 369:1 394:1 400:1 480:1 489:1 650:1 886:1 933:1 976:1 # geniculate ganglionitis no
5:1 6:1 10:1 18:1 21:1 38:1 43:1 49:2 50:1 89:1 100:1 111:1 201:1 210:1 235:1 239:1 316:1 321:1 369:1 394:1 570:1 641:1 687:1 755:1 # genital ; syphilitic
1:1 5:1 6:1 9:1 10:1 14:1 21:1 26:1 32:1 33:1 41:2 49:1 50:1 77:1 80:1 89:1 102:1 118:1 122:1 158:1 188:1 189:1 201:1 225:1 290:1 316:1 369:1 394:1 407:1 437:1 464:1 479:1 570:1 656:1 690:1 931:1 # genital tract infections
1:1 5:1 6:1 21:1 49:2 50:1 63:1 73:1 89:1 105:1 111:1 201:1 316:1 369:1 394:1 570:1 827:1 # genitals itching
5:1 6:1 14:1 21:1 39:1 49:1 50:1 89:1 201:1 316:1 369:1 394:1 539:1 570:1 827:1 909:1 # genitals rash
1:1 4:1 6:1 20:1 40:1 47:1 49:1 50:1 52:1 72:1 83:1 89:1 109:1 110:1 123:1 154:1 201:1 206:1 322:1 367:1 369:1 394:1 489:1 961:1 966:1 # genitourinary tuberculosis
3:1 6:1 10:1 13:1 15:1 24:1 59:1 89:1 103:1 113:1 160:1 201:1 207:1 376:1 456:1 # gentisates
6:1 9:1 14:1 24:1 32:1 33:1 46:1 57:1 62:1 80:1 89:1 158:1 201:1 325:1 328:1 347:1 437:1 762:1 # genus  contracaecum
6:1 52:1 54:1 62:1 89:1 146:1 165:1 201:1 229:1 328:1 623:1 872:1 875:1 897:1 # genus  cyclop
6:1 62:1 88:1 89:2 114:1 185:1 201:1 328:1 767:1 # genus  glugea
2:1 6:1 45:1 62:2 89:1 112:1 114:1 120:1 129:1 141:1 177:1 201:1 328:1 935:1 # genus  spirobolus
2:1 6:1 10:1 15:1 33:1 35:1 60:1 62:1 73:1 89:1 127:1 201:1 227:1 273:1 278:1 311:1 328:1 493:1 646:1 # genus achromatium
2:1 4:1 6:1 7:2 14:1 55:1 62:1 89:1 164:1 177:1 193:1 201:1 325:1 328:1 511:1 538:1 # genus anaerobranca
6:1 14:1 15:1 25:1 32:1 33:1 40:1 62:1 73:1 89:1 91:1 158:1 201:1 238:1 328:1 437:1 492:1 568:1 781:1 # genus batrachostomus
6:1 10:1 19:1 58:1 62:1 89:1 136:1 163:1 201:1 328:1 601:1 984:1 # genus blautia
5:1 6:1 19:1 43:1 48:1 62:1 81:1 89:1 98:1 121:1 201:1 216:1 261:1 328:1 610:1 683:1 697:1 # genus bucephala
4:1 5:1 6:1 7:1 8:1 14:1 46:1 52:1 55:1 62:1 89:1 193:1 201:1 272:1 314:1 325:1 328:1 582:1 # genus caloranaerobacter
6:1 22:1 40:1 55:1 62:1 70:1 73:1 81:1 89:1 194:1 201:1 210:1 328:1 351:1 607:1 # genus charmosyna
6:1 8:1 11:1 33:1 41:1 57:1 62:1 89:1 126:1 189:1 201:1 238:1 328:1 351:1 598:1 820:1 954:1 # genus corynebacterium
6:1 18:1 38:1 57:1 62:1 71:1 89:1 95:1 146:1 165:2 201:1 229:1 328:1 600:1 872:1 875:1 897:1 # genus cylicocyclus
6:1 12:1 58:1 62:2 89:1 116:1 201:1 302:1 325:1 328:1 402:1 # genus diaemus
3:1 4:1 5:1 6:1 12:1 13:1 25:1 38:1 58:1 62:1 89:1 130:1 201:1 324:1 327:1 328:1 402:1 406:1 615:1 698:1 # genus dialister
6:1 9:1 18:1 20:1 32:1 62:1 73:1 89:1 201:1 205:1 241:1 257:1 328:1 458:1 460:1 713:1 # genus gonytrichum
3:1 4:1 5:1 6:1 33:1 41:1 52:1 62:1 81:1 89:1 130:1 177:1 189:1 201:1 238:1 328:1 697:1 820:1 # genus halobacterium
3:1 4:1 5:1 6:1 33:1 41:1 52:1 62:1 81:1 89:1 130:1 177:1 189:1 201:1 238:1 328:1 697:1 820:1 # genus halobacteroides
3:1 6:1 27:1 33:1 41:1 57:1 62:1 89:1 98:1 177:1 189:1 201:1 238:1 269:1 328:1 820:1 882:1 # genus leucobacter
6:1 7:1 28:1 29:1 31:1 37:1 45:1 52:1 62:1 81:1 89:1 128:1 137:1 174:1 177:1 201:1 328:1 421:1 613:1 620:1 835:1 851:1 # genus methanolobus
6:1 28:1 29:1 37:1 48:1 52:1 56:1 62:1 71:1 84:1 89:1 95:1 128:1 137:1 147:1 168:1 174:1 179:1 181:1 192:1 201:1 247:1 264:1 328:1 706:1 # genus methylocella
6:1 8:1 9:1 20:1 31:1 40:1 62:1 70:1 89:1 106:1 112:1 201:1 227:1 266:1 328:1 329:1 415:1 513:1 941:1 # genus monosporium
6:1 8:1 11:1 18:1 20:1 29:1 62:1 89:1 201:1 223:1 328:1 415:1 449:1 460:1 575:1 676:1 777:1 # genus neorickettsia
6:1 10:1 18:1 41:1 48:1 62:2 66:1 89:1 201:1 225:1 227:1 229:1 235:1 241:1 328:1 # genus nycticeius
3:1 6:1 29:1 43:1 62:1 69:1 89:1 91:1 107:1 123:1 177:1 199:1 201:1 320:1 328:1 564:1 # genus pamphobeteus
6:1 7:1 15:1 19:1 21:1 24:1 28:1 33:1 46:1 62:1 89:1 161:1 187:1 201:1 328:1 344:1 366:1 929:1 # genus platacanthomys
6:1 16:1 30:1 40:1 62:1 89:1 201:1 223:1 269:1 328:1 332:1 # genus pseudeos
2:1 6:1 33:1 62:1 73:1 89:1 177:1 201:1 210:1 229:1 238:1 311:1 328:1 332:1 646:1 820:1 # genus psychrobacter
2:1 3:1 4:1 6:1 9:1 14:1 62:1 72:1 89:1 130:1 197:1 201:1 328:2 497:1 511:1 995:1 # genus pteronura
1:1 6:1 22:1 31:1 60:1 62:1 67:1 89:1 160:1 180:1 201:1 229:1 323:1 328:1 367:1 386:1 664:1 845:1 # genus sarcinomyces
6:1 8:1 13:1 50:1 62:1 89:1 160:1 201:1 328:1 364:1 401:1 # genus sayornis
6:2 10:1 12:1 24:1 30:1 37:1 62:1 74:1 89:1 103:1 151:1 201:1 207:1 292:1 328:1 439:1 456:1 499:1 558:1 726:1 # genus sedimentibacter
6:1 62:2 89:1 90:1 117:1 154:1 169:1 201:1 328:1 # genus suncus
3:1 4:1 6:1 9:1 41:1 57:1 62:1 89:1 130:1 201:1 210:1 229:2 241:1 328:1 347:1 # genus syconycteris
3:1 6:1 21:1 29:1 59:1 62:1 89:2 157:1 201:1 328:1 597:1 # genus tagetes
6:1 8:1 17:1 19:1 21:1 52:1 62:1 71:1 84:1 89:1 99:1 201:1 293:1 314:1 328:1 506:1 771:1 # genus taylorella
6:1 28:1 36:1 47:1 62:1 89:1 91:1 131:1 141:1 201:1 231:1 328:1 481:1 556:1 713:1 718:1 # genus thogotovirus
6:1 14:1 33:1 62:1 83:1 85:1 89:1 114:1 117:1 154:2 169:1 201:1 328:1 437:1 489:1 # genus dracunculus
6:1 35:1 43:1 56:1 62:1 81:1 89:1 116:1 160:1 173:1 201:1 246:1 325:1 328:1 716:1 # genus haemaphysalis
6:2 19:1 31:1 54:1 62:1 71:1 89:1 99:1 201:1 210:1 328:1 332:1 385:1 506:1 884:1 # genus xenopsylla
3:1 4:1 17:1 33:1 41:1 72:1 74:1 83:1 89:1 90:1 130:1 177:1 189:1 196:1 223:1 238:1 448:1 485:1 525:1 545:1 592:1 811:1 820:1 826:1 # geobacter sulfurreducens
34:1 60:1 89:1 223:1 275:1 325:1 386:1 800:1 # geomyidae
4:1 6:1 9:1 14:1 18:1 20:1 22:1 24:1 32:1 48:1 57:1 89:1 103:1 117:1 257:1 310:1 347:1 448:1 460:1 762:1 # ger concentric array
4:1 7:1 14:1 31:1 40:1 50:1 68:1 89:1 193:1 227:1 242:1 266:1 284:1 308:1 # geranium, nos
4:1 7:2 15:1 27:1 35:1 46:1 62:1 63:1 89:1 194:1 224:1 557:1 622:1 628:1 777:1 898:1 933:1 # german angus cattle
2:1 9:2 10:1 15:1 19:1 21:1 25:1 26:2 27:1 32:1 39:1 42:1 43:1 54:1 55:1 59:2 77:2 89:1 91:1 102:1 118:1 127:1 163:1 177:1 219:1 245:1 258:1 259:1 307:1 313:1 320:1 371:1 391:1 398:1 574:1 660:1 795:1 936:1 937:1 # gestational trophoblastic lesion
2:1 10:1 14:1 15:1 17:1 18:1 22:1 23:1 26:1 32:1 36:1 38:1 54:1 102:1 106:1 107:1 121:1 127:1 129:1 211:1 234:1 245:1 252:1 258:1 371:1 555:1 566:1 626:1 927:1 # gi preparation lipotropics
109:1 123:1 206:1 234:1 # gi tube
2:1 5:1 7:1 9:1 11:1 15:1 24:1 28:1 54:1 55:1 56:1 58:1 72:1 107:1 147:1 187:1 234:1 245:1 269:1 361:1 391:1 627:1 812:1 829:1 852:1 # giant axonal neuropathy
7:1 10:1 12:1 22:1 24:1 46:1 48:1 49:1 58:1 84:1 95:1 99:1 115:1 187:1 234:1 240:1 293:1 321:1 386:1 706:1 796:1 870:1 # giant cell myocarditis
12:1 22:1 30:1 39:1 58:2 59:1 115:1 148:1 234:1 402:1 # giardiases
1:2 5:1 12:1 18:1 48:1 59:1 63:1 64:1 105:1 191:1 226:1 234:2 270:1 301:1 423:1 # gingival indices
1:1 5:1 8:1 17:1 51:1 63:1 105:1 191:1 226:1 234:2 243:1 # gingival sore
1:1 14:1 15:1 25:1 40:1 63:1 67:1 68:1 70:1 105:1 109:1 140:1 141:1 185:1 234:1 252:1 373:1 448:1 492:1 889:1 944:1 # ginglymostoma cirratum
1:1 6:1 30:1 63:1 122:1 234:1 # ginsengs
5:1 10:1 18:1 19:1 29:1 33:3 34:1 48:1 58:1 67:2 185:1 235:1 274:2 295:1 341:1 399:1 406:1 514:1 559:1 653:1 742:1 # glacial acetic acid
1:1 7:1 11:1 19:1 20:1 64:1 86:1 95:1 106:1 173:1 185:1 218:1 322:1 355:1 494:1 # gland, apocrine
5:1 7:1 10:1 19:1 22:1 25:1 26:1 32:1 38:1 41:1 64:1 98:1 102:1 125:1 126:1 160:1 177:1 185:1 191:1 212:1 213:1 225:1 226:1 253:1 327:1 355:1 407:1 411:1 422:1 463:1 470:1 476:1 487:1 494:1 502:1 509:1 593:1 595:1 848:1 # glands obstructions salivary
7:1 12:1 19:1 22:1 33:1 46:1 58:1 64:1 115:1 185:1 240:1 355:1 402:1 494:1 # glands, cardiac
7:1 8:1 10:1 19:3 22:1 25:1 35:1 59:1 64:1 83:2 97:1 185:1 196:1 261:1 292:1 355:1 370:1 398:1 400:2 494:1 551:1 680:1 # glandula vestibularis major
1:2 6:1 7:1 12:1 13:1 19:1 50:1 63:1 64:1 76:1 104:1 105:1 122:1 170:1 185:1 270:1 301:1 364:1 369:1 390:1 393:1 405:1 423:1 468:1 494:1 523:1 554:1 572:1 573:1 672:1 731:1 885:1 # glans penis finding
16:1 17:1 18:1 19:1 22:1 39:1 48:1 131:1 178:1 185:1 307:1 395:1 862:1 924:1 # glassware, device
19:1 35:1 39:1 57:1 60:1 98:1 185:1 278:1 561:1 601:1 # glaucomas
13:1 15:1 19:1 20:1 30:1 35:1 47:1 57:1 59:1 60:1 98:1 185:1 218:1 278:1 493:1 561:1 584:1 601:1 636:1 # glaucomatocyclitic crises
19:1 57:1 60:1 98:1 185:1 246:1 386:1 561:1 601:1 # glaucomys
27:1 31:1 35:1 40:1 60:1 73:1 80:1 91:1 185:1 266:1 278:1 781:1 # glechoma, nos
4:1 6:1 10:1 12:1 13:1 15:1 26:1 27:1 31:1 37:1 46:1 52:1 68:1 95:1 102:1 127:1 149:1 185:1 205:1 258:1 297:1 385:1 628:1 715:1 796:1 922:1 973:1 # glenohumeral dislocations
20:1 34:1 37:1 38:1 121:1 129:1 141:1 151:1 185:1 303:1 558:1 # glimepiride/rosiglitazone
16:1 21:1 34:1 38:1 108:1 124:1 129:1 185:1 195:1 211:1 603:1 652:1 # glipizide 5mg tab
3:1 4:1 9:1 11:1 14:1 15:1 21:1 27:1 31:1 36:1 38:1 45:1 47:1 49:1 59:1 113:1 183:1 185:1 252:1 288:1 308:1 333:1 570:1 666:1 684:1 687:1 874:1 # glitazones not tolerate
1:1 3:1 7:1 13:1 15:1 18:1 46:1 50:1 52:1 63:1 84:1 113:1 143:1 160:1 177:1 185:1 232:1 364:1 562:1 622:1 628:1 678:1 933:1 # globicatella sanguinis
19:1 20:1 22:1 52:1 58:1 83:1 177:1 185:1 261:1 370:1 400:1 604:1 680:1 695:1 # globularias
2:1 4:2 13:1 19:1 22:1 27:1 37:1 40:1 42:1 52:1 60:1 83:1 125:1 146:1 185:1 209:1 222:1 249:1 280:1 370:1 400:1 404:1 504:1 511:1 596:1 680:1 715:1 # glomerular sclerosis
4:1 7:1 9:1 14:1 31:1 37:2 52:2 60:1 62:1 83:1 110:1 116:1 125:1 164:1 185:1 193:1 280:1 291:1 392:1 421:1 538:1 715:1 # glomerulonephritis , membranous
8:1 38:1 52:1 100:1 126:1 140:1 185:1 314:1 # glory lily
2:1 10:1 13:1 15:1 18:1 32:1 40:1 42:1 43:1 49:1 52:1 54:1 111:1 178:1 185:1 245:1 259:1 321:1 371:1 376:1 587:1 641:1 936:1 961:1 994:1 # glossitis ; atrophic
3:1 15:1 19:1 52:1 97:1 113:1 185:1 200:1 366:1 481:1 650:1 # glove , latex
5:1 18:1 46:1 52:1 59:1 72:1 90:1 97:1 185:1 198:1 232:1 234:1 272:1 465:1 481:1 # gloves, surgical
8:1 10:1 57:2 95:1 98:1 114:1 150:1 185:1 767:1 877:1 880:1 954:1 # glucocorticoid
1:1 8:1 10:1 17:1 30:1 39:1 57:2 88:1 95:1 98:1 114:1 117:1 148:1 150:1 185:1 218:1 387:1 512:1 540:1 767:1 877:1 880:1 954:1 # glucocorticoids increase
1:1 39:1 55:1 57:1 98:1 114:1 185:1 286:1 389:1 703:1 721:1 767:1 # glucokinase
1:1 27:1 30:1 40:1 57:1 69:1 98:1 114:1 160:1 161:1 185:1 199:1 668:1 767:1 878:1 # glucose in sample
1:2 11:1 17:1 20:1 30:2 39:1 40:1 57:1 72:1 74:1 86:1 88:1 98:1 114:1 117:1 148:1 185:1 218:1 322:1 387:1 512:1 540:1 668:1 767:1 966:1 # glucose urine increased
9:1 15:1 21:2 24:1 26:1 28:2 29:1 30:1 39:1 65:1 77:1 111:1 114:1 136:1 148:1 185:1 210:1 248:1 351:1 443:1 574:1 589:1 607:1 707:1 767:1 812:1 917:1 # glutathione synthetase
1:1 3:1 27:1 50:1 53:1 62:3 114:1 136:1 146:1 151:1 172:1 185:1 209:1 269:1 302:2 596:1 678:1 707:1 767:1 # gluteus minimus muscle
1:1 6:1 11:1 14:1 32:1 67:1 71:1 86:1 123:1 140:1 158:1 185:1 229:1 323:1 333:1 356:1 416:1 433:1 454:1 579:1 944:1 # glycine benzoyltransferase
6:1 15:1 21:2 24:1 28:1 29:1 30:1 39:2 40:1 43:2 57:1 65:1 81:1 89:1 91:1 112:1 140:1 148:1 185:1 201:1 210:1 216:1 229:1 231:1 248:1 320:1 351:1 513:1 568:1 589:1 591:1 607:1 669:1 675:1 689:1 737:1 739:1 763:1 917:2 944:1 957:1 # glycogen synthetase phosphatase
6:1 31:2 40:1 57:1 89:1 140:1 185:1 201:1 229:1 231:1 266:1 385:1 944:1 957:1 # glycogenosis , no
6:1 31:1 40:1 57:1 76:1 89:1 140:1 145:1 185:1 201:1 229:1 231:1 239:1 266:1 385:1 651:1 944:1 957:1 # glycogenosis type 2b
6:1 31:1 40:1 57:1 76:1 89:1 140:1 145:1 185:1 201:1 229:1 231:1 239:1 266:1 385:1 616:1 651:1 944:1 957:1 # glycogenosis type ii
6:1 31:1 40:1 57:1 76:1 89:1 131:1 140:1 145:1 185:1 201:1 229:1 231:1 239:1 266:1 385:1 651:1 944:1 957:1 # glycogenosis type vi
9:1 28:1 29:1 31:1 33:1 37:1 45:1 57:1 60:1 70:1 81:1 128:1 137:1 140:1 174:1 185:1 229:1 280:1 329:1 620:1 664:1 773:1 941:1 944:1 # glycol monomethacrylate
2:1 3:1 23:1 36:1 38:1 40:1 43:2 44:1 45:1 54:1 57:1 75:1 79:1 91:2 92:1 93:1 112:1 132:1 140:1 185:1 211:1 229:1 320:2 375:1 513:1 568:1 591:1 669:1 675:1 689:1 737:1 739:1 763:1 802:1 855:1 944:1 # glycoprotein phospholipase d
11:1 21:1 29:1 43:1 47:1 54:1 56:1 259:1 289:1 458:1 716:1 # gnetophytas
4:1 42:1 62:1 83:1 114:1 177:1 261:1 277:1 386:1 674:1 710:1 713:1 # gobulus myersi
31:1 40:1 49:1 87:1 266:1 438:1 713:1 830:1 # godwit, nos
4:1 37:1 45:1 69:1 275:1 534:1 713:1 715:1 808:1 # goldammer
1:1 6:1 14:1 16:1 45:1 287:1 453:1 662:1 713:1 808:1 # golden - rain
3:1 4:1 13:1 25:1 45:1 55:1 67:1 130:1 234:1 324:1 401:1 615:1 698:1 713:1 # golgi cisterna
3:1 8:1 9:2 11:1 15:1 17:1 19:1 55:1 70:1 83:1 91:1 113:1 166:1 183:1 194:1 329:1 354:1 366:1 391:1 400:1 428:1 622:1 650:1 713:1 940:1 # gonad regulate hormone
5:1 9:1 15:1 27:1 28:1 31:1 35:1 40:1 54:1 55:1 107:1 116:1 133:1 166:1 188:1 262:1 266:1 391:1 627:1 713:1 812:1 852:1 # gonadopathy nos female
2:1 4:1 9:1 19:1 32:1 36:1 39:1 42:1 54:1 55:1 56:1 76:1 133:1 161:1 166:1 239:1 245:1 267:1 307:1 344:1 371:1 391:1 432:1 533:1 651:1 713:1 981:1 # gonadotroph hyperplasia
1:1 2:1 5:1 6:1 9:1 17:1 19:1 21:1 24:1 30:1 32:1 33:1 36:1 39:1 48:1 54:1 55:1 74:1 88:1 103:1 117:1 133:1 148:1 161:1 166:1 218:1 245:1 316:1 341:1 344:1 371:1 387:1 391:1 510:1 512:1 540:1 713:1 742:1 817:1 # gonadotrophin placental increased
2:1 3:1 8:1 9:1 17:1 32:1 36:1 42:1 47:1 48:1 49:1 54:1 55:1 80:1 121:1 133:1 166:1 197:1 245:1 265:1 371:1 391:1 410:1 576:1 612:1 683:1 713:1 883:1 # gonadotrophin receptor site
1:1 2:1 9:1 17:1 30:1 32:1 36:1 39:1 54:1 55:1 74:1 88:1 117:1 133:1 148:1 166:1 218:1 245:1 371:1 387:1 391:1 512:1 540:1 713:1 # gonadotropic lh increased
2:1 5:1 8:1 9:1 31:2 32:1 35:1 36:1 54:1 55:1 133:1 166:1 194:1 245:1 262:1 371:1 391:1 428:1 557:1 647:1 713:1 962:1 # gonadotropin no normal
25:1 39:1 72:1 87:1 107:1 109:1 285:1 408:1 524:1 713:1 # goodpasture
4:1 14:1 15:1 28:1 30:1 32:1 33:1 40:1 41:1 65:1 88:1 158:1 188:1 189:1 200:1 408:1 437:1 589:1 668:1 713:1 786:1 812:1 871:1 # goose feather extract
3:1 4:1 8:1 9:1 14:1 50:1 58:1 115:1 130:1 133:1 250:1 304:1 325:1 448:1 713:1 # gordonia terrae
8:2 19:2 20:2 99:2 100:2 415:2 506:2 713:2 759:2 # gorilla gorilla
1:1 3:1 4:1 15:1 17:1 21:1 29:1 30:1 33:1 38:1 40:1 48:1 84:1 113:1 248:1 263:1 341:1 514:1 559:1 574:1 635:1 668:1 713:1 730:1 # goserelin acetate
72:1 110:1 115:1 226:1 713:1 # gourds, ivy
42:1 58:1 62:1 110:1 178:1 291:1 713:1 775:1 994:1 # goussia
1:1 4:1 6:1 13:1 14:1 24:1 25:1 32:1 37:1 50:1 53:1 97:1 103:1 158:1 166:1 172:1 212:1 364:1 401:1 439:1 481:1 500:1 615:1 678:1 713:1 726:1 # government administrators
217:1 412:1 431:1 552:1 854:1 # gp105-120
2:1 3:1 23:1 36:1 44:1 54:1 57:1 75:1 79:1 92:1 93:1 132:1 140:1 185:1 229:1 855:1 944:1 996:1 # gp135 , glycoprotein
7:1 13:1 27:1 35:1 50:1 58:1 66:1 224:1 242:1 539:1 # gp63 leishmania
3:1 4:1 5:1 14:1 15:1 20:1 35:1 58:1 113:1 130:1 233:1 237:1 406:1 493:1 577:1 604:1 738:1 918:1 972:1 # graft material
10:1 11:1 14:1 15:1 57:1 62:1 69:1 95:1 97:1 127:1 139:1 154:1 226:1 237:1 354:1 362:1 507:1 631:1 899:1 918:1 # gram negative coccus
1:1 14:1 21:1 25:1 69:1 122:1 219:1 237:1 287:1 662:1 899:1 918:1 # gram stains
1:1 12:1 14:1 18:1 34:1 40:1 53:1 67:1 69:1 120:1 142:1 170:1 196:1 206:1 237:1 295:1 425:1 483:1 602:1 618:1 899:1 918:1 # gramicidin dubos
2:2 7:1 8:1 13:1 14:1 29:1 30:1 32:1 50:1 52:1 56:1 73:1 85:1 95:1 119:1 138:1 153:1 155:1 159:1 171:1 176:1 193:1 237:1 242:1 268:1 314:1 340:1 348:1 358:1 359:1 364:1 368:1 371:1 429:1 475:1 549:1 636:1 699:1 700:1 728:1 748:1 788:1 797:1 844:1 857:1 863:1 866:1 881:1 890:1 893:1 903:1 905:1 914:1 915:1 918:1 964:1 965:1 967:1 # granisetron hydrochloride
7:1 14:1 19:2 22:1 25:1 39:1 47:1 48:1 60:1 83:1 84:1 99:1 163:1 177:1 193:1 237:1 293:1 307:1 328:1 370:1 386:1 400:1 524:1 680:1 706:1 856:1 870:1 918:1 # granular cell myoblastomas
1:1 7:1 8:1 10:1 14:1 31:1 33:1 41:1 52:1 76:1 80:1 83:1 177:1 180:1 193:1 225:1 237:1 238:1 290:1 298:1 328:1 481:1 690:1 820:1 822:1 918:1 # granulobacter pectinovorum
7:1 10:1 14:2 15:1 35:1 52:1 60:1 72:1 83:1 90:1 127:1 193:1 226:1 237:1 252:1 278:1 305:1 328:1 490:1 631:1 686:1 918:1 995:1 # granuloma ; suppurative
7:1 14:1 18:1 20:1 32:1 35:1 43:1 52:1 54:1 56:1 60:1 73:1 83:1 91:1 193:1 237:1 257:1 259:1 278:1 328:1 458:1 460:1 716:1 781:1 918:1 # granuloma ; trichophyticum
1:1 14:1 39:1 63:1 105:1 112:1 129:1 237:1 794:1 909:1 918:1 # grasping
3:1 14:1 15:1 37:1 74:1 83:1 113:1 237:1 252:1 380:1 525:1 918:1 # grateful med
8:1 14:1 17:1 22:1 34:1 68:1 73:1 88:1 91:1 125:1 131:1 237:1 275:1 461:1 540:1 781:1 800:1 918:1 940:1 # gravidarum, chorea
2:1 14:1 32:1 49:1 54:1 129:1 131:1 237:1 245:1 371:1 461:1 910:1 918:1 927:1 # gravitropisms
3:1 4:1 5:1 14:1 49:1 130:1 131:1 145:1 237:1 356:1 461:1 606:1 918:1 # gravity , alter
1:1 14:1 17:1 30:1 39:1 49:1 74:1 88:1 117:1 131:1 145:1 148:1 218:1 237:1 387:1 461:1 512:1 540:1 606:1 918:1 # gravity, increased
7:1 14:1 15:1 17:1 30:1 32:1 40:1 42:1 49:1 59:1 84:1 88:1 97:1 106:1 112:1 122:1 158:1 178:1 193:1 222:1 237:1 468:1 540:1 617:1 670:1 704:1 825:1 827:1 # great vessels transpositions
2:1 3:1 4:2 11:1 15:1 17:1 85:1 88:1 113:1 125:1 130:1 166:1 169:1 237:1 469:1 540:1 810:1 907:1 # greater roadrunner
3:1 4:1 15:1 17:1 46:1 88:1 113:1 130:1 209:1 237:1 305:1 540:1 601:1 # greater scaup
6:1 13:1 17:1 20:1 141:1 237:1 440:1 # green iris
4:1 6:1 17:1 19:1 30:1 39:1 148:1 237:1 307:1 440:1 730:1 # green laser
4:1 6:1 17:1 49:1 76:1 129:1 131:1 211:1 237:1 267:1 440:1 # green pit viper
2:1 6:1 13:1 17:1 36:1 52:1 95:1 104:1 163:1 237:1 429:1 440:1 539:1 676:1 # greenblotched rockfish
6:1 9:1 10:1 12:1 14:1 15:1 17:1 26:1 58:1 77:1 102:1 118:1 127:1 166:1 237:1 258:1 313:1 402:1 433:1 454:1 789:1 # grenz radiation
17:1 21:1 100:1 157:1 237:1 287:1 924:1 # grey wagtail
2:1 13:1 18:1 20:1 25:1 30:1 53:1 61:1 83:1 95:1 126:1 218:2 223:1 237:1 246:1 429:1 483:1 525:1 636:1 815:1 823:1 # griseofulvin , microcrystalline
2:1 13:1 14:1 18:1 20:1 30:1 32:1 53:1 61:1 69:1 83:2 142:1 158:1 218:1 223:1 237:1 356:1 483:1 525:1 636:1 823:1 899:1 # griseofulvin ultramicrosize
2:1 61:1 81:1 110:1 141:1 237:1 277:1 287:1 305:1 # group of hairs
7:1 26:1 34:1 38:1 40:1 42:1 63:1 139:1 185:1 222:1 346:1 933:1 # gt3 - ganglioside
33:1 40:1 57:1 622:1 648:1 # guacos
1:1 7:1 11:1 42:1 58:1 59:1 287:1 495:1 521:1 622:1 648:1 874:1 937:1 # guaianesin
2:1 6:1 9:1 11:1 42:1 56:1 57:1 59:1 85:1 87:1 95:1 119:1 133:1 138:1 153:1 155:1 159:1 171:1 176:1 188:1 287:1 343:1 345:1 429:1 622:1 648:1 700:1 728:1 748:1 874:1 937:1 # guaifenesin - hydrocodone
1:1 6:1 11:2 16:1 42:1 57:1 59:1 66:1 78:1 86:1 87:1 188:1 287:1 343:1 345:1 622:1 648:1 874:1 937:1 # guaifenesin codeine
6:1 7:1 9:1 15:1 21:1 29:1 31:1 33:1 48:1 55:1 70:1 108:1 123:1 248:1 329:1 341:1 416:1 433:1 454:1 469:1 514:1 559:1 574:1 579:1 622:1 648:1 941:1 # guanabenz monoacetate
1:1 7:1 8:1 12:1 16:1 20:1 34:2 50:2 52:1 73:1 124:1 170:1 227:1 242:1 268:1 303:1 314:1 340:1 348:1 358:1 359:1 368:1 415:1 425:1 590:1 618:1 622:1 648:1 649:1 658:1 678:1 694:1 714:1 723:1 741:1 752:1 754:1 798:1 801:1 838:1 # guanidinium chloride
1:2 7:1 11:1 30:1 31:1 39:1 40:1 42:1 53:1 55:1 69:1 86:1 142:1 148:1 172:1 222:1 256:1 266:1 286:1 421:1 495:1 622:1 648:1 703:1 743:1 # guanosine aminase
1:1 3:1 7:1 11:1 14:1 29:1 31:1 32:1 40:2 42:1 43:1 86:1 91:1 112:1 158:1 173:1 222:1 266:1 320:1 421:1 495:1 513:1 568:1 622:1 648:1 669:1 675:1 699:1 737:1 743:1 986:1 # guanosine tetraphosphate
20:1 22:1 30:1 49:1 72:1 80:1 115:1 145:1 154:1 606:1 622:1 648:1 966:1 # guard security
17:1 22:1 88:1 540:1 622:1 648:1 # guarea
1:2 5:1 26:1 50:1 54:1 62:1 121:1 129:2 276:1 328:1 332:1 457:1 611:1 622:1 678:1 794:2 # guepiniopsis alpinus
1:1 8:1 11:1 12:1 13:1 30:2 39:1 86:1 88:2 148:1 149:1 194:1 387:1 428:1 512:1 562:1 622:1 636:1 705:1 841:1 842:1 846:1 950:1 952:1 953:1 # guinea worm disease
7:1 19:1 24:1 68:1 161:1 187:1 344:1 494:1 622:1 # gum , plant
14:1 15:1 16:1 34:1 35:1 42:1 47:1 59:1 62:1 68:1 69:1 110:1 123:1 124:1 291:1 392:1 493:1 534:1 567:1 584:1 622:1 899:1 937:1 # gummatous ; frambeside
8:1 14:1 15:1 20:1 21:2 22:1 51:1 58:1 107:1 136:1 173:1 243:1 332:1 415:1 555:1 566:1 574:1 604:1 622:1 777:1 # guttata; parapsoriasis
11:1 35:1 116:1 373:1 # gymnema
31:1 54:1 62:1 100:1 114:1 129:1 373:1 884:1 927:1 # gymnopilus
8:1 11:2 25:1 35:1 39:1 57:1 60:1 80:1 120:1 278:1 351:1 401:1 524:1 561:1 # gynecomastia , newborn
3:1 25:1 31:1 35:1 40:1 116:1 266:1 324:1 351:1 492:1 534:1 # gynostemma
3:1 4:1 5:2 13:1 14:1 15:1 19:1 21:1 38:2 49:1 62:1 67:1 95:1 113:1 125:1 129:1 130:1 211:1 260:1 308:1 316:1 327:2 335:1 362:1 366:1 570:1 650:1 702:1 # gyrus occipitalis lateralis
3:2 4:1 5:1 13:1 14:1 15:1 19:1 36:1 38:1 47:1 49:1 62:1 67:1 79:1 95:1 113:1 125:1 129:1 130:1 211:1 260:1 308:1 327:1 335:1 362:1 366:1 650:1 702:1 # gyrus occipitotemporalis lateralis
4:1 52:1 95:1 163:1 277:1 449:1 674:1 676:1 # h1 blockers
1:2 4:1 5:1 10:1 49:2 63:2 81:1 89:1 104:1 105:2 108:1 109:1 143:2 298:1 321:1 390:1 609:1 648:1 # habitual finger biting
7:1 26:1 31:1 35:1 60:1 63:1 81:1 116:1 224:1 234:1 325:1 933:1 # haemangioma , no
7:1 11:1 26:1 35:1 60:1 61:1 63:1 80:1 81:1 116:1 224:1 234:1 325:1 676:1 933:1 # haemangioma of neck
7:1 26:1 30:1 31:1 35:1 40:1 60:1 61:1 63:1 81:1 116:1 224:1 234:1 266:1 325:1 668:1 933:1 # haemangioma of nose
2:1 7:1 22:1 27:1 28:1 35:1 81:1 116:1 150:1 311:1 325:1 498:1 646:1 799:1 # haemarthrosis ; ankle
1:1 3:1 4:1 15:1 24:1 35:2 47:1 60:1 62:1 81:1 116:1 130:1 154:1 194:1 209:1 278:1 302:1 325:1 374:1 427:1 493:1 584:1 725:1 833:1 898:1 # haematoma intermuscular
4:1 15:1 35:2 47:1 48:1 60:1 61:1 81:1 116:1 131:1 278:1 325:1 426:1 430:1 493:1 584:1 785:1 # haematoma of cervix
22:1 47:1 70:1 81:1 116:1 150:1 177:1 238:1 325:1 498:1 847:1 # haemobartonelloses
7:1 15:1 19:1 21:1 24:1 52:1 70:1 81:1 116:1 143:1 177:1 185:1 187:1 231:1 325:1 494:1 510:1 847:1 # haemoglobin atlanta
8:1 52:2 70:1 71:1 81:1 116:1 143:1 177:1 185:1 231:1 238:1 314:1 325:1 847:1 # haemoglobin baylor
47:1 52:1 57:1 70:1 81:1 116:1 143:1 177:1 185:1 231:1 325:1 467:2 847:1 # haemoglobin cowtown
14:1 16:2 19:1 42:1 52:1 59:1 70:1 81:1 116:1 141:1 143:1 166:1 177:1 185:1 231:1 325:1 847:1 923:1 937:1 # haemoglobin la desirade
13:1 31:1 42:1 45:1 70:1 81:1 116:1 140:1 246:1 249:1 325:1 701:1 847:1 # haemolysis , no
10:1 13:1 20:1 22:1 28:1 38:1 43:1 49:1 54:1 70:1 81:1 100:1 111:1 116:1 150:1 259:1 311:1 321:1 325:1 376:1 498:1 587:1 641:1 755:1 799:1 847:1 # haemophilic arthritis
8:1 17:1 25:1 39:1 70:1 81:2 88:1 116:1 157:1 164:1 325:1 387:1 448:1 520:1 524:1 540:1 688:1 847:1 # haemorrhage breast
8:1 70:1 81:2 116:1 157:1 325:1 448:1 520:1 688:1 710:1 847:1 # haemorrhage eye
8:1 9:1 22:1 55:1 70:2 81:2 83:1 116:1 126:1 157:1 325:1 329:1 372:1 391:1 448:1 490:1 502:1 520:1 688:1 847:1 858:1 983:1 # haemorrhage pulmonary
4:1 16:1 31:1 34:1 40:1 42:1 70:1 81:1 116:1 124:1 182:1 222:1 325:1 847:1 # haemosiderosis , no
13:1 59:1 65:1 81:1 104:1 157:1 539:1 # hagfishes
4:1 8:1 12:1 13:1 16:1 31:1 51:1 81:1 115:1 141:1 144:1 149:1 182:1 243:1 250:1 271:1 287:1 299:1 300:1 306:1 309:1 317:1 365:1 379:1 381:1 382:1 472:1 473:1 474:1 585:1 586:1 853:1 # hair disorder no
1:1 12:1 18:1 27:1 38:1 45:1 64:1 81:1 83:1 99:1 141:1 146:1 169:1 202:1 261:1 287:1 292:1 301:1 464:1 525:1 596:1 600:1 656:1 959:1 # hair follicle infundibulum
18:1 27:1 38:1 45:1 55:1 62:1 81:1 99:1 141:1 146:1 202:1 287:1 325:1 395:1 596:1 600:1 959:1 # hair follicle naevus
1:1 10:1 15:1 35:1 63:1 81:1 105:1 141:1 287:1 298:1 493:1 777:1 # hair matting
1:1 4:1 11:1 20:1 61:1 68:1 76:1 81:1 86:1 141:1 233:1 267:1 269:1 287:1 322:1 # hair of perineum
1:1 20:1 63:1 81:1 105:1 141:1 287:1 322:1 # hair ring
3:1 49:1 81:1 111:1 141:1 287:1 # hair, white
5:1 81:1 84:1 99:1 120:1 141:1 238:1 287:1 378:1 467:1 621:1 932:1 # hairball ; bowel
14:1 15:1 27:1 59:1 81:1 141:1 178:1 252:1 287:1 617:1 # hairless rat
2:1 6:1 11:1 37:1 60:1 64:1 65:1 73:1 81:1 85:1 119:1 196:1 210:1 273:1 280:1 283:1 345:1 351:1 607:1 625:1 657:1 677:1 750:1 906:1 942:1 993:1 # hajdu cheney syndrome
1:1 5:2 15:1 27:1 38:1 46:1 63:1 81:1 99:1 105:1 263:1 275:1 621:1 628:1 697:1 777:1 959:1 # hallingdal cattle
1:1 5:1 10:1 15:1 38:2 55:1 58:1 67:1 81:1 98:1 99:2 100:1 114:1 136:1 211:1 286:1 323:1 490:1 621:1 645:1 697:1 759:1 959:1 984:1 # hallucination , lilliputian
5:1 20:1 34:1 62:1 81:1 99:1 114:1 152:1 196:1 234:1 621:1 697:1 # hallux ; rigidus
5:1 52:1 55:1 62:1 81:1 325:1 395:1 697:1 # halo naevus
2:1 5:1 7:1 8:1 20:1 24:1 32:1 52:2 56:1 61:1 73:1 81:1 85:1 95:1 119:1 138:1 153:1 155:1 159:1 171:1 176:1 187:1 204:1 257:1 268:1 314:1 340:1 348:1 358:1 359:1 368:1 429:1 549:1 697:1 700:1 728:1 748:1 762:1 788:1 797:1 844:1 857:1 863:1 866:1 881:1 890:1 893:1 903:1 905:1 914:1 915:1 964:1 965:1 967:1 # halofantrine hydrochloride
5:1 19:1 33:1 41:1 45:1 47:1 52:1 81:1 177:1 189:1 644:1 697:1 742:1 904:1 946:1 # halolactobacillus
5:1 9:1 52:1 55:1 60:1 70:1 81:1 166:1 275:1 329:1 391:1 697:1 876:1 # halomonadaceae
5:1 9:1 39:1 52:1 55:1 60:1 70:1 81:1 329:1 391:1 697:1 703:1 876:1 # halomonas
1:1 5:2 9:1 38:1 39:1 52:1 55:2 60:1 70:1 81:1 160:1 263:1 286:1 327:1 329:1 391:1 476:1 697:1 703:1 876:1 # halomonas salina
1:1 10:1 19:1 22:2 35:2 46:1 47:1 60:1 69:1 81:1 100:1 150:2 157:1 234:1 240:1 278:1 498:2 877:1 # hamartoma , cartilaginous
3:1 14:1 15:1 17:1 33:1 35:1 41:1 69:1 72:1 81:1 109:1 113:1 189:1 228:1 285:1 339:1 349:1 383:1 437:1 491:1 493:1 567:1 # hamate fracture
2:1 4:1 11:1 18:1 37:1 45:1 52:1 69:1 72:1 81:1 231:1 234:1 269:1 534:1 613:1 661:1 715:1 # hammer , neurologic
3:1 4:1 25:1 69:1 81:1 130:1 324:1 698:1 # hamster
62:1 69:1 81:1 83:1 114:1 302:1 # hamulus
7:1 10:1 13:1 42:1 49:1 64:1 72:1 81:1 261:1 277:1 321:1 355:1 376:1 587:1 851:1 # hand ; bursitis
7:1 9:1 11:1 18:1 19:1 22:1 55:1 59:1 64:1 81:1 83:1 120:1 131:1 154:1 183:1 355:1 370:1 400:1 461:1 489:1 680:1 851:1 874:1 886:1 976:1 # hand navicular bones
6:1 7:1 10:1 15:1 17:1 21:1 23:1 24:1 30:1 59:1 64:1 81:1 103:1 127:1 355:1 510:1 529:1 574:1 626:1 817:1 851:1 # hand presentation
3:1 6:1 7:1 9:1 17:1 64:2 72:1 81:1 109:1 125:1 133:1 197:1 228:1 285:1 305:1 339:1 355:1 633:1 806:1 851:1 # hand rupture tendon
7:1 12:1 18:1 46:1 64:1 81:1 129:1 173:1 232:1 301:1 355:1 686:1 851:1 # handicapping
2:1 7:1 31:1 36:1 37:1 60:1 64:1 81:1 85:1 119:1 210:1 273:1 280:1 351:1 421:1 607:1 625:1 657:1 750:1 851:1 906:1 942:1 993:1 # hanot syndrome
7:2 10:1 21:1 24:2 62:1 81:1 87:1 120:1 125:1 131:1 141:1 187:2 207:1 236:1 292:1 461:1 510:1 599:1 696:1 702:1 717:1 718:1 834:1 851:1 989:1 # hantavirus antibody
43:2 65:1 81:1 91:1 121:1 143:1 173:1 177:1 254:1 320:1 # haphephobia
2:1 29:1 37:1 60:1 64:1 76:1 81:1 85:1 119:1 173:1 210:1 273:1 280:1 305:1 337:1 351:1 490:1 607:1 625:1 657:1 686:2 750:1 906:1 942:1 993:1 # happy puppet syndrome
11:1 17:1 22:1 25:1 39:1 59:1 61:1 81:1 88:1 115:1 164:1 178:1 387:1 524:1 540:1 617:1 874:1 # hardness of breast
1:1 22:1 27:1 81:1 98:1 196:1 419:1 516:1 562:1 676:1 # harlequin ducks
9:1 37:1 39:1 50:1 57:1 68:1 80:1 81:1 97:1 107:1 178:1 227:1 284:1 304:1 347:1 461:1 862:1 # have pass meconium
5:1 18:1 22:1 46:1 53:1 62:1 65:1 73:1 81:1 110:1 115:1 116:1 133:1 232:1 272:1 288:1 291:1 451:1 465:1 483:1 527:1 677:1 827:1 # hazardous chemicals
30:1 116:1 199:1 332:1 449:1 # hb kempsey
14:1 72:1 995:1 # hb kokura
2:1 27:1 38:1 49:1 95:1 429:1 676:1 687:1 777:1 # hb little rock
10:1 19:1 37:1 66:1 100:1 634:1 # hb meilahti
9:1 15:1 39:1 47:1 160:1 408:1 584:1 888:1 # hb saskatoon
57:1 481:1 531:1 # hcov-nl63
4:1 19:1 30:1 39:1 65:1 148:1 307:1 730:1 # he laser
4:1 8:1 12:1 13:1 16:1 51:1 65:1 88:1 115:1 144:1 149:1 166:1 182:1 243:1 250:1 271:1 299:1 300:1 306:1 309:1 317:1 365:1 379:1 381:1 382:1 472:1 473:1 474:1 585:1 586:1 853:1 # head disorder
16:1 27:1 34:1 42:1 65:1 88:1 124:1 166:1 380:1 972:1 # head left side
30:1 52:1 59:1 62:1 65:1 88:1 110:1 166:1 291:1 471:1 719:1 # head louses
6:1 31:1 36:1 63:1 65:1 88:1 89:1 139:1 157:1 166:1 597:1 # head not engage
7:1 63:1 65:1 88:1 166:1 234:1 238:1 363:1 925:1 933:1 # head-banging
31:1 33:1 65:2 73:1 88:1 166:1 275:1 677:1 # headache , no
18:1 33:1 42:1 65:2 73:1 88:1 166:1 275:1 676:1 677:1 # headache , sick
5:1 65:1 88:1 490:1 # heal pu
1:1 5:1 10:1 15:1 19:1 27:1 35:1 65:1 69:1 74:1 88:1 127:1 342:1 464:1 493:1 530:1 534:1 656:1 # healed inflammation
1:1 5:1 38:1 63:1 64:1 65:1 88:1 105:1 110:1 169:1 263:1 327:1 # healings, wound
5:1 8:1 17:1 28:1 51:1 59:1 65:1 88:1 150:1 243:1 356:1 529:1 880:1 # health resort
4:1 8:1 12:2 13:2 16:1 22:1 30:2 39:1 51:1 65:1 88:2 115:1 144:1 148:1 149:2 150:1 182:1 243:1 250:1 271:1 299:1 300:1 306:1 309:1 317:1 365:1 379:1 381:1 382:1 387:1 472:1 473:1 474:1 498:1 512:1 585:1 586:1 636:1 705:1 841:1 842:1 846:1 853:1 950:1 952:1 953:1 # heart disease disorder
11:1 17:1 22:1 59:1 65:1 72:1 80:1 88:1 100:1 114:1 150:1 204:1 228:1 287:1 498:1 529:1 # heart failures nec
10:1 13:1 22:1 59:1 65:1 88:1 90:1 150:1 178:1 376:1 457:1 498:1 # heart tissues
15:1 17:1 25:1 32:1 59:1 65:1 88:1 178:1 212:1 529:1 617:1 # heat stress
5:1 9:1 13:1 21:1 29:1 37:1 51:1 65:1 88:1 106:1 137:1 144:1 184:1 248:1 316:1 461:1 765:1 # heavy metal poison
4:1 14:1 16:1 65:1 74:1 182:1 308:1 # hedera
4:1 65:1 74:1 89:1 # hedger
65:1 74:1 107:1 112:1 # hedspa
10:1 13:1 36:1 65:1 74:1 236:1 376:1 # hedyotis l.
3:1 4:1 6:1 8:1 9:1 10:1 11:1 26:1 33:1 41:1 45:1 47:1 48:1 65:1 66:1 74:1 76:1 77:1 102:1 118:1 121:1 126:1 152:1 189:1 197:1 204:1 265:1 267:1 345:1 367:1 410:1 545:1 633:1 634:1 644:1 683:1 859:1 902:1 904:1 978:1 # heightened olfactory perception
1:2 8:1 10:1 17:1 25:1 27:1 63:1 65:1 84:1 99:1 105:1 120:1 293:1 298:1 389:1 551:1 598:1 721:1 # hellebore, stinking
1:1 3:1 11:1 29:1 37:1 65:1 74:1 84:1 86:1 88:1 137:1 202:1 372:1 467:1 562:1 571:1 622:1 738:1 # helmeted guineafowl
1:1 6:1 7:1 26:1 35:1 61:1 63:1 65:1 116:1 224:1 234:1 389:1 527:1 550:1 721:1 888:1 933:1 # hemangioendothelioma of skin
6:1 7:1 26:1 27:1 35:2 50:1 60:1 63:1 65:1 97:1 100:1 116:1 224:1 234:1 278:1 369:1 527:1 813:1 933:1 # hemangioma; juvenile
1:1 7:1 26:1 35:1 40:1 61:1 63:1 65:1 116:1 160:1 224:1 234:1 389:1 527:1 721:1 888:1 933:1 # hemangiosarcoma of skin
1:1 6:1 7:1 10:1 15:1 20:1 24:2 35:1 45:1 47:1 52:1 65:1 89:1 103:1 104:1 116:1 157:1 164:1 187:1 201:1 207:1 231:1 234:1 292:1 322:1 343:1 493:1 527:1 584:1 597:1 599:1 613:1 # hematological agent antifibrinolysis
4:1 15:1 18:1 35:2 47:1 58:1 60:1 65:1 67:1 76:1 90:1 104:1 116:1 267:1 278:1 305:1 493:1 527:1 584:1 602:1 665:1 938:1 # hematoma ; superficial
8:1 15:1 35:2 47:1 57:1 60:1 65:1 115:1 116:1 250:1 278:1 493:1 527:1 584:1 954:1 # hematoma; cord
1:1 15:1 21:1 25:1 35:1 38:1 47:1 65:1 71:1 101:1 116:1 162:1 175:1 219:1 287:1 493:1 527:1 584:1 662:1 # hematoxylin stain
6:1 37:1 65:1 89:1 101:1 116:1 162:1 175:1 201:1 223:1 527:1 # hemeoxygenase 1
31:1 33:1 34:1 41:1 53:1 65:1 71:1 116:1 145:1 189:1 275:1 409:1 451:1 527:1 711:1 800:1 # hemidactylus , no
43:1 47:1 54:1 65:1 70:1 95:1 116:1 165:1 259:1 458:1 527:1 847:1 919:1 # hemocytophagia
1:1 3:1 15:1 27:1 52:1 65:1 70:1 84:1 113:1 116:1 143:1 177:1 185:1 191:1 231:1 395:1 527:1 847:1 860:1 980:1 # hemoglobin a1c elevate
1:1 5:1 8:1 31:1 35:1 52:1 65:1 70:1 108:1 116:1 143:1 177:1 185:1 194:1 231:1 262:1 428:1 527:1 557:1 647:1 847:1 860:1 962:1 # hemoglobin abnormal
1:1 12:1 13:1 30:2 39:1 52:1 65:1 70:1 88:1 116:1 143:1 148:1 149:1 177:1 185:1 231:1 387:1 512:1 527:1 636:1 705:1 841:1 842:1 846:1 847:1 860:1 950:1 952:1 953:1 # hemoglobin e disease
1:1 14:1 22:1 52:1 65:1 70:1 108:1 116:1 143:1 177:1 185:1 231:1 527:1 555:1 847:1 860:1 # hemoglobin o arab
1:1 10:1 18:1 36:1 50:1 52:2 65:1 70:1 100:1 116:1 143:1 177:1 185:1 231:1 235:1 527:1 847:1 860:1 # hemoglobin p nilotic
1:1 52:1 65:1 70:1 116:1 143:1 177:1 185:1 231:1 527:1 847:1 860:1 # hemoglobinemia
1:1 52:1 65:1 70:1 116:1 143:1 177:1 185:1 231:1 527:1 847:1 860:1 # hemoglobins s
1:1 5:2 19:1 20:1 22:1 35:1 52:1 58:1 65:1 70:1 116:1 143:1 177:1 185:1 231:1 262:1 370:1 406:1 527:1 604:1 610:1 695:1 847:1 860:1 # hemoglobinuria ; malarial
2:1 14:1 22:1 43:2 54:1 62:1 65:1 70:1 81:1 100:1 107:1 111:1 114:1 116:1 173:1 259:1 311:1 527:1 555:1 566:1 641:1 646:1 847:1 973:1 # hemophilus paraphrohaemolyticus
8:1 19:1 22:1 39:1 42:1 65:1 70:1 81:1 89:1 100:1 116:1 157:1 238:1 370:1 448:1 520:1 527:1 597:1 688:1 847:1 981:1 # hemorrhage ; basilar
8:1 9:1 45:1 52:1 57:1 65:1 70:1 81:1 89:1 116:1 157:1 448:1 520:1 527:1 597:1 613:1 688:1 773:1 847:1 # hemorrhage ; colon
1:1 8:1 10:1 17:1 29:1 55:1 65:1 70:1 81:1 89:1 116:1 157:1 286:1 298:1 448:1 520:1 527:1 597:1 653:1 688:1 847:1 # hemorrhage ; retina
8:1 18:1 20:1 25:1 32:1 39:1 65:1 70:1 81:1 89:1 116:1 139:1 157:1 212:1 257:1 448:1 460:1 520:1 524:1 527:1 597:1 688:1 847:1 # hemorrhage gastric
8:1 27:1 61:1 62:1 65:1 70:1 81:1 89:1 116:1 146:1 157:1 209:1 302:1 448:1 520:1 527:1 596:1 597:1 688:1 847:1 # hemorrhage of muscle
2:1 3:1 8:1 15:1 21:1 23:1 25:1 40:1 44:1 61:1 65:1 70:1 81:1 89:1 113:1 116:1 157:1 219:1 404:1 448:1 492:1 520:1 527:1 574:1 597:1 688:1 847:1 # hemorrhage of prostate
1:1 8:1 9:1 10:1 11:1 24:1 65:1 70:1 81:1 86:1 89:1 106:1 116:1 157:1 207:1 298:1 448:1 520:1 527:1 597:1 688:1 847:1 # hemorrhage, pontine
8:1 28:1 56:1 62:1 65:1 70:1 81:1 89:1 116:1 147:1 157:1 302:1 373:1 448:1 520:1 527:1 597:1 688:1 847:1 # hemorrhage; thymus
8:1 10:1 14:1 15:1 17:1 22:1 23:1 26:1 34:1 65:1 70:1 91:1 102:1 107:1 116:1 121:1 127:1 184:1 252:1 258:1 448:1 520:1 527:1 555:1 566:1 626:1 688:1 784:1 847:1 # hemorrhoid preparation
22:1 55:1 65:1 107:1 121:1 131:1 141:1 401:1 461:1 566:1 718:1 # heparnavirus
4:1 5:1 10:2 15:1 18:2 26:1 27:1 41:1 65:1 99:1 102:1 107:1 117:1 121:1 127:1 169:1 198:1 225:1 234:1 235:1 236:1 246:1 407:1 525:1 621:1 627:1 # hepatic dysfunction allergic
10:1 15:2 18:1 35:2 47:1 60:1 65:1 81:1 107:1 116:1 121:1 127:1 235:1 278:1 325:1 493:1 584:1 627:1 # hepatic haematoma
2:1 3:1 10:1 15:2 18:1 25:1 33:1 35:1 40:1 65:1 88:1 107:1 121:1 127:1 218:1 235:1 324:1 404:1 492:1 627:1 # hepatic macrosteatosis
2:1 10:1 11:1 15:1 18:1 33:1 65:1 67:1 80:1 100:1 107:1 121:1 127:1 177:1 218:1 235:1 238:1 274:1 627:1 820:1 # hepatic necrobacillosis
10:1 13:2 15:1 26:1 38:1 40:1 42:1 65:1 76:1 84:1 107:1 121:1 127:1 222:1 249:1 376:1 504:1 627:1 # hepatis peliosis
10:2 15:1 16:2 21:1 34:1 49:1 65:1 84:1 107:1 121:1 124:1 127:1 321:1 356:1 627:1 865:1 # hepatitides , delta
3:1 10:2 13:1 15:1 18:1 33:1 47:1 49:1 65:1 101:1 107:1 121:1 127:1 136:1 154:1 321:1 357:1 376:1 587:1 624:1 627:1 # hepatitis acute toxic
7:1 10:3 13:1 15:1 24:1 49:1 65:1 87:1 107:1 120:1 121:1 127:1 187:1 207:1 236:1 292:1 321:1 376:1 587:1 599:1 627:1 696:1 717:1 834:1 # hepatitis b antibody
1:1 10:2 13:1 15:1 48:1 49:1 64:1 65:1 85:1 98:1 107:1 121:1 125:1 127:1 196:1 270:1 321:1 376:1 419:1 587:1 627:1 # hepatitis drug induce
4:1 7:1 15:1 46:1 47:1 48:2 65:1 84:1 95:1 99:1 107:1 117:1 121:1 293:1 310:1 315:1 426:1 441:1 584:1 627:1 706:1 870:1 929:1 # hepatocellular cancer
15:1 27:1 31:1 40:1 47:1 65:1 107:1 112:1 121:1 161:1 513:1 584:1 627:1 878:1 # hepatosplenomegaly no
9:1 13:2 15:1 20:1 30:1 47:1 65:1 66:1 67:1 107:1 121:1 209:1 227:1 237:1 333:1 408:1 584:1 627:1 636:1 # hepatozoon griseisciuri
1:1 12:1 34:1 65:1 67:1 121:1 170:1 295:1 425:1 618:1 # hepcidin
4:1 14:1 27:1 33:1 65:1 68:1 146:1 269:1 308:1 437:1 596:1 786:1 882:1 # heracleum l.
4:1 20:1 65:1 68:1 72:1 154:1 199:1 367:1 490:1 786:1 966:1 # hercumpuri
4:1 17:1 18:1 65:2 74:1 115:1 121:1 164:1 438:1 440:2 539:1 676:1 786:1 # herdwick sheep breed
2:1 4:2 7:1 12:1 17:1 21:1 22:1 37:1 46:1 48:1 49:1 60:1 64:1 65:1 74:1 85:1 117:1 119:1 126:1 210:1 273:1 280:1 310:1 315:1 351:1 426:1 441:1 499:1 502:1 570:1 592:1 607:1 625:1 635:1 657:1 750:1 786:1 906:1 929:1 942:1 993:1 # hereditary cancer syndrome
2:2 4:1 5:1 8:1 12:1 17:1 21:1 22:1 25:1 32:1 34:1 43:1 49:1 54:1 56:1 65:1 73:1 74:1 91:1 126:1 184:1 212:1 236:1 245:1 246:1 259:1 275:1 371:1 477:1 499:1 502:1 570:1 592:1 635:1 716:1 781:1 784:1 786:1 800:1 815:1 936:1 940:1 # hereditary choroidal dystrophy
1:1 4:1 9:1 10:1 26:1 27:1 41:1 42:1 59:1 65:1 76:1 77:1 80:1 102:1 118:1 151:1 161:1 188:1 199:1 200:1 225:1 290:1 407:1 432:1 464:1 479:1 656:1 690:1 786:1 878:1 931:1 # herpes infection simplex
4:1 13:1 20:1 59:1 65:1 76:1 141:1 432:1 786:1 # herpes iris
4:1 20:1 22:1 23:1 27:1 35:1 42:1 59:1 65:1 76:1 126:1 151:2 161:1 199:1 200:1 432:1 502:1 786:1 878:1 # herpes simplex primary
4:1 38:1 59:1 65:1 76:1 211:1 432:1 786:1 # herpes; lip
4:1 10:1 22:1 43:1 49:1 59:1 63:1 65:1 76:1 81:1 126:1 216:1 234:1 321:1 351:1 432:1 502:1 786:1 # herpes; pharyngitis
3:1 4:1 25:1 59:2 65:1 76:1 324:1 398:1 432:1 786:1 # herpestes
4:1 8:1 9:1 10:1 26:1 27:1 29:1 42:1 59:1 65:1 76:1 77:1 202:1 343:1 432:1 536:1 653:1 660:1 786:1 795:1 937:1 # herpetiform lesion
1:1 4:1 18:1 20:1 63:1 65:1 67:1 76:1 80:1 89:1 104:1 105:1 112:1 152:1 322:1 343:1 448:1 665:1 757:1 786:1 # herring specific ige
2:1 3:1 4:1 10:1 22:1 25:1 40:1 59:1 65:1 76:1 88:1 107:1 112:2 150:1 267:1 404:1 492:1 498:1 511:1 551:1 566:1 757:1 # hesperostipa spartea
1:1 12:1 20:1 34:1 59:1 65:1 112:1 129:1 141:1 170:1 303:1 425:1 618:1 # hespiridin
21:2 22:1 25:1 29:1 39:1 65:1 73:1 219:1 248:1 367:1 524:1 845:1 917:1 # hetastarch 6%
2:2 3:1 4:2 22:1 29:1 35:1 65:1 73:1 95:1 130:1 311:1 429:1 449:1 511:1 549:1 646:1 788:1 # heterochromatin; marker
2:2 3:1 4:2 5:1 10:1 18:1 29:1 32:1 36:1 46:1 54:1 65:1 75:1 97:1 130:1 150:1 232:1 235:1 245:1 272:1 371:1 465:1 500:1 511:1 877:1 # heterotropia, vertical
2:2 8:1 23:1 33:1 41:1 44:1 52:1 65:1 73:1 87:1 98:1 196:1 200:1 213:1 268:1 314:1 340:1 348:1 358:1 359:1 368:1 419:1 450:1 477:1 548:1 594:1 722:1 # hexachlorophene product
14:2 41:1 47:1 65:1 69:2 70:1 95:1 157:1 200:1 231:1 237:2 302:1 450:1 534:2 644:1 899:2 918:2 # hexagrammos octogrammus
8:1 17:1 51:1 59:1 65:1 71:1 162:1 200:1 243:1 529:1 # hexylresorcinol
18:1 57:1 110:1 111:1 362:1 978:1 # hiccoughs/hiccups
1:1 3:1 4:1 6:1 16:1 20:1 25:1 34:1 63:1 105:1 109:1 111:1 130:1 136:1 233:1 322:1 453:1 577:1 777:1 # hidden stuttering
6:1 14:1 16:1 19:1 22:1 31:1 34:1 60:1 85:1 99:1 100:1 107:1 111:1 126:1 129:1 166:1 173:1 370:1 385:1 453:1 502:1 506:1 664:1 759:1 923:1 # hidradenoma ; papillary
4:1 7:1 16:1 19:1 38:1 48:1 57:1 58:1 60:1 111:1 117:1 152:1 161:1 163:1 166:1 182:1 199:1 310:1 315:1 441:1 561:1 978:1 991:1 # high bladder compliance
5:1 46:1 67:1 68:1 111:1 152:1 227:1 272:1 284:1 542:1 978:1 # high calcium
8:1 10:1 13:1 45:1 51:1 57:1 111:1 144:1 150:1 152:1 376:1 747:1 877:1 880:1 954:1 978:1 # high cortisol
4:2 10:2 11:1 33:1 41:1 49:1 59:1 62:1 65:1 110:1 111:1 131:1 152:1 189:1 190:1 225:1 226:1 291:1 321:1 430:1 631:1 785:1 786:1 822:1 831:1 907:1 978:1 # higher nervous activities
5:1 7:1 14:1 19:1 35:1 49:1 108:1 111:1 143:1 151:1 262:1 610:1 # himalayan rabbit
1:2 14:1 64:1 111:1 164:1 270:1 287:1 363:1 538:1 662:1 925:1 # hind-brain
1:1 38:1 64:1 111:1 151:1 270:1 392:1 # hindlimb
1:1 3:1 4:1 15:1 64:1 111:1 113:1 130:1 270:1 924:1 # hindwater
5:1 6:1 9:1 19:1 21:1 39:1 42:1 49:1 50:1 57:1 58:1 63:1 89:1 111:1 112:1 161:1 201:1 211:1 236:1 246:1 307:1 316:1 344:1 347:1 369:1 394:1 533:1 570:1 609:1 775:1 970:1 981:1 # hip dysplasia congenital
1:1 11:1 14:1 23:1 74:1 86:1 111:1 112:1 211:1 287:1 662:1 # hip sprained
8:1 9:1 10:1 15:1 26:1 35:1 46:1 69:1 77:1 95:1 102:1 106:1 107:1 111:1 118:1 127:1 194:1 199:1 202:1 211:1 258:1 313:1 428:1 493:1 536:1 557:1 686:1 796:1 962:1 # hippocampal formation
8:1 10:1 13:1 17:1 57:1 90:1 111:1 136:1 141:1 167:1 209:1 277:1 376:1 377:1 954:1 984:1 # hirsutism score
1:1 10:1 12:1 13:1 25:1 31:1 34:1 45:1 111:1 170:1 180:1 425:1 551:1 615:1 618:1 835:1 865:1 # histidinol
10:1 13:1 25:1 26:1 34:1 38:1 47:1 95:1 102:1 106:1 111:1 165:1 184:1 211:1 458:1 551:1 615:1 784:1 919:1 # histiocytosis , lipoid
9:1 10:1 11:1 13:1 25:1 26:1 77:1 102:1 111:1 118:1 183:1 200:1 551:1 615:1 # histionex
10:1 13:1 25:1 26:1 36:1 62:1 102:1 109:1 111:1 551:1 615:1 # histiotus
2:1 3:1 4:1 5:1 8:1 9:1 13:1 25:2 40:1 47:1 61:1 111:1 126:1 130:1 133:1 265:1 324:1 492:1 497:1 511:1 615:1 698:1 808:1 856:1 # history of aldosteronism
2:1 8:1 13:1 19:1 22:1 25:1 40:1 47:1 54:1 57:1 61:1 107:1 111:1 126:1 173:1 209:1 265:1 404:1 566:1 615:1 856:1 # history of laparoscopy
1:1 49:1 63:1 73:1 105:1 111:2 # hitching
1:1 4:2 9:1 10:1 28:1 36:1 49:1 51:1 63:1 65:1 76:1 105:1 111:1 267:1 277:1 298:1 589:1 674:1 765:1 777:1 786:1 1000:1 # hitting other person
6:1 7:1 10:2 24:1 40:1 42:1 49:1 89:1 97:1 106:1 111:1 152:1 187:1 201:1 207:1 222:1 226:2 321:1 507:1 599:1 631:1 # hiv antigen positive
2:1 3:2 4:1 6:1 15:2 24:1 28:1 39:1 51:1 54:1 58:1 67:1 95:1 103:1 107:1 111:1 113:1 130:1 178:1 226:1 245:1 427:1 511:1 627:1 725:1 812:1 852:1 862:1 # hiv associate enteropathy
1:1 3:1 10:2 11:1 15:1 25:1 59:1 63:1 97:1 105:1 111:1 127:1 139:1 226:2 298:1 354:1 398:1 507:1 551:1 631:1 # hiv negative testing
6:1 7:1 10:1 19:1 24:1 89:1 152:1 187:1 201:1 207:1 268:1 599:1 # hla b45 antigen
6:1 7:1 10:1 19:1 24:1 89:1 152:1 187:1 201:1 207:1 268:1 599:1 # hla lb antigen
1:1 2:1 3:1 22:1 23:1 27:1 36:1 44:1 66:1 75:1 78:1 79:1 82:1 88:1 92:1 93:1 94:1 96:1 98:1 132:1 134:1 135:1 146:1 195:1 214:1 215:1 328:1 330:1 596:1 # hmg nuclear protein
1:1 2:1 3:1 21:1 23:1 29:1 36:1 44:1 66:1 75:1 78:1 79:1 82:1 92:1 93:1 94:1 96:1 123:1 132:1 134:1 135:1 214:1 215:1 248:1 330:1 464:1 564:1 654:1 # hnf 3beta protein
6:1 16:1 18:1 21:1 22:1 24:1 28:1 29:1 30:1 39:1 45:1 46:1 52:1 65:1 67:1 91:1 95:1 101:1 104:1 117:1 120:1 148:1 165:1 190:1 210:1 240:1 248:1 351:1 378:1 380:1 518:1 563:1 589:1 602:1 607:1 613:1 619:1 665:1 782:1 796:1 802:1 807:1 837:1 849:1 917:1 # holocarboxylase synthetase deficiency
6:2 9:1 24:1 26:1 32:1 39:1 42:1 45:1 48:2 50:1 52:1 77:1 91:1 95:1 103:1 122:1 125:1 209:1 304:1 411:1 613:1 660:1 749:1 762:1 795:1 802:1 # holocentrus ascensionis
1:1 3:2 4:1 5:1 6:1 7:1 9:1 10:1 14:1 15:1 24:1 26:1 35:1 37:1 55:1 60:1 77:1 91:1 102:1 117:1 118:1 127:1 130:1 252:1 258:1 280:1 287:1 308:1 313:1 315:1 356:1 374:1 427:1 633:1 662:1 760:1 819:1 833:1 # home maintenance alteration
1:1 6:1 11:1 12:1 15:1 18:1 24:1 28:1 37:2 54:1 60:1 67:1 74:1 86:1 89:1 91:1 103:1 107:1 111:1 157:1 201:1 223:1 280:1 323:1 443:1 499:1 597:1 602:1 627:1 779:1 812:1 852:1 # homeopathic medicine agent
5:1 9:1 10:1 15:1 16:1 18:1 26:1 34:2 53:1 60:1 67:1 77:1 88:1 91:1 102:1 118:1 124:1 127:1 258:1 275:1 295:1 313:1 483:1 602:1 800:1 # homicidal ideation
1:1 10:1 25:1 31:1 40:1 60:1 70:1 91:1 95:1 165:1 246:1 266:1 298:1 551:1 815:1 876:1 # homocystinemia, nos
18:1 19:1 27:1 59:1 74:1 91:1 131:1 146:2 408:1 449:1 461:1 596:1 # hooked clavicles
5:1 8:1 9:1 10:1 33:1 41:1 49:1 55:1 70:1 91:1 131:1 145:1 189:1 194:1 225:1 226:1 329:1 361:1 391:1 428:1 606:1 631:1 831:1 940:1 # hormonal activity
1:1 5:1 7:1 8:1 9:1 10:1 11:1 19:1 24:1 54:1 55:1 70:1 86:1 91:1 161:1 187:1 194:1 207:1 223:1 298:1 329:1 344:1 361:1 391:1 428:1 575:1 599:1 637:1 692:1 779:1 908:1 916:1 940:1 975:1 977:1 # hormonal antineoplastics
7:1 8:1 9:2 11:1 13:1 21:1 24:1 25:1 50:1 70:1 91:1 157:1 183:1 187:1 194:1 304:1 329:1 364:1 428:1 510:1 615:1 713:1 940:1 # hormone antagonist
8:1 91:1 99:1 100:1 143:1 401:1 759:1 827:1 940:1 # hornbills
4:1 8:1 11:1 17:1 37:1 69:1 74:1 88:1 91:1 209:1 218:1 401:1 540:1 715:1 940:1 # horned screamer
8:1 15:1 30:1 59:1 91:2 238:1 277:1 539:1 550:1 772:1 940:1 # horseshoe bats
3:1 5:1 18:1 21:1 28:1 29:1 40:1 49:2 53:1 57:1 60:1 91:1 111:1 112:1 128:1 129:1 316:1 440:1 443:1 513:1 534:1 561:1 568:1 570:1 675:1 777:1 # hospital ethic committee
45:1 84:1 87:1 91:1 99:2 120:1 140:1 236:1 293:1 467:1 696:1 717:1 834:1 932:1 # howell jolly body
47:1 52:1 81:1 143:1 173:1 177:1 185:1 197:1 231:1 576:1 # hp - haptoglobin
6:1 7:1 10:1 24:1 89:1 152:1 163:1 187:1 201:1 207:1 599:1 634:1 823:2 # htlv blv antigen
6:2 7:1 16:1 17:1 23:1 24:1 30:1 31:1 35:1 59:1 62:1 68:1 103:1 125:1 131:1 141:1 166:1 205:1 224:1 251:1 297:1 352:1 353:1 385:1 453:1 459:1 481:1 529:1 626:1 702:1 718:1 923:1 989:1 # human adenovirus present
3:1 7:1 27:1 35:1 49:1 68:1 88:1 143:1 205:1 224:1 251:1 297:1 342:1 352:1 353:1 459:1 # human flea bite
1:1 7:1 31:1 35:1 62:1 68:1 111:1 125:1 131:1 141:1 180:1 205:1 224:1 251:1 297:1 352:1 353:1 412:1 459:1 481:1 688:1 702:1 718:1 989:1 # human rhinovirus 10
1:1 7:1 31:1 35:1 62:1 68:1 111:1 125:1 131:1 141:1 180:1 205:1 224:1 251:1 297:1 352:1 353:1 459:1 481:1 688:1 702:1 718:1 891:1 989:1 # human rhinovirus 11
1:1 7:1 31:1 35:1 62:1 68:1 111:1 125:1 131:1 141:1 180:1 205:1 224:1 251:1 297:1 352:1 353:1 459:1 481:1 688:1 702:1 718:1 989:1 996:1 # human rhinovirus 13
1:1 7:1 31:1 35:1 62:1 68:1 111:1 125:1 131:1 141:1 180:1 205:1 224:1 251:1 297:1 352:1 353:1 459:1 481:1 688:1 702:1 718:1 989:1 # human rhinovirus 16
1:1 7:1 31:1 35:1 62:1 68:1 111:1 125:1 131:1 141:1 180:1 205:1 224:1 251:1 297:1 352:1 353:1 459:1 481:1 688:1 702:1 718:1 989:1 # human rhinovirus 18
1:1 7:1 31:1 35:1 62:1 68:1 111:1 125:1 131:1 141:1 180:1 205:1 224:1 251:1 297:1 352:1 353:1 459:1 481:1 688:1 702:1 718:1 989:1 # human rhinovirus 19
1:1 7:1 31:1 35:1 62:1 68:1 111:1 125:1 131:1 141:1 180:1 205:1 224:1 251:1 297:1 352:1 353:1 459:1 481:1 688:1 702:1 718:1 989:1 # human rhinovirus 1a
1:1 7:1 31:1 35:1 62:1 68:1 111:1 125:1 131:1 141:1 180:1 205:1 224:1 251:1 297:1 352:1 353:1 459:1 481:1 688:1 702:1 718:1 989:1 # human rhinovirus 21
1:1 7:1 31:1 35:1 62:1 68:1 111:1 125:1 131:1 141:1 180:1 205:1 224:1 251:1 297:1 352:1 353:1 459:1 481:1 688:1 702:1 718:1 989:1 # human rhinovirus 23
1:1 7:1 31:1 35:1 62:1 68:1 111:1 125:1 131:1 141:1 180:1 205:1 224:1 251:1 297:1 352:1 353:1 459:1 481:1 688:1 702:1 718:1 989:1 # human rhinovirus 28
1:1 7:1 31:1 35:1 62:1 68:1 111:1 125:1 131:1 141:1 180:1 205:1 224:1 251:1 297:1 352:1 353:1 459:1 481:1 688:1 702:1 718:1 989:1 # human rhinovirus 31
1:1 7:1 31:1 35:1 62:1 68:1 111:1 125:1 131:1 141:1 180:1 205:1 224:1 251:1 297:1 352:1 353:1 459:1 481:1 688:1 702:1 718:1 989:1 # human rhinovirus 32
1:1 7:1 31:1 35:1 62:1 68:1 111:1 125:1 131:1 141:1 180:1 205:1 224:1 251:1 297:1 352:1 353:1 459:1 481:1 688:1 702:1 718:1 989:1 # human rhinovirus 34
1:1 7:1 31:1 35:1 62:1 68:1 111:1 125:1 131:1 141:1 180:1 205:1 224:1 251:1 297:1 352:1 353:1 459:1 481:1 688:1 702:1 718:1 989:1 # human rhinovirus 36
1:1 7:1 31:1 35:1 62:1 68:1 111:1 125:1 131:1 141:1 180:1 205:1 224:1 251:1 297:1 352:1 353:1 459:1 481:1 688:1 702:1 718:1 989:1 # human rhinovirus 37
1:1 7:1 31:1 35:1 62:1 68:1 111:1 125:1 131:1 141:1 180:1 205:1 224:1 251:1 297:1 352:1 353:1 459:1 481:1 688:1 702:1 718:1 989:1 # human rhinovirus 38
1:1 7:1 31:1 35:1 62:1 68:1 111:1 125:1 131:1 141:1 180:1 205:1 224:1 251:1 297:1 352:1 353:1 459:1 481:1 688:1 702:1 718:1 989:1 # human rhinovirus 41
1:1 7:1 31:1 35:1 62:1 68:1 111:1 125:1 131:1 141:1 180:1 205:1 224:1 251:1 297:1 352:1 353:1 459:1 481:1 688:1 702:1 718:1 989:1 # human rhinovirus 44
1:1 7:1 31:1 35:1 62:1 68:1 111:1 125:1 131:1 141:1 180:1 205:1 224:1 251:1 297:1 352:1 353:1 459:1 481:1 688:1 702:1 718:1 989:1 # human rhinovirus 45
1:1 7:1 31:1 35:1 62:1 68:1 111:1 125:1 131:1 141:1 180:1 205:1 224:1 251:1 297:1 352:1 353:1 459:1 481:1 688:1 702:1 718:1 989:1 # human rhinovirus 48
1:1 7:1 31:1 35:1 62:1 68:1 111:1 125:1 131:1 141:1 180:1 205:1 224:1 251:1 297:1 352:1 353:1 459:1 481:1 688:1 702:1 718:1 724:1 989:1 # human rhinovirus 50
1:1 7:1 31:1 35:1 62:1 68:1 111:1 125:1 131:1 141:1 180:1 205:1 224:1 251:1 297:1 352:1 353:1 459:1 481:1 688:1 702:1 718:1 989:1 # human rhinovirus 52
1:1 7:1 31:1 35:1 62:1 68:1 111:1 125:1 131:1 141:1 180:1 205:1 224:1 251:1 297:1 352:1 353:1 459:1 481:1 688:1 702:1 718:1 989:1 # human rhinovirus 53
1:1 7:1 31:1 35:1 62:1 68:1 111:1 125:1 131:1 141:1 180:1 205:1 224:1 251:1 297:1 352:1 353:1 459:1 481:1 688:1 702:1 718:1 989:1 # human rhinovirus 54
1:1 7:1 31:1 35:1 62:1 68:1 111:1 125:1 131:1 141:1 180:1 205:1 224:1 251:1 297:1 352:1 353:1 459:1 481:1 688:1 702:1 718:1 989:1 # human rhinovirus 55
1:1 7:1 31:1 35:1 62:1 68:1 111:1 125:1 131:1 141:1 180:1 205:1 224:1 251:1 297:1 352:1 353:1 459:1 481:1 688:1 702:1 718:1 989:1 # human rhinovirus 57
1:1 7:1 31:1 35:1 62:1 68:1 111:1 125:1 131:1 141:1 180:1 205:1 224:1 251:1 297:1 352:1 353:1 459:1 481:1 688:1 702:1 718:1 989:1 # human rhinovirus 60
1:1 7:1 31:1 35:1 62:1 68:1 111:1 125:1 131:1 141:1 180:1 205:1 224:1 251:1 297:1 352:1 353:1 459:1 481:1 688:1 702:1 718:1 989:1 # human rhinovirus 61
1:1 7:1 31:1 35:1 62:1 68:1 111:1 125:1 131:1 141:1 180:1 205:1 224:1 251:1 297:1 352:1 353:1 459:1 481:1 688:1 702:1 718:1 989:1 # human rhinovirus 64
1:1 7:1 31:1 35:1 62:1 68:1 111:1 125:1 131:1 141:1 180:1 205:1 224:1 251:1 297:1 352:1 353:1 459:1 481:1 688:1 702:1 718:1 989:1 # human rhinovirus 68
1:1 7:1 31:1 35:1 62:1 68:1 111:1 125:1 131:1 141:1 180:1 205:1 224:1 251:1 297:1 352:1 353:1 459:1 481:1 688:1 702:1 718:1 989:1 # human rhinovirus 73
1:1 7:1 31:1 35:1 62:1 68:1 111:1 125:1 131:1 141:1 180:1 205:1 224:1 251:1 297:1 352:1 353:1 459:1 481:1 688:1 702:1 718:1 989:1 # human rhinovirus 75
1:1 7:1 31:1 35:1 62:1 68:1 111:1 125:1 131:1 141:1 180:1 205:1 224:1 251:1 297:1 352:1 353:1 459:1 481:1 688:1 702:1 718:1 989:1 # human rhinovirus 76
1:1 7:1 31:1 35:1 62:1 68:1 111:1 125:1 131:1 141:1 180:1 205:1 224:1 251:1 297:1 352:1 353:1 459:1 481:1 688:1 702:1 718:1 989:1 # human rhinovirus 77
1:1 7:1 31:1 35:1 62:1 68:1 111:1 125:1 131:1 141:1 180:1 205:1 224:1 251:1 297:1 352:1 353:1 459:1 481:1 688:1 702:1 718:1 989:1 # human rhinovirus 78
1:1 7:1 31:1 35:1 62:1 68:1 111:1 125:1 131:1 141:1 180:1 205:1 224:1 251:1 297:1 352:1 353:1 459:1 481:1 688:1 702:1 718:1 989:1 # human rhinovirus 81
1:1 7:1 31:1 35:1 62:1 68:1 111:1 125:1 131:1 141:1 180:1 205:1 224:1 251:1 297:1 352:1 353:1 459:1 481:1 688:1 702:1 718:1 989:1 # human rhinovirus 82
1:1 7:1 31:1 35:1 62:1 68:1 111:1 125:1 131:1 141:1 180:1 205:1 224:1 251:1 297:1 352:1 353:1 459:1 481:1 688:1 702:1 718:1 989:1 # human rhinovirus 83
1:1 7:1 31:1 35:1 62:1 68:1 111:1 125:1 131:1 141:1 180:1 205:1 224:1 251:1 297:1 352:1 353:1 459:1 481:1 688:1 702:1 718:1 989:1 # human rhinovirus 84
1:1 7:1 31:1 35:1 62:1 68:1 111:1 125:1 131:1 141:1 180:1 205:1 224:1 251:1 297:1 352:1 353:1 459:1 481:1 688:1 702:1 718:1 989:1 # human rhinovirus 87
1:1 7:1 31:1 35:1 62:1 68:1 111:1 125:1 131:1 141:1 180:1 205:1 224:1 251:1 297:1 352:1 353:1 459:1 481:1 688:1 702:1 718:1 989:1 # human rhinovirus 88
1:1 7:1 31:1 35:1 62:1 68:1 111:1 125:1 131:1 141:1 180:1 205:1 224:1 251:1 297:1 352:1 353:1 459:1 481:1 688:1 702:1 718:1 989:1 # human rhinovirus 89
1:1 7:1 31:1 35:1 62:1 68:1 111:1 125:1 131:1 141:1 180:1 205:1 224:1 251:1 297:1 352:1 353:1 459:1 481:1 688:1 702:1 718:1 989:1 # human rhinovirus 90
1:1 7:1 31:1 35:1 62:1 68:1 111:1 125:1 131:1 141:1 180:1 205:1 224:1 251:1 297:1 352:1 353:1 459:1 481:1 688:1 702:1 718:1 989:1 # human rhinovirus 92
1:1 7:1 31:1 35:1 62:1 68:1 111:1 125:1 131:1 141:1 180:1 205:1 224:1 251:1 297:1 352:1 353:1 459:1 481:1 688:1 702:1 718:1 989:1 # human rhinovirus 93
1:1 7:1 31:1 35:1 62:1 68:1 111:1 125:1 131:1 141:1 180:1 205:1 224:1 251:1 297:1 352:1 353:1 459:1 481:1 688:1 702:1 718:1 989:1 # human rhinovirus 94
1:1 7:1 31:1 35:1 62:1 68:1 111:1 125:1 131:1 141:1 180:1 205:1 224:1 251:1 297:1 352:1 353:1 459:1 481:1 688:1 702:1 718:1 989:1 # human rhinovirus 98
1:1 7:1 31:1 35:1 62:1 68:1 111:1 125:1 131:1 141:1 180:1 205:1 224:1 251:1 297:1 352:1 353:1 459:1 481:1 688:1 702:1 718:1 989:1 # human rhinovirus 99
3:1 13:1 33:1 49:1 68:1 104:1 111:1 199:1 205:1 238:1 297:1 380:1 539:1 676:1 820:1 # humpback whitefish
10:1 31:1 58:1 136:1 205:1 984:1 # hutia , no
1:1 5:1 12:1 13:1 15:1 30:1 43:1 52:1 53:1 55:1 56:2 91:1 116:1 149:1 172:1 178:1 239:1 286:1 320:1 451:1 645:1 973:1 # hyalohyphomycoses , disseminate
5:2 7:1 17:1 25:1 32:1 34:1 41:1 46:1 52:1 55:1 56:1 72:1 98:1 109:1 125:1 184:1 212:1 213:1 228:1 285:1 339:1 349:1 361:1 383:1 411:1 422:1 463:1 470:1 487:1 491:1 528:1 593:1 595:1 639:1 640:1 784:1 848:1 929:1 956:1 958:1 974:1 # hyaloid canal structure
5:1 8:1 27:1 34:1 52:1 56:1 57:1 62:1 146:1 184:1 209:1 432:1 490:1 596:1 784:1 954:1 # hyaloid corpuscle
7:1 11:1 13:1 35:1 42:1 54:1 56:1 116:1 120:1 249:1 332:1 521:1 # hybopsis zanema
14:1 16:1 30:1 34:1 39:1 56:1 59:1 85:1 101:1 106:1 121:1 124:1 138:1 148:1 153:1 155:1 159:1 357:1 624:1 909:1 # hydrases, epoxide
6:1 17:1 43:1 48:1 56:1 85:1 117:1 121:1 138:1 153:1 155:1 159:1 310:1 683:1 789:1 849:1 # hydrencephalus
2:1 27:1 43:1 56:1 85:1 119:1 121:1 138:1 153:1 155:1 159:1 163:1 171:1 176:1 177:1 517:1 # hydroblepharon
2:1 3:1 8:1 22:1 45:2 46:1 52:2 56:1 73:1 85:1 95:1 119:1 138:1 150:1 153:1 155:1 159:1 171:1 176:1 223:1 240:1 268:1 314:1 340:1 348:1 358:1 359:1 368:1 429:1 498:1 549:1 613:1 700:1 728:1 748:1 788:1 797:1 844:1 857:1 863:1 866:1 881:1 890:1 893:1 903:1 905:1 914:1 915:1 964:1 965:1 967:1 # hydrochloride , carteolol
2:2 8:1 12:1 23:1 28:1 29:1 44:1 52:1 56:2 71:1 73:1 85:1 95:1 119:1 128:1 138:1 147:1 153:1 155:1 159:1 168:1 171:1 176:1 179:1 181:1 190:1 192:1 268:1 276:1 314:1 340:1 348:1 358:1 359:1 368:1 429:1 549:1 700:1 728:1 748:1 788:1 797:1 844:1 850:1 857:1 863:1 866:1 869:1 881:1 890:1 893:1 903:1 905:1 914:1 915:1 964:1 965:1 967:1 # hydrochloride , diethylpropion
1:1 2:2 6:1 8:1 11:1 12:1 34:1 50:1 52:1 56:1 73:1 85:1 86:1 95:1 119:1 123:1 138:1 153:1 155:1 159:1 170:1 171:1 176:1 177:1 268:1 314:1 340:1 348:1 358:1 359:1 368:1 369:1 416:1 425:1 429:1 549:1 618:1 700:1 728:1 748:1 788:1 797:1 844:1 857:1 863:1 866:1 873:1 881:1 890:1 893:1 903:1 905:1 914:1 915:1 964:1 965:1 967:1 # hydrochloride, robenidine
1:1 2:1 8:1 10:2 15:1 21:1 25:1 56:1 57:1 85:1 95:1 119:1 127:1 138:1 150:1 153:1 155:1 159:1 171:1 176:1 219:1 241:1 246:1 298:1 429:1 574:1 700:1 728:1 748:1 815:1 877:1 880:1 954:1 # hydrocortisone / nystatin
2:1 55:1 56:1 69:1 85:1 87:1 119:1 138:1 153:1 155:1 159:1 171:1 176:1 236:1 351:1 548:1 696:1 # hydrodynamic
2:1 6:1 31:1 54:1 56:1 67:1 76:1 80:1 85:1 89:1 112:1 119:1 138:1 153:1 155:1 159:1 171:1 176:1 190:1 201:1 231:1 385:1 757:1 884:1 957:1 # hydrogenophaga specie
2:1 3:1 4:1 6:1 28:1 31:1 45:1 54:1 56:1 65:1 70:1 85:1 89:1 114:1 119:1 136:1 138:1 153:1 155:1 159:1 171:1 176:1 194:1 201:1 231:1 385:1 589:1 707:1 786:1 884:1 898:1 935:1 957:1 # hydrogenophilus thermoluteolus
2:1 4:1 18:1 20:1 54:1 56:1 76:1 85:1 119:1 138:1 153:1 155:1 159:1 171:1 176:1 233:1 245:1 267:1 460:1 805:1 # hydropericardium
1:1 2:1 43:1 54:1 56:1 85:1 111:1 119:1 138:1 153:1 155:1 159:1 171:1 176:1 245:1 259:1 616:1 641:1 936:1 # hydrophiinae
2:1 13:1 16:1 19:1 34:1 43:1 54:1 56:1 59:1 70:1 76:1 85:1 111:1 116:1 119:1 124:1 138:1 153:1 155:1 159:1 171:1 173:1 176:1 184:1 245:1 259:1 641:1 784:1 847:1 936:1 # hydrophis lapemoides
2:1 4:1 16:1 18:1 20:1 34:1 56:1 62:1 85:1 101:1 110:1 119:1 124:1 138:1 153:1 155:1 159:1 171:1 176:1 188:1 291:1 357:1 448:1 460:1 624:1 809:1 # hydrous ferric oxide
2:1 7:1 19:1 32:1 39:1 43:1 47:1 54:1 56:1 71:1 81:1 85:1 101:1 119:1 126:1 138:1 153:1 155:1 159:1 162:1 171:1 175:1 176:1 197:1 216:1 239:1 259:1 307:1 360:1 397:1 434:1 435:1 444:1 455:1 478:1 496:1 508:1 576:1 851:1 # hydroxylase, tryptophan
7:1 12:1 14:1 19:1 20:1 22:1 34:1 55:1 56:1 64:1 71:1 168:1 169:1 193:1 261:1 275:1 292:1 303:1 370:1 397:1 425:1 555:1 # hylarana ridibunda
6:1 27:1 31:1 37:1 45:1 56:1 121:1 129:1 373:1 385:1 439:1 666:1 835:1 # hymenolepi
4:2 10:1 14:1 16:1 19:1 33:1 41:1 56:1 76:1 163:1 166:1 182:1 189:1 225:1 226:1 239:1 267:1 308:1 437:1 631:1 651:1 831:1 # hyperactive bladder
4:1 5:1 14:1 31:1 37:1 38:1 56:1 76:1 151:1 239:1 267:1 308:1 327:1 335:1 558:1 651:1 # hyperalimentation , no
3:1 4:1 5:1 14:1 15:1 46:2 56:1 76:1 113:1 157:1 191:1 237:1 239:1 267:1 272:1 367:1 461:1 542:1 651:1 918:1 # hypercalcaemia aggravate
1:1 4:1 48:2 56:1 64:1 76:1 85:1 98:1 125:1 140:1 185:1 196:1 198:1 229:1 239:1 267:1 270:1 419:1 651:1 944:1 # hyperglycemia drug induce
4:1 7:1 12:1 14:1 23:1 25:1 40:1 48:1 56:1 64:1 76:1 106:1 140:1 185:1 193:1 198:1 229:1 239:1 267:1 301:1 355:1 492:1 651:1 944:1 # hyperglycemia, postprandial
1:1 4:1 9:1 13:1 18:1 20:1 50:1 51:1 56:1 59:1 63:1 67:1 68:1 76:2 80:1 105:1 106:1 112:1 144:1 154:1 184:1 190:1 233:1 239:1 267:1 304:1 396:1 460:1 651:1 757:1 765:1 886:1 949:1 # hypericum species poisoning
4:1 5:3 13:1 19:1 40:1 42:1 52:1 56:1 76:1 222:1 239:1 249:1 267:1 325:1 504:1 610:1 651:1 961:1 # hyperkalaemic alkalosis
1:1 4:1 9:1 10:1 11:1 17:1 26:1 29:1 33:1 41:1 56:1 76:1 77:1 86:1 88:1 102:1 118:1 189:1 225:1 239:1 267:1 389:1 407:1 479:1 540:1 651:1 721:1 831:1 # hyperkinetic reaction
4:1 34:1 38:1 56:1 76:2 129:1 145:1 211:1 239:2 267:1 616:2 651:2 # hyperlipidemia type iii
1:1 4:1 24:1 56:1 70:1 76:1 100:1 143:1 177:1 184:1 194:1 239:1 267:1 374:1 651:1 898:1 # hypermobilities, joint
2:1 4:1 25:1 31:1 40:3 47:1 56:1 76:1 239:1 266:1 267:1 404:1 492:1 511:1 651:1 856:1 # hyperostosis, nos
4:1 14:1 15:1 22:1 31:1 40:1 56:1 76:1 107:1 239:1 252:1 266:1 267:1 432:1 555:1 566:1 651:1 # hyperparathyroidism nos
1:1 4:1 37:1 56:1 61:1 76:1 129:1 152:1 239:1 267:1 389:1 432:1 651:1 721:1 888:1 # hyperpigmentation of skin
2:1 4:1 10:1 15:1 18:1 19:1 21:1 23:1 25:1 39:1 40:1 42:1 44:1 56:1 76:1 127:1 161:1 219:1 235:1 239:1 267:1 307:1 344:1 404:1 432:1 492:1 533:1 574:1 651:1 981:1 # hyperplasia , prostatic
2:1 4:1 19:1 28:1 34:1 39:1 42:1 56:2 76:1 147:1 161:1 184:1 239:1 260:1 267:1 307:1 344:1 432:1 533:1 651:1 784:1 981:1 # hyperplasia thyroid
4:1 19:1 25:1 28:1 39:1 56:1 62:1 76:1 125:1 161:1 239:1 267:1 307:1 311:1 344:1 432:1 524:1 533:1 539:1 651:1 702:1 799:1 # hyperplastic thrush
4:1 12:1 15:1 18:1 26:1 28:1 34:1 50:1 51:1 54:1 56:1 60:1 76:1 107:1 111:1 239:1 267:1 277:1 425:1 443:1 627:1 651:1 674:1 803:1 812:1 824:1 852:1 # hypersomnia , idiopathic
1:1 3:1 4:1 6:2 11:1 20:1 42:1 56:1 64:1 76:1 86:1 95:1 122:1 133:1 150:1 218:1 239:1 267:1 322:1 633:1 651:1 749:1 806:1 # hypertension endocrine
3:1 4:1 6:1 7:1 17:1 23:1 42:1 55:1 56:1 67:1 76:1 117:1 122:1 150:1 190:1 239:1 267:1 289:1 315:1 354:1 626:1 633:1 651:1 749:1 760:1 985:1 # hypertension pregnancies
3:1 4:1 6:1 20:1 22:1 23:1 35:1 42:1 56:1 76:1 122:1 126:1 150:1 151:1 239:1 267:1 502:1 633:1 651:1 749:1 # hypertension primary
1:1 3:1 4:1 6:1 14:1 24:1 32:1 42:1 56:1 60:1 76:1 108:1 122:1 133:1 150:1 158:1 239:1 267:1 374:1 633:1 651:1 749:1 762:1 # hypertensions, intraabdominal
2:1 3:1 4:1 6:1 8:1 34:1 42:1 54:1 56:1 73:1 76:1 91:1 107:1 122:1 133:1 150:1 184:1 239:1 267:1 477:1 633:1 651:1 679:1 749:1 781:1 784:1 852:1 940:1 # hypertensive choroidopathy
4:1 18:1 20:1 32:1 34:1 38:1 56:1 73:1 76:1 84:1 150:1 239:1 257:1 267:1 460:1 651:1 710:1 # hypertrichosis ; eyelid
2:1 4:1 22:1 32:1 43:1 54:1 56:1 65:1 76:1 88:1 150:2 239:1 245:1 259:1 267:1 371:1 498:1 651:1 936:1 # hypertrophic ; heart
2:1 4:1 22:1 32:1 43:1 46:1 54:1 56:1 76:1 150:1 209:1 239:1 240:1 245:1 259:1 267:1 371:1 651:1 936:1 # hypertrophic scar
2:1 4:1 31:1 32:1 43:1 54:1 56:1 68:1 76:1 131:1 150:1 210:1 227:1 239:1 245:1 259:1 267:1 284:1 351:1 371:1 481:1 607:1 651:1 936:1 # hypertrophy ; synovium
3:1 4:1 6:1 7:1 10:1 21:1 24:1 29:1 56:1 76:1 97:1 103:1 207:1 239:1 241:1 248:1 267:1 294:1 430:1 456:1 651:1 785:1 986:1 # hyperventilation ; tetany
6:1 17:1 20:1 22:1 23:1 35:1 55:1 56:1 85:1 106:1 126:1 151:1 166:1 239:1 469:1 502:1 789:1 819:1 # hypoadrenalism, primary
4:1 20:1 56:1 73:1 91:1 95:1 106:1 233:1 239:1 549:1 550:1 781:1 # hypochoeris
2:1 7:1 11:1 39:1 53:2 56:1 58:1 60:1 73:1 95:1 106:1 116:1 239:1 273:1 311:1 451:1 521:1 549:1 646:1 # hypochromic anemias
1:1 5:1 6:1 9:1 20:1 21:1 49:1 50:1 56:1 57:1 61:1 63:1 89:1 104:1 106:1 164:1 201:1 239:1 292:1 316:1 322:1 347:1 369:1 394:1 570:1 609:1 970:1 # hypofibrinogenemia ; congenital
1:1 17:1 20:1 33:1 56:1 61:1 74:1 104:1 106:1 141:1 164:1 239:1 292:1 322:1 516:1 562:1 592:1 629:1 # hypofibrinogenemia; acquired
35:1 56:1 69:1 106:1 139:1 157:1 231:1 239:1 534:1 # hypogammaglobulinemias
4:1 11:1 40:1 52:1 56:1 59:1 97:1 106:1 160:1 178:1 185:1 231:1 239:1 430:1 785:1 907:1 961:1 # hypoglossal nerves
27:1 29:1 46:1 56:1 61:1 106:1 129:1 140:1 152:1 185:2 229:1 231:1 239:1 325:1 630:1 772:1 944:1 # hypoglycaemia of piglets
35:1 48:1 56:1 57:1 60:1 106:1 116:1 140:1 185:1 229:1 231:1 239:1 278:1 561:1 944:1 # hypoglycemic coma
9:2 12:1 55:2 56:2 106:2 133:1 166:2 231:2 239:2 391:2 713:2 # hypogonadism , hypogonadotropic
1:1 4:1 6:1 11:1 20:1 24:1 37:1 42:1 56:1 59:1 76:1 86:1 103:1 106:1 151:1 200:1 233:1 239:1 267:1 389:1 439:1 558:1 721:1 726:1 874:1 937:1 # hypokinesia , experimental
7:1 18:1 35:1 50:1 56:1 60:1 70:1 87:1 106:1 224:1 239:1 242:1 278:1 408:1 480:1 # hypomanic mood
20:1 29:1 32:1 37:1 56:1 58:1 60:1 106:1 137:1 239:1 257:1 280:1 604:1 699:1 # hypometria
40:1 43:2 53:1 54:1 56:1 91:1 100:1 106:1 112:1 239:1 259:1 320:1 513:1 568:1 591:1 669:1 675:1 689:1 737:1 739:1 763:1 808:1 # hypophosphatasia, mild
2:1 6:1 7:1 18:1 28:1 37:1 43:1 53:1 54:2 56:1 64:1 81:1 106:1 129:1 152:1 218:1 239:1 245:1 259:1 355:1 439:1 483:1 620:1 634:1 927:1 936:1 # hypopigmentation and microphthalmia
4:1 6:1 8:1 12:1 13:1 16:1 37:1 51:1 54:1 56:1 106:1 115:1 129:1 144:1 149:1 152:1 182:1 239:1 243:1 250:1 271:1 277:1 299:1 300:1 306:1 309:1 317:1 365:1 379:1 381:1 382:1 439:1 472:1 473:1 474:1 585:1 586:1 674:1 853:1 927:1 # hypopigmentation disorders
1:1 6:1 10:1 19:1 25:1 37:1 40:1 54:1 56:1 69:1 106:2 129:1 152:1 239:1 298:1 342:1 439:1 464:1 492:1 530:1 551:1 656:1 927:1 # hypopigmentation, postinflammatory
19:2 39:1 42:1 54:1 56:1 58:1 83:1 104:1 106:1 161:1 239:1 261:1 292:1 307:1 344:1 400:1 533:1 637:1 692:1 774:1 775:1 981:1 # hypoplasia ; fibula
19:1 22:1 27:1 39:1 42:1 54:1 56:1 58:1 65:1 88:2 97:1 106:1 150:1 161:1 239:1 307:1 344:1 461:1 498:1 533:1 637:1 692:1 774:1 775:1 981:1 # hypoplasia leave heart
12:1 40:1 56:1 58:1 67:1 76:1 80:1 104:1 106:1 107:1 112:2 122:1 166:1 169:1 190:1 239:1 343:1 402:1 513:1 757:1 # hypospadias, unspecified
3:1 6:1 19:1 22:1 26:1 36:1 39:1 42:1 56:1 79:1 83:1 106:1 122:1 154:1 191:1 209:1 239:1 370:1 400:1 489:1 633:1 660:1 680:1 749:1 976:1 # hypotension , vascular
5:1 7:1 14:1 19:1 28:1 35:1 36:1 52:1 56:1 60:1 69:1 81:1 83:1 106:1 193:1 237:1 239:1 278:1 328:1 530:1 610:1 620:1 697:1 918:1 1000:1 # hypothalamic granuloma
5:1 6:1 14:1 19:1 20:1 22:1 24:1 27:1 28:1 32:1 36:1 56:1 62:1 69:1 81:1 97:1 98:1 103:1 106:1 107:1 146:1 239:1 257:1 269:1 328:1 461:1 530:1 555:1 566:1 596:1 610:1 620:1 697:1 762:1 882:1 1000:1 # hypothalamic paraventricular nucleus
4:1 5:1 14:1 15:1 28:1 36:1 53:1 55:1 56:1 65:1 72:1 106:1 109:1 194:1 239:1 285:1 335:1 589:1 645:1 786:1 898:1 995:1 1000:1 # hypothermia , natural
2:1 28:1 36:1 56:1 60:1 106:1 239:1 273:1 311:1 392:1 646:1 799:1 1000:1 # hypothromboplastinaemia
2:1 3:1 4:1 28:1 36:1 49:1 56:2 106:1 130:1 147:1 184:2 239:1 260:1 713:1 1000:1 # hypothyroidic goiter
2:1 5:1 6:1 9:1 21:1 28:1 36:1 49:1 50:1 56:2 57:1 63:1 89:1 106:1 147:1 184:1 201:1 239:1 260:1 316:1 347:1 369:1 394:1 570:1 609:1 970:1 1000:1 # hypothyroidism ; congenital
7:1 24:1 51:1 54:1 56:1 58:1 178:1 187:1 234:1 246:1 # hyssop , giant
3:1 4:1 5:1 11:1 18:1 20:1 25:1 42:1 46:1 56:1 58:1 59:1 69:1 130:1 232:1 233:1 246:1 272:1 324:1 460:1 465:1 577:1 698:1 775:1 815:1 874:1 937:1 # hysterical ; amnesia
3:1 4:1 5:1 18:1 20:1 25:1 46:1 56:1 130:1 232:1 233:1 246:1 272:1 324:1 457:1 460:1 465:1 525:1 577:1 622:1 698:1 815:1 # hysterical ; fugue
3:1 4:1 5:1 13:1 18:1 20:1 25:1 40:1 42:1 46:1 56:1 73:1 91:1 130:1 210:1 222:1 229:1 232:1 233:1 246:1 249:1 272:1 324:1 332:1 460:1 465:1 504:1 568:1 577:1 698:1 781:1 815:1 # hysterical; psychosis
1:1 12:1 18:1 20:1 25:1 32:1 46:1 56:1 64:1 212:1 232:1 246:1 257:1 270:1 301:1 423:1 815:1 # hystrix indica
996:1 # i 131
1:1 38:1 146:1 165:1 229:1 263:1 872:1 875:1 897:1 # i, cyclin
6:1 31:1 36:1 43:1 65:1 76:1 145:1 239:1 254:1 283:1 319:1 385:1 651:1 # i1 phenotype
2:1 4:1 6:1 8:1 12:1 13:1 15:1 16:1 18:1 32:1 50:1 51:1 58:1 89:1 115:1 144:1 149:1 182:1 201:1 231:1 243:1 250:1 271:1 299:1 300:1 306:1 309:1 317:1 365:1 369:1 371:1 379:1 381:1 382:1 472:1 473:1 474:1 480:1 585:1 586:1 853:1 957:1 # iatrogenic disorder
2:1 4:1 5:1 6:1 8:1 10:1 14:1 15:2 18:1 22:1 26:1 32:1 43:1 50:1 58:1 63:1 76:1 81:1 88:1 89:2 102:1 126:1 127:1 201:1 202:1 216:1 231:1 252:1 258:1 267:1 351:1 369:1 371:1 480:1 502:1 536:1 582:1 609:1 938:1 957:1 # iatrogenic pharyngeal perforation
13:1 31:1 40:1 143:1 266:1 292:1 # ibis, nos
4:1 5:1 12:1 15:1 18:1 26:1 28:1 34:1 46:2 54:1 56:1 76:1 107:1 111:1 239:1 267:1 272:1 367:1 425:1 443:1 542:1 627:1 651:1 803:1 812:1 852:1 # idiopathic hypercalcaemia
3:1 7:1 12:1 15:1 18:1 19:1 21:1 26:1 28:1 34:1 41:1 54:1 63:1 80:1 84:1 88:1 97:1 107:1 111:1 190:1 202:1 234:1 290:1 425:1 443:1 481:1 494:1 627:1 738:1 803:1 812:1 813:1 852:1 871:1 933:1 # idiopathic juxtafoveal telangiectasia
1:1 9:1 12:2 13:1 15:1 18:1 22:1 26:1 28:1 30:2 34:1 39:1 51:1 54:1 88:1 107:2 111:1 122:1 148:1 149:1 387:1 389:1 425:1 443:1 512:1 566:1 627:1 636:1 705:1 721:1 765:1 803:1 812:1 841:1 842:1 846:1 852:1 950:1 952:1 953:1 # idiopathic parkinson disease
1:1 12:1 20:1 34:2 72:1 101:1 133:1 170:1 303:1 425:1 618:1 679:1 966:1 # idoxuridine
6:1 7:1 8:1 33:1 41:1 47:1 48:1 81:1 117:1 139:1 152:1 189:1 204:1 265:1 310:1 315:1 441:1 644:1 851:1 859:1 904:1 # iga enhance factor
3:1 43:1 89:1 91:1 95:1 140:1 152:1 165:1 199:1 320:1 373:1 458:1 919:1 # ige b lymphocyte
6:1 16:1 18:1 19:1 39:1 67:1 90:1 104:1 117:1 146:1 152:1 165:1 178:1 190:1 206:1 307:1 334:1 380:1 518:1 602:1 665:1 849:1 862:1 # igg subclass deficiency
4:1 6:1 30:1 42:1 56:1 76:2 122:1 145:1 239:2 267:1 277:1 616:1 651:2 674:1 749:1 # ii type hypersensitivity
8:1 17:1 47:1 48:1 80:1 100:1 121:1 197:1 265:1 410:1 576:1 612:1 683:1 883:1 # il 8 receptor
5:1 14:1 43:1 100:1 156:1 217:1 276:1 335:1 446:1 611:1 720:1 996:1 # il-13ralpha1
1:1 11:1 13:1 27:2 45:1 51:1 67:1 86:1 98:1 100:1 144:1 269:1 323:1 666:1 747:1 882:1 # ile - isoleucine
5:1 9:1 10:1 13:1 17:1 26:1 27:1 49:1 55:1 66:1 77:1 100:1 234:1 321:1 354:1 361:1 376:1 391:1 587:1 # ileitis regional
5:1 27:2 88:1 100:2 223:1 # ileo - ileal
4:1 10:2 14:1 15:1 27:1 38:1 45:1 48:1 49:1 57:1 83:1 95:1 97:1 100:1 127:1 223:1 226:1 252:1 308:1 321:1 375:1 426:1 507:1 542:1 631:1 687:1 773:1 # ileocolitis; ulcerative
3:1 4:1 20:1 22:1 33:1 38:1 58:1 59:1 100:1 130:1 150:1 190:1 233:1 498:1 577:1 755:1 # iliac arteries
5:1 7:1 14:1 24:1 27:1 53:1 99:1 100:1 139:1 152:1 187:1 193:1 237:1 354:1 759:1 772:1 918:1 # illegal migrants
3:1 14:1 15:1 25:1 32:1 62:1 99:1 100:1 113:1 114:1 120:1 158:1 212:1 252:1 408:1 759:1 # illustrate book
15:1 17:1 27:1 46:1 52:2 74:1 100:2 164:1 184:1 440:1 628:1 777:1 # iloilo cattle breed
3:1 4:1 12:1 16:1 19:1 33:1 41:1 84:2 100:1 104:1 130:1 140:1 177:1 189:1 190:1 238:1 738:1 808:1 820:1 # ilyobacter delafieldii
35:1 87:1 89:1 120:1 151:1 157:1 236:1 597:1 696:1 717:1 834:1 # image , body
2:1 5:1 7:1 19:1 27:1 32:1 41:1 45:1 48:1 80:1 84:1 117:1 140:1 151:1 238:1 290:1 310:1 315:1 371:1 392:1 441:1 458:1 494:1 610:1 661:1 701:1 980:1 # imbalance; electrolyte
1:1 4:1 11:1 58:1 86:1 125:1 143:1 151:1 188:1 234:1 269:1 448:1 809:1 # imcbia ferrugineum
7:1 12:1 34:1 43:1 53:1 71:2 87:1 91:1 133:1 140:1 151:1 211:1 241:1 279:1 320:1 409:1 581:1 622:1 648:1 679:1 # imidodiphosphate, guanylyl
3:1 5:1 10:1 15:2 21:1 38:1 46:1 49:1 53:1 59:1 95:1 113:1 127:1 151:1 272:1 327:1 570:1 574:1 796:1 822:1 # imitates vocalization
19:1 22:1 31:1 39:1 40:1 43:1 91:1 140:1 151:1 160:1 163:1 169:1 177:1 199:1 302:1 307:1 320:1 367:1 373:1 534:1 568:1 669:1 845:1 # immunoblastic lymphosarcoma
2:1 4:1 5:1 23:1 27:1 31:1 41:1 44:1 52:1 87:1 98:1 99:1 151:1 169:1 177:1 185:1 196:1 198:1 213:1 231:1 302:1 419:1 534:1 548:1 594:1 621:1 722:1 772:1 # immunoglobulin products allergy
1:2 12:1 31:1 45:1 52:1 63:1 64:1 104:1 105:1 151:1 169:1 170:1 231:1 270:1 301:1 302:1 390:1 393:1 405:1 423:1 523:1 534:1 554:1 573:1 613:1 672:1 731:1 835:1 885:1 # immunology finding
4:1 6:1 8:1 14:1 15:1 37:1 56:1 76:1 151:1 199:1 202:1 252:1 267:1 373:1 439:1 536:1 582:1 938:1 # imperforate hymen
1:1 3:1 4:1 8:1 10:1 14:1 15:2 19:1 35:1 41:1 55:1 57:1 60:1 76:2 80:1 98:1 113:1 151:1 185:1 199:1 202:1 225:1 252:1 267:1 278:1 286:1 290:1 298:1 536:1 561:1 582:1 601:1 645:1 690:1 938:1 # imperforate pectinate glaucoma
10:1 29:1 76:1 151:1 152:1 199:1 653:1 713:1 # impetigo
7:1 17:1 19:1 24:1 72:1 100:1 114:1 151:1 161:1 187:1 199:1 204:1 228:1 287:1 344:1 494:1 # implant failure
1:1 7:1 19:1 24:2 151:1 161:1 184:1 187:1 199:1 344:1 374:1 494:1 # implant joint
3:1 7:1 10:1 18:1 19:1 20:1 22:1 24:1 42:1 46:1 49:1 58:1 72:1 150:1 151:1 161:1 187:1 199:1 232:1 235:1 240:1 344:1 494:1 604:1 695:1 877:1 # implant site urticaria
4:1 7:1 12:1 16:1 19:2 20:1 21:1 22:1 24:1 26:1 46:1 97:1 99:1 100:1 104:1 108:1 115:1 150:1 151:1 161:1 163:1 164:1 187:1 199:1 240:1 292:1 344:1 380:1 481:1 494:1 500:1 506:1 510:1 642:1 652:1 759:1 803:1 # implantable cardioverter defibrillator
9:1 17:1 23:1 26:1 42:1 59:1 77:1 151:1 178:1 199:1 529:1 617:1 626:1 660:1 795:1 994:1 # impressionability
1:1 20:1 23:1 24:1 151:1 199:1 322:1 374:1 # imprint
9:3 10:1 13:1 18:1 20:1 23:1 26:1 37:1 41:1 51:1 57:1 77:1 102:1 118:1 131:1 144:1 151:1 199:1 225:1 347:1 407:1 479:1 765:1 # imprisonment ; conviction
1:1 3:1 4:1 8:1 17:1 65:1 74:1 84:1 130:1 356:1 539:1 592:1 635:1 # in sheltered work
1:1 11:1 19:1 39:1 42:1 49:1 54:1 109:1 161:1 167:1 223:1 307:1 344:1 533:1 575:1 637:1 671:1 692:1 736:1 774:1 776:1 779:1 908:1 916:1 930:1 975:1 977:1 # in situ neoplasm
1:1 27:1 38:1 47:1 49:1 55:1 100:1 108:1 121:1 143:1 145:1 286:1 440:1 606:1 687:1 755:1 # inability to sleep
1:1 3:1 6:2 10:1 15:1 24:1 27:1 33:1 37:2 41:1 55:1 57:1 60:1 103:1 113:1 116:1 161:1 189:1 191:1 199:1 225:1 226:1 286:1 373:1 433:1 439:1 454:1 561:1 631:1 726:1 831:1 878:1 991:1 # inactivated complement enzyme
1:2 2:1 10:1 20:1 23:2 44:1 54:1 55:1 63:1 91:1 105:1 110:1 136:1 173:1 245:1 286:1 298:1 539:1 686:1 712:1 855:1 984:1 # inappropriate shouting
1:1 14:1 15:1 17:1 27:1 29:1 45:1 74:1 164:1 252:1 592:1 630:1 666:1 # inbred oletf rat
1:3 5:1 6:1 12:1 16:1 21:1 24:1 34:1 63:1 64:1 67:1 103:1 104:1 105:1 117:1 124:1 170:1 270:1 295:1 301:1 316:1 390:1 393:1 405:1 423:1 453:1 510:1 523:1 554:1 573:1 672:1 731:1 817:1 885:1 # incidental finding
1:1 13:1 30:1 64:1 67:1 74:1 110:1 117:1 169:1 636:1 # incised wound
1:1 3:1 9:1 13:1 16:1 26:1 35:1 42:2 49:1 67:1 74:1 77:1 116:1 117:1 660:1 795:1 # incision site edema
1:1 3:1 6:1 29:1 57:1 60:1 76:1 117:1 199:1 561:1 633:1 991:1 # incompetence;mitral
1:1 3:1 7:1 14:1 27:1 29:1 32:1 40:1 42:1 49:1 57:1 60:1 106:1 112:1 117:1 122:1 158:1 161:1 193:1 199:1 222:1 468:1 561:1 630:1 670:1 704:1 825:1 878:1 991:1 # incomplete transposition
1:2 6:1 9:1 10:1 11:1 24:1 31:1 57:1 86:1 117:1 207:1 298:1 347:1 # incontinence no
1:1 17:1 30:1 39:1 73:1 84:1 88:1 117:1 123:1 148:1 218:1 387:1 512:1 540:1 542:1 # increase belch
1:1 5:1 6:1 8:1 14:1 17:2 27:1 30:1 31:1 39:1 55:1 84:1 85:1 88:1 97:1 117:1 148:1 166:1 218:1 361:1 387:1 395:1 512:1 540:1 582:1 647:1 789:1 819:1 # increase noradrenaline level
1:1 6:1 17:1 24:1 30:2 39:1 40:1 47:1 76:1 88:1 103:1 117:1 148:1 218:1 387:1 512:1 540:1 572:1 668:1 # increase pentose
1:2 4:1 17:1 20:1 25:1 30:2 32:1 39:2 68:1 88:1 117:1 125:1 139:1 148:1 212:1 218:1 257:1 322:1 387:1 512:1 524:1 540:1 730:1 # increase serum gastrin
1:1 17:1 30:1 35:1 39:1 69:1 74:1 88:1 117:1 139:1 148:1 218:1 387:1 512:1 534:1 540:1 # increased gamma gt
1:1 5:1 8:1 9:1 10:1 17:1 30:1 33:1 39:1 41:1 49:1 55:1 70:1 74:1 88:1 91:1 117:1 131:1 145:1 148:1 189:1 194:1 218:1 225:1 226:1 329:1 361:1 387:1 391:1 428:1 512:1 540:1 606:1 631:1 831:1 940:1 # increased hormonal activity
1:1 12:1 17:1 27:1 30:1 39:1 51:1 68:1 74:1 84:1 87:1 88:1 97:1 117:1 148:1 218:1 227:1 284:1 387:1 395:1 512:1 540:1 581:1 827:1 843:1 913:1 # increased levels sodium
1:1 7:1 17:1 18:1 21:1 30:1 33:1 34:1 39:1 43:1 50:1 56:1 67:1 74:1 88:1 117:1 148:1 218:1 242:1 274:1 294:1 295:1 387:1 399:1 458:1 480:1 512:1 540:1 716:1 # increased phytanic acid
1:2 2:1 4:1 9:1 17:1 27:1 30:2 36:1 39:1 47:1 50:1 74:1 75:1 84:1 88:1 97:1 117:1 148:1 218:1 304:1 387:1 395:1 396:1 511:1 512:1 540:1 730:1 # increased serotonin level
1:1 4:1 12:1 17:1 30:2 39:1 51:1 68:2 74:1 87:1 88:1 117:1 125:1 148:1 218:1 227:1 284:1 387:1 512:1 540:1 581:1 730:1 843:1 913:1 # increased serum sodium
1:2 17:1 39:1 42:2 63:1 88:1 105:1 117:1 218:1 387:1 495:1 540:1 745:1 981:1 # increasing size
1:2 8:1 9:1 10:1 11:1 17:1 29:1 70:1 91:1 117:1 183:1 194:1 218:1 298:1 329:1 428:1 653:1 940:1 # incretin hormone
1:1 9:1 10:1 14:1 16:1 17:1 26:1 33:1 41:1 61:1 64:1 77:1 102:1 118:1 189:1 200:1 225:1 270:1 380:1 407:1 437:1 479:1 567:1 831:1 # index of refraction
1:1 3:1 12:1 15:1 18:1 46:1 64:1 113:1 232:1 270:1 301:1 423:1 628:1 # indicate
1:2 7:1 9:1 11:3 42:1 58:1 59:1 64:1 86:1 88:1 133:1 183:1 270:1 562:1 622:1 775:1 874:1 937:1 # indonesian new guinea
1:1 6:1 12:1 18:1 19:1 20:1 21:1 22:1 24:1 32:1 33:1 46:1 48:1 56:1 64:1 73:1 83:1 97:1 98:1 103:1 115:1 154:1 196:1 229:1 240:1 257:1 270:1 400:1 419:1 460:1 489:1 762:1 886:1 976:1 # induce ventricular tachycardia
1:1 4:1 5:1 10:1 11:1 17:1 58:1 84:1 86:1 150:1 406:1 440:1 877:1 907:1 # inertial reel
1:1 7:1 9:1 10:1 20:1 24:1 26:2 32:1 42:1 43:1 45:1 49:1 52:1 55:1 56:1 77:1 102:1 118:1 136:1 187:1 204:1 231:1 246:1 257:1 321:1 328:1 391:1 464:1 613:1 656:1 660:1 716:1 # infant nutritional physiology
1:1 2:1 3:1 5:1 6:1 7:1 10:1 14:1 24:2 25:1 27:1 32:1 39:1 100:1 103:1 131:1 139:1 141:1 187:1 204:1 207:1 212:1 335:1 371:1 427:1 464:1 524:1 550:1 599:1 656:1 718:1 # infantile viral gastroenteritis
1:1 7:1 10:1 13:1 24:1 38:1 100:1 187:1 204:1 207:1 464:1 599:1 656:1 755:1 # infantilism
1:2 7:2 24:1 50:1 63:1 88:1 105:1 187:1 204:1 242:1 396:1 464:1 656:1 772:1 932:1 949:1 # infants weaning
1:1 7:1 8:1 11:1 24:1 120:1 187:1 204:1 401:1 464:1 656:1 772:1 # infants, newborn
1:1 5:1 6:1 9:1 10:1 17:1 22:1 26:1 41:1 55:1 77:1 102:1 118:1 204:1 225:1 361:1 367:1 407:1 464:1 479:1 656:1 789:1 819:1 845:1 # infarction; renal
1:2 2:1 3:1 23:1 36:1 44:1 66:1 75:1 78:1 79:1 82:1 92:1 93:1 94:1 96:1 132:1 134:1 135:1 214:1 215:1 330:1 464:1 656:1 # infb protein
1:1 9:1 10:1 19:1 26:1 41:1 77:1 80:1 84:1 89:1 99:1 102:1 111:1 118:1 152:1 188:1 225:1 290:1 293:1 407:1 464:1 479:1 506:1 539:1 656:1 690:1 771:1 931:1 # infection ; shigella
1:1 9:1 10:1 17:1 23:1 26:1 41:1 46:2 77:1 80:1 83:1 95:1 102:1 118:1 173:1 188:1 223:1 225:1 290:1 407:1 464:1 479:1 601:1 626:1 656:1 690:1 796:1 931:1 982:1 # infection by capreocaulus
1:1 4:1 9:1 10:1 20:1 26:1 41:1 54:1 57:1 58:1 76:1 77:1 80:1 102:1 118:1 188:1 225:1 233:1 267:1 290:1 407:1 408:1 464:1 479:1 604:1 656:1 690:1 805:1 931:1 982:1 # infection by cooperia
1:1 9:1 10:1 12:1 14:1 26:1 35:1 41:1 69:1 77:1 80:1 102:1 118:1 152:1 188:1 225:1 237:1 290:1 407:1 464:1 479:1 534:1 656:1 690:1 899:1 918:1 931:1 982:1 # infection by digramma
1:1 9:1 10:1 17:1 26:1 32:1 35:1 41:1 77:1 80:1 102:1 116:1 118:1 136:1 188:1 225:1 269:1 290:1 407:1 464:1 479:1 656:1 690:1 931:1 982:1 # infection by eutrema
1:1 9:1 10:1 26:1 40:1 41:1 58:1 70:1 77:1 80:1 102:1 118:1 188:1 225:1 290:1 407:1 464:1 479:1 481:1 656:1 690:1 713:1 822:1 931:1 982:1 # infection by mosgovoyia
1:1 7:1 9:1 10:2 15:1 17:1 18:1 26:1 41:1 77:1 80:1 88:1 102:1 107:1 117:1 118:1 127:1 188:1 218:1 225:1 235:1 290:1 315:1 407:1 464:1 479:1 540:1 656:1 690:1 931:1 982:1 # infection by pancreaticum
1:2 9:1 10:2 14:1 26:1 29:1 38:1 41:1 77:1 80:1 99:1 100:1 102:1 118:1 188:1 190:1 225:1 287:1 290:1 298:1 407:1 464:1 479:1 653:1 656:1 690:1 759:1 931:1 959:1 982:1 # infection by raillietina
1:2 9:1 10:1 11:1 26:1 41:1 77:1 80:1 86:1 102:1 108:1 116:1 118:1 143:1 188:1 225:1 290:1 407:1 464:1 479:1 656:1 690:1 860:1 888:1 931:1 982:1 # infection by skrjabinema
1:2 9:1 10:2 15:1 26:1 41:1 45:1 50:1 52:1 63:1 77:1 80:1 99:1 102:1 105:1 118:1 127:1 151:1 169:1 188:1 202:1 225:1 290:1 302:1 407:1 438:1 464:1 467:1 479:1 534:1 656:1 690:1 931:1 # infection following immunization
1:1 9:1 10:1 19:1 26:1 27:1 41:1 42:1 77:1 80:1 84:1 99:1 102:1 118:1 188:1 190:1 225:1 253:1 290:1 293:1 407:1 464:1 479:1 506:1 598:1 656:1 690:1 771:1 931:1 # infection klebsiella
1:1 9:1 10:1 26:1 41:1 55:1 77:1 80:1 100:1 102:1 118:1 188:1 225:1 287:1 290:1 407:1 464:1 479:1 656:1 690:1 931:1 # infection nail
1:1 9:1 10:1 22:1 26:1 41:1 62:1 77:1 80:1 102:1 107:1 118:1 125:1 131:1 141:1 188:1 225:1 290:1 407:1 430:1 464:1 479:1 481:1 566:1 656:1 690:1 702:1 718:1 822:1 931:1 989:1 # infection parvovirus
1:1 8:1 9:1 10:1 17:1 26:1 38:1 41:1 58:1 77:1 80:1 84:1 102:1 118:1 120:1 188:1 225:1 290:1 407:1 448:1 464:1 479:1 656:1 690:1 931:1 # infection, borrelia
1:1 2:1 9:2 10:1 25:1 26:1 32:1 34:1 38:1 41:1 63:1 71:1 77:1 80:1 102:1 118:1 188:1 212:1 225:1 290:1 371:1 407:1 464:1 479:1 497:1 656:1 690:1 931:1 970:1 # infection, strongylida
1:1 9:1 10:1 20:1 26:1 34:1 41:1 57:1 67:1 77:1 80:1 102:1 118:1 122:1 131:1 141:2 188:1 225:1 290:1 303:1 367:1 407:1 464:1 479:1 481:1 656:1 690:1 718:1 931:1 # infections, circoviridae
1:1 9:1 10:1 26:1 41:1 55:1 65:1 77:1 80:1 102:1 107:1 118:1 121:1 122:1 131:1 141:1 166:1 188:1 225:1 290:1 407:1 461:1 464:1 479:1 656:1 690:1 718:1 931:1 # infections, hepadnaviridae
1:1 9:2 10:3 13:1 15:1 26:1 27:1 31:1 41:1 49:1 62:1 65:1 70:1 80:1 98:1 102:1 107:1 110:1 121:1 127:1 146:1 188:1 223:1 225:1 290:1 291:1 321:1 328:1 329:1 376:1 407:1 464:1 587:1 596:1 627:1 656:1 690:1 828:1 931:1 941:1 # infectious mononucleosis hepatitis
[truncated: 342,379 more chars]
