# Supplementary material for: A Cross-Lingual Similarity Measure for Detecting Biomedical Term Translations
Source: PLoS One. 2015 Jun 1;10(6):e0126196. doi: 10.1371/journal.pone.0126196 (PMC4452086; doi:10.1371/journal.pone.0126196)
Supplement: S1 dataset — (TGZ) [file pone.0126196.s001.tgz › dataset/en-es/es_1000_context_test.dat]

2:888.9104151397219 3:519.1473745495264 4:317.6632209820005 5:382.1718098006283 6:614.851660297378 7:249.36190782135796 8:565.4969557929157 9:368.72134002476724 10:800.3826513333522 11:581.3633887855591 12:112.02604067186988 13:329.94063271272194 14:256.38622226112244 15:477.5863405224539 16:401.2043983161225 17:230.8325718133486 18:283.035208545828 19:505.5356769958451 20:349.3419380831663 21:332.84447893617346 22:1.3132674149410233 23:303.1277524042854 24:313.4313470604006 25:283.381072826585 26:290.68781798317667 27:26.608482701590276 28:420.7938267511793 29:23.51447438703269 30:87.91559643650919 31:306.96834199731774 32:123.7857403232848 33:135.31499011177308 34:285.6068357841355 35:231.69353830660106 36:80.92169877239456 37:47.513396889700424 38:190.3786796326396 39:129.04459617450408 40:7.276178264540887 41:166.888597893964 42:119.44203749050887 43:358.57871023796895 44:71.51440848724938 45:201.19801156899928 46:30.459839000141347 47:350.20743794794595 48:63.95473184863755 49:181.75509707080678 50:144.53376735477275 51:57.41333839631231 52:51.42028076108031 53:77.35496945705638 54:114.64354544811226 55:367.8223875707418 56:49.10293584068921 57:147.8766523700689 58:7.726966416219249 59:1.7652830464591178 60:390.79668517856425 61:93.23528230400247 62:1036.0490053245107 63:196.72757424055777 64:90.91977874790298 65:122.69972723495515 66:176.80439110972574 67:68.50103470120891 68:18.709318619765515 69:10.632783909931973 70:178.00781380139412 71:419.8139916472963 72:0.18985702276038882 73:74.3271048754519 74:78.218595179558 75:32.60741885265732 76:9.701496582970409 77:115.32297584570769 78:65.8499427683911 79:78.14067840611715 80:4.008779703857398 81:34.67266604142323 82:82.16996516269296 83:320.998221149519 84:17.062782585892087 85:148.83315179056154 86:218.2394728808196 87:517.924138271024 88:123.15428730167582 89:229.6276649773185 90:107.8876686411917 91:21.024647109554518 92:379.39735664936285 93:152.7211848677284 94:62.028259827716276 95:55.471391118402785 96:89.56651073935262 97:36.42886323556907 98:19.843970848609867 99:103.64414306454664 100:46.71089578505011 101:53.935082136372756 102:50.97213950365674 103:47.65939300041611 104:965.5452456453949 105:141.9356227057821 106:16.095762047968712 107:38.39043598300569 108:187.57136145123116 109:213.78891042122774 110:26.79998690531666 111:112.43939896119613 112:117.24229319140099 113:16.699437292187255 114:19.383016128367235 115:27.628404499638165 116:24.876747374487874 117:92.5054186342344 118:239.94946742330688 119:72.75593124299091 120:133.2530469424737 121:73.01999502875115 122:2.462353640733423 123:138.9844243106419 124:66.03417223817618 125:41.30607601833474 126:62.968450714759776 127:79.36682379563106 128:38.748411336026834 129:213.9721725537738 130:63.70756901665794 131:56.56224395671842 132:330.32966197831234 133:204.34063520319233 134:4.211048819616478 135:1.7447410176231013 136:60.770058931263364 137:97.64161500244444 138:57.143351614581064 139:53.46913811750576 140:4.5112641415224255 141:68.86810331166934 142:40.12651790747601 143:66.00151583153601 144:55.18759492034517 145:31.25469488152699 146:6.3181529231769815 147:28.3604511197101 148:28.514312773184802 149:83.54891056499348 150:92.61107602928175 151:8.416158777977374 152:80.11760725223905 153:23.24426634915812 154:68.41852086247826 155:81.03974612174086 156:23.451696655656118 157:69.2535206380619 158:43.07877512641023 159:178.38044949385585 160:43.70337744208716 161:40.323454881484864 162:11.572137222294593 163:24.74197921411504 164:116.8581393066035 165:14.333148001294797 166:94.44873068755817 167:42.39012825549043 168:35.95732617037901 169:32.621665969426275 170:42.92895287174711 171:91.93897806008655 172:29.477682899497655 173:2.716641447056721E-4 174:23.570644378021658 175:12.79388977820423 176:6.40405718399594 177:43.47714823155801 178:0.26437518419303957 179:47.841520700009596 180:55.49539546596077 181:0.9729276137403955 182:164.7631108885136 183:27.583191494022998 184:159.69442576799335 185:13.48009481955721 186:2.0770802252887384 187:1.07371123371725 188:25.122677893292554 189:11.476415525672875 190:74.02292005009322 191:25.861124717097166 192:50.695697168260246 193:43.110809293385685 194:1.2520527204646204 195:118.33603803943318 196:149.53081704054782 197:51.21708019502994 198:12.197385584540294 199:32.96781982864364 200:99.71001254050371 201:33.16590163441455 202:94.97630796883728 203:59.79992533361238 204:52.014033564395 205:5.98135654290648 206:48.49271915994845 207:6.016828324350972 208:44.782718578682235 209:20.933106866477527 210:87.231186900618 211:8.123122666919526 212:52.82947150621022 213:97.23659147412125 214:187.64175325656382 215:53.383733621077035 216:10.664670632617764 217:8.47047609602233 218:28.05815557436715 219:2.378783409015999 220:118.56244965385476 221:89.19939691725823 222:31.627084638120927 223:28.33740038971158 224:25.33397950763366 225:25.33397950763366 226:0.7278087853873858 227:35.78114340238622 228:0.12999576529688045 229:4.807556908818689 230:77.08049057102829 231:13.90584965686385 232:6.807112064294654 233:72.9356729942637 234:29.19691182513903 235:6.8470192140893085 236:0.7980667084728698 237:9.065826712222439 238:40.15148136464221 239:29.39249649410954 240:19.767447732651963 241:6.9274883544811745 242:32.86184518392709 243:9.160996206243619 244:200.2519174763187 245:16.986963237215253 246:87.73353752862707 247:778.5277060193075 248:56.44349288943696 249:17.056908068574312 250:7.091089226517972 251:48.41835192103736 252:48.556130388083254 253:7.132553348821078 254:0.013186143037583446 255:415.0184356800388 256:74.39145764520167 257:93.37552427392332 258:2.0092810170491364 259:251.92617263564551 260:33.612128730761455 261:88.77426748846561 262:79.35688809493443 263:93.81211170908446 264:108.9556870735274 265:12.06828722194138 266:7.34333878554275 267:34.05134715473266 268:12.125991293714323 269:0.004148487018976429 270:99.85840303786394 271:99.85840303786394 272:170.15678908569257 273:46.076202361229974 274:76.2808899384545 275:0.2689133493977755 276:10.011466169400016 277:21.368120821807246 278:2.308443592821744 279:10.169686434243632 280:258.9583035443604 281:1.8186706661089298 282:12.903726982675774 283:1.7885387574695197 284:13.02811101115468 285:13.0907957554724 286:88.03289292033541 287:0.001077432488797354 288:32.32305541474353 289:1.7286191324463374 290:60.626525096535154 291:10.660088021618304 292:65.77681410477808 293:70.71178517919941 294:29.606777069402295 295:37.110383465227144 296:16.604748534732067 297:81.16786181642516 298:90.9738436726025 299:37.488152887730145 300:1.4044005295157633 301:1.5517450005979032 302:2.7944724095675837 303:20.153960357542196 304:6.607210006126423 305:14.140729608678258 306:72.48111087010649 307:17.136671564910653 308:11.655932236671624 309:17.529057511663876 310:46.89399659330173 311:68.99923149124666 312:103.65841690714915 313:165.5080433848877 314:24.180123422947073 315:0.5660411402976182 316:11.904571296081492 317:79.58841726309105 318:28.092233940398955 319:0.6118154953136057 320:28.201839559452658 321:0.05056203532749956 322:1.7111255044729787 323:15.138382708755152 324:12.353881617962596 325:48.447224815395856 326:122.64462341241587 327:3.329691441278461 328:40.2973008107225 329:5.2479315842156975 330:175.4140580638977 331:7.480569072270243 332:3.421544996486136 333:3.452638331924166 334:22.055536501168326 335:12.754108978099435 336:1.882016089723333 337:535.4259655533909 338:12.959704357965439 339:10.288012355070864 340:0.10198634447690207 341:93.00903338815209 342:0.10198634447690207 343:41.59845766923961 344:2.065725425684424 345:22.940982764383023 346:0.08497767381947136 347:59.57946318774742 348:16.381449183413377 349:0.08093776118616303 350:42.19749109643884 351:74.26130332243878 352:30.40186378374405 353:8.143462791226037 354:23.34955189944115 355:55.764413424715464 356:3.87963442143195 357:55.764413424715464 358:0.14977046052061158 359:13.74679994191915 360:34.650849732174024 361:20.12964203857942 362:34.92108144662434 363:0.16184731067940472 364:51.810482271843675 365:222.9186450239799 366:17.049128232512015 367:14.122907667866095 368:1.0877676680132609 369:62.77898447560746 370:0.22318125801456634 371:175.338708426072 372:21.306524488503126 373:11.780283070676537 374:0.254296656532998 375:14.9944048825028 376:1.1958342733550766 377:28.95011623370724 378:9.224019672574917 379:0.01945261615705282 380:45.57653440954097 381:21.71891377206125 382:45.57653440954097 383:84.19131148465058 384:0.27078973155579383 385:1.233533980865746 386:2.704061905643314 387:0.8090075586060582 388:2.7338181288771497 389:9.408221396063002 390:18.489477297437062 391:59.68427539779821 392:22.035243326071374 393:18.584555309276578 394:4.669403987001064 395:37.654460821629264 396:101.76107335052033 397:0.008847251069356021 398:33.83246408342126 399:744.3735421674752 400:2.886791625621713 401:137.15375001664592 402:227.7324095529403 403:75.64971413252624 404:7.130907285473261 405:76.15394537393496 406:1.3931994577226252 407:7.23830916757097 408:5.00762338159296 409:3.014384220365395 410:30.516495712640953 411:52.102551927117325 412:1.4354289133895102 413:57.0068360316639 414:19.469589185623768 415:0.001588227136751928 416:19.469589185623768 417:10.052104500871463 418:16.200807030367372 419:34.85486403761213 420:210.61781076234004 421:0.3942392952598068 422:0.4049700618596706 423:3.113255037278423 424:2.6231480314557526E-4 425:159.03807774263197 426:140.3494034875109 427:3.1468350755777585 428:27.26038659866745 429:13.281739062353818 430:16.474976742925385 431:141.1744944424414 432:3.214951001637127 433:10.39245158956291 434:10.462083320107807 435:7.742983885994597 436:68.18572349604429 437:53.70688633833778 438:49.02954524230053 439:3.284365759710672 440:5.676582789322628E-4 441:84.37785081523923 443:36.08282316485089 444:36.08282316485089 445:10.74602162442434 446:40.73531587733008 447:0.5101839533077279 448:17.23576581686617 449:5.657304642660366 450:0.5357751496829535 451:1.759346613011905 452:1.7845061228678134 453:17.433058517569066 454:11.113609474127848 455:0.5622115670544903 456:41.435704136289964 458:8.28539220221546 459:24.93575294736341 460:248.09216171784033 461:86.7264636422406 462:0.008008554555991428 463:1.8356891486901845 464:356.24974392919245 465:51.02872094025553 466:0.5895136412224229 467:3.652014778954102 468:3.652014778954102 469:8.41146556811809 470:781.0011581132335 471:37.54767084787779 472:46.53943692346261 473:0.6177025576417109 474:5.960801052729508 475:25.449426337271674 476:61.715174129996925 477:21.76602884935884 478:42.524214110600695 479:6.0656115188379625 480:72.02053290604753 481:29.575069252931005 482:3.809307525151045 483:6.0656115188379625 484:0.019640634985357428 485:1.996408106453765 486:34.056390975653 487:38.40322830284894 488:88.89184349576156 489:0.02211495793026476 490:6.1723212638539025 491:8.802630546584334 492:22.00389924954799 493:0.6922010264889031 494:83.65281494277457 495:83.65281494277457 496:143.20409060979665 497:67.58651137865469 498:6.22640351929066 499:6.22640351929066 500:15.02135327616815 501:8.86978473874128 502:0.6922010264889031 503:2.080988020895026 504:18.57343857668218 505:47.93863265875296 506:48.1444640719375 507:34.54344414331269 508:34.70826758069935 509:0.03690003401570989 510:39.29112953885244 511:0.3680144246956783 512:2.1983844252346336 513:2.1983844252346336 514:15.59889737353518 515:58.84321417551672 516:15.59889737353518 517:0.04397951784496756 518:0.358481645415166 519:166.2722473782009 520:49.19725274734243 521:2.259142539549348 522:19.238211068721167 523:0.051751405522040925 524:31.235131520858857 525:6.677370874373605 526:35.55169324501213 527:54.30911021162486 528:54.30911021162486 529:44.85150638083213 530:154.02670788542375 531:15.898556046079138 532:9.501173498232754 533:4.320276191433983 534:35.72436538293729 535:9.574477375215354 536:49.848632048536615 537:65.00323013888142 538:4.365705043315137 539:4.365705043315137 540:12.74283303702562 541:16.10256473700791 542:12.74283303702562 543:155.57165289810044 544:9.723079281850845 545:31.87508852791311 546:65.53875636511563 547:0.06944753317944097 548:6.915783829706029 549:70.86062069441739 550:0.8964540727988292 551:6.976814659871436 552:0.2942241965395101 553:27.817124093728854 554:4.504813631583999 555:4.552145724513486 557:0.27669599594060057 558:36.78991687940369 559:0.27669599594060057 560:130.99664919710307 561:150.49754413849888 562:16.5211819863658 563:13.103264314673938 564:0.0846811266060878 565:205.8079161312009 566:100.17784790184278 567:13.195385950207742 568:0.9732971427657472 569:10.028524061885753 570:46.528336971845846 571:28.422840696913426 572:7.226892361323954 573:0.2595561267506226 574:32.87502585795467 575:32.87502585795467 576:83.78778576092259 577:0.1016752059142613 578:1.0340619392871497 579:33.04660295124184 580:51.89894221107615 581:0.1077441637949069 582:10.265132078603832 583:7.3556245120025965 584:62.43393139444653 585:7.4209454027513955 586:42.377419078855084 588:28.890716463272067 589:7.4209454027513955 590:2.7265620579285272 591:2.7265620579285272 592:0.2264861108495015 593:42.58407227086518 594:0.1272051086967593 595:7.553544053625971 596:17.28995500176379 597:21.052665861830402 598:29.209398287303635 599:0.13412037605658608 600:63.25841878501846 601:1.1194830913752074 602:10.591190192115581 603:58.25756436439592 604:5.053762914968641 605:34.107569525362436 606:21.44486297238801 607:10.758960292875477 608:7.7574823595003926 609:53.60328003755103 611:34.28986761695587 612:86.54846178146003 613:0.18754050348238066 614:5.214990348533963 615:2.9519175022924404 616:7.896922000743197 617:0.18008631058721414 618:0.18008631058721414 619:7.896922000743197 620:49.024200987261054 621:39.29031063913578 622:0.17205529113423298 623:59.330575327317945 624:7.967718495517688 625:3.0307487638317583 626:1.2576711635364959 627:1.2576711635364959 628:8.111521463724078 629:70.77773700548109 630:14.577987261110678 631:11.282433746621445 632:18.353168514314355 633:39.90898720596156 634:49.7476893992792 635:65.8652105461382 636:35.418804115455956 638:26.546933885946935 639:8.258349753396466 640:14.89898695466581 641:14.89898695466581 642:14.89898695466581 643:77.4186533585592 644:0.225433917068188 645:3.236511707045854 646:55.684279654672835 647:0.23521714788376738 648:5.671890703148313 649:3.279217574420874 650:27.02952807376958 651:36.206979451407946 652:8.561481004579624 653:8.561481004579624 654:0.11842368552157478 655:0.24526474589049577 656:41.199057204371705 657:5.792680338930784 658:5.792680338930784 659:15.342140835352263 660:5.792680338930784 661:56.5050861041341 662:5.792680338930784 663:0.10613363416981154 664:1.4899107978962394 665:0.277037819834534 666:19.378357494711842 667:36.818181580737914 668:12.03164521785881 669:3.4555074430520283 670:41.64570250595895 671:8.797539609999545 672:0.277037819834534 674:179.38494705044087 676:8.959273821766608 677:28.037866730712775 678:1.574649723402308 679:6.042763343320028 680:37.2357170908305 681:12.228936052369042 682:92.70464969501298 683:3.593727465442638 684:37.44761396184797 685:6.107127280759724 686:19.78449441722234 687:1.6037703334405178 688:173.49011296500188 689:0.08322479211611708 690:80.63270529938431 691:19.78449441722234 692:1.633340751145982 694:3.640997177670566 695:6.172254321214368 696:12.430502795826284 697:1.6633688704989533 698:1.6633688704989533 699:0.07264449700154849 700:3.688882625376295 701:1.6633688704989533 702:1.6633688704989533 703:69.69756015366977 704:0.07264449700154849 705:1.6633688704989533 707:38.0962837955709 708:20.203455964793488 709:3.7373947595449954 710:3.786544826120294 711:0.06267430946501261 712:33.5278715922585 713:1.7248308441719002 714:0.3745639583481984 715:6.440669307838988 716:43.52365244959119 717:9.466796711863498 718:0.05792480280615361 719:1.7882237347114585 720:0.3881572986654035 721:3.886805277547345 722:33.93598489245372 723:3.886805277547345 724:29.294148934880507 725:0.05333612626955944 726:16.659818941274686 727:9.55481757506994 728:3.886805277547345 729:20.635955983880343 731:3.886805277547345 733:13.062436881855708 734:1.8206663742879048 735:3.93793972634666 736:1.8206663742879048 737:9.643868031977702 738:20.783263289264667 739:0.048911204895151 740:0.044653044447207635 741:16.916643377796362 742:0.4163417778218967 743:0.4163417778218967 744:13.17195401306847 745:13.17195401306847 746:13.17195401306847 747:0.044653044447207635 748:3.989760259249232 749:9.733967434129825 750:60.35590907529139 751:180.00011270801983 752:21.082769667327355 753:4.042279766238514 754:34.564644129389244 755:0.430945276795716 756:29.861578523521878 758:1.8870904059991915 759:21.082769667327355 760:34.564644129389244 761:158.58059567744107 762:55.439993929441584 763:13.394790193077972 764:50.031645658937535 767:0.46120700821208604 768:61.321011168364656 769:17.31285264874995 770:13.622860790999528 771:0.029351116066928196 772:13.622860790999528 773:25.885434248867806 776:50.59676929050479 777:91.64914201043806 778:17.58464524932313 779:10.20091570654842 780:0.492920175124486 781:2.0263700083012672 782:50.88406093127205 783:0.025974881484890352 784:13.738923702660825 785:13.738923702660825 786:0.5093387095605851 787:21.861593581136166 788:45.833405683942125 789:7.095033980391585 790:4.315839537299706 791:31.05432328162325 792:0.019786064094419444 793:10.49503892478805 794:36.11481075558704 795:18.00443753734927 797:18.00443753734927 798:7.250872823963627 799:7.250872823963627 800:10.49503892478805 801:41.15821962416169 802:7.250872823963627 803:4.489273519321504 804:18.147729323507413 805:69.20971041129525 806:7.330328956863515 807:52.066337933891994 808:2.174795128799109 809:57.96187966133636 810:10.697333740104959 811:0.5789352549816599 812:100.94472015192645 813:10.697333740104959 814:0.011968544148768207 815:7.41083772520249 816:4.609035723409939 817:22.686954480399244 818:121.74884610571122 820:7.4924210750795 821:18.439567291415926 822:0.6161999507468908 823:0.007780711295672633 824:7.575101646686808 825:0.007780711295672633 826:52.98986324782614 827:18.588188410412744 828:27.37371762382034 830:0.007780711295672633 831:7.575101646686808 832:27.56990882251978 833:11.010622476497575 834:0.6354789159025903 835:14.719859201758677 836:18.73866293849746 837:2.333124503371144 838:14.719859201758677 839:4.732272205540875 840:326.6106559680789 841:0.006006707771448551 842:14.849500019841885 843:37.547163606822586 844:2.374352442976953 845:11.117790963413576 846:14.849500019841885 847:37.547163606822586 848:23.206607657425828 849:2.374352442976953 850:32.55470291665947 851:23.206607657425828 852:37.79616121554157 853:0.6753760354566881 854:27.969613254669536 855:32.77960360859717 856:11.226378761022419 857:19.045335935002438 858:0.003121142818399287 859:11.226378761022419 860:23.563982072071465 861:0.0020190649110342533 863:28.173236949624854 864:0.001150702963215849 865:48.999090559658455 867:19.359927561761115 868:0.001150702963215849 869:60.372178854958555 870:0.7171235150145092 871:126.09820192143815 872:54.94122266405696 873:11.560977360240113 874:5.056569131058336 875:2.546280840203396 877:15.385189276299986 878:11.560977360240113 879:55.28105275008342 880:38.8240259755784 881:2.5910955373449895 882:2.5910955373449895 884:0.7608036219693902 885:15.523589157581323 886:28.799897358100864 887:5.124372788471053 888:5.124372788471053 889:73.18988483646221 890:2.5910955373449895 891:73.18988483646221 892:24.11746283344894 893:5.193210052746672 895:15.663863276068442 897:0.7833956396593372 898:19.84746762078806 899:55.62532756183216 900:1.58323756278736E-7 901:19.84746762078806 902:5.193210052746672 906:0.8065042346155727 907:0.8065042346155727 908:15.80605580855075 909:2.683041396501738 910:50.26153133245716 912:11.909546144084572 913:5.263104836867324 914:1.1979296846030301E-4 915:0.8065042346155727 916:5.263104836867324 917:2.730208418824482 918:15.950212512568223 919:5.006260890851849E-4 920:0.8301413539916996 921:50.587633797243065 923:15.950212512568223 925:93.91471268526352 926:2.730208418824482 927:2.730208418824482 928:20.183509390290975 930:34.436677073525125 931:2.778196463743746 932:144.2659295757093 933:8.564271432700306 934:0.8543193643304224 935:20.354994761935515 936:16.096380804174625 937:2.778196463743746 939:2.827025087317285 940:0.0020704057666378574 941:29.90083667619169 942:40.1865107381081 943:5.47938627596605 944:8.662182786769792 945:0.8790510712214047 946:12.397789639291513 947:0.9043497402601097 949:2.8767145533486373 950:0.0032721579966478315 952:116.38871555507961 955:40.47023596372437 957:0.0047607408447811715 958:5.629339588185597 959:5.629339588185597 960:0.9302291200169881 961:0.9302291200169881 962:30.362653112408957 963:16.54745596681791 964:76.30024478397812 965:0.0047607408447811715 966:0.9302291200169881 967:35.45516693947209 968:12.524320308528779 969:25.49827282704447 970:0.9302291200169881 971:40.75792972245315 972:0.006543152107693797 973:0.9567034646773369 974:46.5764625044482 975:2.9787608107913757 977:2.9787608107913757 978:12.652728713640009 979:8.964887479146718 981:58.55375821546195 982:9.06890503573833 983:239.14315718099408 984:16.859182328088743 985:0.008626648254734977 987:36.25739576411558 988:9.17454710421935 989:1.0114967507990327 990:53.00046903116518 991:0.011018758587580823 992:9.17454710421935 993:12.915372241129996 994:0.011018758587580823 995:3.1388377736359545 996:0.013727298029615045 997:26.350317410254764 998:1.039846966595023 999:3.1388377736359545 1000:36.532637782290664 1001:13.049708861616207# enfermedad
1:888.9104151397194 3:328.10730588572653 4:159.17368326850846 5:238.27888709447257 6:339.0025727711026 7:90.38389122719664 8:453.57431944035835 9:166.57182842571413 10:106.64087046499671 11:179.99085363505324 12:338.756891942249 13:25.757742836397505 14:25.834598938744897 15:200.27167885241727 16:228.5695969392421 17:167.09347569384389 18:309.74279015482745 19:377.67786519360067 20:197.56717854423 21:415.63294336109357 22:121.14051276109653 23:24.203078517632886 24:156.19561872233234 25:138.13241032274092 26:336.7931810712454 27:140.01619244123452 28:162.51705355367181 29:18.678913769995926 30:109.72415034219738 31:263.7856802700766 32:113.16659187920028 33:17.82711614028949 34:36.989202819735766 35:128.45578237446526 36:215.00486353269653 37:61.1050632517848 38:26.780034671493663 39:605.5125542962636 40:51.96227277291446 41:58.95541852991408 42:73.81748044439082 43:252.12947378718545 44:46.22771508211612 45:157.70166416724064 46:2.0168576268388945 47:8.026407866292589 48:19.47379619989419 49:5.21629614730146 50:81.51992635707985 51:78.41143423964307 52:55.59737090543628 53:205.3957688716699 54:38.64001017201889 55:26.578751992405817 56:104.66535719620656 57:59.88808220351899 58:84.92449187078427 59:19.13369425383504 60:65.13575886610437 61:74.46119029986326 62:63.02944901199907 63:92.26835248129066 64:17.62704633117624 65:23.158295407754927 66:30.800448133867068 67:48.97259675893549 68:107.86400312173531 69:77.25011541821006 70:95.1886595397898 71:73.60566221163425 72:69.46572093381349 73:70.17240949120722 74:36.282163157911576 75:83.2797548531274 76:141.00272655237916 77:40.46672153328493 78:147.2871518023302 79:38.14035975302464 80:22.0409826792443 81:28.164260772423603 82:16.472931836472686 83:140.21553537534186 84:16.80698093491084 85:39.60224924885805 86:23.26393407227967 87:39.99614192795609 88:29.697652320085783 89:20.464997337809564 90:40.86831863862461 91:205.91846606344498 92:6.0427083362992065 93:68.8009651657427 94:27.615072708341664 95:83.4862526918376 96:34.73845226058626 97:75.26553828163354 98:46.355289046526416 99:67.03826751214659 100:67.33290958997907 101:173.0221978319324 102:63.91722453164636 103:4.991565832008959 104:29.343332909515777 105:43.80083211266956 106:40.30828515346583 107:64.59737936901641 108:40.52375814678955 109:20.137694062283 110:330.929923062341 111:122.66050068575159 112:7.337956754933083 113:3.569457951987199 114:88.91342926222273 115:61.96148234339199 116:62.05923555296094 117:24.000200342402756 118:70.93197822795365 119:30.965417166337186 120:24.21187449450286 121:21.136560113266626 122:24.425914016888104 123:24.479798452909534 124:3.8985516720919393 125:24.806303618453448 126:59.52182558771004 127:149.69479388850579 128:2.4890339352517428 129:32.24535538739441 130:25.306595338406243 131:39.904394885031195 132:2.54608860732487 133:6.122078535019616 134:8.33349546789864 135:22.406132351963542 136:32.710417513515594 137:44.21047824470198 138:19.30391050674099 139:32.777609895937836 140:19.400222976188644 141:10.917221915883767 142:11.053707243633518 143:120.52636255508934 144:14.07596724240763 145:8.865021578871836 146:30.16213314962798 147:81.16103026272208 148:132.8432437901089 149:0.5093369801541527 150:17.292749641882867 151:411.42927619652136 152:27.195644516147276 153:128.82810266047122 154:9.270263309129872 155:4.891920330742654 156:6.984883808890985 157:31.43781882712401 158:93.55771931969845 159:9.562020721957431 160:24.824913439887645 161:74.90392319397965 162:75.40974038018544 163:0.07620483912285156 164:1.9330344436913183 165:62.343631505590594 166:7.783353007248686 167:63.26055290311228 168:33.91772508490365 169:26.456126102041257 170:22.9446751001448 171:23.0045335041959 172:46.17522706418018 173:16.561616889387544 174:16.610555623482306 175:19.811293857097247 176:34.30605632090552 177:0.919158080654955 178:89.79272246636977 179:2.291119272018098 180:69.91697189057805 181:4.0799498992781125 182:43.362498893616674 183:0.1905609585920519 184:85.58829278512741 185:6.246199658775608 186:2.4003021779324403 187:31.744774335471693 188:57.40905816786147 189:6.470961255495744 190:76.68411778468196 191:11.945426336570224 192:4.528804438357909 193:11.98759535240859 194:25.171083550014934 195:9.340413982285034 196:15.168768677265811 197:25.375462194699917 198:9.413638989019258 199:21.85642453519351 200:29.34393915071459 201:18.5549744111993 202:2.7895996269097814 203:45.905537661225445 204:18.725017112179273 205:15.620678861394316 206:2.8994415309263974 207:2.918103063175373 208:95.81431836128176 209:51.001895120115186 210:19.01294767501872 211:12.686443145209639 212:4.920384205769408 213:26.360666217088955 214:136.60942356616715 215:75.85505476480861 216:113.86671793175536 217:7.4878711239503115 218:10.141810702717331 219:13.100658050364135 220:26.873718717243747 221:26.873718717243747 222:7.554583121442822 223:16.357548282228173 224:1.5832313150662944 225:31.166281968656428 226:7.724131331808933 227:23.63165183146693 228:3.272300041253997 229:20.099096045459834 230:5.399589127325734 231:99.60023498192508 232:1.6525678452300199 233:23.911473538805705 234:10.63431021221117 235:10.63431021221117 236:13.678588036480036 237:7.9329653133876565 238:24.05313737443373 239:24.05313737443373 240:20.41547132743118 241:20.41547132743118 242:3.398506195264322 243:24.124414745061408 244:89.40088698925457 245:8.03965326452348 246:49.50307727384938 247:58.950169426690564 248:10.84758926104166 249:32.098135419745056 250:3.4850520431364265 251:68.97703402683521 252:20.738644569955557 253:24.412543378154854 254:79.43196691173203 255:14.03013806326724 256:0.5148739954840325 257:3.5512646621251944 258:0.5587449296555537 259:49.97144353300548 260:20.869871855581877 261:59.61215043055204 262:32.53580234171421 263:32.62443646562946 264:45.727582336152246 265:11.154612597738893 266:0.009107661687861502 267:1.8595421658272173 268:17.607724037824287 269:0.6076663329312579 270:8.482311749153768 271:25.079099057596146 272:17.848313056800436 273:0.4527807805823158 274:0.63318628158837 275:8.635784039234657 276:71.08986918890326 277:51.5478857132685 278:71.55867338769148 279:42.42751956478696 280:18.279989716980356 281:0.6955882799042297 282:8.871848498123045 283:18.469289442249867 284:34.190645044863835 285:18.59696522334015 286:47.69916738186323 287:0.742701715676117 288:11.992699968956297 289:0.7523868956163866 290:2.156015362433881 291:15.324923587050783 292:4.1758344506148095 293:26.741468102253318 294:12.389582019893567 295:9.4088844394695 296:9.4088844394695 297:0.8649587322315504 298:31.285142156050046 299:27.161433506405405 300:12.59410462522387 302:12.645891050359468 303:4.442779341629288 304:0.07069722057342327 305:2.4130914797541814 306:23.52305712562942 307:9.713564571532267 308:7.028914044740893 309:2.5310976944445285 310:104.76690011192734 311:41.14077142802445 312:23.998618536036354 313:2.5715411273791347 314:116.96073307298 315:7.17703915387847 316:99.13374372995 317:71.89754491933463 318:7.328612109964571 319:7.328612109964571 320:4.815048283239227 321:13.455957310498992 322:0.11376647702608503 323:4.844947136262741 324:77.87904068746589 325:2.7607288885808527 326:2.7607288885808527 327:78.25259019744138 328:4.966441198665194 329:13.740690562268654 330:1.1134746568626879 331:2.8044296391062424 332:0.20045636576059186 334:29.32553393279109 335:5.05960259854754 336:17.440273538509082 337:43.066266914858176 338:79.589438323194 339:5.186629125791956 340:21.588623798337384 341:2.962390222089905 342:7.888060088465602 343:29.908979024707794 344:34.520756556426186 345:11.10841483741997 346:11.10841483741997 347:30.207717404791342 348:155.04696889392775 349:8.099545650793763 350:54.014643535613814 351:75.55174176191385 352:8.142626564325122 353:30.409565390872878 354:5.484772852580386 355:14.706788194608848 356:26.328690901418167 357:11.319648013298316 358:39.82603578711789 359:44.61694471974099 360:14.770142683115509 361:14.833867104356775 362:1.3822771144389387 363:8.362087809299494 364:26.608979660855155 365:5.623059902250024 366:3.2525051609391094 367:22.741582455025267 368:23.175996895764232 369:3.460676783004815 370:0.28267476108945927 371:8.822373786545008 372:0.2960886748482641 373:56.695009329775914 374:3.56954859025851 375:9.014979419401298 376:15.83669413540553 377:15.83669413540553 378:32.44321595685493 379:0.0796275397816719 380:1.6293470531595609 381:0.07649000367029593 382:0.3241489656717595 383:28.084442029995945 384:6.1376245107163045 385:47.141313396746696 386:0.3314269775510116 387:19.820729993506387 388:16.048522180716553 389:19.902592015544325 390:16.048522180716553 391:23.99089495380432 392:63.291817683070036 393:3.7103893903872103 394:3.7103893903872103 395:20.067842026347986 396:33.13323362402526 397:9.31362446647237 398:20.2351632606956 400:12.764025806163813 401:9.415880470624783 403:33.3688363135284 404:28.818977429666255 405:20.49012789536118 406:0.050697481153122066 407:33.60734040974659 408:3.9473872364465232 409:0.4103029158022189 410:6.578727339346111 411:16.708737482913573 412:0.045589335911611566 413:0.04312399250469156 414:48.81878476733819 415:1.852755388031881 416:16.784494388456498 417:20.750013648657244 418:25.049702214908823 419:48.97692405896044 420:13.146568302737025 421:20.83776442654154 422:39.02689748129145 423:13.211835728675544 425:9.83924622281316 426:13.277547660246732 427:39.162997926652025 428:4.103279532705016 429:17.092574683187927 430:13.343709150733645 431:6.834548085975845 432:6.834548085975845 433:0.03171100502516571 434:17.24972767664647 435:17.24972767664647 436:6.878300319810875 437:25.65924712405922 438:25.65924712405922 439:13.544942824636466 440:4.232573996308042 441:0.025619107759608285 442:4.232573996308042 443:25.867822049368915 444:2.037362034267548 445:4.2988130068730905 446:0.020118154765437303 447:10.287156180848454 448:17.734227306512494 449:13.960271103594557 450:35.62810288705434 451:21.937305729783443 452:40.71949447201291 453:2.1468759807240123 454:46.00501595408158 455:51.30000097143388 456:14.10269270561396 457:10.521046296401702 458:0.5619623462762564 459:18.068621048208275 460:14.174676752845366 461:2.192161076093121 462:2.192161076093121 463:4.504201978577197 465:18.153707695245032 466:4.539441770187933 467:4.539441770187933 468:4.539441770187933 469:68.46541320756886 470:31.475463006494916 471:0.5942880310691553 472:10.701075574806435 473:31.600488220347366 474:2.2617383752440663 475:14.46791757766024 476:0.006326103966463897 477:22.722198994326472 478:7.576252209752082 479:2.3092547667670678 480:0.006326103966463897 481:36.72175478638217 482:52.36348985966623 483:10.885221921697099 484:10.947545806845755 485:2.3333608913398516 486:14.69360619300829 487:18.677309233549778 488:11.010350536469325 489:0.0044585249473495575 490:2.3577028573891985 492:37.00480055641458 493:0.0036421279948239045 494:82.05999726749445 495:27.526413351036318 496:23.028273653164916 497:4.794659154547885 498:82.05999726749445 499:0.6630052272650383 500:23.028273653164916 501:32.238992619839856 502:0.0036421279948239045 503:18.85701891063787 504:4.832385103472163 505:4.832385103472163 506:23.236081109468042 507:2.43217395200467 508:59.07845046209355 509:19.131669176701127 510:4.9475526285923 511:23.55362831951722 512:2.5088786215023027 513:2.5088786215023027 514:48.54432898591335 515:8.036553510161706 516:0.7374940199204036 517:23.661075366775588 519:54.23866127483197 520:59.902514074500324 521:2.5612995669585246 522:8.089831163937175 523:0.7636849871844092 524:15.402384052978174 525:8.143556344470392 526:60.112347149664956 527:38.330271079435924 528:38.330271079435924 529:1.6930206515870055E-6 530:2.614780179507788 531:11.666258038513025 532:0.77704593565855 533:1.6930206515870055E-6 534:38.48306155164971 535:5.187241774439724 536:0.7905870377345317 537:11.73478551555611 538:8.252373608574736 539:5.187241774439724 540:0.8043107367202212 541:8.307478166064273 542:24.210791320918922 543:0.8182195256831939 544:11.873537801243629 545:85.26336906328345 546:15.733779900021608 547:2.697051174567593 548:19.895683230113228 549:24.32331182519139 550:2.697051174567593 551:5.312019794243739 552:15.818306274448423 554:34.01260949682543 555:2.7533093224905403 556:8.475653120305548 557:2.7818734564414282 558:0.8610821476203517 559:15.989438351181795 560:2.7818734564414282 561:12.086029014782985 562:5.397125760131021 563:20.19482175267963 564:34.301398989791 565:24.666247820688454 567:12.158055871082718 568:5.440271184092766 569:2.810733075097121 570:8.648262279534626 571:5.483819062611287 572:5.483819062611287 573:0.002831393238783586 574:16.25148484575031 575:8.706817023419331 576:5.527775167460895 577:5.527775167460895 578:16.34030145823739 579:20.60516894950046 580:5.572145395330297 581:2.899127214867941 582:16.34030145823739 583:12.377847098095542 584:40.244044389905724 585:0.0055033201277187044 586:2.9292116069363208 587:35.04377553535953 588:20.709889060615062 589:2.9292116069363208 590:12.52755774330845 591:0.006600459730032615 592:0.006600459730032615 593:12.52755774330845 594:12.603396360677722 595:20.92197849862286 596:8.946327682692601 597:2.990337171917037 598:2.990337171917037 599:3.0213877850716035 600:25.622511437570253 602:5.7538900552394345 603:16.795889288520257 604:3.052770088468472 605:12.834964576438665 606:70.02883061708191 607:0.012062336141632275 608:46.56158164716367 609:30.878143341366908 610:0.013704177466904352 611:9.194689369117134 612:9.194689369117134 613:16.983712221862273 614:76.80860260689897 615:3.1489575994488934 616:3.1489575994488934 617:3.1489575994488934 618:1.0509281800618655 619:9.258226262500541 620:5.991152762411445 622:5.991152762411445 623:1.068184284608319 624:9.32235965942191 625:17.271745660679233 626:9.387098884303803 627:6.040018835460717 628:9.45245348213654 629:111.06462944294262 630:53.255863204800015 631:6.139223859829224 632:71.61677461593553 633:3.282167346563859 634:42.17009606141697 635:17.56766096883136 636:3.3163927541403084 637:6.189578443796244 638:13.400302494601247 639:36.95643115900799 640:0.028486375909984773 641:26.91281842210435 642:0.028486375909984773 643:3.350999143816735 644:3.3859926620549587 645:13.568674899602886 646:60.089115478374964 647:3.421379605063349 648:42.91725233947913 649:6.343748284385645 650:0.03382344326153487 651:1.2150742546304059 652:3.4571664241843565 653:13.740274506854341 654:32.37199224006783 655:1.2150742546304059 656:32.528912379647466 657:9.928017526462998 658:0.03968497791274024 659:3.4933597302911097 660:9.928017526462998 661:6.44920212829273 662:13.827318222142324 664:22.759146887740062 665:18.291016724778178 666:3.566993080865783 667:10.070030153011233 668:38.16907128327743 669:14.003963903527822 670:10.070030153011233 672:6.556878998023002 673:22.883144287389097 674:0.0494989916954319 675:3.642335953997646 676:10.214941627781341 677:3.642335953997646 678:6.666854926075086 679:1.3154849842121097 680:3.642335953997646 681:3.642335953997646 682:38.71344844891731 683:3.680666848657535 684:38.71344844891731 685:18.61617807818807 686:6.722729874861641 687:10.288515891874512 688:33.33598695473964 689:3.680666848657535 690:6.722729874861641 691:3.680666848657535 692:6.779209913700518 693:1.3576610556886375 694:3.7194475721734235 695:6.779209913700518 696:50.28144581338596 697:0.06459008549951725 698:0.06459008549951725 699:1.3792001863955914 700:3.7586860182237154 701:0.06459008549951725 702:10.437967306518132 703:0.06459008549951725 704:10.437967306518132 706:3.7983902901096998 707:1.4010471088990342 708:14.555455436463015 709:0.0687376926384947 710:14.650683495574693 711:19.065052683800825 712:1.4232072961334872 713:63.16508688960099 714:10.668109867368017 715:28.930030446337167 716:0.07750137163971439 718:7.011398628994444 719:51.431135319558244 720:14.844135375940917 721:7.0710699619815385 722:3.9203823991787536 723:3.9203823991787536 724:57.49015840433582 725:19.296420614047513 726:14.844135375940917 727:0.08212306363084894 728:14.844135375940917 729:3.9203823991787536 730:0.08212306363084894 731:3.9203823991787536 732:1.4684900983773583 733:14.942396327419457 735:10.825686105786353 736:0.08690853196359734 737:7.131414863518191 738:0.08690853196359734 739:19.413912600399374 740:4.004198303215125 741:4.004198303215125 743:24.330557843871258 744:4.004198303215125 745:4.004198303215125 746:15.041706245115867 747:0.09186078220283357 748:10.905764988694838 749:7.1924458699532545 750:4.004198303215125 751:10.9867260251077 752:4.04688042851748 753:46.20349283511053 754:7.254175871643237 756:1.5389093714241082 757:7.254175871643237 758:58.270816183555866 759:24.470347030032816 760:24.470347030032816 761:15.24355316160957 762:35.07390807137724 763:4.090091647021271 764:4.090091647021271 765:7.379786267445654 766:15.34613170371181 767:15.34613170371181 768:35.257716627165465 769:15.34613170371181 770:0.11340070647535555 771:11.235072635301684 773:35.44349065802959 775:4.178141977484236 776:7.443694332157192 778:4.223002135205203 779:4.223002135205203 780:11.319735368658275 781:4.223002135205203 782:47.111187982868934 784:7.508356762816823 785:4.223002135205203 788:4.268433500325824 789:4.268433500325824 790:11.405369369498333 791:1.6893689666244054 792:25.34123814334965 793:11.579629517038628 794:0.1378726913147477 795:1.7157746963423612 796:4.361055450097285 797:0.1378726913147477 798:0.1378726913147477 799:4.361055450097285 800:11.579629517038628 801:7.707021200116779 802:20.529923721691407 803:4.40826969578048 804:7.774854337161053 805:7.774854337161053 806:0.14447611725072787 808:4.40826969578048 810:4.456102499493806 811:7.843520820271848 812:7.843520820271848 813:7.843520820271848 816:1.797424807848338 817:7.913037929233686 818:1.797424807848338 819:1.797424807848338 820:7.913037929233686 821:1.797424807848338 822:4.553675210385668 823:1.8254804097628323 824:4.553675210385668 825:11.940701199656221 827:7.983423487245638 828:16.323109542896578 829:0.1655150142170929 830:11.940701199656221 832:0.1729516941271669 833:0.1729516941271669 834:0.1729516941271669 835:12.033713123522377 836:8.054695883397367 837:4.603441846434689 838:4.603441846434689 839:4.603441846434689 840:4.603441846434689 841:21.200284342609375 842:4.653880532489366 843:16.554479196728387 844:4.653880532489366 845:4.653880532489366 846:8.12687409708509 847:21.33913599104832 848:37.418686995928944 849:4.653880532489366 850:8.12687409708509 851:8.12687409708509 852:21.479662350346416 853:1.912288670874103 855:21.479662350346416 856:4.705005725825077 857:21.479662350346416 858:0.1884875592176191 859:16.67227782468405 860:1.9421368671516606 861:0.1965962277181577 862:16.79152718700179 863:32.178777780653775 864:0.20493863325615064 865:1.9724577063482864 866:12.417461249317526 867:12.417461249317526 868:4.809375843905917 869:16.912259739694306 870:12.417461249317526 871:17.034509041172818 872:12.516454243520409 873:8.425046856140057 874:4.862652125462675 875:21.911668779355093 879:56.99216570616821 880:4.916677674187149 881:4.916677674187149 882:4.916677674187149 883:44.458358968958805 884:17.158309802353738 885:44.458358968958805 886:8.502061385943252 887:2.034559453168085 888:0.22234537912250255 889:8.502061385943252 890:12.61672508062033 892:2.034559453168085 894:0.2314205169286047 896:32.95845925842557 897:4.971469524431948 898:8.580109543607653 899:187.8813563419287 901:2.06636232231305 902:4.971469524431948 904:8.580109543607653 905:2.06636232231305 906:27.621693110570178 908:22.360168180580924 910:17.41071063138575 911:12.821218916405263 912:2.0986817897246257 913:2.0986817897246257 915:12.821218916405263 916:22.360168180580924 917:5.083423235950987 918:0.2503427085828106 920:17.539386379195037 921:12.925503846473056 922:8.739403234518157 923:12.925503846473056 924:5.083423235950987 925:17.539386379195037 926:2.1315298024475666 928:5.083423235950987 930:0.2503427085828106 932:2.1649187273256216 933:5.140622216215693 934:8.82069915263528 935:0.2602017093890271 936:27.980757845318543 937:17.66976506978143 939:0.27033429619740856 940:2.198861369541775 941:0.27033429619740856 942:0.27033429619740856 943:5.198661796213269 944:2.198861369541775 945:2.198861369541775 946:0.2807469837507195 947:13.246905953074732 948:8.98672194841377 949:28.34936615883238 950:0.2807469837507195 952:2.2333709949882303 954:86.68292817247901 955:5.257562239564793 956:33.99047843361651 957:2.268461352050347 958:18.0715398923396 959:5.317344551192715 960:0.2914465230789873 961:5.317344551192715 963:5.317344551192715 964:18.0715398923396 965:5.317344551192715 966:0.2914465230789873 967:9.071504880379747 968:23.147623540591834 969:52.62705181303742 970:5.317344551192715 972:0.30243991154337047 973:0.30243991154337047 974:87.57293204302704 975:18.209159379774235 976:5.3780305146979535 977:0.30243991154337047 979:0.30243991154337047 981:0.31373440616102466 982:23.477772129380465 983:0.31373440616102466 984:5.439642730757087 985:9.244761858393161 986:0.3253375358567161 987:9.333298512051323 988:0.3253375358567161 989:18.490225134844124 990:34.86717371703543 991:13.696732558937532 992:18.490225134844124 993:13.696732558937532 995:2.414923317937985 997:5.565740661493095 1000:2.414923317937985 1001:5.565740661493095# otro
1:519.1473745495266 2:328.1073058857274 4:157.4817901581928 5:130.87811225914214 6:215.82877078965853 7:270.6340523168162 8:300.3168070715486 9:1113.4809543012627 10:112.28288810123976 11:76.19464821866104 12:132.6876328932282 13:360.44766697663744 14:213.62627093648612 15:79.48667608481333 16:97.6584539724351 17:385.58709406654197 18:47.11299733650495 19:74.015062955094 20:46.51664245854147 21:215.61936895001642 22:15.393742937223637 23:228.23139629118003 24:52.398205535536164 25:148.19449016885804 26:34.382927008054345 27:29.714570357557772 28:17.142039602672654 29:81.10723796314049 30:31.21996549797927 31:11.952177035942372 32:69.44557258388878 33:168.23958935707213 34:12.767523890474049 35:82.60726136415566 36:9.154153338299796 37:79.35710820728028 38:20.576540066552027 39:18.126237225668877 40:2.033164989611007 41:54.81002232762073 42:101.73125676530772 43:89.9219483445002 44:38.92251908903726 45:125.76043758858334 46:17.34693023316757 47:62.13662016580285 48:454.32557925287546 49:53.25893262742602 50:33.49309820518669 51:27.891029460626736 52:103.43974491492784 53:17.001233012086637 54:82.36281841878125 55:82.70310989779944 56:4.765968621016524 57:113.33494386917891 58:63.99509792925151 59:3.538990985468373 60:195.19856213267516 61:208.89902541985325 62:147.02154508036432 63:27.51682794894663 64:27.51682794894663 65:27.693298621560384 66:57.757645657456116 67:55.19200220295843 68:51.56937705927762 69:0.3005563220788129 70:11.139141834240531 71:365.02847225521333 72:68.25171506936536 73:11.385637784089564 74:1006.873324626226 75:28.287464516723123 76:3.7607691348921226 77:28.77854867819546 78:79.42977399403772 79:33.090176977123505 80:20.45701071737769 81:33.14563562050001 82:103.85137804715839 83:37.0850731900763 84:33.707020273074114 85:82.95657779942147 86:21.59941075043585 87:24.73252369935379 88:13.274942445600075 89:117.40926341161159 90:28.630708490497277 91:71.50648946188932 92:3.1225703210863305 93:58.80205031983731 94:14.010289360744247 95:14.183507116106947 96:14.218431465657812 97:0.8960797301989512 98:73.89210635374111 99:9.53241256920536 100:74.50918787081459 101:23.8263959118872 102:9.872455310965359 103:3.731615366435112 104:214.73356144082615 105:49.82430907823564 106:27.70047730129303 107:24.427041374495154 108:100.24271492755427 109:5.729684214127129 110:10.224895540591174 111:170.5933893818052 112:24.942323370208033 113:51.133051623856545 114:13.117617240271121 115:87.5185029523711 116:25.364620263603257 117:107.41472563988339 118:36.03773103902462 119:29.004792535273687 120:472.8405024542587 121:22.39149863223524 122:0.40493336558724163 123:16.377925094233827 124:169.16026272526648 125:6.398589266814183 126:11.197429695506912 127:95.4701167517416 128:49.53413013181638 129:137.61811384591638 130:67.00543872526245 131:14.223527018292497 132:23.467118292115593 133:81.43789646157184 134:17.223549787900698 135:9.09539584873344 136:9.09539584873344 137:9.124998967662952 138:58.89733980041936 139:14.417895485781308 140:9.184503881706888 141:9.184503881706888 142:87.53928423973464 143:64.36701025856301 144:15.019609417226803 145:9.581242906697637 146:1.7238312418530923 147:1.7471298974897134 148:35.72151838257517 149:24.779447395622828 150:32.14169132361506 151:5.213462197859812 152:1.83055907123457 153:25.238300698349786 154:40.327430276298905 155:36.52460575171111 156:21.994976930687937 157:12.906067774570564 158:15.912136102498478 159:22.373127688498137 160:26.129835922931004 161:13.257954419480143 162:5.7903221878109195 163:3.8068954686287397 164:2.2235639306295547 165:19.993649279449798 166:13.869374766452284 167:23.854955684575952 168:14.295392616630556 169:14.295392616630556 170:24.15485988301872 171:14.338843292117033 172:20.744872379264972 173:0.8990065209936408 174:1.1003153250813265 175:2.4897323183698084 176:17.645950191866778 177:35.86159160674885 178:53.50570107658499 179:298.7706755423833 180:53.50570107658499 181:32.586737132127645 182:25.14986431153269 183:161.8840461199173 184:9.295133130502816 185:4.571437285591602 186:1.244120656194479 187:0.305699249449544 188:15.383651580537023 189:0.3211489603751945 190:22.121323437572954 191:30.09480618623097 192:75.47265373850043 193:19.17348012744357 194:0.6810665584337962 195:51.72134154692424 196:1.4731071222249887 197:30.4697941699508 198:22.98147064949914 199:61.32881692612799 200:103.04913131500446 201:7.503121120508017 202:0.4118629275607464 203:7.534631866002942 204:27.033763608591702 205:72.22692517299983 206:208.24648882881928 207:23.558905480222524 208:23.558905480222524 209:3.2542132398033443 210:104.48303493320503 211:62.69523975219826 212:0.5853031759110217 213:0.48287043099068133 214:68.15968674504417 215:3.3727810477081634 216:24.08935835198193 217:3.4539597089934397 218:1.7330058834204842 219:0.5300414095699438 220:0.5300414095699438 221:3.4745275364061015 222:45.08221210193005 223:17.271268075146807 224:64.51588421598507 225:69.540836526543 226:28.5829669875181 227:0.5843525625954076 228:1.84654206101812 229:3.643119293679221 230:8.405717154567554 231:0.47071867385264443 232:17.71805400605934 233:86.18051958078621 234:3.708247981217394 235:8.477128890183202 236:11.370306238192521 237:5.95032446495589 238:8.549213441062916 239:81.14491322627529 240:14.536256181762326 241:11.413500323945204 242:3.752262242288385 243:76.01981842776964 244:17.947183087377834 245:0.6483501610089126 246:25.419386096699743 247:29.36733937564239 248:317.71895630643127 249:21.64628833988182 250:11.588246686611178 251:21.71193401224028 252:37.928495122815036 253:37.928495122815036 254:66.29566463760906 255:11.676821499870705 256:25.639062165244535 257:29.690217406161008 258:0.6907075625483902 259:6.187139039413459 260:0.6907075625483902 261:3.9332267086538257 262:51.928389269844324 263:25.86153432460303 264:47.45370307673167 265:3.979729809910854 266:11.85643211398872 267:8.958136670227255 268:52.288359376398226 270:18.719860894037573 271:154.4662680168503 272:123.78519647005923 273:106.28593801473764 274:15.37197204956409 275:0.3539468036846415 276:6.528877128567694 277:12.320383215888008 278:6.625493988116571 279:4.2449877094842705 280:22.94341514969513 282:0.8493007026486898 283:0.859371644633785 284:44.60364418919206 285:12.658511180379973 286:0.8797733571230884 288:2.399432185891004 289:27.42089200237903 290:27.42089200237903 291:27.502555146731115 292:12.95761743671246 293:23.896474623907643 294:28.000454331729927 295:251.14620770636202 296:0.09527194016933126 297:16.74726451827963 298:36.978354955759016 299:20.408247944540268 300:0.24450661142060257 301:0.10864567113096812 302:7.310376753617302 303:7.38302698385322 304:7.38302698385322 305:7.38302698385322 306:10.326774426378604 307:1.0679242749281381 308:4.942482343497333 309:13.80046443736553 310:13.855466794715722 311:67.85986160619133 312:178.3312703637449 313:52.50309517320172 314:5.059577819799434 315:7.681826138273619 316:68.02160640219209 317:79.65514871073596 318:10.837495558993222 319:48.085272703780625 320:14.19160178555666 321:0.16834924020588982 322:5.209981788725529 323:1.2311955990596766 324:3.000557648416559 325:21.8585110622064 326:5.333654507611703 327:21.8585110622064 328:11.12921418715834 329:21.934954954126948 330:5.365051519059832 331:3.0902850823445474 332:0.20176071054473413 333:1.3268197307587302 334:1.3268197307587302 335:11.278758790573644 336:3.1360830387248106 337:18.43342469290633 338:65.27697944378978 340:44.986469456418114 341:3.2533932765563045 342:3.2533932765563045 343:5.656608969809653 344:1.4432711372215488 345:3.3502351462792457 346:0.25620996312145283 347:8.57769439600001 348:11.742950315947287 349:3.3748742794885835 350:15.267790541311282 352:11.849411603791722 353:3.3996880886158656 354:15.457875679867438 355:3.4498463356051574 356:23.214850283910067 357:5.895149262615677 358:3.4751941325780757 359:5.930112452455078 360:5.930112452455078 361:56.55431970818456 362:36.738416458996994 363:1.5679191603805622 364:3.5264356536022072 365:0.08458580927576287 366:0.08458580927576287 367:0.0785466800698739 368:1.7014055151768213 369:52.84974478871509 370:37.800987527693714 371:42.79811311287923 372:1.7538857399704861 373:9.40425575431115 374:0.39170261981259036 375:16.600283647858795 376:0.04878456523887212 377:64.46827698251403 378:6.522080490711428 379:16.600283647858795 380:9.601072225233333 381:12.987103264062842 382:29.189839127696548 383:3.9353618079240587 384:1.826020224103676 386:16.7425313623489 387:0.04403316601928445 388:13.108785199405434 389:9.701420632347558 391:9.701420632347558 392:4.022719140121495 393:25.078065335858543 394:0.03949532608893236 395:9.803098968699807 396:9.854445717954503 397:4.082061590588565 398:9.906135692412182 399:13.356862381713745 400:4.14230946575937 401:39.43572901917894 402:13.419888320703343 403:25.459983997238144 404:21.20273821809379 405:13.547178905596978 406:39.69862690621107 407:21.374722354316237 408:2.03794484916703 409:21.54889349483041 410:17.48115224799463 411:13.676151460287342 412:0.023571472866712347 413:25.95088224429782 414:35.19867281114608 415:0.5109145957061618 416:13.741280145952507 417:7.053024117232174 418:13.806843483829487 419:40.23419235361741 420:26.050929203043847 421:2.0787447354495012 423:2.0994198872916177 424:0.017014638372754513 425:91.36920591482104 426:73.28603755086432 427:13.939293743563464 428:2.141330899395876 429:10.442758116920976 430:4.42516998365321 431:10.498481818655705 432:26.457579309097657 433:7.270664316223533 434:22.176438476876868 435:92.1204436814032 436:10.554597449674947 437:10.611109529713138 438:2.2056311151274235 439:18.10740180161734 440:0.5894493817153558 441:0.5894493817153558 443:0.5998452430077994 444:26.87493272727298 445:2.2717048474735853 447:0.0069256449175784315 448:22.73786643704079 449:4.728741300573144 450:18.59965841084531 451:18.59965841084531 452:27.41246152960574 453:7.6832052458482 454:0.0034883548393185694 455:0.0034883548393185694 456:47.4717044413341 457:0.6650821141870705 458:18.768319094929698 459:11.138344620109507 460:11.138344620109507 461:4.8349179441431165 462:27.632621132565077 464:27.74384045078558 465:37.40791268519343 466:7.827063845201875 467:37.40791268519343 468:0.0021939370603865876 469:32.478028980259175 470:0.6996142001790329 471:11.260283210099777 472:27.85583207507125 473:32.72868459021654 474:19.112842700820014 475:23.523149157586126 476:4.882400549151142E-4 477:2.5301977425727826 478:4.882400549151142E-4 479:5.017805844432939 480:5.017805844432939 481:360.8975585103405 482:23.62444464387693 483:11.446635993581966 484:2.555039344359792 485:0.7477477192698317 486:2.580116789210669 487:8.125011623318816 488:5.093122084959079 490:2.580116789210669 491:9.161046243659143E-5 494:11.637262781764733 495:11.637262781764733 496:23.932725769450887 497:1.0690643335187397E-5 498:8.17605175546712 499:38.39348212495719 500:33.37086644275692 501:33.37086644275692 503:9.354869888688287E-6 504:8.227500263581572 505:8.227500263581572 507:28.78077115766891 508:0.811445834467061 510:38.97897588446326 511:8.20432422919569E-4 512:73.10330104525367 513:11.964927376710332 514:2.762520718673532 515:0.8516459454946546 517:5.367045371727733 518:2.762520718673532 519:0.0017307952215877404 520:5.407544933838514 522:2.78959739016487 523:29.510591654082354 524:5.448400093633125 525:24.788767633430474 526:50.383243000156355 527:2.816938962582444 528:0.002316074073730574 529:24.89943473824443 530:0.8934043383140873 531:0.8934043383140873 532:2.844548992431552 533:34.586794407739795 534:29.635443246030817 535:5.531196465539495 536:0.9076809360459303 537:16.251304464572744 538:0.0037526363747980673 539:2.8724311081176332 540:20.596443282655514 541:0.9221401321768624 542:0.004606314525725156 543:30.01576571014925 544:114.05580699632236 545:2.929026484567102 546:12.445984282891967 547:5.615473997129777 548:12.445984282891967 549:16.419796841694158 550:5.615473997129777 551:0.9516163451420901 552:51.310252488339216 553:2.95774738085941 554:5.65818099233035 555:12.588523506002456 557:12.66068202374124 558:0.00895276920039649 559:12.66068202374124 560:3.016055278544323 561:0.9818535494119542 563:0.00895276920039649 564:0.9818535494119542 565:8.993810142311109 566:3.016055278544323 567:5.788638904583763 568:0.9972641885389477 569:0.9972641885389477 570:30.669694173295756 571:21.201618557126256 572:3.0755452097679914 573:25.816435685875653 574:3.105743975480302 575:5.877613911063981 576:0.013227699910394701 578:58.28254528469778 580:26.054951509772206 581:1.0446976180179979 582:5.922719653151423 583:0.014853365302637747 584:21.515400677081306 585:1.0609188834578054 586:1.0609188834578054 587:13.030708463041638 588:123.94666964444377 589:1.0609188834578054 590:1.0773501763931317 591:0.01841443133484721 592:6.014197745117484 593:9.35117638220466 595:1.0939945745909851 596:0.02035284382747737 598:26.420123666849154 599:1.1108552243331207 600:6.10740638645077 601:0.022398572182305315 602:36.652689200553894 603:1.127935342019908 604:1.127935342019908 605:31.772348820416855 606:31.772348820416855 607:3.3260260428852613 608:17.58496812021033 609:0.02919573663218468 610:0.02919573663218468 611:0.02919573663218468 612:6.250578667806121 613:3.3588223310794194 614:3.3919656216398066 615:22.278952486425663 616:37.2873456703907 617:0.031686994343207445 618:13.576303532053407 619:9.728175100465805 620:98.96789869948621 621:13.65704561336732 622:1.1985173922000787 623:6.348346723233209 625:17.970266485535653 626:1.2167457010809284 627:13.738520512461276 628:9.924608917841175 629:3.4935315301296175 630:9.924608917841175 632:13.90371541415929 634:0.042826375532726 635:6.5497145383943005 636:1.272887978608947 637:13.987459443926975 638:1.272887978608947 639:18.268388411747722 640:0.049126628302200645 641:38.28112540543762 642:6.601316776819911 643:18.369580162564738 645:10.195322202868079 646:33.10559537935542 648:14.243428221957409 649:10.264640600471948 650:408.3749652509672 651:33.416613968181835 652:23.331923125207844 653:3.7067942551287825 654:0.05953444396034205 655:14.33037363051681 657:0.06326737750435109 659:3.7437231039754932 660:1.3715536482892254 661:14.418152893507434 663:10.476707386245826 664:1.3920888709246666 665:10.548805473061547 666:23.70263115146339 667:14.59626967545287 668:0.0711418786225205 669:33.89399761914213 670:6.922163891695052 671:1.4129018714113144 672:3.8188275449670948 673:1.4129018714113144 674:10.621628194896296 675:3.8956415152400377 676:1.4553800815348454 677:1.4553800815348454 678:3.8956415152400377 679:7.033610920237363 680:0.07957656615626925 681:1.4553800815348454 682:19.324261023822185 683:1.4770550328694512 684:14.87006279658179 685:3.9347079611405933 686:14.87006279658179 687:39.876214536396155 688:10.76949787043037 690:3.9347079611405933 691:1.4770550328694512 692:10.844570814883246 694:0.08859067979783136 695:7.14743701506864 696:10.844570814883246 697:24.344578096160745 699:0.09332130758598725 700:34.720313927497465 701:1.5213019369188938 702:29.411310098152374 703:4.014198237830082 704:1.5213019369188938 705:4.014198237830082 706:4.054638065896714 707:1.5438844138817296 708:1.5438844138817296 709:0.09820446755867253 710:0.10324285980725163 712:7.322822443115138 713:64.7861215444676 714:11.152769643567757 715:1.5899947873628546 716:29.869052517241585 717:306.54143508561566 720:0.1137965070386101 721:1.6135340768096789 722:4.178836853486798 724:65.33596801727624 725:1.6135340768096789 726:1.6135340768096789 727:1.6135340768096789 728:15.44306118339391 730:7.442974861066921 732:20.00891694185703 734:4.221225487702072 736:1.6374039569921963 738:11.311817012601471 739:25.0190645508432 740:4.264123885005198 741:15.64210319009716 742:7.565821899770512 743:4.264123885005198 744:1.6616105225237146 745:1.6616105225237146 746:25.158135918192947 747:1.6616105225237146 748:4.264123885005198 750:4.264123885005198 751:0.1308630306208789 752:15.743217548021251 753:7.628287469255322 754:0.1308630306208789 755:0.1308630306208789 757:0.1308630306208789 758:1.6861600385364905 759:11.474328069459576 760:4.3075415764764315 761:1.7110589469474975 762:7.691465292162268 763:0.13689376355834829 764:4.351488362922148 765:0.14310081096992905 767:11.640435486269249 768:20.612650621782674 769:7.755369006059519 770:11.724881398553121 772:54.289432224444425 773:30.993178023579038 775:7.8200126436977335 776:1.7619316300778036 777:36.501352623899564 778:11.810279708243353 779:0.1560573827149302 782:0.1560573827149302 784:0.1560573827149302 785:11.810279708243353 789:11.8966492871825 790:0.16281391957626226 792:0.16976080376334307 793:31.674106607226825 795:0.1769018054920176 797:8.086281820460103 798:4.6268656088332145 800:8.086281820460103 801:12.072380595684336 802:4.6268656088332145 803:0.1842408077892698 804:0.1842408077892698 806:0.1842408077892698 807:141.97255908382593 808:4.674815434318311 809:16.704931594981684 810:0.19178181154528387 812:55.85004239492681 813:4.723383819321282 815:1.9236651917424932 817:16.817967018445533 818:49.83963595293805 819:4.772583521790582 820:26.790468763917723 821:0.19952893994598478 822:8.365626442979488 824:0.20748644371588018 825:0.20748644371588018 826:21.785865791394883 827:1.980822398007299 828:50.08964885303842 829:4.822427697920002 832:4.87292992039802 835:4.87292992039802 836:4.87292992039802 837:2.010047652213681 838:4.87292992039802 840:27.109457238674494 842:2.039716164523123 843:8.510548230694937 845:8.510548230694937 846:4.92410419436292 847:2.039716164523123 848:8.510548230694937 849:8.510548230694937 850:0.2240502509197048 851:2.039716164523123 853:17.283708515342653 854:17.283708515342653 856:0.2326657428963614 857:8.5843874491591 859:17.283708515342653 861:5.028527199059944 863:5.028527199059944 864:0.25058799475365856 865:5.081806280180582 866:2.1314776350029727 867:5.081806280180582 868:2.1314776350029727 869:2.1314776350029727 870:0.25058799475365856 871:0.25990486686129194 872:13.016561228175837 874:0.25990486686129194 876:13.016561228175837 877:123.25708693946522 878:39.34348631669236 879:0.26946592516651 880:13.117567665129403 881:2.1950505697191645 882:5.190579301789132 883:0.26946592516651 884:33.71509643820788 885:39.56501245170563 886:33.71509643820788 887:28.11327603305507 888:2.1950505697191645 890:2.1950505697191645 891:0.26946592516651 892:2.1950505697191645 893:0.2792766578157499 894:0.2792766578157499 897:2.227589035337945 898:8.9681972510773 901:0.2792766578157499 902:8.9681972510773 903:2.227589035337945 905:5.246106750326838 906:52.47909651262132 907:5.302418124844237 908:2.260644100895385 910:0.2893427404380445 911:2.260644100895385 912:0.2893427404380445 913:2.260644100895385 914:2.260644100895385 915:5.302418124844237 916:5.302418124844237 917:13.428553240530743 918:0.29967004409921977 919:2.294227713541784 921:28.643822537738014 922:0.29967004409921977 925:2.294227713541784 927:13.428553240530743 928:9.128962146653194 930:0.29967004409921977 931:2.328352239822431 932:18.287080579265815 933:46.658800042899344 934:230.08971320097788 935:0.3102646447941348 937:2.328352239822431 938:5.4174662465539 939:0.32113283296390643 941:0.32113283296390643 942:2.3630304852305746 943:9.29415967403592 946:34.95009713546661 948:2.398275715544511 949:40.95493124766183 950:2.398275715544511 952:18.554584893008833 954:9.378487680149274 955:18.554584893008833 956:2.398275715544511 957:0.3437162679156059 959:0.3437162679156059 960:0.3437162679156059 961:0.3437162679156059 962:9.464006222107232 963:18.691062236697398 964:5.596395401202295 965:0.3437162679156059 967:0.3437162679156059 968:2.434101679244284 969:9.464006222107232 970:9.464006222107232 971:13.862997816693076 972:41.4431600458564 973:18.82941733914818 975:9.550744898321145 976:0.3554452630791194 978:5.657816974562233 979:2.470522630531681 980:5.720164802349944 981:9.638734425042879 982:0.3674753658931839 983:9.638734425042879 984:2.5075533554352516 985:9.638734425042879 986:105.6745484913016 988:14.204931234204489 989:0.3798141055510514 990:24.381620313115757 991:2.545209197906276 992:5.783462343771215 993:2.545209197906276 994:2.545209197906276 996:30.165560007315253 997:0.39246929690247084 998:0.39246929690247084 999:0.39246929690247084 1000:5.847733961286731 1001:19.25623771501764# caso
1:317.6632209820058 2:159.17368326850914 3:157.48179015819164 5:679.3203849779939 6:403.8740582204518 7:278.1530901489071 8:375.8102324983501 9:465.97290277474576 10:9.987884432663183 11:194.33627449963132 12:119.46152145426959 13:233.6268635747583 14:28.866836629509617 15:139.234158121956 16:39.39262080446277 17:947.4845613975607 18:47.99233999360205 19:22.8700994306378 20:166.8755613450297 21:50.77783586655152 22:2.815860928275788 23:88.2679987899577 24:173.31733778706018 25:127.93591134072891 26:24.09823135314073 27:160.9359081480235 28:62.01102514636593 29:37.19436804670407 30:1.4463471451690473 31:196.24381964965823 32:169.82044871864812 33:5.485265379145032 34:13.102683414951581 35:148.82316304200165 36:178.38380446179258 37:65.1125858985059 38:38.1950108039079 39:51.42238572992497 40:52.03977409891593 41:124.55360331431535 42:70.5352549890188 43:2.2574145095424756 44:49.5356825236162 45:88.04333853310574 46:37.70532168693818 47:13.408345572943988 48:147.04443611162358 49:14.28206529258467 50:3.1815637737824254 51:192.16485992126306 52:31.519817386875197 53:48.16366426520713 54:167.1835742666283 55:209.7111242552367 56:2.175016356122823 57:0.5938528125781823 58:5.2032019287733515 59:18.267631633311996 60:170.6767260611688 61:123.42137404095647 62:153.46612250777846 63:115.35065213119306 64:336.18205396456693 65:52.093771687818816 66:4.721355930483695 67:34.055783224202216 68:21.644317137025542 69:0.3376871322309637 70:11.402797004641222 71:77.56872764906613 72:49.13478431242376 73:14.106075164261567 74:287.74217451895646 75:9.465608671756197 76:0.45247323599373523 77:1.2867020272252736 78:32.92983371182754 79:119.29850669087465 80:2.6947013798134094 81:64.28295725607894 82:145.08824557754176 83:52.71152539540926 84:15.557733363687133 85:45.93806068940796 86:3.0460388838898105 87:4.692160207955637 88:50.334753233015334 89:149.70955784218668 90:47.295847444541465 91:6.861153565053597 92:13.95125659145042 93:16.71653340841628 94:33.07548770278359 95:52.420653989252 96:5.222856637168896 97:79.03287212819549 98:108.02547799746179 99:61.78319777219851 100:12.327724088932806 102:21.267069602372455 103:27.84490022151193 104:42.48829872100738 105:71.9226791108788 106:2.3707198016253006 107:46.79485766585072 108:42.99509863662198 109:2.4217636729342984 110:1.7426330458816544 112:2.513154574326818 113:195.93647784794607 114:6.152885190871507 115:52.253847488976795 116:19.300575692378885 117:69.76696628797278 118:8.448189462510049 119:0.2805033732130577 120:98.85947266425968 121:16.549924749996105 122:0.011670186094744782 123:11.136099687841975 124:115.3293922421707 125:19.984496424566654 126:17.049245233281308 127:41.963727574471335 128:14.33593600094978 129:86.61418682702828 130:23.67222796413921 131:1.5766946555162897 132:179.44726610285494 133:27.313964858370863 134:54.902741135069924 135:77.82063540726274 136:38.62427279687122 137:14.685457596857404 138:0.5798958000346685 139:20.796187719475498 140:20.894372136315535 141:11.97330103036046 142:47.22769461815499 143:69.66173215848976 144:120.80421391302944 145:0.14039380026819198 146:7.367275891193268 147:28.56739379097572 148:40.123435401803896 149:80.22340872942434 150:25.31898292575218 151:10.00979039679061 152:29.002692823089415 153:12.880476775447109 154:15.838095780605494 155:86.56047627306785 156:58.07545484887453 157:22.548947483575517 158:77.46270503858723 159:87.49863151564533 160:46.13299084589742 161:64.0059258972808 162:8.265770517808766 163:2.2240548328014427 164:4.039799109314186 165:31.04650592849289 166:6.213264453862146 167:4.220826232225935 168:31.96522159792244 169:0.22990988935239817 170:39.99076095937905 171:1.1271318625751139 172:81.76479837941272 173:14.675807213648621 174:21.22489102702751 175:4.409189857131575 176:2.5942105833253843 177:44.644984301731114 178:36.78550987086639 179:120.8860054145554 180:88.31624047856563 181:12.16058704786351 182:4.672409487496464 183:0.3030494862187335 184:99.84428017066845 185:64.09991362729367 186:9.517626943141238 187:0.7312569325878789 188:2.9084710459541716 189:0.711648152209245 190:15.685161287220891 191:16.07339713709608 192:5.0951244103386575 193:71.13711992304857 194:19.517414846496337 195:3.1417677597352442 196:6.364422338178467E-5 197:6.364422338178467E-5 199:23.302787329935434 200:5.26923955449619 201:5.26923955449619 202:23.42979633425053 203:10.390047248979196 204:35.393666301118614 205:16.782536166075158 206:209.6730989053642 207:1.6643807478151333 208:73.04484537486118 209:110.81374049609562 210:20.32264897581812 211:13.705189495340864 212:24.013494220111387 213:252.24068799420715 214:24.2795109073722 215:24.2795109073722 216:10.940769461443022 217:8.2224238128813 218:17.368175615833117 219:3.574342708113346 220:14.127830423883285 221:0.007427484911782356 222:113.12411201168986 223:11.145630097151637 224:45.98606240448061 225:28.86486671197314 226:55.452358365849385 227:14.467818624985046 228:0.01405224975340418 229:1.9303968584404767 230:14.566843431792403 231:6.0265949805494685 232:11.48290568604131 233:29.330975367527653 234:14.666727435985873 235:29.330975367527653 236:0.020156371867393098 237:0.020156371867393098 238:98.32871888606111 239:81.86081991266943 240:0.6700217067668547 241:33.60930619614062 242:33.60930619614062 243:76.70353091077938 244:42.3947828920186 245:0.024386698198733285 246:42.59850685665502 247:6.202754400569526 248:14.920275813285926 249:77.01154391947153 250:25.821057627851665 251:8.86304652851115 252:18.444741308090737 253:2.0836576923971837 254:56.92364913700432 255:99.43963960273636 256:57.04943059776441 257:117.00118721117646 258:2.1154862626868107 259:11.921830430076167 260:26.042262013577243 261:4.0372626244916425 262:88.62683179464297 263:67.4824342493074 264:78.10894954392445 265:43.32465824914526 266:34.49226854030816 267:100.38570593423418 268:123.83153708032633 269:57.94424807051389 270:30.63147891639154 271:6.539794510634146 272:175.2986970299032 273:48.63043150786133 274:0.05005738009624544 276:22.960598818714892 277:27.03417102424257 278:0.06171995877734853 279:58.99889061806377 280:27.191801563222665 281:2.385207642997766 282:23.386907630615713 283:0.07204962436895194 284:0.9128542016652165 285:4.504623351054495 286:9.765543118496922 287:0.9338326809299275 288:23.677567847882305 289:23.751062737494625 290:55.0728087012991 291:7.065284165756775 292:28.084371672269064 293:1.0100781458613162 294:7.274039512564872 295:0.10866149807774755 296:37.072597578988336 297:0.22636422820351781 298:56.543261898666024 299:10.323187338531303 300:7.416999775854401 301:0.12283925101371108 302:2.7237458072629432 303:37.68944396224143 304:28.935747041602095 305:4.939224264038841 306:2.7841404245681662 307:95.35368469986327 308:2.8457443099357884 309:2.887500300906685 310:2.9085877680739713 311:5.142517524859011 312:73.87933809783881 313:21.461598618352962 314:21.461598618352962 315:29.646471783538143 316:21.461598618352962 317:97.63183116993159 318:25.788631406926616 319:21.756661692436772 320:34.514208043257035 321:8.02138782755077 322:30.104933795402793 324:0.15191011173262506 325:26.211043511608498 326:11.258783869802132 327:39.53538921763895 328:39.64881672507746 329:11.308279081927706 330:39.64881672507746 331:0.1369431997884914 332:8.303472331604276 333:0.12969009758043235 334:39.99253204270648 335:11.458426741116611 336:1.3777832867173527 337:1.4065622081366376 338:18.747664062735815 339:0.24758260640121574 340:0.11225137659215867 341:8.554562981478597 342:22.838494377768157 344:11.871458031812178 345:15.4188282380821 346:0.09903824209351181 347:72.38717552114444 348:50.97407422144895 349:5.908907754461094 350:46.07406443593553 351:3.4850213242395243 352:1.5421954892565282 353:0.09268597569587564 354:23.493783521931817 355:8.903586191992185 356:3.535581617958061 357:19.46646329844862 358:8.948412251154362 359:8.948412251154362 360:8.948412251154362 361:12.248798031192596 362:9.03889126902964 363:3.6127740097282186 364:6.119233140002499 365:6.155087503029861 366:28.110534755760643 368:6.412765098435937 369:16.469084493085862 370:1.7747368165431627 371:12.874407437926353 372:3.9104318675158947 373:0.04841210196482906 374:1.8464322897285055 375:9.704893065350571 377:0.0414971475347795 378:0.4243521904784995 379:3.9958279901643676 380:9.754778228537203 381:43.881686631707844 382:1.8832155407354811 383:0.43246039690515115 384:0.039296058647257825 386:25.17331782509646 387:9.804988967892154 388:54.58056020362762 389:17.032825367722257 390:44.156378810795935 391:1.9206397373764486 392:9.906400906403025 393:6.802469415328781 394:1.9395963807613061 395:25.45602688567636 396:17.251496106325366 398:66.2962470024603 399:1.9974652435827458 400:0.025399252993995366 401:6.965992224564876 402:2.017093768489716 403:39.81644637299616 405:0.021931657232118085 406:0.510352059124164 407:17.549558881484483 408:13.864262624730394 409:0.5289154311286115 410:2.0973515418366753 411:4.3571656282668485 412:2.0973515418366753 413:30.794772805715738 414:2.11786146040262 415:17.7781623579408 416:85.17179778985471 417:7.176960553368433 418:35.67170266184405 419:0.01569873201646037 420:13.995356726260557 422:4.452764117944864 423:10.488989316324338 425:117.72960600516046 426:18.011262696860662 427:14.128209065810452 428:7.351241935603018 429:86.10859494326309 430:7.351241935603018 431:7.395605948511443 432:14.262859736853075 433:22.338768102283513 434:4.583738066445392 435:7.440294676721028 436:57.27783562828008 437:10.768635243658718 438:14.399350220241974 439:36.42974025774075 440:14.468298749420759 441:2.2886716517311507 443:4.684701569353749 444:31.827801222968848 445:36.81985664017102 447:0.6507118405136172 448:4.788099262727458 449:2.4018359615554408 450:2.4018359615554408 451:0.0030073458452706337 452:101.29062234916056 453:14.892189195932538 454:0.0018299651458513326 455:4.894018369963669 456:0.6955587190854794 458:23.283001439131443 459:27.920802080451253 460:37.62364419141837 461:53.50506365980144 462:27.920802080451253 463:0.7071247319878992 464:7.954417995164223 465:42.903506606130954 466:7.954417995164223 467:23.479682185060064 468:2.496157394490082 469:15.110957251649127 470:28.144415119245977 471:6.005202520954932E-4 472:43.05466160117671 473:5.03932578323824 475:43.36009484465094 476:5.113793940459004 477:8.152294237755067 478:15.410105850316532 479:5.113793940459004 480:8.152294237755067 481:60.067675636269 482:11.60697633711694 483:11.60697633711694 484:33.43290041189557 485:19.602716716429942 486:2.6443484952413288 487:2.6443484952413288 488:4.158052299316767E-5 489:66.29732740830046 490:33.56243717599473 491:5.189512276584768 492:8.25357205696799 493:0.8050302603948689 494:8.304813237972771 495:138.46337265447318 496:138.46337265447318 497:1.6170770218194486E-4 498:72.4926758498562 499:11.798206272020908 500:117.61456781688798 501:11.798206272020908 503:19.874099771998406 504:111.16837980297758 505:28.95222645591184 506:2.7216291817018186 507:19.965899443037927 509:5.3844897889035055 510:79.58333166266854 511:8.567251769552636 512:0.8713670497267563 513:5.4244932007423 514:20.340028905042157 515:56.08890642206839 517:5.464842911984088 518:8.62102437171255 519:12.261982030553117 520:16.198051038091368 521:12.261982030553117 523:8.729900303679786 525:62.30438422701792 526:45.28607063143556 527:12.330342469597385 528:0.9132023082800496 529:12.399250962928209 531:34.910634200092055 532:0.004950087177334084 533:50.98649410372721 534:20.628166678011215 535:2.938874367102302 536:16.446452259416077 537:0.005914149086759676 538:0.9419774521186538 539:0.9419774521186538 540:2.967233324579764 541:25.38310572334364 542:2.967233324579764 543:0.9714830420167695 544:63.16338573184933 545:0.00811551189070756 546:16.615346746671158 547:12.609340401111153 548:0.9714830420167695 549:16.615346746671158 550:0.9714830420167695 551:12.68051753311792 552:0.9865160203032227 553:5.757385903632661 554:12.68051753311792 555:25.72615145027306 556:1.001739233351533 558:3.08350380712566 559:0.012119547160777037 560:9.12558741325754 561:1.0171553329031024 562:3.08350380712566 563:21.225014417439112 564:12.824641309157562 565:25.842308503864448 567:5.888446981874793 570:21.43037931715148 571:0.015272212292761567 572:12.971180673178127 573:41.364388331229655 574:17.138671113598125 575:9.302526599245128 576:83.2594030142471 577:1.0645883178667443 578:17.2284243038804 579:3.2045038293301875 580:9.362539384741012 581:1.08080362371613 583:21.639107920877173 584:0.02075383371639206 586:0.02075383371639206 588:13.195673036540887 589:3.23552479259629 590:13.271789484748485 591:1.1138582958579908 592:0.022787542576354146 593:6.115011108150722 594:3.2985235066677805 595:9.545783565164419 596:9.545783565164419 597:1.130703751866013 599:6.208621866934193 600:17.5950685034552 601:3.3305106976302374 602:3.3305106976302374 604:3.3628295807803052 606:32.067164593559085 607:0.031995717002877906 608:22.286496367283753 609:3.428482493268504 610:1.2002806213262023 612:0.03457413808663012 613:1.2002806213262023 614:9.8623650764846 616:1.2182402338122142 617:6.401245681636868 618:3.4618268441475117 619:9.8623650764846 620:0.0400744075945964 621:13.8236186715527 622:18.07142926085724 623:0.0400744075945964 625:43.43341514082196 627:73.43629065064178 628:6.5506612239668955 629:1.2735320272980786 630:13.987715006614506 631:0.049210078880986344 632:32.945468663603755 634:80.45361103520518 635:1.311607757127045 636:10.193869918748728 637:18.46795951948265 638:1.311607757127045 639:100.99036589473496 641:23.203376110187595 642:1.3310215673620167 643:0.055912455512352584 644:18.671678860673524 645:1.350691373682295 646:1.350691373682295 647:14.411408728514928 648:28.379719284343622 649:28.379719284343622 650:44.549960900121725 651:0.06692346059731015 653:0.06692346059731015 654:218.6937804902829 655:3.778465041574033 657:117.05024866465212 659:6.917046282597455 660:62.898881324032494 661:131.7568200532718 662:1.4112787445707098 663:1.4320150322639686 664:0.07492691477369819 665:7.026596378445296 666:3.891101527755333 667:10.685408220292787 668:57.2122338106458 671:1.453029098183513 672:1.453029098183513 674:0.08348129501865618 675:70.30041673243538 676:1.4959094405454536 677:19.41545633031062 678:19.41545633031062 679:14.947082535544103 680:3.968317631195359 681:14.947082535544103 682:29.379582947881705 683:10.906703820726054 685:7.195257110256423 686:34.68325594361864 687:10.906703820726054 688:29.379582947881705 690:29.379582947881705 691:15.039450773917004 693:1.539958746609701 694:40.39259132868073 697:4.087477556920748 698:98.31176695811507 699:1.5624344977125213 701:11.05802848726232 703:71.14949431439076 705:19.749898634347975 706:7.369365321904715 707:11.134869657271363 708:0.10740307698664696 709:0.10740307698664696 710:15.418330428805781 711:1.6083148548801431 712:0.11264253747335327 713:29.98175833911307 714:15.515487607675142 715:11.290980941589115 716:0.11804000342363613 717:0.11804000342363613 718:4.210831238127635 719:4.252920449823262 722:7.549216965485165 723:65.79673153715157 724:20.211705144166192 725:0.12359832252906457 726:30.29192725156076 727:7.549216965485165 729:41.34987378244928 730:1.6554709131957415 731:11.370280740343528 732:0.12359832252906457 733:11.450430453188346 734:15.712853173474324 735:145.212033513748 736:4.295510154474346 738:41.5471308716286 739:7.610498502395604 741:4.338609622766662 742:0.13520930127320674 744:15.81309973306331 745:7.672466146546129 746:11.531445975742823 747:11.531445975742823 748:4.338609622766662 749:1.7039494991183384 750:20.44979808429011 751:11.613343654142623 752:73.2316840316264 753:1.72870008616406 754:15.914415163781802 755:4.382228385696148 756:0.14126805592039016 757:7.735132787895871 758:4.382228385696148 759:11.613343654142623 760:7.735132787895871 761:25.67646504268766 762:60.47731593875182 763:4.426376243958502 764:25.67646504268766 765:0.15390797879086565 766:20.816444190141855 767:4.471063278276768 768:0.15390797879086565 769:36.61528872413581 770:16.224982421109797 771:1.8050748932921221 772:80.97370084701556 773:1.8050748932921221 775:1.8050748932921221 776:7.927461180601683 777:4.516299860442821 778:4.562096664242338 779:21.067504024034758 780:0.16726669461678742 781:31.42925841738896 782:1.8312635684461844 784:1.8312635684461844 785:11.950099586657027 787:4.608464677782197 788:1.8578293066885925 789:103.03338971503278 790:16.43776328251264 791:1.8847795393819713 792:12.124231601690136 793:0.18871433714010952 794:4.702959930595154 795:37.569307556830374 797:4.702959930595154 798:21.454574767235382 800:0.18871433714010952 801:8.194534654847557 802:21.454574767235382 803:1.9398643311425419 804:8.263304448667247 805:0.19625441353685227 806:0.19625441353685227 807:12.302407174839134 809:4.799880291703521 810:21.71994706769749 812:8.332907590886125 814:1.968014898414931 815:4.799880291703521 817:8.403361360995026 818:27.0280765336314 819:1.9965819951841606 820:0.2119446953772298 821:8.403361360995026 822:8.474683582292895 824:12.57762203100285 827:144.47849931404915 828:4.899326322760055 829:8.474683582292895 830:12.57762203100285 832:0.2284766136547877 833:0.2284766136547877 834:8.546892643877161 835:4.9500296221035445 836:2.0550005869609484 837:0.2284766136547877 839:27.34746716649374 840:50.70952305126618 841:0.2284766136547877 843:12.766663939525058 844:12.766663939525058 846:5.001404973592316 847:2.0848701761840958 849:2.0848701761840958 850:2.0848701761840958 851:8.620007525132669 853:57.63368987214408 854:5.053466834500684 855:12.862926887250849 856:0.24588580320224354 858:12.862926887250849 859:8.694047821896097 860:2.1459773710546037 861:12.96038519239282 862:2.1459773710546037 864:22.698970646207783 865:8.844986286877333 866:0.26421021015788626 867:22.698970646207783 868:33.59487207051421 870:5.159710294047804 871:0.2737281605960865 872:0.2737281605960865 873:5.213923249884986 874:28.17984800447529 875:0.2737281605960865 876:13.158995112353566 878:2.2089754813416187 879:5.268885474450522 880:2.2412099728282957 881:13.260202629957405 882:22.99423405544416 883:33.98653023727379 884:22.99423405544416 885:5.268885474450522 886:0.2834902976006409 887:5.268885474450522 888:0.2834902976006409 891:5.268885474450522 892:2.2412099728282957 894:5.324614003167935 897:0.29350210960185 898:18.073824714856357 899:23.14465581714912 901:0.29350210960185 902:13.362717393974098 903:2.2739495179246534 904:9.078863022202254 906:2.3072056636087654 907:0.30376927174515744 908:0.30376927174515744 909:2.3072056636087654 910:5.3811264583270555 911:9.158905403231952 912:0.30376927174515744 913:40.32053047903979 914:2.3072056636087654 915:9.158905403231952 916:34.38806755366384 917:34.59268967310344 918:9.240030080254048 919:5.438441077551939 920:40.55079429789983 921:2.3409903568453894 923:9.240030080254048 924:0.3142976555788857 925:2.3409903568453894 926:0.3142976555788857 927:9.240030080254048 928:0.3142976555788857 932:23.607616413646564 933:2.3753159640763024 934:5.496576742605251 935:18.462701912064936 936:5.496576742605251 937:34.79996448002259 939:9.405629772044946 941:0.33616260607124815 943:0.33616260607124815 944:23.765993182995615 946:2.4456416034649684 947:0.34751197851650945 948:9.490158860955681 949:23.92648169726524 950:5.615390141652019 952:23.92648169726524 954:13.896003629779198 955:0.34751197851650945 957:5.67610914439357 958:5.67610914439357 959:0.3591482045846886 960:47.795023530855325 961:47.795023530855325 962:35.438374542893506 964:18.867286821062066 965:2.4816686494036766 967:14.007040358348334 968:14.007040358348334 971:14.007040358348334 972:5.7377318012481 973:29.816266828801705 974:2.5182906835713377 975:9.662818246297892 978:9.662818246297892 980:5.800280712699579 981:5.800280712699579 983:24.421156847565634 984:9.751008857293478 985:0.38330946776376484 986:36.10317955068855 987:5.86377933843845 989:2.5933794180952416 990:9.840482210611214 991:14.34957703011354 992:24.590641970570005 993:2.5933794180952416 995:14.467033680969717 996:69.34786159589743 999:0.4087055659192603 1000:9.931271433167517 1001:9.931271433167517# paciente
1:382.17180980062955 2:238.27888709447052 3:130.87811225914575 4:679.3203849779953 6:173.97498187703502 7:542.5565426921052 8:204.78610854825695 9:191.07881820962794 10:0.5583551003133763 11:196.42703602099348 12:159.14574669524572 13:161.77924667004322 14:11.17731265601742 15:131.5674760466074 16:484.4588581394948 17:79.02529704328225 18:190.81894838413376 19:77.000734658154 20:132.39780074170642 21:39.79847872862427 22:27.610080226959873 23:5.54892512594768 24:41.13784982866487 25:73.58079736730649 26:5.068912830856777 27:36.03960726451541 28:77.58358141015843 29:152.9345512879648 30:44.04929901461956 31:397.2167785336689 32:8.239839027981041 33:168.15215283196466 34:39.847391487241225 35:101.29238020378646 36:15.174954665080692 37:40.80676464504946 38:77.82052969509996 39:77.89146007739836 40:63.09156355374335 41:52.16221881160084 42:140.7069755659285 43:0.004857367372200849 44:229.2267861784306 45:7.777884101164977 46:51.04084060291244 47:25.62892451956899 48:106.45895782411492 49:392.1590478019138 50:86.59426964597746 51:0.12031497971915289 52:14.02319702877916 53:47.808049707703816 54:40.956565200048495 55:55.707131878358 56:7.65238496532656 57:19.427815073850944 58:35.277836822887444 59:20.060881586838686 60:103.71835366835329 61:23.60498860651199 62:33.207757992346345 63:102.09479849501957 64:106.74151465619362 65:161.87478452917057 66:0.42794243674399374 67:133.06916342422858 68:1.3954639449172743 69:55.79349651400308 70:155.53621650068695 71:77.31642868172293 72:23.934780220757197 73:1.5436707501565183 74:167.97580510214186 75:559.7134958711297 76:34.86538133652771 77:21.775192189431593 78:28.436126187985845 79:22.556113846102356 80:25.768582073395184 81:19.565567264804763 82:39.736088556401576 83:19.876163528931258 84:7.072115031302332 85:52.831692212263405 86:30.441850980973218 87:53.28280616931141 88:53.35856698705234 89:0.4380521883861014 90:2.2864113433654842 91:12.59308529672444 92:3.829552283049114 93:31.24219138926684 94:77.09666659599928 95:101.64915425392019 96:143.62160638242247 97:8.275794424654974 98:19.13528265955461 99:93.20061519753322 100:74.49008134972982 101:19.549999140748778 102:6.456412027920808 103:13.890729349228447 104:11.237139820959666 105:11.237139820959666 106:11.3583480462092 107:33.822491259011144 108:37.719425924376836 109:67.20980660694028 110:20.280586042940637 111:17.310353001779987 112:0.5444750913893431 113:1.577810172277461 114:17.59283548043164 115:34.87495151486262 116:3.1142254343168 117:68.6783794243749 118:11.986061203706466 119:1.6894834308434 120:43.03846321527508 121:9.540471992446866 122:7.207892109471819 123:43.40683267922839 124:21.417945054158 125:5.212870289101758 126:0.13113156585171398 127:25.35521911317818 128:3.465676437528256 129:3.481689631528237 130:12.755749653635807 131:0.10935774090484017 132:7.678850997681947 133:0.09567384363528378 134:7.73018796140693 135:117.75966144711096 136:0.7904554013451441 137:41.052874824008995 138:107.20632842492493 139:33.18497566914528 140:140.4367504930888 141:22.486950262768868 142:16.21461762989504 143:54.61597738123857 144:23.151489840155485 145:5.891992272712226 146:38.116303612258726 147:93.89242442432095 148:13.731860954962213 149:0.059897430889040724 150:3.9929458482358893 151:6.0514024305079825 152:27.19952702645313 153:31.113141015644747 154:47.46110162436373 155:2.382070178431242 156:56.48867115567948 157:0.2088468077493566 158:17.504880026997302 159:35.694662824651246 160:8.983859141561558 161:40.21998496059925 162:277.5860445324749 163:2.637705617105729 164:32.92304676788675 165:15.173415679727748 166:110.636094460761 167:18.778005449051125 168:12.65756056255196 169:33.92357049132047 170:75.03429704831576 171:33.99678493029361 172:12.696439529496656 173:7.293604504066416 174:30.234764489180034 175:9.93913327433435 176:7.349503876598127 177:30.303116901562536 178:26.843498576285572 179:23.12962693338956 180:3.1320290569309646 181:16.377280323993777 182:138.34513443127008 183:3.218822043546402 184:48.1920247627504 185:7.694491968906413 186:10.423164436977443 187:1.6473357609185024 188:133.99965729611802 189:16.90224883831328 190:3.380430227473511 191:20.78291703894885 192:54.547499509622405 193:232.9425953312475 194:14.10819700621907 195:54.87259608184862 196:0.4859588429698002 197:85.42918263707047 198:32.77237006238747 199:5.838588582549074 200:21.241501596464616 201:11.278394598694646 202:28.86632681224559 203:41.580823346356794 204:46.26761266781743 205:6.050051811626575 206:81.41644932851742 207:29.37082955676415 208:14.698773043560402 209:11.554870318835885 210:127.12726148290243 211:3.8686143076047887 212:81.85968094586352 213:56.551019258961574 214:56.781770503136094 215:140.33220863750358 216:0.03118327167632875 217:18.615267347934704 218:30.115090372899974 219:6.382172888513149 220:15.223209144938634 221:22.326203786432004 222:22.388740881318853 223:22.451528286813826 224:4.169883298741417 225:83.99327677580014 226:43.76630559952526 227:0.8084835094606602 228:6.584682688237141 229:15.619877171556661 230:15.670405503885146 231:48.843401782525454 232:2.3025198299073826 233:23.028164882727317 234:23.028164882727317 235:23.028164882727317 236:31.126894904116035 237:9.48091001683949 238:23.159208523945114 240:49.1692997279587 241:12.56714489863 242:35.48020305167289 243:0.8720026455276664 244:44.572479107485044 245:15.978139024817152 246:0.0691007755220639 247:4.422246667592024 248:16.03020283029909 249:9.630887084331063 250:23.424573915398415 251:2.4164954643788303 252:31.611912767388514 253:9.706915915971813 254:12.791628712947798 255:86.24222695029061 256:12.837127723153303 257:0.07925699440608151 258:2.466816005905108 259:0.2836458921847059 260:0.2836458921847059 261:2.4837911560395387 262:16.293937917053498 263:27.76471791801762 264:23.8310542320482 265:20.011788215780978 266:45.5105382084809 267:45.61688993170971 268:2.5353316672978776 269:10.018201036218043 270:55.6729497400402 271:4.6895684761433944 272:1.009891044726722 273:1.0203232647521256 274:10.137984508842775 275:10.218794544969866 276:16.83916121260946 277:1.0628659199447266 278:17.007551317598033 279:24.60392452169903 280:37.49262976290757 281:33.1416126081902 282:13.69249566892543 283:1.1179212269038572 284:2.807531570957901 285:37.976632300706164 286:7.637613202751759 287:1.1519860019490158 288:5.053385654544938 289:2.865025742727589 290:21.224450516620482 291:33.76915249098187 292:17.704817747584183 293:53.28094103448769 294:25.72035569495177 295:43.68988330434066 296:0.18278524611650573 297:26.031233349825918 298:44.02421572777329 299:1.2963909286695434 300:11.161690132597345 301:3.1059923745427884 302:34.795816600110875 303:64.76804970072915 304:70.17191431015509 305:14.677739180035365 306:11.344562325617883 307:1.3475703545342046 308:14.897141992532237 309:18.698535696202853 310:3.299018602559816 311:131.34199822782776 312:50.14046653197426 313:50.26720343509031 314:0.24976531709550412 315:35.77551772062447 316:15.121027980075427 317:89.29214373948368 318:8.681702019626137 319:11.867497750226278 320:5.871883177079698 321:41.00908541605682 322:1.5109613155270265 323:8.762510216750908 324:3.480179440735294 325:61.952017526613794 326:15.641973841742384 327:0.3000372229610377 328:23.525963291399872 330:0.305995621052508 331:0.3120309416072402 332:1.6135538515821954 333:3.622367301354887 334:3.622367301354887 336:0.32433507726291383 337:19.845133644054066 338:3.6955948175138866 339:3.7203296035308413 340:3.7452296678194745 341:3.7452296678194745 342:16.1883196256571 343:0.060863198557740014 344:47.90174513991558 345:12.792940192281673 346:6.438310805749713 347:0.3836973610768463 348:0.3836973610768463 349:6.473494353091027 350:38.219037452304974 352:12.901622384880554 353:16.56771336955991 354:38.55952240711417 355:16.697018344834277 356:20.643683102879926 357:24.82362577733917 358:20.718687389340904 359:13.067001006078852 360:0.41964109762282936 361:0.040668502881878454 362:100.64324330723568 363:9.76132304571958 364:0.03864465981823165 365:9.807890780949302 366:39.02207550553683 367:1.9398562456137645 368:0.4983774502059861 369:21.57226211055067 370:4.28043329129582 371:0.5152821839212299 373:0.01948783392737142 374:0.016645176088225536 375:0.015301243026824547 376:7.226178971182141 377:40.59770509721777 378:2.1429178914869365 379:0.5503117628919751 380:2.1622982728500593 381:22.061257686299445 382:10.490851822036923 383:31.003525460380775 384:0.014009612589013497 385:85.73933003167382 386:10.54197203251078 387:10.54197203251078 388:18.075670405504617 389:22.22817211349401 390:10.59342124041741 391:500.4132256842032 392:4.546759127261604 393:10.64520291948623 394:4.546759127261604 395:7.430247761377833 396:0.008355182683862719 397:18.29706958856863 399:2.2820047960619663 400:52.17023096844281 401:119.19391036111546 402:27.09652197239884 403:27.09652197239884 404:10.855725774589219 405:10.96307651617148 406:2.3441381350452426 407:0.6454063320155847 408:0.003414187545483819 410:7.72785552217013 411:2.3864385017253027 412:7.72785552217013 413:4.831055122146204 414:11.126800680851465 415:0.002794800417660523 416:64.20107432401463 417:0.002794800417660523 418:94.74307441424953 419:7.815570021879717 420:14.895700657157096 421:2.429459439706726 422:18.986812471455824 423:70.41669404256288 425:4.930122897308865 426:4.930122897308865 427:27.898369343360738 428:2.495377200431814 429:4.963646758151051 430:7.949478656826069 431:71.01608399122979 433:19.22572470333483 434:19.30641157576117 435:11.464366513030114 436:19.30641157576117 437:0.7522030678962165 438:28.314751399354883 439:5.065762221933571 440:0.7635773761125505 441:5.100325207741779 442:33.22711938878291 443:28.52701838518578 444:11.63844223100965 445:15.516159430047193 446:8.273345298288662 447:66.28970790892853 448:2.4201427765440967E-4 449:5.277213025177393 450:8.368952085093895 451:24.305343796007037 452:19.971700211879597 453:24.402913113252666 454:0.8469839765033488 455:24.501148096917614 456:125.28687883579023 457:15.877669306382169 458:20.057435140564948 459:73.31443225571554 460:8.515046844434204 461:24.600056921086907 462:12.059219297817998 463:8.515046844434204 464:24.699647911775095 465:5.423807197008314 466:16.0258534348697 467:132.94189939248238 468:39.43879756799302 469:0.8720801806820438 471:8.61428411912271 472:20.3182407217818 474:8.66446859913791 475:12.309368435178937 476:86.97450663542116 477:5.575162141844587 478:74.41563731231604 479:5.575162141844587 480:0.9240500645328884 481:5.575162141844587 482:25.105005572557648 483:0.9240500645328884 484:2.9290757057639425 485:16.405713423996982 486:0.9509533159820966 487:0.9509533159820966 488:12.501884333352056 489:30.095354443470736 490:12.501884333352056 491:2.9552637337613574 492:16.48335130585696 493:0.007617155969852217 494:142.5995945217365 495:5.691946985006889 496:87.73840345083796 497:0.9646412626833648 498:12.567022133809196 499:2.9816905934680458 500:57.093289149360416 501:20.856743695440617 503:25.52198602846533 504:5.731519008448989 505:5.731519008448989 506:0.9924998453299614 507:12.69878391123625 508:16.79969619592207 509:9.13398030300702 510:136.86900632968815 511:16.96145162249073 512:1.0355257607720938 513:3.117515957625087 514:5.934397007692249 515:1.050206515079594 516:1.050206515079594 518:3.1454418153009684 519:9.298032584793232 521:13.03716475742605 522:3.173629090043531 523:6.017972943758721 525:0.018807274603656467 526:21.612428075261498 527:1013.2350427561524 528:0.018807274603656467 529:6.060299102671716 530:13.176252812743243 531:26.3933229830074 532:13.176252812743243 533:13.176252812743243 535:3.259794633454094 536:0.02246504612854661 537:9.466113367013271 538:0.02246504612854661 539:3.259794633454094 540:1.126253731096921 542:13.317563190455534 543:13.389070950892346 544:26.733810090961903 545:0.026485523456481082 546:0.026485523456481082 547:3.3186112391474247 548:1.142008632607812 549:0.026485523456481082 550:59.43252725125606 551:31.827690185443128 552:13.461157653867819 553:78.21243952576216 554:13.461157653867819 555:0.030878681377481013 556:1.174083951075593 557:17.80872129775296 558:42.73673116693593 559:3.40897189636736 560:9.755657949972042 561:3.40897189636736 562:22.312426389944825 563:13.60710057799638 564:3.40897189636736 565:42.73673116693593 566:17.80872129775296 567:0.03565491206719131 568:3.4396776487593304 569:17.897192943453323 570:32.35731925910183 571:9.874924973079782 572:3.4706830825034913 573:3.4706830825034913 574:9.935325867420708 575:6.458292984959491 576:6.458292984959491 577:1.2405713146993154 578:13.90630327144586 579:54.900835683517776 580:60.89770736629583 581:13.90630327144586 582:1.2576961957894623 583:9.996248234072572 584:1.275028094960553 585:6.551145894120587 586:13.98268021141994 587:22.836724513610527 588:10.057699688766913 589:3.565540757075915 590:32.90402734258393 591:1.2925700241622005 592:1.2925700241622005 593:32.90402734258393 595:151.59439552306776 597:6.645704181674788 598:6.645704181674788 599:0.05554908912519687 600:546.7573739260313 601:1.3282963523407678 602:0.05554908912519687 604:10.308954691597473 605:6.790851222857693 606:3.7300490366943264 607:1.3649006342350725 609:0.06567818528713006 610:10.43796756871986 611:3.763955976360164 612:3.763955976360164 613:0.06567818528713006 614:10.503350650521892 615:3.7982099209247546 616:56.5471372335143 617:3.7982099209247546 618:0.06928009197409775 619:33.758424681240996 620:3.832816210405243 621:0.07299763593195781 622:6.94013227439804 623:0.07299763593195781 624:6.94013227439804 625:3.867780308245253 626:10.635915661814341 627:0.07683259664909887 628:3.903107806770757 630:19.216465392275083 632:24.07000091402856 633:3.93880443019835 634:118.08093376223137 635:10.839403513250243 636:14.952759117539781 639:10.839403513250243 640:0.09338367311512476 641:15.03839471479206 642:0.09338367311512476 643:34.65758060740715 644:0.09783390499145873 645:29.499366314332313 646:4.048168361554813 649:0.1024131467923512 651:24.671017690825654 652:24.671017690825654 653:1.5831713268800012 654:1.5831713268800012 655:4.123034555390405 656:1.6045440222671956 657:1.6045440222671956 658:4.161074083724238 659:4.161074083724238 660:29.918737806649276 661:15.389005976982453 662:1.6045440222671956 663:7.470199651019333 664:4.199526879910675 665:20.15460844667655 666:1.6481136066590691 668:4.238399891305289 669:1.6481136066590691 672:0.12206296228388577 674:0.12731978498670793 675:4.3174352382226635 676:7.639835271524054 677:11.485913096671807 678:47.45046826462309 679:4.3174352382226635 680:0.13271901640664718 681:11.485913096671807 682:0.13826309092940628 683:7.697556467662386 684:1.7155988294915556 688:4.357612376295799 689:0.13826309092940628 691:1.7155988294915556 692:7.755882758279305 693:7.755882758279305 694:1.7386817424594831 695:7.755882758279305 696:15.94067123310973 697:4.439324044962763 698:60.44887258888865 699:1.7620671204847007 700:1.7620671204847007 701:11.714477543240935 702:1.7620671204847007 703:11.714477543240935 704:0.1497958267133677 705:1.7620671204847007 706:4.4808745727268615 707:7.874393572657527 709:4.4808745727268615 711:1.809766737826306 712:1.809766737826306 713:4.522899251149699 714:4.565406625596437 715:4.565406625596437 716:11.950158909782482 717:31.40514634056675 718:11.950158909782482 719:0.17471382015972176 720:4.608405474923293 721:0.17471382015972176 723:4.608405474923293 724:4.608405474923293 725:31.561920632766334 726:1.858742064536182 727:0.17471382015972176 728:0.17471382015972176 729:12.03036834997584 730:0.17471382015972176 731:26.233842282095466 732:31.561920632766334 733:4.651904818981562 734:1.8837226520552757 735:4.651904818981562 736:4.651904818981562 737:31.72028479370081 738:21.295967029190344 739:12.11142770642703 740:0.1881440716047782 741:0.1881440716047782 742:4.695913928770127 743:0.1881440716047782 744:1.909039927454315 745:8.182042594659594 746:12.193352874670358 747:49.3590882599469 749:16.627395436694062 750:12.193352874670358 751:55.82662308995658 752:0.19511246572542865 753:16.729620517181928 754:4.7404423353629515 755:1.934700155977042 756:1.934700155977042 757:1.934700155977042 758:1.934700155977042 759:4.7404423353629515 760:21.538374202095692 761:21.661490907504565 762:8.309907424575144 763:21.661490907504565 764:0.20225391119660396 765:1.9870754223905798 766:8.374921861076611 767:4.831096521326408 770:32.537046958497356 771:2.0138039000842864 772:2.0138039000842864 773:17.042916736577514 774:12.530045705413443 776:8.440676223767765 777:21.91167534287824 778:27.23606693302693 779:12.61655474531012 780:8.507184956922378 781:4.923949209082741 785:0.2247496828976247 786:32.87601378128599 787:4.971226876584861 788:12.704035056896004 790:0.23261694244117265 792:5.019087070102838 793:0.24892628125611968 794:2.1244895382708173 795:2.1244895382708173 796:0.24892628125611968 797:0.24892628125611968 798:0.24892628125611968 801:12.881987838686827 802:5.067541443668743 804:2.1531416080596797 805:17.58848841102585 807:2.1531416080596797 808:12.972500978514635 810:2.1822018355128185 811:2.1822018355128185 812:8.851580589335402 813:0.26602775016369545 814:17.701331181825978 816:39.60193538238357 817:13.156707186096307 818:65.05615073168399 819:8.922944026000021 820:8.922944026000021 821:0.274885613944563 822:17.930954539503222 823:5.267546489402774 824:2.2415805199971692 825:2.2415805199971692 826:28.31700967187604 827:0.28395385562894276 829:0.28395385562894276 830:2.2415805199971692 831:0.28395385562894276 832:2.2719165172740787 835:13.345303104396727 836:2.2719165172740787 837:0.2932368589782479 838:2.2719165172740787 839:13.345303104396727 840:13.345303104396727 841:2.2719165172740787 842:13.44130609647336 843:18.166016886584906 844:5.371444479154742 845:2.3026957749025976 846:0.3027391461913874 847:2.3026957749025976 848:0.3027391461913874 849:0.3027391461913874 850:9.142319201895022 851:9.142319201895022 852:2.3339277765959237 853:5.42441601283379 854:2.3339277765959237 855:28.80732882228267 856:5.42441601283379 857:5.42441601283379 858:23.391257987608018 859:0.3124653834105622 860:5.478088987417566 861:2.3656223132039393 862:0.32242038800878103 865:18.529336501169603 866:5.532478824070897 868:2.3977894970479072 869:2.3977894970479072 870:2.3977894970479072 872:35.077681790771635 874:2.4304397751332454 875:0.3430367591073323 876:5.58760145882335 877:0.3430367591073323 878:2.4304397751332454 879:5.643473364575064 880:5.643473364575064 881:0.35370857291317664 882:5.643473364575064 883:9.526738255552923 884:13.939393191964985 885:9.526738255552923 886:9.526738255552923 887:2.4635839456228656 888:96.53317307542996 889:2.4635839456228656 891:81.73321810897069 892:0.35370857291317664 893:9.606632778900126 894:9.606632778900126 895:14.042817643442124 896:14.042817643442124 897:0.36463006387955305 898:18.90631381039905 899:18.90631381039905 900:29.664747055375972 901:9.606632778900126 902:18.90631381039905 905:47.82202237732931 906:2.531399000526716 907:0.37580690707888625 908:9.68758484736697 909:2.531399000526716 910:0.37580690707888625 912:19.035172880602207 913:2.531399000526716 914:5.75753371658021 915:0.37580690707888625 916:54.59661528475879 917:5.815758023227471 918:9.769619213616286 919:5.815758023227471 920:0.3872449740432749 921:2.5660933789891383 922:5.815758023227471 924:2.5660933789891383 925:0.3872449740432749 926:14.253711080011216 927:5.815758023227471 928:2.5660933789891383 929:9.769619213616286 930:0.3872449740432749 931:0.3989503404807519 932:5.874803377484703 933:42.22940185045522 935:14.361244198363641 936:14.361244198363641 937:2.601328673629174 938:0.3989503404807519 939:5.934689335896237 940:2.637117689827494 941:5.934689335896237 942:30.390374598001817 943:2.637117689827494 944:0.41092929703182374 945:0.41092929703182374 946:2.673473693672217 947:2.673473693672217 948:5.995436161689267 949:5.995436161689267 950:0.4231883587487694 952:42.70697817171169 953:2.673473693672217 954:0.4231883587487694 957:2.7104104332523846 959:2.7104104332523846 960:2.7104104332523846 961:6.057064859974874 962:25.079529385350735 964:36.73383896375205 965:2.7104104332523846 966:6.057064859974874 967:25.079529385350735 968:2.7104104332523846 969:0.43573427626772143 970:19.70523409627283 972:0.4485740472347689 973:2.747942162949716 975:19.84469998737981 976:6.119597214359684 977:2.747942162949716 978:0.4485740472347689 980:2.786083668904246 982:6.183055825613921 983:6.183055825613921 984:6.183055825613921 986:25.58376562707009 987:2.824850294866247 989:6.247464153137427 990:2.824850294866247 991:2.824850294866247 992:10.376439227785914 993:10.376439227785914 994:6.247464153137427 995:6.312846559385021 996:57.28851513685407 997:6.312846559385021 998:2.86425797131735 999:2.86425797131735 1001:25.75655789992631# tener
1:614.8516602973754 2:339.0025727710996 3:215.82877078965905 4:403.8740582204522 5:173.9749818770352 7:51.78919343774805 8:140.24213569965627 9:118.05010868033239 10:10.779725177300207 11:7.763441509329887 12:105.71471624034449 13:78.11743321996983 14:2.981384080651204 15:93.18948416020085 16:52.38502221292193 17:50.4276698703144 18:79.8760078972144 19:130.4546500444726 20:54.12734334427428 21:440.02547311120634 22:3.0253015118796673 23:124.54757755361494 24:282.8884231864805 25:34.12249625900951 26:200.3039151291844 27:21.6022429295902 28:27.244062374260402 29:34.24549044818481 30:8.36631731118908 31:92.39784505234552 32:3.724704942677316 33:26.79001221413312 34:43.41222554379305 35:91.53074186488935 36:114.56407795018005 37:55.336958210964305 38:11.934707084457235 39:16.843809710500302 40:0.7433614081552192 41:564.434057251354 42:220.61006123480084 43:25.94044201078489 44:49.819605366131206 45:42.98775320285423 46:8.63518717798862 47:11.121012202937994 48:9.236670481259372 49:5.491945115722134 50:1.284515449034397 51:180.05700940598567 52:47.427222875596996 53:29.68740548749851 54:2.6076539508504903 55:118.57034222462264 56:0.08621358262011933 57:2.655056502379692 58:4.385797343471441 59:45.132682073798975 60:13.008127414220873 61:0.7075979901444466 62:98.5221120659995 63:67.28744435696983 64:54.74936208738891 65:47.04701363663287 66:9.73718877270262 67:42.38482242382206 68:90.55120551854937 69:1.7785580130509657 70:39.213670525562854 71:55.276257067339245 72:96.35251884782318 73:0.002899379071599863 74:43.69408936660442 75:117.813095508584 76:0.00832918334825855 77:10.966191234879226 78:114.57177112195171 79:1.492160755812146 80:1.5001585529136676 81:30.309321231987596 82:62.68870100545074 83:11.680691998970827 85:17.841665589341048 86:1.7283309256379835 87:1.3053144585366538 88:9.629481726983215 89:1.7642199855420961 90:1.2280614320587189 91:7.483763866924881 92:0.1270003550592372 93:0.12492437240097891 94:53.26380074327519 95:10.302363498504002 96:7.826626940708468 97:10.484951216996686 98:456.9220580642033 99:10.617529240852788 100:23.00422219165813 101:5.912545029603272 102:261.70339623837697 103:16.831428872795687 104:3.9904253771783993 105:55.62143624833306 106:0.9934529133991212 107:23.713066855668583 108:0.18732455759607253 109:1.0217261196965026 110:0.9373938722904154 111:4.1923811713986865 112:0.211286847988211 113:8.780813047111891 114:4.3049125682526315 115:135.47337133648256 116:8.955584260254632 117:8.955584260254632 118:6.529629347992404 119:4.420198128651598 120:1.163934941606713 121:2.612629832594104 122:0.8241501808769228 123:0.2680882504927309 124:15.005027864850177 125:2.7257478947864664 126:0.010652444553890935 127:54.82210511075132 128:127.65333622636318 129:37.454028041818 130:4.765540614425431 131:7.096469909946015 132:50.60817396074958 133:1.3635768237850194 134:22.345543148365202 135:2.937076349741008 136:33.82455191790253 137:355.10877514462794 138:0.6999979325598205 139:19.01427454801577 140:0.6899239854048883 141:26.233301051219932 142:118.49741884078273 143:172.86758648117055 144:34.824776966529186 145:3.936499440918083E-5 146:10.2319434179201 147:3.1915454034871855 148:120.44475775395925 149:48.02430328179022 150:27.303225828230712 151:1.6078385205750332 152:31.336074256639204 153:0.0012363908808607188 154:0.0014940162164788987 155:10.681251027462823 156:116.38590400945 157:128.6297745860737 158:44.886455990019144 159:40.55509706840575 160:45.361654307891 162:1.873642164359021 163:0.471182695983775 164:0.017297355198049758 165:11.482045620629693 166:3.8458932509063586 167:0.405822785301458 168:172.14844663352918 169:38.49090001100305 170:67.03272162181919 171:43.02175308032102 172:22.247372991565452 173:0.3723153597568246 174:0.7635670914533337 175:0.3681959620223363 176:9.130908371982441 177:34.52971306443322 178:26.66786285002957 179:48.49099582533484 180:2.264880841441448 181:0.3278761991428826 182:4.323183574842468 183:2.3317928102934764 184:49.033781217509194 185:53.841282542277355 186:0.0634890434732485 187:9.655918772630011 188:0.0758408617040032 189:0.2854393921662588 190:80.58354222987718 191:28.03589717534331 192:13.193282327175744 193:128.55071069557286 194:71.09967572463307 195:1.026069785907837 196:1.0349389874198445 198:0.23453664471883434 199:32.66389028925643 200:41.78081927015052 201:0.11787594038870841 202:16.922422411293947 203:7.417688727562663 204:10.389003032044565 205:535.6593311795542 206:2.7864026194468106 207:1.1268631904414474 208:1.1268631904414474 209:156.84376134997245 210:1.1363870813320271 211:52.22364123148999 212:52.22364123148999 213:13.933139602688689 214:21.31412904223882 215:14.018649518557936 216:2.9324456153848613 217:43.28869654922783 218:79.56508785994646 220:0.1747256787989595 221:0.16844027924063537 222:140.0678422486564 223:58.4684279358463 224:0.1532379759418621 225:274.4838082808391 226:30.229482703130824 227:0.20058134758186746 229:1.3187896266768122 230:98.34913370220228 231:5.484585519724322 232:0.13860012955627354 233:70.18204159274968 234:8.25562240220821 236:0.2204220182870798 237:14.774406688926636 238:75.96415246234692 239:5.5592725384291155 240:1.373348308012037 241:1.373348308012037 242:22.36438445568636 243:136.44466411567166 244:22.424982803969122 245:1.395672808964163 246:1.4069444219723002 247:0.2371484261385828 249:8.41652123787288 250:256.26904167135945 251:22.608273031070482 252:11.620653393218225 253:0.11640266117581755 254:458.4200285242138 255:8.51483765579583 256:22.731730303036123 257:295.5649750081946 258:1.4527719919723305 259:0.2546569983357691 260:334.96763056433076 261:131.52678604676092 262:3.3573807366083175 263:1.476137841431212 264:31.50935158229787 265:1.4879356704429432 266:60.95233978060632 267:11.864049744348696 268:132.17635699778978 269:23.17202490297959 271:0.28724688123295317 272:23.300227734254896 273:3.511622249258378 274:1.5603665013892702 276:315.9419805062617 277:73.21895994000171 278:1.6229420424409404 279:1.6229420424409404 280:1.635706170591961 281:0.0723798288020361 282:12.414595044650675 283:0.06802971984583585 284:3.7142078004588943 285:0.3547501527084523 286:0.06379387609159852 287:0.06171934888212488 288:80.12813574424094 289:136.24356343318635 290:52.7121229885326 292:1.7818300014412136 293:0.4011258507947789 294:29.087417641971104 296:33.7374246347438 297:0.4321098598075484 298:0.4321098598075484 299:6.669117121306494 303:9.849946776388704 304:1.9243015224228357 305:1.9243015224228357 306:0.4580550427856017 307:9.889522052571415 309:6.952165505226909 310:10.131301236237297 311:25.737526994192244 312:34.90909403684599 313:2.045411124623668 315:55.41069228427919 316:21.524488930132414 318:26.119172985403097 319:7.148713324139564 320:56.06268019325718 321:13.92404785107918 322:2.124533464703332 323:4.420680526277155 325:67.81266198978813 326:10.551563008285965 327:0.012110190876029148 328:7.351923060677963 331:2.2231541035593114 333:2.2569523780622793 334:36.25415870291783 335:0.6045134223832394 337:0.006839964387793626 338:14.50188468538311 339:31.810053746840627 340:160.62394397883628 341:18.568562247394553 342:0.6458603307083061 343:0.6543746320746486 344:0.6716541460537719 345:0.6804209031926354 346:2.4150631527738433 347:126.96566831218138 348:32.275662508321204 349:0.002068461661385651 350:32.370242350535406 351:4.8949394573358065 352:4.8949394573358065 354:11.320676021142976 355:7.929201676301542 356:42.70104006169498 357:0.7163531261510161 358:32.75357785815551 360:4.9792920463809205 361:8.005253633269179 362:2.87492710028711E-4 364:15.230466440169742 365:0.7537092725151182 366:8.082225803208532 368:0.8226770770317828 369:33.85135402769867 370:5.30292351631126 371:55.241919313002526 372:39.13539013327919 373:0.8537004818500252 374:0.8748911327339133 375:20.28450804029919 377:12.16869708883112 378:20.28450804029919 379:8.606264471557086 380:8.648371242904666 381:2.84756758705987 382:16.140707989943646 383:50.36335611693678 384:5.489591288857668 386:0.907460615221558 388:16.26828792532284 389:16.26828792532284 390:80.2327277313338 392:2.9121922591979272 393:5.585795570486149 395:16.39742783397733 396:40.194495120783806 397:35.018942389449265 398:25.356209703303346 400:3.0006815111310785 403:0.9755295840730555 404:8.95083695390056 405:0.999121492003452 406:445.88064603819385 407:12.710101417483408 408:1.023180846391526 410:1.023180846391526 411:5.8522690530017805 412:3.0919312490925948 413:21.280206476434326 414:41.05773252753997 415:75.97027941408217 416:12.87934116499653 418:3.138629229845445 420:52.244490704213355 422:9.267554258410412 423:3.1622534388303953 425:9.314027827604912 426:5.991221494947117 427:3.18606386006915 428:17.206980168611697 429:145.04148692903632 430:6.026583895840613 431:160.18021478565797 432:83.33083519261783 433:21.68502166057511 434:6.098077715336818 435:0.022674891955883403 436:31.36895532904985 437:9.503132929319873 438:0.024328541060545612 439:6.134215005479757 441:6.170616548342783 443:0.027831327459952978 444:22.0183577138165 445:3.358131100181235 446:22.1883238442262 447:13.529301972859082 448:13.590816054392315 450:1.2055932003354468 452:1.2196221946617851 453:294.6617312813597 454:1.2337928976656873 455:1.2337928976656873 456:27.327840480912283 458:0.03995900069317175 459:22.623286700044726 460:22.623286700044726 461:3.513547752662119 462:1.2481070115974295 465:0.04456286589442268 466:18.15835568404259 467:13.904869442513212 469:18.15835568404259 470:79.73059040600158 471:18.235078734771903 472:0.04697385901913595 473:22.891438329188585 474:1.2919273140107488 475:10.15579401954892 476:27.942729689592436 477:1.321890542093756 478:14.164214196402462 479:181.83631698515066 480:6.669355106014389 481:33.04883696524621 482:0.054653816128409735 483:0.054653816128409735 484:1.3371026589304376 485:0.05736587388427432 486:68.04518969223494 487:3.704882101468291 488:3.704882101468291 489:0.06015555051484493 491:14.296712208697691 492:3.704882101468291 493:0.06302382294106061 494:33.40570229371194 495:28.25985853336983 496:68.24689747640925 497:0.06302382294106061 498:0.06302382294106061 499:183.1414228513467 500:28.25985853336983 501:3.7331475812654107 502:1.3679975751591307 503:3.7616549401687007 504:18.78756135505243 505:6.833066461317372 506:18.868775817965957 507:3.7904072797990738 508:0.07211026116755512 509:6.959288145926617 510:14.63659155277033 511:14.706099467160344 512:28.80363700941759 513:10.645531829874228 514:1.4645946109884014 515:1.4645946109884014 517:1.4645946109884014 518:0.0819410544119607 519:19.283924073465023 521:103.24247451107286 523:3.9682473680777273 524:3.9682473680777273 525:63.5850201183777 526:29.139494608751992 527:19.368825929896758 528:10.816425006627753 529:147.92813393152204 530:1.5152007621580992 531:3.998806664176448 532:0.09254579083904015 533:3.998806664176448 534:14.989467204242347 535:7.221085838349128 537:0.09625806072866777 540:10.991401189816818 541:4.060745237184456 542:19.627430072803723 543:4.092131995715029 544:7.311261949859197 545:0.10395585815869926 546:1.5674286633257923 547:19.71496101025394 548:15.20780137908051 549:0.10395585815869926 550:46.168158030223054 551:29.71620685574827 552:0.10794387894936072 553:4.123802185229525 554:52.25370393479657 555:142.22235652546905 556:1.6031813269979105 557:4.188008689773621 558:19.981673974659877 559:4.188008689773621 561:4.188008689773621 562:7.449393844630269 564:0.11620459257907764 565:52.61001573333692 567:7.496224097777081 568:0.12047993742466208 569:7.496224097777081 570:4.253397254736766 571:1.6582639300042326 573:7.543456814109432 574:0.1293274436171329 575:0.1293274436171329 576:1.67702343169422 577:1.67702343169422 578:1.6959870085155746 579:7.639152847613833 580:0.13390242917037176 581:4.320001782557035 582:4.320001782557035 583:0.13390242917037176 584:20.44052992081402 585:0.13858017018995047 586:20.44052992081402 589:30.56179353967733 590:1.7345382409642913 591:4.387857655189861 593:11.606412138459799 595:7.7858638036961185 596:4.422266328659347 597:36.27634627501254 598:11.670784014813986 599:11.735708859187234 600:11.735708859187234 601:7.835637010260942 602:7.835637010260942 605:0.1635635014329909 606:11.867250915773704 607:0.1635635014329909 608:31.195402183733112 609:0.16889023113334872 611:1.8347020774151226 612:1.8347020774151226 614:0.17433086304580975 615:12.001107162667916 617:26.151926254776242 619:0.17433086304580975 620:8.091324285501758 621:81.33631584535041 622:0.17988713623858332 623:12.068925498327955 625:43.09376725111052 627:21.31557001535989 628:1.918946805081305 629:16.635645593601453 630:1.918946805081305 633:1.940609018595139 635:16.808264091496657 636:0.2033048629796374 638:21.62254026651155 639:225.0162230351564 641:0.20946688365174812 642:37.91066001546512 644:32.40512279666353 645:8.414113540711025 646:50.0287147715196 647:12.561168114758363 648:167.2980028386266 649:69.58320879682323 652:0.22872298386737788 654:69.83248083761514 655:2.0527206108734024 656:38.54454281358441 658:0.23540535904578472 659:38.54454281358441 660:0.23540535904578472 662:0.23540535904578472 663:2.0994167553587446 664:50.81118242005027 665:17.43772060323258 666:0.24917876357926727 667:2.1231792177240525 668:12.85713087528186 669:5.061566341569198 675:71.11352936483168 676:22.59477281507346 677:2.1715563718446353 678:2.1715563718446353 679:51.41703801790712 680:22.59477281507346 681:2.1715563718446353 682:8.87449130842838 683:5.186295203817358 685:0.27089524451362046 686:5.186295203817358 687:39.37004279909851 688:8.87449130842838 689:2.196180805186893 691:13.086671759258072 693:13.164694212828834 694:0.27842545268962293 696:5.228760975765112 697:0.2861055693257432 698:45.774578400883506 700:2.2463266937915476 703:5.271684478475889 704:0.2861055693257432 705:8.99543726473147 707:86.26035456017647 708:2.271858672995463 709:0.29393822478580117 710:13.403477333115477 711:0.3019261193705162 713:2.297703925463473 714:13.484691145222893 715:18.210141361499616 716:2.3238680713000104 719:0.31837879149466286 723:18.311057814243725 724:34.493420592316184 726:2.350356883421009 727:0.31837879149466286 729:0.31837879149466286 731:18.311057814243725 732:0.31837879149466286 733:5.493459341072382 734:0.3268493418478664 735:40.59374812665017 736:28.95692729609771 737:0.3268493418478664 738:13.649637606683672 741:5.539307281190542 743:0.3354866826252358 745:13.733401613739003 746:34.8154468300682 747:95.22417496578873 748:9.373687993861479 752:5.585674522319101 753:2.4318314532315988 754:5.585674522319101 756:5.585674522319101 758:9.439103119660771 759:5.585674522319101 760:5.585674522319101 761:18.725216147178763 762:41.14481536822155 764:2.459679911193218 765:5.680006389968808 766:18.831479847188923 767:5.680006389968808 768:2.4878843928544305 769:88.87016173836994 770:160.69636753604277 772:2.5164517134563265 774:41.521768346406105 775:18.938875653917442 776:0.37176705301876495 778:54.48934806509578 779:47.999030211518146 782:0.381286466634606 785:9.708024591874068 788:29.982609346013724 789:2.574703127152308 790:14.25511691666472 792:5.875352352590443 793:48.65109200610779 794:14.436747438870556 795:24.680615700722317 796:0.41097961895935814 797:5.925645590132457 798:0.41097961895935814 799:0.41097961895935814 802:24.680615700722317 804:36.350234475423576 808:9.989262881940043 809:2.6958827948756 810:6.028063014286811 811:2.6958827948756 812:30.604023833229466 813:49.097820820312 815:19.608323346051368 816:10.13481688246742 819:6.080212333657547 820:2.727198426344442 821:0.4424555435572721 825:0.4533626575592367 827:36.896055114089556 829:2.758939228361796 830:0.4533626575592367 832:2.791114106303812 834:0.46448453762412306 835:0.46448453762412306 837:0.46448453762412306 838:25.36940249009656 839:2.791114106303812 841:0.46448453762412306 843:0.4758257054676774 844:6.240581897789137 845:0.4758257054676774 846:43.53381714791573 847:15.007099019220218 849:0.4758257054676774 851:6.240581897789137 853:20.2018485199511 855:2.856803139965233 856:6.295392324884032 860:2.8903365699514474 861:2.8903365699514474 863:0.499184721746103 865:20.44920097811539 867:10.592933223982742 871:44.405197385028764 872:0.5234788837425771 874:79.27374367784053 875:2.958831831357878 878:0.5234788837425771 879:6.52180529225148 881:0.5359895995028036 882:0.5359895995028036 883:0.5359895995028036 885:6.52180529225148 886:0.5359895995028036 887:10.753322309983398 889:2.993814907745758 890:0.5359895995028036 891:44.62967323817717 897:3.0293030442105797 899:20.831695055839557 902:26.40367980811303 904:79.98364154858454 907:0.5617657498993508 909:0.5617657498993508 910:10.91784674317485 911:10.91784674317485 912:0.5617657498993508 915:6.639543477438195 916:0.5617657498993508 917:3.1018410845338282 918:6.699606706742847 920:3.1018410845338282 921:32.649527248858426 923:3.1018410845338282 925:26.715821664714383 926:0.5750427311404261 927:11.001720036522705 930:3.1018410845338282 931:0.5885870163525947 932:6.76049098816568 933:32.83390900419989 935:21.22881814005745 936:0.5885870163525947 938:0.5885870163525947 939:3.176543245323837 942:21.36462644756919 943:0.6024048955975906 944:16.054395067737275 947:0.6165028844040652 948:3.214738180302879 949:74.31143134375414 951:0.6165028844040652 952:113.51448818366295 953:11.260094704208445 954:147.393456668141 955:6.884801639004266 958:6.948269276978841 961:39.71682835111141 962:3.253513855316629 963:0.6308877332196478 964:11.348562970982218 965:0.6308877332196478 966:0.6308877332196478 967:3.253513855316629 968:11.348562970982218 973:272.3491168695416 975:3.292884524761355 976:7.012640575248114 978:11.438251378861663 979:3.292884524761355 980:3.3328649744702705 983:11.529190644086547 984:27.702170046348876 985:0.6605462606474968 987:7.144185414507717 991:0.6758347251027055 992:16.63124145016062 993:0.6758347251027055 995:28.04903509480968 996:11.714950546987062 997:7.211406777163747 1000:11.714950546987062 # tratamiento
1:249.3619078213578 2:90.38389122719676 3:270.6340523168184 4:278.1530901489062 5:542.5565426921065 6:51.789193437748985 8:72.48341679190028 9:25.733256160317545 10:69.67410726872143 11:92.00618863473504 12:92.48198422320561 13:486.3488018006847 14:90.55814966896997 15:52.18875446395767 16:275.6107206582656 17:156.54659374440993 18:69.85326410540773 19:74.87246539451982 20:18.87705467173977 21:84.10514777339542 22:24.71265850543828 23:23.406704068304336 24:59.34288896694767 25:33.448836951096126 26:6.52639983183993 27:42.30721578154704 28:23.47209957940184 29:294.3254308516248 30:30.641173622723407 31:629.8567617332825 32:56.76638749831534 33:151.49904616203978 34:86.22461299458291 35:20.612597081701733 36:29.80488115639616 37:26.776408036689475 38:30.224331093874437 39:13.18530524530347 40:21.454772472093726 41:37.377304206471756 42:44.599609506314046 43:81.20476519532319 44:48.91901313577788 45:13.994328948486887 46:106.48679055614159 47:17.466860109046923 48:72.66624586554792 49:309.48249235788967 50:6.371857665466435 51:6.538718669526894 52:98.16760859175713 53:25.08285039138999 54:216.19485050894215 55:19.22944843328579 56:50.60878059781308 57:50.60878059781308 58:14.124940054587084 59:72.7851134567413 60:100.68917654205758 61:87.92709104236208 62:23.708244671888732 63:2.1834599930692558 64:41.589427660822075 65:9.901535455496788 66:25.467911233992684 67:1.3906210772871062 68:57.37830987985156 69:45.133438169289704 70:0.4943815579302287 71:17.02644537004226 72:6.634763409957128 73:45.94317205206403 74:202.00507325544703 75:42.149004302654006 76:46.71515091611299 77:17.71913217853545 78:47.20021733460569 79:21.55545525236058 80:9.82911865483916 81:39.84275936292736 82:15.366199156380366 83:95.26660962210148 84:57.295381994612185 85:16.016033675444568 86:19.317835822580417 87:13.248532712132164 88:564.066704550122 89:13.334026236853612 90:13.623655460516236 91:50.69250880777957 92:23.196321697395966 93:0.06244199255482126 94:34.74360068015999 95:39.017509238178434 96:65.48834652419524 97:6.325883250515459 98:85.81054810307299 99:24.33938824922378 100:31.91375079161737 101:28.31208294872664 102:6.655610817925278 103:36.419746929036585 104:24.962344798070326 105:87.56967653860818 106:53.935123843268556 107:28.904872575411805 108:18.32626551912729 109:12.151948389353299 110:37.06512842811855 111:88.96204969877546 112:15.390466002421924 113:9.57722458087069 114:0.7219509879954746 115:2.915809026969402 116:12.59671046322869 117:7.172316504764588 118:4.897364818039946 119:22.576006659859914 120:400.04201930282386 121:9.913093381827878 122:15.945766471037128 123:147.6480792117061 124:34.46405824379792 125:26.769462031959893 126:30.795296199875583 127:7.684380964856835 128:3.2335296189423084 129:16.52647761511022 130:10.400163456999536 131:0.5835719370306975 132:16.63834178962701 133:7.800728685457982 134:35.48535035570069 135:3.3459954716087443 136:7.871440856553024 137:0.5614001471512763 138:176.3274970423248 139:7.895164283345934 140:44.40402712110868 141:1.690940956979563 142:13.81317429154691 143:13.94937967646208 144:24.585611210476497 145:40.92229271215429 146:69.2638252307235 147:14.191772659844842 148:11.183158555892632 149:11.183158555892632 150:5.892776654427316 151:41.41406838126469 152:14.439451523371835 153:46.26682234341865 154:131.94699921901363 155:60.75075055606692 156:25.346448092523307 157:76.40217233991518 158:3.9136709448258142 159:8.830284289561178 160:29.973754404015562 161:34.1923309254653 162:2.1761581637515492 163:0.04111488903735476 164:0.34063549017791556 165:2.2734056766062576 166:53.555900866524105 167:31.2556223922725 168:6.922586634507625 169:9.71038657795712 170:27.43625808015332 171:9.740428353002091 172:4.495098760750209 173:0.2791835032118918 174:45.234457098464866 175:12.935047049003156 176:9.861696944356076 177:12.971244934560067 178:41.16517157323877 179:16.592832392180853 180:50.60208906309427 181:743.01350124185 182:7.3246508378342305 183:16.809150065171238 184:1.0500494545098675 185:10.236424273417368 186:20.56939218454988 187:1.092698371120127 188:7.5353290077852915 189:28.957282886694376 190:33.242928628455786 191:17.574199557445784 192:25.36966731513054 193:1.2004711420565812 194:10.831341130169898 195:7.892428879068085 196:1.2381673583593091 197:5.248987840636723 198:17.85575807504202 199:0.17923028539110405 200:25.789027707604344 201:8.006169542867896 202:43.63529215805619 203:8.03489950146724 204:1.2964491524120656 205:22.095165714605095 206:1.3263933918641997 208:11.287713037061703 209:3.149002098037924 210:436.0844773156129 211:18.388722096063113 212:3.1823167550548823 213:59.73799965886474 215:49.714964368094535 216:5.661961281993347 217:11.655371833228926 218:0.2502419038359147 219:15.138190402763147 220:11.692973813252292 222:0.25859865611322247 223:27.04862477922524 224:15.36269302007982 225:1.5067750121904762 226:72.08722740034672 227:5.906340255088844 228:0.09453136732602928 229:8.794038563938585 230:1.5520033473105426 231:8.858381989419776 232:12.07775428051553 233:3.53451934785402 234:41.387367742493716 235:15.638220130567005 236:3.553086631951553 237:6.032834948148962 238:0.08115684178211452 239:8.955969746331773 240:12.19639482253344 241:3.571749684813374 242:51.532268823350044 243:8.988789018834641 244:23.611552509236347 245:15.825746001139729 246:9.05486870379013 247:1.6338712372069013 248:19.688504215353827 249:12.316570536528914 250:0.3320127897853232 251:3.6473730160151923 252:6.188602906759941 253:23.859005934398215 254:3.6665250490455015 255:57.397777739698206 256:0.06864083834581032 257:23.984256445587878 258:42.20442128530122 259:9.188821901380193 260:16.064628223401098 261:12.520364103510481 262:28.33860531771042 263:42.38996766598084 264:57.858934571204934 265:0.06079185116669688 266:24.174078323683258 267:3.783559705242149 268:0.36801521480008714 269:6.4033453339996855 270:3.8434744575065527 271:37.99568701147103 272:20.36108112408956 273:9.499280676041641 274:9.499280676041641 275:20.534642891385747 276:0.40655355883059685 277:124.97361224538653 278:16.761454811137984 279:0.4238788362456351 280:9.713554826345915 281:201.82119209993974 282:70.6481190126697 283:4.071530936242452 284:17.020911339647846 285:9.896805036739204 286:17.073505632873907 287:25.36492183632748 288:13.382386410583253 289:34.529603839164224 290:13.427585653000245 291:10.008874744041433 292:4.246118397660293 293:21.56250242852686 294:13.749986652330774 295:13.796922499180226 296:0.5250295918762973 297:7.193957721998354 298:7.193957721998354 299:17.779637066389352 300:26.21259120607915 301:0.014817490858713334 302:2.1463039607715286 303:61.967494960835424 304:30.999195138703282 305:14.083325268061582 306:10.55413248022758 307:18.00568943809463 308:2.2391447036652075 309:14.37823189567311 310:26.955484572207933 311:7.515721708368985 312:7.515721708368985 313:233.89919819453408 314:4.668535660941394 315:18.411891931216285 316:10.841429828606834 317:0.0038401531150440136 318:57.97849407923113 319:18.650330778568456 320:0.6663020816044464 321:2.3854101950602087 322:4.793781063002046 323:18.771339493592578 324:18.83230029658269 325:76.07151017966663 326:23.228522813558623 327:4.896645425359648 328:7.890216222322345 329:2.4705106581459852 330:19.017040803294286 331:0.7162469781528551 332:7.960775482438195 333:11.40350107640275 334:2.522953981499877 335:5.001972319550134 336:11.40350107640275 338:71.23518239634991 339:2.5945500204695455 340:0.7780589963100707 341:8.177273163155615 342:8.177273163155615 343:8.21407828250599 344:0.8057746808992454 346:5.248429184229854 347:5.248429184229854 348:8.325769887183665 350:15.708806880160516 351:11.910811501478033 352:15.765782062081799 353:8.401314418693268 354:2.762973248904077 355:0.001363416862755288 356:0.001363416862755288 357:12.006426719450571 358:5.3913355450691505 359:15.938597830354867 360:8.516297531430618 361:5.4204542370573945 362:16.05541389241847 363:2.821484418599398 364:12.151897267688739 365:12.200944069081634 366:12.200944069081634 367:2.8812377654749253 368:2.983687064793225 369:25.443747818801846 370:30.23188535412545 372:9.039048088880778 373:16.722093954172383 374:3.0898685339452916 375:0.013957687809798593 376:5.880249625130903 377:21.255766870094035 378:16.9114094550638 379:16.9114094550638 380:0.015145174661042203 381:63.821803723201164 382:5.912525828022163 383:30.79942169697411 384:1.0453535237971483 385:9.251463434285844 386:30.895918164873233 388:13.026140356467305 389:21.480570221543324 391:9.294753471578764 392:26.20618505446641 393:13.080401197800203 394:26.20618505446641 395:17.234547792717837 396:6.077173887852175 397:3.245163861060614 398:21.78660465467456 399:53.01493303241255 400:64.97994952579236 401:13.300840759411837 402:1.1288695361447516 403:6.144601131435189 404:26.558139442868665 405:3.3375812327328513 406:3.3375812327328513 407:13.413149888264726 408:3.3848399751362903 409:1.1790834871377838 410:6.282250961832773 411:13.52689271104392 412:17.703800219408315 413:3.408738577891892 414:3.408738577891892 415:6.31726071198472 417:9.74330825193658 418:17.841671759170985 419:6.352514667595266 420:9.78979820097634 421:3.432819311907212 422:6.388015550293962 423:0.03758055739639954 425:9.883712811967857 426:17.981301567755686 427:32.308556702771156 429:54.50740696653382 430:1.244548628917571 431:6.496027669080313 432:3.5310045560351386 433:1.2580147952824547 434:32.62727391429326 435:22.750978852450675 436:27.57132726568238 437:1.2853315709413813 438:0.04841756429753814 439:22.83467985632129 440:0.05077681349599026 441:1.299185115340287 442:1.299185115340287 443:0.05320172429369707 444:3.632272121171277 445:27.95745390206877 446:1.3415445247883562 447:55.6079618983357 448:0.060878087110430044 449:0.06357337229138314 450:3.7367666782827906 451:1.3704654360638338 452:14.429065410266666 453:0.06633825150917362 454:3.790272113139403 455:6.873323703860019 456:6.873323703860019 457:1.399946527476616 458:18.85835015106402 459:3.817348192064414 460:68.76214214280695 461:1.4149013408460243 462:6.912594959395848 463:0.07208012207178242 466:0.07505881596834962 467:0.07505881596834962 468:10.57837477355697 470:44.99910358278877 471:6.992022692358979 474:7.032186427329142 475:0.08443647544429024 476:29.073181711682853 477:0.08771257791387828 479:19.324196968602035 480:19.324196968602035 481:3.9560686288409497 482:34.316766171623726 483:19.324196968602035 484:1.5077412146074634 485:3.9845001322896354 487:4.013167487206207 488:0.09449572704586373 489:10.897861986403614 490:29.2851405189868 491:19.483866788196835 492:10.897861986403614 494:29.392232714704686 496:7.237655126801001 497:24.345938600751666 498:4.042073679320722 500:7.237655126801001 501:51.744496212244464 502:0.09800470900057086 503:15.152146372119137 504:4.071221752204992 505:7.279706494193398 506:19.727679477345745 507:24.535640692541758 508:213.46935318851877 509:7.407850333870237 510:4.160148571925658 512:0.11676408228177985 514:1.6403588841333596 515:4.220701015609183 516:0.12076622859965096 517:0.12076622859965096 518:35.416231241904306 519:15.571534182745607 520:7.539070843727784 521:15.571534182745607 522:20.14603136143359 523:1.675200777284512 524:11.404690482643753 525:0.12902960134221195 526:15.643283577290338 528:7.5835159954752545 529:15.715581033772688 530:47.24248508094332 532:20.317760384174825 533:15.715581033772688 534:30.39125175905359 535:4.3449713565653125 536:7.673492375997381 537:15.788434037939357 538:4.3449713565653125 539:1.7107537931821848 542:11.581588856210331 544:11.641491431526331 545:1.7470372861426904 546:1.7470372861426904 547:0.14662537315418508 548:20.580271963079834 549:0.14662537315418508 550:1.7470372861426904 551:30.856910547094337 552:11.701873062462425 553:1.765459227530627 554:1.765459227530627 555:1.7840714114372127 557:1.8028764895944327 558:36.58987584135764 559:11.824100442636956 560:1.8028764895944327 562:25.838812389227332 563:0.16079629782433458 564:11.824100442636956 565:16.161305321472863 567:4.5397308266695555 568:7.952475037819878 569:7.952475037819878 570:0.17072692793998206 571:48.54256714928119 572:42.60297005996118 573:8.000348493033473 574:12.01120668090895 575:0.17584135211140445 576:16.392209062528753 577:1.8604764568722194 580:16.470425810305272 581:0.18105707514328695 582:12.074608499271477 583:4.64110169621063 584:4.675511684801347 585:8.146441991144025 586:0.18637555510770862 587:21.310966813963145 588:0.18637555510770862 589:8.146441991144025 590:1.919913487209986 591:16.628787717614163 592:21.405623957732228 593:1.919913487209986 595:189.59723163653504 597:4.745288472308604 598:12.268019824781693 599:16.789784877428158 600:103.58911759364214 601:4.7806647115658265 602:12.33358541827752 604:16.871296505410935 605:8.39854466314103 606:4.852417279158612 607:12.466408977692602 609:0.22053008002246408 610:12.533684154115727 611:12.533684154115727 612:4.8888036988621915 613:12.533684154115727 614:4.925537129233593 615:8.502553269953166 616:56.569685802734234 617:0.22661146095314535 618:0.22661146095314535 619:2.044629738534997 620:27.280652320286023 621:2.066211508798849 622:17.20434051432869 624:17.20434051432869 625:0.23912293130935292 626:5.000066504892635 627:17.28940559426463 628:0.2455566211128857 629:0.2455566211128857 630:2.110088793423747 631:8.716312401644872 632:12.8790565360071 633:0.25211141769315115 634:12.8790565360071 636:22.500666246046716 639:0.2587892287280872 642:2.1777456646459927 643:0.26559200730476706 644:13.093825158269876 645:13.093825158269876 646:5.192852128237907 647:5.232564816207157 649:0.2795805146279099 650:8.938139785436501 651:17.9063902077032 652:13.240320090046726 653:13.240320090046726 654:5.272677389800266 655:0.28677039004367877 656:2.2715593919578785 657:5.313196460655723 660:9.05224516839919 661:2.2715593919578785 662:5.313196460655723 663:13.389571278373989 665:2.320088066934506 667:2.320088066934506 668:0.30914846557350817 669:46.27242439349848 671:5.395481369898647 672:0.30914846557350817 673:0.30914846557350817 674:0.3168848364387861 675:5.4794758412660265 676:13.618822732693355 677:0.32476362139812676 679:0.32476362139812676 680:5.4794758412660265 681:13.618822732693355 682:5.522132550024717 683:5.522132550024717 684:29.02314873774358 686:5.522132550024717 687:2.395011967938997 688:2.395011967938997 689:9.347401935578613 690:2.395011967938997 691:2.395011967938997 692:5.565239097427504 693:2.420574451474368 694:9.40820780823505 695:18.56430244863731 696:2.420574451474368 697:9.469629447255274 698:2.446439406039877 699:9.469629447255274 700:13.854825942535527 701:29.29085066954557 702:9.469629447255274 703:0.34927912694990687 704:18.661924376615882 705:2.446439406039877 706:0.35775255800604344 707:0.35775255800604344 709:29.426640536630792 710:24.058619564691355 711:5.697337764621296 712:5.697337764621296 714:0.3751679144438905 715:0.3751679144438905 716:89.1573127636497 717:47.79463492272466 718:14.097946123392216 720:0.38411546003224606 722:0.38411546003224606 723:2.553032712554226 724:5.787803192240883 725:14.180635179763069 726:5.787803192240883 728:2.553032712554226 729:2.553032712554226 730:5.787803192240883 731:2.553032712554226 732:2.553032712554226 733:5.833782146689095 734:2.5804929046746747 735:24.42045722016035 736:2.5804929046746747 737:5.833782146689095 738:5.833782146689095 740:9.85172487799109 742:0.4025049153721117 743:5.880270872629161 744:9.85172487799109 745:2.6082897905508986 746:0.4025049153721117 747:97.62832019147199 748:9.85172487799109 749:0.4025049153721117 750:0.4025049153721117 751:75.85790330793004 752:9.91778079252198 753:2.6364296352084096 754:0.4119529199485453 755:42.26177883384012 756:2.6364296352084096 757:2.6364296352084096 758:30.270065724789493 760:9.91778079252198 763:5.974816032455441 765:6.022892347673315 766:10.05204304385826 767:10.05204304385826 768:2.693764150923371 769:19.58578725156204 770:19.693823854219296 771:10.12027705107672 773:10.12027705107672 774:14.695190351001001 775:6.071518218393812 776:10.12027705107672 777:2.722972261769912 779:6.12070431859415 780:2.752550225550111 781:36.81760752273283 782:0.4515086357535297 783:2.752550225550111 784:6.12070431859415 785:6.12070431859415 786:31.013456481731144 789:10.259023064371387 791:2.8128447970636032 792:20.02495295278624 793:0.48312416748147596 794:2.843576489109851 797:2.843576489109851 798:6.2717355206501075 799:2.843576489109851 800:0.48312416748147596 801:6.2717355206501075 802:2.843576489109851 804:0.49405355571672654 805:0.49405355571672654 806:10.47306691755382 807:57.034765153333375 808:0.49405355571672654 809:0.5051849537211911 811:2.906248114960975 812:6.375434544410594 813:6.375434544410594 815:6.375434544410594 816:10.619902523317545 820:20.48374222075315 821:10.619902523317545 822:0.5280703991209464 823:20.60169910810096 824:2.9705861508387734 825:31.959936029207643 826:0.5280703991209464 827:10.694614102958488 828:6.481659269024844 829:15.435426891315322 830:2.9705861508387734 832:0.5398330809871149 835:3.0034018322197737 838:10.770212530731683 839:26.26739292005174 840:10.770212530731683 841:20.721015517003003 842:0.5518150522926927 843:0.5518150522926927 845:26.410570639753423 846:6.590516644327093 847:3.0366607798277747 849:10.846716786026718 850:0.5518150522926927 851:15.631247555436557 852:0.5640209795726586 853:0.5640209795726586 854:6.64596787924254 855:3.070372477167075 856:6.64596787924254 858:10.924146464385066 859:0.5640209795726586 861:0.576455679708239 863:6.7021205605352066 866:6.758990109770703 867:32.799359997542226 868:0.5891241267646341 869:15.933817247184159 871:3.17432359618951 872:0.6020314587085019 873:0.6020314587085019 874:3.17432359618951 877:6.816592462770661 878:3.17432359618951 879:6.874944092346802 880:0.6151829851655353 881:11.243534430706198 882:0.6151829851655353 883:3.2099474848176732 884:59.64764642329059 886:6.874944092346802 887:11.243534430706198 888:3.2099474848176732 889:11.243534430706198 890:27.15234474885189 891:0.6151829851655353 892:16.14173327046476 894:6.934062033732479 895:0.6285841942648985 900:67.10214349176891 901:6.934062033732479 902:16.24763746271212 903:33.32751131721624 904:11.325908689134728 905:11.325908689134728 906:3.282721993315985 907:3.282721993315985 908:0.6422407613556471 909:0.6422407613556471 910:11.409340498558024 911:27.461885604411776 912:3.282721993315985 913:16.354879337501597 915:11.409340498558024 916:6.9939639092157835 917:0.6561585578986807 918:0.6561585578986807 919:0.6561585578986807 920:7.05466795670621 921:3.3198961069390833 926:0.6561585578986807 929:3.3198961069390833 930:0.6561585578986807 931:3.3576111424067014 933:11.579476659986955 934:53.72366897372859 936:3.3576111424067014 937:0.6703436595775939 938:0.6703436595775939 939:3.395879905308787 941:22.132390877194762 942:0.6848023570504257 943:0.6848023570504257 944:27.94105117229738 945:0.6848023570504257 947:0.6995411653546266 953:7.241785351825425 954:0.6995411653546266 956:0.6995411653546266 957:0.71456683503851 959:3.474132158758214 961:3.474132158758214 962:3.474132158758214 963:11.84326083867109 964:7.305893813746903 966:7.305893813746903 967:11.84326083867109 968:7.305893813746903 969:11.84326083867109 970:11.84326083867109 971:0.71456683503851 975:7.370905937426728 976:0.7298863639357412 977:3.5141436520763896 978:3.5141436520763896 979:11.933590073313077 980:3.55476492731804 982:3.55476492731804 983:17.145822929600424 984:7.436844323658686 986:12.118033010299055 987:17.26500230116049 988:3.596011328147688 990:7.503732431824179 992:28.782647449647452 993:70.03085528181917 994:0.7614362987131965 995:7.57159462429659 996:7.57159462429659 997:3.6378987852374456 998:3.6378987852374456 999:0.7776820485382798 1000:0.7776820485382798 1001:78.02004121851074# grande
1:565.4969557929182 2:453.57431944035557 3:300.3168070715473 4:375.8102324983476 5:204.78610854825655 6:140.2421356996571 7:72.48341679190011 9:459.73652906660146 10:123.45481517308285 11:120.50900040116638 12:116.96653086169587 13:140.01577111422841 14:110.89967863867653 15:65.56483871534752 16:151.3724457451732 17:773.7296788289807 18:55.72661663978148 19:78.59441141914974 20:143.89338282581943 21:20.67299481599239 22:1.6781831804148515 23:348.95578812246254 24:131.0514474467817 25:163.52631739088946 26:399.86637219553825 27:269.0147424921741 28:212.4437305949067 29:25.869647145175943 30:12.62301172716653 31:3.1684883404830515 32:13.37091739761526 33:71.7747864086181 34:312.75969461482447 35:180.39542119386073 36:3.6656035664140334 37:53.327990682781575 38:11.783683097727492 39:3.794101388566002 40:17.167442607395646 41:62.4506846596697 42:189.8239184113519 43:102.97151320978611 44:26.51391742382699 45:492.5340366432051 46:37.67155230188896 47:31.29173516211162 48:25.329526268516673 49:72.28944570872092 50:11.63548110538646 51:2.025930986583471 52:3.4986826157936615 53:73.77350287717398 54:87.79904743951079 55:148.94430154846228 56:0.46017132123425947 57:20.53506662977421 58:18.034988361675808 59:15.223534296125772 60:71.3011103411822 61:63.674421531388894 62:51.267816870245774 63:35.95944700915807 64:68.89983067523853 65:4.212457966332122 66:81.21962504490693 67:55.21768142350289 68:0.609611588377103 69:0.05249519037443676 70:64.88683896625668 71:93.68694325894698 72:0.06020228032820552 73:35.93014676162049 74:126.13859665357938 75:28.6544566053339 76:10.117446142661091 77:32.78812820874351 78:53.5798161193716 79:50.01549704253184 80:8.05583660417147 81:0.8696733893785612 82:176.39960622151574 83:13.585470972109142 84:5.934426758936579 85:17.03272770493678 86:361.2271502118013 87:4.145677588119054 88:51.969901999902454 89:47.73285013005218 90:8.915307277236103 91:1.1220077452589274 92:24.459739296591657 93:308.33816480642685 94:24.87967137735741 95:58.4152451829733 96:25.136413570596165 97:2.7631423390861767 98:83.593354254349 99:33.27177693406183 100:0.3294777705877528 101:9.702410668263333 102:2.962726509801161 103:9.849079221462233 104:42.34756547108496 105:60.43392269022645 106:0.38610770804227523 107:15.987468609958867 108:0.39812629247578385 109:12.96713574630051 110:3.217289411514319E-4 111:0.6291012888951932 112:8.473545172593708E-6 113:76.59178274041994 114:13.327640480641762 115:57.457967642832855 116:1.6171959254046773 117:7.758850320775521 118:93.1363909039169 119:23.756091718332964 120:3.332104896856854 121:27.624740771853837 122:0.5531124717613923 123:0.0024001878662151524 124:13.795539994561613 125:58.759815148061215 126:20.729997663912496 127:40.97039153189458 128:79.59534252834635 129:50.041448445152554 130:17.480122701290707 131:14.283854842328854 132:36.9103944107741 133:41.30109829978752 134:0.608730084895972 135:5.922861674793103 136:50.573963026867375 137:75.31288750872808 138:50.650837860293954 139:11.34659131517556 140:14.519123616415197 141:33.12739317220047 142:6.060918446973277 143:11.641194584172661 144:6.243309935105415 145:3.9561869852949236 146:21.987513821074376 147:0.7225363125335859 148:34.13629795151567 149:0.03352277371411876 150:82.94914286317928 151:6.389115958887622 152:2.177058692303488 153:6.495450471426381 154:167.01781641437393 155:83.86069029365993 156:2.2454764216571945 157:201.17966872680162 158:742.8045001702097 159:84.67502293564237 160:59.01118520876781 161:23.306446896501797 163:0.2834719378069591 164:2.5378985099691134 165:9.96105221168482 166:4.68949644731068 167:28.373954515037468 168:7.442709453302745 169:0.22020449624956 170:1.080495144349125 171:51.5373403385465 172:41.98067685028428 173:4.936537111831842 174:0.134163915238771 175:7.5429734488356 176:24.85195405375375 177:130.86590849038126 178:144.59363493255887 179:73.22930744483759 180:13.9532491848013 181:0.1795190490848699 182:2.950362650686532 183:7.853046769949168 184:7.879535313623045 185:5.217487597322494 186:25.569972600161005 187:0.15771007715216245 188:58.74284083522587 189:0.14981494715073135 190:21.929128465796694 191:26.438976767833527 192:26.498545556364956 193:0.12709390123798842 194:44.72429914755524 195:11.557399875096056 196:3.291011026515327 197:0.24383686875421948 198:8.489353915709591 199:55.09157957137803 200:22.780273672504915 201:15.143614555534539 202:18.846861325282028 203:45.32916177323257 204:22.94542182429412 205:0.27993084432029586 206:1.5168555537880615 207:0.2841406660697524 208:214.52048256630118 209:1.5274756231853561 211:27.481346657044426 212:113.73785072767481 213:8.875905347792683 214:291.43850717149695 215:6.044407816271997 217:9.06146506092081 218:32.43869972237727 219:6.166683616256157 220:0.3332011357285997 221:1.6484391098083246 222:37.21562745534471 223:16.015396045416413 224:47.331546612118665 225:103.74109152593554 226:6.317077396503661 227:12.63297990420772 229:0.3721928832881605 230:184.20067256131063 231:6.419635617956033 232:12.75166836041123 233:9.447087162878383 234:0.052209222726099715 235:24.457709044279746 236:1.789532329616835 237:9.48013322535304 238:20.43742079834546 239:0.04887896542101188 240:0.04887896542101188 241:0.04887896542101188 242:0.3980562972512052 243:9.546660379367685 244:58.691900943783864 245:9.580143501779725 246:1.8388130041369086 247:1.8388130041369086 249:69.94615733062854 250:70.07484513421956 251:6.603706655705176 252:6.630493270240063 253:16.764693138567743 254:3.9904274687320114 255:16.813187955305178 256:29.34979208130692 257:4.03006616595939 258:0.037982980852423534 259:0.037982980852423534 260:59.37599327736985 261:6.711608458065236 262:94.13032979885713 263:9.818721114048229 264:17.00922301338301 265:1.927908013898657 266:13.283773200084365 267:54.453050575068644 268:4.110565039479701 269:4.151437006456448 270:0.4769792026174721 272:25.533692763815615 273:0.48907618703536654 274:39.56496666837722 275:0.5013877832174864 276:6.990455588253612 277:13.71401111382444 279:30.439727909704207 280:17.61789951924131 281:4.36226984655521 282:4.383965822354506 283:0.015754529938792405 284:10.430605735435849 285:10.468122606196422 286:245.5534130164544 287:0.5662788017675779 288:35.72615150696722 289:0.5730835399794788 290:4.49418492543849 292:2.2484299030787223 293:0.007330934777059627 294:14.444070207180834 296:10.853286999602343 298:22.812678456456172 299:2.355254925177618 300:0.004261832463649088 301:0.6594892193335637 302:87.31804262167151 303:47.31850038923298 304:4.819044280184099 306:32.25271424763188 307:4.8432141162685625 308:2.4668420098319297 309:23.408075915192164 310:15.129564169151935 312:163.05914551821468 313:3.828512531523339E-4 314:3.828512531523339E-4 315:5.016228180469558 316:48.19961416656755 317:15.385988111791129 318:28.398948984064603 319:6.7337296035466364E-6 320:5.144059613861109 321:2.8159811851900247E-6 322:8.185466329195375 323:3.556156455305375E-5 324:2.6524971850161125 325:11.814808128461 326:19.77981779591903 327:11.814808128461 328:24.242886979491487 329:2.705448843866505 330:38.756804931374276 331:15.756022322528462 332:2.7413278570758113 333:5.3563885821025465 334:0.8521339251209827 335:0.001318438689005148 336:0.8521339251209827 337:0.8707463689909333 338:2.8145101752259003 339:5.46633565855836 340:20.35312947603609 341:0.899270015843023 343:5.522295006533842 344:0.005151599005922187 346:0.00581693576346213 347:305.63921291299613 348:5.607500462919001 349:0.9484723084240605 350:56.58345700785177 352:12.506954943308065 353:0.0072759569642288765 354:51.30653292318749 355:40.40731864528872 356:5.723538462209412 357:0.9790256409242629 358:8.99594300194496 359:0.9893869432270106 360:20.953994998717107 361:46.01041323996657 363:5.812447986316342 364:0.011691123721241968 365:0.012709095603315224 366:46.2489271724968 367:1.0425582267416642 368:17.2570553818479 369:1.109484971748811 371:13.259335115418834 372:13.311856958120973 373:90.18215147631956 374:0.028643715374917077 375:31.782267285839897 376:0.03029614366248584 377:17.63549196863696 378:1.1679986793239974 379:3.3635763406141233 380:0.032000881725809505 381:26.908626276775394 382:17.699865043787284 383:31.878726628211233 384:9.696884773126294 386:53.854691387928305 387:1.1921330298967323 388:1.2043607082792311 389:9.78422664846593 390:13.633663234547164 391:37.27743299862478 392:3.454051532083358 393:13.688441336557975 394:1.2166968783596168 395:22.477513923447074 396:3.5002742914046365 397:6.450210790444103 398:9.962241113324298 399:6.484327282817312 400:6.518672558989619 401:13.91094995299724 402:10.007455988663809 403:32.56980126326038 404:18.161398759906863 405:3.594760712964186 406:10.098760844816509 407:0.04978932478178641 408:27.8853516578796 410:3.643053987516613 411:6.65839145351484 412:3.643053987516613 413:10.237954077416509 414:143.23304374969547 416:33.081234689796744 417:6.693918472715566 418:14.255313910684357 419:3.692067861070801 420:14.255313910684357 421:18.572995997393846 422:3.7168500206847415 425:6.801975702330891 426:1.3736268209038394 428:3.766975076214947 429:0.06685827429246914 430:10.427859428287675 432:3.792322193071204 434:6.912305805813373 435:3.817861909709017 436:23.60306268776399 437:14.61317126283355 438:6.9496010622277105 439:14.61317126283355 440:1.4441896105671101 441:3.869527986762171 443:7.024987405844927 444:7.024987405844927 445:51.03255378053862 447:7.101455555955323 448:14.922377747837547 449:0.09336074519074349 450:19.44480947611318 451:0.09336074519074349 452:1.5332433035486657 453:7.218242443889146 455:0.09999549196520202 457:4.056762552778029 458:4.056762552778029 459:19.673743043783574 460:104.32992556969381 461:11.029386215485996 462:57.992350186031125 464:4.1121683424786415 465:4.1121683424786415 466:58.15945964887179 467:0.1069153243146905 468:0.1069153243146905 469:0.1069153243146905 470:4.140202496998494 471:4.140202496998494 472:40.59734433692561 474:7.418672524017449 475:15.439506105263813 476:52.7165336366108 477:0.12163824026545152 478:1.6436175819648935 479:4.225662806792617 480:0.12163824026545152 481:7.500952969497691 482:0.12163824026545152 484:1.65998769954153 486:1.6765140568024082 488:7.584483629421679 490:71.94917996114432 492:1.6765140568024082 493:0.13348224947908674 494:11.459552718245222 495:72.15204578866624 496:15.709146360280757 498:25.207333693822374 499:4.313219742559081 500:35.77348081224412 501:4.313219742559081 502:11.459552718245222 503:1.7100434145676207 504:1.7100434145676207 505:35.89526792447558 506:20.471935944014955 507:0.14177459556258554 508:217.54656822105235 510:7.798992107462443 511:4.4640283533896445 512:30.92143152092127 513:4.4640283533896445 514:1.7967437532141606 515:100.95880364870965 516:0.15934755702040548 517:4.494950881001553 518:25.787824860388117 519:146.08106926161236 520:11.85732159333576 523:36.77237480801122 524:25.986991624798335 525:1.8326202542668852 526:42.49957970513422 527:11.915889579460373 528:1.8326202542668852 529:21.065638007369838 531:0.17342636740145448 532:16.345347191890035 533:0.17342636740145448 534:11.97491115307526 535:4.621290447360315 536:1.869207882803595 537:0.17829666724236096 538:0.17829666724236096 539:54.876691241933806 540:16.492651012149604 541:0.18325764422102458 542:16.492651012149604 544:1.9065259930346325 545:21.329701528299932 546:4.686100468334891 547:0.1883105324291114 548:1.9065259930346325 549:4.686100468334891 550:1.9065259930346325 551:1.9254652449850342 552:37.42682774119286 554:16.642238945534018 555:8.254244731393737 557:8.3018362227223 558:4.785451299877429 559:0.20403338841603966 560:26.707967156796304 561:32.0824797979467 562:1.963917131526852 563:16.794175367046726 565:21.59988866192736 567:0.20946677891892612 568:0.20946677891892612 570:37.968443947011764 572:8.39821530238264 574:2.0230690443087367 575:8.447014312572714 576:2.0230690443087367 578:4.922076612878168 579:0.22636342422963796 580:27.137686129716627 582:2.043190677426928 583:4.922076612878168 588:27.247249212683176 589:0.23219922151211436 590:4.9922486116235 593:2.0840580308101697 594:5.027815352221343 595:22.255658306208087 596:0.24418508112219062 598:5.027815352221343 599:8.697343892783683 600:5.0637089149287595 601:0.25033822111040654 602:22.352393277195834 605:0.26297287469098074 606:2.1683757730631945 607:0.26297287469098074 608:5.136496133163353 609:2.19001221548662 612:2.19001221548662 614:2.211878226518967 616:0.2760563835726231 617:5.210650638327027 618:5.210650638327027 621:0.28277073451977836 625:5.286214673905432 626:2.2563131111363757 627:28.274504278127456 628:23.052584964591894 630:5.324539006982756 631:2.301709571448138 632:9.121421781117697 633:0.3036256552590409 634:9.121421781117697 635:28.634538374349557 636:9.176619425354827 637:86.62697379090223 638:5.402300928419285 639:0.3108207982057424 642:0.31814090969139724 643:13.545715390300254 645:2.3716744071372347 646:13.618474680664661 647:2.3955108261324223 648:18.45907120623201 650:0.3331640865695754 651:29.12949212492652 653:0.3408712983461657 654:5.5624469061337285 655:2.4196116444680853 658:0.3487117750384531 659:18.64201104861037 660:5.603483317012822 661:29.25601205517648 662:0.3487117750384531 663:0.35668771976992136 664:0.35668771976992136 666:2.4935445716769813 667:18.828343038858822 668:18.828343038858822 669:0.3648013905485623 671:5.6868029098662065 675:19.018184236245165 676:19.018184236245165 677:5.771832069670729 678:0.3814512300489394 679:29.773796492849147 680:47.87975865476464 681:5.771832069670729 682:19.114459042892967 683:0.3899922077365345 686:5.815006124472627 688:35.72522917687593 690:2.570020503346668 691:0.3899922077365345 692:0.3986805332326376 693:41.957401195143575 694:14.304691687854476 695:0.3986805332326376 696:0.3986805332326376 697:5.902711647160482 699:0.40751876993306346 700:2.622482634606083 702:5.902711647160482 703:14.384648918643263 706:2.649172739217516 707:2.649172739217516 708:0.41650954801189655 709:2.649172739217516 712:5.992280734800052 713:2.676176119639298 714:2.70349839618342 715:55.61568759433405 716:2.70349839618342 719:6.083780867339225 720:10.135601414652681 723:0.4444244987798368 726:10.135601414652681 727:6.083780867339225 729:6.083780867339225 730:0.4444244987798368 731:10.135601414652681 732:6.083780867339225 734:25.189028279643093 735:49.43558120576116 737:49.43558120576116 738:43.01827322793787 739:6.130277176026054 742:6.17728325748406 744:182.46612207281163 746:10.26666383096271 747:0.4638486590151489 750:0.4638486590151489 751:6.22480864241064 752:43.38609008311633 753:0.47381401790485833 754:2.8160943271436807 755:2.8160943271436807 756:2.8160943271436807 758:0.47381401790485833 759:6.22480864241064 760:6.22480864241064 761:0.4839524349103672 764:15.05401367344563 767:2.874463557234786 768:100.774665059863 769:2.874463557234786 770:0.5047615996978432 772:50.472508686393134 773:6.370600036779665 774:20.346870208100245 775:0.5047615996978432 776:15.23018689924139 777:2.9041890270993354 778:2.934284350981516 779:20.45657861163534 780:2.934284350981516 782:10.60679118808268 785:0.5154391626352548 789:101.8833541822931 790:2.964756747066379 792:6.521435391812857 794:15.594117151896075 797:0.5486067782486976 798:10.819985637065344 799:3.026862702343343 800:0.5486067782486976 802:15.594117151896075 803:10.892662133387363 805:0.5600535304715942 806:0.5600535304715942 807:10.892662133387363 808:10.892662133387363 809:10.966171986954329 810:10.966171986954329 812:0.5717022932604039 815:0.5717022932604039 817:0.58355719028373 818:0.58355719028373 819:11.040532477341719 820:21.14041015379245 821:0.58355719028373 823:6.784880011511947 824:6.784880011511947 826:6.784880011511947 827:3.1559418308254323 828:6.784880011511947 829:6.784880011511947 830:6.784880011511947 833:11.19187722759348 834:11.19187722759348 835:11.19187722759348 836:0.607902522467531 838:11.19187722759348 839:3.189274881887945 840:0.607902522467531 843:21.499940930812976 845:0.6204018633954986 847:0.6204018633954986 848:33.18435781401942 851:0.6204018633954986 852:0.6331251614770479 853:3.257280269535414 855:6.950740737829587 856:0.6331251614770479 857:3.257280269535414 859:0.6331251614770479 860:0.646077233693479 861:21.74667582806902 865:7.0647977183765995 867:3.3271361455412913 868:7.0647977183765995 870:0.6592630539261712 871:21.999344633520202 877:0.6726877604110278 878:7.1229174481184945 879:0.6863566623089423 880:0.6863566623089423 881:3.3989247772055258 882:0.6863566623089423 883:0.6863566623089423 884:11.668303384689047 885:7.1817864557207916 886:0.6863566623089423 887:27.931263237040103 888:11.668303384689047 890:11.668303384689047 891:11.668303384689047 892:0.6863566623089423 894:16.790911972986958 895:3.435571105344382 899:11.75119502346501 906:22.390076733614105 907:11.835144214323249 910:3.4727340428100293 911:0.7144491933350394 912:3.4727340428100293 914:11.835144214323249 915:3.4727340428100293 917:34.589271375455155 920:47.771201490109846 921:22.523596007001643 923:3.5104255367726074 925:3.5104255367726074 927:7.36306246095018 930:11.920175709915958 933:0.7435868509234406 935:100.75307107763352 936:7.4251049445846915 937:0.7435868509234406 938:0.7435868509234406 939:3.5874440993625334 941:55.24460563445719 942:0.7585629298572999 943:17.230295825203275 944:0.7585629298572999 946:3.6267972391695014 947:22.934538432490136 950:3.6267972391695014 951:0.7738191209056118 952:35.153106810224536 953:0.7738191209056118 955:3.6267972391695014 957:3.66673112176982 958:17.458675982957427 960:0.7893621745162371 961:7.616357855843334 962:0.7893621745162371 963:12.27165147976985 964:41.9168503261064 966:3.66673112176982 967:3.66673112176982 968:0.7893621745162371 970:0.7893621745162371 971:7.616357855843334 972:3.707260001246736 973:0.8051990884330112 974:35.54143041115738 975:23.217586801108922 976:3.707260001246736 980:7.748343141735833 983:12.454595586330903 985:7.748343141735833 986:23.508339751124456 989:0.8377837968915268 991:12.547975820775319 992:12.547975820775319 993:29.566739829884717 996:29.74252930731875 998:103.92613171474844 999:3.8325673003716623 1000:3.8325673003716623 1001:3.8325673003716623# síntoma
1:368.72134002476525 2:166.5718284257117 3:1113.4809543012602 4:465.972902774745 5:191.07881820962623 6:118.05010868033152 7:25.73325616031705 8:459.73652906660186 10:141.16171820459687 11:60.271605981511854 12:101.22964660871523 13:55.107989777608736 14:83.63053750264392 15:107.44557193726197 16:219.59527775997856 17:335.90333408846845 18:211.88526114086685 19:52.04414120101106 20:91.0774094739223 21:178.7548603739964 22:66.06388622412653 23:0.5138609019501538 24:53.57379145523973 25:79.08323565877728 26:68.7476297212786 27:15.273501099278112 28:50.452717515830535 29:15.858167081653304 30:48.402280378736194 31:25.004651809580025 32:35.54013771299127 33:42.66504835201408 34:3.937403706604903 35:43.621528795241964 36:202.9437007188938 37:29.947635636898703 38:20.833795648803235 39:48.219685324330726 40:21.158295493348483 41:48.77298323517099 42:45.091764719584 43:61.33873184116638 44:38.25533607948365 45:28.218988119259137 46:3.202767371777641 47:29.382216705388483 48:2.0572745645584667 49:66.02197492121819 50:38.12396665843 51:34.905279801068424 52:46.41413254938436 53:71.8456605919603 54:63.26634490190818 55:50.84860961301645 56:72.4458720401712 57:77.00106198408773 58:16.111541854444095 59:19.135393900620283 60:102.5735653850228 61:19.691098400488556 62:41.07330366062102 63:49.47788169803129 64:95.19615034248476 65:8.964968744554891 66:83.86454095883724 67:18.705992559932803 68:40.52055130751299 69:18.92349436873377 70:25.81407738123409 71:62.59350276879278 72:15.993035421284235 73:19.36808348364547 74:16.279500777976576 75:33.73187381139486 76:50.60591613876799 77:23.191872020517348 78:64.64712142233786 79:6.23433470238252 80:0.040063429763693655 81:6.251043200547767 82:20.53912573384252 83:24.250067173055214 84:0.030221327993342546 85:67.28646787436335 86:53.68465672695059 87:18.137420634087864 88:14.98516535950134 89:18.237140070066676 90:104.914810558576 91:12.317125899710051 93:25.625583295340373 94:4.875363255553592 95:42.310951607493976 96:51.192545088417624 97:7.399651186532862 98:22.93253721092718 99:43.035433749532295 100:23.17594915327205 101:30.95436803238202 102:23.54784245275852 103:27.342282363566678 104:43.9064665570765 105:62.41115983134557 106:27.574257436650093 107:13.606009355424385 108:20.313739545939086 109:0.0023943986434226674 110:139.9135770592082 111:73.46395114472539 112:20.62450227111161 113:5.647013043042398 114:49.746623003938474 115:69.21462122318609 116:8.285859397975415 117:20.941791450673048 118:28.53165832043935 119:17.588594432077407 120:21.102955128740117 121:0.012433948700288716 122:0.6184398353911217 123:28.928478198320672 124:25.168666598218 125:0.6551669100394799 126:25.44652125715934 127:11.729820512144194 128:66.3213421980688 129:42.510863768842256 130:21.93518960404181 131:42.710576679132664 132:22.063979684465558 133:8.940790339710336 134:22.15043513034921 135:2.139334314513702 136:22.23737210259927 137:22.28102257692477 138:34.28119057407647 139:6.379297071994646 140:47.776076607400974 141:57.327334663941265 142:12.169541957395738 143:57.99596034264479 144:6.68667433771823 145:0.8426635330865571 146:9.418514691806433 147:23.04224429572067 148:107.51617832305632 149:19.397971754970044 150:9.601900582505953 151:27.21284452969821 152:9.655060260965387 153:40.356589171932086 154:9.762419944323982 155:70.01357113358215 156:36.09762035263647 157:2.536081160995761 158:65.39115481823079 159:7.166619956608511 160:28.275340429815632 161:1.036072162989141 162:13.480271939950802 163:46.52181255686441 164:33.22536004577053 165:33.287709876239205 166:33.47591261615191 167:14.040542672405179 168:14.221877755351295 169:29.756173795955334 170:34.116073947921066 171:10.949636194518215 172:29.815572351758778 173:5.300188264874031 174:8.010859170037227 175:11.043263044030477 176:11.074693951631227 177:103.20622226970414 178:0.20955776607035695 179:8.193019419888618 180:30.42021499166135 182:5.566125552326325 183:1.3779128903629054 184:8.353014064156131 185:8.353014064156131 186:3.2462704271134943 187:1.4346218040750625 188:15.1373530981076 189:0.10828616635896662 190:50.259528259992464 191:36.38144134657761 192:46.0567024812369 193:3.499681467585928 194:19.353077745380737 195:19.448822429185004 196:1.5952482528075587 197:61.9216803904858 198:23.569914655911816 199:3.582738259324058 200:1.6269668138862377 201:1.6269668138862377 202:9.031297601671875 203:3.6335000300590443 204:15.962991531962421 205:24.014585828151148 206:0.0648985136409398 207:3.737172868483984 208:1.7030509382217074 209:6.284217404242875 210:16.179236842047946 211:3.7723822947515973 212:24.184735943790976 213:52.78108179851511 214:47.82772858636309 215:28.745463861803053 216:0.39469554338189006 217:33.55385229122035 218:0.40477289387642706 219:12.957127955512485 220:20.5503109144001 221:12.957127955512485 222:48.38420202632306 223:20.65509000238189 224:6.681624731536525 225:16.8536765081482 226:48.857427940191485 227:20.92064591342912 228:1.9128586420047267 229:39.002430907704685 230:4.104788308885495 231:0.031312546157078694 232:9.910037305357516 233:21.136895969959028 234:44.219099855838344 236:29.880043069349345 238:4.1826582602653595 239:21.2463218544175 240:29.94912596397501 241:54.81187664656723 242:4.1826582602653595 243:17.27808080998647 244:71.54253432397185 245:4.222169218092722 246:6.971674333637334 247:10.112208653228677 248:2.0260058870767024 249:2.0260058870767024 250:2.0389390568789594 251:25.743659774761657 252:30.298657544044836 253:17.471769002413907 254:7.0259837437022785 255:39.92401889257033 256:0.5155272018581751 257:2.078185343902395 258:2.078185343902395 259:10.249951649626727 260:0.521566853030415 261:0.5276567855689477 262:25.99795432573411 263:40.18232282449395 264:13.889081373899478 265:4.384180659504027 266:4.384180659504027 267:35.45408974846371 268:0.5462318792721117 269:4.446622766017002 270:110.05162124683416 271:10.496938224315546 272:7.305194505529037 273:31.092787094545198 274:18.0214183868913 275:0.009803745302492511 276:56.77697678414902 277:10.714906933696856 278:4.617846988510698 279:4.617846988510698 280:2.2849396171452754 281:7.538216719783602 282:41.521868870876744 283:14.548196831750055 284:10.938937109774095 285:18.597650355101372 286:2.3579802571207296 288:7.688467377116857 289:4.796255681917553 290:4.796255681917553 291:0.6751258628914371 292:7.84243109263425 293:23.31643891167174 294:32.63361737430032 295:6.240434998984549E-4 296:32.71422127864024 297:5.054134405909243 298:11.486868802520272 299:2.558369344859085 300:23.638792161939076 301:7.968604376247179E-5 302:5.078338000437682 303:8.162096214166922 304:5.127139615562456 305:8.162096214166922 306:1.0415499407753163E-5 307:28.490386389127266 308:15.599961429812577 309:28.869147369708873 310:117.1108503127978 311:11.901627509135228 312:44.05631589528973 314:19.958777320824375 315:0.8428299354154258 316:91.11581178689246 317:44.578653183585956 318:5.431460534978555 319:5.431460534978555 320:2.8277621520054743 321:16.0631510548896 322:12.160629608764351 323:0.8962401625387014 324:29.573817495445606 325:12.337770924802307 326:12.337770924802307 327:12.337770924802307 328:29.815577875854878 329:8.780657523598627 330:25.07803795691411 331:5.618649304719265 333:5.673521148110283 334:16.49275665816148 335:20.76383049256748 336:2.9728864383858555 337:12.61051289283004 338:3.0292438648033886 339:9.037751848002316 340:9.075295085971097 341:3.067425088093069 342:12.750171994962404 343:0.012763633559660901 346:3.145291035993616 347:35.880624927522476 348:46.56641549728455 350:12.988019752171928 351:17.113316933892847 352:3.184994427619909 353:30.992883063622628 354:9.383347525246883 355:102.64051193732882 356:9.383347525246883 357:9.383347525246883 358:21.692485422019395 359:17.28897552315251 360:9.422847819324623 361:26.43643410753317 362:13.282196941917384 364:9.50253417135738 365:17.46753346269837 367:6.2283313445343085 368:9.830755283569019 370:22.472614401461136 371:43.01317488784034 372:6.481821851665912 373:1.2540130910995504 375:27.672272937306122 376:0.04944132804207025 377:18.276949188962895 378:10.087410937461511 379:0.04944132804207025 380:3.6127371652894205 381:1.303163981426881 383:6.613450472476766 384:10.13110601314744 385:14.117673741573006 387:1.3157146733655856 388:0.05600578556124179 389:1.3283727363886602 390:18.47250922109028 391:1.3283727363886602 392:1.34113929219441 393:0.0583011080283137 394:3.6821267504081705 395:74.16038040724924 396:94.05819810036704 397:0.06305588579157763 398:1.3801013990530933 399:14.395414165548098 400:3.7769692705246745 401:14.451988431102553 403:1.3933135007480217 404:0.06803338052492014 405:33.730226453582624 406:3.8254182719605847 407:14.566192884349242 408:10.630209382989618 409:10.630209382989618 410:23.778716106658823 411:1.4473180749436023 413:7.029557199596641 414:34.040217453214424 415:0.08148324800812733 416:0.08148324800812733 417:3.8994186008400584 418:19.220478734702215 419:1.4750318295188745 420:56.986155650416606 421:3.9244470002809306 422:51.15250742749001 423:29.018947133101687 425:3.975058330127499 426:1.5032339398965622 427:10.820587598715155 428:0.09332008234210752 429:29.207878986882935 430:7.175856384663661 431:0.09643444434810901 432:7.213062516844991 433:0.09643444434810901 434:10.966692558313463 435:1.5464768859470273 436:4.0523930463561175 437:0.10285427662452326 438:7.288252592488648 440:0.10616120193768495 441:4.104919929374177 442:0.10616120193768495 443:11.11575403494299 444:11.11575403494299 445:7.4030274218404335 446:11.216822182447967 447:1.6211511899610334 448:1.6364901356058514 450:24.960747322595772 451:7.520265095656162 452:25.049321235115134 453:4.267360005432254 454:15.662612800422933 455:15.662612800422933 456:15.662612800422933 457:20.250424793278043 458:0.1311917376424541 459:15.727447492173255 460:30.393163124580852 461:20.32768190631315 462:7.640054390695737 465:15.792728485717442 466:0.13897238968425696 467:11.528517227022018 468:4.351433960196928 469:15.792728485717442 471:4.379898527902731 472:1.731488692116244 473:1.7478319734378596 474:11.635361459393424 475:7.803905279175649 477:0.15541695684942508 478:7.845630251087164 479:11.74373971250476 481:53.99700410334298 482:4.46665008355439 483:4.46665008355439 484:1.797772558575979 485:0.15971742787689502 486:0.16409552170337222 488:0.16409552170337222 489:0.16409552170337222 490:4.525644366034076 491:16.19410180850923 492:20.88352314506368 493:4.555498273949813 494:20.965159987048665 495:4.555498273949813 496:4.555498273949813 497:1.8318443196293277 498:7.972696238098604 499:7.972696238098604 500:4.555498273949813 501:0.16855221467393455 502:0.16855221467393455 504:11.965254672026255 505:8.015695325266874 506:1.8665570061322512 507:36.988083893921456 508:4.646523759776613 509:12.135716736222669 510:4.67736404978813 511:21.3821860554313 512:49.13781958079512 513:4.708458995435975 514:8.235708760356827 515:8.235708760356827 516:0.19700004642681096 519:8.280746038999567 520:21.55326957198031 521:49.448292093951444 522:0.2020358992799431 523:21.639759899980287 525:43.57642785249323 526:0.20715887394493815 527:0.20715887394493815 528:26.751736596987207 530:32.24468993509609 531:21.726894079883788 533:8.371892210870705 534:8.371892210870705 535:8.418010782563142 536:4.867873224698232 539:2.01215781344942 540:4.900568876837007 541:38.13616958947997 542:17.05090604112655 543:4.933544106824671 544:4.933544106824671 545:17.12584096709374 546:4.933544106824671 547:17.12584096709374 548:0.2285455811437947 549:4.933544106824671 550:0.2285455811437947 551:4.9668027716159 552:4.9668027716159 553:4.9668027716159 554:2.0697064657311586 555:0.23979301552584764 556:0.23979301552584764 557:2.1090192172399878 558:8.654261182860404 559:5.034186237336307 562:8.654261182860404 563:2.1090192172399878 564:5.034186237336307 565:22.263727347092427 567:17.431452337212104 569:2.1289676456060924 571:22.448244916535312 573:5.1027517780181695 575:5.137488364216761 576:8.80073058341474 577:5.137488364216761 579:17.667063666232856 581:2.190014504981974 582:33.44558516948528 583:22.635683947689053 584:2.210773601079837 585:22.730525832939204 586:5.207891043398797 587:13.114270708467943 588:22.730525832939204 589:13.114270708467943 590:8.950927971910405 592:0.282248221054675 593:2.231742735149925 595:0.28872447456579114 596:0.28872447456579114 597:17.908433139343483 598:0.28872447456579114 600:5.315887359771011 601:5.315887359771011 602:2.274323496485694 603:5.352543066632114 604:2.2959414863474126 605:2.317782242898779 606:13.446879123199833 607:9.157279419530015 608:18.155821673882894 609:28.696044947842413 612:18.239669766818263 613:13.515102075826748 615:18.32422829973962 616:0.3227479862427507 619:5.464550860363775 620:5.5025844171815645 621:0.3298927820677083 622:13.653319305843565 624:59.530293604391574 625:0.3371550023997357 627:9.370981822537093 628:9.425609768146698 629:5.579730572334447 630:0.3445364682160627 631:18.66979206528855 632:5.618854486735373 633:0.35203904326440066 634:9.480733834643992 635:9.536361930568352 636:23.931598644117486 637:0.35966463493431816 638:5.658353394249411 639:13.937101790227102 641:24.037328412684488 642:9.592502155367173 643:9.592502155367173 644:2.524954906926497 646:2.524954906926497 647:5.779160817432684 648:5.779160817432684 649:9.706352379573845 650:5.779160817432684 651:14.231215892858764 654:5.820221184735422 655:0.39143693982911604 656:0.39970787026803817 657:5.861688051272825 658:2.5985530761218136 659:14.306438998088252 660:14.306438998088252 661:5.861688051272825 662:5.861688051272825 663:0.4081142696373759 664:2.6236263164333087 665:5.945868558487328 666:0.41665839613694383 667:5.945868558487328 669:0.41665839613694383 670:2.64897734468759 671:0.41665839613694383 672:9.940577406735793 673:0.41665839613694383 675:6.031758636412488 676:19.58935271297214 678:30.552746273896787 679:0.43416914993715666 680:19.58935271297214 681:69.22459307589304 682:0.4431405861089037 684:30.685651837364148 685:10.12224914514573 686:6.075363151705738 688:2.7267446523872185 689:14.693305466228571 691:0.4431405861089037 692:10.18400282869971 693:2.75325494243263 695:19.78368727141201 696:10.18400282869971 698:0.4615280685201968 699:2.7800677056743095 700:6.163929598422829 701:2.7800677056743095 702:36.91539445609827 703:2.7800677056743095 705:6.163929598422829 706:0.4709493082322486 708:10.309368452569684 709:0.4709493082322486 712:0.4805257907095178 714:15.099267846146764 715:0.49026028867771515 716:20.183780125580157 717:6.300294405287476 718:2.862374857771837 719:2.8904522687942125 720:2.8904522687942125 721:0.5001556495236423 722:6.346720678776427 723:10.502231281313158 724:0.5001556495236423 725:6.346720678776427 726:2.8904522687942125 728:0.5001556495236423 729:0.5001556495236423 730:2.8904522687942125 731:15.182904726360402 732:0.5001556495236423 733:44.00867803131393 734:6.393647455044356 735:15.267391530679408 736:6.393647455044356 737:0.5102147987735708 738:2.9188602804376704 739:10.567849899820107 740:0.5204407417962734 741:0.5204407417962734 742:0.5204407417962734 743:2.947604988105959 744:2.947604988105959 745:6.441084004875469 746:25.99150387340342 747:0.5204407417962734 748:6.441084004875469 749:0.5204407417962734 750:6.441084004875469 751:26.116764563848722 752:2.9766926567308394 753:6.489039859347991 754:2.9766926567308394 755:2.9766926567308394 756:0.5308365682372043 757:10.701158378268946 758:2.9766926567308394 759:20.600056107137316 761:10.768874384865867 762:3.006129728044941 763:6.537524818897929 764:0.541405453675876 766:3.035922826689117 767:0.5521506640697555 768:3.035922826689117 769:3.035922826689117 770:0.5630755583938929 771:0.5630755583938929 772:6.636122668001781 773:3.066078768007939 776:3.066078768007939 777:6.636122668001781 778:0.5741835927251504 779:21.033773667751404 780:3.0966045644291627 781:10.97643435480114 782:3.0966045644291627 784:15.793083421518539 788:11.047139824134106 789:11.047139824134106 792:6.788249446084268 793:11.190920232654776 794:0.6086426286292245 796:3.1904743388450734 797:0.6086426286292245 799:6.8401313223371085 800:6.8401313223371085 801:32.999706331795394 802:0.6086426286292245 803:3.22255391137417 804:0.6205198561851608 808:6.892619393678296 810:3.2550416493167935 811:0.6325990952945811 812:27.305024614941967 813:0.6325990952945811 814:0.6325990952945811 815:0.6325990952945811 816:33.47829008221247 817:21.720188088743114 818:0.6448844695290825 819:0.6448844695290825 821:16.353800996567493 822:0.6573802297069647 823:3.3212753785972167 825:7.053846457411777 826:0.6573802297069647 827:3.3212753785972167 828:82.48244339535184 829:0.6573802297069647 830:0.6573802297069647 832:7.108886967268339 833:16.54925202241636 834:3.355038909984503 836:3.355038909984503 837:0.670090759385362 839:27.727707994089158 841:21.95935710008852 843:11.64241633655758 844:3.3892457097622213 845:7.164599539186107 846:7.164599539186107 847:27.871833576746756 848:131.82096416525116 849:7.164599539186107 850:0.6830205806699502 851:3.3892457097622213 852:7.220998630541352 853:11.720793873648775 854:11.720793873648775 855:28.017633882220043 857:61.13950187575579 858:11.720793873648775 859:16.74928277782418 860:0.7095569144554956 862:0.7095569144554956 863:3.4590273555947695 864:3.4946221047208588 865:3.4946221047208588 867:16.954095860634194 868:3.4946221047208588 869:7.335916580654306 870:0.7231732180007217 871:3.530699956327509 873:0.7370284086988053 874:3.530699956327509 875:7.39446679650707 878:11.961684808027618 879:0.7511277958863505 880:22.7112107153458 881:3.567271707882301 882:3.567271707882301 883:0.7511277958863505 884:17.163907620564487 886:28.618347033238575 887:3.567271707882301 888:12.043973296113066 889:0.7511277958863505 890:0.7511277958863505 891:3.567271707882301 892:17.163907620564487 893:3.604348523151386 894:0.7654768678910747 895:0.7654768678910747 897:7.5138320998819745 898:0.7654768678910747 901:0.7654768678910747 902:3.604348523151386 904:7.5138320998819745 906:7.574681845021938 910:3.6419419488391975 911:7.574681845021938 912:0.7800813002535634 913:7.574681845021938 914:3.6419419488391975 915:3.6419419488391975 916:0.7800813002535634 918:7.636333763946329 919:3.680063931997971 920:23.108109311869317 921:0.7949469640327854 923:3.680063931997971 926:0.7949469640327854 927:7.636333763946329 928:0.7949469640327854 929:12.297137091802076 930:48.77150747622978 931:0.8100799352247467 933:0.8100799352247467 934:12.38370701644602 935:7.698806738717504 936:0.8100799352247467 937:23.243762033014214 939:0.8254865041848407 941:0.8254865041848407 943:0.8254865041848407 944:7.762120325387599 946:17.82573256828085 947:0.8411731863421675 948:3.79772710771956 950:3.79772710771956 952:12.5602778613662 954:3.79772710771956 955:3.79772710771956 956:7.826294787270364 957:0.8571467321405616 958:12.650334836136922 960:42.81484387274807 961:12.650334836136922 962:7.891351129501825 963:3.8380914834550106 965:17.941106656186694 966:7.891351129501825 968:17.941106656186694 969:7.891351129501825 970:0.8571467321405616 971:3.8380914834550106 972:7.9573111357659245 973:0.8734141392289559 974:7.9573111357659245 975:3.8790508571626114 978:7.9573111357659245 979:0.8734141392289559 981:3.920620014866214 982:30.08430605960941 984:3.920620014866214 985:0.889982664454177 986:3.962814300416816 987:0.9068598369001749 988:18.29665546550668 990:8.092033401541634 991:3.962814300416816 993:3.962814300416816 996:8.16084348300737 998:0.9240534714267165 # alguno
1:800.3826513333539 2:106.6408704649973 3:112.28288810124121 4:9.98788443266086 5:0.5583551003119127 6:10.77972517729829 7:69.67410726872177 8:123.45481517308028 9:141.16171820459505 11:21.354028717120798 12:509.08186102860276 13:7.4226566002552525 14:0.002927714695395554 15:44.28465300474609 16:19.184736804147622 17:0.025994467322409908 18:140.2878295135064 19:15.37968409804339 20:99.1734664430716 21:9.315186303082719 22:15.820030780657685 23:1.5936845780417805 24:12.070614854179574 25:82.33807057146659 26:0.004193562916990047 27:164.06503316175483 28:99.64513663485026 29:22.707986619339387 30:378.27542321636184 31:5.8313186607044845 32:15.386088145892199 33:21.049514214084343 34:24.38989685910737 35:6.418648942452577 36:0.6516121467977093 37:0.11826975168672356 38:165.19070974512655 39:42.71986700914851 40:47.00887200198547 41:13.88421513531374 42:32.44238003055699 43:6.976269980243809 44:14.21865244881091 45:3.4488597389140314 46:41.29203804484015 47:45.8142941577866 48:3.9608579350631263 49:6.024502686011346 50:36.14538592127368 51:1.6001607249136316 52:0.42811255077156507 53:129.4220066579141 54:1.379494399883627 55:13.819008621115994 56:84.57226142343508 57:109.34422289165067 58:49.77025555005221 59:85.98548690580198 60:6.747669959845955 61:20.84188486510773 62:27.765749579191617 63:1.7369281269021475 64:7.211237591723472 65:28.17026230299321 66:3.672630602089154 67:30.319979280628772 68:13.659342960176689 69:0.16317098427130852 70:38.63684784756092 71:84.28900728800133 72:6.100011521345165 73:2.377599921973111 74:56.385041858830725 75:100.79585386173979 76:4.295462697270025 77:8.881649695622066 78:11.733187948432606 79:87.82709948076943 80:109.16294049088404 81:18.220747079419073 82:45.13219674170643 83:104.55641866822192 84:104.76211797795588 85:4.881585527468206 86:12.72288954873346 87:65.22453839472035 88:34.08518814839444 89:0.6702875616592682 90:217.84160414713665 91:328.6525847017945 92:5.163964285761282 93:30.715915555705042 94:7.7207893451735785 95:35.445129457274334 96:13.530385603177713 97:0.002469468591103519 98:5.543446877811514 99:83.77880557647151 100:0.5185124266217815 101:36.45335201122569 102:0.4860849551477696 103:376.7500041136101 104:79.85026583236731 105:54.85462786403673 106:0.6132721897737881 107:37.11368221254962 108:220.3612610292227 109:200.53632641792336 110:75.56313819240057 111:6.057196704920546 112:6.093125663751491 113:56.03263579876869 114:8.796768774414286 115:2.0666285221479748 116:25.765904440476557 117:29.73488420947068 118:25.8109196523488 119:15.085201550074002 120:25.946662922545777 121:66.98095151928655 122:0.373231983380841 123:0.03858862212129237 124:233.03179382720887 125:18.912991900856728 126:62.94837970054149 127:30.905548044755204 128:0.325343731103411 129:2.320746326477063 130:39.584205887416594 131:175.39679115434885 132:9.5074719805411 133:107.50545082181073 135:40.02232660965171 136:12.666705699650214 137:12.696543786351278 138:31.38323989177579 139:4.429731002605619 140:0.9091737094927105 141:40.212586632977356 142:12.877438234339756 143:45.34143116979124 144:36.55578255529191 145:45.69381586481191 146:16.548278156001807 147:7.217600403996985 148:16.69382924304501 149:4.73848181863897 150:46.19529793958999 151:1.0437892499033228 152:51.15618041553901 153:46.55948200508782 154:17.02774486514652 155:4.926996331141512 156:17.103186964385802 157:24.898426793283534 158:0.19639996745605287 159:1.1542089218475169 160:5.141398615957847 161:5.159694632623828 162:2.9772098058901793 163:58.15706395686662 164:0.15183468721724855 165:0.19742182945250078 166:18.209945235527766 167:70.17119002876491 169:5.640035443000406 170:59.987866385785765 171:0.11818796920597394 172:8.44584624914962 173:5.700799584822032 174:11.668147757479167 175:118.10529753390676 176:5.741701634085836 177:0.25650572374486863 178:45.689854085796526 179:71.8829583627338 180:0.2784226542295515 181:23.224710598649676 182:12.058129018360352 183:1.5606642245505769 184:23.37738214911773 185:56.35308851382927 186:15.644230677809976 187:1.6200100663133405 188:12.32759390313517 189:90.76679507528435 190:1.650385584504942 192:28.585744068011607 193:6.372479641452561 195:3.853020841827678 196:12.81866928449883 197:9.470852484754715 198:0.39693176223775134 199:6.488887181208064 200:69.6715070360526 201:53.37694060029603 202:16.588361242621353 203:0.41133515914172303 204:20.656067584069223 205:4.027821619810766 206:16.848041576876728 207:1.8998663069329251 208:6.704606068925499 210:0.035361175159386006 211:13.260781637416525 212:34.18875674141391 213:0.4619387628600519 214:65.55158919032786 216:0.02691274945184216 217:95.4329404510029 218:2.0182096418835815 219:21.423463731138796 220:21.423463731138796 221:4.2484124055185095 222:0.02255314136356473 223:7.031072302988334 224:7.109045831919672 225:7.109045831919672 226:2.1049262615273228 227:26.11378920827234 228:30.63922794032884 229:35.43018510533388 230:13.964237325207343 231:7.241302532251531 232:30.844590873873447 233:2.1689187604922995 234:35.657618025933836 235:10.485312715154578 236:7.295029010863482 237:10.519228612732626 238:45.84033669973493 239:22.12518870175103 240:14.127636986291835 241:40.744311486058095 242:0.01162349530778992 244:7.34923604965882 245:7.376521877988135 246:2.234688586176672 247:91.84069115963308 248:56.796445171671664 249:0.5947000093574529 250:0.00872977481249112 251:68.13486127326325 252:62.571205326937715 253:0.008067217952866683 254:0.6074101672333482 255:0.007429353165167252 256:0.007429353165167252 257:0.006816355384912682 258:18.339686648657473 259:36.35599516318527 260:2.2886262285120287 261:22.575370048579305 262:0.626848116029317 263:27.05714381769428 264:57.55602188479394 265:27.12206678890252 267:0.6467418592133134 268:0.004616590339686154 269:7.684957384394368 270:11.045913759506217 271:2.3859530222543652 273:14.809325013919876 274:11.118792252993048 275:11.192324359677876 276:4.879849029667908 277:7.889518881441944 278:58.79294596297113 279:9.477851094826667E-4 280:27.922345254480796 281:23.46051337201937 283:32.88410025767897 284:19.322323562411114 285:38.00128224742407 286:2.5772123101058577 287:43.233517025172624 288:23.7683093330318 289:0.7762537204681549 290:11.608881643289164 291:59.8471059628358 292:109.68969084901236 293:72.17115332802737 294:5.293552666970541 295:44.09696908533345 296:9.385179543755638E-4 297:0.8646822745536928 298:15.925811023521048 299:8.513020505639426 300:0.8646822745536928 301:8.545826953574734 303:24.733538346716337 304:0.8901256266148903 305:16.074210782673287 306:0.8987381982801611 307:16.12414710920028 308:29.728258829416006 309:0.9428114508066382 310:5.643298300299973 311:0.006803897495650701 312:34.92107298908291 314:80.65552876805617 315:8.883170445634303 316:155.37474758354804 317:3.041671695401157 318:20.99196942834191 319:16.689608968835568 321:1.0074471863104701 322:16.74253864315546 323:21.1157524779896 324:57.53844396683114 325:21.30372272438467 326:1.045989117332447 327:9.20203541071448 328:12.952269339665214 329:136.28980389068593 330:3.1517783748061525 331:21.430598401496525 332:36.07618704955783 333:13.089593944573243 334:0.019736036710209678 335:31.080073449769326 336:17.175661092223383 337:31.24656152001924 338:0.023478626057372266 339:3.2855279867295613 340:6.162965292965459 341:0.026175002001924245 342:26.575492111263742 343:9.574755706661003 344:1.1691145653671027 345:26.880489728806598 346:13.514842132327379 348:17.684642431224294 349:26.95772682998391 350:9.72965871418684 351:1.2017562734682103 352:13.61216361253645 353:22.287455365976154 354:0.03863596937064419 355:0.03863596937064419 356:1.2239527255666143 357:32.19292722293898 358:1.2351840122483624 359:1.2351840122483624 360:1.2351840122483624 361:9.928240449598148 362:1.2579169350924582 363:13.860185525439366 364:1.2579169350924582 365:10.00926837034525 366:1.2694202994157102 367:113.23617708220937 368:33.19533730261648 370:18.652418541097667 371:6.80811644540605 372:1.3896904023992163 373:1.3896904023992163 374:44.61934894857804 375:3.838615419258417 376:0.07481330055461752 378:39.15580227227139 379:18.97304236872299 380:1.4405998283775974 381:3.8618622028260376 382:3.8618622028260376 383:3.8618622028260376 385:14.702696451716065 386:0.0800156599412654 388:19.169921325241084 389:3.9088381622038795 390:7.042303267300976 393:1.4798940514048158 395:0.08822110460227271 396:3.980533520689165 397:14.925968119722292 398:7.180900745456827 399:29.20910676079054 400:4.029171791260875 401:0.09692245656230851 402:29.299270634298498 403:10.920466026504018 404:15.03964900499414 405:64.06694803130826 407:15.154732754244124 408:1.5895899778390452 409:29.665334202510497 410:52.107920703459364 411:11.107744045311698 412:64.38981690676201 414:11.155314335512765 415:0.11257054638831898 416:7.395712181664556 417:24.673569573987727 418:11.203191605913876 419:58.47388575965813 420:1.6181830284254406 421:24.75553861787944 423:19.99370695007378 424:0.12267471735469343 426:11.299880869244806 427:24.92099813035308 428:25.004500153479903 429:30.13554179118867 430:1.6619916948863505 433:11.397839983871668 434:25.17307836754651 435:1.6918263426430507 436:7.61931983287094 437:53.24608490284117 438:30.424712300973187 439:7.657485149332029 440:1.7221774986918614 441:7.695914723161208 442:7.695914723161208 443:15.876497259159208 445:0.14845662277897864 449:16.129835222025918 450:0.16049896978823427 451:7.892135613097802 454:36.72420802871822 455:0.16887385426731594 456:0.16887385426731594 457:11.907738893458058 458:67.11960026464592 459:0.17316777920828097 460:0.17316777920828097 461:26.049098626895567 462:1.848992511505611 463:8.013243901985875 464:0.1775338325767444 465:31.429559612894593 466:1.865479833574474 467:0.1775338325767444 468:8.05419640191807 469:31.429559612894593 470:1.8821140698533483 471:0.18197288907302017 472:1.8821140698533483 474:1.8988970179508649 475:8.178853463009274 477:26.50927274172198 478:55.381118934103064 483:21.432999404000892 484:21.51393938647125 485:16.725555350803766 486:0.20529496735756744 487:0.20529496735756744 488:8.306288947267161 489:1.9675530539102148 490:32.06511782146474 491:0.20529496735756744 492:8.306288947267161 493:16.863077440888695 495:8.34940311068924 496:0.21019133111318242 497:8.34940311068924 498:37.79139572352313 499:0.21019133111318242 500:0.21019133111318242 502:16.863077440888695 503:16.93257526019383 505:2.0028225934789914 506:0.220223859010518 507:21.843418916733892 508:38.16194454624737 509:0.23058298026345328 510:0.23058298026345328 511:17.215628908488085 512:50.41310896560239 513:90.43991578501908 514:2.0938734213421744 515:17.287691454990146 517:17.287691454990146 518:56.863063520272895 520:0.24675273849931295 521:5.039456682371876 522:0.24675273849931295 523:5.071775652096305 526:8.706363223942137 528:0.2523153917105727 529:0.25796632963424304 531:8.752556191939956 532:0.25796632963424304 533:2.1505639719046554 536:8.799114447279997 537:2.1698179781901583 538:5.1372226264060465 539:27.783500844582093 540:13.042153078634032 541:57.728132750968086 542:13.042153078634032 543:57.90497872185891 544:0.27546082412136863 546:8.893346876038176 547:8.893346876038176 548:0.27546082412136863 549:0.27546082412136863 550:2.2088763139607344 552:8.941031336895493 553:0.28147699639765417 554:0.28147699639765417 557:17.961158154451883 558:9.03756328139529 559:28.30669613108536 561:0.29379402730555343 562:13.290214414495084 564:0.29379402730555343 565:0.29379402730555343 566:22.982683165665158 567:0.3000975375561777 568:9.086421714152 569:5.340306682314215 571:0.3064995257361274 572:2.3098524084023135 573:9.1356826145402 574:13.48148299807309 575:18.196224250388198 576:0.3130013888855246 577:5.410355263973446 578:18.275828456146673 579:13.546272271286918 581:9.235435030280035 582:108.8699389934532 583:13.546272271286918 585:34.51609597456869 586:0.3263104791668926 587:0.3263104791668926 588:2.372830638525123 589:9.285938467733388 590:5.517752152032284 592:9.336868224344547 594:13.74384598031817 595:2.4158614090163457 596:2.4158614090163457 597:2.4158614090163457 598:2.4158614090163457 600:23.742148890487154 601:29.186953709652286 602:29.186953709652286 604:9.492279059201682 605:13.94639754514682 606:126.2740395609207 607:0.3614348008214058 610:2.504544338484069 614:88.82039012164518 618:35.42475582703195 619:119.11092081158331 620:2.5502497373964683 621:0.38384308565080866 624:0.38384308565080866 626:19.10868299459971 628:19.195879986693313 629:14.295677052544294 631:0.4073084495169628 634:0.4073084495169628 635:14.43969813948778 636:0.4153737439967925 637:0.4153737439967925 638:24.65802937737308 639:5.937376070880113 640:0.4235640091045573 641:0.4235640091045573 642:9.983718824256586 644:6.018402427791052 645:10.040819182022512 646:2.6931677354144634 647:10.098448465289001 650:14.660597258944854 651:19.735380125394826 652:83.9190403661748 655:62.595030402404106 656:6.142909267527337 657:6.142909267527337 660:0.45761550895184594 661:0.45761550895184594 662:0.45761550895184594 663:6.185229120472681 664:0.4664616171729937 665:2.8193887178201447 669:20.016209489391308 670:2.8193887178201447 672:20.016209489391308 674:6.271136622711225 675:6.314738702530392 676:2.87182243988574 677:6.314738702530392 678:10.455834924156722 681:2.87182243988574 682:0.5032467793996688 683:0.5032467793996688 684:10.517423221551047 686:0.5032467793996688 688:2.898475164312415 689:6.358782932752481 690:25.763679776757535 693:10.579616622076355 695:20.403005039228344 697:20.502014504508754 698:0.5225136907755007 699:31.798971890569465 700:6.4482288125559855 701:10.64242579223491 702:25.997289163736575 703:0.5225136907755007 704:6.4482288125559855 705:6.4482288125559855 706:2.9802379327518884 708:10.705861682909068 711:0.5423908460598591 712:3.0081114946828427 713:15.525217779679293 715:6.58591277630881 717:0.5525650619393774 719:10.90004367475166 721:15.692536523147085 722:3.064821085690415 723:3.064821085690415 726:0.5629001417988706 727:15.692536523147085 729:10.90004367475166 730:26.47820291371898 731:3.064821085690415 732:15.692536523147085 734:51.7124373833798 736:0.573399010977401 737:15.777463051309338 738:0.573399010977401 740:3.1228532480162507 741:0.5840646751266217 742:6.728021541947999 744:3.1228532480162507 745:3.1228532480162507 746:15.863255400505679 748:0.5840646751266217 749:0.5840646751266217 753:11.1002899437659 754:3.152380639708792 755:0.594900223510877 757:11.1002899437659 758:3.152380639708792 760:0.594900223510877 763:21.3300732985011 764:26.978533879477148 767:16.125993186367417 768:11.237327311196685 769:0.6170937663362265 772:3.2430859259347753 775:3.2430859259347753 776:3.2430859259347753 777:6.92481910720414 780:6.9753927702674305 783:3.274051449447239 784:3.274051449447239 787:7.026537653897326 788:7.026537653897326 790:3.3053940468761094 791:7.078265072389529 792:0.6636654205587807 794:16.582828129009386 796:0.6757843661615454 797:11.593129901624959 798:11.593129901624959 799:16.582828129009386 800:3.3692404110913254 801:7.130586679878194 802:3.3692404110913254 804:7.183514483271471 805:7.183514483271471 806:11.666676609420337 808:3.4017597147441196 810:16.77264159884246 812:22.22940751208601 814:3.434687184816479 815:47.20949442353326 816:3.468031195502563 817:11.816287382306612 818:7.291238560823145 819:11.816287382306612 820:0.7133454003617067 822:0.726280893650661 823:3.5018003811830036 824:7.346060749412758 828:7.346060749412758 833:34.65843261517192 834:3.5360036478145322 836:11.96937256926262 837:0.7394311573578488 838:28.467770203562218 839:3.5360036478145322 840:0.7394311573578488 841:3.5360036478145322 842:7.45769330425532 843:3.5706501835575617 844:3.5706501835575617 847:3.5706501835575617 849:3.5706501835575617 850:7.45769330425532 851:0.752800713870916 853:0.7663942292385518 855:12.126081695353678 856:3.6057494722103303 857:7.514532133806197 859:28.75857557491559 860:7.572072413007025 861:7.572072413007025 863:22.958037771680086 866:7.630329563133709 870:7.630329563133709 871:0.808567492292443 872:12.368291853054235 873:7.689319520198192 874:0.808567492292443 878:29.20772314740682 879:0.823106619646321 880:12.451020084484986 881:0.823106619646321 882:3.7508748773787337 884:23.341961530489705 886:12.451020084484986 889:35.69212013165109 890:7.749058757027553 891:3.7508748773787337 892:3.7508748773787337 894:3.7883914347515546 895:7.8095643089288656 896:49.38460132398301 897:23.473063408271155 902:3.7883914347515546 904:0.8378954328193796 906:3.8264246036455094 907:17.898695137261683 908:0.852939607263557 909:7.870853798109298 910:12.619601382704795 911:3.8264246036455094 913:3.8264246036455094 914:17.898695137261683 915:7.870853798109298 919:57.01112009823353 921:0.8682450142309451 923:12.70550311567715 924:3.8649863309198067 925:0.8682450142309451 927:0.8682450142309451 928:3.8649863309198067 929:12.70550311567715 933:7.995858183303194 935:29.99353839587757 936:3.904088983219677 937:36.42401136910087 938:23.876271838881372 939:0.8996640437730369 940:8.059611517034057 942:18.232930455977193 943:30.15669227585525 949:12.969963129812127 954:0.9157904721394805 955:24.153732529974697 957:0.9322037650562591 958:0.9322037650562591 959:0.9322037650562591 960:105.67610002286963 962:24.29518807952255 967:0.9322037650562591 968:0.9322037650562591 969:4.024772869117347 971:8.189721818594561 972:0.9489109203652367 973:8.256121574941396 976:30.659038050546723 977:0.9489109203652367 979:18.580409687267736 982:4.108180899936861 983:18.699352158351953 984:4.108180899936861 994:0.9832361174086327 995:74.6102891489842 996:8.460973179059142 997:1.0008695030741188 998:8.460973179059142 1001:4.194090032913728# causar
1:581.363388785557 2:179.99085363505162 3:76.19464821865778 4:194.33627449963407 5:196.4270360209939 6:7.763441509328514 7:92.00618863473271 8:120.50900040116669 9:60.27160598150909 10:21.354028717121874 12:64.5776393491166 13:45.51559381261926 14:58.90708509110222 15:148.53242809905555 16:673.242089259802 17:60.17934291078967 18:54.95520761983222 19:70.32219540100532 20:79.18915688875367 21:45.883528213982046 22:90.60951273252108 23:76.55188193001516 24:0.33115268532275033 25:149.2361008088944 26:89.70008067341463 27:49.4930491158963 28:129.33394769547672 29:46.87486832328125 30:29.657528234569593 31:4.19409128007449 32:78.1086722407973 33:101.14391957943106 34:292.1775833950267 35:8.669628374752476 36:4.74329735295872 37:1.7687378369523623 38:211.5900847137582 39:63.223457442942745 40:0.833145499090404 41:9.152097989790528 42:90.957186838643 43:0.19314178577118407 44:29.809065009826732 45:23.498936991277247 46:5.5349187131026785 47:1.1084759603210097 48:159.30311268130376 49:231.62326976056474 50:173.34071900632776 51:0.4515811981497323 52:33.34151830201377 53:57.30743478995928 54:163.90740895176893 55:26.53372880627662 56:193.59848382656935 57:131.20810390396278 58:27.15213460389057 59:20.538895066115654 60:20.56819879358153 61:7.158033381205657 62:21.25694801188249 63:15.242175170453892 64:141.92652257244512 65:0.07202692733292074 66:63.34233437564403 67:59.93610737833086 68:0.1711666763695783 69:8.48930867500614 70:110.93036644887641 71:105.6651934174717 72:2.3740839316824895 73:11.419286231565353 74:47.98717732249924 75:8.831343648799262 76:107.74007818688457 77:14.681064818048611 78:11.905264602133524 79:9.413810414310872 80:45.477712008742266 81:6.906684776608192 82:0.3079315220746218 83:54.8819779274546 84:1.3511751387252433 85:34.07365955459111 86:8.993429955701552E-4 87:129.99045337401995 88:91.23656256304835 89:22.977099461408812 90:10.333679353434619 91:5.3376623130203705E-5 92:16.433190728128107 93:1.5837245450780104 94:7.848276435632196 95:72.93361081162 96:133.65885151596777 97:0.0045264294151499 98:10.904852573167009 99:24.43354324522291 100:1.8202718156863351 101:106.97148066537785 102:1.8991418464273477 103:28.86676978873366 104:60.11313388323432 105:8.486823767881729 106:357.1769539824689 107:1.9623838556658322 108:33.32757682338806 109:46.498520910778595 110:25.449423831395148 111:66.10975523120429 112:29.627907952700735 113:3.9374246141376226 114:38.30215580606557 115:8.974800785640815 116:11.941351958161448 117:8.997721499924857 118:6.364982947514265 119:26.20669120836146 120:47.76225015126439 121:22.449249129486866 122:0.044288996633506786 123:206.2069634521834 124:22.69875319315539 125:34.99904738725194 126:44.07690257979934 127:257.8864403654214 128:4.374695133099272 129:19.46647363349091 130:4.390049813583317 131:49.37390030380441 132:12.708862293168986 133:19.62177217847893 134:9.692624254445928 135:31.617655263337472 136:27.480318672142964 137:27.52927794466107 138:190.53589373719674 139:108.68243926238532 140:12.917793356241022 141:158.11356645579153 142:40.808307480555314 143:7.179561123491982 144:2.63891975195754 145:24.237787675539984 146:0.10872049879471114 147:110.89100014453575 148:13.44364827981712 149:0.22806275090458017 150:0.12385934132162077 151:287.76084524077004 152:33.00639448642146 153:319.4118801710811 154:106.41864973584302 155:10.561692252586125 156:0.19898659179827138 157:137.90859062047997 158:0.18375992621520598 159:5.139552244935315 160:5.23051081461509 161:178.78502746291636 162:14.371819667919665 163:8.038065978797844 165:75.28662814033659 166:18.40201545848463 167:59.941460611755105 168:0.11076309850667332 169:0.11076309850667332 171:31.269221729630736 172:18.865637561588574 173:94.33207359697619 174:3.394877356854408 175:35.97087549471641 176:0.10070539571187699 177:8.667391360084082 178:23.29305183321681 179:31.879220709264715 180:27.491553651111396 181:12.135607708465594 182:23.54628329081416 183:6.065600449972547 184:12.235312733211703 185:8.990240934281973 186:96.34032118346106 187:6.196321502186896 188:6.24059195274181 189:57.50892874833685 191:3.854742767908394 192:47.941618398029505 193:0.05049203146205655 194:1.7995095285523717 195:178.18094996432944 196:1.8323160049755112 197:43.247944751348996 198:13.000782643436906 199:16.674489581555356 200:13.073531716323744 201:158.23853041814593 202:59.08569232473691 203:4.00976600407913 204:0.03667955768096242 205:1.9338893635120222 206:54.32600047413688 207:1.9454753733553936 208:34.32161706798668 209:0.03170280959873734 210:29.76701771588858 211:0.0293359169454414 212:21.155689804711653 213:0.4826462184199597 214:10.083685010347468 215:10.083685010347468 217:83.85061612836739 218:2.0647802918799405 219:0.019719966412472593 220:55.511212103791415 221:17.558836116633042 222:10.276609094251175 223:4.358547577932279 225:30.75361371724255 226:0.5559866035769043 227:10.474366172714497 228:30.889407769927708 229:2.177749962704682 230:22.10502025515667 231:56.53920998483644 232:4.514842919515912 233:35.93360651673219 234:2.216643339717739 235:0.010381403670100979 236:14.235652403325606 239:0.5986312295826421 240:0.008983122071396432 241:0.5986312295826421 242:2.2429268704742684 243:4.595237464598466 244:0.604912217130143 245:22.436524421786334 246:22.49255003335084 247:46.44312515252507 248:10.780504711474105 249:10.780504711474105 250:2.296362856815227 251:10.81525035610673 252:4.677185940178183 253:74.51857059324422 254:0.0059076580016674774 255:46.72205487639911 256:2.323523478593963 257:14.570088188517422 258:27.154105180426622 259:27.154105180426622 260:10.92039056267671 261:22.776094286121214 262:7.642148047071709 263:41.81660855491713 264:0.6636516557426069 265:7.69879537029771 266:2.378751050737959 267:69.43297735370155 269:0.0022803408004376476 270:14.872109602978426 271:2.435216223583055 272:27.677479357755743 273:18.971353358495207 274:42.435271388362295 275:0.7193509347562721 276:4.954798378249878 277:4.999110789172566 278:19.232528196826895 279:5.0214336406525595 280:0.7484949023102131 281:0.755920088528938 282:2.582036190735721 283:5.111855639074652 284:231.96505351668995 285:11.658037781244094 287:15.50437250380604 288:2.6431300830010502 290:15.551054992719772 291:11.774557218146967 292:19.883019019589675 293:15.83564282733201 294:15.88383881326571 295:78.9698620916252 296:0.0018562930969083604 297:34.33361106661119 298:8.615402314878159 299:8.615402314878159 300:0.0030073610234213925 301:5.4926395149574345 302:2.851688718241906 303:0.004447449780898376 304:56.069333350356935 305:0.004447449780898376 306:61.951555770218015 307:0.9256002116291621 308:80.48838199039592 310:16.58285815338197 311:56.906434494055375 313:0.9884579987503966 314:51.345860649694316 316:5.747425348777283 317:81.75321209987493 318:1.0259173844928724 319:16.84411269331761 320:16.89713854320333 321:0.014205884143989916 322:1.0354632796427454 323:12.901798900001966 324:12.94650458161168 326:17.111900611086813 327:36.05972937465027 328:13.08200281890132 329:1.0843105773931285 330:3.205561603676828 331:1.0943081753139476 332:9.416336386878692 333:9.453396123690444 335:47.214394618136325 337:17.442282403855167 338:31.56222114867164 340:6.242819430879756 341:17.611327098931227 342:31.73141645645825 343:9.680022768771831 344:1.1986694813991778 345:32.07498611263264 346:9.796164530840665 347:32.07498611263264 348:9.796164530840665 349:48.35125423646886 350:13.694354398788894 351:22.469245257235656 352:9.874675850919175 354:3.5217581228421513 355:13.841825613300697 356:9.95407307647231 357:18.075343702367483 358:3.5426094170235567 359:18.134750412396524 360:1.2653160010665396 361:18.194479243975508 362:1.2882412836258228 363:1.2882412836258228 365:14.042276621659715 366:1.2998408278876532 367:18.436678739244957 368:33.429148778949944 369:1.3960419761624625 370:1.3960419761624625 373:0.07351208097972707 374:50.6798633666797 375:1.4593866569871852 376:10.667245279036035 377:62.869159316221634 378:7.022924902807516 379:0.0812131378453474 380:3.9189155420910633 381:88.87525035942255 382:0.08388407482508063 383:28.888129817248387 384:3.9189155420910633 385:0.08660786326923686 387:1.4854534124044083 388:0.0893850510479695 391:89.27237144017643 392:10.845799573049808 393:3.9899125938504376 394:0.09221619430137595 395:10.891127178247535 396:0.09804261781045065 397:40.074347296053965 398:4.062397768795546 399:19.596834512132148 401:1.5662671842890679 402:11.028810909904951 403:7.299144188130718 404:15.173325911525865 405:11.122048219590035 407:11.122048219590035 408:7.4427279895854985 409:29.875483728822697 410:0.11687748953144925 411:4.186644810041395 412:1.622415079202172 413:24.85843734310499 414:0.12022077871548313 415:1.6367474171816223 416:11.264140149037697 417:35.31390661320537 418:7.515958701449208 419:0.1236241005159661 421:7.515958701449208 422:15.583134818106135 423:4.263339540034865 425:47.013559489070595 426:15.643161203146628 427:7.590177180819611 428:41.34371009415281 429:1.69529772739274 430:7.627663781187412 431:0.13785115368012957 434:25.35852326405724 435:85.75033462304982 437:1.7405312138573488 438:25.443707806423028 439:11.606597191536476 440:4.421814959392433 441:1.7558682798902867 442:11.656818909030047 443:0.1530938657514417 444:16.011520786532127 445:0.1570687227369092 447:20.81371844950591 448:16.201179880495797 449:25.96640480886301 450:48.35882990500268 451:0.16939963447471965 452:1.8507194925051818 454:16.39466717979623 455:0.17796689634751814 456:16.39466717979623 457:1.8670144385979315 458:1.8670144385979315 459:4.644372952707363 460:26.235505419468264 461:37.07681988299213 462:4.644372952707363 463:8.098291970759238 464:1.9000363125531157 465:131.90117359159046 466:0.18681925302611024 468:4.673151644411278 469:1.9000363125531157 470:21.35473348763632 471:0.19135449908999078 472:16.59212323289539 474:37.42802497679957 475:0.200647579322551 476:1.96785764466064 477:1.96785764466064 478:26.696160490729735 480:8.306547126278074 481:0.2054072440934214 482:49.498953894358635 483:16.79369647412822 484:16.861829350499903 485:12.397104991873181 487:0.2151575282135067 488:8.39201035047386 489:2.0026866745884657 490:21.757161524565173 491:21.757161524565173 493:8.435220705288094 495:2.0203375240853796 496:2.0203375240853796 497:12.508929080837211 498:4.8809669801431275 500:0.22015008275626535 501:0.22015008275626535 502:8.435220705288094 503:8.478755658745609 505:2.038148596581351 506:2.056121939900567 507:8.522619386800578 508:32.71644707145675 509:97.81160708903597 510:2.0925638290733986 511:27.46701321622357 512:8.656226205752931 513:5.03660703976108 514:38.778922560682446 516:17.42473499472631 517:8.701448444377013 519:17.49742727565469 521:51.01391447604535 522:5.100646114084221 523:12.9729963222651 524:2.1674894801895843 526:2.1674894801895843 527:5.133061276796972 528:5.133061276796972 529:0.2687908087862304 530:8.839239519923172 531:5.165744908636221 533:5.165744908636221 534:0.2687908087862304 537:22.6942139414034 538:8.885893969040893 539:0.2746274095116161 540:13.154345556298786 541:51.650664362261175 542:5.23193216742831 543:28.178749155070165 544:17.869148618301107 545:2.2452604356246515 546:5.2654432762050964 547:5.2654432762050964 548:8.980318785938605 549:5.2654432762050964 550:17.869148618301107 551:2.265165997245044 553:2.265165997245044 554:0.2926862491337264 556:23.054214688452387 558:52.30649947597155 559:0.30519566810768795 560:2.305550509874612 561:46.03704939327117 562:28.495315368942364 563:0.30519566810768795 564:2.305550509874612 565:18.099067443454793 566:23.145939775705227 567:23.23837451485789 568:2.3260348206413433 570:2.3467175019582562 572:13.52998485324938 574:0.3246916133899113 575:0.3246916133899113 576:9.272900833721247 577:9.272900833721247 580:216.59101779843968 581:0.33139097374254706 583:2.3886893344882987 585:0.3381930940359389 587:0.3381930940359389 589:2.409984317900227 590:0.3450994642275134 591:0.3450994642275134 592:23.71155852427078 593:5.580288306350671 594:5.616821378783748 595:9.476164458057363 596:23.80847375823711 597:5.616821378783748 598:9.476164458057363 599:5.6536812756338 600:53.68002813490069 601:0.3592310758538125 602:0.3592310758538125 603:18.822411545004037 604:13.99175641516117 605:0.3737983953664205 606:0.3737983953664205 607:5.728401168409158 609:24.20411605848267 611:24.20411605848267 613:2.54227519534522 614:2.56510754702869 615:2.56510754702869 617:2.56510754702869 618:0.38881457884351034 619:5.8044883573523 620:14.267984645201974 621:2.588172988388017 622:9.794371464201115 623:5.843057812400301 624:41.83207027364537 625:5.8819850852708395 626:5.8819850852708395 627:0.4042933879958676 628:9.904210761552497 630:0.4122107521996439 631:0.4202492266648107 632:14.48148642027099 633:14.48148642027099 634:19.4232817146194 635:2.6828389342160617 636:0.42841071898141364 637:6.000970394940482 640:0.4366971823455281 641:10.072710862066128 642:2.7071255506323015 644:2.731668174467612 645:6.082189149151071 646:2.731668174467612 648:36.74613012112734 649:0.45365306931920596 651:6.164981810730277 652:14.850168482722292 654:2.78153813071068 655:0.4623266394170113 657:14.92592749971127 658:0.4711334767377615 659:19.96816279018264 660:2.8068740644035755 661:0.4711334767377615 664:0.48007578421449776 665:6.292236916183858 666:15.079559158385223 667:43.57666329745639 668:2.858370152898755 669:0.48915582014538356 670:6.292236916183858 672:6.292236916183858 674:25.700083769109526 678:0.5077383962949772 679:0.5077383962949772 680:2.910996274925979 681:6.379198821435068 682:6.423339252234546 683:6.423339252234546 684:20.445442676114784 686:0.5172457454856143 687:6.423339252234546 688:20.445442676114784 689:0.5172457454856143 690:10.607281058279998 691:0.5172457454856143 692:2.9647914052399846 694:20.543607884686658 695:26.045881007487957 696:0.5269004449852988 697:2.9921400852448405 698:2.9921400852448405 699:6.51297753374243 700:2.9921400852448405 701:0.5367050577083189 702:20.64271355158041 703:26.16333553816001 705:2.9921400852448405 707:10.796008123274664 708:0.546662214220134 710:20.843814247091156 711:0.5567746147210348 712:10.860178181937776 713:15.640777191069096 716:32.40619849671162 717:20.945844432710704 718:3.076054995004469 719:21.04888542536729 721:6.697912298024281 722:3.1046683275094398 724:10.990478720543166 725:6.697912298024281 726:0.5774763130674055 727:3.1046683275094398 728:10.990478720543166 730:26.64463409784637 732:3.1046683275094398 734:11.05663326434555 735:95.75534649897564 737:26.767935766398374 739:3.1336122620527025 740:6.793347473544495 741:15.979199621636038 742:3.1628928938496443 744:3.1628928938496443 745:0.598833249690502 746:3.1628928938496443 748:0.598833249690502 749:0.598833249690502 750:6.793347473544495 753:11.191013597161659 754:0.6097650002906239 755:6.841839254577547 759:11.191013597161659 760:21.36426412785775 761:11.259265532634165 762:16.153640039284316 763:11.259265532634165 764:33.12706271152743 766:3.252818512090885 768:6.94042021662481 769:3.252818512090885 771:0.6436117700965243 772:3.2835103822519254 773:11.39796114421057 776:39.720593813896954 777:3.2835103822519254 778:0.6552557333060354 779:0.6552557333060354 780:0.6552557333060354 782:7.041199716748051 783:7.041199716748051 784:3.314572108939359 785:11.468433297059292 786:0.6670863943907384 788:7.092440804032579 790:0.6670863943907384 791:0.6791074144135864 793:3.4100496815172265 796:16.69954197991448 798:11.684526980442506 799:11.684526980442506 800:3.4100496815172265 801:0.6913225637824438 802:0.6913225637824438 803:16.794018584980314 804:0.7037357251259332 805:0.7037357251259332 806:0.7037357251259332 810:0.7163508994403591 812:16.88954785956382 814:0.7163508994403591 815:16.88954785956382 816:3.509129078749281 817:3.509129078749281 818:7.357622732452771 822:0.7422039078508069 823:0.7422039078508069 825:3.5429944691438764 826:34.686174265000865 827:28.49262158045724 829:0.7422039078508069 830:3.5429944691438764 832:7.4681175768682095 834:0.755450376321598 835:17.18267466203102 836:3.5772939407116167 838:7.4681175768682095 840:3.5772939407116167 842:3.612036681609088 843:3.612036681609088 845:35.01905877965764 846:12.139238728168607 847:3.612036681609088 848:3.612036681609088 849:0.7689161377241579 850:0.7689161377241579 851:0.7689161377241579 852:3.64723217573537 853:3.64723217573537 854:0.7826058582080938 855:3.64723217573537 856:0.7826058582080938 857:22.975794053635088 858:7.581301126382499 859:7.581301126382499 860:23.100853310635237 861:0.7965243553309184 862:7.638937611347461 863:23.100853310635237 865:3.719020907778372 867:3.719020907778372 868:12.378837079139602 869:0.8106766024814983 873:7.756377131020318 874:7.756377131020318 875:0.8250677381062093 877:17.694465189949522 879:3.7927424046083993 880:3.7927424046083993 882:35.88593426395876 883:0.8397030715503633 884:0.8397030715503633 885:0.8397030715503633 886:0.8397030715503633 887:0.8397030715503633 888:29.529499197203325 891:12.543475424950147 895:3.830355168555986 898:7.876814332914916 901:29.6847942335166 902:36.06562013128431 903:0.8545880910386165 904:64.10449367370217 905:3.830355168555986 907:0.8697284720109015 908:12.712249137313202 909:18.01665966690566 910:3.8684845440510665 911:0.8697284720109015 913:0.8697284720109015 916:0.8697284720109015 917:8.000387900412402 918:12.798247077536754 919:0.8851300857283873 921:8.000387900412402 923:0.8851300857283873 925:12.798247077536754 926:43.139405889507735 927:0.8851300857283873 930:8.000387900412402 934:3.9463413377803134 936:12.885352957025772 937:24.019760829416164 938:3.9463413377803134 942:0.9167415293388501 943:3.9860939279502454 944:12.973593329379096 947:4.026413514833668 952:8.191956787896649 954:13.062995715138417 955:0.9329641649213746 956:0.9329641649213746 957:0.9494736655689445 960:8.257549087465595 964:0.9494736655689445 966:4.067313846326937 967:13.153588648247304 968:4.067313846326937 969:8.257549087465595 970:8.257549087465595 972:4.108809177296893 975:8.324045051999164 976:4.108809177296893 978:0.9662770286352014 979:4.108809177296893 980:0.9833815110608358 983:8.39146728266965 986:13.43281236337682 987:1.0007946418484206 988:18.93865337190497 990:1.0007946418484206 993:13.43281236337682 994:1.0007946418484206 997:4.23701584361455 1000:13.528474938426164 1001:13.528474938426164# afectar
1:112.02604067186952 2:338.7568919422461 3:132.68763289322888 4:119.4615214542698 5:159.1457466952477 6:105.71471624034324 7:92.48198422320544 8:116.96653086169512 9:101.22964660871597 10:509.0818610286021 11:64.57763934911685 13:130.3383891174963 14:235.9815127802872 15:32.79251428015405 16:66.52557812366796 17:40.233319624377216 18:123.79137652349416 19:108.03790121456018 20:18.647404264681022 21:53.18159860780003 22:7.310386397839999 23:64.61238341556641 24:22.926885573624514 25:139.67271617523068 26:76.91784644569175 27:31.894652060965957 28:226.85643684048534 29:36.218818819464865 30:219.94924662805272 31:181.98892693348841 32:1.604754304591096 33:15.766303884825296 34:34.88774883291417 35:79.88672953980446 36:13.704140904020027 37:35.639658203242405 38:67.72382185018726 39:25.766097446514898 40:1.9356815633569338 41:0.8589851076234646 42:44.017103667986106 43:106.34863607756002 44:2.049554755659478 45:48.896586212395825 46:7.668286810604108 47:5.782794220832529 48:8.172782243502148 49:36.34998679533488 50:88.76696483120803 51:33.437243305785756 52:2.809792372718565 53:11.260183212595052 54:30.04513873065344 55:120.87016381859657 56:95.34325947615527 57:100.33777439700071 58:34.549750876612514 60:42.424824825709145 61:135.5244833852984 62:130.55694786435978 63:24.970630215580652 64:15.344936028789611 65:79.89265883174056 66:19.58188025862337 67:11.036665332967013 68:27.205687304062078 69:2.3537214557104895 70:56.39507302831883 71:156.69156434607817 72:31.338579222825125 73:35.592085130745666 74:140.44511854582547 75:39.834076315691945 76:14.749110700818637 77:24.793794588142973 78:14.96519523755628 79:0.31229957134129405 80:0.008347983765501938 81:18.55285222439754 82:138.676847442885 83:0.3405867640028766 84:1.3742703769917086 85:38.3447067508859 86:19.433639739168335 87:1.502425584816358 88:56.502634911931565 89:3.139504939052106 90:7.7145757594845366 91:82.15189781573622 92:43.67082442830016 93:57.40198745619137 94:20.26356178571965 95:27.869771916762684 96:24.110098465427455 97:5.66395884806739 98:59.056460824796204 99:24.556854107750496 100:17.490955314145012 101:80.03262618171077 102:1.9254409221260107 103:55.42786299644503 104:41.684367559627006 105:37.33070545849781 106:8.636395719281339 107:81.15771967922848 108:0.42387366103001145 110:8.768220131589834 111:8.834978751410398 112:11.800727589256885 113:3.976716756584388 114:4.032691860378473 115:4.060959012692498 116:165.6916176414473 117:72.33264860692215 118:57.28767838229185 119:4.132455474083268 120:12.127730763650352 121:9.200902036841018 122:2.240522629569196 123:12.267247660461011 124:4.249366555800007 125:6.683864147754658 126:4.3391405410093355 127:54.088677168848434 128:79.81029868667999 129:19.568141875296995 130:19.568141875296995 131:120.2013414739399 132:35.83308507810054 133:35.89105223114857 134:12.845612219403229 135:59.67473361099149 136:19.84137407033573 137:12.935289392148487 138:59.757474297983805 139:0.08467244842758655 140:4.587705340738719 141:23.763094290503773 142:86.85460684100738 143:32.356083711320046 145:2.668514738569979 146:2.668514738569979 147:0.1182980122418163 148:10.328283531009678 149:24.538543847435612 150:195.38639436726692 151:20.778155729161572 152:7.537571574497039 153:42.365747101418634 154:29.08451590448672 155:25.060721301501093 156:0.19280521740570702 157:17.536604272177165 158:25.352696416245493 159:0.17540601582079085 160:34.20932201212028 161:29.89829874797929 162:1.290547241091689 164:5.499308806345193 165:59.40881808388631 166:75.85053909500968 167:99.48621736580117 168:18.915738885506244 169:50.301685993633875 170:301.9846133020599 171:8.619299318880898 172:0.2660826101933024 173:23.00180623174289 174:0.27694500672053046 176:8.723987493501152 177:45.72897717581207 178:0.08521797043294158 179:61.67006812705018 180:8.883903326435181 181:1.6041303684602217 182:6.110523680658476 183:6.110523680658476 184:3.626705612182022 185:32.3851900638033 186:0.07280558267655202 187:9.186438498879085 188:19.985782351952743 189:0.061223085040197474 190:91.58479671853438 191:28.891184547989493 192:20.45842941677766 193:0.04760720182859903 194:1.8209718337193455 195:9.619768744009324 196:1.8539156788700117 198:0.4258802829875042 199:1.8650118332029804 200:112.37997286688962 201:4.026130108423845 202:13.143960217794843 203:4.043710593538671 204:9.830760069488004 205:166.83851262357814 206:17.10310920977935 207:21.14929395885456 208:17.14710411773136 209:0.029459037961613237 210:9.985081434125307 211:13.478721118666465 212:0.4820014325832436 213:17.32475964540494 214:39.7259571855827 215:0.02288131182381712 216:0.5146996323293798 217:13.786271589817126 218:17.596392646545173 219:13.825402466271251 220:10.303193445018644 221:0.017979897490400038 222:35.31683558356182 223:10.368388077432375 224:10.46719577472512 225:7.253932807472564 226:7.280293936452992 228:0.5726667300180092 229:0.5787111353785457 230:73.5832799763988 231:0.009833759211630724 232:0.5909390440664198 233:7.413844821763605 234:0.5971231836291068 235:98.09318664222072 237:0.008479861265905997 239:18.255557692849194 240:10.736820370442352 241:0.6096334479784546 242:2.266083456414295 243:7.49540062344915 244:7.49540062344915 245:2.2927468688510992 246:7.55037887120562 247:18.40167273978299 248:68.64860516996112 250:10.87509760261906 251:68.77084211989377 252:636.4020367099167 253:10.910038875010041 254:4.712733253380223 255:31.847529426733047 256:7.633775005929235 257:0.004024909076177639 258:0.004024909076177639 259:74.99933925351702 260:0.6549452084664743 261:0.6616166469468212 262:7.690001902114511 263:2.3883982480007666 264:32.13568741462059 265:14.770730396284552 266:11.087030413665854 268:11.122893453631342 269:7.832825463617349 270:18.953112171757212 271:11.231432372530099 272:14.988533834392694 273:0.7168422019737047 274:42.58111236844287 275:11.378410820734816 276:23.45799921984836 277:15.211086628343384 278:1.437754808210855E-4 279:23.63841259302954 280:170.8649672615301 281:2.0211309307498325E-5 282:5.390001459656253E-7 283:33.259064492864596 284:0.7907293360348677 285:24.006241606310137 286:0.7984289671917932 287:2.0756859436856745E-4 288:19.693116260110248 289:66.07687015092588 290:5.240774618156015 291:4.8558504702501455E-4 292:5.33513858977852 293:5.383054901988784 294:8.534547429176538 295:24.641079809241898 296:39.291473529808 297:0.9039936321247201 298:16.152552029584484 299:34.45610127747464 300:0.9039936321247201 301:0.9125515218532912 303:0.005271882749254842 304:0.9298628911227009 305:16.30137770068995 306:0.9386174327030788 307:0.9386174327030788 308:2.978738162373874 309:5.732928419681781 310:3.031123253556831 312:20.953430558216592 313:5.7850792942055875 314:30.3776095887233 315:1.001795806914758 316:63.03830176485212 317:1.039438387785701 318:16.91847956400876 319:1.039438387785701 320:0.01562569490738161 321:0.01562569490738161 322:0.01562569490738161 323:1.058695440435228 325:1.0881399105214105 326:46.922917781748914 327:1.0881399105214105 328:36.27383046664713 330:6.054577823215647 331:6.082359690831934 334:21.82645238877059 335:41.866790745877985 336:1.1284700910010104 337:3.327156505899449 338:6.223646611023177 339:0.030675004876857793 340:47.92402090099098 341:13.51665174651151 342:0.0321855442077465 343:48.03801434268435 344:17.858181553851136 347:0.0386426685990813 348:3.466181438188747 349:22.488599768923994 350:22.488599768923994 351:27.34220748215175 352:78.90178027756835 354:37.78771672424825 355:3.5484411047004425 356:10.00508699189753 357:0.04578234298764387 358:10.045168889071718 359:10.045168889071718 360:37.88648255107005 361:3.5903706959293853 362:14.05507429732871 363:1.3029072940393371 364:0.051600579211407545 365:0.053630520867435534 366:0.053630520867435534 367:6.704255226381363 368:136.90278846970025 369:18.886116475113706 371:75.0235115761653 372:28.644770742799338 373:39.21933145912476 375:7.06254829188126 376:10.719037836868486 378:10.719037836868486 379:1.474693899981762 380:23.999492668400674 381:10.76331453809571 382:23.999492668400674 383:10.76331453809571 385:3.969971977332576 386:7.1303740046415856 389:1.5140919492378169 390:3.9936828994047198 392:24.23021413349666 393:0.09555965461086155 394:0.09555965461086155 395:1.5408979453894684 397:1.5544665507427378 398:4.090180014168129 400:7.339134006930953 401:1.5819408552016039 403:7.339134006930953 404:4.114726469408394 405:307.8266467101207 406:77.5009687852619 410:29.976576794193246 411:15.469830646006741 413:24.947377353473666 414:1.6526501088634789 415:11.316528159508616 416:1.6526501088634789 417:11.316528159508616 418:11.364547421499834 419:65.25401192290016 420:1.667148997865919 422:1.6817699715172278 423:0.1309354223363703 427:41.35051315183903 428:1.711383637689999 429:1.711383637689999 430:25.278875904562423 431:20.44629799500531 433:0.14183587146381235 434:0.14559533987215645 435:4.39654828891487 436:20.51922871066891 437:15.952027327381657 439:4.423294857692655 440:11.70957336084863 441:0.15330756615592414 442:0.15330756615592414 443:47.948773440774325 444:0.15726180380008148 445:1.8033010062248813 446:11.862408465499483 447:1.8190848215142152 448:4.560029518649837 449:8.017709423039793 450:8.017709423039793 452:4.6161684716574545 453:26.145095870491915 454:31.536840892915436 455:4.6445574721440614 457:0.1824096678017237 458:4.6445574721440614 459:31.639758417649542 460:8.13924369901151 461:31.639758417649542 462:8.13924369901151 463:1.9000883769177188 465:4.701987407298147 467:1.9167176946261595 468:0.19135363655138726 469:16.59119786893837 471:12.231407869422512 474:0.20058963463755658 475:1.967494358390999 476:26.78606243049499 477:26.78606243049499 478:1.9847222525835968 479:16.859222988447915 480:4.819530190534407 483:8.34772788749801 484:26.880131499011142 486:0.21996675036692015 488:49.932451531821286 489:8.433282725360737 491:0.21996675036692015 492:4.879687811047102 493:0.22500511158319414 494:12.562416435395589 495:4.910123389679228 499:17.065207760343753 500:17.065207760343753 502:2.0373395523739197 503:0.2301230686540906 504:0.2301230686540906 505:4.940800852388477 506:4.971723300790806 507:2.07321558213144 508:12.733366328901118 509:12.791191380208385 510:70.09701329569629 511:5.065992486015082 513:2.1282677369029823 514:2.1469572558910484 515:5.097927117740045 517:2.1469572558910484 519:2.1658198990701107 520:2.1658198990701107 522:70.69139449750388 523:8.834635001350687 524:5.162584146304162 525:0.26826516507226583 526:22.596435542018114 527:2.184857967545285 528:13.02685013840855 529:0.2740581034873816 530:17.710517570226557 533:2.204073808107512 534:45.27616653422438 535:13.147377280594755 536:28.062136549198282 537:5.228315123427109 539:8.927670228119137 540:2.2430484335132768 541:2.2430484335132768 542:5.261592461134729 543:9.022186661503302 545:5.295149378117378 550:2.2628121549383 551:2.2827635247833147 553:18.01145781895867 554:2.2827635247833147 557:28.586041856244567 558:0.3107378114145195 559:9.166829076390565 560:13.456966146212855 561:5.397536577419879 563:13.456966146212855 565:34.21418867933721 567:0.31718332453210607 568:86.61819934172854 571:13.584250946418058 572:34.45913100324055 575:5.502583785078268 576:9.315043561676926 577:2.3854279486602845 578:0.3371163514897914 579:0.3371163514897914 580:0.3371163514897914 581:0.3371163514897914 582:243.87812935461548 583:34.70788601006756 584:53.294651194027075 585:34.83372854757383 586:13.779052396879434 587:2.4279025060530413 588:9.415914284922152 589:2.4279025060530413 590:2.449453337629982 594:5.646985568955518 595:5.646985568955518 598:9.518490423067629 599:0.36513968981002887 600:23.985076607228166 602:18.806133779211063 603:5.721128685014684 604:24.083621730097185 605:2.537819649108916 606:67.59517938030399 607:2.537819649108916 608:0.3797986279195554 609:2.5604682396583742 611:0.3872955756644062 612:5.796618684447439 613:14.183373993756467 614:2.5833464011353047 615:2.5833464011353047 618:5.8348815955879365 619:75.01447467644256 620:2.606457652289428 621:14.322754644209846 624:2.606457652289428 625:42.09970426315778 626:9.891693547646629 627:14.393349069291178 628:14.464558880529186 630:5.951806436303281 631:5.991512063001425 632:0.4265243179898819 633:5.991512063001425 634:5.991512063001425 635:0.43473162044247643 636:10.058818796549312 637:0.43473162044247643 639:19.579229473714125 642:14.68197953571174 644:2.7502276994701753 645:0.45152313817623047 646:146.77876398350242 649:2.775076287446707 650:0.4601114017965037 651:0.4688307826394823 652:19.942622634715903 653:6.195787342229466 654:0.4688307826394823 655:0.4688307826394823 657:14.981109794716525 659:0.47768343051861983 660:0.47768343051861983 661:2.825571021424707 665:0.49579739545401685 666:2.877158731821101 668:10.467106314399235 669:31.41488967674673 670:2.877158731821101 671:0.49579739545401685 672:15.134833076016385 673:0.49579739545401685 674:25.7797640873101 675:6.410233408442614 676:2.9298764761649596 677:0.5144715937470166 678:6.410233408442614 679:15.291455259102115 680:0.5144715937470166 682:15.370884897486258 684:2.956671212170519 687:2.956671212170519 688:71.49549875981431 691:0.5240247542144498 692:0.533725264998043 693:57.681822440680676 694:20.611241634438265 695:2.983763229126437 696:101.76805242528455 698:0.5435756890167881 699:20.71039311336068 700:6.544149555235076 706:6.58970921469592 708:168.92701498295037 709:44.72004561902444 710:10.903603604334528 711:10.903603604334528 712:0.5637368691182588 713:15.69637179076668 714:10.968468992850047 719:15.863974562984852 720:11.033995767178773 721:0.5845301910802126 723:3.123869210029052 724:6.729267567127223 728:6.729267567127223 729:32.639756673494226 730:0.5845301910802126 731:15.863974562984852 732:38.826124002077535 733:6.776776079681269 736:15.949043106257463 737:0.595171073851894 739:15.949043106257463 740:3.1821854005807637 741:6.824794367133658 742:6.824794367133658 744:21.326030081179358 745:21.326030081179358 747:3.1821854005807637 749:0.6059787518288304 750:21.326030081179358 751:52.51986249297126 752:11.234668080752202 753:0.6169563144559097 754:16.121794001636058 755:6.873331960466127 757:21.432264376000315 758:0.6169563144559097 759:3.2118548067792814 762:3.2418736169912727 763:0.6281069375128416 764:21.539588027599958 769:0.6394338868542883 770:16.38770717666083 771:3.3029861386605432 772:3.3029861386605432 774:191.87747744536426 776:7.022159993770898 777:3.3029861386605432 778:3.3340936779810875 779:0.6626302970190849 780:33.670046017150966 782:60.36673429220161 783:7.072875672990618 784:0.6626302970190849 785:11.512271031458823 792:7.176032008504889 793:28.016739571209822 797:3.4297086890863517 798:3.4297086890863517 800:16.7556863323319 801:22.20763089296956 803:11.802190879805533 804:7.2815654538865715 809:0.7239545276434776 810:0.7239545276434776 811:0.7239545276434776 812:68.89015292789922 814:11.876712964784039 815:3.4954394974462986 820:34.61536628770394 824:0.7498991625032461 826:0.7498991625032461 830:0.7498991625032461 832:7.500160039054778 834:28.71637846956999 835:22.79854638772835 836:3.597182014791958 837:7.500160039054778 838:3.597182014791958 844:0.7767030192526186 845:22.92078136624923 846:0.7767030192526186 848:7.556454367240357 850:7.556454367240357 851:7.556454367240357 853:3.667211877170446 857:7.613435216202604 858:0.7904385534255044 859:77.90141596694367 860:3.702915728973468 861:48.845649279689056 863:0.8044028641492906 865:0.8186009252030343 869:0.8186009252030343 870:3.7390922370845603 872:7.788648662685956 873:3.7757518488130772 875:23.424234073940717 877:3.7757518488130772 878:7.788648662685956 879:3.812905361920494 883:3.812905361920494 885:23.553890584317262 888:0.8477190221933253 889:23.553890584317262 892:3.812905361920494 895:0.8626498557984552 896:29.765848948922443 897:0.8626498557984552 898:79.52480800511773 899:7.909177493263095 902:7.909177493263095 906:18.073399601435945 908:29.923108248154936 909:36.34081754787313 914:3.8887391299837395 915:12.756819892028917 916:0.8778360509942388 917:0.8932834789448504 918:12.842863646942257 919:3.927442878687197 921:30.082331753522176 922:23.95253448930404 924:3.927442878687197 925:18.18354030767862 926:0.8932834789448504 929:8.032842689858622 930:8.032842689858622 933:8.095897432703604 934:3.9666875526470857 938:0.9089982157340208 941:8.159792788869964 942:13.018301528385884 943:24.226747771819536 944:0.9249865517196613 945:13.018301528385884 946:0.9412550019432959 948:18.522509822781572 949:24.366513720881173 952:8.224549021588581 953:4.046851359057909 954:0.9412550019432959 955:4.046851359057909 956:0.9412550019432959 957:0.9578103173389826 958:0.9578103173389826 961:4.087797505580562 962:8.290187136179643 963:13.198388477473124 968:4.087797505580562 969:0.9578103173389826 970:8.290187136179643 972:4.129338651594689 974:8.356728915842348 977:8.356728915842348 978:4.129338651594689 981:8.424196961550297 982:18.87505078592991 984:90.47452801663977 986:8.492614732803432 987:1.0092687386866215 990:24.944364146398193 991:1.0092687386866215 992:18.99575982762156 993:1.0092687386866215 994:59.33754776072139 995:1.0270441480385135 997:52.2099663362713 1001:13.573458028858719# infección
1:329.9406327127229 2:25.757742836397153 3:360.4476669766342 4:233.62686357475664 5:161.77924667004243 6:78.1174332199703 7:486.3488018006849 8:140.0157711142292 9:55.107989777609376 10:7.422656600255279 11:45.51559381261758 12:130.3383891174943 14:63.96228710645539 15:27.839935639872067 16:384.28172310972434 17:109.44574258861934 18:2.2872923247413945 19:67.9924231651363 20:65.01809109857709 21:93.93661582494633 22:0.39206030421977295 23:465.6976364251271 24:82.65355742039178 25:37.33172973444182 26:14.110322590692421 27:1.3015442164706614 28:12.09543179971556 29:409.4961804578357 30:4.308408051458579 31:56.96573090156324 32:28.310498443154838 33:546.5527809850871 34:50.61239870001279 35:11.40861764470598 36:16.81939792342682 37:162.33794461808588 38:0.1922821776530262 39:26.319791278893252 40:0.006749097483106562 41:23.444839915741362 42:127.37376212469606 43:20.629623965349342 44:3.677232087338142 45:237.43749781481947 46:24.72200422138222 47:25.177535013333014 48:404.54306272433604 49:352.1683897453741 50:0.23818864552614732 51:100.7162554694715 52:26.94425877407326 53:14.303754137967992 54:1448.2835746027888 55:6.864429716181053 56:0.19481211270053206 57:17.44976273437573 58:0.6219822986794199 59:21.11267949537663 60:64.56555227029665 61:39.95883874968686 62:0.7279420468320164 63:15.711121604187646 64:362.0535467120451 65:10.195248740933703 66:2.2550567401094024 67:133.5589864076952 68:17.372120470277597 70:17.630906084817653 71:4.3329326816679465 72:4.3329326816679465 73:6.607528853667845 74:77.04356494959234 75:0.018248702079897657 76:0.012757875255339 77:36.8495809024801 78:12.283925662148027 79:2.922679650398406 81:64.77606416593207 82:9.781545415850935 83:15.893501038373785 84:15.951088987986495 85:23.193720381111344 86:97.82165913400515 87:0.5997008499516278 88:16.51154301024115 89:150.00077061259012 90:0.0021201644115629243 91:3.38473002864316 92:0.5030766935964093 93:13.68651256177544 94:177.73117021703754 95:36.502962669205324 96:32.40057394951744 97:14.272956218471455 98:3.6770502950097086 99:0.6210770401762337 100:17.843428706533903 101:0.6544784902690023 102:3.87133851917582 103:2.0289848059884164 104:56.24548254348927 105:3.8979548967545044 106:6.236376827112394 107:61.51049826105856 108:3.992474240941768 110:61.90150036624211 111:62.13831608933477 112:15.291175745071587 113:12.097754321867573 114:9.22055911811135 115:9.266613950701593 116:2.25886095774117 117:0.8119142876995721 118:0.33745920923461137 119:4.274692974225935 120:106.71029380944334 122:0.31646965518651654 123:74.03322137461468 124:113.51738838343698 125:4.438025843912007 126:0.2873135454263829 127:9.840643143119587 128:12.943590264217184 129:19.92990817173662 130:91.90509055352983 131:0.2619398735243054 132:0.9753129931818518 133:0.09430032572511451 135:0.09998424563020629 136:1.0014319026368572 137:1.0080425267881856 138:55.49301700409459 140:1.0213619115483927 142:4.7997002750576 143:0.2215726926911168 144:20.85193110686569 146:0.13365245994304994 148:1.1400298754119325 149:37.807841373290366 150:5.068682316657454 151:0.19110952665366138 152:2.8843383141936134 153:0.17892199997629013 154:101.90808956922763 155:5.2089368050558225 156:63.10346263918321 157:3.011092052591726 158:1.2690425043118998 159:30.024174273868805 160:244.155648224043 161:1.3253821964983794 162:22.2412425429947 163:0.222512299437588 164:14.98222455085653 165:26.727918541463293 166:11.685271888599551 167:0.2725310974979886 168:5.933458723529535 169:23.229573852751045 170:1.5432697752035982 171:0.29438910532967477 172:0.08952633769370322 173:3.527094998021298 174:3.542158952709998 175:0.08410967641131714 176:46.320718571450115 177:1.5901872391160585 178:6.163079234260513 179:0.3333059456016735 180:12.351852302310416 181:6.227406028224685 182:0.06387419247796745 183:432.6124004792024 184:3.743865987621006 186:0.36247911666368154 187:6.4026659402309765 188:9.447472989273482 191:9.70788546872768 192:43.635661164141624 193:9.7373756714206 194:1.8978588864194865 195:13.248827606720038 197:1.9312835471192917 198:6.794096486433361 199:9.886544875354396 200:39.236853146564876 201:0.029668530184770423 202:0.029668530184770423 203:65.58610675562258 204:6.914448929802159 206:168.26775689379983 207:71.92422237977405 208:17.442132110120134 209:7.01253537552551 210:127.7932100377017 211:2.0702723826901126 212:83.88377734807611 213:7.112270728852244 214:2.1185599041802488 215:21.79575010749595 216:10.416206507218865 217:0.5633817560592689 218:78.98306749209206 220:4.478995560946453 221:4.478995560946453 222:14.118375910644511 223:0.010988863966025234 224:0.5991189553823535 225:7.421810834688978 226:4.595811178826852 227:0.007658466390413084 228:0.007658466390413084 229:0.0070604369507024116 230:18.3617038979482 231:2.3089641397754512 232:0.005933665242386792 233:0.00540523941674541 235:0.00540523941674541 238:7.637254959968759 239:27.20370958813242 240:7.637254959968759 241:2.348900797409094 242:0.004419111363384219 243:7.66472120938939 244:14.645884979403279 245:2.375884780237941 246:4.797926829003715 248:52.51063039616242 249:7.720020029614914 250:4.818668922443557 251:0.0027343535683444402 253:7.775813024376818 254:7.775813024376818 255:23.10162804309519 257:4.881493071411455 258:0.0017276635325026639 259:4.881493071411455 260:7.832107217108158 261:27.71417906531996 262:0.702584702880922 263:2.472658167462365 264:2.486785782882192 265:9.463809389269451E-4 266:11.301005043857263 267:2.5009907412673864 268:15.071292511539552 269:19.20288925189665 271:48.20138890783143 272:95.4042028237557 273:19.357564943676575 274:8.091829466204333 279:0.7961415315609279 280:8.27103979762314 282:0.8190357780764539 284:8.393336843131767 285:0.0010210801587237593 286:0.842442550359238 288:5.347947715643034 289:0.0015609994773099066 290:8.486591305987226 291:0.8663736571971665 292:0.8908413204312927 293:12.251658376136561 294:8.709478248298302 295:444.18824403853347 296:2.8994306042248743 297:25.18569169022619 299:50.856459539565826 300:0.9500910734196194 301:0.00734048452273313 303:0.008745195533792004 304:0.9764412315190231 306:16.614118848893703 307:0.9853560734433121 309:5.866758343186422 310:12.877443741878006 312:0.014712344640295263 313:46.48781987883608 314:0.015701918520400985 315:12.92080776101121 316:3.1397870654242714 317:0.0200146390039635 318:6.0258916356625525 319:1.087940357824309 320:0.02118293763791182 321:0.02118293763791182 324:1.1174179858141249 325:53.11451925355265 326:3.3051698195659727 327:0.02622597307142229 328:0.027580804688846956 330:90.21619366807309 331:0.028973925101008654 333:0.03187638664915746 334:6.274629211834125 335:1.1784148178173028 337:1.199371750647934 338:0.03652582987364089 339:1.2206503786545566 340:6.418333831983409 341:1.231412150718472 342:9.872602655455815 343:0.04153874597640649 344:3.5403013348051298 347:6.5362914250521325 348:10.027857366450727 350:6.5662095191603 351:3.6018877580379423 354:6.657018530616352 355:32.93547979416966 356:1.3205459027218376 357:6.657018530616352 358:1.3320794830974092 359:6.687645337070495 360:3.6646588761291863 361:3.6858516852857504 362:93.70893157233954 364:49.73869010603891 365:0.0631954949603758 366:80.66734248767196 367:10.431505833461179 368:10.642159309442983 369:82.07893300866341 373:0.0877030509893387 374:3.9975294423702903 375:0.09602247045081357 377:7.2035922311811165 378:4.020919934201948 380:40.09290424314632 381:63.81288125960024 382:7.2375580176234555 383:4.044469023892059 384:4.044469023892059 386:7.271738584060132 387:1.5559270317812122 389:19.675914555139446 390:15.18323584976641 391:4.0920495975130455 392:34.90955809851832 393:0.10785001711419588 394:7.340753066225829 395:29.698645859294867 396:0.1140886883629873 397:1.610182602722259 398:1.6240234957422437 399:1.6240234957422437 400:7.48146051572948 401:1.6379775500706089 403:1.6379775500706089 405:0.12723898127628164 406:1.6662300172816313 407:0.12723898127628164 408:25.18163313517771 409:1.6949499521891784 410:4.314465673348455 413:7.662568208390675 414:20.36120291519816 415:4.340053902377225 416:20.36120291519816 418:4.3658242666260465 420:99.54109370310654 423:0.14498932811768217 425:36.147792622534304 426:7.774142537660944 429:25.595544755091193 430:4.444248581334779 432:1.784019052917881 433:0.15637075121483712 434:4.497480161389899 435:145.2059370025078 436:48.03674383038486 438:1.8147151237179617 439:11.846741079819202 441:11.89716893040082 445:31.393122219917597 446:8.08300144167217 447:0.1808671633231493 448:0.18518333370834242 449:16.56201227690134 451:1.9099869672012224 452:4.71838296656252 453:0.19402283972096773 454:0.1985478183464542 456:21.472379498023706 458:0.1985478183464542 459:16.7574249107726 461:0.20314406737850635 462:0.20314406737850635 466:82.12755810717853 468:0.207812445620619 469:0.207812445620619 470:12.420606735367658 471:4.833889453056638 472:4.833889453056638 473:32.31500360716223 474:2.0103033984483356 475:38.066769591253056 476:21.948364595715894 477:8.494222909705632 479:4.922866999323425 480:0.22722498344646172 481:82.97355655357923 482:76.1070989505216 484:0.232267451490748 486:27.294565236641294 487:4.983345284303852 488:2.0801687489498684 489:8.580098412757552 490:0.23738754382915672 491:8.580098412757552 492:8.580098412757552 494:2.0980257376810716 495:2.0980257376810716 496:8.623514907902367 498:0.2425862371179356 499:0.2425862371179356 500:56.866812040753885 501:8.623514907902367 502:0.2425862371179356 503:0.24786452662172118 504:2.116042949892333 505:12.809305478325912 506:0.2532234264465464 507:8.711325871205657 508:0.25866397030616856 510:5.138775003554819 512:0.26979422547729487 513:8.845551116521795 514:2.2086054432694326 515:13.099260349675077 516:2.2086054432694326 517:2.2086054432694326 519:64.59745197498056 523:22.87432878351791 524:8.982893699838055 526:2.246826825088095 527:2.246826825088095 528:0.2871289600584556 529:13.278487707113221 530:22.962204989190028 532:0.29308223374746417 533:9.029389005792712 534:2.2662030013345156 537:65.16116307975956 539:5.333736277134705 540:2.3054982993048405 541:0.30525840205129 544:18.170658647092885 545:5.400891205747856 546:46.16708262276665 548:2.3254223575095767 549:9.171086707995476 550:2.3254223575095767 551:9.219073509579344 552:5.43489189632855 553:9.219073509579344 554:2.3455340645101823 557:0.3307239613225666 559:0.3307239613225666 560:0.3307239613225666 561:5.503759418828312 562:13.64953205403438 563:0.3307239613225666 565:9.316210137787113 567:5.538634375562675 570:5.573809023083236 571:66.52617203504295 574:13.841707670276291 575:9.464905641191747 576:102.58180854438595 577:0.3508383472993075 578:0.35774385527484864 579:0.35774385527484864 580:18.71707559822224 582:5.64507461144501 583:2.470294284127239 584:2.491795416317593 585:2.491795416317593 586:18.797621809225458 588:35.20010247297441 589:9.56609704495553 590:0.37186464269666025 591:0.37186464269666025 593:2.5135065879781404 594:2.535430877169711 595:0.379082933909399 596:0.379082933909399 597:14.1052800390353 598:0.379082933909399 599:2.557571429895218 600:5.791396836054536 601:0.3864085532450754 602:2.557571429895218 605:41.91006299532751 606:5.866529031632034 607:2.60251426358783 608:0.4013881734802281 609:5.904605270940314 610:0.4090454628449071 612:5.904605270940314 613:0.4090454628449071 614:9.934037034718616 615:48.52303097623953 616:2.6483616997347768 620:24.7671303969118 621:5.981804132987412 622:0.4247035032837158 623:0.4247035032837158 625:2.695141577886911 627:10.043319388470026 628:2.7188902371731705 629:2.7188902371731705 630:2.7188902371731705 631:2.74288304236703 633:30.732606093291054 634:19.728708622950005 635:14.804155712677751 636:0.4574435647218836 637:0.4574435647218836 638:0.4574435647218836 640:2.7916166255738712 644:2.81636540460135 645:2.81636540460135 646:6.222172397498182 650:31.22790868791333 651:2.8666476730456933 652:63.6078450493388 654:15.10123807846326 656:2.892189763445459 658:0.5011970992065932 659:25.725829415626347 661:2.892189763445459 662:2.892189763445459 665:0.5196317564554149 668:0.5196317564554149 669:2.9440981668781045 670:44.105633394756346 671:10.62033561318293 673:0.5196317564554149 675:6.520625173823104 676:10.742342918789076 677:0.5386266485356825 678:6.520625173823104 679:44.44198318434769 680:26.177185017926305 683:15.56778009730372 684:3.024091689623421 686:110.07874793473796 688:15.56778009730372 689:0.5483401563941576 691:6.564971764190414 693:0.558201015036187 695:0.558201015036187 696:3.0513440547516546 697:242.7236437087332 698:0.568211787376699 699:6.655022366250738 700:26.526864728131184 701:0.568211787376699 703:0.568211787376699 705:0.568211787376699 707:65.63418603173889 709:21.05108969820358 711:3.1349374645284573 712:0.5886936648396622 716:11.12298108450097 717:21.25456989842311 720:21.357817054971928 724:11.188668209557111 726:6.840781777502671 728:0.609807685724817 729:16.061831863996833 730:0.609807685724817 731:6.840781777502671 734:16.147060758768813 735:0.6206089184629966 736:0.6206089184629966 738:0.6206089184629966 740:3.2508886736782925 741:21.567419604415015 746:0.6315769468709661 747:11.322075742857418 748:0.6315769468709661 749:3.2508886736782925 752:33.40041097924127 753:0.6427148602934538 754:6.985327224188681 755:74.40943528153359 756:16.320132358353042 758:3.2807184309824455 759:3.2807184309824455 760:3.2807184309824455 762:3.310897592768001 764:0.6540258344210491 765:7.084320515386014 767:0.6655131352903142 768:11.527463681388834 769:3.341432783490007 770:7.134636314247816 773:0.6771801216017659 775:0.6771801216017659 776:7.134636314247816 779:0.6890302497210892 784:0.6890302497210892 785:16.677205227551244 786:0.7010670759891496 787:22.22255862842679 789:3.4352436770857726 791:3.467273149653058 793:0.7257155771685574 797:3.499694781529536 801:3.499694781529536 802:3.499694781529536 803:0.7383349053078881 804:3.5325164564292955 809:76.96091397806349 813:17.145565381790856 815:12.033309644909446 816:3.599392681669604 817:12.108842724719949 820:7.503172366317394 821:12.108842724719949 824:12.185244267251129 825:35.108870833123824 826:35.108870833123824 827:22.921014139772538 828:7.558296928706468 831:3.633464240673678 832:0.7908742279283193 836:3.6679698811355905 837:0.7908742279283193 838:0.7908742279283193 839:55.631573289817844 840:17.439310694379593 843:0.8045461582913422 846:29.147958522858993 848:0.8045461582913422 851:144.57530687292348 852:0.8184420484084699 857:0.8184420484084699 863:17.743363367712757 865:7.844077622776804 868:3.810521529358037 871:23.668509999892567 872:7.90336995799205 877:103.60314812512101 879:7.963411573660771 881:0.8763639444082172 882:42.99825688290045 883:3.8846553692664396 884:7.963411573660771 885:0.8763639444082172 887:0.8763639444082172 889:12.745994443837326 891:3.8846553692664396 893:3.9224743054132682 898:3.9224743054132682 899:0.8914551357914653 901:3.9224743054132682 906:3.9608098538680294 908:65.0350533357139 910:0.906801688935247 912:3.9608098538680294 913:3.9608098538680294 915:3.9608098538680294 916:0.906801688935247 917:8.148205419785064 919:3.9996739613975807 920:0.9224094755939849 921:3.9996739613975807 922:0.9224094755939849 923:3.9996739613975807 925:3.9996739613975807 927:3.9996739613975807 929:0.9224094755939849 930:18.385246145701558 932:8.211420522224596 934:114.19212209090959 936:24.333846708462584 937:0.9382845711598299 939:0.9544332662958313 941:4.07903775909604 942:4.07903775909604 943:0.9544332662958313 944:8.275476238162122 946:0.9708620761320456 947:4.119563520436672 952:0.9708620761320456 953:8.340392831309872 954:0.9708620761320456 955:0.9708620761320456 957:0.9875777513175076 958:4.160670027347725 963:13.357550890063308 967:0.9875777513175076 968:31.02863978697281 970:0.9875777513175076 972:8.472893447138462 973:4.202371534020654 975:18.958473933968946 980:13.542840264092519 982:1.0218979477795456 984:1.0218979477795456 986:1.0395172547097895 987:1.0395172547097895 990:4.287619248018192 992:4.287619248018192 993:31.54538553110497 996:4.331196730072456 997:1.057453025508708 998:4.331196730072456 1000:4.331196730072456 1001:19.321124388598587# año
1:256.3862222611248 2:25.83459893874648 3:213.6262709364832 4:28.8668366295078 5:11.177312656017188 6:2.9813840806508995 7:90.55814966896905 8:110.89967863867734 9:83.63053750264295 10:0.0029277146931393047 11:58.90708509110238 12:235.98151278028715 13:63.962287106455584 15:82.38141758850314 16:25.55330108600276 17:16.03521246773494 18:75.12195860319449 19:13.944686267637284 20:21.880217143249975 21:27.770982635413493 22:174.57324633423357 23:12.74281195425326 24:1.8670898947772905 25:44.479752363083016 26:2.3199969102814424 27:39.559026520548926 28:23.0612980806442 29:44.25505151254228 30:150.37693991542812 31:4.461732725884496 32:19.028299892442917 33:31.75826489478119 34:50.686600352783486 35:25.80677516554976 36:0.5424329810303719 37:9.205745188999622 38:68.84721157438985 39:3.43581740092987 40:44.68826496333937 41:0.944776185951714 42:52.802350612529274 43:0.9939003200203534 44:66.10760857332788 45:6.152456056069916E-4 46:67.69730213463492 47:25.222900263066546 48:16.346669000882606 49:22.928333942437536 50:90.05307861185534 51:1.449958178772224 52:30.52366913379237 53:91.02391936445422 54:11.680591339687172 55:17.458982397498445 56:161.21863094785627 57:86.80451094775414 58:157.44290790908494 59:39.17029647394792 60:7.198163671895039 61:1.856308466290663 62:40.24427656507199 63:29.075660514310705 64:5.454939705413354 65:44.833416096292176 66:20.03419747242847 67:17.31959626895653 68:2.4454024645522767 69:80.85541148048357 70:28.104623066241103 71:86.38848083373655 72:0.8667605310679788 73:2.6092651052259064 74:21.337052155035657 75:77.28554150523884 76:114.9550843009015 77:18.347912087300433 78:6.971842942179005 79:42.03481825200702 80:55.42525453351199 81:2.9439186422978225 82:29.90241542162971 83:22.71881252924587 84:107.13503377130324 85:0.4333970730014417 86:27.151887186888075 87:13.338283569981176 88:13.364632246401852 89:3.2805846793436144 90:133.51686274462875 91:88.52096199410714 92:1.6964255776833372 93:31.733655848902696 94:32.15820511305059 95:3.5765223641370376 96:54.54683061983545 98:0.4660727495122451 99:11.34174104532831 100:14.531483550626627 101:51.064648109777 102:0.6836055629365275 103:115.03938744262084 104:33.68958488295719 105:8.793641657151591 106:6.252218350477752 107:22.0342302241379 108:47.33569022726327 109:77.17959794767843 110:42.95691560638625 111:43.14108285277 112:15.318425335338432 113:47.92759755388912 114:26.498525680251422 115:12.284896067412959 116:6.599090818751223 117:12.312432105433153 118:0.8224631678530175 119:44.018507102647284 120:15.700208210380334 121:2.328337949817393 123:2.3592931736766287 124:150.22830003404215 125:49.43024688776955 126:31.603500482812407 127:16.33075366046311 128:2.508507407585435 129:12.99697426228966 130:65.01488532218342 131:152.59011253080612 132:9.960549587613826 133:70.58162678040969 134:2.5749391770201533 135:28.095410872700807 136:32.292139178713775 137:2.6087335823256024 138:10.086916458441408 139:16.641269590083233 140:0.10745559862442976 141:41.345900207818204 142:7.35637625624392 143:51.39249104965926 144:37.608267204182454 145:56.75055733881105 146:77.7862502345113 147:13.762225674011146 148:2.832124491130971 149:10.585054395606912 150:67.7014384978345 151:21.176587364959754 152:13.986908612638064 153:10.803744242951387 154:7.838479350060592 155:7.884057592540266 156:1.2279905275950591 157:5.293833995963578 158:8.022631765822306 159:43.69562174989545 160:18.202791337839322 161:3.1392087562271485 162:11.375543595906404 163:129.25007027649545 165:22.642391776124047 166:26.92126313684847 167:45.5992838261022 168:12.017912576549483 169:23.262063914044873 170:36.3966177704563 171:3.507151805100968 172:8.837781449827864 173:1.5775610252398202 174:0.08292577029803148 175:95.80934739069562 176:0.3121439794435683 177:15.705962636691421 178:12.373229421704552 179:1.6544486979576707 180:12.373229421704552 181:62.751240756494035 182:1.7040905491589484 183:19.98151269411205 184:20.02693846535403 185:63.04922858047639 186:20.072519499690653 187:9.408574656026435 188:63.755792205261535 189:24.53010225744931 190:9.493790797092998 191:33.93148053953927 192:33.99854419900627 193:6.690373309989243 194:9.784936314814193 195:25.178077293164527 196:9.874477620639071 197:29.65636801268086 198:0.03127822186959518 199:1.949315833506988 200:1.972030625149623 201:34.47455476333578 202:1.972030625149623 203:6.880316356123241 204:95.23819972001884 205:4.265406776394706 206:17.423600950799848 207:13.676972582677893 208:7.026923163842285 210:7.05171449715569 211:13.752717711808808 212:25.91188418603615 213:4.357417179433457 214:45.337962776556424 215:2.1255418414718505 216:2.150094558588951 217:10.499197181324945 218:10.499197181324945 219:17.964860239318863 220:2.1874099313704707 221:4.489789165746614 222:0.011307355958755582 223:7.357496992173493 224:2.2509279910069147 225:56.90256215162703 226:18.24503137785462 227:10.763548265234192 228:62.67392269677917 229:2.289854048079515 230:14.461860922241328 231:41.499764093586926 232:63.00858163729511 233:14.543856283815947 234:4.706624656349584 235:14.543856283815947 236:10.933280742500274 237:22.737692386358905 238:36.73296715320873 239:2.3561300368873503 240:27.237188813361772 241:74.93535216464139 242:14.626524509144762 243:0.003725763867089111 244:14.668113884866983 245:27.363320568395007 246:11.071665167971126 247:63.689332692897864 248:93.61457016996877 249:18.727037090317353 250:0.0025396001147623354 251:11.106630633403888 252:11.141745932995823 253:4.85055110187665 254:0.0021930250713053136 255:7.818696986930557 256:0.0018711428269173776 257:11.21243030510513 258:4.892561461041418 259:14.92130005691495 260:0.00157412830664044 261:2.4659464975484915 262:7.87527193847042 263:0.0010554095830643362 264:0.7200264361566546 265:58.82108288904901 266:4.956338616944908 267:32.67643482665034 268:6.383034640344023E-4 269:5.021047352290801 270:2.0638305305685118E-4 271:28.141604176568467 272:1.1482418565843938E-4 273:23.713657917145863 274:8.106766823896393 275:19.4879917817522 276:8.362342634762505E-8 277:2.6399140454108645 278:136.4921317221161 279:1.2939963310104252E-4 280:54.5355733208187 281:38.59080565383253 283:19.85993747726453 284:0.8384284556183574 285:11.954474074229628 286:11.954474074229628 287:20.022831418495873 288:5.359304642823752 289:0.862224667494112 290:0.862224667494112 291:5.406353043618027 292:73.33734878710695 293:12.270604447845647 294:29.673110179813015 295:2.90716821939853 297:0.006986700317006638 298:0.9541292683030609 299:5.64895935244986 300:12.47428117437195 301:16.486888086030675 302:20.754381386807108 303:8.95542323536216 304:25.41520816451345 305:3.007857631778491 306:45.81340238448667 308:25.68516650394033 309:12.853431824762758 310:46.42903310886986 312:21.286974633643954 314:25.960190179897676 315:1.0538459038157346 316:1.0538459038157346 318:26.240453569868823 319:46.955148544450694 320:1.1019504040702741 321:17.25912234262774 323:31.28084969580899 324:9.47809488094732 325:13.340295556985298 326:0.02680067318678993 327:9.550896041461991 328:6.202141782853424 329:31.605438192955617 330:1.151896933864641 331:36.8418251712054 332:26.817443471149627 333:132.04595815555817 334:0.032506051461251316 335:22.162433148208244 336:37.02578238020742 337:13.617571338066245 338:0.03719671858172615 339:225.03902385031967 340:1.2358488342266358 341:0.04052515006141718 342:3.488044318727226 343:18.033325466328602 344:0.04582714083615858 346:27.57164033604955 347:0.047678480958380565 348:27.57164033604955 349:37.97341536179251 350:3.5894749900545353 351:0.05150951713004686 352:1.3022639981283646 353:22.89461491096972 354:0.05551436842071032 355:10.202365918137975 356:14.149254163503015 357:3.6518887260206325 358:0.05758299880357897 359:3.672959876660196 360:10.242621871134551 361:6.730511269766842 362:1.3600048366229835 363:0.06185476849070928 364:6.761516373429066 365:18.68239591927869 367:33.511347500811034 368:10.658086019229263 369:1.4697842646287897 370:39.48968636452385 371:0.08601903406104637 372:19.30720999003131 373:1.4952547565354977 374:0.09422589819164366 375:10.919275766582793 376:10.919275766582793 377:7.2158560808192735 378:7.2158560808192735 379:24.264671734655444 380:1.5474283686868429 381:10.96372653050482 383:10.96372653050482 384:10.96372653050482 385:11.008447186599296 386:7.284029918416549 387:34.74629749089983 388:0.10589589365628672 389:0.10589589365628672 390:1.5741484952311657 391:0.10589589365628672 392:0.10894690270085651 393:4.124660288710571 395:7.387924137134661 396:0.11521305862965239 397:7.423000358258254 398:4.197805066266184 399:4.197805066266184 400:7.4938343047065725 401:1.6428677182050622 402:7.4938343047065725 403:4.222525586144971 404:4.222525586144971 405:46.91407210675416 406:4.27248598671626 407:1.6711476703781871 408:20.314466555630766 410:41.36642502398816 411:25.20905719755341 412:1.6998950903700605 413:4.348753427045349 415:4.348753427045349 416:15.778238843563562 417:7.675010710370115 418:4.374537533886567 419:1.7291202545044457 420:15.83773165146334 421:106.71459101489758 422:0.1462373810198965 423:7.749172306234973 425:30.743188290743415 427:1.758833781266265 428:41.95484041744506 430:86.36645186109816 431:0.15766003226521835 432:0.15766003226521835 433:25.707378332137694 434:79.97269837564623 435:16.14090044145218 436:1.80434386482961 437:7.938996102885384 438:20.8902912750652 439:11.863025095520905 440:20.9643319971146 441:0.16965393275904042 442:4.560300462595297 443:26.050090838686412 445:8.056038100978494 447:1.8827967660015268 448:12.118633967572894 449:1.9151245048967307 451:0.19096751188808403 452:0.19543580690350734 454:4.755837964614185 455:8.25662476302437 457:16.711989837982475 458:4.755837964614185 459:1.964670680368755 460:4.784617474860519 462:16.777580267988476 463:4.784617474860519 464:4.813616046283528 465:1.981474071110785 466:21.652820759619754 468:4.813616046283528 469:55.797402553376415 470:12.43704192544239 471:4.842836350715959 472:8.380434069050711 474:0.21885078657911275 475:17.04446048991478 477:8.506954015321737 478:2.0501749248790935 479:0.22873415275770026 480:2.0501749248790935 482:0.22873415275770026 483:8.506954015321737 484:4.9619900851085035 485:4.9619900851085035 487:0.23892419970228593 488:2.0854437187604544 490:17.249524802111658 491:0.23892419970228593 493:0.24413663636434754 494:0.24413663636434754 495:32.883079405056016 497:2.103314450833954 498:12.769094947236793 500:0.24413663636434754 501:0.24413663636434754 502:50.6173466304088 503:0.24942866917648832 504:0.24942866917648832 505:5.053822092776966 506:12.88299245662441 507:12.88299245662441 508:5.1162632912166535 509:0.2657925846805484 510:12.998566203835614 512:22.63861289034867 513:57.743834400515745 514:2.2139766173502546 515:39.33645141325025 516:5.2118187468905885 517:0.27711896630935845 518:13.115860461572488 519:0.28291057496353667 520:2.2330133390423295 523:0.28878930706687367 524:8.995775984441412 526:22.898454033497114 528:0.28878930706687367 529:5.309727453158136 532:17.965721950478585 535:0.3008128123029402 536:5.342903070728035 537:2.291185493757176 538:13.355796583962057 539:0.3008128123029402 540:23.164090926793346 541:0.30695998013086867 542:9.136403986134647 543:13.478536274327508 544:2.330875993556531 545:13.478536274327508 546:13.478536274327508 547:2.330875993556531 548:5.41008548688364 550:2.330875993556531 551:5.444099921287397 552:0.3195313165093355 555:2.3713171415808043 556:23.435766924346268 557:5.512994931327337 559:18.421667376227088 561:13.666255860147942 562:9.329188628984571 564:5.512994931327337 565:5.512994931327337 566:5.512994931327337 567:13.72981897609043 568:2.4125299383156746 569:53.15197137160249 570:5.583072023446453 571:0.34581818275751075 572:9.427940136321 573:9.427940136321 574:0.35263613194077087 575:13.858472708524825 576:0.35263613194077087 577:2.454536278991758 578:2.4758441274047 581:2.4758441274047 582:9.528324729145073 583:0.3595553837946239 584:5.690478628915476 585:23.9982893161404 586:5.690478628915476 587:2.497359003574197 588:5.690478628915476 590:5.726909542610106 592:2.519083919342361 594:5.763662509269528 596:41.50777083030177 597:5.763662509269528 598:2.5410219525705426 600:0.38827505808141094 602:9.734186075030799 603:24.38842557096566 604:5.838153796366504 605:19.23089479028769 606:2.6081465712897645 608:0.40328216641437037 611:5.913991968333662 612:2.6309692479276605 613:14.394578646442328 614:2.654021495994168 615:5.952428966532044 617:0.41873814101517315 618:42.2436177117858 619:30.28211732302805 620:0.4266387289033447 621:48.729789046172165 622:0.4266387289033447 624:2.6773068340353245 626:6.03036548955163 627:0.4346567431188889 628:6.069876070328361 629:30.63960771110855 630:0.44279400454455153 631:19.74939999151345 632:10.167753913100842 633:36.687304560562936 635:2.7728523718448974 637:19.83843782574304 638:14.821113170780706 639:10.22413781327965 640:2.797358887756322 641:25.314917305874925 642:2.797358887756322 643:0.46794012940105245 645:10.338450301646565 646:0.47657346273519074 647:31.25615737450502 648:6.27308533666352 651:15.118250514692335 652:43.64818336538653 653:15.118250514692335 654:6.314901513484746 655:10.454878704733968 656:2.897987003580823 658:6.357124190985991 659:0.5032560240811437 660:6.357124190985991 662:2.897987003580823 663:6.399760146102604 664:64.09087424740807 665:2.9499228962226285 666:0.521718170513094 668:2.9499228962226285 669:0.521718170513094 670:0.521718170513094 671:10.633643967624339 672:10.633643967624339 673:2.9499228962226285 674:26.087353379740264 675:6.530218038337511 676:3.002988824409287 677:10.755678762637611 678:3.002988824409287 681:20.676518794159257 682:15.58487500176247 683:3.0299576529764782 685:15.58487500176247 686:0.5504678044535948 687:3.0299576529764782 689:3.0299576529764782 690:10.817583165537773 692:0.5603424077302899 693:10.880092672388136 694:3.05722376280727 695:10.880092672388136 697:10.943217949502094 700:3.084792347652148 701:3.084792347652148 702:3.084792347652148 704:26.551484775324134 705:10.943217949502094 706:0.5805439861264441 708:6.7103902186617574 709:3.112668737998802 711:80.53176619096504 712:0.5908762918167423 713:6.756598132500832 714:11.136399397514019 715:0.6013666147280186 716:21.275481182856705 718:21.275481182856705 719:11.202100267365982 720:0.6120178024440354 721:59.3061186459177 722:11.202100267365982 726:39.22916972250688 727:16.079009238010865 729:16.079009238010865 730:0.6120178024440354 732:0.6120178024440354 734:11.268474719658226 736:0.6228327800046592 737:11.268474719658226 738:0.6228327800046592 740:6.946345847490755 742:27.28194182148013 743:11.335535290636082 744:6.946345847490755 745:3.2568645957008417 746:11.335535290636082 747:0.6338145534624785 748:16.250360338796906 749:11.335535290636082 750:3.2568645957008417 751:16.337350967323907 753:6.995057537257286 755:11.403294870566882 757:6.995057537257286 759:53.017610745770064 760:6.995057537257286 761:0.6562909309117303 762:16.42524057667645 763:3.3169010046274003 764:7.044298334113535 765:3.347449940556628 766:0.6677919766323547 767:3.347449940556628 768:0.6677919766323547 769:27.66386688277549 771:7.144407862649797 772:11.610902148733473 776:7.144407862649797 777:3.3783617206068435 778:0.6913365811518237 780:0.6913365811518237 782:16.694478817234167 783:3.4096433576747742 784:11.681594212800748 785:7.1952976399983495 786:0.7033871526543618 787:22.243593618997707 788:3.4413020694790655 789:0.7033871526543618 790:22.243593618997707 791:22.35686690562432 793:0.7280631441131328 794:7.351439896526474 795:0.7280631441131328 797:0.7280631441131328 798:11.898347633352188 799:3.5057806643309255 800:22.471365728266 801:16.972461990091738 803:0.7406962174855677 805:7.404683817200718 806:3.5386160843442322 809:3.571859671589188 810:7.458546309503361 811:0.7535313041482352 812:3.571859671589188 814:0.7535313041482352 815:22.70414141984801 817:17.259731503419207 818:3.605519800083221 819:0.7665725276603855 820:0.7665725276603855 821:0.7665725276603855 822:3.639605104480195 823:0.7798241387484084 825:0.7798241387484084 829:3.639605104480195 833:3.6741244903707866 835:3.6741244903707866 838:7.623974805150354 839:0.7932905211634972 840:0.7932905211634972 841:12.276170897594076 843:0.8069761969270022 844:17.556880665489086 847:17.556880665489086 848:3.709087146281057 853:0.8208858324589814 854:0.8208858324589814 855:3.744502555633883 856:3.744502555633883 857:0.8208858324589814 858:12.433512267379765 859:3.744502555633883 860:17.760788156609063 861:12.513591331461656 862:0.8350242447524042 863:3.780380509672823 864:0.8493964079681452 866:12.594636970739515 867:0.8493964079681452 868:0.8493964079681452 869:0.8493964079681452 870:12.594636970739515 871:0.8640074598644762 872:49.74446695302009 873:7.913333941166526 874:7.913333941166526 875:42.82859913070844 877:3.853564834890834 878:7.913333941166526 879:12.759715152782942 880:49.97128738919447 882:7.973389302608152 884:0.878862710380586 885:3.890892451235854 886:12.759715152782942 887:7.973389302608152 888:12.759715152782942 890:3.890892451235854 891:12.759715152782942 892:7.973389302608152 893:0.8939676472455724 894:12.843793150833212 895:18.18349297480845 897:12.843793150833212 898:3.928725133121313 900:23.95095855633578 901:3.928725133121313 902:0.8939676472455724 903:0.8939676472455724 905:0.8939676472455724 906:3.9670744269675495 907:8.09581659451906 909:3.9670744269675495 910:3.9670744269675495 914:12.928928703580986 916:0.9093279461000631 918:0.9249494781071461 919:4.005952280110901 920:4.005952280110901 921:4.005952280110901 922:0.9249494781071461 923:18.40275340868543 925:8.158224385379333 928:13.015146563781297 931:4.0453710590912575 933:0.9408383192563942 934:0.9408383192563942 935:24.355115373302777 936:8.221453233626782 937:13.10247236356007 938:13.10247236356007 940:37.261057547813884 942:4.085343569217889 943:0.9570007601942762 944:8.285522695305536 945:4.085343569217889 947:13.28055496423693 948:0.9734433157655001 952:0.9734433157655001 955:4.125883076461385 956:4.125883076461385 957:18.858375213352065 958:0.9901727367177028 959:13.371367819337152 961:0.9901727367177028 962:8.416265255125653 963:4.167003329017036 965:4.167003329017036 966:0.9901727367177028 967:0.9901727367177028 968:18.858375213352065 969:18.858375213352065 973:1.0071960207914041 976:4.208718581453949 977:8.482981141689713 978:4.208718581453949 979:59.27105638654577 980:1.0245204247196158 982:8.550623294798607 983:4.251043619529665 984:4.251043619529665 986:4.293993787284747 989:13.651251303175028 991:1.0421534775137173 992:1.0421534775137173 993:1.0421534775137173 995:13.74713380223502 997:8.688781140711587 998:1.060102994214817 1000:4.337585015104577 1001:8.688781140711587# producir
1:477.5863405224543 2:200.2716788524167 3:79.48667608481081 4:139.234158121957 5:131.56747604660734 6:93.18948416020073 7:52.18875446396021 8:65.56483871534662 9:107.4455719372597 10:44.2846530047467 11:148.53242809905473 12:32.79251428015361 13:27.839935639872802 14:82.38141758850456 16:24.471879736134216 17:170.00452122232025 18:29.121898177454046 19:3.413951610276248 20:71.97103624955555 21:362.6677955028552 22:43.135140562132094 23:19.006842267369414 24:38.05431627375038 25:183.36110371804565 26:36.98457902932547 27:34.29307741070086 28:156.78831081999363 29:8.705403874762402 30:19.300022987254128 31:4.965213943758749 32:56.38083581005765 33:2.0309412288890196 34:3.578720580128091 35:98.32622451656104 36:5.547020435471618 37:7.651074362033272 38:54.20918529866685 39:12.632168132699316 40:15.57370904950632 41:10.305708979461537 42:67.88164607597636 43:25.097116172782844 44:43.40180467541159 45:144.16738659724246 46:26.07606298046915 47:53.483229217374394 48:17.342906508615368 49:11.95830894317349 50:39.0879747042695 51:15.191083023471181 52:31.96805928118472 53:12.394786881864338 54:5.237969649110395 55:44.00276968671271 56:9.915873228419443 57:36.09728634640592 58:44.83602346466639 59:12.97636630022923 60:49.17697161788832 61:63.45681667273571 62:119.34492491849443 63:10.850759845674082 64:50.71745179211647 65:0.05709020762914487 66:35.971476581194814 67:88.00667219617314 68:6.858522987325987 69:68.50476708704548 70:99.55704860487968 71:350.2183874659056 72:0.3249988802782251 73:22.334850363842854 74:9.76545488736657 75:0.6961529963380385 76:38.35653045049779 77:7.382817351731877 78:0.4162213625878914 79:2.581464402978449E-4 80:43.70784139142276 81:16.555828262411712 82:162.18676290583048 83:5.443642414165597 84:0.0018975355844671013 85:36.25275625164233 86:32.34889011471441 87:17.382669723242024 88:45.31863265445087 89:36.69658851606225 90:17.7849178501054 91:11.350611811416364 92:32.996566326882245 93:33.04359579414807 94:65.82470294290137 95:0.6969822893256546 96:11.737104035099861 97:0.03290967738840922 98:22.19269467850586 99:6.395431240297041 100:4.113110478181992 101:4.166590671999561 102:12.320990343050156 103:2.2808585672806605 104:58.17881894114631 105:39.385397709149316 106:19.27770026664492 107:0.8573673374035097 108:2.3583853967195543 109:0.30833206713101474 111:0.07260099912220842 112:59.29239024623677 113:4.4874037704611 114:27.614713214272236 115:4.574997268136378 116:45.31601016149368 117:19.95986612797949 118:59.97973195703991 119:36.45467679894698 120:4.649286466322149 121:13.166095527678602 122:1.0111896851166846 123:0.24425556494660378 124:1.0365573347505208 125:16.859628150839594 126:7.422116004665128 127:4.942804248255432 128:20.832218088009206 129:7.544642808109793 130:2.7815276305444137 131:17.270797844519468 132:20.98950442126366 133:17.30568272152694 134:17.34066517003637 135:83.95356784388031 136:17.41092460988261 137:13.932605570570734 138:5.088353801956649 139:0.1531824276427624 140:7.753958570419132 141:7.753958570419132 142:21.4310646286846 143:0.1777548454699821 144:5.340879898670118 145:3.0546128293003645 146:25.82415081009188 147:8.080490436310214 148:14.530077085094899 149:21.970744218146944 150:8.192846850897961 151:1.3334689335766596 152:8.238298949885545 153:0.2248148454710458 154:26.443225283432916 155:8.376440152067293 156:0.12361550419081033 157:65.43407742620352 158:3.325574051132954 159:1.4543967270796345 160:5.829443717774982 161:15.335097020549277 162:15.47517209248694 163:19.26586772420878 164:19.512404146724943 165:19.553945996245055 167:12.473848746179755 168:63.20427787309987 169:3.783548257022504 170:32.99534899846582 171:28.558616208081048 172:47.54163580901983 173:16.35443301041262 174:1.7720779798883564 175:16.392590611879758 176:0.3899182171870005 177:6.451465012131445 178:1.8422145273439738 179:53.51446756982827 180:9.615356642600977 181:6.6458209607155245 182:16.86065246550663 183:33.98744564165865 184:0.443334567675739 185:20.864567336267825 186:9.810353479153346 187:4.1344942576630705 188:1.9789282162159307 189:13.470446747485191 190:29.929006719546933 191:7.078864808234663 192:0.5274250528866212 193:7.1025615121716585 194:7.126352590218677 195:66.9331622359214 196:10.396095701692033 197:26.18719329017337 198:0.5541659096294875 199:50.688763841582876 200:56.23455808083131 201:10.487839257460442 202:78.97046565505751 203:26.41166769392798 204:31.095047975442558 205:0.5989695036061353 206:4.574774453256459 207:7.444497350119727 208:26.754453676594622 209:46.22049685728313 211:7.494953170746236 212:51.6768294411712 213:4.668708455140702 214:31.740843420109282 216:4.745370276054224 217:4.7842182588400375 218:32.00580881481255 219:0.0029823004306488996 220:2.3936416535163323 221:11.061465289947579 222:58.10636758468085 223:7.780072603985515 224:14.939433329081114 225:7.860148252874252 226:2.472374591185358 227:7.914103315347606 228:11.29593861049067 229:0.7226414051474774 230:19.136766543320512 231:4.236625880458878E-4 232:7.995908518600144 233:95.13069286002886 234:42.87443833457294 235:8.023412821341555 236:19.282218344488342 237:0.7495198433683206 238:8.078780187552542 239:0.7563575095089051 240:8.078780187552542 241:19.331089028215317 242:5.066246791774224 243:19.380155343913543 244:19.380155343913543 245:43.213433711128005 246:11.607518173472277 247:2.6091440706791125 248:95.88617312904364 249:5.1290803743327835 250:15.438115646844146 251:1.3687539242683688E-5 252:11.678368428125593 253:5.1714607018615375 254:5.1714607018615375 255:15.5236293385749 256:11.714019372752798 257:8.276421825733834 259:24.050071847665638 260:8.276421825733834 261:2.68025768612729 262:28.717803663497786 263:5.257425629531008 264:2.7092330987081557 265:2.7092330987081557 266:5.279171947918698 267:33.75586327122212 268:11.894575668269221 269:11.967893057519838 270:29.113948159837847 271:15.8729059235569 272:29.180914123144202 273:0.0021408275804846223 274:12.079070923737916 275:24.698734338374553 276:16.052026590675794 277:5.50245417345268 278:20.40479513175251 279:20.40479513175251 280:5.548421258674274 281:79.9708521218787 282:2.920982354598356 284:8.845222854659903 285:56.5995657123334 286:5.6653325824350285 287:0.9685567410898741 288:12.53882624032169 289:12.578270189117188 290:16.56092018537791 291:16.608418441673642 292:12.73786300129743 293:1.0284429633630803 294:51.89190529435367 295:9.198211379555472 296:3.132637405264641 297:0.018312015415381848 299:5.983335531571133 300:9.297758810741533 301:0.019364196505223894 302:21.52084565982004 303:6.059761854279319 304:9.398775593548248 305:52.64824967500249 306:89.49051166268232 307:26.35795012907324 308:9.535813211595514 309:17.553324386881368 310:3.360342826750872 311:42.21599673016239 312:110.58051708952462 314:13.494295416647084 315:31.79203012443602 316:36.95584587516172 317:22.364659629095378 318:1.2168962710959517 319:9.818282854974449 320:6.405196707296112 321:22.427100702510106 322:1.2270467977585922 323:3.4902204115242728 324:6.46050237763039 325:6.5164129673080735 326:27.48030637556294 327:6.5164129673080735 328:37.84918286966333 329:0.04757497109011552 330:27.553336759205592 331:1.2895195122446008 332:14.036796252790678 333:6.630091835637663 334:6.630091835637663 335:6.630091835637663 336:1.3109575136976492 337:27.923912528465056 338:14.22510971812483 339:1.3547872239580685 340:28.150716466110786 341:61.6958228513822 342:0.06300922904894343 344:0.06946561695911606 345:144.36381705317245 347:1.411422711098778 348:3.8082543670069033 349:0.07398055273453377 350:10.538224674359164 351:6.95614889108031 352:6.95614889108031 353:1.4346715070562086 354:1.458269637240668 355:3.8927494689552784 356:7.017662216925374 357:3.8927494689552784 358:19.174242757995717 359:0.08353029319756014 360:23.882368924976642 361:0.08602842407455218 362:0.08857167596061462 363:10.781409306524035 364:14.865315431063472 365:1.5065405866333828 366:1.5065405866333828 367:0.09647650841689782 368:11.11875429562693 370:24.67504330682587 371:11.20555452369931 372:1.6338192408749235 373:4.205945569446327 374:0.1259453767887591 375:1.6739472029119808 376:1.6739472029119808 377:1.6739472029119808 378:7.5710113856672665 379:11.382252966780248 380:11.42708855454571 382:15.663352668548283 383:4.300791042599267 384:7.605375737340402 385:4.324898939062089 386:7.639954869918998 387:11.472194035273018 388:1.7150219034075562 389:1.7150219034075562 390:1.7150219034075562 392:4.3736021636993 393:35.94905064514313 394:1.7289289712577733 395:1.7429456735796087 396:0.14962629115174436 397:7.780464613648787 398:0.15322742101482548 399:20.650234627303917 401:1.7856652540220654 402:129.55872196461868 403:73.01714022050416 404:11.748656154814235 405:1.8147148633054053 406:36.55955654653391 407:16.176683567996285 408:26.000533982671993 409:4.575171959141614 410:42.4824092122845 411:0.1720893389468847 413:1.8591689843492283 414:11.987008911993312 415:8.035168781209935 416:1.8591689843492283 418:0.18004535303583755 419:8.072510948045387 420:16.413987633289697 421:1.8742267723286956 422:12.084475654493739 423:8.110100046647332 425:12.133678133902768 426:1.9047099669796879 428:12.183198062358336 429:8.186030155414729 430:4.706947752248436 431:0.19669122902563757 432:4.733865820813713 433:49.17326574142599 435:1.9513745587759908 437:4.7882819698258485 439:0.2053921611237907 440:16.8438619421234 441:26.758538181910918 442:0.209839640271109 443:43.68138506793073 444:12.435687932161922 445:0.21893235783120324 446:0.22357912800034957 448:0.22829388263722947 449:0.23307742196076098 450:2.0648490822359498 451:0.23307742196076098 452:17.22809924742904 453:12.69668268474353 454:0.24285412581736168 456:0.24285412581736168 457:0.24285412581736168 458:12.749947055419415 459:5.043180252061456 460:2.115549792496274 461:8.663914979699829 462:2.115549792496274 463:0.24784896285694558 464:2.1327380299546084 465:17.426030481059026 466:5.0725636709746755 467:22.343194772138933 468:17.426030481059026 469:0.2529159299265596 470:2.150073183232245 472:0.258055901827151 473:2.167557049738026 474:2.167557049738026 476:22.66425209139257 477:33.46696086313796 478:8.875193791957683 479:22.66425209139257 480:8.875193791957683 483:13.077360616084874 485:5.222861960667286 486:5.253617627080974 487:0.2848825808325487 488:13.189592820705077 490:5.253617627080974 491:0.2848825808325487 492:0.2848825808325487 493:9.0056815816148 495:2.2572723608510574 499:17.903952881591614 500:2.2572723608510574 501:33.79227688678459 502:2.2572723608510574 503:9.049821274786996 504:5.31584852951907 505:17.974151635507894 506:5.34732991033475 508:18.11605464006947 509:2.3319176216203457 510:18.187772045085477 511:9.229710794028712 513:0.31968084785477574 514:2.3702436629612897 515:59.25805646592181 516:2.3702436629612897 517:2.3702436629612897 518:5.475769469858041 519:23.506969957719505 520:0.3319477964567083 521:5.508524466742269 522:18.40606955904304 523:5.541544377438291 525:59.60172502035793 527:13.715216421731979 528:40.614381909534416 529:13.775809055043474 530:9.415143102985605 531:9.415143102985605 532:34.810091251034095 533:9.415143102985605 534:18.554293152540154 535:5.608393238508998 536:9.462402304194068 539:13.836861453211148 540:9.510031782816226 541:0.35753664286566444 542:0.35753664286566444 543:29.424786639068515 544:5.676345382454937 545:9.558036629421393 546:0.36416058706150833 547:0.36416058706150833 549:2.4894522064962703 550:5.676345382454937 551:14.022840893637225 552:2.5099625216068264 553:5.710744681981629 554:0.37087770524948716 555:2.5306630838293334 556:2.5306630838293334 558:5.780409425105348 559:2.5515565452732387 560:0.38459663260156923 561:5.780409425105348 563:14.149245064116045 564:0.38459663260156923 565:0.38459663260156923 566:54.22436805769737 567:24.319592367187852 568:9.753915279729588 569:2.57264561367991 570:0.39870403399620946 571:14.2776477715411 572:5.851256253733043 573:0.39870403399620946 574:5.88713348772902 575:5.88713348772902 576:5.88713348772902 577:5.88713348772902 578:0.4132109716164095 579:0.4132109716164095 580:54.90283253635748 581:14.408106758848012 583:5.923319070216128 584:2.65901415556477 586:0.42061785376901084 587:2.65901415556477 588:9.956235871105 589:5.95981747063643 590:5.996633256502532 591:10.007866591248503 592:10.007866591248503 593:2.6811239426458724 595:2.703446848064 596:14.607783363066673 598:0.43574589381356915 599:2.7259860179357442 602:10.11243231182062 603:0.4513032845014675 604:0.4513032845014675 605:2.771726088759927 606:6.147165196302535 607:0.4592469849711663 608:2.771726088759927 609:6.185640056522427 610:30.97603426627869 612:30.97603426627869 613:6.185640056522427 614:19.996311922540826 615:0.4754727100722487 616:2.818370765783538 617:31.09360679935183 618:0.4754727100722487 619:10.32696620066347 620:6.263636163124496 621:20.082732641107107 623:0.48375817458013126 628:2.890095171193159 629:2.890095171193159 630:0.5006832063044241 631:0.5093264577732419 632:10.549079180818193 633:10.549079180818193 635:50.551327497406916 636:15.31064527758894 637:6.423967862195933 638:0.5180927284750573 639:15.31064527758894 640:6.464988451052879 641:2.9640174359718605 642:0.5269839717027218 644:20.617062055962602 645:15.458650242167787 646:6.506396183037079 648:6.548197354462934 649:20.70886607312793 652:6.590398416587464 653:3.040244367948372 654:3.040244367948372 655:0.5544277766880639 656:0.5638393993243821 658:3.066185088375973 662:15.68568597291369 663:58.4428306141639 664:3.0923990261147383 665:6.719467890588336 666:0.5830713175079152 667:6.719467890588336 668:11.018048322502326 669:0.5830713175079152 670:0.5830713175079152 671:15.840527217571184 672:11.018048322502326 673:0.5830713175079152 675:6.807639381863027 676:6.807639381863027 677:0.602863474178665 678:3.1727264597948346 679:0.602863474178665 680:11.140852898174906 681:6.807639381863027 682:27.026475965726874 683:0.6129756157044061 684:0.6129756157044061 686:16.07825599402935 688:16.07825599402935 691:27.026475965726874 692:0.623235108824987 693:0.623235108824987 694:0.623235108824987 695:0.623235108824987 697:0.6336445167577027 698:6.943232483600476 699:11.329546762542039 700:0.6336445167577027 701:11.329546762542039 704:0.6336445167577027 705:6.943232483600476 706:0.6442064696579011 708:3.2839459382840612 709:0.6442064696579011 711:3.3125205006056113 712:0.6549236679429988 713:11.45845851600179 714:7.0830194533134065 715:16.489921992047154 718:3.341413962745704 720:3.3706320971253367 721:16.57469960377713 722:3.3706320971253367 724:0.6768349661023921 725:3.3706320971253367 726:27.74520514850677 727:11.589968662879478 728:3.3706320971253367 729:11.589968662879478 732:3.3706320971253367 733:7.178653958328311 734:3.400180835132233 737:46.92469746162401 738:106.53756933461429 739:0.6880348388029115 740:7.227231239659189 741:0.6994015081807521 743:34.103402769225426 746:61.00660822600694 747:27.99425380247192 750:0.6994015081807521 751:0.7109380635894935 752:22.29951681498894 754:3.460294671793332 755:11.792317962002015 756:0.7109380635894935 758:7.276327828151271 759:7.276327828151271 762:3.490872477112059 764:34.39729174880987 767:3.52180631257022 769:7.376118409473124 771:17.101786207699675 772:12.0010799441223 773:0.7465992559313464 775:28.507661112340767 776:17.101786207699675 777:47.866364668532185 778:7.4781075342184575 779:3.584769531485501 780:12.072156911495712 781:7.4781075342184575 782:3.584769531485501 784:0.7588480295830325 787:7.529953435991774 790:0.771283502207305 791:0.7839093354476215 792:0.7839093354476215 793:12.290065046489012 795:7.635404502887151 796:0.7967292991236555 797:17.472001382491136 798:0.7967292991236555 799:0.7967292991236555 800:7.635404502887151 802:12.290065046489012 803:3.7152818722339034 804:35.47511603491194 807:55.896637418812546 808:7.689033329245763 810:29.31918210698399 811:3.7489103652818634 812:49.063077425167855 813:29.31918210698399 815:3.7489103652818634 817:42.41096878477478 818:63.64381853089951 819:49.27020493578878 820:12.515325605449132 821:12.515325605449132 823:3.8174256123164327 825:0.8500299149729793 827:0.8500299149729793 828:7.8536826737069765 831:0.8500299149729793 832:3.8523299065492105 833:0.8638812048758333 834:0.8638812048758333 835:29.745287806049532 836:3.8523299065492105 838:12.669812852753882 840:3.8523299065492105 841:0.8638812048758333 842:0.8779517890010947 843:7.9667172889283595 844:3.887677471693318 846:0.8779517890010947 847:0.8779517890010947 849:3.887677471693318 850:0.8779517890010947 851:0.8779517890010947 852:8.02425715088024 857:0.892246333788282 858:8.02425715088024 859:0.892246333788282 861:0.9067696562072401 862:8.082498464187996 863:8.082498464187996 864:0.9215267303332041 865:8.141456650219169 867:8.141456650219169 869:0.9215267303332041 870:0.9215267303332041 871:36.98832282768458 874:4.033694806222277 875:0.9365226943237969 876:18.472972868648124 878:0.9365226943237969 879:8.261587920555247 880:24.431205224796763 882:18.57965846242986 883:18.57965846242986 884:0.9517628575104358 886:0.9517628575104358 887:0.9517628575104358 891:0.9517628575104358 893:0.9672527080335451 894:13.240129501568433 895:24.56300814798225 899:4.109624932715602 901:13.240129501568433 902:4.109624932715602 903:4.109624932715602 906:4.14835914205605 907:0.9829979215253613 909:18.79698185561381 910:8.384785044203806 915:8.384785044203806 916:4.14835914205605 917:4.187621911478132 918:44.58907637132549 919:0.9990043690493684 920:0.9990043690493684 921:0.9990043690493684 922:24.83152620383403 923:8.44757775230738 924:0.9990043690493684 927:24.83152620383403 929:0.9990043690493684 930:0.9990043690493684 931:13.4999634687136 932:8.511191518585285 934:19.019783137551904 936:8.511191518585285 937:1.0152781264989692 939:8.575645899367217 941:1.0318254846220758 943:13.58880868191362 944:4.2677830359032685 945:1.0318254846220758 947:4.308707462172322 949:8.640961157979225 955:1.0486529582678514 957:4.35021263453099 958:4.35021263453099 960:1.0657672982658186 961:4.35021263453099 962:8.707158299844586 963:4.35021263453099 964:1.0657672982658186 965:4.35021263453099 967:1.0657672982658186 969:1.0657672982658186 971:13.770013686645251 973:1.083175502065006 974:1.083175502065006 975:4.392312807764741 976:1.083175502065006 977:1.083175502065006 978:4.392312807764741 980:1.100884826808829 983:4.435022767414769 985:1.100884826808829 988:19.723814314778398 989:4.478357857520987 991:68.75280684951869 992:1.118902801293779 993:1.118902801293779 995:8.98121387713348 997:8.98121387713348 998:1.137237240172151 1000:46.37122313231333 # forma
1:401.2043983161233 2:228.56959693923844 3:97.65845397243736 4:39.392620804460655 5:484.45885813949343 6:52.38502221292153 7:275.6107206582657 8:151.372445745174 9:219.59527775997867 10:19.184736804145707 11:673.2420892598034 12:66.52557812366847 13:384.28172310972565 14:25.553301086001824 15:24.47187973613376 17:358.8370467014819 18:56.10524981312109 19:114.83345736504286 20:93.6569217610025 21:13.416386083077045 22:9.700302199344468E-4 23:5.302591120076746 24:16.647105695666276 25:195.67771797402796 26:10.391287400211572 27:6.407797275828506 28:116.55832008126497 29:22.300802872767264 30:43.37975206487816 31:105.53108967359147 32:33.69859454955707 33:23.60252507301473 34:53.33738708348286 35:5.604161615033092 36:38.393811642628364 37:58.482127784426076 38:5.8105543261284565 39:21.536901499889904 40:8.096301886260383 41:25.086078233910523 42:35.69758327961948 43:16.06125643047941 44:43.83506319634148 45:25.813355485314396 46:13.929348562244153 47:14.24015481916947 48:422.84355338524955 49:24.434467226906147 50:28.202519767809942 51:18.45223476254511 52:9.919554294154384 53:56.7931154811604 54:271.8706387547982 55:70.88561577999864 56:7.6181166160459535 57:7.6181166160459535 58:16.06399924359036 59:19.244448295548985 60:81.8780367833835 61:103.61225921070455 62:0.9402022839570814 63:34.59103815998064 64:203.21657666838803 65:23.629517906792476 66:21.330290420312842 67:45.54835421642638 68:2.8177189944577634 69:0.7338557676043655 70:25.905410927359355 71:33.65001756334933 72:7.141501019059302 73:2.990067372845395 74:152.75150730638003 75:3.0295759878798467 76:1.5119856898624344 77:23.060486057710612 78:39.099129216996026 79:0.5692786397189858 80:0.0013101094837316347 81:27.53115414539467 82:0.0014955726801407973 83:16.99036875931171 84:0.5326580294627282 85:89.99033206237043 86:21.06581101419259 87:32.70119790112962 88:24.837623161435747 89:5.894671112336716 90:1.979551353018265 91:3.812369209418065 92:0.019675529188173217 93:6.0691456399968935 94:11.74709594729257 95:87.71386647128752 96:4.012554903778565 97:0.36773528849179515 98:15.317727719219116 99:22.539231887990386 100:18.97086757668232 101:48.47500251618079 102:0.8521697738520966 103:9.473314508488688 104:48.92267067061902 105:79.29948706111699 106:9.584705132785682 107:481.9923695778869 108:2.4174749318587456 109:4.457570266847957 110:2.4473868001583163 111:36.00884914390974 112:0.9489108439319952 113:0.27070924868264634 114:0.9788418057130953 115:70.59898924979734 116:60.34311398929736 117:28.013848519407805 118:1.0032883151548535 119:2.6230869991527035 120:166.4061079425169 121:2.6444727297121404 122:0.11368276659344809 123:71.46884866539831 124:111.30498833217261 125:10.384606664007986 126:4.951054828570084 127:149.98143254013814 128:13.82432982178676 129:25.021794155152133 130:100.93291578253665 132:7.720037443630076 133:0.1565033102159966 134:10.737220998598568 135:240.2772789068906 136:17.60035044526617 137:7.825288052865289 138:2.9371301966180154 139:1.2087934825686855 140:33.98424976029544 141:1.2230835834548488 142:7.953763844290437 143:25.833028072752676 144:14.56703644398265 145:3.119183585411648 146:53.84309362291303 147:59.12044847551463 148:11.321783028254105 149:44.26444121790053 150:49.360842302777726 151:0.12941344299174495 152:5.589252508783291 153:11.544246084578214 154:44.879225383762176 155:1.4375845829026346 156:18.745110000921166 157:18.900530049136854 158:0.10286576890604285 159:3.4055157754111804 160:8.778398586532576 161:45.938944570684626 162:1.5820236344327774 163:0.08211739474280066 164:3.643988845557893 165:9.101019039995633 166:52.13115308198911 167:0.3672551147560598 168:6.4406942463258865 169:9.438301606281485 170:0.38782113293305553 171:6.461658648792574 172:12.80996936575682 173:69.45006355103662 174:28.970532414125227 175:0.04668393704296698 176:1.826372208250278 177:16.601457799606905 178:16.83441386566627 179:6.675654605712677 180:6.675654605712677 181:1.9182057614849792 182:6.785711183333116 183:0.03227374920127412 184:152.7067354702677 185:1.9497060584209482 186:0.030101987135658585 187:6.920581294733425 190:10.132214429869547 191:2.1256371108080714 192:17.773259062679763 193:35.44176805337744 194:13.97481439578287 195:4.465369397205845 196:7.296003323603276 197:0.012246261549869679 198:31.03013417898462 199:7.320264806835615 200:150.45114523313 201:0.010204634565489085 202:7.369080410933959 203:31.21834176350269 204:0.6045008830619931 205:36.341338337398184 206:68.44917824279987 207:0.6277278231372266 208:111.50716217077292 209:10.829904657109712 210:7.568336126345321 211:2.3283031874457185 212:2.3283031874457185 213:363.06866281444815 214:2.378532669936429 215:0.0034243976390008913 216:0.0026909915082129286 217:4.858448328403883 219:4.878090618291311 220:0.695020915590405 221:2.4427595422403043 222:0.0014822807733839759 223:23.249022760945643 224:6.253752435486374E-4 225:32.66231667054862 226:0.7339386033197585 227:11.421313558049047 229:28.11773406146792 230:8.068839041628271 231:6.352781607024674E-5 232:2.5762194179962186 233:23.741874366686734 234:2.060958239560908E-5 235:2.060958239560908E-5 236:43.2616124317706 238:8.179444660615932 239:19.507501867141706 240:11.62825322873125 241:5.14169532758783 242:23.853754868162085 243:11.66324724558676 244:2.631553824838625 245:8.235470013271554 246:0.8024870142235241 247:11.733676434163817 248:38.42834851374693 249:5.2047900150893485 250:0.8096052362898989 251:0.8096052362898989 252:2.688049559446385 253:5.247344413509321 255:233.39244187191315 256:5.378876837325022E-4 257:15.718408330001125 258:8.37769554793631 259:66.28586936687425 261:15.76169772800708 262:19.906323796562937 263:19.957092979030175 264:15.848819369662724 265:0.8533607100916316 266:11.984921363552612 267:24.485232136733018 268:12.021430220921474 269:20.162270487790533 270:24.662376412288193 271:197.13273800428857 272:50.0828269644197 273:44.7466909262959 274:29.476542882266983 275:0.9145928791762667 276:0.9145928791762667 277:2.910832296430341 279:12.395376822272322 280:119.4731096013643 281:2.9575714717113306 282:2.973320560228747 283:2.9891553993268833 284:0.9793113945187762 285:93.73085443454161 286:0.987656860828773 288:5.766949172837103 289:1.0045230119002133 290:12.706691445180825 292:1.0389688993143733 293:9.236356216555405 294:5.961831891487688 295:557.9298657126759 296:41.289722887428844 297:47.02585851848829 298:3.2374300860847898 299:6.062265614605865 300:1.1016175160637183 302:1.1108212615574882 303:6.138953066176266 304:13.279718599489128 305:3.289627449078141 306:6.164780656196058 307:36.610896838188935 308:0.03035817367214371 309:9.710293152920112 310:13.580782029026471 311:9.745418434626012 312:0.034575636553256385 313:22.298720811352 314:3.4332614592717694 315:32.02346498158449 316:32.02346498158449 317:54.33427866530615 318:22.545859721579426 319:1.2467502635614323 320:6.485519498514017 321:3.526461763993162 323:1.2672990734975063 325:14.029200020104675 327:3.603014381453872 328:10.143838093861172 329:1.3092935420001148 330:1.3092935420001148 333:0.058537709613974656 334:1.341594921484302 337:10.332604150002638 338:18.688158588589985 339:1.3857728214715628 341:10.448295518733023 347:33.846839149685046 348:1.442843550448901 349:3.8858717360403228 350:10.64533027536789 351:3.9070161332338413 352:39.433731312572334 353:10.685387346511657 354:45.25505821813588 355:10.76616800059371 356:10.76616800059371 357:1.4900386735911764 358:0.09022052571886642 359:7.130925421344503 360:0.09022052571886642 364:1.5263665623539682 366:4.036690677698435 367:1.5635185694034406 368:0.11815595899945154 369:4.217448274261744 370:1.6403927610698643 371:24.933745643439472 372:4.264115854284356 373:4.264115854284356 375:41.39485294103842 376:7.654642063430018 377:1.7071961120774903 378:1.7071961120774903 379:1.7071961120774903 381:72.23179607716197 383:7.689093468593779 384:35.88687495406146 385:53.4367312638889 386:35.9855466593553 387:0.1440299386341362 388:4.407861351811251 389:4.407861351811251 390:4.407861351811251 391:4.407861351811251 392:0.15102175201658363 393:36.18457688725299 394:4.432381821849874 395:7.829069512541385 396:0.15823166411439357 397:1.7908443989047171 398:0.16191984819440206 400:25.8620307149994 401:42.283819431061104 402:7.936395328701025 403:36.58955548843034 404:7.936395328701025 405:0.1733244516811288 406:21.0177842698859 407:11.952820047672175 408:48.67876567556263 409:0.18121703983247003 410:12.04862902077586 411:1.8785255040324056 412:0.18121703983247003 413:8.119931170493397 414:0.18525208504534377 416:74.27277737982398 417:0.18525208504534377 418:26.35118810227985 419:8.15736039340824 420:0.18934716475461044 425:117.2822921977749 426:12.243917651459617 427:1.939351750295825 428:0.20199930060068452 429:43.334723551184304 430:4.7668591297460035 431:12.343452680231552 433:0.2063412647207149 434:32.14531415269267 435:49.59376616172295 436:37.753882205217494 438:4.848454517904803 440:4.876044096592578 441:0.21975084639973616 442:2.018204581851121 443:17.04285344046999 444:2.0343655269389664 445:8.50567751422589 447:2.0670898976566305 448:0.23855331842319444 449:12.754889202880632 450:12.754889202880632 451:27.385391686980363 452:0.24836411181480642 453:0.24836411181480642 454:2.1341931781630152 455:2.1341931781630152 456:5.07488490749092 457:2.1341931781630152 458:2.1341931781630152 459:57.29509623844695 460:5.10413632323292 461:33.15157670018702 463:2.151323323631756 464:2.1685986198963114 465:12.969034085916432 466:5.133606801424022 467:5.133606801424022 470:0.26883768788537055 471:5.163299013611934 472:0.26883768788537055 474:13.07833362140364 475:33.57273813088972 476:2.2391871067654106 477:2.2391871067654106 478:0.28496579674070677 479:5.253733519482094 480:2.2391871067654106 481:0.28496579674070677 482:45.48703937505112 484:5.284340389732153 485:9.005049568619324 487:5.3151831164326016 488:2.2753997236878734 489:0.2960996646230904 490:0.2960996646230904 491:0.2960996646230904 492:0.2960996646230904 494:9.092533373009728 495:5.346264685500534 496:13.35837896811872 497:0.3017840133254897 498:0.3017840133254897 499:2.2937423689551912 500:13.35837896811872 501:5.346264685500534 502:5.346264685500534 503:2.31224523871832 504:0.307547959360866 505:5.377588140127312 507:5.409156581828943 508:5.440973172255834 509:18.325420753911036 510:23.410752774860565 511:23.496590430535697 512:0.33142029536561174 513:5.505363755926377 515:0.337597838412457 517:5.537944386965192 518:0.337597838412457 519:0.3438613666788814 522:13.767754566457366 523:0.35021201957035153 525:5.60389341850567 526:13.827980670944632 527:2.4464287485938008 528:0.35021201957035153 529:18.692377174065847 531:0.3566509586880474 533:0.3566509586880474 534:0.3566509586880474 536:9.550124713656594 537:9.550124713656594 538:2.486332602842602 539:9.550124713656594 540:0.3697984612873538 542:2.5065572257922377 543:0.3765094678852123 544:9.645933164906495 545:0.3765094678852123 546:9.645933164906495 547:2.5269669538839037 548:2.5269669538839037 549:9.645933164906495 550:0.3765094678852123 551:29.719063592126968 552:0.383313648770957 553:0.383313648770957 554:0.383313648770957 555:9.743263984846285 558:2.5893324821077393 559:5.843367906595208 560:35.740865081423266 561:0.3972067021190211 562:19.151154185741344 563:2.5893324821077393 565:0.3972067021190211 566:5.843367906595208 567:2.6105086139105165 569:2.6105086139105165 571:14.391195592397647 572:68.37526838686625 573:0.41148823031253373 574:14.456251409215527 575:0.418778111091182 576:231.40441744057173 580:2.675238600849117 582:0.42616929562084294 583:5.986625807595569 584:2.697225411724958 585:19.550008484437605 586:14.58793510737809 587:2.697225411724958 589:6.023211272582039 590:0.4412614394972033 593:113.73155037856107 595:2.7418322335911083 596:0.4489654106984063 597:6.097339027907215 598:0.4489654106984063 599:2.764458468344987 600:10.201286554857537 601:0.4567767111428366 602:19.797037652617906 603:0.4646969309786782 604:0.4646969309786782 605:6.210994323894739 606:14.926682180441151 607:0.4727276965346249 608:10.307809072466453 609:2.833667287559804 610:2.833667287559804 611:6.249556249878179 612:20.050176831963746 613:6.249556249878179 614:2.8571914779058223 615:6.288465191507023 616:0.4891275526173024 617:2.8571914779058223 618:0.4891275526173024 619:15.066170973108893 620:25.660362618823857 621:10.47105514670089 623:2.8809487594045775 624:6.3277264883215 625:25.76373242633888 626:10.52642244143346 627:6.367345604535995 629:10.582278135562431 631:2.953655577864976 632:6.447679795097697 633:2.953655577864976 634:31.76434401938166 635:10.695485803460826 636:0.5321829016623196 638:0.5321829016623196 639:6.488406453948089 641:6.529514109770592 642:3.0033605463622095 643:32.0108141859804 645:15.573678186856986 646:6.571008909019622 647:0.5595007961330977 649:26.40284083699297 650:15.648762367475285 652:3.0798486802618865 653:20.94192501817053 654:3.0798486802618865 655:3.0798486802618865 656:0.578364907755509 659:10.987616041922504 661:10.987616041922504 662:10.987616041922504 663:3.132177473977607 664:32.646143203452304 665:32.77664203271064 667:0.5977709615141502 668:6.784515956175621 670:45.4156203747941 676:27.07673135340025 678:27.07673135340025 679:21.418276259242358 680:6.872861584670667 681:11.231274350748023 682:6.917693879518393 686:112.62924234288168 689:21.516209317315944 691:21.516209317315944 694:27.309721789143886 696:27.309721789143886 697:3.2959855148608055 698:11.420229422956568 701:0.6487795032780739 702:16.35643480625619 703:7.008715893583839 704:0.6487795032780739 706:0.6594285252633643 707:11.48445338544589 709:3.3243338670467377 710:0.6702327928259351 712:0.6702327928259351 713:0.6702327928259351 716:0.6811950785960372 717:11.614826766039817 723:7.196418142389046 727:0.6923182302515073 729:0.6923182302515073 731:16.690946517252197 733:11.747846023731178 734:3.440917043168714 735:54.01925732988143 736:3.440917043168714 738:7.244572717703452 739:28.035927812681265 741:7.293237069682406 744:0.7150589123858072 745:3.4708895498861274 746:7.293237069682406 748:0.7150589123858072 750:11.815378564158948 751:91.68641838097524 753:3.501205020564546 754:7.342420728830762 755:47.53849637264826 758:3.501205020564546 759:61.52753204781057 760:11.88361011432839 761:7.392133495955821 762:22.54922738219326 763:22.54922738219326 768:3.5628908027801995 770:3.5942745545918267 773:7.493186968656467 774:17.218555548256113 776:0.7626049423547653 779:0.7749407870845403 781:12.163797349388485 784:0.7749407870845403 788:0.7874633309847607 789:85.40206279178254 792:7.648997203234098 794:3.7235813950399246 795:3.7235813950399246 797:0.8130832710534991 798:12.381966700791148 799:3.7235813950399246 801:17.589119011754725 802:29.21045367607791 803:7.75582280264125 805:23.33736821318126 807:7.75582280264125 808:0.8261883201649219 810:7.810157274154632 811:0.8394953839296578 812:0.8394953839296578 813:29.486956087356017 814:0.8394953839296578 815:17.78050868103609 816:240.3072025879426 817:7.865123076031442 818:3.824736465163114 819:0.8530085854395585 820:3.824736465163114 821:17.87780446882645 822:0.8667321757967771 824:0.8667321757967771 826:3.859293749594517 827:7.920733365155483 830:0.8667321757967771 832:3.894285116785683 834:0.8806705382741798 835:0.8806705382741798 839:87.64259666235934 840:7.977001713528317 841:0.8806705382741798 843:30.058676442742417 845:8.033942126673315 850:0.8948281953714299 851:3.9297197550860874 854:18.27819763224969 855:8.09156906227167 857:8.09156906227167 859:0.9092098132273956 860:4.001957086298241 861:0.9238202089230251 863:4.001957086298241 866:4.038779682481687 867:8.208942709009758 868:4.038779682481687 869:24.315459645815867 871:8.268720777634435 873:13.165009703494789 875:0.9537473942766801 877:131.7720263833174 881:0.9690746312402146 882:4.113884987994135 883:51.25961839292309 884:13.248526049877047 885:0.9690746312402146 889:13.248526049877047 891:0.9690746312402146 892:8.329248127634761 893:0.9846515559301149 894:0.9846515559301149 898:18.805813830004663 902:18.805813830004663 908:24.839917952162185 910:13.418683583612914 913:4.191010942560544 915:4.191010942560544 916:44.59825725232939 920:8.51549918352409 921:4.230360786740716 924:4.230360786740716 926:24.97509559091722 927:1.0165773656828572 928:1.0165773656828572 930:8.51549918352409 933:8.579200024939587 935:4.270251557553119 937:19.138206878154314 939:8.64374148106184 942:4.310696060974644 943:1.049572630699528 944:1.049572630699528 945:1.049572630699528 946:8.709143815119305 947:4.351707562499778 949:1.0664871795054673 952:19.366926075101386 953:4.351707562499778 954:1.0664871795054673 955:8.709143815119305 958:4.393299810413773 959:4.393299810413773 960:1.0836885947698547 963:8.775428032534405 965:60.41740906452068 968:4.393299810413773 969:1.0836885947698547 970:1.0836885947698547 971:68.11363755352994 974:4.435487059205888 975:53.18389684198379 978:1.101183874136363 979:1.101183874136363 981:14.049743540103583 983:4.478284094711974 984:93.12691382134147 985:4.478284094711974 986:4.521706261066031 987:4.521706261066031 988:93.53243864705645 990:1.1370853247003068 992:8.979793946787995 993:1.1370853247003068 995:4.565769488576804 996:14.241136659727907 998:1.1555068399394297 999:4.565769488576804 1000:4.565769488576804 1001:1.1555068399394297# persona
1:230.83257181334565 2:167.0934756938423 3:385.5870940665441 4:947.4845613975616 5:79.02529704328082 6:50.42766987031432 7:156.5465937444117 8:773.7296788289801 9:335.9033340884684 10:0.02599446732185848 11:60.179342910789586 12:40.23331962437826 13:109.44574258862114 14:16.035212467736052 15:170.0045212223193 16:358.83704670148205 18:119.45471324012746 19:7.048587189299982 20:86.46025036154043 21:11.527756851869507 22:15.99766931937578 23:92.2403876707035 24:35.761840133268024 25:55.734104292805114 26:4.527006090491822 27:103.31512126880304 28:80.05316975292855 29:125.17547549765698 30:5.15603949369652 31:122.04746655245879 32:30.822997454427384 33:167.05151712124038 34:12.624133339867075 35:147.16062843708062 36:2.428604409640671 37:0.3424545852705531 38:10.583995881094339 39:13.194067604251227 40:1.2948025172183073 41:6.191272910215437 42:155.85254710529884 43:2.689811542823913 44:70.2293213811124 45:0.4682347568347654 46:14.297490571877148 47:4.863585795117632 48:78.5429907733717 49:131.13127446880793 50:56.97582865572764 51:0.0967980731032876 52:0.09955693549003311 53:90.87025720049252 54:71.64491639097562 55:2.024738485334066 56:5.613047069504609 57:33.24625548858341 58:68.30142807767498 59:0.06888198567577378 60:10.73760330367846 61:13.921727882342884 62:0.9525216172145854 63:39.21438046103005 64:31.32079018802757 65:47.79729953317751 66:0.2990586389746002 67:50.694706399139285 68:0.6993017679770896 69:0.3703093774060171 70:34.184710581786305 71:34.22781066793488 72:15.96027654654068 73:0.41450819619890156 74:97.03026799067666 75:34.75155920927084 76:39.335617311751705 77:31.1491805693931 78:0.48698674718166496 79:13.845254155897798 80:20.57244167467776 81:13.870489478968784 82:73.53652346525399 83:17.351674488748287 84:3.5889316049230517 85:5.9404637012591 86:3.7857822120009694 87:3.7976670081923816 88:114.1667590513976 89:3.833530283630128 90:71.51650585906238 91:21.964351385159244 92:33.84985909017201 93:61.49029967786918 94:62.134958577439804 95:94.27928117376347 96:94.37708953121006 97:6.608152782322252 98:4.262970590211477 99:35.16393690185757 100:4.343391342801637 101:2.3856024403325975 103:4.480727898914041 104:6.944079850540654 105:2.453546356315069 106:19.861167109726157 107:31.825250167292005 108:70.19985423566601 109:36.29667447228396 110:7.128282184241124 111:10.029488565958657 112:7.222388816197195 113:7.241374238547565 115:4.813135644503045 116:1.0607112008951916 117:76.92505362301274 118:16.914828816544055 119:4.888615426448507 120:41.883100631642925 121:24.67031716207654 122:1.1119537650405626 123:33.16993587191341 124:10.554607177820372 125:7.6734664801157315 126:2.886928057281184 127:21.42568596149994 128:7.837747095377201 129:7.858563184324647 130:25.446131000914882 131:68.56812436885157 132:2.9908568080409514 133:21.623753705192915 135:0.15735548429058216 136:29.96022362080379 137:1.277206136898876 138:58.493135121412756 139:8.027399288287565 140:18.04312739659825 141:5.3677661733987225 142:8.156781846564348 143:54.158014375414844 144:18.516736084329196 145:22.401747560295995 146:5.590448442568113 147:30.877612957525457 148:0.24312924913916342 149:14.990225905728883 150:11.654625427905339 151:3.3239808668498085 152:11.710541330514877 153:66.03504262135652 154:45.488296964009116 155:5.859775501036577 156:3.429276244126424 157:8.793974128533153 158:172.35735523819653 159:95.4787581091647 160:56.69522271139714 161:3.6073336613294 162:3.663927333686396 163:6.20187224542086 164:0.3641710866319458 165:3.7797783074605142 166:52.78965872248377 167:9.51840889059537 168:6.60848658258462 169:0.04170308636175739 170:29.18566165498434 171:33.80810711466328 172:3.9914702635947727 173:0.4351648999165971 174:6.6934173173047995 175:1.8957040181066138 176:13.197706456764536 177:25.061537577453873 178:29.801090616612356 179:76.8122908905259 180:4.150075014393363 181:17.256463613567796 182:4.231817142751433 183:13.56614417401918 184:49.7863858347603 185:0.023456830095682696 186:0.505272864349043 188:4.366140454058503 189:0.016526154081501668 190:2.118434660597591 192:62.143281563641004 193:4.540448683986543 194:62.243149178232834 195:36.13196342104679 196:0.6107771283417613 197:10.73716639395604 198:68.33077358867497 199:14.384349995841706 200:41.393053752020556 201:2.3037761594143893 202:14.458784490288133 203:0.6336596379295212 204:131.80780302617086 205:31.979417822555856 206:14.685449605813144 207:14.72372679573353 208:22.919782334046932 209:7.718120975280343 210:18.737435200102226 212:87.50844098385157 213:37.18691531335488 214:88.04264976618113 215:4.912139171078441 216:4.95111733486452 217:11.374344302848726 218:2.5172411572708167 219:3.7801254940531497E-4 220:3.7801254940531497E-4 222:5.030116927437668 223:15.234896589920808 224:5.110538684546504 225:102.11456330605014 226:8.164741185058531 227:5.151294909482202 228:2.6241282450275434 229:5.482277725604062E-5 230:15.521073797269992 231:11.746960117377116 232:43.629068387707996 233:71.86499817899478 234:8.302276905223051 235:15.60431505643699 236:15.646187427353302 237:11.81652609632492 238:5.2758051281781055 239:0.8264918395154869 240:5.2758051281781055 241:0.8264918395154869 242:90.5437680361718 244:72.22856748694397 245:11.921962694280477 246:0.8480080626275005 247:5.339353340834207 248:2.749681665676644 249:72.47323986546681 250:0.8552774598069709 251:0.8552774598069709 252:15.901020685338136 253:39.078260037930875 254:2.778379081029567 255:49.80184179926702 256:0.8699642956472696 257:2.8073750606809647 258:0.0023622720995602675 259:8.557429809894343 260:0.0023622720995602675 261:24.668690306471344 262:0.0027132566721798663 263:44.66084074748334 264:12.209705505813657 265:2.8514381792933157 266:5.491112403842698 267:16.162216059148776 269:12.32015936499532 270:34.67996161097856 271:2.911274504122083 272:25.08142079893898 273:20.63337720866873 274:2.941668073650261 275:2.972384804859183 276:12.50746193342506 278:0.009639046297760464 279:8.975059422482559 280:0.9948967632474238 281:9.036908542089753 282:63.091893587548945 283:16.7980235208973 285:1.036806205928729 286:25.81737622714952 287:5.905291995797305 288:30.712838330521386 289:0.016203227992948495 290:16.986874004074362 291:1.0626474931289096 292:3.2135635809684056 293:9.420323578348674 294:3.264206338205918 295:0.024653545979138464 296:1.1250524245396996 298:9.586628140152648 299:3.3330509764403167 300:0.02833311960878892 301:1.1620872052049551 302:3.350503082420641 303:36.97969585040296 304:9.688359620095023 305:9.688359620095023 306:13.55203384085291 308:32.121061283815784 309:1.2393126362304918 310:18.036376989436548 311:32.35457627947796 312:85.26689466660098 313:37.66701519620282 314:9.967107405030623 315:22.61898680062253 316:6.491219256750943 317:38.02025745006328 318:18.301845898739423 319:1.3001328734515842 322:22.929409803019734 325:14.261543529207765 326:1.3528197694019 327:49.6622792540087 328:1.363583315407044 329:10.331736434544768 330:18.629058049726222 331:23.311932908520696 332:3.760730278869095 333:0.06880491992563885 334:18.796349597465017 335:1.3963382814283296 336:0.06880491992563885 337:0.07313820260070063 339:1.4411209681471377 341:7.001785225320325 342:1.4525195253038383 343:0.08228796808217012 344:1.4872140233264681 345:1.4989476883092965 346:1.4989476883092965 347:1.4989476883092965 348:7.122289985038771 349:14.93109401200765 350:7.152844874525956 352:24.18099798372147 354:10.956485521549295 355:45.75818502956609 356:0.09991282331069012 357:51.6051738609318 358:1.558917989156737 359:29.429792053902652 361:1.5711782005105088 362:11.079808336065904 363:7.339901070798797 364:0.10812239304298693 365:4.13851056833689 366:64.34728189166272 368:7.599737166132767 369:11.462570832063513 372:1.7256327697628855 374:1.752757501324397 375:1.7664755076599417 376:4.439060381159501 377:59.915535202942436 378:20.621904050159873 379:7.802963799322192 381:47.82081164016612 382:11.729061446713882 383:16.035154637695715 384:25.639713808997236 385:16.09108042494376 388:7.907418224225659 389:11.820021652714821 391:31.03058169209828 392:16.203922498469666 393:42.29579493438645 394:4.536772200388508 395:0.1701584298093493 396:4.586613298541515 397:1.851031039060043 398:0.17778153445881453 399:4.611786246117786 400:0.18167719940419155 401:37.00693701487554 402:16.43366785871 404:12.052296891771034 405:0.18963976504514654 406:1.909625789648422 407:8.158931925417395 408:26.51475586331626 409:4.740248110585893 410:4.740248110585893 411:0.1978347727704699 412:1.9396194012281014 413:1.9547947077361396 414:0.20202102834260985 415:8.270218627619498 416:37.52741654734745 418:21.584736798665556 419:8.307799062230158 420:0.20626731865626954 421:0.20626731865626954 422:1.9855089039514653 425:12.439225011601062 426:8.383703496095302 427:32.22944892108531 429:8.42203307661022 430:0.2193730886859295 431:0.22386626518679875 432:0.22386626518679875 433:38.06369523590336 434:2.0484298910964074 435:21.94882871127171 436:17.095171393328382 437:22.023021874327515 438:12.640198899507574 439:22.023021874327515 440:17.220429263525723 441:0.23772948501569416 442:22.097685712938866 443:0.2424809015183737 444:12.742664438559213 445:8.657477104503949 447:17.411371225608374 448:5.095984852845979 449:8.778851316313963 450:2.163572316714895 451:44.90981519819969 452:0.2672500366615415 453:2.1805685447370347 455:0.2724118762424687 456:0.2724118762424687 458:5.182904380770671 459:2.2149878501242286 460:17.73808242032779 461:0.27764498778689206 462:0.27764498778689206 463:0.27764498778689206 464:17.80474228207232 465:17.80474228207232 467:2.23241436306154 468:8.944668872993493 469:8.944668872993493 470:2.249987792358958 472:28.171807749197118 474:99.9698115680107 475:23.03247137305773 476:2.303607719707168 477:5.3626602976297955 478:2.303607719707168 482:5.3626602976297955 483:9.11524737864266 484:2.3217871248799833 485:18.14493212495595 487:2.3401227736897288 488:2.3401227736897288 489:2.3401227736897288 490:13.499905203521395 491:0.31634654201416607 492:5.424412332206226 493:0.32218210948291504 494:28.73914646001828 496:9.246450007864992 498:34.38242572129155 499:5.455645120610228 500:18.284332642038443 501:23.361131799483058 502:13.556861877025044 503:5.487119794916804 505:0.3280972744382373 506:5.518839456838116 507:5.518839456838116 508:23.61368491107251 509:5.583026451069598 510:0.3463305952117772 511:5.615500293292661 512:13.847878066947667 513:0.3525744901699355 515:9.517735899812319 516:0.3589032539664039 517:0.3589032539664039 518:2.4730176276042233 519:9.564152084487777 521:9.564152084487777 523:41.27645419709058 525:0.3718198775667439 526:9.610923880288073 528:0.3718198775667439 529:0.3784100385697722 530:5.748010286999165 531:2.5325258473913155 532:0.3784100385697722 533:14.088504272356817 535:2.5527190812175036 536:5.781809052516532 537:5.781809052516532 539:74.55451790612179 540:0.39185998568837255 541:14.211551706796298 543:5.850237768751121 544:35.75729011349482 545:0.39872221521384754 546:14.273780953004094 547:2.593655878427249 548:2.593655878427249 550:5.850237768751121 552:2.6144044799270554 553:24.495946309901157 554:9.850288162639421 555:2.6353433290891037 556:2.6353433290891037 557:2.6564750782128663 558:5.9550166740704 560:0.4198731201072318 561:14.463370008388875 562:30.26692022995699 563:30.26692022995699 565:9.948698590032299 566:19.396501831529484 568:2.677802434655533 569:14.52755628351429 570:14.592249295637183 572:6.026340080543256 574:14.657456338788146 575:6.062455604278235 577:10.099304803341198 578:19.714929141737322 580:10.150327330337781 582:0.4494406127397837 583:6.098879476859084 584:2.765124134219709 585:10.201770020874578 586:19.796112263444183 587:6.135616168108967 588:6.135616168108967 589:0.45708578458340043 590:0.4648352080648118 591:0.4648352080648118 592:2.7874722120620548 593:19.877944491892883 594:2.810033408889878 595:2.810033408889878 596:0.4726904055606387 598:6.210046376997871 599:2.8328108707136 601:0.48065293245005725 602:25.44736273286887 603:6.2857839984375605 604:2.8558078139163765 605:2.879027526974804 606:10.465506313035457 607:0.496906372452379 609:0.5052005738425731 613:2.902473373020677 615:2.926148791623694 616:0.5136086841445551 617:6.401928680875768 618:20.38312549079454 619:2.926148791623694 621:2.9500573020249257 623:0.5221324427111299 625:0.5307736292343196 626:0.5307736292343196 627:6.481111552515961 628:2.9985880827116915 630:2.9985880827116915 632:15.555553814140321 633:0.5484156115664639 634:26.265506595787677 635:15.628821221302656 636:3.048095542773381 637:20.823866207799483 639:6.602626092151996 641:32.34816726037476 642:6.643884978839717 643:10.911760865469533 645:21.00554371329593 646:6.685531009206411 647:11.028369075462223 648:6.72757047975071 651:6.770009841347671 652:3.1501670651833154 654:3.1501670651833154 655:0.5947084171807028 657:0.6043583388874504 660:6.812855705530973 661:6.812855705530973 662:0.6043583388874504 663:0.6141437325864318 664:6.856114848381562 665:11.268110111900397 667:0.6240668567631839 668:3.229528352160107 669:3.229528352160107 670:3.229528352160107 672:33.11490250962267 673:3.229528352160107 674:11.329458408598311 677:0.644335615112633 679:6.988442312751262 680:0.644335615112633 681:0.644335615112633 682:7.03342584138427 683:0.6546860584424251 684:7.03342584138427 685:11.453918890579697 686:7.03342584138427 687:7.03342584138427 688:3.311432680990672 689:0.6546860584424251 691:3.311432680990672 692:11.51705159377453 693:27.603930452113712 695:11.51705159377453 697:7.124750324364176 698:0.6758315645483501 699:11.580800068761631 700:3.3675137642572373 701:16.5615717414879 702:0.6758315645483501 703:21.96459727423916 704:3.3675137642572373 705:11.580800068761631 706:33.92455193686745 707:3.3960133510382233 708:3.3960133510382233 712:40.436827297778116 713:16.72749102441877 714:0.7087008437961088 715:34.204782150412086 719:0.7199752307505163 720:0.7199752307505163 721:22.37414159767545 722:3.4834144250476258 723:0.7199752307505163 724:3.4834144250476258 725:7.313057515146526 726:11.842175192383344 728:0.7199752307505163 729:3.4834144250476258 730:3.4834144250476258 732:16.896688397017865 735:0.7314134089806463 737:11.909172849586517 738:7.361363326871569 739:7.361363326871569 740:3.543325212342008 741:7.410178915513178 742:0.743018384531482 744:3.543325212342008 745:0.743018384531482 746:0.743018384531482 747:22.585018054324507 748:3.543325212342008 749:34.63549637916444 750:0.743018384531482 758:0.7547932463672736 759:7.459513811762991 760:22.692049657538742 762:7.509377816338026 763:0.7667411705519851 764:12.114334469470194 767:3.6357801764913074 768:0.7788654227526952 769:3.6357801764913074 770:3.6673151658239145 772:3.6673151658239145 775:3.6673151658239145 776:23.019765511097088 777:7.6107337648799795 778:7.662246754325726 779:0.8036564444087452 780:0.8036564444087452 782:17.5165204512606 785:7.662246754325726 790:3.7315019374619123 792:7.766997715674421 794:0.8422526438401994 795:0.8422526438401994 796:0.8422526438401994 797:0.8422526438401994 798:12.544654672719982 800:3.7972269607868614 801:7.82025865590671 802:35.85019895731145 803:23.589370128969932 805:3.830685597317169 806:23.589370128969932 807:0.855508932063229 812:3.864552402517468 813:0.8689672351942069 815:12.694460123716985 816:49.944907273141936 817:7.983728548473616 819:3.898835750290812 820:0.8826316767041134 821:0.8826316767041134 822:0.8965065070207735 824:12.847668682694014 825:0.8965065070207735 826:0.8965065070207735 829:0.8965065070207735 830:0.8965065070207735 832:0.9105961101022796 833:3.9686868833300526 834:8.09590966804973 835:3.9686868833300526 836:3.9686868833300526 838:8.09590966804973 841:0.9105961101022796 842:4.004272762807071 843:4.004272762807071 844:13.004425245323747 845:4.004272762807071 847:4.004272762807071 848:0.9249050079453435 850:0.9249050079453435 852:13.084181871749891 853:0.9394378670944462 858:24.31538348100359 859:4.04031139715588 861:0.9541995043304249 862:8.269259129512907 864:0.969194893912794 865:4.113786416015021 866:0.969194893912794 867:4.113786416015021 869:8.328455631942397 872:0.9844291739013225 877:4.151243359958268 878:0.9844291739013225 879:4.189194206911369 880:13.412877682659182 881:4.189194206911369 882:4.189194206911369 888:8.449063536711192 889:4.189194206911369 890:0.9999076535407023 891:0.9999076535407023 894:1.015635820965462 895:4.227650120934116 896:1.015635820965462 897:8.510508447276445 900:1.015635820965462 901:4.227650120934116 906:25.09373478532791 908:1.0316193520000212 909:8.572737297274978 910:4.266622648531599 913:8.572737297274978 914:25.09373478532791 916:8.572737297274978 917:31.583685812150495 918:1.0478641177106027 920:38.25136611923513 922:1.0478641177106027 923:8.635768324604443 925:13.670178802829758 926:1.0478641177106027 929:8.635768324604443 935:1.0643761938945087 936:8.699620410651885 937:4.346165751971778 939:19.461505292154364 940:8.764313111656948 941:13.847211376023955 943:13.847211376023955 944:4.386761499944095 945:4.386761499944095 947:8.829866691230398 948:1.0982276645682527 949:4.427924246363839 952:4.427924246363839 957:4.469667739712742 959:1.1155803247448637 960:1.1155803247448637 962:19.69350469203522 963:4.469667739712742 964:1.1155803247448637 967:1.1155803247448637 968:8.896302154311467 969:25.787829879706127 973:1.1332268495612796 974:8.963641284484213 975:4.512006234287281 976:1.1332268495612796 977:1.1332268495612796 979:1.1332268495612796 983:4.554954515918171 984:4.554954515918171 985:14.215456381048938 986:4.598527928556725 987:4.598527928556725 989:1.169430791968502 990:1.169430791968502 992:1.169430791968502 993:9.10112180775217 996:1.1880035535021665 998:26.376675828895596 1000:1.1880035535021665 1001:1.1880035535021665# presentar
1:283.0352085458303 2:309.74279015482887 3:47.1129973365023 4:47.992339993599856 5:190.8189483841342 6:79.876007897212 7:69.85326410540922 8:55.726616639780254 9:211.88526114086764 10:140.28782951350712 11:54.955207619832684 12:123.79137652349353 13:2.287292324743418 14:75.1219586031952 15:29.121898177452707 16:56.105249813121574 17:119.45471324012703 19:114.61446195921903 20:75.94131562932215 21:270.8763072769731 22:181.5759579948774 23:29.979502043428663 24:20.72874596745665 25:53.28301382209468 26:50.819030497197254 27:43.97863074928824 28:125.7618951000987 29:5.3843599599543825 30:248.69933122756882 31:31.10067425001718 32:59.37564057464591 33:4.045564335276608 34:73.2183902624865 35:32.60177713629601 36:25.799502178637912 37:4.342034190530648 38:0.44690783505130527 39:16.635757655609076 40:8.815304408512684 41:2.8377352248869503 42:49.39482424735984 43:26.831295543801623 44:6.766257937386396 45:20.56217946114099 46:3.1890250823673134 47:79.18099857635309 48:75.51943751384836 49:7.801422242003348 50:3.6977843223513123 51:5.806069805031807 52:16.44849236809231 53:2.15430650365141 54:73.28738915945745 55:13.630557358437914 56:8.26815776680764 57:38.17119339532953 58:84.56417448469851 59:0.189772394037421 60:56.13839335722723 61:71.1973333574747 62:6.518314741232363 63:36.20035017014825 64:17.90743160963395 65:21.364082556070837 66:15.738902050996234 67:76.02156656753698 68:26.86290180606923 69:16.37979070267408 70:273.39383794878927 71:3.2587955161465882 72:1.6044900230117565 73:5.428020440838751 74:16.807423138221523 75:1.6862506433779023 76:0.004440984394113044 77:1.7568634454694785 78:5.720538139654416 79:14.360682557055462 80:5.909513430706533 81:0.6171609913492884 82:17.73616459103912 83:33.226923933984985 84:1.983053551433493 85:51.74869444144694 86:29.93999334950737 87:66.85546243331999 88:56.984995536740065 89:15.205089883720426 90:9.246534865799603 91:9.246534865799603 92:72.98915236823065 93:4.203703107775285 94:299.8725555961193 95:19.44244822788543 96:31.24984508570644 97:9.705796228957336 98:40.3509310963213 99:12.910583195678239 100:7.06261799460536 101:13.09296652097875 102:16.627651827703 103:55.563888744390205 104:45.942668308184935 105:4.7401611295875306 106:0.23202326211556237 107:10.237767387256557 108:13.467705588361897 109:20.612651556942446 110:10.3529499173023 111:0.13118869657494892 112:42.15010841542788 113:0.20460412401665953 114:21.049717514470167 115:21.123866237666803 116:0.15202651522443833 117:57.26658901525258 118:89.68670254901431 119:29.423294840214268 120:2.911396219100459 121:10.80529306254549 122:2.9558799302405974 123:2.967098285977131 125:0.1577894030421345 126:3.069854007770289 127:167.03911315606345 128:3.1283648232034227 129:3.1401918588785915 130:3.1401918588785915 131:11.334076934373646 132:8.251123058501273 133:1.3614647551174741 134:1.368852939853505 135:26.45117695278528 136:26.45117695278528 137:87.13528178455611 138:0.2317734223249191 139:3.2363391108796646 140:3.2608084831199546 141:5.626807826705923 142:8.489131643927252 143:11.73190914749271 144:0.09849756673889191 145:3.4242319089414046 146:3.4242319089414046 147:3.4500650980586083 148:36.29892251450346 149:8.781012487112969 150:3.515480699436464 151:1.5644319613210147 152:51.2238249307724 154:6.0882995196521685 155:0.07469916196762062 156:3.62268148004905 157:147.44422541317437 158:1.6836997894199965 159:0.06454462015660477 160:0.37085625828130675 161:1.7461625380460146 162:0.05114626801078214 163:16.464738599430007 164:9.62974953057676 165:0.041407600532073964 166:9.733126865073778 167:4.100574675076414 168:1.985918977247719 169:76.98155073173712 170:0.027544992451977984 171:17.242772314409592 172:4.194164839758045 174:0.49856307761245594 175:13.585373099130543 176:2.0372103636044154 178:78.1803277197768 179:7.122491421763042 180:2.1003293945460335 181:21.840542226460702 182:0.014053097617506153 183:30.801584823230566 184:652.294251324853 185:50.79102777482326 186:4.471728452134564 187:0.5884701383319563 188:0.599134594031488 189:7.441482426098545 190:18.200264557521002 191:7.631537993262685 192:0.6546034944767067 193:0.6546034944767067 194:0.660352358658001 195:27.3980451466699 196:52.58208361485487 197:18.75290946392573 198:11.12427564637027 199:23.03823176084997 200:0.0017182490075759544 201:11.186508272740852 202:168.1700235941734 203:7.8525431196598285 204:15.001484408288631 205:4.992030030306887 206:0.7323412784306652 207:3.6685254663167935E-4 208:64.73054322863506 209:53.480407932571495 210:8.029969213261442 211:0.7512340809417509 212:8.0557254041909 213:43.11211222395251 214:15.388859316237824 215:28.37935837901637 216:0.7901432476934448 217:8.265590668035324 218:0.8034538910697793 219:2.744716729101257E-4 220:5.2267462066374195 221:5.2267462066374195 222:0.8169387553362928 223:5.361352947228464E-4 224:19.939776715443653 225:173.20950744353996 226:2.7562155237032258 227:5.36947356355493 228:49.63854156962511 229:2.783957427213385 230:2.7979326021976028 231:12.110514286135517 232:0.002480181955869651 233:2.8260937839921874 234:39.32962523338643 236:16.082624012443347 237:0.003196682287557921 239:44.754751177811194 240:12.215794483682652 241:85.67014960312005 242:5.495413198054662 243:12.251177915029913 244:2.8688699420310386 245:0.9164122466278246 246:0.004915223339238014 247:8.73542387274096 249:8.73542387274096 250:39.79953615957948 251:8.76413309751139 252:112.43455675803125 253:2.9269233322477244 254:0.9389354969290784 255:16.382208357436596 256:5.624825438701906 257:8.851010810933339 258:0.007023417554585243 259:8.851010810933339 261:30.0047664398327 262:16.46938677106838 263:45.53515735943526 264:120.08816632239669 265:68.52218870244045 267:3.0162535394533467 268:3.0162535394533467 269:1.0012052644500418 270:5.803036562127059 272:16.780266934831534 273:30.53892902295152 274:25.72680228457856 275:3.1240262193423076 276:16.916323167532664 277:1.0584417045198813 278:17.054127432838968 279:5.964553640691935 280:13.029792410882813 281:9.33430148441832 282:6.0354420207352595 283:1.1009750250755481 284:26.342445286316963 285:9.460676755039609 286:21.740337142346977 288:0.0249462286875656 289:0.02610578059454186 290:3.301585424765391 291:36.64761159167488 292:6.254401859732674 293:6.304388755014399 294:13.590097067446854 296:37.21577076226917 297:6.431560683214794 298:9.888071423053413 299:3.489933954114636 300:13.7568675528507 301:0.04238514381913358 302:6.457381137087925 304:1.266385560526854 305:43.146370726239915 306:3.5612862420738898 307:27.519491602629696 308:22.8962095522674 309:3.652741179293659 310:0.05763210196931707 311:127.93345764913097 312:10.235479550195285 314:0.0594966968245367 315:55.420659512820535 316:49.58055466763635 317:55.881763319973786 318:14.411163616443668 319:1.3883849258458227 320:1.3990119577076088 321:10.452344382212283 322:1.3990119577076088 323:1.4097126563937712 324:6.917304534440713 325:3.8633073658934984 326:39.212341906649115 327:6.974168146608877 328:3.883119767690931 329:10.638183297096628 330:3.883119767690931 331:3.903048088780527 333:14.827443805495601 334:14.827443805495601 335:23.96634231041818 336:1.486734754439527 337:45.40457795270651 338:19.418825078111638 339:10.906596285420989 341:185.85068660553776 342:4.0458800158887955 343:7.267943388186042 344:15.213844436219631 345:46.14254018536641 346:46.14254018536641 347:4.130213838364924 348:34.93142434879333 349:4.151617314594987 350:4.151617314594987 351:35.108026494236434 352:1.615690473182956 353:1.615690473182956 354:20.00664156965978 355:7.4835182630641315 356:0.1212520903965424 357:20.00664156965978 359:52.61544409894756 360:46.68574549451657 361:11.349207246510002 362:1.6777379883366292 364:7.578569894385384 365:7.6106212569481535 366:135.06479964712162 367:15.77255879010612 368:36.30180529332546 371:25.790483452345573 372:20.88396615817052 373:1.8224627706019116 374:1.8500640754949924 375:0.17744504424314916 376:8.044968614144006 377:1.8640203694111506 378:54.61962040960921 380:0.18119721224018623 381:1.8780818465526863 383:1.8780818465526863 385:12.089191886588381 386:8.114865199293927 387:21.214198717575975 389:1.9065247166017785 390:1.9065247166017785 391:0.18886065774605534 392:0.19277303964112333 393:1.920908335408111 394:1.920908335408111 395:16.648702973598333 396:21.485308533485107 397:1.9500056374857764 398:37.582921502768315 399:49.37841230855683 402:37.68543605811188 403:12.368513341945034 404:1.979550833287612 405:21.762861929187135 406:2.009553556870975 407:0.21741273647267256 408:0.226084330780471 409:0.226084330780471 410:21.904143523305283 411:17.058550943302205 413:0.2305088805135189 416:2.0554373571711064 418:2.070971707215154 419:2.070971707215154 420:8.553139975292869 421:2.070971707215154 422:2.0866281443807 423:4.992795897340381 425:5.019811781172415 426:12.757347829903003 427:12.757347829903003 428:0.2488141228623128 429:22.264955596156945 430:17.362216190322865 431:8.706912136396134 432:12.857661882848998 435:0.25834053519219696 436:0.25834053519219696 437:51.06304035117954 438:8.785336467705744 440:0.2681237097410882 441:27.811436908184856 442:2.1832084141457258 443:8.864817891659074 445:0.2781695674264979 447:0.2832929093424093 448:8.986076418469692 450:13.272214537388532 451:2.267312846001761 452:2.2845473765429474 454:13.379335645778063 456:28.43478497929601 458:0.3044742053719674 459:2.319443287825658 460:5.388967357942983 461:5.388967357942983 462:2.319443287825658 463:0.30994561962075007 464:205.54158674245258 467:0.3154891649931356 468:0.3154891649931356 469:2.337108104726786 470:18.265906926210842 472:0.32110571618766554 474:2.3728802868567413 476:0.3384023920441584 477:0.3384023920441584 478:2.4092546825882843 479:0.3384023920441584 480:5.540512170272208 482:9.365354331787659 485:2.427672394451559 486:5.60274081972471 488:53.33235264572698 489:0.35031530902452973 490:13.822794094724404 492:18.609633403299373 493:0.3563891835678608 494:2.464978522458233 495:13.879989077568778 496:2.464978522458233 497:0.3563891835678608 499:2.464978522458233 500:9.49727188584328 501:2.464978522458233 504:5.665924899591891 505:5.665924899591891 506:29.474323748077484 507:2.502925590732801 508:2.522144622367462 510:0.3814909035227551 511:5.795258638732843 512:0.38797310847862226 513:0.38797310847862226 514:2.580809369989683 516:0.3945401827181628 518:0.3945401827181628 519:2.600707545475386 521:256.994311220804 523:0.40793342904090374 524:5.894956902971012 525:9.863652248519962 526:2.6207811484300305 527:9.863652248519962 528:5.894956902971012 529:5.92872188203996 530:5.92872188203996 531:0.4147619020314483 532:0.4147619020314483 534:14.41377628186732 535:0.4216798476238949 536:9.958758561359822 537:2.6614640731153267 538:0.4216798476238949 539:0.4216798476238949 540:30.386007448747087 541:0.4286884750463416 542:19.485844281991113 543:24.875516296987815 544:6.031664306628635 545:62.08378435259178 546:6.031664306628635 547:6.031664306628635 548:6.031664306628635 554:14.662714532269366 555:0.4502709159272199 556:14.726146919574905 557:2.766411644335161 558:0.45765486772479286 559:2.766411644335161 560:6.137158159794948 561:6.137158159794948 562:0.45765486772479286 563:10.20309516600096 565:0.45765486772479286 566:83.89778022322328 567:36.859647090412906 568:14.85449650841631 569:14.85449650841631 570:0.4727154772397766 572:0.4727154772397766 574:14.984873201390283 576:0.4803948998289155 578:43.459514156574635 579:2.853875932701641 580:0.4881756272542551 581:2.853875932701641 582:521.4762711640647 583:0.4881756272542551 584:2.8762522882208055 585:6.3189492444080795 586:2.8762522882208055 587:15.117335993242492 588:63.557143618435965 589:6.3189492444080795 591:50.218485253346145 595:0.5121403760782247 596:0.5121403760782247 597:2.9216382017449267 598:10.562005471269797 599:37.74799929901623 600:0.520341222792638 601:0.520341222792638 602:2.944653983910052 603:6.470070357006828 604:2.967889248008736 606:2.9913472825024137 607:6.508680036655768 608:0.5370713038893649 609:20.69886706561517 610:3.015031450433714 611:10.776622318335152 612:3.015031450433714 613:3.015031450433714 614:32.16699933392417 616:0.5542502589554895 619:0.5542502589554895 620:10.88670082168169 621:0.5630123400783389 623:0.5630123400783389 624:10.88670082168169 626:6.666589526230921 627:0.5718918494122879 628:6.706961608094218 629:10.998702920280243 630:0.5808906080299624 632:3.13696750390254 634:11.055444294276075 635:73.16266060305769 636:0.5992533711785171 638:15.959574610256212 639:3.16208356335945 640:32.89637714109168 641:0.6086212363927368 642:0.6086212363927368 643:0.6086212363927368 644:21.40912940916229 645:3.213075614617131 646:11.22872520995198 647:16.1840065700883 648:6.914478409684173 649:6.914478409684173 652:0.6374949140720121 654:6.9571560994391 655:11.346876640927643 656:3.2915257399924953 657:0.6473831631524046 658:0.6473831631524046 659:7.0002402919389315 660:0.6473831631524046 661:7.0002402919389315 662:0.6473831631524046 663:0.657406884869351 664:105.39163649138341 666:7.08765546239493 667:7.08765546239493 668:21.878873081401156 669:39.98020805075507 670:3.3451846643714407 672:3.3451846643714407 673:7.08765546239493 674:7.132000511695897 676:0.6883137544346546 678:16.65148637900973 679:3.399973632285241 680:0.6883137544346546 681:16.65148637900973 682:11.714750232583121 683:448.5966158464417 684:3.4278039836314007 685:7.222002078438506 689:0.6989025278689491 690:3.4278039836314007 692:7.267673782839059 693:7.267673782839059 694:3.4559316184002147 696:7.267673782839059 697:7.3138032255378755 698:7.3138032255378755 699:3.484361729881309 700:0.720524695917397 703:0.720524695917397 704:0.720524695917397 705:3.484361729881309 707:0.7315632839107477 709:0.7315632839107477 710:0.7427571183714263 711:7.407467956445377 712:11.971973107475694 713:3.5421508488566857 714:3.5715209493089453 715:76.80882794279775 716:3.5715209493089453 717:7.455020110613123 721:3.601215723385359 724:0.7656216923682987 726:12.104436536518625 727:0.7656216923682987 728:0.7656216923682987 732:3.601215723385359 733:12.171672529302784 734:3.6312411019877033 736:0.7772982047191697 737:7.551607897804855 738:12.171672529302784 739:3.6312411019877033 740:0.7891415146504548 741:0.7891415146504548 743:3.661603180120767 745:7.60066182195768 746:0.7891415146504548 748:0.7891415146504548 749:3.661603180120767 751:7.650235054367346 753:3.692308223013795 755:0.8011547115999076 759:12.308215767322974 761:12.377549159310858 762:3.7233626722041993 763:3.7233626722041993 768:12.4476084562691 770:17.76120157347578 771:0.8382458356160921 772:0.8382458356160921 775:3.7865464793320145 776:29.451543357517615 777:3.7865464793320145 781:7.8539213469175815 782:35.936268998602976 784:0.8509712553801527 785:0.8509712553801527 786:3.8512099269614692 788:36.09065532147847 789:0.8638833752051747 791:3.8841146971572864 793:3.9174116286619416 794:0.8902824696030737 795:0.8902824696030737 797:8.012648266895685 798:0.8902824696030737 799:23.882303127971607 801:0.8902824696030737 802:3.9174116286619416 804:23.998914214545017 805:0.903777097317115 806:8.066753745905169 807:8.066753745905169 808:3.951108605102955 810:0.9174737404798557 812:0.9174737404798557 818:4.0197354397244185 819:4.0197354397244185 821:0.9313765223718685 822:8.232833054584924 823:0.9454896938137127 824:4.054682306286299 828:65.5600807954397 829:0.9454896938137127 830:18.521960192772042 833:0.9598176384657189 835:58.339607675923524 836:8.289490986930643 839:4.090063256404835 840:18.621863444475494 841:8.289490986930643 842:8.346820984943765 843:0.9743648784329892 845:0.9743648784329892 846:13.270500024526834 848:4.125887478620376 850:0.9743648784329892 851:0.9743648784329892 852:24.72635763104265 853:4.162164456251808 854:4.162164456251808 855:0.98913608034478 856:4.162164456251808 857:8.404837506200503 859:8.404837506200503 860:4.198903980345943 861:1.0041360608894074 863:1.0041360608894074 864:4.236116163122213 865:8.522990327034922 866:8.522990327034922 868:99.00833772970945 871:1.034842418431085 872:1.034842418431085 873:4.273811451891364 874:4.273811451891364 875:67.1605917231482 876:1.034842418431085 878:13.596238252469007 879:240.39226247515825 880:8.644074923328338 882:8.644074923328338 883:8.644074923328338 885:8.644074923328338 886:1.0505592429232382 887:4.3120006444103 888:4.3120006444103 890:4.3120006444103 891:19.246223699584576 896:4.350694904447236 898:31.750180249111274 901:13.765083769029118 902:4.350694904447236 904:1.0665257559376262 906:13.851080905803821 910:1.0827476329162908 911:1.0827476329162908 912:1.0827476329162908 914:4.389905778412914 920:19.575676827151877 922:1.0992307450242944 923:1.0992307450242944 924:1.0992307450242944 925:4.429645213651273 926:1.0992307450242944 928:1.0992307450242944 934:1.1159811683381342 935:1.1159811683381342 939:8.960516236307967 943:4.510759672686306 947:1.150309334729151 948:1.150309334729151 952:14.206153522196809 954:9.026308165050992 959:1.1679003436723123 961:1.1679003436723123 962:20.03474500334891 963:4.59414261049267 964:1.1679003436723123 967:1.1679003436723123 969:1.1679003436723123 971:4.59414261049267 972:1.185785217713997 973:4.6367194548033135 974:4.6367194548033135 976:1.185785217713997 979:4.6367194548033135 980:1.2039712134885387 983:4.679906086724277 984:4.679906086724277 987:4.723717850295376 989:4.723717850295376 990:4.723717850295376 998:1.241276972695787 999:293.7389498505719 1000:40.379856492078645 # tipo
1:505.53567699584397 2:377.6778651936027 3:74.01506295509584 4:22.87009943063655 5:77.00073465815461 6:130.45465004447558 7:74.87246539451917 8:78.59441141914692 9:52.04414120101251 10:15.379684098043873 11:70.32219540100488 12:108.03790121456151 13:67.99242316513704 14:13.944686267639234 15:3.4139516102759426 16:114.83345736504185 17:7.048587189300994 18:114.61446195921962 20:162.20393478045162 21:117.60100571889662 22:6.271375084580742 23:8.984859198798537 24:22.60072961552446 25:478.93173881913424 26:84.9378226200703 27:39.10227276964076 28:454.9773856655978 29:29.03877980185989 30:44.36865803453587 32:49.9028418170498 33:23.57435663176836 34:819.2541159002735 35:4.938413619076329 36:35.096052694916594 37:31.46358731777728 38:7.259252198564088 39:51.7048413108248 40:15.336514525006992 41:3.3739514326390694 42:21.68493287365752 43:44.29506389531226 44:7.632279771200183 45:10.23689871695771 46:26.211060793153983 47:108.86797891958298 48:8.481780281891586 49:20.602711405380976 50:24.304422365629254 51:1.1543812019367798 52:28.345200416860905 53:66.99160834911187 54:40.34021372087709 55:28.604503610766617 56:1.208222814227751 57:6.703145443259945 58:4.69130391353586 59:29.267843733392805 60:45.65957606783019 61:2.9632800225588407 62:30.09372005761469 63:101.69512639346253 64:5.063679609776289 65:3.713087828976869E-4 66:78.29913154048808 67:36.71650115794228 68:0.47493040803915065 69:0.46391132141326513 70:119.27353917752606 71:8.54121410884592 72:5.978998795975354 73:29.312426248359035 74:37.722996306748776 75:11.643537883828632 76:8.90940470328056 77:56.7036772527709 78:146.4914148852858 79:53.00253432349546 80:9.295673194400663 81:0.33861050653497793 82:6.6042375921354175 83:30.965475083854564 84:9.486357184783953 85:0.9208306735941515 86:31.7613720425981 87:126.7349701992575 88:9.861385330571892 89:9.901869569677785 90:32.36880280242998 91:28.168404179599094 92:4.730242246519738 93:20.332102340156407 94:10.3178234339317 95:17.100142237256012 96:1.1102130078768224 97:1.1454280009072042 98:13.867104504733996 99:29.286122101054236 100:21.305819198641856 101:0.17263279395688322 102:3.0046646963679686 103:48.21590994843479 104:17.892699338366487 105:3.0257212873992096 106:1.2885245268910779 107:0.15006042494155356 108:43.86341336377297 109:18.14691190808604 110:0.20842052791315122 111:34.89855449631931 112:11.358411762108986 113:141.61668671046453 114:8.370804688701705 115:14.937899667784093 116:0.24164531839351291 117:1.4170938454152766 118:54.83570276445706 119:18.771679427650405 120:35.60854628333208 121:3.3470520749593633 122:0.10553255023448825 123:1.4815090332198675 124:585.9095888619077 125:11.928241944222826 126:89.20389603540146 127:19.428068352168783 128:8.909854494053311 129:19.463543040902366 130:12.16126153497114 131:41.580809314499916 132:90.11743948635478 133:84.3855378822827 134:19.642362118062152 135:0.07159846542912779 136:12.346639236478307 137:19.750826320323533 138:32.4908682845353 139:9.106143931037224 141:28.141622141645307 142:6.285342279377688 143:47.46250673135139 144:42.80086880579385 145:33.26534132185252 146:6.447165489698455 147:38.068463196615895 149:9.538323543352291 150:16.650041488759218 151:1.841392865448107 152:29.186117786116807 153:6.670371747087102 154:33.96259642804506 156:1.9126370991234585 157:100.45096828804743 158:1.9676515461364967 159:1.9769557441122962 160:0.023985857597992266 161:44.6237069879305 162:4.311324107706688 163:10.249054140118153 164:7.20628266258247 165:13.97625770651774 166:40.58689613443924 167:14.233021884772665 168:0.0068354528577633114 169:4.638842749464864 170:98.38474848611037 171:7.526146798011226 172:10.807058510742584 173:0.634926367418021 174:4.704220153933928 175:2.3287874841081644 176:0.004678833567638466 177:4.720721405321382 178:11.087007125830683 179:0.6773057443341421 180:0.0026107794002046877 181:0.6937315379837411 182:58.46721622401518 183:37.286035731732426 184:32.45552036995494 185:2.4736380022078377 187:2.531603136173278 188:2.5551535137636194 189:5.0645714375778175 190:2.5670080097564463 191:2.6637896805641326 192:5.228413549182764 193:15.587884514875693 194:0.817383804605702 195:5.284366118811378 197:11.894093320635319 198:5.322050401792135 199:2.738715916569772 201:15.85118357614956 202:78.56923046010971 203:0.001731642267265414 204:8.545750692177661 205:24.732306142497144 206:5.475932163488573 207:2.8550482713961416 208:39.466511914908914 209:5.495529425496227 210:20.369164140448998 211:0.004423177228180107 212:39.61087769114043 214:12.411614429242327 215:20.60018007246915 216:0.00730346789701639 217:2.990157257033949 218:0.008433418138648582 219:3.0040217411869214 220:3.0040217411869214 221:0.9791924998705531 222:45.69495137761825 223:8.9975961795641 224:16.765938962527088 225:12.751631860975241 226:12.786376967362038 227:30.568460999513274 228:3.102945894912624 230:3.131825541018424 231:9.221239359518254 232:3.146370302190274 233:41.11327150582008 234:3.1609856631925015 237:3.175672111031226 238:41.2697110522521 239:36.01404969686333 240:26.093291456588094 241:3.1904301376676556 242:9.307038789706235 244:9.335879444337735 245:0.02069785658643654 246:21.619472629510998 247:136.81617929000595 249:31.14281717260596 250:1.1088876723272496 251:3.25018805497756 252:102.60473390837556 254:6.101895388156519 255:17.36379793655933 257:9.511511949164891 258:6.146627106956333 259:0.025769174318068154 260:1.1332057999354754 261:3.3111319621216633 262:21.874686622031486 263:6.1917640648542 264:47.57477169861361 265:0.029111144995272654 266:42.070114688486704 267:9.631130509179558 268:26.734546715871346 270:0.03392622066801416 271:124.71745835895126 272:22.240726576809195 273:13.62586383824671 274:3.436715543747754 275:0.03916272795376979 276:0.03916272795376979 277:13.780298297552191 278:0.04337418158484554 279:0.04337418158484554 280:1.2617861325524258 282:1.279854131434597 284:22.837730191391394 285:18.32721940638935 286:10.131167800313937 287:3.634888082976468 288:3.634888082976468 289:1.3260283580042078 290:10.196234164453754 291:10.228991249148512 292:49.72106325147881 293:23.34740004283363 294:28.3034826463655 295:87.5234624557405 296:80.96184653441112 297:33.73399331100551 298:50.416096395021874 299:28.570413978993894 300:0.07608567270147537 301:0.07811385928355478 302:0.07811385928355478 303:0.08226761692988595 305:1.4633750783446569 306:0.0843937157897343 307:23.877658352209554 309:4.013107584139702 310:1.5368192491470332 311:10.917459554475741 312:0.09785652800515308 313:0.10022065191922248 314:10.953651118631537 315:7.244841498570636 316:96.49142615255322 317:1.5913687860035337 319:19.75769042671702 320:15.302210583478306 322:7.385406871257947 323:1.613695589805267 324:4.188888501517306 325:112.1396769389982 326:119.34370471871871 327:4.2291686666007955 328:11.325658235127293 329:24.94109797508809 330:0.12584521152988765 331:7.559005622969542 332:15.629461842077493 333:1.6942144799229917 334:11.44098606610989 335:0.1342645569615072 336:25.137876147478785 337:59.33610051238422 340:4.4162372433875285 341:66.0303748354516 343:99.84432702138133 345:25.746074314428014 346:0.1616847744713084 347:0.1616847744713084 348:11.797981050115919 349:16.167697888116827 350:1.8160215289244823 351:25.88502770347026 352:60.46854878200132 353:7.954904347518321 354:8.018369856251384 355:21.023697472400038 356:0.17496420436311153 357:169.1860122780966 358:1.8671237933843572 359:8.050371307315572 360:8.050371307315572 361:0.18186794924747451 362:0.18538729383889382 363:16.474574480903538 364:1.89321059166658 365:1.906390899320923 366:1.906390899320923 368:0.21521965951157357 369:4.869384620090491 370:0.21916532425946764 371:2.0292839671968523 372:43.94928905874733 374:17.17489962171894 375:4.9916565339059 377:22.106524468925073 378:2.0864869813795495 379:2.0864869813795495 380:8.623653426404406 381:8.623653426404406 382:2.1010480390309203 383:2.1010480390309203 385:2.1157153684107732 386:2.1157153684107732 388:17.400909882811487 389:2.1304900737211074 390:8.69498098828909 392:0.2569761542869761 393:17.45823504126281 394:8.730972587862293 395:8.76718580813605 396:2.1754697503511102 399:8.84028655498641 402:0.27517504453880093 403:5.195629021635171 405:39.406083282467854 406:0.2846133728881985 408:9.027086123185171 409:5.301698819738691 410:9.027086123185171 411:2.268485411053825 414:5.32866178145764 416:17.989724687362607 417:0.2992082931813981 418:18.050578497766654 419:2.3004325521216993 420:0.3041924724123235 423:0.3092373517207312 424:0.3143436055192622 426:710.4597820674425 427:0.3143436055192622 428:2.349272382932841 430:2.349272382932841 431:5.466249659987636 432:5.466249659987636 433:0.3247429919054903 434:0.330037531165099 435:5.4943365028895945 436:5.4943365028895945 437:28.921142847714396 438:5.522618152954829 439:23.52240015769013 440:0.3408199093094377 441:40.594339740369605 443:9.419153308057824 444:5.579774871721647 446:0.3574879230388877 448:23.90422730103345 449:0.3689385790159619 451:2.5027689263518855 452:5.726237434214196 453:5.726237434214196 454:0.38066765373599215 455:9.667189563733778 456:0.38066765373599215 457:0.38066765373599215 458:9.667189563733778 459:19.01084252636899 460:9.709525297658267 461:9.709525297658267 462:9.709525297658267 463:14.151890737854558 465:5.816661708675012 467:5.816661708675012 468:29.819645304511397 469:74.64160129306624 470:41.74715225122838 471:9.795082008162183 472:29.91273187684609 474:9.83831024258452 475:14.374055710199709 476:5.940344992819429 477:2.648707678359475 478:14.430555783033245 479:2.648707678359475 480:19.352405975299614 481:2.648707678359475 483:2.648707678359475 484:42.229656467414436 487:10.014310237585887 488:6.003572884935764 489:2.686698586384368 490:2.686698586384368 494:2.705930380260513 495:19.562996191499675 496:14.602435020374195 497:14.602435020374195 500:14.602435020374195 501:0.4370791770671494 502:75.95569279197912 504:14.660538019574926 505:10.104217453122416 508:0.45728133504282725 509:0.4641793913309848 510:0.4641793913309848 512:10.288011857247515 513:25.30066509755388 515:2.824758982864758 517:2.824758982864758 518:25.38801035149676 519:6.266289476410972 520:31.18203823991247 521:56.41488506703169 524:2.8657300221243087 527:0.4926204292804833 528:2.8657300221243087 530:10.477349086979373 531:0.49994853331778555 533:6.334550228603405 534:56.734103002570535 535:0.5073661111003815 536:6.369086942241867 537:0.5073661111003815 539:6.369086942241867 540:31.596509869965875 543:10.623171327459195 544:0.5224745495827249 545:50.52511158460035 546:31.702032005057927 547:6.4389915598880005 548:6.4389915598880005 550:37.745095559931855 554:0.5301679036334024 555:2.99298826325999 556:0.5379557194183813 557:15.52001237448961 561:15.52001237448961 562:3.0148579671597218 563:3.0148579671597218 564:0.5458393092273388 565:6.545984330056356 566:0.5458393092273388 567:0.5538200125866543 569:15.584936611281227 573:20.845681364450645 574:79.64565078230089 575:3.081651853693768 576:51.44279787586524 578:38.61004057375604 579:0.5783586316681809 581:0.5783586316681809 582:3.104320822969993 583:3.104320822969993 584:6.730273632831261 585:3.12719682340477 586:0.586741765147157 588:6.730273632831261 590:0.5952291522466696 591:3.1502828663690536 593:6.76806567689939 594:3.173582029909519 595:3.173582029909519 596:6.80617977695468 597:3.173582029909519 598:0.603822314754952 600:0.6125228085486781 601:26.97625877482107 602:26.97625877482107 603:6.883393340492937 606:11.296606723242881 607:0.6302521871310099 608:3.2447900585783125 609:27.278942920352936 610:0.6392843604010163 612:11.351442606338516 613:3.268973878104541 614:3.2933872720730473 618:7.001751948663389 620:46.322799205336786 621:11.462520420836038 622:21.769110960087684 624:3.3180337593401403 628:11.575521835262702 629:7.12328251853157 631:7.164523395356458 632:0.6861892827846215 633:11.632762868936066 634:7.164523395356458 635:3.419023924837863 636:40.34819789390356 637:0.6959318318577582 638:3.419023924837863 639:11.690507936878332 641:0.7057993555008855 643:11.748765138649519 644:3.4710152965594965 645:28.123861866484372 646:7.290520163029046 647:0.7259173739986714 648:7.333297623975325 651:7.376474977762846 653:3.524047398966872 654:0.7361720155379525 655:17.000591225589396 656:34.62742929839308 660:0.7465599276308442 661:0.7465599276308442 662:11.987084295489582 663:7.464055974150221 666:34.8890352193133 667:12.109542353198151 668:7.508473340362722 669:12.109542353198151 670:7.508473340362722 671:22.781540121336498 672:0.7677444314486401 674:3.633373174125132 675:41.668361013218835 676:7.5985974352907135 677:12.23429953696042 678:7.5985974352907135 679:7.5985974352907135 680:0.7894891826977143 681:28.912817461508517 682:7.644318966361685 683:3.689740993136236 687:0.8005776249660331 689:0.8005776249660331 690:12.297565138817381 691:7.644318966361685 692:3.7183682989715368 693:93.62179165369538 695:7.690490343001804 697:3.7472980826549738 699:12.425922330147763 700:3.7472980826549738 701:0.8231991340218483 703:12.425922330147763 705:3.7472980826549738 707:7.784214417921046 708:3.7765356753434656 711:0.8464309021636182 712:7.831783540111832 713:29.508095600328883 714:0.8582824302877776 716:17.891930458262618 717:3.8359563255802884 719:0.8702948263305401 721:3.8661507765414362 722:7.928378689475975 726:7.928378689475975 727:17.97768439303639 728:36.12772003688268 729:0.8702948263305401 730:17.97768439303639 731:0.8702948263305401 733:7.977422515377856 734:12.75798517324959 735:3.896675833076753 736:0.8824710154399199 739:0.8824710154399199 745:12.826406968238192 746:12.826406968238192 748:8.026976119789094 749:0.8948140033638883 750:0.8948140033638883 753:12.89552777519691 754:0.9073268794537365 756:0.9073268794537365 758:3.95874231350629 760:12.89552777519691 762:30.26128548534848 764:0.9200128193998564 767:57.81144696083728 768:0.9328750891474493 769:0.9328750891474493 773:4.054479617370093 774:18.510628982125038 776:0.9459170475797694 780:0.9591421509633041 781:0.9591421509633041 786:0.9725539557569292 787:8.3355563013122 789:37.32364278729572 790:8.3355563013122 792:4.153546893246917 794:4.187343512894188 796:0.9999524232324941 797:0.9999524232324941 798:4.187343512894188 799:0.9999524232324941 800:4.187343512894188 802:8.442960047931711 806:1.0139467391513792 810:25.029962347460117 812:1.0281430717662683 814:4.256145015101331 815:25.029962347460117 816:25.149653191263095 817:31.481368576066654 818:8.608644038849318 819:1.0425455442561107 820:13.628298816895981 821:1.0425455442561107 824:13.706075366194762 826:19.2753851396663 827:1.0571584073399147 834:1.0719860449745104 836:1.0719860449745104 838:4.362493599319266 840:1.0719860449745104 842:1.0870329789772757 843:13.864308009632598 844:25.51682681737619 845:8.780130926562357 846:19.477335778416357 848:4.398817516549329 849:1.0870329789772757 850:8.780130926562357 851:1.0870329789772757 852:8.838647145160097 854:1.102303875775419 855:8.838647145160097 857:4.435594190536771 859:13.944802678900984 860:8.897864817349632 861:14.02624301670074 864:4.51054529346009 865:32.3641425798601 866:4.51054529346009 867:8.957799364406139 872:9.01846672215155 873:19.895484588677427 875:1.1495093063590278 879:4.587429175282895 880:1.165725830514174 882:119.74705716832798 885:1.165725830514174 886:1.165725830514174 887:9.079883363498345 888:1.165725830514174 890:9.079883363498345 892:4.587429175282895 894:9.14206632376261 898:14.36188996283261 899:61.79112331607148 902:4.626623137213134 903:4.626623137213134 906:14.448386804999377 907:14.448386804999377 908:1.1989136232648487 910:20.222422692361608 912:14.448386804999377 914:9.205033225152658 916:1.1989136232648487 917:4.7065728540195 918:1.2158964386627518 919:14.535965957834339 921:9.268802305469166 923:70.17950549573283 925:9.268802305469166 929:4.7065728540195 930:1.2158964386627518 932:9.333392446291182 933:4.747352922398865 937:1.2331465662212062 939:9.398823203757688 940:9.398823203757688 942:20.56169029381391 946:4.830587528017164 947:4.830587528017164 949:1.2684741447243855 950:4.830587528017164 952:9.465114841394277 953:1.2684741447243855 955:1.2684741447243855 956:1.2684741447243855 958:9.532288364324558 959:1.2865648613484828 961:4.873069079515895 965:1.2865648613484828 967:9.532288364324558 968:1.2865648613484828 971:122.97363576726231 972:1.3049494443098788 974:4.916145633833415 978:1.3049494443098788 983:21.034821760456733 985:4.959831976998967 986:5.004143452865474 987:5.004143452865474 990:1.3426295080818924 991:1.3426295080818924 992:5.004143452865474 993:1.3426295080818924 995:5.0490959920169365 # causa
1:349.3419380831659 2:197.56717854423195 3:46.516642458539486 4:166.87556134502807 5:132.39780074170454 6:54.12734334427373 7:18.877054671739494 8:143.8933828258197 9:91.07740947392158 10:99.17346644306971 11:79.18915688875445 12:18.64740426468041 13:65.01809109857652 14:21.880217143251002 15:71.97103624955515 16:93.65692176100174 17:86.46025036154214 18:75.94131562932304 19:162.20393478045222 21:49.163016744460464 22:0.10941034835803765 23:47.656841925187955 24:32.953961667320954 25:57.31831646451134 26:21.497363271417523 27:96.87123088468773 28:32.25482823415307 29:8.580956271111049 30:1.4249607671965687 31:37.595299391935924 32:6.923038226425487 33:122.65283693908873 34:0.046756785085545274 35:229.68919433766098 36:5.140698384185664 37:15.198492464232322 38:3.381224483456573 39:0.7049113677336155 40:1.9070852246773748 41:21.951492936157056 42:36.51186637400289 43:222.2128373256771 44:5.570294430881038 45:62.8942651648741 46:5.882900788114034 47:335.8041143236847 48:11.315293693256654 49:17.61395945023831 50:0.24903181365905752 51:1.2126644277857475 52:44.89169098585423 53:131.0012526954262 54:18.229958001870763 55:12.130086721659392 56:12.148945034600448 57:1.2675636354717479 58:9.65525208413506 59:0.004655158393295022 60:15.588590071028026 61:47.00684381976599 62:75.7692838280347 63:13.137389471594274 64:30.731160919298134 65:1.5645674356075139 66:8.193770136194786 67:14.43173678399094 68:0.01649708461979286 69:3.7970556018748822 70:25.40990209272639 71:14.737999680613486 72:6.115062601164027 73:6.227311001075754 74:25.786098484305572 75:0.3903150352704588 76:0.03936101379027065 77:0.7669254291361396 78:15.451749578573935 79:0.05995772520343474 80:0.06111521784396051 81:0.06111521784396051 82:143.03649871389422 83:15.99689414659333 84:2.4221968130235703 85:4.5974416297947265 86:81.25623902727591 87:55.281389656576636 88:2.5886991056448827 89:185.66876085755976 90:13.467158127337667 92:117.01933920217215 93:41.72667441068182 94:20.90258900291538 95:10.603102935232855 96:17.37297817846757 97:0.18026828112531837 98:5.16937857260979 99:63.03020392213432 100:0.1650664705611697 102:1.3002654532622104 103:5.400472970482341 104:39.195940582627685 106:0.13797964762905907 108:22.22375614615567 109:3.195099400580832 110:1.3795749735215987 112:117.20670913858112 113:22.55484427918653 115:0.2592037297871947 117:8.58118240933319 118:31.329151819277588 119:118.62975117910806 120:0.10027157381644854 121:1.513108403158478 122:3.456351881760583 123:0.2876857176406536 124:1.5574142034959262 125:8.89132103209265 126:8.954963152875548 127:9.062270986067867 128:15.870667463322466 129:15.901587210390922 130:0.3341058491289433 131:0.343944968671169 132:46.92739032369119 133:12.45217023738835 136:0.3573613829858389 137:1.7130197912661445 138:12.5592412624832 140:9.303954700727587 141:12.61323708265847 142:24.32947216341779 143:12.83235742856163 144:1.8382391254431865 145:0.4145526250032348 146:9.59998009516441 147:9.646564308278947 148:29.2611848677607 149:20.7118709515797 150:70.30977037988822 151:0.0364823407231481 152:6.736832431051232 154:9.907957189200827 156:1.9713562710884711 157:25.54745135172897 158:2.0269480356190877 159:4.255928576697804 161:10.279205353797119 162:4.404137159173576 163:13.947359510656627 164:18.00192823225396 165:22.168483083404748 166:0.00885751241520094 167:0.624005517600103 168:0.6494963239083991 169:14.589283521014654 170:31.805295480674747 171:27.216387412416335 172:2.3589868714283497 173:36.81913669756998 176:0.002694518231488735 178:14.960623985458126 179:27.72720118869666 180:7.87740583417432 182:32.7210970594897 183:2.5261140033861174 184:19.21107351136707 185:2.537649549202153 186:2.549235933382822 187:6.884481433929355E-6 188:43.31210187648733 189:2.631789412395971 190:2.631789412395971 191:11.90162879813741 192:38.842262049095325 193:19.928923748891936 194:0.0013094892810790472 195:0.863496637143115 196:34.06072497831703 197:20.104067215715002 198:24.583660343705365 199:5.420637224342855 200:5.4588244989267185 201:0.8895599609301549 202:5.4588244989267185 203:0.8961728110333079 204:29.537146926682965 206:5.575288882412961 207:8.781270626912287 208:5.594982382412689 209:2.9220430875148478 210:12.411038775339254 211:0.006769344257732981 212:2.948753035900219 213:25.257031081114636 214:35.10023893682677 215:0.9786645422765793 216:0.9929946275816317 217:51.45316109620524 218:30.36972280196201 219:0.012243187804758344 220:9.075817844684595 221:163.48347341724664 222:0.012958723162133954 223:5.8586736051454 224:0.01604222166149909 225:3.14287757786462 226:5.942792644504115 227:12.987437826045122 230:1.082667407760014 231:6.028382511738331 234:108.9404523717774 235:9.383773079038946 236:0.022313852518262706 237:0.022313852518262706 238:21.700600217749617 239:1.114022711099559 240:6.093564577715937 241:0.023303261972921572 242:0.023303261972921572 244:47.18196751867389 245:1.1299863322859671 246:0.026415255252266335 247:1.1380407985595788 248:31.44014607006322 249:1.1380407985595788 250:0.027501066246875157 251:6.1818274154321395 252:1.1542967433274232 253:0.028611400873482996 254:3.3350973466730838 255:103.45061233291084 256:0.02974643154631427 257:36.85051420427654 258:1.1707510145110125 260:6.2490635515343635 261:53.47854120393361 262:9.676239599739356 263:0.03330145686789703 265:1.1958104776767369 267:6.340133519785887 268:22.263193543331283 269:0.03839804827734832 270:17.921517519218348 271:9.857808025245385 272:91.49001663105533 273:18.012839559436852 274:13.794158147026046 276:0.045358587403227776 282:0.05460855157976047 284:0.05791651169449318 285:3.6898063437763686 286:61.356189978182414 287:18.577255825955927 288:0.06133964145761224 289:1.365691005178357 290:23.240060037828037 292:23.467435455557208 293:10.532677352391529 294:18.970136990989 296:3.8646805388924483 297:0.08439901348046641 298:3.9189591313940957 299:1.4736227492647431 301:0.08652345159779161 303:10.807385651607339 305:0.09086971336114148 306:29.11079158789397 307:0.09309206451524091 309:4.087128354503014 310:4.106325462236234 312:29.52825197460076 313:46.082081672385925 314:4.125628042605792 316:1.5893669320340462 317:1.6335339915279814 318:1.6335339915279814 320:11.276957580823652 323:1.6560533058613307 324:1.667424101930725 326:25.11376311932865 327:41.20095887558971 328:11.465775492699294 329:11.465775492699294 330:7.637322847369554 333:1.737245990121091 335:1.737245990121091 336:1.737245990121091 337:59.77018456995217 338:4.449576380396988 339:16.043647862165177 341:11.778115151679453 342:1.79759762912124 343:73.14203397645973 344:0.16986606051390882 349:8.032322282009703 350:0.17652567023295063 351:0.1799198564737708 352:26.12409339616355 354:12.103870012032806 356:1.8984984459475411 357:101.79136390867554 359:31.64157205572279 361:4.712876729074711 364:4.7356771430388545 365:139.7967482805342 366:12.272098462886147 367:1.9778901799573183 368:12.575619129145613 370:0.23219525698479998 371:0.23628692222690137 374:2.117854166638115 376:0.2531610817462783 378:8.699123532581135 380:8.734560281309925 382:38.795535603502884 383:0.25750909271586714 384:0.25750909271586714 388:0.2663642285402905 390:0.2663642285402905 391:17.57700095325709 392:0.2708724574035847 393:13.030814820963679 394:0.2708724574035847 395:5.196728477232637 396:8.915011180249785 398:2.237278527716795 399:17.808717122376432 400:2.252703561389732 402:17.86750433995308 403:5.274751563858429 405:0.29908726616303616 406:2.2838979969123696 407:2.2838979969123696 409:13.414905866026501 411:52.22113208437105 412:0.3089505752799116 413:9.177222282605726 414:2.331569375701783 417:5.408265655072319 418:2.3476995879151366 420:2.3476995879151366 421:5.435507021912296 423:2.3639518886035567 425:0.3293950969895816 426:13.614136001983974 427:2.3803276382905416 429:2.3968282200723543 430:2.3968282200723543 431:2.4134550411985014 432:9.371792512920928 433:0.3399870177428755 434:5.574517981155142 435:18.53818368985069 436:5.574517981155142 437:9.451408589064735 438:5.602895899385972 439:13.818446576648686 440:18.66510991499967 441:9.491611513228817 444:23.884133592368524 445:0.3675903410821289 446:2.5159488504554814 447:9.613836768658743 449:2.5511911796541398 450:2.5511911796541398 451:9.696699215979871 456:5.837209444214536 457:47.946980117615745 458:0.39687436514049396 459:9.823127641383124 460:9.823127641383124 461:35.77673358390661 462:0.40294166078524746 463:0.40294166078524746 464:5.8979021495840405 465:0.40908108891800715 466:0.40908108891800715 469:30.06342804334661 470:2.6417775856158308 472:0.4152935242439927 474:14.464318354807354 476:14.577122760771166 478:0.4343778602903171 480:0.4343778602903171 481:14.577122760771166 482:6.021970517621374 484:2.7169136968019316 485:0.440891395168614 488:2.7360835450569128 489:2.7360835450569128 490:10.128586480594137 491:0.4474825576246319 492:19.671582436870878 494:0.4541523244869496 495:2.7554116106826623 496:25.084952620180324 498:0.4541523244869496 500:14.749290814689044 501:25.084952620180324 502:10.173474059359236 503:2.77489990306371 505:2.77489990306371 507:0.4677316708966085 509:0.48163762710178215 510:0.48163762710178215 511:6.281484162304917 512:37.20120289723808 513:0.4887157311101074 514:0.4958787057693205 515:20.177615048423867 517:49.98993891258068 519:2.895311927236308 520:6.348877726675623 521:0.5031276680057046 524:0.5104637570276921 525:2.9159814346887454 526:0.5104637570276921 527:25.777257549824824 530:2.9368287182642425 531:15.288441159829109 533:2.9368287182642425 534:0.5178881346307839 535:2.9578561724689116 536:15.350566070480065 537:2.9578561724689116 538:0.5254019861108984 539:0.5254019861108984 540:2.9790662408145194 541:0.5330065207810393 543:93.76296832892498 544:6.522061181063004 545:10.738699126323523 546:3.000461416460074 548:6.522061181063004 549:3.000461416460074 553:0.5484926012401766 554:0.5484926012401766 557:86.90964303480648 558:6.629342776450515 560:6.629342776450515 561:15.668312281566509 563:6.629342776450515 566:6.629342776450515 567:10.938867861568927 568:3.0879448889062906 569:10.938867861568927 570:15.79886004630206 573:3.1103048517844485 574:3.1328660135537554 575:3.1328660135537554 576:3.1328660135537554 578:21.188807241991732 579:0.597260980236957 580:38.88891053941172 583:0.597260980236957 584:11.145478577397222 586:6.8141134589586825 588:26.89458161630039 591:3.2017858548187648 592:3.2017858548187648 594:0.623013491883298 597:3.2251812950620633 598:11.251317709812438 600:27.190370932224326 601:6.928749361885806 602:0.6318102624296342 606:27.391534408293836 607:11.413386115256309 608:0.6497321948014521 612:11.468318276172203 614:0.668103006609491 616:0.668103006609491 618:16.48369020661845 620:7.126512498469765 621:0.6774610182019571 622:3.370210688661504 623:0.6774610182019571 624:0.6774610182019571 625:0.6869364595620596 628:11.692782619075519 630:16.700377613415153 632:0.7062469574041766 633:0.7062469574041766 635:16.84794579519264 636:7.291134430041057 639:3.4715859680882484 640:3.497549927653739 641:11.866314760386834 643:7.333227583142339 646:0.7361403645156067 649:11.984591512478108 650:28.448859031529434 654:0.7567110853976723 656:17.228349360960447 658:48.0649584488798 659:3.604007851889089 660:7.505535394317711 662:0.7671952771433891 663:0.7778149429829908 664:3.631294363777447 665:0.7885723411220837 666:3.6588586687728015 667:0.7885723411220837 669:0.7885723411220837 670:12.227669656446555 673:0.7885723411220837 674:0.7994697865988742 675:7.684459116706159 676:3.714839534459706 678:17.54522109803968 682:17.626282313971135 683:23.25870645612834 686:0.8216943763402879 687:0.8216943763402879 688:7.7302769289596265 691:3.7432658368427445 693:0.8330264534243178 695:0.8330264534243178 697:17.790707683694766 698:0.8445084475748584 699:0.8445084475748584 700:0.8445084475748584 703:12.54453104074165 706:0.8561429893534775 707:12.609740529716394 710:0.867932778966111 711:3.8599965195715136 712:0.867932778966111 713:7.918126630051917 714:0.8798805890467503 715:7.966274743429161 716:0.8798805890467503 717:3.8899625777910956 718:23.767495235415335 721:0.8919892672675219 722:0.8919892672675219 723:3.9202533109998288 726:18.129161523246406 727:8.014914344217567 730:0.8919892672675219 731:0.8919892672675219 732:0.8919892672675219 734:0.904261738672619 737:3.950874650101153 738:8.064054452943898 739:3.950874650101153 741:0.916701009216913 742:0.916701009216913 743:0.916701009216913 744:72.49278909667652 746:3.98183269029309 747:0.916701009216913 748:3.98183269029309 752:30.34943223867126 753:4.013133696418195 755:18.39187578425938 758:0.9293101680517468 763:8.21457184470795 765:0.955050944080864 768:18.571486319954094 769:0.955050944080864 771:4.109159850622286 773:73.50556007493378 774:18.662683815094518 776:73.50556007493378 777:0.968189186016685 778:0.9815105729325972 780:0.9815105729325972 781:0.9815105729325972 784:0.9815105729325972 785:13.298939883279045 786:8.42286222465971 788:13.371858725485886 789:0.9950186616640467 790:8.42286222465971 791:4.208515978824744 795:8.530458540591702 798:4.242408883119461 802:1.0226096975915575 805:1.03670029801871 809:38.21011382444785 810:19.230550290125223 816:13.748544353796548 817:4.346520620952146 818:31.699139458831887 819:1.06549167299566 821:4.346520620952146 822:8.753027238889196 823:1.0802008213475893 824:8.753027238889196 828:8.753027238889196 831:1.0802008213475893 832:8.810281152204263 833:1.095124744279203 835:1.095124744279203 836:13.90517687958857 838:1.095124744279203 839:4.4180403956131435 843:1.1102679639844515 846:13.984842404983794 847:1.1102679639844515 848:25.702352942177832 852:4.491333558900721 853:1.1256351468090102 855:14.065433360680945 858:4.491333558900721 861:14.14696998532072 865:1.1570608269113454 866:1.1570608269113454 869:4.566477234580978 870:1.1570608269113454 871:1.1731294362165168 872:1.1731294362165168 873:1.1731294362165168 874:1.1731294362165168 875:4.604768509898534 878:26.21233234133434 879:1.189442247180371 880:1.189442247180371 882:14.397466508582124 885:1.189442247180371 886:32.89085610732778 887:1.189442247180371 891:1.189442247180371 893:1.2060047480386282 894:1.2060047480386282 895:1.2060047480386282 901:9.230720251030263 905:1.2060047480386282 911:1.2228226142232501 915:4.722650804076236 917:26.74715950817601 925:54.97352548897383 927:4.762986231232728 930:9.357648808320246 936:26.885025698705086 942:1.2748681504447215 946:40.87301023349728 947:1.2927682867118744 948:1.2927682867118744 952:4.887289769576887 954:1.2927682867118744 957:4.92986760950573 958:9.621520020909022 962:4.92986760950573 963:15.019322263345716 964:9.621520020909022 966:4.92986760950573 967:34.03161267214581 968:1.3109552916942455 971:15.019322263345716 974:21.068471276273062 985:21.189187483747496 989:1.3673088046274624 993:5.061230849944038 998:1.3867159186218068 999:9.899866302682247 1000:21.435535790989146 1001:1.3867159186218068# síndrome
1:332.844478936169 2:415.63294336109436 3:215.6193689500148 4:50.77783586654861 5:39.79847872862558 6:440.025473111207 7:84.10514777339495 8:20.672994815992492 9:178.7548603739976 10:9.315186303084896 11:45.883528213983574 12:53.18159860780146 13:93.93661582494552 14:27.77098263541538 15:362.66779550285486 16:13.416386083076775 17:11.527756851868743 18:270.87630727697325 19:117.6010057188976 20:49.16301674445954 22:74.98177491526498 23:33.04963291511438 24:48.1277554334429 25:27.283119513090863 26:8.015364252585607 27:13.340026344723336 28:0.38964716170073865 29:29.67491740277899 30:26.51815263786669 31:95.67550734186223 32:4.913836632342901 33:0.5938422012915787 34:73.5991434567684 35:69.57411500140527 36:24.866974651903607 37:9.829629100742956 38:25.184735986845816 39:99.98514918842055 40:1.946067282389541 41:57.50231779671528 42:0.7800372661494248 43:0.8089465096502564 44:2.0479800351038113 45:33.61781241797037 46:34.25586679472581 47:64.97350407511365 48:65.93731830319298 49:28.21611970352458 50:24.824243983305273 51:6.790326333742993 52:9.324525662725001 53:67.99976440702088 54:15.163041731402602 55:93.7335437752285 56:12.256348872668594 57:1.2965667280305098 58:64.67401102724206 59:22.422306734169386 60:12.641717602026576 61:26.65148769273791 62:52.004884300906404 63:27.03972604419622 64:5.255435429079851 65:61.97670585323303 66:8.27394373385547 67:275.58279969919136 68:14.61422500874462 69:8.688500214406195 70:132.53892464724538 71:25.603947401699983 72:18.23614789218189 73:8.930753313721375 74:4.018010652780755 75:22.198134329779517 76:12.135665564085373 77:22.514686919439384 78:19.050391246491518 79:0.8735220668681664 80:4.381964362699156 81:0.8782651734366907 82:12.621195198135426 83:19.671506206671577 84:27.463810885744476 85:45.54013014751925 86:4.713922213280941 87:45.864562526643454 88:16.684112616084185 89:1.0349442812942995 90:88.31921536583631 91:20.706518691444188 92:0.21612373069052027 93:0.21407509160323346 94:112.51278867315534 95:17.460787702646467 96:7.741504790048433 97:138.54458555960036 98:10.886966248466116 99:5.267190899442306 100:3.0332837789704055 101:5.368171977590645 102:5.441549672620481 103:22.069885386944456 104:44.11720007882071 105:14.636878808948136 106:5.531010337419351 107:0.12984687901712177 108:141.8976111427668 109:49.474766573758686 110:3.2577731897495195 111:14.999107203416715 112:15.055913484650405 113:11.65252418403815 114:22.839696520506 115:22.915127850064643 116:0.27201499569408333 117:55.52191454856319 118:8.674142685915628 119:11.922879341011612 120:31.637307604557513 121:5.9211502825322935 123:51.0152297490164 124:3.5457168704710047 125:12.201436361182514 126:19.62227684100048 127:1.668184148433897 128:0.34197057428298877 129:12.435734191081007 130:23.891321823036385 131:3.7302729646083606 132:28.290232114585727 133:1.7078537575307067 134:16.162815894354207 135:1.7320391100879218 136:1.7320391100879218 137:155.34444378941052 138:6.359223923415981 139:0.37228407296859106 140:3.819644679367892 141:0.05475163040834232 142:0.39346612154212945 143:58.58057456988068 146:6.628514921514856 147:13.118890077194427 148:81.81321114826424 149:6.702520117180864 150:20.949691639204627 151:13.261587695278697 152:21.027416813066168 153:21.144843444720465 154:4.171095061062083 155:6.91103527240134 156:17.250168568221156 157:2.0369675698988967 158:34.92678588023653 159:2.065189683071121 160:0.5383045402985142 161:13.88491768054774 162:10.457506079921101 163:10.483267155815907 164:0.5939782089451932 165:0.5987989537437848 166:4.618991004798697 167:10.87996181550621 168:0.664126903219723 169:132.13651611795194 170:4.779581632657841 171:32.01699036173823 172:14.715439262553492 173:0.0024672633314233305 174:0.685254111783863 175:2.4219930710115998 177:0.6906139079917 178:0.7234414917592249 179:27.86772844582828 180:19.07652824187131 181:23.496026835430268 182:23.589421327618265 183:23.589421327618265 184:0.7574442840105141 185:32.93643380189805 186:4.285646485063264E-5 187:2.6675103875468924E-5 188:15.511655764520084 189:8.267442244102726 190:8.267442244102726 191:0.8541856421873901 192:29.108762069816656 193:15.877982224954103 195:8.562456731639752 196:8.587652360271834 197:39.29190980847105 198:0.892868963790664 199:16.06608178830425 200:0.9060694148306635 201:0.9060694148306635 202:85.65638357739937 203:5.525865612949808 204:5.564617673160199 205:12.425061980890467 206:0.9466158970562422 207:0.9535141066099672 208:2.9545044955996436 209:20.663806014096956 210:8.871325031695248 211:30.031162242313894 212:34.99287714963884 213:8.950832003901857 214:0.9957697734899736 215:141.26895482055198 216:57.16399232542697 217:12.791318322082017 219:5.865762281910699 221:3.1050407229132158 222:25.814505811785228 223:5.907374182607494 224:9.278569276423832 225:234.41137656692547 226:21.46661336217376 227:21.515456342478885 228:6.0129803910728254 229:31.07096385130054 231:6.077449737977088 232:31.197663723730045 233:17.3133193579718 234:3.2635674423192342 235:9.448541764156678 236:13.244937210060131 237:1.1239972379847554 238:1.1319528943591601 239:31.389526691272177 240:9.506145124013962 241:0.025614496768314177 242:6.142769298952956 243:17.44208519391964 244:26.54262972454237 245:13.353013185809697 246:71.07725703480457 247:3.3384308429875698 248:13.38933262238837 249:1.1561084772332997 250:9.622810428323142 251:1.1642576649002665 252:3.36888784564437 253:6.25357322494058 254:31.714247778881024 255:6.276030866089946 256:1.1807040879674757 257:3.3996434205548427 258:1.1890020217101065 259:0.033538391098112574 260:26.891166957152645 261:117.8032625577148 262:0.034769172361559374 263:71.78282355403807 264:9.801559118177144 265:3.446345947423177 266:9.801559118177144 267:37.30590833227563 268:37.30590833227563 270:1.2485159453017767 271:32.31498099024279 272:6.482763951392968 273:32.45142344670129 274:0.045538944707241714 276:60.59342467431445 277:22.855279346506283 278:1.3106218196427328 279:14.069590923576122 280:0.05473358529533613 281:23.019184465453897 282:33.00842081684693 283:1.3473269960967778 284:28.051818736369622 285:33.22208049948984 286:3.724605177543658 287:0.0649341996253644 288:1.375456897031635 290:38.698356116507426 291:10.432359996872423 292:6.922929910558787 293:33.80524031023678 294:0.08018110475867712 295:23.81240835555938 296:33.954181468205434 297:3.954353823294347 298:28.968133818511937 299:3.954353823294347 300:7.10457995980253 301:1.5036210797794332 302:1.5036210797794332 303:4.009644359723226 304:1.524286278287121 305:34.40889796186481 306:1.5347177399624135 307:1.5347177399624135 308:7.292605874286388 309:15.240229586843782 310:46.16226915138018 311:133.02980151858915 312:1.5987250771719719 313:4.161526936136799 314:1.6096346643226647 315:1.6096346643226647 316:40.55061470186188 317:237.66060525787478 318:30.015167661953306 319:11.307141630507068 320:0.12730582655100167 321:7.544331051637755 323:7.573027068904678 324:7.6018730075992185 325:1.7110714658802129 326:4.340559675712227 327:11.495239267780361 328:0.14128703632040557 330:20.39349309634565 331:4.381583674988809 333:1.758109611979667 334:7.778171383966813 335:4.42307547479071 337:47.76869862910751 338:1.7942153738670683 339:4.507496198669358 340:1.8186904438125053 341:16.17635406003307 342:0.16566653916663596 343:0.16889521329307383 344:0.17547743634900154 345:4.615807549746618 346:0.178831752129372 347:0.178831752129372 348:31.373407959105457 349:0.18222872438505736 350:4.637852682747644 351:16.476107059116195 353:4.660028215549547 354:4.704775397306182 355:12.172259730823315 356:0.19267957666535146 357:4.704775397306182 358:31.772752996508654 359:67.96259984224977 360:0.19625120001849036 361:37.419628242275245 362:16.73322421380187 363:0.2035289656934471 364:4.772905355809683 366:1.9727017006282541 368:0.23449814420253823 370:0.2385859121503947 371:27.33154189746429 372:0.24691116303180752 373:2.111162474703556 374:5.082971653632142 375:2.154645122839216 376:0.25978094244060473 377:8.752636909382776 378:2.154645122839216 379:0.25978094244060473 380:5.13294483282131 381:0.2641747949247786 383:8.788119499897924 384:22.482439669441636 385:2.1841577209250933 387:8.82381687387887 388:8.859731274801977 389:136.4973085871284 391:70.77805092599728 392:5.209110678387486 393:2.2140998415351114 395:13.147217755434141 396:5.260711746698436 397:0.28694797445273235 398:13.2421662943921 399:5.286764682475651 400:0.29644300206450214 401:17.95270799489054 402:17.95270799489054 403:2.275309115740717 404:5.312988284847398 405:2.306595236163486 406:58.56323229643483 407:13.38675359118844 408:2.3383488382890265 409:0.31612054024135916 410:18.191585835568734 411:2.3383488382890265 412:5.41962651810119 413:13.534014444629344 414:9.231331610304162 415:9.231331610304162 416:0.3211867921027987 417:0.3211867921027987 418:0.32631308072507503 419:18.31320721278626 420:28.767546054341896 422:13.633717739339405 425:46.61399466131823 426:46.61399466131823 427:9.347456497846284 430:9.386666088681498 431:0.3474320404649317 433:2.4365190241651606 434:5.613258975231219 435:23.75902214773778 436:0.35286869064571963 437:34.99221476037745 438:9.505838820913882 439:5.641682737055747 441:13.9404771756686 442:9.546087588965852 443:9.586603683040645 444:2.504501057471704 445:2.5218268757923172 446:5.7573712386387434 447:5.7573712386387434 448:19.00985293583907 450:2.5746219130530728 451:14.205322411582932 452:14.25934429729384 453:9.793305125422654 454:9.835492622622612 455:14.313726978664214 456:0.4047778259021015 458:19.20850934867291 459:2.628677531953943 460:9.877970471787245 461:19.275602943806206 463:2.628677531953943 464:19.343142846288938 465:19.343142846288938 466:5.9371474295577205 468:0.4170762384121457 469:2.6469840775206763 471:2.665437541562112 472:9.963811413451582 474:2.6840397211999036 475:10.050856984654253 478:2.721697584750968 479:2.721697584750968 480:0.44255638870571434 481:0.44255638870571434 482:19.617876976658188 483:6.061399177315843 484:6.093037310971683 485:6.093037310971683 487:0.45575277622624577 488:30.749806899969922 489:2.759972725884644 490:2.759972725884644 491:0.45575277622624577 492:30.749806899969922 493:6.157024140451458 494:30.846860668111056 496:2.7793466368039463 499:10.228683651057265 500:55.88811130837929 501:14.820156047599422 502:2.7793466368039463 504:14.878401165317348 505:0.4692635999617295 506:6.221978580032939 507:6.221978580032939 508:25.442359242906264 509:6.287925685788598 510:2.8584652274629656 511:63.483371327976215 512:0.4972610227029167 513:0.4972610227029167 514:2.8990279488907067 516:10.505249889491928 517:2.8990279488907067 518:2.8990279488907067 519:15.236750621640782 521:6.388764843291178 522:20.33883865009384 523:31.64803385635294 524:2.940283227315382 525:0.5191465864364979 526:31.64803385635294 527:10.600198001629588 528:25.879837649149547 529:0.5266168101892909 530:6.457309835810478 531:64.17521583413159 532:0.5266168101892909 534:0.5266168101892909 535:6.4919886702002625 536:0.5341765079228721 537:0.5341765079228721 539:10.69658782617566 540:44.35300643117537 541:15.484526590568679 542:6.52694330874663 543:64.70732606953248 545:3.0249465947633025 546:3.0249465947633025 548:20.71917557654957 550:10.794458872524297 551:20.796948465254655 552:0.5574046625431656 553:3.046575269036763 554:3.046575269036763 560:0.5733603110608662 561:3.090406019206293 562:20.954263799576573 563:20.954263799576573 564:3.090406019206293 565:0.5733603110608662 567:0.581483136418234 568:0.581483136418234 570:0.5897044437792951 571:6.742680236692625 572:0.5897044437792951 573:3.1350192647206017 574:0.5980256304645363 577:6.7796758454327755 578:3.180437366279295 579:0.606448123261964 580:21.27621147000683 581:16.00320042068275 583:6.816979805132118 584:26.997711884182294 585:0.6149733802393317 586:3.203455490176238 587:6.854596585325084 588:0.6149733802393317 589:6.854596585325084 590:0.6236028907699624 592:3.226683657117802 593:11.254354206860995 594:0.632338177233386 595:3.250124944870928 596:0.632338177233386 597:33.167719507708476 599:3.273782499828406 600:27.293638744534185 601:6.969370031526093 602:0.6411807953033939 603:0.6501323353224492 605:0.6591944233284953 608:3.3217593483149503 609:0.6683687217574819 611:3.3460852933533514 612:3.3460852933533514 613:7.087129504266787 614:3.3706408132581682 615:3.3706408132581682 616:0.6776569312108579 617:0.6776569312108579 618:0.6776569312108579 620:0.6870607909478961 621:3.395429426685317 622:40.208236498405746 623:0.6870607909478961 624:0.6870607909478961 625:3.4204547340123135 628:0.7062226208281892 631:16.846130619543217 632:3.4712302549054916 633:0.7159842752171549 634:123.33034637558403 635:7.332167734976811 636:16.92027814395693 637:3.4969881002940575 638:3.4969881002940575 639:0.7258689515024169 641:3.522997908525907 643:3.522997908525907 645:0.7460152283467989 647:0.7562808771387546 648:7.459752474505613 649:12.041405764124425 652:48.05152968405491 654:0.7666776470927105 655:0.7666776470927105 656:3.629639229043258 659:7.546797944831049 660:17.300910956482944 661:22.861269149089473 662:77.17296925386086 664:0.7878732031614335 665:7.63549670943626 666:12.28466730592944 667:7.63549670943626 670:0.798676450504097 675:7.725905065637144 676:0.8207054617166495 678:3.740654309485137 681:17.617966092691344 682:0.8319360343594441 685:0.8319360343594441 689:3.769126461573658 690:7.771768727688123 693:3.797895898458723 694:3.797895898458723 696:3.797895898458723 697:0.8548418052394773 699:0.8548418052394773 700:3.826967813617507 701:3.826967813617507 705:0.8548418052394773 706:0.8665221968544178 707:0.8665221968544178 710:0.8783578366001096 712:23.752429794310313 713:0.8783578366001096 714:0.8903514968247636 715:3.9160524528201086 716:8.00799579280376 721:0.9025060251952004 722:36.49690460150327 725:8.056681244207939 726:3.946389036367037 727:23.960947502310763 729:8.056681244207939 730:0.9025060251952004 731:3.946389036367037 732:3.946389036367037 734:12.934531448326654 735:3.977056226005699 736:3.977056226005699 738:36.64134731209219 739:3.977056226005699 741:18.376585290782547 742:0.9273094680540879 745:30.326463940643567 747:4.008060116745186 748:4.008060116745186 749:18.376585290782547 750:30.326463940643567 751:0.939964477548858 753:4.039406973618074 754:18.46507928422836 756:8.205777989386583 759:13.072358318673013 760:30.453983845205236 761:18.554472261853114 762:43.856325745071246 763:30.582787256951885 766:18.644781522363832 767:0.965796954924199 768:8.307805497056044 769:4.103155535505164 770:18.736024868738934 772:4.135570680505661 773:13.284475701777277 776:13.284475701777277 777:13.284475701777277 778:4.168355685785284 779:24.72425047706842 780:0.9923482859269855 782:0.9923482859269855 783:4.168355685785284 784:0.9923482859269855 788:24.837826025055502 790:1.0059022255540961 792:1.0196465283622758 793:1.0335849640746992 794:13.577934708039916 796:13.577934708039916 797:52.05231520986092 799:8.572683951106374 802:8.572683951106374 804:13.653300922698046 805:8.62743125739486 807:1.0477214160005957 809:13.729500500574161 810:1.0620598848542722 812:8.682797138659357 813:1.0620598848542722 815:8.682797138659357 816:4.373252410648155 818:25.42422038451629 819:4.373252410648155 821:8.738794352756456 822:4.408841107374902 824:1.0913594940773004 825:1.0913594940773004 827:1.0913594940773004 829:8.795436056551132 832:4.444863889126233 834:13.963274951685975 835:38.82690527464404 838:13.963274951685975 839:4.444863889126233 841:1.1063292688334772 845:4.481329944444731 846:101.18952820546122 847:46.02882826310885 848:8.910707654419078 853:14.12362313756192 855:1.1369313754245327 857:4.518248756556513 858:14.12362313756192 859:1.1369313754245327 860:39.34009439563692 862:1.1525731904864658 863:4.555630116697107 864:1.1684487598152187 865:4.593484136992432 866:1.1684487598152187 867:14.28775467040796 869:1.1684487598152187 871:1.1845632216635602 872:20.122870408515002 873:9.14961200634874 875:1.1845632216635602 876:1.1845632216635602 878:20.122870408515002 879:4.670652297827957 882:9.211170787663615 883:4.670652297827957 884:39.871510120222176 885:4.670652297827957 886:39.871510120222176 887:14.455839695910939 888:1.2009218849873946 891:14.455839695910939 892:4.670652297827957 893:1.2175302386001237 895:1.2175302386001237 899:26.56623872196565 900:14.541421120803841 901:1.2175302386001237 902:26.56623872196565 907:4.749841116971299 908:9.336604929949122 909:1.2343939573518157 916:9.336604929949122 920:14.715781397989817 922:14.715781397989817 923:9.400516151218461 928:1.251518912895214 933:4.831144606292393 934:4.831144606292393 935:4.831144606292393 939:20.789928961916832 941:1.286577052107117 946:14.985700120338258 948:1.3045230416501474 952:151.24319990145355 954:27.256005711672568 957:1.3227558998273905 958:21.023688771896968 960:4.957287188038404 963:1.3227558998273905 964:1.3227558998273905 967:1.3227558998273905 968:27.399280847288853 969:1.3227558998273905 971:48.52142588394419 972:9.732790111130505 973:41.38805810398089 974:5.0005058844848085 978:1.3412826245639937 979:15.171552875596833 980:9.801935715024715 981:15.266340194203236 984:1.3601104725117983 985:1.3601104725117983 986:9.872031048305374 987:1.3792469730608707 988:21.386015611989468 992:1.3792469730608707 995:15.459796230781222 996:1.3986999405689413 997:1.3986999405689413 998:5.133882671107721 1000:9.943100473331436 1001:15.459796230781222# existir
1:1.3132674149365644 2:121.14051276109595 3:15.393742937221033 4:2.815860928274259 5:27.610080226958985 6:3.025301511881597 7:24.712658505438405 8:1.6781831804149094 9:66.06388622412696 10:15.820030780657765 11:90.60951273252095 12:7.310386397838703 13:0.3920603042197177 14:174.57324633423437 15:43.13514056213274 16:9.700302193407743E-4 17:15.997669319374783 18:181.5759579948789 19:6.271375084579278 20:0.10941034835974685 21:74.98177491526604 23:36.293400072948074 24:0.007507270183714916 25:0.02111408989269804 26:59.38028065704 28:3.2876467876021915 29:28.87742508964055 30:138.67559218980352 31:1.1113051752260577 32:50.42370386712935 33:0.06575768200096312 34:120.2667146180221 36:0.19034816128660148 37:14.112410557047783 38:85.35462238661157 39:31.474084596989666 40:61.714132258075516 42:0.23768416253579805 43:21.191593060641235 44:102.76428537736841 45:0.014857021494812078 46:25.568802556390985 47:15.63863991381879 48:51.491380902808544 49:0.43364575269886707 50:39.29132070721296 51:5.428307273105387 52:3.3568374051935366 53:3.3568374051935366 54:0.5056051050482935 55:5.539197555444761 56:139.5366442654762 57:48.992476797908736 58:11.045836910175085 60:8.293004947881185 61:14.527715508480814 62:17.986617807880386 63:3.8802935392171807 64:0.02408492491125711 65:6.1912002754036015 66:43.96093572130025 67:0.9178672788091835 68:40.35335433733179 69:91.5667119370269 70:27.796131918186553 71:0.9765083585838454 72:2.5447027805497098 73:50.56341964827862 74:10.116493642666793 75:4.759992196328053 76:194.02107682572378 77:2.724281106169585 78:10.470487986540608 79:7.734569262214478 80:47.50473806115069 81:1.1853628302608747 82:2.9062410132100154 83:2.969318333202852 84:25.545185792207953 85:18.10545824945644 86:8.197162600060908 87:3.156610122876799 89:1.3605040192751572 90:35.413941269920194 91:30.948134130135728 92:14.978300213084777 94:18.94551351861522 95:5.870001450890614 96:31.614024650327128 97:0.08722783464966678 98:0.3041712924308578 99:3.565369924045414 100:3.5980173912597264 101:19.68425775283407 102:0.06645143817845463 103:79.30106449787529 104:0.35278560298234163 105:12.491548704788805 106:3.7657521747763103 107:154.99838556002538 108:16.269076210221336 109:9.363110208484073 110:0.3836646363852142 112:33.38820208039808 114:75.329701526115 115:3.977435716456125 116:20.669635773802785 117:13.055749059325617 118:24.87238455558342 119:16.853588085795412 120:144.58500747478132 121:151.5845976679179 122:87.96927614484783 123:20.979903706208646 124:9.924793364329094 125:1.9849059532792024 126:34.635407181993756 129:0.020868151429852537 130:10.188185655118277 131:17.564373240314957 132:7.0888377116208074 133:7.10672240004085 134:78.07877742363814 135:21.769468233253964 136:10.34601663399053 137:35.34141553792587 139:26.117344630597636 140:21.880740821347693 141:66.98943808960179 142:0.570566897060515 144:0.6092170204801757 145:0.007808795918203069 146:4.604389707776216 147:0.6180596764146505 148:0.6269965453159049 149:10.815020684564903 150:7.591334992686505 151:27.064641046247413 152:41.61177588719617 153:7.689087260733122 154:4.791823743480948 155:11.085092484596032 156:0.0025671567098235286 157:23.126572880083458 159:18.983796942420415 161:5.018633099715227 162:11.520790847419034 163:33.022435822540906 164:0.7996752910425233 165:2.663579046305788 166:0.8215135547781858 167:97.13388753278556 168:0.0024263137683631438 169:5.424141662804589 170:12.092437948037036 171:8.575851199920477 172:0.002701924968507368 175:29.450946262068616 176:12.234424392454443 177:5.509709653584523 180:20.590832522620705 181:12.496079357125867 182:5.703609550014202 183:12.555319169027918 184:3.0080292140339346 185:74.5013759410041 186:5.739727845842393 187:9.068933488606978 188:35.52512991970508 189:5.868317449100967 190:5.868317449100967 191:17.15211073242951 192:13.107431231876726 193:0.0209725382069859 194:1.1018213489048696 195:26.35483463466684 196:31.297628290406358 197:41.688370561344826 199:36.46181602902697 201:58.83043277136603 202:6.1755979125821385 203:1.1517915086459556 204:0.03034278904654873 206:13.528863288788434 208:22.20015699417425 209:6.316247700834769 211:1.2112636211295924 212:3.4403082413229806 213:9.84190489192443 214:3.497044896473536 215:3.497044896473536 217:1.2733826518728477 218:13.901674369580773 219:10.035326492236198 220:10.035326492236198 221:0.04815828037172113 222:3.584074257294362 223:0.050894777531272244 224:38.13466904809637 225:1.321793783933342 227:1.3382903097012664 228:86.41123165885404 229:10.263040837073543 230:14.254478453577901 231:61.49031084019241 232:14.290522608208786 233:3.734487412214848 234:18.646713354330764 235:1.3718373192699007 237:6.807766608273615 239:18.73357889036442 240:23.363153655473905 241:28.252227105926995 244:1.3974923360099192 245:18.821126738924665 246:74.58242871642618 248:14.509819046915847 250:14.546883184449532 251:1.4235813005434947 252:1.4323756344391663 253:6.94401474961897 256:0.07785442425372226 257:0.07965607204316627 259:0.07965607204316627 260:1.4501133996271778 261:10.649224764812882 262:44.867302573234866 264:14.772452298099426 265:28.841405579492275 266:3.924416878278567 267:0.08711494548572526 269:7.131300511857429 270:10.83464374316405 273:4.023501197464133 274:4.023501197464133 275:10.960917551915433 276:0.10116763252282669 278:19.68878976337747 281:40.43642838316546 282:0.11426820247727693 283:104.39886164535653 285:7.475593947210852 286:4.212806973198853 287:0.12356639219531211 288:20.02601951551065 291:91.3264356144164 292:11.454623761828465 293:1.7209671911368134 294:0.14358088878409353 296:25.38511067884387 298:7.81587938627914 300:114.05892574023937 301:20.679991573705717 302:0.1570934396296966 304:7.897447916215713 305:0.16272329833746252 306:11.838552218991088 307:7.924902539942831 308:11.946727086346113 309:4.624248486425823 310:1.8854621120041144 312:12.056458143969612 314:4.664031801044126 316:1.8969676748728417 318:8.23602270536527 320:16.709521862395185 321:43.23090967547209 323:74.87369189196147 328:110.6191562510133 330:2.0160077586086413 331:0.22309189550525815 332:0.22663631523206829 333:38.12304364090904 334:0.23021970796624042 335:27.07951124443728 336:12.590317812933277 338:8.59584528486964 339:17.286516784025693 341:0.24873356194036306 343:83.59004373742887 344:44.744053498857085 346:143.52513002969897 348:12.953955715955441 349:44.941606931513036 350:2.18237845712711 351:22.58811282628143 352:5.176836936747944 353:27.834781997923862 354:2.222786829806859 355:2.222786829806859 356:39.26729305973973 357:0.28051463887277 358:0.2846822732942819 359:5.2459463062609 360:33.58613775593362 361:13.206077547503304 362:219.90694206786128 363:58.121283468007356 364:17.899600230961607 365:45.648949051958084 366:0.2974550806363832 367:0.3061995411622356 368:0.32888940356600455 370:18.38566187254058 372:0.3430905047765568 375:2.467606375098687 376:5.636012107911268 377:0.35774837895868133 379:40.88341270130186 382:0.3627382658340867 385:35.124981948471714 387:13.967103263114549 389:2.5138238955724854 391:24.010109629858324 392:5.739628000166613 393:5.739628000166613 394:0.3780272664899155 395:0.38323190173442423 396:14.157138508869016 398:5.819070135896133 399:29.802176371289143 401:0.3991787512806339 403:29.883644304448936 404:0.3991787512806339 405:24.500248801194974 407:2.625516906678569 408:19.373458869269278 410:2.658462608772182 411:30.214296389731306 413:2.6751139656596497 414:2.6751139656596497 415:24.71652692304037 417:5.982613343090312 419:6.0104966078352895 421:90.12797450942399 422:0.4384081643236557 423:2.7087802727779624 425:0.4442525828590436 426:6.0668176877360915 427:2.7257979216845762 428:76.18583807244212 429:6.095259653370176 430:30.63877265778681 432:0.45612830369327717 433:25.085750918065646 434:0.4621610126672301 435:6.152717078089685 437:0.4682579121808997 439:6.181736903051734 440:10.30208815436094 441:0.4744197354143101 442:43.10290925161522 443:91.69220518306685 444:2.83057541027562 445:6.269987821709032 448:0.49973139342516726 450:25.70072015674052 451:0.5062292964845692 452:0.5127968022887279 455:2.9401669076207675 456:6.421185754234012 457:37.64499376086994 458:78.11793806299907 462:0.5261439521571447 463:10.638739612210006 466:0.5329252987729356 467:0.5329252987729356 468:0.5329252987729356 469:15.40048656073716 470:0.5397796538623899 471:2.9968765351403484 472:0.5397796538623899 475:0.5537109684783362 476:10.858590420070335 477:6.609798368994777 478:6.609798368994777 479:3.054924816519919 480:10.858590420070335 481:6.609798368994777 484:26.431416275967095 486:10.948691942112323 487:0.5751783088987393 488:3.0943921234068457 489:0.5751783088987393 491:15.742790081811151 492:0.5751783088987393 493:72.50087682371453 497:6.707211586651435 500:3.1143621192538418 502:0.5824900044500438 505:0.5898813009695865 506:6.773358202880328 507:6.773358202880328 508:15.978992887124546 510:0.6125430367319659 511:0.620263076784363 516:16.160584181297672 518:0.6280679890613204 520:0.6359588902866382 524:6.977859288396554 528:6.977859288396554 530:7.012862119670069 531:0.6520032394044268 532:7.012862119670069 534:11.419112921111221 535:46.28680383621793 536:7.04813705389875 538:39.76915855494609 541:0.6684055138362469 545:0.6767439122382144 548:11.56714983353217 550:0.6767439122382144 551:0.6851754884641211 552:16.600040430039027 556:53.62212087010901 558:67.97202779224895 561:7.228725570148584 562:3.434362938780656 565:7.228725570148584 567:3.45716648083835 568:131.20260782372281 569:3.45716648083835 571:3.4801683990553873 572:3.4801683990553873 575:7.34059307764561 576:68.53021580490467 577:22.402292657847376 581:7.378493149483191 582:0.7377955856824941 585:0.7469169533798412 586:11.97906494395244 587:83.94915593446542 588:0.7469169533798412 589:11.97906494395244 590:41.136922384426285 591:84.17314796596823 592:3.574217237469347 593:3.574217237469347 596:17.200413340236516 597:3.5982546403099738 598:0.7654739762067463 604:28.820830043698034 607:17.410211365791824 608:0.7941185712552955 609:0.8038889887990521 611:0.8038889887990521 612:41.79796237211166 613:35.27723303190927 615:7.6933520689146375 620:7.734240824766269 621:7.734240824766269 622:29.232332663046243 626:7.775487403363641 629:3.798619083776064 630:3.798619083776064 631:3.824725046304136 632:0.8544851578529467 633:49.33025871129423 635:3.851079020160186 637:0.8649659614526114 638:86.76009836236787 639:29.657631598403043 642:3.877684958514349 643:12.708246774316486 644:3.904546909213577 645:3.904546909213577 647:8.030803800053793 651:3.9590555357249686 653:64.63599391993232 654:23.98492774558185 662:24.08010033468529 663:50.46595480677989 664:43.50022742267771 669:13.073453591696095 671:0.9419463893548831 672:0.9419463893548831 673:36.90891837883225 674:13.136278161916836 676:4.100110448415237 677:13.199687323083372 679:13.199687323083372 683:13.263691201484022 685:244.2409618923121 686:4.129178742731402 687:18.705176979148398 690:30.787437724781256 691:0.9769943918678324 692:8.39390268313904 695:0.9889684610203868 696:0.9889684610203868 697:1.0010924486222033 700:8.441270077460972 701:8.441270077460972 702:1.0010924486222033 703:4.188212383536691 704:13.393524950788418 705:8.441270077460972 706:4.218188254259205 707:4.218188254259205 708:13.459376439076934 709:1.0133689854186896 711:90.43010283244321 712:1.0258007715184423 713:4.248477408222617 714:13.593004882749856 718:8.586200833943762 719:8.635482437222205 721:25.186336328107515 722:13.66080525697238 724:1.0511412568263554 725:4.310018199910948 726:4.310018199910948 728:13.66080525697238 729:4.310018199910948 731:1.0511412568263554 736:13.729279218346422 738:19.29925035154498 740:13.798439303323285 743:13.798439303323285 749:91.57063374429919 750:8.735556442426441 754:4.404824596759609 757:171.66930697531964 760:4.404824596759609 764:4.437117017397586 766:4.4697654720085245 768:1.1174129526931598 770:1.131193202893168 771:25.840818157685508 775:14.082204265228963 778:8.995005852614646 779:1.1451565995446185 780:1.1451565995446185 781:14.154995867444354 782:53.54812361816461 784:8.995005852614646 789:19.935837685176768 791:4.6040589417712665 792:20.0305916192735 795:26.299955376157442 796:14.37804793083848 797:26.299955376157442 799:111.1206194141764 800:111.1206194141764 805:1.2029143781098204 806:14.454010313654942 807:1.2029143781098204 808:4.673528829218374 809:4.7088719690254655 810:9.268752260391773 811:14.53080606124891 813:1.217849012450502 816:4.744631654789579 818:4.744631654789579 820:20.419924519864942 821:9.325345644128388 823:62.65480057765627 827:1.2483409568549824 829:1.2483409568549824 830:20.519945158095165 831:1.2483409568549824 833:1.2639069012038024 834:4.8174354738685015 835:20.62108642099495 836:1.2639069012038024 837:9.440479456631612 839:9.440479456631612 840:1.2639069012038024 841:9.440479456631612 842:20.723372425921053 844:9.499047462830145 845:1.2796921437986835 847:1.2796921437986835 848:1.2796921437986835 850:9.499047462830145 851:4.854497701589397 852:87.80207890576276 855:4.892012687370287 856:1.2957013511780742 857:4.892012687370287 858:96.29937650854399 861:9.61825798258207 862:4.929990222645264 866:9.6789308468019 868:4.968440419347263 869:4.968440419347263 870:34.140379882550924 871:1.3451217225004004 873:114.97026556597197 874:1.3451217225004004 875:1.3451217225004004 877:21.144474514546708 878:9.740336523211338 880:15.262510844593713 881:1.362076563910339 882:1.362076563910339 883:5.046800937087091 884:1.362076563910339 886:64.3711400215835 887:1.362076563910339 894:34.607643462745926 896:21.362582352950437 897:49.11621171442671 898:1.3792810964863862 899:1.3792810964863862 903:1.3792810964863862 905:1.3792810964863862 907:9.92911799275615 913:1.3967409958655874 916:15.435923620579963 917:5.16815958225438 919:1.4144621333048646 921:1.4144621333048646 924:21.586042031295804 929:1.4144621333048646 934:1.4324505847949582 935:10.058953866652299 937:10.058953866652299 940:5.251750106125572 947:1.4692548160418715 953:5.29438923792398 956:5.29438923792398 964:5.337609119934365 965:1.4880838615816476 967:1.4880838615816476 972:10.328880302139297 976:22.16983674388124 977:1.507206775147652 978:1.507206775147652 979:100.72967287827117 982:10.398622098915874 984:22.291195000877014 989:16.17504331333496 990:1.5463635051096047 991:1.5463635051096047 994:1.5463635051096047 995:5.516589371796384 997:5.516589371796384 1001:22.53882741138254# célula
[truncated: 11,269,522 more chars]
