# Supplementary material for: A Cross-Lingual Similarity Measure for Detecting Biomedical Term Translations
Source: PLoS One. 2015 Jun 1;10(6):e0126196. doi: 10.1371/journal.pone.0126196 (PMC4452086; doi:10.1371/journal.pone.0126196)
Supplement: S1 dataset — (TGZ) [file pone.0126196.s001.tgz › dataset/en-es/context_300.shuffled]

1,2-dichloroethane	1,2-dicloroetano	YES
1,2-dichloroethane	orofaringe	NO
5-fluorouracil	5-fluorouracilo	YES
5-fluorouracil	baloncesto	NO
5-htp	5-htp	YES
5-htp	ferry	NO
ability	habilidad	YES
ability	imaginación	NO
abrasion	abrasión	YES
abrasion	sacarina	NO
absence	ausencia	YES
absence	analizador	NO
absinthe	ajenjo	YES
absinthe	espéculo	NO
absorbance	absorbancia	YES
absorbance	tirosinasa	NO
acacia	acacia	YES
acacia	barbero	NO
acamprosate	acamprosato	YES
acamprosate	cinetoplasto	NO
acceleration	aceleración	YES
acceleration	alfombra	NO
accommodation	acomodación	YES
accommodation	alga	NO
acetabulum	acetábulo	YES
acetabulum	berlin	NO
acetaldehyde	acetaldehído	YES
acetaldehyde	taninos	NO
acetanilide	acetanilida	YES
acetanilide	buprenorfina	NO
acetate	acetato	YES
acetate	cometa	NO
acetazolamide	acetazolamida	YES
acetazolamide	epífisis	NO
acetone	acetona	YES
acetone	cloroquina	NO
acetonitrile	acetonitrilo	YES
acetonitrile	sincitio	NO
acetylation	acetilación	YES
acetylation	esterasas	NO
acetylcholinesterase	acetilcolinesterasa	YES
acetylcholinesterase	cloral	NO
acetylcysteine	n-acetilcisteína	YES
acetylcysteine	cocodrilo	NO
acetylene	acetileno	YES
acetylene	centrosoma	NO
achalasia	acalasia	YES
achalasia	visón	NO
achondroplasia	acondroplasia	YES
achondroplasia	latrodectus	NO
aciclovir	aciclovir	YES
aciclovir	ingeniero	NO
acinetobacter	acinetobacter	YES
acinetobacter	curcumina	NO
acorn	bellota	YES
acorn	sebo	NO
acrolein	acroleína	YES
acrolein	cereal	NO
acromegaly	acromegalia	YES
acromegaly	antiarrítmicos	NO
acromion	acromion	YES
acromion	rizoma	NO
acrylonitrile	acrilonitrilo	YES
acrylonitrile	endosimbiosis	NO
actin	actina	YES
actin	refracción	NO
actor	actor	YES
actor	cuchillo	NO
acylation	acilación	YES
acylation	gonococo	NO
adenine	adenina	YES
adenine	herencia	NO
adenocarcinoma	adenocarcinoma	YES
adenocarcinoma	soricidae	NO
adenoiditis	adenoiditis	YES
adenoiditis	hidroxiapatita	NO
adenoids	adenoides	YES
adenoids	fenobarbital	NO
adenomyosis	adenomiosis	YES
adenomyosis	glutaraldehído	NO
adenosine	adenosina	YES
adenosine	estimador	NO
adhd	tdah	YES
adhd	arbusto	NO
adhesive	adhesivo	YES
adhesive	alcohol	NO
adipocytes	adipocitos	YES
adipocytes	integrinas	NO
administrator	administrador	YES
administrator	taller	NO
adriamycin	adriamicina	YES
adriamycin	facilitación	NO
adventitia	adventicia	YES
adventitia	caquexia	NO
aedes	aedes	YES
aedes	balance	NO
aeromonas	aeromonas	YES
aeromonas	hipocalcemia	NO
aerosol	aerosol	YES
aerosol	obstrucción	NO
afghanistan	afganistán	YES
afghanistan	poliésteres	NO
aflatoxin	aflatoxinas	YES
aflatoxin	espada	NO
agaricus	agaricus	YES
agaricus	lágrima	NO
agarose	agarosa	YES
agarose	canela	NO
agave	agave	YES
agave	desmina	NO
aged	anciano	YES
aged	disforia	NO
agent	agente	YES
agent	misisipi	NO
agglutination	aglutinación	YES
agglutination	asociación	NO
aggression	agresividad	YES
aggression	opiáceo	NO
aging	envejecimiento	YES
aging	ameba	NO
aglycone	aglicona	YES
aglycone	belladonna	NO
agonist	agonistas	YES
agonist	misisipi	NO
agranulocytosis	agranulocitosis	YES
agranulocytosis	hipoclorito	NO
agrichemicals	agroquímico	YES
agrichemicals	micelas	NO
agrobacterium	agrobacterium	YES
agrobacterium	morfina	NO
ailment	afección	YES
ailment	utah	NO
airbag	airbag	YES
airbag	datura	NO
airport	aeropuerto	YES
airport	hogar	NO
alabama	alabama	YES
alabama	refracción	NO
alanine	alanina	YES
alanine	fecundación	NO
alarm	alarma	YES
alarm	mirabilis	NO
alaska	alaska	YES
alaska	licor	NO
albania	albania	YES
albania	tamarinos	NO
albatross	albatros	YES
albatross	incubadora	NO
albendazole	albendazol	YES
albendazole	maltosa	NO
alcohol	alcohol	YES
alcohol	sodomía	NO
aldehyde	aldehído	YES
aldehyde	linezolid	NO
alder	aliso	YES
alder	espermatóforos	NO
alfalfa	alfalfa	YES
alfalfa	gallus	NO
alga	alga	YES
alga	sociólogo	NO
algeria	argelia	YES
algeria	plutonio	NO
alkaloid	alcaloides	YES
alkaloid	glicocálix	NO
alkalosis	alcalosis	YES
alkalosis	macaco	NO
alkane	alcanos	YES
alkane	radiofármacos	NO
alkene	olefinas	YES
alkene	saturno	NO
alkylation	alquilación	YES
alkylation	neutrófilos	NO
alkyne	alquinos	YES
alkyne	fosgeno	NO
allium	allium	YES
allium	ucrania	NO
allograft	aloinjerto	YES
allograft	latrodectus	NO
allopurinol	alopurinol	YES
allopurinol	steatoda	NO
alloy	aleación	YES
alloy	senecio	NO
alouatta	alouatta	YES
alouatta	sobredosificación	NO
alternaria	alternaria	YES
alternaria	águila	NO
alternation	alternancia	YES
alternation	alimento	NO
aluminium	aluminio	YES
aluminium	membrana	NO
amanita	amanita	YES
amanita	disentería	NO
amantadine	amantadina	YES
amantadine	bromuro	NO
amaranthaceae	amaranthaceae	YES
amaranthaceae	haplotipo	NO
amaryllidaceae	amaryllidaceae	YES
amaryllidaceae	cueva	NO
amaurosis	amaurosis	YES
amaurosis	azafrán	NO
amazon	amazona	YES
amazon	hermafroditismo	NO
ambrosia	ambrosia	YES
ambrosia	fecundación	NO
ambulance	ambulancia	YES
ambulance	cigoto	NO
amenorrhea	amenorrea	YES
amenorrhea	rodopsina	NO
americium	americio	YES
americium	glioblastoma	NO
amide	amida	YES
amide	núcleo	NO
amine	aminas	YES
amine	heliobacterium	NO
amiodarone	amiodarona	YES
amiodarone	azor	NO
amitriptyline	amitriptilina	YES
amitriptyline	ilion	NO
ammonia	amoníaco	YES
ammonia	claustrofobia	NO
amnesia	amnesia	YES
amnesia	negro	NO
amoeba	ameba	YES
amoeba	desierto	NO
amoebozoa	amoebozoa	YES
amoebozoa	hambre	NO
amoxicillin	amoxicilina	YES
amoxicillin	pupa	NO
amphetamine	metanfetamina	YES
amphetamine	angiosperma	NO
amphibian	anfibio	YES
amphibian	coyote	NO
ampicillin	ampicilina	YES
ampicillin	fideos	NO
amputee	amputar	YES
amputee	anosmia	NO
amygdala	amígdala	YES
amygdala	philadelphia	NO
amylase	amilasa	YES
amylase	proteus	NO
amylopectin	amilopectina	YES
amylopectin	dislexia	NO
amylose	amilosa	YES
amylose	kakapos	NO
anabolism	anabolismo	YES
anabolism	fluoxetina	NO
anaconda	anaconda	YES
anaconda	mecánico	NO
anaerobacter	anaerobacter	YES
anaerobacter	galleta	NO
anaesthesia	anestesiar	YES
anaesthesia	ciclinas	NO
anaesthetics	anestésicos	YES
anaesthetics	peróxido	NO
analgesia	analgesia	YES
analgesia	streptomyces	NO
analyzer	analizador	YES
analyzer	pergolida	NO
anaphase	anafase	YES
anaphase	isótopo	NO
anastomosis	anastomosis	YES
anastomosis	tropicamida	NO
anatomist	anatomistas	YES
anatomist	rotavirus	NO
anca	anca	YES
anca	proctitis	NO
anchovy	anchoa	YES
anchovy	nanocristales	NO
androgen	andrógeno	YES
androgen	palestino	NO
androstenedione	androstenediona	YES
androstenedione	marihuana	NO
anemia	anemia	YES
anemia	helicobacter	NO
anemone	anemone	YES
anemone	vocalización	NO
anesthesiologist	anestesiólogo	YES
anesthesiologist	poliploidía	NO
aneuploidy	aneuploidia	YES
aneuploidy	bulto	NO
aneurysm	aneurisma	YES
aneurysm	hipocondrio	NO
angiosperm	angiosperma	YES
angiosperm	lisozima	NO
angola	angola	YES
angola	analgesia	NO
anhinga	anhinga	YES
anhinga	tensión	NO
anhydride	anhídridos	YES
anhydride	coral	NO
aniline	anilina	YES
aniline	lisozima	NO
animalia	animalia	YES
animalia	blastocisto	NO
anion	anión	YES
anion	perímetro	NO
ankyloglossia	anquiloglosia	YES
ankyloglossia	escritura	NO
annelid	anélidos	YES
annelid	hepático	NO
annona	annona	YES
annona	hiperparatiroidismo	NO
anopheles	anopheles	YES
anopheles	traductor	NO
anosmia	anosmia	YES
anosmia	extremidad	NO
antarctica	antártida	YES
antarctica	hemoglobinas	NO
antelope	antílopes	YES
antelope	crustaceos	NO
anthelmintic	antihelmíntico	YES
anthelmintic	bellota	NO
anthocyanin	antocianina	YES
anthocyanin	ciclofilina	NO
anthraquinone	antraquinona	YES
anthraquinone	dentadura	NO
anthropologist	antropólogo	YES
anthropologist	rubiáceas	NO
anti-inflammatories	antiinflamatorios	YES
anti-inflammatories	selenio	NO
antiarrhythmic	antiarrítmicos	YES
antiarrhythmic	macropus	NO
antibacterial	antibacterianos	YES
antibacterial	gerente	NO
antibiotic	antibiótico	YES
antibiotic	cladribina	NO
anticonvulsant	anticonvulsivante	YES
anticonvulsant	proteus	NO
antidote	antídoto	YES
antidote	glucosuria	NO
antiemetics	antieméticos	YES
antiemetics	isoleucina	NO
antifreeze	anticongelante	YES
antifreeze	galio	NO
antifungals	antifúngicos	YES
antifungals	traductor	NO
antigen	antígeno	YES
antigen	suecia	NO
antihypertensives	antihipertensivos	YES
antihypertensives	abrasión	NO
antimony	antimonio	YES
antimony	clotrimazol	NO
antipsychotics	antipsicóticos	YES
antipsychotics	caqui	NO
antithrombin	antitrombina	YES
antithrombin	adriamicina	NO
antitoxin	antitoxinas	YES
antitoxin	correa	NO
antivirals	antivirales	YES
antivirals	megacariocitos	NO
antler	asta	YES
antler	radar	NO
anxiolytic	ansiolítico	YES
anxiolytic	pizarra	NO
apache	apache	YES
apache	hidatidosis	NO
apartment	departamento	YES
apartment	heterocigoto	NO
aphasia	afasia	YES
aphasia	acetona	NO
apiaceae	apiáceas	YES
apiaceae	camerún	NO
apis	apis	YES
apis	fenoles	NO
apolipoprotein	apolipoproteína	YES
apolipoprotein	liberia	NO
apomorphine	apomorfina	YES
apomorphine	pancitopenia	NO
aponeurosis	aponeurosis	YES
aponeurosis	lenalidomida	NO
apparatus	aparato	YES
apparatus	narciso	NO
appendicitis	apendicitis	YES
appendicitis	artefacto	NO
appendix	apéndice	YES
appendix	expectorantes	NO
apple	malus	YES
apple	bromuro	NO
applicator	aplicador	YES
applicator	cyp2c19	NO
apprehension	aprehensión	YES
apprehension	borraja	NO
apraxia	dispraxia	YES
apraxia	inca	NO
apron	delantal	YES
apron	triyodotironina	NO
aptitude	aptitud	YES
aptitude	enanismo	NO
aqueduct	acueducto	YES
aqueduct	corsé	NO
aquificae	aquificae	YES
aquificae	centrómero	NO
aquila	aquila	YES
aquila	laboratorio	NO
arabia	arabia	YES
arabia	opérculo	NO
arachnid	arácnidos	YES
arachnid	colinesterasa	NO
arachnoid	aracnoides	YES
arachnoid	dimerización	NO
arborea	arborea	YES
arborea	adventicia	NO
arboviruses	arbovirus	YES
arboviruses	adventicia	NO
archaea	archaebacteria	YES
archaea	furosemida	NO
archaeologist	arqueólogo	YES
archaeologist	máscara	NO
architect	arquitecto	YES
architect	ingurgitación	NO
archives	archivo	YES
archives	fibroides	NO
areca	areca	YES
areca	chocolate	NO
arenaviruses	arenavirus	YES
arenaviruses	trombolisis	NO
argentina	argentina	YES
argentina	histonas	NO
arginine	arginina	YES
arginine	indiferencia	NO
argon	argón	YES
argon	coral	NO
aripiprazole	aripiprazol	YES
aripiprazole	antiarrítmicos	NO
arkansas	arkansas	YES
arkansas	consultor	NO
armenia	armenio	YES
armenia	vasodilatación	NO
armpit	axilar	YES
armpit	ciguatera	NO
arms	brazo	YES
arms	candelilla	NO
aromatase	aromatasa	YES
aromatase	benzaldehído	NO
arrow	flecha	YES
arrow	cinetocoro	NO
arsenic	arsénico	YES
arsenic	thai	NO
arsine	arsina	YES
arsine	anafase	NO
artefact	artefacto	YES
artefact	ecosistema	NO
artemisia	artemisia	YES
artemisia	caída	NO
artemisinin	artemisinina	YES
artemisinin	motocicleta	NO
arteriole	arteriola	YES
arteriole	metilmercurio	NO
arteriosclerosis	arterioesclerosis	YES
arteriosclerosis	quinonas	NO
arteritis	arteritis	YES
arteritis	beta	NO
artery	arteria	YES
artery	injerto	NO
arthralgia	artralgia	YES
arthralgia	delantal	NO
arthritis	artritis	YES
arthritis	botánico	NO
arthrogryposis	artrogriposis	YES
arthrogryposis	interleucina-12	NO
artichoke	alcachofa	YES
artichoke	isótopo	NO
articulation	articulación	YES
articulation	amigo	NO
artist	artista	YES
artist	jaguar	NO
asbestos	asbesto	YES
asbestos	cervecero	NO
ascomycete	ascomycetes	YES
ascomycete	metatarsianos	NO
asians	oriental	YES
asians	monstruo	NO
asparagine	asparagina	YES
asparagine	apache	NO
asparagus	espárrago	YES
asparagus	glicol	NO
aspartame	aspartamo	YES
aspartame	bombus	NO
aspartate	aspartato	YES
aspartate	collie	NO
aspergillus	aspergillus	YES
aspergillus	telangiectasia	NO
asphalt	asfalto	YES
asphalt	roma	NO
asphyxia	asfixia	YES
asphyxia	anticonvulsivante	NO
assault	asalto	YES
assault	cocodrilo	NO
association	asociación	YES
association	cuba	NO
aster	aster	YES
aster	telómero	NO
asteroid	asteroides	YES
asteroid	gravedad	NO
asthma	asma	YES
asthma	alcalosis	NO
astigmatism	astigmatismo	YES
astigmatism	paraplejía	NO
astringent	astringentes	YES
astringent	alternancia	NO
astrocyte	astrocitos	YES
astrocyte	sicilia	NO
astrogliosis	gliosis	YES
astrogliosis	jasminum	NO
astronaut	astronauta	YES
astronaut	curare	NO
astronomer	astrónomo	YES
astronomer	alquilación	NO
atlas	atlas	YES
atlas	aspartamo	NO
atmosphere	atmósfera	YES
atmosphere	cobalamina	NO
atopy	atópico	YES
atopy	nucléolo	NO
atpase	atpasa	YES
atpase	pancitopenia	NO
atropa	atropa	YES
atropa	glucosamina	NO
atropine	atropina	YES
atropine	histoplasmosis	NO
attack	ataque	YES
attack	mureína	NO
attitude	actitud	YES
attitude	camello	NO
austria-hungary	austria-hungría	YES
austria-hungary	lactasa	NO
austrian	austríaco	YES
austrian	venlafaxina	NO
autism	autismo	YES
autism	lenalidomida	NO
autoclave	autoclave	YES
autoclave	modafinilo	NO
automatism	automatismo	YES
automatism	píloro	NO
automobile	automóvil	YES
automobile	paraguay	NO
autophagy	autofagia	YES
autophagy	metadona	NO
autotrophs	autótrofo	YES
autotrophs	anatomistas	NO
auxin	auxina	YES
auxin	tráquea	NO
aversion	aversión	YES
aversion	liposomas	NO
avocado	aguacate	YES
avocado	difteria	NO
axolotl	ajolote	YES
axolotl	teratógenos	NO
axoneme	axonema	YES
axoneme	betacaroteno	NO
ayahuasca	ayahuasca	YES
ayahuasca	turdidae	NO
azathioprine	azatioprina	YES
azathioprine	olanzapina	NO
azelastine	azelastina	YES
azelastine	madagascar	NO
azerbaijan	azerbaiyán	YES
azerbaijan	postre	NO
azole	azoles	YES
azole	capa	NO
azores	azor	YES
azores	sólido	NO
aztecs	azteca	YES
aztecs	metimazol	NO
babesia	babesia	YES
babesia	norepinefrina	NO
babesiosis	babesiosis	YES
babesiosis	alce	NO
baboon	babuinos	YES
baboon	soya	NO
baby	lactante	YES
baby	molothrus	NO
bacitracin	bacitracina	YES
bacitracin	hipoxantina	NO
bacteremia	bacteriemia	YES
bacteremia	euphorbia	NO
bacteria	bacterias	YES
bacteria	cereza	NO
bacteriophage	bacteriófago	YES
bacteriophage	anaconda	NO
bacteroides	bacteroides	YES
bacteroides	puromicina	NO
badger	tejones	YES
badger	burkholderia	NO
bahamas	bahamas	YES
bahamas	incineración	NO
balance	balance	YES
balance	fenoles	NO
bali	bali	YES
bali	alcalosis	NO
balsam	balsámico	YES
balsam	botella	NO
baltimore	baltimore	YES
baltimore	nautilus	NO
banana	banana	YES
banana	garrote	NO
bangladesh	bangladesh	YES
bangladesh	reunión	NO
banks	banco	YES
banks	insignia	NO
banteng	banteng	YES
banteng	neologismo	NO
baptist	bautista	YES
baptist	insectívoros	NO
barbados	barbados	YES
barbados	taro	NO
barbel	barbo	YES
barbel	citosina	NO
barber	barbero	YES
barber	berenjena	NO
barberry	berberis	YES
barberry	linterna	NO
barbet	barbudo	YES
barbet	basura	NO
barbiturate	barbitúricos	YES
barbiturate	fluoruro	NO
barium	bario	YES
barium	hipocalcemia	NO
barley	cebada	YES
barley	simvastatina	NO
barnacle	percebes	YES
barnacle	lirio	NO
baroreceptors	barorreceptores	YES
baroreceptors	camello	NO
baseball	baseball	YES
baseball	alquinos	NO
basidiomycota	basidiomycota	YES
basidiomycota	motivación	NO
basilisk	basilisco	YES
basilisk	gametocito	NO
basketball	baloncesto	YES
basketball	melocotón	NO
basophil	basófilo	YES
basophil	olíbano	NO
bass	robar	YES
bass	anaerobacter	NO
bath	baño	YES
bath	hiperaldosteronismo	NO
bathtub	bañera	YES
bathtub	gasolina	NO
battery	agresión	YES
battery	tradescantia	NO
bdnf	bdnf	YES
bdnf	bórax	NO
bean	poroto	YES
bean	nutrias	NO
beard	barba	YES
beard	retinitis	NO
bedouin	beduinos	YES
bedouin	leucopenia	NO
beech	haya	YES
beech	hematita	NO
beer	cerveza	YES
beer	mioclono	NO
beet	remolacha	YES
beet	renacuajo	NO
belarus	bielorrusia	YES
belarus	garza	NO
belgium	bélgica	YES
belgium	encefalomielitis	NO
belize	belice	YES
belize	bortezomib	NO
belladonna	belladonna	YES
belladonna	soricidae	NO
belt	cinturón	YES
belt	costra	NO
benin	benín	YES
benin	melancolía	NO
bent	agrostis	YES
bent	hostilidad	NO
bentonite	bentonita	YES
bentonite	delphinus	NO
benzaldehyde	benzaldehído	YES
benzaldehyde	amnesia	NO
benzene	benceno	YES
benzene	granada	NO
benzocaine	benzocaína	YES
benzocaine	tyrannidae	NO
benzophenone	benzofenona	YES
benzophenone	teratógenos	NO
bereavement	duelo	YES
bereavement	cloruro	NO
beriberi	beriberi	YES
beriberi	corticoides	NO
berlin	berlin	YES
berlin	atópico	NO
berry	mora	YES
berry	vacuolas	NO
beryllium	berilio	YES
beryllium	paclitaxel	NO
beta	beta	YES
beta	calamidad	NO
beta-carotene	betacaroteno	YES
beta-carotene	isoflavonas	NO
beta-lactam	betalactámico	YES
beta-lactam	bacitracina	NO
betamethasone	betametasona	YES
betamethasone	paso	NO
betula	betula	YES
betula	vaccinia	NO
bevacizumab	bevacizumab	YES
bevacizumab	isla	NO
bezoar	bezoar	YES
bezoar	anticongelante	NO
bhutan	bután	YES
bhutan	entropía	NO
bible	biblia	YES
bible	liasa	NO
bibliography	bibliografía	YES
bibliography	hierro	NO
bicarbonate	bicarbonato	YES
bicarbonate	tanzania	NO
bicycle	bicicleta	YES
bicycle	sonar	NO
biocide	biocida	YES
biocide	amazona	NO
biofilm	biopelículas	YES
biofilm	inseguridad	NO
biofuel	biocombustibles	YES
biofuel	cigarras	NO
biogenesis	biogénesis	YES
biogenesis	inspiración	NO
bioremediation	biorremediación	YES
bioremediation	endosimbiosis	NO
biotin	biotina	YES
biotin	eimeria	NO
birds	pájaro	YES
birds	melocotón	NO
bismuth	bismuto	YES
bismuth	cryptosporidium	NO
bison	bisonte	YES
bison	coreano	NO
bisphosphonates	bisfosfonatos	YES
bisphosphonates	sacudir	NO
bivalve	almeja	YES
bivalve	camerún	NO
blackout	desmayo	YES
blackout	propranolol	NO
blast	blastocito	YES
blast	vergüenza	NO
blastocyst	blastocisto	YES
blastocyst	recesión	NO
blastomere	blastómero	YES
blastomere	microbiólogo	NO
bleb	ampolla	YES
bleb	melocotón	NO
bleomycin	bleomicina	YES
bleomycin	museo	NO
blepharospasm	blefaroespasmo	YES
blepharospasm	mayo	NO
blindness	ciego	YES
blindness	quiste	NO
blink	parpadeo	YES
blink	suspensión	NO
blossom	flores	YES
blossom	baseball	NO
blow	cocaína	YES
blow	acetábulo	NO
blubber	graso	YES
blubber	éter	NO
boar	cerdo	YES
boar	ligandos	NO
boat	bote	YES
boat	hiperextensión	NO
boiler	caldera	YES
boiler	predación	NO
boletus	boletus	YES
boletus	tnf-alfa	NO
bolivia	bolivia	YES
bolivia	sumatra	NO
bombina	bombina	YES
bombina	thraupidae	NO
bombus	bombus	YES
bombus	namibia	NO
bonobo	bonobo	YES
bonobo	tirosinasa	NO
boot	bota	YES
boot	spirochaeta	NO
borage	borraja	YES
borage	jordania	NO
borate	borato	YES
borate	distorsión	NO
borax	bórax	YES
borax	tromboplastina	NO
boredom	enfado	YES
boredom	oxidasas	NO
borneo	borneo	YES
borneo	coriandro	NO
boron	boro	YES
boron	extravasación	NO
bortezomib	bortezomib	YES
bortezomib	thiomargarita	NO
bosnia	bosnia-herzegovina	YES
bosnia	ventana	NO
boston	boston	YES
boston	gentiana	NO
botanist	botánico	YES
botanist	espárrago	NO
botrytis	botrytis	YES
botrytis	lago	NO
botswana	botswana	YES
botswana	creta	NO
bottle	botella	YES
bottle	corion	NO
botulism	botulismo	YES
botulism	explosión	NO
boyfriend	novio	YES
boyfriend	metanol	NO
bradycardia	bradicardia	YES
bradycardia	isoflavonas	NO
bradykinin	bradiquinina	YES
bradykinin	chloroflexi	NO
brake	freno	YES
brake	datura	NO
brandy	brandy	YES
brandy	excipientes	NO
brassica	brassica	YES
brassica	endometriosis	NO
breastfeeding	amamantado	YES
breastfeeding	cromar	NO
breeding	cruzamiento	YES
breeding	amiodarona	NO
brewer	cervecero	YES
brewer	shampoo	NO
broccoli	brócoli	YES
broccoli	c-anca	NO
bromazepam	bromazepam	YES
bromazepam	taquipnea	NO
brome	bromus	YES
brome	fluvoxamina	NO
bromide	bromuro	YES
bromide	chaqueta	NO
bromine	bromo	YES
bromine	ciclón	NO
bronchiole	bronquiolos	YES
bronchiole	antílopes	NO
bronchiolitis	bronquiolitis	YES
bronchiolitis	caída	NO
bronchoconstriction	broncoconstricción	YES
bronchoconstriction	nicotinamida	NO
bronchodilator	broncodilatadores	YES
bronchodilator	niacina	NO
bronchospasm	broncoespasmo	YES
bronchospasm	solanum	NO
brother	hermano	YES
brother	robar	NO
bruce	brucelosis	YES
bruce	biogénesis	NO
brucella	brucella	YES
brucella	festuca	NO
brugmansia	brugmansia	YES
brugmansia	cardiólogo	NO
bruise	cardenal	YES
bruise	teofilina	NO
bruxism	bruxismo	YES
bruxism	biopelículas	NO
bryophyte	bryophyta	YES
bryophyte	anestesiar	NO
bubo	bubo	YES
bubo	barorreceptores	NO
buddhist	budisto	YES
buddhist	isótopo	NO
buffalo	búfalo	YES
buffalo	rosácea	NO
bufo	bufo	YES
bufo	pedernal	NO
bufotenin	bufotenina	YES
bufotenin	aglicona	NO
builder	constructor	YES
builder	hierro	NO
bulb	bulbo	YES
bulb	mongolia	NO
bulgaria	bulgaria	YES
bulgaria	mioclono	NO
bullet	bala	YES
bullet	salivación	NO
bunyaviridae	bunyaviridae	YES
bunyaviridae	aprehensión	NO
buprenorphine	buprenorfina	YES
buprenorphine	photinia	NO
bupropion	bupropion	YES
bupropion	buprenorfina	NO
burkholderia	burkholderia	YES
burkholderia	fascia	NO
burma	burma	YES
burma	agranulocitosis	NO
burundi	burundi	YES
burundi	macropus	NO
bush	arbusto	YES
bush	sacarina	NO
buspirone	buspirona	YES
buspirone	ruibarbo	NO
bustard	avutarda	YES
bustard	cortisol	NO
button	botón	YES
button	bizancio	NO
buyer	comprador	YES
buyer	olor	NO
byzantium	bizancio	YES
byzantium	gliosis	NO
c-anca	c-anca	YES
c-anca	mercurio	NO
cabergoline	cabergolina	YES
cabergoline	meloxicam	NO
cachexia	caquexia	YES
cachexia	báculo	NO
cactus	cactaceae	YES
cactus	glotis	NO
cadaver	cadáver	YES
cadaver	nacl	NO
cadmium	cadmio	YES
cadmium	tinción	NO
caenorhabditis	caenorhabditis	YES
caenorhabditis	león	NO
caesalpinia	caesalpinia	YES
caesalpinia	claritromicina	NO
caiman	caimán	YES
caiman	incendio	NO
calcaneus	calcáneo	YES
calcaneus	trypanosoma	NO
calcitonin	calcitonina	YES
calcitonin	benzofenona	NO
calcium	calcio	YES
calcium	enfado	NO
calculus	concreción	YES
calculus	desorientación	NO
calendula	calendula	YES
calendula	disartria	NO
caliper	compás	YES
caliper	basófilo	NO
calmodulin	calmodulina	YES
calmodulin	lactancia	NO
calvinist	calvinista	YES
calvinist	amoníaco	NO
cambodia	camboya	YES
cambodia	senegal	NO
camel	camello	YES
camel	convulsión	NO
camera	cámara	YES
camera	endodermo	NO
cameroon	camerún	YES
cameroon	fecundación	NO
camphor	alcanfor	YES
camphor	proteinuria	NO
canary	canario	YES
canary	ectasia	NO
candesartan	candesartán	YES
candesartan	tripsina	NO
cane	báculo	YES
cane	mudo	NO
canids	cánidos	YES
canids	espada	NO
canis	canis	YES
canis	empleado	NO
canoe	canoa	YES
canoe	citalopram	NO
canola	canola	YES
canola	psicoanalista	NO
cape	capa	YES
cape	luffa	NO
capsaicin	capsaicina	YES
capsaicin	oseltamivir	NO
captopril	captopril	YES
captopril	beriberi	NO
capuchin	cebus	YES
capuchin	colchón	NO
capybara	carpinchos	YES
capybara	neurotoxina	NO
carapace	caparazón	YES
carapace	sensación	NO
caraway	alcaravea	YES
caraway	empleado	NO
carbamate	carbamato	YES
carbamate	proinsulina	NO
carbofuran	carbofurano	YES
carbofuran	hidroclorotiazida	NO
carbonate	carbonato	YES
carbonate	pezones	NO
carboplatin	carboplatino	YES
carboplatin	pyrus	NO
carboxylase	carboxilasa	YES
carboxylase	preeclampsia	NO
carcinogen	carcinógeno	YES
carcinogen	cinchona	NO
carcinogenicity	carcinogenicidad	YES
carcinogenicity	etanol	NO
cardamom	cardamomo	YES
cardamom	ninfa	NO
cardia	cardias	YES
cardia	lechuga	NO
cardiologist	cardiólogo	YES
cardiologist	enterocolitis	NO
cardiotoxicity	cardiotoxicidad	YES
cardiotoxicity	portaobjetos	NO
carex	carex	YES
carex	queratoconjuntivitis	NO
carnitine	carnitina	YES
carnitine	valproato	NO
carnivora	carnívoros	YES
carnivora	espada	NO
carotene	caroteno	YES
carotene	elastina	NO
carotenoid	carotenoide	YES
carotenoid	leucina	NO
carp	carpa	YES
carp	adolescente	NO
carpet	alfombra	YES
carpet	angiosperma	NO
cart	carro	YES
cart	psilocibina	NO
casein	caseína	YES
casein	maíz	NO
casino	casino	YES
casino	glucosuria	NO
caspase	caspasas	YES
caspase	estricnina	NO
cassette	casete	YES
cassette	trichophyton	NO
cassia	cassia	YES
cassia	pinza	NO
catabolism	catabolismo	YES
catabolism	provocación	NO
catalase	catalasa	YES
catalase	cognición	NO
catalepsy	catalepsia	YES
catalepsy	solanina	NO
catalysis	catálisis	YES
catalysis	axilar	NO
catamaran	catamarán	YES
catamaran	secuoya	NO
catatonia	catatónico	YES
catatonia	bryophyta	NO
catecholamine	catecolaminas	YES
catecholamine	parpadeo	NO
catfish	siluriformes	YES
catfish	massachusetts	NO
cation	catión	YES
cation	gorila	NO
catkin	candelilla	YES
catkin	hipertensión	NO
caucasians	caucásico	YES
caucasians	argón	NO
cauliflower	coliflor	YES
cauliflower	bizancio	NO
cave	cueva	YES
cave	delirio	NO
cd45	cd45	YES
cd45	protón	NO
cdna	adnc	YES
cdna	aversión	NO
cecropia	cecropia	YES
cecropia	maui	NO
cefazolin	cefazolina	YES
cefazolin	iowa	NO
celebrity	personaje	YES
celebrity	coágulo	NO
celtis	celtis	YES
celtis	cabergolina	NO
cementum	cemento	YES
cementum	puercoespín	NO
cemetery	cementerio	YES
cemetery	aripiprazol	NO
centaurea	centaurea	YES
centaurea	bahamas	NO
centromere	centrómero	YES
centromere	capa	NO
centrosome	centrosoma	YES
centrosome	caldera	NO
cephalonia	cefalonia	YES
cephalonia	tanzania	NO
cephalopod	cefalópodos	YES
cephalopod	alouatta	NO
cephalosporin	cefalosporinas	YES
cephalosporin	capilla	NO
ceramic	cerámica	YES
ceramic	conferencia	NO
cereal	cereal	YES
cereal	coral	NO
cerebrum	telencéfalo	YES
cerebrum	perezoso	NO
cerium	cerio	YES
cerium	rebelión	NO
cermet	cermet	YES
cermet	apis	NO
cerumen	cerumen	YES
cerumen	demeclociclina	NO
cestode	cestodos	YES
cestode	honduras	NO
cgmp	gmpc	YES
cgmp	túnez	NO
chalk	tiza	YES
chalk	ambrosia	NO
chamaeleo	camaleón	YES
chamaeleo	hipomanía	NO
chancre	chancro	YES
chancre	estadístico	NO
chapel	capilla	YES
chapel	epítopos	NO
cheese	queso	YES
cheese	psilocybe	NO
chemist	químico	YES
chemist	pramipexol	NO
chenopodium	chenopodium	YES
chenopodium	estrona	NO
cherry	cereza	YES
cherry	parpadeo	NO
chicago	chicago	YES
chicago	notocorda	NO
chicano	chicano	YES
chicano	acetilación	NO
chickpea	garbanzo	YES
chickpea	anestesiólogo	NO
chile	chile	YES
chile	etodolaco	NO
chimney	chimenea	YES
chimney	pistilo	NO
chimpanzee	chimpancé	YES
chimpanzee	hidróxidos	NO
chin	barbilla	YES
chin	gravitación	NO
chlamydiae	chlamydia	YES
chlamydiae	tubulina	NO
chloral	cloral	YES
chloral	fluvoxamina	NO
chloramine	cloramina	YES
chloramine	trochilidae	NO
chlorate	cloratos	YES
chlorate	tubulina	NO
chlorella	chlorella	YES
chlorhexidine	clorhexidina	YES
chlorhexidine	rehén	NO
chloride	cloruro	YES
chloride	sulfurar	NO
chlorination	cloración	YES
chlorination	convección	NO
chlorine	cloro	YES
chlorine	planarias	NO
chloroflexi	chloroflexi	YES
chloroflexi	tyrannidae	NO
chloroform	cloroformo	YES
chloroform	berberis	NO
chlorophyll	clorofila	YES
chlorophyll	clonazepam	NO
chloroplast	cloroplasto	YES
chloroplast	holmio	NO
chloroquine	cloroquina	YES
chloroquine	protuberancia	NO
chlorphenamine	clorfeniramina	YES
chlorphenamine	casino	NO
chlorpromazine	clorpromazina	YES
chlorpromazine	antídoto	NO
choanoflagellates	coanoflagelados	YES
choanoflagellates	siberia	NO
chocolate	chocolate	YES
chocolate	tímpano	NO
cholangiocarcinoma	colangiocarcinoma	YES
cholangiocarcinoma	leucocitosis	NO
cholecystokinin	colecistoquinina	YES
cholecystokinin	concreción	NO
cholestasis	colestasis	YES
cholestasis	pitiriasis	NO
cholesterol	colesterol	YES
cholesterol	remifentanilo	NO
choline	colina	YES
choline	cicatriz	NO
cholinesterase	colinesterasa	YES
cholinesterase	gravedad	NO
chondrocytes	condrocitos	YES
chondrocytes	lindano	NO
chorea	corear	YES
chorea	minero	NO
chorioamnionitis	corioamnionitis	YES
chorioamnionitis	gorila	NO
chorion	corion	YES
chorion	acrilonitrilo	NO
choroid	coroides	YES
choroid	metanfetamina	NO
christianity	cristiano	YES
christianity	nunavut	NO
chromatid	cromátides	YES
chromatid	mycoplasma	NO
chromatin	cromatina	YES
chromatin	anthocerotophyta	NO
chromatophore	cromatóforos	YES
chromatophore	ligasas	NO
chromium	cromar	YES
chromium	wisteria	NO
chromosome	cromosoma	YES
chromosome	endogamia	NO
chrysalis	ninfa	YES
chrysalis	ciprés	NO
church	iglesia	YES
church	monstruo	NO
cicada	cigarras	YES
cicada	java	NO
cicer	cicer	YES
cicer	fuga	NO
cichlid	cíclidos	YES
cichlid	agresión	NO
ciguatera	ciguatera	YES
ciguatera	libia	NO
ciliate	ciliados	YES
ciliate	combinación	NO
cinchona	cinchona	YES
cinchona	fantasía	NO
cinema	cine	YES
cinema	sacarosa	NO
cinnamon	canela	YES
cinnamon	integrinas	NO
circus	aguilucho	YES
circus	elastina	NO
cirsium	cirsium	YES
cirsium	pectina	NO
cisplatin	cisplatino	YES
cisplatin	haloperidol	NO
citalopram	citalopram	YES
citalopram	tokio	NO
citrate	citrato	YES
citrate	biogénesis	NO
cladribine	cladribina	YES
cladribine	quinidina	NO
clap	gonorrea	YES
clap	retrovirus	NO
clarithromycin	claritromicina	YES
clarithromycin	incisivo	NO
clathrin	clatrina	YES
clathrin	fluoximesterona	NO
claustrophobia	claustrofobia	YES
claustrophobia	carro	NO
clavicle	clavícula	YES
clavicle	antivirales	NO
claw	garra	YES
claw	nautilus	NO
clergy	clero	YES
clergy	autoimagen	NO
clerk	empleado	YES
clerk	compensación	NO
cleveland	cleveland	YES
cleveland	perímetro	NO
climb	trepa	YES
climb	curare	NO
clomiphene	clomifeno	YES
clomiphene	enema	NO
clomipramine	clomipramina	YES
clomipramine	ombligo	NO
clonazepam	clonazepam	YES
clonazepam	máscara	NO
clone	clones	YES
clone	catálisis	NO
clorazepate	clorazepato	YES
clorazepate	etanol	NO
clot	coágulo	YES
clot	histidina	NO
cloth	textil	YES
cloth	psilocybe	NO
clothes	ropa	YES
clothes	tiburón	NO
clotrimazole	clotrimazol	YES
clotrimazole	lámpara	NO
clozapine	clozapina	YES
clozapine	psilocibina	NO
club	garrote	YES
club	colecistoquinina	NO
cnidaria	cnidarios	YES
cnidaria	farmacocinética	NO
coagulopathy	coagulopatía	YES
coagulopathy	cadáver	NO
coarctation	coartación	YES
coarctation	tnf-alfa	NO
cobalt	cobalto	YES
cobalt	periostio	NO
coca	coca	YES
coca	estrona	NO
coccus	cocos	YES
coccus	lecitina	NO
coccyx	cóccix	YES
coccyx	camarón	NO
cockatiel	carolina	YES
cockatiel	triamcinolona	NO
cockatoo	cacatúa	YES
cockatoo	hipoclorito	NO
cockroach	dictyoptera	YES
cockroach	catálisis	NO
cocoa	cacao	YES
cocoa	torque	NO
codeine	codeína	YES
codeine	odiar	NO
cognition	cognición	YES
cognition	feminidad	NO
coke	cocar	YES
coke	probióticos	NO
cola	cola	YES
cola	cereza	NO
coleoptera	coleópteros	YES
coleoptera	dimetilsulfóxido	NO
colic	cólico	YES
colic	serpiente	NO
collie	collie	YES
collie	thiomargarita	NO
collision	colisión	YES
collision	almidón	NO
columba	columba	YES
columba	mueble	NO
columbidae	tórtola	YES
columbidae	rhea	NO
comb	cresta	YES
comb	galgo	NO
combination	combinación	YES
combination	rhea	NO
community	comunidad	YES
community	azafrán	NO
compensation	compensación	YES
compensation	illinois	NO
complication	complicación	YES
complication	kalahari	NO
component	componente	YES
component	glutatión	NO
composer	compositor	YES
composer	neurona	NO
comprehension	comprensión	YES
comprehension	arterioesclerosis	NO
compulsion	compulsión	YES
compulsion	catalepsia	NO
concentration	concentración	YES
concentration	polifenol	NO
conception	concepción	YES
conception	hba1c	NO
conceptualization	conceptualización	YES
conceptualization	fobia	NO
concrete	concreto	YES
concrete	ingurgitación	NO
concussion	conmoción	YES
concussion	cefalonia	NO
condiment	condimento	YES
condiment	hiperventilación	NO
conditioning	acondicionamiento	YES
conditioning	gravar	NO
conduit	conducto	YES
conduit	llama	NO
condyle	cóndilo	YES
condyle	disopiramida	NO
conference	conferencia	YES
conference	lluvia	NO
conidium	conidios	YES
conidium	incendio	NO
conifer	coníferas	YES
conifer	huichol	NO
connecticut	connecticut	YES
connecticut	fiji	NO
conscience	conciencia	YES
conscience	sulfametoxazol	NO
constriction	estenosis	YES
constriction	barbilla	NO
consultant	consultor	YES
consultant	ciego	NO
contract	contracción	YES
contract	lobo	NO
convection	convección	YES
convection	gmpc	NO
convulsion	convulsión	YES
convulsion	polio	NO
copd	epoc	YES
copd	tetrodotoxina	NO
copepod	copépodos	YES
copepod	teflón	NO
copolymer	copolímero	YES
copolymer	bombyx	NO
coral	coral	YES
coral	médico	NO
coriander	coriandro	YES
coriander	mediastino	NO
cork	corcho	YES
cork	hidrogenación	NO
coronary	corazón	YES
coronary	yuca	NO
coronaviruses	coronavirus	YES
coronaviruses	toalla	NO
corridor	corredor	YES
corridor	carcinógeno	NO
corrosion	corrosión	YES
corrosion	beriberi	NO
corset	corsé	YES
corset	glucosamina	NO
corsica	córcega	YES
corsica	antílopes	NO
corticosteroid	corticoides	YES
corticosteroid	naloxona	NO
corticosterone	corticosterona	YES
corticosterone	pronación	NO
cortisone	cortisona	YES
cortisone	carpa	NO
corynebacterium	corynebacterium	YES
corynebacterium	tornillo	NO
cottage	cabaña	YES
cottage	demeclociclina	NO
cotton	algodón	YES
cotton	palestino	NO
cotyledon	cotiledón	YES
cotyledon	artemisia	NO
coumarin	cumarinas	YES
coumarin	europa	NO
cousin	primo	YES
cousin	adolescente	NO
cowbird	molothrus	YES
cowbird	corion	NO
coxa	coxa	YES
coxa	triclormetiazida	NO
coyote	coyote	YES
coyote	licopeno	NO
crab	braquiuros	YES
crab	inmóvil	NO
cracker	galleta	YES
cracker	carboplatino	NO
cranes	grullas	YES
cranes	peroxisomas	NO
cranium	cráneo	YES
cranium	oxígeno	NO
creatine	creatina	YES
creatine	asociación	NO
creativity	creatividad	YES
creativity	fobia	NO
crete	creta	YES
crete	absorbancia	NO
crime	crimen	YES
crime	adenocarcinoma	NO
critic	crítico	YES
critic	mongolia	NO
croatia	croacia	YES
croatia	naproxen	NO
crocodile	cocodrilo	YES
crocodile	salmonella	NO
crocus	azafrán	YES
crocus	antihipertensivos	NO
crop	buche	YES
crop	rubéola	NO
crow	cuervo	YES
crow	brassica	NO
crown	corona	YES
crown	mosaicismo	NO
crust	costra	YES
crust	bote	NO
crustacea	crustaceos	YES
crustacea	hipomanía	NO
cryptococcosis	criptococosis	YES
cryptococcosis	contracción	NO
cryptococcus	cryptococcus	YES
cryptococcus	bizancio	NO
cryptosporidium	cryptosporidium	YES
cryptosporidium	colchón	NO
crystallization	cristalización	YES
crystallization	nitroimidazoles	NO
cuba	cuba	YES
cuba	salbutamol	NO
cuckoo	cuculidae	YES
cuckoo	rhus	NO
cucurbita	calabaza	YES
cucurbita	omnívoro	NO
cuff	mango	YES
cuff	entusiasmo	NO
culex	culex	YES
culex	explosión	NO
cumin	comino	YES
cumin	panza	NO
curare	curare	YES
curare	nucleósidos	NO
curcumin	curcumina	YES
curcumin	c-anca	NO
curd	requesón	YES
curd	tulipán	NO
curlew	numenius	YES
curlew	benceno	NO
cuscuta	cuscuta	YES
cuscuta	sitagliptina	NO
cyanide	cianuro	YES
cyanide	acetaldehído	NO
cyanobacteria	cyanobacteria	YES
cyanobacteria	vainillina	NO
cyanocobalamin	cobalamina	YES
cyanocobalamin	hojas	NO
cyclins	ciclinas	YES
cyclins	difenhidramina	NO
cyclone	ciclón	YES
cyclone	cabeza	NO
cyclophilin	ciclofilina	YES
cyclophilin	dentadura	NO
cyclothymia	ciclotimia	YES
cyclothymia	melón	NO
cyp2c19	cyp2c19	YES
cyp2c19	rapaz	NO
cyp2c9	cyp2c9	YES
cyp2c9	fenacetina	NO
cyp3a4	cyp3a4	YES
cyp3a4	morfina	NO
cypress	ciprés	YES
cypress	omán	NO
cyprus	chipre	YES
cyprus	nervio	NO
cyst	quiste	YES
cyst	sequía	NO
cysteine	cisteína	YES
cysteine	aptitud	NO
cystitis	cistitis	YES
cystitis	metimazol	NO
cytochrome	citocromos	YES
cytochrome	hipoxantina	NO
cytokinin	citocininas	YES
cytokinin	massachusetts	NO
cytosine	citosina	YES
cytosine	nefronas	NO
czech	checo	YES
czech	policitemia	NO
czechoslovakia	checoslovaquia	YES
czechoslovakia	neurotransmisión	NO
d-glucose	d-glucosa	YES
d-glucose	diazepam	NO
daffodil	narciso	YES
daffodil	magnetita	NO
daphne	daphnia	YES
daphne	solidago	NO
dart	dardo	YES
dart	astrocitos	NO
datura	datura	YES
datura	urushiol	NO
daunorubicin	daunorrubicina	YES
daunorubicin	acalasia	NO
deaf	sordo	YES
deaf	investigador	NO
deamination	desaminación	YES
deamination	anilina	NO
decapitation	decapitación	YES
decapitation	neurona	NO
decarboxylase	descarboxilasa	YES
decarboxylase	dextrometorfano	NO
decarboxylation	descarboxilación	YES
decarboxylation	vaporización	NO
deceleration	desaceleración	YES
deceleration	sertralina	NO
decidua	decidua	YES
decidua	tornillo	NO
decompression	descompresión	YES
decompression	citrato	NO
deer	ciervo	YES
deer	mimetismo	NO
defibrillator	desfibriladores	YES
defibrillator	mutación	NO
deinococcus-thermus	deinococcus-thermus	YES
deinococcus-thermus	osmio	NO
delaware	delaware	YES
delaware	cerdo	NO
delinquency	delincuencia	YES
delinquency	brucella	NO
delphinus	delphinus	YES
delphinus	reclutamiento	NO
delusion	delirio	YES
delusion	boro	NO
demeclocycline	demeclociclina	YES
demeclocycline	viudez	NO
demineralization	desmineralización	YES
demineralization	piper	NO
dendrite	dendrita	YES
dendrite	isópteros	NO
dengue	dengue	YES
dengue	galactoso	NO
denmark	dinamarca	YES
denmark	astrónomo	NO
denticle	dentículos	YES
denticle	complicación	NO
dentition	dentición	YES
dentition	tnf-alfa	NO
denture	dentadura	YES
denture	flagelo	NO
deodorant	desodorantes	YES
deodorant	boletus	NO
deoxyribose	desoxirribosa	YES
deoxyribose	odiar	NO
depersonalization	despersonalización	YES
depersonalization	borato	NO
derivative	derivado	YES
derivative	glucosuria	NO
dermatitis	dermatitis	YES
dermatitis	microprocesador	NO
dermatosis	dermatosis	YES
dermatosis	hidrolasa	NO
desert	desierto	YES
desert	cristiano	NO
desiccation	desecación	YES
desiccation	pandas	NO
desmin	desmina	YES
desmin	salmónidos	NO
despair	desesperanza	YES
despair	gentamicina	NO
detective	detective	YES
detective	malta	NO
detergent	detergente	YES
detergent	beta	NO
detonation	detonación	YES
detonation	cassia	NO
deuterium	deuterio	YES
deuterium	insecticida	NO
dexamfetamine	dextroanfetamina	YES
dexamfetamine	pastelería	NO
dextromethorphan	dextrometorfano	YES
dextromethorphan	báculo	NO
dextropropoxyphene	dextropropoxifeno	YES
dextropropoxyphene	nanopartículas	NO
diabetes	diabetes	YES
diabetes	alarma	NO
diagnosis	diagnóstico	YES
diagnosis	visón	NO
diamond	diamante	YES
diamond	clorpromazina	NO
diamorphine	heroína	YES
diamorphine	argón	NO
diaper	pañal	YES
diaper	anopheles	NO
diarrhea	diarrea	YES
diarrhea	cicatriz	NO
diastole	diástole	YES
diastole	xileno	NO
diatom	diatomea	YES
diatom	retinol	NO
diazepam	diazepam	YES
diazepam	aprehensión	NO
diborane	diborano	YES
diborane	betalactámico	NO
diclofenac	diclofenaco	YES
diclofenac	phytophthora	NO
dictyoglomi	dictyoglomi	YES
dictyoglomi	interneuronas	NO
difficulty	dificultad	YES
difficulty	basófilo	NO
diffusion	difusión	YES
diffusion	estómago	NO
digital	dígito	YES
digital	catarata	NO
dihydrocodeine	dihidrocodeína	YES
dihydrocodeine	ninfa	NO
dihydrotestosterone	dihidrotestosterona	YES
dihydrotestosterone	ambulancia	NO
dildo	dildo	YES
dildo	cristalino	NO
diltiazem	diltiazem	YES
diltiazem	vasoespasmo	NO
dimerization	dimerización	YES
dimerization	oxitocina	NO
dinosaur	dinosaurio	YES
dinosaur	pedófilo	NO
dioscorea	dioscorea	YES
dioscorea	antocianina	NO
diphenhydramine	difenhidramina	YES
diphenhydramine	curcumina	NO
diphtheria	difteria	YES
diphtheria	nitroglicerina	NO
diplopia	diplopía	YES
diplopia	priones	NO
diptera	tábanos	YES
diptera	psicoanalista	NO
disabilities	discapacidad	YES
disabilities	sien	NO
disaccharide	disacárido	YES
disaccharide	hemolinfa	NO
disaster	calamidad	YES
disaster	p-anca	NO
discrepancy	discrepancia	YES
discrepancy	recompensa	NO
disinfectant	desinfectante	YES
disinfectant	delantal	NO
disinhibition	desinhibición	YES
disinhibition	duramadre	NO
disintegration	desintegración	YES
disintegration	chlorella	NO
dislocation	dislocación	YES
dislocation	ciclotimia	NO
dismissal	despedir	YES
dismissal	juicio	NO
disopyramide	disopiramida	YES
disopyramide	artemisinina	NO
disorientation	desorientación	YES
disorientation	cobalamina	NO
dissociation	disociación	YES
dissociation	roble	NO
distension	ectasia	YES
distension	guanaco	NO
distortion	distorsión	YES
distortion	olíbano	NO
disulfide	disulfuros	YES
disulfide	violencia	NO
disulfiram	disulfiram	YES
disulfiram	tetrodotoxina	NO
diuresis	diuresis	YES
diuresis	enfermero	NO
diverticulitis	diverticulitis	YES
diverticulitis	magnetita	NO
dmso	dimetilsulfóxido	YES
dmso	convección	NO
doctor	médico	YES
doctor	hemoglobinas	NO
dolphin	delfín	YES
dolphin	electrónico	NO
donegal	donegal	YES
donegal	sepia	NO
donkey	burro	YES
donkey	gitano	NO
door	puerta	YES
door	bezoar	NO
dormouse	lirones	YES
dormouse	avutarda	NO
dorsum	dorso	YES
dorsum	broncoespasmo	NO
doxorubicin	doxorrubicina	YES
doxorubicin	lápiz	NO
drawer	calzón	YES
drawer	polímero	NO
dressing	vestir	YES
dressing	bielorrusia	NO
drosera	drosera	YES
drosera	anticongelante	NO
drosophila	drosophila	YES
drosophila	banco	NO
drought	sequía	YES
drought	ciervo	NO
drowsiness	adormecimiento	YES
drowsiness	estadístico	NO
drugs	fármaco	YES
drugs	ciego	NO
dublin	dublín	YES
dublin	proyección	NO
duloxetine	duloxetina	YES
duloxetine	feto	NO
dura	duramadre	YES
dura	pedernal	NO
durham	durham	YES
durham	guanaco	NO
dutch	holandés	YES
dutch	lactante	NO
dwarf	enanismo	YES
dwarf	babosas	NO
dysarthria	disartria	YES
dysarthria	pancitopenia	NO
dysentery	disentería	YES
dysentery	coleópteros	NO
dyskinesia	discinesias	YES
dyskinesia	fascia	NO
dyslexia	dislexia	YES
dyslexia	bombina	NO
dysmenorrhea	dismenorrea	YES
dysmenorrhea	pakistán	NO
dysphoria	disforia	YES
dysphoria	aspergillus	NO
dystrophy	distrofia	YES
dystrophy	video	NO
eagles	águila	YES
eagles	lince	NO
ecchymosis	equimosis	YES
ecchymosis	refrigerador	NO
echidna	equidna	YES
echidna	estenosis	NO
echinacea	echinacea	YES
echinacea	recompensa	NO
echinococcus	hidatidosis	YES
echinococcus	almizcle	NO
echinoderm	equinodermos	YES
echinoderm	treponema	NO
ecologist	ecologista	YES
ecologist	basidiomycota	NO
economist	economista	YES
economist	molino	NO
ecosystem	ecosistema	YES
ecosystem	oriental	NO
ecstasy	mdma	YES
ecstasy	tobago	NO
ectoderm	ectodermo	YES
ectoderm	baltimore	NO
ecuador	ecuador	YES
ecuador	adolescente	NO
eczema	eccema	YES
eczema	herbicidas	NO
edema	hidropesía	YES
edema	mimetismo	NO
edta	edta	YES
edta	sensación	NO
eflornithine	eflornitina	YES
eflornithine	louisiana	NO
eggplant	berenjena	YES
eggplant	aparato	NO
eimeria	eimeria	YES
eimeria	extrofia	NO
elastin	elastina	YES
elastin	espárrago	NO
electricity	electricidad	YES
electricity	estonia	NO
electrocution	electrocución	YES
electrocution	hierro	NO
electronics	electrónico	YES
electronics	taquipnea	NO
elephant	elefante	YES
elephant	bleomicina	NO
elevator	ascensor	YES
elevator	boletus	NO
embryogenesis	embriogénesis	YES
embryogenesis	metacualona	NO
emesis	vómito	YES
emesis	bicarbonato	NO
emetic	eméticos	YES
emetic	concepción	NO
emigrant	emigrante	YES
emigrant	desinfectante	NO
emission	polución	YES
emission	queroseno	NO
emollient	emoliente	YES
emollient	sacarina	NO
emotion	emoción	YES
emotion	jugar	NO
employer	empleador	YES
employer	iguanas	NO
emulsifier	emulsionantes	YES
emulsifier	cigarras	NO
emulsion	emulsiones	YES
emulsion	comino	NO
encephalomyelitis	encefalomielitis	YES
encephalomyelitis	insecticida	NO
endo	endometriosis	YES
endo	tibio	NO
endocervix	endocérvix	YES
endocervix	spirochaetales	NO
endocrinologist	endocrinólogo	YES
endocrinologist	aceituno	NO
endocytosis	endocitosis	YES
endocytosis	mimosa	NO
endoderm	endodermo	YES
endoderm	intuición	NO
endometrium	endometrio	YES
endometrium	anticonvulsivante	NO
endorphin	endorfinas	YES
endorphin	bdnf	NO
endosome	endosomas	YES
endosome	ventana	NO
endosperm	endospermo	YES
endosperm	clatrina	NO
endosymbiosis	endosimbiosis	YES
endosymbiosis	cirsium	NO
endothelin	endotelinas	YES
endothelin	amamantado	NO
endothelium	endotelio	YES
endothelium	ketamina	NO
endotoxin	endotoxinas	YES
endotoxin	decidua	NO
enema	enema	YES
enema	exportador	NO
energy	energía	YES
energy	ruta	NO
engineer	ingeniero	YES
engineer	triyodotironina	NO
engorgement	ingurgitación	YES
engorgement	toalla	NO
entamoeba	entamoeba	YES
entamoeba	panamá	NO
enterocolitis	enterocolitis	YES
enterocolitis	cine	NO
enthusiasm	entusiasmo	YES
enthusiasm	refrigerador	NO
entrapment	compresión	YES
entrapment	encía	NO
entropy	entropía	YES
entropy	glutatión	NO
enzyme	enzima	YES
enzyme	putrefacción	NO
eosin	eosina	YES
eosin	rotavirus	NO
eosinophilia	eosinofilia	YES
eosinophilia	partir	NO
ephedrine	efedrina	YES
ephedrine	espermicidas	NO
epicondyle	epicóndilo	YES
epicondyle	endometrio	NO
epidemic	epidemia	YES
epidemic	solanum	NO
epididymis	epidídimo	YES
epididymis	aldehído	NO
epiglottis	epiglotis	YES
epiglottis	cyanobacteria	NO
epiphysis	epífisis	YES
epiphysis	cefalonia	NO
epitope	epítopos	YES
epitope	il-4	NO
erbium	erbio	YES
erbium	melancolía	NO
ergolines	ergolina	YES
ergolines	herencia	NO
ergotamine	ergotamina	YES
ergotamine	canario	NO
ericaceae	ericaceae	YES
ericaceae	esclerótica	NO
eritrea	eritrea	YES
eritrea	opérculo	NO
erosion	erosión	YES
erosion	anca	NO
esophagitis	esofagitis	YES
esophagitis	ubiquinona	NO
essence	esencia	YES
essence	helicóptero	NO
essex	essex	YES
essex	antibacterianos	NO
esterase	esterasas	YES
esterase	permeabilidad	NO
esterification	esterificación	YES
esterification	tobillo	NO
estimator	estimador	YES
estimator	rana	NO
estonia	estonia	YES
estonia	estimulante	NO
estradiol	estradiol	YES
estradiol	discrepancia	NO
estriol	estriol	YES
estriol	vénulas	NO
estrone	estrona	YES
estrone	seudópodos	NO
estrus	estro	YES
estrus	energía	NO
ethane	etano	YES
ethane	botrytis	NO
ethanol	etanol	YES
ethanol	hojas	NO
ethanolamine	etanolaminas	YES
ethanolamine	individualidad	NO
ether	éter	YES
ether	odiar	NO
ethinylestradiol	etinilestradiol	YES
ethinylestradiol	distrofia	NO
ethylene	etileno	YES
ethylene	lámpara	NO
etodolac	etodolaco	YES
etodolac	hipocondría	NO
etoposide	etopósido	YES
etoposide	excitación	NO
eukarya	eucarionte	YES
eukarya	vergüenza	NO
euphorbia	euphorbia	YES
euphorbia	valproato	NO
euphoria	euforia	YES
euphoria	preeclampsia	NO
europe	europa	YES
europe	silicio	NO
european	europeo	YES
european	acilación	NO
everolimus	everolimus	YES
everolimus	fabricar	NO
excipient	excipientes	YES
excipient	borato	NO
excitement	excitación	YES
excitement	desinhibición	NO
exenatide	exenatida	YES
exenatide	mayo	NO
exfoliation	exfoliación	YES
exfoliation	bromus	NO
exhaust	agotar	YES
exhaust	estreptomicina	NO
exhibitionism	exhibicionismo	YES
exhibitionism	actitud	NO
exocytosis	exocitosis	YES
exocytosis	astringentes	NO
expectorant	expectorantes	YES
expectorant	sincitio	NO
explosion	explosión	YES
explosion	proctitis	NO
exporter	exportador	YES
exporter	tnf-alfa	NO
exposure	exponer	YES
exposure	seudópodos	NO
exstrophy	extrofia	YES
exstrophy	clomipramina	NO
extravasation	extravasación	YES
extravasation	taquipnea	NO
extrusion	extrusión	YES
extrusion	malnutrición	NO
exudate	exudado	YES
exudate	solidago	NO
eyebrow	ceja	YES
eyebrow	aspartato	NO
eyedrops	colirios	YES
eyedrops	desbordamiento	NO
eyelash	pestaña	YES
eyelash	vaccinia	NO
fabaceae	frijol	YES
fabaceae	minoxidil	NO
facilitation	facilitación	YES
facilitation	furosemida	NO
factory	fábrica	YES
factory	cristiano	NO
falls	caída	YES
falls	corona	NO
familiarity	familiaridad	YES
familiarity	cristiano	NO
fantasy	fantasía	YES
fantasy	cloramina	NO
farsightedness	hipermetropía	YES
farsightedness	pseudomonas	NO
fascia	fascia	YES
fascia	ciego	NO
fatigue	fatiga	YES
[truncated: 3,233 more rows]
