# Supplementary material for: A Cross-Lingual Similarity Measure for Detecting Biomedical Term Translations
Source: PLoS One. 2015 Jun 1;10(6):e0126196. doi: 10.1371/journal.pone.0126196 (PMC4452086; doi:10.1371/journal.pone.0126196)
Supplement: S1 dataset — (TGZ) [file pone.0126196.s001.tgz › dataset/en-es/en_300_context_test.dat]

1:62.274813440603886 2:7.711561648631947 3:33.91107280773866 5:5.597014996108233 7:0.022331707510137015 8:22.315039282810268 10:123.09580101781279 11:0.09090685084774798 12:103.10793035784974 13:15.354259581898859 15:8.455077887383277 16:27.05875484315038 19:0.2881229438406457 20:2.3271540695769586 22:179.84057373871565 23:13.886937226001395 24:35.29945497319293 26:613.5659823867554 27:36.6406068086301 28:10.260568916901223 29:30.98150619899545 35:20.664660535931382 37:10.993295050040045 40:38.985793512522875 44:0.670349912198589 47:34.064134923721845 48:0.7248447696373824 49:11.85270772416042 51:3.575226634644259 53:0.7799656101854338 57:0.8491001682408761 59:0.8583774278883227 64:42.942357241517996 66:24.183585566364698 68:0.9767381487663824 71:1.0058003624631777 76:1.1425439439452143 81:1.1768387000442753 86:14.580576105068827 90:4.85457045216935 93:14.991955078388813 94:71.23527302164985 96:1.3634023351233586 101:15.38233155153809 102:1.4037206107792137 103:5.231551902007025 109:15.844638223681505 110:1.4988880528633184 119:5.663986244740239 127:1.702232851587629 130:11.051099354909317 147:17.452225412805404 150:1.8481635219727215 153:1.8706855779659588 155:46.430184147647026 156:6.243676469791087 159:17.996305013324406 163:1.971947813197431 173:2.044617195113204 175:2.0679453155675946 190:6.809468006011379 196:19.04128813186334 200:49.5797490558233 211:2.3058373379241623 220:19.820218383906 228:155.74805577589717 232:2.437337874395736 244:20.408887958570766 251:20.532360637375117 257:61.10875159023713 267:160.37451366343953 268:182.02706136927904 272:2.652544575276514 276:14.180390843043181 289:2.7112760284196806 301:2.755759669220404# cortisol
1:8.977100202302843 2:0.6731766294447593 3:2.758577630843518 6:3.068354651510229 8:13.684333866980724 9:80.35283002008863 10:1.4575595474850955 11:7.171880780045082 13:15.408334963336884 14:1.990457615782361 18:2.1638696165409446 20:9.196199899970518 22:2.3999251573318143 23:2.4892982256191294 24:5.772466606370133 25:9.831113574095534 27:2.788671760884057 28:0.47528650843084763 29:25.381513151697312 31:2.8755711605003382 32:2.9259759824833416 33:2.9791295624143923 34:15.559072197538178 35:0.5557015152654711 36:6.664554343976862 37:0.5910524191629328 38:21.228013887480728 40:16.075340725245688 46:0.7099310617512731 47:0.7216619891103659 48:0.7311742437225173 49:3.5181833743029514 50:3.56841301370758 51:17.146287874637164 55:3.7026854979532944 56:0.8447376002892202 58:3.8275953292584632 59:0.8650713822064767 61:0.9062033596903555 62:0.908162628683959 63:8.072554731025754 65:24.03073342552434 66:0.950295619574235 67:8.303893566486122 68:0.9837119749082872 71:4.210277299554507 74:1.10571507294701 75:1.1251041771429544 76:4.539246527693197 80:1.1790545968298864 88:1.252243759371102 90:1.2914480611286778 92:20.836504706865917 93:1.3291083410215268 94:9.713762820772843 95:5.0114331669162535 97:88.12764107458933 105:1.463123306777278 108:10.227283592252599 109:1.5033611260777826 110:10.287641727060725 113:1.5770933319833753 114:5.535449775384419 115:1.6008218739212958 116:5.601691003059868 119:1.6458239997113975 121:22.939495066217642 124:1.6747706588726954 125:1.7063737718989864 126:30.057577162183822 135:1.7531767852047486 136:11.157811900782088 137:5.926933778850738 138:11.157811900782088 139:1.7614878207889586 141:1.805988475802924 144:11.414902874450954 145:1.8364933160853079 148:1.8453363512664223 149:6.131835363457419 160:11.870323007447949 161:18.07961245988886 162:1.9779376705309542 168:25.14092125517984 169:2.0352170909032723 171:2.0428614914516428 172:12.156458263369403 173:2.0531180711660793 175:12.25237964202852 177:6.663196330329688 179:2.092246915354156 182:2.121631416623389 187:12.513723831271006 188:25.853611881603804 197:6.932330540230009 202:2.2542945649484447 203:7.0333158050218145 204:7.0397260666911325 205:7.0654860152146535 216:67.6834145530795 218:2.351908790541445 219:2.3550634562140105 220:19.859433345417944 221:7.258167095303909 223:13.243631372242337 224:19.902024399765015 226:2.380539511185215 227:7.390412562316575 230:20.177531434144875 233:2.446154188198521 235:2.449509741622366 238:2.459620466358915 239:7.462065445825385 247:2.5076983773143793 250:2.521713038835156 256:7.663115525236802 257:20.697236592717797 258:20.744860961333593 261:7.779936170777709 263:2.6122708573383093 267:2.6385897395322413 269:7.868105474878322 270:14.172050912449132 277:21.204455182768886 283:2.6965019201615656 293:37.06974839758331 297:2.752516730208862 299:2.760680827598672 # material
1:2.130420551288002 2:11.149522006900607 3:24.555051565350738 4:29.99746278992578 5:8.872618283831109 6:9.120840249116748 7:58.92405283714363 8:37.461543678279696 10:0.08355977575115588 11:34.50078402753486 12:76.517899562761 13:40.832934337255544 14:0.21626389498950363 15:17.124760571535187 17:159.27214490457658 18:2.1783693476912975 20:0.32228342658018266 22:5.546457672696341 24:5.797879947624662 25:0.41121476288503866 26:30.769121186860538 27:42.9689491432964 28:2.8292534887039835 33:6.507896896484337 35:6.6054302817295705 37:15.885939166009418 38:26.89533732618075 39:6.893515526324514 40:3.233049457546371 41:11.33066053281288 42:66.62148908157121 43:120.22687019747359 45:0.7146922008720703 47:0.7280140030824828 49:22.457615323093332 50:17.127518577714714 51:7.5037322226025225 52:0.7853234228487251 53:17.35213212879643 54:3.6731560896980064 55:3.7194343797415046 58:7.882692950584841 59:0.8718160918681052 61:8.076450037128062 62:0.9150131677238728 64:8.103669041975937 66:13.117067845842119 67:0.9780397572389026 69:1.0068450878285733 70:1.0100989556345599 73:8.69620828918266 74:4.451488513847648 76:1.157219794432501 78:1.185183468713987 80:4.626015691370559 84:39.905937396388275 85:1.2542909691743915 90:1.2990607375722965 91:4.9099951386305705 93:4.977602546399298 95:5.02929463243932 97:1.3803611182896542 98:27.758670478615223 99:5.138922964652855 103:10.131004951693525 105:10.160387750833959 106:1.4709995056032144 108:1.4977147667368182 110:10.315935554595857 111:5.432924941662201 112:1.561803617325792 113:1.5851248370932638 114:1.5887512600517748 115:16.38960168720638 124:5.765423350340439 127:11.030933396225027 133:11.15067533185463 136:11.18641636322023 142:1.816451589908377 148:6.145423006026867 150:1.8648300226444303 153:11.61184860650394 154:38.703804972983605 163:11.956842214294264 164:18.19712977228703 165:2.013550368819628 167:6.55207398468347 168:2.0412108363381036 172:2.056527511590257 176:12.307774429196142 179:25.53245465223716 180:18.698090185885693 183:25.73145057170243 185:2.163021177593064 191:19.056137618670608 195:12.654682723608335 196:2.1993773503172496 198:26.289066875498037 199:2.239559049054158 201:7.026663528828309 202:2.263018035320034 203:2.268940921659809 205:2.2838516360444086 207:7.1168606336470965 208:2.3141254378680225 209:2.317186614269082 212:7.182747646714449 217:2.3544131823028835 221:2.3733752173293463 222:42.63738197127547 223:2.3829456495263117 227:2.4350260906316628 229:13.455193004237627 234:2.455021259842967 237:13.543156090013342 241:7.517485828322338 243:2.4992535939068103 246:7.569071590773186 250:2.530631903616638 265:44.706630572643796 268:7.8872590670933755 271:2.6705104742438888 272:28.726704018464627 285:28.984573969510173 289:14.404733599016371 300:45.74556221847922 # bleeding
1:2.130420551288002 2:4.848165232992533 3:12.04839376440103 5:2.962821964745209 6:0.012877425839146087 7:0.02528143622875025 8:13.737475585449667 9:33.22577977004054 11:34.50078402753486 12:15.071020732802676 13:40.832934337255544 14:2.0045933021404325 17:0.26217785833184504 18:8.806643746707259 19:13.285785861770458 20:5.448759828723085 22:0.3408752428821332 23:23.951243369545452 24:0.3902068674331366 27:42.9689491432964 28:10.332538932425152 29:2.8529239705579603 33:10.711721916094106 36:44.82643337108151 39:16.116970345298057 40:6.896522222812954 43:3.3100138948172515 45:3.4630551885768206 47:3.4976271820871747 51:3.6083825191528054 54:0.7964205764545556 55:23.092700433457964 57:12.601926202630876 58:0.8643488534981486 59:3.8631413729100843 65:0.9318775700486819 67:24.471425934120358 69:18.837226883121012 71:18.92513278682204 73:1.072883412096516 75:1.1324204324770017 81:26.182921792797913 82:1.2033641106664652 87:1318.504037314345 89:14.817045124523167 90:1.2990607375722965 91:275.1950034439157 92:33.841252040011 97:1.3803611182896542 99:1.4066808476170463 102:1.4192716604911058 103:10.131004951693525 105:1.4709995056032144 107:5.331866069999394 115:1.6088839711954888 119:1.653942575903653 128:16.946920218790577 131:5.913130665193385 133:5.922299607742122 138:30.438903754933634 141:1.8142929727843913 144:24.011679999810756 150:1.8648300226444303 154:6.224925888025679 158:1.9454892349262818 160:6.405697279060013 164:6.459176916175251 168:2.0412108363381036 174:2.066830401439863 183:12.451149478867404 188:6.8289052502611876 189:6.8349168553091415 195:121.26137486078966 196:66.11029329315878 204:49.93044966518166 212:7.182747646714449 220:2.3733752173293463 222:2.3765586815725848 231:13.49899939582798 233:7.452248650768045 239:7.481094260647274 244:2.50617205309046 246:2.5096428687036325 247:7.583949516391753 248:2.516607825095927 250:2.530631903616638 254:28.051431742048546 260:20.848400516485338 265:2.640014762664755 266:28.579425626435906 270:71.42487809130391 280:7.969368293821928 281:100.35289739804307 287:8.027984503678859 288:8.027984503678859 289:8.036436912021511 297:2.7615792099134366 # optic
1:62.85864988923096 2:4.878456391281369 3:20.185487285634583 4:2.974655384383556 5:30.133412559672127 6:1.0340605635127438 7:21.92776082392371 8:6.448086792825933 9:3.735543123926921 10:0.08623745898643118 11:19.539610251930736 12:117.95455343507662 13:64.97011385545753 14:21.78513539703851 15:2.075581691720165 17:12.977463338575717 18:2.192972144728429 19:2.291474419851389 21:2.4259933984719404 22:2.4299250622914377 23:5.721845624542459 24:60.786031610819336 27:56.01248948066097 28:0.4862881641171027 29:0.4946642461819639 33:10.748258004458078 37:11.102915295582038 39:3.2474861488419062 40:6.923066334952218 41:6.980622813320347 43:7.048195103740426 46:0.7226158232252818 47:3.5142345879893613 48:16.99716797250783 50:7.493070426719862 52:3.6616691207210668 54:3.6899586586440876 55:195.50821188256955 56:35.76354577503363 59:17.958921453856437 61:57.10926147920888 62:0.921914977943363 65:0.9388193616878561 66:0.9642455276304643 68:4.173811287661252 70:13.436583388615784 73:8.723918774843527 74:25.621783175521426 75:19.718121052249543 76:1.1646343693057657 77:1.1671512252928868 81:61.34224656003556 87:1.2646307453912986 89:1.2939313038258289 90:9.567654425455345 91:1.3153340637938247 92:1.3298283426361766 94:1.3623709374421942 95:9.786361150349776 98:5.135425722993519 99:5.156960439704265 100:5.164171634211403 103:15.725174297411163 106:10.18877579780488 108:15.894646318338571 110:10.344384781546255 114:1.596838744349759 116:5.638246451676137 121:1.6736417971064403 124:44.47121203614752 128:94.50279936806302 131:11.16518968644218 135:5.95921538852438 141:1.8226487422773974 142:1.8248097133146683 144:1.8466105954997962 146:6.159116237948245 158:11.838668236297622 159:6.419115463825489 174:2.075438015800736 179:2.1094720713140984 183:6.782334379649493 190:33.372000851175976 193:2.202443508672499 201:19.418802024996197 207:7.135867750308943 211:7.188496304297977 214:13.166592146421205 218:2.3695576657867297 220:2.3822347082705786 222:13.281059628377879 223:7.316757788678222 229:7.435630951676452 231:2.4605866403768415 232:43.32823438583948 233:2.463939604848227 234:2.463939604848227 236:2.4672998666657584 237:13.572542075751361 241:2.4944480553701864 243:2.50820254371029 244:7.580813782743364 251:2.543130216012998 252:2.5502105472665555 253:35.85922770356949 267:7.882238742894236 270:7.9227923564905565 278:2.6950495061087807 286:2.730436427093277 293:2.7504387305868496 # airway
1:2.1768893292028006 3:8.594348770501052 4:2.996106823754574 6:9.20563322070121 7:3.3375245210710225 8:92.11225209028208 9:28.283261761951238 10:109.7939828515832 11:1.5572321853356852 12:29.507136732636056 13:65.1219294852076 15:0.2408434761758977 16:2.105639927845317 17:45.009020802166205 18:13.073911421967212 19:9.112452227756215 20:0.331818508763494 21:13.787937393121178 22:0.3506217668948018 24:2.5959562233030278 25:19.357915463010876 26:19.903740800182458 27:76.89655369282549 28:0.49186641923834995 29:0.5002777547710457 31:43.70695147138 32:2.973662351681258 33:10.785004500253775 35:10.920685099399176 37:0.6089862055468814 38:3.2307430257357557 39:0.6389557872712619 41:3.301198207901095 43:0.6687691335759774 44:74.78417014794361 45:0.7274706216955261 48:91.20332763163478 49:3.5681336147754545 50:3.618532549887472 51:3.6419506937437656 52:48.24024193202475 54:3.7068653505564817 56:17.863889402682926 60:12.801181932876043 65:0.9458129479563104 66:13.192819221918969 67:18.739205511979225 68:1.0049400575405099 69:1.0211191505669084 71:4.2623087985229535 72:4.379275057022199 73:4.390396665925078 75:1.1472072807845992 77:4.598072026028219 78:1.2001679220585566 82:4.701387138388452 83:1.2450185204081323 86:9.431492237084646 88:1.275038502075525 91:33.85138832310293 92:15.072764736399085 94:5.054906233078199 97:9.891658206991147 98:88.86791988420275 99:1.4223993469082814 101:10.02059129886638 106:5.322651467580787 107:57.810597716671076 114:1.604978023871726 120:10.89018370637979 123:5.797967645391984 127:30.23697099999621 130:1.7574444903116662 134:17.169117620331374 141:11.419202805958728 142:30.936275210234445 143:6.114621162505279 144:6.148502651349572 145:46.1095750919714 148:1.8705312759585637 150:6.207397320148669 153:54.46611295853629 154:11.677574034763511 155:1.9296300950738596 156:31.632610010355656 157:1.941289768492484 159:1.986504111611738 166:32.37447461652841 173:64.7129212655902 174:2.0840974261841354 175:6.691040484635764 176:2.11022953021411 179:6.725481612736539 182:2.1476242617457735 186:6.860801200587026 189:65.95873464024955 194:2.214041596051664 198:49.74365580547516 203:2.2865516217094046 205:19.57843332643452 208:2.3318067599711 218:7.288113780425252 220:7.315358995528447 221:51.01893390723868 222:2.3943341682278723 227:2.4528863271302783 235:20.355917274934 239:13.613184305010128 241:2.503439385056867 246:7.607495990867829 247:35.75513068247053 250:148.220266646917 251:7.659877262135128 253:2.559239544907161 257:7.720702933409748 258:7.743783387465305 264:7.869467964667498 270:2.684832637516734 271:71.67413603218634 272:2.688681475585874 275:216.40917784922607 276:2.6964071190585535 278:14.323375213564683 283:2.723744818331324 285:2.735605356835555 292:2.7555697198637494 297:8.143521097333688 299:8.16082134695641 300:2.792141427501641 301:8.169502699150362# fetal
1:9.195375317026958 2:0.001122108690138066 3:16.1201134559044 4:0.9848722193026742 5:3.027241209021354 6:21.394123188996595 7:6.24399167824685 10:3.984331695223244 11:4.09332205333742 12:0.1081918060792525 14:8.491854296722373 15:8.62972180279201 16:5.048423247401586 18:2.222491171645185 19:9.14823639712046 20:9.338671154615218 21:2.456395707266575 22:0.3555732475782282 25:0.42700534688845015 28:2.8767586741781637 29:6.353009085101748 31:15.269806912080872 33:0.5573234088090986 34:32.351505353083 35:3.1030393265136587 37:21.29345325920411 39:3.2803702092795177 40:0.645839360061615 42:0.6721520261544635 44:7.2149051325268685 45:16.924338354738143 47:0.7473797683436679 48:0.7570048832702022 49:3.5849926602662485 51:0.7907708880576839 53:3.7151225777910715 54:48.50772321110441 57:17.99015706408036 60:3.9475267193691277 63:0.9398432783628835 65:4.063953258998031 68:1.0121200310249507 70:13.512992960937682 71:4.279861598602793 72:1.0901436574199173 76:9.098823273464058 78:14.422404505940653 80:4.679347547754297 83:1.2526689569691323 84:1.2594328939753494 86:1.2772128731340782 88:1.2827406966243315 90:1.3222084995299908 93:1.3601134666850434 95:5.083501683804371 99:1.4303368207784397 103:10.216606396614777 104:1.4916250598831347 105:1.4949378365676491 109:91.0483804215504 111:10.475240747956274 112:16.281627202257397 113:10.6508529494175 116:1.6426728168920937 118:16.694093875117296 121:5.78174740880889 122:1.6921019074505512 126:5.900834142461606 127:11.117530255654401 129:11.194777195979885 131:5.9689049162348 134:1.7823141939515255 137:1.7885514753410252 141:1.839516200853642 142:6.118976882387683 144:6.167297755456025 151:1.8969687181995745 152:17.741297971819442 155:11.785242272138733 157:1.9498649882861916 161:18.23721812353033 165:6.553721746473191 166:12.153211478473631 169:2.069667457720886 170:1191.725505947832 173:2.087634344878882 177:6.738766645577965 179:2.1269044203309533 185:12.63065276071329 187:12.63065276071329 199:12.886071198508683 200:19.472129599991703 206:2.313388334505457 208:26.893527416632192 209:7.2136205323835005 211:67.84656572766025 218:2.3874137350851576 219:2.390577817233282 221:2.400109610768 222:2.4033001372178493 224:34.9164070303922 230:2.4718809782671696 235:13.609650054453267 236:2.4852971859050177 238:2.495436161486833 241:2.512483042429972 243:7.604643927637712 244:13.76649809254166 246:7.626865450749921 247:2.5436459094584007 252:2.568320870466368 256:2.5897843039893464 258:20.904359263365876 261:2.644757761349014 266:2.671080121674101 273:2.7017057038777117 275:7.977988908338687 280:8.027522365264758 281:2.725066479106646 283:2.732929734731376 284:14.41671498730474 286:2.7487727670390734 293:2.768798614637491 294:2.7728338343401218 # member
1:4.141174895175133 2:2.480753948616776 3:0.8941230021584534 4:0.009388911970607589 6:1.057045604770858 7:1.1662702250937707 10:14.928104319156574 11:4.09332205333742 12:29.594134075444366 13:1.680406373984389 14:8.491854296722373 15:8.62972180279201 17:2.206065783139666 18:2.222491171645185 19:28.483373357881945 20:13.669186306247216 21:164.70265272870785 22:132.5826772838879 24:2.6114778251941217 25:2.674297004749725 26:6.229068644853268 27:2.8516540495871365 28:6.313895352127368 29:2.9005349167024335 30:2.9390705037335327 32:15.41798957151285 35:0.5792000265149992 46:28.20763405210802 47:17.022860641172397 48:7.446168815287115 49:7.466252910610629 50:3.6354480277277514 53:3.7151225777910715 57:0.8829651033772593 59:3.914455121822637 60:3.9475267193691277 64:0.9408381037579219 66:8.333020146098436 70:185.45513207742553 71:8.576645040079814 73:38.404271385932994 74:1.135139273541301 76:14.279449498342464 80:9.208275269505283 81:1.2142317745949314 84:1.2594328939753494 86:14.77237960784569 87:1.2799733976109908 88:14.800037478083263 89:1.3093727686174528 90:4.943916081941228 92:1.3453874441783669 95:1.382556701323042 97:1.4038970930024492 102:1.4429841040730802 103:5.322156321365669 105:10.246024491077138 110:1.5388339241021753 111:16.15480296817904 112:10.568582062092272 113:29.33014332092332 116:16.551021045331236 118:10.872351480140152 120:5.773095931893923 121:5.78174740880889 122:1.6921019074505512 123:5.816583885170733 129:5.950614985727299 130:1.76582201068548 134:1.7823141939515255 135:17.228015199363284 136:6.001157791332024 139:23.7576167742287 140:1.7948178508416248 141:6.114183083198634 142:30.996823840730812 144:11.530589018074394 150:6.226220667271342 152:11.64483876629212 155:24.596153852308188 161:63.845503295738894 162:18.27075026088992 166:2.0468926218853065 168:2.0671189847170277 170:25.38426268430513 171:25.398955223729782 177:12.413252171215351 179:6.74453327337579 184:18.987758168445907 186:6.879907001163815 193:2.2200359245413983 200:2.2776942505699487 202:2.2894981872754148 208:2.3407256467914497 210:7.226861651180087 218:2.3874137350851576 224:2.409701229802001 231:13.587601705333693 234:7.509929507459111 236:2.4852971859050177 243:2.52625636481542 244:2.5331889490537423 245:2.5331889490537423 254:2.5754428097651374 255:2.586186646153204 258:2.600626881986214 260:2.6152006640814824 274:2.7017057038777117 276:2.7055755545794176 279:8.002670199829792 292:2.7647734713159475 295:21.657667121957275 # school
1:22.649261951103462 2:0.001122108690138066 3:5.481309428408404 4:3.0177168669198577 5:0.9898488130864657 6:12.967045962234037 7:6.24399167824685 10:7.15000650648818 11:4.09332205333742 14:56.22213431985339 15:12.754270120626769 17:0.27543114482210107 18:0.2804349308908218 20:2.401888165933464 21:0.35428824012940896 22:2.460341467711383 24:2.6114778251941217 25:2.674297004749725 27:2.8516540495871365 28:2.8767586741781637 29:20.23148360720724 30:50.26080494220172 31:10.584643430026604 32:2.9897667713209457 34:32.351505353083 37:0.6150680773872017 38:0.6326858236474031 41:0.6592343728958133 46:3.5171289818101714 47:7.406259652900077 49:7.466252910610629 50:28.6878975182549 51:12.202760198660641 54:0.816371830514434 57:17.99015706408036 58:36.072882922984576 60:3.9475267193691277 61:8.158995672744906 65:0.9528588591893398 70:13.512992960937682 71:1.041499774490946 72:1.0901436574199173 74:1.135139273541301 76:1.1796194349469369 78:1.2077383722148576 80:4.679347547754297 82:9.271216319791593 83:4.781810293715302 84:20.489581739837245 90:4.943916081941228 92:48.27993223979782 93:5.0317037205762585 95:5.083501683804371 96:1.4023599498077899 104:28.46422545709683 106:1.4949378365676491 107:1.5150041170913786 111:16.15480296817904 112:1.5861160931025755 120:5.773095931893923 127:11.117530255654401 129:23.58648494092336 134:5.987296612809592 136:6.001157791332024 138:1.7885514753410252 139:1.7948178508416248 141:6.114183083198634 144:1.8635298320874016 146:24.238640572376163 157:11.824905443547472 162:6.494206258705502 169:12.229919746382032 172:18.591279580957362 185:2.189254160824757 187:12.63065276071329 197:26.37406656019993 200:26.538542422380576 202:2.2894981872754148 206:2.313388334505457 211:2.349949079296716 217:50.92877164462363 219:2.390577817233282 225:2.409701229802001 226:2.4161292048101948 230:13.565640930263756 232:7.509929507459111 237:2.4920491306044354 242:2.519354475648155 243:20.576938463702582 244:2.5331889490537423 248:212.31757012084574 251:13.858159972004945 260:53.03778596525559 292:8.111626310198124 294:14.545908646480651 295:2.7728338343401218 296:2.7768791763816254 299:2.79725932491358 # america
1:26.656311681345468 2:19.144368439226557 3:112.37165919782501 4:0.01037977029536247 5:12.71071535752343 6:9.291494696908556 7:111.11221128922945 8:32.628930613862636 9:0.07123842161075782 10:39.90516934837976 11:46.097474462577324 12:1.5972650292703017 13:15.683463479218526 14:8.52729658960534 15:12.8003608953789 16:22.315810472457596 17:5.2196729735822425 18:8.948589168436923 20:0.34156289073436186 21:0.35928553512145606 23:0.39037283871859146 24:14.347898640460704 25:6.005546603808396 27:6.298984633133759 28:0.5031804405464422 30:10.621669223628736 32:0.5437874790852018 33:38.22746790446906 36:15.947243404610184 37:26.974577387795826 38:66.33035106304202 39:3.2969711166138516 40:7.003647119615882 41:3.3343877785288294 42:11.556070179376853 43:39.93698606626957 44:27.918477350834497 50:0.7882346610813495 51:0.7974557756705984 52:0.8119078315678403 54:12.384597681972016 55:0.8415652459514272 56:12.692175056425599 57:7.98513380247227 58:0.8917704195912125 61:8.186829210693004 62:24.183596013154187 66:8.360957167460496 67:37.442441785729535 71:1.048796119168307 72:8.790367384806121 73:1.1021959587867116 74:1.1426261487785816 80:1.216659635881052 82:1.2336740710129661 85:9.488382177712344 87:78.43923170099292 88:9.508665972340658 89:4.93226161920785 90:1.3300294353858986 91:9.68444193307117 94:34.412418983433625 95:1.3904741016019648 98:89.16126653860408 103:10.245458539812567 106:1.5030222958595667 107:22.1308150516268 108:10.370205134011309 109:10.41852924312154 111:5.506438037996696 118:1.6811872246168702 126:1.7518775159044655 128:37.62785077855229 131:1.782482495757977 133:1.7866165682629818 138:30.68022513263653 144:6.186199142731221 145:31.25907688014357 148:11.612935955280983 152:24.406648681099213 153:11.728373130995404 154:1.9237326388465767 155:6.350873929842544 160:2.00622202696346 161:6.497199090047645 164:6.534789296779883 165:6.572799660127513 167:91.04446175167364 168:12.250863150423426 173:12.319882811702655 175:2.1198494706001263 180:2.1410216056972766 183:2.170644344912762 186:2.1981035062550247 189:2.203657336063069 193:12.76292793206639 195:66.49079588750841 197:2.25748468246751 198:7.052604922940712 207:42.30611040065487 208:2.349697401013154 213:7.26616636706468 218:7.326747106591238 222:2.4123189736658355 226:2.425157458024916 231:20.40662127911298 234:2.4910075524537816 236:97.37292589673284 237:13.661648501261773 240:7.580069041875872 241:7.594689513119657 243:13.773702831435147 246:2.545779832186358 247:7.661237954062664 248:7.661237954062664 252:7.713873966992206 253:7.713873966992206 255:20.881285652007822 262:2.653941394694226 264:119.80474526940203 266:21.25378920455044 267:7.940616600503173 268:2.6955289237340483 270:28.907881863294193 271:7.989378733505793 278:2.722569479178331 279:14.383225883911662 283:2.742167518657854 284:2.742167518657854 288:2.762007608091022 290:2.7660051452517846 301:8.208677512436806# trauma
1:0.7890794868622185 2:11.355731137112313 3:16.18370081852266 4:0.9962258073917225 6:0.01771706298105134 9:74.80176880613922 11:4.117112167322107 12:1.5972650292703017 13:30.296592050494933 15:8.66528622004235 17:0.27995391431151906 18:5.247557509640387 19:9.184235356557593 20:0.34156289073436186 21:0.35928553512145606 22:0.36057759118638577 23:19.019867327514614 24:14.347898640460704 26:14.98289625819518 29:0.5116622833411878 30:0.5254797793741207 31:2.955208342095078 32:15.46561458570485 33:0.563246588134088 37:11.214429411433054 38:33.12063965718795 40:0.6520798825493768 41:21.7644389649896 42:0.6784795329547362 44:22.152803466761494 45:114.76413519720595 47:0.7539400354194168 48:12.048929537225838 50:0.7882346610813495 53:3.73223133919353 54:0.8231272613594 56:42.595978985262306 59:3.931770823573897 60:8.07541558167906 62:36.73360317048794 63:18.432232238123422 64:8.214114067092911 67:1.006543172995958 69:1.035602524413593 73:13.88185878226846 74:4.522253604496327 75:1.162203441410931 78:9.231869042955758 81:9.255972123965865 82:1.2336740710129661 83:47.291205082846325 89:4.93226161920785 90:9.652976455396212 91:130.83619747101514 92:1.353246024060855 95:5.101781821788446 96:1.410307937088341 97:1.411847433353803 98:15.52250095695374 100:1.4414812253588538 103:1.494745317378579 107:1.5231168134330075 109:1.5435424843504417 110:1.5469795637339252 115:1.6416503570493444 118:1.6811872246168702 119:5.774550954491881 121:1.6985066103725832 123:5.835306408097654 125:5.910625850704323 127:1.7518775159044655 136:1.7970077503693114 137:6.01997680475044 138:11.302404275789538 141:1.8480289603152846 142:1.850196991790612 144:11.559907117105977 145:38.61630379509957 146:1.8853607428543642 149:1.8898201790699702 150:6.245150297790373 154:17.86502174786018 156:6.355992181711992 158:6.423245469717953 162:2.020860772958827 163:18.32190391088041 165:12.157376912960137 166:2.0556148580569755 168:82.0964850350931 173:6.678158813742734 175:12.398596051664414 177:2.1330459095969396 179:2.1356996256973586 180:12.469535578870813 182:18.966379735618958 186:2.1981035062550247 189:2.203657336063069 198:2.26906938283026 200:2.28661656964699 205:7.16098873000645 208:7.226353216854478 212:2.365112900935689 215:2.3806864185260563 216:2.3806864185260563 219:13.328046390603742 223:2.418724774720663 230:13.595488656060901 235:875.6657114300506 236:2.4943748770722474 238:7.558250861113475 239:7.558250861113475 242:107.56614138668688 244:2.5422995994082673 245:2.5422995994082673 248:7.661237954062664 252:2.5774550634296913 255:2.5953326105253818 271:7.989378733505793 272:2.7070617968321367 283:8.06378704104127 285:2.7540421835593136 286:8.097358327651824 290:81.95425328055936 297:21.768915248148293 299:2.806534779542252 # repair
1:0.3492231569593733 2:5.320112085871004E-4 3:2.8853696927048658 4:1.007686774091043 5:0.011896233032906246 6:1.0804557621588928 10:1.5357992624532437 11:4.141064200536985 12:0.11434167465414712 13:11.490051739245919 17:2.2359441729570357 18:13.212912341837793 20:34.72452123548877 23:2.581500580521966 24:0.4162709835035772 25:0.4377958324899623 27:6.325571838130062 28:6.366983046251348 34:6.738561698520843 36:45.3303515445554 40:0.6583738167223364 42:7.143944696131183 44:7.269469043208309 47:17.11980801328088 55:17.7488464124443 58:3.9304320192061803 59:3.9491939111226064 62:0.950045515028415 65:57.857704833054775 67:4.21284551779854 68:44.473959060287186 72:1.1049920471644952 75:4.586727992529553 76:1.1948159712286524 81:1.2295553447091234 84:1.2749164384968477 86:1.2927575862615321 87:26.98956474474176 88:1.2983042307460952 89:9.6348821882927 91:1.34656962834715 92:9.766121218603516 95:5.120169346702066 105:1.5111601695688832 108:1.538063675785988 114:59.34013347912008 119:1.6953151300198412 126:1.7603354293366025 127:1.7603354293366025 128:5.95651011534582 130:11.253358795899564 131:69.5670610568717 134:1.7992660374478495 136:6.038903206112409 139:1.811797936456752 142:6.156839973241049 145:6.2198557383652915 146:1.8939669275445457 147:6.234567898050553 153:6.314141076856962 156:63.294118360124266 161:6.516351438900627 165:2.0568646064930625 171:2.0948944829137397 175:2.1286839676192697 176:18.837197715365793 179:25.783980376507202 183:2.179523566186493 192:6.985162143904594 205:7.180407070806956 209:2.361795517130517 210:27.047126567892928 213:7.285622373113911 214:2.386605294074072 222:7.380349307926668 234:2.500136304616489 237:7.570560436552178 239:2.513659083932972 243:2.544521663409643 244:7.658496964268611 246:28.08966396259005 248:20.73457106359711 249:7.688300024324916 256:2.6081343566042903 259:7.825591047032141 264:21.244810348712505 266:2.689533764891228 267:2.6933346435113905 270:130.75570376555228 275:36.99240182691533 278:8.041955090997103 287:2.7713105794455304 291:2.7833401254890635 296:2.7954599567244105 299:8.219737034025792 # canal
1:26.98913234612808 3:56.51795222027138 4:3.1057763422066 5:0.014189417782302451 6:0.021905710907228766 7:13.677028877989752 8:1.3168566410807463 9:1.4485152740123672 13:1.7357506001188827 14:8.63493481895709 15:0.2626819670420187 16:2.1797291831357577 17:2.2662565987979257 18:5.324541131203545 19:0.33039782705673576 20:2.4635823965071646 22:2.52245858475704 23:2.61309099433376 24:2.674638157187077 25:0.4488021961273622 28:6.420725240568318 29:10.64570935900909 30:6.523528497199883 31:100.92221016586784 32:3.05525838249536 34:102.76629588887327 35:0.6035445249043585 36:3.221880270218326 40:3.3492877284122637 45:7.460481583910213 48:0.783681521304785 49:12.191520432318809 50:3.7041838789535655 51:3.7277313491798076 54:0.8437162626458721 57:18.186630998545155 58:12.879485557925525 59:0.9204945180207008 60:4.017570042449172 64:0.9694430315606053 65:4.134448132457326 67:1.0284797279191504 70:1.061032856923113 71:13.72050469166208 72:19.59175598931823 74:9.046239876085723 77:14.448944284577967 78:4.748889063290094 81:1.2450948035161482 82:1.256965539909187 85:1.3085181884121304 88:1.3140836541257648 90:9.739755968394 94:5.146814173814396 99:5.267409971870686 101:15.733761094869898 104:22.139088632529546 105:5.415429998983748 106:1.5275983929968686 109:5.507652243303277 111:1.5926469425882 112:1.6192755116477884 113:5.675681278537756 114:5.683904253146126 115:5.729505854464659 118:1.7064692784791098 119:11.009755855320527 123:1.739498338409979 124:11.111058957259683 126:1.7774137344756322 130:1.7998662798075953 131:1.8081246194227127 135:1.820607567582383 139:1.8289939142846805 141:6.1903339053289885 146:1.9113417755325743 147:6.272940358397998 148:1.9135767504630652 149:38.92523094405221 150:6.3025880195881925 157:6.434164517484177 161:2.039891915524122 162:6.571063178829557 170:6.7080975562616505 172:6.724916752364659 183:2.1974444871801397 184:6.915571320193694 186:2.224974266270058 187:141.51800624482482 189:6.9694498629067585 190:2.2361311521339746 199:7.1236579672381115 202:26.80962443460539 205:2.3464968013674548 206:2.3495133292658497 211:2.3861870702466232 212:13.304628767396515 213:2.395495234562419 217:7.371938160090157 218:7.385505355059579 219:27.37799273420206 224:146.13267229011927 225:2.4461181346184606 226:13.50262725759498 229:2.5017932601004236 230:7.566800742502151 236:2.5219306759032185 237:2.528701454134936 243:2.563002857809152 249:7.72780708347284 260:2.652182585675947 266:2.7082033037919406 267:2.7120088911330837 268:2.7234802444691186 278:2.75057024205566 279:14.474220645646664 283:2.7702035972763013 284:8.12323744625033 285:2.78209945221318 291:2.802122675610968 294:153.58893156700233 295:8.20783067160587 # bird
1:26.98913234612808 2:23.704851651355845 3:8.807561639057301 5:12.872816496221729 6:0.021905710907228766 7:3.450782108121321 8:38.21897116964936 10:4.0797663798882216 11:1.624641742798329 13:0.14438775035533286 14:0.2456128223226138 15:8.773290824303789 18:5.324541131203545 19:13.611502664465812 21:2.518484631135056 22:0.37591331860494004 23:0.40618082007033596 25:2.7378709013210956 27:6.379238825619996 28:2.9415921943094387 29:6.45997998862178 30:3.004270667925105 32:158.14316686062776 33:0.581338829367887 35:118.55426084367919 37:0.6399297255662315 38:0.6577919542113566 39:120.74833280193701 41:16.56058468279343 42:16.658478054001495 43:11.68727713919322 44:3.497041800372372 49:12.191520432318809 50:3.7041838789535655 52:3.764525770601105 54:0.8437162626458721 58:12.879485557925525 59:12.920709798435025 61:8.271308179164775 62:4.092504132373225 64:8.298642424711732 66:1.0073556311191034 69:4.31918403312136 71:4.351146747038555 73:1.124739364695271 74:9.046239876085723 75:1.1850996958293967 76:9.213205669550716 80:9.32287409402267 81:33.15339996356489 82:4.792024623101589 85:14.929676372305817 86:20.802296191276128 87:4.918729943137653 88:14.95737188481766 89:4.987397941209843 90:1.3538149594161064 91:9.771263795537024 93:9.877718867962237 96:1.4344746176108483 99:42.22605218205033 101:15.733761094869898 103:1.5192861185655544 106:5.415429998983748 108:10.457888169741839 113:1.6428108737532658 114:16.57001615708383 115:29.748100625600326 119:1.7122381115079786 121:1.7238522044478852 122:1.7257978725196257 124:112.59438803958521 128:5.994604859656159 131:6.0447639026257685 136:23.92326065720401 138:6.077082675033908 142:54.171279758463186 145:24.402687947652762 148:17.818900137799275 150:1.9248059372143385 151:1.9315872512069434 152:1.9315872512069434 154:1.9498337065001807 166:25.427787646965033 174:12.4268866305998 175:12.488256016974466 176:2.1544401052638484 177:6.81603783876102 180:18.97847590012115 184:12.685768939938574 185:26.2418605771764 198:2.2961166917002567 200:2.31370625111183 201:2.319615424326309 211:13.284194734221128 215:2.407995029240054 233:7.588330645628536 238:20.603505325853245 239:43.86806858375963 241:13.819215040597403 242:2.5560821346986566 246:2.573441571764719 250:20.878349059851686 252:14.001946966418032 254:14.025216813723086 258:36.444899093833605 259:2.648517083079761 261:2.6818150215664667 264:2.69684059386632 266:2.7082033037919406 269:2.7234802444691186 270:2.731173696989808 271:14.423901832178064 272:2.735034306926343 274:2.7389042261381955 276:8.065182162497882 281:63.30856648620991 282:21.62975312679547 289:14.614976511756717 290:8.173754923733917 296:2.814256633425457 297:37.695422301118015 # x-ray
1:4.279995803186089 2:1.5776525070219775E-4 3:8.807561639057301 4:3.1057763422066 5:5.885511921065681 6:6.075036785776699 7:125.9018527398984 8:3.637351960149089 10:24.419023686697937 11:35.1887348903157 12:1.638146707926932 13:11.581603236701268 15:8.773290824303789 16:0.26741813861820135 17:2.2662565987979257 18:2.2828135245972674 19:0.33039782705673576 20:23.77868968427058 22:0.37591331860494004 24:0.42707056483848677 27:6.379238825619996 28:20.380468541912997 29:0.5291410729941317 31:0.5431277909343455 32:6.606994647021726 35:0.6035445249043585 36:21.3724312488428 37:0.6399297255662315 38:3.3140785192766917 41:0.6846978376250671 43:7.2113924703711945 46:0.7619304700618518 47:0.7739435451527348 48:3.6409788923102298 49:3.653502782946644 53:3.784206440405276 55:3.8396226851719764 56:18.108658833842192 57:0.9110056055241891 58:0.912895584208789 59:0.9204945180207008 61:8.271308179164775 62:18.553153701807453 64:37.034493920244266 65:4.134448132457326 67:13.49754659338546 69:1.0577295955580563 70:1.061032856923113 71:1.0710078665265752 72:1.1200563246737587 74:1.1654094891499573 76:1.2102283957205118 78:9.318055693466505 80:1.23985935637041 81:1.2450948035161482 82:4.792024623101589 85:4.912269050901187 86:4.912269050901187 87:20.81982209718657 88:1.3140836541257648 89:4.987397941209843 91:1.3625090359153367 92:15.269407707158557 93:15.342283471789358 95:1.4145490197679464 98:1.4531657284048727 99:1.4626208983342988 103:15.961783858822987 109:5.507652243303277 111:1.5926469425882 114:1.6464702418603157 121:11.05004391340486 124:1.741467172703082 128:30.600355225281906 131:1.8081246194227127 133:17.349334025062905 134:1.81643377384853 137:1.8226992969608846 138:6.077082675033908 145:6.258214077171087 149:1.9158153331503114 150:6.3025880195881925 154:6.357629993433381 155:1.9729815423089299 161:18.398261197390845 164:6.592622439952496 169:6.696930439009016 172:48.51858917670711 175:18.882538012548245 180:2.167744069006382 183:66.09977099418748 185:2.224974266270058 191:66.6761471257126 192:7.024179544005985 193:2.255859604558532 196:7.036459814072638 198:2.2961166917002567 202:2.3255478525671793 209:13.263836282746174 211:13.284194734221128 213:2.395495234562419 218:2.423764724010075 231:7.581139462405482 236:2.5219306759032185 238:2.5320979018948337 240:20.648623156958557 243:13.864337380760192 253:7.773013597816567 255:7.811128655661789 257:2.62670030503493 264:2.69684059386632 265:2.70440675058296 269:14.386457674797114 279:2.75057024205566 285:8.148407689608323 288:2.790079002848149 290:2.7940836034510617 300:2.838800333162858 # sinus
1:49.31004355830199 2:5.3004834027504147E-5 3:51.004396547296714 4:0.014882868677769775 5:5.918656491986676 6:9.466513644066962 8:27.930091986905364 9:0.08174625830863695 10:4.104038428795636 11:15.460724545048214 12:24.922051512888615 13:25.46397272490977 15:27.755127087252973 16:0.27198176383897676 17:107.14140403952722 18:9.094007835142513 19:9.33042450347646 20:18.703420991496778 22:9.659733734815683 23:30.041545252040347 24:36.19428775652094 25:0.45438775043304264 27:15.253105969893927 28:2.95807470972611 29:2.982027220796284 30:3.0208448447651937 32:20.844318018340427 35:3.1859653992805805 36:0.6294527186538103 37:6.979170919539225 39:0.6768716798780694 40:3.366327327469172 41:137.9607776165636 42:16.707690949838984 43:3.444062872155717 44:16.929425250633926 45:0.7670792655967621 47:0.7807208349437903 50:0.8154104817515669 52:17.686119180287022 53:3.8017515444727463 55:7.9036061948664225 56:36.33087298304958 58:3.9833004597147705 61:0.9697066213734857 62:8.307598399577211 65:30.759558253022366 67:31.21034408665415 68:4.297747724493249 69:4.337251234727298 70:4.345216324159983 72:14.014517409916047 73:1.1323632885944475 75:20.065181383452114 76:9.242214659855337 78:1.246394694285487 81:9.371266570024334 82:62.31482685623011 85:157.70073136382604 86:1.3164808662579128 88:40.801128587225506 91:63.82464392458859 92:1.3852200897041973 93:5.124013122452607 95:1.422683448958719 100:28.336723143696243 106:16.042059385335744 108:5.495537135357942 115:1.6752715424616258 121:23.390642068925285 128:6.013817861691222 131:1.8167814517352856 135:6.091699427182715 137:6.096338039542587 138:6.096338039542587 141:11.596432158233311 142:1.8847971976481563 147:17.84927522444945 148:1.9223489062549155 150:11.77016044927737 164:25.336045000089516 168:6.710900659974564 176:6.824101979915259 180:12.589489388472213 185:6.977052607480278 186:6.977052607480278 191:2.2564577102114702 192:19.416101578836027 198:2.305241920247516 206:2.358680930809101 207:34.65639355443981 210:7.324654615597251 212:2.4015867589820594 214:2.4140704616863444 217:2.426656748446028 222:2.448934079601483 227:13.683702186923343 231:2.5244792162364718 233:137.55466222916587 236:7.615413236230494 242:13.87226901815947 243:2.572325834177786 251:20.935177607713833 253:2.6145315962193343 256:36.43539672724342 259:7.885144398841911 262:21.30239609818832 265:14.35523816454097 266:8.011890283455651 270:2.7406049722901105 272:14.454555867417902 273:2.7483402100160648 275:2.7483402100160648 278:29.221064233797698 289:8.193805928077952 291:2.8115963302030145 292:2.8115963302030145 299:2.8441763614115803 # infarction
1:15.841989933254787 2:5.096509924257126 3:34.975424002889845 4:21.308694258442802 5:5.918656491986676 6:0.023411367904525835 7:1.2277113265248145 8:1.3297207185954856 9:0.08174625830863695 10:4.104038428795636 11:0.12077106994601333 12:35.38566980632275 13:0.14791588369871847 14:5.0508400193001375 15:0.26721271133506336 16:27.83713771229412 17:9.054560833007825 18:9.094007835142513 20:0.3616970908294832 22:2.538261997361506 23:0.4115595974215514 25:62.2456349358215 26:2.9061943101061782 27:20.34958061868687 29:6.487136100627241 30:0.5491199131988681 32:3.0719054213479264 33:0.587479028415432 34:0.6097669936473127 35:0.6097669936473127 36:0.6294527186538103 37:0.6462814821865686 39:3.3644599007960867 40:3.366327327469172 41:3.402064635470724 43:0.7072774619733053 44:0.7343228269769558 45:0.7670792655967621 46:3.602652814474565 48:116.2645427465019 49:3.6709044516990645 50:7.686296913215668 51:7.724128243053055 52:3.7820497117049996 58:3.9833004597147705 59:43.233049620102065 60:13.032579978287467 62:0.971708223312294 68:1.0488239620885096 69:1.0652147413154047 70:1.0685250587781974 71:90.70595244081271 72:1.1276708397719732 73:38.8142509099142 75:53.77682018679695 76:9.242214659855337 78:26.613655156459604 81:14.65192862851429 84:9.538631724885978 86:14.969554687146413 88:1.322055742790146 89:1.3489113201178609 90:1.3618529239194956 92:5.089836302258875 94:5.1655236014318575 95:1.422683448958719 96:15.590483535586102 99:1.4708282675159177 102:21.890778484928774 104:5.426742192833419 105:10.391980379731363 106:16.042059385335744 108:58.520525974103386 110:66.73493332197066 111:10.621643727500057 112:1.6277017167678498 113:16.5930227550744 115:1.6752715424616258 116:5.769527911400901 118:121.2382489146188 119:16.921318637232236 122:5.880697172004107 124:1.7500463418733674 129:11.342462730658239 131:1.8167814517352856 134:6.0824415592629375 135:30.911962715951194 136:1.831372603625299 141:1.8826197519661214 144:11.678815863678468 145:1.91342114172761 146:17.84927522444945 148:11.731910602798465 149:31.584485377948347 151:39.12819712327938 152:11.79324213262661 155:1.9818148933125543 157:11.973579481205002 161:2.0487911701765973 162:18.47264353680254 166:6.6666456777180425 169:40.54245301701433 170:6.727644775365097 172:25.683826897800298 177:6.835629781677638 178:2.1714202039220756 179:2.1714202039220756 184:19.19036937017545 185:2.234040644998652 186:2.234040644998652 189:33.76468414619083 190:7.0011954356715735 194:2.267794044109117 197:34.132767535655404 198:7.130773843916714 199:2.3110869767173914 203:2.3406571722539313 206:7.245808831852841 208:7.304776376589122 210:7.324654615597251 212:2.4015867589820594 215:7.3714793820886815 218:13.43839624857484 221:7.432613227677628 223:2.4553587136571737 224:2.4553587136571737 226:7.467040430973802 227:69.64855453035146 231:2.5244792162364718 232:7.608205075573848 244:13.917584959527478 249:2.5932872719644426 253:20.96641160428937 260:2.661564419416083 272:8.06878125840723 273:2.7483402100160648 275:2.7483402100160648 276:29.178338006221352 279:21.602734450764455 282:14.555669002927452 286:2.7955485375482345 288:2.7995455943514798 290:8.193805928077952 291:14.67164692200533 292:2.8115963302030145 295:2.8196802376885133 297:2.835969883942556 # effort
1:31.356898434421208 2:11.620923203721397 3:25.32504338561184 4:9.241509964796599 5:21.418049564561958 6:6.142105693852304 8:6.717271849306996 10:4.128479342473504 11:30.040666432568248 12:25.00105726737221 13:36.17723460253543 14:8.70780967548172 15:33.34588030712031 17:9.09144261027139 18:2.3136349423729747 19:2.4136781721706653 20:2.4950897552322195 21:0.3850844285408711 22:2.5541773875532394 23:2.645124634399025 24:19.537048931226284 25:0.4600289948629165 26:0.5137693859310342 27:10.609166590095958 28:0.5324100812440401 30:3.037530999726919 32:6.661734278522438 35:0.6160451528854657 37:0.6526889294520217 39:3.381609127823141 40:7.141210123576986 41:74.86972777973124 42:3.4536153273050636 43:82.70591463841228 46:0.7754702038263938 49:3.688418099731679 50:23.165288306876313 51:3.762811261553507 54:56.13855484998744 55:23.628241150518758 58:8.13362353298604 59:4.019982818151766 60:0.9484060920292688 61:4.123428058186578 64:0.9840738820534807 65:0.9962639727169824 67:4.28464102749042 69:1.0727555786821044 70:1.0760729524358745 71:1.0860903000600066 73:1.1400429048314247 75:4.659803104442119 80:14.665532385281711 84:1.3065357521794982 86:1.3244992368398452 87:4.955940804029293 88:4.962424671043559 89:5.0247076156321855 90:15.234475584948376 91:5.074775388013798 93:5.142806296938366 94:21.53867511260567 96:5.240596791886856 98:1.4696079245954423 99:21.86375721250757 100:1.482268923958536 103:10.392182456917956 105:1.544257064670991 106:10.421671142775107 107:1.5644927662923709 108:1.5713111680176775 113:5.71387096883568 115:1.683814625185966 118:1.7235985893537262 120:1.73713171234794 121:1.7410238754657856 128:6.033142845131724 131:6.083353664421892 133:6.092564969257614 134:1.8338219598321843 138:1.8401016038568414 144:1.9155742037113368 145:1.9222395767974083 146:1.9289370734005704 148:1.9311767557313526 152:1.9492249147207958 153:6.391479871778523 162:18.513691867031326 164:178.4951899518405 165:6.669822746632654 168:6.730552799773566 179:2.180488136299031 180:6.872705102706385 183:2.215585859717928 185:26.345614590624518 191:41.76177795178902 193:7.063640187630635 196:19.482848714844266 198:2.3144228428973395 199:7.163193939300305 201:2.3379592400418563 207:19.930435669362122 208:2.395368659193052 215:7.3913857520802155 218:7.42522965404215 225:2.464654986929542 231:7.620995595678474 234:20.62640749505907 237:28.048963802151434 239:2.550757172621975 241:2.567874680857879 242:36.02741503424283 244:2.5886653403248987 245:20.85298628816469 246:2.592157344576744 247:2.599164677566691 250:2.613273509770067 258:2.656371661972555 259:7.905217919451663 270:29.16698753016643 271:2.7539572605664473 273:2.7578318883609425 276:2.7617158657376724 279:8.121836234607207 287:2.8090678799801125 289:14.676524086857889 290:2.8130771892429594 292:2.82112567911793 295:2.8292142954732853 296:2.833273763922811 301:14.820958178603606# stenosis
1:44.89506917911704 2:2.6274182245389133 3:12.58297667394291 5:1.0717664846047668 6:0.026590329670891245 7:9.954718208026124 8:3.7083676063900306 10:15.321493349680777 11:25.004797177523667 13:1.7784182759419345 14:5.102606451509468 15:33.43773045557584 17:2.312559231549275 18:18.14665537060587 19:18.520137167389038 20:2.511012595135639 21:47.707039184835885 22:19.039188781196636 24:10.089833932090714 25:6.16589514957544 26:20.374168037363194 28:26.041071495178166 30:0.5612718207373593 35:73.18142371761665 37:16.369278167721077 38:7.111994791119685 39:0.6899497301612005 40:3.4007436562908087 41:11.709378190496253 43:3.4786719792003904 44:7.408772777707474 46:84.2956868965235 47:17.36705136217819 48:3.6934787075498514 51:0.8387065458939186 54:3.845999386153086 56:12.925725394937588 59:4.037960017455105 60:4.0712620862027835 64:18.737969102378976 67:25.072155966574908 71:25.415908208191617 72:1.1430675383214686 73:1.147778805350773 74:4.631646277758782 76:4.737766783177907 80:1.2635551143067225 85:1.3325738922892378 86:20.955045895035248 90:9.828039487111386 93:21.477990538753303 95:5.213757658195954 97:28.23911768310241 98:10.18626298934114 101:1.4969824676500108 103:10.422032132126441 105:5.47241777669081 107:1.5729344711204643 109:10.595512272429918 110:10.607692190937842 112:29.59034604313307 113:59.8241213158357 120:23.4708697862193 122:5.919319110382202 126:1.8034459985515627 127:6.0344998256637 129:30.88982013057237 130:11.40270679550023 133:6.112033724173006 134:31.007647059599307 137:1.8488868897954824 138:1.8488868897954824 142:11.664282823045992 143:6.267889200260146 146:6.331333078160021 148:39.12736234585681 150:1.9513253823687293 152:6.375966724989873 153:18.09816743279954 154:1.976430821648001 156:18.2258243257366 159:2.056975197096383 163:12.254058849649011 173:2.1500951233010794 177:2.186944515564636 180:2.1949625818174656 186:2.2523410766890684 187:2.2523410766890684 194:2.2861509713012524 196:7.0958340706843455 198:2.3236600515966543 199:2.329514524550317 200:2.341291983755545 201:7.221222852090423 203:19.837516743281878 204:2.3621256150779693 208:2.404669427777084 209:13.355579347438871 211:13.375951923309694 214:20.16437936294057 215:2.4357996922836986 216:2.4357996922836986 217:2.4452632069050626 218:2.4516046986577074 224:7.493211615569898 225:2.474007546766329 229:2.529802735716961 234:2.546601077827448 239:13.855398446396189 244:2.598105006399525 250:7.810454440355452 251:2.626279018600568 252:2.633401726851196 253:14.09417028885343 258:2.6658560593688123 259:2.676823196867905 260:7.933200895902615 262:21.385710270030636 264:2.7252385269131296 269:21.567885589207602 271:8.109149776848959 272:8.109149776848959 273:174.21540795515446 276:8.125580495586052 277:2.771266185268258 282:14.61752316711169 287:14.6946027606359 288:21.858315326305295 289:2.8226581163172666 292:21.91073923310711 301:46.47428891468813# newborn
1:64.88128944047801 2:5.193310398764465 3:12.638303707711854 7:0.045286763938853926 8:6.786808718414483 9:29.079550197649315 10:11.19681712988873 11:0.13079061922224958 12:1.6942125076545436 13:4.484876482838845 14:0.26358381062318076 15:0.281141455224814 16:22.798257633967186 17:0.3131405599159281 18:9.2054406778722 19:5.5982311181889495 20:18.88127991170802 21:0.39579387595130266 22:0.3971352701384454 24:42.58763678704393 27:10.685865166024591 28:15.474543188152737 29:0.553220452655599 33:134.94328691609863 37:0.6656732753162403 40:16.656680707013727 44:3.5666009747719816 45:12.187167767104931 47:7.629608082166976 52:17.836669200999328 53:3.8550635310744092 54:3.8638934375139105 56:0.9285563779043604 60:0.9630927578310762 62:97.00428367851801 63:8.409771028033955 64:4.176932148378885 65:1.0111764147424345 66:13.544486072451276 67:8.642746813566104 71:4.4242051342610935 72:19.794606801017157 73:1.155571592928892 75:32.8960311421549 81:14.772599842614149 82:1.2887951900144854 83:1.315822739993794 85:1.340705435007708 86:4.9871246716764865 89:21.2103815814325 90:34.42221565791318 91:5.112608365127983 92:1.4097834516341885 93:5.180733385985416 94:64.8478011544391 95:10.07748128841109 97:10.154696827005392 102:5.37237718621707 109:10.6256027002818 111:1.6265471105260103 118:1.740953052482502 125:353.1200861459306 126:6.054042960988791 128:1.8203952498236897 129:1.834792493510237 130:11.433086680288843 133:6.131616868251344 135:11.504491697401589 137:6.15478081954336 141:6.26825798895602 143:6.287550011242834 147:31.741856152266756 150:6.3807286342276655 158:2.041843547686825 163:40.316461495697105 168:6.770197821732444 173:6.815088196843494 179:2.1987934619560714 182:26.26333286882638 205:2.3834943345892405 206:34.764280585381734 212:7.397994114561176 217:35.223575273377236 227:2.5359117717445954 228:7.625518862036821 229:2.5392522053253574 236:2.559446122670905 244:7.778300854321137 248:14.044502151057348 249:14.05596665157959 250:7.83072021361539 255:44.876768515718936 257:2.664498263991894 258:2.675397345504744 259:21.281826683289705 262:8.016511537172086 263:2.7235068020506694 271:91.67682298461003 275:2.776984707638872 282:2.8044041374508164 283:2.808359419795557 284:8.204061649702169 291:8.271652125630311 292:2.8403538398561103 293:29.683747213456723 296:29.728064845866633 301:29.862256556301944# metabolism
1:92.44073902288598 3:30.398877518567115 5:102.8550669386716 7:269.37711254097354 10:11.243693658220968 11:1.694822205378567 12:35.79390963484216 14:12.99972536121199 15:193.98934470741125 18:72.35685298604938 19:0.35578712488916 20:110.64966491893226 23:55.09531451470024 25:49.46982787388401 27:0.5413987409961504 31:117.59828482396075 38:16.605823915056128 44:17.129528793981272 48:0.8182719325786602 51:17.783687088032345 53:0.8755983696841714 58:18.451667693820905 59:24.305159366245974 60:18.596921551350615 61:0.9993539765383163 65:18.9224022646997 72:19.846046228955366 76:20.431816343172162 78:20.613582536680298 80:1.2796357335091262 84:4.964303064646135 88:96.26406413996118 93:64.71328304668324 100:1.507412357955915 104:22.396790237466536 105:58.612705956551615 109:1.6106407239154565 110:5.611313857765697 111:1.6351643835058853 112:22.972678163588057 118:23.494963397209247 122:61.05366342425731 133:24.121501068179477 138:24.182844893167847 147:116.76886017378855 157:25.127599164978427 163:2.0948191945898342 167:25.790428537036146 169:25.81969615378082 179:26.147779023461265 192:388.4804814773007 199:26.93868390309974 206:115.17149570777605 214:69.01818737272119 225:27.747506617109085 238:70.4611064200494 249:28.513897861076515 269:2.771175992751845 278:72.91230692382916 289:2.8419912487529913 294:8.309264649083449 # candidiasis
1:0.9014196046256271 2:0.8066194669324502 3:16.706643768587647 5:13.149827013309649 6:3.3596285972721396 7:1.27887318078863 8:1.382308810168988 9:14.961391934242787 11:1.694822205378567 12:4.337445083547388 14:0.26821877670501026 15:13.17915240183765 18:0.3234064371750444 20:2.5432026649954427 21:2.5985982689363656 22:0.40258297956218203 24:6.115435131751992 25:0.4772928387753133 26:6.472511708423406 27:2.9996935399431806 28:0.5506186479613921 29:6.597467440753838 31:6.661297987074412 32:6.745128448301436 34:11.301041050700354 35:3.2543153217284724 36:11.420376269500853 38:3.4001850114612298 40:7.225781979388128 42:40.64079138129327 43:3.5137386546901266 45:12.226740928770331 47:48.40916595970516 48:3.7290485314396444 49:0.8232545579015985 53:0.8755983696841714 54:29.687039568764938 55:8.018282044494494 56:0.9359009894359355 57:0.94730085634002 58:4.055365225768176 61:0.9993539765383163 62:8.423290188742403 63:30.922835206369665 64:8.44288923127808 65:8.490251928004898 66:8.590428500232667 67:13.696521164817817 68:1.079186311931765 69:59.839070213625774 70:1.0990567588013704 71:13.919937920268032 72:32.366675864234566 74:1.2044918965362235 75:9.266274259045765 76:20.431816343172162 77:14.649777136156732 78:1.2783189651621922 82:1.296894832156494 83:4.948367063373705 85:1.3488944763447823 86:1.3488944763447823 87:9.7327275044602 88:1.3545069956945615 89:9.840749919355373 92:1.4180854245542875 94:10.09111904461971 97:1.4774209212922746 99:5.362488955773723 100:15.905799226079113 101:10.314245304421952 102:22.097232567681218 103:1.561297641285317 105:1.569668742135536 106:5.510979584736797 107:1.5899891548499854 119:11.160284139348116 123:1.7829453233029857 128:23.96387166824026 135:11.535069495506216 147:31.805500656111775 148:6.375766432564985 149:1.9602507891415204 152:6.415507529253712 155:2.0177112047734567 157:12.095548500927718 158:2.050936217991053 160:6.637481157043217 161:2.084951099450635 175:6.886334864950861 177:6.9151294133397805 180:6.932521995210699 185:2.2708690716026925 190:2.282073036698546 193:19.58242144859932 194:7.1298295363985345 198:2.342305746821636 199:19.78911807308336 200:7.248716971709136 204:13.267092216107864 212:7.418231904697306 219:7.492483045619961 220:7.513007391420957 222:7.5198754140940265 223:13.635459304873875 225:2.492883943731345 232:7.688834658872031 234:2.5655810595967097 238:2.5791697575878163 239:2.5791697575878163 242:7.76904479227277 249:7.828534751002888 251:14.133315640369611 252:7.873811894133833 254:2.6596637387280304 257:2.6740899878313193 259:2.695977395555931 264:37.1564974770057 266:14.491813940354103 268:2.771175992751845 270:8.141783838185129 272:2.7827653711605964 274:2.7866470621325097 275:72.78218028164004 276:8.166416013778191 277:8.166416013778191 282:8.216190775502504 283:2.818040609740724 286:8.258200329923056 287:2.837974875820004 291:8.292163013285823 301:2.886837473144893# sense
1:6.959393349736605 2:84.68409894796129 3:51.7318607594919 4:70.70206666684474 5:6.087823968485001 6:6.279009041501813 7:0.04964848633460343 8:18.812615654955263 10:4.227968212975863 12:1.7229342438085855 13:7.940985323869127 14:13.048255896277903 15:5.280198734732766 16:0.29564721267453353 18:13.595928401005587 21:5.881509476079097 22:9.848863359207245 23:10.061251749345875 25:0.4831628636239943 27:6.544307943106041 30:6.68937320594185 31:0.5799278712921889 32:11.081347968315484 33:0.6190273739597038 35:0.6417266891361848 39:3.4513500050962675 43:7.380608058975918 47:3.72196361219063 48:0.8253619151931024 50:0.8506380724418189 51:12.592163878990691 54:7.972410167804479 55:8.047386985770643 59:18.555502095148153 60:24.480115920232755 63:8.468331425139816 64:1.0140158775811132 65:18.973840012767905 68:1.0869206573975443 69:1.1034878426508976 70:296.7421732847335 71:4.461423193639119 72:32.44069673248113 73:126.67513081171408 76:1.2578073084913453 78:4.861127353745398 80:1.2877629127635553 85:21.110411889148107 86:9.75260393839442 88:5.038233163872797 90:5.130723622076324 91:9.949468323227567 94:1.4596092566676084 95:1.4642029809683887 98:42.639055949748936 100:1.515908918820259 107:5.5763841714598295 108:5.591847012620559 111:1.6438397774495497 112:84.78556398290206 115:5.845626436650629 116:5.866637878567811 118:5.934790880336652 119:1.7643487171614494 121:1.7760475307364956 122:5.978113072882395 123:1.79180662666167 127:1.829990311772337 129:1.8525981853199747 131:1.8609130084041072 135:1.8734806821704584 140:31.287498722830307 141:6.3079089052160775 142:46.763165297950835 145:1.9580822458574256 146:6.3907554249879865 148:1.9670570829055676 150:11.922751730260316 153:6.470629869130139 154:12.008004254528341 157:12.126476740234606 160:6.6575274569521214 161:12.31334004048267 162:12.338196421554834 168:2.157001973990621 177:6.935293405302388 180:12.743245788379058 184:7.035066986683321 188:7.083030436756622 192:2.3112606416442634 195:26.74761823245879 196:67.48671285270864 199:2.3575840631300604 200:2.3693897708397125 201:13.249050521630247 206:2.405366341881977 208:13.438710040936416 209:7.411959872431759 213:2.451560116139597 221:2.4927467706210784 222:2.495960838761002 237:2.585345464658263 251:14.164745283889584 252:7.894317231535024 254:2.66930416743447 260:21.382570061707014 267:2.7693733199234303 276:2.8002609337854154 287:2.847725960125167 288:14.788724981502925 290:22.002666844889912 291:8.31279077825342 293:2.86386070051542 296:14.866920858056517 # emergency
1:2.4742020538860174 3:5.843881181725691 4:6.1080585745277265 5:13.26311337451062 7:14.072201386086876 8:0.07117259614692717 11:15.808305741730932 13:11.911061798865953 14:2.213817857202715 15:5.3069907592386345 17:5.481889639963178 19:0.36634537995474337 20:0.3935814618126696 21:48.17349619655611 22:2.6354764891696414 23:0.4450228158782693 24:2.7894817001174594 25:2.853438186517634 26:10.74163129045459 27:26.22270928413494 29:26.43039691474276 30:0.5862632156618929 31:32.45885873753036 32:3.1741816899366677 35:3.2891865815011396 37:0.6855826004022176 38:3.4354370914063592 40:11.786926284530256 43:0.7477916401299036 46:0.8103152077745364 48:3.765085873464432 49:3.7777085194712687 51:0.8673371150312913 53:36.148622367273674 55:3.965243990253341 56:4.0592633586590425 63:66.15532893502089 64:1.02164668838663 65:1.0339778923790612 69:4.4480485177486795 71:8.894673493831704 74:1.2205274181477717 75:1.2404810917269895 77:1.2685171519492129 80:4.883317344944878 83:1.340437814759073 86:1.365447552566661 88:15.241426158624673 89:1.3982026790659134 94:15.715874247889642 95:15.738209041984703 103:5.531043438667115 104:1.5835349016040345 110:1.6314685181688524 111:5.697901560142528 113:1.7031990839982356 115:1.727386510522319 116:60.666371992740594 122:5.997945669668974 126:70.2246513772245 127:1.8389550832190849 129:1.8615888448156288 130:6.163436750870244 138:6.214264328006409 140:6.228261438988037 146:6.410797483144181 149:24.833828297786198 150:6.440543996556702 154:6.495767201735553 156:6.551903686318692 158:2.069296554953824 166:2.1458698176677853 167:2.1637334673271673 170:6.847322199749991 173:2.1870258151572517 179:6.961368068310184 186:7.097337340370125 187:2.2896295638741773 189:12.984331256270178 190:2.30085236074213 192:7.1642939708792985 193:7.1642939708792985 194:2.3235524497018334 197:19.79555131356987 198:2.3611839391180274 209:7.43242327420267 211:7.445716183390229 217:7.512942426146313 218:2.4895240743315625 224:52.12321407551908 228:2.56460061701184 244:21.06381677590601 252:2.6718296159397656 256:2.693448433251451 257:28.857623053519266 258:14.32519662978542 261:2.74881035535579 266:21.670622808229734 273:21.80479539902224 278:2.817862227957754 293:8.34208212208109 # milk
1:0.07916571955397765 2:11.894791874578665 3:3.086726539898599 5:1.1210673150737298 8:3.8054792689950014 9:4.046787619245391 11:1.7237038473658195 12:11.589700452641603 13:1.8369158690452936 14:5.208224548599003 19:2.493696906133063 22:9.887395778444718 24:10.243583693771345 26:10.74163129045459 27:3.0338455718041675 28:32.15447971992076 29:10.915508915119219 31:3.1226839397046926 32:6.801602808293817 35:6.988658469695485 36:7.074993968651252 37:3.387592640173758 40:7.283041466026152 42:3.54153031536199 47:3.740013141890663 49:0.8375214897850091 51:0.8673371150312913 52:17.98986394789223 54:3.9182743525769084 58:104.50100156310535 61:1.0145239202297547 62:13.43656410255755 65:24.938067186955447 66:4.325355833789657 67:59.632936597069765 69:1.1113162210527323 71:1.1247920698841885 72:1.1745485394864887 75:4.753703187541597 77:4.819331118998718 78:1.2946273709185623 86:1.365447552566661 87:9.793006696779953 88:5.057477501927957 90:9.948175074153674 91:9.979781717617389 92:49.323770933334764 93:1.4498491944258907 94:21.79845261497548 95:15.738209041984703 100:1.5244642318471493 101:5.423196998711106 102:5.430519343723649 105:1.58689944559204 106:5.550008917574884 107:5.595986150067615 111:1.6525739241437203 115:5.8653860797641055 131:6.1818302343223035 133:1.8740942236447515 138:6.214264328006409 141:6.327910952498225 144:303.7353949680341 155:32.36636760145382 156:2.0383580257842477 161:2.1033773415956567 164:18.767466801643817 168:6.83053571534172 172:12.60708645210111 174:2.192252419241421 176:2.21866698776757 177:2.224007024921225 178:2.226684279540226 179:6.961368068310184 188:2.2924274045152453 190:2.30085236074213 191:184.69035513358105 193:2.3206961585492425 198:2.3611839391180274 199:2.3670572441639273 206:2.4148771881315962 213:2.461106274373416 218:2.4895240743315625 220:7.553900793094919 221:2.5023235321865327 227:2.56460061701184 228:13.870304664149408 231:7.722638108066094 234:2.5847935399798696 236:2.5881844066307176 239:7.7588232176759755 243:53.1761517935935 244:2.6364387237316467 247:7.862139907109719 250:2.661129293128351 263:2.752569979748783 265:54.43996729188737 266:21.670622808229734 267:2.779136069655233 268:63.60064174982469 270:2.798383279054247 271:2.8022603697189448 272:14.642090652110815 277:2.810042518667494 282:2.833615642084442 283:21.941377538949318 286:29.73460077934164 287:2.8575357984461065 292:2.869628914325964 293:2.8736799564236737 # cortex
1:7.105482174014084 2:24.49964319852399 3:5.912844394876566 4:17.496729671046506 5:3.3236637271865157 6:85.08681540300239 7:3.665329392274376 8:1.436767216902042 9:15.19535068070081 10:11.43420300295741 13:12.007876691664649 14:28.10929352726347 17:5.536434224226705 18:2.425139991235637 20:9.82621942097751 22:0.424961360264423 25:37.302833660477454 26:0.5565298657978923 27:57.90618423543342 29:0.5846183468695998 30:3.157572293004368 31:3.157572293004368 32:0.6182947784803422 34:46.171083451889984 35:66.85399225338632 36:3.377889707165539 37:0.6991513933377245 39:28.168974685905567 42:0.7587413821766128 44:22.884869375135235 45:3.7412603146590335 47:12.465174713098431 50:12.66122466430269 54:8.060653903105251 56:0.9658670014305497 59:0.9870803170114261 62:19.01315665391693 63:1.036061743724869 68:1.110478782626727 70:8.916529496894606 71:14.083724144815228 73:9.159369816472422 78:4.918824779123184 80:33.77043053562865 81:9.61008145263612 82:9.65401542356725 86:34.39137039761402 88:1.3878883792809602 92:1.451880891274872 93:42.28100946603714 95:10.229469799092547 97:5.379414188004578 98:1.5289609302240583 107:29.449932181597454 110:1.64905917332054 113:44.778695583769895 115:77.39415492123291 121:1.8029300567877562 122:1.8048969053308508 125:17.540898133600425 126:96.63987742983761 133:1.8922826231680199 138:17.771539079125695 141:18.00966106790493 144:6.421725933693865 152:25.032989227297666 154:2.0311779957522487 160:2.1146559418358506 163:2.1319469320609845 167:6.865774006439595 169:140.79298876075066 173:2.2058450023787763 177:2.2428921209363604 182:2.275398765843622 184:2.289154776840616 188:7.144413064381126 194:13.14137556021824 196:2.3454734489119726 197:207.6035542285568 198:2.3802997252202784 204:34.9861807769697 205:7.401430341614542 207:2.4462889610578227 208:13.533602847906312 215:78.6009858177262 221:2.521655896456648 223:35.741079989573336 228:2.584022440670785 233:2.604243614575817 238:70.90327032208974 239:7.80033096951544 243:21.119182463176212 247:7.903713578938289 254:7.971786910543637 258:29.026177353960524 259:2.734988385600849 269:21.823615768024247 271:2.821992963345164 279:2.8376136568569006 280:8.29097816212097 281:102.60509750610689 282:37.87714504338506 285:2.869312385544374 289:2.8813601068050456 293:2.893497309858705 297:38.27480134698907 # identification
1:2.527017656630911 2:24.49964319852399 3:63.84712384770978 4:3.313865049760875 5:71.33102897611344 6:54.149166602023065 7:135.69406756153066 8:6.964787168523435 9:4.097270676944319 11:20.559907603671377 12:4.439915358026235 13:8.052230151994067 14:13.195662617909798 15:28.410684833559667 18:13.744427279763766 19:0.37714120963512193 20:14.298098009790921 21:2.6647859120700508 22:2.6688233004045485 23:19.73681558714627 25:0.5011280129052348 26:0.5565298657978923 27:3.06847539368139 29:0.5846183468695998 30:3.157572293004368 31:3.157572293004368 32:11.200203438170666 35:21.737103064395196 36:39.96525308978951 37:22.080571215091297 38:3.4711669637535416 39:3.504891939124717 40:0.7312979122884525 41:3.542872821969652 42:28.464293501412413 43:12.041861574920068 47:0.8369950315582213 49:3.8142518711821234 51:0.8820062262520407 52:18.093506436906626 54:3.955123390194338 56:0.9658670014305497 57:0.9773797496202898 58:4.129300397908513 59:0.9870803170114261 60:1.000826692837348 64:1.0370871431377873 68:1.110478782626727 69:4.485922947847012 71:4.518139691715232 74:14.572867118435259 76:1.2823816154732215 78:4.918824779123184 80:1.3124995426964512 82:4.962256759946406 84:207.24006360057228 85:1.3822382169329437 88:1.3878883792809602 89:5.158921682983918 90:34.79658664284335 91:5.209236495162727 92:10.094112639076082 93:5.277596797015897 94:5.319333150214893 98:10.368471329678055 99:16.056943568396065 101:1.5481996568670642 102:5.469875883549767 103:10.604819312250733 109:5.68224656617679 112:1.697167305080185 121:23.810958284504835 122:6.037970514642325 123:11.378654397276751 124:1.8207356490527824 126:17.559843412574704 128:1.8652693871782466 129:6.203635750185223 131:24.310006443573467 133:17.722887079606842 134:6.240562139616166 135:1.9007021040727163 138:1.9028150151210492 141:1.954514042880108 142:1.9567103171086162 143:1.9633198671519048 145:24.876073320208338 146:1.9923259576939951 147:6.451241252537702 148:18.193448749863833 154:6.536290995563774 159:2.112202529184427 162:2.1294641587994687 165:33.203739560844575 172:2.200627486085666 173:2.2058450023787763 174:2.2110810221271877 176:2.237542668552094 180:12.837623064331241 183:19.48942930613675 192:2.3397460318658467 193:7.205382686858218 201:2.4039679490621886 202:13.363482601448027 203:2.4159409664931752 205:13.432898000615378 210:7.487012057784431 211:2.471005704854381 223:7.615944472227736 226:2.5378285114519907 229:20.848874223721765 230:2.594100562093214 231:7.764122317517283 232:7.7713346887514625 237:14.033125856776419 240:21.028002064499457 243:2.648965631050752 248:2.666508203303886 250:2.6806829557005445 253:7.956547351983204 254:2.698580555462273 257:2.71304447360667 259:2.734988385600849 261:14.533095078789549 262:2.768477026411683 269:14.668515309053772 275:8.241261061682675 278:29.648460987131124 280:8.29097816212097 284:2.8573529611849655 287:29.865181151907535 291:2.8894415588557276 293:8.383938319348042 # throat
1:20.131508839162866 2:0.8515306391619988 3:82.36564539729119 4:13.354416519030021 5:77.59540510587378 6:3.455060483884508 7:1.3319053433235497 8:1.436767216902042 10:4.304449435553251 11:7.769804961154325 12:20.62550545401291 13:21.09545963037232 14:17.835891781337942 15:58.50549437866147 16:2.3201742613520646 17:13.693281602904541 18:73.01416319066712 19:0.37714120963512193 21:9.955825487860798 22:24.676550423467205 23:2.7608724836963034 24:10.32189745446846 25:6.33245716907412 26:0.5565298657978923 27:51.168485356094465 28:6.6710477000167465 29:10.994729790192459 32:3.209215768721743 33:127.94641023571475 35:3.324535632976877 37:90.0083519200281 38:3.4711669637535416 41:0.745273602166359 42:28.464293501412413 43:22.641116829156044 44:0.789487259808781 48:7.815086796075996 49:35.71276191585296 50:3.8654408612584557 52:8.014732675280136 53:0.904943561203404 54:18.17380803332132 57:0.9773797496202898 59:30.750394994764015 60:18.80403612376575 61:8.53396662408299 62:8.541802957372568 64:1.0370871431377873 65:1.0494747929902795 67:1.097330391561127 69:8.903849570757927 76:1.2823816154732215 80:1.3124995426964512 81:14.97842898122589 84:9.77808651284283 86:9.843818375804837 88:5.096325827921333 89:1.4151015682176993 93:15.710774861613956 95:57.62495773526755 100:1.5417536950558157 102:1.5514351507549264 104:5.581907049557417 105:1.6043677385989596 106:5.589516051709211 107:1.6248010992101658 108:1.6316853880097604 111:1.6702210551330954 116:1.7546723891590876 118:1.785356508825085 123:1.8187456342767199 131:1.888092067183567 135:17.761782847106677 140:11.68804214073078 141:6.368274699249925 144:6.421725933693865 148:11.978085940285137 150:12.016429931868961 152:2.012762077570729 154:6.536290995563774 155:6.587332764528692 156:6.5924792609569725 158:2.0878944845028675 162:2.1294641587994687 165:12.52444753047744 167:19.04730577106204 172:66.15377223897727 174:2.2110810221271877 177:2.2428921209363604 178:12.819744572041483 179:12.819744572041483 193:7.205382686858218 194:2.342607030835753 198:86.3624224193421 206:2.4340777207826263 207:2.4462889610578227 208:2.4616904620896114 212:7.500364681517876 213:7.507059966662237 220:2.521655896456648 225:27.962771950860915 230:2.594100562093214 232:79.98376044932606 233:7.7713346887514625 236:2.6076391897040754 237:7.793059767513045 240:21.028002064499457 242:7.851648409968018 243:2.648965631050752 244:7.881307057354657 247:2.666508203303886 248:2.666508203303886 252:2.6913974043272435 253:28.847100668454896 254:2.698580555462273 255:7.994768353944558 256:2.71304447360667 259:8.048970881767252 264:2.783587355698321 265:29.39468693519008 274:2.8258840721161604 276:46.188578317825886 278:2.8376136568569006 279:8.266034174483677 282:8.299331185282396 285:2.869312385544374 287:2.8773343162963756 295:2.8975631374641666 300:15.042030947837446 # depression
1:0.9617614787296512 2:55.40467026284231 3:16.978066435930046 4:26.64125992825426 5:26.678369254661607 6:22.404867920779914 7:3.665329392274376 11:85.98565100929954 13:12.007876691664649 14:114.20093543204644 15:85.71459235937009 16:5.388196650683651 18:5.564713375715937 19:0.37714120963512193 20:35.747514183302606 23:129.23944493903224 24:0.47846585589252105 25:15.123317202337383 27:3.06847539368139 30:6.774675913150524 37:0.6991513933377245 38:90.47185338277238 40:3.506778172539579 43:41.06708433135572 49:7.835354293887986 54:3.955123390194338 55:24.06408107547301 56:4.0964039948961295 59:50.992049744860154 61:242.93098450234925 62:8.541802957372568 64:8.56144903736353 65:8.60892462560683 66:31.596695021276435 69:8.903849570757927 72:9.141625604634209 74:9.312793423819295 76:9.480521400728923 84:1.364060640950177 85:123.02589695854526 87:1.3850599107684236 92:5.243231751402194 93:21.79224432972886 100:10.413751585734616 104:22.608280341005475 105:1.6043677385989596 106:10.634390355680871 108:10.730158883329228 116:11.15788451817386 121:11.324284293906743 127:11.510056675888546 131:24.310006443573467 133:31.36256205516889 136:24.395841109238876 138:1.9028150151210492 146:32.06370277115308 148:63.74984798299458 152:32.206092065846086 154:12.101760127061105 157:6.613143267239699 158:64.84412602403077 166:33.255986268999976 169:12.626852186373027 176:2.237542668552094 184:2.289154776840616 189:34.277762573331515 193:26.893009887256103 199:13.285206928399182 202:59.76025107025827 205:13.432898000615378 221:60.897243120675164 223:13.761831188920729 227:13.933926276670555 229:2.587374645528755 233:2.604243614575817 254:14.30663877204513 258:37.023239845568796 262:14.533095078789549 267:14.631256789636733 274:14.718581548890196 277:14.731168233418527 284:37.90323622401502 293:83.53714393703899 296:14.962689463729802 # urticaria
1:0.09639472128039223 2:8.566681362782674 3:0.017839981353732628 4:3.3620823944754656 5:1.1722795600000764 6:1.2436268652990823 8:7.037688376865168 9:4.1484904365273865 12:60.23678927059173 13:1.8973249193773765 14:2.2777488922183187 15:0.3156840215989858 17:0.34914640779546874 19:14.15164160998961 22:90.15439137970326 25:2.922077013970405 26:488.90987096749166 27:10.961810930552364 28:3.1292623017026946 29:15.899315675397837 30:21.27746493546943 32:6.9167295588720075 37:11.761702683322195 39:7.396689461797562 46:101.42991412327109 48:12.602555340494764 49:126.92619703730487 50:3.902585492223604 51:3.9264174830228704 53:103.44938879612269 55:4.039628009090604 56:4.134033045351995 57:4.162263207116554 58:4.166995296390078 59:4.186001767996551 64:74.38166732642092 66:4.401150923016334 67:1.1132818215891378 68:14.011267138808408 69:14.097402415709826 71:32.35575276153892 75:20.585449526881856 76:4.89075737218521 77:27.045766045965138 82:1.3467356921291274 88:1.4049407188400622 89:10.024061995680848 90:1.4453966622348846 93:1.4842192177210165 94:28.555481102017033 97:16.01172699561685 100:10.475977560381747 109:1.6633897166969296 113:1.7389997627000435 118:11.326651962815584 119:23.849888761756745 120:104.9817678399218 123:6.109233025567717 127:31.245070193268933 130:6.24432317091868 131:6.262754310300517 136:1.9212698065427845 137:215.67503745134056 142:1.9752827865430291 143:1.9819064581130996 147:2.0109737423231513 155:2.073312545871216 156:12.251935410044233 161:2.1409478691229804 163:12.50417892074007 165:6.851701791493752 166:6.868221584961393 167:19.133554612922612 168:2.2041092260735407 170:6.929479605275388 174:6.969034717761668 176:7.026336968996593 179:7.043713784985453 180:7.055346800818699 182:7.108182312349082 184:7.13788551494752 190:7.204136607739527 192:2.359038764224928 193:27.002194975487424 213:7.54885839002822 214:2.509334384436361 218:2.5283939957438464 220:35.808508887488884 225:20.688986698999038 228:89.41300692803081 230:2.6137793714289304 232:2.623936549156042 244:14.232661788098493 255:2.7292504016231955 257:8.044584969486538 265:8.210167252396884 274:21.978226231374077 278:8.308312872644558 291:2.9094970640331277 292:8.417728096506982 294:2.9176280606679694 296:2.921708719010848 # testosterone
1:7.2549429132973575 2:0.002710950314690161 3:26.23110303469198 4:9.699462247657253 6:3.528561347836814 7:33.37358479821131 8:3.930938295012035 9:84.20396212979153 10:1.7340029444445748 11:4.494395133782571 13:16.560049799422746 14:0.3023269156695168 15:0.32086156635651697 16:0.32599231236256343 18:2.4747332919304723 19:5.818253667135644 20:14.450419961217502 22:2.719762693839401 23:0.47453688093470814 24:15.087954570632368 27:32.4589418732063 28:0.595169774302992 29:3.1713858959788284 32:6.945976862139179 33:0.6588320106690709 36:0.7024863947370487 37:7.294022280704565 38:40.756956638515646 39:3.5595328816453184 41:0.7665351907616976 43:28.72119392495044 44:77.35847662172301 48:0.8691584295369975 51:29.946363525777503 52:0.9195186027737056 54:0.931196572206168 55:4.058532688232724 56:174.96804377570396 58:18.8170039790047 61:4.309511118616204 62:1.0555531235618238 65:8.699856169214765 68:14.053263037432105 69:1.1513622389785996 70:1.1547501762931842 72:14.464843909083356 73:4.705922488954583 74:1.2616672318984954 75:1.2818090974233907 76:4.910428814524654 81:21.025651524483518 82:71.54962153091066 85:34.62100394915907 86:1.4078812578920061 88:15.451519461595717 89:1.4409069464554007 91:1.46294494861792 94:5.378990691550938 99:1.5649202830280229 100:1.5681449364795694 103:5.630671649765943 105:5.649695955694135 106:5.649695955694135 124:1.848228185362473 126:11.604905461242824 128:31.36917734356285 141:11.937442149238759 142:6.434570982423563 143:18.179209414290888 146:2.0203903999799 147:18.312310018740593 148:2.0226536185174417 154:6.5979958933892755 158:2.1162484309273957 164:6.834259356227536 168:2.213714183722895 172:2.2292991969614304 174:2.2397809796676116 175:7.029927668935654 179:2.274365843629195 183:2.309769577780874 191:34.59135817512565 193:2.368777896221033 197:2.397704516870279 209:7.536558629834837 210:2.5003483071699946 214:7.590127657031954 218:2.5382649569197544 229:2.616971499912747 231:2.6304804420515517 236:7.841721334842556 237:7.856233544232191 243:7.9296913821326385 247:7.966993298401124 248:45.15826635216133 259:2.7648818811111466 261:2.7984340896236692 264:21.83819591952752 267:8.247643286209819 268:14.765779236316265 272:14.803308152247503 280:2.8795338817300014 282:2.883498360675506 285:2.8994530931328995 286:14.968893619508352 287:8.413533322444485 289:2.911522004426978 # necrosis
1:0.10101060438698968 3:1.0829132655554043 4:22.18172024543794 5:1.1853912784722052 6:85.72712340755218 7:3.7400897107846514 8:82.35684686411312 10:1.7340029444445748 11:11.787761694359547 12:7.91701868669222 13:12.155436053262084 15:0.32086156635651697 17:0.3545329937719874 19:5.818253667135644 20:0.42177981262157516 21:0.4409825663919606 22:14.629302155019042 24:10.441227193848176 25:2.939545390997623 26:125.77936271562541 27:6.7157955019765945 28:0.595169774302992 30:3.2108240057566344 32:0.6382446705232894 33:0.6588320106690709 36:246.01460209855307 37:7.294022280704565 38:3.5256809585996107 39:0.7516896177433645 40:22.56080345672778 41:17.170106831278048 42:12.147132825876826 43:3.6402219977273953 44:0.8111579307231713 47:0.8590818667199126 48:3.857292903569328 49:17.93692150995148 50:8.006915507064566 51:12.837119206263424 52:0.9195186027737056 53:0.9275876782525446 54:4.011316137685394 55:120.86902924266131 56:0.9889767352804351 57:1.000574144969895 59:24.74973388882518 60:4.238652993578969 64:31.457548172411865 69:4.5436537888640025 70:1.1547501762931842 71:1.1649792159055066 72:14.464843909083356 73:20.245395946344882 74:33.315993183779256 75:1.2818090974233907 76:4.910428814524654 78:1.336449397650384 82:5.0211520164248995 86:5.142469240119434 87:9.946892869738685 88:1.4135596522717322 95:10.322857260243664 98:1.5552957005588368 100:10.507371987652666 102:1.5778687460305314 104:1.6276391509805117 108:102.07333935533906 110:1.6759022037031346 111:1.6971487997094226 112:5.858496183686251 113:17.052614455285447 114:1.7518192573619644 121:1.8303590513105827 122:11.425715402130571 123:17.51042709810968 124:11.480211661577103 125:1.8805843894142176 134:1.9242397181552082 135:1.9284699958346654 138:1.9305899674248883 139:1.9369693112028097 143:1.9912925187873076 149:6.522736121151034 155:2.082792752789152 157:6.674954081877981 158:2.1162484309273957 161:6.796422002311929 162:2.157938147875388 164:2.1679229947562897 171:2.2240859488667137 177:2.2716768190809717 179:19.461004590935186 184:7.158818287674474 192:7.26793497115894 193:19.88268358293513 195:27.07334227268386 201:2.433155180574071 206:2.4633355748033163 208:2.4910118772675145 213:2.5097412198932423 221:20.690041037310916 225:13.858537146326023 227:2.6136122327455102 233:14.096723618924266 236:2.637278420576168 237:2.6441057008832423 244:2.6856975365152698 245:14.265171842095986 249:14.310964112753423 252:2.721206143760162 257:2.7428955910230024 262:2.7984340896236692 266:8.239545051295956 267:2.8288539793166816 269:2.840410090725557 272:2.852048911553224 276:29.770987357860005 277:14.828467477113731 279:2.8676978580596733 281:2.8795338817300014 285:2.8994530931328995 291:30.096557227264114 295:8.456219226931912 # drop
1:0.10101060438698968 2:12.17782347824731 3:31.11988375929731 4:1.1800770411742572 5:0.03274731972093675 6:6.491586409474232 8:69.40093871263271 9:15.37473934802179 10:20.47222411218984 11:16.107999833659555 12:115.15784189762606 13:1.912735846179792 15:2.3529882088862935 16:0.32599231236256343 17:9.473264942837377 18:0.36006293296543684 19:5.818253667135644 20:5.956119605106556 21:0.4409825663919606 22:14.629302155019042 24:10.441227193848176 26:51.35050862065309 27:21.025843205690652 28:3.147045589426582 31:0.6188440374996538 32:6.945976862139179 34:0.682024948787273 35:21.927032197270254 37:0.7199616132166828 40:3.5614261683442527 43:0.7831815430095974 44:3.7113525751573593 45:0.8450006124830389 48:7.904487428711179 49:188.91724021103659 50:0.8948578318293482 52:0.9195186027737056 53:0.9275876782525446 55:24.256408353513848 59:58.56480127915565 60:1.0241904149607275 61:1.0534997803740622 62:1.0555531235618238 63:13.66473083650599 67:4.472229337976838 68:1.1345833645945465 69:14.139433595898963 71:1.1649792159055066 72:4.6946409260559845 74:4.803546123395882 75:9.478858705279452 76:4.910428814524654 81:4.9930979197310625 83:21.272612740062442 87:1.4107170676314116 88:9.957115530405968 96:10.39476353283999 99:10.496000690824177 101:10.530189416943669 102:16.246452489160855 103:10.698672663792147 106:1.631027225505899 108:16.63010458734448 110:5.750458496074365 114:23.510693176197044 119:6.068443043684883 121:6.0945549971629385 123:38.36134107855704 125:24.267605901911015 135:17.890679102789317 136:6.315810475018654 142:32.01234539542925 144:6.483268429675637 161:2.1504939811082657 163:6.817992400175761 166:6.88904372392418 168:6.933505843993073 169:2.2163003178863705 176:7.04722501662693 178:7.064608894346708 180:2.2797584410298137 184:7.158818287674474 190:2.34885170854306 191:42.52328533077738 192:7.26793497115894 196:7.2802717373265144 198:2.409430458946199 199:7.36786536748448 201:13.440225543416936 204:7.438253278734486 220:2.5511114984880603 221:52.48054146467057 244:7.944565588231292 246:2.6892130833532595 248:2.696267502355247 249:36.86490463386243 250:2.710470506348651 266:2.825020139413909 267:8.247643286209819 300:2.9565495229487646 # sodium
1:2.608100047393456 3:9.348739857225887 4:6.284330231492108 5:3.3963344808028246 6:18.10895691004192 7:87.47152099870507 8:7.074516353375975 9:1.6156713511800316 11:11.787761694359547 13:21.31178929767708 15:58.936002748093344 18:23.838328715919953 23:30.960452085944947 24:0.4966672650233862 25:56.962577147297196 27:6.7157955019765945 35:3.3784783945554957 38:47.374550042812984 39:3.5595328816453184 40:7.429378343516439 42:22.805270974721484 43:69.32384193280355 44:3.7113525751573593 47:12.588389891831547 51:36.3194084804122 53:4.002410983062301 55:4.058532688232724 56:18.725573558781463 59:13.40523208959935 61:25.099836347547715 62:1.0555531235618238 65:1.0731771824272178 67:25.642730185307663 68:4.5037621827991465 70:4.551696498058172 71:19.890342379246736 72:26.38023356637048 74:9.404889285566844 80:9.683189041735009 84:9.870866958127678 85:15.423711019872306 88:1.4135596522717322 90:5.248403234359843 94:50.19703873259714 96:10.39476353283999 99:5.500546479643779 100:1.5681449364795694 101:43.355192209797934 103:1.6225737673560936 105:5.649695955694135 107:5.695814374297333 114:1.7518192573619644 119:1.8185755165060853 121:6.0945549971629385 122:6.098926987362469 123:1.8462311103758453 124:6.134111088687886 128:6.232824306278456 131:17.83237012696121 133:17.851755093113407 138:6.315810475018654 141:6.4297395260419306 142:6.434570982423563 143:18.179209414290888 147:18.312310018740593 148:18.322648618536178 152:6.557650405690226 153:2.0570403438604483 154:56.13497158397192 158:2.1162484309273957 164:2.1679229947562897 172:6.967231571723244 175:75.6582647610848 180:7.076246618201687 192:13.228180367086 197:7.330057377410141 198:2.409430458946199 206:7.470718553764084 207:13.57953606064705 210:2.5003483071699946 211:13.660747679721396 223:7.678941682237724 224:13.858537146326023 229:20.979599448590076 231:7.82726784330332 234:7.834487277637005 242:2.671712389754415 244:7.944565588231292 252:2.721206143760162 253:21.435842146743948 268:2.840410090725557 269:14.765779236316265 284:22.15888459978981 288:30.03055618080606 290:2.911522004426978 294:2.9277532885789728 # abscess
1:4.724288473601366 2:0.8864914688894221 4:0.03197968249201578 5:0.03274731972093675 6:27.453540166138545 7:49.98352979616789 8:3.930938295012035 9:4.1743817464755155 10:7.722761003778056 11:7.882371155366501 12:1.811977168864664 13:61.381686122270175 14:2.2940403175836024 16:0.32599231236256343 17:46.967717137700234 19:2.576702735811758 20:0.42177981262157516 21:2.7157041600743206 22:6.0558261723625595 24:2.8750719418423603 25:123.74097891185014 26:20.930353436211227 27:0.5856866411177641 28:15.880849703152496 29:38.85988631974484 31:32.88699747904964 32:0.6382446705232894 33:7.034723440535062 35:21.927032197270254 37:11.802600455963642 38:0.7385572959281721 39:11.985236644008678 43:3.6402219977273953 44:0.8111579307231713 45:7.807531888850653 46:0.8466455652468442 47:7.8641268174226315 50:12.784736114123834 51:36.3194084804122 53:36.581615831726516 59:1.0103452647459614 60:1.0241904149607275 64:1.060704864093646 65:1.0731771824272178 66:1.0996617205009345 69:1.1513622389785996 71:1.1649792159055066 81:1.3431310023768543 82:5.0211520164248995 83:5.084415295057047 85:5.142469240119434 86:1.4078812578920061 91:5.268668164229958 92:1.477862728606869 94:22.06582340826993 95:5.389532283116543 97:28.816403563765963 100:1.5681449364795694 101:1.5746191342201588 102:1.5778687460305314 103:1.6225737673560936 106:1.631027225505899 107:22.91358482860757 109:10.872766965100265 110:16.712660879870068 112:1.7242009442237265 114:11.148440674196694 115:5.9660026289376065 119:1.8185755165060853 120:78.58343392574989 124:1.848228185362473 127:1.8846830864253243 130:71.13900589326266 131:1.9158175960493726 133:1.9200222728394647 140:11.783067438506444 142:11.944905184693475 143:11.967356642671945 144:6.483268429675637 148:2.0226536185174417 150:6.542643236775702 152:6.557650405690226 153:230.63117725005262 156:25.450416627347682 159:18.858910420217082 162:2.157938147875388 166:57.53292667205548 167:2.211132564667841 171:6.955953117774386 174:2.2397809796676116 179:7.064608894346708 180:2.2797584410298137 184:2.318059525878215 186:7.200848870933259 187:13.12514558407062 189:13.143736018312058 190:7.225095274180969 194:2.3716459574094904 198:7.355217460138281 199:7.36786536748448 200:2.427189509862784 202:13.459913124296463 203:2.445156446907592 209:51.96821705497685 211:13.660747679721396 212:2.5066039358310612 218:28.002445661567318 222:7.665132524907881 223:2.5608161178230002 225:2.5608161178230002 227:7.791388080548141 228:2.6136122327455102 231:7.82726784330332 235:7.841721334842556 237:7.856233544232191 239:7.863511809176173 246:28.836275772456478 249:2.6998064357102294 250:7.997116787911281 257:2.7428955910230024 258:21.578246664477003 264:2.813572671438854 271:22.005294876556793 272:2.852048911553224 273:8.304844493936004 275:55.192123419883856 280:8.35460397410325 299:2.9524048072603346 301:104.16279179346444# fetus
1:0.2445762288816647 2:0.8983956909652245 3:47.13392817983698 4:0.033897055861822956 5:17.80487613705066 6:13.926304583679771 7:6.835453809636935 8:89.24112371549155 10:7.7606140062704565 11:16.169083920458146 12:86.97928242988642 13:0.19477362393141756 14:5.372098034293606 15:0.32610187592991685 18:5.676160822648242 20:5.984607995756634 21:6.077692771121515 22:6.08442028635405 23:2.8296719815970937 24:25.63403820361578 25:0.5259347342167922 26:3.112144042580492 27:6.745031124965559 28:21.18028137324968 32:3.2807601305584106 33:27.479613536423155 36:3.4503460989321435 37:3.495891737220304 38:22.501693390898286 40:7.459208662399934 41:54.79773544432029 42:41.42051510555834 43:12.205762009454224 44:0.8185060959118934 48:0.8766735319781258 49:23.68215706034702 51:8.075306051803802 52:72.08736598156584 54:18.384968707718265 55:36.92641240524299 59:8.489504637612368 60:131.72398642753245 62:1.0635385471014056 64:25.22305773722433 65:1.081202588843821 67:14.027311781028875 68:1.1427428353820843 69:1.1595569913042612 70:1.1629519850027799 71:4.595477679544265 73:26.4829907090623 74:1.2700807440478814 75:26.960050165685843 84:5.120374837505222 87:9.978233053378123 88:1.4222413547519708 89:15.627931969558002 93:10.272583070563048 94:10.337904509240554 95:15.992049923046798 98:10.493601315941028 99:36.06489159859647 100:16.24291341015906 102:22.524616021077275 103:5.650970484684003 105:10.759953298685 106:10.759953298685 111:1.7062493267222116 114:1.7609903816667778 123:1.855517548522948 124:6.154699373129338 127:6.235289049293731 128:1.9022578182352345 133:1.9293934358345715 135:24.601485384502286 141:6.450478435002285 145:6.518786961695659 149:2.0344045793854986 152:2.05039067865165 155:2.0923357295845744 158:2.125824360114398 160:2.1526893828638425 161:83.32508179635549 162:6.833502549463892 167:2.220797938295123 174:2.2494722458505874 176:2.2760280480291923 179:2.2840877105405823 180:19.528980290724252 185:42.422345773983224 189:2.352986996574729 190:76.92831045545807 192:2.378579798206069 193:2.378579798206069 196:27.144842625640404 199:2.4251668712264136 200:7.414446925534474 201:2.4430088717337055 203:7.452958536769924 211:7.571080055403267 212:27.88213231827059 213:7.591156214072205 214:7.611346757038829 215:2.5322759739850698 225:2.570766328399347 226:2.5772743455490428 230:7.834167056640467 232:62.13799884159921 239:2.6575418199652696 250:8.01847007991906 251:8.026042987860773 252:2.731267004651708 253:21.479994829666563 254:2.738468990330911 263:8.212745375324944 272:22.049529962810357 276:46.501561772321324 284:14.950250542711933 289:15.02764840012335 292:2.92980087281872 297:8.51222955499655 299:8.529614565423563 # breathing
1:13.382181063246922 2:0.0033156901201221354 3:0.020810140792163243 4:1.193293898520679 5:1.1986292388595325 6:3.5534396989992367 7:0.06679949079645542 9:15.435304784032374 10:30.66807472294972 11:1.8132582697563573 12:54.30753885921328 13:12.205259847038178 15:2.3695280064742423 18:13.9467886553822 19:14.253842491651469 20:5.984607995756634 21:2.7329275348171325 22:2.736993116572894 24:63.423162903390306 25:2.957140014676399 26:26.55540670503242 27:6.745031124965559 28:6.787006388496303 29:3.18933068527386 30:0.6255457452693444 31:3.2288252034096057 32:39.45168426497614 33:3.335493232124428 34:11.622238167770602 36:27.950278493251275 37:0.7270229607871607 43:7.586168827456316 44:17.54421107856378 45:385.7142555167005 47:7.894276888037135 48:29.671232627220046 49:3.8888147906463835 52:18.304544832450095 54:4.030297682495179 56:4.1721614864850265 57:8.451718289109857 62:13.685253251277075 63:107.02804047048006 64:8.682956280584396 65:13.777370807593487 66:13.915110812909228 67:8.91321483731107 69:9.026147090463372 72:4.714264541112132 75:4.870341090705367 76:4.930226506479859 77:9.613535514651968 80:5.000562189450016 81:41.121480145921524 83:34.475741789256816 86:5.162441023749284 88:1.4222413547519708 91:5.2887293523550785 94:10.337904509240554 97:16.09740921562966 102:5.550065198339131 103:5.650970484684003 107:1.6605846431339528 109:1.6814621128476872 112:1.7333367695687747 115:5.986499132395172 118:1.8219683932302062 119:1.8278290068361132 120:11.437348467267372 126:1.894014239818226 127:1.894014239818226 130:11.714586840945003 131:11.743118744701498 133:6.313223038979392 139:1.9463593021592478 141:18.18226507611443 143:11.999468661424297 147:6.533605034139226 148:12.105531577635906 149:2.0344045793854986 154:6.618814825837258 155:2.0923357295845744 158:6.7428495156460535 160:2.1526893828638425 163:2.1700462794290023 165:6.893458197436066 168:19.232433745225155 170:2.23116097601647 171:2.2337630917974294 172:2.238981047631199 173:2.2442173950852893 177:19.49276650819595 182:7.150150568804591 189:19.812603037011534 219:13.827910840776282 220:28.12921615869519 223:20.776815374438357 225:7.700191386807446 227:2.6236001106981295 228:14.063396304257745 231:2.6404800913937794 235:71.24074601370498 237:21.142702601450544 239:7.8848227238994415 242:2.6817402904502767 247:2.706311882892455 250:8.01847007991906 254:2.738468990330911 255:8.07950495524735 257:2.752970577879958 259:21.670495571812822 264:2.8236923915530165 267:2.8389831168177313 268:8.293483105645807 271:8.31806007270779 272:2.862192175312744 275:8.326289606253853 277:2.8700025775841485 278:2.8778505396947347 280:2.8896936268484685 283:14.950250542711933 284:14.950250542711933 286:8.426529386145521 289:2.9217005851173163 292:22.34233145276353 294:8.477706719565926 299:8.529614565423563 # expression
1:2.6356344517583956 2:2.8517755052546976 3:31.22547012475271 4:0.033897055861822956 5:9.765947755415878 6:10.019703755095819 7:10.422901971968363 8:51.167846642502774 9:7.462162057885066 10:20.544760134995382 11:48.11622687751589 12:0.16767560189811995 13:26.447230636240217 14:13.396567778605368 15:18.30352452802318 17:23.838423351515896 20:14.501831288790088 22:14.680819206440095 23:10.337248314301128 24:20.21315780776201 25:0.5259347342167922 26:10.98160282001006 27:26.668073621841717 28:0.6017798196211925 29:3.18933068527386 31:3.2288252034096057 32:6.975414615165148 35:3.3967099424175404 36:22.177347002459268 37:3.495891737220304 38:11.951123988822353 40:0.7595926333024373 42:17.321348262220866 43:22.896450773668708 44:7.700564115931279 47:0.8665687534656114 50:3.9402295129123917 51:36.40749080572623 55:0.9581067261994438 56:0.996804589243107 57:1.0084302194383457 61:1.06148050053997 65:4.376210645813385 66:1.1077459258901834 67:91.82215237305286 69:9.026147090463372 71:14.251462393903752 74:9.435965983748076 75:4.870341090705367 76:1.3160005829955161 78:9.709555552299575 80:5.000562189450016 82:9.777865499960793 83:1.3912897244882036 84:21.37010693347631 85:9.968026053519193 87:1.4193940647247545 88:34.74846038209535 90:28.26234721308641 91:5.2887293523550785 94:1.5201740295194495 95:1.5248171645654582 99:36.06489159859647 100:1.5770666287495656 103:5.650970484684003 107:5.716153211946602 123:1.855517548522948 124:17.563077518531813 128:6.2534643665479 131:11.743118744701498 133:1.9293934358345715 138:17.943917145415487 145:2.0230946610987863 150:2.0435175725491352 153:2.0665574296375584 154:25.357587697659078 160:57.113344379514444 161:2.1601028628567884 162:25.921310453273907 163:2.1700462794290023 164:2.177548352893634 180:7.097272686272599 183:2.3195220458878545 185:59.12593952617428 191:2.3700008873113494 195:7.295201675632814 198:27.34032297510036 199:7.389004427800931 203:2.455019554014368 205:13.561916026658105 207:7.518093677091896 222:2.564285194052586 223:2.570766328399347 231:7.8485669863930445 232:14.129388812546324 233:2.6438777863014065 237:7.877542104508511 240:28.719196982714017 241:21.233212735102157 243:7.951023485101042 245:2.695734854354111 250:14.378273486713269 251:2.724097210324681 253:2.731267004651708 255:2.749332896547361 256:8.087207679607964 262:29.49114488555966 264:2.8236923915530165 268:29.720589911808737 272:2.862192175312744 273:22.0664457230467 281:2.8896936268484685 283:2.8976369328103506 288:46.86783200100079 290:2.9217005851173163 301:2.966754002653856# hemorrhage
1:0.23808232936886176 3:6.089623066089598 4:13.647821930420672 5:6.371059946616295 6:10.067829767856724 9:0.12225688289393769 10:1.764251997161548 12:7.993410148933138 13:1.9439378637385007 14:2.3270033357512205 15:5.499693103770995 18:2.5084244166365446 19:0.4052051623989686 20:14.553567353641238 23:6.266435417976507 24:20.276888372689548 28:0.6084533406591756 32:11.403272725888804 33:3.3537701872073242 36:22.241888409745677 37:3.514380253242921 40:3.598487099373714 42:17.37451324692094 43:22.961253130458687 46:0.8616122771498862 47:86.41779830645035 48:0.8842521111978903 49:0.8893617082212684 51:3.9831519145006817 52:4.0205059824179274 55:0.965901639774901 56:4.1914165109800345 57:1.0163497707150007 64:38.23442809418407 65:38.36998973541771 66:4.459303444089141 67:8.944201884480877 68:1.150965783331529 70:1.171217271302651 71:4.615127829024256 73:1.2367679033320644 76:1.3245622607736203 77:1.3271732151436426 87:1.4281345395909637 88:1.4309865350106068 89:81.36950844847007 90:107.29102041213207 91:1.4805318181842864 92:5.343031117450865 93:1.510646183539765 95:5.4299470389691145 96:5.476094867724002 98:43.343800946418234 102:5.570428181513967 103:1.6406359302134612 105:10.791820210616235 107:1.6696874665598276 108:1.676618817754146 110:5.791329739898515 115:6.0071233164093005 118:1.8312783022882 119:6.109676691770463 121:6.135816885570137 131:11.775341005878401 135:98.17665733990646 136:1.9494193069742696 142:6.476181188551863 144:6.524925708048409 145:99.59477445475648 147:2.039412733605473 149:2.043952193027698 152:6.599378293570337 155:12.340611570129285 158:6.7638526191388255 160:6.822262810587065 161:18.99119458541105 166:2.212547803113035 172:2.248726377443927 175:2.277782804141932 177:7.1009702984480745 179:12.980728227377998 182:7.171325504063726 189:2.362831191992823 210:2.520222749551213 221:7.700860988351716 225:503.18684231570813 226:2.5872927441622156 229:7.841242362874659 236:28.661682623399503 239:53.524693633877426 240:2.677949517769011 244:2.705835651755937 250:54.085310813912066 252:2.741391345133607 255:2.7594690088624527 264:8.258324793402043 272:22.094023349931774 274:46.5508596559982 275:22.110941464767915 276:2.8802140302520387 283:55.65188400533805 284:2.9078648665165403 286:15.034760361463906 290:15.060682789198589 297:56.15060893902397 299:2.972872537641305 # motion
1:488.03225076373155 2:20.463600179687738 3:9.443269702685404 4:6.356606855805905 5:27.146315330175607 6:67.00623162840688 9:7.499930730889259 10:1475.3592276953868 12:11.932206722669026 13:26.532467860273297 15:79.60057442962572 18:5.704498849952093 20:55.12576064383204 22:10.164039017294069 24:56.75111000179484 25:0.5322933438309967 26:58.376310006495274 27:11.08380659529779 31:33.061871266411394 38:61.5024540959455 40:0.7668232454435048 41:12.152817519815287 49:12.75533851011824 51:0.9197534239914346 59:13.489433200215677 62:1.0715874481647931 64:19.313682739070394 65:38.36998973541771 66:38.656436503996545 73:1.2367679033320644 77:15.026394043999545 81:15.190434026723734 94:16.012859880227065 99:16.270724959180185 105:44.088275209364106 108:44.3560025518731 109:16.782651275381436 111:5.838963414444072 113:17.139389228083346 124:17.60671642923557 133:80.20455041454501 140:24.70616360515398 147:118.41454488661704 154:18.57754477815647 155:48.38872849440517 158:18.83610246458411 163:2.1797280552273044 165:19.149590312523465 196:7.32261162602093 200:20.23042786202627 201:20.256898313728374 213:20.59588214285988 252:21.524405813359703 257:21.619072955419323 266:2.845337185287657 268:55.236719219529775 # cushing
1:0.23808232936886176 2:0.9104275840939391 3:6.089623066089598 4:3.435826190824717 5:17.87604936833328 8:415.240432395281 9:24.900971534567667 10:1.764251997161548 11:0.16802407699957075 12:36.748882484446725 13:4.74739600659948 14:5.400072007882625 15:0.3314056594250894 16:0.33660216825018385 17:2.491407104309909 18:0.3710908787215963 19:2.6107791063562735 20:0.4334937082854218 22:10.164039017294069 24:15.191835029671905 26:3.1301036983126185 27:11.08380659529779 28:6.816472229597992 32:0.6518572878371048 36:3.4687758456683504 37:0.7341477840411481 38:7.431507441667347 40:7.4892315963141876 41:99.95966024093369 42:0.7947016449245505 44:7.730768079249889 47:12.671805589055506 48:0.8842521111978903 49:36.15017804932919 52:4.0205059824179274 55:18.57010292219526 56:13.375941264927812 57:4.219731334723311 58:1.0183055977337394 59:4.243540447879843 60:1.0400789255494143 62:8.69410438703448 64:4.365596901583746 65:8.761425967456251 66:8.862131731289727 67:1.1376762683201758 71:1.1814886497244508 72:1.231953136040435 73:1.2367679033320644 74:1.2785577342272496 75:27.02604015583957 77:1.3271732151436426 80:1.3549507271467727 81:5.032948020203721 87:1.4281345395909637 88:1.4309865350106068 89:10.118232932973145 90:1.471640108706564 91:5.30891822090406 92:15.850809919510137 95:1.5337246880210826 96:5.476094867724002 98:1.5731649158494796 99:5.541107117832875 100:29.17135657299012 102:1.5958038448680778 105:5.690444836987291 114:69.33277652907594 123:6.170992248977034 124:1.8668692471551396 126:6.256047376614103 128:1.9116618642336718 135:24.656776836854064 150:2.053074600596961 153:6.634687348213336 154:2.0784648327671156 159:2.159889500788959 163:6.859955661758471 164:57.47458760772504 172:2.248726377443927 175:2.277782804141932 176:12.953984414314604 177:12.971799103753755 183:13.098150381223116 185:273.9482843291511 187:2.3571973269220905 191:7.291827233560091 194:7.316433106882502 195:27.184447798271652 196:13.312255466649447 197:2.4174188809078507 198:2.429163655562848 199:2.4350699173153902 202:2.4589243844286406 205:7.5066779780789386 207:20.44484608885717 210:52.20559609258583 211:2.520222749551213 212:13.746577588827138 213:13.756856074889773 218:7.673436857274448 221:7.700860988351716 222:2.5742941758996825 228:2.633651468531982 230:2.6437649032855712 234:2.653943269412585 238:2.6676167204872763 248:14.365088537139039 250:2.7306415820130443 253:8.062724903608222 257:21.619072955419323 259:8.155289693772174 265:14.769551118339717 266:8.282525287290369 267:2.849175734177659 272:14.869113678646134 276:29.882780320785937 279:8.372670830063093 282:2.9038860394945325 285:2.919859607515005 286:2.923877418051523 297:2.964604843795484 299:2.972872537641305 300:2.9770219623055 # circulation
1:137.90130206868366 2:5.531574844189712 3:6.089623066089598 4:6.356606855805905 5:9.813797063261703 6:18.251396836055537 7:1.4009535794588153 8:24.122901597136696 9:1.6452351603723658 11:7.958687508855707 12:11.932206722669026 13:0.19907478079533766 14:9.164998610106512 15:13.628122991708823 17:216.87007702729522 18:0.3710908787215963 19:0.4052051623989686 20:0.4334937082854218 21:10.154641338753116 22:30.678501180589016 23:6.266435417976507 24:10.52205259037071 25:2.97486231625462 26:6.7302495006041205 27:3.1572108478605796 28:3.182992337751898 29:0.6175345015518211 30:0.6323109286763761 31:27.115694090514207 32:7.00504498201697 34:7.193203052240766 35:0.6959525404394317 36:11.783490237600054 37:16.93469760979179 38:61.5024540959455 40:84.00549847223432 43:0.7977720716801731 44:48.69070046418578 46:3.8385108307321767 48:0.8842521111978903 49:18.043476920476753 50:12.86834932598286 52:18.35810718208646 53:30.327703216429487 54:0.9466241568036246 55:4.096722222597151 56:8.437442792851733 57:1.0163497707150007 58:4.224477534347469 59:1.0261679254875629 60:8.573671457021176 61:4.34819922069273 63:1.0757255487017516 64:4.365596901583746 67:1.1376762683201758 69:1.1678152210253632 70:1.171217271302651 72:33.04857615318337 73:9.31341179293341 75:1.2987748766886544 76:9.635386714371808 77:15.026394043999545 81:1.360317916591812 95:5.4299470389691145 97:10.463609287314132 99:1.5828177339103247 100:10.570734363311013 101:29.21877044707844 102:1.5958038448680778 103:1.6406359302134612 104:5.682812304083056 105:10.791820210616235 107:16.68386448875838 108:1.676618817754146 109:1.6905931737196849 111:11.022646006276565 113:5.95287044353173 116:6.0282288908824695 121:11.482996666253753 123:11.537460905910669 124:1.8668692471551396 125:1.899300761284986 126:1.9034088721302873 127:6.256047376614103 130:17.880909001807186 134:6.343314735113173 136:24.669099115004837 137:6.357303002665033 140:11.847366414408523 144:25.1109212672245 147:2.039412733605473 148:2.041680659231294 149:6.564431057950278 150:12.176271997211884 153:2.0761379945546587 157:2.113825459741656 158:2.1354637679432975 162:12.592695839065573 164:2.1872371904848036 165:26.134022848097047 166:6.931068185070421 167:2.230526790855645 169:6.981170857820782 170:2.2408992440248854 175:26.546342577099946 176:2.2858063323752473 179:2.2938730566436063 191:7.291827233560091 192:2.388445179665511 194:2.3913179486998652 195:27.184447798271652 196:7.32261162602093 202:13.525148919229729 204:7.480710870840446 206:20.39066610843825 207:2.4954118410472197 209:7.579086845386738 210:2.520222749551213 211:13.726077639774347 212:7.605788877393672 214:28.007907658351673 217:7.659803745952137 230:2.6437649032855712 237:7.8989783466757055 238:2.6676167204872763 241:21.277586049754504 245:2.705835651755937 248:2.7164197433774078 252:14.446005174623858 258:21.666852709503463 259:14.587502080051745 261:2.818718174059631 264:2.8338755913261604 266:8.282525287290369 275:2.876301799981563 277:2.8802140302520387 283:2.9078648665165403 284:2.9078648665165403 293:2.9441151654767013 294:2.948192765406826 # relative
1:20.714661086166558 2:12.352258568275548 3:6.125750859857254 4:1.22011208567859 6:10.116284247508093 7:1.4151448639414632 8:14.99272199728911 9:20.122205813433432 11:4.574776382872234 12:8.03199628137541 13:21.532211992737277 14:0.31787260734749206 15:2.40299208562659 16:2.4192429496940484 18:2.525462948883918 19:2.628010261955647 20:0.43944658950928894 24:10.562855693763153 25:10.710700315817228 27:51.901641513018646 28:3.201158683798043 29:0.6243074736207882 31:0.6391403092935809 32:3.3172927413231363 34:0.703012271329179 37:47.424766483961335 38:0.7601158525376287 40:0.7741180549753451 41:0.7883617529717517 42:0.8020834409826093 43:0.8051632716574089 46:0.8691915692669846 47:0.881733678220607 48:36.180733706751795 52:95.90886197973693 56:282.0679491141966 61:90.76726794073095 62:1.0797005477628108 65:8.792501991816126 66:1.1241054898490552 68:1.1592529302071355 72:33.12660035971853 73:9.344795944999452 74:4.8630696311048975 75:20.802255532389847 76:1.3331881376909098 77:4.976268835653921 81:1.3690073118258488 82:1.3811956437229138 83:9.940233631352479 86:5.2027690870978525 87:1.4369392138051678 88:21.628324341396983 89:5.278709662997055 93:1.5195826136486104 95:1.5426964110207115 97:16.18412468226087 98:1.5821954624081007 101:1.6016036030103475 105:1.6582517052620112 106:16.630029320026427 121:6.15664080643926 124:70.73856416259427 128:24.50532454007186 133:1.9483269191711463 134:6.3642469155292565 135:24.71239676415068 138:6.378242243640668 141:2.0109678564822584 143:25.07656340051103 144:12.117076175397775 145:55.960158874637386 147:2.049019839881594 154:2.0881119518952387 159:2.169616646701982 162:6.875717921449442 163:26.046876860628977 165:2.2146784318522736 166:2.2223243792405745 168:19.320730702615112 174:33.97448214425936 175:2.2876182271269934 176:2.295648817479331 179:7.12805747502057 180:19.617394943779598 183:2.339218141358157 185:308.8214692715205 191:7.31317838535146 196:7.343974547890686 197:2.4273720031870534 199:13.47966927653845 200:2.456927618505559 207:7.560850461633735 211:20.5989062600511 214:44.01422991106938 226:2.597375343626745 229:14.140227774554514 230:7.877140426799936 236:2.6674826544370274 250:2.740823060510307 252:2.7515798867807777 254:2.7587912897635998 255:8.122633709212872 258:8.153562855660514 259:2.795340380320002 265:2.85175978018146 266:14.815077760729617 268:14.864757464733088 271:2.882669864034995 272:55.43115827084549 276:14.927481022088358 278:2.898347063823552 285:2.9301588056716 286:2.934178970664404 287:2.938208989643914 289:2.9422489068838344 292:15.119958981637405 299:2.983202343948136 301:8.581730747523498# fibrosis
1:10.448053506616194 2:20.71164727623139 3:13.391299394023887 6:0.0555019076291344 7:0.07798146694099282 8:63.97322174116645 9:20.2698606033811 11:1.875496558603487 12:48.7697349623144 13:12.407840038526217 14:0.3285598445000116 15:9.425415244519705 16:0.35300028258411625 17:0.3824217657000316 20:6.100509894746684 22:2.807206255704586 23:0.505620678103137 24:2.963819548235198 27:32.899507537919774 31:3.302121451267481 32:7.095113974835944 35:0.7173272726653358 36:7.370785214746514 37:3.5706265490928084 40:22.886338645940864 44:12.531736032743225 46:0.884545694698147 47:8.01682552716972 48:29.981045632557702 50:0.9334280931591497 51:0.9431665186581093 52:0.9584180680637453 53:4.098563145521156 54:4.107515330878157 56:4.2499623369020165 62:8.787805960395403 63:13.87777691534827 65:1.1139462618828335 66:14.086427743531594 67:1.1626485778056386 75:1.3247069044787758 76:21.0753212969339 77:5.016780612232146 78:1.3798412284572967 81:5.093695449468193 84:1.4334625170033568 85:1.4518847710800622 87:5.250160522028546 88:5.256714969889768 89:5.31966844026348 91:1.507395483973643 92:5.404449067164036 94:35.91747063873568 97:1.5828675467236286 100:1.6133954564970672 102:5.632297892430204 108:1.704343671525804 110:1.721905708676896 113:17.271518500176306 114:23.78776453511014 116:6.090917505694564 119:1.8654850316812481 120:1.8733764038089544 125:11.752802317508726 128:1.940262151043577 131:1.9632919385606569 140:6.434581797316818 141:2.030297594651621 142:2.03251269779424 144:2.0548549056477077 146:2.068429601540483 147:2.068429601540483 149:2.072983183215588 155:2.131149701600959 158:6.82764269495868 162:6.918455786114452 165:2.2344130102046718 167:7.034032531626134 168:7.039633439311122 172:2.278350517542164 173:26.580619438674297 174:7.096144516002167 175:2.3074846230148633 178:2.3236172460805937 180:2.329033383141233 182:2.353649075179032 183:2.3591739869455535 187:2.387103939997027 188:2.389925320854836 192:13.392454207399314 200:2.4770764943279047 201:2.4830657056319536 202:126.79256016651132 211:2.550517785037203 218:2.588575684858584 219:2.591789204245884 220:2.6014693100365633 221:7.76575272722714 223:7.7864816995955675 224:14.02355253355072 225:2.6112092422267588 228:109.79250843603418 238:2.698229574282465 242:8.022807157929336 243:8.037643393404759 246:2.740053515836223 249:14.476462123932695 253:29.29364967533554 255:2.7902654992262566 257:14.616276827057106 259:2.815969518688532 262:2.849627674059126 267:8.356077940757357 268:103.24335127555557 269:8.38051738161547 271:2.903407304338159 272:2.903407304338159 273:2.9073172484586176 277:2.9112365420154536 278:2.91910333976587 283:8.479954705000216 285:22.434706384567406 # secretion
1:0.14260534397741728 2:12.65106929064571 3:59.787779704276176 4:1.2894699992576042 5:149.95854240464607 6:6.789443823198697 8:15.30346696543024 10:1.8581466158997981 11:4.712717471565176 12:43.20051038260691 13:17.06235945905318 14:9.40740195760247 15:2.488964797337271 17:5.850056988578765 18:0.4057393762319487 20:14.871016925324897 23:0.5250622933253827 24:6.54856230529271 26:0.6298320082266115 35:0.739300015959381 37:7.537337723710729 38:7.615547941933008 40:7.673540100788977 41:41.95034957741918 42:101.52372849577743 43:7.801175001093954 48:36.63422719909728 49:36.69280575286584 50:13.125557567941943 51:8.29274812563684 55:31.022708153909115 56:1.0534182008742377 57:1.0652413762713102 58:1.0672254239892514 59:8.708823302263129 60:1.089309186487991 61:25.63209059223904 64:4.4849075683067205 69:1.2187389042938312 70:1.2221832930924048 72:26.915235066978536 73:14.835917107719972 74:1.3307939841396426 75:1.3512369594185718 76:15.27611742377385 80:1.408019755226333 82:5.183869400761172 84:5.263621549793096 86:1.4790782527450212 88:5.319025393914078 90:10.359219541180874 91:5.432815992330876 94:1.5838516041028596 97:5.60426188323688 100:16.55140982418338 103:10.957492166236557 116:6.15480916695299 121:11.679908116211804 124:88.83689049858148 135:55.58068916229967 136:12.02326040707479 137:6.484928205885456 160:2.2217208183353843 163:12.800041124328617 172:2.3085726976324454 174:2.319129804763867 176:2.3458503809520743 179:13.180365234566827 180:19.843110928787286 185:7.373111239346694 190:13.427497793067841 222:2.635722415182045 226:53.364465797380134 229:2.698712065533547 249:2.781999023834339 250:2.7927195980662294 253:14.64767616130189 257:63.965855158561546 258:2.8363262854220372 262:2.881135218589621 274:93.93352996818457 276:2.942857098709361 278:15.121786255095712 279:2.9507380232945577 280:2.9626305535511572 291:15.28913062807224 294:3.0110759891182073 295:3.0110759891182073 299:15.394633004513944 300:3.0400040752052195 # breath
1:5.129650010022103 2:3.0701263686997504 3:37.43060492525227 5:14.161863872418337 6:18.840212889887056 7:19.438541798468606 8:1.6277242977950543 9:1.7687773827910076 10:0.18439798349676026 11:16.73703778492726 13:8.560982157321531 14:0.3564543028445187 15:9.631452641165124 18:2.648475998565827 19:0.4534861399740302 20:2.836790311596769 21:2.8938633922827712 22:0.5046352854429219 23:0.538366033080186 24:6.609692970733966 25:6.716721051521235 27:3.3059841423342604 30:3.3967615125081867 32:0.7089360232616089 34:0.7542911795191869 36:167.23915072316706 38:62.619961275254646 39:0.8262831338285794 40:17.610051802452514 41:3.788693322534103 43:3.83177772271828 46:0.9241074223872187 47:4.025868440036747 49:0.9524776007493893 51:8.356718361362178 55:4.25476754868588 56:4.350233181317373 58:13.795297782954686 59:1.092086886790286 61:14.065138996437666 62:1.1383530704438924 64:1.1436224061836784 65:4.556060324285437 67:4.67246231724035 69:1.236255482183607 71:1.2501547183591302 72:1.3014283743361195 73:9.57013303163568 74:5.0066017853985505 76:9.893425302709343 77:15.378883329868652 80:10.004284101942739 84:21.87323281004062 85:1.4975499184013608 87:10.269234829492174 90:10.425461944094268 93:1.583998475892168 94:10.630346205106825 95:1.6073593267386683 96:1.627957855978325 98:5.686706900146217 99:5.70863691425634 101:1.6668759353968865 110:1.7695708593547248 114:6.130722224589595 121:1.9259809368413365 124:1.9440618782126697 126:1.9809404008320757 128:6.445150578465319 131:2.012427935244284 136:2.0273650536784547 138:6.528560379985657 145:2.111291745862995 147:12.39610975147438 149:2.1227075788420597 152:2.1388419591215264 154:2.157502660499545 157:2.1931457343770817 162:2.257043373710511 166:2.292621293364859 168:2.3133372553268483 172:13.098387461103394 174:7.205732509165669 175:19.838983550335914 176:7.263293691411656 183:7.357404250045345 187:7.417529577505106 192:20.333610695458184 197:35.53273382835504 202:7.636421260471916 203:2.546733329452148 204:2.549771871805404 205:13.863698820995792 207:7.71469465434352 210:2.6023489333139436 211:20.918099406256744 213:14.026209515026856 218:7.849100677169842 221:2.6534887925394997 222:2.65674052803421 223:2.6632640379783115 224:2.6632640379783115 229:2.719819639437674 231:2.7334227519257324 236:2.740267815884092 240:8.104541410107565 241:2.7679433583790423 247:2.799657127490981 248:2.799657127490981 253:8.239405767342973 254:8.254706538417413 258:2.8576174961644254 264:30.090375096166124 266:2.9292337928748937 273:8.525221329247723 275:2.9603490908349284 277:8.533490792770298 284:2.9920628420547697 285:38.8728923118169 287:56.57738014529001 290:3.0162536359443357 299:3.0573718875610942 # nose
1:34.020340219526524 2:227.8135486978845 3:6.386220232444013 4:80.21109761792759 6:18.840212889887056 8:4.196425459407185 9:93.21370054211465 10:4.655772010086049 11:0.20240393491940556 12:8.309674103924229 13:4.971350168759638 14:0.3564543028445187 15:14.049484807704403 16:5.759175188325883 17:0.41197207667423763 18:14.42147899178022 19:2.7523716795436495 20:14.979608430699379 21:10.48649826187838 22:2.8979924104721815 23:10.71085946087965 25:3.121417137835982 29:16.48861547054358 30:0.6888067568870521 31:16.603017980516146 32:11.741935200061205 33:0.7302755280803879 34:3.5667194152361184 35:0.7542911795191869 37:0.7935207470110016 40:0.827042522690599 41:101.58276289492999 42:0.8556168146000721 43:12.589949800629123 45:24.032103654866354 46:8.124243134898547 47:0.9368964172291017 48:0.9472551388417502 50:4.11612130023519 56:4.350233181317373 57:19.35338168094902 59:4.402771025441404 60:13.910411911788378 61:1.136252689516838 65:1.1563769558839379 67:1.2056084744575146 68:54.17640911650169 72:4.896802695134905 73:62.97366145524103 74:5.0066017853985505 76:27.765811215311118 77:15.378883329868652 78:9.999413945282056 80:1.4262514514182467 86:5.348112710907576 89:1.531116736054561 91:5.475205683381392 93:29.162983485199018 94:5.586281124462361 95:5.596893302997635 96:5.643285836507053 98:10.786635953299884 99:10.820742563289848 101:111.26569914403312 103:5.8395856494300995 108:17.07350018838622 115:6.176893322578352 118:1.908132042687738 119:6.279898542673618 121:1.9259809368413365 124:11.808671613764364 127:6.426890535477255 131:6.495879166354162 133:2.016679682754445 135:12.083537721171412 136:2.0273650536784547 137:6.528560379985657 138:6.528560379985657 142:18.59615767733002 143:129.035120699949 144:2.104485155519324 147:2.1181304607869147 149:6.736498075313624 150:2.131905303569143 151:2.1388419591215264 154:25.86861325261694 156:6.868635746068358 157:6.88942214653486 159:12.801591117517205 160:6.995271320925965 163:2.2595567464381188 165:26.59059726270434 174:2.3396394401100884 175:343.91671551471114 179:2.374530313536718 182:2.4046916103348814 186:2.4382877149174447 191:7.466379912866827 198:2.5107248514354725 199:2.5166687783243975 200:2.5286251467853007 207:2.5773873590697094 209:2.5960713246359175 210:2.6023489333139436 214:2.6213330966055515 222:90.16380820155817 228:2.7164368294209247 230:14.39915815558214 235:14.443412121770496 242:8.13407833950174 246:8.171343275681087 247:2.799657127490981 250:8.216575412990755 251:2.817548399536683 255:2.8429324095666004 258:2.8576174961644254 262:14.966956434879126 273:15.152902016551847 280:2.9840771561414083 289:3.0162536359443357 292:8.65983817775054 296:3.0366856571410885 # transplant
1:5.129650010022103 3:22.421676275010153 7:7.177984455705779 8:64.84734217659833 11:1.956314097939602 13:0.2358582930481389 14:18.66122688963441 15:2.524311636946976 16:0.3816697868665902 17:0.41197207667423763 22:6.350707291314915 25:11.004620764982242 27:0.6543566897146669 28:3.3320664654651178 29:3.3567593171613943 30:0.6888067568870521 31:60.34358212733102 32:3.449352210438101 34:107.3139100127301 38:41.77832570683139 40:0.827042522690599 48:80.2048884105536 49:0.9524776007493893 50:0.9736599561056907 51:0.9835277114700726 56:8.69011856475244 58:4.383557599071197 60:4.4366986675068 65:1.1563769558839379 66:9.116858332842886 71:26.659203932938166 74:1.3487480864287609 75:21.194613871780096 76:34.522979434148596 78:72.6603800824934 81:10.023811094972864 84:1.4789747393214263 88:1.5033224212832568 90:5.45479958525182 93:1.583998475892168 96:1.627957855978325 97:5.646882157363489 99:1.6570359047688148 102:68.01756701289736 104:68.69571549353272 106:5.8587276102522345 107:5.905128403194617 108:1.7518911639539225 110:23.620947246052957 112:11.379762319955312 116:1.876958425759943 120:31.581496320083897 122:1.9279783797116317 126:11.933789035879293 127:11.933789035879293 129:2.00396248775251 130:99.16000359923376 134:6.514515627537356 147:12.39610975147438 149:12.411454040805902 151:48.74220974365627 157:12.64697759940841 161:33.84674614669159 167:2.310732097598855 169:13.054990634092748 172:42.28646448495624 177:7.274920357731394 187:27.45084992118011 189:13.477115252502069 194:2.4726343227700167 201:13.774334535250404 202:2.5406739070668665 215:21.015405224218906 218:2.640548083659337 219:2.6437733741878278 221:44.83540816893381 224:119.8197645485117 226:21.213853842342 230:14.39915815558214 231:14.421241351508263 232:2.736841635192842 235:2.740267815884092 238:2.7505904229283225 243:2.7819615250992187 267:22.358795411870194 268:38.484515844858066 291:15.358244487829134 294:85.25685615240839 # mosquito
1:2.9256899657052817 2:3.0954241614445746 3:27.296475424125973 4:1.332733082762651 5:0.05768465554739089 6:6.905675161336987 7:45.74520259716959 11:16.802254588329735 12:8.350463266231936 14:9.53234242865806 15:18.949726156335984 18:0.42398185300468566 19:6.140941992942462 20:6.28046182071413 21:0.5097596613815585 22:2.916568213065477 23:0.5451231449131088 24:0.5683907973165718 25:11.047730313562527 28:3.351321388431154 29:82.0556025053984 30:27.82072993726586 31:7.195620126965849 32:0.7163793594529839 39:0.8341166891444192 43:29.58382290321637 48:4.071524401685811 49:36.9717797892112 51:8.389023022635325 53:1.0156012729884016 57:8.767880932047996 58:67.40979580673644 60:31.979992574591503 65:4.57673062634636 68:1.2279520423336898 71:4.797973393792643 78:15.555550491621965 82:1.4532821462618912 84:10.226190887197319 90:5.476192069677368 92:91.92655594813957 95:1.6168721620573816 99:1.6666216815867176 104:30.222797457500448 107:5.926812657061557 108:5.942435511686845 109:11.232775567150735 112:1.8283095854978433 118:1.9180472678698541 129:72.55984404289374 130:12.045759289146984 133:6.5272006878710185 138:2.03741678022814 139:12.146622561349378 140:2.043873791180488 142:2.0921358324285158 143:2.098844234041198 151:12.499697202459728 157:26.12984181445365 162:2.2673281159338288 171:7.193967226989392 172:59.06261765323283 193:2.480213424387695 202:7.658924579369237 206:2.5755997385700677 217:14.133451561623227 218:2.651150617822766 219:2.654378262550204 224:7.91995955989987 225:2.6738830515914045 230:63.092013016373166 231:8.068829550336373 236:2.7509409774020845 238:2.761270647298711 239:2.761270647298711 243:2.7926629383661785 248:37.60287942158477 256:2.8573350713944508 260:2.8831964021533083 270:2.963324682374065 276:2.975096934740781 279:8.572883870608244 280:8.597926744844411 284:3.002896101608982 294:22.83504027316787 295:8.699852788521325 # asia
1:38.72602896695039 2:1.0247084391941932 3:3.4817556371897873 4:6.695143082098043 6:1.412947222664169 8:52.648227095252864 9:53.9646968081216 10:0.18882791644318764 11:0.20700989669074307 12:8.350463266231936 13:27.32444541122154 14:0.36224123193373603 17:0.41809017745592625 19:6.140941992942462 20:15.034443239126187 22:50.18338988045473 23:0.5451231449131088 24:6.64057784417767 25:3.1403571462246136 26:27.334686833660175 27:7.048357325378372 28:11.522829799422347 29:3.3760494949053172 30:11.667886733071615 32:3.4687716610935153 33:148.4268076516807 34:7.470337592213301 35:7.470337592213301 36:0.7831291812823744 38:3.735593457249062 39:3.7699108604935034 40:17.6662285585226 43:0.8666947718160811 44:8.01164762064489 45:4.010229078061195 48:0.9554390156704387 53:1.0156012729884016 56:4.3707059284607315 60:1.114842583343048 62:4.533867030488275 63:92.3302706066532 65:4.57673062634636 66:26.210024181760406 67:20.21543723671275 69:1.2451190168924706 71:14.689322755902316 72:4.91777171856259 73:1.3153207317380757 74:5.027660198620357 77:1.407250404590848 81:10.057065978475919 87:5.375999022628588 89:5.445803387137842 90:5.476192069677368 91:5.496612284645005 92:36.11333128851152 94:16.41367328589106 96:5.664805376659257 97:10.758248347069902 102:5.759689288778501 105:5.880383626617629 107:1.7545926493298112 108:1.7616087137208571 110:5.981819165428425 111:6.029706985025313 114:17.560641632486316 115:6.198735244107776 119:6.301796945048861 121:1.935917342438986 125:18.161945420891854 127:1.9909403499762295 128:1.9992780678255833 130:12.045759289146984 133:2.0267196415946462 135:18.383587964521716 138:2.03741678022814 139:2.043873791180488 141:25.48320989102047 145:2.121432909461376 149:2.132860510934217 150:12.476460176978092 161:7.033685233303615 163:7.055359199100859 170:7.188315852898937 171:2.3341491181995484 173:7.2166645468988335 175:7.268278387060773 177:2.382206062800391 180:2.390365364993039 182:51.269949379622446 198:13.730619277248989 199:2.527177146629662 207:13.948554461465767 209:7.77703269138168 212:7.803819472983631 218:2.651150617822766 219:21.1465688856207 222:2.66735483321853 223:7.91995955989987 228:2.727093511043034 230:8.054382535070568 234:2.7475124424314963 249:2.813935143371045 250:14.71641355892 255:22.015147256584065 257:2.8573350713944508 259:14.89305038525141 262:8.426139042898068 263:2.917059336809547 269:2.955522926903987 271:2.9672394439756213 272:30.359921155002855 273:2.971163514725752 277:22.540509629563346 280:2.9949057063855906 283:3.002896101608982 285:157.8623737958469 286:8.64853418634528 291:15.393120965750626 # lipid
1:10.84291079945921 2:9.139148624855673 3:48.59955731992596 4:10.240498860909488 5:38.46523818114406 6:0.07176512156146256 8:11.288287508209818 9:0.15657483878293196 10:4.684226310242626 11:16.802254588329735 12:4.822682388694888 13:38.45465467849532 14:5.660881521757223 15:0.3821192815143611 17:2.6492898186830645 18:48.465887839198516 19:2.7706914034611954 20:0.48947147747376524 21:6.374533353409071 22:50.18338988045473 23:0.5451231449131088 24:6.64057784417767 25:45.09587142680709 26:39.562141596691255 27:39.70950837590071 28:0.6714946732330909 30:3.4161080992687545 32:16.80887926072603 35:7.470337592213301 36:12.167793793428647 38:23.166716847083542 39:3.7699108604935034 40:0.8348784287614699 42:63.52569079281095 43:70.99420561215506 44:3.9237477485060976 48:4.071524401685811 49:0.9606755859273435 51:8.389023022635325 56:4.3707059284607315 57:1.0906054439775659 59:25.48735513986318 60:1.114842583343048 61:4.528864445272459 62:4.533867030488275 64:1.1522883693920676 65:9.048400736123897 66:1.1922024742062032 68:1.2279520423336898 69:4.765361487159127 70:1.248584574874893 74:5.027660198620357 75:27.638360604529733 80:21.60613093910395 81:15.588769989070581 84:28.459710589647536 85:10.292350939357712 86:1.5068909977420628 88:35.549232943559346 89:16.07082664234897 91:10.490735203525151 92:5.530936935945811 95:36.44492978722182 99:84.79345531462451 100:1.6698981009984135 101:1.6764758308379473 103:1.7251810865796715 107:1.7545926493298112 109:5.973904794487992 115:6.198735244107776 116:1.8868359970802797 121:6.328064222723377 123:11.83578506809414 127:11.967813365597472 128:1.9992780678255833 133:6.5272006878710185 134:6.536536410702461 135:6.545897833884792 139:6.564698305125412 141:2.0899066076275146 143:91.53234100330401 150:2.1420676503547713 152:12.499697202459728 154:2.167690898114781 156:2.1937701324455445 163:12.902336461851368 166:7.1267471220421905 170:19.719781847062833 173:2.3446975773964764 178:2.3849209806069442 180:42.77341905905856 188:7.446022255591141 191:2.4715638927291437 197:43.7109580512857 198:2.5212285113830664 201:7.646040400187841 203:7.671855670551944 204:28.12974340255758 205:28.19742604255353 212:20.99249817448308 215:7.83758823918817 217:7.858003842488017 229:37.07543880222483 230:14.433846282029991 232:8.076074881334465 237:8.097898839433368 239:8.105203001544421 241:21.68907541763675 242:8.156751162140008 247:37.60287942158477 249:2.813935143371045 251:2.828273356078374 254:8.277417030484509 262:15.001759924520414 266:2.9400293809054854 269:2.955522926903987 271:2.9672394439756213 272:8.539758793146694 273:124.99425610601244 276:8.556283688961868 289:15.367036310189711 300:39.318933260186014 # jaundice
1:2.9256899657052817 3:3.4817556371897873 5:10.259691928744287 6:6.905675161336987 7:57.62820244220892 8:40.94261572919909 9:11.749843272030002 10:0.18882791644318764 11:16.802254588329735 12:0.2110376693724658 13:0.24076471305718797 15:9.67350734845059 17:5.939845326431593 20:0.48947147747376524 24:0.5683907973165718 25:32.566027211293694 27:11.46423887868602 28:11.522829799422347 29:11.578240734837552 32:0.7163793594529839 34:12.0471891975647 37:3.6867710556170756 38:55.601718317219344 40:7.768481860344887 42:7.883772195608406 47:13.060467967386478 50:0.9819143749259138 52:8.448973845982538 55:1.0390355643323992 56:31.640885857996636 58:25.42324198157164 62:1.1470072739046357 63:1.1512300432004583 64:1.1522883693920676 65:32.446448347725976 67:9.232129218788893 68:4.725081780806477 74:9.757703054571042 76:1.4045971048458925 84:1.4882852334390895 87:5.375999022628588 90:5.476192069677368 91:1.562938140701129 93:10.5982725755857 94:16.41367328589106 96:5.664805376659257 98:16.62594867686103 101:10.888696744526822 107:1.7545926493298112 109:1.775752497653973 112:11.413591318845807 114:38.45735899618666 124:47.02036360546744 126:32.064749338682994 128:6.467136058688569 131:2.022463187020007 137:2.03741678022814 138:18.393377146026715 142:2.0921358324285158 143:32.81348951086074 145:2.121432909461376 147:25.702561473305675 154:2.167690898114781 161:2.2598062734088598 162:2.2673281159338288 165:26.649248758353576 172:42.369771766361815 174:2.3499995060939427 175:19.88550575997817 177:7.2972847884558885 180:7.314804482541738 186:7.4399505040218585 190:2.4601059769092966 205:7.704390764140624 207:181.0409419266874 211:20.96481935670695 222:2.66735483321853 224:14.228254737507688 231:14.455934186677963 237:2.7578200516318248 239:14.511538559154411 248:8.209047053157043 252:2.835490237226623 253:8.26211155052713 259:8.3549306117725 266:30.212148336531506 268:30.296312246180218 272:8.539758793146694 274:8.548011870993241 275:8.548011870993241 276:15.200360469722794 285:8.64005073780294 297:8.734469803801584 299:3.0682428189707456 # lymph
1:7.888918772757626 2:0.01432180550654563 3:18.061302157624866 4:1.3474386953396582 6:0.07472028987889848 7:15.109669808251304 8:0.12545564179269247 9:4.500578945197713 10:0.19332912786655138 11:4.826816161648581 12:8.391542785309559 13:8.64337664794354 15:134.51292141486158 18:5.998976674361093 19:2.789154553887466 20:25.566607798742147 22:2.935287442851429 23:0.5519515381452224 24:10.942355053555389 25:11.091130221624761 26:11.446195378652167 27:27.52846870583707 29:0.6882784704594616 31:0.7036189840101023 32:11.82940354426457 35:0.7695641119690794 39:0.8420215267470594 40:0.8427856174964564 47:4.066275420734364 48:4.091827822661986 49:0.9689448538226042 51:4.1808940450880305 52:1.015690940678523 55:25.06185187564047 56:1.0872655212734068 59:1.1092549107969107 61:1.153622972634648 62:14.16582827200144 63:1.1599649379360526 66:1.2010267438550732 70:1.257526449931387 71:4.818984700169242 72:1.319485472771835 74:34.27382869780748 75:5.096358032312124 76:1.4138353746784265 88:1.5220946861548028 89:5.467318126961619 91:5.518162316616259 92:5.552510496233323 93:5.587228469567577 94:10.697622968124865 95:5.640014637351191 100:1.6795598685529598 102:1.6894530946313104 103:5.883017581747753 105:1.7435151493691377 110:6.003679794810711 113:17.589438782118382 116:6.241943837749116 125:99.05295743597995 126:12.002054147178141 128:47.54117547021989 131:2.0325697238571654 133:2.0368308855039134 134:2.0411048152406615 141:6.687366380516921 142:2.1023176837195354 143:100.90472984578096 144:6.741205963083172 154:6.856583040479937 165:7.132572773275725 168:2.3340815947540614 173:2.355124220814836 180:34.87471996940535 182:27.38103547455012 183:13.43533095694643 199:2.537756800364512 201:2.555754170766279 202:2.5617995948760535 207:7.759901223293 210:2.6235687868170703 212:2.6298809155572362 221:14.231326971045183 222:2.6780404243373512 224:2.6845733513321233 228:8.055596534625554 229:2.741208997003301 231:14.490843474496252 236:14.513023661662654 238:2.772022157491614 246:2.8140438605997034 247:2.8211547829049666 249:2.8247219684340665 252:2.846291188149528 255:2.86448656927257 257:14.856712322883704 266:104.12285106727964 267:2.9547583479456367 269:2.966399218624057 275:2.982049224221024 276:8.579220017485738 277:2.9859849988753915 283:3.0138006471636842 290:3.038019694418698 294:3.0543639939172307 301:3.0833580059503087# bile
1:17.81605769210064 2:16.95411972671527 3:9.936257535301605 4:28.091117832015257 5:61.7593748129348 6:6.944995047376902 8:4.2520111991682645 10:37.32847282569564 11:43.60229571243707 12:4.851566718618691 13:8.64337664794354 14:60.23369507414481 15:74.42536268224225 17:14.47918886916779 18:2.684873622738366 19:2.789154553887466 20:15.089643224576673 21:15.25766165127492 22:25.826004032669513 23:6.5669744892091035 24:6.671679166165774 25:58.629323482631285 26:27.415362295787865 27:11.507916097922255 28:11.566544623392408 29:0.6882784704594616 30:3.4355981139368503 33:22.50878935718365 35:3.606016722398766 37:29.001891394764243 38:0.8283814089775544 39:29.3369362816684 41:0.8574313309292982 42:0.8715338832565801 43:17.94701147075924 46:0.940419487488288 48:0.9636941753856307 49:8.300322431858142 51:4.1808940450880305 53:13.48146997365804 54:1.0277357476451683 55:1.0475070609429444 57:1.099201580135121 58:1.1012044418826514 59:45.539170373382575 60:1.123495162240174 61:9.005707451914846 64:14.19292347826322 67:9.265170074419459 68:4.74602957902708 70:1.257526449931387 71:1.2680095235170932 73:15.015942103640901 75:1.387577495325622 78:21.655663630434745 80:1.4447649243146792 81:5.240192321747066 86:1.5163033615146222 88:1.5220946861548028 89:10.445152765371779 90:5.497727984600307 93:10.631990947897586 95:5.640014637351191 98:5.729945882662017 99:29.834875297846587 100:1.6795598685529598 103:1.7349205051274388 104:11.10966797712617 105:1.7435151493691377 106:1.7435151493691377 107:5.9486403421470095 108:11.217920385511096 109:1.785560157651719 110:6.003679794810711 113:1.8624550659867911 114:1.8662273911415492 119:17.91973734906905 127:2.0010115839535367 129:12.080025959419396 133:18.391036385781206 134:6.558700625105145 137:2.047539792050576 140:47.957996800888246 142:2.1023176837195354 144:65.30956660297876 146:12.464671414806352 149:2.1430847280396574 150:2.152301282354556 152:6.816011598243681 153:41.06268241773616 154:19.031124591015462 155:2.201663144557928 156:26.134281826697976 160:2.262664083955342 161:2.2701552393346875 163:7.077765844013838 165:2.30561846890988 173:2.355124220814836 177:2.3926656615930537 191:2.4820988190839874 192:2.4907554130517475 194:20.439931119266124 196:20.452750224361115 199:2.537756800364512 200:2.549732001949281 203:7.694507129289516 206:2.586217058275337 209:2.6172817618660904 212:2.6298809155572362 217:2.6553840704701224 226:2.6911331608758315 227:2.7378214784598467 228:45.49191982849992 229:14.446745156752671 231:21.585689804330393 237:45.72976987642178 241:2.7893986359096403 244:2.8105000616881015 245:2.8105000616881015 247:8.231879788213863 248:73.20221354758209 254:2.853544969465451 256:14.856712322883704 259:2.890305952990991 268:56.17856355675532 276:2.9859849988753915 278:2.9938847588771735 284:3.0138006471636842 290:3.038019694418698 294:3.0543639939172307 300:15.547128408977033 301:30.989093613707883# hypothyroidism
1:21.742272953453014 2:0.015738646858195305 3:37.8090212606589 4:1.362289464185057 6:1.4430992257360653 7:4.084647413970177 8:4.280131359505241 9:1.8173996432561064 10:1.9401853470329509 11:21.758059400992053 13:12.82959085018515 14:0.3740297894046603 15:2.578399157876652 16:41.72932711209511 19:0.47273167329683097 20:0.5026741091901733 21:2.9500016700545784 23:26.303402984907137 24:58.29207658389367 25:0.6066429508578692 27:3.3640681156379375 28:3.390263252102134 31:0.7111328793645646 32:11.873576787169899 33:0.7530458932841829 35:61.994476183710184 36:0.798686580142035 37:12.358623711702023 38:7.774638899130771 39:3.8099622197679133 40:17.779682060810305 44:43.07933979251675 45:24.239611465327716 46:0.9486833031565758 47:0.9615781067226852 49:8.332980316577016 50:4.1772449231106235 51:1.0085832736790332 52:89.71823037541127 56:31.80535152326595 59:1.1179467066696749 63:14.232889512495516 65:20.012286708559778 66:14.442255342137505 67:1.2322232663396693 70:1.2665404670126932 71:9.463491703763069 76:1.4231457874520919 80:1.4541294458199325 82:10.168500466382515 84:1.5071209335813842 87:1.5286848486793618 89:1.5595170258486672 91:36.14932376330904 93:16.41669540101256 94:258.45327614988935 95:5.661792183860093 98:1.676199832905511 99:1.6860079482926211 100:1.6892937797344645 108:30.58868980069469 109:6.017761804628955 116:6.264086121446229 123:6.407703760135435 125:6.484143437999996 126:39.73257879386204 131:6.562345300556626 134:2.051292910201544 142:18.73580099190254 143:6.729229031927375 144:18.837855608590957 149:2.1533810894365915 150:2.1626070582774974 151:2.1695648971939203 153:6.873936009343637 155:6.930454355688899 158:2.2459024096264604 159:7.057066482043708 160:2.2730781324918268 161:2.2805763493210183 162:2.288112314974178 163:12.971611396723835 165:13.0558758033137 166:2.3237890961327765 169:50.65680068392366 179:2.405917030471 180:7.3599794966006336 182:43.13722254709476 186:2.469836856832125 189:13.581188929408903 194:13.675402588355368 197:20.603320187325174 199:7.6530671524298235 204:2.581589377733321 207:2.6092684271294346 211:2.634286501296447 214:36.565420288516016 219:36.71472414879414 222:2.6887981599100605 224:2.69533579515471 225:2.69533579515471 226:2.7019003135257345 227:2.7486215905685354 230:14.503874516970086 231:8.114550721446683 236:8.129065424218336 238:54.56254727362742 239:8.15094771567449 242:21.814093851932725 244:8.232338159525437 247:2.832011398397699 251:2.8499379854996403 257:93.15264006680844 259:2.9012073011217305 263:15.084233101728513 267:212.70207522970622 269:2.9773476553992984 282:22.737998856236118 293:15.47661821999835 294:8.74595066344578 300:3.09437472287212 # toxin
1:1.2527934765692954 2:13.023740337373047 3:1.2745105407911819 4:1.3772871535698545 6:3.8952268688676472 7:0.1071058712642591 8:293.5806301599701 9:87.19160214201771 11:21.837193931053925 12:21.9034302137686 13:12.883947077242308 16:0.4058686750681073 17:0.4368756139475151 18:2.721851919200294 20:20.29046848615539 24:3.1321237411614766 25:0.6138232822150016 26:33.597677323203754 27:21.95530901870626 28:3.4099536908784054 32:0.7391405117200814 33:12.041953992511877 35:0.7851256244317356 37:7.728534827045577 40:0.8588172936058135 43:7.993585194460453 44:79.68266192064314 47:0.9699502083935988 48:8.34535261080075 49:193.64979384632605 50:18.856001935893367 56:1.1046186524389154 57:4.461645186091118 58:13.975755002200234 59:1.1267115196473056 63:9.09593476078724 64:109.725934987812 68:1.2548679530942615 71:1.286152914572826 72:1.3378311581426985 73:1.3427588359233713 74:15.318573464764704 75:21.426666020541855 78:49.67248879773297 84:1.5166478730196231 86:1.5353453928264023 88:16.07498545129162 90:5.541237071015761 93:10.700087590355176 94:1.641106927289311 96:10.854662333729966 98:1.6859879378213825 99:5.795752039126216 100:1.6991007086806693 101:5.817887232914131 105:1.7632348228716792 107:1.7841482202916585 108:1.7911925225509437 110:1.8089663449003792 111:6.0958108467570264 115:1.9072540559607136 118:1.9482241039667345 119:1.9541765001228673 121:1.9661577206961494 123:1.9822933627648505 133:18.484873636958277 134:2.061554023653548 135:25.347031082539583 138:2.0680031217743635 141:6.732259162684963 142:6.737123569528438 143:6.751758302488464 144:2.145452728588474 146:18.94694428333587 147:2.159154521846059 148:2.161450691734004 150:6.845920747034136 152:2.179950752629085 154:2.1986867728698942 155:6.953077774124162 156:2.224843680870795 159:2.2810717726786867 164:13.031730754857097 168:19.82594469221561 169:2.3577336156745554 175:27.24052287510046 179:2.416524146297555 180:2.4219826542323317 193:2.5120566985044124 194:43.75793169181022 196:7.587932138855987 199:7.675987165961134 201:2.577159036091696 202:13.93358478847807 205:28.37628866135448 207:28.461607432046396 220:62.68787433710275 225:2.706171258518149 227:8.101586258811649 228:2.759494721885865 231:2.7765277298296107 233:2.7799560302194566 236:2.7833916280436792 237:2.7902848281952624 239:8.174039585865057 242:2.8181551978074264 250:37.9137748399884 255:38.10461274883915 257:8.37725091009706 261:30.246177138467182 271:8.608990913541485 276:15.306193212286002 277:3.0079784363016175 278:15.331531637365245 279:3.0158876141405866 285:3.0479065490791877 286:3.0519526130871264 289:3.06007434799032 290:3.06007434799032 294:8.76921911425173 300:8.8300649533473 # platelet
1:26.028946205976784 2:137.84677499109827 3:14.017291351572794 4:1.3924335618543853 5:3.786639372000519 8:1.7073579867013553 9:0.17364551786224577 10:16.80968232983741 11:0.22615519767376727 12:0.23033319032536992 13:5.118195051730904 14:5.7823176708142725 17:14.645897243569792 19:15.00738544253245 20:0.5161688137773338 21:57.38120328837455 22:31.859659542142793 23:3.0872059635729516 24:3.151544593062738 25:11.223107736206313 26:46.52247606444288 29:0.710870865975443 30:3.494946220027965 32:34.50113121231573 40:3.8525298703953417 44:36.61620671355113 45:0.9637153827299082 47:4.127979102086648 48:4.153616152850182 49:24.630947037392712 50:24.80631015633324 53:4.3010974339609245 54:25.11261166923521 55:4.358100978729016 58:1.1274433277219487 59:1.1355502396774813 64:1.1876737241858952 66:14.534117269701888 68:26.770522105016585 70:20.666637595224714 71:9.530862991818134 73:15.154034928233672 75:5.160954553777188 76:5.221498664549338 82:1.491010367557267 86:1.544976825387216 88:5.469339927476778 89:5.532740421672518 90:10.59485667199165 92:10.680330828184019 96:5.752335336525736 97:23.080154327743514 102:5.847463960843355 106:5.968459493317131 107:6.0150014748612275 108:17.305755516994136 110:1.8189977816573093 112:70.67115671172134 113:1.892610930864611 115:11.718853754894745 116:6.308813274698892 118:1.9584296848836065 120:11.905594846968015 121:6.417166118703195 123:1.992538952249599 127:12.106101683738528 129:6.588806052089406 130:12.184151162055942 131:6.60738781677681 133:2.0676009950890246 134:2.071889046293185 135:25.406909097941796 139:6.654289728977665 140:2.0848304589415156 141:48.678313126136835 144:6.808844998277383 146:41.01802556195025 148:2.1718916270047037 149:2.1741937583945568 150:6.868643464711334 151:2.190410517776137 152:12.638663358791394 153:6.919279790898845 160:2.294126176903917 161:13.00840839914704 162:13.03341307017417 167:13.211711369742323 168:2.365741411785619 170:27.09189293122985 171:7.284707276735722 177:59.94099958846679 184:2.4714638062858274 186:7.531086020333293 188:7.537167188158196 190:43.66249539649555 191:7.580030517088334 193:2.5228177603218214 200:7.724630233848218 208:36.52173843711386 212:14.191120073119171 221:7.990992299419933 226:2.7236545664673977 255:2.8973611207703875 262:8.518611758108026 274:22.71431232019564 276:15.341916121096544 278:30.685737529771576 280:8.690597234004368 292:3.079378308274544 296:3.09170297874141 # education
1:3.145819974756156 2:1.1215703318996233 3:23.139276506946647 4:3.86031203677352 5:88.72694371875534 6:4.007761472114806 7:15.505371069855144 8:4.424113451925632 9:4.675243372475214 11:22.15917002314068 12:0.24558730282163427 13:22.70103169776122 15:9.976222683897408 18:0.46908382295964374 19:2.903044750874938 20:0.5369743105518751 21:0.5579532300529135 24:11.208434034877628 25:0.643292813895216 28:0.7244914404953132 30:3.5556495211230437 34:0.8171428954542692 36:35.59601776038286 37:3.8288299985269183 38:0.8771026794864213 39:0.8909966981983293 40:0.8917748948595409 42:103.64546777199931 43:8.126313598529403 49:31.094258364004972 50:13.577033528745025 51:8.621366615539008 53:25.29739349201869 56:4.518130511544996 64:14.469835331265246 67:1.2780538478777017 71:4.948163895006172 81:10.296061157718656 82:1.52008906216129 84:1.555503864799806 85:10.532120146829422 87:5.529367711897536 88:10.55271449814811 94:16.741565864894522 95:1.685507186398762 96:5.819557543786955 99:23.42570548932929 103:11.299989221459406 105:1.8035684454995378 108:11.42636652302689 109:1.845952308786566 114:11.752849344044687 118:1.989499034521407 122:2.0095336448686556 123:2.023728326927914 126:2.062985187346979 128:6.6251498227848025 131:2.0947551445429764 133:2.0990445487246716 137:18.725091407597446 138:2.1098240620949733 146:6.907651137305088 147:2.2013614567585074 148:2.2036670413627113 152:19.23264967350181 156:2.2673142325990345 160:2.326261716342137 166:2.377208065170007 167:7.326088798741399 169:20.030127918886215 172:2.413913909743044 179:7.463797880317635 180:2.4651781971405815 186:7.601012406345778 187:7.601012406345778 188:2.526743376914441 193:2.555553556201027 197:20.843977652175628 202:2.626936727230302 205:28.620098240657295 208:14.247653571872611 213:2.698508455725026 215:2.7112907500015115 221:8.061420116061322 223:2.7502613617768117 224:14.4769695478328 226:2.7568494222920474 227:2.803735497591155 228:2.803735497591155 230:2.8139619375676883 231:2.8208155913861925 232:2.824253309129377 237:2.834610358668463 238:8.26791282249224 239:14.76068184748597 241:8.304739930772962 248:2.8874078231407356 249:14.931133973523973 250:2.9017803391886354 254:8.440505900075282 259:2.9568273913569203 261:8.58954104728648 264:3.006069111384121 268:3.0332031883701065 269:22.792986961165496 272:56.87503428576861 275:3.048909700852274 284:3.080774138553651 293:15.656571447174388 # discharge
1:11.470600078659123 3:3.7277065485431766 6:4.06543241280424 8:0.15798055637679972 10:0.23201128924105724 11:22.32351804613092 13:0.2882364961028581 14:54.85248484001681 15:10.065503555843792 19:25.864862155654784 21:3.086220006733857 22:0.5739462722486317 23:0.6092512521774794 24:3.250944981493968 25:3.317486310908307 27:0.7300828627000379 29:54.47021937357072 30:7.488239202302061 31:0.765825615478867 32:3.650215833205926 34:17.663132993365554 35:3.7691579360598286 43:0.9413996110115433 46:1.008625506693698 49:1.0377716277994573 51:4.349470977315278 54:8.79676541658636 57:39.27193864900902 59:4.614685060685122 60:4.648941957596945 65:1.2466330234066714 66:4.834131148765193 68:1.3107205255329584 69:1.3282050399385257 71:4.992453476839513 72:5.113162128588264 75:1.4637799256071151 76:5.332431587901372 78:5.400659121041992 80:1.5217766259100935 81:5.4163710712328665 82:16.071037994844197 88:1.600141561930567 90:1.6419809313412208 91:1.6511267451685379 92:5.7304773264794795 93:5.765383530704099 95:1.7058019253194554 97:1.728328186837622 98:5.908853888183866 101:5.953144986022297 102:5.960584981862086 104:78.57988713869025 105:1.8241973161937175 107:11.473381319872846 109:38.55504743858264 112:6.293251620801523 113:1.9443797347619025 116:6.4232991583426085 120:6.5231252563648106 121:2.0286592629396405 129:82.66135702119858 133:6.732014627531058 134:12.419851239765935 137:2.131196594452049 139:65.48166116021636 140:6.769681701661021 146:2.2229269872821438 147:2.2229269872821438 151:12.817506902024636 154:2.2626993164952838 156:12.967429534437725 157:7.118088020164733 161:2.355619685284372 170:2.427930051599386 171:20.16342697965938 172:2.4358842956964217 189:2.5517687085752354 198:14.051437272660126 200:14.110157165080484 206:7.920302309143497 211:2.7114060750997355 214:14.413409869037974 219:2.75313656200414 222:8.116081703403944 230:8.264810584368327 232:8.286566496690892 251:2.9281122745731696 253:15.074151265974029 260:56.33876141832288 262:3.0135883198021105 273:8.759796043078184 279:8.784731613731191 280:15.587627620566812 292:3.13623157388412 293:3.1403414782716816 295:3.144461459139945 296:15.756492534931573 # australia
1:0.13293086831845952 2:3.3331694276948816 3:6.783031886086745 5:1.4761979570625 6:7.2704446255851884 7:0.12981096412283613 8:16.093928950401146 9:4.735321174624767 11:2.128803790638873 13:8.985006614186617 14:2.64844191701712 15:0.4386148499166192 18:20.02600540233866 20:3.0281601588288907 21:0.5724075220828426 22:6.667013323776879 24:3.250944981493968 25:16.380969368957132 26:7.294883947158945 27:3.504826435421454 28:0.7403180824586022 29:7.42288562074159 30:0.765825615478867 31:22.697932768669784 32:0.7866835230079331 38:0.8939541908514523 40:23.927118939967414 42:4.029553351072586 43:0.9413996110115433 47:24.861144344112887 48:1.0324080827770987 49:1.0377716277994573 50:8.651197303262649 51:4.349470977315278 53:38.45250370068429 54:4.416995788215512 55:4.46520000400533 56:4.561629826769038 58:1.1726838026233233 59:1.1808847863173344 62:1.2282093072590436 64:4.738858187641747 65:1.2466330234066714 70:1.3317341068641249 71:1.3423865384873983 72:21.35912679944023 73:1.3996558009229696 74:1.4428852808566042 81:5.4163710712328665 87:5.574565352483063 88:10.623318795560813 89:5.644814390233846 90:1.6419809313412208 92:5.7304773264794795 95:5.818452048220942 97:1.728328186837622 100:5.938315104490374 103:1.8155085469773151 105:1.8241973161937175 111:1.8921072979760847 113:1.9443797347619025 114:17.988015920831042 118:2.0105985610304944 120:2.0246258957318997 123:2.044907870430066 126:2.084254163477523 127:2.084254163477523 130:56.680654449044 134:2.124705132199801 136:25.724513581900347 141:6.870566848032226 142:6.875445376667704 144:6.9246135517596565 147:6.954453675054289 148:2.22523727907076 150:2.2368430512473503 153:58.26788757595418 154:2.2626993164952838 158:2.3207150714395524 162:2.3632050814870906 164:2.3733782349307333 167:2.417388118284852 172:7.412907649422139 174:2.446554391171866 177:7.5052339395528085 183:2.517767044267645 184:2.5261982321283414 186:7.648408119279986 189:2.5517687085752354 190:2.557508297061557 198:2.6190757510648406 199:14.070941819306395 204:2.6584288066599386 214:2.7305314900408586 218:2.7498877291764017 222:8.116081703403944 223:2.772768479607946 224:2.772768479607946 227:8.243184786658967 238:2.860706974804736 242:2.885218567537131 243:2.892289965764099 244:2.899392059464437 248:8.41992006901563 250:2.9244946362735003 259:2.9796123197391253 264:3.0289152549195832 268:3.05608229419684 272:3.067862381703158 275:3.071807642586116 277:8.768089051179468 279:3.0836996848043463 281:3.0956769761268044 283:3.1037097519882324 284:3.1037097519882324 285:8.852068004032285 291:15.717074903118396 294:15.743322865489514 297:3.161043062342878 301:3.173587324940561# uterus
1:0.2218984827539433 3:94.3084373116018 4:7.057232231644881 5:154.31250108069605 6:15.134217226559073 7:4.285357253526529 8:4.483337192088004 11:83.9056499241636 12:8.731069502268008 14:9.923239474859301 15:24.877612341554173 17:0.4764671516601343 18:6.250228476304418 19:15.294096233482184 22:3.0904195097902236 24:11.29961781943712 25:0.6584896202359309 27:3.504826435421454 35:0.8336135761545279 36:3.8241340009864766 37:71.18542808159593 38:8.006761700292948 40:0.9087157421370395 42:269.00931473836823 43:64.91783163763004 47:13.472683798231692 48:31.21468358719723 50:1.0595183236834953 51:4.349470977315278 52:59.77623930407195 53:1.0939882730834947 55:19.59578999464984 57:1.1706433125384306 61:1.2260618880364549 66:54.930693346825436 67:1.2969229568060874 69:48.15334822535665 70:1.3317341068641249 73:1.3996558009229696 75:21.786207186964255 76:5.332431587901372 77:10.244996693549387 84:127.68203588823245 85:10.602705622159851 86:5.567953887022768 91:1.6511267451685379 93:1.6820881375428638 95:10.99230742943649 96:30.205284753658216 99:5.930925083174097 100:11.178375117190594 103:11.3712288141568 108:6.144347749220422 110:1.8702959331626268 115:6.401981782901441 116:6.4232991583426085 119:2.016593318765017 121:12.096864045857513 123:2.044907870430066 125:2.0800613271122663 134:2.124705132199801 145:26.20680285008292 153:2.2603301111329466 160:7.224407954527263 161:7.24063868396346 166:2.399112541409128 176:43.44016230916422 179:7.511085308664768 183:13.7207453212485 191:13.888354158266987 192:2.5777640500172367 193:13.916787928944382 204:36.60519306696238 205:2.670736486734998 210:21.398803001896574 225:8.129985029686313 229:14.734061674675885 236:2.850313738663734 240:221.75503045212992 244:8.397351098942352 250:2.9244946362735003 252:8.473132890891195 259:8.566206225721062 261:15.325056963852205 264:15.374139420164868 272:8.751521774937245 278:3.0836996848043463 287:23.183650348783075 289:15.690947866243043 300:3.173587324940561 # nausea
1:0.23726763045855592 3:6.8661633679826615 4:1.502780695285548 6:4.124070974747019 9:32.07835217698604 11:0.26257686920487955 12:2.179944467230801 14:0.43079893794046625 15:2.748797446780657 16:2.7656730683602615 18:0.49654421415105465 19:10.691110495919151 20:3.068295070567401 23:6.889460456014835 24:3.2918129737974495 25:7.1034678490233825 26:22.429428609594286 28:3.5729894250473984 29:17.1815984085405 32:3.6922495129419644 37:12.772605012123059 38:8.075215100692748 40:0.9259750415810671 43:0.9588516951724121 49:4.316151832673185 50:1.0776146587718418 51:25.39575701807729 53:4.45173238873448 54:13.965739587806821 56:1.1770622519007876 58:4.639489639755311 62:1.247105221685027 63:4.780798411636434 64:33.261716325953536 65:1.2656089045763061 66:40.55945493443686 72:5.15829499232734 74:10.136764232916052 75:5.317039151024508 77:1393.1309789583174 78:35.80414151867642 81:5.461979136037585 82:1.5599523597388973 87:5.620403980559636 89:1.6487608134820135 90:5.721373446522068 91:44.34112828725781 92:5.776532414055401 94:68.75203604154693 96:5.911384376559267 97:1.7490072687843314 100:1.7802951958344204 102:6.00694125008558 106:6.128463876393356 107:24.196627103537296 110:6.230572422345975 111:11.70591545461693 118:6.539408684052568 120:6.57013572838611 121:18.45523147893426 128:6.7188404370442765 135:6.798042325641621 137:6.802758605087227 155:7.139577468059141 156:7.14478280819413 159:2.36768856535304 168:13.473571064628745 173:126.44406205553312 177:35.55949519532124 180:7.5707550279870155 188:61.44700632297649 198:7.852108145146331 206:2.6965079687159808 211:2.7341421978537044 212:8.061789824645894 218:2.772680352963397 220:8.1575211119005 223:2.795594062698903 226:8.192336759663128 227:2.8492188720445712 228:55.162836662469935 229:2.8526299333923473 231:2.866346051913718 233:8.335055205554964 234:22.08845624569479 239:2.8836549807351766 244:8.445910437734941 257:8.568006780026739 267:3.0675683620004874 268:39.3718457854753 271:8.800293011566636 272:15.573238197159847 277:3.0989833700025047 280:15.662155733577077 283:3.126963831879201 # follicle
1:22.84726443693277 3:39.12769310569828 4:24.222327909626728 5:147.79158348767814 6:141.75092084153297 7:36.012168897453776 9:12.40879989315554 10:0.2478041537144297 11:106.23019881022452 12:5.1843661060150055 13:0.30545884078004915 15:2.7685254958164207 17:31.3186743741705 18:6.348358402458845 19:10.7373321851299 20:6.664351140807528 21:3.1469639161523775 25:89.78170365357701 26:3.539569880030684 27:0.7543096517190413 28:7.484016174057114 30:3.659973929926605 37:8.030685397840609 39:13.00522852624221 42:4.094288073627261 43:4.102293923244729 44:13.346132995936632 47:4.2992883877569055 50:13.814407903283485 51:13.867385916563181 53:91.81442324068739 56:4.628085789384493 61:26.705703935204742 65:26.86509759981877 71:27.598747643966895 72:34.793886800475406 73:5.192604915578141 81:5.485028683606882 86:5.636943228336458 88:5.650207956137754 93:5.834782264529827 96:5.934746847673767 103:17.52193049133413 105:24.1356381845834 106:6.151962825648359 107:6.19873071060739 108:17.693428547532434 112:6.363631599310107 119:6.5762847986503115 126:6.7242864288671775 128:48.63848077936889 131:65.61828231406629 133:18.922494497225763 137:6.826629386830545 138:6.826629386830545 147:7.025864486412846 148:7.030870011732169 149:7.035882762898101 154:34.173123754105085 162:7.328765393511588 165:87.0659024905629 166:7.405979945049134 174:7.507809961479117 183:7.66027734499166 197:21.092551323290028 200:7.914836722292606 204:36.834127610507046 208:8.052594476868082 213:8.09294437436298 214:8.113290293820624 227:8.316120989943077 228:8.316120989943077 243:8.455453119781513 244:8.470435624810875 252:47.29162960539786 253:8.546288048147463 289:8.95114959246476 290:8.95114959246476 # mastitis
1:1.4323728140891598 2:202.22571867885947 4:7.183629657002567 5:132.72955164678115 6:0.11218872377708254 10:83.78259040412719 11:22.574403875289445 12:8.86363933302758 13:9.118365168718864 14:36.35094028551572 15:10.201870070347631 16:0.4647321738183973 17:10.453801188307722 18:6.348358402458845 19:15.47098349381913 21:0.5946885947658016 22:6.766489380482533 23:6.92302367113805 24:11.438838711434789 25:16.559717513040457 26:11.946427334523165 27:7.441213611895387 28:3.594087247018479 29:47.98742662976634 30:3.659973929926605 31:0.7904402130444251 32:12.332298471739392 33:63.05755823038304 35:7.867509367589066 37:42.95019093325297 38:0.919831103098939 39:24.141374562989352 41:0.9498637297109057 42:96.57447984614615 43:0.967699705050043 44:13.346132995936632 45:1.033736777283231 47:13.615790235174098 48:13.671956185879326 49:25.21296364550237 51:4.415277889754489 52:1.112959919693006 54:19.64626882051537 55:4.531366707537362 56:1.1864746039657874 57:4.656993254380203 59:4.6812962413852945 60:1.22363555575476 61:40.15855282776211 64:4.805822151446942 66:1.3030557491522574 67:9.64369156482236 68:1.339708519742879 70:21.150451785413203 72:34.793886800475406 73:5.192604915578141 74:1.4726354189292719 76:10.342582558421167 80:10.454144775290896 88:1.6306962897363833 89:1.6590717390387 90:10.877861196278682 93:5.834782264529827 95:1.7368436937958625 96:5.934746847673767 97:1.7594687803972864 102:11.321412176066222 103:1.8470162182257837 104:1.8522439662501156 105:17.562400683796216 106:24.1356381845834 107:24.259371365462243 108:24.300983240604086 109:1.8984065293802421 110:1.9020224493098274 111:17.877500785235316 112:6.363631599310107 114:6.426037695943653 115:2.0014326770692383 116:2.011184393421298 118:6.5631429622821 120:2.056924271609418 121:2.0609717596537656 131:2.1487037657236367 134:2.157342413690537 141:2.217022723879824 147:2.2558749489546726 148:41.738403671870024 150:2.2698333797328565 152:12.927692277168944 155:2.319738954519461 158:2.3539525448996295 162:2.3965626008463357 163:7.334224818377162 167:2.450893932259748 170:2.4614641127699852 173:20.360267889474137 177:2.512683410863059 179:2.5154265764334114 180:7.59496946354603 189:2.585620558317251 190:7.745171669042551 193:14.027877204506835 198:7.876430867648267 200:2.671173949210091 209:2.739293414101473 210:2.745632231403194 211:2.745632231403194 212:2.751996152237054 213:2.7551875822942096 217:8.140598253564393 228:29.78713948864103 232:22.139005207708447 244:8.470435624810875 245:15.070283326786539 248:30.24397919564362 250:15.151047032685268 252:56.22705934012666 254:2.977369417640535 255:8.584815116882694 265:8.759338539164489 269:3.0910006250992237 270:3.098858887708859 272:15.610856436278072 274:3.106754227335018 280:23.213362101594313 282:23.230596644794446 286:3.154923173054258 289:3.163087289044833 # fibromyalgia
1:27.15542881031141 2:6.372520652974428 3:14.620183711820966 5:7.241348492720254 6:11.217074851530043 9:89.50123785983358 10:50.84831501251829 11:0.27370282959961156 12:0.27821881925289715 13:18.151526345304987 14:0.44428686782831794 15:2.788420041422879 17:0.504441081132559 18:2.915971440599777 19:3.02256389138876 20:32.43810688595054 22:0.6038465821012281 24:67.05317699372337 27:28.539863548000863 28:7.518352477234254 31:0.7988090993273153 33:23.368093985433525 36:12.765191058830688 37:18.190560448633306 38:0.9286207620571066 39:4.041152808108898 40:8.203368046528695 43:18.656863124017658 44:1.0066381762888912 45:1.042850890956878 46:13.594557807432738 47:1.0578914778105009 48:1.0686452277253602 49:4.360352356022454 51:4.437543702191853 52:32.06800302362434 56:9.16611528380787 58:1.210303683906301 61:1.264161550035799 62:1.2663277849170198 63:1.2706728547536765 66:4.924094707189263 67:55.73945160928131 69:5.049993292103105 72:21.606415634000086 75:10.28366525356779 76:1.5305838393633475 77:1.5332983047038349 78:1.560772999385849 81:1.567736914465577 82:16.266899731597526 83:1.608903125122407 86:5.660269852764121 87:22.84718532293652 88:10.76745540198771 89:5.737346812291476 91:10.946351129720414 92:16.871729657811944 93:5.858245353638626 95:5.91145504730257 97:11.215363080914415 98:1.7880893324173013 99:1.7980527473322134 105:11.546524729692793 106:1.8664186329017771 107:11.618948536511056 109:1.9091413543368452 111:17.927485630593118 115:18.283426920606136 128:18.84691843660486 131:2.1597374719274267 135:19.011899937698868 136:2.17490523953745 141:2.228129392136698 144:7.020101657096599 145:12.872194823600715 150:2.2809941828933145 154:13.027619655915865 158:2.365195729973566 160:2.3926562652137493 173:2.486133279281447 174:2.4914964106856297 175:2.5104147291829753 178:7.607599687206984 183:2.562953878237106 190:28.372317386338747 195:14.074925241715247 200:2.682690196070817 210:8.09727268908416 211:2.7572049780760115 218:2.795799634540065 225:2.818746303657428 228:8.340763238439076 229:2.875862220070376 230:2.8827152672141843 236:14.949880561180299 237:2.903448443355459 239:8.41345199599391 243:8.480140100368827 244:2.945718320817675 247:8.517724536776047 248:2.956457798801782 250:8.548074043519948 255:3.0001286144649435 259:3.0261457672331367 261:3.060206526763714 262:3.060206526763714 263:3.064034429052028 267:3.0910784660986743 270:31.14256839095465 274:3.118567117200028 275:3.118567117200028 276:3.122531145669007 284:3.150544570646778 286:3.1667643171004163 # degeneration
1:0.2532942379128882 2:9.819072246474231 3:0.07481110954091935 4:0.09711916293464815 5:24.3517688994497 6:7.4408347828300645 10:1086.827529728645 11:22.659226721176935 12:5.216067070108523 13:5.397083421284882 14:24.954352411359174 15:30.88138180701582 17:6.352399806847594 18:15.219303453087152 20:3.10908749949815 22:0.6038465821012281 24:0.6643929757838017 25:3.4002933972558367 27:17.15617313170556 28:0.7729349070579183 29:0.7827916740374091 33:0.8423510171431927 35:0.8675184829499526 37:8.065473016294407 38:0.9286207620571066 39:18.42603948118447 42:24.469143428329254 43:4.124211742486543 44:8.4488872374154 48:4.347320572407986 50:1.0960376402227758 51:4.437543702191853 52:4.475777232240008 55:19.840708010150298 56:1.1959696668995035 57:9.211723517791357 59:1.2185799254313505 60:4.73821874382806 61:1.264161550035799 62:4.8157775071425615 64:14.758148927200024 65:47.66026299337606 66:4.924094707189263 68:1.3495352082790046 69:5.049993292103105 71:5.0829721413813065 73:5.2155927717571835 74:5.3151359432857515 75:1.5037613582305767 80:10.490423398162614 81:22.423143597237456 86:1.6351409675992727 87:207.15603103754765 91:1.6923503888858753 93:1.7235000122163135 95:5.91145504730257 97:1.7700130035456676 98:61.363368963125616 99:6.024219853944791 103:1.8576828009551274 105:1.8664186329017771 106:11.546524729692793 110:24.46903366380231 111:1.9346863013979123 113:6.441470755169677 114:1.9910511122687273 121:2.0719066185483253 130:2.151140225516645 131:25.889758282882866 142:6.970839335372239 144:2.2531786153874647 145:7.035017793541794 146:2.2670216298754173 148:26.510953023107334 150:2.2809941828933145 152:2.2880296940898344 160:86.630644908367 161:7.336701109247916 176:2.518593618362912 180:2.5323212911647985 190:2.60282695718382 193:7.812846633883843 195:28.500655798832003 198:2.6645921549657547 209:2.750861452380543 213:29.273984304787934 215:2.779606187199868 218:2.795799634540065 219:2.7990578842896614 225:2.818746303657428 229:8.347966889147928 237:2.903448443355459 241:2.924447382788235 247:8.517724536776047 250:2.9708868197287126 254:2.989102256697042 255:3.0001286144649435 256:3.003820446252486 258:3.0149455469593196 261:3.060206526763714 264:3.075571133149843 267:48.216337681547884 272:3.1146124385970015 279:3.130487413211474 280:8.90810399606889 284:8.92495650512352 290:3.1749331421287446 295:3.191390458569081 # tunnel
1:161.0852374855688 2:37.563063218449884 3:56.79174252716297 4:1.5524974122526813 5:46.02636296005432 6:15.480075473397928 7:1.7633182016820865 8:4.63568498111212 10:8.754101723812546 11:22.74465985928571 12:8.953699030069892 13:5.429301959682669 14:19.706088719862056 15:30.981723610953622 16:0.4786966169376832 17:10.546810110859045 18:0.517993432138586 19:3.0430616646484303 20:15.842619317556828 22:6.834058392189126 23:33.29867187743632 24:21.86236814933009 25:27.859617576737843 27:3.6101381614507466 28:0.7812959120949714 29:0.7911879342864573 30:23.06622436784211 32:0.828484000814678 33:3.813076550128458 35:3.876267792275863 37:24.0051777466139 39:8.235405988753927 40:4.06509261214537 41:13.187559264366891 43:4.146298230400585 44:13.442939665478184 46:25.12611707323925 48:4.369658644136973 50:4.435473674394421 51:25.620986797383495 52:1.1316810811604916 54:4.527855726697551 61:9.45424182804058 62:4.838585914013115 63:4.84874801690696 64:1.2815099381243016 66:27.230013644778595 67:15.125682445534176 69:15.281615011510661 71:5.106018109145412 72:1.4442201092763145 74:5.3383724511014075 76:10.415286256271335 78:5.515858683985545 80:10.526956692005038 81:1.5780496472614751 82:1.590703795870925 86:5.683765147338645 91:1.7028631050712622 95:52.973315509290735 99:17.34468663501213 100:6.055373402529291 101:6.070250345094942 103:6.180143950852003 105:1.8771807680204804 106:11.583516837512057 113:1.9981397563646879 115:2.023244976167848 118:12.219492128539729 121:2.082925263866371 131:2.1708549648617614 133:2.1751773191107793 134:2.1795124415966507 135:2.1838603972897572 138:19.072328785319648 139:2.192595068761095 141:2.2393198472081295 142:6.995104130592529 148:7.079310956494242 154:2.3182244935757437 168:2.4762834500373736 171:2.4868906052661086 174:7.556669888651795 176:2.5300594706898605 178:28.01576053061919 179:2.5382886178339223 180:2.54379891341647 193:2.6347015755467478 196:21.090722080898818 206:2.7311425323737923 210:14.538345228921333 211:8.122001210011671 212:8.135485667568673 214:2.788057553408886 215:2.7912792005346834 229:2.8876035073914497 232:14.976734261385024 237:2.915208565372791 241:15.07772086677142 245:2.957506695121203 247:8.542591961268748 251:8.580580298066545 254:3.0009188833048057 259:3.037985937891978 262:8.760606873794734 264:3.0874419116782685 265:15.586854581029627 275:3.1304637950885015 278:3.1423911543804404 279:3.1423911543804404 281:8.933086788077116 282:8.941505736586384 286:3.178689248635441 289:9.000984176729085 291:9.01815606539142 292:9.01815606539142 295:15.931653858155055 300:16.02457234374374 # dementia
1:0.26155943540744647 2:6.4143512535849325 3:14.689682390206988 4:0.10078736345699066 5:4.0747536186550315 6:15.480075473397928 7:66.42976486338698 8:8.08661568810308 10:0.258744537155454 11:28.02607796567136 12:33.65986840835149 13:0.31735221382494433 14:0.45115596815255277 15:0.47274382307599677 16:2.825457521812599 17:50.24743093394865 18:2.9362765859001487 19:10.830792136336614 22:6.834058392189126 23:3.288980629129731 24:11.533332462125928 25:11.683451768956447 26:7.46493687144312 27:41.25596093173822 29:12.218864620694005 30:0.8072617692130117 31:0.8072617692130117 32:3.7565382331661783 35:7.937080687026704 36:0.898425994313708 37:18.25218128873734 39:0.9516844437296039 43:4.146298230400585 44:4.2195448156638475 45:13.634003330655803 46:8.630405002461556 47:31.551966354531114 48:8.722324518399597 49:31.704892865723266 50:13.911689544676806 51:4.459978183521785 52:4.498251689679988 53:84.06525054839106 55:4.576306862424235 56:4.673218784599751 57:4.702182692098172 59:1.2282105124452278 60:1.24287879662557 62:14.780124122829951 64:14.807372205771903 66:1.3226423767656308 68:27.509345164048025 69:1.377106609171719 70:1.380670959301634 71:5.106018109145412 72:10.071516249698801 73:15.634763482887331 75:5.386357753316036 78:1.571073968918136 82:1.590703795870925 84:5.640964915802189 85:1.6455642768485217 86:10.78345786590893 88:29.66841960797252 93:1.7340597860916298 95:30.434157279632267 96:17.2060443543844 98:1.79874322537008 107:11.655968882451582 108:1.905552624351212 109:11.729416695821275 110:1.9235852990399116 112:6.411380612754453 114:2.001973268191608 116:6.541792918383404 118:6.611113192497172 119:18.55051847519449 122:2.0849580082459758 123:25.54541337365333 129:2.1622483045758965 131:2.1708549648617614 133:12.589646925477165 134:6.860721961463699 135:26.027603859830954 136:6.874872624744006 140:19.101873204866955 141:6.990213833341714 149:2.2828998262512266 150:7.104470899266128 152:2.2992813452948435 153:50.3924650084902 154:2.3182244935757437 156:42.42925560376048 157:7.23831166836291 162:20.114891810802487 166:43.30314209477293 174:2.5029387233677216 177:20.62925627944442 179:7.632144588021442 183:7.709259679818707 184:7.727295574795873 185:7.7697381109400485 186:7.7697381109400485 189:20.950561705174533 192:7.837471572506769 194:14.112710522198963 198:7.925577987728344 200:2.6942902296625 203:8.002862696998433 208:14.507574416349437 210:2.7688615121134954 213:8.142246870025964 215:82.36585191356232 218:8.203675113535722 222:14.715979876208985 226:2.8370685882482545 241:2.9362216306147957 242:2.943286115691765 245:15.146065352666124 246:8.527506856019762 253:8.595887186387912 261:15.512999464734541 265:3.0951822949513974 269:3.1146913570248396 271:3.126506761812872 273:3.1304637950885015 278:8.90794502523728 281:3.1544037632768918 282:3.158427104355094 283:3.1624600843186466 285:3.174617284901681 291:15.905382350380082 292:9.01815606539142 299:16.01120494268786 300:9.09643552763871 # delivery
1:27.41627700290138 3:3.9024338705877053 5:1.5752713870956425 6:1.6540898007629394 7:0.15538376239101856 13:5.4617785157002965 14:2.766594114281547 15:0.4798199303628225 18:0.5253114731999813 19:0.5640487685469718 20:15.903439789236376 22:3.2134483466320427 25:11.731319266924666 27:3.6317044242072605 30:35.34306633359053 31:0.8157993179893406 37:0.9262676586017172 40:4.087253587831701 48:4.392167596872072 50:4.458053170285256 51:4.482583546166177 57:4.725032627245752 60:14.662989153364197 65:14.922799100852888 70:5.104425835504753 73:1.4594207118984481 82:29.303738293019094 84:36.6375046238277 86:5.707431324471138 88:5.720724285893883 90:5.815322825520647 92:5.87063237672883 93:1.7447044411549462 95:1.7686299927054758 99:1.8194736507377036 103:1.8792684207977084 104:88.31082488481721 105:1.8880277845679225 106:1.8880277845679225 111:24.724210154373832 112:1.9844442088388328 113:6.489620508562322 118:2.0758410034890686 119:6.648516543287614 124:6.715102426848966 126:18.910086959041863 129:6.847619327345763 131:6.8663046489402575 139:6.913465454790398 141:2.2505951845845935 147:12.970407908809975 150:2.303568245153279 157:13.222480870738428 161:7.3857358175308425 162:125.87640945323955 169:27.750685967626772 171:7.547041751493753 172:27.82464333155549 183:2.5860457933912007 184:2.594519353472638 187:7.794508038164466 190:2.625984785744911 193:2.646339409701277 198:14.276076423331235 200:2.7059751460426873 203:2.724309325422542 205:2.739749714180653 206:2.7428556984341883 214:2.799813095395947 217:14.680321209615688 218:2.8192540869570446 219:2.8225170451832327 226:14.796800932641743 230:2.9062921420368864 233:2.9166400167373423 242:2.955149955394825 251:22.64490223092616 260:8.7220635100074 269:3.1266634997431053 296:3.2194976898441623 299:9.112851343758523 # plague
1:0.10334807024376667 3:1.4618207748913257 8:16.515169558088353 9:126.78235195538593 11:5.25496001641776 12:5.280236347543145 13:13.567179398812948 19:6.623997666076918 20:21.149183619572 22:0.6192952085193605 23:66.88191249294243 24:3.3755387089609625 26:0.7683090138700257 27:12.151987538960906 28:0.7897417955484205 31:7.69407890722408 32:7.780313875530007 33:0.8596374024483296 34:12.740332235115266 36:3.953592882274504 37:0.9262676586017172 40:24.373413808079544 42:0.9914481831149005 44:1.0249213466542868 45:38.11127762957787 47:1.0764520996529388 48:4.392167596872072 49:1.092710478191584 51:8.901129146916643 53:8.99403788111012 57:1.227543397891691 60:4.783860620609533 61:1.2837098669828053 62:4.861565202253828 63:148.23867563503129 64:1.291343000358265 65:20.799116973138982 67:1.3554741144685667 71:1.40148810388598 73:1.4594207118984481 74:42.69298952526818 75:1.5242505639029391 78:5.539402521213095 81:1.5884472609535345 83:1.629749926253838 84:5.66460050721221 86:1.6560724671295315 90:5.815322825520647 91:44.755195721880206 92:5.87063237672883 94:11.194365076386244 96:6.005841986539419 102:1.832911542758244 105:1.8880277845679225 107:6.270319999515318 109:1.9308634590618021 110:1.934493498308728 111:1.956474296770937 113:6.489620508562322 115:2.0342779010053604 116:12.149993627224129 125:48.83457305185072 126:6.796751168989251 128:6.815161837285523 131:2.182057339826692 136:12.663527699427863 141:2.2505951845845935 147:2.289567447413572 149:2.2942198838007366 159:2.4129252026183643 161:7.3857358175308425 163:2.433215692503641 168:43.560069635456614 173:2.5090933712645835 177:2.547096187033083 180:7.668620502699929 182:28.249749188321463 188:7.800615100405922 194:14.150753826655587 198:7.950406767453659 199:7.963177087929966 200:7.988854996540533 204:2.7273855337692154 205:2.739749714180653 212:2.786980974884563 214:2.799813095395947 220:29.63377515834895 223:8.277130194462625 235:38.33612145205241 243:2.9622496057684846 249:8.575198671982072 250:15.265154874093106 257:8.667265943822636 258:3.038696644852069 264:3.0993975731254406 267:15.650056764089383 268:3.1266634997431053 271:3.1384859679756874 272:3.1384859679756874 277:39.811507691520966 278:15.775909374064613 283:8.975102391086617 286:40.09863264448108 291:3.2070953199334458 293:9.051951703286374 299:3.240372282614905 # molecule
1:0.10334807024376667 2:0.04114273089824639 3:0.08143053377148951 6:11.3310596820923 7:30.9203698853261 8:0.1856927884010786 9:2.044034810284502 11:71.3735324562052 13:9.25476066256682 15:2.828717343199322 16:2.8457244943777824 18:0.5253114731999813 20:21.149183619572 22:0.6192952085193605 23:7.025234817857909 25:16.742287017895418 26:0.7683090138700257 28:12.211142532335547 29:7.628386866800363 32:0.8370944148557841 34:7.972251702061235 35:49.626160159228654 37:0.9262676586017172 38:0.9464525273677598 40:4.087253587831701 43:0.9947443124142638 45:8.65935015409111 51:14.013903207123237 55:1.1741039108664408 56:14.474252690354096 58:1.2296121096459427 59:1.2379259799348077 62:20.68114572292989 63:139.09334439262418 65:4.905028547452632 71:5.129234959129031 73:5.262076705587262 74:1.503130082121665 80:16.279629405270754 83:16.503165940406493 86:1.6560724671295315 93:1.7447044411549462 94:45.24032234236205 96:1.7897179374328296 97:1.7913539041725683 105:1.8880277845679225 110:1.934493498308728 113:6.489620508562322 119:18.601344426345776 120:2.0899671825469537 121:18.656531779253797 122:48.37431418976184 125:101.59190136266498 126:2.1500049571883504 131:6.8663046489402575 134:12.641736378628488 136:83.94243850859544 137:2.1972580579274723 138:2.1972580579274723 142:2.2528597141595537 155:7.236708529016905 163:7.407551014091123 168:7.524349671435489 172:2.503739328030776 176:2.5416102052692504 177:2.547096187033083 180:13.844748540442408 182:36.09173542822617 191:2.637583945153606 194:28.629819290644907 198:2.6878488553846287 204:14.404278358420495 205:2.739749714180653 210:21.70256485327942 215:21.80013434272805 216:14.648969313143091 235:15.026109362474935 238:2.9305394802985174 239:15.059644200262293 243:8.530022289193097 247:8.567630269558473 248:2.9801335558434627 253:30.57527847675745 257:30.6947000142732 258:8.690650109932326 259:3.0499109916220517 269:3.1266634997431053 271:3.1384859679756874 272:8.89982529152745 275:3.1424453557383196 278:8.933091637684225 282:3.1704251464901394 285:3.1866247452783343 286:58.15728956194174 291:9.043333286680332 293:303.85692129293926 297:40.365925855653906 # chain
2:37.840247820903116 3:19.26292399637467 4:77.43881216037734 5:19.822249153741826 6:1.6714717995547173 7:4.497931249321422 9:0.23228931051246696 12:2.2739437744460314 13:23.461955601437108 14:10.245318105384476 15:2.8491245678095614 19:10.92563746321544 20:6.80009840200104 21:11.25510379664675 23:7.05982354017917 24:0.6884767956823035 25:7.274864865642077 26:17.26144215609461 29:12.315650895275786 30:7.7292810030470065 31:3.7464187708219585 32:3.8002481657804474 33:12.64988705407417 35:0.8938233162668386 40:8.309589766662615 41:0.9858868227131851 46:4.35672359745479 48:8.794094114189472 50:1.1243032891005853 52:4.543715504301279 53:4.564221559180564 59:33.22615043998837 60:1.2624615805944748 63:4.894898546596555 66:4.993331181874096 68:9.83927192733627 69:1.3972538813804336 70:9.91613832768975 75:10.39373914011302 77:5.500705037163781 78:36.25441236591678 80:1.5933284238104886 81:1.5989308726539042 93:11.165646974805446 94:17.186151324508533 98:17.39948085181036 100:1.8336642580796882 101:6.118273479176542 102:24.06836387087 105:1.898960799461996 106:11.658278540379255 108:6.310299838057095 110:31.76256504905454 115:6.568971671436888 116:81.958304293069 118:2.0870093485550987 119:32.788690934600645 122:6.703865817018194 123:12.41080262489858 125:57.21447671180263 126:6.821249367094702 127:6.821249367094702 129:19.067202082741108 131:6.890838150677028 135:6.919071391930964 136:6.923799439106494 141:2.2619565208151307 142:2.2642234040497593 146:13.008387815560388 152:2.322040411197549 155:2.3650870065053398 156:7.266635666140924 157:7.287582123382914 163:20.228932097769597 173:2.5207018577917597 176:7.66417474852002 177:7.675881449913032 178:2.5614902106558053 182:13.964795963650738 190:21.0789196931402 192:71.4256910329915 198:7.975408686764788 212:14.635513395858144 213:2.80201394668992 228:14.98711804280925 230:2.9182090204335287 245:15.222879542125906 250:3.0065571494252072 259:39.263221110960124 # supplement
1:8.773193680152186 3:28.995204402192147 5:15.300456836725033 6:15.62205686871421 9:2.062620249335317 10:5.170837970620118 11:33.800397607057135 12:5.312711429966714 13:72.79411271213091 14:171.55400777912786 15:20.077931895337475 18:26.022098658919962 20:38.918614668495536 22:6.902659547966189 23:7.05982354017917 24:16.612133032942214 25:7.274864865642077 27:22.89860607325079 28:22.9903026489225 31:41.9772114061243 32:7.815588836905249 33:7.906366285844046 36:72.02243998279458 37:72.37868205057775 38:24.32503797074655 44:8.555652062011506 45:8.695297481951627 49:45.49160572986363 51:32.18762514139033 54:25.999575958246158 60:9.412664496818342 62:9.534920137264082 64:14.906862337980636 69:1.3972538813804336 70:27.823577724498577 72:10.144903940051053 77:91.78866931073713 78:10.59589061485648 81:10.620487736413196 83:10.76548211371545 89:1.7011534072783538 93:11.165646974805446 94:11.231702521355704 95:113.61723175899063 97:45.60986437483362 104:11.64628881613184 105:11.658278540379255 107:11.730787061479525 115:2.0453968244059184 120:12.342220534849798 123:2.1215987188145604 129:12.621906531823875 141:12.879006208940915 148:13.016094546299511 149:34.2441567966235 150:34.307678749409014 152:13.078141594854783 160:68.82271309271239 163:13.482663887394489 178:13.864955872798156 180:13.882975603173284 182:13.964795963650738 204:14.442644312454243 206:63.29927929355102 208:14.58411079930448 211:2.7924303451094343 212:101.99314216701839 214:14.676977622721745 215:14.687391767899646 229:14.998123824810133 238:124.61276379675316 250:8.623219476885982 251:15.31535131054966 252:15.338707830203532 257:15.40936233981644 258:39.19014329179893 261:106.27240313238461 278:23.36810680602568 291:15.982488492780174 295:16.008769418869228 # albinism
1:31.979707141994524 2:9.985877527947354 3:57.15616451782927 4:1.5864926475736998 5:19.822249153741826 7:7.890677523769538 8:0.1906060726745023 9:27.203322522980137 11:5.287397543099984 12:2.2739437744460314 13:9.300921565495067 15:2.8491245678095614 17:10.641204407646207 18:2.9774017680349307 19:0.5716454320621897 21:0.6255598651359232 25:3.4641624952332153 26:0.7767633333810112 28:41.6296501081891 31:7.7292810030470065 32:3.8002481657804474 33:12.64988705407417 34:12.789187603109864 36:3.9757624315170212 37:4.022836091253372 38:8.250748916060274 39:0.9697717194226368 40:4.109587699964523 41:0.9858868227131851 42:8.426271910646308 43:1.0039296922231533 47:1.0858608472285796 48:13.867622679459679 49:13.895934898772 50:4.480805803306588 51:1.1346107707084387 56:20.293927930156727 62:14.879590735573153 63:20.77219723872004 65:20.86257933935678 66:4.993331181874096 67:1.3655272408135357 70:5.127794653443685 71:1.4116329654156268 74:126.36016144318812 76:1.5615872374442086 81:22.613820626879964 82:5.60753956990596 87:1.6696295129390104 88:16.706734057651275 90:23.308002187325073 91:5.859883518440183 92:23.455173314244206 93:5.929655535514152 94:5.972238933187217 98:17.39948085181036 108:1.9274079578167638 114:2.024073342369433 116:109.43275268295947 121:2.105218317357531 123:2.1215987188145604 124:32.99980757250895 125:111.22596471802417 126:6.821249367094702 128:33.316681190761635 131:2.193345713936244 134:2.20202201948411 142:7.044148626709088 143:2.2710447810428294 147:58.70375495084449 154:7.209670667133571 155:2.3650870065053398 161:2.4345676999707284 165:2.4705252411053347 168:2.499376760371082 172:7.583291515373598 176:7.66417474852002 180:7.693514135123899 182:2.592091703638939 183:79.9924053209396 193:2.658063243133841 194:7.8934628710804295 196:7.899700241771414 201:2.723838854894643 205:2.751546525621337 219:8.26059864255306 225:8.302247469852281 233:2.928563958276244 241:8.525403347284042 246:2.984918322641239 257:3.0395543447374536 259:8.73944100918334 264:3.1114392342250583 266:3.123077411106847 267:48.49307710597706 272:3.150551174006855 275:3.154512916258611 277:3.158484008008148 281:8.983567280493647 283:15.878563333322768 287:15.943293502132715 289:3.210977830694979 301:16.101720868257644# stomach
1:0.2786046800060357 2:3.531531198742492 3:10.74668318713537 5:0.10971692637363509 6:7.572201612383142 10:2.1902027633912917 11:17.909610472150465 12:2.2739437744460314 14:10.245318105384476 15:10.388437097224092 19:0.5716454320621897 20:3.1715467828420785 22:0.627147955640304 23:3.3313180864251546 24:0.6884767956823035 25:3.4641624952332153 28:84.90984290493834 29:29.015951633303473 30:7.7292810030470065 32:17.75432806909492 33:0.8684090306305201 36:0.9161888467623537 37:0.935250853996116 38:8.250748916060274 39:0.9697717194226368 40:13.203767292257263 42:81.37953985980782 43:1.0039296922231533 46:1.0724722646151363 48:8.794094114189472 49:4.427923795454099 52:14.146280019241306 55:1.1837572157139502 56:1.2249619674763215 58:9.32766822789946 59:20.439429469599073 62:4.884717628284214 66:1.3425685479042584 69:5.1195614180923155 71:1.4116329654156268 74:5.3853603689690415 76:5.494529665823289 80:1.5933284238104886 85:1.666666655732528 89:10.977573539963878 90:16.90627340439031 91:11.057356680710955 92:1.7396973461010268 93:45.16193193309211 94:5.972238933187217 99:17.446016435086857 100:1.8336642580796882 103:6.228303565349003 104:17.747817634087053 105:6.247645542644056 106:54.495650205940116 108:1.9274079578167638 115:2.0453968244059184 128:2.169746370756418 130:57.50233515627539 135:41.329748237289635 141:2.2619565208151307 145:341.97842295648513 155:7.261418557131816 158:7.335174103395257 160:2.4269706216092444 175:28.05454248229779 184:14.010777775537404 190:21.0789196931402 213:29.468713950202208 224:2.854105862282022 236:15.064614217270899 237:2.938984574319956 242:2.9670997944534374 260:15.492924322495501 264:8.8432412944937 270:3.1465987409507683 274:23.31694935814958 277:8.941735865308889 283:3.186546877688437 284:3.186546877688437 287:97.53841163209111 289:3.210977830694979 290:23.55865566266831 # knee
1:8.836219020980693 3:34.35786025717269 4:4.155620348771151 5:15.371978331175791 6:11.446811099333834 7:1.8167259939758942 8:0.19560648771298234 9:0.23771675981879428 10:2.2093062677241857 11:13.310888702447746 13:13.686975969750192 14:14.90205786924651 15:2.869707227428584 17:2.9803540269243194 19:3.105589326613291 20:3.192714362879925 21:6.930437942804868 23:21.859577368760434 24:22.088077873308137 25:0.7225448707160375 28:3.7021178678405273 29:3.72744531134707 32:7.851128722919338 33:17.97607168716354 35:8.043381534000542 36:0.9252004063584515 37:43.53358417835298 38:0.9646282999334828 39:4.13013813648667 41:13.334969331381485 42:1.009887270122872 45:8.731509735243444 46:8.738264580230412 47:4.411703349403914 50:1.133897932521425 51:4.52831598356397 52:4.5667094183347485 53:1.1690639345320732 54:26.076841246681656 55:4.64500445548919 59:1.2576160458327317 62:4.908045492921685 64:1.3112682561601274 65:9.640032060785538 67:5.069895955848337 68:5.10221910984548 69:1055.33895031206 70:5.151338910057807 71:9.991997579960058 72:5.297708213029598 75:1.545083783274877 76:5.518370323199958 78:1.6024906538314438 80:5.5901669457529195 81:5.602817966263129 83:1.6509407423045732 86:5.755285394968332 89:1.7118888473432388 90:1.7256562801947013 91:1.7349150304916023 95:113.83806854943923 96:1.811398147768618 98:53.77272274536505 99:1.8412385700336877 100:17.51279504163937 101:1.8513327289308374 107:1.9312896807629771 115:2.0566028856784255 122:12.400739554195109 127:6.845923005955617 134:6.934353010793083 135:12.73228126888198 136:2.219954894024305 141:2.273404995387631 142:2.275674232098216 144:26.678409967120984 147:2.3124572838708386 150:13.093050548179 152:7.193659877465071 154:2.352549720416993 156:2.379069107086598 160:60.11477190373343 165:2.4821761414604793 168:2.51105355380433 174:2.53777944540368 175:2.556763675094845 179:2.5732211450513334 190:2.6494866344745907 193:28.74460315859358 197:2.699459976047421 211:8.197221145407093 214:2.823583317298231 217:2.836536857359857 218:14.778453659066368 219:2.8463202263900125 220:2.856162773790774 222:14.831321354422965 225:8.327540185972182 227:2.9199159686675222 229:2.923341155829948 231:2.937113777588599 237:8.506480036422818 242:2.979136772547876 243:2.986245840346187 250:8.648615783924834 252:3.0295534289827293 253:3.0295534289827293 254:8.68695880344824 255:3.0479371608918044 263:3.1120030769078353 265:48.52739964349962 275:15.815416645606076 276:8.967226350258503 283:15.917493217984566 288:3.2190667135106388 289:3.223165493574121 292:3.2313929246139366 293:3.2355216652408774 # hearing
1:12.067825693638229 2:27.625981984141607 3:10.804083923689582 4:24.711027716658943 5:1.6096573917862325 6:11.446811099333834 7:16.204051990927844 8:74.89731877294761 9:158.87474297734357 10:8.891159633857331 11:9.055698631382084 12:13.35693875540911 14:2.80733973815918 15:2.869707227428584 16:6.333984007748566 18:2.9982263620894747 20:21.299459628650826 21:3.2515636324205044 23:3.352748819228121 24:7.20103610400959 26:0.7853047881937946 28:7.658278227382919 29:0.8168904775292982 32:35.79929813822132 33:7.941981390951256 34:0.9027643530273354 35:8.043381534000542 39:18.67557483666237 40:0.9797471969747772 41:0.9951076145145047 42:4.205539175770975 43:31.04369973348156 45:4.375252677746903 47:1.095356730472179 51:1.1442312806013093 52:1.1604022710608577 56:4.742205638633462 60:1.2723831074649552 61:1.3036021952281391 62:1.3057872456726065 64:47.97852321943691 65:1.3245308301125704 67:1.3756675035808443 69:5.143098618107492 71:1.421864963290995 73:10.20002933179054 75:16.09949909184715 80:1.603889762323323 86:1.6773479815897459 89:1.7118888473432388 91:1.7349150304916023 93:5.953806755603639 94:30.633404608028602 96:6.054100753378163 100:1.844594992598671 108:17.946557622971778 114:12.120697252909721 119:6.697533049283406 121:2.11649498119311 124:2.134957182284732 131:2.204721225921777 135:2.217769022830066 136:2.219954894024305 142:2.275674232098216 143:58.516260905431146 144:7.1182893542039976 148:2.3147864052721157 150:2.326486326020099 154:7.234532597822551 155:2.376639045097198 157:2.3888283091719758 158:2.411017401918454 159:7.413763522561272 161:2.446185645800628 165:2.4821761414604793 172:2.527034023542773 175:2065.952736103644 180:7.718583208015337 182:14.003309140747128 183:2.609481728561844 184:2.6179694130316564 193:2.6698742155239805 201:2.735701617916171 205:37.3078031558179 215:2.8268120274804103 222:73.66849446021291 226:2.8727002937591184 233:2.940575038629762 234:8.484536008636335 237:2.951002717660965 238:2.9544933366337127 242:8.565652548044207 245:2.9933856042728224 246:30.530274690876368 250:8.648615783924834 254:3.0368825503289325 257:15.448202754331273 265:31.25627872356948 267:3.139113039037844 272:3.1627035190206403 281:40.10008975763624 284:3.1987204132327753 292:9.094209450821214 297:3.2563174310253284 300:88.1558423738084 # marrow
1:0.08970281077722644 2:38.121538767175416 3:3.9932822150906606 4:4.186571347487306 5:40.881756076639995 7:7.980865487519024 8:26.615831416675686 10:0.2816528999216447 11:23.092660660798877 12:5.378459915179537 13:13.747551628878673 14:0.47949242119141416 15:10.483835870700075 18:6.551497215375853 20:3.2140597265542827 22:6.97232046853889 23:0.6798378186514905 24:11.726513297127878 27:23.051465418827878 28:23.143237205250667 30:12.504521122282641 32:3.844659893677794 38:8.32279298966038 40:18.744515416286177 41:13.384820489347849 42:158.40175624000167 43:4.236375775259373 47:8.825744598454742 48:13.967571202145335 49:330.7719884605058 50:1.1435808741893134 51:1.1539400887646052 52:46.31774362304949 54:9.117833124376626 55:9.19453836187309 56:20.421806254380186 58:1.2592226309845111 60:9.486288721113528 61:40.783557673640225 62:1.3158699802487 64:9.628712569178651 67:1.385896065235078 69:34.747149228901776 77:1.5854279851168762 81:10.695410407984799 84:10.865975149229438 86:1.6881176065894752 87:29.958957711836877 88:1.6940689183378341 89:1.7227125868068496 91:5.908269629728836 92:1.7613741687952957 93:1.7771589755564914 95:11.323833379167526 96:11.396626715961053 98:1.842218891681906 100:24.13919475046692 101:11.533690292542502 103:1.9122947436144886 106:6.296530494208694 110:1.9677386681369704 112:12.062269939303135 113:6.56314954769123 120:2.123784215766596 121:2.1278599452517755 130:2.2075407206621818 135:2.22924695649578 136:6.97342806084168 138:6.97342806084168 142:2.2872133601957776 143:2.2940488594023476 145:13.06207648579381 146:2.3240340710137004 148:2.326365546316038 149:2.3287006294854447 150:2.338077235674939 152:13.15494211599603 157:13.337444892871524 161:7.460592292425176 162:2.465540842240303 164:13.584956318909263 165:2.4939153419170186 172:2.5388132409468325 175:7.696965000299755 177:2.5822830905086374 179:2.5850403802031767 183:2.6213315657300913 184:7.8273574588783426 188:7.87598003306844 191:21.234284394770597 193:7.937702949478681 207:2.7910283458577263 209:2.8099806879443077 211:73.19415336626724 213:21.900806636402017 218:14.81742129818072 222:14.870300764970347 231:8.502770598751981 234:8.510058307523567 236:2.956145331784955 239:8.539355938567816 240:8.561484886032902 243:2.998375827903142 252:8.697154432719174 262:8.862071892257104 263:3.1242131146141214 264:8.894343544679794 266:3.147437439252211 272:8.976284966237852 275:15.854596179193683 276:3.1828864170810305 277:8.992894623356902 279:9.009579566696301 281:15.93099523017278 285:9.077085481712574 287:16.021445302152433 291:3.243673597487969 292:3.243673597487969 295:9.137184202249129 296:9.145850172514042 # extremity
1:36.9171306599767 2:55.14174410921833 3:19.433353183156637 4:19.96484592624544 5:35.31335760477067 6:85.72040571169167 7:42.496709011861775 8:0.2006951950356173 9:0.24323250210078082 10:78.1481833049235 11:2.297711029412371 13:5.560790811498 15:6.340159328461814 16:0.5076531211127489 18:15.523928635083328 19:45.06745415355084 20:6.869547868871823 21:45.949599352522355 22:3.2772706147723105 29:35.46498753025691 30:0.8419325186815547 31:3.7906847677535573 32:3.844659893677794 33:7.977864976531981 36:0.9343002631407957 37:8.243299186415927 39:0.9882075598123208 41:4.192308632523386 42:1.0192386788032817 43:1.0225630210875558 49:1.1213262658567091 50:1.1435808741893134 51:4.551447706701228 52:4.589881117767834 54:84.8970684042439 57:147.36970716071392 60:1.2823929325849288 64:40.86251321309186 65:9.677091307370192 68:5.125898813242324 70:555.7692522120539 71:5.199933586372799 72:65.56725002468018 80:1.6145393996537392 82:16.519454501254714 84:1.6689613042227778 86:1.6881176065894752 88:1.6940689183378341 93:11.241063731863303 100:1.855614026556714 105:39.017330728961994 106:6.296530494208694 107:6.343467807847503 108:1.9496118648372038 111:11.967340189998293 112:2.0178799937385237 113:32.44210846657576 116:2.077719564840081 118:18.728485296187667 119:6.722306809803475 121:12.432202202340097 123:6.784511966980034 134:6.95924915450941 135:12.770695734154735 136:6.97342806084168 142:19.52837071046657 144:2.3101204455714557 145:2.31706119576378 148:7.178261807686174 149:7.183288681281726 150:7.2034688247600425 151:7.218680765975143 152:2.345148052973614 154:7.2595723164853885 158:7.385188735163246 161:2.457891891688113 184:2.6298263123144534 186:2.6498264838741656 190:14.190666209546968 193:2.681773488199522 197:2.711382789781489 198:2.723381806631561 200:2.7415504719298496 203:8.10333890368693 212:8.236150209978787 213:2.825945482574293 216:8.270130855126324 217:8.29067358638923 232:8.510058307523567 243:2.998375827903142 244:56.54805993890025 245:22.677498195160386 247:3.016295093682483 249:3.019902303272549 252:15.416628891668568 275:58.0599794593726 279:15.892667266815684 289:3.2354414571833323 290:3.2354414571833323 296:9.145850172514042 # literature
1:32.275347669073035 3:103.68853980994317 4:29.92229949179784 6:0.1367610543243746 9:5.0180164592717516 11:115.4165387777072 13:9.39431501676787 15:56.72069494027713 18:44.41295052930078 20:80.71289726616055 21:0.6415138261544658 22:0.6431160136706092 23:7.12979931302087 24:0.7049664867813074 25:3.507615318508915 28:62.76482244328549 36:8.168080629861533 37:18.503081467116566 38:8.32279298966038 39:8.378603635850538 42:13.463228570210347 43:8.511382317006301 46:13.841456015815298 50:8.971397292006532 51:46.12334507190148 53:9.103355418644256 54:9.117833124376626 57:70.14440655446992 58:26.7488124904156 62:48.034873127081035 64:1.3213627505465342 65:9.677091307370192 72:65.56725002468018 74:10.393379711861485 80:51.41432174929165 92:11.186593900417915 93:1.7771589755564914 104:11.722100885674141 105:17.86699203150198 111:32.07443264411036 121:12.432202202340097 130:12.698419905902766 133:19.22924624783148 138:122.22665456917412 148:19.703347764270227 150:13.131577989740867 165:2.4939153419170186 181:14.005558486364809 189:14.171876096531813 190:2.661369428575771 192:321.7889261141457 210:37.65763914302429 212:14.713133104703722 219:14.827957450302316 231:38.52953236850808 254:15.440091796244102 277:67.53811031556333 280:3.20290709273176 285:15.995455254644472 293:16.07378440849329 295:16.086944764402883 # lichen
1:8.963921374652074 3:1.5296158247687413 5:0.12182487620094937 6:4.36881766949058 7:0.1741380564560762 9:518.8203411869969 10:0.2876007531427137 11:2.3173485229375044 20:6.904678951048355 21:0.6496244358217292 22:0.6512336719572672 23:7.165193548645755 26:0.8026537722462634 28:12.407428897748327 29:3.7719564513523656 31:3.8130868371637527 32:3.86713482860238 35:0.920912503329958 36:13.059851219249634 37:8.279666450617116 40:13.353191645936047 42:1.0286795702554807 44:19.237744249030168 47:8.862537417412462 50:1.1533532986356634 52:4.613232997588346 56:1.2547386314663578 61:15.020576777570975 62:20.937544897485846 65:21.055676083445658 67:72.31601548274033 69:41.95069187299195 71:1.4425950407550914 73:1.5009698818759534 75:1.566270221402152 77:1.5961177022411415 78:1.6238747079175198 82:1.643669219721232 83:1.6724847777596688 87:44.65252926059329 89:5.881252304819874 90:1.7474355945583728 91:11.170746996146942 92:1.7723462145386197 94:11.345318717332397 102:6.1991170202147075 111:18.234733920190543 125:2.191304831755373 136:2.2430049538245713 138:26.366347990954896 141:2.29656802977852 158:2.4344534717171356 179:2.5969491008414 183:2.6332708884202707 194:7.969438899592541 196:7.97568333237563 199:2.7414416143343847 203:2.771976992092932 204:2.7750626172832304 207:14.649940909904915 211:8.248252875120452 212:8.261760874788168 218:2.867204258688474 220:14.898934154870119 222:22.15135586743366 226:2.896894369470185 229:15.115199880056343 234:2.9648632863857776 243:22.699745675588076 248:30.702432116881003 250:8.699944157104214 254:39.261988172749625 257:3.0760726296734577 261:15.70739590611527 264:8.920163747121048 266:3.159751089904207 267:3.1636555633338723 268:8.977346908065853 270:87.13558959792998 275:15.8940478268724 283:3.2233335725090546 291:3.2560437565786042 # ganglion
1:12.302179874579325 3:10.979032529298156 4:7.5358711133069916 5:11.361798651182722 6:25.490387423761515 7:74.2437911783282 8:21.69973185306646 9:0.25453363039751226 10:0.29363929415446277 11:18.207010306211977 13:5.62815361705974 14:15.087812063107863 15:0.5165135073751824 17:0.5566653316497004 19:11.119634561972868 20:3.2572934304291064 23:3.418117345967886 24:3.484110219598533 25:11.976015986002654 27:0.8226354026949799 28:0.833284277317586 29:3.7944847328140408 30:0.8598001272754225 31:70.98198393016649 32:0.8814595505918817 34:30.24318852613697 37:8.316309527197218 38:0.9925572114412606 46:1.110849268530282 48:8.940841366803724 50:9.045456264222954 52:4.636767500164593 56:1.2648439671132936 58:14.799572403647387 62:4.979105428360305 64:1.3418213997579487 69:5.214786561725178 70:5.223048023521198 71:1.4530955145688758 73:10.312951521677599 74:1.555690195270914 76:51.30522711434026 78:5.659765501258585 82:5.704317322870701 84:16.794077231418015 85:11.0089180887936 86:30.096825353950837 88:5.841746023311251 89:1.7446297283649241 90:23.569277110581684 91:1.767761790133644 93:6.027336763774631 95:6.0807935172894085 99:17.652982526710396 102:17.715569518809613 103:17.9308296633901 107:1.9649694162966491 108:6.408941120541404 110:18.186008838525606 116:2.100601485491412 119:2.138638265700334 120:6.790074312620064 122:2.152906403067891 123:49.043658323053165 129:2.2307191810190834 130:33.7384551146944 134:7.009584431558346 149:114.6500460591194 155:2.411829726901681 157:13.415442213968367 166:2.525507082590124 167:2.5439639107836025 170:2.554609417325973 172:35.978287581386105 174:2.5734150109387226 180:2.6144870600403856 186:2.673842906065064 187:2.673842906065064 189:45.06480324009981 192:7.9888903214990075 199:21.586777932034376 201:8.128645089278578 202:29.33980420096959 203:2.7841176534662444 205:2.7996168963071253 206:2.802734651835133 211:8.274041457472789 213:2.8502349862623353 218:22.13349174370938 219:2.8826902756756283 221:2.8925540113884454 224:145.04658696688887 232:2.977142848772669 234:2.977142848772669 240:8.613105436561256 241:3.0086895389584614 252:8.74885974124828 253:8.74885974124828 254:8.76425939680933 256:3.0884251777157883 264:3.160489005480795 282:3.231728483599043 284:9.103538139566478 285:3.2479751728173527 290:9.154663073924963 291:23.805846048422126 293:9.180493406297694 294:16.166208639057427 # bite
1:1.609043650870996 2:3.650636010009771 3:4.055202370624801 4:35.53027300362873 5:7.550936202752442 8:1.9887193044730342 10:5.3025690856080985 12:0.32012077368328645 13:5.62815361705974 14:56.57683752741359 17:20.776591233378635 18:10.875127632274062 19:21.221482125604894 23:11.677912181063444 24:7.307532686579203 25:22.552600354170103 27:17.593456168472464 28:3.7690515226065116 30:7.872774560326788 32:23.709774145062383 33:8.050452180633547 36:65.17064430836167 37:0.9720667245674787 43:37.906934133145306 48:8.940841366803724 49:8.961588546348153 50:4.573594427764029 53:9.177588405537419 58:9.475798231582715 59:86.86572542528233 65:27.483949141638654 69:15.585577343787163 72:10.29488739281723 76:10.63970189390786 78:1.6347021705312885 81:5.6756068460056 86:77.0232966083054 91:45.289087561016075 92:11.263052121945533 95:17.415386316529204 99:17.652982526710396 100:6.201510716272161 106:17.971393982283203 113:12.223138130254602 119:6.772397319656456 140:84.85550714010118 153:13.287770016789608 154:27.18087270548179 160:69.36815407649654 174:61.48959886543408 178:14.020530499805371 180:20.9787931444396 184:36.58519786228726 191:21.340253869626046 195:53.93660663665554 196:14.354515341420667 198:14.470438382942428 201:14.549077176727756 206:14.648954639348004 207:8.220490076837423 216:14.843766798600367 226:14.991763216338622 236:2.9806184699058886 239:30.500358930244044 247:8.695465631669528 248:95.36982461550676 250:22.892737100695356 262:8.91387608710761 272:15.921136725388674 274:15.93377529074806 281:49.26215415656312 299:16.245844487876067 301:3.3060934625927083# retinopathy
1:0.31481933624380787 2:0.05465769724839026 3:15.117982670770788 5:4.259809549593007 6:1.7427778236391558 8:4.8270596386790885 10:9.03146180468702 11:2.3371686358010075 12:5.445296900110159 13:2.461197203169074 15:0.5165135073751824 17:0.5566653316497004 18:3.0617764688987874 21:3.316438734776858 23:7.200863595500912 24:0.7218141278017204 26:0.8114636964712252 27:3.7421794979605507 28:23.29839416760836 29:17.740516282188146 32:12.72339885410166 36:0.9527696334459265 37:4.113527457754807 38:0.9925572114412606 40:8.454945103195447 41:1.0233045402515581 42:37.87036636754181 44:1.0721545484924637 48:1.135330199449128 52:9.145124310981325 55:4.715302402765226 58:1.27940845972066 62:4.979105428360305 64:4.991883888952421 65:5.0227686924179 69:1.4386035238384447 71:1.4530955145688758 74:5.48146058265094 75:10.544230720352056 76:5.590968641976225 87:169.45952382107689 88:23.31696303382772 90:1.7584606881263374 93:1.7992408188263822 95:6.0807935172894085 96:1.8445837309090267 99:31.26859156716097 110:1.9903476033662941 114:2.069328603110804 115:2.090755633449664 133:2.2437329244518827 136:7.023777459467995 138:2.2546654209511563 144:2.333515441023248 145:42.40497377323596 155:2.411829726901681 161:2.4815740495912624 164:13.663094871419963 175:149.50953141516476 176:7.765480314378362 190:2.6854046833368352 198:2.7475159340229287 213:232.89570781173333 225:2.9024775741474715 232:2.977142848772669 234:2.977142848772669 243:3.0229054704486042 252:3.066297817056663 259:8.842243858689365 274:9.036455254441101 284:3.2357755906586565 287:49.477501189523956 289:3.260263052725384 297:9.22394917386268 # wrist
2:0.05465769724839026 3:10.979032529298156 4:7.5358711133069916 5:1.6625758454692088 9:5.0837409988490725 10:9.03146180468702 11:13.493099898125966 12:46.32675248212454 13:9.489169755925168 15:0.5165135073751824 16:0.5226635965145551 17:0.5566653316497004 18:0.5632147210976917 19:11.119634561972868 22:16.396446573489246 24:40.60456643417527 25:11.976015986002654 26:243.55131860161515 27:62.90187957863625 28:0.833284277317586 29:42.239140590204535 30:3.835671529153658 31:7.872774560326788 32:7.9593738561188845 40:1.0078101140996594 41:1.0233045402515581 44:4.356240649850678 45:1.1090585356998994 46:13.942738867014757 48:4.507356136592019 49:135.16133462168605 50:1.1632164155634541 51:4.598254136363834 52:1.1899182826740142 53:154.90245923576086 56:26.79451438314597 57:1.2773162299102583 63:4.989323978578586 64:9.703594650881952 66:48.8207440318605 67:1.4066228490757753 68:41.87836890906352 73:1.5115809143893302 75:58.81171855039848 81:29.604777959881787 86:5.82840600639242 88:1.715896653149056 89:17.047739050731256 94:17.392797405393694 102:1.888083231568314 106:6.346136220725112 110:1.9903476033662941 111:6.497248012282955 120:6.790074312620064 123:2.1673152507714275 125:12.68341248962231 128:6.939478012106282 130:26.297583732320184 134:2.2480962899741264 137:26.432994947072363 141:26.73533972419828 147:7.223784559392068 150:7.254039469240628 153:13.287770016789608 155:2.411829726901681 156:34.98330640819236 158:2.4463069440910328 163:35.50440472648821 167:35.85354805766878 174:7.70742480005383 175:2.5924486744622883 179:14.020530499805371 180:14.038569061962441 189:14.250325375895255 190:2.6854046833368352 192:28.944409054455324 196:2.711729193111991 200:8.115713336216919 220:46.708266233609685 225:2.9024775741474715 228:146.0685622046472 232:2.977142848772669 234:8.5616458973129 236:2.9806184699058886 244:3.0300593604007577 249:3.044460198329417 255:15.554502819424696 257:39.43947269754978 262:3.1450584740888217 271:15.921136725388674 272:3.199695124514863 273:3.2036662849414195 276:3.2076467948750578 295:3.2767862962326944 # estrogen
1:9.093876636916645 2:1.3390020373145604 3:0.10338988926991463 4:1.6745926977904209 6:7.798324787973232 7:26.296173513978754 8:0.21650304572529555 9:0.26032146010085655 11:2.3571738606006147 13:0.36171291505832176 19:0.6109593489532854 20:0.6437585530192451 24:0.7303752187524618 25:12.026061406265612 27:12.44839358163325 28:7.802501115277718 29:0.8524024972880283 30:3.858441336331221 31:3.858441336331221 32:0.8906034915349055 33:0.9135977910037003 39:1.0165355243926995 40:4.223937488687454 41:4.261595545091081 42:13.615120861151382 47:8.936954273868409 49:4.544084020678632 50:1.173171459152143 52:14.399585739551812 53:1.208685489640016 58:9.513520361260662 62:5.003159000170393 64:1.3521879977068028 65:1.3655634673331087 72:5.394176567950332 74:50.89002423626322 77:1.6177704511578745 87:629.6988277781871 90:1.7695777091604956 92:1.7945636213107472 93:1.8104190157090658 97:1.8574778957191782 99:1.8858376513670472 101:6.241443420142196 102:11.660829715219688 103:1.9461265740116271 105:1.9549565324534546 106:1.9549565324534546 109:1.9981310679086646 115:12.347222236831437 119:25.841543313121555 121:6.824282817348015 124:6.86451670227382 125:12.722600344835925 128:2.227389458216069 129:6.997443118130637 130:2.24244568722476 131:2.251118247577773 138:7.049228590458786 144:2.345350214873545 145:13.179242824024021 164:234.4819874025759 166:2.5375254541604617 168:2.5586557036517728 176:2.6127612798840283 177:7.80299357356302 182:2.651770825116203 183:7.886202498810886 185:2.6859883935506916 191:36.95357485603796 193:2.7180130827799016 196:2.7239052841141054 198:29.24064218216046 207:29.611407450802243 210:8.300015159343129 234:75.11497564427214 236:2.9929923159475558 244:15.41961477228623 248:15.45414972563382 250:22.946541334661227 264:8.972354523476522 268:3.200343032661436 280:3.2402202542418146 289:16.15377006253063 291:9.19811473680201 299:16.285908056059178 # branch
2:1.3390020373145604 4:0.12890535372804426 5:0.1303482970252657 7:0.1840545705236561 8:431.5825957667336 9:33.22136111630362 10:2.287522284881517 12:18.33932306649786 13:2.4815028942049127 14:0.5016803631884904 17:10.88349904659569 20:3.279186707490544 22:163.53026077609678 23:3.440273776455281 24:7.343585715446589 26:126.00564136289337 27:17.657765029474902 29:0.8524024972880283 30:0.868871202817932 40:1.0173466347958724 43:8.62192188471512 45:1.1188748454511408 48:4.53093936920346 49:100.81221653461915 54:9.229628322901137 60:1.3129641715420126 63:41.173761246135356 64:34.172619246330164 66:1.3939296109673598 69:1.4491676983582487 71:28.29922390497603 73:5.40575922948225 74:1.5664731375900387 75:5.554191039959612 76:16.435794862015374 80:16.587915086521654 81:1.6526795811809298 83:1.6943916129031695 88:11.068177870337719 90:5.961489713352868 92:1.7945636213107472 93:1.8104190157090658 94:17.445384779473947 95:6.105705742478147 102:79.77166464577749 106:6.371215514910882 109:6.465922686926192 112:2.0521212876664263 113:2.0770027259662114 115:2.1023221022821157 116:40.57966733477431 118:2.1441817354282984 119:2.150261217025683 121:12.548754251106066 125:41.40346634886982 126:26.231152431229052 134:19.407076774320267 135:19.426715174322283 136:7.049228590458786 140:12.916795481353159 141:7.164965210661006 154:7.335782388451034 170:13.88282999973928 172:2.574692668481969 178:7.808873190891395 180:7.820661568949031 182:7.87419621502323 201:14.588792297260408 221:74.18269350995442 223:8.430513123207257 224:2.9147972711356913 239:3.003470308065801 241:15.351171402908053 247:15.45414972563382 248:8.721578237683591 255:3.097158988088322 259:8.868401198668113 275:3.2161813966628126 276:15.986451440929994 277:9.070990364005793 278:40.34662148030647 284:3.2483095385072653 286:16.127706364144014 292:9.19811473680201 293:3.2851955539750253 294:3.2893437894887425 299:3.3144473769715272 300:3.318667437612624 # sugar
1:12.381627494048267 2:23.192465722333733 3:64.32089032890529 4:35.66136301918562 5:15.663620661179483 6:4.432690709270549 7:1.890437030653844 8:0.21650304572529555 10:0.29976975753845 11:2.3571738606006147 12:5.47913288541508 13:5.662252512860966 14:2.8909838710027973 15:2.9538398838523183 16:2.971044330690875 17:15.659876709265307 18:6.656692711385736 19:0.6109593489532854 20:0.6437585530192451 23:27.94670147356387 24:0.7303752187524618 25:17.11951536431505 27:77.9966978918202 28:3.7917296641059965 29:17.804898004290465 30:3.858441336331221 31:0.868871202817932 32:3.9126350590688586 33:0.9135977910037003 36:88.56021598574732 37:30.74540564768576 38:13.373684757145575 39:4.221968971270594 41:4.261595545091081 43:1.051187219154728 46:4.472495844674304 47:4.504822637177491 48:1.1452146993055026 49:1.1507475453494247 50:4.597248204214843 51:4.621933779562362 52:14.399585739551812 55:1.2333543749406395 57:1.2875417142289913 58:1.2896386476611919 59:1.2980654055272594 60:1.3129641715420126 62:1.3466599477115306 63:27.4542129072645 65:1.3655634673331087 66:1.3939296109673598 68:1.4312597916326333 70:10.10369567742216 73:1.522283874256712 74:1.5664731375900387 80:1.6470300797445672 86:5.853146471562532 87:1.7239546350568606 88:1.726947795201129 93:11.356239153032883 95:17.467980749680176 98:279.52585934130894 103:1.9461265740116271 105:1.9549565324534546 106:6.371215514910882 107:18.12246027645421 108:6.4340580657500634 110:2.001789346503416 111:2.0239395792448764 121:6.824282817348015 123:6.860023008890473 127:12.736750664830621 128:2.227389458216069 129:2.24244568722476 134:2.2598416248793685 136:2.2664178166672406 139:2.2730231037601736 141:7.164965210661006 142:7.169871983557178 150:7.279601222883389 154:77.5462294813254 157:7.413870378970785 160:35.46608290801387 161:2.4935524049188444 166:13.78768372845293 168:2.5586557036517728 171:2.5693287695652653 174:7.73318427830169 180:2.6265831126723636 184:2.6659387866021924 186:21.292331421150166 189:2.691763500940067 193:2.7180130827799016 195:252.25017919833923 198:8.103097558823842 199:2.765767782721176 203:8.180580016991572 211:2.85289809993976 212:2.8593043968116385 214:2.872193018943714 216:2.8754311458798743 217:8.368112453711925 226:2.9214512507293193 230:2.979124087367539 231:2.9860436623045246 236:8.595025519981036 237:22.65474989163562 239:3.003470308065801 242:8.66893625599611 243:3.0353075687522035 245:3.042466167453662 246:85.48908025535388 248:3.053262150170819 250:8.752003084546988 260:8.87629400827102 263:3.1613850062877473 271:9.054366580081286 273:3.2161813966628126 287:3.2687029297575383 290:3.2728111277849665 297:9.250214820998023 301:24.020121838564442# cataract
2:6.717126677450359 3:11.038285200846449 4:7.58153859760339 5:15.663620661179483 6:7.798324787973232 7:0.1840545705236561 8:4.859912362419663 9:17.532910845300155 11:2.3571738606006147 12:2.372331239348234 13:13.932062572736474 15:6.444629018123842 17:0.5644840044814071 19:3.1914602400378955 20:3.279186707490544 22:3.3427147770925854 24:0.7303752187524618 26:23.188172341107197 27:3.76482003412764 28:3.7917296641059965 37:13.264419570207274 39:4.221968971270594 40:4.223937488687454 44:4.379656938569563 48:53.265495571568735 49:4.544084020678632 52:4.660487119800156 53:1.208685489640016 56:62.61405367883177 62:27.420712195584183 65:15.227923254966422 66:27.777627208972092 68:5.198028829986548 70:5.247317988134777 73:10.351146424433251 74:5.505942258744107 75:29.213669722932416 82:5.728968384472797 87:16.95112267452111 90:61.16827652336642 92:6.017025141405319 93:11.356239153032883 94:1.8296943752390413 95:30.987089930115108 98:24.259265586300316 99:17.705649903852475 101:17.752554118365797 103:6.351814708379567 104:6.363441793628145 106:6.371215514910882 110:6.473935893182532 114:6.646730580734036 115:18.696773572790388 120:57.2424786727104 122:6.828730117778281 128:12.765161903381784 130:6.997443118130637 131:19.367954313741937 136:7.049228590458786 137:26.50011441261817 140:7.063486947959738 142:34.36326354574042 155:13.41463030582388 165:158.68305869347017 167:2.555998760050149 173:7.721681266504418 176:28.432576237582154 177:2.6182755095707506 179:7.808873190891395 183:21.167378091762405 199:8.115896128884652 215:8.347548534287895 226:8.444526818164467 228:22.52032508830435 242:8.66893625599611 243:8.68389962605882 244:3.042466167453662 246:22.853189028570725 268:195.76745771072044 270:9.046082716862621 281:31.844428089464284 290:9.180909884832781 297:9.250214820998023 # prostate
1:92.16168694767134 3:19.69391507862224 5:0.1303482970252657 6:1.7610609341343073 8:2.0077788255676263 9:12.942707825424359 11:13.554773438699943 12:9.280065620768253 13:2.4815028942049127 15:6.444629018123842 18:10.924360121355328 19:0.6109593489532854 20:16.277848484140932 22:0.667742293934924 23:182.76320707374464 24:0.7303752187524618 27:3.76482003412764 29:0.8524024972880283 31:0.868871202817932 32:3.9126350590688586 33:8.087163280206994 37:8.353232195483802 38:18.834933783030074 39:4.221968971270594 40:13.454651179961148 43:1.051187219154728 44:1.0818721048324338 45:19.61084340583128 48:1.1452146993055026 51:4.621933779562362 55:9.306481714034256 56:33.48170158973036 62:9.721395522820638 63:79.74456888836028 64:5.015949220406529 66:27.777627208972092 68:5.198028829986548 69:10.090768772887406 71:21.79450122233944 76:5.61553500893322 80:1.6470300797445672 81:1.6526795811809298 83:5.793737364859703 84:5.810132139574916 91:5.982206387151597 94:11.42243587655973 101:1.8959882843398466 108:24.885564601660434 125:2.2146047229304746 128:26.279488998281355 130:2.24244568722476 133:2.255473552165508 141:2.3200938672923748 147:34.613397271401666 152:2.380483740145983 159:2.4833842222020808 161:2.4935524049188444 163:13.67730393636968 164:2.511508680002262 185:2.6859883935506916 187:2.6859883935506916 194:21.44504675632553 195:29.02810317088031 200:8.141630537242916 207:8.24644494447544 210:2.85289809993976 214:2.872193018943714 215:29.872663258966917 221:14.978263721797779 226:2.9214512507293193 235:8.595025519981036 242:3.028179666034483 243:3.0353075687522035 247:15.45414972563382 248:3.053262150170819 250:15.500526804653319 256:3.1008696553493977 258:8.844824101221695 272:3.2122078817321054 279:3.228158200655906 283:16.07593426710414 285:9.155251858407054 286:9.163784751768468 287:9.172337397755815 # collagen
1:0.07276759074356623 2:1.3558623008778494 3:64.52720833902538 4:7.627586651790541 5:4.323692189360352 6:11.74423785145606 7:0.1891519680022801 9:70.81054841675794 10:188.303181960851 11:72.80299036258651 12:0.3329020593004222 13:29.475636764003934 14:0.5092610390902546 15:2.9753358963497845 17:3.087027940673904 18:0.5790110223574896 20:0.6520462830709735 21:16.51197981561879 22:0.6761357513571764 23:7.273046318255585 28:0.8513362813272514 29:23.54273609682087 31:0.8780354629662606 32:0.8998406175458763 33:12.950164807201192 35:13.089959000354654 37:24.625092396926085 40:24.91849874649135 41:8.589120043813317 43:1.0609133188479256 44:31.796820296708336 45:1.1287843408686604 47:32.28681301991261 49:1.1607393394786674 51:32.74339011091553 52:1.2100532413418557 54:4.714243002827671 62:1.3571079722999042 65:9.828086815942982 67:34.84156698161203 69:1.45982505904403 71:1.4743735034180974 72:1.5279735640944598 73:22.21964171775586 76:1.6259791644894914 78:1.6566341381254495 82:1.676527461456071 83:10.993954991277873 86:1.7321031680333128 87:1.7350942586659965 89:5.955638588863925 91:1.7901172540167272 92:23.850121364720138 94:6.120031098850482 95:24.08520958273357 97:54.190502141135276 98:17.712077565327984 101:1.90738202500419 104:1.9628868980157597 105:1.9664302793766137 109:32.21738656749883 111:2.0355027489050723 115:2.11398175902631 118:6.810015915278312 119:2.1619773559537983 120:2.170132312325937 123:2.1907202383410693 127:2.2306478488843497 130:7.023056022902753 137:2.2782634003271447 138:2.2782634003271447 143:7.210338510777453 147:2.3712482916486604 152:27.209097635026623 156:13.462342679427445 167:7.696294425885769 172:2.5868371835015713 173:2.592224182120727 178:2.6332243940394178 183:7.912210845057784 185:2.6982270694429356 191:14.386511035662787 197:2.7599811201047464 198:2.772017803254672 200:8.167735402109525 201:8.180676571610684 206:2.827321271208182 213:8.346478686144712 214:2.884575298980629 216:188.47145520606017 222:2.920578350609259 238:3.015944405629902 239:22.723975409062504 242:3.0406702441144726 247:30.905781510814545 248:3.0657692092787574 250:95.89948453454078 252:8.801305579429439 253:8.801305579429439 258:15.682209388575515 270:3.220847267562709 271:58.465727559429986 272:23.620011753069512 280:16.090528420410806 283:23.774300758529126 286:16.168025129878043 290:3.2854523917249856 295:3.3019944716367635 297:3.3186985112549037 300:3.3313346019192642 301:234.33493704159983# anomaly
1:6.207123283881987 2:0.06069864553458092 3:15.265236195319478 4:4.313133791501003 5:15.737958937182597 6:0.15491724315527639 8:4.893048530223697 10:2.3075391334101627 11:9.292284316940123 12:18.41569773829661 13:47.399192214405915 14:10.535205838510292 15:2.9753358963497845 16:0.5380417926885969 18:6.692319653228628 19:6.8689145877381925 22:0.6761357513571764 23:7.273046318255585 24:11.925540922319179 25:0.7654138533028201 26:3.759302499781392 27:7.796077297771672 28:7.839255911993354 29:17.86975879749373 34:4.056654891083807 35:30.429744052402167 36:148.00162783110915 37:13.315611809834275 38:4.2101411523552175 39:1.026162879423129 40:4.2473604024750005 41:1.0425601058772513 42:19.207132394166653 43:19.22946294880646 44:4.403260888565089 46:14.045523342961506 49:4.567869023077817 50:20.03018375340134 52:32.89331404682478 56:26.954391236721957 58:1.2999620213787804 61:5.022294162680482 62:1.3571079722999042 63:5.037637599394759 64:9.779595181265195 66:1.4044764207477862 69:1.45982505904403 71:10.18104023163854 72:1.5279735640944598 73:10.389624777543084 74:10.54592770389642 75:43.653511268388776 76:10.71670449753709 87:30.279823958138188 89:1.7669146065473404 91:6.007223922637892 93:1.8216903996716933 94:24.056683549059787 95:1.8458630111932561 96:11.551019262173439 99:6.244226928906722 102:11.699910369614713 103:1.957588555107498 119:6.823228355169673 123:2.1907202383410693 128:2.23919267715784 142:2.3342769438364313 145:19.87395753792167 148:2.3735891816449586 150:7.30535064032751 152:7.320590826390242 155:13.454318151084268 157:2.447995919658947 158:2.4702909346397184 163:13.717067104792328 169:2.573449908451565 172:7.736153046680534 173:7.747623700473031 177:2.6304576883316995 179:2.6332243940394178 187:7.972877601006832 190:2.7098076795162505 193:2.7302776538258344 200:2.7902429682451704 201:29.441884500077354 202:8.193664333293807 204:2.8117687098020885 207:2.8398715096526295 209:2.8588803530835296 210:8.326176524931972 211:2.865266254765951 212:8.33969864993286 213:8.346478686144712 215:22.170691215609335 218:2.904115168686971 227:15.223738830642297 236:38.901067738403654 237:3.0124420149427227 246:3.0585594033720627 249:8.755463391409501 250:15.540725491556673 255:3.1096943000578436 257:96.3358956457775 266:15.913705338591203 268:9.055962741504137 270:9.072479519843373 271:9.080765737374502 272:49.243121487859796 276:3.232774915796481 277:3.232774915796481 281:3.2528426817106997 287:9.198769518727152 # tear
1:0.07276759074356623 3:1.5823714629779149 7:4.690433122000008 8:0.2219570195878385 9:113.78920077835556 10:0.30599340187463475 11:9.292284316940123 13:35.21961627499829 15:6.4800140242002096 17:3.087027940673904 18:0.5790110223574896 19:0.6190967207761862 20:7.011742258655134 21:0.6745053691400253 22:3.364901440509252 23:3.46261786692888 24:22.475325681047604 25:12.076487401746052 26:29.241517338958307 27:23.363913091797357 28:17.798219053522615 29:3.8400991871760723 30:0.8780354629662606 31:3.8813988042168135 33:8.124157828017681 34:18.474469895689825 40:1.0269763406403838 45:1.1287843408686604 47:1.1441846844557368 48:1.155192384719369 49:1.1607393394786674 52:1.2100532413418557 56:26.954391236721957 61:5.022294162680482 62:15.186682570548921 63:9.775574963463585 66:1.4044764207477862 67:10.01414383511085 71:1.4743735034180974 75:5.57889801840246 77:1.6287359762986335 78:1.6566341381254495 83:10.993954991277873 86:1.7321031680333128 87:1.7350942586659965 89:37.74496207249661 90:1.7807879175791674 91:53.344152115914625 94:1.8409939946117162 95:31.06833407523432 103:11.859043880929239 105:1.9664302793766137 109:6.491246121211336 113:2.0886317886719548 114:2.092502954260591 118:2.1558908139968116 119:2.1619773559537983 121:2.174226869735833 125:2.2263938203725444 126:12.776226678268896 128:2.23919267715784 134:2.2716801477237443 136:2.2782634003271447 141:13.112336100247399 143:2.341140687193788 155:2.4357478105950587 159:13.650200128186125 161:2.5056239484579503 162:7.579333596614688 168:28.201311148626623 173:20.881919519386624 175:2.6166963040463305 177:2.6304576883316995 182:36.65488545902793 185:2.6982270694429356 200:2.7902429682451704 210:2.865266254765951 213:8.346478686144712 220:30.101051204485625 223:8.456719219707203 228:2.9812493207747943 229:47.416913059902626 235:15.301333887072389 236:8.62128576591125 238:3.015944405629902 242:39.130649720666874 248:30.905781510814545 255:57.46515474871022 257:15.646505798934845 262:3.170111251431411 265:3.193338673757248 266:9.023149593542595 267:31.635255631133198 271:3.224813827787831 272:9.080765737374502 274:3.2287896970364023 275:3.2287896970364023 283:40.559471804351595 285:78.21740494285484 286:3.277241184733329 293:23.931748173067238 299:9.294203833960148 301:3.3313346019192642# cellular
1:0.3340274671603992 2:10.331740742268776 5:0.13474914656054796 6:4.465050464770426 7:0.1891519680022801 9:13.004341764004549 11:0.3280480690970692 13:2.5019962430549545 14:43.771516704023874 15:2.9753358963497845 16:0.5380417926885969 17:0.5723958606327341 21:105.33657706550166 22:11.559442112377452 23:7.273046318255585 24:0.7390294935240882 28:0.8513362813272514 29:7.880097126305242 30:0.8780354629662606 34:0.9488180636866331 36:175.1094904052121 38:1.011634100702434 40:4.2473604024750005 43:4.329337167651983 46:4.496203251129951 48:1.155192384719369 50:4.621089641840745 51:9.159603120784789 54:1.2227400268244197 59:1.30840759407961 64:56.11978603789666 66:5.136606497627825 67:10.01414383511085 71:5.296732928811844 72:1.5279735640944598 74:16.256495970417593 75:5.57889801840246 76:29.492784535234932 81:23.007427590326078 86:5.878074599567912 88:17.018003723306823 94:1.8409939946117162 95:1.8458630111932561 97:6.181552142965986 99:1.897217273611308 103:47.0963510100069 105:6.396482472139915 110:2.013324276845747 113:6.663722788244645 116:12.41964888187008 118:12.526896428306987 120:2.170132312325937 121:2.174226869735833 123:2.1907202383410693 127:2.2306478488843497 135:7.070125215594795 142:7.195569619072599 145:2.36424717162901 149:2.3759336797076807 150:7.30535064032751 152:2.39244700795112 160:35.54808486099029 161:7.5629354550643715 167:13.887852506347848 169:2.573449908451565 172:7.736153046680534 176:28.50050666619293 177:2.6304576883316995 183:7.912210845057784 184:2.6781609842432452 192:2.7302776538258344 193:8.040818221764997 197:8.103717474801812 202:21.800619658932504 204:2.8117687098020885 208:2.8556967606427848 212:2.871677260093027 213:46.575583199049056 217:2.8975759234964404 218:2.904115168686971 219:2.9073946064830363 220:2.917272467777287 221:2.917272467777287 223:2.927210156358175 234:3.001979020666327 237:8.635953359654106 239:3.015944405629902 264:15.876519876672461 275:3.2287896970364023 277:3.232774915796481 279:3.240773564564784 284:23.774300758529126 291:3.293703368203397 293:9.233188820186328 # object
1:52.87282291025064 2:6.806983284775774 3:29.80262218475826 4:25.32204824586139 5:25.355383747650283 6:4.497697600392208 7:37.43089920348154 10:2.3277462364163335 11:40.53691216762627 12:9.37666259733218 13:5.731304577273201 14:6.412157182846144 15:2.997022165249685 16:0.5458719506636054 17:0.5804021855191055 18:0.587050233530601 19:11.269056948126632 20:0.6604284820973167 24:0.7477782380839132 25:3.6194441374277457 27:3.8106666845928343 29:0.8707126673932152 30:3.9045465296521717 31:3.9045465296521717 32:8.070135779587384 33:0.9323169511128493 34:4.080032975855024 35:13.141407826248246 37:13.367189931119489 38:1.0213136084864471 41:1.0523289522802812 43:1.070733889219417 45:1.1387883077427159 46:4.520100916393005 48:4.57867141606242 50:14.367152072601112 51:26.325901566890707 53:4.7291461460057755 54:1.2329791412474664 59:63.251181859268655 60:27.32567802710844 61:21.187588023859842 63:5.062078500366369 75:1.6097414684164582 80:10.867792336551878 82:5.778836092894816 85:5.903192987442284 86:52.84032250217456 90:1.7920925986053826 91:6.032431718666557 95:6.15609577975568 96:11.590326125028831 99:1.9086913686615512 100:11.704534625051833 103:6.402515351465555 105:6.421939689828988 110:2.0249536803637986 114:2.1042311967881377 115:33.022067083709196 119:2.173787968084113 120:2.181952338508967 122:19.085549323506005 125:6.988577744889655 126:12.815990080369922 129:12.894531451397766 133:7.077038241666931 137:7.100696440108232 139:12.996152576996025 141:2.34399248328206 144:59.423897575294816 148:2.3856280930212757 153:2.4212152098851494 154:2.4236173681790225 155:13.494293384880004 156:7.444669507763202 157:13.534544993881305 162:7.605395673877818 164:7.627388041303468 166:2.56184304748323 167:7.72240593570253 169:2.5856771273897285 171:7.750842513548808 174:44.52714532848161 180:2.6510560683924553 181:14.203576619775625 187:14.351355586289463 192:2.7426366985319577 194:2.74558479837478 197:29.311310379186864 198:8.155469300216792 199:2.790466730899751 201:2.808774846937575 202:2.814923853413941 204:2.8241913169394075 208:2.868152326389793 209:14.87078484524551 210:2.877728883185115 214:2.897052052815685 218:2.9166060480376523 224:2.9397175157932263 226:8.497138690595008 231:75.35816087135282 238:22.778503728258634 239:8.669766887884503 252:3.103869721778073 256:39.686906248065945 259:3.148506048669779 260:15.770690415766088 267:3.213839006008129 269:3.2256352718218646 273:3.2414924716622657 284:3.27365828620667 288:3.2940752226485426 291:3.306443815350118 292:88.62651017158251 296:3.318902694818213 297:3.331453086159243 299:3.33987147018876 301:59.49979825203741# syphilis
1:0.06876674157965282 2:50.16463027726169 3:1.600333733731103 4:1.7111288454473825 5:0.13924446089499137 6:1.7981927181075794 8:8.500729915891364 10:2.3277462364163335 11:13.679564425740285 12:23.609408322190415 13:9.63428044303305 14:6.412157182846144 15:0.5396232132649744 17:0.5804021855191055 18:0.587050233530601 19:6.905021544050696 20:0.6604284820973167 22:3.387278361514049 24:11.97624940108041 25:0.7742659945676593 26:12.487586370238832 27:17.787826666458386 28:0.8605033456737293 32:3.9588859838317125 43:31.601376023102386 44:4.42705509743774 48:61.02562702027883 49:32.534983091319376 50:1.1933623888538218 52:1.2202617852315067 54:1.2329791412474664 55:86.26348811906024 59:20.895524426488308 60:1.3338088725544017 64:5.064645466475461 66:5.161136775907072 68:10.10351353451081 70:1.4742047516204753 71:1.4851535630311605 72:1.5388547733002145 73:82.94831563670942 75:59.227584364045015 76:1.637034456802914 81:5.75006209419955 82:1.6876674481437928 85:1.7433325587950315 86:1.7433325587950315 89:1.7781981118984398 92:1.8171538032908514 95:1.857264162390867 100:38.951475525356095 102:17.874775163652114 106:6.421939689828988 107:1.9994766576596217 108:2.0067092154906465 110:55.85127960997911 114:2.1042311967881377 119:2.173787968084113 124:26.1521418690542 125:2.238277391295056 127:19.330356048992822 135:34.132223192849736 136:2.2902034573414993 144:2.369300612296711 147:2.383284849109416 150:2.397398625829205 154:2.4236173681790225 158:2.482423997582297 166:2.56184304748323 169:2.5856771273897285 177:7.85513461509474 179:2.645503400750142 184:14.286220220084749 185:36.964672587730284 189:14.370106095296348 190:72.16377985671556 200:2.8026490959977273 201:2.808774846937575 203:2.8210962750474686 204:2.8241913169394075 208:46.525317322726835 214:2.897052052815685 221:15.058727176946746 231:3.011062788277063 232:15.330617644022364 248:8.774369040093976 250:8.80481272247495 251:8.812463324938182 253:57.416361724859584 255:15.675159323937985 267:9.057900817826253 269:3.2256352718218646 273:9.11566238800036 275:3.2414924716622657 276:3.2454800451229464 297:9.303311707132833 # ventilation
1:0.3439155973233586 2:14.39254591653947 3:40.691343278250585 4:11.522588215934965 5:72.51027686994047 6:7.891402409523614 7:0.1943438310969253 8:4.926472079065034 10:2.3277462364163335 11:5.522082350037012 12:34.71247435212092 13:0.3752076705216417 14:15.277819601021292 15:44.29478091931574 16:0.5458719506636054 18:21.073949988262335 21:0.6829862468312636 22:7.15130080977063 24:11.97624940108041 25:3.6194441374277457 27:49.14474614606534 28:3.8376515253585906 29:0.8707126673932152 33:173.71755501229265 37:30.933589919517715 38:8.507731238055648 41:4.308720970984323 42:13.71827678750115 43:25.273167262069325 44:1.1015880591879494 47:4.5524982501867655 48:4.57867141606242 49:4.591844284573894 51:9.197646807916337 53:26.521764973233804 54:1.2329791412474664 55:4.787266709141514 57:1.308273526336864 59:20.895524426488308 60:1.3338088725544017 64:1.3732020383348915 65:1.3866339560920424 66:1.4151177023550103 67:5.21455715420686 69:15.74255972353208 75:5.603795256828458 77:1.6397959737626586 80:1.6691544119419213 81:5.75006209419955 82:5.778836092894816 84:11.058509881294123 85:1.7433325587950315 86:11.125373402204128 88:1.7493309260733536 92:1.8171538032908514 93:1.833056256313603 94:11.500686918611322 95:11.517379843427184 96:1.878596818130243 105:1.9779984994045694 106:6.421939689828988 107:18.229186797484566 108:6.484857543224842 116:2.1356170419181812 124:12.689855943663877 127:12.815990080369922 136:2.2902034573414993 140:2.296822865939735 141:13.152207768970166 144:2.369300612296711 152:42.91654966284708 155:2.4478479198634826 158:7.513422142923466 165:13.841876385145016 167:13.9279501423846 169:2.5856771273897285 174:2.6098780893924483 178:7.8610189402469235 179:2.645503400750142 181:2.6650233150506244 184:2.6904776556827867 193:45.55770390540318 196:2.7485383164834007 198:2.7844098060902938 201:2.808774846937575 203:8.23300825871878 212:22.155215855833752 213:14.92236431890454 222:2.9330810016755287 231:8.633122689451184 232:47.64641832577334 233:38.961345738292884 236:3.018020859279505 237:3.0250082324402636 240:8.69193115057244 244:30.91614495954808 247:3.0783707423331848 250:3.092893939008364 252:3.103869721778073 259:3.148506048669779 265:58.30459531009257 272:9.107355156646227 273:3.2414924716622657 276:16.067324561636372 278:3.253483402735329 281:3.265559583638442 293:16.274039126719146 296:3.318902694818213 # anxiety
1:53.089730776105846 2:1.390156231690228 4:0.14232929725331653 5:0.1438355518400329 6:7.938525450861651 7:125.4372557022677 9:0.278249202891465 12:2.4335959694122145 13:5.766265702776031 14:20.467263260692526 15:6.55165020748382 17:0.5885042913187368 18:0.5951852254709801 19:6.941419904479733 21:33.87027213280025 22:3.409848191083394 23:115.08013321519142 24:54.64912901406983 25:55.09161476984328 26:7.824849502060975 27:3.833878048222264 30:3.927887165309752 31:8.02074314001416 34:30.61905926712165 37:4.207181708266497 38:4.25747106989541 39:1.045702313538776 44:13.948521055374123 46:19.821067087574825 47:9.050715472185063 48:19.981526269360316 49:20.017577675516286 50:14.41964581134034 53:1.2393759261959925 54:33.1999573434008 57:1.3187824515400708 59:1.3293766981304258 60:9.713813475059753 66:15.525294557052254 69:5.312974610879173 71:1.4960294070120765 72:10.449345898893505 73:5.480100728698781 74:5.580523706352804 75:16.464982526442583 76:29.656350692660094 78:1.6789440220040428 83:1.7279540478520596 86:1.7546577338920135 88:17.124792112934475 94:70.69553445861412 102:1.9338685617577198 104:11.956189206999017 107:12.040951009813513 110:25.193952910064457 111:2.058913819862515 112:2.0872014270226487 115:40.78972950876462 119:12.626906119413386 120:26.091820473501016 122:26.126775046314222 126:2.2545201904077135 127:12.856044890881815 129:7.0748552671457 134:34.18532977445427 140:26.741671701129192 141:7.242624491735875 149:2.400111995591317 151:87.01391782226162 157:7.4918756617647135 158:2.4946528464874684 159:27.920577076435855 162:2.537743088955549 165:2.5662729460863285 166:2.574144866839346 176:7.869748814565052 177:44.880714805764924 186:29.041449098849583 187:21.455215528115485 189:37.08631457393475 193:21.595164146085782 194:37.279651660070236 197:21.724667810943505 199:2.8029592279258093 200:2.8151510096567525 206:2.8522858131096593 212:29.990628491015674 219:15.06762409614308 224:47.17237188028277 230:8.645201380012129 234:8.66706323719981 238:8.696417372402257 243:3.073078164529321 255:8.89318085250874 270:9.125846563648988 271:16.082872088223464 273:9.142447075862126 276:9.150775401348248 284:3.286475683472623 294:3.3275805710346105 # immunity
2:23.499896144729618 3:19.96060066086038 4:79.31703680037727 5:41.75944077566503 6:245.79084470560036 7:81.95054072307622 8:8.548629372155649 11:9.38958335384157 12:18.570216653932444 14:31.719898403589514 15:10.778962925544393 17:26.676222339726156 20:89.57705289315182 21:11.65109844782278 22:11.660728728924301 24:34.6621059773763 25:55.09161476984328 27:12.601666582444668 35:13.193247950533221 37:18.893358479482504 39:66.75836629089326 42:4.368830507828118 43:67.33607473023524 48:4.60282547964537 49:4.616012456888377 50:4.669345946289874 51:14.472934224517939 53:14.600525977851191 59:27.293269688175766 61:218.66622879769574 62:15.292078343275424 68:15.708257152923549 73:16.150198925820817 82:16.834637860342347 84:94.80665465904053 85:296.8168453739005 88:37.696162356390026 96:17.726891008430513 98:17.819308306138513 100:17.88157239777697 101:98.10133434434496 110:18.399604384914525 120:6.8925351374475925 122:84.02771478586476 126:7.023754105438563 130:7.0748552671457 133:50.18927593324759 150:20.07624772588091 156:2.4624903538110186 169:20.90817684848486 170:7.7714508379607095 176:53.41837620086173 179:7.8873798590620865 183:162.2767049401114 187:21.455215528115485 191:29.16913885524743 192:21.595164146085782 193:8.093507222835948 206:22.017586878074894 211:22.18224242175957 229:22.698671733075802 238:56.871419191205845 241:8.733444600285571 249:76.27801383969806 252:8.854512519259718 259:23.348847823405688 269:23.678960193497684 294:24.059243948691346 # pyelonephritis
1:75.26443301013835 2:1.390156231690228 3:4.182429117970872 4:11.583699262611406 6:31.168411476205723 7:12.28403536887313 8:0.23314967667999847 10:13.529105550713602 11:46.81591406499579 12:9.425545319178854 13:0.38209806121978146 14:25.94255010842495 15:50.97054530734685 16:0.5537978897324255 17:6.734910905452189 18:21.15301466323562 19:3.2578253968587134 22:11.660728728924301 23:0.7308737490475539 24:7.453461319084777 25:0.7832139177493577 26:3.8054524077308485 27:0.8589668962986702 28:23.615624977155825 29:0.8800107698412425 30:0.8966487062510003 32:8.107633899109846 35:18.60622918735843 36:0.9908217404589214 37:13.419159350567949 38:8.54557727073429 39:8.601641823102018 40:13.609708339702896 46:4.544191492575131 47:4.576624096793561 49:1.181007653265191 51:32.934064291950776 52:4.732782391898222 53:4.753457761197975 54:9.34397504714752 56:4.909513245662451 57:14.99783369376113 59:15.050430215494254 60:4.998095361549389 61:9.828637314235266 62:9.836652393957696 63:1.382737305197543 64:1.3838520782369899 65:27.806841643765676 66:10.007939604832485 68:1.4634107534049707 71:1.4960294070120765 74:5.580523706352804 76:59.703930806151746 78:1.6789440220040428 80:23.108574729036118 85:1.7546577338920135 86:1.7546577338920135 88:11.185523662964085 91:1.8128506357431622 92:11.41935510351917 93:24.078958157123445 95:6.181578840792831 96:6.228736090966209 103:6.428153716060284 104:1.9861097103027348 105:1.989662504357173 106:11.968216581803501 107:2.0111689009428466 108:2.0184108716395897 110:6.550493749727917 111:2.058913819862515 113:2.1121746459537953 115:12.466114017343074 118:6.8615939282898974 120:6.8925351374475925 124:41.42431739361016 125:2.2502567476954756 131:2.286890304965052 133:2.2912597311304643 137:2.302239299905214 139:7.14099794831397 140:2.3088657693608368 143:7.262321339667704 145:2.388401950250264 146:2.395417192421898 150:7.357422910580198 154:2.435789725283505 157:7.4918756617647135 158:13.648044895068887 159:27.920577076435855 165:13.882241890513889 166:2.574144866839346 168:7.754381884288885 169:2.5980001324017805 170:2.603350775290083 171:7.777158706457214 174:7.811599140643165 175:2.641321855358901 183:2.694352993293732 185:152.21575178272994 186:2.722989155439519 190:2.7345885979814804 193:2.755091529843526 194:2.758041983419534 198:8.181943215533543 206:2.8522858131096593 211:2.8902872977673124 213:2.8999274009322957 214:2.909624592829628 222:15.110023913605254 225:2.9523206614405977 229:3.0098768313658906 231:3.023715374670685 233:3.0271931156749323 245:30.985376313409564 248:8.801052486006265 250:3.1056006757969405 252:3.1165835219837335 255:8.89318085250874 261:3.1955419523993793 268:16.045095952593936 269:3.238424415052113 280:16.17200388527302 283:3.286475683472623 286:3.302799029302225 288:3.3069043928131214 289:3.311019654484856 292:3.3192800493636465 293:3.32342527165594 296:3.3317459923284196 300:3.35695366531565 # sarcoidosis
1:6.3119025559915265 3:11.218944556479878 4:30.624644093487095 5:41.75944077566503 7:8.26036004000425 8:2.066093768674976 10:0.31872540336275684 11:13.742695418643317 13:0.38209806121978146 14:0.5247071079210374 15:20.69229587912439 16:10.81832199427524 17:0.5885042913187368 20:33.58908990025785 21:16.641722674227275 23:3.5078794714164423 24:7.453461319084777 27:0.8589668962986702 29:3.886474727313814 32:3.982299485246572 35:0.9678920251300971 36:4.159637878884519 37:1.0103539167627442 39:25.072790746898065 40:4.294779657395052 42:4.368830507828118 44:1.1115890553800778 46:4.544191492575131 47:1.1643683473432378 50:26.32524492800187 51:4.694109122063371 54:1.2433140395920368 58:4.943660786309039 59:4.963344575108229 61:21.254762688017504 62:9.836652393957696 65:9.90529342518683 66:1.4258547677928677 69:15.795662597165745 70:1.4850594252691396 71:10.258642001153282 73:16.150198925820817 74:59.1038310844726 80:1.6803595988962847 85:17.09665428607248 86:1.7546577338920135 88:11.185523662964085 89:17.25995100034149 90:78.40821630732712 91:1.8128506357431622 92:1.8285919155446066 93:17.515675145017795 94:6.170790190912676 95:1.8687610983130056 98:1.910142532261564 101:432.414377506781 103:1.980797248203368 113:32.92983513032088 124:2.2165825919871445 125:12.841880449627686 133:50.18927593324759 135:7.121971532107368 137:7.126718408284409 147:7.327111510825017 153:2.4333852135921554 162:2.537743088955549 168:20.896458537718395 180:2.663435569270952 183:21.330191576566726 191:21.556739741148803 199:8.194755910650203 201:2.8212814693083432 203:14.749429431103561 204:2.8367097098148806 207:2.8648548853546383 211:29.955687421999 214:2.909624592829628 215:2.9128697825038437 218:2.9291927137723888 233:8.66706323719981 244:3.080250889322354 247:8.801052486006265 249:8.808642078051173 252:3.1165835219837335 254:23.188966635758142 262:3.1955419523993793 276:9.150775401348248 282:3.282419158292556 283:3.286475683472623 284:9.209605305731948 287:3.3069043928131214 290:3.311019654484856 291:3.3192800493636465 292:3.3192800493636465 297:16.381127310674284 300:3.35695366531565 # stone
1:0.06486165906304239 3:15.414838240952998 6:4.530636136241308 7:4.7568584648601995 8:4.960187028669383 10:52.60778749456975 11:0.34113213813472887 12:0.34606124008442823 13:5.766265702776031 15:32.02593063691507 17:6.734910905452189 18:15.90473058246961 19:0.6356561839783408 20:7.084548292610161 21:16.641722674227275 22:0.693207385714601 23:7.34637866169998 24:0.7566227646302058 25:0.7832139177493577 27:0.8589668962986702 29:0.8800107698412425 31:23.843234798727106 32:3.982299485246572 33:8.199013100426582 36:30.84088867411502 37:66.16841799098925 38:44.643588117834526 40:1.0465204769545036 43:8.735012973527663 44:4.4510422169163055 45:1.148888057696271 47:4.576624096793561 49:1.181007653265191 50:4.669345946289874 51:14.472934224517939 52:1.2305661122540692 53:1.2393759261959925 54:9.34397504714752 55:4.811637115780811 58:4.943660786309039 59:1.3293766981304258 60:1.3443742425960516 62:21.268583283470203 64:1.3838520782369899 65:1.3973122202068446 67:98.39433482611311 70:1.4850594252691396 73:1.554957042353962 80:1.6803595988962847 81:1.6860373322127402 83:1.7279540478520596 86:1.7546577338920135 87:5.9351863361111326 90:6.037073401115296 91:30.836842365831448 95:31.232591954505114 97:62.643377650619364 98:1.910142532261564 101:1.9304542366195412 102:1.9338685617577198 103:1.980797248203368 105:1.989662504357173 107:12.040951009813513 111:6.599059303500718 114:18.76043959089097 119:6.874820488719356 120:6.8925351374475925 124:2.2165825919871445 127:2.2545201904077135 131:2.286890304965052 133:7.103048442002576 134:2.295641925453737 136:2.302239299905214 140:2.3088657693608368 141:2.356084813599258 144:2.381418833283895 145:2.388401950250264 153:7.4085299852938675 154:13.454903362639222 156:35.31227887526597 167:2.592667605371893 170:2.603350775290083 173:2.6168073617244128 175:7.8522043005948134 178:2.6578781934080054 180:14.198637600082186 182:2.6886868407043094 183:7.964800974403777 195:29.23362699601723 196:2.7609978558295216 198:2.7968975948158654 199:14.65051524464685 207:14.850118253082623 208:2.8807036782924182 211:8.379072693307716 212:2.896707720021425 214:2.909624592829628 217:2.922644051544384 226:2.9589887671097896 227:3.006435163959563 229:8.630699185955168 231:65.98890218583574 239:3.041177335614519 244:15.541027578970231 248:15.575583721753048 250:3.1056006757969405 252:3.1165835219837335 254:8.869931010094763 261:9.019726638648516 266:9.076488383405943 270:16.070252154284802 271:31.90054908224184 272:16.082872088223464 273:9.142447075862126 275:3.2542910329227897 286:9.24364748864527 287:3.3069043928131214 297:3.3443034473796995 301:211.2058508702642# malformation
1:37.92164792482888 3:4.182429117970872 4:0.14232929725331653 5:4.388724430896275 9:13.129073794328333 11:5.556743008213054 13:9.683426076930175 18:0.5951852254709801 20:7.084548292610161 22:7.18795525692988 23:0.7308737490475539 25:28.77297114624938 26:0.8476353704831753 27:0.8589668962986702 28:3.8609004944451915 29:18.000944548071416 31:36.29937308676359 33:0.9418195488305423 36:8.390145538455695 38:66.51517870294145 39:1.045702313538776 40:19.13542718705722 48:1.1754324815915782 50:1.2036008729454744 51:9.235981901435322 55:4.811637115780811 56:4.909513245662451 57:1.3187824515400708 62:1.3782887486099535 64:1.3838520782369899 65:15.385555334086215 66:1.4258547677928677 67:1.4491897983342519 68:28.300933815163727 71:15.86636452582488 72:10.449345898893505 75:5.628885407535379 76:1.6481855336246467 81:5.775262816231008 82:10.971569091441717 87:5.9351863361111326 90:6.037073401115296 91:1.8128506357431622 95:6.181578840792831 102:1.9338685617577198 103:1.980797248203368 107:18.28313430085655 108:12.06541583075296 111:2.058913819862515 112:2.0872014270226487 114:6.7235849545225905 116:18.902656866357173 121:2.197972121035474 123:12.722943394031976 124:2.2165825919871445 126:12.856044890881815 129:2.278189501370165 130:19.49066306636802 133:2.2912597311304643 134:50.22925913911209 138:2.302239299905214 148:2.397762790063338 149:13.337534531905764 150:7.357422910580198 151:13.391995805884369 160:2.5223981972207223 164:2.5480574751376093 166:7.709260671908468 169:2.5980001324017805 170:2.603350775290083 174:61.9924591031455 177:2.6551067798648016 180:7.899182361377743 185:2.722989155439519 186:14.391855270233501 187:63.003435985462886 197:14.591993677846242 199:14.65051524464685 202:8.246466333348671 203:2.8336123139296703 209:22.154551558055164 211:14.931989043555566 212:2.896707720021425 218:8.461029105786743 219:84.12538039387115 221:167.56526947782476 224:22.450444833418658 230:15.33800916715454 233:3.0271931156749323 253:3.1165835219837335 254:3.123945605227258 260:3.165024261256768 261:9.019726638648516 264:15.957915287993892 267:9.084669024183343 277:9.150775401348248 283:3.286475683472623 284:3.286475683472623 294:9.295305143600377 299:3.352726540940674 # larva
3:7.48745265952626 6:0.16952199945518245 12:0.3527858389759336 13:0.3890855715183245 20:27.659621144236134 24:0.7655644124974268 25:0.7922589625685115 26:0.8569177788403974 27:0.868289259577348 31:30.01562463235821 32:0.9281240932107359 33:24.302453617630302 37:1.020165205840728 39:4.31680343713969 40:44.959862602636484 47:9.089221449266368 50:1.2139364800047843 51:1.2244767614883034 53:1.2497985409834353 58:1.331504248974499 64:5.114113414033874 65:5.145139338216511 67:15.692531138281618 71:10.297884101079923 72:50.84047604029986 75:10.738667638600944 89:11.324979414529219 93:17.569788877909353 94:1.8754649653042392 101:6.343343449311599 103:6.453987700760663 105:32.16372690385521 107:12.081009512608984 126:7.0499199154904755 133:7.129254262880174 135:2.3121675674956568 136:50.40230246117196 142:2.3705623353766576 147:20.06828813896547 148:7.3584617248472455 150:7.383751123238819 159:7.61990701949786 176:2.662043282428732 180:7.925743609369973 188:8.058256098048833 198:2.8094825095302305 199:2.8155488509458317 204:2.8493252289022326 210:2.902942838230816 226:2.9716937472733163 228:30.655929483761206 234:8.693899925804761 238:22.888739804826663 244:3.0930382717604403 248:8.827931553441521 250:15.663062053666566 252:3.1293944482548426 255:3.147872356886403 264:9.079009208504806 265:9.095284968702801 267:23.68396416889521 271:3.263203787375986 282:3.295331327208857 283:3.2993902069256373 287:9.27921811685855 299:32.5189102665121 # axis
1:6.365038085181841 2:3.805839260068488 3:1.6368396940626169 4:11.645309911295373 6:26.01086175830032 7:0.2050162294857795 11:13.806326015931068 12:80.61654658845657 13:24.27442559352404 15:6.587909509127796 17:21.168814721623473 19:0.6440809268932226 20:0.6774815641645083 21:7.217930998301697 22:3.4326136377161824 23:7.38348604557899 25:48.30351528173339 27:3.8572850296609853 28:42.72163069429028 29:12.769367271504702 30:3.951423418368912 31:0.9061003412993485 32:8.145427529108996 36:1.0005742580215087 37:4.231077616259884 39:1.0556170449170124 42:4.392919198614111 43:4.401047306019291 46:14.202607995163302 47:1.1746051934856758 49:9.151415573645128 50:9.235565468768401 51:14.525850660993555 54:1.2537460608236985 55:1.2747025905213814 56:9.613637828100233 58:15.061487419674425 59:1.340006265922 60:15.177946799569531 61:1.3868014706077514 62:9.87565692962899 65:5.145139338216511 69:5.338003971766338 70:1.496011222984614 71:1.5070023748956334 72:1.5609058841551722 73:5.505268875798892 74:10.663343200299916 75:1.6320466443543884 76:5.715703351030824 78:10.941708388532229 81:1.6973490538554137 85:1.7660800337950608 86:30.505164265406595 88:5.967398280490901 90:30.853302928995326 92:6.1183416252866785 94:6.196461813128563 95:1.8803551588691259 99:6.320897652082208 104:1.9978661339166401 105:72.4957329643396 106:18.239060890445607 107:25.115829949303755 109:2.044824078292953 110:6.57640068421933 111:6.62499447719125 112:2.0990872796443427 114:2.1279763774561307 115:2.1495328441871764 116:12.539450273056396 125:7.040704329918928 126:26.504281655304872 134:7.138707665021647 136:19.652946542275316 138:7.152935997204374 139:2.32100579824679 144:2.393634179446275 146:2.4076466611147262 147:7.353425601248057 148:7.3584617248472455 157:2.4846202519275713 158:20.507960926813396 161:2.5424106969086866 168:28.407903379059885 171:2.618460116856535 179:2.6703501117320716 186:2.7355152170782424 192:2.767643486350622 193:14.536617458070987 199:2.8155488509458317 203:21.991743158173875 206:8.325639324940184 209:2.896542811182054 210:2.902942838230816 213:2.9125900041093997 215:8.453412149876351 226:15.19371928595568 231:8.686595736692126 233:3.0399451824083403 234:3.0399451824083403 238:3.053938819756933 239:15.457127591140292 241:15.513584223212948 252:3.1293944482548426 257:3.1515924418571255 260:3.177865795360879 268:3.251310684248946 269:9.136291258404208 276:3.2711790024640033 277:49.59805149685468 278:9.194475972041499 283:9.236604451807285 284:3.2993902069256373 294:3.3405186401964833 295:50.12128954141285 # caries
1:0.36427324852175513 2:6.898405170274185 3:0.1198772199800693 7:0.2050162294857795 8:44.41335390825822 9:221.48035380616892 10:0.32523641223451777 12:5.61735106306113 13:24.27442559352404 15:0.5555064456380481 19:3.2803347567230143 20:3.3686626579906225 24:7.490672094892557 26:0.8569177788403974 27:12.653543904534592 28:3.884345081204612 32:4.0059086043332055 34:30.714776369917278 36:4.183475015235622 38:4.281428102014362 40:13.662180383147955 43:1.0906637190276678 45:25.977993496103476 47:26.099897794585132 48:4.627175161768822 49:1.1912868250259268 52:4.757268461694841 56:9.613637828100233 62:15.345368710940315 63:151.2681289247184 67:1.4600710302491071 73:5.505268875798892 74:1.6105497634768597 76:1.659433734669673 77:1.6622046619446835 81:1.6973490538554137 83:1.7393339979403257 87:5.960697961807187 88:1.7720972235514179 89:38.03537768234944 90:1.814990654777531 92:11.459159474076712 94:17.659593671813 97:6.258102860492746 100:11.784120801847596 101:1.9421353598583666 103:6.453987700760663 110:2.0485011828540673 111:2.0707643726964773 114:2.1279763774561307 115:12.506330192067553 124:6.967847538571571 125:33.95995338766952 136:13.054725946021478 141:7.268898568599926 149:2.4123461717515275 150:2.4217886828861017 153:2.44565234234732 155:7.49199558551472 158:2.506978820510518 168:36.28460198926838 172:14.070112028893687 182:14.321394400168792 183:2.706855514075431 190:2.747124075965919 200:2.8277500493220433 202:2.8400436402938727 205:37.96384843708439 207:2.8774915922303825 209:8.3923269036867 219:30.254734768248493 221:30.308469734583873 223:8.536489743954911 228:3.0191731044737695 230:3.0295266774246956 242:30.977790336472342 249:15.628215396106219 250:3.118404539021679 254:3.1367612403377003 255:3.147872356886403 257:3.1515924418571255 259:15.840581782217718 270:3.2592301636250496 271:23.785171695727612 272:16.12403455771378 277:3.2711790024640033 278:3.2791917785335634 285:59.2230938122145 286:24.009131720061177 287:3.3198306893698613 291:3.3322134092106155 293:9.313665673129558 # transport
1:48.08438151231244 2:6.898405170274185 3:30.041340619398934 6:1.8360961763970858 7:1.96715161387751 8:76.67563578644308 9:33.70275540240526 10:0.32523641223451777 12:80.61654658845657 13:2.564628482552472 15:10.829508056175682 17:38.844450170704 18:0.6034173380976378 19:21.614833200904727 20:0.6774815641645083 22:3.4326136377161824 24:0.7655644124974268 25:0.7922589625685115 26:42.4324120627696 27:0.868289259577348 28:0.879126161133375 29:29.850091105690232 32:18.335124098261165 33:0.951419269029846 34:8.338940285615104 35:43.978842337436355 36:1.0005742580215087 37:8.503797142271576 40:1.0564375589618193 41:8.702930262657791 42:1.0872735454361557 44:25.682516780274153 45:1.1590849306420103 46:4.568477687226894 47:1.1746051934856758 49:9.151415573645128 51:14.525850660993555 52:1.2409675628846155 54:1.2537460608236985 55:9.459727129554974 56:4.9341756923891165 57:1.3293885005965538 60:9.752745100654828 62:1.389024152437731 63:41.61484892371493 64:15.372746152565574 66:10.047042926184718 67:1.4600710302491071 78:1.6902439804196445 83:1.7393339979403257 85:1.7660800337950608 89:61.56268521951669 91:70.17952018769681 97:6.258102860492746 101:1.9421353598583666 107:12.081009512608984 108:2.0302096528554516 111:2.0707643726964773 113:33.01318803332272 114:18.81491571169426 115:12.506330192067553 118:2.19159016535399 123:2.226539617283827 128:103.76881590192441 131:2.299006797724841 135:2.3121675674956568 136:13.054725946021478 138:2.3143722677363145 140:19.682568631007353 141:2.368274269066152 142:7.273814756024846 143:13.263082856787435 148:2.4099946126782203 156:2.4747857280785586 158:2.506978820510518 159:2.5322048520105014 164:7.680112474918637 168:14.017709673584653 180:21.250037539938646 181:14.284796171069914 182:28.9224898057776 184:14.367482144514748 191:29.238627331479023 194:8.126391503097455 198:2.8094825095302305 201:8.260157524854842 210:2.902942838230816 211:2.902942838230816 212:8.41934910632793 216:2.925541802858139 222:8.522511080800523 225:22.50570007587246 227:8.65029220058965 228:3.0191731044737695 229:3.022617126399552 232:8.693899925804761 235:15.423522122713754 236:15.423522122713754 239:30.843957325310782 249:8.835523500259095 250:57.54697986863503 252:15.698124282156202 258:8.951328100667341 266:16.036260865171045 279:3.2791917785335634 282:32.142561760080014 286:3.3157229711192175 296:3.3446864158686127 # marker
1:100.01158664476681 2:3.8377624862039186 3:7.534676248315526 4:1.7673867595501858 5:7.83088408252556 6:26.11739657220427 7:0.2104994727223865 8:0.24473083330481643 9:0.2906844369435492 10:28.91544934288281 11:9.488469815648365 12:2.475412776522065 13:9.782913475615958 14:2.999782638842684 15:6.624468511872147 16:15.707521615777935 17:6.808147311301187 18:111.47296900694492 19:3.303042498317177 20:3.3915207583429132 21:3.451258136014532 24:17.254075344878046 29:3.9336327953361514 31:24.005623490057417 32:13.03236454515613 33:30.55701820240798 34:8.377191111982972 36:1.0104252664534248 37:4.255171907231387 38:4.305583517378894 39:8.678309248632939 40:1.0664531320380468 41:1.082215576451833 43:4.4253437844893515 44:1.1318837838496594 45:1.1693802946041008 46:1.171199243700814 48:4.651723227603428 51:4.743199692217433 52:4.781952915354771 55:1.285282488061343 57:4.988339090169768 59:1.3507343248627084 60:1.365797721509417 61:1.3976306619464927 62:1.3998580477254825 63:1.4043254201597373 65:9.983682168435253 66:1.447621638294281 67:15.7463698161398 68:15.815588479063434 69:5.3632317169715 70:15.920688683788928 72:16.233261658475996 77:10.883863292337473 78:1.701642431147053 80:1.7030627133237832 81:1.7087592680103456 82:5.855091406289553 83:1.7508124404368723 86:11.244451894272222 87:1.7806107386781516 90:1.82658673748213 91:17.476988809916932 92:1.851760881584952 93:1.867733922469735 95:46.487690978210885 96:1.9134721354697302 97:17.843314577989325 99:6.346847662715418 101:18.02177807024238 102:6.376827579289886 104:12.036540027504003 105:6.499479707024998 107:32.39737559372184 109:2.0567401783168804 110:2.0604219893849094 111:2.0827134184934613 112:56.76385036953755 115:2.16157837752022 118:6.913954480857273 120:6.944928638538187 121:2.2221059015444675 126:7.076284111384619 127:7.076284111384619 130:2.302502150841129 131:2.3112217833802413 135:7.1746003889982015 137:2.3266037286706305 138:7.1793519725947474 140:2.333244320058734 147:2.4199746234037978 149:2.424678841515711 152:2.4412580746371555 153:2.4580179645556086 154:7.46658834456746 155:2.4847283498355717 157:2.497023535330082 160:20.685735123799653 161:7.668323886102618 162:7.684750274073516 163:2.5651504894532366 165:13.963863634272897 168:2.6202656579581336 170:7.8246681442828105 172:2.6363732413679846 173:21.101103347452604 184:2.728007772753854 185:2.7481397722851137 193:14.577738256909246 195:8.153228822033523 197:2.8100915684402974 198:14.712947881760119 200:2.8404475830186913 201:2.8465874589756055 203:2.858937137220172 208:2.906099127937808 213:2.925351101392328 216:2.938312317139487 217:8.500966412113872 219:2.957947646069498 220:8.542518043618127 223:2.9778196985723606 225:2.9778196985723606 228:22.79483314016755 232:8.72093500104133 241:8.787358742946337 243:3.0987420053545356 246:3.1095268057788013 247:8.855009007936447 248:8.855009007936447 251:8.89313860860505 254:8.923929911177732 262:9.073815009646163 263:3.2252196966508353 267:9.138795066737433 268:9.163460536668776 272:3.2761956144766353 274:9.196606081672849 278:16.216277023010758 280:3.304290395190061 284:3.312403224970645 287:3.332855479587702 291:9.33224007997593 292:3.3452452636719667 294:32.45479671662192 295:9.349548913021085 296:3.3577253340309716 # related
2:0.07747756798053321 3:1.6741392199257308 4:4.477835862025792 6:4.631241632015628 8:0.25067053771041303 9:65.11475154026341 11:5.662514884013754 12:18.806546179025865 13:35.83240119464529 16:3.1031254321799873 24:0.7837445741849851 26:0.8757794625144248 27:56.79543860632405 29:12.874480849981937 31:0.9253004787614173 32:0.9474699627879251 34:0.9972348762459151 37:4.279467405586205 38:1.0610030087900058 42:1.1075785585692757 43:1.11098754115224 44:32.27753754211631 45:14.300040977515755 48:32.870339727859324 49:1.2121420390138804 52:4.806838577090498 54:4.836840033764576 56:1.338227655554322 57:1.3508974705263372 60:9.83151174512535 62:64.57143734144348 63:230.35657585632768 64:1.416390441556556 65:1.429935255599513 66:10.126152963344952 67:1.4821303662987297 69:22.111043378504807 71:1.5292451832129457 73:83.69924127800543 75:1.654745817818477 76:10.914312131701275 83:11.192221372119201 85:11.284747019200156 86:1.7892215077367963 88:6.0190289228557345 91:11.48554527155549 93:1.8794910709472303 94:11.660719345251875 95:17.79172915219247 97:1.9269593706491321 98:1.9453980662190915 100:6.380473614848751 102:6.402997624153376 107:2.046833881757436 115:6.849096190536166 116:12.620809555500632 121:6.980331438448125 125:50.155454865913846 131:2.3235366596369214 140:2.3455827326835563 141:7.322044704826858 143:7.3417697970420095 155:2.4972197547703443 163:2.5777172181714834 168:7.834487061733284 173:21.156905664025324 177:2.6928123509968778 182:54.10862028314877 199:2.8410249756151726 205:8.373054673750842 211:2.9285507983993613 218:2.967540967687717 219:38.68045073917347 220:8.569695471443316 223:47.47074818053207 224:8.590657515098156 228:8.704535309824154 235:215.7968986107742 242:3.1045669088208205 243:3.1117230640831837 254:3.1626893899826416 255:15.840134552330152 257:31.511777850775417 259:3.2000625206938675 267:3.2655555824771474 271:23.897281527959482 276:3.2972719658805545 278:3.3052941600522443 285:3.337765161850145 286:3.3418677343729817 287:3.345980161734135 300:3.396114198993686 # synthesis
1:0.3854244274535119 2:23.81468108798011 3:4.280938360741341 4:42.1664895166698 5:73.42241472654759 6:12.053815897273052 10:2.4105310785187872 11:13.935114735778987 12:29.459535205228917 13:0.40335745060933376 14:26.22642960970598 15:32.354622991194965 16:6.689759056440756 17:0.6133988339917256 18:32.98151973180196 19:7.052404898878405 20:0.694928631964408 22:3.4787425003465926 23:0.7576853832405286 24:0.7837445741849851 25:0.8106459185172907 26:17.97403883595419 27:7.984055720601402 28:23.859860667545597 29:0.9084933106884968 31:0.9253004787614173 32:0.9474699627879251 33:24.466372403723494 36:1.0203761623309773 37:59.17280961550594 41:1.0923757071785163 42:1.1075785585692757 43:8.850764184292892 46:9.115824779501924 47:14.379431655607792 48:26.35202152656815 49:14.464488273351325 50:14.579530734887904 53:14.760671925857 54:1.2749069746871569 57:9.738238476258887 59:27.54131420155764 60:15.28559493006508 61:34.682365203295596 65:1.429935255599513 66:42.27678655476995 68:35.45051402704282 69:1.514555604434087 70:22.133340260257533 72:1.583350992497405 74:1.6331736568132764 75:1.654745817818477 76:1.6822270106581867 78:1.7131407717036014 81:5.852049821623018 85:17.259799302768105 88:1.7952575198253378 92:1.86349450053254 95:17.79172915219247 96:11.750509143839006 99:1.9555591376413308 102:6.402997624153376 103:6.506253650912565 104:2.021675856642543 106:18.348906304943412 107:2.046833881757436 108:32.53223240356863 109:6.62077108882105 110:2.0724426857896856 112:2.1231558610309977 115:6.849096190536166 123:2.250909437205597 130:2.3148076127021957 134:2.3323165235978167 135:2.3367256729326873 136:19.763535636467278 144:115.85103431175368 146:27.436303514205775 147:7.406651763601532 148:7.411692595048071 155:2.4972197547703443 162:2.5751379371202274 166:20.969435674704247 179:2.6955908265947914 184:2.740715740505343 186:2.760864218384542 193:2.7930442784276095 198:2.8349492173829502 199:2.8410249756151726 200:2.853245007126364 203:14.872979734861744 209:2.9221413542230494 210:2.9285507983993613 212:2.93498534589818 213:2.938212089537947 217:2.9609781798605512 226:2.9974005868213007 228:3.044945864842821 229:3.0483945954404743 231:39.27666363091726 232:262.9332983894697 237:15.528863498610013 244:8.859591566227538 251:23.293232678055727 255:8.97450079889487 262:9.10115959930512 272:3.289287332523148 276:3.2972719658805545 279:3.3052941600522443 284:3.3255161341742276 295:9.37697120231082 # insomnia
1:16.649316391685428 6:26.333001163528166 8:51.03113383700041 9:9.111042129102714 10:80.41290270870226 12:9.625101585654242 13:14.379680018986083 15:32.465877181133344 22:34.333275892943355 24:159.79149718815165 26:413.5998348771761 27:64.25714234693952 35:13.404633861526742 40:13.82203460761975 47:14.433448346698682 48:14.490065767420894 49:102.441699156385 56:15.150200145725115 64:15.53509063627985 66:1.4697880943327526 71:5.447695969786521 74:16.580059961695515 75:76.42869165218137 76:5.792903481648849 80:16.964995150903228 84:1.781481344259723 90:17.543506828001135 94:79.97596589613578 119:19.295825921858743 142:7.353845721646856 158:28.060742754882032 201:22.106115200568233 212:56.06391838066608 213:22.44727664551391 226:56.61095054243746 227:22.907454594179594 228:148.06918397005384 231:22.98192533030727 257:405.74274253999795 267:152.20554722662465 268:197.9754115094319 # acth
2:39.74741767367298 3:1.7122551519279503 5:0.16827555696409494 7:12.600818058995296 10:0.3522794367077388 11:0.375566343491151 12:2.5396543812214785 14:15.67133081367531 15:3.131287664468861 18:0.6373447979661612 20:7.271809734648244 24:12.288915343793233 26:12.802296885878313 28:18.265993177022743 29:4.005886314376729 34:37.6636289526691 36:13.581165630723367 38:45.28026311062356 40:45.471287794243516 42:32.15236467698395 44:4.573968288141976 47:4.700243807595322 48:1.2277568298053134 49:1.2334025452807018 52:40.50006491513043 54:20.759725528803028 55:1.3176272504899087 56:5.034837867564435 58:27.645155835220944 62:5.202568637850993 65:10.103556349573001 67:5.366169036465469 68:5.3988309025246055 69:10.405763349244879 71:1.5518932874429199 72:5.596295920292651 73:1.6113737198768197 75:1.677850287890016 76:23.26228632829588 80:5.891492975924628 81:1.7435949861601385 84:6.014792266099655 86:1.8127682793291635 87:1.8157923087947236 89:1.8479585220709618 92:6.222833454180666 93:17.790326979408075 94:1.9228120205632648 106:6.578830975795011 110:6.682040825481868 113:6.847158508858345 116:2.208271813388455 133:7.2360899535802785 137:7.25981876040205 138:13.219374699349542 145:13.50445876391106 147:2.4575635920511405 149:7.470792673075975 152:13.597635088779834 160:2.5851565887824135 161:7.749468559043354 172:28.779367995179097 176:36.98725488919462 177:14.37830724809299 183:2.757864656954222 184:8.117890926349705 188:2.789522295387798 190:2.7982650474826367 193:14.702942176337377 199:2.86690640305217 201:2.885299269331997 202:29.965986853939455 204:30.016640612970274 211:38.57647525974765 212:2.9610080263171734 213:47.27165273072707 215:8.562451131690963 218:2.993610733353292 220:3.0068339523289205 221:8.624665562260526 222:3.0101563153195205 225:3.0168210808827185 234:3.091952511283074 245:23.282203419479966 246:8.922304501182909 264:9.188839263671387 268:3.303854824928085 275:9.279361038747185 277:153.05634929821426 284:3.3520473655333403 285:9.372150994859789 287:3.3725349388288945 # touch
1:405.91074083806205 3:4.348145819993121 6:74.82182343265171 7:2.0470414261414906 9:2.321099938510828 12:2.5396543812214785 14:26.419370159139643 23:3.624506207819659 24:3.691429607247638 25:3.7600388658930837 28:0.9175650582992603 29:4.005886314376729 30:50.539520642771016 31:13.072533039702511 40:4.416800543017661 41:4.454815958905085 50:14.688181815015595 57:41.41530780713756 59:5.0889278989352205 65:15.656290254299467 66:1.4810247539989903 70:5.44845877950452 71:5.473564285415344 74:16.635423498509653 82:5.933157967286812 84:6.014792266099655 93:6.25821024262577 103:6.5593360421821085 106:6.578830975795011 107:2.071114793238776 110:18.67557396467318 112:33.180292991538224 113:6.847158508858345 120:19.38890712928872 127:7.156595561659517 129:13.139533558895668 130:7.2078261705705895 131:13.168432618497288 137:2.3639031938986808 149:27.604545052819816 157:20.63274437199249 170:2.6664740256833785 174:7.946241240499834 176:2.7129017665063024 179:8.022174969982332 187:21.73470386863222 193:8.228702526840838 194:8.234959645335012 198:8.317303309824869 200:8.355949288346634 209:8.501281132138617 218:38.831553370663926 219:22.645015237086184 221:56.5819526477448 224:8.645641731457916 226:8.659693095387963 243:8.899687450756012 264:9.188839263671387 267:9.221500579063653 292:3.3849459138041387 299:24.447921792562813 # guinea
1:48.913095269671665 2:7.086125660906948 3:7.678820204111771 4:1.8254558500420437 5:1.8316142253478984 6:0.1903806598311126 9:2.321099938510828 10:29.244786961948513 11:14.065989579997773 12:0.38068322566108936 13:30.235707681797624 15:21.09564374576785 18:6.949986198540919 20:7.271809734648244 22:7.375745339403958 23:12.140620696493405 24:0.8023300214805043 25:0.8294381609395528 26:8.015647493797092 27:3.9529253281958696 28:8.10481747716194 29:4.005886314376729 32:4.102357456782561 36:1.040583356250201 37:31.515263017438667 39:25.485761466627867 40:4.416800543017661 41:19.57932131489684 43:1.131716654116491 44:9.047162618084592 45:1.2008714543018395 47:4.700243807595322 52:20.678109405308106 54:4.887287725698033 56:27.5329028684439 59:1.3835235729236168 62:15.562613341659285 63:10.05083046336293 64:15.590037823632212 67:15.910359085165613 69:5.440133807345457 70:1.5408174540376385 72:5.596295920292651 74:10.824114101770244 78:1.7364428598739547 80:30.308788839183084 81:5.9042569236984255 83:11.273656475494722 84:6.014792266099655 85:1.8127682793291635 87:1.8157923087947236 88:1.81882311360625 90:1.8619800633397254 91:1.8714082215638415 92:6.222833454180666 93:1.9033107760661514 95:1.9277304499698718 96:1.9492466405731106 97:11.838100560984433 99:6.425916554466625 102:6.455952945304213 103:2.040543118470968 105:25.271689736425397 107:2.071114793238776 109:2.093093557832458 111:2.119165635925849 113:2.1727559289958327 115:12.670235231464105 118:6.994011750225186 119:2.2467110328934603 121:7.033950391766104 124:2.2777757711821742 128:2.324535917063683 136:2.3639031938986808 138:2.3639031938986808 139:7.274133604997422 140:7.274133604997422 142:7.380932886051449 143:7.3957512058470805 144:51.58243952843503 146:2.4575635920511405 147:2.4575635920511405 149:2.462281932810279 150:2.471762103751022 155:7.599518562435981 156:2.524966282845181 160:36.139014857255354 161:2.5928454682460664 164:14.02902157922612 165:2.629231420130577 168:2.6584195523247756 170:7.906010548344984 173:14.253553050910165 175:14.333431488765243 179:2.7212368440489194 180:29.066382846364082 196:2.824780240466025 199:2.86690640305217 204:2.9007863648345276 206:15.01714830948766 207:47.00219088311063 210:8.514785918651294 215:2.9772289454580965 226:8.659693095387963 227:3.0711239290560948 229:3.074577368147693 236:3.095449321550125 237:3.1024649469896657 241:23.19004793995364 242:23.220643561729464 243:3.137990594402897 247:31.39759711295973 248:15.783941982463006 254:3.1890228440258563 255:3.2001622139586425 256:3.2038917166827456 259:3.2264430634541545 265:9.205133859997293 270:3.311793140607797 273:3.319768533304019 278:3.331801846002314 282:16.393798549864588 290:9.397865530653872 293:9.423759436608702 300:3.4227254859682423 # pathology
3:0.14271374714529875 4:11.961112560988983 5:0.17347046263440843 6:1.934376921065933 7:721.6343080078102 8:2.1880825455281534 9:40.206019653748086 12:14.178766726250938 15:58.73833720727026 18:46.072342014179966 19:11.631672523366245 20:3.484994383380329 22:17.05551308839646 23:28.807354004220848 24:12.342483331707998 27:18.25893805798524 29:24.1969542555738 31:30.504068836957238 32:18.675213933650046 35:19.013732059280823 38:1.0918291366553419 39:19.538874675013094 50:20.57467485356623 51:20.64239496939054 53:63.067112578507675 56:1.3711700349563367 59:34.56573295452458 60:21.470078134901254 61:1.4419607412896323 63:42.18495624240293 64:1.4498408323673495 69:1.5485987297790245 71:22.410529778738706 73:22.770116215539513 74:5.735045663622227 78:1.7482495549343038 83:1.7977395312885058 89:6.162575900460391 90:6.19359984986788 91:1.8834266670727764 93:24.49772174530032 94:1.934905760512409 96:24.764645073825246 102:32.19860163227536 107:25.4672442146779 108:2.0907093492274873 116:6.951190867031731 120:26.51330910581765 122:26.548306041782343 123:26.630472191184467 124:12.976298777294403 127:26.85715503517799 129:7.235038657576383 131:7.253865194835738 140:27.163922892101475 147:27.650044656683036 150:27.729122660071617 153:117.4210523127932 158:2.570114492117492 160:2.5980151982942243 162:2.613444830294779 169:2.6740267168148613 173:2.692932813371868 180:8.061583050755894 183:8.127357031311549 189:2.8054688093554287 192:37.77347071536566 205:2.926414060075215 206:74.48647030442207 235:3.1087104878336977 254:40.18923805309764 269:99.0481051517527 272:3.329176261178103 278:32.41307286606338 281:32.47788836904746 293:3.4025453699875055 # yeast
1:0.04351931909245334 3:4.382223351193383 8:8.844561527637122 9:116.28804001627032 10:13.917582364490286 13:14.512221799389089 15:11.08838821445916 17:3.2677476700607966 18:6.988029700854495 20:22.332531830053398 23:22.896070597021037 24:41.85478397471857 25:12.494256991693202 27:12.919085043770998 28:8.14398884494862 29:8.185112106330205 31:18.522878010329404 32:8.338978261054182 33:1.0009236213267096 36:82.48010238966334 37:1.0707274077936828 38:67.55804218708732 40:4.441823018806225 44:9.087072142105912 47:1.2272951876803153 50:1.2671202807222255 51:9.472348128410205 56:5.0605210931698945 58:5.0948661871827055 62:15.617975102401994 64:5.241305500770994 66:5.3384059916914035 67:1.515982963550713 69:1.5485987297790245 72:5.622475439693715 73:5.634142787210141 74:1.6678730923005534 75:16.79367378056259 76:1.7171805204871022 77:121.83096563926614 82:5.9595962663719035 89:1.8599416743753978 93:1.9153762803386383 94:80.33232177143971 95:11.800709311074904 97:11.879538981491589 111:6.757703536008422 115:2.210773838206944 119:7.03438254414917 121:7.0610734438267615 128:2.3371332615119793 130:7.235038657576383 131:2.3610950564867395 157:2.547650000117096 158:7.701133890573731 160:13.987182672355148 161:2.6057111396263575 162:7.793387533386907 170:2.6794056076715247 174:2.6983759797555327 180:14.447694808977891 184:2.779453414616947 188:143.25967325484993 195:29.65836389847305 199:14.900250436331048 204:64.9210513529896 205:46.98381349691815 207:22.409382260248034 212:104.60692178149232 225:8.67344741615211 239:3.119252047767341 242:15.7461436895116 250:8.995869703374094 251:15.884684794729404 257:3.217223515307158 261:32.033018327119116 269:3.317247840102407 276:3.3371750218861194 283:16.449413103677518 289:3.3900973702542947 293:9.451800565989316 # pigment
1:120.860537598804 2:39.90229447883856 3:20.513418529887435 4:16.330143295978186 5:16.35452067293237 6:16.679994728835595 7:22.07613518281456 8:8.844561527637122 9:0.3167651368784622 11:18.99165811818322 12:19.048550728806607 13:2.6730222131594252 15:6.773788574151269 17:11.344082229944595 18:3.2860475266400337 19:0.6877103733964539 22:0.7467980965754586 25:35.65101137487499 28:24.109771410663072 31:4.07213783096789 35:13.512824212106127 37:19.30163712674901 38:4.404246416763148 39:25.57026578482261 42:14.09194772885738 43:4.524570938724664 51:14.796587390274496 59:72.35861655173537 60:15.450188638292191 61:42.1171361216008 64:5.241305500770994 68:16.03519824300592 70:16.140467808194323 71:5.499642654316411 78:5.914715071583797 80:17.076426163466834 81:5.930674048703879 82:5.9595962663719035 85:23.96795390955401 86:6.084578990895086 89:1.8599416743753978 90:17.655328402668115 91:6.214443579503939 92:6.249474096172568 93:6.284874414016777 96:18.058123277658854 97:11.879538981491589 99:6.4526889650272885 102:6.482744180605007 104:12.200925175342308 105:18.516795948869003 107:6.652973687521693 111:18.833505664641716 113:6.874180362689495 114:6.882652788974648 115:6.929626384350654 122:123.13518735153731 126:19.718566894892557 128:7.202334041565525 131:7.253865194835738 138:7.287057137349799 141:20.173148214446755 144:2.4562167090477187 147:20.348364908176332 150:13.616248302255157 152:7.533722059244162 154:69.82270881302021 162:7.793387533386907 179:2.734215505911921 183:8.127357031311549 199:8.357834582105372 200:8.383653740456248 206:8.462232087114428 208:8.522301380678485 210:30.38103170716446 214:8.583378583765112 217:8.610856049754428 225:8.67344741615211 226:8.68750348868112 227:3.0843686146754306 229:8.794681892976223 230:3.0947575027672367 237:8.853152422557462 238:3.119252047767341 242:8.912569788824728 246:8.950199651917105 259:9.112585666679362 269:9.274178923485676 278:3.345211342875691 280:16.42366023663705 281:9.357700825819526 282:9.366157446905124 284:9.374633388887492 289:24.327745544013645 290:9.425899596514038 291:16.55360197325707 # colitis
1:1.881648260994521 2:4.002027211518655 3:0.1475923944114673 6:0.2014296823009911 7:17.27628259078405 9:9.263432486495569 10:5.6886829277529705 15:3.1776919047815966 16:6.8404712923410385 18:3.309598148602764 19:98.17558356576284 20:3.5088879969671085 25:49.16331077824429 26:12.910547014285326 27:4.001993962237037 29:24.28159783484116 30:43.84028142047984 31:24.422631225377806 32:0.987389359137285 33:8.47054196563776 34:4.274237313904901 35:4.274237313904901 36:1.061207631369726 44:1.184394161762116 45:14.518493663170274 47:1.2381445493052248 48:1.2494062024149475 49:14.683270157293526 50:4.844554601010535 52:1.3054945483980207 54:1.3184564722240208 57:15.37861935137792 59:21.44651259414067 62:1.4555548655533335 65:28.395504427151618 66:5.364558711728942 67:1.5274767153080795 70:5.500786307028053 71:5.525934153879144 72:5.648868089875772 77:1.731840402695469 81:17.15966716571839 83:11.356361273653997 84:1.8171782193545738 86:24.039472933256874 92:6.276327869107246 96:6.412968085729405 102:2.0177876807545005 104:6.624956395682172 105:6.632777180361657 107:2.0958127956873644 111:12.48927807449079 112:6.846815680994887 113:57.68176164957744 118:67.03716458039342 119:7.0617046071750424 126:2.3412068357429483 127:2.3412068357429483 129:7.2624642767645895 131:2.373824077620267 134:7.3002379489643925 135:13.296274424060108 136:2.3892883995950323 139:2.395964295861795 141:13.48202796687105 149:7.525684977487635 151:7.561291254037728 154:2.5237944323964103 157:7.680868659230848 159:2.608420260192488 161:80.31709514130897 166:2.6630558136017117 170:2.6924429769476768 171:2.6951416038114324 174:2.7114298271364397 182:2.7782898641132987 185:2.8127899213155274 187:2.8127899213155274 197:2.8749889009316876 200:30.04370735494512 201:8.424554870118362 208:2.9713613612951915 210:22.577374621143637 216:3.0036922631786163 218:22.74586316258593 220:3.033339647473216 224:3.0433409018109323 227:3.0977190883289407 230:3.1081150394736743 235:8.866520126545154 236:23.18406626571722 259:9.140743393519129 264:9.245002801159275 283:3.378995692972327 289:9.454146795147798 292:16.596668830238688 294:3.4202653999443875 296:16.6362418632478 297:9.523640098010109 299:3.445510262689143 # scientist
1:0.04032375973955183 2:0.0927164956924376 3:4.41662294043046 5:16.434457174988566 8:8.895361794292441 9:2.3638605454869435 10:2.4965825866643936 11:0.39005962923374077 12:5.833760239942343 13:6.019508991016024 14:3.1136145738895538 15:11.14143734617289 16:3.1952251807462275 19:0.6967476188300739 20:22.416355276269126 22:7.4530518483220245 24:3.7397368047455304 26:112.06004138952143 29:24.28159783484116 31:13.18112162494111 32:0.987389359137285 37:1.081151209355775 51:4.869498844943586 57:5.1158611253409365 62:1.4555548655533335 63:73.36490756953725 65:15.767526371494245 66:10.288109805571432 73:16.534326952947637 75:1.701371845979724 80:1.7615940817664935 83:6.0514872207547095 88:24.075066946523588 92:17.828983546084697 93:6.311751716567587 100:2.007470902893824 106:2.07410872907799 111:2.1439860081614333 113:19.13281104359898 114:2.2016216149203376 116:293.7297064711021 119:7.0617046071750424 125:164.99528414567664 131:7.281300228642404 140:2.395964295861795 147:7.515577258943628 150:7.545987516204226 155:2.5482132888039835 158:2.583052996369894 177:21.552382411780457 180:21.58888573505306 182:2.7782898641132987 188:2.8156984021738056 194:2.8480404947465083 210:8.57052095820772 220:95.32683458495143 227:8.815494705733737 230:3.1081150394736743 241:8.925716876777157 247:3.1827475214876366 252:9.047048489819044 255:9.085799228636192 257:3.2306611016912936 259:9.140743393519129 267:9.27768295276749 270:3.338694377257949 280:9.385929188181434 286:9.436974570828594 289:9.454146795147798 # glutamate
1:0.03723552460255101 3:1.7710122497471583 4:1.8854157475937896 6:0.2071144173710411 10:2.518628362519303 11:5.8450303282841825 13:0.4408361694057739 14:3.137017398483806 15:0.6142757415608264 17:3.3149994147578377 18:21.808023453471574 19:22.19152186990114 20:11.938384701884166 21:3.5933273398540595 27:18.39832916833531 29:4.080030690608015 30:8.331147338974972 33:4.2347819270812135 34:1.048186095630814 36:8.702956815951177 40:1.1286952587649548 46:20.372837027474997 47:1.2491012514127378 49:1.2660791629196417 53:15.035948245021826 56:1.393658066214517 57:5.142001979879128 65:10.226287715159716 70:16.252928438656557 71:1.586651307956722 72:44.09513407260814 80:5.971358659064371 86:1.8488743054155097 90:1.8983119631024876 93:11.80122746775876 101:6.529420954313314 103:2.0776303440753594 104:2.0829992826970756 105:2.086589727376743 109:2.1303855144532395 111:2.156556430436385 119:7.089242948181636 120:2.2928098355744346 128:7.25736860793057 134:7.327898675559114 135:2.39992006336918 140:2.4088241960062664 147:7.543341548353168 150:2.5103320216747185 153:2.534360445645211 160:7.816110973593576 161:2.631761400354188 177:8.099643992155105 185:14.72685504142549 188:8.250264686268853 204:2.940472073748574 210:2.9943698361029294 217:15.372256323896654 225:3.056761049647624 226:3.0634668240910594 244:15.878117929290882 256:3.2442060319793438 264:3.3168066786899755 271:9.355678468221091 273:9.364006890067877 292:16.640062528042655 296:70.06133191605952 # english
1:9.851859510980818 3:16.038119204303186 4:12.091193037698972 7:5.034727437199503 9:9.3150988526383 12:5.8709451108389406 15:0.6142757415608264 18:0.6638801952873986 19:0.7058922031830102 20:0.7403453551647015 22:12.082216604246735 23:3.6969796655760425 24:3.76421324258112 25:3.833132695029354 26:0.9247327395574185 28:0.9474840475104903 29:4.080030690608015 31:8.331147338974972 32:8.418621029352911 36:1.0716800011028949 37:4.404066207630472 38:13.95962853209103 40:1.1286952587649548 45:1.2333011737604904 46:1.2351483395054368 48:1.2603911217961994 49:14.739047370020296 54:1.3296083512199373 57:1.4064689905311265 60:10.03390460677439 62:1.4670101292634108 64:5.293653164683152 65:15.823799806169397 67:1.5390778083044618 69:1.5718205935711616 71:16.306189649825136 72:1.6412628684506405 73:1.6464634207748514 78:1.7721818596612435 80:1.7736162575593615 82:1.7924045565713442 87:1.8519124516943337 88:1.8549573735333482 90:1.8983119631024876 91:11.692184238208371 94:1.9594121558400401 101:18.35839381674095 103:18.59016975162966 104:6.6522476351615785 105:2.086589727376743 106:2.086589727376743 113:2.2103444047365763 115:2.23600031613755 116:12.82968403821123 118:7.075959904125917 119:2.284560740067415 125:7.229549361348247 127:2.354007895796254 129:2.37788432217898 131:13.295187336245347 138:13.346178843674783 141:2.4564386567659175 143:20.328964592857087 147:2.4960911423538903 149:2.500823605431782 161:2.631761400354188 172:8.006451434233155 174:29.0567039594683 175:2.7438224168805316 177:2.757701502448294 186:2.8260358579624123 187:29.611815090837084 194:2.861314680794257 198:2.9004151238803484 202:2.9311410472752892 204:8.485368617010227 214:3.0138201356021215 215:3.017084159364945 216:3.017084159364945 219:15.403904550250752 221:22.861052490051264 224:30.86462188140769 226:3.0634668240910594 233:3.13204786621363 237:3.142581491417888 238:3.146107425928689 241:3.1638488284108006 243:3.1781777705900542 245:3.1853881660860894 247:3.1962618439422843 255:3.2404694659119913 258:3.2554653356523215 259:9.169117399701358 264:3.3168066786899755 267:9.3060969850857 268:3.344352790654843 279:16.471646846115544 284:3.3926300948213477 294:9.517204014197858 # fish
2:46.09965319284106 3:1.7910326548345497 4:21.33764077260652 5:188.86846996073257 6:12.442615165855427 7:0.251761008649616 11:2.612657619173315 13:19.704750631827928 14:26.81450070017499 15:16.129967792699397 16:21.49168344370785 17:0.6659641645132488 20:3.5573272632307438 24:23.38050123287352 25:0.8682861929954369 29:18.61686983510408 30:4.1471003355365506 32:13.411508617092197 33:1.0318839240480762 36:4.381559010928525 40:8.959612376568233 42:231.1274327904704 43:9.09071743179432 48:20.605280178045106 52:9.65608840138872 56:1.4050646837887915 57:1.4179038300376077 58:5.1733060777533275 61:21.88270736610199 68:29.064866811560712 69:10.570739553576036 71:10.622981943430977 72:29.704743327968163 73:44.264653218880696 74:10.989965390764986 75:11.065590951615718 76:1.7530863070345697 78:1.7843106150561712 81:1.7915097947895766 85:6.165453545529455 86:1.861125403075208 87:17.61153776271467 88:6.178915907923022 91:6.2955863606873566 95:11.926877342264223 96:32.15355168175877 98:6.511887605752436 106:2.099179658854878 108:6.75088293567622 111:6.839862862462416 114:2.2270125936467227 115:7.012075175123801 118:34.16706276151984 119:42.08585579116425 122:2.311875370836368 123:2.3264983874614775 127:7.2666333995389865 135:2.4128794825693753 136:2.4151030116552867 145:20.490314156150742 146:7.5713253322959595 152:7.617081695486316 161:2.6449491358094854 166:21.31293639162976 168:2.710758614129529 169:14.363084422267676 177:350.49872146841693 179:37.394630685951334 184:8.229642356435653 186:21.9659352702862 191:2.8628435730643345 193:2.8717261597008594 199:2.91993285554194 202:15.108566014322061 203:8.507177529379858 208:2.9982070027272645 209:3.001416491559582 214:3.027318611578772 221:3.0602747510534356 225:3.07029013139519 229:3.1282065133021386 232:8.915980467644077 233:8.915980467644077 240:23.39177526899289 242:3.1846048464324905 244:23.51448011523444 246:40.194664724367584 252:3.235548889370521 253:9.103959490053846 267:3.346200970449471 273:3.3740192527842483 274:3.3740192527842483 282:3.402295714345694 287:9.502692505093249 290:9.511293247049 297:3.4644978707593026 # relief
1:29.960737242173366 2:24.467640642908705 3:4.486407489726578 5:0.18969610648111426 6:16.92265041783695 7:17.43956474277221 8:0.2884884268377377 9:148.98761833756922 11:2.612657619173315 13:19.704750631827928 14:6.784394284871206 16:0.6296722507319328 18:0.6729410760457095 19:0.7151457160335977 20:83.97195657825077 23:12.357100711717438 24:0.8407644623933744 25:17.927285008232523 27:0.9465350484672134 29:58.10237821045734 32:1.0079869912874344 36:1.082261301462897 37:13.905445940305356 38:25.709059357371313 39:1.138601802506942 40:32.26431550712341 47:26.776103929284723 48:1.2714849720315808 51:20.855436802990074 56:64.5238431536005 61:5.302065473708547 62:1.4785743247564427 65:1.497957654433748 71:1.5984530697444337 72:67.93604221189379 73:1.6583757427617651 74:5.815143841358456 76:1.7530863070345697 80:1.7857473656152558 85:6.165453545529455 86:6.165453545529455 87:6.172177944249835 92:1.936076022494504 94:11.910113827737092 103:25.508921843110823 107:12.412638608551847 110:12.499052319172247 111:2.1692357854336906 114:2.2270125936467227 115:19.363429119831114 116:7.033674959337157 119:2.29739306631248 124:42.33380544706237 126:13.230358892575454 128:50.9782455309971 131:7.33682234764468 133:2.4040175298749578 135:2.4128794825693753 138:13.389103859395492 141:20.346217350619735 143:27.699483398095342 147:7.5713253322959595 149:7.581442466226713 154:7.658255699261657 158:2.6092536247895413 159:21.073436366072904 180:14.57651056562305 183:2.810542698763608 185:21.9659352702862 187:2.8393907279334374 190:2.851074918550339 197:14.970756494262199 207:2.982252269102019 211:3.007854186495506 215:3.030584989802872 222:8.74413959067998 224:39.33612344014611 229:31.25091559048206 238:23.346261911758734 243:3.1917892548171016 247:31.69028428749214 248:9.050351127915512 253:3.235548889370521 254:9.11942036076763 255:3.2541209756127873 257:3.2578598963226906 259:9.197710901137523 269:3.3580678717639407 271:3.3700174835961327 272:16.464495437931326 282:9.451501651456562 283:3.4063734304551168 284:3.4063734304551168 289:9.511293247049 # granuloma
1:9.924647084559611 2:40.374533941219504 3:1.7910326548345497 4:81.57325512398641 5:16.596346205820197 6:8.381194380188733 7:12.863866117686234 10:9.680395941491645 11:19.239480241355444 12:2.6282656705302156 13:10.144298445188056 14:26.81450070017499 15:66.33329883968358 16:3.242560351414284 17:81.99874871537381 18:7.1041117817547095 19:22.2765423488324 21:12.127147374616905 22:48.080564530558796 25:0.8682861929954369 26:4.023142528971984 28:8.263454529637663 29:13.199959063460934 30:0.9853803090549748 32:31.0239716847407 35:1.058696871640965 37:1.1023224233297884 39:4.516185148668318 42:4.593015639428758 44:9.20875230034678 46:4.7701541686819535 48:120.97422160319063 49:1.2771871220530187 50:14.910651300736365 51:1.3110354795994668 53:1.3368463894472302 57:9.981747191404153 59:15.544081369528136 60:231.70853366031955 61:1.4763140109944732 62:1.4785743247564427 64:10.219053033304098 66:1.5270294183624809 68:5.504181775157684 70:22.55806118074083 71:1.5984530697444337 72:16.623253148868244 73:1.6583757427617651 75:16.963777964852305 84:6.12207217962727 85:1.861125403075208 88:31.233864111112887 96:1.9984131707316937 97:6.471182832415431 98:64.17994880586075 102:2.0427080080974056 103:18.647862816180954 106:2.099179658854878 110:92.45868946461076 113:19.24808569932904 123:2.3264983874614775 127:19.89131122682424 131:13.338095876213469 133:20.0562353828173 134:2.408442089513146 136:13.389103859395492 139:2.421793029779454 142:2.4717638138592672 144:2.4950239552193683 146:7.5713253322959595 148:2.5115161981178296 153:7.653082750034745 154:20.7010686160032 156:2.57681573226276 157:2.586725578966385 158:2.6092536247895413 161:2.6449491358094854 166:14.285105051061976 172:2.726965064889017 178:2.7737924747181784 179:2.7737924747181784 181:14.622017536413184 183:73.18345836671983 186:8.272397984624073 189:14.788970746946895 193:14.874347308268911 199:15.029405186259803 203:2.9507978181764396 215:3.030584989802872 223:3.07029013139519 231:3.142129813195552 233:3.1456287435981647 236:3.1491349715176424 240:8.967654254913345 245:9.027612641719317 246:31.651276447786916 250:23.62347882311127 251:3.228176618025243 254:9.11942036076763 259:3.2804677504897413 270:3.366025023838886 273:9.392656899931296 278:3.3860808199395716 287:3.426908095199279 290:41.66680315118441 293:9.537215407892685 295:3.447690229258599 297:24.64496355275712 # recurrence
2:4.069988225285497 3:1.7910326548345497 4:1.9058370864258594 8:33.80870673523992 11:2.612657619173315 12:24.56311780327674 13:10.144298445188056 14:0.5991863343641359 15:6.889144838667576 16:3.242560351414284 18:7.1041117817547095 20:7.427307287141223 21:3.6177553982803796 22:76.91353779368782 23:0.8140849176302751 24:17.73364123238917 26:385.1982774332848 27:8.219862252934643 28:0.9576727952596676 29:4.105180200603425 32:1.0079869912874344 33:1.0318839240480762 35:4.324890387528152 37:4.429631786578609 39:1.138601802506942 40:14.096947074101045 47:9.408430273716899 48:9.450032412442035 49:9.470963004987514 50:1.3002882629533408 56:5.138862206722265 57:1.4179038300376077 59:1.4287097434074898 60:5.22820632476923 61:15.775722911446634 64:10.219053033304098 66:16.020787323285695 67:5.47140700402075 68:5.504181775157684 71:5.579169200358196 74:1.7035248028514294 75:11.065590951615718 76:1.7530863070345697 81:11.294219273837045 82:1.8045662498587107 84:1.8415103102381163 85:6.165453545529455 86:1.861125403075208 88:1.867217882619179 90:17.8263219188084 91:11.73448798631302 92:6.330687464694858 96:32.15355168175877 97:2.0000914918310784 101:2.039251326963976 103:6.668046568878065 104:2.0955845072094075 109:18.887196552439335 115:2.2487761594679627 121:19.636612230337047 134:27.307724606462656 138:2.4151030116552867 142:7.491413209872368 143:27.699483398095342 161:7.860617365557593 162:21.152430934420938 163:2.6552974159631906 166:7.954999788544989 168:8.000290486122083 178:2.7737924747181784 179:21.680916309072355 180:8.145620614837338 182:14.658691095643396 199:8.442211139303511 200:8.468058548164914 203:8.507177529379858 204:8.513738455283251 221:3.0602747510534356 225:8.75815592251979 226:3.0770006146479525 230:3.1351537339006077 237:3.156169431920916 248:3.2098851004175826 261:9.26961860343001 265:3.338335132273731 267:3.346200970449471 271:9.384326123362465 273:41.300357784145426 275:9.392656899931296 # bilirubin
1:13.48005745671134 3:1.811275833866136 4:12.223518895194566 5:1.932745095223277 6:17.004900093747917 7:57.460887000591 9:0.34453899104430263 11:19.323452066036136 13:0.45657925602770627 14:11.157928193185978 15:11.30324556034237 16:3.266560459705655 17:0.675102713534895 20:34.721054426836965 22:0.7846218607968606 24:0.8506454405019875 25:23.70205443278612 26:4.0484020011624855 29:0.9785692353956281 30:0.9957712795418061 31:73.62938844820697 32:1.0184508286583436 34:1.0693182043346368 35:4.3505494508768185 38:14.071713080674936 40:39.116280464287506 42:4.618996783657897 49:1.2884056381948656 50:9.597028726094878 51:1.322336298811264 53:1.3482083503238589 57:1.4294492269363288 58:1.4316073084075982 59:10.062303122168382 63:5.344286034559244 65:15.937690327720494 71:10.665083651580812 76:17.151708550398087 82:38.184370913083455 85:1.873487059462985 86:24.25738139233285 90:1.9230752999148637 91:1.9325740450854278 92:6.358199792017367 93:6.39369422810446 95:1.9893080413767505 96:25.054881967899902 99:2.0415376357034924 103:6.695773026059868 106:2.111880148706102 109:2.1557888913671244 110:12.542003384562436 111:2.1820256996600373 113:2.23594546145956 116:2.271673153109768 122:13.091625186720009 125:2.3756279269605844 126:42.74248377700073 127:2.3799384412006876 129:20.05611508086402 130:2.403866646885214 133:20.114752659582095 134:2.4215073606233903 136:2.4281753436826143 138:2.4281753436826143 139:27.45622132980434 149:98.14071983578364 151:70.20961113275001 157:2.599969734510215 158:21.02072097853043 169:8.0343894733557 171:14.43287735569756 172:37.17515805488804 175:2.7705061807502798 177:2.7844088068158617 185:2.852856157933705 187:8.300901148545242 189:29.791669545843504 194:8.375421401548564 201:8.509632360722383 202:15.15230323233633 203:2.9643503521745864 210:3.0214490965034533 215:3.044196379873431 224:31.01301431057281 230:8.922777151216314 233:39.91548398793276 234:3.159320180897364 239:3.1733985756190948 241:3.1911635219850574 248:3.2236189170473475 251:3.2419222067980695 253:3.2492991870196843 255:3.2678830456914145 256:3.271624320480792 257:3.271624320480792 260:3.298046005110521 267:3.360019548244824 269:9.388308803760381 279:9.446641853078592 286:3.436644854648168 292:3.4532200577754457 297:3.478384730843029 # anthrax
1:0.03138742394376547 2:4.104471283498191 3:4.521802317498194 4:8.211897418734893 5:31.908982821694032 6:38.07339614954703 8:28.341591452395104 9:2.4296317090912467 10:0.3884415604852449 11:48.392569175457346 12:0.41791330812541744 13:25.145326125515364 14:16.013960964909597 15:0.6320241803673938 18:11.601064385038752 19:0.7245097839100606 21:3.6424062356369205 22:0.7846218607968606 24:3.8138278790186773 25:3.8829541275653487 26:13.07623197397497 27:18.539965681511863 29:4.1305524903725885 30:8.411971346145593 33:4.285712722604532 36:25.466594855421366 37:8.860541499991042 38:38.946997964990345 39:1.14945587422005 40:1.1502975478677697 42:32.65895351267734 43:4.6272095323381714 47:1.2713430747925363 48:55.138289764620325 49:20.713518548113935 50:4.922827597263326 51:9.636308566854792 52:21.033406748049963 55:5.066576764983082 56:41.87269821842871 61:5.328773254446858 62:1.4902490777944686 63:10.256880492242535 64:5.346878873180304 65:10.309759260502934 66:1.5388029581747387 67:10.497086415985233 68:1.5771116323342989 70:5.58090789406121 71:5.606119252132479 73:1.6703986227037564 74:1.715627666466262 75:1.7374633098634191 76:5.952978178178615 84:1.8538413799916846 85:6.192852934307186 87:1.8765346171603547 88:54.345396252037254 90:1.9230752999148637 91:1.9325740450854278 94:11.952829577693116 95:1.9893080413767505 98:18.380218361621054 99:6.561941737839086 103:12.352404114941843 107:2.1336689312133466 108:6.778658810438701 114:2.2398731084445713 119:7.14498140251874 123:2.339474222071672 124:7.2122380323764155 128:2.388596241331954 131:20.09515587120309 135:2.42594946057822 138:2.4281753436826143 143:13.6413156212705 145:35.67872445268411 150:7.629984525030478 154:2.5630909248267746 156:7.743933333130079 162:2.666009368483784 176:2.778833372236699 183:2.8239845874658385 184:2.832592329377364 185:8.300901148545242 186:2.852856157933705 192:2.8852174850318 195:2.888191479859236 203:2.9643503521745864 205:8.568703101392165 207:15.273197420484841 211:3.0214490965034533 213:22.794975550497586 214:3.040927647374502 218:3.060637024933257 221:8.765821814542164 222:3.077241464408092 226:3.0906449648770318 227:3.1384209677440613 229:8.90822786987169 234:3.159320180897364 237:3.169867932348427 239:15.840423921023413 240:8.996399907084824 244:9.05637712927657 248:9.079122678905849 249:16.01182957050249 261:3.3287520548792653 262:3.3287520548792653 264:3.344314437720741 265:9.34719656058807 267:3.360019548244824 268:24.252204188131696 273:16.521189064752406 274:16.521189064752406 277:3.391867785571783 284:3.420227326573219 299:9.627341029173131 # swelling
1:13.48005745671134 9:109.92452644471551 10:2.563381666623765 13:2.7635568208892187 14:6.82339103026466 19:7.322379113188771 20:22.671878123597068 21:7.5644376932004604 22:22.895131965008936 23:0.8238625028482548 24:0.8506454405019875 25:0.8782705693308842 26:24.262596012078095 27:24.35988374031201 28:37.131140781296885 29:8.345207503807071 31:24.680783713105196 33:8.591722169002852 37:8.860541499991042 40:19.827747128854043 45:9.3914021474137 51:15.02093004311629 52:21.033406748049963 53:9.730378982381659 56:21.515609955881093 57:1.4294492269363288 62:5.3339357730584975 63:65.77910833600573 65:15.937690327720494 67:1.5626084157377278 71:29.395625056325233 73:1.6703986227037564 74:1.715627666466262 78:17.29782069854857 83:17.529543889969247 86:6.192852934307186 89:71.33872302852564 91:17.927951236370554 94:32.057025764950254 95:11.969600151217788 97:12.048561592003354 109:12.529569318825773 111:2.1820256996600373 119:7.14498140251874 125:2.3756279269605844 126:2.3799384412006876 134:13.410440104899019 136:7.398173781753637 137:2.4281753436826143 143:2.491843464432621 163:7.91094748711497 165:14.302872803698715 168:21.465017564054392 170:8.045824936550254 175:14.548046521050384 182:21.8747916904758 211:22.753179108597678 212:8.669332455059749 216:3.044196379873431 221:8.765821814542164 227:15.728962061411176 235:15.80675488425353 241:3.1911635219850574 252:3.2492991870196843 254:16.10540384228098 255:16.140894744203393 257:16.15277438448255 259:9.22652718639957 267:3.360019548244824 271:165.54080802073798 274:3.387854312297912 281:3.4120768239830683 283:9.488876287623846 286:24.52727352967499 294:3.4615676707684413 299:33.171685875139296 # mitochondrion
1:13.56998189022332 2:0.10967343684392818 3:20.99530882928197 4:0.1993249077160191 5:4.76847666758498 6:17.087849405920338 7:70.89548451888894 8:13.375931858994408 9:2.452003249483206 11:0.4203472096955428 12:2.6738950762585665 13:19.873994863741746 15:39.522976308426244 18:22.064584778585008 19:22.448661095771794 20:12.103304969154548 23:63.19744133982147 24:3.8389727294170157 29:24.62696078086934 30:13.40362119586733 31:13.40362119586733 32:24.953449637491705 34:45.28525834788182 35:4.376434656997721 38:32.32341800047835 39:9.038886292848623 40:9.04204580184695 43:1.1964562967104928 44:1.2283261821202007 47:9.491503235731795 48:1.2940060064778223 51:1.3337493377506375 56:10.01932945584802 58:42.144384335567864 61:10.274857511920477 62:22.042181262142513 65:5.4051374300491855 66:5.471364886505017 67:1.5745412187464196 71:1.6223899292247592 77:17.222979342369214 78:6.050002836672118 80:1.810342919361731 90:6.329875784822071 92:6.385938264663143 93:63.7027006574063 94:32.14659727326812 96:6.522936137195532 100:6.59732436155554 107:6.790708527463492 113:19.365169992412614 115:7.0681495922821105 116:7.089772910983192 126:86.75769862005217 128:2.4017384298064566 129:7.374362063682528 131:7.393235673383106 133:2.4302508791751807 138:7.426509993439082 143:2.50509392144353 144:7.597757308954398 147:7.6279646134825905 155:2.600925004030024 159:14.194582278317803 161:7.917515569528163 167:2.7348952240246067 169:29.14541622101872 172:14.494344550794452 173:63.399919067589984 177:2.7979299610947344 180:8.202754217631272 181:37.70462613374745 183:8.268657672091903 185:2.8664338100194917 187:8.329630458956704 194:8.404178961617996 197:2.9288305372243553 204:8.57114984630626 207:15.31730469982179 214:3.054648905613859 218:8.766879795646698 224:8.81573682098478 226:8.829816436595223 230:8.951725406392033 233:8.973664957631978 238:3.1872116529800825 247:9.1081203767027 252:3.263161707279808 255:9.20055952855617 258:3.296781461283761 259:16.2688871321434 267:3.373950348542521 269:3.385831377206821 279:9.475747857584034 280:3.4260382335188195 293:16.78542402432749 294:90.69312793960658 # fungus
1:13.56998189022332 2:1.5933830693799556 4:0.1993249077160191 6:104.64597538379006 7:17.60560341600123 11:24.69577146642717 12:2.6738950762585665 13:0.46461829128679344 14:21.374828584658893 17:0.6843534795543095 19:11.903548174048238 20:0.768890301686274 21:3.66728321513406 22:41.6411844901946 25:3.9082023761946587 27:13.195448853254709 29:24.62696078086934 30:18.876233678082464 31:8.452893508583257 34:1.0800517557642273 36:4.433244329004121 41:1.1774306657370477 48:4.882069967914861 49:9.554120619173672 50:9.638834873391799 51:4.974414136685068 53:27.538686083332838 57:73.10395938643407 58:10.07330404826456 60:21.82948818158554 65:1.521499349676762 68:1.5890726614296529 69:1.6074745332256961 70:5.608062919918794 71:10.707527168531511 76:1.777573639366574 78:17.355975974558714 80:1.810342919361731 82:30.968148592632048 84:1.866284671062365 88:1.8920722386913373 90:11.787784090757096 92:24.767983386918456 97:12.091659152847658 102:12.23566457164991 104:6.735451547921713 105:2.124692860120958 106:2.124692860120958 109:6.838789016541971 111:2.194927835179242 123:2.352562278568896 127:7.322976117042387 128:2.4017384298064566 129:59.94970707664436 131:2.425829673283905 137:20.222957817590416 138:2.4413598975203628 143:2.50509392144353 151:2.557073412765616 157:20.980951667977106 162:7.934005513232228 170:2.7456819686216463 172:21.5950299992216 174:8.11478258287422 186:2.8664338100194917 187:2.8664338100194917 200:15.156643944572183 206:15.276708691496815 210:3.035156229316194 221:3.0876521312680274 227:3.15221050138657 230:3.1626347050144252 243:9.070276956550805 245:3.2265700882761545 248:31.840013400939096 254:3.2705755880442475 260:3.3119391335628836 294:9.603952905846576 295:3.475557335605104 # india
2:19.955049052640803 3:4.59362259451353 4:12.358158988569254 6:0.2309590498259016 7:17.689683019780663 8:5.38908259921475 11:2.6813317075668697 12:30.481722053994567 13:6.210115501605742 14:0.6259467767304058 15:0.6502215249156826 18:16.72197089288065 20:7.5474493567668075 23:3.796700013173469 24:12.67320675898543 25:23.876823898978586 27:18.683916452250184 29:0.9995767104509999 36:67.9739202086007 37:8.943452170353147 39:14.262950642259199 44:1.2395897827133422 47:14.8812431328647 48:4.908767834621471 51:1.3452762966385319 55:9.906753511838051 56:1.4399545689556363 58:5.2537514479054765 59:1.463754850845507 61:15.948487977691324 62:15.959461209989009 64:28.73424338791341 66:1.5626883986855817 67:5.552663821895004 68:10.633310198391847 71:16.536598189830112 72:1.6895445541204992 73:5.795864725400558 74:30.335469050080988 75:1.7620826806279275 86:1.8985487351975243 88:1.904669448713796 95:2.0147132432244232 98:12.19801918767444 99:6.617911808014185 100:6.625428895561836 101:2.07745113841683 103:2.1286130454536054 114:67.06207981185399 120:7.219452134555204 122:34.57728110520706 124:34.6907390041238 131:2.439111673685405 135:7.4503006711920845 142:13.706218198843533 143:2.5184583007545505 146:2.5489942843234137 154:2.589846987319059 164:7.98491910800246 168:29.20601085911925 176:2.805980187251248 180:2.8199785724266646 185:8.358589356005046 195:74.35605859149565 218:106.28260121852864 224:3.111547424241388 226:3.1182720332037026 231:40.07496763004723 234:15.884368420469762 244:3.2405229872305656 246:49.412012828336685 252:3.277138150560415 264:3.3722711254456796 265:3.3801151066374935 266:41.36859128997692 269:3.399883164200478 276:16.622973031184852 281:3.440113566192059 290:24.682391312927372 # drainage
1:0.02598817338904215 3:0.17362798227106743 4:1.9684512795909868 5:1.9747573829244558 6:0.2309590498259016 8:0.30886866576173605 9:0.3590926851115619 11:2.6813317075668697 13:31.038891931139954 16:0.6568977416039112 18:0.7007937345868064 23:0.8437560280776544 24:12.67320675898543 26:4.099602814094438 28:8.385951234023867 31:4.22406830741946 38:1.1563811446269368 40:4.596546210333499 42:1.204141629937163 44:4.754981224542639 49:1.3111810299712592 50:9.68098804781063 53:5.061290752236335 56:1.4399545689556363 59:15.716543034168103 62:1.5139369447845683 64:15.986968012347909 65:1.5334402277493322 66:22.412239773383423 68:51.325982585148026 69:1.6195847669346004 73:5.795864725400558 74:5.897247504333535 77:132.89241467197732 83:17.64648072008358 85:1.8985487351975243 87:205.80751157439923 88:6.2618241844793365 90:1.9482875591490063 92:1.9738381693486233 93:1.9900465054663978 94:32.23687923709703 95:2.0147132432244232 96:6.550993609689936 98:18.497701072762233 102:2.0809219382507766 103:6.751907816926628 105:2.137619493131419 111:2.2079438924005115 121:2.349007294766706 123:2.365764256798803 126:13.361019372311262 131:2.439111673685405 142:7.576601811090136 145:2.5418943072211984 146:2.5489942843234137 147:2.5489942843234137 153:7.7384973126518695 155:2.6143835349845856 166:14.416718812788645 168:8.086156998004988 173:8.132083101659104 174:2.77834155941844 175:2.797638871373223 179:2.81436469953057 197:2.942571549321147 204:2.994919433811148 211:3.048977284590117 214:39.32831845727194 218:8.795996424562416 236:3.190554714579072 241:9.06948549918359 244:58.63230685186951 250:9.167913773704743 261:3.3566899063423774 270:89.89255830810194 277:32.81653455333946 283:3.448273486850121 287:9.59008459620859 291:3.4813038914960055 292:3.4813038914960055 299:3.51497642376376 # root
2:1.6131701918287082 3:26.125718799251736 4:4.79412850239995 6:0.2309590498259016 8:0.30886866576173605 9:9.526288734363689 11:19.49350544208127 12:2.6970524285806627 13:6.210115501605742 15:7.007532108205956 16:11.453156402449578 18:3.4306607882150555 20:17.29279087656257 24:0.8707457514851898 25:0.8985776765786753 27:0.9776584972078938 28:13.31203750560457 29:4.181978938669476 32:8.581927855089685 35:13.847989777930371 36:67.9739202086007 37:4.50767873556107 38:291.94395591814623 39:14.262950642259199 40:39.35628874785395 47:1.2940338144767811 51:15.135829888654301 56:5.219208799131897 58:10.115732372372475 63:1.5184983973109647 64:1.519641394562392 65:5.432345628305833 66:1.5626883986855817 68:5.585523272335962 69:1.6195847669346004 72:10.94223541807526 74:23.475303023711948 77:11.299554512091918 78:6.077735613424778 81:1.8286013891614394 84:1.8788418834849687 86:1.8985487351975243 88:6.2618241844793365 91:1.9578145390264245 92:11.917778102795332 93:32.09970447574511 95:2.0147132432244232 96:2.0364435597868384 98:2.0568005892341 103:2.1286130454536054 111:6.92402768124631 115:7.096529459625747 116:2.2978078572492118 119:2.336560087917397 123:2.365764256798803 126:2.4063179112090283 131:13.468862268524271 135:2.4524277830014105 136:2.4546583733958953 138:20.282412409100388 142:2.5114957018273945 147:2.5489942843234137 155:2.6143835349845856 158:2.649388012488315 159:2.674872970704591 160:2.6774440757723927 162:2.6929584484477145 166:2.729755687020427 169:14.494761741825348 173:2.7728701448239153 176:2.805980187251248 180:14.708357375145175 181:37.79580950959128 184:8.315784291422831 186:8.358589356005046 190:2.8918378245880754 205:85.09026916637859 212:39.24353891945251 214:3.068484086709298 215:15.51668143396281 218:8.795996424562416 220:3.1015108551160653 227:3.1661139577774877 229:31.47622348736155 233:3.1870414235302316 252:40.67999363466028 258:32.233718575786234 261:50.26099009029003 264:3.3722711254456796 267:9.421981330490482 274:3.415862799866113 277:16.622973031184852 285:3.46058608788077 287:3.468843470186796 290:3.4729869868698677 291:70.49188063280698 293:3.485477369086779 297:3.5064968199241724 300:9.694713560861194 # patch
2:24.806535795997057 3:31.424561091609462 5:26.782641409728065 10:1331.157627425002 11:10.008385405582803 12:2.6970524285806627 13:10.30583377075718 14:73.66116676943273 15:3.2975448486143395 17:3.412163611882317 18:11.711705440719573 21:12.293741588863966 23:3.796700013173469 25:3.933680207175601 28:51.191694546706664 29:4.181978938669476 30:4.22406830741946 31:4.22406830741946 33:25.23632607249497 36:4.459429643125521 37:38.95821415211578 39:26.09147954604601 40:14.267271250576666 45:55.08783845154763 47:4.882227846225523 48:14.938086291500433 52:5.040361408135218 53:15.264155341080524 54:48.7818891877285 56:28.14326269092726 59:5.273661015156256 62:5.388042616185649 63:5.398411694109347 64:5.401009236563952 65:16.053418014442737 68:5.585523272335962 71:5.660701229816118 76:17.26838187840669 80:6.080935348105096 82:6.1228144343173945 83:17.64648072008358 84:1.8788418834849687 88:17.800530749110663 90:6.357806195832778 93:6.449447818155184 94:6.492595929191325 97:32.434085374292465 98:6.59545941688014 99:6.617911808014185 101:2.07745113841683 103:6.751907816926628 105:18.86443649636015 110:6.8751232533989 111:6.92402768124631 120:7.219452134555204 121:7.2284001442851045 127:20.06812782217283 136:7.455075791108192 141:7.571659732967457 155:7.7958959745518985 156:7.801160159934897 170:21.61932440958188 173:21.67851523351911 179:8.219804679352261 185:8.358589356005046 198:8.515724001385257 206:8.63321670624257 211:8.713700996799524 213:8.734102036956788 218:8.795996424562416 220:8.823844320506716 225:8.844869930406526 226:8.858954254838324 230:8.980903248649122 232:9.002849862813083 236:9.010194573447643 246:23.708899270201176 247:23.739961025052338 248:9.13734766126295 250:23.80246347457311 255:9.229815066786076 258:9.261158590355285 270:60.07723045946295 278:9.505083449356192 282:9.538851359959965 290:9.598692401710917 297:9.668279888281825 # marfan
1:35.16193055750876 2:1.6131701918287082 3:4.59362259451353 4:8.315408343706249 7:8.863534515555335 9:88.16371238406516 10:0.40368053335433074 11:0.42819969020321846 13:19.959677249777723 14:0.6259467767304058 15:3.2975448486143395 16:21.74971676402379 17:3.412163611882317 18:7.223224870237426 19:0.7435762724181937 20:7.5474493567668075 21:0.8024714640081243 22:0.8042005280622649 23:0.8437560280776544 25:3.933680207175601 27:4.128507918441374 32:8.581927855089685 33:4.337548167622561 34:13.847989777930371 35:1.090899226350103 37:4.50767873556107 39:1.1715023758548984 42:1.204141629937163 44:26.621871691875935 45:26.91843471732562 46:1.2799398183993753 47:33.6824293176568 48:27.12796336713015 49:27.171815246225194 54:88.60341643806895 57:15.663664288478044 58:5.2537514479054765 59:5.273661015156256 60:1.4791475128029998 61:1.5116625190302 62:15.959461209989009 63:58.15259964330727 64:5.401009236563952 66:10.497949960968239 67:1.5865879425030924 71:1.6345283901437186 72:1.6895445541204992 73:5.795864725400558 76:6.008110629660167 81:6.093765171084708 85:1.8985487351975243 88:6.2618241844793365 89:1.9341177856661724 90:6.357806195832778 97:25.213126782116465 102:18.607407215046326 107:12.542423614392277 108:6.834892437203288 109:57.53274804830812 113:2.2619954427621036 118:2.330374699856391 121:2.349007294766706 125:2.401997983013059 127:2.4063179112090283 135:13.512596787646851 138:2.4546583733958953 141:2.5091817445995863 152:2.5704895749116177 159:21.251057945987352 162:7.962804336551481 164:2.7033858228414283 167:8.080457224994042 169:8.091865815652604 170:2.7592723193587885 176:2.805980187251248 177:37.64758607601867 179:2.81436469953057 182:2.845484081861822 187:2.8801253849789905 193:2.912538502642732 196:8.439450561383032 197:2.942571549321147 199:2.9608581987864193 200:8.554468856130166 218:3.0882217159021734 219:57.338176434017136 220:39.54300449423616 223:3.111547424241388 224:171.31847552085932 225:3.111547424241388 227:3.1661139577774877 229:3.169583877534372 231:3.1835354300092407 243:3.2332937564380493 248:3.2514249183018222 262:3.3566899063423774 271:3.4118539670517487 272:3.4118539670517487 277:9.488313742715981 280:9.530380611545553 283:16.712703085121202 285:9.57292841975631 286:90.56895750476862 291:24.717644389293604 297:3.5064968199241724 # interaction
1:4.284840469908681 2:4.209992254224371 3:16.44942602557903 4:0.2111055913103185 5:4.841840404986425 6:27.347632393014134 11:0.4361678258834981 12:2.7204428793904607 13:0.48103985045534015 15:39.793460203684184 18:22.239160317988794 20:133.8342512227379 23:3.822204153560999 25:72.04612753449703 29:1.0102530661257405 33:8.71597933690065 38:201.67461247607486 40:9.125867454499355 43:4.70655187941041 44:4.7817452468557375 48:1.3169827601619666 51:1.3569189155901296 54:15.342332759243996 55:9.949404854330494 57:1.46476557831247 58:49.8291201798748 59:28.410582657752794 61:74.3685357611579 64:10.388628485665844 65:10.437543485484174 69:1.631810660823342 74:95.22048012520025 76:11.333253423874416 85:11.705429317822055 87:1.9143138692804054 90:1.961066309957199 92:1.9866545675372256 93:18.25229233496098 94:12.083048681459585 95:12.099840432405728 96:25.278605342615105 102:6.676431730021195 103:65.63278109658467 104:18.9076601484566 110:6.903611496895501 122:2.364392981197575 136:13.564222610008255 147:13.873225847679079 150:52.80104830134901 152:36.14238713773396 166:37.19984418805893 172:14.583195919344318 173:8.161185649208134 189:14.965680728549716 193:22.344692951166973 199:2.9747289976910336 202:38.87999295352864 213:15.519784637319747 218:15.614133362448863 221:3.115485241389054 223:15.688617852256783 224:3.1255288734601407 233:3.2010746686312808 234:15.929290460981722 252:16.215756529948894 254:16.239308902923728 262:16.468046645738678 267:16.56716897628556 272:3.4260284803244105 274:16.655334285456735 281:3.454304561357888 284:3.462469191154043 287:16.8227649829452 293:42.11196464486775 # hive
2:30.0564077230152 3:0.17917521504297432 7:2.217111076939035 8:9.209619163891983 9:5.690934856349361 10:0.4114726329546389 12:6.061946650921241 13:0.48103985045534015 14:6.942453093733014 18:0.7103069621800379 19:7.443111296282007 22:7.692975799861803 24:0.8809685239454138 25:0.908903847629634 26:4.125551113637321 29:4.208040056002091 31:4.250185836221346 32:19.17447293564244 35:8.81902497353916 36:8.90909816402183 37:8.985433385215265 42:1.2154268410428657 48:14.996146442220766 49:1.322741345184477 50:1.3460682304469698 51:1.3569189155901296 53:1.3829743923437365 58:5.281028111995596 59:28.410582657752794 60:1.4910911550557338 62:10.368382656939426 65:1.5454967661810277 68:1.6133382219013124 71:1.6467825112747312 72:5.811880956171457 73:1.7071474265739957 76:1.802516695183139 77:6.042298932043392 78:1.8339480358005105 81:6.121742814691871 90:1.961066309957199 92:11.961483293223097 94:2.022613564304728 95:12.099840432405728 96:32.51343109612266 103:2.14164357375981 104:6.792063148280033 105:2.1506617874749887 110:12.672928434783806 112:7.014699018045071 119:13.175122084037637 120:7.2481310040122215 125:7.370965185698279 128:2.428366312438901 135:2.46583956699118 136:7.483874693421905 146:13.873225847679079 147:2.5625049241885196 150:28.247415585396396 154:7.772612743009356 160:2.6910771151630475 161:7.975332197389667 169:8.120951885414227 177:8.243025255756617 184:8.34495981467742 190:2.9056544778800792 192:30.162638566501343 195:74.51281274232952 201:8.596745632551826 204:3.008816129337283 213:22.974935461199312 215:3.085710725358881 220:3.115485241389054 221:57.54931657928845 226:3.1322581914444694 230:3.1905714066595072 232:9.032267873552813 236:3.2045903140597964 243:3.247357608714233 277:3.4340602044156627 284:9.576921899606065 285:3.474788856098219 290:3.4871968184627065 291:3.4955184326462843 293:3.4996942646442184 297:3.5207254884981385 299:3.5292098015633884 # solution
1:73.17100865263201 2:15.48946765551834 3:67.82406629054485 4:1.989784203755457 5:0.2128861973301396 7:0.27773733501125825 9:2.4974385862320956 11:10.062867472644024 14:3.2573907678652496 15:27.489712370394752 18:7.2636268827229395 19:0.7532821330135937 20:48.302510605696895 23:3.822204153560999 25:3.959391139734386 28:4.182007494487129 29:1.0102530661257405 31:13.517641118420867 34:1.1018623558230747 37:1.1460050935846346 39:4.621123059506287 46:14.86882498489117 50:9.723493589083922 53:1.3829743923437365 65:16.111988498571552 69:5.654683818594068 70:5.663065244825543 71:5.68834011452944 76:6.036024751852461 82:24.14844044781909 84:135.05858653316517 85:1.9112521948787753 88:1.9173823191117556 92:1.9866545675372256 96:6.579284186233648 105:2.1506617874749887 109:6.895522986146244 110:26.129641733051997 112:7.014699018045071 118:2.3436523298077483 119:7.230293973484593 121:7.25708372057379 126:2.419680269189092 131:13.51314872456209 134:2.4613833449905647 135:2.46583956699118 136:13.564222610008255 139:20.372047317887272 151:70.67525605630365 157:53.36847874407343 158:2.6629951590469267 159:2.6885036563753584 162:14.341980333627339 169:8.120951885414227 171:8.138139943100143 172:14.583195919344318 179:14.734885371136672 198:56.26699946943484 200:8.583733837445129 203:3.0056881286470167 205:15.355842582229425 223:3.1255288734601407 225:3.1255288734601407 237:3.2116436095148235 238:9.061744436555978 252:23.91028193259565 253:3.291230256029535 256:3.313597769868521 260:32.39125064934441 261:16.468046645738678 292:33.22024104884159 296:3.5080762040839844 299:9.71549966194435 # typhus
1:0.503918937176978 2:0.1188287102159016 4:0.2111055913103185 5:0.2128861973301396 6:4.987349437071802 8:9.209619163891983 9:0.36654214459955203 14:0.6350959312194805 15:0.6594928128574573 17:0.7031985039302494 19:0.7532821330135937 20:0.7884870866589577 22:3.722126305159093 24:0.8809685239454138 25:12.882440920160128 26:0.9764110456631736 29:1.0102530661257405 31:1.0276243441061745 32:8.623622276774702 35:19.514093532392227 36:32.1454371570477 38:46.35158528315868 40:1.1835469723150314 42:4.698310916959999 45:1.2895518573123101 47:1.3055518034745377 49:9.638666462061165 51:9.762851031361409 56:5.246452537293663 58:21.82920363296637 64:16.045510272311827 65:43.1691887249974 69:1.631810660823342 71:5.68834011452944 72:1.7018998263245346 73:1.7071474265739957 74:69.29290948530169 76:38.0716208913363 77:11.34297736764338 78:6.105701493655105 80:1.835394197036366 84:54.484042245814415 87:1.9143138692804054 88:31.592971756367906 90:18.060680391614685 92:6.442107485021903 94:2.022613564304728 99:6.646244740105578 103:6.780323109792645 109:2.1947399639173844 123:19.947693426642054 124:2.381191938994436 130:2.4436861439598108 131:20.273477422586108 134:7.469561630019922 138:27.64410158048781 143:27.998909178816568 147:2.5625049241885196 148:7.690586687097838 160:2.6910771151630475 162:2.7066056115318027 166:14.461287725837739 174:8.172763988998428 175:2.811377840043965 178:8.248942537491793 180:2.83373637345403 181:14.798558023142343 188:8.393940210430046 192:15.051142039219645 202:8.609804020194376 204:22.700372392838602 205:158.3989487384553 212:3.0693956352577882 219:3.105501437167968 222:3.1188264389888394 234:15.929290460981722 238:3.2151813161362 248:3.2655005426931987 250:16.180609541425824 254:9.2359620443423 261:99.78649453636018 264:24.315461024513482 268:9.476269651595182 273:3.4300396674985207 277:3.4340602044156627 282:3.458382056781447 287:16.8227649829452 288:3.483050947569968 291:16.862108311762817 296:16.90172372768257 299:3.5292098015633884 # spot
1:17.58499014957796 3:4.630058602758598 4:1.989784203755457 6:83.70039613482048 8:0.3158910807771709 10:558.2788140067012 11:2.7046846018548294 12:0.4415851587354015 13:2.833821141883495 14:0.6350959312194805 15:3.322200896471475 18:3.4555587756275914 20:3.6569065827594205 21:62.83209704998371 22:3.722126305159093 23:0.8538754074765111 24:7.961872536944479 25:3.959391139734386 27:4.154496173425697 29:13.425907939223412 30:13.517641118420867 31:1.0276243441061745 34:134.42953157115957 37:4.53415592398559 46:4.876239472196447 50:5.003136350730944 51:9.762851031361409 54:15.342332759243996 57:5.276065546479178 58:28.345773354428008 59:15.774967695624788 60:5.336135325772174 65:1.5454967661810277 66:29.140822699675056 70:1.635537314820262 71:1.6467825112747312 82:6.150813252366554 84:38.80942700514651 86:1.9112521948787753 88:1.9173823191117556 91:6.406912263163314 92:6.442107485021903 95:2.027588465981273 104:6.792063148280033 105:12.513281409688192 108:33.413193169006966 127:7.380237257510731 130:2.4436861439598108 133:20.29308833270867 135:7.479097220046371 141:13.743003961381758 144:7.655286768581288 147:52.67299127055713 150:7.716017311456784 161:2.6988224886873455 170:8.132401472716065 172:2.7811303088950323 178:8.248942537491793 186:8.3877813581591 196:2.9323391686396625 199:8.557848761583486 200:15.245829596831074 206:47.74681511965656 209:8.729480025677903 214:8.783953071415393 226:31.276214385352148 227:8.988490633922796 229:3.1836053507668622 230:9.01031419608329 233:9.032267873552813 242:9.113902376366788 243:16.076451803665666 244:3.254591548343346 248:68.39781458336395 255:9.259303710283241 261:16.468046645738678 273:24.50071655439398 284:24.638297003418565 296:9.67163853931233 297:9.697893322834005 # west
1:13.84482030989633 2:35.57971125264542 3:4.666852434468492 4:21.833881638504543 5:17.013316734443354 6:8.642662543307786 7:0.28452060049811984 9:2.520509501627136 11:10.117830401859491 12:6.101198950959057 13:2.8577112070213118 15:21.863435748373583 17:22.263245668983302 18:3.480693464034125 19:17.182427471445862 22:3.7477097174366625 23:12.637935861866543 24:8.003341925181255 25:18.28728942412634 26:4.151736114659466 27:8.425588530547445 28:8.46936883736766 29:37.73104999230013 30:13.575368691573901 31:1.038474548857877 32:25.22028378671922 37:9.027772429869593 38:9.108488724387017 39:9.165145732094748 42:119.99355078424131 43:14.56285962221704 44:9.418357414745763 46:1.3030226933746876 47:4.936270052883392 48:4.962866475753346 49:4.976250975468861 50:27.52922127094869 51:1.368678972967716 52:1.385689474449117 53:250.68727896327738 54:1.3988653969022493 56:21.810919773281125 57:5.303574210085066 58:15.791501301979716 59:10.232807216871825 60:5.363700435076487 62:5.44308195377969 65:1.5576707438988755 68:5.640910723273016 69:1.644153994199289 70:1.6478877049771452 71:1.659154072299351 72:1.7143725383556108 73:1.7196295482633068 74:5.953143067675696 75:1.7871647336504273 81:6.149957162916522 86:1.9240730942302149 88:6.318256158577331 92:12.005546315848063 93:6.506133906736283 94:2.03559916845132 95:2.0405811291776783 96:2.062372624880639 97:2.0640627112417183 98:40.37448860222658 99:2.093102503178827 103:6.808975107035687 104:6.820722205324365 106:12.557570329332146 109:2.2079561772675906 111:19.301454962696145 112:2.263106576918165 113:7.098301331625013 115:2.314347586916522 118:19.850229801549172 121:2.3757223590403713 124:2.3946293731924118 128:2.441855525637149 130:2.457191832457888 131:13.557793013483504 133:2.470459766361127 135:2.4793687920519045 136:2.4816040895625293 138:43.55176512660409 148:13.925741627838724 152:2.5976706638498293 153:20.988369609083627 154:2.6170657372827617 159:2.702251783376952 161:2.712580031157109 165:8.08230339893884 168:2.7786837536959825 172:2.7949608244076822 174:37.61318999126631 177:2.83918395683188 179:2.841988326844717 180:2.847611615771775 186:2.907857300140511 189:30.0947912756277 190:2.9195885729058033 198:2.982589688309612 199:2.9887172385801435 206:8.692039876168797 209:15.513219003339705 210:30.979013042155238 214:3.0965032150215315 217:8.841078189591487 226:23.291731944483384 231:3.211714653250352 237:3.225801359577251 243:3.2615389030150856 244:3.2687775513003134 246:16.15627726164265 248:3.279693608934677 249:3.283347907059165 255:3.3240707513287298 259:9.344088594395139 277:3.4483568685713406 278:16.73897014311415 280:16.777439378991065 282:3.4726928485047535 283:3.4767823374495346 289:16.8813058812014 290:33.25304191484281 296:3.5224152512407967 297:3.535071599103559 # endometriosis
1:0.5170133392188905 2:4.2458743126681915 3:0.18483987964934293 5:0.2189729018122081 6:2.102885013940177 7:22.866035696165078 8:5.4652628126624885 11:2.7282741951395253 12:42.79372414926739 13:2.8577112070213118 14:0.6443625219567628 15:3.347093644467274 18:0.7199376258861958 19:12.07221493980286 20:0.7984607444507957 21:7.727118516112901 24:3.9157989309207326 27:0.9989829214465397 28:44.43634234564851 29:1.0210468594620787 30:4.276540066887858 31:1.038474548857877 32:25.22028378671922 35:1.112942923294204 36:4.512503177455649 37:4.560869814889465 40:14.383176443344114 42:1.2268294910932585 46:4.903343655916217 49:1.3344190992899512 50:1.3578024209037205 51:5.055499881536069 52:1.385689474449117 54:5.125070568269084 55:41.92383954975527 56:10.147578215975093 65:5.487464935463255 66:1.5870365195373606 67:119.66058895820133 71:10.836961369555716 74:17.153666242016893 75:6.0020317346643575 81:24.14695827169901 85:1.9240730942302149 86:31.641495756400374 87:1.9271394744625656 88:1.9302126301352966 89:1.9597503759162205 91:1.9835177163075108 92:6.47054535158152 93:2.0158438012944617 98:6.652333748410192 99:2.093102503178827 103:12.527387467020914 105:2.163821522450632 106:12.557570329332146 109:6.9242432279191 110:6.932336445047564 114:7.1068114123321475 118:2.3570474008578337 119:2.363246909896363 121:155.60924681780452 126:7.409221085368648 134:2.4749078623767002 141:7.629607220353202 142:7.634554006102036 145:2.5690189053764096 148:2.5785115552127214 154:7.8017848675380534 156:2.644128853625255 164:2.73081642181649 172:2.7949608244076822 173:54.790721290647994 175:165.3000869495647 176:8.260587186991575 177:2.83918395683188 184:2.88752755632276 200:3.001040854536777 207:22.883620881203374 213:3.0867071436712403 224:3.1396277644195005 232:3.2152253555312016 233:3.2152253555312016 234:3.2152253555312016 239:9.091408570964575 240:9.11367878113838 243:23.784177154736586 246:3.2724084619337304 250:9.227090095695877 260:3.354309054071519 264:50.59570300520036 269:9.506058573196158 271:3.440320435377102 272:3.440320435377102 273:24.561888244595806 275:3.444333977289989 277:3.4483568685713406 279:9.564457549925738 283:9.606739075865331 285:9.632340193779752 287:24.786748653398185 288:42.09840667801571 291:3.5098504156249946 299:3.5435606215892963 301:3.5478207107683106# skull
1:7.104736107854913 2:11.343953116263732 3:12.124817594836138 5:12.515180398746908 6:12.782218609829986 7:138.35188785501512 9:111.20779781540837 13:15.06485817091363 15:16.48469777316403 25:18.28728942412634 28:18.906521337387684 35:1.112942923294204 38:101.63071707387539 40:1.1948626315110285 44:4.808745971982621 51:21.22202347975255 62:5.44308195377969 63:1.5426677601043721 73:37.37989314325441 78:24.10447341648327 88:6.318256158577331 92:24.99322832545879 93:6.506133906736283 96:2.062372624880639 105:25.93382867730087 113:7.098301331625013 128:27.499038094224087 131:2.4660244386593146 133:43.46423571662917 147:70.59131651848713 150:70.75208541718278 169:29.37331589104634 173:37.57710455346087 192:30.239339700525846 213:8.79299583465109 215:31.102096553112272 224:57.76194870524047 234:31.723287404708064 238:3.229341420591093 252:32.20689676711947 256:32.32664321840712 261:79.48761638017098 285:33.186995050074835 294:393.57716521061127 295:16.93395401017576 # candida
1:40.46680028825474 2:25.037328974743293 3:16.53384137074137 4:8.420813388282099 5:17.013316734443354 6:5.024842029799459 7:0.28452060049811984 8:2.3628020191414296 9:5.729630921638704 10:42.23970373560508 11:10.117830401859491 12:0.44970828569753346 13:2.8577112070213118 14:16.298431455497465 15:11.525454046981848 16:7.11699935440649 17:0.7127962807655045 18:0.7199376258861958 19:3.592101685246666 20:17.437633423145982 22:0.8242418655449226 23:3.8479449956680427 24:8.003341925181255 25:8.114402470230521 27:0.9989829214465397 28:4.208270057453594 29:8.510774148470434 32:1.0614455654384036 33:45.36640662043536 35:25.632229083600304 37:1.157214958237427 38:14.30145064355912 39:4.647940393974554 42:1.2268294910932585 43:4.73346796066444 44:20.55311748012299 48:1.3286464052870641 50:1.3578024209037205 51:5.055499881536069 56:15.717949521262414 60:1.5031522372232002 61:16.066020435155217 63:1.5426677601043721 64:1.5438154615814652 65:1.5576707438988755 66:5.5538687991360565 67:5.607994820176434 72:23.32429016648005 73:1.7196295482633068 76:1.81516349339467 80:1.8480951062694038 83:1.896776507545396 84:1.904305069187602 85:31.641495756400374 92:1.9995884059084623 102:2.106973364060654 103:2.1547915426881485 106:6.828575935218943 108:6.892058563438882 115:13.05807053552941 118:7.2458747269610235 125:2.428830724873824 127:7.409221085368648 133:2.470459766361127 140:13.630924612262735 142:2.5385591025537133 145:7.699497422123974 146:13.917983114750603 147:2.5761330050526055 148:2.5785115552127214 150:20.88228731865655 153:7.796600149287483 154:7.8017848675380534 159:2.702251783376952 161:2.712580031157109 165:2.749262578778963 166:2.7572333652254373 176:8.260587186991575 185:2.907857300140511 186:2.907857300140511 190:2.9195885729058033 191:8.466794875367235 194:74.67082868154326 202:3.013456863663553 207:3.0512720737139345 208:3.0672856635499963 213:3.0867071436712403 217:3.1096545134254736 222:3.132920621310477 225:3.1396277644195005 227:3.1942696372995196 240:9.11367878113838 244:3.2687775513003134 245:3.2687775513003134 247:23.861621049175344 250:9.227090095695877 251:3.2980439877744177 252:16.261095264768144 254:3.312867811225478 256:9.296844795903965 262:3.385090447872212 278:3.456430862704511 280:9.589768839854349 286:3.4932375391113455 289:9.658118303416968 296:3.5224152512407967 # lupus
1:124.31970570965453 2:35.57971125264542 3:55.21005070148311 4:50.00046343056216 5:0.2189729018122081 7:162.6073351946157 10:0.4193821666390172 11:0.4442533962411588 12:25.069646350013482 14:104.72449910772025 15:0.668881536624423 16:3.364857103195846 17:0.7127962807655045 18:16.86612744829844 21:12.407160133032702 22:0.8242418655449226 23:0.8641122240700192 24:36.27776128895935 25:3.9853387734987726 27:4.180721130126533 31:8.577763636091086 34:8.861234721316801 35:1.112942923294204 37:4.560869814889465 41:1.2111611184998157 43:9.299899326999642 47:9.618729035544591 49:9.681473397712532 51:1.368678972967716 53:1.3947955918591932 57:1.4767702150895163 59:28.501361530769152 60:5.363700435076487 61:91.48150499074342 62:5.44308195377969 68:1.625646271743828 69:5.682531179721108 75:17.25642777816735 76:162.66142824278595 78:54.00775946529881 82:46.28372677975917 88:31.68455279000726 90:6.4143699308622555 92:12.005546315848063 95:6.560225966176288 96:2.062372624880639 100:2.0965577553311268 101:2.1034931519186015 102:2.106973364060654 107:19.082814701498755 108:2.1930970125130056 109:2.2079561772675906 112:2.263106576918165 115:2.314347586916522 119:7.2592001339881564 122:2.3778115873213372 129:7.46068470109329 139:20.43246333537285 140:35.504372277948015 141:13.78772121451749 146:2.5761330050526055 159:36.929015062292954 160:14.3364981729158 162:29.039073847214077 163:2.722975390090671 164:2.73081642181649 165:152.94963878934837 166:2.7572333652254373 167:2.775986792486341 171:14.610572064511997 172:8.178978920435265 175:2.8252342497904572 181:14.843574222515763 186:2.907857300140511 187:14.991918169542108 189:2.9137124468427418 192:30.239339700525846 193:2.9403222088675225 197:38.69179065765417 206:3.03857116476154 209:3.070506923854436 211:8.772580668879732 222:8.889799190799584 223:3.1396277644195005 226:3.146361791052996 230:31.66684371867785 238:3.229341420591093 251:3.2980439877744177 253:16.261095264768144 256:32.32664321840712 260:3.354309054071519 262:3.385090447872212 269:9.506058573196158 278:33.01303191500669 282:9.598244297211957 288:16.868219090110106 291:3.5098504156249946 294:3.518216865376776 295:3.518216865376776 301:3.5478207107683106# aids
1:10.299135899845608 2:0.12358160301755496 6:5.024842029799459 7:0.28452060049811984 11:0.4442533962411588 12:14.72929977463481 13:0.489425892646765 14:11.379648145560482 15:0.668881536624423 17:0.7127962807655045 19:7.484063770614603 20:3.682384265798595 21:7.727118516112901 22:17.621696227986536 23:0.8641122240700192 24:0.891308733914079 25:3.9853387734987726 26:0.9870920213251142 29:4.234337875134059 30:25.03483536380839 31:13.575368691573901 32:4.331972518676684 34:8.861234721316801 47:1.317187231503268 49:15.083310069744309 50:1.3578024209037205 57:5.303574210085066 58:57.667069250078356 59:1.487693721965577 60:10.287786163009864 65:1.5576707438988755 70:22.927599527968106 71:10.836961369555716 72:1.7143725383556108 73:1.7196295482633068 74:1.765178527852907 90:31.99061321181147 92:1.9995884059084623 93:2.0158438012944617 96:2.062372624880639 102:2.106973364060654 104:57.31754336907035 107:2.1857232601428014 111:19.301454962696145 112:7.043487506302399 119:7.2592001339881564 121:2.3757223590403713 126:2.4331600678041614 127:2.4331600678041614 131:2.4660244386593146 137:13.608883374403382 141:2.5362404378848296 144:2.561936930879209 155:7.854050595486757 157:7.88047308280745 165:8.08230339893884 186:8.417210065985321 187:2.907857300140511 193:2.9403222088675225 198:8.574462419674767 208:3.0672856635499963 210:48.14809803905516 212:3.0834545031460143 213:3.0867071436712403 219:3.1195862022455905 224:3.1396277644195005 230:49.11752673607291 237:3.225801359577251 243:3.2615389030150856 247:3.279693608934677 276:32.9700231484653 296:3.5224152512407967 # city
1:0.01876117006106074 2:15.657219219335555 3:26.47614925372874 4:8.474244744707274 5:50.2375290003586 6:5.062698039028873 7:0.29142312021365446 8:66.21036448179954 10:0.42741095566671755 11:122.1309863028421 12:0.45795066825614494 13:31.397486585719 14:39.72006198787237 15:21.95231960764006 16:0.6851643842725913 17:7.3154878814727695 19:0.7730479850393797 20:0.8085536603899395 21:0.8326903000299765 22:12.474334259114292 23:94.80966846958731 24:49.972467243522665 25:4.0115267936514405 26:18.8239814804114 27:8.467802062241137 28:1.0211864938625481 37:4.587824092520196 40:1.2062975500582296 41:9.271714520741122 43:120.37333373428771 44:4.835987084360367 46:1.314742110038114 47:1.3289419192547771 48:1.3404293103571825 49:105.18901825015703 51:9.848992932786494 52:5.122277277942075 53:1.4067360513162188 54:9.958044301041827 55:5.202331346631261 57:10.237389237470165 59:35.50537635530383 62:5.4709603623569825 64:1.5560804749472386 65:1.5699639821610005 66:1.5993885601603048 67:29.498464271808224 69:16.643227201324294 70:5.719014469073973 71:10.88082553688666 72:1.7269645110946465 76:61.94781605462342 78:6.1623470516146295 80:6.165553844500828 81:6.178411899634295 85:1.9370132550776402 86:17.951382357082164 88:1.9431622022862598 91:6.463981326704338 94:18.462650332390638 99:18.724355524195406 100:6.71115560907394 103:6.837867493850976 108:2.2064136608693676 118:2.3705617337033162 119:2.3767683032423177 121:2.389257873464829 125:7.429163816646409 133:2.4840988387777174 135:2.4930172786860236 139:2.50198731375142 140:88.27023512429119 143:7.678777777305671 149:2.5946457641489635 158:53.820557384833776 168:2.792619408077265 169:2.7953232387131868 171:2.803461960130461 180:2.8616061206351127 191:2.945467083976803 192:8.515260005683816 193:2.9543920453033046 205:3.049553849666346 209:8.788827376779803 210:3.0911415833136417 213:3.100887628222623 215:3.113971266537348 228:3.2085254606180618 232:16.020213635293203 237:49.386990922880976 239:9.121313095382234 240:3.2542926103153516 244:3.283082816978827 247:3.2940059380976185 252:9.280149882982366 258:9.350366577537233 267:16.658346433279775 274:24.623548349270543 276:9.57771950975826 282:16.836123531796247 291:3.5243016614971276 # hypoglycemia
1:13.938166075268672 2:0.12845374765339157 3:8.188016467299894 5:17.098898550945833 6:17.426863084338024 8:0.3302900323716429 9:0.3817951862862931 10:68.86628855821321 11:2.7521041712915637 13:31.397486585719 14:3.307172381775496 15:16.55745243221978 17:0.7225133151089683 18:3.5060685375008473 20:7.670763455201402 21:3.7691225513397493 23:0.8744682989388559 24:3.941883552167828 25:8.156338678613338 26:13.361656228827997 29:8.553060542972554 30:4.303134684048356 31:8.620106442135844 32:13.754063897671426 33:8.800597702838047 35:1.1241427500219001 36:1.1481303263848193 37:14.249721980486155 39:1.205444121191679 43:9.34280398495176 45:9.603263494636677 46:14.986268451687941 51:27.702689305079552 54:64.64070867104859 57:28.511884934500575 60:5.391505932294843 62:5.4709603623569825 64:10.475541780656087 74:5.981449589791627 77:6.098850383635287 80:88.11828361237716 83:107.06924322141856 90:1.9869779539956414 94:6.578068511402734 97:12.26757370579363 103:6.837867493850976 104:2.173477128780403 105:41.137163782009544 109:6.9532038589687275 115:7.183082174714932 119:2.3767683032423177 120:86.67605986046958 121:27.20628630360345 125:2.4424250783827297 130:51.85556951052938 135:2.4930172786860236 137:7.5421862984897885 148:13.970864673711686 152:20.974971004868014 163:8.056136903087666 167:8.168415110869871 168:2.792619408077265 170:29.480127698536116 175:2.8392099224389304 176:2.8475724244946368 179:8.307932055216162 180:14.843376254387774 182:2.8871751899902334 188:8.453042724799841 201:3.021358859657894 211:8.802379248373597 214:48.406491617601624 225:8.933682377047072 227:40.24079833755814 231:3.225982248448676 235:9.099169471251221 237:9.113917113825968 247:9.226442634361687 251:9.264725273286496 254:3.3272013302305288 255:9.31899480034168 261:3.3994687026938597 262:3.3994687026938597 271:9.561010962243227 278:24.6748682605419 280:3.4830406985316578 284:3.4912147468076813 286:3.507679366609817 300:17.073113855289296 # phenotype
1:2.1338929360462475 2:4.318734397165147 3:49.40884853371296 4:0.2296620158384802 6:17.513477921983245 7:52.21114475530456 8:0.33767025321158883 10:2.7031820523631964 11:2.7761783022140425 15:27.805158972497622 19:0.7831116608982734 24:36.5237649813865 25:4.037958970771298 29:4.287658444195577 32:4.385551644986449 34:1.1354636993812317 35:19.73744284287855 37:9.11354651046161 48:1.3523333387409522 50:1.3816304448915575 51:1.3925587314481136 56:10.234885402521648 57:5.359316472176223 62:5.499082930081445 65:1.5823783439607917 75:1.8127238727733817 82:1.892889550630884 84:31.68800577414602 86:6.362121532796264 90:2.000114531476077 93:40.04913423149645 94:18.52349786164356 103:6.867004040622947 105:2.190500640319724 106:2.190500640319724 107:2.2124588558980682 109:341.0872544760757 110:19.321415581182997 119:2.3904108219475253 122:7.3490615219696425 123:35.04675092363936 126:126.69480670088109 134:7.557372210189354 138:2.5090268962194426 147:2.6037488167278906 150:7.804180950405843 154:7.8608540577233255 169:29.528310478854806 172:8.238372951960972 180:2.875721751225051 187:2.936066307642426 189:38.5086290262472 197:8.608522160735859 205:3.06381779236625 223:3.1681851981363254 224:3.1681851981363254 227:3.222902410161176 231:9.11461746126575 234:3.243886381125755 238:68.33504702132703 252:3.33421855042669 259:9.404297199189022 262:3.413968083317002 263:9.4844463920287 269:51.024388559755536 273:3.4732822489842605 276:3.477309849381589 278:3.4853932619495795 280:3.4975895247900284 288:16.960223305577852 292:3.538874033824842 294:42.420282695195425 # streptococcus
1:4.419716518842281 3:31.959680231295682 7:13.346492312735887 8:53.185501482321634 9:334.43203525538394 11:0.46078416755758633 12:10.265792072354069 13:6.368914519386092 20:17.584937785976543 22:0.8447602772806031 23:18.051020292916057 27:1.0207844231452003 29:4.287658444195577 31:1.0605345983086727 32:4.385551644986449 37:9.11354651046161 40:20.270402300134272 44:4.863472355136393 45:4.953903833195346 46:1.326582649752892 47:15.116286420586054 51:1.3925587314481136 52:1.4096491874514305 56:28.507683554212015 62:29.05722641321919 65:5.543545881147053 66:10.672135975870754 68:1.6506220165262784 70:1.6729481309194314 71:1.6842568391128039 72:23.476592669759423 73:5.908297556226907 74:6.010000271930823 75:1.8127238727733817 81:1.8796848756130673 89:6.440659598238727 90:12.007938933603954 91:12.040336136364573 92:6.528146023237387 94:2.061930024238096 97:2.09047357036941 103:6.867004040622947 110:26.359412137522277 113:2.315497864761598 118:2.3841971918972327 119:2.3904108219475253 124:7.38520584151918 126:2.4604793146448403 130:2.484562858777462 131:2.493414294235194 134:2.5023165472956768 135:2.5067868912072293 141:2.5637762219257363 143:2.5730904379109254 144:28.320662643438446 147:7.7736435891210345 155:7.913166862462436 158:7.987713300151536 159:29.09447160679928 164:2.758724112614513 166:2.785188135172259 168:2.806676187551366 173:2.8284532489507943 182:8.40360619224179 183:2.907053490891104 185:2.936066307642426 187:2.936066307642426 194:8.551482174547688 202:3.0418306635967514 210:3.1054361315393426 219:3.1481153837730096 220:8.942715987917133 222:3.161468637546157 224:58.01546983506428 229:3.2263817473940155 241:3.2758568596786404 242:3.283043772970458 253:3.33421855042669 255:3.352873043018451 260:3.383149017461247 261:79.80812746290773 267:16.704486024524208 269:9.56636135895024 284:3.5057682825969176 293:24.98117040697431 # macrophage
2:0.13344700787121078 3:4.741536069446551 5:2.0616085002075595 6:0.2566549363632414 8:0.33767025321158883 9:0.38960245310166347 11:10.22922920470271 12:19.89963100623106 20:0.8187676974732777 21:12.522532492720165 22:7.817697481479122 24:8.087376689491373 25:4.037958970771298 26:1.0088136116307105 27:1.0207844231452003 29:1.042994086081496 30:4.329973458841283 41:204.25004881659538 42:4.7797558792675225 47:1.340817730098847 48:9.747153907261579 51:5.110752984532719 54:1.4228862525304034 55:15.625796680918514 65:5.543545881147053 67:1.63594944157568 69:1.6692003063625662 71:16.774586020903925 72:5.896536111975571 75:30.859033232609438 76:1.8408167362936647 88:18.04035358854972 91:6.4928802130817775 92:2.025815729766137 93:2.0421181847201724 94:91.22758889468999 103:2.1814471284182484 105:6.886628400918225 109:2.234748251707781 111:19.423180997967535 114:2.3194537525581103 116:2.3514797266576997 119:2.3904108219475253 121:13.350989692269906 124:43.0861811239425 130:2.484562858777462 131:7.538349758735523 133:27.812777601168985 136:7.5717064564435 147:2.6037488167278906 150:7.804180950405843 157:2.6818522335263206 164:14.511614636792435 175:2.853306720604175 176:2.8616762849866575 180:14.889113258254266 185:22.388286831277316 188:38.489433876688366 192:30.394597946578326 204:39.221623646764904 214:8.873394957658494 215:3.12828229456683 222:8.949720557194539 224:3.1681851981363254 225:23.386303530847147 226:15.846874528345491 238:3.2580212809489493 239:23.77026145943092 242:32.08881864038503 243:3.290261142954187 247:9.256624282320933 257:9.357025146767258 266:3.441394675906837 272:3.4692639979608937 275:16.792700779401248 276:3.477309849381589 281:16.869410630571235 287:33.386983371778925 297:9.788168688131101 299:17.10590017272208 # sound
1:22.063631089953542 2:0.13344700787121078 3:1.9376069964696256 6:5.100923188713155 8:94.79420485998425 9:14.204068761225598 11:10.22922920470271 12:14.872903051499264 13:70.88036612496123 15:7.1703418645369 19:7.567064704922593 20:3.734064558840654 21:7.810617535107763 23:0.8849454952527511 24:36.5237649813865 26:8.464217098551506 27:37.73454358364613 32:1.083651349417921 33:1.1080748237738778 35:1.1354636993812317 37:4.6150225285859685 38:119.42520902115456 40:26.459897492010413 41:14.58381883514004 42:1.2499944331022987 43:9.386077789476523 47:1.340817730098847 48:5.01792675376002 50:1.3816304448915575 55:42.17292283639861 56:1.4881024308534214 58:10.289024624579502 62:5.499082930081445 64:5.512096590774177 67:5.664287457667477 69:5.738950837860314 72:5.896536111975571 74:17.27401816277371 78:6.19103418492218 81:24.29973599397283 85:6.362121532796264 87:1.9531503321275379 90:2.000114531476077 91:12.040336136364573 95:12.23330197229293 96:2.088778777887202 100:2.1230580320411354 101:18.832455527125507 107:6.934186964399631 114:85.78246545355458 115:2.341398531705784 119:2.3904108219475253 124:77.92240650406319 131:2.493414294235194 138:7.5717064564435 140:2.5157663409219806 152:2.625328843643308 159:14.41899680896536 164:21.619240552238047 173:2.8284532489507943 185:84.2472692288391 189:2.9419308710300727 193:2.968583007555451 194:8.551482174547688 196:15.20666032305372 204:8.71875910458086 205:3.06381779236625 207:39.40690644355795 213:8.852851280314788 221:3.158120376993656 227:15.999527279681903 229:16.010589565929042 236:9.129311094206274 237:16.09987106045931 238:3.2580212809489493 250:3.3231226912774603 255:9.349204702103554 259:3.3793351868825035 261:3.413968083317002 265:9.525178479695702 266:24.55047719215958 272:9.59129149969458 276:24.702775720803427 281:9.650118716918543 285:9.692713616802385 293:17.01276961490935 294:3.5472499023665547 296:3.5514529970681274 300:3.5768867121903507 # capillary
1:7.227273778915026 3:61.994041000882746 4:0.2296620158384802 7:9.079169073785046 8:0.33767025321158883 9:0.38960245310166347 11:2.7761783022140425 13:0.5065576081033323 15:3.397604066314674 16:0.6948263694626764 18:0.7395585893249546 20:12.387597816503447 24:3.968212330070286 25:0.9405943118355058 27:4.2338959740613165 28:1.032185411933936 29:82.4295494793073 31:160.34296359053118 32:8.750875020857013 34:25.81413681871773 36:9.037034971853677 38:9.194385055553408 40:26.459897492010413 43:1.2535256755820858 44:1.2858187799121445 47:9.705354246542326 49:5.031339470886542 50:1.3816304448915575 53:1.4187976342724056 58:1.5033254357012469 65:1.5823783439607917 66:1.6118617247667468 68:1.6506220165262784 72:17.035440921765517 74:37.97962327505911 77:38.42040873801328 78:1.872403351762341 82:1.892889550630884 86:1.9500745404104118 88:1.956232899123857 90:6.471895308188699 92:2.025815729766137 93:2.0421181847201724 96:2.088778777887202 101:65.51248381710168 103:2.1814471284182484 107:2.2124588558980682 111:2.2611827376675264 112:2.290035144724736 113:19.666169876809498 120:13.337229562889902 122:2.4050084484034024 127:2.4604793146448403 130:13.619174970549052 131:13.648177589984714 133:7.547848199064532 134:2.5023165472956768 136:7.5717064564435 147:7.7736435891210345 149:14.0241309432446 160:2.732688208084818 167:2.8039745183567804 170:8.22110886295 172:2.8229815066639348 174:8.261520813763665 175:2.853306720604175 183:2.907053490891104 184:2.9157036062682415 187:47.07691480736413 197:2.998710220926387 198:15.323148363087727 204:3.0512181913920857 205:3.06381779236625 206:3.0669826321711056 210:3.1054361315393426 212:3.1119318902002844 214:3.1249994365417346 219:15.761452103238662 222:8.949720557194539 223:8.963769849611927 224:31.472368942196084 225:15.825398087757268 227:3.222902410161176 230:3.2333619293457128 234:3.243886381125755 238:3.2580212809489493 247:9.256624282320933 249:16.282747950132848 252:9.310348012434678 253:3.33421855042669 254:3.3416559759293807 259:3.3793351868825035 260:9.412234743809426 268:33.01925339798747 283:3.5057682825969176 284:3.5057682825969176 285:3.518109138392961 291:3.538874033824842 294:145.97605740957343 299:3.572621913762571 # mammal
2:1.6946860531980117 3:31.959680231295682 4:50.37238734162704 5:8.54365939940732 6:5.100923188713155 10:19.578122492565598 11:30.88283834260187 13:37.54364266434382 14:3.3324275367270855 15:16.630832260411477 16:33.956415178095796 18:40.92049735663166 19:12.187089214438638 20:12.387597816503447 21:3.795183457150518 23:12.753637179860812 24:12.90306915323343 27:8.510384739882486 29:13.600394378230128 30:4.329973458841283 33:13.939538468994042 35:25.81413681871773 36:76.61139837251633 37:53.8166184375342 38:9.194385055553408 45:4.953903833195346 47:15.116286420586054 52:9.954164623356089 59:5.3842779768058415 64:16.22405260961016 65:5.543545881147053 66:5.610067350224792 68:5.697259814116817 75:11.369265162011382 78:6.19103418492218 80:6.194243330486665 83:6.301907774654609 86:6.362121532796264 91:6.4928802130817775 95:18.546227953122497 96:18.64553954250491 97:6.669283762788172 98:6.710169723152903 102:6.762922053887584 103:2.1814471284182484 113:19.666169876809498 131:2.493414294235194 135:7.566921922108264 139:7.58609897177335 150:7.804180950405843 152:7.819548240494047 158:7.987713300151536 160:81.76796820109207 162:8.080367107412316 180:8.349669002098846 204:8.71875910458086 211:8.832421989082492 212:15.646058022718956 216:8.880268481689432 222:8.949720557194539 229:31.78503151289785 231:9.11461746126575 237:9.14406344537445 241:9.188677361161163 245:9.233836352862351 252:24.09501568180708 258:24.23850087592505 262:9.476353235253814 264:9.508832083892358 271:16.78001512318 272:16.78001512318 275:190.6208596089819 290:9.71850585396707 297:9.788168688131101 301:61.53854348748203# nystagmus
2:30.456719324289313 3:26.594988043192604 4:2.0552179802536337 5:12.654710804539999 6:0.2566549363632414 7:13.346492312735887 9:14.204068761225598 11:10.22922920470271 12:2.792049249556819 13:2.906216259423435 14:11.493409001263423 17:3.513059043427909 18:34.502407809470334 19:7.567064704922593 23:0.8849454952527511 24:0.9123487920127472 25:18.435533694112557 27:4.2338959740613165 28:24.98720586618504 29:1.042994086081496 30:8.662818394084848 31:1.0605345983086727 32:1.083651349417921 37:4.6150225285859685 39:14.496705445196708 41:1.2342414196596225 42:4.7797558792675225 48:1.3523333387409522 49:48.600395455902216 50:15.31766941029785 52:34.7197335026536 56:5.329618796515351 61:22.402755857764642 62:16.19649876648388 64:22.451483587561306 65:1.5823783439607917 70:10.885679854170256 71:23.14715051707245 73:1.7449534375380191 74:6.010000271930823 76:1.8408167362936647 81:11.598667499523925 85:24.709068043969033 87:1.9531503321275379 88:6.375649774471242 89:1.9858600537558195 90:6.471895308188699 91:12.040336136364573 92:6.528146023237387 98:12.375480049925482 100:2.1230580320411354 104:2.1868725437183767 106:2.190500640319724 107:12.7204304147968 114:7.165183930374205 116:7.234098556723985 120:2.398735229935324 124:7.38520584151918 125:27.58069284941306 128:27.65337361273176 130:2.484562858777462 133:7.547848199064532 135:2.5067868912072293 142:13.885834792586202 143:7.708363839117499 146:2.6037488167278906 147:2.6037488167278906 148:2.6061320746217134 150:2.618102677477423 154:2.6447615780030933 156:2.671876479077043 157:2.6818522335263206 162:2.7482590752548504 164:2.758724112614513 165:37.42710619480979 166:2.785188135172259 176:8.32004713145569 177:2.8672799679328036 180:14.889113258254266 183:83.89514061465246 186:2.936066307642426 190:2.9478164136085208 206:3.0669826321711056 207:8.778493928832962 210:8.832421989082492 211:3.1054361315393426 212:3.1119318902002844 214:3.1249994365417346 217:15.729747373890282 218:3.144793568641284 227:3.222902410161176 229:3.2263817473940155 236:9.129311094206274 243:3.290261142954187 248:3.308439393738289 252:3.33421855042669 253:3.33421855042669 254:3.3416559759293807 259:3.3793351868825035 266:3.441394675906837 272:16.78001512318 275:9.599638758078317 280:3.4975895247900284 281:9.650118716918543 282:3.501674084119789 284:3.5057682825969176 287:3.52638535739352 289:3.530538292438449 290:3.530538292438449 295:3.5472499023665547 299:9.805789154937258 301:9.81463061591063# esophagus
1:0.01454566837413753 2:47.552305471195794 3:12.333794828932676 4:8.582603751979372 5:8.598112025890359 6:22.5603729238866 7:2.307717688180443 8:9.428649494415165 10:0.4438337982095579 11:10.285680711069613 12:2.816408951752138 13:0.5153070528879329 14:33.68786191563902 15:3.4232293715119826 17:0.7423126544254911 18:11.99672624943445 19:7.609124749679114 20:0.8291047632680167 21:0.8534387646654532 22:23.517104984805563 23:3.926625009670302 24:3.9947891261580812 25:8.241324392127375 26:1.0198579974182225 27:1.0318687647947873 28:4.288515238479757 29:8.63874662998094 30:13.751512952257512 32:4.412711305402072 33:117.43541654949372 37:4.642468982912346 38:1.2133417086095055 39:4.729849893993159 40:1.2295326632541208 43:4.815673701352752 44:9.54843862125456 48:9.791054310885615 50:1.3937280495630333 51:1.4046822033143576 52:1.4218126367455843 53:1.430982248309269 54:21.637377499441342 55:10.12364511926799 59:5.412542725974203 60:1.5400585427465419 61:10.535543884401616 66:10.716605517877822 68:1.6632934826081955 69:29.924990593718558 70:5.775940420347758 71:5.80129997226208 72:37.66301109806159 75:6.08780056313313 76:11.510560928449566 78:6.219969338430776 80:1.8869208982679273 81:17.748659678189597 82:1.9059844628186986 84:1.943399073538695 85:1.9632588581858388 86:6.391179029955322 92:2.0391129867748576 95:2.080282184746708 96:2.102165449339178 99:2.1330223944982962 104:2.200390991684749 106:6.916024735252045 108:6.979620319636354 109:2.248327883934403 111:19.484796129653272 112:2.303683023945217 115:2.3551075999063396 116:7.263692572056784 118:13.334969973970754 120:20.098623149711944 129:2.4984319677401734 130:13.664917428579994 131:2.507292817748408 133:2.51174226730883 134:13.723094345844906 136:2.522921895112944 139:2.5296684010042383 147:7.803508271388541 148:14.062224073454866 150:2.6321083021350415 154:7.890758754725814 161:8.09383599887535 162:2.7623871012551633 167:2.818151977452374 171:2.8317173852755086 176:22.12866806660932 177:14.9080410159389 179:8.36789830674844 184:2.929975227942046 186:2.950354408124831 189:2.9562236795789065 190:2.9621139306136954 193:8.57538633744573 202:3.0562011601580346 206:3.0813719627861893 209:3.113378349731015 214:3.13943114381392 218:3.159239401918335 228:3.2374023935081326 229:9.115780084164355 237:3.2689976841621786 241:9.219085841434985 243:3.30480585991855 251:9.325360136355973 256:3.3712155418954244 259:3.393936411087259 262:3.4285904982677753 274:9.630169672539083 278:42.11963714541563 289:3.5452289895975766 292:3.553569440186198 295:3.5619500179417813 # anorexia
2:1.7156755061386393 3:4.7794374571413725 6:0.2633817553161941 8:34.88194784509717 9:48.124756986551255 11:25.31630181424405 12:56.309342561821545 13:31.64164867052525 15:16.704847263937857 16:0.7046113827247745 17:0.7423126544254911 18:0.7495526601994639 20:7.754809262782534 21:0.8534387646654532 22:56.36598967226806 23:0.8955457207853558 24:0.9230524109030654 26:13.479246045697117 28:13.602697707148009 29:1.0541512903116426 31:1.0717482143466914 32:4.412711305402072 33:4.471280550431076 35:1.1469076789549097 36:1.1710363047014993 38:1.2133417086095055 40:4.731865431924304 43:1.2653011433350583 45:9.690552911350405 46:9.697420622105316 48:71.97146156822788 49:41.42394165101007 50:1.3937280495630333 52:1.4218126367455843 56:1.5004422600404463 63:36.19974155744248 71:5.80129997226208 72:5.9252454200467914 74:6.0387989739219305 76:11.510560928449566 81:11.643614584121698 89:1.9990984872700754 91:12.085483211179334 94:2.0752790468280073 102:2.14694973050864 103:12.662422507974453 116:13.227006973678458 119:2.404176373405633 120:7.365250812761752 123:2.433545289723397 124:2.435664745843303 125:20.353190227841438 130:2.4984319677401734 135:7.596687747773737 138:2.522921895112944 154:2.658793094736727 156:2.6859338878443353 157:7.969552892910625 166:2.7993491167461393 168:2.820856001018961 184:8.464066245971857 188:2.9532864299345802 189:2.9562236795789065 197:3.013047758458988 199:3.031405033886765 200:3.0437569002758975 203:3.0624583334176503 207:15.589427322403402 209:8.849151463098357 214:8.903699846239709 216:15.744526318955913 219:3.1625635715501295 221:139.4421192607793 223:3.182647511657291 231:9.145002397546195 232:9.152344256895141 235:3.2619255537538283 243:16.259897316925613 247:3.3229958826853343 249:3.326657244128754 250:3.337688598388241 254:9.356292705983384 267:9.572111430988123 268:3.4719132553765397 270:9.61348910584001 273:3.4879399818372314 277:16.851948044993513 278:9.655331277553143 285:3.532792771767446 300:3.5916033102942615 # content
2:0.13856329030510545 3:1.9595082248591198 4:8.582603751979372 5:2.0839317707960268 6:2.1699448082681188 7:40.02984744456651 8:2.4321910964349596 10:10.116916860095152 11:2.8005004481004527 12:0.4748006984214787 15:16.704847263937857 18:11.99672624943445 20:3.7602748011330784 21:0.8534387646654532 22:0.8552030728141948 23:0.8955457207853558 24:0.9230524109030654 25:0.9514013298119322 27:24.98634759339685 28:8.597235549497112 29:1.0541512903116426 30:1.0717482143466914 31:13.751512952257512 33:32.0964134104952 36:173.25370534049915 38:61.83317340629213 40:1.2295326632541208 42:9.416707278241327 46:4.986113705138176 48:9.791054310885615 49:48.74309601126162 51:1.4046822033143576 52:49.333645335456474 54:5.208531967755682 55:1.456826965860596 56:1.5004422600404463 59:1.5245012470564885 61:1.5729145851584339 62:5.527453517341053 64:1.5809757812822252 65:10.612959700147078 66:16.49189431467145 70:1.6856619374620117 71:10.969667175670685 73:5.937016273790292 74:1.8035879083880557 75:1.825687036540575 77:6.1563785638639485 80:6.223180836677889 81:1.8927586130455094 87:18.087387368613275 88:1.9694266280408603 89:6.469771211447221 90:2.0133741413021573 91:6.522027119906684 92:6.557316459679162 93:2.0554389712669643 95:18.607586586718835 96:2.102165449339178 97:6.698545966822868 98:65.43221903417617 99:6.761980795881363 102:18.909696952095853 103:6.8963886088823205 110:41.74196389824674 123:2.433545289723397 128:7.516285521144275 135:2.520679536816029 142:13.931661983155657 150:2.6321083021350415 154:2.658793094736727 156:2.6859338878443353 160:29.186998009475847 162:8.110368313756727 164:2.772861554381982 166:2.7993491167461393 172:2.8371754437902545 176:2.8759031787743834 178:8.36789830674844 192:2.9828970035832114 193:8.57538633744573 199:3.031405033886765 200:8.703198101276262 203:3.0624583334176503 205:8.775447787385987 211:8.86271275158626 218:3.159239401918335 221:3.172575627536147 231:3.254882725140091 236:9.159700739452328 237:9.174457799596233 244:3.3120586349545804 246:3.3156966092596676 247:3.3229958826853343 261:3.4285904982677753 262:3.4285904982677753 268:16.788647635084157 271:3.483919376444705 273:3.4879399818372314 275:9.630169672539083 276:3.49196993717427 277:16.851948044993513 285:3.532792771767446 286:3.5369283087043635 287:3.5410736999535066 297:3.578833007024716 301:3.5916033102942615# eyelid
1:31.386296867251225 3:12.404731163170231 4:5.0206313804256295 5:12.796782140095791 6:2.1927967652648963 7:5.412283953232197 8:9.48466741017793 9:5.888107289099899 11:37.10239287962236 13:2.955713465598029 14:3.38368584895562 15:7.2539738083403655 17:7.44099745259004 18:54.80628052183483 20:7.797400675817564 21:0.8639994934330124 22:3.8524853836978097 25:18.586318913734843 26:1.0310273661311076 27:8.596681115145596 28:45.00114247222184 29:4.341971177965207 31:52.52260771615683 32:8.837575680293307 33:1.1309232142579955 35:9.033765859999063 36:1.182675792390958 37:1.203265865603134 38:1.2251010942218303 40:1.2413367186801567 43:1.2772015946926838 44:1.3096639872829021 46:1.350634774836736 47:1.364940397564761 52:1.434101069909595 57:16.021437759618404 59:1.5370178019415115 61:5.550875926687299 62:1.5878349242339125 65:1.6075781158040083 66:1.6371791016778146 69:1.6947387909158644 70:5.804779378739701 72:1.76547485065226 73:1.7707694996692516 77:6.185518637546346 78:6.24915646520827 80:1.9001102102450582 83:1.9491021721831159 84:18.043696599332343 85:11.928871905218903 90:12.098585857570342 93:2.0688847434249698 94:18.646713155211167 98:2.1362035574596256 99:12.50115127236891 102:2.1605225685185765 105:2.217671934420229 107:2.239686628019909 113:2.3429797977445266 118:13.380982823983908 119:7.377266832040548 123:2.447468776764324 126:2.4882907388465423 127:20.43475231383665 129:20.54128602146998 131:7.5981051406993085 133:2.525750484381814 139:2.5436954473794406 146:7.833624928206126 148:2.634244772102403 149:71.28857401884939 151:53.49967497412098 160:2.761040999107946 169:8.270007822135543 171:2.8460316010087325 172:8.298759162666913 187:15.175825811653466 194:3.000328814415251 198:15.41596998289603 205:15.58529846967313 208:3.12468553243724 210:3.1343962815534576 218:3.1738102221259568 224:15.91845042675318 226:9.038805390267415 229:3.255511409650224 230:31.980673382765268 234:9.182983522349964 237:16.193041118247407 245:3.326733047833448 251:3.356074826655258 253:3.36348947808918 255:3.3821675151807526 256:3.38592762628649 258:3.3972575641073433 259:3.408662622407525 264:3.458975627753886 278:3.5148478422322733 287:3.55588702973059 291:3.568389833772812 294:9.814573510881903 301:9.876062149844117# horse
1:0.01262439235706411 3:0.20870992192048327 7:2.3309894894384535 8:2.4558194826016027 9:120.3561728329679 11:10.342644356337864 12:2.8410206222230046 13:20.4893293064197 15:0.7076478601832618 16:0.7145213772499167 19:3.695852987104209 20:0.8395668113569299 21:3.848053273368469 23:8.063967887083534 27:4.28806298255066 31:1.0830868129422027 32:1.1063492985484085 33:117.73801610772917 34:211.33097705467156 37:1.203265865603134 38:1.2251010942218303 40:1.2413367186801567 44:14.96298225354982 45:79.87590116415578 48:1.3765124413860206 50:1.405950638214649 52:5.206391113645383 56:5.38629678483747 58:5.421036989387784 62:10.588390695760715 63:51.254011223466286 73:69.56593291168471 75:1.8387751851194443 82:1.919204360160612 83:1.9491021721831159 86:11.928871905218903 94:12.307314794728798 97:2.1173766050964704 102:25.91932481377883 103:2.208594890324648 113:7.216019716669228 119:7.377266832040548 125:2.483942567136078 131:2.5212963273371765 136:2.5369418804800263 138:13.791218608750409 141:7.7484176642741165 144:2.617604242270249 149:2.6366363452973935 150:7.864190535075223 151:7.8795719479347825 152:2.6534792019727744 162:2.776640113435888 168:37.81170786917073 170:2.843307079997239 173:2.8569755262912158 174:2.8624751889199325 176:2.890255059235968 182:8.464124230223716 183:8.47622938538959 190:2.9765364338108578 194:8.612113211224258 197:8.669195572464595 198:15.41596998289603 199:3.0458816833904674 202:3.0706966435620813 205:8.80595991937909 212:8.906871784681625 216:8.941134942318302 218:3.1738102221259568 219:58.098786459073565 223:279.679581982142 224:3.1972348121292145 235:358.1300161068708 243:3.3194755639311295 247:3.337677358883186 255:9.410372525239085 257:3.38592762628649 277:3.506755011773462 283:16.988691441101288 292:17.09310635181936 296:3.58098292467795 299:3.6021753875855134 # replication
1:133.0341899041805 2:11.62021957063932 3:12.404731163170231 4:0.24264498267674975 6:0.2702335519581104 7:9.189979595810403 8:23.831238507746125 9:2.6152351514034837 10:2.751726236466776 11:0.4778070910593686 12:31.206561892786873 13:10.64189556198019 14:27.7522301464816 15:28.01995308979871 17:69.06909344426695 18:0.7596717122128106 19:23.074056393730164 22:7.9027107607324405 24:0.9338810127036105 25:50.85009502299629 27:13.602163992273791 28:4.315762334451807 31:1.0830868129422027 32:13.93193907998419 33:4.498767402842341 37:26.349827318750034 38:1.2251010942218303 39:1.2404762366523159 41:40.27186493670681 42:1.2736515428855149 43:33.54501340509274 44:87.47522988736192 46:1.350634774836736 48:1.3765124413860206 52:15.576017248880428 53:10.075548935745235 54:28.208690667981152 55:15.746800732844637 59:1.5370178019415115 60:10.464239379956192 61:5.550875926687299 63:10.604628066701034 64:5.5691132587038235 67:1.6613609052181764 69:5.796362668370664 72:5.9542067011234305 74:6.067849649210674 75:17.49929855340303 80:1.9001102102450582 82:1.919204360160612 86:18.134951063434798 90:18.36451052098895 91:6.551426000439802 100:2.1500504845606754 101:2.1570235311312578 102:2.1605225685185765 103:6.92602515037037 107:2.239686628019909 110:34.00782776082737 111:2.2885328813463297 113:2.3429797977445266 118:2.4118391598997215 122:7.408623908836455 127:13.632007622319435 128:52.10038644499573 131:2.5212963273371765 133:2.525750484381814 137:7.63149478990545 141:13.970282404500479 143:2.6011372298995012 144:7.803318765214585 150:2.6462389132059614 152:2.6534792019727744 154:28.782646304082895 157:2.710110868418013 158:2.7328295781875567 160:2.761040999107946 162:2.776640113435888 164:153.78254731732878 165:2.8056360500792517 168:21.95267414045987 180:2.904324066276981 185:8.537366960409763 187:2.964767494977749 189:22.538719041594454 196:75.34882302341911 198:22.83631774799088 203:3.076958525089344 207:31.15363687432833 210:3.1343962815534576 218:23.411537142552955 219:3.1771367456963593 222:3.1905088342229297 226:15.939936284658602 229:9.146407578075083 233:3.273039587240458 238:9.212507173554734 244:3.326733047833448 247:3.337677358883186 255:24.300086363073582 262:3.4433378999796 263:16.7109881219597 265:9.586449901361703 278:16.92438457315997 280:3.5270582328957567 296:3.58098292467795 297:3.5936675283068467 301:3.606444895271111# atherosclerosis
1:14.320590239882717 3:38.029313974012865 5:2.1293382564239516 6:51.687745142286 7:0.32026367886575996 8:23.93777972189505 9:19.35076618613424 11:6.276700378784244 12:92.54753875161397 14:3.409697007063221 15:11.814267894999025 16:3.4931678146266996 17:168.06156553879356 18:0.769917745796191 23:24.044413501694276 25:8.327834278989263 29:4.369509549431347 32:38.79850700822941 35:9.07785134474335 36:1.1944422630688714 37:4.698121854635037 46:5.0425471664297 48:56.55199258905145 50:9.986241717690577 53:49.72727048822994 54:10.13508792789075 58:1.540820654601908 61:1.5982769478533194 62:1.6005843017865853 66:16.61463653298284 70:1.711466504733921 75:31.142247765476508 77:1.8830799597370045 81:6.294711515359208 85:11.974697736105671 93:6.652123505378089 96:2.1293157484252774 108:7.0392482614468905 111:2.3023974317037026 113:7.246079366576955 124:2.4636434128914324 130:7.609415914809608 135:13.830415757900173 137:35.93210346510461 143:2.6153501052153745 144:14.10094199042671 146:36.56459866037119 153:14.272980940117245 162:14.616911011008522 172:2.865940277636881 177:2.91035173316836 189:359.7211975998705 196:15.346385665241934 201:15.54203042115415 213:3.1588401330926734 221:40.20357789270398 226:3.21870666901528 237:16.240203810600576 244:16.376892896083923 251:16.469873219808406 261:24.623485273633968 266:16.83268012664119 267:16.845179010822548 274:9.691991474470532 280:9.742513815734304 293:17.153632131666566 # smoke
2:0.14917278316722435 3:8.405179468703022 4:0.2493259322342717 5:5.07070343956296 7:0.32026367886575996 8:29.4156787399182 11:10.40012843668414 12:56.695162157046845 13:6.491932023967081 20:7.840379241692904 22:56.72078626371236 23:0.9171231185733707 24:4.048702677201313 26:1.0423237174661586 27:19.207040913859508 29:13.779418345784363 40:4.78772989436597 47:1.3771912072545187 48:21.352885765153385 49:5.1158424743965165 50:1.4183002107231857 51:1.4293060991512738 52:15.637215828338753 55:5.315309631118361 62:10.633529614242901 65:29.483006784547857 68:1.6890133688041242 69:23.29012446282151 74:1.8298159090635748 75:1.8519903187575038 78:17.83863166666941 82:1.932551242343393 88:18.225487159027793 102:2.1742223917839856 103:6.955917714357678 104:12.772466053411785 106:58.07617843085887 108:12.882497483865805 114:86.37430625435319 116:27.23159280888364 123:7.470442445662522 125:127.42128133119955 129:7.609415914809608 135:2.5488417858137598 139:2.5578494795434024 141:7.778750329372166 157:8.030192874206971 163:2.793637055490829 168:8.294845871592251 171:2.8604728030598285 172:2.865940277636881 173:2.871426144232545 180:2.9188147034286964 191:8.617715214271458 192:3.011901955277849 204:3.094727829541191 210:3.1490658367842723 215:8.971950182904575 221:279.8691145261602 222:3.205218412480134 234:3.2878056704077383 242:3.327040757944028 245:32.404660605949495 249:9.356307593212293 250:9.379305303785461 259:3.423515820152604 260:9.504424996986286 272:3.5136070940690343 296:33.75900438105494 # salt
1:4.55912995713091 2:4.4308523774779385 3:0.21498993295636523 5:0.251233163242031 7:79.79648402186868 8:0.36055692866233663 9:42.16261107756401 11:2.8499046911701336 12:6.303028284147549 13:10.699680116941988 16:16.905842402488204 17:0.7626119663077167 18:3.6100494634523947 19:0.8140487199591591 22:0.8764656100547257 23:8.107209613825455 24:8.216256738041727 25:8.327834278989263 26:19.126522144931457 27:1.0544143965176798 28:8.684375298121727 29:1.0768426476608786 30:4.4119937992962415 34:26.092793766988013 37:1.2150911092260246 40:40.227950399944525 44:1.3217760663964229 47:9.838119976918918 48:15.354875994226333 49:1.3946347065478908 50:1.4183002107231857 52:15.637215828338753 56:35.73715701439338 58:16.093418323596495 62:10.633529614242901 63:16.40160621557146 69:1.707697510113541 71:5.859276251580727 72:23.709836506365328 73:1.7838670078063534 74:24.011315799399235 88:6.463610468676477 90:2.0402703164938476 92:40.25077119519925 93:6.652123505378089 101:41.09520430145812 107:2.253489992395277 109:7.071527057405451 110:2.2796259285122478 114:86.37430625435319 122:13.495997972484638 124:2.4636434128914324 125:7.548522534801126 126:117.46073403790407 131:28.024450682080843 137:2.5510888518170938 143:14.047298297550778 147:7.863997607146034 149:14.162888797728776 159:8.132639847983413 164:8.193311380208373 172:2.865940277636881 180:22.31555466472556 182:2.9444685198831326 183:104.36245697731177 184:8.525115822826434 187:8.568036239173564 194:8.64281073972226 197:3.0420997936267784 202:8.79055327925525 207:8.87006968705525 212:23.334071842026454 214:3.168671518793096 219:9.013506082548144 226:23.604120337704874 227:9.170016813843185 228:9.170016813843185 230:9.191882754745674 236:3.291335441996317 237:3.29841699057323 238:16.251470215964105 249:9.356307593212293 252:3.378314422232412 266:3.485688326640971 267:80.63769931767322 268:24.807292238648838 275:3.5176324089649738 277:9.70036453677232 285:61.42357219922325 287:3.5708273462251134 288:25.100243651936925 # bloodstream
2:0.15467004116405697 6:2.239272867276136 9:0.4220815472874898 11:15.120751357977284 12:0.5010182100983293 13:6.5337164081754775 15:0.7277850741855396 18:0.7802928090251157 20:0.8608739007816892 21:7.982164660051811 24:8.259995308283445 28:4.371028730071128 30:1.1061470074240876 36:46.843807786428485 37:1.2270453841616078 38:1.2490028636559536 39:1.264462643546692 44:4.975933636540279 49:1.4070568746147698 50:1.4307788153516352 51:5.2242677093361625 54:1.4724202878173958 55:1.4943151377216393 56:16.081605812576722 62:1.6134627121124907 64:1.619261243034546 67:29.96893139648757 71:1.7359547044011385 72:1.791780080681099 73:6.02470055602218 74:6.12672321000441 81:1.932737784949164 88:12.041859585593482 95:2.1211083907675725 97:2.1447876295246044 98:6.828850209116653 99:2.174067437417368 105:2.2453512188516407 110:7.109869491278844 113:7.276399184533095 118:2.439989119527586 119:7.437820457115825 127:2.516610155262649 136:2.5653648571989796 137:7.692307310879154 138:2.5653648571989796 141:2.6203401388502257 142:7.814304071721281 147:2.6604727892962075 148:2.6628654625062045 149:2.6652617432758916 153:2.699194022027774 156:2.728864080129242 166:8.280169183617115 173:103.44752691850371 175:83.9662463797125 176:22.318462675340765 186:2.9939766764311537 190:3.005764448555945 193:3.026596958894445 199:3.0752179901875887 206:3.1252979222049393 207:3.138055333563766 210:3.163864426675704 226:16.03454682170033 227:9.201158145681356 234:3.3027007883507733 247:3.367423319600783 252:3.3932684014046637 263:3.4771166037169228 264:51.26948295591553 267:3.504671568320756 268:3.5166161696269773 273:9.723290556940333 275:3.5326711510004363 282:9.782316610845706 283:3.56523253102892 286:3.581744242835407 287:33.70670316988936 290:17.161881802710422 291:9.859602672818989 297:25.32421977556798 299:33.95237548857605 # suture
1:81.3884197956024 2:7.854400404778488 3:27.080932469960256 4:5.09916577736896 5:12.941477415613837 6:122.86665708029871 7:34.58326126226472 9:0.4220815472874898 10:0.469410526666146 11:20.20352146883806 12:0.5010182100983293 13:0.5423133152466354 14:7.233060485705846 15:0.7277850741855396 16:0.7347243579802818 17:12.132204845408937 21:56.87204140020132 22:3.906393469539636 25:4.146207864804401 26:1.0537490996821621 27:8.684526255414157 30:4.439848748349928 34:46.55412118715123 37:1.2270453841616078 38:9.370726821937009 39:9.427637742171397 40:4.816050301739022 43:1.3013854960978266 44:4.975933636540279 46:1.3751948829136702 50:1.4307788153516352 51:1.4418105710674378 57:28.980976109612886 60:16.2727976236843 67:1.6872803552405489 71:37.53146338412055 73:6.02470055602218 74:11.47488238650026 78:6.308302929463879 80:6.311521485955732 81:11.78076663148326 82:39.274256850054954 84:63.82226652111763 85:6.479879652984184 86:18.259918911715662 88:6.493445540177175 90:2.053910930375827 92:6.6463559009797715 95:6.736389465942071 99:2.174067437417368 103:2.2362506425067674 104:6.997859902716957 105:7.005741871071981 106:2.2453512188516407 111:13.066706163040095 112:2.3453846245137213 113:2.3709697215998733 115:7.332273529668675 119:7.437820457115825 120:2.45459305638151 122:2.4608945173934247 123:13.591374693656391 126:7.588307414360543 129:20.667623461316893 131:13.833495878712329 135:2.5631154377134147 138:2.5653648571989796 139:2.57213254614008 146:2.6604727892962075 147:2.6604727892962075 151:36.80524596589605 154:28.942504530128108 157:8.060901045313502 166:2.8425900270554965 171:2.875043039879168 172:8.360169562484458 177:2.9249643429336576 178:15.05772055881738 186:2.9939766764311537 189:2.9998600726855313 190:3.005764448555945 194:8.67376843796567 197:3.0568183392115267 198:8.756571166232446 200:3.0875981072982044 202:8.821565123812052 205:3.122123665412421 209:8.941537765400984 217:23.51062628964131 218:15.93845169446078 223:23.639269272136644 225:3.2267924210623797 226:3.2335546995209854 230:9.22303114992436 236:3.306232914715927 237:3.3133191719140456 241:3.3347560261493308 243:3.3491979804268333 251:9.418212605441445 253:16.540964823493475 254:3.400724662647462 269:9.689975484725258 282:17.070797154602246 287:3.585896698074984 288:17.148780883868262 293:3.6026059440006692 # measles
1:2.255511894605843 2:25.75445521346078 3:4.895452364506659 5:5.110188464673602 6:2.239272867276136 8:202.16070987475598 9:2.6641182110189563 11:31.37846652375723 12:20.260939873449043 13:64.68422053271405 14:7.233060485705846 15:34.37320670352123 17:12.132204845408937 18:48.21747126668021 20:3.8404336391080562 22:7.989272801790048 24:57.98141802789867 25:58.42597177094865 26:4.314029415024513 27:59.66730337444624 28:1.0774311482514074 35:1.181997564827864 36:9.212897144939648 39:1.264462643546692 40:20.5780849377195 41:33.592343863025555 42:20.783933412215944 43:40.72963963614743 47:9.883153777357656 48:5.13105582684559 49:5.144524979749316 52:5.263740520627345 53:5.2848391831280495 55:1.4943151377216393 56:5.443998953728774 58:10.46831981571509 59:10.499588337458558 60:5.534274418436311 61:36.475116989115875 62:5.614093406398298 64:1.619261243034546 65:10.748502707542796 67:29.96893139648757 69:5.854798681180615 70:5.863229505188084 74:11.47488238650026 75:24.220430119889006 81:6.32442659509537 85:47.58841940676333 86:6.479879652984184 87:2.006664384972653 89:2.039571747829434 90:2.053910930375827 91:12.223235230036119 93:2.0961592916968574 99:6.851415549887875 100:2.1775509269910036 111:2.3163910157749195 115:2.396992767084949 128:7.60699109873604 133:7.668401979985062 137:7.692307310879154 146:7.89463045563554 147:2.6604727892962075 150:2.674883141348443 154:14.327994946858663 158:2.761638576073304 164:37.68914105516685 172:2.8805152224961246 173:2.8860057971418334 185:2.9939766764311537 191:8.64866349569154 193:8.667476007323407 196:3.0325974510623133 199:22.99005415087575 207:39.79186436802202 210:3.163864426675704 212:40.00134174671178 214:8.996142651780703 217:9.02375195842196 222:15.991637220300507 227:16.187331417792592 228:3.281660312472052 229:3.2851490670374095 231:16.24290638643354 233:3.3027007883507733 236:9.252397815584775 237:9.267169002314496 242:16.378539804268343 243:3.3491979804268333 251:9.418212605441445 254:3.400724662647462 265:16.867879978333647 266:123.03608681307047 267:3.504671568320756 274:3.5326711510004363 287:9.833662867497024 # ischemia
1:2.2869004134827113 3:12.621518982398433 4:0.2630770054045773 5:0.26502644506473333 6:0.2915590505407669 7:5.53283518221866 8:14.090822539093606 9:2.688954231754745 11:2.900349686061732 12:2.916408417125919 13:44.60387653179807 15:0.7380493233646436 20:0.8717230889806517 21:0.8964518145275171 24:18.622559166365235 27:4.371244253673031 28:4.399056424425804 29:1.1000501784593506 30:1.1178727494100058 32:1.1413538374857246 36:119.92717481072603 38:4.806388478159878 39:1.2766514927484625 42:1.3100948267589774 43:9.608194147549616 48:27.96248928779254 50:10.0769067478581 51:5.253296933647189 55:99.73939546589777 56:16.14404736075426 58:22.445078058646722 62:5.6434965696901855 64:10.74533416831608 65:1.6463353993771812 66:1.6761127939383749 69:11.09939166137245 70:1.7377872535268903 71:1.7492018151873485 81:6.354406090776991 86:2.017266223964378 88:2.0234716394255137 89:2.05332231701036 90:2.067682675965923 91:2.077336714072815 92:12.32449369736385 94:25.74856720338376 97:2.1586887904173717 98:12.60579365025951 102:2.2020112374701455 103:2.2502741675867908 106:2.259386510077499 110:2.3076877492074503 111:2.330515732155887 114:51.136847269019725 115:2.4112139731616797 118:7.4551169397450625 126:2.530965512762985 128:52.49320697585277 131:7.689668996779129 142:2.6371389064534334 143:7.86009497556086 147:28.79706318933358 149:7.935701345417078 154:8.012938263524083 156:2.7434336286034453 157:2.753456460346256 158:2.7762387250236147 159:2.8019355351218307 160:8.1998883494475 170:2.8870128262511403 172:2.8952212999736577 174:2.9062303696789193 175:15.051269068071585 177:2.9397080853609716 180:2.9481851796769334 195:8.70499055304967 199:3.0900817939642096 201:3.1087006638725634 202:3.1149532555868458 204:31.24161741708852 207:15.778388043811287 215:3.201722713101509 218:3.2182928449104513 221:16.028850357494928 224:3.241766876197074 234:9.27645414565199 248:3.382491950982658 250:3.397222337942702 261:3.488350269467089 266:33.33578233461518 277:17.041954132068152 285:3.5927974177577213 287:3.6010971831248444 # cornea
1:0.007630610601171184 2:4.507554673504971 3:2.0496737654262724 4:2.1692894429402125 6:0.2915590505407669 8:18.945995482405046 9:2.688954231754745 11:6.360068096340511 12:85.60937509815076 13:15.58060938117064 14:0.7126753712006838 15:3.528291263130281 18:3.6635846721731267 19:12.483240834926205 22:3.933742007622567 23:4.035079298109462 24:13.201805361805233 25:4.173920627553899 26:4.341979547179281 27:13.784117911587495 28:4.399056424425804 31:8.882125479403001 32:4.523910635361145 33:1.166153415896441 40:4.844635123228816 42:9.595137205738464 43:1.313673092632203 44:5.004699499129487 46:1.387670583305657 49:15.507317271040595 50:21.69328489460431 51:1.454446173546745 52:444.45268204690063 53:1.4809907877419612 54:5.323361462685456 55:28.65672061958128 56:1.5510716626380328 60:1.591026618033991 61:1.6241554910305303 62:1.6264722528755668 63:1.6311183786435763 64:51.70735184245882 65:22.92618455460289 66:1.6761127939383749 67:5.809430253989028 69:1.7340041450488153 72:6.04264335831077 73:11.363100221666889 75:1.878809783672238 81:1.9463236574601144 86:2.017266223964378 88:12.088488183976743 89:2.05332231701036 92:6.6765589170265365 99:2.188008601038327 100:12.65218454625056 102:26.15837220059026 103:7.016487594692834 106:2.259386510077499 111:19.736462090986276 112:2.359544641326622 120:2.4688801604680295 123:2.490009396228835 135:2.5775202218790048 141:2.6348037658414554 145:21.225680513246473 148:7.930610919939722 158:2.7762387250236147 161:2.812329693197742 162:8.232933861435097 164:2.8306814271518954 166:2.8572631484481597 169:2.8815633155463525 177:2.9397080853609716 184:2.9883318217193637 193:15.422286380599724 196:22.871261563579694 199:3.0900817939642096 200:3.102471328128498 201:3.1087006638725634 205:3.1370227826662136 212:9.000066948943804 213:3.1885825718824776 218:3.2182928449104513 229:3.3001635463744603 237:3.328352486635944 241:3.349803467196723 247:3.382491950982658 254:3.415814484021412 257:3.430834042426487 271:3.543811002354184 272:3.543811002354184 275:3.547841026200509 278:25.05557377987538 280:9.805404653579526 289:17.21000737983867 # contraction
3:76.81036354529134 7:0.3432421368017924 8:9.714029463285334 9:30.59434555208861 14:7.319596677196192 15:0.7484468499436818 19:0.8461473475182169 20:7.971701598824495 22:8.077434604744777 25:1.0073518903943735 27:1.0892059482524328 28:8.818052317680651 29:8.859739681152758 31:135.41921025033483 32:4.552371632706084 34:39.74462300926238 36:102.86164431783828 37:1.2513494732175472 40:27.025884612858597 45:9.91555430413358 47:15.484145913138274 49:5.202687587592168 50:1.456131565637805 51:10.162435976331023 58:1.579477465494014 63:5.683631660392671 65:5.717871362270168 67:16.917574546842193 71:1.7625822066960768 72:70.22711664634306 86:2.031095958401941 87:2.034199984152896 88:2.037310785434289 89:2.067206167692271 92:12.371632339392724 94:6.786237968879178 101:33.6518537574573 102:2.2161045083092854 104:2.26989874779127 105:2.273555083140897 107:2.2956827331756893 109:19.68193314269416 111:7.220305287589588 120:2.4833005463104207 131:7.720722052916323 134:20.874623309612133 141:2.6494006751709587 147:7.956693756069546 149:53.87625042454501 159:2.816692505747518 160:2.819287150016044 161:8.24766879746722 168:8.388106957814948 175:2.94054124099311 180:8.534202149200445 187:22.769881963725204 191:22.87182050455259 204:3.1393990803460015 219:58.627166865351356 220:9.128548658871512 224:16.10925244659863 225:9.149644898700126 226:3.2636463099242348 227:3.311817845171378 228:3.311817845171378 230:3.3223197434870912 231:3.3293570369255767 234:3.3328865741702383 238:50.208914175064216 243:3.3794449810234726 248:3.397693865229507 255:16.696557456330446 264:3.519293510043182 265:9.712098903499191 268:3.5470703670376196 283:3.595743238319522 291:3.628962010936165 294:33.981511667097564 # vertebrate
1:0.630750327111844 2:1.8244846861528283 4:5.179299917571315 6:480.812375923629 7:2.4266788144604234 11:20.38896917904224 12:2.9420694400074607 13:10.876242445563229 14:0.7229507634146798 15:0.7484468499436818 29:1.1118527878100788 34:39.74462300926238 50:5.257262673312671 57:147.11402704597802 58:16.280850674031207 60:10.646890082209536 78:6.3685071625378935 82:1.9733745333171626 84:6.496549583379802 92:6.70703070241292 93:2.123958418496734 105:2.273555083140897 112:27.127664698390287 129:20.79611171887684 136:7.7541776047815425 157:29.30939747162388 162:8.264236421611413 198:8.819345376533176 203:8.89753409476625 211:9.018028645540507 224:9.149644898700126 226:9.1637763097643 243:9.405091473349273 251:16.613889253186624 276:9.795066454265596 299:25.490344319627468 # sudan
2:0.16606007360785288 3:8.573577568548888 11:0.5133934270232149 12:2.9420694400074607 13:159.98397941370106 15:34.630229665030086 17:0.7940340280048636 21:36.4896107595904 24:0.9784859750112915 26:1.0769954012416523 28:1.1008325743019725 30:1.129731770518319 31:1.129731770518319 35:4.677141020843835 38:4.835197397119993 40:40.61758777705857 42:1.322506298364273 43:122.51359176772841 48:42.01037634247804 49:1.4322967512073324 52:223.61366569506453 55:1.5199594927266378 58:43.53379930271291 59:1.58837459718673 61:1.6372936083640048 64:44.179635853715126 65:5.717871362270168 68:1.728566315861705 69:1.7473563088274378 83:47.59421282159211 86:12.11456190854373 88:2.037310785434289 89:12.236216995751047 93:2.123958418496734 95:2.148978108545811 97:57.480753944534925 105:50.08925117382101 110:67.7538412436162 135:2.592058288505968 145:528.3356825756242 152:14.360012419507202 154:14.423334246359927 156:54.44106481126806 173:2.915560650841668 206:3.155234148455236 213:9.038500314485518 229:59.306605096264946 230:59.367100539075246 242:59.79722272180531 246:3.3903710469594133 262:16.890122156342386 272:61.40272772002549 276:3.567185912946123 290:3.6205980140571308 291:62.00036716909761 295:62.07219288397506 301:243.81466778015448# contracture
1:0.6461517166210049 6:2.310981231702996 10:2.877641326143678 11:20.48295792983397 12:2.9680036879037113 14:0.7333616358237703 15:0.758979856862602 17:3.699336117361576 18:12.355758491208846 19:12.605466514075498 22:12.952445503430246 23:4.090901995406491 25:13.478596324385407 26:13.844580227289175 29:14.025565223324609 30:4.525017598411782 32:4.581105857973306 36:1.2428197027702412 37:9.425894494825505 39:4.9005858851711235 46:5.158570804202664 50:5.286808027334015 51:15.803306463339345 58:1.5926311166723914 59:16.38696870694714 61:1.650567209634803 62:1.6528933799817396 64:5.716209644754143 66:5.814789597870538 69:45.29957656013255 71:1.776098082238299 72:6.102937896671902 74:1.8838374529169055 77:146.03847205725177 80:31.96444187716878 86:6.570960650433452 93:2.1380601076078434 97:33.477878824453 102:6.9736059218994635 103:19.506427645511415 108:2.3174735005494718 111:19.86553958677757 115:20.22476147682717 118:20.415627642678267 120:78.91469045640898 121:13.678782538215273 130:118.90510250191956 136:7.785520367751263 137:71.005417660857 147:14.337869306608004 148:14.345649004069328 149:21.407805250339738 163:8.301354025158787 168:22.27412651607012 172:2.9250355061208544 173:38.445364836641964 174:8.47749321505209 177:8.54803696853223 182:8.619974078204281 193:8.761946063207958 206:8.96909894086802 214:9.090965844952576 216:9.097855849089282 226:9.195691100710603 228:9.296186167852907 233:9.340104671293897 237:9.362260593424333 244:9.452231273278889 245:9.452231273278889 265:9.744183215369452 271:9.810428091032534 279:9.843995819232207 280:9.869370682888533 289:9.937889677740905 292:9.955216968491008 294:3.6528471625408874 301:10.034195746357529# alopecia
1:0.6461517166210049 2:31.433086320472256 3:38.668870268925446 4:22.783547951427725 5:17.811839526247514 6:0.30643892329051264 7:0.351169658116901 11:15.34890267087401 12:0.5284161665151724 16:0.7660177918797402 17:3.699336117361576 18:17.546475066008206 19:12.605466514075498 20:0.8938235023968188 21:0.9187495907160791 22:0.9205561922030867 29:1.123790879342742 32:1.1653530976752544 33:39.582554152891 34:1.2182679265070082 35:9.258193104325288 37:1.2637036402788764 39:14.92551293195324 40:1.302303470630851 42:1.3350532528643653 43:1.3386503283584466 44:1.3715359433518464 49:1.4451188126693553 50:5.286808027334015 53:5.372921048449118 54:1.5109407863795494 57:1.590411886418293 62:5.703113662416876 65:10.887645801298403 69:1.7608439567954888 70:244.1736859115634 73:96.77150009103119 74:1.8838374529169055 75:1.90616242660405 76:1.9345846551761945 80:1.9680032695671907 86:18.451425920206635 91:25.61031988278083 92:18.799062756248585 93:25.797217016916026 95:57.385427362072335 97:6.879555834761352 98:19.179383516585624 99:2.2162929771526483 102:2.2303332636431477 112:19.994975962153084 115:7.424928789188246 118:35.48487411214049 119:35.52685159030569 128:2.568858465984838 135:14.020552256316435 139:2.615777192913825 144:7.957756246010382 145:2.697208111209873 154:2.7456786282386476 155:2.7704740988488896 157:2.7830164386238287 158:2.8058410735542334 159:2.8315849622156373 161:2.8419979516082474 162:2.8498516929327944 164:2.8603826410968667 166:2.887011442122135 168:8.41973453722158 171:2.9195491991617044 180:8.565888579950906 184:8.650371723550588 190:3.0505954725119433 192:3.071477420584316 195:30.974783790138574 201:8.903099210791655 208:15.926581711040031 212:9.063533833994747 213:9.070372727211714 215:3.2320171712421497 218:3.248610846431712 221:3.2620035760641324 232:24.15859728793416 241:3.380300401688899 244:3.4020516376946723 265:24.983265465305745 268:3.5624995936086017 276:42.656589385951605 278:3.5907432889878503 279:3.5907432889878503 281:33.8003519505227 282:3.60709003946762 284:3.6112007200689655 288:3.6319002061634755 290:9.937889677740905 293:17.34698911683492 # attention
3:0.24142146873335207 4:2.2167696151416085 5:0.27935287431075567 6:2.310981231702996 8:5.826754432398837 9:146.6125856356867 11:15.34890267087401 12:2.9680036879037113 13:20.95243496178066 17:3.699336117361576 18:12.355758491208846 19:49.3712733210422 21:3.9847824878700124 22:3.9892498425003096 24:37.41851683094838 25:4.230156913433283 26:1.0888206735287993 27:19.520413677402384 32:26.06233439330188 37:4.812584307570727 45:1.4111063197350637 47:1.4275060071983097 48:28.15677509399262 49:1.4451188126693553 51:10.208814113817102 55:5.432452618845413 57:1.590411886418293 64:29.768358357958913 65:1.672836496426306 66:30.085644320467825 68:1.7420186797329902 71:11.245538786723294 73:1.837568612635542 83:2.0173834350496875 89:2.081225503187416 91:12.36458734322997 92:2.1215929433969154 93:2.1380601076078434 94:74.63808379961864 95:6.8279857591682855 96:12.63181009494796 97:2.186893160552491 98:12.700719531039711 103:2.2787232661524968 107:58.902950657696465 110:2.3362827512215545 114:7.377515102164421 119:7.5306451685277 120:35.583060414336884 130:20.861184862916094 134:2.602228544926087 135:36.30979943009057 136:2.608988321036807 137:36.32481105595671 153:2.743219978775817 167:2.905913171180943 177:2.969597621161978 180:15.220119063148799 198:3.1140415273450026 202:3.1451205826989836 209:3.2025520325713988 216:49.34329989934718 218:16.083320154598173 235:41.17660721818103 243:3.3947706093808216 244:9.452231273278889 245:3.4020516376946723 246:16.58120598373724 249:9.482712390433639 253:3.438925791025297 257:111.66242282622962 268:3.5624995936086017 272:3.574548096623908 275:3.5785828298061606 276:3.5826269123819983 280:3.602988998407843 283:17.229281749927793 287:3.6319002061634755 291:3.6444383295672527 # sperm
2:0.17799206149405228 3:2.1201056083772456 4:2.2409241080033975 5:2.2474834623725872 7:18.758358825918044 8:5.868932533299904 9:2.765092828560099 11:2.978044331843771 15:7.514368751993937 19:3.8592492214672154 20:0.9050791893218253 25:1.0306654363479968 31:19.866775611686506 37:1.2761955482140317 39:1.3140265859197615 40:9.613740488187794 47:5.221539035983283 50:1.4820263041417496 51:1.4931615293189335 52:35.62111951254139 53:1.5198895713146097 55:1.5461458366356908 56:29.274256977119876 58:22.687102926329597 60:1.6306450567949815 62:1.6663094272731158 64:5.746444368885323 65:1.6862925289500401 69:1.7744693469684942 73:1.851332792562583 74:6.24767889975345 76:6.359558341364774 85:2.0591641395458646 89:2.0953825813273945 91:2.1195028603100927 92:40.827008062212215 98:6.951763456153565 101:2.2411724871022134 102:12.830353483416912 103:19.57170817397601 109:2.347000382114898 110:7.233460465923401 113:2.4285407259510543 114:27.458105553760337 120:98.05068280382247 121:2.516766972217466 125:2.570463731831152 126:13.916949289360621 128:20.858755956757975 130:109.16297793853255 133:2.612539963824102 136:2.623801970339034 137:21.035040018761737 142:7.939373068362647 155:2.785447805112873 162:8.327665809677889 167:2.921009282632936 172:2.940148095929251 176:8.568136782309075 177:15.241798961112057 183:22.775842414792347 190:30.92911331027413 207:9.027958416044525 213:3.2342014943654083 222:9.199655906064455 226:9.227883696667599 227:3.3425173777713333 234:16.44834905724738 246:41.624536230139995 249:166.71527287849784 266:9.784764375042394 267:3.566093708452125 268:71.46920518365671 283:3.6267959461530155 284:9.918785447189407 287:3.647507205291052 299:17.489624225548162 # urethra
1:42.4864615668812 2:4.625674268125067 3:8.688606687734453 4:13.218886730626757 5:0.28672156230932594 6:0.31408433334292457 7:103.24885675479912 8:2.6031148646556694 9:10.207339490900374 11:10.695660341601716 12:101.71386671590516 13:3.1104860846792164 14:11.969288404515694 15:12.116315650977892 16:0.7767214213502468 17:3.7270228326635997 18:29.23648904278906 19:0.8682202564903719 22:8.167249730760364 24:30.99909452854667 25:44.733715153324155 26:1.1007836860667108 27:19.60050871800616 28:19.67715256879332 31:9.01853724526555 32:1.1775582091862524 33:1.202583451283593 34:1.230630536116693 35:1.230630536116693 37:1.2761955482140317 38:27.095169933489444 40:1.314901174354959 43:1.3513444286930762 44:34.51673898482016 45:49.38991582921034 46:1.4259062318853388 47:1.4404234833263008 48:15.668298504700406 49:5.26194322327024 53:10.350538896245098 54:22.191254352170724 58:10.654016651807106 59:1.6148572715788347 60:5.653225990550673 61:23.03547910948657 65:10.934858102270145 66:1.7162463324391308 67:1.7407103976919827 70:5.983338323438925 71:11.292948673432152 73:6.145336305992605 75:1.9200442325362754 77:6.3658842797278465 78:6.429804428439767 81:1.9878898306077593 82:2.0012639019143936 88:2.065397789377498 92:2.135808845320166 96:2.199487213662626 97:193.66846061729515 101:6.997155799880146 102:2.244699762243128 104:13.009299114486145 106:7.12908810415026 107:19.71166918413224 109:2.347000382114898 111:27.129277432476563 112:2.4028332518081945 113:35.11960294225209 115:60.385209672450316 118:7.548740274392326 120:7.5800768728199515 122:7.593592212895393 124:2.5358858060912786 125:2.570463731831152 140:2.630597903273843 142:7.939373068362647 149:2.724103700173719 157:14.64109431265332 158:14.714824239148685 159:2.846615162352536 162:2.864898370695788 165:46.773373706684694 168:2.9237297840627527 169:8.45737698751735 170:2.931918435777724 179:2.987575786737471 181:65.91069844707664 187:22.90143135334947 199:3.135481769930362 214:9.123123125744073 216:3.2473698874705037 226:16.228620799252123 227:3.3425173777713333 235:24.23993844265928 242:3.402978940611503 243:9.469354251004006 244:3.4175197191304916 247:3.4285064102690637 253:3.4544174173102395 255:3.473166088987528 257:3.4769403268330206 258:9.631613698511263 259:9.655381508798548 261:3.534562507027916 271:3.5901221315925116 274:3.5941592191637874 284:3.6267959461530155 289:17.3568504879838 291:25.47987693725284 294:3.6684659351598397 # susceptibility
3:0.25545480381347724 6:5.462576453590146 12:10.793353999217715 20:8.106744572731742 23:8.375153916370925 26:8.864728739356302 27:45.895631641245636 56:10.647056116114594 57:10.693680342578878 59:10.732854272416063 62:10.912857116142126 75:11.787045924212562 89:32.95111115809851 93:2.166679029370066 95:33.515257916018754 109:2.3616387205225506 121:13.776119087769978 135:14.118114753983196 143:14.335406841746023 154:14.56946068940512 155:14.649705813729456 163:14.914488530470706 175:15.246021686819411 182:15.400893125149098 248:16.703265335311343 249:41.79702745231666 257:167.91901429078473 259:42.23017170220219 267:3.581793675625843 271:3.6058362260062102 295:17.459395212140866 300:25.707851652013584 # heme
1:7.811373351033993 2:0.18416697060842166 3:33.234843082911325 7:14.013328813263174 8:48.43828404302713 9:164.39048397562135 11:15.504546599838255 12:26.263728687589712 19:0.8794656353550472 20:3.9793805124569586 23:44.169521692367745 24:1.0133550194281835 26:8.864728739356302 27:14.034420517130743 29:8.997243095968898 31:9.064853114509095 32:4.639412402588945 33:1.2150038398058083 40:1.327638934400405 45:5.21381608860124 46:1.4389284930188293 47:5.251545919614144 51:22.08452887233242 58:5.627930414577447 61:10.904724435714428 62:23.13164538791837 63:23.1595849875746 64:10.933244067597517 65:10.982497764905887 71:1.8035453751685824 73:1.865237030184334 74:1.9116658405452323 78:1.9946348737146335 81:2.0020222692683642 83:2.0456447150774113 85:18.581907558324815 86:32.70067736575056 89:25.6377656560072 90:2.124124781710812 91:18.855941488862133 93:12.57075523017941 94:2.1867449950246796 100:7.013400625341969 111:7.314324410766592 114:2.447276155353991 115:2.469453925963205 124:13.838659183064026 126:20.88632116240502 128:13.994569635057667 135:2.6364944903176433 136:2.638755678003604 138:7.849043996392646 143:7.9862945167154615 144:8.021444636625814 147:2.7343461274708036 154:2.7757190227274613 155:2.8005615704921145 158:8.266787941281668 159:29.823992670314503 163:2.882716175008954 174:22.525196412676237 175:22.609324059911824 182:8.684227417944308 183:8.69636553059173 194:8.832611895533582 199:3.150892145872547 207:9.060365231008753 209:3.233355146908428 219:3.2828228857404333 230:9.382828097433315 233:9.404866533364189 238:3.3934068428959834 242:16.622548029092055 247:3.4441216145925555 254:3.4775289089871597 255:9.632749971352712 258:3.5039655218202497 261:25.016850983968578 265:3.573852491999462 267:33.690067528348344 269:3.59377359535748 279:3.622050254851848 281:9.93444804974522 284:3.642531231897137 295:10.037758573132642 300:3.714009919227676 # neutrophil
1:0.0028488366955925007 2:4.665892732839 3:12.920272876327232 4:0.2921964428468382 5:23.034661576416042 6:9.262341445981898 10:797.6048841788727 12:0.5473664870570056 13:3.137243536929137 14:12.031262221352987 15:0.7804614026002722 17:0.8266757477870526 18:12.479859556819841 19:0.8794656353550472 20:3.9793805124569586 24:4.2168272818278245 25:1.0425311340398968 28:1.1369566149445274 29:1.1480825985052963 33:1.2150038398058083 35:1.2431332013990681 37:4.871464445257171 39:4.959672913112292 42:41.354152462431095 43:21.206898785639734 50:5.346736830793914 51:5.3721466857328215 52:1.5237939470578306 55:1.5594479362194238 56:1.6038346190139439 57:10.693680342578878 59:1.6283075367602624 60:5.683658534642994 61:1.6775299533617225 62:5.763842082461159 64:16.787818597991986 66:5.875715594791284 68:11.22295275820012 69:6.005594071250096 72:1.8598765129568053 76:1.9625824298377381 80:11.997445909904975 86:2.0734071592157264 87:119.72033163531091 91:2.1338352905962212 93:2.166679029370066 95:6.890431542464101 97:2.215648559652323 98:33.80812351289333 99:7.005822356303226 103:2.307723394445001 106:13.07006487908705 110:13.230446127125843 111:2.388369725603462 113:7.43205323262581 131:14.074196649104794 135:7.84423827865688 144:2.7199947038877315 145:37.11184245246489 147:2.7343461274708036 148:14.443413924228034 153:2.7732556655794838 155:2.8005615704921145 161:8.343213090545278 175:8.582650674294682 176:8.60037174165278 180:3.0085435333692003 186:3.0693330171718762 190:3.0811678724299303 198:3.144712803268632 204:3.18529003540922 206:3.20116041755864 213:16.08738604903333 215:3.262862663074661 218:3.2794798815113526 225:3.3030198342756845 229:9.368208184685045 241:3.411348370539034 247:9.539915268294202 250:3.4588896729871488 254:3.4775289089871597 260:3.5192550458285528 264:3.5659472926273392 265:3.573852491999462 267:61.60598105739531 272:3.6058362260062102 274:3.6098756679699173 279:3.622050254851848 280:3.6343100918330786 284:3.642531231897137 290:3.6674283908056924 295:10.037758573132642 # carpal
3:0.25545480381347724 4:2.2653610861467817 6:0.32186979389618114 7:0.36744022290669803 9:62.98942887214218 10:0.5146908261325699 11:10.7564531190255 12:3.0207102671405686 13:11.057807653989046 15:17.32111818855266 18:3.7739167440842425 20:30.173544828519265 23:4.14783601129314 24:8.48482140763578 25:8.597019347697827 26:1.1128867539916134 28:4.513900045302031 29:4.540355685426974 34:4.764654284658089 36:1.2678260285616727 37:1.2888275121589619 38:14.975113341402704 39:4.959672913112292 40:1.327638934400405 44:15.40066922027007 45:1.4370013800836525 48:5.278452736139089 49:1.471178475191871 50:1.4951826004799953 52:1.5237939470578306 53:10.397825775433855 54:1.5373061563008956 56:5.592959726459912 58:1.6193539594142152 61:1.6775299533617225 64:23.16658310038197 65:1.6998886184271094 66:11.086614007597696 81:18.256430538629896 83:2.0456447150774113 88:2.0796502204635074 90:2.124124781710812 91:2.1338352905962212 92:2.150164805470223 94:6.879466415674893 96:6.938353531795315 98:26.34808472884899 106:2.316882801843061 121:2.531605352848016 124:2.5507453687719592 126:2.589742074337803 127:2.589742074337803 128:13.994569635057667 130:2.6140586283838094 162:8.359801900043033 170:2.9471640225794644 177:8.612233809844827 185:15.512827176561299 187:15.512827176561299 204:3.18529003540922 212:16.076971017143123 214:3.259558616098171 218:9.197125499588081 219:9.20409826961843 220:3.2928914460287557 223:3.3030198342756845 225:16.256671294401862 229:3.361576602112547 238:3.3934068428959834 248:3.4441216145925555 249:3.447801811487141 253:60.64813077256365 261:3.5502436375975592 268:17.17507319892278 277:3.6139244600877642 281:3.6343100918330786 285:3.6549356620199305 292:3.675806515412245 # epithelium
1:48.02488228885409 2:1.8930146811837147 3:0.25545480381347724 4:0.2921964428468382 5:2.271941545012124 6:23.42605853396184 7:41.318300280990776 8:0.40987299177555697 11:10.7564531190255 12:0.5473664870570056 14:12.031262221352987 15:7.559223118379321 17:0.8266757477870526 18:0.8341788497074549 19:3.887443949114009 21:8.205651384770674 23:0.9850211758019796 24:4.2168272818278245 25:38.004501682681095 27:4.4859374483595555 28:8.955449961937687 29:19.830501540455124 30:4.583178407122203 39:1.3267619948879594 43:5.046286700760893 45:1.4370013800836525 46:15.604586088558692 47:5.251545919614144 48:1.4652505831991276 49:1.471178475191871 50:5.346736830793914 51:1.506343693475531 54:1.5373061563008956 57:1.6171253216008805 58:1.6193539594142152 59:5.648084579251069 60:10.788195416452455 62:1.6798655318535636 63:1.6845492899130141 64:1.6857228638228985 66:5.875715594791284 71:17.34038430145987 73:1.865237030184334 74:6.278612474446126 75:24.62679658651388 76:6.390576609712622 82:18.317655995020225 84:6.589192150192266 86:6.633062902010294 88:2.0796502204635074 90:2.124124781710812 94:2.1867449950246796 95:2.191804605822905 96:6.938353531795315 97:6.942067504273662 102:26.486805639944507 103:19.637563432894904 104:2.313212347233608 110:19.89485818099441 112:7.376902870273843 114:2.447276155353991 118:2.5126973951690226 119:2.518974570559359 122:2.533720470029814 123:2.548607083960753 126:36.200346900634 129:53.17138004741132 131:7.815539017280987 134:2.6319817800064267 135:2.6364944903176433 136:7.849043996392646 139:21.13107044703876 141:2.6940134058941188 144:2.7199947038877315 147:2.7343461274708036 149:2.739158619406896 151:37.303080877045716 154:2.7757190227274613 155:2.8005615704921145 157:21.86167830909667 158:14.764014535708077 162:2.8800851076593577 166:8.438235791115968 171:15.130393483385134 172:104.4924633047881 177:3.00003819008166 187:8.757667894934096 192:23.10865934175506 198:31.355558566364103 200:8.954496130453357 201:31.489258906329432 205:3.1979743894670416 207:3.213964914436267 208:3.230107989534875 211:3.239868178872038 215:9.162457613783173 218:3.2794798815113526 221:49.807670625887646 225:3.3030198342756845 226:3.309805656418688 230:9.382828097433315 239:3.3934068428959834 242:9.486811819698657 243:3.4258374137712244 251:9.578315630909508 254:9.609323543769051 255:9.632749971352712 256:3.4925861392251134 260:16.940364420139677 278:3.622050254851848 296:10.046497535667898 299:3.709723928858263 # cholera
1:0.0028488366955925007 2:21.310461950437226 3:8.746978519266005 4:23.005330866782337 7:0.36744022290669803 8:0.40987299177555697 12:6.558290292142356 13:3.137243536929137 14:17.133508388525254 16:0.7875651047267708 17:3.754992036801372 19:23.738403461311815 20:0.9164749306130086 22:13.077444029900745 23:0.9850211758019796 24:74.0961702361501 25:1.0425311340398968 26:19.600569911209494 30:4.583178407122203 32:1.1899033767503993 34:1.2431332013990681 35:20.4429555614661 36:1.2678260285616727 38:9.600206880206294 43:1.3641785854604076 48:5.278452736139089 57:5.622911403535639 60:1.6441282490693248 66:5.875715594791284 68:45.388411723118104 71:11.340785922225354 72:11.534018604081993 78:1.9946348737146335 80:11.997445909904975 90:6.743514309543493 92:6.800103850226489 93:2.166679029370066 96:6.938353531795315 97:2.215648559652323 98:2.234656700799987 102:2.259206319244609 104:7.152713815529934 106:58.9826270809873 107:2.339095169273339 108:19.81088994572507 112:60.0118482071013 116:2.4796410264999604 119:7.593909899372792 121:2.531605352848016 122:2.533720470029814 125:2.5853609520512078 135:21.091374384263876 136:28.602376069729882 139:7.863500061138144 140:14.147587152154845 141:14.304927463497128 142:2.696357961688351 144:8.021444636625814 146:14.435629519180475 149:2.739158619406896 151:45.71455037781963 153:14.561499046589743 154:2.7757190227274613 155:2.8005615704921145 157:8.218496863563855 158:8.266787941281668 161:2.8722172428033406 162:14.90602230185191 169:22.418376331089522 177:15.291132852051115 184:8.714648604648518 188:8.763854996959523 189:15.531700100227761 190:3.0811678724299303 192:3.1020827788364405 200:3.163319347614539 206:3.20116041755864 210:3.239868178872038 212:9.1281120556063 215:9.162457613783173 227:9.360919776923895 245:41.70290854371268 246:9.524665353547991 292:17.432958882851278 # safety
[truncated: 916,139 more chars]
